# Supplementary material for: A direct effect of perception on action when grasping a cup
Source: Sci Rep. 2018 Jan 9;8:171. doi: 10.1038/s41598-017-18591-5 (PMC5760564; doi:10.1038/s41598-017-18591-5)
Supplement: Supplementary file 6 — Supplementary Information [file 41598_2017_18591_MOESM6_ESM.zip]

Archive with 1,227 entries (1,214 files):
- SciRep_Data/
- SciRep_Data/Errors.txt
- SciRep_Data/grasping_instruct_scirepfigs5.m
- SciRep_Data/S01instruct/
- SciRep_Data/S01instruct/S01_100instruct.mat
- SciRep_Data/S01instruct/S01_100instruct_Tr1.dat
- SciRep_Data/S01instruct/S01_100instruct_Tr10.dat
- SciRep_Data/S01instruct/S01_100instruct_Tr100.dat
- SciRep_Data/S01instruct/S01_100instruct_Tr11.dat
- SciRep_Data/S01instruct/S01_100instruct_Tr12.dat
- SciRep_Data/S01instruct/S01_100instruct_Tr13.dat
- SciRep_Data/S01instruct/S01_100instruct_Tr14.dat
- SciRep_Data/S01instruct/S01_100instruct_Tr15.dat
- SciRep_Data/S01instruct/S01_100instruct_Tr16.dat
- SciRep_Data/S01instruct/S01_100instruct_Tr17.dat
- SciRep_Data/S01instruct/S01_100instruct_Tr18.dat
- SciRep_Data/S01instruct/S01_100instruct_Tr19.dat
- SciRep_Data/S01instruct/S01_100instruct_Tr2.dat
- SciRep_Data/S01instruct/S01_100instruct_Tr20.dat
- SciRep_Data/S01instruct/S01_100instruct_Tr21.dat
- SciRep_Data/S01instruct/S01_100instruct_Tr22.dat
- SciRep_Data/S01instruct/S01_100instruct_Tr23.dat
- SciRep_Data/S01instruct/S01_100instruct_Tr24.dat
- SciRep_Data/S01instruct/S01_100instruct_Tr25.dat
- SciRep_Data/S01instruct/S01_100instruct_Tr26.dat
- SciRep_Data/S01instruct/S01_100instruct_Tr27.dat
- SciRep_Data/S01instruct/S01_100instruct_Tr28.dat
- SciRep_Data/S01instruct/S01_100instruct_Tr29.dat
- SciRep_Data/S01instruct/S01_100instruct_Tr3.dat
- SciRep_Data/S01instruct/S01_100instruct_Tr30.dat
- SciRep_Data/S01instruct/S01_100instruct_Tr31.dat
- SciRep_Data/S01instruct/S01_100instruct_Tr32.dat
- SciRep_Data/S01instruct/S01_100instruct_Tr33.dat
- SciRep_Data/S01instruct/S01_100instruct_Tr34.dat
- SciRep_Data/S01instruct/S01_100instruct_Tr35.dat
- SciRep_Data/S01instruct/S01_100instruct_Tr36.dat
- SciRep_Data/S01instruct/S01_100instruct_Tr37.dat
- SciRep_Data/S01instruct/S01_100instruct_Tr38.dat
- SciRep_Data/S01instruct/S01_100instruct_Tr39.dat
- SciRep_Data/S01instruct/S01_100instruct_Tr4.dat
- SciRep_Data/S01instruct/S01_100instruct_Tr40.dat
- SciRep_Data/S01instruct/S01_100instruct_Tr41.dat
- SciRep_Data/S01instruct/S01_100instruct_Tr42.dat
- SciRep_Data/S01instruct/S01_100instruct_Tr43.dat
- SciRep_Data/S01instruct/S01_100instruct_Tr44.dat
- SciRep_Data/S01instruct/S01_100instruct_Tr45.dat
- SciRep_Data/S01instruct/S01_100instruct_Tr46.dat
- SciRep_Data/S01instruct/S01_100instruct_Tr47.dat
- SciRep_Data/S01instruct/S01_100instruct_Tr48.dat
- SciRep_Data/S01instruct/S01_100instruct_Tr49.dat
- SciRep_Data/S01instruct/S01_100instruct_Tr5.dat
- SciRep_Data/S01instruct/S01_100instruct_Tr50.dat
- SciRep_Data/S01instruct/S01_100instruct_Tr51.dat
- SciRep_Data/S01instruct/S01_100instruct_Tr52.dat
- SciRep_Data/S01instruct/S01_100instruct_Tr53.dat
- SciRep_Data/S01instruct/S01_100instruct_Tr54.dat
- SciRep_Data/S01instruct/S01_100instruct_Tr55.dat
- SciRep_Data/S01instruct/S01_100instruct_Tr56.dat
- SciRep_Data/S01instruct/S01_100instruct_Tr57.dat
- SciRep_Data/S01instruct/S01_100instruct_Tr58.dat
- SciRep_Data/S01instruct/S01_100instruct_Tr59.dat
- SciRep_Data/S01instruct/S01_100instruct_Tr6.dat
- SciRep_Data/S01instruct/S01_100instruct_Tr60.dat
- SciRep_Data/S01instruct/S01_100instruct_Tr61.dat
- SciRep_Data/S01instruct/S01_100instruct_Tr62.dat
- SciRep_Data/S01instruct/S01_100instruct_Tr63.dat
- SciRep_Data/S01instruct/S01_100instruct_Tr64.dat
- SciRep_Data/S01instruct/S01_100instruct_Tr65.dat
- SciRep_Data/S01instruct/S01_100instruct_Tr66.dat
- SciRep_Data/S01instruct/S01_100instruct_Tr67.dat
- SciRep_Data/S01instruct/S01_100instruct_Tr68.dat
- SciRep_Data/S01instruct/S01_100instruct_Tr69.dat
- SciRep_Data/S01instruct/S01_100instruct_Tr7.dat
- SciRep_Data/S01instruct/S01_100instruct_Tr70.dat
- SciRep_Data/S01instruct/S01_100instruct_Tr71.dat
- SciRep_Data/S01instruct/S01_100instruct_Tr72.dat
- SciRep_Data/S01instruct/S01_100instruct_Tr73.dat
- SciRep_Data/S01instruct/S01_100instruct_Tr74.dat
- SciRep_Data/S01instruct/S01_100instruct_Tr75.dat
- SciRep_Data/S01instruct/S01_100instruct_Tr76.dat
- SciRep_Data/S01instruct/S01_100instruct_Tr77.dat
- SciRep_Data/S01instruct/S01_100instruct_Tr78.dat
- SciRep_Data/S01instruct/S01_100instruct_Tr79.dat
- SciRep_Data/S01instruct/S01_100instruct_Tr8.dat
- SciRep_Data/S01instruct/S01_100instruct_Tr80.dat
- SciRep_Data/S01instruct/S01_100instruct_Tr81.dat
- SciRep_Data/S01instruct/S01_100instruct_Tr82.dat
- SciRep_Data/S01instruct/S01_100instruct_Tr83.dat
- SciRep_Data/S01instruct/S01_100instruct_Tr84.dat
- SciRep_Data/S01instruct/S01_100instruct_Tr85.dat
- SciRep_Data/S01instruct/S01_100instruct_Tr86.dat
- SciRep_Data/S01instruct/S01_100instruct_Tr87.dat
- SciRep_Data/S01instruct/S01_100instruct_Tr88.dat
- SciRep_Data/S01instruct/S01_100instruct_Tr89.dat
- SciRep_Data/S01instruct/S01_100instruct_Tr9.dat
- SciRep_Data/S01instruct/S01_100instruct_Tr90.dat
- SciRep_Data/S01instruct/S01_100instruct_Tr91.dat
- SciRep_Data/S01instruct/S01_100instruct_Tr92.dat
- SciRep_Data/S01instruct/S01_100instruct_Tr93.dat
- SciRep_Data/S01instruct/S01_100instruct_Tr94.dat
- SciRep_Data/S01instruct/S01_100instruct_Tr95.dat
- SciRep_Data/S01instruct/S01_100instruct_Tr96.dat
- SciRep_Data/S01instruct/S01_100instruct_Tr97.dat
- SciRep_Data/S01instruct/S01_100instruct_Tr98.dat
- SciRep_Data/S01instruct/S01_100instruct_Tr99.dat
- SciRep_Data/S02instruct/
- SciRep_Data/S02instruct/S02_100instruct.mat
- SciRep_Data/S02instruct/S02_100instruct_Tr1.dat
- SciRep_Data/S02instruct/S02_100instruct_Tr10.dat
- SciRep_Data/S02instruct/S02_100instruct_Tr100.dat
- SciRep_Data/S02instruct/S02_100instruct_Tr11.dat
- SciRep_Data/S02instruct/S02_100instruct_Tr12.dat
- SciRep_Data/S02instruct/S02_100instruct_Tr13.dat
- SciRep_Data/S02instruct/S02_100instruct_Tr14.dat
- SciRep_Data/S02instruct/S02_100instruct_Tr15.dat
- SciRep_Data/S02instruct/S02_100instruct_Tr16.dat
- SciRep_Data/S02instruct/S02_100instruct_Tr17.dat
- SciRep_Data/S02instruct/S02_100instruct_Tr18.dat
- SciRep_Data/S02instruct/S02_100instruct_Tr19.dat
- SciRep_Data/S02instruct/S02_100instruct_Tr2.dat
- SciRep_Data/S02instruct/S02_100instruct_Tr20.dat
- SciRep_Data/S02instruct/S02_100instruct_Tr21.dat
- SciRep_Data/S02instruct/S02_100instruct_Tr22.dat
- SciRep_Data/S02instruct/S02_100instruct_Tr23.dat
- SciRep_Data/S02instruct/S02_100instruct_Tr24.dat
- SciRep_Data/S02instruct/S02_100instruct_Tr25.dat
- SciRep_Data/S02instruct/S02_100instruct_Tr26.dat
- SciRep_Data/S02instruct/S02_100instruct_Tr27.dat
- SciRep_Data/S02instruct/S02_100instruct_Tr28.dat
- SciRep_Data/S02instruct/S02_100instruct_Tr29.dat
- SciRep_Data/S02instruct/S02_100instruct_Tr3.dat
- SciRep_Data/S02instruct/S02_100instruct_Tr30.dat
- SciRep_Data/S02instruct/S02_100instruct_Tr31.dat
- SciRep_Data/S02instruct/S02_100instruct_Tr32.dat
- SciRep_Data/S02instruct/S02_100instruct_Tr33.dat
- SciRep_Data/S02instruct/S02_100instruct_Tr34.dat
- SciRep_Data/S02instruct/S02_100instruct_Tr35.dat
- SciRep_Data/S02instruct/S02_100instruct_Tr36.dat
- SciRep_Data/S02instruct/S02_100instruct_Tr37.dat
- SciRep_Data/S02instruct/S02_100instruct_Tr38.dat
- SciRep_Data/S02instruct/S02_100instruct_Tr39.dat
- SciRep_Data/S02instruct/S02_100instruct_Tr4.dat
- SciRep_Data/S02instruct/S02_100instruct_Tr40.dat
- SciRep_Data/S02instruct/S02_100instruct_Tr41.dat
- SciRep_Data/S02instruct/S02_100instruct_Tr42.dat
- SciRep_Data/S02instruct/S02_100instruct_Tr43.dat
- SciRep_Data/S02instruct/S02_100instruct_Tr44.dat
- SciRep_Data/S02instruct/S02_100instruct_Tr45.dat
- SciRep_Data/S02instruct/S02_100instruct_Tr46.dat
- SciRep_Data/S02instruct/S02_100instruct_Tr47.dat
- SciRep_Data/S02instruct/S02_100instruct_Tr48.dat
- SciRep_Data/S02instruct/S02_100instruct_Tr49.dat
- SciRep_Data/S02instruct/S02_100instruct_Tr5.dat
- SciRep_Data/S02instruct/S02_100instruct_Tr50.dat
- SciRep_Data/S02instruct/S02_100instruct_Tr51.dat
- SciRep_Data/S02instruct/S02_100instruct_Tr52.dat
- SciRep_Data/S02instruct/S02_100instruct_Tr53.dat
- SciRep_Data/S02instruct/S02_100instruct_Tr54.dat
- SciRep_Data/S02instruct/S02_100instruct_Tr55.dat
- SciRep_Data/S02instruct/S02_100instruct_Tr56.dat
- SciRep_Data/S02instruct/S02_100instruct_Tr57.dat
- SciRep_Data/S02instruct/S02_100instruct_Tr58.dat
- SciRep_Data/S02instruct/S02_100instruct_Tr59.dat
- SciRep_Data/S02instruct/S02_100instruct_Tr6.dat
- SciRep_Data/S02instruct/S02_100instruct_Tr60.dat
- SciRep_Data/S02instruct/S02_100instruct_Tr61.dat
- SciRep_Data/S02instruct/S02_100instruct_Tr62.dat
- SciRep_Data/S02instruct/S02_100instruct_Tr63.dat
- SciRep_Data/S02instruct/S02_100instruct_Tr64.dat
- SciRep_Data/S02instruct/S02_100instruct_Tr65.dat
- SciRep_Data/S02instruct/S02_100instruct_Tr66.dat
- SciRep_Data/S02instruct/S02_100instruct_Tr67.dat
- SciRep_Data/S02instruct/S02_100instruct_Tr68.dat
- SciRep_Data/S02instruct/S02_100instruct_Tr69.dat
- SciRep_Data/S02instruct/S02_100instruct_Tr7.dat
- SciRep_Data/S02instruct/S02_100instruct_Tr70.dat
- SciRep_Data/S02instruct/S02_100instruct_Tr71.dat
- SciRep_Data/S02instruct/S02_100instruct_Tr72.dat
- SciRep_Data/S02instruct/S02_100instruct_Tr73.dat
- SciRep_Data/S02instruct/S02_100instruct_Tr74.dat
- SciRep_Data/S02instruct/S02_100instruct_Tr75.dat
- SciRep_Data/S02instruct/S02_100instruct_Tr76.dat
- SciRep_Data/S02instruct/S02_100instruct_Tr77.dat
- SciRep_Data/S02instruct/S02_100instruct_Tr78.dat
- SciRep_Data/S02instruct/S02_100instruct_Tr79.dat
- SciRep_Data/S02instruct/S02_100instruct_Tr8.dat
- SciRep_Data/S02instruct/S02_100instruct_Tr80.dat
- SciRep_Data/S02instruct/S02_100instruct_Tr81.dat
- SciRep_Data/S02instruct/S02_100instruct_Tr82.dat
- SciRep_Data/S02instruct/S02_100instruct_Tr83.dat
- SciRep_Data/S02instruct/S02_100instruct_Tr84.dat
- SciRep_Data/S02instruct/S02_100instruct_Tr85.dat
- SciRep_Data/S02instruct/S02_100instruct_Tr86.dat
- SciRep_Data/S02instruct/S02_100instruct_Tr87.dat
- SciRep_Data/S02instruct/S02_100instruct_Tr88.dat
- SciRep_Data/S02instruct/S02_100instruct_Tr89.dat
- SciRep_Data/S02instruct/S02_100instruct_Tr9.dat
- SciRep_Data/S02instruct/S02_100instruct_Tr90.dat
- SciRep_Data/S02instruct/S02_100instruct_Tr91.dat
- SciRep_Data/S02instruct/S02_100instruct_Tr92.dat
- SciRep_Data/S02instruct/S02_100instruct_Tr93.dat
- SciRep_Data/S02instruct/S02_100instruct_Tr94.dat
- SciRep_Data/S02instruct/S02_100instruct_Tr95.dat
- SciRep_Data/S02instruct/S02_100instruct_Tr96.dat
- SciRep_Data/S02instruct/S02_100instruct_Tr97.dat
- SciRep_Data/S02instruct/S02_100instruct_Tr98.dat
- SciRep_Data/S02instruct/S02_100instruct_Tr99.dat
- SciRep_Data/S03instruct/
- SciRep_Data/S03instruct/S03_100instruct.mat
- SciRep_Data/S03instruct/S03_100instruct_Tr1.dat
- SciRep_Data/S03instruct/S03_100instruct_Tr10.dat
- SciRep_Data/S03instruct/S03_100instruct_Tr100.dat
- SciRep_Data/S03instruct/S03_100instruct_Tr11.dat
- SciRep_Data/S03instruct/S03_100instruct_Tr12.dat
- SciRep_Data/S03instruct/S03_100instruct_Tr13.dat
- SciRep_Data/S03instruct/S03_100instruct_Tr14.dat
- SciRep_Data/S03instruct/S03_100instruct_Tr15.dat
- SciRep_Data/S03instruct/S03_100instruct_Tr16.dat
- SciRep_Data/S03instruct/S03_100instruct_Tr17.dat
- SciRep_Data/S03instruct/S03_100instruct_Tr18.dat
- SciRep_Data/S03instruct/S03_100instruct_Tr19.dat
- SciRep_Data/S03instruct/S03_100instruct_Tr2.dat
- SciRep_Data/S03instruct/S03_100instruct_Tr20.dat
- SciRep_Data/S03instruct/S03_100instruct_Tr21.dat
- SciRep_Data/S03instruct/S03_100instruct_Tr22.dat
- SciRep_Data/S03instruct/S03_100instruct_Tr23.dat
- SciRep_Data/S03instruct/S03_100instruct_Tr24.dat
- SciRep_Data/S03instruct/S03_100instruct_Tr25.dat
- SciRep_Data/S03instruct/S03_100instruct_Tr26.dat
- SciRep_Data/S03instruct/S03_100instruct_Tr27.dat
- SciRep_Data/S03instruct/S03_100instruct_Tr28.dat
- SciRep_Data/S03instruct/S03_100instruct_Tr29.dat
- SciRep_Data/S03instruct/S03_100instruct_Tr3.dat
- SciRep_Data/S03instruct/S03_100instruct_Tr30.dat
- SciRep_Data/S03instruct/S03_100instruct_Tr31.dat
- SciRep_Data/S03instruct/S03_100instruct_Tr32.dat
- SciRep_Data/S03instruct/S03_100instruct_Tr33.dat
- SciRep_Data/S03instruct/S03_100instruct_Tr34.dat
- SciRep_Data/S03instruct/S03_100instruct_Tr35.dat
- SciRep_Data/S03instruct/S03_100instruct_Tr36.dat
- SciRep_Data/S03instruct/S03_100instruct_Tr37.dat
- SciRep_Data/S03instruct/S03_100instruct_Tr38.dat
- SciRep_Data/S03instruct/S03_100instruct_Tr39.dat
- SciRep_Data/S03instruct/S03_100instruct_Tr4.dat
- SciRep_Data/S03instruct/S03_100instruct_Tr40.dat
- SciRep_Data/S03instruct/S03_100instruct_Tr41.dat
- SciRep_Data/S03instruct/S03_100instruct_Tr42.dat
- SciRep_Data/S03instruct/S03_100instruct_Tr43.dat
- SciRep_Data/S03instruct/S03_100instruct_Tr44.dat
- SciRep_Data/S03instruct/S03_100instruct_Tr45.dat
- SciRep_Data/S03instruct/S03_100instruct_Tr46.dat
- SciRep_Data/S03instruct/S03_100instruct_Tr47.dat
- SciRep_Data/S03instruct/S03_100instruct_Tr48.dat
- SciRep_Data/S03instruct/S03_100instruct_Tr49.dat
- SciRep_Data/S03instruct/S03_100instruct_Tr5.dat
- SciRep_Data/S03instruct/S03_100instruct_Tr50.dat
- SciRep_Data/S03instruct/S03_100instruct_Tr51.dat
- SciRep_Data/S03instruct/S03_100instruct_Tr52.dat
- SciRep_Data/S03instruct/S03_100instruct_Tr53.dat
- SciRep_Data/S03instruct/S03_100instruct_Tr54.dat
- SciRep_Data/S03instruct/S03_100instruct_Tr55.dat
- SciRep_Data/S03instruct/S03_100instruct_Tr56.dat
- SciRep_Data/S03instruct/S03_100instruct_Tr57.dat
- SciRep_Data/S03instruct/S03_100instruct_Tr58.dat
- SciRep_Data/S03instruct/S03_100instruct_Tr59.dat
- SciRep_Data/S03instruct/S03_100instruct_Tr6.dat
- SciRep_Data/S03instruct/S03_100instruct_Tr60.dat
- SciRep_Data/S03instruct/S03_100instruct_Tr61.dat
- SciRep_Data/S03instruct/S03_100instruct_Tr62.dat
- SciRep_Data/S03instruct/S03_100instruct_Tr63.dat
- SciRep_Data/S03instruct/S03_100instruct_Tr64.dat
- SciRep_Data/S03instruct/S03_100instruct_Tr65.dat
- SciRep_Data/S03instruct/S03_100instruct_Tr66.dat
- SciRep_Data/S03instruct/S03_100instruct_Tr67.dat
- SciRep_Data/S03instruct/S03_100instruct_Tr68.dat
- SciRep_Data/S03instruct/S03_100instruct_Tr69.dat
- SciRep_Data/S03instruct/S03_100instruct_Tr7.dat
- SciRep_Data/S03instruct/S03_100instruct_Tr70.dat
- SciRep_Data/S03instruct/S03_100instruct_Tr71.dat
- SciRep_Data/S03instruct/S03_100instruct_Tr72.dat
- SciRep_Data/S03instruct/S03_100instruct_Tr73.dat
- SciRep_Data/S03instruct/S03_100instruct_Tr74.dat
- SciRep_Data/S03instruct/S03_100instruct_Tr75.dat
- SciRep_Data/S03instruct/S03_100instruct_Tr76.dat
- SciRep_Data/S03instruct/S03_100instruct_Tr77.dat
- SciRep_Data/S03instruct/S03_100instruct_Tr78.dat
- SciRep_Data/S03instruct/S03_100instruct_Tr79.dat
- SciRep_Data/S03instruct/S03_100instruct_Tr8.dat
- SciRep_Data/S03instruct/S03_100instruct_Tr80.dat
- SciRep_Data/S03instruct/S03_100instruct_Tr81.dat
- SciRep_Data/S03instruct/S03_100instruct_Tr82.dat
- SciRep_Data/S03instruct/S03_100instruct_Tr83.dat
- SciRep_Data/S03instruct/S03_100instruct_Tr84.dat
- SciRep_Data/S03instruct/S03_100instruct_Tr85.dat
- SciRep_Data/S03instruct/S03_100instruct_Tr86.dat
- SciRep_Data/S03instruct/S03_100instruct_Tr87.dat
- SciRep_Data/S03instruct/S03_100instruct_Tr88.dat
- SciRep_Data/S03instruct/S03_100instruct_Tr89.dat
- SciRep_Data/S03instruct/S03_100instruct_Tr9.dat
- SciRep_Data/S03instruct/S03_100instruct_Tr90.dat
[truncated: 927 more entries]
