# Supplementary material for: A direct effect of perception on action when grasping a cup
Source: Sci Rep. 2018 Jan 9;8:171. doi: 10.1038/s41598-017-18591-5 (PMC5760564; doi:10.1038/s41598-017-18591-5)
Supplement: Supplementary file 6 — Supplementary Information [file 41598_2017_18591_MOESM6_ESM.zip › SciRep_Data/Errors.txt]

S01 = [1 2 3 4 5 6 7 14 28]

S02 = [56 86]

S03 = [64 79]

S04 = [1,43]

S05 = []

S06 = [2 14 80]

S07 = [64]

S08 = [2 3 4 5 47 70 91]

S09 = [1 2]

S10 = [90]

S11 = [1 2 3 4]

S12 = [1 2]
