# Supplementary material for: A direct effect of perception on action when grasping a cup
Source: Sci Rep. 2018 Jan 9;8:171. doi: 10.1038/s41598-017-18591-5 (PMC5760564; doi:10.1038/s41598-017-18591-5)
Supplement: Supplementary file 6 — Supplementary Information [file 41598_2017_18591_MOESM6_ESM.zip › SciRep_Data/grasping_instruct_scirepfigs5.m]

% analysis grasping

clear variables
close all
% this commands docks all the figures by default and removes the number (so
% we can give it our own name)
set(0,'DefaultFigureWindowStyle','docked','DefaultFigureNumberTitle','off')

fs=240;
inchtomm=[1 25.4 25.4 25.4 1 1 1 1 25.4 25.4 25.4 1 1 1 1 25.4 25.4 25.4 1 1 1 1];

% subject name
subjname={'S01','S02','S03','S04','S05','S06','S07','S08', 'S09','S10', 'S11', 'S12'};
% trials that are removed from subject data
trialremove={[],[1 2],[1,43],[2 3 4 5 47 70 91],90,64,[2 14 80],[64 79], ...
    [56 86], [1 2], [1 2 3 4 5 6 7 14 28], [1 2 3 4]};

pps=length(subjname);
plotcolor=[0 0 1;1 0 0;0 1 0; 1 0 1; 0.5 0.5 0.5];
[B,A]=butter(2,15/(fs/2),'low'); % filter, 2nd order, 15 Hz cutoff frequency

% condition names for legends and x-axis in barplots
condname={'small - handle on cup','large - handle towards','large - handle away','large - no handle','small - handle only'};
% ylabel names for indicating unit y-axis in barplots means
yunit={'(s)','(mm)','(%MT)','(s)','(%MT)','(mm)'};

%% Options %%%%%%%%
viewtrials=0; % 1 to view individual trials, not=0.
viewppmeans=0; % to view mean plots for each participant, not=0

%% start program %%%%%%%%%%%%%%%%%%%%%%%%%%%%%%%%%%%%%%%%
% loop for all participants

% initialize
nmissing=zeros(pps,100);

for pp=1:pps
    
    
    % load data
    load([subjname{pp},'instruct','/',subjname{pp},'_100instruct.mat']);
    condorder=condorder(1:100,:); % apparently we had to many trials in our randomisation files
    ntr=length(condorder); % number of trials
    
    % initialize parameters
    movtime=zeros(ntr,1);
    MGA=zeros(ntr,1);
    starttoMGAtime=zeros(ntr,1);
    MGAtograsptime=zeros(ntr,1);
    peakVtostop=zeros(ntr,1);
    RT=zeros(ntr,1);
    GA50mt=zeros(ntr,1);
    GA50mga=zeros(ntr,1);
    sum_gripa=zeros(ntr,101);
    tomga_gripa=zeros(ntr,121);
    qvalue=zeros(ntr,1);
        
    for tr=1:ntr
        
        % skip removed trials
        if ismember(tr,trialremove{pp})
            continue;
        end
        
        % load data
        data=load([subjname{pp},'instruct','/',subjname{pp},'_100instruct_Tr',num2str(tr),'.dat']);

        % delete first 10 samples;       
        data2=data(11:end,:);
        
        % time columns 
        % time differences (steps)
        timediff=[0;diff(data2(:,1))];
        % time data
        timeold=cumsum(timediff);
        % missing samples
        missing=find(timediff>0.005);
        nmissing(pp,tr)=length(missing); % save number of missing samples
                
        ns=length(data2); % number of samples
        
        % filtering and converting to mm        
        newdata=data2.*repmat(inchtomm,ns,1);
        filtdata=filtfilt(B,A,newdata);
        
        % calculate speed
        speed=zeros(ns-1,3);
        
        for s=1:2
            % speed
            % speed is square root(sx^2 + sy^2 + sz^2), where sx, sy and sz
            % is the velocity in each direction. You calculate the speed by
            % taking a position differen (diff(filtdata)) and divide it by
            % the specific time difference (timediff).
            speed(:,s)=sqrt((diff(filtdata(:,2+7*(s-1)))./timediff(2:end)).^2 ...
                +(diff(filtdata(:,3+7*(s-1)))./timediff(2:end)).^2+ ...
                (diff(filtdata(:,4+7*(s-1)))./timediff(2:end)).^2);
        end

        % velocity points to determine start/stop movement
        % this is something that might need adjusted
        crithigh=300; % high criterion
        critlow=120; % low criterion
        
        for s=1:2
            % first high velocity point (high criterion)
            first10(s)=find(speed(:,s)>crithigh,1,'first');
            % look back to find first point that is lower than low
            % criterion
            first5(s)=find(speed(1:first10,s)<critlow,1,'last');
            % find point velocity drops again to low criterion
            second5(s)=find(speed(first10:end,s)<critlow,1,'first')+first10(s)-1;
            % peak velocity
            [peakv(s),peakvi(s)]=max(speed(first5:second5,s));
            peakvi(s)=peakvi(s)+first5(s)-1;
        end
        
        % start movement is first finger that reaches low criterion
        startmov=min(first5);
        % stop movement is last finger that drops below low criterion
        stopmov=max(second5);
        % peak velocity time is first finger that reaches peak velocity
        timepeakv=min(peakvi);
        
        % grip aperture between thumb and index
        % square root(x^2 + y^2 + z^2), where x, y and z are the
        % differences between the two fingers for each direction
        gripap=sqrt((newdata(:,2)-newdata(:,9)).^2 + ...
            (newdata(:,3)-newdata(:,10)).^2 + ...
            (newdata(:,4)-newdata(:,11)).^2);
        
        % variables
        % movement time
        movtime(tr)=timeold(stopmov)-timeold(startmov);
        % MGA (within movement time + 100 samples)
        [MGA(tr),MGAi]=max(gripap(1:stopmov+100));
        % relative time to MGA
        MGAtograsptime(tr)=(timeold(stopmov)-timeold(MGAi))/movtime(tr);
        % relative time from MGA to stop movements
        starttoMGAtime(tr)=(timeold(MGAi)-timeold(startmov))/movtime(tr);
        % peak velocity to stop movement
        peakVtostop(tr)=(timeold(stopmov)-timeold(timepeakv))/movtime(tr);
        % reaction time
        RT(tr)=timeold(startmov);
        % mean quality two fingers
        qvalue(tr,:)=mean(mean(newdata(startmov:stopmov+100,[8 15])));
        
        % average percentage movement time
        % we devide the movement into 100 steps (percentages). We use these
        % steps to average the grip aperture tracks.
        movsteps=movtime(tr)/100; % step size in time
        searchtime=timeold(startmov:stopmov)-timeold(startmov); % timepoints we use
        indtime=zeros(101,1); % initialize
        for m=0:99
            % find a time stamp for each time step (find index)
           indtime(m+1)=find(searchtime>=movsteps*m,1)+startmov-1;     
        end
        indtime(101)=stopmov; % last step
        
        % grip aperture steps.
        sum_gripa(tr,:)=gripap(indtime);
        
        % In the same way, but now from 0 to 120% MGA
        movsteps=(timeold(MGAi)-timeold(startmov))/100;
        % I search between startmov to end, because I need more than 100%
        searchtime=timeold(startmov:end)-timeold(startmov);
        for m=0:120
            indtime(m+1)=find(searchtime>=movsteps*m,1)+startmov-1;
        end
        
        % grip aperture steps in percentage MGA
        tomga_gripa(tr,:)=gripap(indtime);
        
        % GA at 50% movement time
        GA50mt(tr)=sum_gripa(tr,51);
        % GA at 50% MGA
        GA50mga(tr)=tomga_gripa(tr,51);
        
        
        %% figures for individual trials
        if viewtrials
        
            xas=1:600; % samples to plot in trial
            
            % 3Dplot
            figure(1);clf
            set(gcf,'Name','3Dplot')
            plot3(-newdata(xas,2),newdata(xas,3),-newdata(xas,4),'r');hold on
            plot3(-newdata(xas,9),newdata(xas,10),-newdata(xas,11),'b');
            plot3(-newdata(xas,16),newdata(xas,17),-newdata(xas,18),'g');
            title(['pp',num2str(pp),' tr ',num2str(tr),' cond ',num2str(condorder(tr,2))])
            xlabel('x');ylabel('y');zlabel('z')
            grid on
            axis equal
            hold off
            
            % speed
            figure(2);clf
            set(gcf,'Name','speed')
            plot(speed)
            hold on
            yas=get(gca,'ylim');
            line([startmov startmov],yas,'Color','g');line([stopmov stopmov],yas,'Color','g') 
            legend('thumb','index','wrist')
            title(['pp',num2str(pp),' tr ',num2str(tr),' cond ',num2str(condorder(tr,2))])
            hold off
            
            % grip aperture
            figure(3);clf
            set(gcf,'Name','Grip aperture')
            plot(gripap)
            hold on
            plot(MGAi,MGA(tr),'b*');
            yas=get(gca,'ylim');
            line([startmov startmov],yas,'Color','g');line([stopmov stopmov],yas,'Color','g')
            title(['pp',num2str(pp),' tr ',num2str(tr),' cond ',num2str(condorder(tr,2))])
            hold off

            % 2D plot of index and thumb
            figure(4);clf
            set(gcf,'Name','grip2D')
            plot(-newdata(xas,2),newdata(xas,3),'r');hold on
            plot(-newdata(xas,9),newdata(xas,10),'b');hold off
            title(['pp',num2str(pp),' tr ',num2str(tr),' cond ',num2str(condorder(tr,2))])

            figure(3)
            pause
        end
        
        if viewppmeans
            % all grip apertures plotted for each trial (with colors for
            % conditions)
            figure(10+pp)
            set(gcf,'Name',['Grip A all ',subjname{pp}])
            plot(timeold(startmov-50:stopmov+100)-timeold(startmov-50),gripap(startmov-50:stopmov+100),...
                'Color',plotcolor(condorder(tr,2),:))
            title(pp);
            hold on
        end
    end % end of trial loop
    
    %% averaging trials for each condition (for each participant) %%%%%%%%%%%%%%%
    for c=1:5
        % indexes of trials of a specific conditions
        ind=find(condorder(:,2)==c);     
        
        % remove wrong trials
        ind=setdiff(ind,trialremove{pp});
        
        % means (pp,c, mean)
        meanvars.movtime(pp,c,1)=mean(movtime(ind));
        meanvars.MGA(pp,c,1)=mean(MGA(ind));
        meanvars.Start2MGA(pp,c,1)=mean(starttoMGAtime(ind));
        meanvars.RT(pp,c,1)=mean(RT(ind));
        meanvars.peakV2stop(pp,c,1)=mean(peakVtostop(ind));
        meanvars.GA50mt(pp,c,:)=mean(GA50mt(ind,:));
        meanvars.GA50mga(pp,c,:)=mean(GA50mga(ind,:));
        meanvars.quality(pp,c,1)=mean(qvalue(ind));
        
        meanvars.gripa(pp,c,:)=mean(sum_gripa(ind,:));
        meanvars.stdgripa(pp,c,:)=std(sum_gripa(ind,:));
        
        meanvars.tomga_gripa(pp,c,:)=mean(tomga_gripa(ind,:));
        meanvars.std_tomgagripa(pp,c,:)=std(tomga_gripa(ind,:));

            
        % standard deviation (pp, c, std)
        meanvars.movtime(pp,c,2)=std(movtime(ind));
        meanvars.MGA(pp,c,2)=std(MGA(ind));
        meanvars.Start2MGA(pp,c,2)=std(starttoMGAtime(ind));
        meanvars.RT(pp,c,2)=std(RT(ind));
        meanvars.peakV2stop(pp,c,2)=std(peakVtostop(ind));
        meanvars.GA50mt(pp,c,2)=std(GA50mt(ind));
        meanvars.GA50mga(pp,c,2)=std(GA50mga(ind));
        meanvars.quality(pp,c,2)=std(qvalue(ind));
        
        
        %% separate pinch/grasp before
        vorige=ind-1; % previous trial
        vorige=setdiff(vorige,0); % remove zero (no previous trial)
        pinchbefore=find(condorder(vorige,2)==1 | condorder(vorige,2)==5); % trials with pinch before (1 or 5)
        graspbefore=find(condorder(vorige,2)>1 & condorder(vorige,2)<5); % trials with grasp before (2, 3, or 4)
        
        % pinch before
        pinchpre.movtime(pp,c,1)=mean(movtime(ind(pinchbefore)));
        pinchpre.MGA(pp,c,1)=mean(MGA(ind(pinchbefore)));
        pinchpre.Start2MGA(pp,c,1)=mean(starttoMGAtime(ind(pinchbefore)));
        pinchpre.RT(pp,c,1)=mean(RT(ind(pinchbefore)));
        pinchpre.peakV2stop(pp,c,1)=mean(peakVtostop(ind(pinchbefore)));
        pinchpre.GA50mt(pp,c,1)=mean(GA50mt(ind(pinchbefore)));
        pinchpre.GA50mga(pp,c,1)=mean(GA50mga(ind(pinchbefore)));
        
        pinchpre.movtime(pp,c,2)=std(movtime(ind(pinchbefore)));
        pinchpre.MGA(pp,c,2)=std(MGA(ind(pinchbefore)));
        pinchpre.Start2MGA(pp,c,2)=std(starttoMGAtime(ind(pinchbefore)));
        pinchpre.RT(pp,c,2)=std(RT(ind(pinchbefore)));
        pinchpre.peakV2stop(pp,c,2)=std(peakVtostop(ind(pinchbefore)));
        pinchpre.GA50mt(pp,c,2)=std(GA50mt(ind(pinchbefore)));
        pinchpre.GA50mga(pp,c,2)=std(GA50mga(ind(pinchbefore)));
        
        pinchpre.gripa(pp,c,:)=mean(sum_gripa(ind(pinchbefore),:));
        pinchpre.stdgripa(pp,c,:)=std(sum_gripa(ind(pinchbefore),:));
        pinchpre.tomga_gripa(pp,c,:)=mean(tomga_gripa(ind(pinchbefore),:));
        pinchpre.std_tomgagripa(pp,c,:)=std(tomga_gripa(ind(pinchbefore),:));
        
        % grasp before
        grasppre.movtime(pp,c,1)=mean(movtime(ind(graspbefore)));
        grasppre.MGA(pp,c,1)=mean(MGA(ind(graspbefore)));
        grasppre.Start2MGA(pp,c,1)=mean(starttoMGAtime(ind(graspbefore)));
        grasppre.RT(pp,c,1)=mean(RT(ind(graspbefore)));
        grasppre.peakV2stop(pp,c,1)=mean(peakVtostop(ind(graspbefore)));
        grasppre.GA50mt(pp,c,1)=mean(GA50mt(ind(graspbefore)));
        grasppre.GA50mga(pp,c,1)=mean(GA50mga(ind(graspbefore)));
        
        grasppre.movtime(pp,c,2)=std(movtime(ind(graspbefore)));
        grasppre.MGA(pp,c,2)=std(MGA(ind(graspbefore)));
        grasppre.Start2MGA(pp,c,2)=std(starttoMGAtime(ind(graspbefore)));
        grasppre.RT(pp,c,2)=std(RT(ind(graspbefore)));
        grasppre.peakV2stop(pp,c,2)=std(peakVtostop(ind(graspbefore)));
        grasppre.GA50mt(pp,c,2)=std(GA50mt(ind(graspbefore)));
        grasppre.GA50mga(pp,c,2)=std(GA50mga(ind(graspbefore)));
        
        grasppre.gripa(pp,c,:)=mean(sum_gripa(ind(graspbefore),:));
        grasppre.stdgripa(pp,c,:)=std(sum_gripa(ind(graspbefore),:));
        grasppre.tomga_gripa(pp,c,:)=mean(tomga_gripa(ind(graspbefore),:));
        grasppre.std_tomgagripa(pp,c,:)=std(tomga_gripa(ind(graspbefore),:));
    end % end condition loop
    
    %% figures of means for each participant separately %%%%%%%%%%%%%
    if viewppmeans
        varnames=fieldnames(meanvars);
        xaxis=[0.85:5;1.15:5.15]';
        % plot bars for each variable
        for p=1:6
            % figure means 1 pp 
            figure(100+pp)
            set(gcf,'Name',['means ',subjname{pp}])
            subplot(3,2,p)
            bar(meanvars.(varnames{p})(pp,:,1),'b');title(varnames{p});hold on
            errorbar(meanvars.(varnames{p})(pp,:,1),meanvars.(varnames{p})(pp,:,2),'k.')
              
            % figure means 1 pp pinch pre/grasp pre
            figure(200+pp)
            set(gcf,'Name',['pinch pre ',subjname{pp}])            
            subplot(3,2,p)
            bar([pinchpre.(varnames{p})(pp,:,1)' grasppre.(varnames{p})(pp,:,1)']);
            title(varnames{p});hold on
            errorbar(xaxis,[pinchpre.(varnames{p})(pp,:,1);grasppre.(varnames{p})(pp,:,1)]',...
                [pinchpre.(varnames{p})(pp,:,2);grasppre.(varnames{p})(pp,:,2)]','k.')
            set(gca,'XTicklabel',condname,'XTickLabelRotation',90)
        end
        
        % gripaperture % MGA plot 1 pp
        figure(300+pp)
        set(gcf,'Name',['mean GA (%MGA)',subjname{pp}])
        for c=1:5
            ga(c)=plot(0:120,squeeze(meanvars.tomga_gripa(pp,c,:)),'Color',plotcolor(c,:),'LineWidth',2);
            hold on
            gap=patch([0:120 120:-1:0],...
                [squeeze(meanvars.tomga_gripa(pp,c,:)+meanvars.std_tomgagripa(pp,c,:)); ...
                squeeze(meanvars.tomga_gripa(pp,c,121:-1:1)-meanvars.std_tomgagripa(pp,c,121:-1:1))],...
                plotcolor(c,:));
            set(gap,'FaceAlpha',[0.2]);
            set(gap,'EdgeAlpha',[0]);
        end
        title(pp);xlabel('% MGA');ylabel('grip aperture (mm)');
        legend(ga,condname,'Location','NorthWest')
        
        hold on
        
        % gripaperture % MT plot 1 pp
        figure(400+pp)
        set(gcf,'Name',['mean GA ',subjname{pp}])
        for c=1:5
            ga(c)=plot(0:100,squeeze(meanvars.gripa(pp,c,:)),'Color',plotcolor(c,:),'LineWidth',2);
            hold on
            gap=patch([0:100 100:-1:0],...
                [squeeze(meanvars.gripa(pp,c,:)+meanvars.stdgripa(pp,c,:)); ...
                squeeze(meanvars.gripa(pp,c,101:-1:1)-meanvars.stdgripa(pp,c,101:-1:1))],...
                plotcolor(c,:));
            set(gap,'FaceAlpha',[0.2]);
            set(gap,'EdgeAlpha',[0]);
        end
        legend(ga,condname,'Location','NorthWest')
        title(pp);xlabel('% Movement time');ylabel('grip aperture (mm)');
        hold on
        
        %pause
    end
%     figure
%     set(gcf,'Name',['means ',subjname{pp}])
%     subplot(3,2,1)
%     bar(m_movtime(:,1),'b');title('MT');hold on
%     errorbar(m_movtime(:,1),m_movtime(:,2),'k.')
%     subplot(3,2,2)
%     bar(m_MGA(:,1),'b');title('MGA'); hold on
%     errorbar(m_MGA(:,1),m_MGA(:,2),'k.')
%     %subplot(3,2,3)
%     %bar(m_MGA2Stop(:,1),'b');title('MGA to stop');hold on
%     %errorbar(m_MGA2Stop(:,1),m_MGA2Stop(:,2),'k.')
%     subplot(3,2,3)
%     bar(m_Start2MGA(:,1),'b');title('Start to MGA'); hold on
%     errorbar(m_Start2MGA(:,1),m_Start2MGA(:,2),'k.')
%     subplot(3,2,4)
%     bar(m_RT(:,1),'b');title('RT'); hold on
%     errorbar(m_RT(:,1),m_RT(:,2),'k.')
%     subplot(3,2,5)
%     bar(m_peakV2stop(:,1),'b');title('Peak V to stop'); hold on
%     errorbar(m_peakV2stop(:,1),m_peakV2stop(:,2),'k.')
%     
%     % pinch/grasp before
%     xaxis=[0.85:5;1.15:5.15]';
%     figure
%     colormap([1 0 0; 0 1 0; 0 0 1])
%     set(gcf,'Name',['means before ',subjname{pp}])
%     subplot(3,2,1)
%     bar(mpb_movtime(:,[1 3]));title('MT');hold on
%     errorbar(xaxis,mpb_movtime(:,[1 3]),mpb_movtime(:,[2 4]),'k.')
%     subplot(3,2,2)
%     bar(mpb_MGA(:,[1 3]));title('MGA'); hold on
%     errorbar(xaxis,mpb_MGA(:,[1 3]),mpb_MGA(:,[2 4]),'k.')
%     subplot(3,2,3)
%     bar(mpb_Start2MGA(:,[1 3]));title('Start to MGA'); hold on
%     errorbar(xaxis,mpb_Start2MGA(:,[1 3]),mpb_Start2MGA(:,[2 4]),'k.')
%     subplot(3,2,4)
%     bar(mpb_RT(:,[1 3]));title('RT'); hold on
%     errorbar(xaxis,mpb_RT(:,[1 3]),mpb_RT(:,[2 4]),'k.')
%     subplot(3,2,5)
%     bar(mpb_peakV2stop(:,[1 3]));title('Peak V to stop'); hold on
%     errorbar(xaxis,mpb_peakV2stop(:,[1 3]),mpb_peakV2stop(:,[2 4]),'k.')
%     legend('pinch','grasp')
%     
%     % gripaperture plot
%     figure(200+pp);clf
%     set(gcf,'Name',['Grip A mean ',subjname{pp}])
%     %set(gca,'DefaultColorOrder',plotcolor)
%     for c=1:5
%         gp(c)=plot(0:100,m_gripa(c,:),'Color',plotcolor(c,:),'LineWidth',2); 
%         hold on
%         gpp=patch([0:100 100:-1:0],...
%             [m_gripa(c,:)+std_gripa(c,:) m_gripa(c,101:-1:1)-std_gripa(c,101:-1:1)],plotcolor(c,:));
%         set(gpp,'FaceAlpha',[0.2]);
%         set(gpp,'EdgeAlpha',[0]);
%     end
%     legend(gp,'1','2','3','4','5','Location','NorthWest')
%     title(pp);
%     hold on
%     
%     % gripaperture plot
%     figure(300+pp);clf
%     set(gcf,'Name',['Grip A mean ',subjname{pp}])
%     %set(gca,'DefaultColorOrder',plotcolor)
%     for c=1:5
%         subplot(2,1,1)
%         plot(0:100,mpb_gripa(c,:),'Color',plotcolor(c,:),'LineWidth',2); 
%         hold on
%         gpp=patch([0:100 100:-1:0],...
%             [mpb_gripa(c,:)+stdpb_gripa(c,:) mpb_gripa(c,101:-1:1)-stdpb_gripa(c,101:-1:1)],plotcolor(c,:));
%         set(gpp,'FaceAlpha',[0.2]);
%         set(gpp,'EdgeAlpha',[0]);
%         title('pinch before')
%         
%         subplot(2,1,2)
%         gp(c)=plot(0:100,mgb_gripa(c,:),'Color',plotcolor(c,:),'LineWidth',2); 
%         hold on
%         gpp=patch([0:100 100:-1:0],...
%             [mgb_gripa(c,:)+stdgb_gripa(c,:) mgb_gripa(c,101:-1:1)-stdgb_gripa(c,101:-1:1)],plotcolor(c,:));
%         set(gpp,'FaceAlpha',[0.2]);
%         set(gpp,'EdgeAlpha',[0]);
%         title('grasp before')
%     end
%     legend(gp,'1','2','3','4','5','Location','NorthWest')
%     hold on
    
end % end participant loop

%% mean participants

% structs with means of all data (ignore second column, which is the means
% of individual SDs)
ppmean=structfun(@(x) squeeze(mean(x)),meanvars,'UniformOutput',0);
ppmean_pinchpre=structfun(@(x) squeeze(mean(x)),pinchpre,'UniformOutput',0);
ppmean_grasppre=structfun(@(x) squeeze(mean(x)),grasppre,'UniformOutput',0);

% structs with SEs of all data (ignore second column, which is SE of
% indivdual SDs)
ppstd=structfun(@(x) squeeze(std(x))/sqrt(pps),meanvars,'UniformOutput',0);
ppstd_pinchpre=structfun(@(x) squeeze(std(x))/sqrt(pps),pinchpre,'UniformOutput',0);
ppstd_grasppre=structfun(@(x) squeeze(std(x))/sqrt(pps),grasppre,'UniformOutput',0);

% names of fields in the struct (= variables)
varnames=fieldnames(ppmean);

% Bar plot of variables of pps
figure
set(gcf,'Name','PP means')
for p=1:6
    subplot(3,2,p)
    bar(ppmean.(varnames{p})(:,1),'b');title(varnames{p});hold on
    errorbar(ppmean.(varnames{p})(:,1),ppstd.(varnames{p})(:,1),'k.')
    set(gca,'XTicklabel',condname,'XTickLabelRotation',90)
    ylabel(yunit{p})
end

% bar plot of pre pinch/grasp trials
xaxis=[0.85:5;1.15:5.15]';
figure
set(gcf,'Name','PP pinch/grasp pre')
for p=1:6
    subplot(3,2,p)
    bar([ppmean_pinchpre.(varnames{p})(:,1) ppmean_grasppre.(varnames{p})(:,1)]);
    title(varnames{p});hold on
    errorbar(xaxis,[ppmean_pinchpre.(varnames{p})(:,1), ppmean_grasppre.(varnames{p})(:,1)],...
        [ppstd_pinchpre.(varnames{p})(:,1) ppstd_grasppre.(varnames{p})(:,1)],'k.')
   set(gca,'XTicklabel',condname,'XTickLabelRotation',90)
   ylabel(yunit{p})
end

% figure
% set(gcf,'Name','PP grasp pre')
% for p=1:5
%     subplot(3,2,p)
%     bar(ppmean_grasppre.(varnames{p})(:,1),'b');title(varnames{p});hold on
%     errorbar(ppmean_grasppre.(varnames{p})(:,1),ppstd_grasppre.(varnames{p})(:,1),'k.')
% end

% gripaperture plot
figure
set(gcf,'Name','GA mean %MT')
for c=1:5
    ga(c)=plot(0:100,ppmean.gripa(c,:),'Color',plotcolor(c,:),'LineWidth',2); 
    hold on
    gap=patch([0:100 100:-1:0],...
        [ppmean.gripa(c,:)+ppstd.gripa(c,:) ppmean.gripa(c,101:-1:1)-ppstd.gripa(c,101:-1:1)],plotcolor(c,:));
    set(gap,'FaceAlpha',[0.2]);
    set(gap,'EdgeAlpha',[0]);
end
legend(ga,condname,'Location','NorthWest')
title('GA mean in % MT');xlabel('% movement time');ylabel('grip aperture (mm)')
hold on

%% gripaperture plot
figure
set(gcf,'Name','GA mean % MGA')
for c=1:5
    %ga(c)=plot(0:120,ppmean.tomga_gripa(c,:),'Color',plotcolor(c,:),'LineWidth',2); 
    ga(c)=plot(0:120,ppmean.tomga_gripa(c,:),'Color',plotcolor(c,:),'LineWidth',3);
    hold on
    gap=patch([0:120 120:-1:0],...
        [ppmean.tomga_gripa(c,:)+ppstd.tomga_gripa(c,:) ppmean.tomga_gripa(c,121:-1:1)-ppstd.tomga_gripa(c,121:-1:1)],plotcolor(c,:));
    set(gap,'FaceAlpha',[0.2]);
    set(gap,'EdgeAlpha',[0]);
end
legend(ga,condname,'Location','NorthWest')
title('GA mean in % MGA');xlabel('% MGA');ylabel('grip aperture (mm)')
hold on

set(gcf,'WindowStyle','normal','Position',[500 500 900 350])

%% gripaperture plot no shading
figure
set(gcf,'Name','GA mean % MGA')
for c=1:5
    ga(c)=plot(0:120,ppmean.tomga_gripa(c,:),'Color',plotcolor(c,:),'LineWidth',2);
    hold on
    plot(0:120,ppmean.tomga_gripa(c,:)+ppstd.tomga_gripa(c,:),'Color',plotcolor(c,:),'LineWidth',1)
    plot(0:120,ppmean.tomga_gripa(c,:)-ppstd.tomga_gripa(c,:),'Color',plotcolor(c,:),'LineWidth',1)
end
legend(ga,condname,'Location','NorthWest')
title('Grip aperture in all 5 conditions over time');
xlabel('Time relative to MGA (%)');ylabel('grip aperture (mm)')
hold on

set(gcf,'WindowStyle','normal','Position',[500 500 450 350])
%% gripaperture in % MT plot for pre pinch/grasp
figure
set(gcf,'Name','GA mean pre pinch/grasp')
for c=1:5
    subplot(2,1,1)
    gp(c)=plot(0:100,ppmean_pinchpre.gripa(c,:),'Color',plotcolor(c,:),'LineWidth',4); 
    hold on
    gpp=patch([0:100 100:-1:0],...
        [ppmean_pinchpre.gripa(c,:)+ppstd_pinchpre.gripa(c,:) ...
        ppmean_pinchpre.gripa(c,101:-1:1)-ppstd_pinchpre.gripa(c,101:-1:1)],plotcolor(c,:));
    set(gpp,'FaceAlpha',0.2); set(gpp,'EdgeAlpha',0);
    title('pinch pre');xlabel('% movement time');ylabel('grip aperture (mm)')
    
    subplot(2,1,2)
    plot(0:100,ppmean_grasppre.gripa(c,:),'Color',plotcolor(c,:),'LineWidth',2); 
    hold on
    ggp=patch([0:100 100:-1:0],...
        [ppmean_grasppre.gripa(c,:)+ppstd_grasppre.gripa(c,:) ...
        ppmean_grasppre.gripa(c,101:-1:1)-ppstd_grasppre.gripa(c,101:-1:1)],plotcolor(c,:));
    set(ggp,'FaceAlpha',0.2); set(ggp,'EdgeAlpha',0);
    title('grasp pre');xlabel('% movement time');ylabel('grip aperture (mm)')
end
legend(gp,condname,'Location','NorthWest')
hold on

% gripaperture in % MGA plot for pre pinch/grasp
figure
set(gcf,'Name','GA mean (%MGA) pre pinch/grasp')
for c=1:5
    subplot(2,1,1)
    gp(c)=plot(0:120,ppmean_pinchpre.tomga_gripa(c,:),'Color',plotcolor(c,:),'LineWidth',2); 
    hold on
    gpp=patch([0:120 120:-1:0],...
        [ppmean_pinchpre.tomga_gripa(c,:)+ppstd_pinchpre.tomga_gripa(c,:) ...
        ppmean_pinchpre.tomga_gripa(c,121:-1:1)-ppstd_pinchpre.tomga_gripa(c,121:-1:1)],plotcolor(c,:));
    set(gpp,'FaceAlpha',0.2); set(gpp,'EdgeAlpha',0);
    title('pinch pre');xlabel('% MGA');ylabel('grip aperture (mm)')
    
    subplot(2,1,2)
    plot(0:120,ppmean_grasppre.tomga_gripa(c,:),'Color',plotcolor(c,:),'LineWidth',2); 
    hold on
    ggp=patch([0:120 120:-1:0],...
        [ppmean_grasppre.tomga_gripa(c,:)+ppstd_grasppre.tomga_gripa(c,:) ...
        ppmean_grasppre.tomga_gripa(c,121:-1:1)-ppstd_grasppre.tomga_gripa(c,121:-1:1)],plotcolor(c,:));
    set(ggp,'FaceAlpha',0.2); set(ggp,'EdgeAlpha',0);
    title('grasp pre');xlabel('% MGA');ylabel('grip aperture (mm)')
end
legend(gp,condname,'Location','NorthWest')
hold on


%% MGA bars for % steps over time
figure(9);clf
set(gcf,'Name','MGA bar step')
colormap(plotcolor(2:4,:))
mgabar=bar(ppmean.tomga_gripa(2:4,11:10:101)','EdgeColor','none'); hold on
xb = bsxfun(@plus, mgabar(1).XData, [mgabar.XOffset]');
erplot=errorbar(xb,ppmean.tomga_gripa(2:4,11:10:101),zeros(3,10),ppstd.tomga_gripa(2:4,11:10:101),...
    'k','LineStyle','none');
axis([0.5 10.5 20 110])
set(gca,'XTickLabel',10:10:100)
xlabel('Time bins relative to MGA (%)')
ylabel('Grip aperture (mm)')
set(gca,'box','off')
legend('handle toward','handle away','no handle','Location','NorthWest')
set(gca,'FontSize',10)

set(gcf,'WindowStyle','normal','Position',[500 500 450 350])

%% Individual participant lines
figure(11);clf
set(gcf,'Name','individual MGA')
hold on
for p=2:4
    bar(p-1,ppmean.MGA(p),.6,'FaceColor',[.5 .5 .5],'EdgeColor',plotcolor(p,:),'LineWidth',3);
end
kleurmap=jet(12);
for pp=1:pps
    plot(meanvars.MGA(pp,2:4,1),'o-','Color',kleurmap(pp,:),...
        'MarkerEdgeColor',kleurmap(pp,:),...
        'MarkerFaceColor',kleurmap(pp,:),'LineWidth',2)
end

errorbar(ppmean.MGA(2:4),ppstd.MGA(2:4),'k','LineStyle','none');
set(gca,'XTick',1:3,'XTickLabel',{'Towards','Away','No handle'})
xlabel('Move Conditions')
ylabel('Grip aperture (mm)')
ylim([85 115])
set(gca,'FontSize',12)

set(gcf,'WindowStyle','normal','Position',[500 500 450 600])
