# Supplementary material for: A direct effect of perception on action when grasping a cup
Source: Sci Rep. 2018 Jan 9;8:171. doi: 10.1038/s41598-017-18591-5 (PMC5760564; doi:10.1038/s41598-017-18591-5)
Supplement: Supplementary file 6 — Supplementary Information [file 41598_2017_18591_MOESM6_ESM.zip › SciRep_Data/S01instruct/S01_100instruct_Tr1.dat]

+1000000000000.00000000	+0.00000000	+0.00000000	+0.00000000	+0.00000000	+0.00000000	+0.00000000	+0	+0.00000000	+0.00000000	+0.00000000	+0.00000000	+0.00000000	+0.00000000	+0	+0.00000000	+0.00000000	+0.00000000	+0.00000000	+0.00000000	+0.00000000	+0
+1457970382.20869990	+8.97363281	-8.07275391	-0.61083984	+60.44677734	-6.21826172	-78.46435547	+2752	+8.80664063	-7.09277344	-0.58007813	+1.60400391	-5.16357422	+12.52441406	+2748	+6.86425781	-11.47412109	-0.28564453	+31.22314453	+10.28320313	-55.74462891	+844
+1457970382.21280000	+8.97363281	-8.07275391	-0.61083984	+60.44677734	-6.21826172	-78.44238281	+2752	+8.80664063	-7.09277344	-0.58007813	+1.60400391	-5.16357422	+12.52441406	+2748	+6.85986328	-11.47412109	-0.29003906	+31.20117188	+10.28320313	-55.70068359	+844
+1457970382.21700000	+8.97363281	-8.07275391	-0.61083984	+60.44677734	-6.21826172	-78.44238281	+2752	+8.80664063	-7.09277344	-0.58007813	+1.60400391	-5.16357422	+12.52441406	+2748	+6.85546875	-11.47412109	-0.29003906	+31.20117188	+10.28320313	-55.70068359	+840
+1457970382.22120000	+8.97363281	-8.06835938	-0.61083984	+60.46875000	-6.21826172	-78.44238281	+2752	+8.80664063	-7.09277344	-0.58007813	+1.60400391	-5.14160156	+12.52441406	+2748	+6.85546875	-11.47412109	-0.29443359	+31.17919922	+10.28320313	-55.67871094	+840
+1457970382.22530010	+8.97363281	-8.06835938	-0.61083984	+60.46875000	-6.21826172	-78.44238281	+2752	+8.80664063	-7.09277344	-0.58007813	+1.60400391	-5.14160156	+12.52441406	+2748	+6.85546875	-11.47412109	-0.29443359	+31.17919922	+10.28320313	-55.67871094	+840
+1457970382.22950010	+8.97363281	-8.06835938	-0.61083984	+60.46875000	-6.21826172	-78.44238281	+2752	+8.80664063	-7.09277344	-0.58007813	+1.62597656	-5.14160156	+12.52441406	+2748	+6.85107422	-11.47412109	-0.29443359	+31.15722656	+10.28320313	-55.65673828	+836
+1457970382.23370000	+8.97363281	-8.06835938	-0.61083984	+60.46875000	-6.21826172	-78.44238281	+2752	+8.80664063	-7.09277344	-0.58007813	+1.62597656	-5.14160156	+12.52441406	+2748	+6.85107422	-11.47851563	-0.29882813	+31.15722656	+10.28320313	-55.65673828	+836
+1457970382.23779990	+8.97363281	-8.06835938	-0.60644531	+60.46875000	-6.21826172	-78.44238281	+2752	+8.80664063	-7.09277344	-0.58007813	+1.62597656	-5.14160156	+12.52441406	+2748	+6.85107422	-11.47851563	-0.29882813	+31.13525391	+10.28320313	-55.63476563	+836
+1457970382.27530000	+8.97363281	-8.06835938	-0.61083984	+60.49072266	-6.19628906	-78.44238281	+2748	+8.80664063	-7.09277344	-0.58007813	+1.62597656	-5.11962891	+12.52441406	+2744	+6.83349609	-11.48291016	-0.31201172	+31.04736328	+10.28320313	-55.52490234	+840
+1457970382.28780010	+8.97363281	-8.06835938	-0.61083984	+60.49072266	-6.21826172	-78.42041016	+2748	+8.80664063	-7.09277344	-0.58007813	+1.62597656	-5.11962891	+12.52441406	+2744	+6.83789063	-11.48291016	-0.31201172	+31.06933594	+10.28320313	-55.54687500	+840
+1457970382.30029990	+8.97363281	-8.06835938	-0.61083984	+60.49072266	-6.21826172	-78.42041016	+2748	+8.80664063	-7.09277344	-0.58007813	+1.62597656	-5.11962891	+12.52441406	+2744	+6.83789063	-11.48291016	-0.30761719	+31.06933594	+10.28320313	-55.56884766	+840
+1457970382.32110000	+8.97363281	-8.06835938	-0.61083984	+60.49072266	-6.21826172	-78.42041016	+2744	+8.80664063	-7.09277344	-0.58007813	+1.64794922	-5.11962891	+12.52441406	+2744	+6.83789063	-11.48291016	-0.30761719	+31.06933594	+10.28320313	-55.56884766	+836
+1457970382.32950000	+8.97363281	-8.06835938	-0.61083984	+60.49072266	-6.21826172	-78.42041016	+2744	+8.80664063	-7.09277344	-0.58007813	+1.64794922	-5.11962891	+12.52441406	+2744	+6.83789063	-11.48291016	-0.31201172	+31.06933594	+10.28320313	-55.54687500	+836
+1457970382.34200000	+8.97363281	-8.06835938	-0.61083984	+60.49072266	-6.19628906	-78.42041016	+2744	+8.80664063	-7.09277344	-0.58007813	+1.64794922	-5.11962891	+12.52441406	+2744	+6.83789063	-11.48291016	-0.31201172	+31.06933594	+10.28320313	-55.54687500	+836
+1457970382.35030010	+8.97363281	-8.06835938	-0.61083984	+60.49072266	-6.19628906	-78.42041016	+2744	+8.80664063	-7.09277344	-0.58007813	+1.64794922	-5.11962891	+12.52441406	+2744	+6.83349609	-11.48291016	-0.31201172	+31.04736328	+10.28320313	-55.52490234	+836
+1457970382.36279990	+8.97363281	-8.06835938	-0.61083984	+60.49072266	-6.19628906	-78.42041016	+2740	+8.80664063	-7.09277344	-0.58007813	+1.64794922	-5.11962891	+12.52441406	+2740	+6.83349609	-11.48291016	-0.31640625	+31.04736328	+10.28320313	-55.52490234	+836
+1457970382.37109990	+8.97363281	-8.06835938	-0.61083984	+60.49072266	-6.19628906	-78.42041016	+2740	+8.80664063	-7.09277344	-0.58007813	+1.64794922	-5.11962891	+12.50244141	+2740	+6.83349609	-11.48291016	-0.31640625	+31.04736328	+10.30517578	-55.52490234	+836
+1457970382.37940000	+8.97363281	-8.06835938	-0.61083984	+60.49072266	-6.19628906	-78.42041016	+2740	+8.80664063	-7.09277344	-0.58007813	+1.64794922	-5.11962891	+12.50244141	+2740	+6.83349609	-11.48291016	-0.31640625	+31.04736328	+10.30517578	-55.52490234	+836
+1457970382.38780000	+8.97363281	-8.06835938	-0.61083984	+60.49072266	-6.19628906	-78.42041016	+2740	+8.80664063	-7.09277344	-0.58007813	+1.64794922	-5.11962891	+12.50244141	+2740	+6.83349609	-11.48291016	-0.31640625	+31.06933594	+10.30517578	-55.52490234	+836
+1457970382.39190010	+8.96923828	-8.06835938	-0.61083984	+60.49072266	-6.19628906	-78.42041016	+2740	+8.80664063	-7.09277344	-0.58007813	+1.64794922	-5.11962891	+12.50244141	+2740	+6.83349609	-11.48291016	-0.31201172	+31.06933594	+10.30517578	-55.52490234	+836
+1457970382.39610000	+8.96923828	-8.06835938	-0.61083984	+60.49072266	-6.19628906	-78.42041016	+2740	+8.80664063	-7.09277344	-0.58007813	+1.64794922	-5.11962891	+12.50244141	+2740	+6.83789063	-11.48291016	-0.31201172	+31.06933594	+10.30517578	-55.52490234	+836
+1457970382.40440010	+8.96923828	-8.06835938	-0.61083984	+60.49072266	-6.19628906	-78.42041016	+2740	+8.80664063	-7.09277344	-0.58007813	+1.64794922	-5.11962891	+12.50244141	+2740	+6.83789063	-11.48291016	-0.31201172	+31.09130859	+10.30517578	-55.54687500	+836
+1457970382.41280010	+8.96923828	-8.06835938	-0.61083984	+60.49072266	-6.17431641	-78.42041016	+2740	+8.80664063	-7.09277344	-0.58007813	+1.64794922	-5.11962891	+12.50244141	+2740	+6.83789063	-11.48291016	-0.31201172	+31.09130859	+10.30517578	-55.54687500	+836
+1457970382.42109990	+8.96923828	-8.06835938	-0.61083984	+60.49072266	-6.17431641	-78.44238281	+2736	+8.80664063	-7.09277344	-0.58007813	+1.64794922	-5.11962891	+12.50244141	+2740	+6.83789063	-11.48291016	-0.31201172	+31.09130859	+10.30517578	-55.54687500	+832
+1457970382.42940000	+8.96923828	-8.06835938	-0.61083984	+60.49072266	-6.17431641	-78.44238281	+2736	+8.80664063	-7.09277344	-0.58007813	+1.64794922	-5.09765625	+12.50244141	+2740	+6.83789063	-11.48291016	-0.31201172	+31.09130859	+10.30517578	-55.54687500	+832
+1457970382.43770000	+8.96923828	-8.06835938	-0.61083984	+60.49072266	-6.17431641	-78.44238281	+2736	+8.80664063	-7.09277344	-0.58007813	+1.64794922	-5.09765625	+12.50244141	+2740	+6.83789063	-11.48291016	-0.31201172	+31.09130859	+10.30517578	-55.54687500	+832
+1457970382.44190000	+8.96923828	-8.06835938	-0.61083984	+60.49072266	-6.17431641	-78.44238281	+2736	+8.80224609	-7.09277344	-0.58007813	+1.64794922	-5.09765625	+12.50244141	+2740	+6.83789063	-11.48291016	-0.31201172	+31.09130859	+10.30517578	-55.54687500	+832
+1457970382.44610000	+8.96923828	-8.06835938	-0.61083984	+60.49072266	-6.17431641	-78.44238281	+2736	+8.80224609	-7.09277344	-0.58007813	+1.64794922	-5.09765625	+12.50244141	+2740	+6.83789063	-11.48291016	-0.31201172	+31.09130859	+10.30517578	-55.52490234	+832
+1457970382.45440010	+8.96923828	-8.06835938	-0.61083984	+60.49072266	-6.17431641	-78.44238281	+2736	+8.80224609	-7.09277344	-0.58007813	+1.64794922	-5.09765625	+12.50244141	+2740	+6.83789063	-11.48291016	-0.31640625	+31.09130859	+10.30517578	-55.52490234	+828
+1457970382.46269990	+8.96923828	-8.06835938	-0.60644531	+60.49072266	-6.17431641	-78.44238281	+2736	+8.80224609	-7.09277344	-0.58007813	+1.64794922	-5.09765625	+12.50244141	+2736	+6.83349609	-11.48291016	-0.31640625	+31.06933594	+10.30517578	-55.52490234	+828
+1457970382.47110010	+8.96923828	-8.06835938	-0.60644531	+60.49072266	-6.15234375	-78.44238281	+2736	+8.80224609	-7.09277344	-0.58007813	+1.64794922	-5.09765625	+12.50244141	+2736	+6.83349609	-11.48291016	-0.31640625	+31.06933594	+10.30517578	-55.50292969	+828
+1457970382.47939990	+8.96923828	-8.06835938	-0.60644531	+60.49072266	-6.15234375	-78.44238281	+2736	+8.80224609	-7.09277344	-0.58007813	+1.64794922	-5.09765625	+12.50244141	+2736	+6.83349609	-11.48291016	-0.31640625	+31.06933594	+10.30517578	-55.50292969	+828
+1457970382.48359990	+8.96923828	-8.06835938	-0.61083984	+60.49072266	-6.15234375	-78.44238281	+2736	+8.80224609	-7.09277344	-0.58007813	+1.64794922	-5.09765625	+12.48046875	+2736	+6.83349609	-11.48291016	-0.31640625	+31.06933594	+10.30517578	-55.50292969	+828
+1457970382.49190000	+8.96923828	-8.06835938	-0.61083984	+60.49072266	-6.15234375	-78.44238281	+2736	+8.80224609	-7.09277344	-0.58007813	+1.64794922	-5.09765625	+12.48046875	+2736	+6.83349609	-11.48291016	-0.31640625	+31.06933594	+10.32714844	-55.52490234	+828
+1457970382.49609990	+8.96923828	-8.06835938	-0.61083984	+60.49072266	-6.15234375	-78.44238281	+2736	+8.80224609	-7.09277344	-0.58007813	+1.64794922	-5.09765625	+12.48046875	+2736	+6.83349609	-11.48291016	-0.31640625	+31.06933594	+10.32714844	-55.52490234	+828
+1457970382.50440000	+8.96923828	-8.06835938	-0.61083984	+60.49072266	-6.15234375	-78.42041016	+2736	+8.80224609	-7.09277344	-0.58007813	+1.64794922	-5.09765625	+12.48046875	+2736	+6.83349609	-11.48291016	-0.31640625	+31.06933594	+10.32714844	-55.52490234	+828
+1457970382.50850010	+8.96923828	-8.06835938	-0.61083984	+60.49072266	-6.15234375	-78.42041016	+2736	+8.80224609	-7.09277344	-0.58007813	+1.64794922	-5.09765625	+12.48046875	+2736	+6.83349609	-11.48291016	-0.31201172	+31.06933594	+10.32714844	-55.52490234	+828
+1457970382.51690010	+8.96923828	-8.06835938	-0.61083984	+60.46875000	-6.15234375	-78.42041016	+2736	+8.80224609	-7.09277344	-0.58007813	+1.64794922	-5.09765625	+12.48046875	+2736	+6.83789063	-11.48291016	-0.31201172	+31.09130859	+10.32714844	-55.54687500	+828
+1457970382.52519990	+8.96923828	-8.06835938	-0.61083984	+60.46875000	-6.15234375	-78.42041016	+2740	+8.80224609	-7.09277344	-0.58007813	+1.64794922	-5.09765625	+12.48046875	+2736	+6.83789063	-11.48291016	-0.31201172	+31.09130859	+10.32714844	-55.54687500	+828
+1457970382.53350000	+8.96923828	-8.06835938	-0.61083984	+60.46875000	-6.15234375	-78.42041016	+2740	+8.80224609	-7.09277344	-0.58007813	+1.64794922	-5.09765625	+12.48046875	+2740	+6.83789063	-11.48291016	-0.31201172	+31.09130859	+10.32714844	-55.54687500	+824
+1457970382.53769990	+8.96923828	-8.06835938	-0.61083984	+60.46875000	-6.15234375	-78.42041016	+2740	+8.80224609	-7.09277344	-0.58007813	+1.64794922	-5.09765625	+12.48046875	+2740	+6.83789063	-11.48291016	-0.31201172	+31.09130859	+10.32714844	-55.54687500	+824
+1457970382.54600000	+8.96923828	-8.06835938	-0.61083984	+60.46875000	-6.15234375	-78.42041016	+2740	+8.80224609	-7.09277344	-0.58007813	+1.64794922	-5.09765625	+12.48046875	+2740	+6.83789063	-11.48291016	-0.31201172	+31.09130859	+10.32714844	-55.54687500	+824
+1457970382.55020000	+8.96923828	-8.06835938	-0.61083984	+60.46875000	-6.15234375	-78.42041016	+2740	+8.80224609	-7.09277344	-0.58007813	+1.64794922	-5.09765625	+12.48046875	+2740	+6.83789063	-11.48291016	-0.31201172	+31.09130859	+10.32714844	-55.54687500	+824
+1457970382.55850010	+8.96923828	-8.06835938	-0.61083984	+60.46875000	-6.15234375	-78.42041016	+2736	+8.80224609	-7.09277344	-0.58007813	+1.64794922	-5.09765625	+12.48046875	+2740	+6.83789063	-11.48291016	-0.31201172	+31.09130859	+10.32714844	-55.54687500	+824
+1457970382.56690000	+8.96923828	-8.06835938	-0.61083984	+60.46875000	-6.15234375	-78.42041016	+2736	+8.80224609	-7.09277344	-0.58007813	+1.62597656	-5.09765625	+12.48046875	+2740	+6.83349609	-11.48291016	-0.31201172	+31.06933594	+10.32714844	-55.52490234	+824
+1457970382.57520010	+8.96923828	-8.06835938	-0.61083984	+60.46875000	-6.13037109	-78.42041016	+2736	+8.80224609	-7.09277344	-0.58007813	+1.62597656	-5.09765625	+12.48046875	+2740	+6.83349609	-11.48730469	-0.31640625	+31.06933594	+10.32714844	-55.52490234	+824
+1457970382.57940010	+8.96923828	-8.06835938	-0.61083984	+60.46875000	-6.13037109	-78.42041016	+2736	+8.80224609	-7.09277344	-0.58007813	+1.62597656	-5.09765625	+12.48046875	+2736	+6.83349609	-11.48730469	-0.31640625	+31.06933594	+10.32714844	-55.52490234	+824
+1457970382.58349990	+8.96923828	-8.06835938	-0.61083984	+60.46875000	-6.13037109	-78.42041016	+2736	+8.80224609	-7.09277344	-0.58007813	+1.62597656	-5.09765625	+12.48046875	+2736	+6.83349609	-11.48730469	-0.31640625	+31.06933594	+10.32714844	-55.52490234	+824
+1457970382.58769990	+8.96923828	-8.06835938	-0.61083984	+60.46875000	-6.13037109	-78.42041016	+2736	+8.80224609	-7.09277344	-0.58007813	+1.62597656	-5.07568359	+12.48046875	+2736	+6.83349609	-11.48730469	-0.31640625	+31.06933594	+10.32714844	-55.52490234	+824
+1457970382.59600000	+8.96923828	-8.06835938	-0.61083984	+60.46875000	-6.13037109	-78.42041016	+2736	+8.80224609	-7.09277344	-0.58007813	+1.62597656	-5.07568359	+12.48046875	+2736	+6.83349609	-11.48730469	-0.31640625	+31.06933594	+10.34912109	-55.52490234	+824
+1457970382.60430000	+8.96923828	-8.06835938	-0.61083984	+60.46875000	-6.13037109	-78.42041016	+2736	+8.80224609	-7.09277344	-0.58007813	+1.62597656	-5.07568359	+12.48046875	+2736	+6.83349609	-11.48730469	-0.31201172	+31.06933594	+10.34912109	-55.54687500	+824
+1457970382.61270000	+8.96923828	-8.07275391	-0.61083984	+60.46875000	-6.13037109	-78.39843750	+2736	+8.80224609	-7.09277344	-0.58007813	+1.62597656	-5.07568359	+12.48046875	+2736	+6.83349609	-11.48291016	-0.31201172	+31.09130859	+10.34912109	-55.54687500	+824
+1457970382.62100010	+8.96923828	-8.07275391	-0.61083984	+60.46875000	-6.13037109	-78.39843750	+2736	+8.80224609	-7.09277344	-0.58007813	+1.62597656	-5.07568359	+12.48046875	+2736	+6.83789063	-11.48291016	-0.31201172	+31.09130859	+10.34912109	-55.54687500	+824
+1457970382.62930010	+8.96923828	-8.07275391	-0.61083984	+60.46875000	-6.13037109	-78.39843750	+2736	+8.80224609	-7.09277344	-0.58007813	+1.62597656	-5.07568359	+12.48046875	+2736	+6.83789063	-11.48291016	-0.30761719	+31.09130859	+10.34912109	-55.56884766	+824
+1457970382.63770010	+8.96923828	-8.07275391	-0.61083984	+60.46875000	-6.13037109	-78.39843750	+2736	+8.80224609	-7.09277344	-0.58007813	+1.64794922	-5.07568359	+12.48046875	+2736	+6.83789063	-11.48291016	-0.30761719	+31.11328125	+10.34912109	-55.56884766	+820
+1457970382.64179990	+8.96923828	-8.07275391	-0.61523438	+60.46875000	-6.13037109	-78.39843750	+2736	+8.80224609	-7.09277344	-0.58007813	+1.64794922	-5.07568359	+12.48046875	+2736	+6.83789063	-11.48291016	-0.30761719	+31.11328125	+10.34912109	-55.56884766	+820
+1457970382.64599990	+8.96923828	-8.07275391	-0.61523438	+60.46875000	-6.13037109	-78.39843750	+2736	+8.80224609	-7.09277344	-0.58007813	+1.64794922	-5.07568359	+12.48046875	+2736	+6.83789063	-11.48291016	-0.30761719	+31.11328125	+10.34912109	-55.56884766	+820
+1457970382.65019990	+8.96923828	-8.07275391	-0.61523438	+60.46875000	-6.13037109	-78.37646484	+2736	+8.80224609	-7.09277344	-0.58007813	+1.64794922	-5.07568359	+12.48046875	+2736	+6.83789063	-11.48291016	-0.30761719	+31.11328125	+10.34912109	-55.56884766	+820
+1457970382.65430000	+8.96923828	-8.07275391	-0.61523438	+60.46875000	-6.13037109	-78.37646484	+2736	+8.80224609	-7.09277344	-0.58007813	+1.64794922	-5.07568359	+12.48046875	+2736	+6.83789063	-11.48291016	-0.30761719	+31.11328125	+10.34912109	-55.56884766	+820
+1457970382.65850000	+8.96923828	-8.07275391	-0.61523438	+60.46875000	-6.13037109	-78.37646484	+2736	+8.80224609	-7.09277344	-0.58007813	+1.64794922	-5.07568359	+12.48046875	+2736	+6.83789063	-11.48291016	-0.30761719	+31.11328125	+10.34912109	-55.56884766	+820
+1457970382.66269990	+8.96923828	-8.07275391	-0.61523438	+60.46875000	-6.13037109	-78.37646484	+2736	+8.80224609	-7.09277344	-0.58007813	+1.64794922	-5.07568359	+12.48046875	+2736	+6.83789063	-11.48291016	-0.30761719	+31.11328125	+10.34912109	-55.56884766	+820
+1457970382.66680000	+8.96923828	-8.07275391	-0.61523438	+60.49072266	-6.13037109	-78.37646484	+2736	+8.80224609	-7.09277344	-0.58007813	+1.64794922	-5.07568359	+12.48046875	+2736	+6.83789063	-11.48291016	-0.31201172	+31.11328125	+10.34912109	-55.56884766	+820
+1457970382.67100000	+8.96923828	-8.07275391	-0.61523438	+60.49072266	-6.13037109	-78.37646484	+2732	+8.80224609	-7.09277344	-0.58447266	+1.64794922	-5.07568359	+12.48046875	+2736	+6.83789063	-11.48291016	-0.31201172	+31.09130859	+10.34912109	-55.56884766	+820
+1457970382.67510010	+8.96923828	-8.06835938	-0.61523438	+60.49072266	-6.13037109	-78.37646484	+2732	+8.80224609	-7.09277344	-0.58447266	+1.64794922	-5.07568359	+12.48046875	+2736	+6.83789063	-11.48291016	-0.31201172	+31.09130859	+10.34912109	-55.54687500	+820
+1457970382.67930010	+8.96923828	-8.06835938	-0.61523438	+60.49072266	-6.13037109	-78.37646484	+2732	+8.80224609	-7.09277344	-0.58447266	+1.64794922	-5.09765625	+12.48046875	+2736	+6.83789063	-11.48291016	-0.31201172	+31.09130859	+10.34912109	-55.54687500	+820
+1457970382.68350010	+8.96923828	-8.06835938	-0.61523438	+60.49072266	-6.13037109	-78.39843750	+2732	+8.80224609	-7.09277344	-0.58447266	+1.64794922	-5.09765625	+12.48046875	+2736	+6.83789063	-11.48291016	-0.31201172	+31.09130859	+10.34912109	-55.54687500	+820
+1457970382.69180010	+8.96923828	-8.06835938	-0.61523438	+60.51269531	-6.13037109	-78.39843750	+2732	+8.80224609	-7.09277344	-0.58447266	+1.64794922	-5.09765625	+12.48046875	+2736	+6.83349609	-11.48291016	-0.31201172	+31.06933594	+10.34912109	-55.54687500	+820
+1457970382.69600010	+8.96923828	-8.06835938	-0.61523438	+60.51269531	-6.13037109	-78.39843750	+2732	+8.80224609	-7.09277344	-0.58447266	+1.64794922	-5.09765625	+12.48046875	+2736	+6.83349609	-11.48291016	-0.31640625	+31.06933594	+10.34912109	-55.54687500	+820
+1457970382.70009990	+8.96923828	-8.06835938	-0.61523438	+60.51269531	-6.13037109	-78.39843750	+2732	+8.80224609	-7.09277344	-0.58447266	+1.64794922	-5.09765625	+12.48046875	+2736	+6.83789063	-11.48291016	-0.31640625	+31.06933594	+10.32714844	-55.54687500	+820
+1457970382.70429990	+8.96923828	-8.06835938	-0.61523438	+60.51269531	-6.13037109	-78.39843750	+2732	+8.80664063	-7.09277344	-0.58447266	+1.64794922	-5.11962891	+12.45849609	+2736	+6.83789063	-11.48291016	-0.31640625	+31.04736328	+10.32714844	-55.52490234	+820
+1457970382.70849990	+8.96923828	-8.06835938	-0.61523438	+60.51269531	-6.13037109	-78.39843750	+2732	+8.80664063	-7.09277344	-0.58447266	+1.64794922	-5.14160156	+12.45849609	+2736	+6.84228516	-11.48291016	-0.31640625	+31.04736328	+10.30517578	-55.52490234	+820
+1457970382.71260000	+8.97363281	-8.06835938	-0.61523438	+60.51269531	-6.15234375	-78.39843750	+2732	+8.80664063	-7.09277344	-0.58447266	+1.64794922	-5.18554688	+12.45849609	+2740	+6.84228516	-11.48291016	-0.32080078	+31.04736328	+10.28320313	-55.52490234	+820
+1457970382.71680000	+8.97363281	-8.06396484	-0.61523438	+60.51269531	-6.15234375	-78.42041016	+2736	+8.81542969	-7.08837891	-0.58886719	+1.62597656	-5.27343750	+12.45849609	+2740	+6.85986328	-11.47412109	-0.32519531	+31.02539063	+10.19531250	-55.52490234	+828
+1457970382.72100000	+8.97802734	-8.06396484	-0.61523438	+60.51269531	-6.17431641	-78.44238281	+2736	+8.82421875	-7.08398438	-0.58886719	+1.60400391	-5.40527344	+12.45849609	+2744	+6.87744141	-11.46533203	-0.32958984	+31.00341797	+10.10742188	-55.54687500	+832
+1457970382.72510000	+8.97802734	-8.06396484	-0.61962891	+60.51269531	-6.19628906	-78.44238281	+2736	+8.83300781	-7.07958984	-0.59326172	+1.58203125	-5.51513672	+12.45849609	+2744	+6.89062500	-11.45654297	-0.33398438	+30.98144531	+9.99755859	-55.54687500	+836
+1457970382.72930000	+8.99121094	-8.05517578	-0.62402344	+60.49072266	-6.30615234	-78.50830078	+2740	+8.85937500	-7.06640625	-0.60644531	+1.49414063	-5.82275391	+12.43652344	+2752	+6.93457031	-11.43017578	-0.36035156	+30.95947266	+9.73388672	-55.50292969	+848
+1457970382.73350000	+9.00439453	-8.04638672	-0.63281250	+60.46875000	-6.41601563	-78.59619141	+2744	+8.87695313	-7.05322266	-0.61083984	+1.42822266	-6.10839844	+12.39257813	+2756	+6.96093750	-11.41259766	-0.36914063	+30.93750000	+9.53613281	-55.56884766	+856
+1457970382.73760010	+9.01757813	-8.03759766	-0.64160156	+60.46875000	-6.52587891	-78.68408203	+2748	+8.89013672	-7.04443359	-0.62402344	+1.38427734	-6.30615234	+12.41455078	+2760	+6.97851563	-11.39941406	-0.39550781	+30.93750000	+9.36035156	-55.54687500	+864
+1457970382.74180010	+9.05712891	-8.01562500	-0.66357422	+60.42480469	-6.83349609	-78.96972656	+2764	+8.91210938	-7.02685547	-0.63720703	+1.29638672	-6.70166016	+12.32666016	+2760	+7.00048828	-11.38183594	-0.43066406	+30.91552734	+9.14062500	-55.50292969	+876
+1457970382.74589990	+9.08349609	-7.99365234	-0.67236328	+60.44677734	-7.00927734	-79.25537109	+2768	+8.92968750	-7.01367188	-0.63281250	+1.27441406	-7.11914063	+12.19482422	+2760	+7.01806641	-11.36865234	-0.43945313	+30.87158203	+8.89892578	-55.67871094	+880
+1457970382.75009990	+9.10546875	-7.97607422	-0.69433594	+60.46875000	-7.20703125	-79.45312500	+2776	+8.94287109	-7.00048828	-0.65917969	+1.23046875	-7.33886719	+12.23876953	+2764	+7.03564453	-11.35546875	-0.48339844	+30.82763672	+8.63525391	-55.65673828	+892
+1457970382.75430010	+9.13623047	-7.94970703	-0.71630859	+60.49072266	-7.38281250	-79.82666016	+2784	+8.95605469	-6.98730469	-0.67236328	+1.20849609	-7.69042969	+12.06298828	+2764	+7.05322266	-11.34228516	-0.52294922	+30.80566406	+8.39355469	-55.67871094	+904
+1457970382.75840000	+9.15820313	-7.92773438	-0.72070313	+60.60058594	-7.53662109	-80.31005859	+2784	+8.97363281	-6.96972656	-0.67236328	+1.25244141	-8.28369141	+11.82128906	+2760	+7.07519531	-11.32031250	-0.54052734	+30.78369141	+8.04199219	-55.96435547	+916
+1457970382.76679990	+9.20654297	-7.88818359	-0.76904297	+60.73242188	-7.82226563	-80.96923828	+2788	+9.00878906	-6.93896484	-0.72949219	+1.25244141	-9.20654297	+11.53564453	+2756	+7.12353516	-11.28515625	-0.65478516	+30.76171875	+7.31689453	-56.14013672	+952
+1457970382.77090000	+9.23291016	-7.86181641	-0.77783203	+60.86425781	-7.95410156	-81.58447266	+2784	+9.02636719	-6.91259766	-0.73388672	+1.31835938	-9.99755859	+11.18408203	+2748	+7.15429688	-11.26318359	-0.68554688	+30.76171875	+6.85546875	-56.57958984	+968
+1457970382.77510000	+9.26367188	-7.83984375	-0.81738281	+60.97412109	-8.17382813	-81.95800781	+2792	+9.04833984	-6.89501953	-0.78662109	+1.34033203	-10.50292969	+11.07421875	+2752	+7.18505859	-11.24121094	-0.74707031	+30.78369141	+6.35009766	-56.82128906	+992
+1457970382.77930000	+9.28564453	-7.82666016	-0.84375000	+60.95214844	-8.23974609	-82.52929688	+2784	+9.06591797	-6.87744141	-0.81738281	+1.36230469	-11.25000000	+10.63476563	+2744	+7.22021484	-11.22363281	-0.80859375	+30.76171875	+5.88867188	-57.12890625	+1016
+1457970382.78340010	+9.31640625	-7.80029297	-0.86132813	+61.06201172	-8.34960938	-83.25439453	+2780	+9.08789063	-6.85107422	-0.83496094	+1.49414063	-12.17285156	+10.15136719	+2732	+7.25976563	-11.19287109	-0.84814453	+30.76171875	+5.31738281	-57.70019531	+1040
+1457970382.78760000	+9.35595703	-7.77392578	-0.90966797	+61.14990234	-8.52539063	-83.75976563	+2780	+9.11425781	-6.82910156	-0.90087891	+1.56005859	-12.81005859	+9.88769531	+2732	+7.29931641	-11.17089844	-0.92285156	+30.78369141	+4.74609375	-58.07373047	+1064
+1457970382.79180000	+9.38232422	-7.76953125	-0.94921875	+61.04003906	-8.61328125	-84.37500000	+2768	+9.12744141	-6.82031250	-0.94482422	+1.58203125	-13.66699219	+9.29443359	+2716	+7.33886719	-11.14892578	-0.98876953	+30.71777344	+4.21875000	-58.53515625	+1092
+1457970382.79590010	+9.41748047	-7.74316406	-0.99316406	+61.06201172	-8.70117188	-85.03417969	+2764	+9.14941406	-6.78955078	-0.97998047	+1.73583984	-14.65576172	+8.65722656	+2700	+7.38720703	-11.11376953	-1.04150391	+30.71777344	+3.62548828	-59.17236328	+1120
+1457970382.80010010	+9.46142578	-7.72119141	-1.05029297	+61.06201172	-8.83300781	-85.60546875	+2756	+9.18017578	-6.76318359	-1.06347656	+1.84570313	-15.33691406	+8.21777344	+2692	+7.43554688	-11.08300781	-1.12060547	+30.71777344	+3.01025391	-59.67773438	+1152
+1457970382.80430010	+9.49218750	-7.72558594	-1.10302734	+60.75439453	-8.85498047	-86.24267578	+2740	+9.19775391	-6.75878906	-1.12939453	+1.84570313	-16.23779297	+7.42675781	+2676	+7.48388672	-11.05664063	-1.19531250	+30.60791016	+2.46093750	-60.24902344	+1180
+1457970382.80839990	+9.53173828	-7.70361328	-1.16015625	+60.62255859	-8.87695313	-86.83593750	+2736	+9.21972656	-6.72802734	-1.19091797	+2.04345703	-17.13867188	+6.61376953	+2672	+7.53222656	-11.02148438	-1.26562500	+30.52001953	+1.88964844	-60.88623047	+1212
+1457970382.81259990	+9.58447266	-7.68603516	-1.23046875	+60.49072266	-8.92089844	-87.38525391	+2732	+9.25927734	-6.70166016	-1.28759766	+2.24121094	-17.84179688	+5.91064453	+2672	+7.58496094	-10.98632813	-1.34472656	+30.41015625	+1.31835938	-61.45751953	+1244
+1457970382.82090000	+9.66796875	-7.68603516	-1.37988281	+59.67773438	-8.78906250	-88.41796875	+2720	+9.29882813	-6.67089844	-1.45898438	+2.52685547	-19.44580078	+3.93310547	+2668	+7.68603516	-10.92480469	-1.50732422	+30.01464844	+0.35156250	-62.68798828	+1304
+1457970382.82509990	+9.72509766	-7.67285156	-1.45898438	+59.39208984	-8.72314453	-88.92333984	+2720	+9.34277344	-6.64013672	-1.57324219	+2.87841797	-20.08300781	+2.98828125	+2676	+7.73876953	-10.88964844	-1.60400391	+29.81689453	-0.10986328	-63.19335938	+1336
+1457970382.82920000	+9.76464844	-7.69042969	-1.54687500	+58.73291016	-8.61328125	-89.38476563	+2716	+9.35595703	-6.64013672	-1.67871094	+2.96630859	-20.76416016	+1.77978516	+2668	+7.78710938	-10.86767578	-1.69628906	+29.46533203	-0.50537109	-63.78662109	+1364
+1457970382.83340000	+9.82177734	-7.67285156	-1.65234375	+58.24951172	-8.45947266	-89.69238281	+2724	+9.38671875	-6.60058594	-1.79296875	+3.40576172	-21.33544922	+0.61523438	+2680	+7.83544922	-10.82373047	-1.79736328	+29.20166016	-0.85693359	-64.27001953	+1400
+1457970382.83760000	+9.89208984	-7.66406250	-1.74023438	+57.83203125	-8.28369141	-90.13183594	+2732	+9.43945313	-6.56103516	-1.91601563	+3.97705078	-21.92871094	-0.61523438	+2692	+7.89257813	-10.78417969	-1.89843750	+28.91601563	-1.23046875	-64.77539063	+1432
+1457970382.84170010	+9.94042969	-7.68164063	-1.83691406	+57.06298828	-8.04199219	-90.57128906	+2732	+9.45703125	-6.55224609	-2.03906250	+4.24072266	-22.47802734	-1.97753906	+2692	+7.93652344	-10.75781250	-1.99951172	+28.47656250	-1.51611328	-65.34667969	+1460
+1457970382.84590010	+10.00634766	-7.66845703	-1.94677734	+56.51367188	-7.75634766	-90.87890625	+2744	+9.49658203	-6.49951172	-2.17529297	+4.87792969	-22.82958984	-3.27392578	+2708	+7.98925781	-10.71386719	-2.10937500	+28.10302734	-1.75781250	-65.78613281	+1496
+1457970382.85010000	+10.08544922	-7.65527344	-2.04345703	+55.98632813	-7.49267578	-91.36230469	+2756	+9.55371094	-6.44677734	-2.29833984	+5.73486328	-23.37890625	-4.76806641	+2720	+8.04199219	-10.66992188	-2.21923828	+27.72949219	-2.02148438	-66.24755859	+1532
+1457970382.85419990	+10.14697266	-7.65527344	-2.14892578	+55.21728516	-7.22900391	-91.75781250	+2764	+9.58447266	-6.42480469	-2.43017578	+6.24023438	-23.77441406	-6.21826172	+2724	+8.08154297	-10.63916016	-2.32910156	+27.20214844	-2.21923828	-66.75292969	+1560
+1457970382.85840010	+10.22167969	-7.63769531	-2.26757813	+54.62402344	-6.89941406	-92.02148438	+2784	+9.62402344	-6.35449219	-2.58398438	+7.09716797	-23.97216797	-7.60253906	+2744	+8.13427734	-10.59082031	-2.45214844	+26.80664063	-2.39501953	-67.17041016	+1600
+1457970382.86260010	+10.30517578	-7.62011719	-2.36425781	+54.05273438	-6.61376953	-92.54882813	+2796	+9.69433594	-6.28857422	-2.69824219	+8.19580078	-24.47753906	-9.22851563	+2756	+8.19580078	-10.54248047	-2.56640625	+26.41113281	-2.63671875	-67.63183594	+1636
+1457970382.86669990	+10.37109375	-7.60693359	-2.46533203	+53.34960938	-6.35009766	-92.96630859	+2812	+9.72949219	-6.24462891	-2.83886719	+8.92089844	-24.76318359	-10.70068359	+2760	+8.23535156	-10.50292969	-2.68066406	+25.86181641	-2.81250000	-68.11523438	+1672
+1457970382.87089990	+10.45458984	-7.58056641	-2.58398438	+52.77832031	-6.06445313	-93.33984375	+2832	+9.77783203	-6.16552734	-2.99707031	+9.95361328	-24.82910156	-12.06298828	+2780	+8.29248047	-10.44140625	-2.80371094	+25.51025391	-2.98828125	-68.51074219	+1712
+1457970382.87509990	+10.54687500	-7.55419922	-2.66748047	+52.20703125	-5.82275391	-93.99902344	+2848	+9.85253906	-6.08203125	-3.10693359	+11.25000000	-25.31250000	-13.77685547	+2788	+8.35839844	-10.38867188	-2.90917969	+25.13671875	-3.27392578	-69.06005859	+1752
+1457970382.87920000	+10.62597656	-7.52783203	-2.75976563	+51.54785156	-5.64697266	-94.50439453	+2864	+9.90087891	-6.02050781	-3.24316406	+12.15087891	-25.51025391	-15.20507813	+2792	+8.41113281	-10.34033203	-3.01904297	+24.65332031	-3.51562500	-69.58740234	+1788
+1457970382.88340000	+10.71826172	-7.49267578	-2.86962891	+50.99853516	-5.44921875	-94.96582031	+2888	+9.95361328	-5.93261719	-3.40136719	+13.27148438	-25.46630859	-16.52343750	+2812	+8.47705078	-10.27001953	-3.13769531	+24.34570313	-3.77929688	-70.00488281	+1832
+1457970382.88759990	+10.81494141	-7.45312500	-2.93994141	+50.40527344	-5.38330078	-95.69091797	+2904	+10.03271484	-5.84033203	-3.49804688	+14.67773438	-25.90576172	-18.23730469	+2816	+8.55175781	-10.20849609	-3.23876953	+23.99414063	-4.15283203	-70.55419922	+1872
+1457970382.89170000	+10.90283203	-7.41357422	-3.02783203	+49.79003906	-5.36132813	-96.24023438	+2928	+10.09423828	-5.77001953	-3.62988281	+15.64453125	-26.01562500	-19.57763672	+2820	+8.60888672	-10.14697266	-3.33984375	+23.55468750	-4.52636719	-71.03759766	+1908
+1457970382.89590000	+10.99511719	-7.36523438	-3.12011719	+49.21875000	-5.33935547	-96.76757813	+2948	+10.15136719	-5.66894531	-3.78369141	+16.83105469	-25.92773438	-20.85205078	+2836	+8.68798828	-10.06787109	-3.45410156	+23.33496094	-4.94384766	-71.43310547	+1952
+1457970382.90000010	+11.09619141	-7.32568359	-3.17724609	+48.60351563	-5.47119141	-97.58056641	+2968	+10.23486328	-5.57226563	-3.87158203	+18.23730469	-26.27929688	-22.52197266	+2836	+8.77587891	-9.99316406	-3.54199219	+23.07128906	-5.49316406	-72.00439453	+1988
+1457970382.90840010	+11.28955078	-7.22021484	-3.31347656	+47.35107422	-5.86669922	-98.87695313	+3008	+10.36669922	-5.38330078	-4.13964844	+20.45654297	-26.19140625	-25.02685547	+2848	+8.93847656	-9.83056641	-3.73095703	+22.54394531	-6.63574219	-72.90527344	+2064
+1457970382.91249990	+11.39062500	-7.16748047	-3.35302734	+46.69189453	-6.21826172	-99.73388672	+3020	+10.45458984	-5.28222656	-4.21875000	+21.86279297	-26.45507813	-26.65283203	+2844	+9.03076172	-9.74707031	-3.80126953	+22.34619141	-7.36083984	-73.45458984	+2096
+1457970382.91669990	+11.48730469	-7.10595703	-3.40136719	+46.03271484	-6.63574219	-100.43701172	+3040	+10.52929688	-5.18554688	-4.33300781	+22.91748047	-26.43310547	-27.88330078	+2844	+9.11425781	-9.66357422	-3.88037109	+22.06054688	-8.08593750	-73.93798828	+2124
+1457970382.92090010	+11.58398438	-7.05322266	-3.45849609	+45.35156250	-7.03125000	-101.05224609	+3056	+10.60400391	-5.08007813	-4.46044922	+24.06005859	-26.25732422	-29.06982422	+2848	+9.21093750	-9.56689453	-3.96826172	+21.92871094	-8.83300781	-74.28955078	+2160
+1457970382.92500000	+11.68066406	-6.99609375	-3.48486328	+44.60449219	-7.55859375	-101.86523438	+3064	+10.68750000	-4.97021484	-4.52636719	+25.40039063	-26.43310547	-30.62988281	+2844	+9.31201172	-9.47460938	-4.03417969	+21.73095703	-9.71191406	-74.75097656	+2184
+1457970382.92919990	+11.77294922	-6.92138672	-3.51123047	+43.94531250	-8.17382813	-102.56835938	+3080	+10.77099609	-4.86035156	-4.62744141	+26.45507813	-26.38916016	-31.77246094	+2848	+9.39550781	-9.37792969	-4.10009766	+21.48925781	-10.56884766	-75.16845703	+2204
+1457970382.93339990	+11.86962891	-6.85986328	-3.55078125	+43.24218750	-8.78906250	-103.18359375	+3092	+10.85009766	-4.74169922	-4.73730469	+27.57568359	-26.19140625	-32.91503906	+2852	+9.49218750	-9.26806641	-4.17480469	+21.35742188	-11.44775391	-75.45410156	+2232
+1457970382.93750000	+11.96191406	-6.79394531	-3.55517578	+42.49511719	-9.49218750	-103.99658203	+3100	+10.93798828	-4.62744141	-4.79003906	+28.80615234	-26.34521484	-34.40917969	+2844	+9.59326172	-9.16259766	-4.23193359	+21.20361328	-12.43652344	-75.87158203	+2252
+1457970382.94170000	+12.05419922	-6.71484375	-3.56396484	+41.83593750	-10.28320313	-104.65576172	+3108	+11.02587891	-4.50000000	-4.86914063	+29.86083984	-26.30126953	-35.48583984	+2848	+9.68115234	-9.05712891	-4.28466797	+21.00585938	-13.40332031	-76.24511719	+2268
+1457970382.94590000	+12.14648438	-6.64013672	-3.58154297	+41.13281250	-11.00830078	-105.22705078	+3116	+11.11376953	-4.37695313	-4.95263672	+30.91552734	-26.16943359	-36.58447266	+2844	+9.77343750	-8.94726563	-4.35058594	+20.85205078	-14.34814453	-76.48681641	+2288
+1457970382.95000000	+12.22998047	-6.56542969	-3.57275391	+40.45166016	-11.82128906	-105.93017578	+3128	+11.20166016	-4.25390625	-4.98339844	+32.05810547	-26.32324219	-37.96875000	+2840	+9.87011719	-8.83300781	-4.39453125	+20.69824219	-15.33691406	-76.83837891	+2304
+1457970382.95420000	+12.31787109	-6.47314453	-3.56835938	+39.83642578	-12.70019531	-106.47949219	+3140	+11.29394531	-4.11328125	-5.04052734	+33.02490234	-26.34521484	-38.91357422	+2840	+9.95361328	-8.72314453	-4.43847656	+20.50048828	-16.34765625	-77.14599609	+2316
+1457970382.95840000	+12.40136719	-6.38964844	-3.57275391	+39.17724609	-13.53515625	-106.94091797	+3144	+11.38623047	-3.98144531	-5.09765625	+33.99169922	-26.32324219	-39.90234375	+2836	+10.04150391	-8.60449219	-4.50000000	+20.34667969	-17.27050781	-77.29980469	+2332
+1457970382.96250010	+12.48486328	-6.30615234	-3.54638672	+38.54003906	-14.43603516	-107.53417969	+3160	+11.47851563	-3.84521484	-5.10644531	+34.95849609	-26.54296875	-41.11083984	+2828	+10.12939453	-8.48144531	-4.53955078	+20.19287109	-18.25927734	-77.51953125	+2344
+1457970382.96670010	+12.55957031	-6.20068359	-3.52001953	+37.99072266	-15.38085938	-108.01757813	+3172	+11.57080078	-3.69140625	-5.13281250	+35.85937500	-26.69677734	-41.92382813	+2828	+10.20410156	-8.36279297	-4.57470703	+19.97314453	-19.22607422	-77.73925781	+2360
+1457970382.97090010	+12.63867188	-6.10400391	-3.50683594	+37.41943359	-16.25976563	-108.36914063	+3188	+11.66748047	-3.55517578	-5.15917969	+36.67236328	-26.82861328	-42.78076172	+2816	+10.28759766	-8.23535156	-4.62304688	+19.81933594	-20.10498047	-77.80517578	+2380
+1457970382.97499990	+12.71777344	-6.00732422	-3.46728516	+36.89208984	-17.22656250	-108.85253906	+3204	+11.75537109	-3.41455078	-5.14599609	+37.48535156	-27.15820313	-43.81347656	+2816	+10.37548828	-8.10791016	-4.64941406	+19.68750000	-21.04980469	-77.98095703	+2392
+1457970382.97919990	+12.79248047	-5.89746094	-3.43212891	+36.40869141	-18.19335938	-109.22607422	+3224	+11.85205078	-3.25634766	-5.14599609	+38.27636719	-27.42187500	-44.42871094	+2816	+10.45019531	-7.98486328	-4.67578125	+19.51171875	-21.99462891	-78.13476563	+2408
+1457970382.98330000	+12.86718750	-5.79638672	-3.41015625	+35.90332031	-19.05029297	-109.46777344	+3236	+11.94873047	-3.11572266	-5.15039063	+38.91357422	-27.70751953	-45.08789063	+2808	+10.53369141	-7.85302734	-4.71533203	+19.33593750	-22.80761719	-78.11279297	+2428
+1457970382.98750000	+12.94189453	-5.69091797	-3.36181641	+35.44189453	-19.97314453	-109.81933594	+3260	+12.03222656	-2.97509766	-5.11523438	+39.55078125	-28.12500000	-45.85693359	+2812	+10.61279297	-7.72558594	-4.73291016	+19.20410156	-23.70849609	-78.22265625	+2444
+1457970382.99169990	+13.00341797	-5.57666016	-3.32226563	+34.98046875	-20.89599609	-110.01708984	+3276	+12.12451172	-2.81250000	-5.09765625	+40.18798828	-28.52050781	-46.27441406	+2812	+10.68750000	-7.59375000	-4.75048828	+19.00634766	-24.56542969	-78.24462891	+2464
+1457970382.99580000	+13.07373047	-5.47119141	-3.29589844	+34.47509766	-21.75292969	-110.14892578	+3296	+12.21240234	-2.67626953	-5.07568359	+40.64941406	-28.91601563	-46.71386719	+2808	+10.76660156	-7.45751953	-4.77685547	+18.85253906	-25.33447266	-78.15673828	+2484
+1457970383.00000000	+13.13964844	-5.36132813	-3.24316406	+34.03564453	-22.63183594	-110.34667969	+3316	+12.29589844	-2.53564453	-5.03173828	+41.08886719	-29.44335938	-47.24121094	+2808	+10.84570313	-7.32128906	-4.78125000	+18.74267578	-26.19140625	-78.17871094	+2504
+1457970383.00830010	+13.25830078	-5.14160156	-3.15966797	+33.15673828	-24.32373047	-110.54443359	+3356	+12.46289063	-2.24560547	-4.95703125	+41.90185547	-30.45410156	-47.81250000	+2808	+10.99511719	-7.04882813	-4.80322266	+18.41308594	-27.77343750	-78.02490234	+2540
+1457970383.01250000	+13.31982422	-5.03173828	-3.11132813	+32.76123047	-25.13671875	-110.67626953	+3376	+12.54199219	-2.11376953	-4.89990234	+42.23144531	-31.02539063	-48.14208984	+2808	+11.07861328	-6.91259766	-4.79882813	+18.30322266	-28.60839844	-78.02490234	+2556
+1457970383.01670000	+13.37695313	-4.92187500	-3.06738281	+32.34375000	-25.90576172	-110.69824219	+3392	+12.61669922	-1.96875000	-4.85595703	+42.56103516	-31.57470703	-48.27392578	+2808	+11.15332031	-6.77636719	-4.79443359	+18.12744141	-29.42138672	-77.93701172	+2572
+1457970383.02080010	+13.42968750	-4.81640625	-3.03222656	+31.88232422	-26.63085938	-110.65429688	+3408	+12.69140625	-1.84130859	-4.81201172	+42.73681641	-32.10205078	-48.40576172	+2804	+11.23242188	-6.64013672	-4.79882813	+17.95166016	-30.16845703	-77.76123047	+2588
+1457970383.02500010	+13.48242188	-4.71093750	-2.98388672	+31.46484375	-27.37792969	-110.69824219	+3428	+12.76611328	-1.71826172	-4.75488281	+42.93457031	-32.67333984	-48.60351563	+2800	+11.31152344	-6.49951172	-4.78125000	+17.84179688	-30.98144531	-77.67333984	+2604
+1457970383.02920010	+13.53076172	-4.59667969	-2.93554688	+31.06933594	-28.08105469	-110.63232422	+3444	+12.83642578	-1.58642578	-4.70214844	+43.11035156	-33.24462891	-48.66943359	+2796	+11.38183594	-6.36767578	-4.76806641	+17.64404297	-31.75048828	-77.51953125	+2616
+1457970383.03329990	+13.57910156	-4.49560547	-2.90039063	+30.58593750	-28.76220703	-110.50048828	+3460	+12.90234375	-1.46777344	-4.64941406	+43.19824219	-33.81591797	-48.73535156	+2792	+11.45214844	-6.22705078	-4.76367188	+17.44628906	-32.49755859	-77.32177734	+2628
+1457970383.03749990	+13.63183594	-4.39892578	-2.84765625	+30.16845703	-29.48730469	-110.45654297	+3472	+12.97265625	-1.34912109	-4.58789063	+43.33007813	-34.38720703	-48.86718750	+2792	+11.52685547	-6.09521484	-4.73730469	+17.31445313	-33.31054688	-77.18994141	+2644
+1457970383.04169990	+13.67578125	-4.29785156	-2.79052734	+29.75097656	-30.21240234	-110.36865234	+3488	+13.04296875	-1.22167969	-4.52636719	+43.43994141	-35.00244141	-48.93310547	+2788	+11.59716797	-5.96337891	-4.71533203	+17.09472656	-34.10156250	-77.01416016	+2652
+1457970383.04580000	+13.72412109	-4.19677734	-2.74218750	+29.31152344	-30.89355469	-110.25878906	+3500	+13.10888672	-1.11181641	-4.46484375	+43.48388672	-35.57373047	-49.02099609	+2784	+11.66748047	-5.82714844	-4.69775391	+16.89697266	-34.82666016	-76.79443359	+2660
+1457970383.05000000	+13.76806641	-4.09570313	-2.67626953	+28.91601563	-31.66259766	-110.19287109	+3516	+13.17480469	-0.99755859	-4.39453125	+43.57177734	-36.16699219	-49.13085938	+2784	+11.73779297	-5.69970703	-4.66699219	+16.72119141	-35.61767578	-76.61865234	+2672
+1457970383.05410000	+13.80761719	-3.98144531	-2.61914063	+28.52050781	-32.32177734	-109.95117188	+3528	+13.24072266	-0.87890625	-4.32421875	+43.65966797	-36.76025391	-49.19677734	+2784	+11.79931641	-5.56787109	-4.63623047	+16.47949219	-36.36474609	-76.37695313	+2680
+1457970383.05830000	+13.85156250	-3.89355469	-2.57080078	+28.01513672	-32.98095703	-109.66552734	+3536	+13.30664063	-0.77343750	-4.25830078	+43.65966797	-37.33154297	-49.26269531	+2784	+11.86523438	-5.44042969	-4.61425781	+16.23779297	-37.06787109	-76.06933594	+2688
+1457970383.06250000	+13.89111328	-3.80566406	-2.50488281	+27.53173828	-33.72802734	-109.42382813	+3548	+13.36816406	-0.66357422	-4.17919922	+43.70361328	-37.94677734	-49.37255859	+2784	+11.93554688	-5.31298828	-4.57470703	+16.04003906	-37.83691406	-75.82763672	+2696
+1457970383.06660010	+13.93066406	-3.70898438	-2.43457031	+27.09228516	-34.47509766	-109.13818359	+3560	+13.42968750	-0.54492188	-4.09130859	+43.83544922	-38.60595703	-49.48242188	+2792	+11.98828125	-5.18994141	-4.53955078	+15.77636719	-38.54003906	-75.54199219	+2700
+1457970383.07080010	+13.96582031	-3.62109375	-2.36425781	+26.58691406	-35.20019531	-108.83056641	+3572	+13.49121094	-0.44384766	-4.00341797	+43.90136719	-39.28710938	-49.61425781	+2796	+12.04980469	-5.06689453	-4.50878906	+15.49072266	-39.19921875	-75.19042969	+2708
+1457970383.07500000	+14.00537109	-3.53320313	-2.28955078	+26.10351563	-35.99121094	-108.52294922	+3584	+13.55273438	-0.33398438	-3.91113281	+43.96728516	-39.94628906	-49.74609375	+2800	+12.11132813	-4.94824219	-4.46923828	+15.29296875	-39.92431641	-74.92675781	+2716
+1457970383.07909990	+14.03613281	-3.43212891	-2.21044922	+25.68603516	-36.76025391	-108.19335938	+3596	+13.61425781	-0.21533203	-3.81005859	+44.18701172	-40.71533203	-49.89990234	+2816	+12.16845703	-4.82519531	-4.42529297	+15.02929688	-40.62744141	-74.59716797	+2724
+1457970383.08330010	+14.07128906	-3.34863281	-2.13574219	+25.20263672	-37.50732422	-107.81982422	+3608	+13.67578125	-0.11425781	-3.70458984	+44.29687500	-41.46240234	-50.07568359	+2824	+12.22558594	-4.71093750	-4.39013672	+14.74365234	-41.26464844	-74.24560547	+2728
+1457970383.08750010	+14.10205078	-3.26513672	-2.06103516	+24.74121094	-38.23242188	-107.46826172	+3624	+13.72851563	-0.01318359	-3.60791016	+44.42871094	-42.16552734	-50.20751953	+2836	+12.28271484	-4.59667969	-4.34619141	+14.54589844	-41.92382813	-73.93798828	+2740
+1457970383.09159990	+14.12841797	-3.16845703	-1.98193359	+24.34570313	-38.97949219	-107.07275391	+3644	+13.78125000	+0.10107422	-3.49804688	+44.69238281	-42.95654297	-50.38330078	+2852	+12.33105469	-4.47802734	-4.29785156	+14.30419922	-42.56103516	-73.58642578	+2748
+1457970383.09579990	+14.15039063	-3.09375000	-1.90283203	+23.86230469	-39.70458984	-106.65527344	+3660	+13.82958984	+0.19775391	-3.38378906	+44.86816406	-43.76953125	-50.58105469	+2868	+12.38378906	-4.37255859	-4.25830078	+14.04052734	-43.15429688	-73.21289063	+2756
+1457970383.10410000	+14.19873047	-2.93994141	-1.75341797	+22.93945313	-41.13281250	-105.90820313	+3692	+13.92187500	+0.39990234	-3.17285156	+45.28564453	-45.32958984	-50.91064453	+2900	+12.48486328	-4.15283203	-4.16601563	+13.60107422	-44.42871094	-72.53173828	+2772
+1457970383.10830000	+14.22070313	-2.86523438	-1.66992188	+22.50000000	-41.85791016	-105.60058594	+3712	+13.96582031	+0.48779297	-3.05419922	+45.52734375	-46.16455078	-51.19628906	+2912	+12.52880859	-4.05175781	-4.12207031	+13.35937500	-45.02197266	-72.20214844	+2780
+1457970383.11250000	+14.24267578	-2.79052734	-1.59960938	+22.10449219	-42.51708984	-105.27099609	+3728	+14.00097656	+0.57568359	-2.95751953	+45.70312500	-46.86767578	-51.35009766	+2928	+12.57714844	-3.95507813	-4.07373047	+13.13964844	-45.63720703	-71.89453125	+2788
+1457970383.11660000	+14.25585938	-2.71142578	-1.52490234	+21.77490234	-43.17626953	-104.96337891	+3748	+14.04052734	+0.66796875	-2.85644531	+45.98876953	-47.63671875	-51.56982422	+2940	+12.62548828	-3.84960938	-4.02539063	+12.94189453	-46.27441406	-71.58691406	+2800
+1457970383.12080000	+14.27343750	-2.64550781	-1.45458984	+21.35742188	-43.81347656	-104.65576172	+3764	+14.07568359	+0.74707031	-2.75537109	+46.20849609	-48.40576172	-51.83349609	+2952	+12.66503906	-3.76171875	-3.97705078	+12.70019531	-46.86767578	-71.27929688	+2808
+1457970383.12500000	+14.29101563	-2.58398438	-1.39306641	+20.91796875	-44.34082031	-104.32617188	+3776	+14.10644531	+0.82177734	-2.66748047	+46.38427734	-49.02099609	-52.00927734	+2960	+12.70898438	-3.66943359	-3.93310547	+12.48046875	-47.43896484	-70.97167969	+2812
+1457970383.12910010	+14.30419922	-2.51806641	-1.33154297	+20.54443359	-44.91210938	-104.01855469	+3792	+14.13281250	+0.90527344	-2.57958984	+46.62597656	-49.70214844	-52.20703125	+2972	+12.74853516	-3.57714844	-3.88476563	+12.28271484	-48.03222656	-70.64208984	+2820
+1457970383.13330010	+14.31738281	-2.46533203	-1.27001953	+20.08300781	-45.48339844	-103.71093750	+3804	+14.16357422	+0.96679688	-2.49169922	+46.80175781	-50.36132813	-52.47070313	+2980	+12.78369141	-3.49365234	-3.84082031	+12.04101563	-48.62548828	-70.31250000	+2824
+1457970383.13739990	+14.33056641	-2.41259766	-1.21728516	+19.62158203	-45.96679688	-103.40332031	+3812	+14.18554688	+1.02832031	-2.41699219	+46.91162109	-50.91064453	-52.62451172	+2988	+12.82324219	-3.40576172	-3.79687500	+11.79931641	-49.19677734	-70.00488281	+2824
+1457970383.14159990	+14.34375000	-2.35546875	-1.16015625	+19.22607422	-46.49414063	-103.09570313	+3820	+14.21191406	+1.09423828	-2.34667969	+47.06542969	-51.50390625	-52.80029297	+2996	+12.85400391	-3.32226563	-3.75292969	+11.55761719	-49.76806641	-69.67529297	+2828
+1457970383.14580010	+14.35693359	-2.31152344	-1.10742188	+18.78662109	-46.95556641	-102.78808594	+3824	+14.23388672	+1.14697266	-2.27197266	+47.21923828	-52.07519531	-53.04199219	+3004	+12.88476563	-3.25195313	-3.70898438	+11.29394531	-50.31738281	-69.38964844	+2828
+1457970383.14990000	+14.37451172	-2.26757813	-1.06347656	+18.34716797	-47.37304688	-102.48046875	+3828	+14.25585938	+1.20410156	-2.20605469	+47.32910156	-52.55859375	-53.21777344	+3012	+12.91992188	-3.17724609	-3.66943359	+11.05224609	-50.84472656	-69.10400391	+2828
+1457970383.15409990	+14.38769531	-2.21484375	-1.01953125	+17.92968750	-47.74658203	-102.12890625	+3828	+14.27343750	+1.26123047	-2.14453125	+47.50488281	-53.04199219	-53.37158203	+3020	+12.94628906	-3.10253906	-3.62988281	+10.81054688	-51.35009766	-68.77441406	+2828
+1457970383.15829990	+14.40087891	-2.17968750	-0.98437500	+17.42431641	-48.09814453	-101.75537109	+3828	+14.29101563	+1.30957031	-2.07861328	+47.61474609	-53.52539063	-53.54736328	+3024	+12.97705078	-3.03222656	-3.59033203	+10.54687500	-51.83349609	-68.48876953	+2828
+1457970383.16240000	+14.41406250	-2.14453125	-0.94042969	+16.94091797	-48.44970703	-101.40380859	+3824	+14.30419922	+1.35791016	-2.02148438	+47.70263672	-53.98681641	-53.67919922	+3032	+13.00341797	-2.96630859	-3.55517578	+10.30517578	-52.27294922	-68.20312500	+2824
+1457970383.16660000	+14.42724609	-2.10058594	-0.90087891	+16.52343750	-48.77929688	-101.03027344	+3820	+14.31738281	+1.41064453	-1.95996094	+47.87841797	-54.44824219	-53.81103516	+3040	+13.02539063	-2.89599609	-3.52441406	+10.06347656	-52.69042969	-67.87353516	+2824
+1457970383.17080000	+14.43603516	-2.06542969	-0.86132813	+16.06201172	-49.08691406	-100.65673828	+3816	+14.33496094	+1.45458984	-1.89843750	+48.03222656	-54.93164063	-53.98681641	+3052	+13.04736328	-2.83886719	-3.49365234	+9.79980469	-53.06396484	-67.60986328	+2820
+1457970383.17490010	+14.45361328	-2.03027344	-0.82617188	+15.62255859	-49.39453125	-100.32714844	+3812	+14.34375000	+1.49414063	-1.84130859	+48.12011719	-55.37109375	-54.09667969	+3060	+13.07373047	-2.77734375	-3.45849609	+9.58007813	-53.45947266	-67.36816406	+2816
+1457970383.17910000	+14.46679688	-1.99072266	-0.78662109	+15.24902344	-49.68017578	-99.95361328	+3808	+14.36132813	+1.54687500	-1.78417969	+48.31787109	-55.83251953	-54.20654297	+3072	+13.09570313	-2.71582031	-3.42333984	+9.33837891	-53.83300781	-67.10449219	+2812
+1457970383.18330000	+14.48437500	-1.95556641	-0.75146484	+14.87548828	-49.92187500	-99.64599609	+3804	+14.37451172	+1.59082031	-1.72705078	+48.49365234	-56.31591797	-54.33837891	+3080	+13.11767578	-2.66748047	-3.39697266	+9.11865234	-54.14062500	-66.90673828	+2808
+1457970383.18740010	+14.49755859	-1.92041016	-0.71630859	+14.54589844	-50.16357422	-99.33837891	+3800	+14.38330078	+1.63476563	-1.66552734	+48.66943359	-56.77734375	-54.47021484	+3092	+13.13964844	-2.61474609	-3.36621094	+8.96484375	-54.44824219	-66.75292969	+2804
+1457970383.19160010	+14.50634766	-1.87646484	-0.68115234	+14.26025391	-50.40527344	-99.03076172	+3796	+14.39208984	+1.68310547	-1.60839844	+48.91113281	-57.26074219	-54.58007813	+3104	+13.16162109	-2.55761719	-3.33984375	+8.83300781	-54.71191406	-66.57714844	+2800
+1457970383.19989990	+14.52832031	-1.81054688	-0.61083984	+13.62304688	-50.84472656	-98.43750000	+3792	+14.41406250	+1.76220703	-1.49414063	+49.17480469	-58.20556641	-54.68994141	+3124	+13.20556641	-2.46533203	-3.28710938	+8.50341797	-55.17333984	-66.26953125	+2792
+1457970383.20409990	+14.53710938	-1.77099609	-0.57128906	+13.42529297	-51.10839844	-98.19580078	+3792	+14.42724609	+1.80615234	-1.43701172	+49.35058594	-58.73291016	-54.75585938	+3136	+13.22314453	-2.41699219	-3.26513672	+8.34960938	-55.41503906	-66.11572266	+2788
+1457970383.20820000	+14.54589844	-1.74023438	-0.53173828	+13.20556641	-51.37207031	-97.97607422	+3796	+14.43603516	+1.84130859	-1.37548828	+49.46044922	-59.26025391	-54.79980469	+3144	+13.24072266	-2.38183594	-3.23876953	+8.19580078	-55.63476563	-66.00585938	+2784
+1457970383.21240000	+14.55908203	-1.70947266	-0.50097656	+12.98583984	-51.52587891	-97.75634766	+3796	+14.44921875	+1.87207031	-1.32714844	+49.43847656	-59.78759766	-54.68994141	+3152	+13.26269531	-2.34228516	-3.21679688	+8.04199219	-55.83251953	-65.89599609	+2780
+1457970383.21659990	+14.57226563	-1.67431641	-0.47021484	+12.78808594	-51.74560547	-97.55859375	+3796	+14.45800781	+1.90722656	-1.27441406	+49.50439453	-60.33691406	-54.62402344	+3160	+13.28027344	-2.30273438	-3.19042969	+7.93212891	-56.05224609	-65.76416016	+2776
+1457970383.22070000	+14.58105469	-1.64794922	-0.43945313	+12.59033203	-51.96533203	-97.40478516	+3796	+14.47119141	+1.93359375	-1.22167969	+49.41650391	-60.90820313	-54.49218750	+3168	+13.29785156	-2.27197266	-3.16845703	+7.77832031	-56.25000000	-65.65429688	+2772
+1457970383.22490000	+14.58984375	-1.62597656	-0.42187500	+12.37060547	-52.07519531	-97.22900391	+3800	+14.47998047	+1.95556641	-1.18212891	+49.15283203	-61.45751953	-54.14062500	+3168	+13.31542969	-2.24121094	-3.15087891	+7.60253906	-56.40380859	-65.52246094	+2764
+1457970383.22910000	+14.59863281	-1.59960938	-0.39111328	+12.21679688	-52.31689453	-97.11914063	+3800	+14.48876953	+1.98193359	-1.13378906	+49.04296875	-62.11669922	-53.89892578	+3176	+13.33300781	-2.20605469	-3.13769531	+7.47070313	-56.55761719	-65.36865234	+2760
+1457970383.23320010	+14.60302734	-1.58203125	-0.36035156	+12.01904297	-52.55859375	-97.00927734	+3804	+14.49755859	+1.99072266	-1.08105469	+48.71337891	-62.79785156	-53.54736328	+3176	+13.34619141	-2.17529297	-3.12011719	+7.27294922	-56.73339844	-65.19287109	+2756
+1457970383.23740010	+14.61181641	-1.56884766	-0.35156250	+11.77734375	-52.64648438	-96.87744141	+3804	+14.50634766	+1.99951172	-1.05468750	+48.07617188	-63.41308594	-52.84423828	+3176	+13.35937500	-2.15332031	-3.10693359	+7.00927734	-56.86523438	-64.97314453	+2748
+1457970383.24160000	+14.62060547	-1.55126953	-0.33398438	+11.62353516	-52.86621094	-96.83349609	+3804	+14.51074219	+2.01269531	-1.01513672	+47.61474609	-64.16015625	-52.27294922	+3176	+13.37695313	-2.12255859	-3.09375000	+6.78955078	-57.04101563	-64.73144531	+2740
+1457970383.24990010	+14.62939453	-1.54248047	-0.31640625	+11.22802734	-53.17382813	-96.76757813	+3800	+14.52392578	+2.00390625	-0.95361328	+46.01074219	-65.65429688	-50.62500000	+3176	+13.39892578	-2.08300781	-3.07617188	+6.24023438	-57.34863281	-64.27001953	+2724
+1457970383.25410010	+14.63818359	-1.53369141	-0.30761719	+11.11816406	-53.39355469	-96.81152344	+3796	+14.52832031	+1.99951172	-0.91845703	+45.19775391	-66.48925781	-49.70214844	+3176	+13.41210938	-2.05664063	-3.06738281	+5.99853516	-57.48046875	-64.00634766	+2720
+1457970383.25819990	+14.64257813	-1.53808594	-0.29443359	+10.96435547	-53.61328125	-96.85546875	+3796	+14.53271484	+1.99072266	-0.88769531	+44.18701172	-67.34619141	-48.64746094	+3176	+13.42089844	-2.03906250	-3.06298828	+5.71289063	-57.61230469	-63.74267578	+2708
+1457970383.26239990	+14.64257813	-1.53808594	-0.29882813	+10.76660156	-53.72314453	-96.85546875	+3792	+14.52832031	+1.97753906	-0.86572266	+42.89062500	-68.13720703	-47.30712891	+3176	+13.42968750	-2.02148438	-3.06298828	+5.40527344	-57.70019531	-63.43505859	+2700
+1457970383.26659990	+14.64697266	-1.53808594	-0.29443359	+10.70068359	-53.96484375	-96.94335938	+3784	+14.52832031	+1.95996094	-0.83496094	+41.66015625	-69.03808594	-46.05468750	+3180	+13.43847656	-1.99951172	-3.05859375	+5.14160156	-57.81005859	-63.14941406	+2692
+1457970383.27070000	+14.64697266	-1.53808594	-0.29003906	+10.61279297	-54.22851563	-97.03125000	+3780	+14.52392578	+1.94238281	-0.80419922	+40.31982422	-69.93896484	-44.71435547	+3184	+13.44287109	-1.99072266	-3.05419922	+4.83398438	-57.94189453	-62.88574219	+2684
+1457970383.27490000	+14.65136719	-1.54687500	-0.29003906	+10.50292969	-54.40429688	-97.11914063	+3776	+14.52392578	+1.92480469	-0.77783203	+38.80371094	-70.79589844	-43.17626953	+3188	+13.45166016	-1.97753906	-3.05419922	+4.54833984	-58.05175781	-62.62207031	+2672
+1457970383.27909990	+14.65576172	-1.54248047	-0.29003906	+10.54687500	-54.68994141	-97.25097656	+3768	+14.51953125	+1.90283203	-0.75146484	+37.15576172	-71.65283203	-41.55029297	+3192	+13.46044922	-1.96435547	-3.05419922	+4.28466797	-58.16162109	-62.35839844	+2664
+1457970383.28320000	+14.65576172	-1.54687500	-0.28564453	+10.54687500	-54.97558594	-97.40478516	+3760	+14.51513672	+1.88525391	-0.72070313	+35.48583984	-72.48779297	-39.90234375	+3196	+13.46923828	-1.95556641	-3.04980469	+4.02099609	-58.27148438	-62.13867188	+2656
+1457970383.28740000	+14.65576172	-1.55126953	-0.28125000	+10.52490234	-55.23925781	-97.51464844	+3752	+14.51513672	+1.86767578	-0.68994141	+33.85986328	-73.32275391	-38.29833984	+3200	+13.47363281	-1.94677734	-3.04980469	+3.82324219	-58.35937500	-61.98486328	+2644
+1457970383.29150010	+14.65136719	-1.54687500	-0.27685547	+10.63476563	-55.52490234	-97.64648438	+3748	+14.51074219	+1.83691406	-0.65917969	+31.94824219	-74.09179688	-36.49658203	+3208	+13.48242188	-1.93798828	-3.04980469	+3.64746094	-58.44726563	-61.83105469	+2636
+1457970383.29570010	+14.65136719	-1.54687500	-0.27246094	+10.70068359	-55.81054688	-97.75634766	+3740	+14.50634766	+1.82373047	-0.62841797	+30.10253906	-74.81689453	-34.73876953	+3212	+13.48681641	-1.93359375	-3.04980469	+3.44970703	-58.53515625	-61.67724609	+2628
+1457970383.29990010	+14.65136719	-1.54687500	-0.26367188	+10.76660156	-56.14013672	-97.86621094	+3732	+14.50634766	+1.81054688	-0.59326172	+28.45458984	-75.54199219	-33.15673828	+3216	+13.49121094	-1.92919922	-3.04980469	+3.29589844	-58.62304688	-61.56738281	+2620
+1457970383.30819990	+14.64697266	-1.53369141	-0.24609375	+11.03027344	-56.77734375	-98.08593750	+3724	+14.50195313	+1.77978516	-0.54052734	+24.63134766	-76.68457031	-29.59716797	+3224	+13.50000000	-1.92480469	-3.04541016	+3.01025391	-58.77685547	-61.43554688	+2604
+1457970383.31240010	+14.64257813	-1.53369141	-0.23291016	+11.16210938	-57.15087891	-98.21777344	+3720	+14.50634766	+1.77099609	-0.50537109	+23.09326172	-77.27783203	-28.19091797	+3228	+13.50878906	-1.92480469	-3.04101563	+2.90039063	-58.88671875	-61.41357422	+2600
+1457970383.31649990	+14.64257813	-1.52490234	-0.22412109	+11.31591797	-57.41455078	-98.30566406	+3720	+14.51074219	+1.75341797	-0.48779297	+21.26953125	-77.65136719	-26.54296875	+3232	+13.51318359	-1.92480469	-3.04101563	+2.81250000	-58.95263672	-61.39160156	+2592
+1457970383.32069990	+14.63818359	-1.52050781	-0.21093750	+11.46972656	-57.70019531	-98.39355469	+3716	+14.51513672	+1.74902344	-0.47021484	+19.62158203	-78.02490234	-25.02685547	+3228	+13.52197266	-1.92480469	-3.03662109	+2.72460938	-59.01855469	-61.36962891	+2588
+1457970383.32489990	+14.63818359	-1.51611328	-0.20214844	+11.64550781	-58.00781250	-98.50341797	+3716	+14.51953125	+1.74462891	-0.44384766	+18.25927734	-78.39843750	-23.79638672	+3228	+13.52197266	-1.92480469	-3.03662109	+2.68066406	-59.06250000	-61.39160156	+2584
+1457970383.32900000	+14.63378906	-1.51171875	-0.19335938	+11.75537109	-58.20556641	-98.56933594	+3712	+14.52392578	+1.73583984	-0.43505859	+16.74316406	-78.64013672	-22.43408203	+3228	+13.52636719	-1.92480469	-3.03662109	+2.61474609	-59.10644531	-61.39160156	+2576
+1457970383.33320000	+14.63378906	-1.50732422	-0.18896484	+11.88720703	-58.44726563	-98.61328125	+3712	+14.52832031	+1.72705078	-0.42187500	+15.38085938	-78.85986328	-21.22558594	+3224	+13.52636719	-1.92480469	-3.03662109	+2.54882813	-59.12841797	-61.36962891	+2572
+1457970383.33740000	+14.62939453	-1.50292969	-0.18017578	+12.04101563	-58.68896484	-98.72314453	+3712	+14.53710938	+1.72265625	-0.41308594	+14.21630859	-79.05761719	-20.23681641	+3224	+13.53076172	-1.92480469	-3.03662109	+2.48291016	-59.17236328	-61.36962891	+2568
+1457970383.34150000	+14.62939453	-1.49853516	-0.17138672	+12.19482422	-58.90869141	-98.81103516	+3712	+14.54150391	+1.72265625	-0.40869141	+13.05175781	-79.16748047	-19.18212891	+3220	+13.53076172	-1.92480469	-3.03662109	+2.41699219	-59.19433594	-61.34765625	+2564
+1457970383.34570000	+14.62500000	-1.49853516	-0.16699219	+12.34863281	-59.10644531	-98.89892578	+3712	+14.55029297	+1.71386719	-0.40869141	+11.95312500	-79.25537109	-18.21533203	+3212	+13.53515625	-1.92480469	-3.03662109	+2.35107422	-59.21630859	-61.32568359	+2560
+1457970383.34990000	+14.62500000	-1.49853516	-0.15820313	+12.52441406	-59.30419922	-99.03076172	+3708	+14.55468750	+1.70947266	-0.40869141	+10.94238281	-79.32128906	-17.33642578	+3208	+13.53515625	-1.92480469	-3.03662109	+2.26318359	-59.21630859	-61.30371094	+2556
+1457970383.35400010	+14.62500000	-1.49853516	-0.16259766	+12.63427734	-59.43603516	-99.14062500	+3708	+14.55908203	+1.70507813	-0.41748047	+9.95361328	-79.32128906	-16.41357422	+3204	+13.53515625	-1.92041016	-3.03662109	+2.21923828	-59.21630859	-61.25976563	+2552
+1457970383.35820010	+14.62500000	-1.50292969	-0.16259766	+12.74414063	-59.52392578	-99.22851563	+3708	+14.56347656	+1.69628906	-0.42626953	+9.03076172	-79.29931641	-15.57861328	+3204	+13.53515625	-1.92041016	-3.03662109	+2.13134766	-59.19433594	-61.19384766	+2548
+1457970383.36649990	+14.62060547	-1.51171875	-0.17578125	+12.94189453	-59.69970703	-99.47021484	+3704	+14.56787109	+1.68750000	-0.44824219	+7.42675781	-79.21142578	-14.15039063	+3196	+13.53076172	-1.91162109	-3.04101563	+1.95556641	-59.17236328	-61.04003906	+2540
+1457970383.37069990	+14.61621094	-1.51611328	-0.18017578	+13.05175781	-59.76562500	-99.60205078	+3704	+14.56787109	+1.67871094	-0.46142578	+6.65771484	-79.12353516	-13.42529297	+3196	+13.52636719	-1.91162109	-3.04541016	+1.86767578	-59.15039063	-60.97412109	+2540
+1457970383.37480000	+14.61621094	-1.52050781	-0.18457031	+13.20556641	-59.85351563	-99.75585938	+3700	+14.56787109	+1.66552734	-0.46582031	+5.91064453	-79.07958984	-12.76611328	+3196	+13.52197266	-1.90722656	-3.04541016	+1.75781250	-59.12841797	-60.88623047	+2536
+1457970383.37899990	+14.61181641	-1.52490234	-0.19335938	+13.33740234	-59.91943359	-99.93164063	+3700	+14.56787109	+1.66552734	-0.47900391	+5.31738281	-78.99169922	-12.17285156	+3196	+13.51757813	-1.90283203	-3.04541016	+1.66992188	-59.10644531	-60.79833984	+2532
+1457970383.38319990	+14.61181641	-1.52929688	-0.19775391	+13.46923828	-59.98535156	-100.10742188	+3696	+14.56787109	+1.66113281	-0.49218750	+4.74609375	-78.88183594	-11.60156250	+3196	+13.51757813	-1.89843750	-3.04980469	+1.58203125	-59.08447266	-60.73242188	+2528
+1457970383.38730000	+14.60742188	-1.53808594	-0.20654297	+13.60107422	-60.05126953	-100.28320313	+3692	+14.56787109	+1.65234375	-0.49658203	+4.19677734	-78.81591797	-11.05224609	+3192	+13.51318359	-1.89404297	-3.04980469	+1.47216797	-59.08447266	-60.64453125	+2520
+1457970383.39150000	+14.60742188	-1.54687500	-0.21093750	+13.77685547	-60.11718750	-100.50292969	+3688	+14.56787109	+1.65234375	-0.50097656	+3.84521484	-78.75000000	-10.65673828	+3192	+13.50878906	-1.89404297	-3.04980469	+1.40625000	-59.06250000	-60.57861328	+2516
+1457970383.39570000	+14.60302734	-1.55126953	-0.21533203	+13.95263672	-60.18310547	-100.72265625	+3684	+14.56347656	+1.64794922	-0.50976563	+3.40576172	-78.68408203	-10.19531250	+3188	+13.50878906	-1.88964844	-3.04980469	+1.31835938	-59.06250000	-60.51269531	+2512
+1457970383.39980010	+14.59863281	-1.55566406	-0.21972656	+14.15039063	-60.27099609	-100.96435547	+3680	+14.56347656	+1.64794922	-0.50976563	+2.92236328	-78.61816406	-9.66796875	+3188	+13.50439453	-1.88525391	-3.04980469	+1.23046875	-59.04052734	-60.44677734	+2508
+1457970383.40400000	+14.59423828	-1.55566406	-0.21972656	+14.43603516	-60.40283203	-101.27197266	+3676	+14.55908203	+1.64794922	-0.50976563	+2.57080078	-78.59619141	-9.29443359	+3184	+13.50000000	-1.88085938	-3.04980469	+1.16455078	-59.06250000	-60.40283203	+2504
+1457970383.40820000	+14.58984375	-1.55566406	-0.21533203	+14.76562500	-60.55664063	-101.60156250	+3672	+14.55908203	+1.64794922	-0.50537109	+2.15332031	-78.57421875	-8.81103516	+3184	+13.49560547	-1.87646484	-3.04980469	+1.09863281	-59.06250000	-60.35888672	+2500
+1457970383.41230010	+14.58984375	-1.55126953	-0.20654297	+15.16113281	-60.71044922	-101.97509766	+3668	+14.55908203	+1.64794922	-0.50097656	+1.66992188	-78.57421875	-8.26171875	+3180	+13.49560547	-1.87207031	-3.04541016	+1.03271484	-59.08447266	-60.33691406	+2496
+1457970383.41650010	+14.58544922	-1.54687500	-0.19775391	+15.64453125	-60.90820313	-102.43652344	+3664	+14.55908203	+1.65234375	-0.49658203	+1.25244141	-78.57421875	-7.77832031	+3180	+13.49121094	-1.86767578	-3.04101563	+0.98876953	-59.10644531	-60.31494141	+2492
+1457970383.42070010	+14.58105469	-1.54248047	-0.18457031	+16.17187500	-61.10595703	-102.94189453	+3660	+14.55468750	+1.65673828	-0.48779297	+0.76904297	-78.59619141	-7.22900391	+3180	+13.49121094	-1.86767578	-3.03662109	+0.92285156	-59.12841797	-60.31494141	+2488
+1457970383.42479990	+14.58105469	-1.53808594	-0.17578125	+16.69921875	-61.30371094	-103.46923828	+3660	+14.55468750	+1.66113281	-0.47900391	+0.21972656	-78.64013672	-6.56982422	+3180	+13.49121094	-1.86328125	-3.03222656	+0.90087891	-59.17236328	-60.33691406	+2484
+1457970383.42899990	+14.57666016	-1.52929688	-0.15820313	+17.44628906	-61.54541016	-104.15039063	+3660	+14.55468750	+1.66552734	-0.46582031	-0.39550781	-78.68408203	-5.88867188	+3180	+13.48681641	-1.85888672	-3.02783203	+0.87890625	-59.19433594	-60.33691406	+2484
+1457970383.43319990	+14.57226563	-1.51611328	-0.14062500	+18.19335938	-61.78710938	-104.83154297	+3660	+14.55468750	+1.67431641	-0.45263672	-1.09863281	-78.75000000	-5.11962891	+3180	+13.48681641	-1.85449219	-3.01904297	+0.83496094	-59.21630859	-60.35888672	+2480
+1457970383.44149990	+14.56787109	-1.49414063	-0.10986328	+20.01708984	-62.20458984	-106.47949219	+3664	+14.55468750	+1.68310547	-0.42187500	-2.96630859	-78.85986328	-3.14208984	+3180	+13.48242188	-1.85009766	-3.00585938	+0.79101563	-59.28222656	-60.40283203	+2476
+1457970383.44560000	+14.56787109	-1.48535156	-0.09228516	+20.98388672	-62.42431641	-107.38037109	+3664	+14.55468750	+1.68750000	-0.40869141	-4.08691406	-78.94775391	-1.97753906	+3180	+13.47802734	-1.85009766	-3.00146484	+0.74707031	-59.28222656	-60.44677734	+2472
+1457970383.44980000	+14.56787109	-1.48095703	-0.08349609	+21.92871094	-62.55615234	-108.28125000	+3664	+14.55468750	+1.69189453	-0.39550781	-5.25146484	-79.01367188	-0.76904297	+3180	+13.47363281	-1.84570313	-2.99267578	+0.72509766	-59.30419922	-60.46875000	+2472
+1457970383.45400000	+14.56787109	-1.46777344	-0.07470703	+23.11523438	-62.70996094	-109.33593750	+3664	+14.55029297	+1.69628906	-0.37792969	-6.78955078	-79.10156250	+0.74707031	+3180	+13.47363281	-1.84570313	-2.98828125	+0.70312500	-59.30419922	-60.49072266	+2472
+1457970383.45810010	+14.56787109	-1.46777344	-0.06591797	+24.14794922	-62.81982422	-110.30273438	+3664	+14.55029297	+1.70068359	-0.36474609	-8.28369141	-79.18945313	+2.24121094	+3176	+13.46923828	-1.84130859	-2.97949219	+0.65917969	-59.28222656	-60.46875000	+2468
+1457970383.46230010	+14.56787109	-1.46777344	-0.07031250	+25.15869141	-62.84179688	-111.26953125	+3660	+14.55029297	+1.70068359	-0.35595703	-9.73388672	-79.23339844	+3.62548828	+3172	+13.46484375	-1.83691406	-2.97509766	+0.63720703	-59.23828125	-60.46875000	+2468
+1457970383.46650000	+14.56347656	-1.45898438	-0.07031250	+26.25732422	-62.88574219	-112.25830078	+3656	+14.55029297	+1.69628906	-0.35156250	-11.49169922	-79.25537109	+5.25146484	+3168	+13.46044922	-1.83691406	-2.97070313	+0.57128906	-59.19433594	-60.42480469	+2468
+1457970383.47059990	+14.56347656	-1.45898438	-0.07031250	+27.35595703	-62.90771484	-113.24707031	+3652	+14.54589844	+1.68750000	-0.34716797	-13.13964844	-79.27734375	+6.74560547	+3168	+13.45605469	-1.83251953	-2.96630859	+0.52734375	-59.12841797	-60.38085938	+2464
+1457970383.47480010	+14.56787109	-1.45898438	-0.07470703	+28.43261719	-62.88574219	-114.21386719	+3648	+14.54589844	+1.68310547	-0.34716797	-14.61181641	-79.27734375	+8.06396484	+3164	+13.45166016	-1.82812500	-2.96191406	+0.46142578	-59.06250000	-60.33691406	+2464
+1457970383.47900010	+14.57226563	-1.45898438	-0.08789063	+29.46533203	-62.81982422	-115.13671875	+3644	+14.54589844	+1.66992188	-0.35156250	-16.30371094	-79.25537109	+9.49218750	+3164	+13.44287109	-1.82812500	-2.95751953	+0.39550781	-58.99658203	-60.27099609	+2460
+1457970383.48309990	+14.57226563	-1.46337891	-0.10107422	+30.47607422	-62.73193359	-116.03759766	+3640	+14.54589844	+1.66113281	-0.35595703	-17.70996094	-79.25537109	+10.65673828	+3160	+13.43847656	-1.82373047	-2.95312500	+0.32958984	-58.90869141	-60.20507813	+2460
+1457970383.48729990	+14.57226563	-1.46777344	-0.10546875	+31.50878906	-62.68798828	-117.00439453	+3636	+14.54589844	+1.65673828	-0.36035156	-18.94042969	-79.25537109	+11.64550781	+3160	+13.43408203	-1.81933594	-2.94433594	+0.28564453	-58.82080078	-60.16113281	+2460
+1457970383.49149990	+14.57226563	-1.46777344	-0.11425781	+32.47558594	-62.57812500	-117.83935547	+3632	+14.54589844	+1.64355469	-0.36914063	-20.23681641	-79.21142578	+12.59033203	+3164	+13.42968750	-1.81933594	-2.93994141	+0.24169922	-58.73291016	-60.09521484	+2456
+1457970383.49560000	+14.57226563	-1.46777344	-0.12744141	+33.39843750	-62.44628906	-118.65234375	+3628	+14.54589844	+1.63476563	-0.37792969	-21.29150391	-79.18945313	+13.31542969	+3164	+13.42089844	-1.81494141	-2.93554688	+0.21972656	-58.62304688	-60.02929688	+2456
+1457970383.49980000	+14.57666016	-1.46777344	-0.13183594	+34.36523438	-62.38037109	-119.48730469	+3624	+14.54589844	+1.62597656	-0.38232422	-22.21435547	-79.18945313	+13.93066406	+3164	+13.41650391	-1.81054688	-2.93115234	+0.17578125	-58.51318359	-59.98535156	+2452
+1457970383.50399990	+14.57666016	-1.47216797	-0.14062500	+35.24414063	-62.27050781	-120.27832031	+3620	+14.54589844	+1.61279297	-0.39111328	-23.11523438	-79.14550781	+14.45800781	+3168	+13.40771484	-1.80615234	-2.92675781	+0.17578125	-58.40332031	-59.96337891	+2452
+1457970383.50810000	+14.57666016	-1.46777344	-0.14941406	+36.14501953	-62.18261719	-121.04736328	+3620	+14.55029297	+1.60839844	-0.39990234	-23.79638672	-79.12353516	+14.80957031	+3172	+13.40332031	-1.80615234	-2.91796875	+0.15380859	-58.29345703	-59.96337891	+2452
+1457970383.51230000	+14.58105469	-1.45898438	-0.14501953	+37.13378906	-62.16064453	-121.88232422	+3616	+14.55468750	+1.60400391	-0.39550781	-24.58740234	-79.16748047	+15.29296875	+3172	+13.39892578	-1.80175781	-2.91357422	+0.17578125	-58.20556641	-59.96337891	+2448
+1457970383.52060010	+14.58105469	-1.45019531	-0.14062500	+38.89160156	-62.00683594	-123.37646484	+3608	+14.56347656	+1.60400391	-0.39990234	-25.68603516	-79.12353516	+15.90820313	+3172	+13.39453125	-1.80175781	-2.89599609	+0.24169922	-58.05175781	-60.05126953	+2444
+1457970383.52480010	+14.58105469	-1.43701172	-0.12744141	+39.79248047	-61.98486328	-124.14550781	+3608	+14.56787109	+1.59960938	-0.39111328	-26.41113281	-79.14550781	+16.39160156	+3172	+13.39013672	-1.80175781	-2.88720703	+0.30761719	-57.96386719	-60.11718750	+2444
+1457970383.52889990	+14.58105469	-1.43261719	-0.11865234	+40.67138672	-61.96289063	-124.91455078	+3608	+14.57666016	+1.61279297	-0.38232422	-26.89453125	-79.14550781	+16.80908203	+3176	+13.38574219	-1.79736328	-2.87841797	+0.39550781	-57.87597656	-60.20507813	+2444
+1457970383.53309990	+14.58105469	-1.41943359	-0.10546875	+41.55029297	-61.96289063	-125.63964844	+3608	+14.57666016	+1.61279297	-0.37792969	-27.50976563	-79.10156250	+17.29248047	+3176	+13.38134766	-1.79736328	-2.86962891	+0.48339844	-57.81005859	-60.29296875	+2440
+1457970383.53730010	+14.58105469	-1.40185547	-0.09228516	+42.47314453	-61.96289063	-126.43066406	+3608	+14.58105469	+1.61279297	-0.36914063	-28.32275391	-79.05761719	+17.97363281	+3176	+13.37695313	-1.79736328	-2.86083984	+0.54931641	-57.72216797	-60.38085938	+2440
+1457970383.54140000	+14.58105469	-1.39306641	-0.07470703	+43.30810547	-61.96289063	-127.15576172	+3608	+14.58544922	+1.62597656	-0.36035156	-28.93798828	-79.01367188	+18.63281250	+3176	+13.37255859	-1.79736328	-2.85205078	+0.63720703	-57.67822266	-60.46875000	+2440
+1457970383.54559990	+14.58105469	-1.37988281	-0.06152344	+44.12109375	-61.94091797	-127.85888672	+3612	+14.58984375	+1.63037109	-0.35595703	-29.70703125	-78.96972656	+19.37988281	+3176	+13.37255859	-1.79736328	-2.84326172	+0.70312500	-57.63427734	-60.55664063	+2436
+1457970383.54979990	+14.58105469	-1.36669922	-0.04833984	+44.95605469	-61.94091797	-128.58398438	+3616	+14.59423828	+1.63037109	-0.34716797	-30.54199219	-78.88183594	+20.21484375	+3176	+13.36816406	-1.79736328	-2.83447266	+0.79101563	-57.59033203	-60.66650391	+2436
+1457970383.55390000	+14.58544922	-1.36230469	-0.03955078	+45.59326172	-61.89697266	-129.15527344	+3616	+14.59863281	+1.63476563	-0.34277344	-31.17919922	-78.81591797	+20.91796875	+3176	+13.36376953	-1.79296875	-2.82568359	+0.87890625	-57.54638672	-60.73242188	+2436
+1457970383.55810000	+14.58544922	-1.34912109	-0.03076172	+46.20849609	-61.85302734	-129.70458984	+3616	+14.59863281	+1.63916016	-0.33398438	-31.99218750	-78.72802734	+21.77490234	+3172	+13.35937500	-1.79296875	-2.81689453	+0.96679688	-57.48046875	-60.82031250	+2432
+1457970383.56230000	+14.58544922	-1.34033203	-0.02197266	+46.84570313	-61.80908203	-130.27587891	+3620	+14.59863281	+1.63916016	-0.32958984	-32.73925781	-78.59619141	+22.58789063	+3168	+13.35498047	-1.79296875	-2.81250000	+1.03271484	-57.41455078	-60.88623047	+2432
+1457970383.56640010	+14.58105469	-1.34033203	-0.01757813	+47.19726563	-61.72119141	-130.69335938	+3620	+14.59863281	+1.64355469	-0.32958984	-33.35449219	-78.50830078	+23.24707031	+3164	+13.35058594	-1.78857422	-2.80810547	+1.12060547	-57.34863281	-60.97412109	+2428
+1457970383.57480000	+14.58544922	-1.33593750	-0.01318359	+47.90039063	-61.56738281	-131.46240234	+3620	+14.59423828	+1.63476563	-0.32958984	-34.76074219	-78.28857422	+24.78515625	+3160	+13.33740234	-1.78417969	-2.79492188	+1.25244141	-57.23876953	-61.06201172	+2428
+1457970383.57890010	+14.58544922	-1.34033203	-0.01757813	+47.96630859	-61.43554688	-131.61621094	+3620	+14.59423828	+1.63037109	-0.32958984	-35.31005859	-78.17871094	+25.37841797	+3156	+13.33300781	-1.77978516	-2.79052734	+1.29638672	-57.19482422	-61.10595703	+2424
+1457970383.58310010	+14.58544922	-1.34472656	-0.02636719	+48.01025391	-61.30371094	-131.79199219	+3616	+14.58984375	+1.62597656	-0.33398438	-35.88134766	-78.04687500	+25.99365234	+3156	+13.32421875	-1.77978516	-2.78173828	+1.34033203	-57.12890625	-61.12792969	+2420
+1457970383.58730010	+14.58544922	-1.34472656	-0.03515625	+48.09814453	-61.17187500	-131.96777344	+3616	+14.58544922	+1.61718750	-0.34277344	-36.40869141	-77.93701172	+26.54296875	+3156	+13.31982422	-1.77539063	-2.78173828	+1.40625000	-57.06298828	-61.17187500	+2420
+1457970383.59139990	+14.58544922	-1.35351563	-0.04394531	+48.01025391	-61.04003906	-132.01171875	+3616	+14.58105469	+1.60839844	-0.34716797	-36.87011719	-77.80517578	+27.04833984	+3152	+13.31542969	-1.77099609	-2.77734375	+1.47216797	-56.99707031	-61.23779297	+2416
+1457970383.59559990	+14.58544922	-1.35791016	-0.05712891	+47.87841797	-60.88623047	-132.01171875	+3616	+14.57666016	+1.59960938	-0.35595703	-37.30957031	-77.69531250	+27.55371094	+3152	+13.30664063	-1.76660156	-2.77294922	+1.53808594	-56.90917969	-61.25976563	+2416
+1457970383.59970000	+14.58544922	-1.36669922	-0.06591797	+47.76855469	-60.75439453	-132.05566406	+3616	+14.57226563	+1.59082031	-0.36914063	-37.70507813	-77.58544922	+27.97119141	+3156	+13.29785156	-1.76220703	-2.77294922	+1.58203125	-56.82128906	-61.30371094	+2412
+1457970383.60390000	+14.58105469	-1.37109375	-0.07470703	+47.65869141	-60.64453125	-132.07763672	+3616	+14.56347656	+1.57763672	-0.37792969	-38.14453125	-77.47558594	+28.47656250	+3156	+13.29345703	-1.75781250	-2.77294922	+1.62597656	-56.75537109	-61.34765625	+2408
+1457970383.60809990	+14.58105469	-1.37988281	-0.08349609	+47.57080078	-60.53466797	-132.09960938	+3612	+14.55908203	+1.56884766	-0.38671875	-38.56201172	-77.38769531	+28.93798828	+3160	+13.28466797	-1.75341797	-2.77294922	+1.69189453	-56.68945313	-61.39160156	+2404
+1457970383.61220000	+14.58105469	-1.38427734	-0.09228516	+47.43896484	-60.40283203	-132.12158203	+3612	+14.55029297	+1.56005859	-0.39550781	-38.91357422	-77.29980469	+29.33349609	+3160	+13.28027344	-1.74902344	-2.76855469	+1.73583984	-56.62353516	-61.43554688	+2400
+1457970383.61640000	+14.58105469	-1.38867188	-0.10107422	+47.35107422	-60.29296875	-132.14355469	+3608	+14.54589844	+1.55126953	-0.40869141	-39.28710938	-77.23388672	+29.79492188	+3164	+13.27587891	-1.74462891	-2.76855469	+1.80175781	-56.55761719	-61.47949219	+2396
+1457970383.62060000	+14.58105469	-1.38867188	-0.11425781	+47.28515625	-60.18310547	-132.16552734	+3608	+14.53710938	+1.54687500	-0.42187500	-39.57275391	-77.16796875	+30.19042969	+3164	+13.27148438	-1.74023438	-2.76855469	+1.84570313	-56.49169922	-61.52343750	+2396
+1457970383.62470010	+14.58105469	-1.39306641	-0.12304688	+47.21923828	-60.07324219	-132.18750000	+3604	+14.52832031	+1.54687500	-0.42626953	-39.85839844	-77.12402344	+30.60791016	+3164	+13.26708984	-1.73583984	-2.76855469	+1.91162109	-56.40380859	-61.56738281	+2392
+1457970383.62890010	+14.57666016	-1.38867188	-0.12744141	+47.24121094	-59.98535156	-132.27539063	+3600	+14.52392578	+1.54687500	-0.43066406	-40.31982422	-77.12402344	+31.20117188	+3164	+13.25830078	-1.73583984	-2.77294922	+1.97753906	-56.31591797	-61.63330078	+2388
+1457970383.63310000	+14.57666016	-1.38867188	-0.13183594	+47.28515625	-59.89746094	-132.36328125	+3596	+14.51513672	+1.55566406	-0.43066406	-40.78125000	-77.14599609	+31.81640625	+3160	+13.25390625	-1.73144531	-2.77294922	+2.04345703	-56.25000000	-61.69921875	+2388
+1457970383.64140010	+14.57226563	-1.37548828	-0.14062500	+47.48291016	-59.74365234	-132.60498047	+3592	+14.50195313	+1.57763672	-0.42626953	-41.72607422	-77.21191406	+33.13476563	+3160	+13.24511719	-1.71826172	-2.78173828	+2.13134766	-56.07421875	-61.78710938	+2384
+1457970383.64560010	+14.57226563	-1.36669922	-0.14501953	+47.68066406	-59.67773438	-132.75878906	+3588	+14.49755859	+1.59082031	-0.42626953	-42.18750000	-77.25585938	+33.81591797	+3160	+13.24072266	-1.71386719	-2.79052734	+2.19726563	-55.98632813	-61.85302734	+2380
+1457970383.64969990	+14.57226563	-1.35351563	-0.14941406	+47.87841797	-59.61181641	-132.93457031	+3588	+14.48876953	+1.60839844	-0.42626953	-42.58300781	-77.29980469	+34.40917969	+3160	+13.24072266	-1.70947266	-2.79492188	+2.24121094	-55.89843750	-61.89697266	+2380
+1457970383.65389990	+14.57226563	-1.34033203	-0.15380859	+48.09814453	-59.52392578	-133.11035156	+3584	+14.47998047	+1.62597656	-0.42626953	-43.02246094	-77.34375000	+35.02441406	+3156	+13.23632813	-1.70507813	-2.80371094	+2.28515625	-55.78857422	-61.94091797	+2376
+1457970383.65809990	+14.56787109	-1.32714844	-0.15820313	+48.33984375	-59.43603516	-133.24218750	+3584	+14.47558594	+1.64355469	-0.42626953	-43.41796875	-77.38769531	+35.59570313	+3152	+13.23193359	-1.69628906	-2.81250000	+2.32910156	-55.67871094	-61.96289063	+2376
+1457970383.66220000	+14.56787109	-1.30957031	-0.16699219	+48.55957031	-59.34814453	-133.37402344	+3584	+14.46679688	+1.66113281	-0.43066406	-43.70361328	-77.40966797	+36.05712891	+3148	+13.22753906	-1.69189453	-2.83007813	+2.37304688	-55.52490234	-61.98486328	+2376
+1457970383.66640000	+14.56787109	-1.29638672	-0.18017578	+48.75732422	-59.26025391	-133.48388672	+3588	+14.45800781	+1.67871094	-0.43945313	-43.92333984	-77.43164063	+36.43066406	+3144	+13.21875000	-1.68310547	-2.84765625	+2.39501953	-55.34912109	-62.00683594	+2376
+1457970383.67050000	+14.56787109	-1.27880859	-0.19335938	+48.93310547	-59.15039063	-133.57177734	+3588	+14.45361328	+1.69628906	-0.44824219	-44.12109375	-77.45361328	+36.73828125	+3144	+13.21435547	-1.67431641	-2.86523438	+2.43896484	-55.17333984	-62.00683594	+2376
+1457970383.67470000	+14.57226563	-1.26123047	-0.21093750	+49.06494141	-59.01855469	-133.59375000	+3592	+14.44921875	+1.70947266	-0.46582031	-44.03320313	-77.43164063	+36.78222656	+3140	+13.20556641	-1.66113281	-2.88720703	+2.46093750	-54.99755859	-62.00683594	+2376
+1457970383.67890000	+14.57666016	-1.24804688	-0.23291016	+49.13085938	-58.86474609	-133.57177734	+3592	+14.44042969	+1.72265625	-0.49218750	-43.72558594	-77.36572266	+36.58447266	+3140	+13.20117188	-1.65234375	-2.90917969	+2.48291016	-54.77783203	-62.00683594	+2376
+1457970383.68300010	+14.57666016	-1.23046875	-0.26367188	+49.13085938	-58.68896484	-133.48388672	+3596	+14.43164063	+1.73583984	-0.51855469	-43.33007813	-77.29980469	+36.23291016	+3136	+13.19238281	-1.63916016	-2.93115234	+2.50488281	-54.55810547	-61.98486328	+2376
+1457970383.68720010	+14.58105469	-1.21728516	-0.29443359	+49.08691406	-58.49121094	-133.35205078	+3600	+14.42724609	+1.74462891	-0.55371094	-42.75878906	-77.23388672	+35.74951172	+3136	+13.18798828	-1.62597656	-2.96191406	+2.52685547	-54.31640625	-61.94091797	+2380
+1457970383.69140010	+14.58544922	-1.20849609	-0.33837891	+48.91113281	-58.24951172	-133.11035156	+3604	+14.42285156	+1.75341797	-0.58886719	-42.07763672	-77.14599609	+35.11230469	+3136	+13.17919922	-1.61279297	-2.99267578	+2.52685547	-54.05273438	-61.89697266	+2380
+1457970383.69549990	+14.59423828	-1.19531250	-0.38232422	+48.69140625	-57.98583984	-132.84667969	+3608	+14.41845703	+1.76220703	-0.62841797	-41.28662109	-77.03613281	+34.34326172	+3136	+13.17041016	-1.59960938	-3.02783203	+2.54882813	-53.76708984	-61.85302734	+2380
+1457970383.69970010	+14.59863281	-1.18652344	-0.43066406	+48.40576172	-57.72216797	-132.49511719	+3612	+14.41406250	+1.77099609	-0.67675781	-40.29785156	-76.90429688	+33.39843750	+3140	+13.16162109	-1.58203125	-3.06738281	+2.57080078	-53.43750000	-61.80908203	+2384
+1457970383.70799990	+14.61181641	-1.16455078	-0.54492188	+47.74658203	-57.15087891	-131.77001953	+3620	+14.40527344	+1.78857422	-0.77343750	-38.27636719	-76.64062500	+31.42089844	+3148	+13.13964844	-1.54687500	-3.15087891	+2.63671875	-52.82226563	-61.72119141	+2384
+1457970383.71219990	+14.62060547	-1.15136719	-0.60644531	+47.39501953	-56.84326172	-131.37451172	+3624	+14.40087891	+1.79736328	-0.83056641	-37.08984375	-76.46484375	+30.25634766	+3152	+13.13085938	-1.52490234	-3.19482422	+2.68066406	-52.51464844	-61.67724609	+2384
+1457970383.71639990	+14.63378906	-1.13818359	-0.68115234	+46.93359375	-56.46972656	-130.91308594	+3632	+14.40087891	+1.80615234	-0.88330078	-35.99121094	-76.28906250	+29.17968750	+3156	+13.12207031	-1.50732422	-3.23876953	+2.72460938	-52.20703125	-61.65527344	+2388
+1457970383.72050000	+14.64257813	-1.12500000	-0.75146484	+46.56005859	-56.14013672	-130.51757813	+3636	+14.39648438	+1.82373047	-0.94482422	-34.82666016	-76.11328125	+28.03710938	+3164	+13.11328125	-1.48535156	-3.28710938	+2.79052734	-51.92138672	-61.65527344	+2388
+1457970383.72470000	+14.65136719	-1.10302734	-0.82177734	+46.18652344	-55.78857422	-130.10009766	+3640	+14.39648438	+1.84130859	-1.00634766	-33.57421875	-75.89355469	+26.85058594	+3168	+13.10449219	-1.46777344	-3.33984375	+2.87841797	-51.59179688	-61.65527344	+2388
+1457970383.72890000	+14.66015625	-1.08105469	-0.90527344	+45.81298828	-55.43701172	-129.68261719	+3644	+14.39208984	+1.85888672	-1.07666016	-32.32177734	-75.69580078	+25.64208984	+3176	+13.09570313	-1.44140625	-3.39697266	+2.96630859	-51.28417969	-61.69921875	+2388
+1457970383.73300000	+14.66894531	-1.05468750	-0.97558594	+45.59326172	-55.17333984	-129.39697266	+3648	+14.39208984	+1.88085938	-1.14257813	-31.17919922	-75.49804688	+24.56542969	+3188	+13.08691406	-1.41943359	-3.44970703	+3.09814453	-51.02050781	-61.72119141	+2392
+1457970383.73720000	+14.67333984	-1.02392578	-1.04150391	+45.35156250	-54.90966797	-129.06738281	+3648	+14.38769531	+1.91162109	-1.20849609	-30.10253906	-75.27832031	+23.55468750	+3196	+13.07812500	-1.39306641	-3.51123047	+3.20800781	-50.71289063	-61.76513672	+2392
+1457970383.74140000	+14.68212891	-0.98876953	-1.11621094	+45.26367188	-54.68994141	-128.89160156	+3652	+14.38769531	+1.94238281	-1.28759766	-29.00390625	-75.05859375	+22.50000000	+3208	+13.06933594	-1.36230469	-3.57714844	+3.38378906	-50.44921875	-61.87500000	+2396
+1457970383.74550010	+14.69091797	-0.95361328	-1.17333984	+45.30761719	-54.53613281	-128.82568359	+3652	+14.38769531	+1.98193359	-1.35791016	-28.21289063	-74.90478516	+21.79687500	+3216	+13.06054688	-1.33593750	-3.63427734	+3.55957031	-50.27343750	-61.98486328	+2400
+1457970383.74970010	+14.69531250	-0.91406250	-1.23486328	+45.24169922	-54.33837891	-128.64990234	+3652	+14.38769531	+2.02148438	-1.42382813	-27.50976563	-74.72900391	+21.18164063	+3220	+13.05615234	-1.30517578	-3.69580078	+3.71337891	-50.05371094	-62.09472656	+2400
+1457970383.75379990	+14.69970703	-0.87011719	-1.29638672	+45.37353516	-54.20654297	-128.62792969	+3652	+14.38769531	+2.07421875	-1.49853516	-26.91650391	-74.57519531	+20.67626953	+3232	+13.05175781	-1.27880859	-3.76611328	+3.91113281	-49.85595703	-62.24853516	+2404
+1457970383.75799990	+14.69970703	-0.82617188	-1.34912109	+45.52734375	-54.11865234	-128.62792969	+3648	+14.38769531	+2.12255859	-1.56005859	-26.60888672	-74.48730469	+20.45654297	+3236	+13.04296875	-1.24365234	-3.82324219	+4.10888672	-49.72412109	-62.38037109	+2404
+1457970383.76220010	+14.70410156	-0.78222656	-1.41064453	+45.61523438	-53.96484375	-128.54003906	+3648	+14.38330078	+2.17089844	-1.62158203	-26.23535156	-74.33349609	+20.17089844	+3240	+13.03857422	-1.20849609	-3.88916016	+4.30664063	-49.54833984	-62.46826172	+2404
+1457970383.76630000	+14.70410156	-0.73828125	-1.46777344	+45.83496094	-53.89892578	-128.58398438	+3648	+14.37890625	+2.21484375	-1.67871094	-26.19140625	-74.28955078	+20.14892578	+3240	+13.03417969	-1.17773438	-3.95068359	+4.48242188	-49.41650391	-62.62207031	+2404
+1457970383.77049990	+14.70410156	-0.68994141	-1.52050781	+46.07666016	-53.85498047	-128.67187500	+3648	+14.37451172	+2.26318359	-1.73144531	-26.16943359	-74.26757813	+20.17089844	+3240	+13.02539063	-1.14257813	-4.01220703	+4.68017578	-49.30664063	-62.75390625	+2404
+1457970383.77469990	+14.70849609	-0.64599609	-1.58203125	+46.27441406	-53.74511719	-128.67187500	+3644	+14.37451172	+2.30712891	-1.79296875	-26.03759766	-74.17968750	+20.06103516	+3240	+13.02099609	-1.10742188	-4.07373047	+4.85595703	-49.19677734	-62.86376953	+2404
+1457970383.78300000	+14.71289063	-0.55371094	-1.70068359	+46.77978516	-53.56933594	-128.86962891	+3640	+14.36572266	+2.39941406	-1.90722656	-26.12548828	-74.13574219	+20.17089844	+3236	+13.00781250	-1.03710938	-4.19677734	+5.20751953	-49.02099609	-63.12744141	+2400
+1457970383.78720000	+14.70849609	-0.50976563	-1.76220703	+47.02148438	-53.45947266	-128.93554688	+3636	+14.35693359	+2.44335938	-1.97753906	-25.97167969	-74.06982422	+20.03906250	+3236	+13.00341797	-0.99755859	-4.25830078	+5.38330078	-48.91113281	-63.23730469	+2400
+1457970383.79130010	+14.70849609	-0.46582031	-1.83251953	+47.19726563	-53.30566406	-128.97949219	+3632	+14.34814453	+2.49169922	-2.04785156	-25.81787109	-74.00390625	+19.88525391	+3236	+12.99462891	-0.96240234	-4.32861328	+5.55908203	-48.77929688	-63.34716797	+2396
+1457970383.79550000	+14.70410156	-0.42187500	-1.89843750	+47.39501953	-53.15185547	-129.02343750	+3628	+14.33935547	+2.53125000	-2.11816406	-25.64208984	-73.95996094	+19.68750000	+3232	+12.98583984	-0.91845703	-4.39453125	+5.73486328	-48.64746094	-63.45703125	+2396
+1457970383.79970000	+14.70410156	-0.37792969	-1.96875000	+47.59277344	-52.97607422	-129.06738281	+3624	+14.32617188	+2.57080078	-2.18847656	-25.31250000	-73.91601563	+19.33593750	+3232	+12.97705078	-0.87890625	-4.45605469	+5.91064453	-48.55957031	-63.54492188	+2392
+1457970383.80380010	+14.70410156	-0.33837891	-2.04345703	+47.72460938	-52.80029297	-129.11132813	+3616	+14.31298828	+2.61474609	-2.26757813	-24.96093750	-73.85009766	+18.94042969	+3232	+12.96386719	-0.83935547	-4.51757813	+6.04248047	-48.44970703	-63.65478516	+2388
+1457970383.80800010	+14.69970703	-0.29443359	-2.11816406	+47.90039063	-52.58056641	-129.15527344	+3608	+14.30419922	+2.65429688	-2.34228516	-24.56542969	-73.82812500	+18.50097656	+3232	+12.95507813	-0.79541016	-4.58349609	+6.24023438	-48.31787109	-63.78662109	+2384
+1457970383.81220010	+14.69970703	-0.25048828	-2.18408203	+48.12011719	-52.38281250	-129.26513672	+3600	+14.29101563	+2.69384766	-2.41699219	-24.14794922	-73.80615234	+18.06152344	+3232	+12.94628906	-0.75585938	-4.64062500	+6.43798828	-48.25195313	-63.91845703	+2376
+1457970383.81629990	+14.69531250	-0.21093750	-2.25878906	+48.22998047	-52.14111328	-129.28710938	+3592	+14.27783203	+2.73339844	-2.50048828	-23.53271484	-73.74023438	+17.42431641	+3236	+12.93750000	-0.71191406	-4.70214844	+6.61376953	-48.12011719	-64.05029297	+2372
+1457970383.82049990	+14.69531250	-0.16699219	-2.33349609	+48.40576172	-51.87744141	-129.33105469	+3584	+14.26025391	+2.78173828	-2.58398438	-22.87353516	-73.67431641	+16.74316406	+3236	+12.92871094	-0.66796875	-4.76367188	+6.85546875	-48.01025391	-64.22607422	+2364
+1457970383.82460000	+14.69091797	-0.11865234	-2.39941406	+48.62548828	-51.65771484	-129.44091797	+3572	+14.24707031	+2.82568359	-2.65429688	-22.30224609	-73.67431641	+16.19384766	+3236	+12.91992188	-0.62402344	-4.82080078	+7.11914063	-47.90039063	-64.37988281	+2360
+1457970383.82880000	+14.68652344	-0.07470703	-2.46972656	+48.77929688	-51.41601563	-129.50683594	+3560	+14.22949219	+2.87402344	-2.72900391	-21.53320313	-73.60839844	+15.44677734	+3240	+12.90673828	-0.58007813	-4.87792969	+7.36083984	-47.76855469	-64.57763672	+2352
+1457970383.83710000	+14.67773438	+0.03076172	-2.59716797	+49.19677734	-50.97656250	-129.63867188	+3540	+14.19873047	+2.97070313	-2.86962891	-20.17089844	-73.56445313	+14.12841797	+3244	+12.88916016	-0.48339844	-4.98779297	+7.88818359	-47.59277344	-64.95117188	+2336
+1457970383.84130000	+14.67333984	+0.08349609	-2.65429688	+49.41650391	-50.75683594	-129.72656250	+3524	+14.18115234	+3.01904297	-2.93554688	-19.48974609	-73.54248047	+13.49121094	+3244	+12.88037109	-0.43945313	-5.04052734	+8.17382813	-47.50488281	-65.17089844	+2328
+1457970383.84550000	+14.66894531	+0.14062500	-2.71582031	+49.68017578	-50.55908203	-129.83642578	+3512	+14.16796875	+3.08056641	-3.00146484	-18.76464844	-73.54248047	+12.85400391	+3248	+12.87158203	-0.39111328	-5.09326172	+8.50341797	-47.43896484	-65.41259766	+2316
+1457970383.84960010	+14.66455078	+0.20214844	-2.75976563	+50.00976563	-50.42724609	-130.03417969	+3496	+14.15478516	+3.13769531	-3.04541016	-18.28125000	-73.60839844	+12.48046875	+3248	+12.86279297	-0.34277344	-5.13720703	+8.83300781	-47.39501953	-65.67626953	+2308
+1457970383.85380010	+14.66015625	+0.26367188	-2.80371094	+50.31738281	-50.25146484	-130.16601563	+3480	+14.14160156	+3.19921875	-3.09814453	-17.62207031	-73.63037109	+11.93115234	+3248	+12.85400391	-0.29003906	-5.18554688	+9.18457031	-47.32910156	-65.91796875	+2300
+1457970383.85800000	+14.65576172	+0.32958984	-2.85205078	+50.62500000	-50.11962891	-130.27587891	+3464	+14.12841797	+3.26513672	-3.15087891	-16.94091797	-73.63037109	+11.40380859	+3248	+12.84960938	-0.24169922	-5.23388672	+9.53613281	-47.26318359	-66.13769531	+2288
+1457970383.86209990	+14.65136719	+0.39550781	-2.88720703	+50.97656250	-50.03173828	-130.42968750	+3448	+14.11523438	+3.33105469	-3.18603516	-16.47949219	-73.74023438	+11.07421875	+3248	+12.84082031	-0.19335938	-5.27343750	+9.88769531	-47.24121094	-66.40136719	+2280
+1457970383.86630010	+14.64697266	+0.46582031	-2.92236328	+51.32812500	-49.92187500	-130.58349609	+3432	+14.10205078	+3.39697266	-3.22119141	-15.90820313	-73.80615234	+10.70068359	+3244	+12.83203125	-0.14062500	-5.31298828	+10.21728516	-47.19726563	-66.64306641	+2268
+1457970383.87050010	+14.63818359	+0.53173828	-2.95751953	+51.63574219	-49.85595703	-130.71533203	+3416	+14.08886719	+3.46289063	-3.26074219	-15.38085938	-73.85009766	+10.32714844	+3244	+12.82324219	-0.09228516	-5.35693359	+10.56884766	-47.17529297	-66.86279297	+2256
+1457970383.87459990	+14.63378906	+0.59765625	-2.98828125	+52.00927734	-49.81201172	-130.91308594	+3396	+14.08007813	+3.52441406	-3.28710938	-14.98535156	-73.95996094	+10.06347656	+3240	+12.81884766	-0.04394531	-5.39208984	+10.89843750	-47.17529297	-67.10449219	+2244
+1457970383.88299990	+14.62500000	+0.73388672	-3.04980469	+52.66845703	-49.68017578	-131.15478516	+3360	+14.05810547	+3.66064453	-3.35302734	-13.88671875	-74.06982422	+9.31640625	+3236	+12.80566406	+0.05712891	-5.46679688	+11.55761719	-47.15332031	-67.50000000	+2220
+1457970383.88710000	+14.62060547	+0.79541016	-3.07177734	+53.02001953	-49.63623047	-131.33056641	+3344	+14.04492188	+3.72216797	-3.37500000	-13.40332031	-74.17968750	+9.00878906	+3232	+12.80126953	+0.10546875	-5.49316406	+11.88720703	-47.17529297	-67.71972656	+2208
+1457970383.89130000	+14.61621094	+0.86132813	-3.10253906	+53.30566406	-49.57031250	-131.44042969	+3324	+14.03173828	+3.79248047	-3.40576172	-12.76611328	-74.20166016	+8.56933594	+3228	+12.79687500	+0.15820313	-5.52832031	+12.19482422	-47.15332031	-67.87353516	+2196
+1457970383.89549990	+14.60742188	+0.92285156	-3.12890625	+53.54736328	-49.50439453	-131.52832031	+3304	+14.01855469	+3.84521484	-3.43652344	-12.15087891	-74.22363281	+8.08593750	+3224	+12.79248047	+0.21093750	-5.55908203	+12.48046875	-47.10937500	-68.00537109	+2184
+1457970383.89960000	+14.60302734	+0.97998047	-3.15527344	+53.81103516	-49.46044922	-131.66015625	+3288	+14.00537109	+3.90234375	-3.46728516	-11.60156250	-74.24560547	+7.64648438	+3220	+12.78369141	+0.25927734	-5.58984375	+12.74414063	-47.10937500	-68.13720703	+2172
+1457970383.90380000	+14.59423828	+1.03710938	-3.18164063	+54.03076172	-49.37255859	-131.70410156	+3272	+13.99218750	+3.95947266	-3.49804688	-10.96435547	-74.24560547	+7.14111328	+3220	+12.77929688	+0.31201172	-5.62060547	+13.00781250	-47.08740234	-68.22509766	+2156
+1457970383.90790010	+14.58984375	+1.08984375	-3.21240234	+54.20654297	-49.28466797	-131.74804688	+3256	+13.97900391	+4.00341797	-3.52880859	-10.32714844	-74.24560547	+6.59179688	+3216	+12.77050781	+0.35595703	-5.64697266	+13.22753906	-47.06542969	-68.31298828	+2144
+1457970383.91630010	+14.58105469	+1.19091797	-3.26953125	+54.55810547	-49.13085938	-131.87988281	+3224	+13.94384766	+4.10009766	-3.59912109	-8.96484375	-74.15771484	+5.40527344	+3216	+12.76171875	+0.45703125	-5.69531250	+13.66699219	-47.08740234	-68.44482422	+2120
+1457970383.92039990	+14.57226563	+1.23486328	-3.30029297	+54.68994141	-49.02099609	-131.90185547	+3208	+13.92626953	+4.14404297	-3.63867188	-8.21777344	-74.09179688	+4.72412109	+3216	+12.75732422	+0.50097656	-5.72167969	+13.86474609	-47.06542969	-68.48876953	+2104
+1457970383.92880010	+14.55908203	+1.32714844	-3.35302734	+54.97558594	-48.82324219	-131.98974609	+3184	+13.89550781	+4.22753906	-3.70019531	-6.89941406	-74.00390625	+3.51562500	+3216	+12.74414063	+0.59326172	-5.76123047	+14.28222656	-47.04345703	-68.55468750	+2076
+1457970383.93290000	+14.55029297	+1.37109375	-3.37939453	+55.08544922	-48.73535156	-132.01171875	+3172	+13.87792969	+4.26708984	-3.73095703	-6.26220703	-73.93798828	+2.94433594	+3220	+12.73535156	+0.64160156	-5.78320313	+14.45800781	-47.02148438	-68.55468750	+2064
+1457970383.93709990	+14.54589844	+1.41503906	-3.39697266	+55.19531250	-48.69140625	-132.05566406	+3156	+13.86035156	+4.31103516	-3.75732422	-5.71289063	-73.89404297	+2.43896484	+3224	+12.73095703	+0.68554688	-5.79638672	+14.63378906	-47.04345703	-68.53271484	+2048
+1457970383.94129990	+14.53710938	+1.45898438	-3.41894531	+55.32714844	-48.62548828	-132.12158203	+3148	+13.84716797	+4.35058594	-3.78369141	-5.16357422	-73.85009766	+1.93359375	+3228	+12.72216797	+0.73388672	-5.80957031	+14.78759766	-47.04345703	-68.53271484	+2036
+1457970383.94540000	+14.53271484	+1.50292969	-3.43652344	+55.48095703	-48.55957031	-132.16552734	+3136	+13.83398438	+4.39453125	-3.81005859	-4.59228516	-73.82812500	+1.45019531	+3232	+12.71777344	+0.77343750	-5.82275391	+14.96337891	-47.06542969	-68.55468750	+2020
+1457970383.94960000	+14.52832031	+1.55126953	-3.44531250	+55.67871094	-48.55957031	-132.25341797	+3128	+13.81640625	+4.43847656	-3.82324219	-4.13085938	-73.82812500	+1.05468750	+3236	+12.71337891	+0.81738281	-5.83154297	+15.13916016	-47.10937500	-68.57666016	+2004
+1457970383.95380000	+14.51953125	+1.59960938	-3.45410156	+55.85449219	-48.51562500	-132.34130859	+3116	+13.80761719	+4.48242188	-3.83642578	-3.60351563	-73.82812500	+0.61523438	+3240	+12.70898438	+0.85693359	-5.84033203	+15.31494141	-47.13134766	-68.59863281	+1988
+1457970383.95790000	+14.51074219	+1.64794922	-3.46728516	+56.00830078	-48.49365234	-132.38525391	+3108	+13.79443359	+4.53076172	-3.85400391	-3.14208984	-73.80615234	+0.26367188	+3244	+12.70898438	+0.90087891	-5.84912109	+15.49072266	-47.17529297	-68.62060547	+1972
+1457970383.96210000	+14.50195313	+1.69628906	-3.46289063	+56.22802734	-48.51562500	-132.53906250	+3100	+13.78125000	+4.58349609	-3.84960938	-2.83447266	-73.89404297	+0.08789063	+3248	+12.70019531	+0.94482422	-5.85351563	+15.68847656	-47.19726563	-68.64257813	+1960
+1457970383.96630000	+14.49316406	+1.74462891	-3.45849609	+56.44775391	-48.53759766	-132.64892578	+3092	+13.77246094	+4.63183594	-3.84521484	-2.52685547	-74.00390625	-0.10986328	+3252	+12.69580078	+0.98876953	-5.85351563	+15.88623047	-47.21923828	-68.70849609	+1948
+1457970383.97460010	+14.47998047	+1.85009766	-3.44531250	+56.90917969	-48.64746094	-132.89062500	+3080	+13.75488281	+4.73730469	-3.82324219	-2.04345703	-74.17968750	-0.30761719	+3264	+12.68701172	+1.06787109	-5.84912109	+16.25976563	-47.32910156	-68.81835938	+1928
+1457970383.97869990	+14.47558594	+1.90283203	-3.43652344	+57.15087891	-48.69140625	-132.97851563	+3072	+13.75048828	+4.79443359	-3.81445313	-1.80175781	-74.24560547	-0.39550781	+3268	+12.68261719	+1.10742188	-5.84472656	+16.45751953	-47.39501953	-68.88427734	+1924
+1457970383.98289990	+14.46679688	+1.95117188	-3.42773438	+57.34863281	-48.73535156	-133.08837891	+3068	+13.74169922	+4.84277344	-3.80566406	-1.56005859	-74.31152344	-0.48339844	+3272	+12.68261719	+1.14697266	-5.84033203	+16.65527344	-47.46093750	-68.95019531	+1916
+1457970383.98709990	+14.45800781	+1.99951172	-3.41455078	+57.59033203	-48.80126953	-133.24218750	+3064	+13.73730469	+4.89550781	-3.78369141	-1.40625000	-74.42138672	-0.50537109	+3276	+12.67822266	+1.18652344	-5.83154297	+16.87500000	-47.50488281	-69.03808594	+1912
+1457970383.99120000	+14.44921875	+2.05224609	-3.40136719	+57.81005859	-48.84521484	-133.30810547	+3060	+13.72851563	+4.94824219	-3.77050781	-1.18652344	-74.48730469	-0.54931641	+3280	+12.67382813	+1.22607422	-5.82714844	+17.07275391	-47.52685547	-69.10400391	+1908
+1457970383.99540000	+14.44042969	+2.09619141	-3.39257813	+57.94189453	-48.86718750	-133.35205078	+3052	+13.72412109	+4.99218750	-3.75292969	-1.03271484	-74.55322266	-0.59326172	+3280	+12.67382813	+1.26562500	-5.82275391	+17.27050781	-47.54882813	-69.14794922	+1908
+1457970383.99959990	+14.43603516	+2.14013672	-3.37939453	+58.11767578	-48.91113281	-133.41796875	+3048	+13.71533203	+5.03613281	-3.73535156	-0.92285156	-74.59716797	-0.57128906	+3284	+12.66503906	+1.30517578	-5.81396484	+17.44628906	-47.59277344	-69.16992188	+1908
+1457970384.00790000	+14.42285156	+2.22363281	-3.35742188	+58.33740234	-48.97705078	-133.43994141	+3036	+13.70214844	+5.11962891	-3.70458984	-0.72509766	-74.64111328	-0.57128906	+3284	+12.65625000	+1.37988281	-5.79638672	+17.73193359	-47.63671875	-69.23583984	+1912
+1457970384.01210000	+14.41406250	+2.25878906	-3.34863281	+58.42529297	-48.99902344	-133.43994141	+3028	+13.68896484	+5.15039063	-3.70019531	-0.59326172	-74.59716797	-0.63720703	+3284	+12.65185547	+1.41064453	-5.78759766	+17.86376953	-47.65869141	-69.23583984	+1912
+1457970384.01620010	+14.40966797	+2.29833984	-3.34423828	+58.44726563	-48.97705078	-133.37402344	+3024	+13.68017578	+5.18554688	-3.69580078	-0.41748047	-74.53125000	-0.70312500	+3280	+12.64746094	+1.44580078	-5.78320313	+17.97363281	-47.65869141	-69.21386719	+1916
+1457970384.02040000	+14.40527344	+2.32470703	-3.33984375	+58.42529297	-48.93310547	-133.30810547	+3016	+13.67138672	+5.21191406	-3.69580078	-0.26367188	-74.44335938	-0.83496094	+3276	+12.64306641	+1.48095703	-5.77441406	+18.06152344	-47.63671875	-69.16992188	+1916
+1457970384.02460000	+14.39648438	+2.35107422	-3.33544922	+58.40332031	-48.91113281	-133.24218750	+3008	+13.65820313	+5.23828125	-3.69140625	-0.13183594	-74.37744141	-0.92285156	+3272	+12.63867188	+1.51611328	-5.76562500	+18.12744141	-47.63671875	-69.12597656	+1916
+1457970384.02870010	+14.38769531	+2.37744141	-3.33544922	+58.38134766	-48.88916016	-133.13232422	+3000	+13.64501953	+5.26025391	-3.68701172	+0.02197266	-74.26757813	-1.01074219	+3272	+12.63427734	+1.52490234	-5.76123047	+18.14941406	-47.61474609	-69.10400391	+1908
+1457970384.03290010	+14.38330078	+2.39941406	-3.33544922	+58.29345703	-48.84521484	-133.00048828	+2996	+13.63183594	+5.28222656	-3.68701172	+0.10986328	-74.15771484	-1.07666016	+3272	+12.62988281	+1.54248047	-5.76123047	+18.17138672	-47.59277344	-69.03808594	+1904
+1457970384.03710010	+14.37890625	+2.42138672	-3.33105469	+58.20556641	-48.80126953	-132.86865234	+2988	+13.61865234	+5.30419922	-3.69140625	+0.17578125	-74.00390625	-1.12060547	+3272	+12.62548828	+1.56445313	-5.75683594	+18.17138672	-47.57080078	-68.97216797	+1900
+1457970384.04119990	+14.37451172	+2.43896484	-3.32666016	+58.13964844	-48.77929688	-132.75878906	+2984	+13.60546875	+5.31738281	-3.69140625	+0.24169922	-73.89404297	-1.16455078	+3272	+12.61669922	+1.58642578	-5.74804688	+18.19335938	-47.52685547	-68.90625000	+1896
+1457970384.04539990	+14.37011719	+2.45654297	-3.32666016	+58.05175781	-48.73535156	-132.62695313	+2980	+13.59228516	+5.33496094	-3.69140625	+0.28564453	-73.74023438	-1.18652344	+3272	+12.61230469	+1.60839844	-5.74365234	+18.19335938	-47.50488281	-68.81835938	+1896
+1457970384.05370000	+14.36132813	+2.49609375	-3.31347656	+57.94189453	-48.69140625	-132.42919922	+2976	+13.57031250	+5.36572266	-3.68701172	+0.32958984	-73.52050781	-1.20849609	+3272	+12.59912109	+1.66113281	-5.72607422	+18.19335938	-47.43896484	-68.59863281	+1888
+1457970384.05790000	+14.35253906	+2.51367188	-3.30908203	+57.89794922	-48.64746094	-132.29736328	+2976	+13.55712891	+5.38769531	-3.68261719	+0.37353516	-73.38867188	-1.18652344	+3276	+12.59033203	+1.68750000	-5.71728516	+18.19335938	-47.39501953	-68.48876953	+1884
+1457970384.06200000	+14.34814453	+2.53564453	-3.29589844	+57.83203125	-48.64746094	-132.16552734	+2980	+13.54394531	+5.40966797	-3.67382813	+0.32958984	-73.27880859	-1.07666016	+3280	+12.58154297	+1.71826172	-5.70410156	+18.19335938	-47.35107422	-68.35693359	+1880
+1457970384.06620000	+14.34375000	+2.55322266	-3.28710938	+57.81005859	-48.64746094	-132.07763672	+2980	+13.53515625	+5.42724609	-3.66064453	+0.21972656	-73.19091797	-0.92285156	+3288	+12.57275391	+1.74902344	-5.69091797	+18.19335938	-47.30712891	-68.22509766	+1876
+1457970384.07040000	+14.33496094	+2.57519531	-3.27392578	+57.78808594	-48.69140625	-131.96777344	+2984	+13.52636719	+5.44921875	-3.64306641	+0.08789063	-73.12500000	-0.74707031	+3292	+12.56396484	+1.77539063	-5.67773438	+18.19335938	-47.26318359	-68.09326172	+1872
+1457970384.07450010	+14.33056641	+2.59716797	-3.25195313	+57.78808594	-48.71337891	-131.87988281	+2988	+13.51318359	+5.47119141	-3.62109375	-0.08789063	-73.08105469	-0.48339844	+3300	+12.55517578	+1.80615234	-5.66015625	+18.19335938	-47.21923828	-67.98339844	+1868
+1457970384.07870010	+14.32177734	+2.61914063	-3.23437500	+57.81005859	-48.77929688	-131.81396484	+2992	+13.50878906	+5.49316406	-3.59472656	-0.28564453	-73.05908203	-0.21972656	+3308	+12.54638672	+1.83251953	-5.64257813	+18.19335938	-47.19726563	-67.85156250	+1868
+1457970384.08290000	+14.31738281	+2.64550781	-3.21240234	+57.85400391	-48.84521484	-131.74804688	+2996	+13.50000000	+5.51953125	-3.56835938	-0.50537109	-73.05908203	+0.08789063	+3316	+12.53759766	+1.85888672	-5.62500000	+18.21533203	-47.17529297	-67.76367188	+1864
+1457970384.08699990	+14.30859375	+2.67187500	-3.19042969	+57.91992188	-48.93310547	-131.68212891	+3000	+13.49121094	+5.54589844	-3.53320313	-0.74707031	-73.05908203	+0.41748047	+3324	+12.53320313	+1.88525391	-5.60302734	+18.23730469	-47.17529297	-67.67578125	+1864
+1457970384.09540010	+14.29541016	+2.72021484	-3.13330078	+58.07373047	-49.10888672	-131.59423828	+3012	+13.47802734	+5.59863281	-3.46289063	-1.36230469	-73.14697266	+1.23046875	+3340	+12.52001953	+1.92919922	-5.56347656	+18.28125000	-47.17529297	-67.50000000	+1864
+1457970384.09949990	+14.28662109	+2.74218750	-3.10693359	+58.11767578	-49.19677734	-131.52832031	+3012	+13.46923828	+5.62500000	-3.42333984	-1.64794922	-73.19091797	+1.64794922	+3344	+12.51562500	+1.95117188	-5.54150391	+18.28125000	-47.15332031	-67.41210938	+1864
+1457970384.10369990	+14.28222656	+2.76855469	-3.08056641	+58.16162109	-49.32861328	-131.46240234	+3016	+13.46044922	+5.65136719	-3.38378906	-2.02148438	-73.25683594	+2.10937500	+3352	+12.50683594	+1.97314453	-5.51953125	+18.30322266	-47.17529297	-67.30224609	+1864
+1457970384.10789990	+14.27343750	+2.79052734	-3.04980469	+58.22753906	-49.43847656	-131.41845703	+3016	+13.45605469	+5.66894531	-3.33984375	-2.39501953	-73.34472656	+2.54882813	+3356	+12.50244141	+1.99072266	-5.49755859	+18.30322266	-47.17529297	-67.23632813	+1864
+1457970384.11200000	+14.26904297	+2.80810547	-3.02343750	+58.29345703	-49.57031250	-131.39648438	+3020	+13.45166016	+5.68652344	-3.30029297	-2.72460938	-73.41064453	+2.92236328	+3356	+12.49804688	+2.00390625	-5.47558594	+18.30322266	-47.21923828	-67.14843750	+1868
+1457970384.11620000	+14.26025391	+2.83007813	-2.99267578	+58.33740234	-49.65820313	-131.37451172	+3020	+13.44287109	+5.70410156	-3.26513672	-3.03222656	-73.47656250	+3.31787109	+3360	+12.49365234	+2.02148438	-5.45361328	+18.28125000	-47.24121094	-67.06054688	+1872
+1457970384.12040000	+14.25585938	+2.84326172	-2.96630859	+58.35937500	-49.74609375	-131.33056641	+3016	+13.43847656	+5.71728516	-3.22998047	-3.31787109	-73.54248047	+3.66943359	+3360	+12.48925781	+2.03466797	-5.43164063	+18.25927734	-47.28515625	-66.97265625	+1872
+1457970384.12450000	+14.25146484	+2.85644531	-2.94433594	+58.35937500	-49.83398438	-131.26464844	+3016	+13.42968750	+5.73046875	-3.19921875	-3.58154297	-73.58642578	+3.97705078	+3360	+12.48925781	+2.04785156	-5.40966797	+18.23730469	-47.30712891	-66.88476563	+1876
+1457970384.12870000	+14.24267578	+2.86962891	-2.92236328	+58.31542969	-49.87792969	-131.19873047	+3012	+13.42089844	+5.73925781	-3.17285156	-3.75732422	-73.60839844	+4.21875000	+3360	+12.48486328	+2.06103516	-5.38769531	+18.19335938	-47.32910156	-66.77490234	+1876
+1457970384.13280010	+14.23828125	+2.87402344	-2.90478516	+58.24951172	-49.94384766	-131.11083984	+3008	+13.41650391	+5.74365234	-3.14648438	-3.95507813	-73.60839844	+4.41650391	+3356	+12.47607422	+2.06982422	-5.37011719	+18.14941406	-47.35107422	-66.64306641	+1880
+1457970384.13700010	+14.23388672	+2.87841797	-2.88720703	+58.16162109	-49.98779297	-131.04492188	+3004	+13.40771484	+5.74365234	-3.12451172	-4.10888672	-73.60839844	+4.57031250	+3352	+12.47167969	+2.08300781	-5.34814453	+18.08349609	-47.35107422	-66.51123047	+1880
+1457970384.14120010	+14.22949219	+2.88720703	-2.86962891	+58.09570313	-50.03173828	-130.97900391	+3000	+13.40332031	+5.74365234	-3.10693359	-4.21875000	-73.58642578	+4.68017578	+3352	+12.46728516	+2.09179688	-5.32617188	+18.01757813	-47.37304688	-66.35742188	+1884
+1457970384.14949990	+14.22509766	+2.89160156	-2.83447266	+57.91992188	-50.07568359	-130.82519531	+2996	+13.39453125	+5.73925781	-3.07177734	-4.41650391	-73.52050781	+4.83398438	+3348	+12.45849609	+2.10937500	-5.28662109	+17.86376953	-47.41699219	-66.07177734	+1884
+1457970384.15370010	+14.22070313	+2.89160156	-2.82128906	+57.83203125	-50.09765625	-130.71533203	+2996	+13.38574219	+5.73925781	-3.05859375	-4.43847656	-73.47656250	+4.85595703	+3348	+12.45849609	+2.11816406	-5.26464844	+17.77587891	-47.41699219	-65.91796875	+1884
+1457970384.15780000	+14.21630859	+2.89160156	-2.80810547	+57.70019531	-50.09765625	-130.60546875	+2996	+13.38134766	+5.73925781	-3.04541016	-4.46044922	-73.38867188	+4.87792969	+3348	+12.45410156	+2.12695313	-5.24267578	+17.70996094	-47.43896484	-65.76416016	+1880
+1457970384.16199990	+14.21630859	+2.89160156	-2.79052734	+57.59033203	-50.11962891	-130.51757813	+2996	+13.37695313	+5.73925781	-3.03222656	-4.52636719	-73.32275391	+4.92187500	+3348	+12.44970703	+2.13574219	-5.22070313	+17.62207031	-47.41699219	-65.61035156	+1876
+1457970384.16619990	+14.21191406	+2.89160156	-2.77294922	+57.50244141	-50.11962891	-130.40771484	+2996	+13.37255859	+5.73486328	-3.01464844	-4.57031250	-73.25683594	+4.94384766	+3348	+12.44531250	+2.14453125	-5.19873047	+17.53417969	-47.41699219	-65.45654297	+1876
+1457970384.17030000	+14.20751953	+2.89160156	-2.75537109	+57.39257813	-50.14160156	-130.29785156	+3000	+13.36816406	+5.73486328	-2.99707031	-4.59228516	-73.16894531	+4.96582031	+3352	+12.44091797	+2.15332031	-5.18115234	+17.46826172	-47.39501953	-65.30273438	+1872
+1457970384.17450000	+14.20751953	+2.89160156	-2.73339844	+57.32666016	-50.18554688	-130.23193359	+3004	+13.36376953	+5.73046875	-2.97949219	-4.70214844	-73.10302734	+5.05371094	+3356	+12.43652344	+2.15771484	-5.15917969	+17.38037109	-47.39501953	-65.14892578	+1868
+1457970384.17870000	+14.20751953	+2.89599609	-2.71142578	+57.26074219	-50.22949219	-130.14404297	+3008	+13.36376953	+5.73046875	-2.95751953	-4.83398438	-73.03710938	+5.16357422	+3364	+12.43652344	+2.16650391	-5.13281250	+17.29248047	-47.39501953	-65.01708984	+1864
+1457970384.18280010	+14.20751953	+2.90039063	-2.68945313	+57.21679688	-50.27343750	-130.05615234	+3012	+13.36376953	+5.73486328	-2.93115234	-4.96582031	-72.97119141	+5.29541016	+3368	+12.43212891	+2.17089844	-5.11083984	+17.22656250	-47.39501953	-64.88525391	+1864
+1457970384.18700000	+14.20751953	+2.90478516	-2.66748047	+57.19482422	-50.33935547	-129.99023438	+3016	+13.36376953	+5.73925781	-2.90039063	-5.14160156	-72.94921875	+5.51513672	+3376	+12.43212891	+2.17968750	-5.08447266	+17.18261719	-47.39501953	-64.77539063	+1860
+1457970384.19120000	+14.20312500	+2.90917969	-2.63671875	+57.17285156	-50.40527344	-129.92431641	+3024	+13.36376953	+5.74804688	-2.86523438	-5.36132813	-72.94921875	+5.77880859	+3384	+12.43212891	+2.18408203	-5.05810547	+17.13867188	-47.39501953	-64.68750000	+1856
+1457970384.19950010	+14.20312500	+2.92675781	-2.57958984	+57.19482422	-50.58105469	-129.81445313	+3036	+13.36376953	+5.76123047	-2.79492188	-5.80078125	-72.92724609	+6.28417969	+3396	+12.43212891	+2.19726563	-5.01416016	+17.07275391	-47.39501953	-64.53369141	+1856
+1457970384.20370010	+14.20312500	+2.93554688	-2.54882813	+57.21679688	-50.69091797	-129.77050781	+3040	+13.36376953	+5.77001953	-2.75097656	-6.15234375	-72.97119141	+6.65771484	+3404	+12.43212891	+2.20166016	-4.98779297	+17.02880859	-47.39501953	-64.46777344	+1856
+1457970384.20779990	+14.20312500	+2.93994141	-2.51367188	+57.23876953	-50.80078125	-129.74853516	+3044	+13.36816406	+5.77441406	-2.70703125	-6.50390625	-72.99316406	+7.03125000	+3412	+12.42773438	+2.20166016	-4.96142578	+16.98486328	-47.39501953	-64.40185547	+1856
+1457970384.21199990	+14.20312500	+2.94873047	-2.48730469	+57.26074219	-50.88867188	-129.70458984	+3048	+13.36816406	+5.78320313	-2.67187500	-6.81152344	-73.03710938	+7.36083984	+3412	+12.43212891	+2.20605469	-4.93945313	+16.96289063	-47.43896484	-64.35791016	+1856
+1457970384.21610000	+14.20312500	+2.95312500	-2.45654297	+57.23876953	-50.97656250	-129.66064453	+3048	+13.37255859	+5.79199219	-2.63232422	-7.11914063	-73.05908203	+7.73437500	+3416	+12.43212891	+2.21044922	-4.91308594	+16.91894531	-47.46093750	-64.31396484	+1860
+1457970384.22030000	+14.20312500	+2.96191406	-2.43017578	+57.23876953	-51.06445313	-129.59472656	+3048	+13.37255859	+5.80078125	-2.59277344	-7.40478516	-73.10302734	+8.06396484	+3420	+12.43212891	+2.21484375	-4.89111328	+16.89697266	-47.48291016	-64.27001953	+1860
+1457970384.22449990	+14.20312500	+2.96630859	-2.40380859	+57.23876953	-51.15234375	-129.52880859	+3048	+13.37695313	+5.80517578	-2.55761719	-7.60253906	-73.12500000	+8.30566406	+3420	+12.43652344	+2.21484375	-4.86914063	+16.87500000	-47.50488281	-64.22607422	+1864
+1457970384.22860000	+14.19873047	+2.97070313	-2.38183594	+57.23876953	-51.21826172	-129.48486328	+3048	+13.37255859	+5.81396484	-2.52685547	-7.84423828	-73.14697266	+8.59130859	+3420	+12.43652344	+2.21923828	-4.85156250	+16.83105469	-47.52685547	-64.16015625	+1864
+1457970384.23280000	+14.19873047	+2.97509766	-2.35546875	+57.17285156	-51.30615234	-129.39697266	+3044	+13.37255859	+5.81396484	-2.49169922	-8.10791016	-73.19091797	+8.85498047	+3416	+12.43652344	+2.21923828	-4.82958984	+16.78710938	-47.52685547	-64.11621094	+1868
+1457970384.23700000	+14.19873047	+2.97070313	-2.33789063	+57.08496094	-51.35009766	-129.28710938	+3040	+13.37255859	+5.80957031	-2.46972656	-8.26171875	-73.14697266	+8.98681641	+3416	+12.43652344	+2.22363281	-4.81201172	+16.72119141	-47.52685547	-64.05029297	+1868
+1457970384.24110010	+14.19873047	+2.97070313	-2.32470703	+56.97509766	-51.37207031	-129.17724609	+3036	+13.37255859	+5.80957031	-2.45214844	-8.41552734	-73.12500000	+9.16259766	+3412	+12.43652344	+2.22363281	-4.79443359	+16.67724609	-47.52685547	-63.96240234	+1872
+1457970384.24530010	+14.19873047	+2.96630859	-2.31152344	+56.84326172	-51.39404297	-129.06738281	+3032	+13.37255859	+5.80517578	-2.43017578	-8.59130859	-73.10302734	+9.31640625	+3408	+12.43652344	+2.22802734	-4.77685547	+16.61132813	-47.54882813	-63.87451172	+1872
+1457970384.24950000	+14.20312500	+2.96191406	-2.29833984	+56.71142578	-51.41601563	-128.93554688	+3028	+13.37255859	+5.79638672	-2.41699219	-8.65722656	-73.05908203	+9.36035156	+3404	+12.43652344	+2.22802734	-4.75927734	+16.52343750	-47.54882813	-63.78662109	+1876
+1457970384.25780010	+14.20312500	+2.95312500	-2.28076172	+56.42578125	-51.39404297	-128.64990234	+3024	+13.37255859	+5.78759766	-2.39941406	-8.67919922	-72.90527344	+9.33837891	+3400	+12.43652344	+2.23242188	-4.72851563	+16.36962891	-47.52685547	-63.56689453	+1872
+1457970384.26200010	+14.20312500	+2.94873047	-2.27197266	+56.25000000	-51.37207031	-128.49609375	+3024	+13.36816406	+5.77880859	-2.39062500	-8.67919922	-72.81738281	+9.31640625	+3400	+12.43212891	+2.23242188	-4.71533203	+16.28173828	-47.50488281	-63.43505859	+1872
+1457970384.26609990	+14.20312500	+2.94433594	-2.26318359	+56.09619141	-51.35009766	-128.34228516	+3020	+13.36376953	+5.77441406	-2.38623047	-8.72314453	-72.72949219	+9.33837891	+3400	+12.43212891	+2.23681641	-4.70214844	+16.21582031	-47.46093750	-63.32519531	+1868
+1457970384.27029990	+14.20312500	+2.93554688	-2.25878906	+55.94238281	-51.35009766	-128.18847656	+3020	+13.36376953	+5.76562500	-2.37744141	-8.78906250	-72.64160156	+9.38232422	+3400	+12.43212891	+2.23681641	-4.68896484	+16.12792969	-47.43896484	-63.19335938	+1864
+1457970384.27449990	+14.20312500	+2.92675781	-2.25000000	+55.78857422	-51.32812500	-128.05664063	+3024	+13.36376953	+5.75683594	-2.37304688	-8.85498047	-72.53173828	+9.40429688	+3400	+12.42773438	+2.24121094	-4.67578125	+16.04003906	-47.39501953	-63.06152344	+1860
+1457970384.27860000	+14.20312500	+2.92236328	-2.24560547	+55.63476563	-51.28417969	-127.90283203	+3024	+13.36376953	+5.74804688	-2.36865234	-8.89892578	-72.42187500	+9.42626953	+3404	+12.42773438	+2.24121094	-4.66259766	+15.95214844	-47.35107422	-62.92968750	+1856
+1457970384.28280000	+14.20751953	+2.92236328	-2.23681641	+55.52490234	-51.24023438	-127.77099609	+3024	+13.36376953	+5.74365234	-2.36425781	-8.94287109	-72.29003906	+9.44824219	+3408	+12.42773438	+2.24560547	-4.64941406	+15.86425781	-47.30712891	-62.79785156	+1852
+1457970384.28699990	+14.20751953	+2.91796875	-2.23242188	+55.43701172	-51.21826172	-127.63916016	+3028	+13.36376953	+5.74365234	-2.35546875	-9.03076172	-72.18017578	+9.53613281	+3408	+12.42773438	+2.25000000	-4.63623047	+15.79833984	-47.26318359	-62.66601563	+1848
+1457970384.29110000	+14.20751953	+2.91796875	-2.22363281	+55.34912109	-51.19628906	-127.52929688	+3028	+13.36376953	+5.74365234	-2.34667969	-9.11865234	-72.09228516	+9.64599609	+3412	+12.42333984	+2.25000000	-4.62744141	+15.73242188	-47.19726563	-62.55615234	+1844
+1457970384.29530000	+14.20751953	+2.91796875	-2.21044922	+55.28320313	-51.17431641	-127.41943359	+3028	+13.36376953	+5.74365234	-2.33789063	-9.22851563	-71.98242188	+9.77783203	+3416	+12.42333984	+2.25439453	-4.61425781	+15.66650391	-47.15332031	-62.46826172	+1840
+1457970384.29940010	+14.20751953	+2.92236328	-2.20166016	+55.23925781	-51.15234375	-127.30957031	+3032	+13.36376953	+5.74804688	-2.32470703	-9.40429688	-71.87255859	+9.97558594	+3420	+12.42333984	+2.25439453	-4.60107422	+15.62255859	-47.06542969	-62.38037109	+1836
+1457970384.30360010	+14.20751953	+2.92675781	-2.19287109	+55.21728516	-51.13037109	-127.22167969	+3032	+13.36376953	+5.74804688	-2.31152344	-9.64599609	-71.76269531	+10.23925781	+3428	+12.41894531	+2.25878906	-4.58789063	+15.57861328	-46.99951172	-62.29248047	+1832
+1457970384.30780010	+14.21191406	+2.93115234	-2.17968750	+55.19531250	-51.13037109	-127.13378906	+3036	+13.36376953	+5.75244141	-2.29394531	-9.86572266	-71.65283203	+10.50292969	+3432	+12.41894531	+2.25878906	-4.57470703	+15.55664063	-46.93359375	-62.22656250	+1828
+1457970384.31609990	+14.21191406	+2.93994141	-2.15332031	+55.23925781	-51.13037109	-127.02392578	+3040	+13.36816406	+5.76562500	-2.25439453	-10.32714844	-71.43310547	+11.07421875	+3440	+12.41894531	+2.26318359	-4.55273438	+15.49072266	-46.80175781	-62.11669922	+1828
+1457970384.32030010	+14.21630859	+2.94873047	-2.14013672	+55.23925781	-51.10839844	-126.97998047	+3040	+13.37255859	+5.77441406	-2.24121094	-10.48095703	-71.32324219	+11.31591797	+3444	+12.41894531	+2.26318359	-4.53955078	+15.49072266	-46.71386719	-62.07275391	+1828
+1457970384.32439990	+14.21630859	+2.95312500	-2.13134766	+55.26123047	-51.08642578	-126.91406250	+3036	+13.37255859	+5.78320313	-2.22363281	-10.65673828	-71.21337891	+11.55761719	+3444	+12.41455078	+2.26318359	-4.53076172	+15.46875000	-46.62597656	-62.05078125	+1828
+1457970384.32859990	+14.21630859	+2.96191406	-2.11816406	+55.26123047	-51.06445313	-126.84814453	+3036	+13.37255859	+5.79199219	-2.20166016	-10.85449219	-71.08154297	+11.84326172	+3448	+12.41455078	+2.26757813	-4.52197266	+15.44677734	-46.53808594	-62.00683594	+1828
+1457970384.33279990	+14.21630859	+2.96630859	-2.10937500	+55.26123047	-51.04248047	-126.78222656	+3032	+13.37695313	+5.79638672	-2.18408203	-11.05224609	-70.97167969	+12.10693359	+3448	+12.41015625	+2.26757813	-4.50878906	+15.44677734	-46.45019531	-61.98486328	+1828
+1457970384.33690000	+14.21630859	+2.97070313	-2.10058594	+55.21728516	-51.02050781	-126.69433594	+3032	+13.37695313	+5.80078125	-2.17529297	-11.16210938	-70.81787109	+12.26074219	+3444	+12.41015625	+2.26757813	-4.50439453	+15.42480469	-46.34033203	-61.94091797	+1832
+1457970384.34110000	+14.21630859	+2.97070313	-2.09619141	+55.19531250	-50.99853516	-126.62841797	+3028	+13.37695313	+5.80078125	-2.16650391	-11.22802734	-70.64208984	+12.39257813	+3440	+12.40576172	+2.26757813	-4.49560547	+15.40283203	-46.25244141	-61.89697266	+1832
+1457970384.34530000	+14.21630859	+2.97509766	-2.08740234	+55.15136719	-50.97656250	-126.56250000	+3024	+13.37695313	+5.80078125	-2.15771484	-11.27197266	-70.48828125	+12.48046875	+3436	+12.40136719	+2.26757813	-4.48681641	+15.38085938	-46.16455078	-61.85302734	+1836
+1457970384.34940000	+14.21630859	+2.97509766	-2.08300781	+55.08544922	-50.93261719	-126.45263672	+3020	+13.38134766	+5.80517578	-2.15332031	-11.25000000	-70.31250000	+12.50244141	+3432	+12.39697266	+2.26757813	-4.48242188	+15.33691406	-46.07666016	-61.80908203	+1836
+1457970384.35360000	+14.22070313	+2.97509766	-2.08300781	+54.99755859	-50.86669922	-126.36474609	+3012	+13.38134766	+5.80517578	-2.15771484	-11.14013672	-70.11474609	+12.45849609	+3428	+12.39697266	+2.26757813	-4.48242188	+15.29296875	-45.98876953	-61.74316406	+1836
+1457970384.35780000	+14.22070313	+2.97070313	-2.08300781	+54.86572266	-50.80078125	-126.23291016	+3008	+13.37695313	+5.80517578	-2.15771484	-11.03027344	-69.89501953	+12.37060547	+3424	+12.39257813	+2.26757813	-4.47802734	+15.24902344	-45.90087891	-61.67724609	+1836
+1457970384.36610010	+14.21630859	+2.96191406	-2.08740234	+54.55810547	-50.64697266	-125.94726563	+3004	+13.37255859	+5.79638672	-2.17529297	-10.65673828	-69.43359375	+12.10693359	+3424	+12.37939453	+2.26757813	-4.47802734	+15.16113281	-45.70312500	-61.52343750	+1832
+1457970384.37019990	+14.21630859	+2.95751953	-2.09179688	+54.40429688	-50.58105469	-125.79345703	+3004	+13.36816406	+5.78759766	-2.17968750	-10.48095703	-69.19189453	+11.95312500	+3424	+12.37500000	+2.26757813	-4.47363281	+15.11718750	-45.63720703	-61.43554688	+1832
+1457970384.37439990	+14.21191406	+2.95312500	-2.09619141	+54.22851563	-50.51513672	-125.63964844	+3004	+13.36816406	+5.77880859	-2.18847656	-10.23925781	-68.95019531	+11.77734375	+3424	+12.37060547	+2.26757813	-4.47802734	+15.05126953	-45.54931641	-61.34765625	+1832
+1457970384.37859990	+14.21191406	+2.94873047	-2.10058594	+54.03076172	-50.44921875	-125.48583984	+3004	+13.36376953	+5.77441406	-2.20166016	-9.93164063	-68.66455078	+11.55761719	+3428	+12.36181641	+2.26757813	-4.47802734	+15.00732422	-45.48339844	-61.25976563	+1828
+1457970384.38270000	+14.20751953	+2.94433594	-2.10937500	+53.83300781	-50.36132813	-125.31005859	+3004	+13.36376953	+5.77001953	-2.21484375	-9.60205078	-68.40087891	+11.31591797	+3432	+12.35742188	+2.26757813	-4.47802734	+14.96337891	-45.41748047	-61.19384766	+1824
+1457970384.38689990	+14.20751953	+2.94433594	-2.11376953	+53.61328125	-50.31738281	-125.11230469	+3008	+13.35937500	+5.76562500	-2.22363281	-9.27246094	-68.15917969	+11.11816406	+3432	+12.35302734	+2.26757813	-4.47802734	+14.91943359	-45.37353516	-61.10595703	+1820
+1457970384.39109990	+14.20312500	+2.93994141	-2.11816406	+53.39355469	-50.25146484	-124.93652344	+3008	+13.35498047	+5.76123047	-2.23242188	-8.85498047	-67.89550781	+10.85449219	+3436	+12.34863281	+2.26757813	-4.47802734	+14.87548828	-45.32958984	-61.06201172	+1816
+1457970384.39520000	+14.19873047	+2.93554688	-2.12255859	+53.15185547	-50.18554688	-124.71679688	+3008	+13.35058594	+5.75683594	-2.24121094	-8.45947266	-67.60986328	+10.63476563	+3436	+12.33984375	+2.26757813	-4.47802734	+14.83154297	-45.28564453	-60.99609375	+1812
+1457970384.39940000	+14.19433594	+2.93115234	-2.12695313	+52.88818359	-50.16357422	-124.49707031	+3008	+13.34179688	+5.75683594	-2.24121094	-8.08593750	-67.39013672	+10.45898438	+3436	+12.33544922	+2.27197266	-4.48242188	+14.80957031	-45.24169922	-60.93017578	+1804
+1457970384.40360000	+14.18994141	+2.93115234	-2.12695313	+52.58056641	-50.11962891	-124.25537109	+3008	+13.33740234	+5.75244141	-2.23681641	-7.66845703	-67.14843750	+10.30517578	+3440	+12.33105469	+2.27197266	-4.48242188	+14.78759766	-45.24169922	-60.90820313	+1800
+1457970384.40770010	+14.18554688	+2.92675781	-2.13134766	+52.27294922	-50.11962891	-123.99169922	+3008	+13.33300781	+5.75244141	-2.22802734	-7.27294922	-66.97265625	+10.17333984	+3440	+12.32226563	+2.27197266	-4.48242188	+14.78759766	-45.21972656	-60.88623047	+1796
+1457970384.41190000	+14.17675781	+2.93115234	-2.12695313	+51.98730469	-50.11962891	-123.72802734	+3008	+13.32861328	+5.75683594	-2.21923828	-6.89941406	-66.84082031	+10.08544922	+3444	+12.31787109	+2.27197266	-4.48242188	+14.78759766	-45.21972656	-60.86425781	+1788
+1457970384.41610000	+14.17236328	+2.93115234	-2.12255859	+51.56982422	-50.16357422	-123.37646484	+3008	+13.32861328	+5.75683594	-2.20605469	-6.56982422	-66.70898438	+10.01953125	+3444	+12.31347656	+2.27197266	-4.48242188	+14.78759766	-45.24169922	-60.86425781	+1784
+1457970384.42440010	+14.15478516	+2.93554688	-2.10937500	+50.77880859	-50.25146484	-122.67333984	+3004	+13.31103516	+5.77001953	-2.17529297	-5.77880859	-66.51123047	+9.82177734	+3448	+12.30029297	+2.27197266	-4.47802734	+14.78759766	-45.28564453	-60.86425781	+1776
+1457970384.42860010	+14.14599609	+2.93994141	-2.09619141	+50.25146484	-50.33935547	-122.18994141	+3004	+13.30664063	+5.77001953	-2.15332031	-5.53710938	-66.48925781	+9.84375000	+3448	+12.29589844	+2.27197266	-4.47802734	+14.80957031	-45.30761719	-60.88623047	+1772
+1457970384.43269990	+14.13720703	+2.93994141	-2.08300781	+49.76806641	-50.40527344	-121.75048828	+3000	+13.29785156	+5.77880859	-2.13134766	-5.27343750	-66.48925781	+9.86572266	+3448	+12.29150391	+2.27197266	-4.47802734	+14.83154297	-45.35156250	-60.90820313	+1768
+1457970384.43689990	+14.12841797	+2.93994141	-2.07861328	+49.26269531	-50.47119141	-121.28906250	+2992	+13.28906250	+5.78320313	-2.11816406	-4.92187500	-66.40136719	+9.79980469	+3444	+12.28271484	+2.27197266	-4.47802734	+14.85351563	-45.39550781	-60.93017578	+1764
+1457970384.44109990	+14.11962891	+2.93994141	-2.06542969	+48.69140625	-50.58105469	-120.73974609	+2988	+13.28027344	+5.77880859	-2.09619141	-4.81201172	-66.44531250	+9.88769531	+3440	+12.27832031	+2.27197266	-4.47363281	+14.85351563	-45.46142578	-60.95214844	+1760
+1457970384.44520000	+14.11083984	+2.93554688	-2.05664063	+48.18603516	-50.69091797	-120.27832031	+2984	+13.27148438	+5.78320313	-2.06982422	-4.65820313	-66.53320313	+9.97558594	+3440	+12.26953125	+2.27197266	-4.47363281	+14.85351563	-45.52734375	-60.95214844	+1760
+1457970384.44939990	+14.10205078	+2.93554688	-2.05224609	+47.70263672	-50.75683594	-119.79492188	+2976	+13.26269531	+5.78759766	-2.06542969	-4.41650391	-66.48925781	+9.93164063	+3436	+12.26074219	+2.27197266	-4.47363281	+14.85351563	-45.59326172	-60.97412109	+1756
+1457970384.45770000	+14.08447266	+2.92675781	-2.03466797	+46.69189453	-50.97656250	-118.85009766	+2960	+13.23632813	+5.78759766	-2.03906250	-4.26269531	-66.57714844	+10.15136719	+3424	+12.24316406	+2.27197266	-4.46923828	+14.85351563	-45.79101563	-60.95214844	+1756
+1457970384.46190000	+14.07128906	+2.91357422	-2.04345703	+46.14257813	-50.97656250	-118.34472656	+2956	+13.22314453	+5.78759766	-2.04345703	-4.10888672	-66.51123047	+10.17333984	+3416	+12.23437500	+2.27197266	-4.46923828	+14.80957031	-45.85693359	-60.90820313	+1756
+1457970384.46600010	+14.06250000	+2.90917969	-2.04345703	+45.68115234	-51.06445313	-117.86132813	+2948	+13.20996094	+5.77880859	-2.03906250	-4.13085938	-66.53320313	+10.30517578	+3412	+12.22558594	+2.27197266	-4.46923828	+14.76562500	-45.96679688	-60.84228516	+1756
+1457970384.47440000	+14.04052734	+2.88720703	-2.04785156	+44.71435547	-51.19628906	-116.96044922	+2940	+13.18359375	+5.76562500	-2.03906250	-4.19677734	-66.53320313	+10.59082031	+3400	+12.20361328	+2.26757813	-4.46923828	+14.63378906	-46.16455078	-60.66650391	+1756
+1457970384.47849990	+14.03173828	+2.87402344	-2.04785156	+44.27490234	-51.26220703	-116.52099609	+2936	+13.16601563	+5.76123047	-2.04345703	-4.21875000	-66.48925781	+10.76660156	+3392	+12.19042969	+2.26757813	-4.46923828	+14.52392578	-46.29638672	-60.53466797	+1756
+1457970384.48270010	+14.02294922	+2.86083984	-2.05224609	+43.85742188	-51.35009766	-116.14746094	+2932	+13.15722656	+5.75244141	-2.04785156	-4.26269531	-66.46728516	+10.94238281	+3388	+12.18164063	+2.26318359	-4.46923828	+14.41406250	-46.40625000	-60.40283203	+1752
+1457970384.48690010	+14.01416016	+2.85205078	-2.05224609	+43.43994141	-51.41601563	-115.75195313	+2932	+13.14404297	+5.74365234	-2.05224609	-4.32861328	-66.44531250	+11.14013672	+3384	+12.17285156	+2.26318359	-4.46923828	+14.30419922	-46.51611328	-60.27099609	+1752
+1457970384.49099990	+14.00537109	+2.83886719	-2.05664063	+43.06640625	-51.45996094	-115.35644531	+2928	+13.13085938	+5.74365234	-2.05664063	-4.26269531	-66.37939453	+11.27197266	+3380	+12.15966797	+2.26318359	-4.46923828	+14.19433594	-46.60400391	-60.11718750	+1748
+1457970384.49519990	+13.99658203	+2.82568359	-2.06542969	+42.62695313	-51.50390625	-114.96093750	+2924	+13.11767578	+5.73486328	-2.06542969	-4.24072266	-66.29150391	+11.38183594	+3380	+12.15087891	+2.25878906	-4.46923828	+14.06250000	-46.69189453	-59.96337891	+1744
+1457970384.49939990	+13.98779297	+2.80810547	-2.06542969	+42.20947266	-51.59179688	-114.56542969	+2924	+13.10888672	+5.72607422	-2.06103516	-4.26269531	-66.29150391	+11.55761719	+3376	+12.14208984	+2.25878906	-4.46923828	+13.93066406	-46.77978516	-59.80957031	+1740
+1457970384.50350000	+13.97900391	+2.79492188	-2.06542969	+41.81396484	-51.65771484	-114.16992188	+2920	+13.10009766	+5.71728516	-2.06103516	-4.13085938	-66.22558594	+11.60156250	+3372	+12.13330078	+2.25439453	-4.47363281	+13.77685547	-46.86767578	-59.65576172	+1736
+1457970384.50770000	+13.97460938	+2.78613281	-2.06542969	+41.39648438	-51.72363281	-113.75244141	+2920	+13.08691406	+5.71289063	-2.06103516	-3.99902344	-66.18164063	+11.64550781	+3368	+12.12451172	+2.25000000	-4.47363281	+13.64501953	-46.95556641	-59.50195313	+1728
+1457970384.51189990	+13.96582031	+2.77294922	-2.05664063	+40.97900391	-51.87744141	-113.33496094	+2916	+13.08251953	+5.70849609	-2.04785156	-3.88916016	-66.24755859	+11.75537109	+3368	+12.11572266	+2.24560547	-4.46923828	+13.51318359	-47.04345703	-59.34814453	+1724
+1457970384.51600000	+13.96142578	+2.75976563	-2.05224609	+40.47363281	-51.96533203	-112.82958984	+2912	+13.07373047	+5.71289063	-2.03906250	-3.49365234	-66.18164063	+11.62353516	+3368	+12.11132813	+2.24560547	-4.46923828	+13.38134766	-47.13134766	-59.21630859	+1716
+1457970384.52430010	+13.95263672	+2.73779297	-2.03466797	+39.41894531	-52.18505859	-111.79687500	+2908	+13.06054688	+5.71728516	-2.00830078	-2.65869141	-66.24755859	+11.27197266	+3364	+12.09814453	+2.23681641	-4.46484375	+13.09570313	-47.30712891	-58.93066406	+1704
+1457970384.52850010	+13.94824219	+2.72460938	-2.02148438	+38.84765625	-52.27294922	-111.22558594	+2904	+13.05615234	+5.71728516	-1.99511719	-1.99951172	-66.22558594	+10.85449219	+3360	+12.09375000	+2.23242188	-4.46044922	+12.96386719	-47.37304688	-58.79882813	+1700
+1457970384.53270010	+13.94384766	+2.71142578	-2.01708984	+38.18847656	-52.33886719	-110.56640625	+2900	+13.04736328	+5.72607422	-1.98193359	-1.29638672	-66.22558594	+10.39306641	+3360	+12.08935547	+2.22802734	-4.46044922	+12.83203125	-47.41699219	-58.66699219	+1696
+1457970384.53679990	+13.94384766	+2.70263672	-1.99951172	+37.48535156	-52.47070313	-109.86328125	+2896	+13.03857422	+5.73046875	-1.95996094	-0.50537109	-66.31347656	+9.86572266	+3356	+12.08496094	+2.22363281	-4.45605469	+12.70019531	-47.50488281	-58.51318359	+1692
+1457970384.54099990	+13.93945313	+2.68945313	-1.99072266	+36.73828125	-52.53662109	-109.11621094	+2888	+13.03417969	+5.73925781	-1.94677734	+0.43945313	-66.31347656	+9.18457031	+3356	+12.08056641	+2.21923828	-4.45605469	+12.56835938	-47.54882813	-58.38134766	+1688
+1457970384.54520010	+13.93505859	+2.67626953	-1.98632813	+35.92529297	-52.58056641	-108.34716797	+2884	+13.02539063	+5.74804688	-1.93359375	+1.45019531	-66.33544922	+8.41552734	+3352	+12.07617188	+2.21484375	-4.45166016	+12.41455078	-47.61474609	-58.22753906	+1684
+1457970384.54930000	+13.93505859	+2.66308594	-1.97314453	+35.11230469	-52.66845703	-107.55615234	+2880	+13.02099609	+5.76123047	-1.91162109	+2.54882813	-66.37939453	+7.55859375	+3352	+12.07177734	+2.20605469	-4.44726563	+12.26074219	-47.68066406	-58.07373047	+1684
+1457970384.55769990	+13.93505859	+2.63671875	-1.96435547	+33.33251953	-52.58056641	-105.84228516	+2860	+13.00341797	+5.77880859	-1.89843750	+5.11962891	-66.26953125	+5.47119141	+3340	+12.06738281	+2.19726563	-4.44287109	+11.97509766	-47.76855469	-57.76611328	+1684
+1457970384.56180000	+13.93066406	+2.62353516	-1.96435547	+32.43164063	-52.53662109	-104.98535156	+2852	+12.99902344	+5.78759766	-1.89404297	+6.48193359	-66.20361328	+4.32861328	+3332	+12.06298828	+2.18847656	-4.44287109	+11.82128906	-47.79052734	-57.59033203	+1684
+1457970384.56600000	+13.92626953	+2.60595703	-1.96875000	+31.50878906	-52.40478516	-104.10644531	+2844	+12.99023438	+5.79638672	-1.89404297	+7.91015625	-66.09375000	+3.12011719	+3328	+12.05859375	+2.18408203	-4.44287109	+11.68945313	-47.79052734	-57.43652344	+1684
+1457970384.57020000	+13.92626953	+2.58837891	-1.97314453	+30.54199219	-52.25097656	-103.20556641	+2840	+12.98144531	+5.80517578	-1.89404297	+9.29443359	-65.93994141	+1.93359375	+3320	+12.05419922	+2.17968750	-4.44287109	+11.53564453	-47.79052734	-57.26074219	+1688
+1457970384.57430010	+13.92626953	+2.57080078	-1.98193359	+29.59716797	-52.05322266	-102.34863281	+2836	+12.97265625	+5.80957031	-1.90283203	+10.72265625	-65.74218750	+0.68115234	+3316	+12.04541016	+2.17089844	-4.44287109	+11.38183594	-47.76855469	-57.08496094	+1688
+1457970384.57850000	+13.92626953	+2.55322266	-1.99951172	+28.63037109	-51.78955078	-101.44775391	+2832	+12.96386719	+5.81835938	-1.92041016	+12.19482422	-65.50048828	-0.57128906	+3312	+12.04101563	+2.16210938	-4.44726563	+11.22802734	-47.72460938	-56.90917969	+1692
+1457970384.58270000	+13.92626953	+2.53125000	-2.02148438	+27.68554688	-51.48193359	-100.59082031	+2832	+12.95507813	+5.82275391	-1.93359375	+13.62304688	-65.23681641	-1.82373047	+3308	+12.03662109	+2.15771484	-4.45166016	+11.07421875	-47.65869141	-56.71142578	+1696
+1457970384.58680010	+13.92626953	+2.51367188	-2.03906250	+26.80664063	-51.19628906	-99.82177734	+2832	+12.95068359	+5.82714844	-1.95556641	+15.07324219	-64.90722656	-3.12011719	+3308	+12.02783203	+2.14892578	-4.45605469	+10.94238281	-47.59277344	-56.53564453	+1696
+1457970384.59100010	+13.92626953	+2.49609375	-2.06542969	+25.92773438	-50.77880859	-99.00878906	+2832	+12.94189453	+5.83593750	-1.98193359	+16.52343750	-64.55566406	-4.39453125	+3308	+12.02343750	+2.14013672	-4.46484375	+10.78857422	-47.46093750	-56.35986328	+1700
+1457970384.59520010	+13.92626953	+2.47412109	-2.09179688	+25.02685547	-50.36132813	-98.21777344	+2832	+12.93310547	+5.84033203	-2.00830078	+17.92968750	-64.16015625	-5.62500000	+3308	+12.01464844	+2.13134766	-4.47802734	+10.65673828	-47.32910156	-56.18408203	+1700
+1457970384.60349990	+13.93066406	+2.43457031	-2.15332031	+23.31298828	-49.41650391	-96.67968750	+2840	+12.91992188	+5.84912109	-2.07421875	+20.63232422	-63.28125000	-7.99804688	+3308	+11.99707031	+2.10937500	-4.50000000	+10.41503906	-46.97753906	-55.85449219	+1700
+1457970384.60760000	+13.93505859	+2.41259766	-2.18847656	+22.47802734	-48.91113281	-95.95458984	+2844	+12.91113281	+5.85351563	-2.10498047	+21.90673828	-62.84179688	-9.14062500	+3312	+11.98828125	+2.10058594	-4.51318359	+10.30517578	-46.77978516	-55.70068359	+1700
+1457970384.61180000	+13.93945313	+2.39062500	-2.22363281	+21.68701172	-48.40576172	-95.25146484	+2848	+12.90673828	+5.85791016	-2.14453125	+23.20312500	-62.33642578	-10.26123047	+3316	+11.97949219	+2.09179688	-4.53076172	+10.21728516	-46.56005859	-55.56884766	+1700
+1457970384.61599990	+13.94384766	+2.37744141	-2.26318359	+20.96191406	-47.81250000	-94.54833984	+2852	+12.89794922	+5.86230469	-2.18408203	+24.43359375	-61.83105469	-11.33789063	+3316	+11.97070313	+2.07861328	-4.54833984	+10.10742188	-46.29638672	-55.41503906	+1700
+1457970384.62010000	+13.94824219	+2.35986328	-2.30273438	+20.25878906	-47.21923828	-93.88916016	+2856	+12.89355469	+5.87109375	-2.22363281	+25.68603516	-61.30371094	-12.41455078	+3320	+11.96191406	+2.06542969	-4.56591797	+10.01953125	-46.03271484	-55.26123047	+1700
+1457970384.62430000	+13.95263672	+2.34228516	-2.34228516	+19.62158203	-46.60400391	-93.27392578	+2860	+12.88476563	+5.87988281	-2.26757813	+26.85058594	-60.75439453	-13.40332031	+3324	+11.94873047	+2.05224609	-4.58789063	+9.97558594	-45.72509766	-55.15136719	+1700
+1457970384.62850000	+13.95703125	+2.33789063	-2.38183594	+19.09423828	-45.98876953	-92.63671875	+2864	+12.87597656	+5.88427734	-2.30273438	+27.92724609	-60.27099609	-14.37011719	+3328	+11.93994141	+2.03906250	-4.60986328	+9.93164063	-45.39550781	-55.04150391	+1696
+1457970384.63260010	+13.95703125	+2.32031250	-2.42578125	+18.56689453	-45.37353516	-92.06542969	+2864	+12.87158203	+5.89306641	-2.34228516	+28.98193359	-59.76562500	-15.24902344	+3328	+11.92675781	+2.02587891	-4.63623047	+9.90966797	-45.04394531	-54.95361328	+1696
+1457970384.63680010	+13.96582031	+2.30712891	-2.46972656	+18.12744141	-44.71435547	-91.58203125	+2868	+12.86279297	+5.89746094	-2.39062500	+29.90478516	-59.19433594	-16.01806641	+3332	+11.91357422	+2.01269531	-4.66259766	+9.90966797	-44.69238281	-54.88769531	+1696
+1457970384.64510010	+13.97021484	+2.30273438	-2.55761719	+17.60009766	-43.48388672	-90.59326172	+2868	+12.84521484	+5.91064453	-2.46533203	+31.53076172	-58.29345703	-17.42431641	+3336	+11.88720703	+1.97753906	-4.72412109	+9.95361328	-43.90136719	-54.77783203	+1700
+1457970384.64930010	+13.97460938	+2.29394531	-2.61035156	+17.44628906	-42.78076172	-90.24169922	+2872	+12.84082031	+5.91503906	-2.52246094	+32.16796875	-57.72216797	-17.95166016	+3340	+11.87402344	+1.95996094	-4.75488281	+9.99755859	-43.50585938	-54.75585938	+1700
+1457970384.65350010	+13.97900391	+2.30273438	-2.66308594	+17.46826172	-42.14355469	-89.84619141	+2872	+12.83203125	+5.91943359	-2.57080078	+32.73925781	-57.28271484	-18.43505859	+3340	+11.86083984	+1.94238281	-4.79443359	+10.08544922	-43.02246094	-54.73388672	+1708
+1457970384.65759990	+13.98339844	+2.29833984	-2.71142578	+17.46826172	-41.52832031	-89.56054688	+2872	+12.82324219	+5.92382813	-2.62353516	+33.20068359	-56.82128906	-18.85253906	+3340	+11.84326172	+1.92041016	-4.83398438	+10.15136719	-42.56103516	-54.73388672	+1712
+1457970384.66179990	+13.98779297	+2.28955078	-2.77734375	+17.57812500	-40.78125000	-89.36279297	+2872	+12.81445313	+5.92382813	-2.69384766	+33.46435547	-56.25000000	-19.07226563	+3344	+11.83007813	+1.89843750	-4.87792969	+10.26123047	-42.07763672	-54.77783203	+1716
+1457970384.66599990	+13.98779297	+2.29833984	-2.83886719	+17.81982422	-40.14404297	-89.09912109	+2876	+12.80566406	+5.92382813	-2.75097656	+33.66210938	-55.85449219	-19.24804688	+3344	+11.80810547	+1.87646484	-4.92626953	+10.41503906	-41.50634766	-54.79980469	+1728
+1457970384.67010000	+13.98779297	+2.29394531	-2.90039063	+18.06152344	-39.52880859	-88.94531250	+2876	+12.79687500	+5.91943359	-2.81250000	+33.72802734	-55.43701172	-19.35791016	+3344	+11.79052734	+1.85009766	-4.97460938	+10.54687500	-40.97900391	-54.86572266	+1736
+1457970384.67430000	+13.99218750	+2.28955078	-2.97949219	+18.39111328	-38.78173828	-88.83544922	+2880	+12.79248047	+5.91064453	-2.89599609	+33.59619141	-54.86572266	-19.29199219	+3348	+11.76855469	+1.82373047	-5.02294922	+10.70068359	-40.45166016	-54.93164063	+1744
+1457970384.67840000	+13.99658203	+2.28955078	-3.05859375	+18.78662109	-38.12255859	-88.72558594	+2884	+12.78369141	+5.90625000	-2.97949219	+33.44238281	-54.38232422	-19.18212891	+3348	+11.74658203	+1.79736328	-5.08447266	+10.85449219	-39.81445313	-55.01953125	+1760
+1457970384.68680000	+14.00097656	+2.27197266	-3.22998047	+19.57763672	-36.65039063	-88.63769531	+2896	+12.77490234	+5.87548828	-3.16845703	+32.76123047	-53.28369141	-18.78662109	+3364	+11.70263672	+1.73583984	-5.20312500	+11.18408203	-38.60595703	-55.21728516	+1780
+1457970384.69090010	+13.99658203	+2.26318359	-3.32666016	+19.99511719	-35.90332031	-88.59375000	+2904	+12.76611328	+5.86669922	-3.25634766	+32.45361328	-52.82226563	-18.56689453	+3364	+11.67626953	+1.70507813	-5.27343750	+11.35986328	-37.88085938	-55.34912109	+1792
+1457970384.69510010	+13.99658203	+2.25000000	-3.42773438	+20.39062500	-35.15625000	-88.59375000	+2912	+12.76171875	+5.84472656	-3.35742188	+31.97021484	-52.22900391	-18.25927734	+3372	+11.64990234	+1.66992188	-5.34375000	+11.51367188	-37.19970703	-55.48095703	+1804
+1457970384.69930010	+13.99658203	+2.23242188	-3.54199219	+20.78613281	-34.27734375	-88.57177734	+2924	+12.75292969	+5.82275391	-3.47607422	+31.42089844	-51.54785156	-17.90771484	+3380	+11.62353516	+1.63476563	-5.41406250	+11.68945313	-36.51855469	-55.61279297	+1812
+1457970384.70339990	+13.99218750	+2.21044922	-3.65185547	+21.15966797	-33.48632813	-88.54980469	+2936	+12.74414063	+5.80078125	-3.57714844	+30.93750000	-50.97656250	-17.57812500	+3384	+11.58837891	+1.59960938	-5.48876953	+11.84326172	-35.74951172	-55.76660156	+1820
+1457970384.70760010	+13.98779297	+2.18847656	-3.76171875	+21.53320313	-32.71728516	-88.54980469	+2944	+12.73974609	+5.77441406	-3.69580078	+30.38818359	-50.33935547	-17.20458984	+3392	+11.56201172	+1.55566406	-5.56347656	+11.99707031	-35.02441406	-55.96435547	+1828
+1457970384.71180010	+13.97900391	+2.17089844	-3.88476563	+21.90673828	-31.86035156	-88.50585938	+2956	+12.73095703	+5.73925781	-3.81884766	+29.79492188	-49.61425781	-16.85302734	+3404	+11.53125000	+1.51171875	-5.64257813	+12.12890625	-34.29931641	-56.16210938	+1836
+1457970384.71589990	+13.97460938	+2.14013672	-4.00341797	+22.21435547	-31.02539063	-88.50585938	+2968	+12.72216797	+5.69970703	-3.99462891	+29.06982422	-48.62548828	-16.36962891	+3424	+11.49609375	+1.46777344	-5.72167969	+12.28271484	-33.50830078	-56.33789063	+1844
+1457970384.72429990	+13.95263672	+2.07861328	-4.25830078	+22.78564453	-29.31152344	-88.48388672	+2988	+12.70019531	+5.61181641	-4.28027344	+27.97119141	-46.95556641	-15.71044922	+3444	+11.43457031	+1.37109375	-5.88867188	+12.56835938	-31.94824219	-56.79931641	+1852
+1457970384.72840000	+13.93945313	+2.04345703	-4.38574219	+23.07128906	-28.45458984	-88.46191406	+2996	+12.68701172	+5.56787109	-4.43847656	+27.46582031	-46.03271484	-15.35888672	+3456	+11.39941406	+1.32275391	-5.97656250	+12.70019531	-31.11328125	-57.01904297	+1852
+1457970384.73260000	+13.92626953	+2.01269531	-4.51318359	+23.33496094	-27.59765625	-88.41796875	+3004	+12.67822266	+5.51513672	-4.57910156	+27.00439453	-45.19775391	-15.07324219	+3464	+11.36425781	+1.26562500	-6.06005859	+12.81005859	-30.30029297	-57.28271484	+1856
+1457970384.73680000	+13.91308594	+1.97753906	-4.64062500	+23.62060547	-26.71875000	-88.35205078	+3012	+12.66503906	+5.46679688	-4.71533203	+26.60888672	-44.38476563	-14.85351563	+3468	+11.32910156	+1.20849609	-6.14794922	+12.96386719	-29.48730469	-57.54638672	+1860
+1457970384.74090000	+13.89550781	+1.94238281	-4.76367188	+23.90625000	-25.92773438	-88.30810547	+3016	+12.65185547	+5.41845703	-4.85156250	+26.25732422	-43.61572266	-14.58984375	+3472	+11.28955078	+1.15136719	-6.23583984	+13.09570313	-28.67431641	-57.78808594	+1864
+1457970384.74510000	+13.87792969	+1.90283203	-4.88671875	+24.19189453	-25.13671875	-88.28613281	+3020	+12.64306641	+5.36132813	-4.97900391	+25.90576172	-42.84667969	-14.37011719	+3472	+11.25439453	+1.08544922	-6.32373047	+13.20556641	-27.83935547	-58.09570313	+1868
+1457970384.74930000	+13.85595703	+1.86767578	-5.01416016	+24.52148438	-24.30175781	-88.24218750	+3024	+12.62988281	+5.30419922	-5.11083984	+25.59814453	-42.09960938	-14.21630859	+3476	+11.21923828	+1.01953125	-6.41162109	+13.35937500	-27.00439453	-58.40332031	+1868
+1457970384.75340010	+13.83398438	+1.83691406	-5.14160156	+24.89501953	-23.48876953	-88.15429688	+3024	+12.61669922	+5.25146484	-5.24267578	+25.35644531	-41.35253906	-13.99658203	+3472	+11.17968750	+0.96240234	-6.50390625	+13.51318359	-26.14746094	-58.66699219	+1872
+1457970384.75760010	+13.81201172	+1.79736328	-5.26904297	+25.22460938	-22.65380859	-88.08837891	+3024	+12.60351563	+5.18554688	-5.37011719	+25.04882813	-40.58349609	-13.84277344	+3472	+11.14013672	+0.88769531	-6.59619141	+13.64501953	-25.26855469	-58.95263672	+1876
+1457970384.76589990	+13.75927734	+1.72265625	-5.52392578	+26.03759766	-20.98388672	-87.91259766	+3016	+12.57275391	+5.05371094	-5.62939453	+24.52148438	-39.11132813	-13.51318359	+3464	+11.06103516	+0.74707031	-6.78076172	+13.93066406	-23.48876953	-59.54589844	+1888
+1457970384.77010010	+13.72851563	+1.67871094	-5.64697266	+26.43310547	-20.17089844	-87.82470703	+3016	+12.55957031	+4.97460938	-5.75683594	+24.21386719	-38.38623047	-13.35937500	+3460	+11.01708984	+0.66796875	-6.87744141	+14.04052734	-22.56591797	-59.83154297	+1892
+1457970384.77420000	+13.69775391	+1.63476563	-5.77880859	+26.87255859	-19.33593750	-87.73681641	+3012	+12.54199219	+4.89550781	-5.88427734	+23.90625000	-37.66113281	-13.22753906	+3456	+10.97314453	+0.58886719	-6.96533203	+14.17236328	-21.66503906	-60.13916016	+1900
+1457970384.77839990	+13.66259766	+1.59521484	-5.90625000	+27.37792969	-18.52294922	-87.58300781	+3008	+12.52441406	+4.81640625	-6.01611328	+23.59863281	-36.93603516	-13.05175781	+3452	+10.92919922	+0.50976563	-7.05761719	+14.30419922	-20.76416016	-60.40283203	+1904
+1457970384.78259990	+13.63183594	+1.54248047	-6.03369141	+27.81738281	-17.68798828	-87.45117188	+3004	+12.51123047	+4.72412109	-6.14355469	+23.24707031	-36.23291016	-12.91992188	+3444	+10.88085938	+0.42187500	-7.15429688	+14.39208984	-19.81933594	-60.68847656	+1912
+1457970384.78670000	+13.59667969	+1.49414063	-6.16992188	+28.30078125	-16.80908203	-87.34130859	+3000	+12.49365234	+4.63183594	-6.27539063	+22.87353516	-35.48583984	-12.78808594	+3440	+10.83691406	+0.33398438	-7.24218750	+14.50195313	-18.89648438	-60.99609375	+1916
+1457970384.79090000	+13.55712891	+1.44140625	-6.30615234	+28.80615234	-15.93017578	-87.16552734	+2992	+12.47167969	+4.53955078	-6.40722656	+22.50000000	-34.73876953	-12.65625000	+3432	+10.78857422	+0.25048828	-7.33447266	+14.58984375	-17.95166016	-61.21582031	+1920
+1457970384.79510000	+13.51318359	+1.37988281	-6.44238281	+29.22363281	-15.02929688	-86.96777344	+2992	+12.44970703	+4.43408203	-6.54345703	+22.08251953	-33.96972656	-12.52441406	+3428	+10.73583984	+0.15380859	-7.43115234	+14.63378906	-16.96289063	-61.47949219	+1924
+1457970384.79920010	+13.47363281	+1.31396484	-6.58300781	+29.66308594	-14.10644531	-86.79199219	+2988	+12.42773438	+4.32421875	-6.67968750	+21.62109375	-33.17871094	-12.41455078	+3420	+10.68310547	+0.05273438	-7.51904297	+14.65576172	-16.01806641	-61.72119141	+1928
+1457970384.80760000	+13.37695313	+1.17333984	-6.86425781	+30.52001953	-12.28271484	-86.37451172	+2980	+12.37500000	+4.09130859	-6.95214844	+20.65429688	-31.61865234	-12.19482422	+3408	+10.57763672	-0.14501953	-7.69482422	+14.67773438	-14.08447266	-62.18261719	+1928
+1457970384.81170010	+13.33300781	+1.09423828	-7.00048828	+30.91552734	-11.38183594	-86.17675781	+2976	+12.34863281	+3.96826172	-7.08398438	+20.14892578	-30.87158203	-12.12890625	+3400	+10.52490234	-0.25488281	-7.77392578	+14.65576172	-13.13964844	-62.42431641	+1928
+1457970384.81590010	+13.28466797	+1.01074219	-7.14111328	+31.28906250	-10.48095703	-85.95703125	+2972	+12.32226563	+3.84521484	-7.22021484	+19.64355469	-30.08056641	-12.04101563	+3388	+10.47216797	-0.35595703	-7.85742188	+14.63378906	-12.19482422	-62.62207031	+1924
+1457970384.82010010	+13.23632813	+0.92285156	-7.28173828	+31.64062500	-9.53613281	-85.73730469	+2968	+12.29150391	+3.71337891	-7.35205078	+19.13818359	-29.31152344	-11.99707031	+3376	+10.41503906	-0.47021484	-7.94091797	+14.58984375	-11.20605469	-62.84179688	+1928
+1457970384.82419990	+13.18798828	+0.83496094	-7.41796875	+31.99218750	-8.63525391	-85.51757813	+2964	+12.25634766	+3.58593750	-7.48388672	+18.65478516	-28.54248047	-11.95312500	+3364	+10.36230469	-0.58447266	-8.02001953	+14.54589844	-10.26123047	-63.06152344	+1928
+1457970384.82839990	+13.13525391	+0.73828125	-7.54980469	+32.32177734	-7.73437500	-85.31982422	+2956	+12.22558594	+3.45410156	-7.61132813	+18.17138672	-27.79541016	-11.93115234	+3352	+10.30517578	-0.69433594	-8.09472656	+14.47998047	-9.29443359	-63.25927734	+1928
+1457970384.83250000	+13.07812500	+0.63720703	-7.68603516	+32.60742188	-6.81152344	-85.10009766	+2948	+12.19042969	+3.31347656	-7.73437500	+17.68798828	-27.07031250	-11.95312500	+3336	+10.24365234	-0.81738281	-8.17382813	+14.39208984	-8.32763672	-63.47900391	+1928
+1457970384.83670000	+13.02539063	+0.53613281	-7.81347656	+32.89306641	-5.93261719	-84.90234375	+2940	+12.15087891	+3.17724609	-7.85742188	+17.22656250	-26.32324219	-11.97509766	+3320	+10.19091797	-0.94042969	-8.23974609	+14.32617188	-7.38281250	-63.72070313	+1928
+1457970384.84089990	+12.96826172	+0.43066406	-7.93212891	+33.15673828	-5.09765625	-84.77050781	+2928	+12.11572266	+3.03662109	-7.97607422	+16.76513672	-25.66406250	-11.99707031	+3304	+10.12939453	-1.05908203	-8.30566406	+14.26025391	-6.48193359	-63.91845703	+1924
+1457970384.84920000	+12.86279297	+0.21972656	-8.16064453	+33.68408203	-3.44970703	-84.48486328	+2900	+12.03222656	+2.75976563	-8.19140625	+15.97412109	-24.38964844	-12.15087891	+3268	+10.01953125	-1.31396484	-8.43750000	+14.12841797	-4.68017578	-64.44580078	+1924
+1457970384.85340000	+12.80566406	+0.10546875	-8.26171875	+33.90380859	-2.65869141	-84.41894531	+2884	+11.99267578	+2.62353516	-8.28808594	+15.62255859	-23.81835938	-12.21679688	+3244	+9.96240234	-1.44140625	-8.49462891	+14.10644531	-3.82324219	-64.68750000	+1920
+1457970384.85750010	+12.74853516	-0.00439453	-8.36718750	+34.16748047	-1.84570313	-84.33105469	+2868	+11.95312500	+2.48291016	-8.38476563	+15.29296875	-23.26904297	-12.34863281	+3220	+9.90087891	-1.57763672	-8.55615234	+14.04052734	-2.92236328	-64.95117188	+1920
+1457970384.86170010	+12.68701172	-0.10986328	-8.46826172	+34.43115234	-1.05468750	-84.24316406	+2844	+11.90039063	+2.34667969	-8.47705078	+15.02929688	-22.69775391	-12.45849609	+3196	+9.84814453	-1.70947266	-8.61328125	+14.04052734	-2.08740234	-65.21484375	+1920
+1457970384.86590000	+12.62988281	-0.22412109	-8.55175781	+34.65087891	-0.32958984	-84.22119141	+2824	+11.85644531	+2.21044922	-8.56054688	+14.78759766	-22.19238281	-12.54638672	+3172	+9.78662109	-1.84130859	-8.66162109	+14.04052734	-1.31835938	-65.47851563	+1916
+1457970384.86999990	+12.56835938	-0.34277344	-8.63525391	+34.84863281	+0.39550781	-84.24316406	+2800	+11.81250000	+2.06103516	-8.63964844	+14.50195313	-21.70898438	-12.70019531	+3148	+9.72509766	-1.98193359	-8.70996094	+14.01855469	-0.50537109	-65.78613281	+1916
+1457970384.87420010	+12.50683594	-0.46142578	-8.71875000	+35.06835938	+1.14257813	-84.22119141	+2776	+11.75976563	+1.92041016	-8.71875000	+14.30419922	-21.18164063	-12.85400391	+3124	+9.67236328	-2.11816406	-8.75830078	+14.06250000	+0.21972656	-66.09375000	+1916
+1457970384.87840010	+12.44531250	-0.58007813	-8.78906250	+35.28808594	+1.75781250	-84.28710938	+2748	+11.71142578	+1.78417969	-8.79345703	+14.10644531	-20.74218750	-12.94189453	+3100	+9.61083984	-2.25439453	-8.79345703	+14.12841797	+0.87890625	-66.37939453	+1912
+1457970384.88249990	+12.38378906	-0.70312500	-8.85498047	+35.48583984	+2.41699219	-84.37500000	+2724	+11.65869141	+1.63476563	-8.85937500	+13.88671875	-20.30273438	-13.09570313	+3072	+9.55371094	-2.39941406	-8.83740234	+14.15039063	+1.58203125	-66.68701172	+1912
+1457970384.88669990	+12.31787109	-0.82177734	-8.92968750	+35.72753906	+3.09814453	-84.41894531	+2696	+11.60156250	+1.48974609	-8.92968750	+13.77685547	-19.79736328	-13.24951172	+3048	+9.49658203	-2.54003906	-8.86816406	+14.23828125	+2.24121094	-66.99462891	+1908
+1457970384.89500000	+12.19042969	-1.07226563	-9.04833984	+36.12304688	+4.32861328	-84.59472656	+2644	+11.49169922	+1.19970703	-9.04833984	+13.46923828	-18.89648438	-13.51318359	+2996	+9.37353516	-2.82568359	-8.92968750	+14.41406250	+3.51562500	-67.54394531	+1912
+1457970384.89920000	+12.12011719	-1.19970703	-9.10546875	+36.36474609	+4.96582031	-84.66064453	+2620	+11.42578125	+1.04589844	-9.10986328	+13.33740234	-18.39111328	-13.66699219	+2972	+9.31640625	-2.97509766	-8.95605469	+14.52392578	+4.08691406	-67.85156250	+1908
+1457970384.90339990	+12.05419922	-1.31835938	-9.14941406	+36.62841797	+5.47119141	-84.77050781	+2592	+11.36425781	+0.90087891	-9.15820313	+13.22753906	-17.95166016	-13.73291016	+2944	+9.25927734	-3.11572266	-8.96923828	+14.65576172	+4.61425781	-68.11523438	+1908
+1457970384.90750000	+11.98828125	-1.45898438	-9.19335938	+36.80419922	+5.99853516	-84.90234375	+2572	+11.30273438	+0.73828125	-9.20654297	+13.02978516	-17.51220703	-13.88671875	+2920	+9.19775391	-3.26074219	-8.98681641	+14.74365234	+5.14160156	-68.37890625	+1904
+1457970384.91170000	+11.91796875	-1.59082031	-9.23730469	+37.02392578	+6.52587891	-85.03417969	+2548	+11.23242188	+0.58447266	-9.25927734	+12.89794922	-17.00683594	-14.01855469	+2896	+9.14501953	-3.41015625	-8.99560547	+14.85351563	+5.64697266	-68.66455078	+1904
+1457970384.91580010	+11.85205078	-1.71386719	-9.27246094	+37.33154297	+6.98730469	-85.12207031	+2520	+11.17089844	+0.43505859	-9.29882813	+12.78808594	-16.58935547	-14.08447266	+2864	+9.08789063	-3.55517578	-9.00000000	+14.98535156	+6.10839844	-68.90625000	+1896
+1457970384.92000010	+11.78613281	-1.85009766	-9.30761719	+37.55126953	+7.44873047	-85.23193359	+2500	+11.10498047	+0.27246094	-9.33837891	+12.61230469	-16.17187500	-14.21630859	+2836	+9.03076172	-3.70019531	-9.00439453	+15.09521484	+6.61376953	-69.10400391	+1896
+1457970384.92420010	+11.71582031	-1.98193359	-9.33398438	+37.81494141	+7.93212891	-85.31982422	+2476	+11.03466797	+0.11865234	-9.37353516	+12.50244141	-15.71044922	-14.32617188	+2808	+8.97363281	-3.84960938	-9.00000000	+15.22705078	+7.05322266	-69.34570313	+1892
+1457970384.93249990	+11.57958984	-2.24560547	-9.37353516	+38.36425781	+8.74511719	-85.49560547	+2424	+10.90722656	-0.19335938	-9.41748047	+12.21679688	-14.91943359	-14.43603516	+2740	+8.86376953	-4.13964844	-8.98681641	+15.49072266	+7.91015625	-69.69726563	+1888
+1457970384.93670010	+11.51367188	-2.38183594	-9.38232422	+38.60595703	+9.14062500	-85.58349609	+2400	+10.83691406	-0.35156250	-9.43505859	+12.06298828	-14.52392578	-14.52392578	+2704	+8.81103516	-4.28466797	-8.96923828	+15.60058594	+8.30566406	-69.87304688	+1888
+1457970384.94080000	+11.44775391	-2.50488281	-9.38232422	+38.91357422	+9.44824219	-85.64941406	+2372	+10.77539063	-0.49658203	-9.43505859	+11.93115234	-14.23828125	-14.52392578	+2664	+8.75830078	-4.42968750	-8.94287109	+15.71044922	+8.65722656	-70.02685547	+1888
+1457970384.94499990	+11.38623047	-2.63671875	-9.38232422	+39.15527344	+9.77783203	-85.73730469	+2344	+10.71826172	-0.65478516	-9.43945313	+11.75537109	-13.93066406	-14.58984375	+2624	+8.70556641	-4.57031250	-8.92529297	+15.86425781	+9.00878906	-70.15869141	+1888
+1457970384.94919990	+11.32031250	-2.76855469	-9.36914063	+39.39697266	+10.10742188	-85.80322266	+2320	+10.65673828	-0.80859375	-9.42626953	+11.62353516	-13.64501953	-14.63378906	+2584	+8.65722656	-4.71972656	-8.89013672	+15.99609375	+9.33837891	-70.29052734	+1888
+1457970384.95330000	+11.25878906	-2.89160156	-9.35156250	+39.68261719	+10.34912109	-85.82519531	+2292	+10.60839844	-0.94921875	-9.40869141	+11.51367188	-13.40332031	-14.56787109	+2536	+8.60449219	-4.86035156	-8.85937500	+16.12792969	+9.64599609	-70.37841797	+1892
+1457970384.95750000	+11.20166016	-3.01904297	-9.33398438	+39.92431641	+10.61279297	-85.84716797	+2264	+10.55566406	-1.10302734	-9.39111328	+11.33789063	-13.18359375	-14.58984375	+2492	+8.55615234	-5.00097656	-8.82861328	+16.25976563	+9.97558594	-70.42236328	+1892
+1457970384.96170000	+11.13574219	-3.14648438	-9.29882813	+40.07812500	+10.85449219	-85.89111328	+2244	+10.50292969	-1.24804688	-9.35595703	+11.18408203	-12.96386719	-14.58984375	+2448	+8.50341797	-5.14160156	-8.78906250	+16.39160156	+10.26123047	-70.46630859	+1896
+1457970384.96580000	+11.07861328	-3.26513672	-9.26367188	+40.31982422	+11.05224609	-85.84716797	+2224	+10.45898438	-1.38427734	-9.31201172	+11.07421875	-12.81005859	-14.47998047	+2412	+8.45068359	-5.27783203	-8.74072266	+16.52343750	+10.54687500	-70.48828125	+1900
+1457970384.97000000	+11.02587891	-3.39257813	-9.22412109	+40.47363281	+11.22802734	-85.84716797	+2208	+10.41503906	-1.53369141	-9.26806641	+10.87646484	-12.65625000	-14.43603516	+2380	+8.40234375	-5.41406250	-8.70117188	+16.67724609	+10.78857422	-70.44433594	+1904
+1457970384.97830010	+10.92041016	-3.63427734	-9.11425781	+40.71533203	+11.46972656	-85.82519531	+2188	+10.34033203	-1.80615234	-9.14501953	+10.59082031	-12.45849609	-14.23828125	+2328	+8.29687500	-5.69091797	-8.59130859	+16.83105469	+11.22802734	-70.42236328	+1924
+1457970384.98250010	+10.87207031	-3.75292969	-9.05712891	+40.82519531	+11.57958984	-85.75927734	+2176	+10.30517578	-1.95117188	-9.08349609	+10.43701172	-12.34863281	-14.17236328	+2308	+8.25292969	-5.82275391	-8.53857422	+16.98486328	+11.44775391	-70.31250000	+1932
+1457970384.98659990	+10.82373047	-3.87597656	-8.98681641	+40.86914063	+11.64550781	-85.75927734	+2176	+10.27001953	-2.08740234	-9.00878906	+10.30517578	-12.28271484	-14.08447266	+2296	+8.20458984	-5.95898438	-8.47705078	+17.02880859	+11.64550781	-70.26855469	+1948
+1457970384.99079990	+10.77978516	-3.99023438	-8.92089844	+40.93505859	+11.71142578	-85.62744141	+2176	+10.23486328	-2.20605469	-8.92968750	+10.19531250	-12.19482422	-13.86474609	+2280	+8.15185547	-6.09082031	-8.41113281	+17.09472656	+11.82128906	-70.11474609	+1960
+1457970384.99499990	+10.73583984	-4.10888672	-8.85498047	+40.97900391	+11.77734375	-85.51757813	+2172	+10.20410156	-2.34667969	-8.85498047	+10.04150391	-12.08496094	-13.73291016	+2272	+8.10791016	-6.21826172	-8.35400391	+17.20458984	+11.99707031	-69.91699219	+1968
+1457970384.99910000	+10.69189453	-4.23193359	-8.76708984	+40.93505859	+11.82128906	-85.47363281	+2180	+10.17333984	-2.48291016	-8.76708984	+9.90966797	-12.04101563	-13.62304688	+2264	+8.06396484	-6.35009766	-8.27929688	+17.20458984	+12.08496094	-69.80712891	+1984
+1457970385.00330000	+10.65234375	-4.34619141	-8.68798828	+40.93505859	+11.82128906	-85.34179688	+2184	+10.14257813	-2.60156250	-8.67480469	+9.79980469	-11.99707031	-13.35937500	+2260	+8.02001953	-6.47753906	-8.20019531	+17.20458984	+12.19482422	-69.63134766	+2000
+1457970385.00749990	+10.61279297	-4.46484375	-8.60888672	+40.91308594	+11.82128906	-85.20996094	+2188	+10.11621094	-2.73339844	-8.58691406	+9.66796875	-11.93115234	-13.22753906	+2256	+7.97607422	-6.59619141	-8.12988281	+17.29248047	+12.30468750	-69.36767578	+2012
+1457970385.01160000	+10.57763672	-4.58349609	-8.51220703	+40.84716797	+11.79931641	-85.18798828	+2200	+10.08544922	-2.86523438	-8.48583984	+9.58007813	-11.90917969	-13.09570313	+2260	+7.94531250	-6.72363281	-8.04199219	+17.31445313	+12.32666016	-69.23583984	+2028
+1457970385.01580000	+10.54687500	-4.69335938	-8.42431641	+40.82519531	+11.75537109	-85.03417969	+2204	+10.05468750	-2.97509766	-8.38916016	+9.51416016	-11.84326172	-12.81005859	+2256	+7.90576172	-6.84667969	-7.95410156	+17.29248047	+12.34863281	-69.03808594	+2044
+1457970385.02000000	+10.51171875	-4.81201172	-8.33642578	+40.78125000	+11.77734375	-84.88037109	+2212	+10.02832031	-3.10253906	-8.29687500	+9.42626953	-11.75537109	-12.61230469	+2256	+7.87500000	-6.96093750	-7.87939453	+17.40234375	+12.37060547	-68.73046875	+2048
+1457970385.02830000	+10.44580078	-5.03613281	-8.13867188	+40.64941406	+11.71142578	-84.63867188	+2228	+9.96679688	-3.33544922	-8.09033203	+9.31640625	-11.66748047	-12.17285156	+2260	+7.81347656	-7.20263672	-7.68164063	+17.42431641	+12.28271484	-68.29101563	+2072
+1457970385.03250000	+10.41064453	-5.14599609	-8.04199219	+40.58349609	+11.71142578	-84.46289063	+2236	+9.93603516	-3.45410156	-7.98925781	+9.25048828	-11.57958984	-11.93115234	+2260	+7.78710938	-7.30810547	-7.59375000	+17.53417969	+12.23876953	-67.96142578	+2076
+1457970385.03660010	+10.37988281	-5.25585938	-7.93212891	+40.49560547	+11.66748047	-84.39697266	+2248	+9.90527344	-3.56835938	-7.87060547	+9.18457031	-11.57958984	-11.77734375	+2264	+7.76953125	-7.41796875	-7.48828125	+17.62207031	+12.10693359	-67.74169922	+2084
+1457970385.04080010	+10.35351563	-5.35693359	-7.82226563	+40.47363281	+11.57958984	-84.24316406	+2252	+9.87890625	-3.67382813	-7.76074219	+9.14062500	-11.55761719	-11.46972656	+2264	+7.74316406	-7.53222656	-7.38281250	+17.64404297	+11.99707031	-67.50000000	+2092
+1457970385.04500010	+10.32275391	-5.46240234	-7.71679688	+40.47363281	+11.55761719	-84.06738281	+2256	+9.84814453	-3.78369141	-7.65527344	+9.09667969	-11.46972656	-11.20605469	+2264	+7.72119141	-7.62890625	-7.28613281	+17.81982422	+11.93115234	-67.14843750	+2092
+1457970385.04909990	+10.29638672	-5.55908203	-7.59814453	+40.45166016	+11.49169922	-83.97949219	+2264	+9.82177734	-3.88916016	-7.52783203	+9.05273438	-11.49169922	-11.03027344	+2268	+7.70800781	-7.73876953	-7.17187500	+17.95166016	+11.77734375	-66.90673828	+2096
+1457970385.05329990	+10.27001953	-5.65136719	-7.48388672	+40.49560547	+11.38183594	-83.78173828	+2268	+9.79541016	-3.98583984	-7.41357422	+9.00878906	-11.44775391	-10.67871094	+2268	+7.68164063	-7.83984375	-7.06201172	+18.03955078	+11.64550781	-66.62109375	+2100
+1457970385.05749990	+10.23925781	-5.74804688	-7.37402344	+40.53955078	+11.35986328	-83.56201172	+2268	+9.76904297	-4.08251953	-7.30371094	+8.98681641	-11.33789063	-10.37109375	+2264	+7.66406250	-7.93652344	-6.96093750	+18.25927734	+11.55761719	-66.22558594	+2092
+1457970385.06160000	+10.20849609	-5.83593750	-7.24658203	+40.56152344	+11.31591797	-83.40820313	+2276	+9.74267578	-4.18359375	-7.16748047	+8.92089844	-11.38183594	-10.12939453	+2272	+7.65087891	-8.02880859	-6.84667969	+18.43505859	+11.40380859	-65.91796875	+2092
+1457970385.06580000	+10.17773438	-5.91064453	-7.12792969	+40.71533203	+11.16210938	-83.16650391	+2276	+9.71630859	-4.27148438	-7.04443359	+8.85498047	-11.35986328	-9.75585938	+2268	+7.62451172	-8.12988281	-6.73242188	+18.56689453	+11.29394531	-65.61035156	+2092
+1457970385.07410000	+10.12060547	-6.07324219	-6.87744141	+41.02294922	+10.98632813	-82.74902344	+2284	+9.66796875	-4.45605469	-6.78076172	+8.76708984	-11.33789063	-9.16259766	+2276	+7.58935547	-8.30126953	-6.51269531	+19.09423828	+11.09619141	-64.86328125	+2084
+1457970385.07830000	+10.09423828	-6.13037109	-6.75000000	+41.28662109	+10.78857422	-82.48535156	+2288	+9.64599609	-4.53515625	-6.64892578	+8.70117188	-11.33789063	-8.74511719	+2272	+7.56298828	-8.39355469	-6.39404297	+19.27001953	+11.00830078	-64.53369141	+2084
+1457970385.08240010	+10.06347656	-6.20068359	-6.62695313	+41.57226563	+10.67871094	-82.19970703	+2288	+9.62402344	-4.61865234	-6.52587891	+8.65722656	-11.25000000	-8.34960938	+2272	+7.54101563	-8.47265625	-6.28857422	+19.59960938	+10.98632813	-64.07226563	+2076
+1457970385.08660010	+10.03271484	-6.26660156	-6.49511719	+41.85791016	+10.54687500	-82.00195313	+2296	+9.60205078	-4.69775391	-6.37646484	+8.59130859	-11.33789063	-8.04199219	+2280	+7.51904297	-8.55615234	-6.17431641	+19.88525391	+10.92041016	-63.72070313	+2076
+1457970385.09080000	+10.00195313	-6.31494141	-6.36767578	+42.27539063	+10.32714844	-81.67236328	+2300	+9.57568359	-4.77246094	-6.24462891	+8.54736328	-11.31591797	-7.58056641	+2280	+7.49267578	-8.63964844	-6.05566406	+20.10498047	+10.87646484	-63.34716797	+2076
+1457970385.09489990	+9.97119141	-6.37207031	-6.24462891	+42.67089844	+10.15136719	-81.32080078	+2304	+9.54931641	-4.84716797	-6.11279297	+8.50341797	-11.25000000	-7.14111328	+2284	+7.47070313	-8.70996094	-5.95458984	+20.47851563	+10.85449219	-62.81982422	+2072
+1457970385.09910010	+9.93603516	-6.42919922	-6.10839844	+43.06640625	+9.97558594	-81.07910156	+2312	+9.52734375	-4.92187500	-5.96337891	+8.43750000	-11.33789063	-6.78955078	+2292	+7.45312500	-8.78466797	-5.83593750	+20.83007813	+10.76660156	-62.44628906	+2072
+1457970385.10330010	+9.90087891	-6.46435547	-5.98095703	+43.57177734	+9.68994141	-80.74951172	+2316	+9.50097656	-4.98779297	-5.82275391	+8.37158203	-11.35986328	-6.30615234	+2296	+7.42236328	-8.86376953	-5.71728516	+21.09375000	+10.72265625	-62.07275391	+2076
+1457970385.11159990	+9.83935547	-6.56103516	-5.71728516	+44.58251953	+9.20654297	-80.20019531	+2332	+9.44824219	-5.12402344	-5.54150391	+8.30566406	-11.40380859	-5.47119141	+2308	+7.38281250	-8.99560547	-5.49316406	+21.86279297	+10.61279297	-61.17187500	+2072
+1457970385.11579990	+9.79980469	-6.59179688	-5.58544922	+45.15380859	+8.87695313	-79.84863281	+2336	+9.41748047	-5.18115234	-5.40527344	+8.23974609	-11.42578125	-4.94384766	+2312	+7.35644531	-9.06591797	-5.37451172	+22.17041016	+10.56884766	-60.79833984	+2076
+1457970385.11990000	+9.76464844	-6.62695313	-5.46679688	+45.76904297	+8.59130859	-79.45312500	+2344	+9.38671875	-5.23828125	-5.27783203	+8.21777344	-11.35986328	-4.43847656	+2312	+7.33886719	-9.12304688	-5.26464844	+22.63183594	+10.50292969	-60.29296875	+2072
+1457970385.12410000	+9.73388672	-6.66650391	-5.32617188	+46.31835938	+8.28369141	-79.21142578	+2352	+9.36035156	-5.29980469	-5.12402344	+8.19580078	-11.46972656	-4.06494141	+2320	+7.33007813	-9.18457031	-5.14599609	+23.04931641	+10.37109375	-59.91943359	+2076
+1457970385.12830000	+9.69433594	-6.69287109	-5.19873047	+46.91162109	+7.91015625	-78.81591797	+2360	+9.32958984	-5.35253906	-4.98779297	+8.10791016	-11.46972656	-3.53759766	+2324	+7.30371094	-9.25048828	-5.02734375	+23.37890625	+10.28320313	-59.52392578	+2076
+1457970385.13240000	+9.65478516	-6.72802734	-5.08007813	+47.54882813	+7.58056641	-78.39843750	+2360	+9.29443359	-5.40087891	-4.86474609	+8.08593750	-11.38183594	-2.98828125	+2324	+7.29052734	-9.29882813	-4.91748047	+23.88427734	+10.15136719	-59.01855469	+2072
+1457970385.14070010	+9.58007813	-6.78955078	-4.81201172	+48.66943359	+6.78955078	-77.82714844	+2376	+9.23730469	-5.51074219	-4.57910156	+7.93212891	-11.49169922	-2.08740234	+2328	+7.26855469	-9.41308594	-4.67138672	+24.71923828	+9.82177734	-58.33740234	+2068
+1457970385.14490010	+9.54052734	-6.80712891	-4.69775391	+49.35058594	+6.41601563	-77.38769531	+2372	+9.20654297	-5.55029297	-4.46044922	+7.91015625	-11.35986328	-1.53808594	+2324	+7.25537109	-9.45263672	-4.55712891	+25.22460938	+9.68994141	-57.87597656	+2060
+1457970385.14910010	+9.50976563	-6.83349609	-4.55273438	+49.96582031	+5.99853516	-77.16796875	+2380	+9.18457031	-5.59423828	-4.31542969	+7.88818359	-11.46972656	-1.16455078	+2324	+7.25097656	-9.50097656	-4.43408203	+25.70800781	+9.51416016	-57.52441406	+2056
+1457970385.15319990	+9.47021484	-6.85546875	-4.42968750	+50.51513672	+5.58105469	-76.77246094	+2380	+9.14941406	-5.64697266	-4.18359375	+7.71240234	-11.42578125	-0.65917969	+2320	+7.23779297	-9.55371094	-4.31542969	+26.08154297	+9.38232422	-57.17285156	+2052
+1457970385.15739990	+9.43505859	-6.86865234	-4.31982422	+51.17431641	+5.20751953	-76.28906250	+2376	+9.11865234	-5.68212891	-4.06933594	+7.64648438	-11.27197266	-0.08789063	+2308	+7.22900391	-9.58886719	-4.20117188	+26.58691406	+9.22851563	-56.73339844	+2040
+1457970385.16160010	+9.40429688	-6.88623047	-4.18359375	+51.76757813	+4.79003906	-76.02539063	+2376	+9.10107422	-5.71728516	-3.92871094	+7.62451172	-11.35986328	+0.30761719	+2304	+7.22460938	-9.62841797	-4.08251953	+27.07031250	+9.05273438	-56.35986328	+2028
+1457970385.16570000	+9.36035156	-6.90820313	-4.06054688	+52.25097656	+4.37255859	-75.65185547	+2376	+9.06591797	-5.76562500	-3.80126953	+7.38281250	-11.27197266	+0.81298828	+2300	+7.20703125	-9.67236328	-3.96826172	+27.44384766	+8.92089844	-56.00830078	+2020
+1457970385.16989990	+9.32519531	-6.91699219	-3.95068359	+52.88818359	+3.97705078	-75.16845703	+2364	+9.03955078	-5.79199219	-3.68701172	+7.29492188	-11.11816406	+1.36230469	+2284	+7.19824219	-9.70312500	-3.85839844	+27.92724609	+8.81103516	-55.54687500	+2008
+1457970385.17820000	+9.25927734	-6.94775391	-3.70019531	+53.94287109	+3.18603516	-74.57519531	+2360	+8.99121094	-5.87109375	-3.43212891	+7.00927734	-11.09619141	+2.24121094	+2272	+7.17187500	-9.77783203	-3.63427734	+28.71826172	+8.56933594	-54.82177734	+1984
+1457970385.18240000	+9.22851563	-6.94775391	-3.59472656	+54.55810547	+2.81250000	-74.13574219	+2348	+8.96923828	-5.89306641	-3.31787109	+6.92138672	-10.96435547	+2.76855469	+2256	+7.15869141	-9.80419922	-3.52880859	+29.13574219	+8.50341797	-54.40429688	+1968
+1457970385.18660000	+9.20654297	-6.95214844	-3.47607422	+55.15136719	+2.43896484	-73.87207031	+2340	+8.95605469	-5.91943359	-3.19482422	+6.87744141	-10.96435547	+3.20800781	+2248	+7.14550781	-9.83496094	-3.43212891	+29.53125000	+8.37158203	-53.98681641	+1952
+1457970385.19070010	+9.17138672	-6.96972656	-3.36181641	+55.52490234	+2.10937500	-73.54248047	+2336	+8.92529297	-5.95458984	-3.07617188	+6.67968750	-10.87646484	+3.64746094	+2240	+7.12353516	-9.87451172	-3.33105469	+29.79492188	+8.30566406	-53.59130859	+1940
+1457970385.19490000	+9.14062500	-6.96972656	-3.26074219	+56.07421875	+1.75781250	-73.14697266	+2324	+8.90332031	-5.97216797	-2.97070313	+6.61376953	-10.76660156	+4.15283203	+2228	+7.10595703	-9.89648438	-3.23437500	+30.16845703	+8.21777344	-53.17382813	+1924
+1457970385.19910000	+9.12304688	-6.97412109	-3.15087891	+56.60156250	+1.38427734	-72.90527344	+2316	+8.89453125	-5.99414063	-2.85644531	+6.61376953	-10.74462891	+4.61425781	+2216	+7.09716797	-9.92285156	-3.14208984	+30.52001953	+8.08593750	-52.75634766	+1908
+1457970385.20320010	+9.08789063	-6.99169922	-3.04541016	+56.93115234	+1.07666016	-72.64160156	+2312	+8.86816406	-6.02490234	-2.74658203	+6.43798828	-10.65673828	+5.03173828	+2208	+7.07080078	-9.95800781	-3.05419922	+30.73974609	+8.02001953	-52.38281250	+1900
+1457970385.20740010	+9.06591797	-6.98730469	-2.94873047	+57.43652344	+0.74707031	-72.33398438	+2300	+8.84619141	-6.03808594	-2.64550781	+6.43798828	-10.54687500	+5.51513672	+2196	+7.05322266	-9.97998047	-2.96191406	+31.04736328	+7.93212891	-52.00927734	+1888
+1457970385.21160010	+9.05273438	-6.98730469	-2.84326172	+57.94189453	+0.41748047	-72.11425781	+2292	+8.83740234	-6.05566406	-2.54003906	+6.48193359	-10.50292969	+5.93261719	+2184	+7.04443359	-10.00195313	-2.87841797	+31.35498047	+7.80029297	-51.63574219	+1872
+1457970385.21989990	+9.00439453	-7.00488281	-2.65869141	+58.64501953	-0.13183594	-71.60888672	+2276	+8.80224609	-6.09082031	-2.34228516	+6.43798828	-10.32714844	+6.76757813	+2168	+7.00927734	-10.05908203	-2.70703125	+31.83837891	+7.62451172	-50.99853516	+1848
+1457970385.22400000	+8.99560547	-7.00488281	-2.56640625	+59.08447266	-0.46142578	-71.41113281	+2264	+8.79345703	-6.10400391	-2.25439453	+6.52587891	-10.23925781	+7.20703125	+2156	+7.00048828	-10.08105469	-2.63232422	+32.12402344	+7.49267578	-50.66894531	+1836
+1457970385.22820000	+8.96923828	-7.02246094	-2.48291016	+59.28222656	-0.68115234	-71.21337891	+2260	+8.77148438	-6.13037109	-2.16210938	+6.45996094	-10.12939453	+7.58056641	+2148	+6.98730469	-10.11181641	-2.55322266	+32.32177734	+7.42675781	-50.36132813	+1824
+1457970385.23239990	+8.95605469	-7.02246094	-2.39941406	+59.65576172	-0.94482422	-70.99365234	+2248	+8.75830078	-6.13476563	-2.07861328	+6.56982422	-10.01953125	+7.97607422	+2136	+6.98291016	-10.12500000	-2.47412109	+32.58544922	+7.31689453	-50.11962891	+1812
+1457970385.23650000	+8.95166016	-7.02246094	-2.32031250	+60.02929688	-1.25244141	-70.79589844	+2232	+8.75830078	-6.14355469	-1.99951172	+6.67968750	-9.90966797	+8.39355469	+2124	+6.97851563	-10.14697266	-2.39941406	+32.84912109	+7.18505859	-49.85595703	+1796
+1457970385.24070000	+8.92968750	-7.04443359	-2.24121094	+60.16113281	-1.45019531	-70.62011719	+2224	+8.74072266	-6.16552734	-1.91601563	+6.63574219	-9.79980469	+8.70117188	+2116	+6.97412109	-10.17333984	-2.32470703	+33.04687500	+7.11914063	-49.63623047	+1784
+1457970385.24490000	+8.92089844	-7.04443359	-2.16650391	+60.44677734	-1.69189453	-70.46630859	+2212	+8.73193359	-6.16992188	-1.84130859	+6.74560547	-9.71191406	+9.05273438	+2104	+6.97412109	-10.18652344	-2.24560547	+33.26660156	+7.00927734	-49.48242188	+1772
+1457970385.24900010	+8.92089844	-7.04443359	-2.10058594	+60.75439453	-1.95556641	-70.29052734	+2196	+8.73193359	-6.17871094	-1.77099609	+6.87744141	-9.55810547	+9.44824219	+2088	+6.97412109	-10.20410156	-2.17529297	+33.48632813	+6.92138672	-49.26269531	+1752
+1457970385.25320010	+8.90771484	-7.06640625	-2.03466797	+60.82031250	-2.13134766	-70.13671875	+2184	+8.72314453	-6.20068359	-1.70068359	+6.85546875	-9.44824219	+9.71191406	+2076	+6.97851563	-10.22607422	-2.10498047	+33.66210938	+6.85546875	-49.10888672	+1740
+1457970385.25740000	+8.90771484	-7.07080078	-1.96435547	+61.04003906	-2.35107422	-70.02685547	+2168	+8.71875000	-6.20507813	-1.63037109	+6.96533203	-9.38232422	+9.99755859	+2064	+6.98291016	-10.24365234	-2.02587891	+33.83789063	+6.76757813	-49.06494141	+1724
+1457970385.26570010	+8.90332031	-7.09277344	-1.84570313	+61.30371094	-2.76855469	-69.78515625	+2136	+8.71435547	-6.22705078	-1.51611328	+7.03125000	-9.14062500	+10.56884766	+2028	+6.99169922	-10.27441406	-1.89843750	+34.16748047	+6.61376953	-48.77929688	+1688
+1457970385.26990010	+8.90332031	-7.09277344	-1.77978516	+61.45751953	-2.96630859	-69.78515625	+2120	+8.71435547	-6.22705078	-1.45019531	+7.11914063	-9.16259766	+10.76660156	+2016	+7.00048828	-10.28320313	-1.82373047	+34.29931641	+6.50390625	-48.82324219	+1672
+1457970385.27399990	+8.90771484	-7.09716797	-1.73144531	+61.61132813	-3.18603516	-69.69726563	+2096	+8.71875000	-6.23144531	-1.40625000	+7.20703125	-9.05273438	+11.05224609	+1992	+7.00488281	-10.29638672	-1.76660156	+34.40917969	+6.39404297	-48.73535156	+1656
+1457970385.27819990	+8.90771484	-7.11035156	-1.67431641	+61.67724609	-3.31787109	-69.69726563	+2084	+8.71875000	-6.24462891	-1.34912109	+7.22900391	-9.03076172	+11.16210938	+1976	+7.00927734	-10.31396484	-1.70507813	+34.51904297	+6.30615234	-48.71337891	+1636
+1457970385.28239990	+8.90771484	-7.11035156	-1.61279297	+61.78710938	-3.47167969	-69.78515625	+2068	+8.71875000	-6.24902344	-1.28759766	+7.29492188	-9.09667969	+11.25000000	+1964	+7.01367188	-10.32714844	-1.63476563	+34.58496094	+6.21826172	-48.82324219	+1624
+1457970385.28650000	+8.91210938	-7.11474609	-1.56884766	+61.87500000	-3.66943359	-69.74121094	+2048	+8.72314453	-6.25341797	-1.25244141	+7.36083984	-9.03076172	+11.46972656	+1940	+7.01806641	-10.33593750	-1.58642578	+34.65087891	+6.06445313	-48.77929688	+1604
+1457970385.29070000	+8.91650391	-7.11914063	-1.51611328	+61.98486328	-3.77929688	-69.80712891	+2036	+8.72314453	-6.25781250	-1.19970703	+7.44873047	-9.05273438	+11.49169922	+1924	+7.02246094	-10.34912109	-1.53369141	+34.71679688	+5.97656250	-48.80126953	+1588
+1457970385.29480000	+8.91650391	-7.11914063	-1.45898438	+62.07275391	-3.91113281	-69.93896484	+2028	+8.72753906	-6.26220703	-1.14697266	+7.51464844	-9.18457031	+11.49169922	+1912	+7.02246094	-10.36230469	-1.47656250	+34.71679688	+5.84472656	-48.93310547	+1576
+1457970385.29900000	+8.91650391	-7.12353516	-1.41943359	+62.16064453	-4.04296875	-69.96093750	+2020	+8.72753906	-6.26220703	-1.11181641	+7.58056641	-9.16259766	+11.60156250	+1900	+7.01806641	-10.37109375	-1.43261719	+34.73876953	+5.69091797	-48.93310547	+1560
+1457970385.30730010	+8.92089844	-7.11914063	-1.31835938	+62.40234375	-4.24072266	-70.26855469	+2016	+8.72753906	-6.26220703	-1.01953125	+7.80029297	-9.36035156	+11.51367188	+1884	+7.00927734	-10.38867188	-1.33593750	+34.80468750	+5.42724609	-49.08691406	+1536
+1457970385.31150010	+8.91650391	-7.11474609	-1.27441406	+62.49023438	-4.32861328	-70.33447266	+2016	+8.72314453	-6.26220703	-0.98437500	+7.86621094	-9.40429688	+11.51367188	+1876	+7.00488281	-10.39746094	-1.29199219	+34.80468750	+5.29541016	-49.15283203	+1524
+1457970385.31570010	+8.91650391	-7.10595703	-1.23046875	+62.68798828	-4.41650391	-70.44433594	+2016	+8.72753906	-6.25341797	-0.94482422	+8.08593750	-9.51416016	+11.44775391	+1876	+7.00048828	-10.40185547	-1.24804688	+34.84863281	+5.18554688	-49.21875000	+1516
+1457970385.31979990	+8.91210938	-7.10156250	-1.18652344	+62.81982422	-4.48242188	-70.57617188	+2020	+8.72314453	-6.25341797	-0.90087891	+8.19580078	-9.62402344	+11.35986328	+1872	+6.98730469	-10.41503906	-1.20410156	+34.87060547	+5.07568359	-49.30664063	+1508
+1457970385.32399990	+8.90332031	-7.09716797	-1.15136719	+62.92968750	-4.54833984	-70.64208984	+2020	+8.70996094	-6.24902344	-0.86572266	+8.28369141	-9.68994141	+11.33789063	+1868	+6.97851563	-10.42382813	-1.16894531	+34.87060547	+4.96582031	-49.32861328	+1500
+1457970385.32820010	+8.89892578	-7.08398438	-1.11181641	+63.17138672	-4.63623047	-70.70800781	+2028	+8.70996094	-6.24023438	-0.83496094	+8.50341797	-9.75585938	+11.29394531	+1868	+6.96972656	-10.42382813	-1.12939453	+34.93652344	+4.87792969	-49.35058594	+1492
+1457970385.33229990	+8.89013672	-7.07958984	-1.07226563	+63.32519531	-4.70214844	-70.81787109	+2032	+8.70117188	-6.23583984	-0.79980469	+8.63525391	-9.84375000	+11.22802734	+1868	+6.95654297	-10.42822266	-1.08984375	+35.00244141	+4.79003906	-49.39453125	+1484
+1457970385.34069990	+8.86816406	-7.05761719	-1.01074219	+63.69873047	-4.83398438	-70.90576172	+2048	+8.67919922	-6.21826172	-0.73828125	+8.94287109	-9.95361328	+11.14013672	+1868	+6.93457031	-10.43261719	-1.01953125	+35.17822266	+4.68017578	-49.46044922	+1472
+1457970385.34480000	+8.85498047	-7.04882813	-0.97558594	+63.89648438	-4.87792969	-70.99365234	+2056	+8.66601563	-6.21386719	-0.70751953	+9.07470703	-10.06347656	+11.07421875	+1872	+6.92578125	-10.43261719	-0.97998047	+35.28808594	+4.65820313	-49.50439453	+1468
+1457970385.35320000	+8.82861328	-7.03125000	-0.93164063	+64.27001953	-5.00976563	-70.99365234	+2068	+8.63525391	-6.20507813	-0.66357422	+9.33837891	-10.12939453	+11.00830078	+1868	+6.90380859	-10.43261719	-0.91845703	+35.50781250	+4.65820313	-49.50439453	+1456
+1457970385.35730000	+8.81103516	-7.02685547	-0.90966797	+64.44580078	-5.05371094	-71.08154297	+2076	+8.62207031	-6.19628906	-0.64160156	+9.47021484	-10.21728516	+10.94238281	+1868	+6.89941406	-10.43261719	-0.88330078	+35.66162109	+4.65820313	-49.57031250	+1448
+1457970385.36150000	+8.79785156	-7.01806641	-0.90087891	+64.62158203	-5.09765625	-71.01562500	+2080	+8.60888672	-6.19189453	-0.63281250	+9.55810547	-10.17333984	+10.96435547	+1864	+6.89062500	-10.43261719	-0.86572266	+35.79345703	+4.68017578	-49.52636719	+1440
+1457970385.36570000	+8.78027344	-7.01806641	-0.88769531	+64.75341797	-5.07568359	-71.05957031	+2088	+8.59130859	-6.18750000	-0.61962891	+9.62402344	-10.19531250	+10.85449219	+1864	+6.88183594	-10.43261719	-0.83935547	+35.92529297	+4.76806641	-49.54833984	+1432
+1457970385.36980010	+8.76708984	-7.00927734	-0.87011719	+64.88525391	-5.07568359	-71.14746094	+2096	+8.57373047	-6.18750000	-0.60205078	+9.71191406	-10.26123047	+10.74462891	+1864	+6.87304688	-10.42822266	-0.81298828	+36.07910156	+4.83398438	-49.65820313	+1424
+1457970385.37400010	+8.75390625	-7.00927734	-0.87451172	+65.03906250	-5.07568359	-71.08154297	+2100	+8.56054688	-6.18310547	-0.60644531	+9.77783203	-10.21728516	+10.74462891	+1860	+6.86865234	-10.42382813	-0.79980469	+36.23291016	+4.92187500	-49.63623047	+1416
+1457970385.37809990	+8.73632813	-7.01367188	-0.87011719	+65.06103516	-4.98779297	-71.14746094	+2104	+8.54296875	-6.18750000	-0.60205078	+9.75585938	-10.19531250	+10.59082031	+1856	+6.86425781	-10.42822266	-0.78222656	+36.34277344	+5.07568359	-49.68017578	+1412
+1457970385.38229990	+8.72314453	-7.01367188	-0.86572266	+65.14892578	-4.87792969	-71.21337891	+2112	+8.52978516	-6.18750000	-0.59765625	+9.79980469	-10.21728516	+10.43701172	+1852	+6.85107422	-10.42822266	-0.76464844	+36.43066406	+5.20751953	-49.76806641	+1408
+1457970385.39060000	+8.69238281	-7.02246094	-0.88330078	+65.19287109	-4.63623047	-71.16943359	+2124	+8.50341797	-6.20068359	-0.61962891	+9.73388672	-9.99755859	+10.19531250	+1848	+6.83349609	-10.43261719	-0.75585938	+36.56250000	+5.55908203	-49.74609375	+1392
+1457970385.39479990	+8.67919922	-7.02685547	-0.89208984	+65.17089844	-4.46044922	-71.21337891	+2124	+8.49023438	-6.20068359	-0.62402344	+9.71191406	-9.90966797	+10.04150391	+1840	+6.82470703	-10.43261719	-0.75146484	+36.60644531	+5.75683594	-49.81201172	+1388
+1457970385.39899990	+8.67041016	-7.03125000	-0.90527344	+65.19287109	-4.30664063	-71.16943359	+2128	+8.47705078	-6.20507813	-0.64160156	+9.68994141	-9.75585938	+9.90966797	+1840	+6.81152344	-10.43701172	-0.75585938	+36.65039063	+5.95458984	-49.79003906	+1384
+1457970385.40310000	+8.65722656	-7.04443359	-0.91845703	+65.10498047	-4.08691406	-71.19140625	+2136	+8.46826172	-6.21386719	-0.65039063	+9.62402344	-9.66796875	+9.77783203	+1832	+6.79833984	-10.43701172	-0.76025391	+36.67236328	+6.17431641	-49.76806641	+1380
+1457970385.40730000	+8.64404297	-7.04882813	-0.93164063	+65.06103516	-3.86718750	-71.16943359	+2136	+8.45507813	-6.21826172	-0.66357422	+9.55810547	-9.53613281	+9.62402344	+1828	+6.78076172	-10.44140625	-0.76025391	+36.62841797	+6.39404297	-49.79003906	+1376
+1457970385.41150000	+8.63085938	-7.05761719	-0.94042969	+65.01708984	-3.64746094	-71.14746094	+2136	+8.44628906	-6.22705078	-0.67675781	+9.51416016	-9.38232422	+9.44824219	+1824	+6.76757813	-10.45019531	-0.76904297	+36.60644531	+6.63574219	-49.76806641	+1376
+1457970385.41560010	+8.62207031	-7.06640625	-0.95800781	+64.95117188	-3.42773438	-71.10351563	+2136	+8.43750000	-6.23144531	-0.68994141	+9.47021484	-9.27246094	+9.33837891	+1816	+6.75439453	-10.45458984	-0.77343750	+36.58447266	+6.81152344	-49.72412109	+1372
+1457970385.41980000	+8.61328125	-7.07519531	-0.97119141	+64.90722656	-3.22998047	-71.03759766	+2136	+8.42871094	-6.23583984	-0.70312500	+9.42626953	-9.11865234	+9.22851563	+1808	+6.73681641	-10.45898438	-0.78222656	+36.54052734	+7.00927734	-49.68017578	+1368
+1457970385.42810010	+8.59130859	-7.08398438	-0.99316406	+64.81933594	-2.87841797	-70.94970703	+2124	+8.41113281	-6.24902344	-0.72509766	+9.33837891	-8.83300781	+9.00878906	+1792	+6.70166016	-10.46777344	-0.79980469	+36.43066406	+7.36083984	-49.59228516	+1360
+1457970385.43230010	+8.57812500	-7.08837891	-1.00195313	+64.81933594	-2.74658203	-70.88378906	+2120	+8.40234375	-6.25341797	-0.73828125	+9.31640625	-8.70117188	+8.92089844	+1784	+6.68408203	-10.47216797	-0.80859375	+36.38671875	+7.51464844	-49.52636719	+1356
+1457970385.43650010	+8.56933594	-7.09277344	-1.00195313	+64.79736328	-2.63671875	-70.92773438	+2112	+8.39355469	-6.25781250	-0.74267578	+9.27246094	-8.61328125	+8.83300781	+1776	+6.67089844	-10.47656250	-0.81298828	+36.36474609	+7.64648438	-49.50439453	+1348
+1457970385.44059990	+8.56054688	-7.09277344	-1.01074219	+64.81933594	-2.59277344	-70.86181641	+2104	+8.38476563	-6.25781250	-0.75146484	+9.27246094	-8.52539063	+8.74511719	+1768	+6.65771484	-10.47656250	-0.81738281	+36.34277344	+7.73437500	-49.48242188	+1344
+1457970385.44479990	+8.55175781	-7.09277344	-1.01513672	+64.86328125	-2.54882813	-70.81787109	+2096	+8.37597656	-6.26220703	-0.75585938	+9.27246094	-8.43750000	+8.70117188	+1756	+6.64453125	-10.48095703	-0.82617188	+36.34277344	+7.82226563	-49.46044922	+1336
+1457970385.44890000	+8.54736328	-7.09716797	-1.01074219	+64.90722656	-2.52685547	-70.83984375	+2088	+8.36718750	-6.26660156	-0.75585938	+9.29443359	-8.41552734	+8.63525391	+1744	+6.63134766	-10.48535156	-0.82617188	+36.34277344	+7.88818359	-49.46044922	+1328
+1457970385.45310000	+8.53857422	-7.09716797	-1.01074219	+64.95117188	-2.57080078	-70.81787109	+2076	+8.35839844	-6.26660156	-0.76025391	+9.31640625	-8.37158203	+8.61328125	+1732	+6.62255859	-10.48974609	-0.82617188	+36.32080078	+7.93212891	-49.46044922	+1320
+1457970385.45729990	+8.52978516	-7.09277344	-1.01074219	+65.01708984	-2.63671875	-70.79589844	+2068	+8.34960938	-6.26660156	-0.76025391	+9.36035156	-8.39355469	+8.56933594	+1720	+6.61376953	-10.48974609	-0.82617188	+36.34277344	+7.93212891	-49.46044922	+1312
+1457970385.46140000	+8.52539063	-7.09277344	-1.00195313	+65.10498047	-2.70263672	-70.83984375	+2060	+8.34521484	-6.26660156	-0.75585938	+9.40429688	-8.43750000	+8.54736328	+1712	+6.60937500	-10.49414063	-0.82617188	+36.38671875	+7.93212891	-49.50439453	+1300
+1457970385.46980000	+8.51660156	-7.09277344	-0.99316406	+65.23681641	-2.94433594	-70.88378906	+2048	+8.33203125	-6.26660156	-0.74267578	+9.51416016	-8.61328125	+8.52539063	+1692	+6.60058594	-10.49853516	-0.81738281	+36.47460938	+7.84423828	-49.59228516	+1284
+1457970385.47390010	+8.51220703	-7.08837891	-0.97998047	+65.32470703	-3.07617188	-70.97167969	+2040	+8.32763672	-6.26660156	-0.73388672	+9.58007813	-8.74511719	+8.52539063	+1684	+6.60058594	-10.49853516	-0.81298828	+36.54052734	+7.77832031	-49.68017578	+1276
+1457970385.47810010	+8.50781250	-7.09277344	-0.97119141	+65.34667969	-3.20800781	-71.03759766	+2040	+8.32324219	-6.27099609	-0.72509766	+9.60205078	-8.87695313	+8.50341797	+1676	+6.60058594	-10.49853516	-0.80419922	+36.58447266	+7.71240234	-49.76806641	+1272
+1457970385.48230000	+8.50781250	-7.09277344	-0.96240234	+65.39062500	-3.36181641	-71.08154297	+2036	+8.31884766	-6.27099609	-0.71630859	+9.66796875	-9.05273438	+8.50341797	+1672	+6.60498047	-10.50292969	-0.79980469	+36.62841797	+7.64648438	-49.85595703	+1264
+1457970385.48639990	+8.50781250	-7.09277344	-0.95361328	+65.43457031	-3.51562500	-71.16943359	+2036	+8.31884766	-6.26660156	-0.70751953	+9.71191406	-9.20654297	+8.48144531	+1664	+6.60498047	-10.50292969	-0.79101563	+36.65039063	+7.55859375	-49.94384766	+1260
+1457970385.49060010	+8.50341797	-7.09716797	-0.94482422	+65.43457031	-3.62548828	-71.23535156	+2036	+8.31445313	-6.27099609	-0.69873047	+9.71191406	-9.36035156	+8.45947266	+1660	+6.60498047	-10.50732422	-0.78222656	+36.67236328	+7.47070313	-50.03173828	+1256
+1457970385.49480010	+8.50341797	-7.10156250	-0.93603516	+65.41259766	-3.77929688	-71.30126953	+2036	+8.31445313	-6.27099609	-0.68994141	+9.73388672	-9.51416016	+8.45947266	+1656	+6.60937500	-10.50732422	-0.77343750	+36.69433594	+7.40478516	-50.09765625	+1252
+1457970385.49889990	+8.50341797	-7.10156250	-0.92285156	+65.41259766	-3.91113281	-71.36718750	+2036	+8.31445313	-6.27539063	-0.68115234	+9.75585938	-9.68994141	+8.43750000	+1652	+6.60937500	-10.51171875	-0.76904297	+36.69433594	+7.31689453	-50.18554688	+1248
+1457970385.50729990	+8.50341797	-7.11474609	-0.90527344	+65.30273438	-4.15283203	-71.49902344	+2044	+8.31445313	-6.27978516	-0.66796875	+9.71191406	-9.95361328	+8.39355469	+1644	+6.61376953	-10.51611328	-0.75585938	+36.67236328	+7.16308594	-50.31738281	+1240
+1457970385.51140000	+8.50341797	-7.11914063	-0.89648438	+65.25878906	-4.26269531	-71.56494141	+2048	+8.31884766	-6.27978516	-0.65917969	+9.68994141	-10.08544922	+8.39355469	+1640	+6.61376953	-10.52050781	-0.74707031	+36.65039063	+7.09716797	-50.38330078	+1240
+1457970385.51560000	+8.50341797	-7.12353516	-0.88769531	+65.19287109	-4.37255859	-71.60888672	+2052	+8.31884766	-6.28417969	-0.65478516	+9.66796875	-10.17333984	+8.37158203	+1640	+6.61376953	-10.52490234	-0.74267578	+36.60644531	+7.03125000	-50.44921875	+1240
+1457970385.51979990	+8.50341797	-7.13232422	-0.87890625	+65.10498047	-4.46044922	-71.63085938	+2056	+8.31884766	-6.28857422	-0.65039063	+9.64599609	-10.26123047	+8.37158203	+1636	+6.60937500	-10.52929688	-0.73828125	+36.56250000	+6.96533203	-50.47119141	+1236
+1457970385.52390000	+8.50341797	-7.14111328	-0.87011719	+64.99511719	-4.57031250	-71.65283203	+2064	+8.31884766	-6.29296875	-0.64599609	+9.60205078	-10.34912109	+8.37158203	+1636	+6.60498047	-10.53808594	-0.73388672	+36.49658203	+6.92138672	-50.51513672	+1236
+1457970385.52810000	+8.50341797	-7.14990234	-0.85693359	+64.90722656	-4.68017578	-71.67480469	+2068	+8.31884766	-6.29296875	-0.64160156	+9.58007813	-10.41503906	+8.37158203	+1632	+6.60058594	-10.54248047	-0.72949219	+36.40869141	+6.85546875	-50.51513672	+1236
+1457970385.53220010	+8.49902344	-7.15869141	-0.84814453	+64.79736328	-4.79003906	-71.67480469	+2076	+8.31884766	-6.29736328	-0.63720703	+9.53613281	-10.48095703	+8.37158203	+1632	+6.59179688	-10.55126953	-0.72509766	+36.32080078	+6.83349609	-50.51513672	+1236
+1457970385.54060010	+8.48583984	-7.18066406	-0.83056641	+64.59960938	-5.00976563	-71.60888672	+2096	+8.31445313	-6.31054688	-0.62402344	+9.44824219	-10.63476563	+8.37158203	+1636	+6.57421875	-10.56884766	-0.72070313	+36.12304688	+6.76757813	-50.47119141	+1236
+1457970385.54469990	+8.47705078	-7.18945313	-0.82177734	+64.53369141	-5.09765625	-71.54296875	+2104	+8.31445313	-6.31494141	-0.61962891	+9.38232422	-10.70068359	+8.39355469	+1640	+6.55664063	-10.57763672	-0.72070313	+36.01318359	+6.76757813	-50.42724609	+1232
+1457970385.54889990	+8.46826172	-7.20263672	-0.81738281	+64.44580078	-5.16357422	-71.45507813	+2112	+8.31005859	-6.32373047	-0.61083984	+9.31640625	-10.76660156	+8.41552734	+1640	+6.54345703	-10.58642578	-0.72070313	+35.90332031	+6.78955078	-50.38330078	+1232
+1457970385.55310010	+8.45507813	-7.20703125	-0.81298828	+64.46777344	-5.25146484	-71.34521484	+2116	+8.30566406	-6.33251953	-0.60644531	+9.25048828	-10.83251953	+8.45947266	+1648	+6.52148438	-10.59960938	-0.72070313	+35.79345703	+6.83349609	-50.29541016	+1232
+1457970385.55720000	+8.44189453	-7.21582031	-0.80859375	+64.46777344	-5.31738281	-71.23535156	+2124	+8.29687500	-6.34130859	-0.59765625	+9.18457031	-10.85449219	+8.50341797	+1652	+6.50390625	-10.61279297	-0.72070313	+35.68359375	+6.87744141	-50.20751953	+1232
+1457970385.56139990	+8.42871094	-7.22460938	-0.81298828	+64.48974609	-5.38330078	-71.10351563	+2128	+8.28808594	-6.35449219	-0.59326172	+9.14062500	-10.87646484	+8.54736328	+1656	+6.48193359	-10.62158203	-0.72070313	+35.61767578	+6.96533203	-50.09765625	+1232
+1457970385.56559990	+8.41552734	-7.22900391	-0.81298828	+64.55566406	-5.42724609	-70.97167969	+2132	+8.27490234	-6.36328125	-0.58886719	+9.09667969	-10.85449219	+8.61328125	+1664	+6.45556641	-10.63916016	-0.72070313	+35.55175781	+7.09716797	-49.94384766	+1232
+1457970385.56970000	+8.39794922	-7.22900391	-0.81298828	+64.64355469	-5.49316406	-70.88378906	+2136	+8.26171875	-6.37207031	-0.58447266	+9.07470703	-10.83251953	+8.67919922	+1668	+6.43359375	-10.64794922	-0.72509766	+35.50781250	+7.25097656	-49.81201172	+1228
+1457970385.57810000	+8.36718750	-7.24218750	-0.81738281	+64.77539063	-5.55908203	-70.66406250	+2148	+8.23095703	-6.39404297	-0.57568359	+9.05273438	-10.67871094	+8.85498047	+1680	+6.38964844	-10.66992188	-0.72070313	+35.57373047	+7.62451172	-49.54833984	+1224
+1457970385.58220010	+8.35839844	-7.24218750	-0.82177734	+64.88525391	-5.60302734	-70.57617188	+2148	+8.21337891	-6.40283203	-0.57568359	+9.05273438	-10.56884766	+8.94287109	+1684	+6.37646484	-10.67431641	-0.71630859	+35.63964844	+7.84423828	-49.48242188	+1220
+1457970385.58640000	+8.34960938	-7.24658203	-0.82617188	+64.97314453	-5.64697266	-70.48828125	+2152	+8.20019531	-6.40722656	-0.57568359	+9.09667969	-10.45898438	+9.03076172	+1684	+6.36328125	-10.67871094	-0.71630859	+35.72753906	+8.02001953	-49.39453125	+1216
+1457970385.59060000	+8.33642578	-7.25976563	-0.83056641	+64.95117188	-5.64697266	-70.40039063	+2152	+8.18261719	-6.42041016	-0.58007813	+9.07470703	-10.30517578	+9.14062500	+1688	+6.35449219	-10.68750000	-0.71191406	+35.83740234	+8.21777344	-49.32861328	+1212
+1457970385.59470010	+8.32763672	-7.25976563	-0.83496094	+65.01708984	-5.66894531	-70.35644531	+2152	+8.16943359	-6.42480469	-0.58007813	+9.09667969	-10.15136719	+9.22851563	+1692	+6.35449219	-10.68750000	-0.71191406	+35.90332031	+8.37158203	-49.30664063	+1204
+1457970385.59890010	+8.32763672	-7.25976563	-0.83935547	+65.10498047	-5.69091797	-70.31250000	+2152	+8.16503906	-6.42919922	-0.58447266	+9.14062500	-10.04150391	+9.29443359	+1692	+6.35009766	-10.68750000	-0.70751953	+35.99121094	+8.52539063	-49.28466797	+1200
+1457970385.60299990	+8.31884766	-7.26855469	-0.84375000	+65.01708984	-5.69091797	-70.31250000	+2152	+8.15625000	-6.43798828	-0.58447266	+9.09667969	-9.93164063	+9.36035156	+1692	+6.35009766	-10.69189453	-0.70312500	+36.03515625	+8.63525391	-49.26269531	+1196
+1457970385.60719990	+8.31884766	-7.26855469	-0.84375000	+64.99511719	-5.69091797	-70.29052734	+2152	+8.15185547	-6.43798828	-0.58886719	+9.07470703	-9.82177734	+9.42626953	+1692	+6.35449219	-10.69189453	-0.70312500	+36.05712891	+8.72314453	-49.26269531	+1192
+1457970385.61139990	+8.32324219	-7.27294922	-0.84814453	+65.01708984	-5.71289063	-70.31250000	+2148	+8.15625000	-6.44238281	-0.58886719	+9.09667969	-9.75585938	+9.49218750	+1688	+6.35449219	-10.69189453	-0.69873047	+36.05712891	+8.81103516	-49.30664063	+1188
+1457970385.61970000	+8.32763672	-7.28173828	-0.84814453	+64.86328125	-5.71289063	-70.35644531	+2148	+8.16064453	-6.45117188	-0.59326172	+8.96484375	-9.66796875	+9.58007813	+1688	+6.36328125	-10.69628906	-0.69433594	+36.01318359	+8.89892578	-49.35058594	+1180
+1457970385.62389990	+8.33203125	-7.28613281	-0.84814453	+64.77539063	-5.71289063	-70.40039063	+2144	+8.16943359	-6.45117188	-0.59326172	+8.92089844	-9.62402344	+9.62402344	+1684	+6.36767578	-10.70068359	-0.68994141	+35.94726563	+8.92089844	-49.39453125	+1176
+1457970385.62800000	+8.33642578	-7.28613281	-0.84375000	+64.73144531	-5.71289063	-70.40039063	+2144	+8.17382813	-6.45556641	-0.59326172	+8.85498047	-9.60205078	+9.66796875	+1684	+6.36767578	-10.70068359	-0.68994141	+35.90332031	+8.92089844	-49.39453125	+1172
+1457970385.63220000	+8.34082031	-7.29052734	-0.84375000	+64.66552734	-5.73486328	-70.44433594	+2144	+8.18261719	-6.45996094	-0.59326172	+8.76708984	-9.60205078	+9.71191406	+1684	+6.37207031	-10.70068359	-0.68994141	+35.83740234	+8.92089844	-49.41650391	+1168
+1457970385.63640000	+8.34521484	-7.29052734	-0.84375000	+64.59960938	-5.73486328	-70.48828125	+2144	+8.19140625	-6.46435547	-0.58886719	+8.70117188	-9.60205078	+9.75585938	+1684	+6.37646484	-10.70507813	-0.68994141	+35.77148438	+8.89892578	-49.43847656	+1164
+1457970385.64050010	+8.36279297	-7.29931641	-0.83496094	+64.40185547	-5.77880859	-70.59814453	+2144	+8.20458984	-6.46875000	-0.58886719	+8.56933594	-9.62402344	+9.84375000	+1688	+6.37646484	-10.70507813	-0.68994141	+35.72753906	+8.87695313	-49.46044922	+1160
+1457970385.64470010	+8.37597656	-7.30371094	-0.83056641	+64.20410156	-5.82275391	-70.72998047	+2148	+8.22216797	-6.47314453	-0.58447266	+8.45947266	-9.68994141	+9.90966797	+1692	+6.37646484	-10.70507813	-0.68994141	+35.68359375	+8.85498047	-49.48242188	+1156
+1457970385.65300010	+8.44628906	-7.32128906	-0.79541016	+63.45703125	-6.13037109	-71.32324219	+2176	+8.27929688	-6.47753906	-0.56689453	+8.06396484	-9.93164063	+10.12939453	+1716	+6.38525391	-10.70947266	-0.68994141	+35.37597656	+8.70117188	-49.57031250	+1148
+1457970385.65720010	+8.46826172	-7.32568359	-0.77783203	+63.25927734	-6.26220703	-71.52099609	+2188	+8.30566406	-6.48193359	-0.55371094	+7.86621094	-10.08544922	+10.23925781	+1728	+6.39404297	-10.71386719	-0.68994141	+35.15625000	+8.56933594	-49.65820313	+1144
+1457970385.66140010	+8.48583984	-7.33007813	-0.76904297	+63.06152344	-6.39404297	-71.69677734	+2200	+8.32763672	-6.48632813	-0.54931641	+7.69042969	-10.23925781	+10.34912109	+1740	+6.39843750	-10.71826172	-0.68994141	+34.91455078	+8.43750000	-49.74609375	+1140
+1457970385.66549990	+8.50341797	-7.32128906	-0.75585938	+63.01757813	-6.54785156	-71.87255859	+2212	+8.35839844	-6.48193359	-0.53613281	+7.58056641	-10.45898438	+10.43701172	+1760	+6.42041016	-10.73144531	-0.69433594	+34.12353516	+7.88818359	-50.00976563	+1136
+1457970385.66969990	+8.52099609	-7.32568359	-0.74267578	+62.90771484	-6.72363281	-72.04833984	+2224	+8.37158203	-6.48632813	-0.52294922	+7.42675781	-10.67871094	+10.48095703	+1776	+6.43359375	-10.73583984	-0.69873047	+33.75000000	+7.58056641	-50.16357422	+1132
+1457970385.67389990	+8.53417969	-7.33007813	-0.72949219	+62.77587891	-6.87744141	-72.22412109	+2240	+8.38476563	-6.48632813	-0.51855469	+7.29492188	-10.83251953	+10.54687500	+1788	+6.44677734	-10.74023438	-0.69433594	+33.53027344	+7.33886719	-50.29541016	+1128
+1457970385.67800000	+8.54736328	-7.32128906	-0.72070313	+62.81982422	-7.05322266	-72.39990234	+2256	+8.40673828	-6.47753906	-0.50537109	+7.27294922	-11.03027344	+10.56884766	+1808	+6.45556641	-10.74023438	-0.68994141	+33.33251953	+7.11914063	-50.44921875	+1124
+1457970385.68220000	+8.56054688	-7.32128906	-0.70751953	+62.75390625	-7.20703125	-72.55371094	+2268	+8.41552734	-6.48193359	-0.49658203	+7.16308594	-11.20605469	+10.59082031	+1820	+6.46875000	-10.74462891	-0.68554688	+33.24462891	+6.94335938	-50.55908203	+1120
+1457970385.68630000	+8.56933594	-7.32568359	-0.70312500	+62.68798828	-7.36083984	-72.68554688	+2280	+8.42431641	-6.48193359	-0.49218750	+7.05322266	-11.35986328	+10.61279297	+1836	+6.47753906	-10.74462891	-0.68115234	+33.15673828	+6.81152344	-50.66894531	+1120
+1457970385.69470000	+8.58691406	-7.32128906	-0.68554688	+62.70996094	-7.66845703	-72.90527344	+2308	+8.44628906	-6.47753906	-0.48339844	+6.94335938	-11.60156250	+10.63476563	+1864	+6.49951172	-10.74462891	-0.67236328	+33.11279297	+6.59179688	-50.86669922	+1116
+1457970385.69880010	+8.59570313	-7.32128906	-0.68554688	+62.68798828	-7.80029297	-72.99316406	+2320	+8.45068359	-6.47753906	-0.47900391	+6.85546875	-11.68945313	+10.65673828	+1876	+6.51269531	-10.74023438	-0.66357422	+33.13476563	+6.50390625	-50.97656250	+1116
+1457970385.70300010	+8.60009766	-7.31689453	-0.68115234	+62.70996094	-7.91015625	-73.08105469	+2336	+8.45947266	-6.47314453	-0.47460938	+6.81152344	-11.77734375	+10.65673828	+1888	+6.52148438	-10.74023438	-0.65917969	+33.13476563	+6.43798828	-51.06445313	+1116
+1457970385.71129990	+8.60888672	-7.31689453	-0.67675781	+62.68798828	-8.08593750	-73.14697266	+2356	+8.46826172	-6.47753906	-0.47021484	+6.65771484	-11.86523438	+10.61279297	+1912	+6.54345703	-10.73583984	-0.64599609	+33.20068359	+6.37207031	-51.21826172	+1116
+1457970385.71550010	+8.61328125	-7.31689453	-0.67675781	+62.70996094	-8.12988281	-73.19091797	+2368	+8.47265625	-6.47314453	-0.47021484	+6.61376953	-11.88720703	+10.61279297	+1924	+6.55224609	-10.73144531	-0.64160156	+33.22265625	+6.37207031	-51.28417969	+1116
+1457970385.71970010	+8.61767578	-7.32128906	-0.67675781	+62.66601563	-8.17382813	-73.19091797	+2376	+8.47705078	-6.47753906	-0.47021484	+6.54785156	-11.88720703	+10.63476563	+1932	+6.55664063	-10.73144531	-0.63720703	+33.26660156	+6.37207031	-51.32812500	+1116
+1457970385.72379990	+8.61767578	-7.32128906	-0.67675781	+62.64404297	-8.19580078	-73.16894531	+2388	+8.48144531	-6.47753906	-0.47021484	+6.45996094	-11.84326172	+10.63476563	+1940	+6.56542969	-10.73144531	-0.63281250	+33.28857422	+6.39404297	-51.37207031	+1116
+1457970385.72799990	+8.62207031	-7.32128906	-0.68115234	+62.60009766	-8.21777344	-73.16894531	+2396	+8.48583984	-6.47753906	-0.47460938	+6.39404297	-11.82128906	+10.63476563	+1952	+6.56982422	-10.73144531	-0.63281250	+33.28857422	+6.39404297	-51.39404297	+1116
+1457970385.73219990	+8.62207031	-7.32568359	-0.68115234	+62.57812500	-8.21777344	-73.14697266	+2404	+8.48583984	-6.47753906	-0.47460938	+6.30615234	-11.75537109	+10.65673828	+1960	+6.57421875	-10.72705078	-0.63281250	+33.31054688	+6.43798828	-51.39404297	+1116
+1457970385.74050000	+8.62646484	-7.32568359	-0.68554688	+62.49023438	-8.19580078	-73.10302734	+2420	+8.49023438	-6.48193359	-0.47900391	+6.17431641	-11.64550781	+10.67871094	+1976	+6.57861328	-10.72705078	-0.63281250	+33.33251953	+6.48193359	-51.39404297	+1116
+1457970385.74470000	+8.62646484	-7.32568359	-0.68554688	+62.44628906	-8.19580078	-73.10302734	+2428	+8.49462891	-6.48193359	-0.47900391	+6.08642578	-11.57958984	+10.72265625	+1984	+6.57861328	-10.72705078	-0.63281250	+33.31054688	+6.50390625	-51.37207031	+1116
+1457970385.74880000	+8.62646484	-7.33007813	-0.68554688	+62.40234375	-8.17382813	-73.08105469	+2432	+8.49462891	-6.48632813	-0.47900391	+6.02050781	-11.51367188	+10.74462891	+1992	+6.57861328	-10.72705078	-0.63281250	+33.28857422	+6.54785156	-51.35009766	+1112
+1457970385.75300000	+8.63085938	-7.33007813	-0.68554688	+62.35839844	-8.15185547	-73.08105469	+2436	+8.49902344	-6.48632813	-0.47900391	+5.93261719	-11.44775391	+10.76660156	+2000	+6.57861328	-10.72705078	-0.63720703	+33.28857422	+6.56982422	-51.35009766	+1112
+1457970385.75710010	+8.63085938	-7.33007813	-0.68554688	+62.31445313	-8.15185547	-73.08105469	+2444	+8.49902344	-6.48632813	-0.47900391	+5.86669922	-11.35986328	+10.83251953	+2008	+6.57421875	-10.72705078	-0.63720703	+33.24462891	+6.59179688	-51.30615234	+1112
+1457970385.76130010	+8.63085938	-7.33007813	-0.68554688	+62.27050781	-8.15185547	-73.08105469	+2448	+8.50341797	-6.49072266	-0.47900391	+5.77880859	-11.29394531	+10.87646484	+2012	+6.57421875	-10.72705078	-0.64160156	+33.22265625	+6.59179688	-51.28417969	+1112
+1457970385.76959990	+8.63525391	-7.33007813	-0.68115234	+62.20458984	-8.15185547	-73.10302734	+2460	+8.50781250	-6.49072266	-0.47460938	+5.64697266	-11.20605469	+11.03027344	+2028	+6.56982422	-10.72705078	-0.64599609	+33.17871094	+6.61376953	-51.24023438	+1112
+1457970385.77379990	+8.63525391	-7.33007813	-0.67675781	+62.18261719	-8.17382813	-73.14697266	+2464	+8.51220703	-6.49072266	-0.47460938	+5.55908203	-11.16210938	+11.09619141	+2036	+6.56542969	-10.73144531	-0.64599609	+33.13476563	+6.59179688	-51.21826172	+1108
+1457970385.77800010	+8.63964844	-7.33007813	-0.67675781	+62.16064453	-8.21777344	-73.19091797	+2472	+8.51660156	-6.49072266	-0.47021484	+5.49316406	-11.14013672	+11.18408203	+2044	+6.56542969	-10.73144531	-0.65039063	+33.11279297	+6.59179688	-51.19628906	+1108
+1457970385.78210000	+8.64404297	-7.33007813	-0.66796875	+62.13867188	-8.26171875	-73.23486328	+2476	+8.51660156	-6.49072266	-0.46582031	+5.42724609	-11.11816406	+11.29394531	+2052	+6.56542969	-10.73144531	-0.65039063	+33.09082031	+6.56982422	-51.17431641	+1108
+1457970385.78629990	+8.64404297	-7.33007813	-0.66357422	+62.11669922	-8.30566406	-73.30078125	+2484	+8.52099609	-6.48632813	-0.46142578	+5.36132813	-11.11816406	+11.40380859	+2060	+6.56103516	-10.73144531	-0.65039063	+33.04687500	+6.56982422	-51.15234375	+1108
+1457970385.79049990	+8.64843750	-7.32568359	-0.65917969	+62.09472656	-8.37158203	-73.36669922	+2488	+8.52539063	-6.48632813	-0.45703125	+5.31738281	-11.14013672	+11.51367188	+2068	+6.56103516	-10.73144531	-0.65478516	+33.02490234	+6.52587891	-51.15234375	+1104
+1457970385.79880000	+8.65283203	-7.32568359	-0.64599609	+62.09472656	-8.54736328	-73.49853516	+2504	+8.53417969	-6.48193359	-0.44824219	+5.20751953	-11.20605469	+11.75537109	+2088	+6.56103516	-10.73144531	-0.65478516	+32.95898438	+6.45996094	-51.13037109	+1100
+1457970385.80300000	+8.65722656	-7.32128906	-0.63720703	+62.09472656	-8.65722656	-73.58642578	+2512	+8.53857422	-6.48193359	-0.43945313	+5.16357422	-11.25000000	+11.88720703	+2096	+6.56103516	-10.73144531	-0.65478516	+32.93701172	+6.39404297	-51.10839844	+1100
+1457970385.80710010	+8.66162109	-7.32128906	-0.62841797	+62.09472656	-8.76708984	-73.67431641	+2520	+8.54296875	-6.47753906	-0.43505859	+5.09765625	-11.31591797	+11.99707031	+2108	+6.56103516	-10.73144531	-0.65478516	+32.91503906	+6.32812500	-51.13037109	+1100
+1457970385.81130000	+8.66601563	-7.31689453	-0.62402344	+62.07275391	-8.87695313	-73.74023438	+2532	+8.54736328	-6.47753906	-0.42626953	+5.05371094	-11.38183594	+12.10693359	+2116	+6.56103516	-10.73144531	-0.65478516	+32.89306641	+6.26220703	-51.13037109	+1100
+1457970385.81550000	+8.67041016	-7.31689453	-0.61523438	+62.09472656	-9.00878906	-73.85009766	+2540	+8.55175781	-6.47753906	-0.42187500	+5.03173828	-11.46972656	+12.21679688	+2128	+6.56542969	-10.72705078	-0.65039063	+32.84912109	+6.15234375	-51.15234375	+1100
+1457970385.81960010	+8.67480469	-7.31689453	-0.60644531	+62.09472656	-9.11865234	-73.91601563	+2548	+8.55175781	-6.47314453	-0.41308594	+4.98779297	-11.53564453	+12.30468750	+2136	+6.57421875	-10.72705078	-0.64599609	+32.84912109	+6.04248047	-51.17431641	+1100
+1457970385.82800010	+8.67919922	-7.31250000	-0.59326172	+62.09472656	-9.33837891	-74.06982422	+2568	+8.56054688	-6.47314453	-0.40429688	+4.94384766	-11.66748047	+12.48046875	+2160	+6.58740234	-10.72265625	-0.63720703	+32.82714844	+5.80078125	-51.26220703	+1104
+1457970385.83209990	+8.67919922	-7.31250000	-0.58886719	+62.09472656	-9.44824219	-74.13574219	+2580	+8.56494141	-6.46875000	-0.39990234	+4.92187500	-11.73339844	+12.54638672	+2168	+6.59619141	-10.71826172	-0.63281250	+32.82714844	+5.66894531	-51.30615234	+1108
+1457970385.83629990	+8.68359375	-7.30810547	-0.58447266	+62.09472656	-9.53613281	-74.17968750	+2588	+8.56494141	-6.46875000	-0.39550781	+4.89990234	-11.79931641	+12.61230469	+2176	+6.60498047	-10.71386719	-0.62402344	+32.84912109	+5.55908203	-51.35009766	+1112
+1457970385.84040000	+8.68359375	-7.30810547	-0.58007813	+62.11669922	-9.60205078	-74.22363281	+2600	+8.56933594	-6.46875000	-0.39111328	+4.89990234	-11.84326172	+12.65625000	+2188	+6.61376953	-10.71386719	-0.61962891	+32.87109375	+5.42724609	-51.41601563	+1116
+1457970385.84460000	+8.68798828	-7.30810547	-0.57568359	+62.11669922	-9.66796875	-74.28955078	+2608	+8.56933594	-6.46435547	-0.38671875	+4.87792969	-11.88720703	+12.67822266	+2196	+6.62255859	-10.70947266	-0.61523438	+32.89306641	+5.33935547	-51.45996094	+1116
+1457970385.84879990	+8.68798828	-7.30810547	-0.57128906	+62.13867188	-9.71191406	-74.31152344	+2616	+8.56933594	-6.46435547	-0.38232422	+4.85595703	-11.93115234	+12.70019531	+2204	+6.62695313	-10.70947266	-0.61083984	+32.89306641	+5.27343750	-51.50390625	+1120
+1457970385.85710000	+8.68798828	-7.30371094	-0.57128906	+62.16064453	-9.77783203	-74.35546875	+2632	+8.57373047	-6.46435547	-0.38232422	+4.85595703	-11.95312500	+12.74414063	+2220	+6.63134766	-10.70507813	-0.60644531	+32.91503906	+5.16357422	-51.54785156	+1120
+1457970385.86130000	+8.68798828	-7.30371094	-0.56689453	+62.18261719	-9.79980469	-74.37744141	+2640	+8.57373047	-6.46435547	-0.37792969	+4.85595703	-11.95312500	+12.74414063	+2228	+6.63134766	-10.70507813	-0.60644531	+32.91503906	+5.14160156	-51.54785156	+1120
+1457970385.86540010	+8.68798828	-7.30371094	-0.56689453	+62.18261719	-9.79980469	-74.37744141	+2648	+8.57373047	-6.46435547	-0.37792969	+4.85595703	-11.95312500	+12.76611328	+2236	+6.63134766	-10.70507813	-0.61083984	+32.91503906	+5.11962891	-51.54785156	+1120
+1457970385.86960010	+8.68798828	-7.29931641	-0.56689453	+62.20458984	-9.79980469	-74.39941406	+2656	+8.57373047	-6.46435547	-0.37792969	+4.85595703	-11.95312500	+12.76611328	+2240	+6.62695313	-10.70947266	-0.61083984	+32.91503906	+5.11962891	-51.54785156	+1120
+1457970385.87380000	+8.68798828	-7.29931641	-0.56689453	+62.22656250	-9.79980469	-74.39941406	+2660	+8.57373047	-6.46435547	-0.37792969	+4.85595703	-11.93115234	+12.76611328	+2248	+6.62695313	-10.70947266	-0.61523438	+32.91503906	+5.09765625	-51.54785156	+1124
+1457970385.87789990	+8.68798828	-7.29931641	-0.56689453	+62.24853516	-9.79980469	-74.39941406	+2668	+8.57373047	-6.46435547	-0.37792969	+4.85595703	-11.90917969	+12.76611328	+2252	+6.62255859	-10.70947266	-0.61523438	+32.89306641	+5.09765625	-51.52587891	+1124
+1457970385.88210010	+8.68798828	-7.29931641	-0.56689453	+62.24853516	-9.79980469	-74.37744141	+2672	+8.56933594	-6.46435547	-0.37792969	+4.85595703	-11.88720703	+12.76611328	+2256	+6.62255859	-10.70947266	-0.61523438	+32.89306641	+5.11962891	-51.52587891	+1124
+1457970385.88630010	+8.68798828	-7.29931641	-0.56689453	+62.27050781	-9.79980469	-74.37744141	+2680	+8.56933594	-6.45996094	-0.37792969	+4.85595703	-11.86523438	+12.76611328	+2260	+6.61816406	-10.70947266	-0.61962891	+32.89306641	+5.11962891	-51.52587891	+1124
+1457970385.89459990	+8.68798828	-7.29931641	-0.56689453	+62.29248047	-9.77783203	-74.37744141	+2688	+8.56933594	-6.45996094	-0.37792969	+4.87792969	-11.82128906	+12.76611328	+2272	+6.61816406	-10.71386719	-0.61962891	+32.89306641	+5.11962891	-51.50390625	+1120
+1457970385.89879990	+8.68359375	-7.29931641	-0.57128906	+62.29248047	-9.77783203	-74.35546875	+2692	+8.56933594	-6.45996094	-0.38232422	+4.87792969	-11.77734375	+12.76611328	+2276	+6.61376953	-10.71386719	-0.61962891	+32.89306641	+5.14160156	-51.50390625	+1120
+1457970385.90290000	+8.68359375	-7.29931641	-0.57128906	+62.31445313	-9.77783203	-74.35546875	+2696	+8.56494141	-6.45996094	-0.38232422	+4.87792969	-11.75537109	+12.76611328	+2280	+6.61376953	-10.71386719	-0.61962891	+32.89306641	+5.14160156	-51.48193359	+1120
+1457970385.90710000	+8.68359375	-7.29931641	-0.57128906	+62.31445313	-9.77783203	-74.35546875	+2700	+8.56494141	-6.45996094	-0.38232422	+4.89990234	-11.73339844	+12.78808594	+2280	+6.61376953	-10.71386719	-0.61962891	+32.89306641	+5.14160156	-51.48193359	+1120
+1457970385.91129990	+8.68359375	-7.29492188	-0.57128906	+62.31445313	-9.75585938	-74.35546875	+2704	+8.56494141	-6.45996094	-0.38232422	+4.89990234	-11.68945313	+12.78808594	+2284	+6.61376953	-10.71386719	-0.62402344	+32.89306641	+5.16357422	-51.48193359	+1116
+1457970385.91540000	+8.68359375	-7.29492188	-0.57128906	+62.35839844	-9.73388672	-74.31152344	+2708	+8.56054688	-6.45996094	-0.38671875	+4.92187500	-11.64550781	+12.78808594	+2288	+6.60937500	-10.71386719	-0.62402344	+32.91503906	+5.16357422	-51.48193359	+1116
+1457970385.91960000	+8.67919922	-7.29492188	-0.57568359	+62.38037109	-9.71191406	-74.26757813	+2712	+8.56054688	-6.45996094	-0.38671875	+4.92187500	-11.57958984	+12.78808594	+2292	+6.60937500	-10.71386719	-0.62402344	+32.91503906	+5.18554688	-51.48193359	+1116
+1457970385.92370010	+8.67919922	-7.29492188	-0.58007813	+62.42431641	-9.68994141	-74.24560547	+2712	+8.55615234	-6.45996094	-0.38671875	+4.94384766	-11.53564453	+12.81005859	+2292	+6.60937500	-10.71386719	-0.62402344	+32.93701172	+5.20751953	-51.45996094	+1116
+1457970385.93210010	+8.66162109	-7.29492188	-0.59765625	+62.60009766	-9.51416016	-73.98193359	+2720	+8.54736328	-6.45996094	-0.39550781	+4.98779297	-11.31591797	+12.83203125	+2300	+6.60498047	-10.71386719	-0.62402344	+33.04687500	+5.31738281	-51.43798828	+1116
+1457970385.93619990	+8.65283203	-7.29492188	-0.60644531	+62.68798828	-9.44824219	-73.89404297	+2724	+8.54296875	-6.45996094	-0.39990234	+5.00976563	-11.22802734	+12.85400391	+2300	+6.60498047	-10.71826172	-0.62402344	+33.09082031	+5.38330078	-51.41601563	+1116
+1457970385.94039990	+8.64404297	-7.29492188	-0.61962891	+62.79785156	-9.36035156	-73.74023438	+2728	+8.53857422	-6.45996094	-0.40869141	+5.05371094	-11.05224609	+12.87597656	+2304	+6.60058594	-10.71826172	-0.62402344	+33.24462891	+5.49316406	-51.39404297	+1116
+1457970385.94460010	+8.63525391	-7.29492188	-0.62841797	+62.86376953	-9.29443359	-73.63037109	+2728	+8.52978516	-6.45996094	-0.41308594	+5.09765625	-10.92041016	+12.89794922	+2304	+6.60058594	-10.71826172	-0.62402344	+33.35449219	+5.60302734	-51.37207031	+1116
+1457970385.94870000	+8.63085938	-7.29492188	-0.63720703	+62.92968750	-9.25048828	-73.56445313	+2724	+8.52539063	-6.46435547	-0.41748047	+5.14160156	-10.81054688	+12.91992188	+2304	+6.60058594	-10.71386719	-0.62402344	+33.48632813	+5.71289063	-51.37207031	+1116
+1457970385.95289990	+8.62646484	-7.29492188	-0.64160156	+62.97363281	-9.20654297	-73.49853516	+2724	+8.51660156	-6.46435547	-0.42187500	+5.16357422	-10.65673828	+12.94189453	+2304	+6.60058594	-10.71386719	-0.62402344	+33.64013672	+5.86669922	-51.35009766	+1116
+1457970385.95709990	+8.62207031	-7.29492188	-0.64599609	+63.01757813	-9.16259766	-73.43261719	+2720	+8.51220703	-6.46435547	-0.42626953	+5.20751953	-10.54687500	+12.94189453	+2304	+6.60058594	-10.71386719	-0.61962891	+33.77197266	+5.97656250	-51.32812500	+1116
+1457970385.96540000	+8.61328125	-7.29492188	-0.65478516	+63.12744141	-9.09667969	-73.34472656	+2712	+8.49902344	-6.46435547	-0.43505859	+5.27343750	-10.32714844	+12.96386719	+2296	+6.59619141	-10.71386719	-0.61962891	+33.96972656	+6.17431641	-51.26220703	+1116
+1457970385.96960000	+8.61328125	-7.29492188	-0.65917969	+63.17138672	-9.05273438	-73.32275391	+2708	+8.49462891	-6.46435547	-0.43945313	+5.29541016	-10.26123047	+12.96386719	+2296	+6.59179688	-10.71386719	-0.62402344	+34.03564453	+6.26220703	-51.24023438	+1116
+1457970385.97370000	+8.60888672	-7.29052734	-0.66357422	+63.23730469	-9.03076172	-73.27880859	+2704	+8.49023438	-6.46435547	-0.44384766	+5.31738281	-10.17333984	+12.96386719	+2292	+6.58740234	-10.71386719	-0.62402344	+34.07958984	+6.32812500	-51.19628906	+1120
+1457970385.97790000	+8.60449219	-7.29052734	-0.66357422	+63.28125000	-8.98681641	-73.25683594	+2700	+8.48583984	-6.46435547	-0.44384766	+5.33935547	-10.10742188	+12.96386719	+2284	+6.58300781	-10.71386719	-0.62841797	+34.12353516	+6.39404297	-51.17431641	+1120
+1457970385.98210000	+8.60449219	-7.29052734	-0.66796875	+63.32519531	-8.96484375	-73.23486328	+2692	+8.48144531	-6.46435547	-0.44824219	+5.36132813	-10.06347656	+12.96386719	+2280	+6.57861328	-10.71826172	-0.62841797	+34.14550781	+6.43798828	-51.15234375	+1120
+1457970385.98620010	+8.60009766	-7.29052734	-0.66796875	+63.36914063	-8.92089844	-73.21289063	+2688	+8.47705078	-6.46435547	-0.44824219	+5.38330078	-9.99755859	+12.94189453	+2276	+6.56982422	-10.71826172	-0.63281250	+34.14550781	+6.50390625	-51.10839844	+1124
+1457970385.99040010	+8.60009766	-7.29052734	-0.67236328	+63.41308594	-8.89892578	-73.19091797	+2684	+8.47265625	-6.46435547	-0.45263672	+5.38330078	-9.93164063	+12.94189453	+2272	+6.56542969	-10.71826172	-0.63720703	+34.14550781	+6.54785156	-51.06445313	+1124
+1457970385.99449990	+8.59570313	-7.29052734	-0.67236328	+63.45703125	-8.85498047	-73.16894531	+2676	+8.47265625	-6.46435547	-0.45263672	+5.40527344	-9.88769531	+12.94189453	+2268	+6.55664063	-10.72265625	-0.64160156	+34.16748047	+6.56982422	-51.02050781	+1124
+1457970386.00289990	+8.59130859	-7.28613281	-0.68115234	+63.52294922	-8.78906250	-73.12500000	+2668	+8.46826172	-6.46435547	-0.45703125	+5.42724609	-9.79980469	+12.91992188	+2256	+6.54785156	-10.72705078	-0.65478516	+34.16748047	+6.65771484	-50.93261719	+1124
+1457970386.00700000	+8.58691406	-7.28613281	-0.68115234	+63.54492188	-8.76708984	-73.10302734	+2660	+8.46386719	-6.46435547	-0.46142578	+5.42724609	-9.73388672	+12.91992188	+2252	+6.54345703	-10.72705078	-0.65478516	+34.16748047	+6.67968750	-50.91064453	+1124
+1457970386.01120000	+8.58691406	-7.28613281	-0.68115234	+63.56689453	-8.74511719	-73.08105469	+2656	+8.46386719	-6.46435547	-0.46142578	+5.42724609	-9.71191406	+12.91992188	+2248	+6.53906250	-10.73144531	-0.65917969	+34.16748047	+6.70166016	-50.88867188	+1120
+1457970386.01539990	+8.58691406	-7.28613281	-0.68554688	+63.58886719	-8.72314453	-73.08105469	+2648	+8.45947266	-6.46435547	-0.46142578	+5.42724609	-9.66796875	+12.91992188	+2244	+6.53466797	-10.73144531	-0.66357422	+34.18945313	+6.74560547	-50.86669922	+1120
+1457970386.01950000	+8.58251953	-7.29052734	-0.68554688	+63.61083984	-8.67919922	-73.05908203	+2644	+8.45947266	-6.46875000	-0.46582031	+5.44921875	-9.62402344	+12.91992188	+2240	+6.53466797	-10.73144531	-0.66357422	+34.18945313	+6.76757813	-50.84472656	+1116
+1457970386.02370000	+8.58251953	-7.29052734	-0.68994141	+63.61083984	-8.65722656	-73.05908203	+2640	+8.45507813	-6.46875000	-0.46582031	+5.44921875	-9.60205078	+12.91992188	+2236	+6.53027344	-10.73583984	-0.66357422	+34.21142578	+6.78955078	-50.84472656	+1112
+1457970386.03200010	+8.57812500	-7.29492188	-0.69433594	+63.61083984	-8.63525391	-73.03710938	+2628	+8.45507813	-6.46875000	-0.47021484	+5.44921875	-9.55810547	+12.91992188	+2224	+6.53466797	-10.73583984	-0.66357422	+34.25537109	+6.81152344	-50.82275391	+1108
+1457970386.03620000	+8.57373047	-7.29492188	-0.69433594	+63.63281250	-8.63525391	-73.01513672	+2624	+8.45507813	-6.46875000	-0.47021484	+5.44921875	-9.53613281	+12.91992188	+2220	+6.53466797	-10.73583984	-0.66357422	+34.27734375	+6.83349609	-50.84472656	+1104
+1457970386.04040000	+8.57373047	-7.29492188	-0.69433594	+63.63281250	-8.61328125	-73.01513672	+2620	+8.45068359	-6.46875000	-0.47021484	+5.44921875	-9.51416016	+12.91992188	+2216	+6.53466797	-10.73583984	-0.66357422	+34.32128906	+6.85546875	-50.84472656	+1100
+1457970386.04450010	+8.57373047	-7.29931641	-0.69433594	+63.63281250	-8.59130859	-73.01513672	+2616	+8.45068359	-6.46875000	-0.47021484	+5.47119141	-9.49218750	+12.91992188	+2212	+6.53906250	-10.73583984	-0.65917969	+34.34326172	+6.85546875	-50.86669922	+1100
+1457970386.04870010	+8.57373047	-7.29931641	-0.69873047	+63.63281250	-8.59130859	-73.01513672	+2612	+8.45068359	-6.47314453	-0.47460938	+5.47119141	-9.47021484	+12.91992188	+2208	+6.53906250	-10.73583984	-0.65917969	+34.36523438	+6.87744141	-50.88867188	+1096
+1457970386.05290010	+8.56933594	-7.30371094	-0.69873047	+63.63281250	-8.56933594	-73.01513672	+2604	+8.45068359	-6.47314453	-0.47460938	+5.47119141	-9.47021484	+12.91992188	+2204	+6.54345703	-10.73583984	-0.65478516	+34.38720703	+6.87744141	-50.91064453	+1096
+1457970386.05699990	+8.56933594	-7.30371094	-0.69873047	+63.63281250	-8.56933594	-73.03710938	+2600	+8.45068359	-6.47314453	-0.47460938	+5.47119141	-9.44824219	+12.91992188	+2196	+6.54345703	-10.73583984	-0.65478516	+34.43115234	+6.89941406	-50.93261719	+1096
+1457970386.06119990	+8.56933594	-7.30371094	-0.69873047	+63.63281250	-8.56933594	-73.01513672	+2596	+8.45068359	-6.47314453	-0.47460938	+5.47119141	-9.44824219	+12.91992188	+2192	+6.54785156	-10.73583984	-0.65039063	+34.45312500	+6.89941406	-50.95458984	+1096
+1457970386.06950000	+8.56933594	-7.30810547	-0.69873047	+63.63281250	-8.54736328	-73.03710938	+2588	+8.44628906	-6.47314453	-0.47460938	+5.47119141	-9.42626953	+12.89794922	+2184	+6.54785156	-10.73583984	-0.64599609	+34.49707031	+6.92138672	-50.97656250	+1092
+1457970386.07370000	+8.56494141	-7.30810547	-0.69873047	+63.63281250	-8.52539063	-73.03710938	+2584	+8.44628906	-6.47753906	-0.47460938	+5.49316406	-9.42626953	+12.89794922	+2180	+6.55224609	-10.73583984	-0.64599609	+34.51904297	+6.92138672	-50.99853516	+1092
+1457970386.07780000	+8.56494141	-7.31250000	-0.69873047	+63.63281250	-8.52539063	-73.03710938	+2580	+8.44628906	-6.47753906	-0.47900391	+5.49316406	-9.40429688	+12.89794922	+2176	+6.55224609	-10.73583984	-0.64160156	+34.54101563	+6.92138672	-50.99853516	+1092
+1457970386.08200000	+8.56494141	-7.31250000	-0.69873047	+63.65478516	-8.50341797	-73.03710938	+2576	+8.44628906	-6.47753906	-0.47900391	+5.49316406	-9.40429688	+12.89794922	+2172	+6.55224609	-10.73583984	-0.64160156	+34.54101563	+6.94335938	-50.99853516	+1092
+1457970386.08620000	+8.56494141	-7.31250000	-0.70312500	+63.65478516	-8.48144531	-73.01513672	+2572	+8.44628906	-6.47753906	-0.47900391	+5.49316406	-9.38232422	+12.89794922	+2168	+6.55224609	-10.73583984	-0.64160156	+34.56298828	+6.96533203	-51.02050781	+1092
+1457970386.09030010	+8.56494141	-7.31250000	-0.70312500	+63.67675781	-8.45947266	-73.01513672	+2568	+8.44189453	-6.47753906	-0.47900391	+5.49316406	-9.36035156	+12.87597656	+2164	+6.54785156	-10.73583984	-0.64160156	+34.56298828	+6.96533203	-50.99853516	+1088
+1457970386.09450010	+8.56494141	-7.31250000	-0.70312500	+63.67675781	-8.43750000	-72.99316406	+2564	+8.44189453	-6.47753906	-0.47900391	+5.49316406	-9.33837891	+12.87597656	+2160	+6.54785156	-10.74023438	-0.64160156	+34.56298828	+6.98730469	-50.99853516	+1088
+1457970386.09870000	+8.56054688	-7.31250000	-0.70312500	+63.69873047	-8.41552734	-72.99316406	+2560	+8.44189453	-6.48193359	-0.47900391	+5.49316406	-9.31640625	+12.87597656	+2156	+6.54345703	-10.74023438	-0.64160156	+34.58496094	+7.00927734	-50.99853516	+1088
+1457970386.10700010	+8.56054688	-7.31250000	-0.70751953	+63.74267578	-8.34960938	-72.92724609	+2552	+8.43750000	-6.48193359	-0.48339844	+5.51513672	-9.25048828	+12.85400391	+2152	+6.53906250	-10.74462891	-0.64599609	+34.58496094	+7.05322266	-50.95458984	+1088
+1457970386.11120010	+8.55615234	-7.31250000	-0.71191406	+63.76464844	-8.30566406	-72.90527344	+2548	+8.43310547	-6.48193359	-0.48339844	+5.51513672	-9.22851563	+12.85400391	+2148	+6.53466797	-10.74462891	-0.65039063	+34.58496094	+7.09716797	-50.93261719	+1088
+1457970386.11529990	+8.55615234	-7.31250000	-0.71191406	+63.78662109	-8.26171875	-72.86132813	+2544	+8.43310547	-6.48632813	-0.48779297	+5.51513672	-9.16259766	+12.83203125	+2148	+6.53027344	-10.74902344	-0.65039063	+34.58496094	+7.14111328	-50.88867188	+1092
+1457970386.11949990	+8.55175781	-7.31250000	-0.71630859	+63.83056641	-8.21777344	-72.81738281	+2540	+8.42871094	-6.48632813	-0.48779297	+5.53710938	-9.11865234	+12.83203125	+2144	+6.52148438	-10.74902344	-0.65478516	+34.58496094	+7.18505859	-50.84472656	+1092
+1457970386.12369990	+8.55175781	-7.31250000	-0.72070313	+63.85253906	-8.17382813	-72.77343750	+2536	+8.42871094	-6.48632813	-0.49218750	+5.53710938	-9.05273438	+12.81005859	+2140	+6.51708984	-10.75341797	-0.65478516	+34.58496094	+7.22900391	-50.82275391	+1092
+1457970386.13200000	+8.54296875	-7.31250000	-0.72949219	+63.91845703	-8.08593750	-72.64160156	+2528	+8.41992188	-6.49072266	-0.49658203	+5.55908203	-8.89892578	+12.81005859	+2136	+6.50830078	-10.75781250	-0.66357422	+34.58496094	+7.33886719	-50.71289063	+1088
+1457970386.13620000	+8.53857422	-7.31689453	-0.72949219	+63.94042969	-8.04199219	-72.57568359	+2524	+8.41552734	-6.49072266	-0.50097656	+5.58105469	-8.83300781	+12.81005859	+2136	+6.50390625	-10.75781250	-0.66796875	+34.60693359	+7.38281250	-50.66894531	+1088
+1457970386.14450000	+8.53417969	-7.31689453	-0.73828125	+63.98437500	-7.97607422	-72.46582031	+2512	+8.40673828	-6.49511719	-0.50537109	+5.60302734	-8.70117188	+12.81005859	+2128	+6.49951172	-10.75781250	-0.66796875	+34.67285156	+7.49267578	-50.62500000	+1084
+1457970386.14860010	+8.52978516	-7.31689453	-0.74267578	+64.00634766	-7.95410156	-72.42187500	+2508	+8.40234375	-6.49511719	-0.50537109	+5.62500000	-8.63525391	+12.83203125	+2128	+6.49511719	-10.75781250	-0.66796875	+34.69482422	+7.53662109	-50.62500000	+1080
+1457970386.15280010	+8.52539063	-7.31689453	-0.74267578	+64.02832031	-7.93212891	-72.37792969	+2504	+8.39794922	-6.49511719	-0.50976563	+5.62500000	-8.56933594	+12.83203125	+2124	+6.49511719	-10.75781250	-0.66357422	+34.73876953	+7.58056641	-50.60302734	+1080
+1457970386.16109990	+8.52099609	-7.32128906	-0.74707031	+64.05029297	-7.91015625	-72.31201172	+2492	+8.39355469	-6.49951172	-0.51416016	+5.64697266	-8.45947266	+12.85400391	+2116	+6.49951172	-10.75781250	-0.65917969	+34.82666016	+7.66845703	-50.60302734	+1076
+1457970386.16950010	+8.52099609	-7.32128906	-0.75146484	+64.05029297	-7.88818359	-72.29003906	+2480	+8.38916016	-6.49951172	-0.51855469	+5.66894531	-8.39355469	+12.87597656	+2108	+6.50390625	-10.75781250	-0.65478516	+34.89257813	+7.73437500	-50.62500000	+1076
+1457970386.17779990	+8.51660156	-7.32128906	-0.75146484	+64.07226563	-7.88818359	-72.26806641	+2468	+8.38916016	-6.49951172	-0.51855469	+5.66894531	-8.37158203	+12.87597656	+2096	+6.50830078	-10.75341797	-0.65478516	+34.98046875	+7.75634766	-50.62500000	+1076
+1457970386.18610000	+8.51660156	-7.32128906	-0.75146484	+64.07226563	-7.86621094	-72.26806641	+2456	+8.38916016	-6.49951172	-0.52294922	+5.69091797	-8.32763672	+12.87597656	+2084	+6.51269531	-10.75341797	-0.65039063	+35.02441406	+7.80029297	-50.64697266	+1076
+1457970386.19030000	+8.51660156	-7.32128906	-0.75146484	+64.07226563	-7.86621094	-72.24609375	+2452	+8.38916016	-6.49951172	-0.52294922	+5.69091797	-8.32763672	+12.87597656	+2080	+6.51708984	-10.75341797	-0.65039063	+35.02441406	+7.80029297	-50.64697266	+1076
+1457970386.19860010	+8.51660156	-7.32128906	-0.75585938	+64.07226563	-7.86621094	-72.24609375	+2444	+8.38916016	-6.49951172	-0.52294922	+5.66894531	-8.30566406	+12.87597656	+2072	+6.51708984	-10.75341797	-0.65039063	+35.04638672	+7.82226563	-50.62500000	+1072
+1457970386.20700000	+8.51660156	-7.32128906	-0.75585938	+64.05029297	-7.84423828	-72.24609375	+2436	+8.38916016	-6.49951172	-0.52294922	+5.66894531	-8.28369141	+12.87597656	+2060	+6.51708984	-10.74902344	-0.65039063	+35.04638672	+7.84423828	-50.62500000	+1072
+1457970386.21110010	+8.51660156	-7.32128906	-0.75585938	+64.05029297	-7.84423828	-72.24609375	+2432	+8.38916016	-6.49951172	-0.52294922	+5.66894531	-8.28369141	+12.87597656	+2056	+6.51269531	-10.75341797	-0.65478516	+35.04638672	+7.84423828	-50.60302734	+1072
+1457970386.21950010	+8.51660156	-7.32128906	-0.75585938	+64.05029297	-7.82226563	-72.24609375	+2424	+8.38916016	-6.49951172	-0.52294922	+5.66894531	-8.26171875	+12.85400391	+2048	+6.51269531	-10.75341797	-0.65478516	+35.02441406	+7.84423828	-50.58105469	+1072
+1457970386.22359990	+8.51660156	-7.32128906	-0.75585938	+64.05029297	-7.82226563	-72.24609375	+2420	+8.38916016	-6.49951172	-0.52734375	+5.66894531	-8.26171875	+12.85400391	+2044	+6.51269531	-10.75341797	-0.65917969	+35.02441406	+7.84423828	-50.58105469	+1072
+1457970386.22779990	+8.51660156	-7.32128906	-0.75585938	+64.05029297	-7.82226563	-72.22412109	+2416	+8.38916016	-6.49951172	-0.52734375	+5.66894531	-8.26171875	+12.85400391	+2040	+6.50830078	-10.75341797	-0.65917969	+35.02441406	+7.86621094	-50.55908203	+1072
+1457970386.23190000	+8.51660156	-7.32128906	-0.75585938	+64.05029297	-7.80029297	-72.22412109	+2412	+8.38916016	-6.49951172	-0.52734375	+5.66894531	-8.23974609	+12.85400391	+2036	+6.50830078	-10.75341797	-0.66357422	+35.00244141	+7.86621094	-50.55908203	+1072
+1457970386.23610000	+8.51660156	-7.32128906	-0.75585938	+64.05029297	-7.80029297	-72.22412109	+2412	+8.38916016	-6.49951172	-0.52734375	+5.64697266	-8.23974609	+12.85400391	+2032	+6.50830078	-10.75341797	-0.66357422	+35.00244141	+7.86621094	-50.53710938	+1072
+1457970386.24440000	+8.51660156	-7.32128906	-0.75585938	+64.05029297	-7.80029297	-72.22412109	+2404	+8.38916016	-6.49951172	-0.52734375	+5.64697266	-8.23974609	+12.83203125	+2028	+6.50390625	-10.75341797	-0.66357422	+34.98046875	+7.86621094	-50.51513672	+1068
+1457970386.24860000	+8.51660156	-7.32128906	-0.75585938	+64.05029297	-7.77832031	-72.22412109	+2400	+8.38916016	-6.49951172	-0.52734375	+5.64697266	-8.21777344	+12.83203125	+2024	+6.50390625	-10.75341797	-0.66796875	+34.98046875	+7.88818359	-50.51513672	+1068
+1457970386.25690010	+8.51660156	-7.32128906	-0.76025391	+64.05029297	-7.77832031	-72.20214844	+2396	+8.38916016	-6.49951172	-0.52734375	+5.64697266	-8.21777344	+12.83203125	+2020	+6.50390625	-10.75341797	-0.66796875	+34.98046875	+7.88818359	-50.49316406	+1068
+1457970386.26530000	+8.51660156	-7.32128906	-0.76025391	+64.05029297	-7.75634766	-72.20214844	+2392	+8.38916016	-6.49951172	-0.52734375	+5.64697266	-8.21777344	+12.83203125	+2012	+6.50390625	-10.75341797	-0.66796875	+34.98046875	+7.91015625	-50.49316406	+1064
+1457970386.27360010	+8.51660156	-7.32128906	-0.76025391	+64.05029297	-7.73437500	-72.18017578	+2388	+8.38916016	-6.49951172	-0.52734375	+5.64697266	-8.19580078	+12.83203125	+2008	+6.50390625	-10.75341797	-0.66796875	+35.00244141	+7.93212891	-50.51513672	+1064
+1457970386.27780010	+8.51660156	-7.32128906	-0.76025391	+64.05029297	-7.73437500	-72.18017578	+2384	+8.38916016	-6.49951172	-0.52734375	+5.64697266	-8.19580078	+12.83203125	+2004	+6.50390625	-10.75341797	-0.66796875	+35.00244141	+7.93212891	-50.51513672	+1064
+1457970386.28189990	+8.51660156	-7.32128906	-0.76464844	+64.05029297	-7.71240234	-72.18017578	+2384	+8.38916016	-6.49951172	-0.52734375	+5.64697266	-8.19580078	+12.81005859	+2004	+6.50390625	-10.75341797	-0.66796875	+35.00244141	+7.95410156	-50.51513672	+1060
+1457970386.28609990	+8.51660156	-7.32128906	-0.76464844	+64.05029297	-7.71240234	-72.15820313	+2380	+8.38916016	-6.49951172	-0.52734375	+5.64697266	-8.17382813	+12.81005859	+2000	+6.50390625	-10.75341797	-0.66796875	+35.02441406	+7.95410156	-50.51513672	+1060
+1457970386.29029990	+8.51660156	-7.32128906	-0.76464844	+64.05029297	-7.69042969	-72.15820313	+2380	+8.38916016	-6.49951172	-0.53173828	+5.64697266	-8.17382813	+12.81005859	+2000	+6.50830078	-10.75341797	-0.66357422	+35.02441406	+7.95410156	-50.53710938	+1060
+1457970386.29440000	+8.51660156	-7.32128906	-0.76464844	+64.05029297	-7.69042969	-72.13623047	+2376	+8.38916016	-6.49951172	-0.53173828	+5.64697266	-8.17382813	+12.81005859	+1996	+6.50830078	-10.75341797	-0.66357422	+35.02441406	+7.97607422	-50.53710938	+1060
+1457970386.30270000	+8.51660156	-7.32128906	-0.76464844	+64.05029297	-7.66845703	-72.13623047	+2376	+8.38916016	-6.49951172	-0.53173828	+5.64697266	-8.15185547	+12.81005859	+1992	+6.50830078	-10.75341797	-0.66357422	+35.04638672	+7.99804688	-50.53710938	+1060
+1457970386.30690000	+8.51660156	-7.32128906	-0.76904297	+64.07226563	-7.64648438	-72.11425781	+2372	+8.38916016	-6.49951172	-0.53173828	+5.64697266	-8.15185547	+12.78808594	+1992	+6.50830078	-10.75341797	-0.66357422	+35.04638672	+7.99804688	-50.55908203	+1060
+1457970386.31110000	+8.51660156	-7.32128906	-0.76904297	+64.07226563	-7.64648438	-72.11425781	+2372	+8.38916016	-6.49951172	-0.53173828	+5.64697266	-8.15185547	+12.78808594	+1992	+6.50830078	-10.75341797	-0.66357422	+35.06835938	+7.99804688	-50.55908203	+1060
+1457970386.31520010	+8.51660156	-7.32128906	-0.76904297	+64.07226563	-7.62451172	-72.11425781	+2372	+8.38916016	-6.49951172	-0.53173828	+5.62500000	-8.12988281	+12.78808594	+1988	+6.50830078	-10.75341797	-0.66357422	+35.06835938	+8.02001953	-50.55908203	+1060
+1457970386.32360010	+8.51220703	-7.32128906	-0.76904297	+64.07226563	-7.58056641	-72.09228516	+2368	+8.38476563	-6.49951172	-0.53173828	+5.62500000	-8.10791016	+12.76611328	+1984	+6.50830078	-10.75341797	-0.66357422	+35.06835938	+8.04199219	-50.55908203	+1060
+1457970386.32769990	+8.51220703	-7.32128906	-0.76904297	+64.09423828	-7.55859375	-72.09228516	+2364	+8.38476563	-6.49951172	-0.53173828	+5.62500000	-8.10791016	+12.76611328	+1984	+6.50390625	-10.75341797	-0.66357422	+35.06835938	+8.04199219	-50.55908203	+1060
+1457970386.33189990	+8.51220703	-7.32128906	-0.76904297	+64.09423828	-7.53662109	-72.09228516	+2364	+8.38476563	-6.49951172	-0.53613281	+5.62500000	-8.08593750	+12.74414063	+1984	+6.50390625	-10.75341797	-0.66357422	+35.06835938	+8.06396484	-50.53710938	+1060
+1457970386.34019990	+8.51220703	-7.32128906	-0.77343750	+64.11621094	-7.49267578	-72.07031250	+2360	+8.38476563	-6.49951172	-0.53613281	+5.62500000	-8.04199219	+12.74414063	+1980	+6.49951172	-10.75781250	-0.66796875	+35.04638672	+8.08593750	-50.53710938	+1060
+1457970386.34439990	+8.50781250	-7.32128906	-0.77343750	+64.11621094	-7.49267578	-72.07031250	+2360	+8.38476563	-6.49951172	-0.53613281	+5.62500000	-8.04199219	+12.72216797	+1980	+6.49951172	-10.75781250	-0.66796875	+35.04638672	+8.10791016	-50.51513672	+1060
+1457970386.34859990	+8.50781250	-7.32128906	-0.77343750	+64.11621094	-7.47070313	-72.04833984	+2356	+8.38476563	-6.49951172	-0.53613281	+5.62500000	-8.02001953	+12.72216797	+1980	+6.49511719	-10.75781250	-0.67236328	+35.02441406	+8.12988281	-50.51513672	+1060
+1457970386.35270000	+8.50781250	-7.32128906	-0.77343750	+64.13818359	-7.44873047	-72.04833984	+2356	+8.38476563	-6.49951172	-0.54052734	+5.62500000	-7.99804688	+12.70019531	+1976	+6.49511719	-10.75781250	-0.67236328	+35.02441406	+8.15185547	-50.51513672	+1060
+1457970386.36110000	+8.50781250	-7.32568359	-0.77783203	+64.13818359	-7.40478516	-72.02636719	+2352	+8.38037109	-6.49951172	-0.54052734	+5.62500000	-7.97607422	+12.67822266	+1976	+6.49072266	-10.76220703	-0.67236328	+35.02441406	+8.17382813	-50.51513672	+1060
+1457970386.36520000	+8.50781250	-7.32568359	-0.77783203	+64.13818359	-7.40478516	-72.02636719	+2352	+8.38037109	-6.50390625	-0.54052734	+5.60302734	-7.95410156	+12.67822266	+1972	+6.49072266	-10.76220703	-0.67236328	+35.00244141	+8.19580078	-50.51513672	+1056
+1457970386.37360000	+8.50341797	-7.32568359	-0.78222656	+64.13818359	-7.38281250	-72.00439453	+2348	+8.38037109	-6.50390625	-0.54492188	+5.60302734	-7.91015625	+12.65625000	+1972	+6.49072266	-10.76220703	-0.67236328	+35.02441406	+8.23974609	-50.51513672	+1056
+1457970386.37770010	+8.50341797	-7.32568359	-0.78222656	+64.13818359	-7.38281250	-71.98242188	+2344	+8.38037109	-6.50390625	-0.54492188	+5.60302734	-7.91015625	+12.65625000	+1972	+6.49072266	-10.76220703	-0.67236328	+35.02441406	+8.26171875	-50.53710938	+1052
+1457970386.38190010	+8.50341797	-7.32568359	-0.78222656	+64.13818359	-7.36083984	-71.98242188	+2344	+8.38037109	-6.50390625	-0.54492188	+5.60302734	-7.88818359	+12.65625000	+1968	+6.49072266	-10.76220703	-0.67236328	+35.04638672	+8.26171875	-50.53710938	+1052
+1457970386.38599990	+8.50341797	-7.32568359	-0.78222656	+64.13818359	-7.36083984	-71.98242188	+2344	+8.38037109	-6.50390625	-0.54492188	+5.60302734	-7.88818359	+12.63427734	+1968	+6.49511719	-10.76220703	-0.66796875	+35.04638672	+8.28369141	-50.55908203	+1052
+1457970386.39019990	+8.50341797	-7.32568359	-0.78662109	+64.13818359	-7.36083984	-71.96044922	+2340	+8.37597656	-6.50390625	-0.54492188	+5.60302734	-7.86621094	+12.63427734	+1968	+6.49511719	-10.76220703	-0.66796875	+35.06835938	+8.30566406	-50.55908203	+1052
+1457970386.39850000	+8.50341797	-7.33007813	-0.78662109	+64.13818359	-7.33886719	-71.93847656	+2340	+8.37597656	-6.50390625	-0.54931641	+5.60302734	-7.84423828	+12.61230469	+1964	+6.49951172	-10.76220703	-0.66357422	+35.09033203	+8.32763672	-50.60302734	+1052
+1457970386.40689990	+8.50341797	-7.33007813	-0.79101563	+64.13818359	-7.33886719	-71.93847656	+2336	+8.37597656	-6.50390625	-0.54931641	+5.60302734	-7.82226563	+12.61230469	+1964	+6.49951172	-10.76220703	-0.66357422	+35.11230469	+8.34960938	-50.62500000	+1052
+1457970386.41520000	+8.50341797	-7.33007813	-0.79101563	+64.13818359	-7.33886719	-71.91650391	+2332	+8.37597656	-6.50390625	-0.54931641	+5.60302734	-7.82226563	+12.59033203	+1960	+6.50390625	-10.76220703	-0.65917969	+35.13427734	+8.37158203	-50.64697266	+1052
+1457970386.41940000	+8.50341797	-7.33007813	-0.79541016	+64.13818359	-7.31689453	-71.91650391	+2332	+8.37597656	-6.50390625	-0.54931641	+5.58105469	-7.80029297	+12.59033203	+1960	+6.50390625	-10.76220703	-0.65917969	+35.13427734	+8.39355469	-50.64697266	+1052
+1457970386.42350010	+8.50341797	-7.33007813	-0.79541016	+64.13818359	-7.31689453	-71.89453125	+2328	+8.37597656	-6.50830078	-0.55371094	+5.58105469	-7.80029297	+12.59033203	+1960	+6.50390625	-10.76220703	-0.65917969	+35.13427734	+8.39355469	-50.64697266	+1052
+1457970386.42770000	+8.49902344	-7.33447266	-0.79541016	+64.13818359	-7.31689453	-71.89453125	+2328	+8.37597656	-6.50830078	-0.55371094	+5.58105469	-7.77832031	+12.56835938	+1960	+6.49951172	-10.76220703	-0.65917969	+35.13427734	+8.41552734	-50.64697266	+1052
+1457970386.43190000	+8.49902344	-7.33447266	-0.79541016	+64.13818359	-7.29492188	-71.89453125	+2328	+8.37158203	-6.50830078	-0.55371094	+5.58105469	-7.77832031	+12.56835938	+1956	+6.49951172	-10.76220703	-0.65917969	+35.13427734	+8.41552734	-50.64697266	+1052
+1457970386.43600010	+8.49902344	-7.33447266	-0.79541016	+64.13818359	-7.29492188	-71.87255859	+2324	+8.37158203	-6.50830078	-0.55371094	+5.58105469	-7.75634766	+12.56835938	+1956	+6.49951172	-10.76220703	-0.66357422	+35.13427734	+8.41552734	-50.64697266	+1052
+1457970386.44440010	+8.49902344	-7.33447266	-0.79980469	+64.13818359	-7.27294922	-71.87255859	+2320	+8.37158203	-6.50830078	-0.55810547	+5.58105469	-7.73437500	+12.54638672	+1956	+6.49951172	-10.76220703	-0.66357422	+35.13427734	+8.43750000	-50.62500000	+1052
+1457970386.44849990	+8.49902344	-7.33447266	-0.79980469	+64.13818359	-7.27294922	-71.85058594	+2320	+8.37158203	-6.50830078	-0.55810547	+5.58105469	-7.71240234	+12.54638672	+1952	+6.49511719	-10.76220703	-0.66357422	+35.11230469	+8.45947266	-50.62500000	+1052
+1457970386.45680000	+8.49902344	-7.33447266	-0.79980469	+64.13818359	-7.25097656	-71.85058594	+2316	+8.37158203	-6.50830078	-0.55810547	+5.55908203	-7.69042969	+12.54638672	+1952	+6.49511719	-10.76220703	-0.66796875	+35.09033203	+8.48144531	-50.60302734	+1052
+1457970386.46100000	+8.49902344	-7.33447266	-0.79980469	+64.13818359	-7.22900391	-71.85058594	+2316	+8.37158203	-6.50830078	-0.55810547	+5.55908203	-7.69042969	+12.54638672	+1952	+6.49072266	-10.76660156	-0.66796875	+35.09033203	+8.48144531	-50.60302734	+1052
+1457970386.46519990	+8.49902344	-7.33447266	-0.79980469	+64.13818359	-7.22900391	-71.82861328	+2312	+8.37158203	-6.50830078	-0.55810547	+5.55908203	-7.66845703	+12.52441406	+1948	+6.49072266	-10.76660156	-0.66796875	+35.06835938	+8.48144531	-50.60302734	+1048
+1457970386.47350000	+8.49902344	-7.33447266	-0.79980469	+64.13818359	-7.20703125	-71.82861328	+2308	+8.37158203	-6.50830078	-0.56250000	+5.55908203	-7.66845703	+12.52441406	+1948	+6.49072266	-10.76660156	-0.66796875	+35.06835938	+8.50341797	-50.60302734	+1048
+1457970386.47770000	+8.49902344	-7.33447266	-0.79980469	+64.13818359	-7.20703125	-71.82861328	+2308	+8.37158203	-6.51269531	-0.56250000	+5.55908203	-7.64648438	+12.52441406	+1948	+6.48632813	-10.76660156	-0.66796875	+35.06835938	+8.52539063	-50.60302734	+1048
+1457970386.48180010	+8.49902344	-7.33447266	-0.79980469	+64.13818359	-7.18505859	-71.82861328	+2308	+8.37158203	-6.51269531	-0.56250000	+5.55908203	-7.64648438	+12.52441406	+1948	+6.48632813	-10.76660156	-0.66796875	+35.06835938	+8.52539063	-50.60302734	+1048
+1457970386.48600010	+8.49902344	-7.33447266	-0.79980469	+64.13818359	-7.18505859	-71.82861328	+2304	+8.37158203	-6.51269531	-0.56250000	+5.55908203	-7.64648438	+12.52441406	+1944	+6.48632813	-10.76660156	-0.66796875	+35.06835938	+8.52539063	-50.60302734	+1044
+1457970386.49020000	+8.49902344	-7.33447266	-0.79980469	+64.13818359	-7.18505859	-71.82861328	+2304	+8.37158203	-6.51269531	-0.56250000	+5.55908203	-7.64648438	+12.52441406	+1944	+6.48632813	-10.76660156	-0.66796875	+35.06835938	+8.54736328	-50.60302734	+1044
+1457970386.49429990	+8.49902344	-7.33447266	-0.79980469	+64.13818359	-7.18505859	-71.82861328	+2300	+8.37158203	-6.51269531	-0.56250000	+5.55908203	-7.62451172	+12.52441406	+1944	+6.49072266	-10.76660156	-0.66796875	+35.06835938	+8.54736328	-50.60302734	+1044
+1457970386.50270010	+8.49902344	-7.33886719	-0.79980469	+64.13818359	-7.16308594	-71.82861328	+2300	+8.37158203	-6.51269531	-0.56250000	+5.53710938	-7.62451172	+12.52441406	+1944	+6.49072266	-10.76660156	-0.66796875	+35.09033203	+8.54736328	-50.62500000	+1044
+1457970386.50679990	+8.49902344	-7.33886719	-0.80419922	+64.13818359	-7.16308594	-71.82861328	+2300	+8.37158203	-6.51269531	-0.56250000	+5.53710938	-7.62451172	+12.52441406	+1940	+6.49072266	-10.76660156	-0.66796875	+35.09033203	+8.54736328	-50.62500000	+1044
+1457970386.51099990	+8.49902344	-7.33886719	-0.80419922	+64.13818359	-7.16308594	-71.82861328	+2296	+8.37158203	-6.51269531	-0.56250000	+5.53710938	-7.62451172	+12.52441406	+1940	+6.49072266	-10.76660156	-0.66357422	+35.09033203	+8.56933594	-50.64697266	+1044
+1457970386.51930000	+8.49902344	-7.33886719	-0.80419922	+64.13818359	-7.16308594	-71.82861328	+2296	+8.37158203	-6.51269531	-0.56250000	+5.53710938	-7.62451172	+12.50244141	+1940	+6.49511719	-10.76660156	-0.66357422	+35.11230469	+8.56933594	-50.64697266	+1044
+1457970386.52350000	+8.49902344	-7.33886719	-0.80419922	+64.13818359	-7.16308594	-71.82861328	+2292	+8.37158203	-6.51269531	-0.56250000	+5.53710938	-7.60253906	+12.50244141	+1940	+6.49511719	-10.76660156	-0.66357422	+35.11230469	+8.56933594	-50.66894531	+1044
+1457970386.53180000	+8.49902344	-7.33886719	-0.80419922	+64.13818359	-7.14111328	-71.82861328	+2292	+8.37158203	-6.51269531	-0.56689453	+5.53710938	-7.60253906	+12.50244141	+1936	+6.49511719	-10.76660156	-0.66357422	+35.11230469	+8.59130859	-50.66894531	+1044
+1457970386.54010010	+8.49902344	-7.33886719	-0.80419922	+64.13818359	-7.14111328	-71.82861328	+2292	+8.37158203	-6.51269531	-0.56689453	+5.53710938	-7.60253906	+12.50244141	+1936	+6.49511719	-10.76660156	-0.66357422	+35.11230469	+8.59130859	-50.66894531	+1044
+1457970386.54430010	+8.49902344	-7.33886719	-0.80419922	+64.13818359	-7.11914063	-71.80664063	+2288	+8.37158203	-6.51269531	-0.56689453	+5.53710938	-7.58056641	+12.50244141	+1936	+6.49511719	-10.76660156	-0.66357422	+35.11230469	+8.59130859	-50.66894531	+1044
+1457970386.54850010	+8.49902344	-7.33886719	-0.80419922	+64.13818359	-7.11914063	-71.80664063	+2288	+8.36718750	-6.51269531	-0.56689453	+5.53710938	-7.58056641	+12.50244141	+1936	+6.49072266	-10.76660156	-0.66357422	+35.11230469	+8.61328125	-50.66894531	+1044
+1457970386.55259990	+8.49902344	-7.33886719	-0.80419922	+64.13818359	-7.09716797	-71.80664063	+2288	+8.36718750	-6.51269531	-0.56689453	+5.53710938	-7.58056641	+12.50244141	+1936	+6.49072266	-10.76660156	-0.66357422	+35.09033203	+8.61328125	-50.64697266	+1044
+1457970386.55679990	+8.49902344	-7.34326172	-0.80419922	+64.13818359	-7.09716797	-71.80664063	+2288	+8.36718750	-6.51269531	-0.56689453	+5.53710938	-7.58056641	+12.50244141	+1936	+6.49072266	-10.77099609	-0.66796875	+35.09033203	+8.61328125	-50.64697266	+1044
+1457970386.56100010	+8.49902344	-7.34326172	-0.80419922	+64.13818359	-7.09716797	-71.80664063	+2284	+8.36718750	-6.51269531	-0.56689453	+5.51513672	-7.55859375	+12.50244141	+1932	+6.49072266	-10.77099609	-0.66796875	+35.09033203	+8.63525391	-50.64697266	+1044
+1457970386.56510000	+8.49902344	-7.34326172	-0.80859375	+64.13818359	-7.07519531	-71.78466797	+2284	+8.36718750	-6.51269531	-0.56689453	+5.51513672	-7.55859375	+12.50244141	+1932	+6.48632813	-10.77099609	-0.66796875	+35.09033203	+8.63525391	-50.62500000	+1044
+1457970386.57349990	+8.49462891	-7.34326172	-0.80859375	+64.13818359	-7.05322266	-71.78466797	+2280	+8.36718750	-6.51269531	-0.56689453	+5.51513672	-7.53662109	+12.48046875	+1932	+6.48632813	-10.77099609	-0.66796875	+35.06835938	+8.65722656	-50.62500000	+1044
+1457970386.57760000	+8.49462891	-7.34326172	-0.80859375	+64.13818359	-7.05322266	-71.78466797	+2280	+8.36718750	-6.51708984	-0.56689453	+5.51513672	-7.53662109	+12.48046875	+1932	+6.48632813	-10.77099609	-0.67236328	+35.06835938	+8.65722656	-50.62500000	+1044
+1457970386.58180000	+8.49462891	-7.34326172	-0.80859375	+64.13818359	-7.03125000	-71.76269531	+2280	+8.36718750	-6.51708984	-0.57128906	+5.51513672	-7.51464844	+12.48046875	+1932	+6.48193359	-10.77099609	-0.67236328	+35.06835938	+8.67919922	-50.60302734	+1044
+1457970386.58600000	+8.49462891	-7.34326172	-0.80859375	+64.13818359	-7.03125000	-71.76269531	+2280	+8.36718750	-6.51708984	-0.57128906	+5.51513672	-7.51464844	+12.48046875	+1932	+6.48193359	-10.77099609	-0.67236328	+35.04638672	+8.67919922	-50.60302734	+1044
+1457970386.59010000	+8.49462891	-7.34326172	-0.80859375	+64.13818359	-7.00927734	-71.76269531	+2280	+8.36718750	-6.51708984	-0.57128906	+5.51513672	-7.49267578	+12.45849609	+1932	+6.48193359	-10.77099609	-0.67236328	+35.04638672	+8.70117188	-50.60302734	+1044
+1457970386.59850000	+8.49462891	-7.34326172	-0.81298828	+64.13818359	-7.00927734	-71.74072266	+2276	+8.36718750	-6.51708984	-0.57128906	+5.49316406	-7.49267578	+12.45849609	+1928	+6.48193359	-10.77539063	-0.67236328	+35.06835938	+8.72314453	-50.60302734	+1044
+1457970386.60260010	+8.49462891	-7.34326172	-0.81298828	+64.13818359	-6.98730469	-71.74072266	+2276	+8.36718750	-6.51708984	-0.57128906	+5.49316406	-7.49267578	+12.45849609	+1928	+6.48193359	-10.77099609	-0.67236328	+35.06835938	+8.72314453	-50.62500000	+1040
+1457970386.60680010	+8.49462891	-7.34326172	-0.81298828	+64.13818359	-6.98730469	-71.74072266	+2276	+8.36718750	-6.51708984	-0.57128906	+5.49316406	-7.47070313	+12.45849609	+1928	+6.48193359	-10.77099609	-0.67236328	+35.06835938	+8.74511719	-50.62500000	+1040
+1457970386.61089990	+8.49462891	-7.34326172	-0.81298828	+64.13818359	-6.98730469	-71.74072266	+2276	+8.36718750	-6.51708984	-0.57128906	+5.49316406	-7.47070313	+12.45849609	+1928	+6.48632813	-10.77099609	-0.66796875	+35.09033203	+8.74511719	-50.62500000	+1040
+1457970386.61929990	+8.49462891	-7.34326172	-0.81298828	+64.13818359	-6.98730469	-71.74072266	+2272	+8.36718750	-6.51708984	-0.57128906	+5.49316406	-7.47070313	+12.45849609	+1928	+6.48632813	-10.77099609	-0.66796875	+35.09033203	+8.76708984	-50.64697266	+1040
+1457970386.62340000	+8.49462891	-7.34326172	-0.81298828	+64.13818359	-6.98730469	-71.74072266	+2272	+8.36718750	-6.51708984	-0.57128906	+5.49316406	-7.47070313	+12.43652344	+1928	+6.48632813	-10.77099609	-0.66796875	+35.11230469	+8.76708984	-50.64697266	+1040
+1457970386.62760000	+8.49023438	-7.34326172	-0.81298828	+64.13818359	-6.96533203	-71.74072266	+2272	+8.36718750	-6.51708984	-0.57568359	+5.49316406	-7.47070313	+12.43652344	+1928	+6.48632813	-10.77099609	-0.66796875	+35.11230469	+8.76708984	-50.64697266	+1040
+1457970386.63179990	+8.49023438	-7.34326172	-0.81738281	+64.13818359	-6.96533203	-71.74072266	+2272	+8.36718750	-6.51708984	-0.57568359	+5.49316406	-7.44873047	+12.43652344	+1924	+6.49072266	-10.77099609	-0.66796875	+35.13427734	+8.78906250	-50.66894531	+1044
+1457970386.64010000	+8.49023438	-7.34326172	-0.81738281	+64.13818359	-6.96533203	-71.74072266	+2272	+8.36279297	-6.52148438	-0.57568359	+5.49316406	-7.44873047	+12.43652344	+1924	+6.49072266	-10.77099609	-0.66796875	+35.13427734	+8.78906250	-50.66894531	+1044
+1457970386.64430000	+8.49023438	-7.34326172	-0.81738281	+64.16015625	-6.96533203	-71.74072266	+2268	+8.36279297	-6.52148438	-0.57568359	+5.49316406	-7.44873047	+12.43652344	+1924	+6.49072266	-10.77099609	-0.66796875	+35.13427734	+8.78906250	-50.66894531	+1044
+1457970386.64840010	+8.49023438	-7.34326172	-0.81738281	+64.16015625	-6.96533203	-71.74072266	+2268	+8.36279297	-6.52148438	-0.57568359	+5.49316406	-7.44873047	+12.43652344	+1924	+6.49072266	-10.77099609	-0.66796875	+35.13427734	+8.78906250	-50.66894531	+1044
+1457970386.65260000	+8.49023438	-7.34326172	-0.81738281	+64.16015625	-6.94335938	-71.74072266	+2268	+8.36279297	-6.52148438	-0.57568359	+5.49316406	-7.44873047	+12.43652344	+1924	+6.49072266	-10.77099609	-0.66796875	+35.13427734	+8.81103516	-50.66894531	+1044
+1457970386.66090010	+8.49023438	-7.34765625	-0.81738281	+64.16015625	-6.94335938	-71.74072266	+2268	+8.36279297	-6.52148438	-0.57568359	+5.49316406	-7.42675781	+12.41455078	+1924	+6.49072266	-10.77099609	-0.66796875	+35.13427734	+8.81103516	-50.66894531	+1044
+1457970386.66510010	+8.49023438	-7.34326172	-0.81738281	+64.16015625	-6.94335938	-71.74072266	+2264	+8.36279297	-6.52148438	-0.57568359	+5.49316406	-7.42675781	+12.41455078	+1920	+6.48632813	-10.77099609	-0.66796875	+35.13427734	+8.81103516	-50.66894531	+1044
+1457970386.66930010	+8.49023438	-7.34326172	-0.81738281	+64.16015625	-6.94335938	-71.74072266	+2264	+8.36279297	-6.52148438	-0.57568359	+5.49316406	-7.42675781	+12.41455078	+1920	+6.48632813	-10.77099609	-0.66796875	+35.13427734	+8.81103516	-50.64697266	+1044
+1457970386.67339990	+8.49023438	-7.34326172	-0.81738281	+64.16015625	-6.92138672	-71.74072266	+2264	+8.36279297	-6.52148438	-0.57568359	+5.47119141	-7.42675781	+12.41455078	+1920	+6.48632813	-10.77099609	-0.66796875	+35.13427734	+8.81103516	-50.64697266	+1044
+1457970386.67759990	+8.49023438	-7.34326172	-0.81738281	+64.18212891	-6.92138672	-71.74072266	+2264	+8.36279297	-6.52148438	-0.57568359	+5.47119141	-7.42675781	+12.41455078	+1920	+6.48632813	-10.77099609	-0.66796875	+35.13427734	+8.81103516	-50.64697266	+1044
+1457970386.68590000	+8.49023438	-7.34326172	-0.81738281	+64.18212891	-6.92138672	-71.76269531	+2260	+8.36279297	-6.52148438	-0.57568359	+5.47119141	-7.40478516	+12.39257813	+1920	+6.48632813	-10.77539063	-0.67236328	+35.13427734	+8.83300781	-50.64697266	+1044
+1457970386.69010000	+8.49023438	-7.34326172	-0.81738281	+64.18212891	-6.92138672	-71.76269531	+2260	+8.36279297	-6.52148438	-0.58007813	+5.47119141	-7.40478516	+12.39257813	+1920	+6.48632813	-10.77539063	-0.67236328	+35.11230469	+8.83300781	-50.64697266	+1044
+1457970386.69420000	+8.49023438	-7.34326172	-0.81738281	+64.18212891	-6.92138672	-71.76269531	+2260	+8.36279297	-6.52148438	-0.58007813	+5.47119141	-7.40478516	+12.39257813	+1920	+6.48193359	-10.77539063	-0.67236328	+35.11230469	+8.83300781	-50.64697266	+1044
+1457970386.69840000	+8.49023438	-7.34326172	-0.81738281	+64.18212891	-6.92138672	-71.76269531	+2260	+8.36279297	-6.52148438	-0.58007813	+5.47119141	-7.40478516	+12.39257813	+1916	+6.48193359	-10.77539063	-0.67236328	+35.11230469	+8.83300781	-50.64697266	+1040
+1457970386.70670010	+8.49023438	-7.34326172	-0.81738281	+64.16015625	-6.92138672	-71.76269531	+2256	+8.36279297	-6.52148438	-0.58007813	+5.47119141	-7.40478516	+12.39257813	+1916	+6.48193359	-10.77539063	-0.67236328	+35.11230469	+8.83300781	-50.64697266	+1040
+1457970386.71510000	+8.49023438	-7.34326172	-0.81738281	+64.16015625	-6.92138672	-71.78466797	+2256	+8.36279297	-6.52148438	-0.58007813	+5.47119141	-7.40478516	+12.37060547	+1916	+6.48632813	-10.77539063	-0.67236328	+35.11230469	+8.83300781	-50.66894531	+1040
+1457970386.72760010	+8.49023438	-7.34765625	-0.81738281	+64.16015625	-6.92138672	-71.78466797	+2256	+8.36279297	-6.52148438	-0.58007813	+5.44921875	-7.40478516	+12.37060547	+1916	+6.48632813	-10.77539063	-0.66796875	+35.11230469	+8.83300781	-50.66894531	+1040
+1457970386.73169990	+8.49023438	-7.34765625	-0.81738281	+64.16015625	-6.92138672	-71.78466797	+2256	+8.36279297	-6.52148438	-0.58007813	+5.44921875	-7.40478516	+12.37060547	+1916	+6.48632813	-10.77539063	-0.66796875	+35.11230469	+8.83300781	-50.69091797	+1040
+1457970386.73589990	+8.49023438	-7.34765625	-0.81738281	+64.16015625	-6.92138672	-71.78466797	+2252	+8.36279297	-6.52148438	-0.58007813	+5.44921875	-7.42675781	+12.37060547	+1912	+6.48632813	-10.77099609	-0.66796875	+35.11230469	+8.83300781	-50.69091797	+1040
+1457970386.74009990	+8.49023438	-7.34765625	-0.81738281	+64.13818359	-6.92138672	-71.78466797	+2252	+8.36279297	-6.52148438	-0.58007813	+5.44921875	-7.42675781	+12.37060547	+1912	+6.48632813	-10.77099609	-0.66796875	+35.11230469	+8.83300781	-50.69091797	+1040
+1457970386.74420000	+8.49023438	-7.34765625	-0.81738281	+64.13818359	-6.92138672	-71.80664063	+2252	+8.36279297	-6.52148438	-0.58007813	+5.44921875	-7.42675781	+12.37060547	+1912	+6.48632813	-10.77099609	-0.66796875	+35.11230469	+8.83300781	-50.69091797	+1040
+1457970386.74840000	+8.49023438	-7.34765625	-0.81738281	+64.13818359	-6.92138672	-71.80664063	+2252	+8.36279297	-6.52148438	-0.58007813	+5.42724609	-7.42675781	+12.37060547	+1912	+6.48632813	-10.77099609	-0.66796875	+35.11230469	+8.83300781	-50.71289063	+1040
+1457970386.75670000	+8.49462891	-7.34765625	-0.81298828	+64.11621094	-6.92138672	-71.80664063	+2252	+8.36279297	-6.52148438	-0.58007813	+5.42724609	-7.42675781	+12.37060547	+1912	+6.49072266	-10.77099609	-0.66357422	+35.11230469	+8.83300781	-50.71289063	+1040
+1457970386.76090000	+8.49462891	-7.34765625	-0.81298828	+64.11621094	-6.94335938	-71.82861328	+2252	+8.36279297	-6.52148438	-0.58007813	+5.42724609	-7.42675781	+12.37060547	+1912	+6.49072266	-10.77099609	-0.66357422	+35.11230469	+8.83300781	-50.71289063	+1036
+1457970386.76500010	+8.49462891	-7.34765625	-0.81298828	+64.11621094	-6.94335938	-71.82861328	+2252	+8.36718750	-6.52148438	-0.58007813	+5.42724609	-7.42675781	+12.37060547	+1912	+6.49072266	-10.77099609	-0.66357422	+35.11230469	+8.83300781	-50.71289063	+1036
+1457970386.76920010	+8.49462891	-7.34765625	-0.81298828	+64.09423828	-6.94335938	-71.82861328	+2252	+8.36718750	-6.52148438	-0.58007813	+5.40527344	-7.42675781	+12.37060547	+1912	+6.49072266	-10.77099609	-0.66357422	+35.11230469	+8.83300781	-50.71289063	+1036
+1457970386.77340010	+8.49462891	-7.34765625	-0.81298828	+64.09423828	-6.94335938	-71.82861328	+2252	+8.36718750	-6.52148438	-0.58007813	+5.40527344	-7.42675781	+12.37060547	+1912	+6.49072266	-10.77099609	-0.66357422	+35.09033203	+8.83300781	-50.71289063	+1036
+1457970386.78169990	+8.49462891	-7.34765625	-0.81298828	+64.07226563	-6.92138672	-71.85058594	+2252	+8.36718750	-6.52148438	-0.58007813	+5.38330078	-7.44873047	+12.37060547	+1912	+6.48632813	-10.77539063	-0.66796875	+35.09033203	+8.83300781	-50.71289063	+1036
+1457970386.78590010	+8.49902344	-7.34765625	-0.81298828	+64.07226563	-6.92138672	-71.85058594	+2252	+8.36718750	-6.52148438	-0.58007813	+5.38330078	-7.44873047	+12.37060547	+1912	+6.48632813	-10.77539063	-0.66796875	+35.06835938	+8.83300781	-50.71289063	+1036
+1457970386.79419990	+8.49902344	-7.34765625	-0.80859375	+64.05029297	-6.92138672	-71.87255859	+2252	+8.36718750	-6.52148438	-0.58007813	+5.36132813	-7.44873047	+12.34863281	+1912	+6.48632813	-10.77539063	-0.66796875	+35.06835938	+8.83300781	-50.71289063	+1036
+1457970386.79839990	+8.49902344	-7.34765625	-0.80859375	+64.05029297	-6.92138672	-71.87255859	+2252	+8.36718750	-6.52148438	-0.58007813	+5.36132813	-7.42675781	+12.34863281	+1912	+6.48632813	-10.77539063	-0.66796875	+35.04638672	+8.83300781	-50.71289063	+1036
+1457970386.80250000	+8.49902344	-7.34765625	-0.80859375	+64.05029297	-6.92138672	-71.87255859	+2252	+8.36718750	-6.52148438	-0.58007813	+5.36132813	-7.42675781	+12.34863281	+1912	+6.48632813	-10.77539063	-0.66796875	+35.04638672	+8.83300781	-50.71289063	+1036
+1457970386.80670000	+8.49902344	-7.34765625	-0.80859375	+64.05029297	-6.92138672	-71.87255859	+2252	+8.36718750	-6.52148438	-0.58007813	+5.33935547	-7.42675781	+12.34863281	+1912	+6.48632813	-10.77539063	-0.66796875	+35.04638672	+8.83300781	-50.71289063	+1036
+1457970386.81090000	+8.49902344	-7.34765625	-0.80859375	+64.05029297	-6.92138672	-71.87255859	+2248	+8.36718750	-6.52148438	-0.58007813	+5.33935547	-7.42675781	+12.34863281	+1912	+6.48632813	-10.77539063	-0.66796875	+35.04638672	+8.83300781	-50.71289063	+1036
+1457970386.81500010	+8.49902344	-7.35205078	-0.80859375	+64.02832031	-6.92138672	-71.89453125	+2248	+8.37158203	-6.52148438	-0.58007813	+5.33935547	-7.42675781	+12.34863281	+1912	+6.48632813	-10.77539063	-0.66796875	+35.02441406	+8.83300781	-50.71289063	+1032
+1457970386.82750010	+8.49902344	-7.35205078	-0.80859375	+64.02832031	-6.92138672	-71.89453125	+2248	+8.37158203	-6.52148438	-0.58007813	+5.29541016	-7.42675781	+12.34863281	+1912	+6.48632813	-10.77539063	-0.66796875	+35.02441406	+8.83300781	-50.73486328	+1032
+1457970386.83590010	+8.49902344	-7.35205078	-0.80859375	+64.00634766	-6.92138672	-71.89453125	+2248	+8.37158203	-6.52148438	-0.58007813	+5.29541016	-7.42675781	+12.34863281	+1912	+6.48632813	-10.77539063	-0.66796875	+35.02441406	+8.83300781	-50.73486328	+1032
+1457970386.83999990	+8.49902344	-7.35205078	-0.80859375	+64.00634766	-6.92138672	-71.89453125	+2248	+8.37158203	-6.52148438	-0.58007813	+5.29541016	-7.42675781	+12.34863281	+1912	+6.48632813	-10.77539063	-0.66796875	+35.02441406	+8.83300781	-50.75683594	+1032
+1457970386.84419990	+8.49902344	-7.35205078	-0.81298828	+64.00634766	-6.92138672	-71.89453125	+2252	+8.37158203	-6.52587891	-0.58007813	+5.27343750	-7.44873047	+12.34863281	+1912	+6.49072266	-10.77539063	-0.66357422	+35.02441406	+8.83300781	-50.75683594	+1032
+1457970386.84830000	+8.49902344	-7.35205078	-0.81298828	+63.98437500	-6.92138672	-71.89453125	+2252	+8.37158203	-6.52587891	-0.58007813	+5.27343750	-7.44873047	+12.37060547	+1912	+6.49072266	-10.77539063	-0.66357422	+35.02441406	+8.83300781	-50.77880859	+1032
+1457970386.85669990	+8.49902344	-7.35205078	-0.81298828	+63.98437500	-6.92138672	-71.89453125	+2252	+8.37158203	-6.52587891	-0.58007813	+5.25146484	-7.44873047	+12.37060547	+1912	+6.49072266	-10.77539063	-0.66357422	+35.02441406	+8.81103516	-50.80078125	+1036
+1457970386.86080000	+8.49902344	-7.35644531	-0.81298828	+63.98437500	-6.92138672	-71.89453125	+2252	+8.37158203	-6.52587891	-0.58007813	+5.25146484	-7.44873047	+12.37060547	+1912	+6.49072266	-10.77539063	-0.65917969	+35.02441406	+8.81103516	-50.80078125	+1036
+1457970386.86500000	+8.50341797	-7.35644531	-0.81298828	+63.98437500	-6.92138672	-71.89453125	+2252	+8.37158203	-6.52587891	-0.58007813	+5.25146484	-7.44873047	+12.37060547	+1912	+6.49072266	-10.77539063	-0.65917969	+35.02441406	+8.81103516	-50.80078125	+1036
+1457970386.86920000	+8.50341797	-7.35644531	-0.81298828	+63.96240234	-6.92138672	-71.89453125	+2252	+8.37597656	-6.52587891	-0.58007813	+5.25146484	-7.44873047	+12.37060547	+1912	+6.49072266	-10.77539063	-0.65917969	+35.02441406	+8.81103516	-50.82275391	+1036
+1457970386.87330010	+8.50341797	-7.35644531	-0.81298828	+63.96240234	-6.92138672	-71.89453125	+2252	+8.37597656	-6.52587891	-0.58007813	+5.25146484	-7.44873047	+12.37060547	+1912	+6.49072266	-10.77539063	-0.65917969	+35.00244141	+8.81103516	-50.82275391	+1036
+1457970386.88170000	+8.50341797	-7.35644531	-0.81298828	+63.96240234	-6.92138672	-71.89453125	+2252	+8.37597656	-6.52587891	-0.58007813	+5.22949219	-7.44873047	+12.37060547	+1912	+6.49072266	-10.77539063	-0.65917969	+35.00244141	+8.81103516	-50.82275391	+1036
+1457970386.88579990	+8.50341797	-7.35644531	-0.80859375	+63.96240234	-6.92138672	-71.89453125	+2256	+8.37597656	-6.52587891	-0.58007813	+5.22949219	-7.44873047	+12.37060547	+1912	+6.49072266	-10.77539063	-0.65917969	+34.98046875	+8.81103516	-50.82275391	+1036
+1457970386.89000010	+8.50341797	-7.35205078	-0.80859375	+63.96240234	-6.92138672	-71.89453125	+2256	+8.37597656	-6.52587891	-0.58007813	+5.22949219	-7.44873047	+12.37060547	+1912	+6.49072266	-10.77539063	-0.65917969	+34.98046875	+8.81103516	-50.82275391	+1036
+1457970386.89420010	+8.50341797	-7.35205078	-0.80859375	+63.96240234	-6.92138672	-71.89453125	+2256	+8.37597656	-6.52587891	-0.58007813	+5.22949219	-7.44873047	+12.37060547	+1912	+6.49072266	-10.77539063	-0.65917969	+34.95849609	+8.81103516	-50.82275391	+1036
+1457970386.90249990	+8.50341797	-7.35205078	-0.80859375	+63.96240234	-6.92138672	-71.89453125	+2256	+8.37597656	-6.52587891	-0.58007813	+5.20751953	-7.44873047	+12.37060547	+1912	+6.48632813	-10.77539063	-0.66357422	+34.93652344	+8.81103516	-50.82275391	+1036
+1457970386.90669990	+8.50341797	-7.35205078	-0.80859375	+63.96240234	-6.92138672	-71.91650391	+2256	+8.37597656	-6.52587891	-0.58007813	+5.20751953	-7.44873047	+12.37060547	+1916	+6.48632813	-10.77539063	-0.66357422	+34.93652344	+8.81103516	-50.82275391	+1036
+1457970386.91080000	+8.50341797	-7.35205078	-0.80859375	+63.96240234	-6.92138672	-71.91650391	+2256	+8.37597656	-6.52587891	-0.58007813	+5.20751953	-7.44873047	+12.37060547	+1916	+6.48632813	-10.77978516	-0.66357422	+34.93652344	+8.81103516	-50.82275391	+1036
+1457970386.91910000	+8.50341797	-7.35205078	-0.80859375	+63.96240234	-6.92138672	-71.91650391	+2260	+8.37597656	-6.52587891	-0.58007813	+5.18554688	-7.44873047	+12.37060547	+1916	+6.48632813	-10.77978516	-0.66357422	+34.91455078	+8.78906250	-50.80078125	+1036
+1457970386.92330000	+8.50341797	-7.35205078	-0.80859375	+63.96240234	-6.92138672	-71.91650391	+2260	+8.37597656	-6.52587891	-0.58007813	+5.18554688	-7.44873047	+12.37060547	+1916	+6.48632813	-10.77978516	-0.66357422	+34.91455078	+8.78906250	-50.80078125	+1036
+1457970386.93160010	+8.50341797	-7.35205078	-0.80859375	+63.96240234	-6.92138672	-71.91650391	+2260	+8.37597656	-6.52587891	-0.58007813	+5.18554688	-7.44873047	+12.37060547	+1916	+6.48632813	-10.77978516	-0.66357422	+34.91455078	+8.78906250	-50.82275391	+1036
+1457970386.93580010	+8.50341797	-7.35205078	-0.80859375	+63.96240234	-6.92138672	-71.91650391	+2260	+8.37597656	-6.52587891	-0.58007813	+5.18554688	-7.44873047	+12.37060547	+1916	+6.48632813	-10.77978516	-0.66357422	+34.91455078	+8.78906250	-50.82275391	+1036
+1457970386.94409990	+8.50781250	-7.35205078	-0.80859375	+63.94042969	-6.92138672	-71.91650391	+2260	+8.37597656	-6.52587891	-0.58007813	+5.16357422	-7.44873047	+12.37060547	+1916	+6.48632813	-10.77539063	-0.66357422	+34.91455078	+8.78906250	-50.82275391	+1036
+1457970386.94829990	+8.50781250	-7.35205078	-0.80859375	+63.94042969	-6.92138672	-71.91650391	+2260	+8.37597656	-6.52587891	-0.58007813	+5.16357422	-7.47070313	+12.37060547	+1920	+6.49072266	-10.77539063	-0.66357422	+34.91455078	+8.78906250	-50.82275391	+1036
+1457970386.95250010	+8.50781250	-7.35205078	-0.80859375	+63.94042969	-6.92138672	-71.91650391	+2260	+8.37597656	-6.52587891	-0.58007813	+5.16357422	-7.47070313	+12.37060547	+1920	+6.49072266	-10.77539063	-0.66357422	+34.91455078	+8.78906250	-50.82275391	+1036
+1457970386.95660000	+8.50781250	-7.35205078	-0.81298828	+63.94042969	-6.92138672	-71.91650391	+2264	+8.37597656	-6.52587891	-0.58007813	+5.16357422	-7.47070313	+12.37060547	+1920	+6.49072266	-10.77539063	-0.66357422	+34.91455078	+8.78906250	-50.84472656	+1036
+1457970386.96499990	+8.50781250	-7.35205078	-0.81298828	+63.94042969	-6.92138672	-71.91650391	+2264	+8.38037109	-6.52587891	-0.58007813	+5.16357422	-7.47070313	+12.37060547	+1920	+6.49072266	-10.77539063	-0.65917969	+34.91455078	+8.78906250	-50.84472656	+1036
+1457970386.97330000	+8.50781250	-7.35644531	-0.80859375	+63.94042969	-6.92138672	-71.91650391	+2264	+8.38037109	-6.52587891	-0.58007813	+5.14160156	-7.47070313	+12.37060547	+1920	+6.49511719	-10.77539063	-0.65917969	+34.91455078	+8.78906250	-50.86669922	+1040
+1457970386.97750000	+8.50781250	-7.35644531	-0.80859375	+63.91845703	-6.92138672	-71.91650391	+2264	+8.38037109	-6.52587891	-0.58007813	+5.14160156	-7.47070313	+12.37060547	+1920	+6.49511719	-10.77539063	-0.65917969	+34.91455078	+8.78906250	-50.86669922	+1040
+1457970386.98160000	+8.50781250	-7.35644531	-0.80859375	+63.91845703	-6.92138672	-71.91650391	+2264	+8.38037109	-6.52587891	-0.58007813	+5.14160156	-7.47070313	+12.37060547	+1920	+6.49511719	-10.77539063	-0.65917969	+34.91455078	+8.78906250	-50.86669922	+1040
+1457970386.98580000	+8.50781250	-7.35644531	-0.80859375	+63.91845703	-6.92138672	-71.91650391	+2264	+8.38037109	-6.52587891	-0.58007813	+5.14160156	-7.47070313	+12.37060547	+1920	+6.49511719	-10.77539063	-0.65917969	+34.91455078	+8.78906250	-50.86669922	+1040
+1457970386.99410010	+8.50781250	-7.35644531	-0.80859375	+63.91845703	-6.92138672	-71.91650391	+2264	+8.38037109	-6.52587891	-0.58007813	+5.14160156	-7.47070313	+12.37060547	+1920	+6.49511719	-10.77539063	-0.65917969	+34.91455078	+8.78906250	-50.86669922	+1040
+1457970386.99830010	+8.50781250	-7.35205078	-0.80859375	+63.91845703	-6.92138672	-71.91650391	+2264	+8.38037109	-6.52587891	-0.58007813	+5.14160156	-7.47070313	+12.37060547	+1920	+6.49511719	-10.77539063	-0.65917969	+34.91455078	+8.78906250	-50.86669922	+1040
+1457970387.00239990	+8.50781250	-7.35205078	-0.80859375	+63.91845703	-6.92138672	-71.91650391	+2268	+8.38037109	-6.52587891	-0.58007813	+5.14160156	-7.47070313	+12.37060547	+1920	+6.49511719	-10.77539063	-0.65917969	+34.91455078	+8.78906250	-50.86669922	+1040
+1457970387.00659990	+8.50781250	-7.35205078	-0.80859375	+63.91845703	-6.92138672	-71.91650391	+2268	+8.38037109	-6.52587891	-0.58007813	+5.14160156	-7.47070313	+12.37060547	+1920	+6.49511719	-10.77539063	-0.66357422	+34.89257813	+8.78906250	-50.86669922	+1040
+1457970387.01079990	+8.50781250	-7.35205078	-0.80859375	+63.91845703	-6.92138672	-71.91650391	+2268	+8.38037109	-6.52587891	-0.58007813	+5.14160156	-7.47070313	+12.37060547	+1920	+6.49072266	-10.77539063	-0.66357422	+34.89257813	+8.78906250	-50.86669922	+1040
+1457970387.01490000	+8.50781250	-7.35205078	-0.80859375	+63.91845703	-6.92138672	-71.91650391	+2268	+8.38037109	-6.52587891	-0.58007813	+5.14160156	-7.47070313	+12.37060547	+1920	+6.49072266	-10.77539063	-0.66357422	+34.89257813	+8.78906250	-50.86669922	+1040
+1457970387.01910000	+8.50781250	-7.35205078	-0.80859375	+63.91845703	-6.92138672	-71.91650391	+2268	+8.38037109	-6.52587891	-0.58007813	+5.14160156	-7.47070313	+12.37060547	+1924	+6.49072266	-10.77978516	-0.66357422	+34.89257813	+8.78906250	-50.84472656	+1040
+1457970387.02740000	+8.50781250	-7.35205078	-0.80859375	+63.91845703	-6.92138672	-71.91650391	+2268	+8.38037109	-6.52587891	-0.58007813	+5.11962891	-7.47070313	+12.37060547	+1924	+6.49072266	-10.77978516	-0.66357422	+34.87060547	+8.78906250	-50.84472656	+1036
+1457970387.03160000	+8.50781250	-7.35205078	-0.80859375	+63.91845703	-6.92138672	-71.91650391	+2268	+8.38037109	-6.52587891	-0.58007813	+5.11962891	-7.47070313	+12.34863281	+1924	+6.49072266	-10.77978516	-0.66357422	+34.87060547	+8.78906250	-50.84472656	+1036
+1457970387.03580000	+8.50781250	-7.35205078	-0.80859375	+63.91845703	-6.92138672	-71.91650391	+2268	+8.38037109	-6.52587891	-0.58007813	+5.11962891	-7.47070313	+12.34863281	+1924	+6.49072266	-10.77978516	-0.66357422	+34.87060547	+8.78906250	-50.84472656	+1036
+1457970387.03990010	+8.50781250	-7.35205078	-0.80859375	+63.91845703	-6.92138672	-71.93847656	+2268	+8.38037109	-6.52587891	-0.58007813	+5.11962891	-7.47070313	+12.34863281	+1924	+6.49072266	-10.77978516	-0.66357422	+34.87060547	+8.78906250	-50.84472656	+1036
+1457970387.04410000	+8.50781250	-7.35205078	-0.80859375	+63.91845703	-6.92138672	-71.93847656	+2268	+8.38037109	-6.52587891	-0.58007813	+5.11962891	-7.47070313	+12.34863281	+1924	+6.49072266	-10.77978516	-0.66357422	+34.87060547	+8.78906250	-50.86669922	+1036
+1457970387.04830000	+8.50781250	-7.35205078	-0.80859375	+63.91845703	-6.92138672	-71.93847656	+2268	+8.38037109	-6.52587891	-0.58007813	+5.11962891	-7.47070313	+12.34863281	+1924	+6.49072266	-10.77978516	-0.66357422	+34.87060547	+8.78906250	-50.86669922	+1036
+1457970387.05240010	+8.50781250	-7.35205078	-0.80859375	+63.91845703	-6.92138672	-71.93847656	+2268	+8.38037109	-6.52587891	-0.58007813	+5.11962891	-7.47070313	+12.34863281	+1924	+6.49072266	-10.77978516	-0.66357422	+34.87060547	+8.78906250	-50.86669922	+1036
+1457970387.06080010	+8.50781250	-7.35205078	-0.80859375	+63.91845703	-6.92138672	-71.93847656	+2268	+8.38037109	-6.52587891	-0.58007813	+5.11962891	-7.47070313	+12.34863281	+1924	+6.49072266	-10.77978516	-0.66357422	+34.89257813	+8.78906250	-50.86669922	+1036
+1457970387.06489990	+8.50781250	-7.35205078	-0.80859375	+63.91845703	-6.92138672	-71.93847656	+2268	+8.38037109	-6.52587891	-0.58007813	+5.11962891	-7.47070313	+12.34863281	+1924	+6.49072266	-10.77978516	-0.66357422	+34.89257813	+8.78906250	-50.86669922	+1036
+1457970387.06909990	+8.50781250	-7.35205078	-0.80859375	+63.91845703	-6.92138672	-71.93847656	+2268	+8.38037109	-6.52587891	-0.58007813	+5.11962891	-7.47070313	+12.34863281	+1924	+6.49072266	-10.77539063	-0.66357422	+34.89257813	+8.78906250	-50.88867188	+1036
+1457970387.07320000	+8.50781250	-7.35205078	-0.80859375	+63.91845703	-6.92138672	-71.93847656	+2268	+8.38037109	-6.52587891	-0.58007813	+5.11962891	-7.47070313	+12.34863281	+1924	+6.49511719	-10.77539063	-0.65917969	+34.89257813	+8.78906250	-50.88867188	+1036
+1457970387.07740000	+8.50781250	-7.35205078	-0.80859375	+63.91845703	-6.92138672	-71.93847656	+2268	+8.38037109	-6.52587891	-0.58007813	+5.11962891	-7.47070313	+12.34863281	+1924	+6.49511719	-10.77539063	-0.65917969	+34.89257813	+8.78906250	-50.88867188	+1036
+1457970387.08160000	+8.50781250	-7.35205078	-0.80859375	+63.91845703	-6.92138672	-71.93847656	+2272	+8.38037109	-6.52587891	-0.58007813	+5.11962891	-7.47070313	+12.34863281	+1924	+6.49511719	-10.77539063	-0.65917969	+34.89257813	+8.78906250	-50.88867188	+1036
+1457970387.08990000	+8.50781250	-7.35205078	-0.80859375	+63.94042969	-6.92138672	-71.93847656	+2272	+8.38037109	-6.52587891	-0.58007813	+5.11962891	-7.47070313	+12.32666016	+1924	+6.49511719	-10.77539063	-0.65917969	+34.89257813	+8.78906250	-50.91064453	+1036
+1457970387.09410000	+8.50781250	-7.35205078	-0.80859375	+63.94042969	-6.92138672	-71.93847656	+2272	+8.38037109	-6.52587891	-0.58007813	+5.11962891	-7.47070313	+12.32666016	+1924	+6.49511719	-10.77539063	-0.65917969	+34.89257813	+8.78906250	-50.91064453	+1036
+1457970387.09820010	+8.50781250	-7.35205078	-0.80859375	+63.94042969	-6.92138672	-71.93847656	+2272	+8.38037109	-6.52587891	-0.58007813	+5.11962891	-7.47070313	+12.32666016	+1924	+6.49511719	-10.77539063	-0.65917969	+34.89257813	+8.78906250	-50.91064453	+1036
+1457970387.10240010	+8.50781250	-7.35205078	-0.80859375	+63.94042969	-6.92138672	-71.93847656	+2272	+8.38037109	-6.52587891	-0.58007813	+5.11962891	-7.47070313	+12.32666016	+1924	+6.49511719	-10.77539063	-0.65917969	+34.89257813	+8.78906250	-50.91064453	+1036
+1457970387.10660000	+8.50781250	-7.35205078	-0.80859375	+63.94042969	-6.92138672	-71.93847656	+2272	+8.38037109	-6.52587891	-0.58007813	+5.11962891	-7.47070313	+12.32666016	+1924	+6.49511719	-10.77539063	-0.65917969	+34.89257813	+8.78906250	-50.91064453	+1036
+1457970387.11069990	+8.50781250	-7.35205078	-0.80859375	+63.94042969	-6.92138672	-71.93847656	+2272	+8.38037109	-6.52587891	-0.58007813	+5.11962891	-7.47070313	+12.32666016	+1924	+6.49511719	-10.77539063	-0.65917969	+34.89257813	+8.78906250	-50.91064453	+1036
+1457970387.11910010	+8.50781250	-7.35205078	-0.80859375	+63.94042969	-6.89941406	-71.93847656	+2272	+8.38037109	-6.52587891	-0.58007813	+5.11962891	-7.47070313	+12.32666016	+1924	+6.49072266	-10.77539063	-0.65917969	+34.89257813	+8.78906250	-50.91064453	+1036
+1457970387.12319990	+8.50781250	-7.35205078	-0.80859375	+63.94042969	-6.89941406	-71.93847656	+2272	+8.38037109	-6.52587891	-0.58007813	+5.11962891	-7.47070313	+12.32666016	+1924	+6.49072266	-10.77539063	-0.66357422	+34.89257813	+8.76708984	-50.91064453	+1036
+1457970387.12739990	+8.50781250	-7.35205078	-0.80859375	+63.94042969	-6.89941406	-71.93847656	+2272	+8.38037109	-6.52587891	-0.58007813	+5.11962891	-7.47070313	+12.32666016	+1924	+6.49072266	-10.77978516	-0.66357422	+34.87060547	+8.76708984	-50.91064453	+1036
+1457970387.13159990	+8.50781250	-7.35205078	-0.80859375	+63.94042969	-6.89941406	-71.93847656	+2272	+8.38037109	-6.52587891	-0.58007813	+5.11962891	-7.47070313	+12.30468750	+1924	+6.49072266	-10.77978516	-0.66357422	+34.87060547	+8.76708984	-50.91064453	+1036
+1457970387.13570000	+8.50781250	-7.35205078	-0.80859375	+63.94042969	-6.89941406	-71.93847656	+2272	+8.38037109	-6.52587891	-0.58007813	+5.11962891	-7.47070313	+12.30468750	+1924	+6.49072266	-10.77978516	-0.66357422	+34.87060547	+8.76708984	-50.88867188	+1036
+1457970387.13990000	+8.50781250	-7.35205078	-0.80859375	+63.94042969	-6.89941406	-71.93847656	+2272	+8.38037109	-6.52587891	-0.58007813	+5.11962891	-7.47070313	+12.30468750	+1924	+6.49072266	-10.77978516	-0.66357422	+34.87060547	+8.76708984	-50.88867188	+1036
+1457970387.14410000	+8.50781250	-7.35205078	-0.80859375	+63.94042969	-6.89941406	-71.96044922	+2272	+8.38037109	-6.52587891	-0.58007813	+5.11962891	-7.47070313	+12.30468750	+1924	+6.49072266	-10.77978516	-0.66357422	+34.87060547	+8.76708984	-50.88867188	+1036
+1457970387.15240000	+8.50781250	-7.35205078	-0.80859375	+63.94042969	-6.89941406	-71.96044922	+2272	+8.38037109	-6.52587891	-0.58007813	+5.11962891	-7.47070313	+12.30468750	+1924	+6.49072266	-10.77978516	-0.66357422	+34.87060547	+8.76708984	-50.91064453	+1036
+1457970387.15650010	+8.50781250	-7.35205078	-0.80859375	+63.94042969	-6.89941406	-71.96044922	+2272	+8.38037109	-6.52587891	-0.58007813	+5.11962891	-7.47070313	+12.30468750	+1924	+6.49072266	-10.77978516	-0.66357422	+34.87060547	+8.76708984	-50.91064453	+1036
+1457970387.16070010	+8.50781250	-7.35205078	-0.80859375	+63.94042969	-6.89941406	-71.96044922	+2272	+8.38037109	-6.52587891	-0.58007813	+5.11962891	-7.47070313	+12.30468750	+1924	+6.49072266	-10.77978516	-0.66357422	+34.87060547	+8.76708984	-50.91064453	+1036
+1457970387.16490010	+8.50781250	-7.35205078	-0.80859375	+63.94042969	-6.89941406	-71.96044922	+2272	+8.38037109	-6.52587891	-0.58007813	+5.11962891	-7.47070313	+12.30468750	+1924	+6.49072266	-10.77978516	-0.66357422	+34.87060547	+8.76708984	-50.91064453	+1032
+1457970387.16899990	+8.50781250	-7.35205078	-0.80859375	+63.94042969	-6.89941406	-71.96044922	+2272	+8.38037109	-6.52587891	-0.58007813	+5.11962891	-7.47070313	+12.30468750	+1924	+6.49072266	-10.77978516	-0.66357422	+34.87060547	+8.76708984	-50.91064453	+1032
+1457970387.17740010	+8.50781250	-7.35205078	-0.80859375	+63.94042969	-6.89941406	-71.96044922	+2272	+8.38037109	-6.52587891	-0.58007813	+5.11962891	-7.49267578	+12.30468750	+1928	+6.49072266	-10.77978516	-0.66357422	+34.87060547	+8.76708984	-50.93261719	+1032
+1457970387.18150000	+8.50781250	-7.35205078	-0.80859375	+63.94042969	-6.89941406	-71.96044922	+2272	+8.38037109	-6.52587891	-0.58007813	+5.11962891	-7.49267578	+12.30468750	+1928	+6.49072266	-10.77978516	-0.65917969	+34.87060547	+8.76708984	-50.93261719	+1032
+1457970387.18569990	+8.50781250	-7.35205078	-0.80859375	+63.94042969	-6.92138672	-71.96044922	+2272	+8.38037109	-6.52587891	-0.58007813	+5.11962891	-7.49267578	+12.30468750	+1928	+6.49072266	-10.77978516	-0.65917969	+34.87060547	+8.76708984	-50.93261719	+1032
+1457970387.18989990	+8.50781250	-7.35205078	-0.80859375	+63.94042969	-6.92138672	-71.96044922	+2272	+8.38037109	-6.52587891	-0.58007813	+5.11962891	-7.49267578	+12.30468750	+1928	+6.49072266	-10.77978516	-0.65917969	+34.89257813	+8.76708984	-50.93261719	+1032
+1457970387.19820000	+8.50781250	-7.35205078	-0.80859375	+63.94042969	-6.92138672	-71.96044922	+2272	+8.38037109	-6.52587891	-0.58007813	+5.11962891	-7.49267578	+12.30468750	+1928	+6.49511719	-10.77978516	-0.65917969	+34.89257813	+8.76708984	-50.95458984	+1032
+1457970387.20240000	+8.50781250	-7.35205078	-0.80859375	+63.94042969	-6.92138672	-71.96044922	+2276	+8.38037109	-6.52587891	-0.58007813	+5.11962891	-7.49267578	+12.30468750	+1928	+6.49511719	-10.77978516	-0.65917969	+34.89257813	+8.76708984	-50.95458984	+1032
+1457970387.20650010	+8.50781250	-7.35205078	-0.80859375	+63.94042969	-6.92138672	-71.96044922	+2276	+8.38037109	-6.52587891	-0.58007813	+5.11962891	-7.49267578	+12.30468750	+1928	+6.49511719	-10.77978516	-0.65917969	+34.89257813	+8.74511719	-50.95458984	+1032
+1457970387.21490000	+8.50781250	-7.35205078	-0.80859375	+63.96240234	-6.92138672	-71.96044922	+2276	+8.38037109	-6.52587891	-0.58007813	+5.11962891	-7.49267578	+12.30468750	+1928	+6.49511719	-10.77978516	-0.65917969	+34.89257813	+8.74511719	-50.95458984	+1032
+1457970387.22320010	+8.50781250	-7.35205078	-0.80859375	+63.96240234	-6.92138672	-71.96044922	+2276	+8.38037109	-6.52587891	-0.58007813	+5.11962891	-7.49267578	+12.30468750	+1928	+6.49072266	-10.77978516	-0.65917969	+34.87060547	+8.74511719	-50.95458984	+1032
+1457970387.23149990	+8.50781250	-7.35205078	-0.80859375	+63.96240234	-6.92138672	-71.96044922	+2276	+8.38037109	-6.52587891	-0.57568359	+5.11962891	-7.51464844	+12.30468750	+1928	+6.49072266	-10.77978516	-0.65917969	+34.87060547	+8.74511719	-50.95458984	+1032
+1457970387.23569990	+8.50781250	-7.35205078	-0.80859375	+63.96240234	-6.92138672	-71.96044922	+2276	+8.38037109	-6.52587891	-0.57568359	+5.11962891	-7.51464844	+12.30468750	+1928	+6.49072266	-10.77978516	-0.65917969	+34.87060547	+8.74511719	-50.95458984	+1032
+1457970387.23980000	+8.50781250	-7.35205078	-0.80859375	+63.96240234	-6.92138672	-71.96044922	+2276	+8.38037109	-6.52587891	-0.57568359	+5.11962891	-7.51464844	+12.30468750	+1928	+6.49072266	-10.77978516	-0.65917969	+34.87060547	+8.74511719	-50.95458984	+1032
+1457970387.24819990	+8.50781250	-7.35205078	-0.80859375	+63.96240234	-6.92138672	-71.96044922	+2276	+8.38037109	-6.52587891	-0.57568359	+5.11962891	-7.51464844	+12.30468750	+1928	+6.49072266	-10.77978516	-0.65917969	+34.84863281	+8.72314453	-50.95458984	+1032
+1457970387.25650000	+8.50781250	-7.35205078	-0.80859375	+63.96240234	-6.92138672	-71.98242188	+2276	+8.38037109	-6.52587891	-0.57568359	+5.11962891	-7.51464844	+12.30468750	+1928	+6.49072266	-10.77978516	-0.65917969	+34.84863281	+8.72314453	-50.95458984	+1032
+1457970387.26480010	+8.50781250	-7.35205078	-0.80419922	+63.96240234	-6.92138672	-71.98242188	+2276	+8.38037109	-6.52587891	-0.57568359	+5.11962891	-7.51464844	+12.30468750	+1928	+6.49072266	-10.77978516	-0.65917969	+34.84863281	+8.72314453	-50.95458984	+1032
+1457970387.26900010	+8.50781250	-7.35205078	-0.80419922	+63.96240234	-6.92138672	-71.98242188	+2276	+8.38037109	-6.52587891	-0.57568359	+5.11962891	-7.51464844	+12.30468750	+1928	+6.49072266	-10.77978516	-0.65917969	+34.84863281	+8.72314453	-50.95458984	+1032
+1457970387.27729990	+8.50781250	-7.34765625	-0.80419922	+63.96240234	-6.94335938	-71.98242188	+2276	+8.38037109	-6.52587891	-0.57568359	+5.11962891	-7.53662109	+12.30468750	+1932	+6.49072266	-10.77978516	-0.65917969	+34.84863281	+8.70117188	-50.97656250	+1032
