# Supplementary material for: A direct effect of perception on action when grasping a cup
Source: Sci Rep. 2018 Jan 9;8:171. doi: 10.1038/s41598-017-18591-5 (PMC5760564; doi:10.1038/s41598-017-18591-5)
Supplement: Supplementary file 6 — Supplementary Information [file 41598_2017_18591_MOESM6_ESM.zip › SciRep_Data/S01instruct/S01_100instruct_Tr10.dat]

+1000000000000.00000000	+0.00000000	+0.00000000	+0.00000000	+0.00000000	+0.00000000	+0.00000000	+0	+0.00000000	+0.00000000	+0.00000000	+0.00000000	+0.00000000	+0.00000000	+0	+0.00000000	+0.00000000	+0.00000000	+0.00000000	+0.00000000	+0.00000000	+0
+1457970554.25539990	+8.84619141	-6.48632813	-1.19970703	+52.42675781	+14.45800781	-61.17187500	+1588	+8.65722656	-5.69531250	-0.73828125	+3.73535156	-5.16357422	+16.67724609	+1472	+6.95654297	-9.38671875	-1.07666016	+37.52929688	+7.05322266	-39.33105469	+1336
+1457970554.26370000	+8.83300781	-6.48193359	-1.19531250	+52.51464844	+14.54589844	-61.30371094	+1580	+8.64404297	-5.69091797	-0.73828125	+3.86718750	-5.20751953	+16.52343750	+1460	+6.93896484	-9.39111328	-1.07666016	+37.57324219	+7.09716797	-39.28710938	+1348
+1457970554.27200010	+8.82421875	-6.47753906	-1.19531250	+52.60253906	+14.63378906	-61.39160156	+1572	+8.62646484	-5.69091797	-0.74267578	+3.95507813	-5.20751953	+16.45751953	+1452	+6.92578125	-9.38671875	-1.08544922	+37.66113281	+7.18505859	-39.22119141	+1356
+1457970554.28040000	+8.81103516	-6.47314453	-1.19970703	+52.69042969	+14.72167969	-61.45751953	+1568	+8.61328125	-5.68652344	-0.74707031	+4.04296875	-5.18554688	+16.36962891	+1440	+6.91699219	-9.38671875	-1.08544922	+37.74902344	+7.29492188	-39.19921875	+1360
+1457970554.28449990	+8.80224609	-6.47314453	-1.19970703	+52.73437500	+14.78759766	-61.47949219	+1564	+8.60449219	-5.68652344	-0.74707031	+4.08691406	-5.16357422	+16.32568359	+1436	+6.91259766	-9.38671875	-1.08105469	+37.81494141	+7.33886719	-39.17724609	+1360
+1457970554.29290010	+8.78906250	-6.46875000	-1.20410156	+52.84423828	+14.87548828	-61.52343750	+1560	+8.59130859	-5.68212891	-0.75146484	+4.17480469	-5.14160156	+16.23779297	+1428	+6.90820313	-9.38232422	-1.08105469	+37.94677734	+7.44873047	-39.15527344	+1364
+1457970554.30119990	+8.77587891	-6.46435547	-1.20849609	+52.97607422	+14.94140625	-61.54541016	+1552	+8.57373047	-5.67773438	-0.75585938	+4.28466797	-5.14160156	+16.19384766	+1420	+6.90820313	-9.37353516	-1.07226563	+38.14453125	+7.49267578	-39.13330078	+1368
+1457970561.96450000	+8.75830078	-6.38085938	-0.97119141	+54.62402344	+3.47167969	-62.24853516	+1616	+8.50781250	-5.62939453	-0.72070313	+5.60302734	-4.68017578	+14.06250000	+1256	+6.82031250	-9.37792969	-1.02832031	+37.88085938	+6.74560547	-41.94580078	+1452
+1457970561.96869990	+8.75830078	-6.38085938	-0.97119141	+54.62402344	+3.47167969	-62.24853516	+1616	+8.50781250	-5.63378906	-0.72070313	+5.60302734	-4.65820313	+14.04052734	+1256	+6.82031250	-9.37792969	-1.02832031	+37.85888672	+6.74560547	-41.94580078	+1452
+1457970561.97289990	+8.75830078	-6.38085938	-0.97119141	+54.62402344	+3.47167969	-62.24853516	+1616	+8.50781250	-5.63378906	-0.72070313	+5.60302734	-4.65820313	+13.99658203	+1256	+6.82031250	-9.38232422	-1.02832031	+37.85888672	+6.74560547	-41.92382813	+1452
+1457970561.97700000	+8.75830078	-6.38085938	-0.97119141	+54.62402344	+3.47167969	-62.24853516	+1616	+8.50341797	-5.63378906	-0.72070313	+5.60302734	-4.65820313	+13.97460938	+1256	+6.81591797	-9.38232422	-1.03271484	+37.83691406	+6.74560547	-41.92382813	+1452
+1457970561.98120000	+8.75830078	-6.38085938	-0.97119141	+54.62402344	+3.49365234	-62.24853516	+1612	+8.50341797	-5.63378906	-0.72070313	+5.60302734	-4.63623047	+13.95263672	+1260	+6.81591797	-9.38232422	-1.03271484	+37.81494141	+6.74560547	-41.90185547	+1452
+1457970561.98540000	+8.75830078	-6.38085938	-0.97119141	+54.62402344	+3.49365234	-62.24853516	+1612	+8.50341797	-5.63378906	-0.72070313	+5.60302734	-4.63623047	+13.93066406	+1264	+6.81152344	-9.38232422	-1.03271484	+37.81494141	+6.76757813	-41.90185547	+1452
+1457970561.98950000	+8.75830078	-6.38085938	-0.97119141	+54.62402344	+3.49365234	-62.24853516	+1612	+8.50341797	-5.63378906	-0.72070313	+5.60302734	-4.63623047	+13.93066406	+1264	+6.80712891	-9.38232422	-1.03710938	+37.77099609	+6.76757813	-41.85791016	+1452
+1457970561.99370000	+8.75830078	-6.38085938	-0.97119141	+54.62402344	+3.51562500	-62.24853516	+1612	+8.50341797	-5.63378906	-0.72070313	+5.60302734	-4.61425781	+13.90869141	+1268	+6.80273438	-9.38671875	-1.04150391	+37.74902344	+6.76757813	-41.83593750	+1452
+1457970561.99790000	+8.75830078	-6.38085938	-0.97119141	+54.60205078	+3.51562500	-62.24853516	+1612	+8.50341797	-5.63378906	-0.72070313	+5.58105469	-4.61425781	+13.88671875	+1272	+6.80273438	-9.38671875	-1.04589844	+37.72705078	+6.78955078	-41.81396484	+1452
+1457970562.00200010	+8.75830078	-6.38085938	-0.97119141	+54.60205078	+3.51562500	-62.24853516	+1612	+8.50341797	-5.63378906	-0.72070313	+5.58105469	-4.61425781	+13.88671875	+1272	+6.79833984	-9.39111328	-1.04589844	+37.70507813	+6.78955078	-41.79199219	+1452
+1457970562.01040010	+8.75830078	-6.38085938	-0.97119141	+54.60205078	+3.53759766	-62.24853516	+1612	+8.50341797	-5.63378906	-0.72070313	+5.58105469	-4.61425781	+13.86474609	+1276	+6.79394531	-9.39111328	-1.05029297	+37.68310547	+6.81152344	-41.79199219	+1448
+1457970562.01449990	+8.75830078	-6.38085938	-0.97119141	+54.60205078	+3.53759766	-62.24853516	+1608	+8.50341797	-5.63378906	-0.72070313	+5.60302734	-4.61425781	+13.86474609	+1280	+6.79394531	-9.39111328	-1.05029297	+37.68310547	+6.81152344	-41.79199219	+1444
+1457970562.01869990	+8.75830078	-6.38085938	-0.97558594	+54.60205078	+3.53759766	-62.24853516	+1608	+8.50341797	-5.63378906	-0.72070313	+5.60302734	-4.61425781	+13.86474609	+1280	+6.79394531	-9.39111328	-1.05029297	+37.68310547	+6.81152344	-41.79199219	+1444
+1457970562.02290010	+8.75830078	-6.38085938	-0.97558594	+54.60205078	+3.53759766	-62.24853516	+1608	+8.50341797	-5.63378906	-0.72070313	+5.60302734	-4.61425781	+13.86474609	+1284	+6.79833984	-9.39111328	-1.04589844	+37.70507813	+6.81152344	-41.81396484	+1444
+1457970562.02700000	+8.75830078	-6.38085938	-0.97558594	+54.60205078	+3.53759766	-62.24853516	+1608	+8.50341797	-5.63378906	-0.72070313	+5.60302734	-4.61425781	+13.86474609	+1284	+6.79833984	-9.38671875	-1.04589844	+37.70507813	+6.83349609	-41.81396484	+1440
+1457970562.03119990	+8.75830078	-6.38085938	-0.97558594	+54.60205078	+3.53759766	-62.22656250	+1608	+8.50341797	-5.63378906	-0.72070313	+5.60302734	-4.61425781	+13.88671875	+1288	+6.79833984	-9.38671875	-1.04589844	+37.72705078	+6.83349609	-41.83593750	+1440
+1457970562.03539990	+8.75830078	-6.38085938	-0.97558594	+54.60205078	+3.55957031	-62.22656250	+1608	+8.50341797	-5.63378906	-0.72070313	+5.60302734	-4.61425781	+13.88671875	+1288	+6.80273438	-9.38671875	-1.04589844	+37.72705078	+6.83349609	-41.83593750	+1440
+1457970562.04370000	+8.75830078	-6.38085938	-0.97558594	+54.60205078	+3.55957031	-62.22656250	+1608	+8.50341797	-5.63378906	-0.72509766	+5.60302734	-4.63623047	+13.88671875	+1288	+6.80273438	-9.38671875	-1.04150391	+37.74902344	+6.83349609	-41.85791016	+1436
+1457970562.05200000	+8.75830078	-6.38085938	-0.97558594	+54.60205078	+3.55957031	-62.22656250	+1608	+8.50341797	-5.63378906	-0.72509766	+5.60302734	-4.63623047	+13.88671875	+1292	+6.80273438	-9.38671875	-1.04150391	+37.74902344	+6.83349609	-41.85791016	+1436
+1457970562.06870010	+8.75830078	-6.38085938	-0.97558594	+54.58007813	+3.58154297	-62.22656250	+1608	+8.50341797	-5.63378906	-0.72509766	+5.60302734	-4.63623047	+13.88671875	+1292	+6.80712891	-9.38671875	-1.04150391	+37.77099609	+6.83349609	-41.87988281	+1432
+1457970562.07699990	+8.75830078	-6.38085938	-0.97558594	+54.58007813	+3.58154297	-62.20458984	+1604	+8.50341797	-5.63378906	-0.72509766	+5.60302734	-4.63623047	+13.88671875	+1292	+6.80712891	-9.38671875	-1.04150391	+37.77099609	+6.83349609	-41.87988281	+1428
+1457970562.08119990	+8.75830078	-6.38085938	-0.97558594	+54.58007813	+3.58154297	-62.20458984	+1604	+8.50341797	-5.63378906	-0.72509766	+5.60302734	-4.63623047	+13.88671875	+1292	+6.80712891	-9.38671875	-1.04150391	+37.77099609	+6.83349609	-41.87988281	+1428
+1457970562.08950000	+8.75830078	-6.38085938	-0.97558594	+54.58007813	+3.58154297	-62.20458984	+1604	+8.50341797	-5.63378906	-0.72509766	+5.60302734	-4.63623047	+13.88671875	+1292	+6.80712891	-9.38671875	-1.04150391	+37.74902344	+6.83349609	-41.87988281	+1428
+1457970562.09780000	+8.75830078	-6.38085938	-0.97558594	+54.58007813	+3.60351563	-62.20458984	+1604	+8.50341797	-5.63378906	-0.72509766	+5.60302734	-4.63623047	+13.88671875	+1292	+6.80273438	-9.38671875	-1.04150391	+37.74902344	+6.83349609	-41.85791016	+1428
+1457970562.10200000	+8.75830078	-6.38085938	-0.97558594	+54.58007813	+3.60351563	-62.20458984	+1604	+8.50341797	-5.63378906	-0.72509766	+5.60302734	-4.63623047	+13.88671875	+1292	+6.80273438	-9.38671875	-1.04150391	+37.74902344	+6.83349609	-41.85791016	+1424
+1457970562.10620000	+8.75830078	-6.38085938	-0.97558594	+54.58007813	+3.60351563	-62.20458984	+1604	+8.50341797	-5.63378906	-0.72070313	+5.60302734	-4.63623047	+13.88671875	+1292	+6.80273438	-9.38671875	-1.04150391	+37.74902344	+6.83349609	-41.85791016	+1424
+1457970562.11030010	+8.75830078	-6.38085938	-0.97558594	+54.58007813	+3.60351563	-62.20458984	+1604	+8.50341797	-5.63378906	-0.72070313	+5.60302734	-4.63623047	+13.88671875	+1292	+6.80273438	-9.38671875	-1.04150391	+37.74902344	+6.83349609	-41.85791016	+1424
+1457970562.11859990	+8.75830078	-6.38085938	-0.97558594	+54.58007813	+3.60351563	-62.20458984	+1604	+8.50341797	-5.63378906	-0.72070313	+5.60302734	-4.63623047	+13.88671875	+1296	+6.80273438	-9.38671875	-1.04150391	+37.74902344	+6.83349609	-41.85791016	+1424
+1457970562.12700010	+8.75830078	-6.38085938	-0.97558594	+54.55810547	+3.60351563	-62.20458984	+1604	+8.50341797	-5.63378906	-0.72070313	+5.60302734	-4.63623047	+13.86474609	+1296	+6.80273438	-9.38671875	-1.04150391	+37.74902344	+6.83349609	-41.87988281	+1420
+1457970562.13529990	+8.75830078	-6.38525391	-0.97558594	+54.55810547	+3.60351563	-62.20458984	+1604	+8.50341797	-5.63378906	-0.72070313	+5.60302734	-4.63623047	+13.88671875	+1296	+6.80712891	-9.38671875	-1.03710938	+37.74902344	+6.83349609	-41.87988281	+1420
+1457970562.14780000	+8.75830078	-6.38525391	-0.97998047	+54.55810547	+3.60351563	-62.20458984	+1604	+8.50341797	-5.63378906	-0.72070313	+5.60302734	-4.65820313	+13.88671875	+1296	+6.80712891	-9.38671875	-1.03710938	+37.74902344	+6.85546875	-41.90185547	+1420
+1457970562.15610000	+8.75830078	-6.38525391	-0.97998047	+54.55810547	+3.62548828	-62.20458984	+1604	+8.50341797	-5.63378906	-0.72070313	+5.60302734	-4.65820313	+13.88671875	+1292	+6.80712891	-9.38671875	-1.03710938	+37.77099609	+6.85546875	-41.90185547	+1420
+1457970562.16030000	+8.75830078	-6.38525391	-0.97998047	+54.55810547	+3.62548828	-62.20458984	+1604	+8.50341797	-5.63378906	-0.72070313	+5.60302734	-4.65820313	+13.88671875	+1292	+6.81152344	-9.38671875	-1.03710938	+37.77099609	+6.85546875	-41.90185547	+1420
+1457970562.16860010	+8.75830078	-6.38525391	-0.97998047	+54.53613281	+3.62548828	-62.20458984	+1604	+8.50781250	-5.63378906	-0.72070313	+5.60302734	-4.65820313	+13.88671875	+1292	+6.81152344	-9.38232422	-1.03271484	+37.77099609	+6.85546875	-41.92382813	+1420
+1457970562.17700000	+8.75830078	-6.38525391	-0.97998047	+54.53613281	+3.62548828	-62.20458984	+1604	+8.50781250	-5.63378906	-0.72070313	+5.60302734	-4.65820313	+13.88671875	+1292	+6.81152344	-9.38232422	-1.03271484	+37.79296875	+6.85546875	-41.92382813	+1420
+1457970562.18530010	+8.75830078	-6.38525391	-0.97998047	+54.53613281	+3.62548828	-62.20458984	+1604	+8.50781250	-5.63378906	-0.72070313	+5.60302734	-4.65820313	+13.88671875	+1292	+6.81152344	-9.38232422	-1.03271484	+37.79296875	+6.85546875	-41.92382813	+1420
+1457970562.19359990	+8.75830078	-6.38525391	-0.97998047	+54.53613281	+3.62548828	-62.20458984	+1604	+8.50781250	-5.63378906	-0.72070313	+5.60302734	-4.65820313	+13.88671875	+1292	+6.81591797	-9.38232422	-1.03271484	+37.79296875	+6.85546875	-41.92382813	+1420
+1457970562.19779990	+8.75830078	-6.38525391	-0.97998047	+54.53613281	+3.62548828	-62.20458984	+1604	+8.50781250	-5.63378906	-0.72070313	+5.60302734	-4.65820313	+13.88671875	+1292	+6.81152344	-9.38232422	-1.03271484	+37.79296875	+6.85546875	-41.92382813	+1420
+1457970562.20190000	+8.75830078	-6.38525391	-0.97998047	+54.51416016	+3.62548828	-62.18261719	+1604	+8.50781250	-5.63378906	-0.72070313	+5.60302734	-4.65820313	+13.88671875	+1292	+6.81152344	-9.38232422	-1.03271484	+37.77099609	+6.85546875	-41.92382813	+1420
+1457970562.20610000	+8.75830078	-6.38525391	-0.97998047	+54.51416016	+3.62548828	-62.18261719	+1604	+8.50781250	-5.63378906	-0.72070313	+5.60302734	-4.65820313	+13.88671875	+1288	+6.81152344	-9.38232422	-1.03271484	+37.77099609	+6.85546875	-41.92382813	+1420
+1457970562.21030000	+8.75830078	-6.38525391	-0.97998047	+54.51416016	+3.62548828	-62.18261719	+1604	+8.50781250	-5.63378906	-0.72070313	+5.60302734	-4.65820313	+13.88671875	+1288	+6.81152344	-9.38232422	-1.03271484	+37.77099609	+6.85546875	-41.92382813	+1420
+1457970562.21440010	+8.75830078	-6.38525391	-0.97998047	+54.51416016	+3.62548828	-62.18261719	+1604	+8.50781250	-5.63378906	-0.72070313	+5.60302734	-4.65820313	+13.88671875	+1288	+6.81152344	-9.38232422	-1.03271484	+37.77099609	+6.85546875	-41.92382813	+1420
+1457970562.21860000	+8.75830078	-6.38525391	-0.97998047	+54.51416016	+3.62548828	-62.18261719	+1604	+8.50781250	-5.63378906	-0.72070313	+5.60302734	-4.65820313	+13.90869141	+1288	+6.81152344	-9.38232422	-1.03271484	+37.77099609	+6.85546875	-41.92382813	+1420
+1457970562.22690010	+8.75830078	-6.38525391	-0.97998047	+54.51416016	+3.64746094	-62.18261719	+1600	+8.50781250	-5.63378906	-0.72070313	+5.60302734	-4.65820313	+13.90869141	+1288	+6.81152344	-9.38232422	-1.03271484	+37.77099609	+6.85546875	-41.92382813	+1420
+1457970562.23110010	+8.75830078	-6.38525391	-0.97998047	+54.51416016	+3.64746094	-62.18261719	+1600	+8.50781250	-5.63378906	-0.72070313	+5.60302734	-4.65820313	+13.90869141	+1288	+6.81152344	-9.38232422	-1.03271484	+37.77099609	+6.85546875	-41.92382813	+1420
+1457970562.23939990	+8.75830078	-6.38525391	-0.97998047	+54.49218750	+3.64746094	-62.18261719	+1600	+8.50781250	-5.63378906	-0.72070313	+5.60302734	-4.65820313	+13.90869141	+1288	+6.81152344	-9.38232422	-1.03271484	+37.74902344	+6.87744141	-41.92382813	+1420
+1457970562.24359990	+8.75830078	-6.38525391	-0.97998047	+54.49218750	+3.64746094	-62.18261719	+1600	+8.50781250	-5.63378906	-0.72070313	+5.60302734	-4.65820313	+13.90869141	+1288	+6.81152344	-9.38232422	-1.03271484	+37.74902344	+6.87744141	-41.92382813	+1420
+1457970562.24780010	+8.75830078	-6.38525391	-0.97998047	+54.49218750	+3.64746094	-62.18261719	+1600	+8.50781250	-5.63378906	-0.72070313	+5.60302734	-4.65820313	+13.90869141	+1288	+6.81152344	-9.38232422	-1.03271484	+37.77099609	+6.87744141	-41.92382813	+1420
+1457970562.25190000	+8.75830078	-6.38525391	-0.97998047	+54.49218750	+3.64746094	-62.18261719	+1600	+8.50781250	-5.63378906	-0.72070313	+5.60302734	-4.65820313	+13.90869141	+1288	+6.81152344	-9.38232422	-1.03271484	+37.77099609	+6.87744141	-41.92382813	+1420
+1457970562.25609990	+8.75830078	-6.38525391	-0.97998047	+54.49218750	+3.64746094	-62.18261719	+1600	+8.50781250	-5.63378906	-0.72070313	+5.60302734	-4.65820313	+13.90869141	+1288	+6.81152344	-9.38232422	-1.03271484	+37.77099609	+6.87744141	-41.92382813	+1420
+1457970562.26029990	+8.75830078	-6.38525391	-0.97998047	+54.49218750	+3.64746094	-62.18261719	+1600	+8.50781250	-5.63378906	-0.72070313	+5.60302734	-4.65820313	+13.90869141	+1288	+6.81152344	-9.38232422	-1.03271484	+37.77099609	+6.87744141	-41.92382813	+1420
+1457970562.26440000	+8.75830078	-6.38525391	-0.97998047	+54.49218750	+3.64746094	-62.16064453	+1600	+8.50781250	-5.63378906	-0.72070313	+5.58105469	-4.65820313	+13.90869141	+1288	+6.81152344	-9.38232422	-1.03271484	+37.77099609	+6.87744141	-41.92382813	+1420
+1457970562.26860000	+8.75830078	-6.38525391	-0.97998047	+54.49218750	+3.64746094	-62.16064453	+1600	+8.50781250	-5.63378906	-0.72070313	+5.58105469	-4.65820313	+13.93066406	+1288	+6.81152344	-9.38232422	-1.03271484	+37.77099609	+6.87744141	-41.94580078	+1420
+1457970562.27690010	+8.75830078	-6.38525391	-0.97998047	+54.47021484	+3.64746094	-62.16064453	+1600	+8.50781250	-5.63378906	-0.72070313	+5.58105469	-4.65820313	+13.93066406	+1288	+6.81591797	-9.38232422	-1.02832031	+37.77099609	+6.87744141	-41.94580078	+1420
+1457970562.28110000	+8.75830078	-6.38525391	-0.97998047	+54.47021484	+3.64746094	-62.16064453	+1600	+8.50781250	-5.63378906	-0.72070313	+5.58105469	-4.65820313	+13.93066406	+1288	+6.81591797	-9.38232422	-1.02832031	+37.77099609	+6.87744141	-41.94580078	+1420
+1457970562.28520010	+8.75830078	-6.38525391	-0.97998047	+54.47021484	+3.64746094	-62.16064453	+1600	+8.50781250	-5.63378906	-0.72070313	+5.58105469	-4.65820313	+13.93066406	+1284	+6.81591797	-9.38232422	-1.02832031	+37.79296875	+6.87744141	-41.94580078	+1424
+1457970562.28940010	+8.75830078	-6.38525391	-0.97998047	+54.47021484	+3.64746094	-62.16064453	+1600	+8.50781250	-5.63378906	-0.72070313	+5.58105469	-4.65820313	+13.93066406	+1284	+6.81591797	-9.38232422	-1.02832031	+37.79296875	+6.87744141	-41.94580078	+1424
+1457970562.29360010	+8.75830078	-6.38525391	-0.97998047	+54.47021484	+3.64746094	-62.16064453	+1600	+8.50781250	-5.63378906	-0.72070313	+5.58105469	-4.65820313	+13.93066406	+1284	+6.81591797	-9.38232422	-1.02832031	+37.79296875	+6.87744141	-41.96777344	+1424
+1457970562.29769990	+8.75830078	-6.38525391	-0.97998047	+54.47021484	+3.66943359	-62.16064453	+1600	+8.50781250	-5.63378906	-0.72070313	+5.58105469	-4.65820313	+13.93066406	+1284	+6.81591797	-9.38232422	-1.02832031	+37.79296875	+6.89941406	-41.96777344	+1424
+1457970562.30189990	+8.75830078	-6.38525391	-0.97998047	+54.47021484	+3.66943359	-62.16064453	+1600	+8.50781250	-5.63378906	-0.72070313	+5.58105469	-4.65820313	+13.93066406	+1284	+6.81591797	-9.38232422	-1.02832031	+37.79296875	+6.89941406	-41.96777344	+1424
+1457970562.30609990	+8.75830078	-6.38525391	-0.97998047	+54.47021484	+3.66943359	-62.16064453	+1600	+8.50781250	-5.63378906	-0.72070313	+5.58105469	-4.65820313	+13.93066406	+1284	+6.81591797	-9.38232422	-1.02832031	+37.79296875	+6.89941406	-41.94580078	+1424
+1457970562.31020000	+8.75830078	-6.38525391	-0.97998047	+54.44824219	+3.66943359	-62.13867188	+1600	+8.50781250	-5.63378906	-0.72070313	+5.58105469	-4.65820313	+13.93066406	+1284	+6.81591797	-9.38232422	-1.02832031	+37.77099609	+6.89941406	-41.94580078	+1424
+1457970562.31440000	+8.75830078	-6.38525391	-0.97998047	+54.44824219	+3.66943359	-62.13867188	+1600	+8.50781250	-5.63378906	-0.72070313	+5.58105469	-4.65820313	+13.93066406	+1280	+6.81591797	-9.38232422	-1.02832031	+37.77099609	+6.89941406	-41.94580078	+1424
+1457970562.31859990	+8.75830078	-6.38525391	-0.97998047	+54.44824219	+3.66943359	-62.13867188	+1600	+8.50781250	-5.63378906	-0.72070313	+5.58105469	-4.65820313	+13.93066406	+1280	+6.81591797	-9.38232422	-1.02832031	+37.77099609	+6.89941406	-41.94580078	+1424
+1457970562.32270000	+8.75830078	-6.38525391	-0.97998047	+54.44824219	+3.66943359	-62.13867188	+1600	+8.50781250	-5.63378906	-0.72070313	+5.58105469	-4.65820313	+13.93066406	+1280	+6.81591797	-9.38232422	-1.02832031	+37.77099609	+6.89941406	-41.94580078	+1424
+1457970562.32690000	+8.75830078	-6.38525391	-0.97998047	+54.44824219	+3.66943359	-62.13867188	+1600	+8.50781250	-5.63378906	-0.72070313	+5.58105469	-4.65820313	+13.93066406	+1280	+6.81591797	-9.38232422	-1.02832031	+37.77099609	+6.89941406	-41.94580078	+1424
+1457970562.33110000	+8.75830078	-6.38525391	-0.97998047	+54.44824219	+3.66943359	-62.13867188	+1600	+8.50781250	-5.63378906	-0.72070313	+5.58105469	-4.65820313	+13.93066406	+1280	+6.81591797	-9.38232422	-1.02832031	+37.77099609	+6.89941406	-41.94580078	+1424
+1457970562.33940010	+8.75830078	-6.38525391	-0.97998047	+54.44824219	+3.69140625	-62.13867188	+1600	+8.50781250	-5.63378906	-0.72070313	+5.58105469	-4.65820313	+13.93066406	+1280	+6.81591797	-9.38232422	-1.03271484	+37.74902344	+6.89941406	-41.92382813	+1428
+1457970562.34360000	+8.75830078	-6.38525391	-0.97998047	+54.44824219	+3.69140625	-62.13867188	+1600	+8.50781250	-5.63378906	-0.72070313	+5.58105469	-4.65820313	+13.93066406	+1280	+6.81152344	-9.38232422	-1.03271484	+37.74902344	+6.89941406	-41.92382813	+1428
+1457970562.34770010	+8.75830078	-6.38525391	-0.97998047	+54.44824219	+3.69140625	-62.13867188	+1596	+8.50781250	-5.63378906	-0.72070313	+5.58105469	-4.65820313	+13.93066406	+1280	+6.81152344	-9.38232422	-1.03271484	+37.74902344	+6.89941406	-41.92382813	+1428
+1457970562.35190010	+8.75830078	-6.38525391	-0.97998047	+54.44824219	+3.69140625	-62.13867188	+1596	+8.50781250	-5.63378906	-0.72070313	+5.58105469	-4.65820313	+13.93066406	+1280	+6.81152344	-9.38232422	-1.03271484	+37.74902344	+6.92138672	-41.92382813	+1428
+1457970562.35599990	+8.75830078	-6.38525391	-0.97998047	+54.42626953	+3.69140625	-62.13867188	+1596	+8.50781250	-5.63378906	-0.72070313	+5.58105469	-4.63623047	+13.95263672	+1280	+6.81152344	-9.38232422	-1.03271484	+37.74902344	+6.92138672	-41.92382813	+1428
+1457970562.36019990	+8.75830078	-6.38525391	-0.97998047	+54.42626953	+3.69140625	-62.13867188	+1596	+8.50781250	-5.63378906	-0.72070313	+5.58105469	-4.63623047	+13.95263672	+1280	+6.81152344	-9.38232422	-1.03271484	+37.74902344	+6.92138672	-41.92382813	+1428
+1457970562.36439990	+8.75830078	-6.38525391	-0.97998047	+54.42626953	+3.69140625	-62.13867188	+1596	+8.50781250	-5.63378906	-0.72070313	+5.58105469	-4.63623047	+13.95263672	+1280	+6.81152344	-9.38232422	-1.03271484	+37.74902344	+6.92138672	-41.92382813	+1428
+1457970562.36850000	+8.75830078	-6.38525391	-0.97998047	+54.42626953	+3.69140625	-62.11669922	+1596	+8.50781250	-5.63378906	-0.72070313	+5.58105469	-4.63623047	+13.95263672	+1280	+6.81152344	-9.38232422	-1.03271484	+37.74902344	+6.92138672	-41.92382813	+1428
+1457970562.37270000	+8.75830078	-6.38525391	-0.97998047	+54.42626953	+3.69140625	-62.11669922	+1596	+8.50781250	-5.63378906	-0.72070313	+5.58105469	-4.63623047	+13.95263672	+1280	+6.81152344	-9.38232422	-1.03271484	+37.74902344	+6.92138672	-41.92382813	+1428
+1457970562.37690000	+8.75830078	-6.38525391	-0.98437500	+54.42626953	+3.69140625	-62.11669922	+1596	+8.50781250	-5.63378906	-0.72070313	+5.58105469	-4.63623047	+13.95263672	+1280	+6.81591797	-9.38232422	-1.03271484	+37.74902344	+6.92138672	-41.92382813	+1428
+1457970562.38100000	+8.75830078	-6.38525391	-0.98437500	+54.42626953	+3.69140625	-62.11669922	+1596	+8.50781250	-5.63378906	-0.72070313	+5.58105469	-4.63623047	+13.95263672	+1276	+6.81591797	-9.38232422	-1.02832031	+37.74902344	+6.92138672	-41.92382813	+1428
+1457970562.38520000	+8.75830078	-6.38525391	-0.98437500	+54.42626953	+3.69140625	-62.11669922	+1596	+8.50781250	-5.63378906	-0.72070313	+5.58105469	-4.63623047	+13.95263672	+1276	+6.81591797	-9.38232422	-1.02832031	+37.74902344	+6.92138672	-41.92382813	+1428
+1457970562.38940000	+8.75830078	-6.38525391	-0.98437500	+54.42626953	+3.71337891	-62.11669922	+1596	+8.50781250	-5.63378906	-0.72070313	+5.58105469	-4.63623047	+13.95263672	+1276	+6.81591797	-9.38232422	-1.02832031	+37.74902344	+6.92138672	-41.92382813	+1428
+1457970562.39350010	+8.75830078	-6.38525391	-0.98437500	+54.42626953	+3.71337891	-62.11669922	+1596	+8.50781250	-5.63378906	-0.72070313	+5.58105469	-4.63623047	+13.95263672	+1276	+6.81591797	-9.38232422	-1.02832031	+37.74902344	+6.92138672	-41.94580078	+1428
+1457970562.39770010	+8.75830078	-6.38525391	-0.98437500	+54.40429688	+3.71337891	-62.11669922	+1592	+8.50781250	-5.63378906	-0.72070313	+5.58105469	-4.63623047	+13.97460938	+1276	+6.81591797	-9.38232422	-1.02832031	+37.77099609	+6.94335938	-41.94580078	+1428
+1457970562.40190010	+8.75830078	-6.38525391	-0.98437500	+54.40429688	+3.71337891	-62.11669922	+1592	+8.50781250	-5.63378906	-0.72509766	+5.58105469	-4.63623047	+13.97460938	+1276	+6.81591797	-9.38232422	-1.02832031	+37.77099609	+6.94335938	-41.94580078	+1428
+1457970562.40599990	+8.75830078	-6.38525391	-0.98437500	+54.40429688	+3.71337891	-62.09472656	+1592	+8.50781250	-5.63378906	-0.72509766	+5.58105469	-4.63623047	+13.97460938	+1276	+6.81591797	-9.38232422	-1.02832031	+37.77099609	+6.94335938	-41.94580078	+1428
+1457970562.41020010	+8.75830078	-6.38525391	-0.98437500	+54.40429688	+3.71337891	-62.09472656	+1592	+8.50781250	-5.63378906	-0.72509766	+5.58105469	-4.63623047	+13.97460938	+1276	+6.81591797	-9.38232422	-1.02832031	+37.77099609	+6.94335938	-41.94580078	+1428
+1457970562.41440010	+8.75830078	-6.38525391	-0.98437500	+54.40429688	+3.71337891	-62.09472656	+1592	+8.50781250	-5.63378906	-0.72509766	+5.58105469	-4.63623047	+13.97460938	+1276	+6.81591797	-9.38232422	-1.02832031	+37.77099609	+6.94335938	-41.94580078	+1432
+1457970562.41849990	+8.75830078	-6.38525391	-0.98437500	+54.40429688	+3.71337891	-62.09472656	+1592	+8.50781250	-5.63378906	-0.72509766	+5.58105469	-4.63623047	+13.97460938	+1272	+6.81591797	-9.38232422	-1.02832031	+37.77099609	+6.94335938	-41.94580078	+1432
+1457970562.42269990	+8.75830078	-6.38525391	-0.98437500	+54.40429688	+3.71337891	-62.09472656	+1592	+8.50781250	-5.63378906	-0.72509766	+5.58105469	-4.63623047	+13.97460938	+1272	+6.81591797	-9.38232422	-1.02832031	+37.77099609	+6.94335938	-41.94580078	+1432
+1457970562.42680000	+8.75830078	-6.38525391	-0.98437500	+54.40429688	+3.71337891	-62.09472656	+1592	+8.50781250	-5.63378906	-0.72509766	+5.58105469	-4.63623047	+13.97460938	+1272	+6.81591797	-9.38232422	-1.02832031	+37.77099609	+6.94335938	-41.94580078	+1432
+1457970562.43100000	+8.75830078	-6.38525391	-0.98437500	+54.40429688	+3.71337891	-62.09472656	+1592	+8.50781250	-5.63378906	-0.72509766	+5.58105469	-4.63623047	+13.97460938	+1272	+6.81591797	-9.38232422	-1.02832031	+37.77099609	+6.96533203	-41.94580078	+1432
+1457970562.43520000	+8.75830078	-6.38525391	-0.98437500	+54.40429688	+3.71337891	-62.09472656	+1592	+8.50781250	-5.63378906	-0.72509766	+5.58105469	-4.61425781	+13.97460938	+1272	+6.81591797	-9.38232422	-1.02832031	+37.77099609	+6.96533203	-41.94580078	+1432
+1457970562.43930010	+8.75830078	-6.38525391	-0.98437500	+54.40429688	+3.71337891	-62.07275391	+1592	+8.50781250	-5.63378906	-0.72509766	+5.58105469	-4.61425781	+13.97460938	+1272	+6.81591797	-9.38232422	-1.02832031	+37.74902344	+6.96533203	-41.94580078	+1432
+1457970562.44350000	+8.75830078	-6.38525391	-0.98437500	+54.40429688	+3.73535156	-62.07275391	+1592	+8.50781250	-5.63378906	-0.72509766	+5.58105469	-4.61425781	+13.97460938	+1272	+6.81591797	-9.38232422	-1.02832031	+37.74902344	+6.96533203	-41.92382813	+1432
+1457970562.45180010	+8.75830078	-6.38525391	-0.98437500	+54.40429688	+3.73535156	-62.07275391	+1592	+8.50781250	-5.63378906	-0.72509766	+5.58105469	-4.61425781	+13.97460938	+1272	+6.81591797	-9.38232422	-1.02832031	+37.74902344	+6.96533203	-41.92382813	+1432
+1457970562.45600010	+8.75830078	-6.38525391	-0.98437500	+54.40429688	+3.73535156	-62.07275391	+1592	+8.50781250	-5.63378906	-0.72509766	+5.58105469	-4.61425781	+13.97460938	+1272	+6.81591797	-9.38232422	-1.02832031	+37.74902344	+6.96533203	-41.92382813	+1432
+1457970562.46020010	+8.75830078	-6.38525391	-0.98437500	+54.40429688	+3.73535156	-62.07275391	+1592	+8.50781250	-5.63378906	-0.72509766	+5.58105469	-4.61425781	+13.97460938	+1272	+6.81152344	-9.38232422	-1.02832031	+37.74902344	+6.96533203	-41.92382813	+1432
+1457970562.46429990	+8.75830078	-6.38525391	-0.98437500	+54.40429688	+3.73535156	-62.07275391	+1592	+8.50781250	-5.63378906	-0.72509766	+5.58105469	-4.61425781	+13.97460938	+1272	+6.81152344	-9.38232422	-1.02832031	+37.74902344	+6.96533203	-41.90185547	+1432
+1457970562.46849990	+8.75830078	-6.38525391	-0.98437500	+54.40429688	+3.73535156	-62.07275391	+1592	+8.50781250	-5.63378906	-0.72509766	+5.58105469	-4.61425781	+13.97460938	+1272	+6.81152344	-9.38232422	-1.02832031	+37.72705078	+6.98730469	-41.90185547	+1432
+1457970562.47270010	+8.75830078	-6.38525391	-0.98437500	+54.40429688	+3.73535156	-62.05078125	+1592	+8.50781250	-5.63378906	-0.72509766	+5.58105469	-4.61425781	+13.95263672	+1272	+6.81152344	-9.38232422	-1.02832031	+37.72705078	+6.98730469	-41.90185547	+1432
+1457970562.47680000	+8.75830078	-6.38525391	-0.98437500	+54.40429688	+3.73535156	-62.05078125	+1592	+8.50781250	-5.63378906	-0.72509766	+5.58105469	-4.61425781	+13.95263672	+1272	+6.81152344	-9.38232422	-1.02832031	+37.72705078	+6.98730469	-41.90185547	+1432
+1457970562.48099990	+8.75830078	-6.38525391	-0.98437500	+54.40429688	+3.73535156	-62.05078125	+1592	+8.50781250	-5.63378906	-0.72509766	+5.58105469	-4.61425781	+13.95263672	+1272	+6.81152344	-9.38232422	-1.02832031	+37.72705078	+6.98730469	-41.90185547	+1428
+1457970562.48519990	+8.75830078	-6.38525391	-0.98437500	+54.40429688	+3.73535156	-62.05078125	+1588	+8.50781250	-5.63378906	-0.72509766	+5.58105469	-4.61425781	+13.95263672	+1272	+6.81152344	-9.38232422	-1.02832031	+37.72705078	+6.98730469	-41.90185547	+1428
+1457970562.48930000	+8.75830078	-6.38525391	-0.98437500	+54.40429688	+3.73535156	-62.05078125	+1588	+8.50781250	-5.63378906	-0.72509766	+5.58105469	-4.61425781	+13.95263672	+1272	+6.81152344	-9.38232422	-1.02832031	+37.72705078	+6.98730469	-41.90185547	+1428
+1457970562.49350000	+8.75830078	-6.38525391	-0.98437500	+54.40429688	+3.75732422	-62.05078125	+1588	+8.50781250	-5.63378906	-0.72509766	+5.58105469	-4.61425781	+13.95263672	+1272	+6.81152344	-9.38232422	-1.02832031	+37.72705078	+6.98730469	-41.90185547	+1428
+1457970562.49770000	+8.75830078	-6.38525391	-0.98437500	+54.40429688	+3.75732422	-62.05078125	+1588	+8.50781250	-5.63378906	-0.72509766	+5.58105469	-4.61425781	+13.95263672	+1272	+6.81152344	-9.38232422	-1.02832031	+37.72705078	+6.98730469	-41.90185547	+1428
+1457970562.50180010	+8.75830078	-6.38525391	-0.98437500	+54.40429688	+3.75732422	-62.05078125	+1588	+8.50781250	-5.63378906	-0.72509766	+5.58105469	-4.61425781	+13.95263672	+1272	+6.81591797	-9.38232422	-1.02832031	+37.74902344	+6.98730469	-41.90185547	+1428
+1457970562.50600000	+8.75830078	-6.38525391	-0.98437500	+54.40429688	+3.75732422	-62.05078125	+1588	+8.50781250	-5.63378906	-0.72509766	+5.58105469	-4.61425781	+13.95263672	+1272	+6.81591797	-9.38232422	-1.02832031	+37.74902344	+6.98730469	-41.92382813	+1428
+1457970562.51009990	+8.75830078	-6.38964844	-0.98437500	+54.40429688	+3.75732422	-62.05078125	+1588	+8.50781250	-5.63378906	-0.72509766	+5.58105469	-4.61425781	+13.95263672	+1272	+6.81591797	-9.38232422	-1.02832031	+37.74902344	+6.98730469	-41.92382813	+1428
+1457970562.51430010	+8.75830078	-6.38964844	-0.98437500	+54.40429688	+3.75732422	-62.05078125	+1588	+8.50781250	-5.63378906	-0.72509766	+5.58105469	-4.61425781	+13.95263672	+1268	+6.81591797	-9.38232422	-1.02832031	+37.74902344	+6.98730469	-41.92382813	+1428
+1457970562.51850010	+8.75830078	-6.38964844	-0.98437500	+54.40429688	+3.73535156	-62.05078125	+1588	+8.50781250	-5.63378906	-0.72509766	+5.58105469	-4.61425781	+13.95263672	+1268	+6.81591797	-9.38232422	-1.02832031	+37.74902344	+7.00927734	-41.92382813	+1428
+1457970562.52259990	+8.75830078	-6.38964844	-0.98437500	+54.40429688	+3.73535156	-62.05078125	+1588	+8.50781250	-5.63378906	-0.72509766	+5.58105469	-4.61425781	+13.95263672	+1268	+6.81591797	-9.38232422	-1.02832031	+37.74902344	+7.00927734	-41.92382813	+1428
+1457970562.53099990	+8.75830078	-6.38964844	-0.98437500	+54.40429688	+3.73535156	-62.02880859	+1588	+8.50781250	-5.63378906	-0.72509766	+5.58105469	-4.61425781	+13.95263672	+1268	+6.81591797	-9.38232422	-1.02832031	+37.74902344	+7.00927734	-41.92382813	+1428
+1457970562.53510000	+8.75830078	-6.38964844	-0.98437500	+54.40429688	+3.73535156	-62.02880859	+1588	+8.50781250	-5.63818359	-0.72509766	+5.58105469	-4.61425781	+13.95263672	+1268	+6.81591797	-9.38232422	-1.02392578	+37.74902344	+7.00927734	-41.92382813	+1428
+1457970562.53930000	+8.75830078	-6.38964844	-0.98437500	+54.40429688	+3.73535156	-62.02880859	+1588	+8.50781250	-5.63818359	-0.72509766	+5.58105469	-4.61425781	+13.95263672	+1268	+6.81591797	-9.38232422	-1.02392578	+37.74902344	+7.00927734	-41.92382813	+1428
+1457970562.54349990	+8.75830078	-6.38964844	-0.98437500	+54.40429688	+3.73535156	-62.02880859	+1588	+8.50781250	-5.63818359	-0.72509766	+5.58105469	-4.61425781	+13.95263672	+1268	+6.81591797	-9.38232422	-1.02392578	+37.72705078	+7.00927734	-41.92382813	+1428
+1457970562.55180000	+8.75830078	-6.38964844	-0.98437500	+54.40429688	+3.73535156	-62.02880859	+1588	+8.50781250	-5.63818359	-0.72509766	+5.58105469	-4.61425781	+13.95263672	+1268	+6.81591797	-9.38671875	-1.02832031	+37.72705078	+7.00927734	-41.92382813	+1428
+1457970562.55600000	+8.75830078	-6.38964844	-0.98437500	+54.40429688	+3.73535156	-62.02880859	+1588	+8.50781250	-5.63818359	-0.72509766	+5.58105469	-4.61425781	+13.95263672	+1268	+6.81591797	-9.38671875	-1.02832031	+37.72705078	+7.03125000	-41.92382813	+1428
+1457970562.56010010	+8.75830078	-6.38964844	-0.98437500	+54.40429688	+3.73535156	-62.02880859	+1588	+8.50781250	-5.63818359	-0.72509766	+5.58105469	-4.61425781	+13.95263672	+1268	+6.81591797	-9.38671875	-1.02832031	+37.70507813	+7.03125000	-41.92382813	+1428
+1457970562.56430010	+8.75830078	-6.38964844	-0.98437500	+54.40429688	+3.73535156	-62.00683594	+1588	+8.50781250	-5.63818359	-0.72509766	+5.58105469	-4.61425781	+13.95263672	+1268	+6.81591797	-9.38671875	-1.02832031	+37.70507813	+7.03125000	-41.90185547	+1428
+1457970562.56850000	+8.75830078	-6.38964844	-0.98437500	+54.40429688	+3.73535156	-62.00683594	+1588	+8.50781250	-5.63818359	-0.72509766	+5.58105469	-4.61425781	+13.95263672	+1268	+6.81152344	-9.38671875	-1.02832031	+37.70507813	+7.03125000	-41.90185547	+1428
+1457970562.57259990	+8.75830078	-6.38964844	-0.98437500	+54.42626953	+3.73535156	-62.00683594	+1588	+8.50781250	-5.63818359	-0.72509766	+5.60302734	-4.61425781	+13.95263672	+1268	+6.81152344	-9.38671875	-1.02832031	+37.68310547	+7.03125000	-41.90185547	+1428
+1457970562.57680010	+8.75830078	-6.38964844	-0.98437500	+54.42626953	+3.73535156	-62.00683594	+1588	+8.50781250	-5.63818359	-0.72509766	+5.60302734	-4.61425781	+13.97460938	+1268	+6.81152344	-9.38671875	-1.02832031	+37.68310547	+7.05322266	-41.87988281	+1428
+1457970562.58090000	+8.75830078	-6.38964844	-0.98437500	+54.42626953	+3.73535156	-61.98486328	+1588	+8.50781250	-5.63818359	-0.72509766	+5.60302734	-4.61425781	+13.97460938	+1268	+6.81152344	-9.39111328	-1.02832031	+37.66113281	+7.05322266	-41.87988281	+1428
+1457970562.58509990	+8.75830078	-6.38964844	-0.98876953	+54.42626953	+3.73535156	-61.98486328	+1588	+8.50781250	-5.63818359	-0.72509766	+5.60302734	-4.61425781	+13.97460938	+1268	+6.81152344	-9.39111328	-1.02832031	+37.66113281	+7.05322266	-41.87988281	+1428
+1457970562.58929990	+8.75830078	-6.38964844	-0.98876953	+54.42626953	+3.73535156	-61.98486328	+1588	+8.50781250	-5.63818359	-0.72509766	+5.60302734	-4.61425781	+13.97460938	+1268	+6.81152344	-9.39111328	-1.02832031	+37.66113281	+7.07519531	-41.85791016	+1428
+1457970562.59340000	+8.75830078	-6.38964844	-0.98876953	+54.44824219	+3.73535156	-61.96289063	+1588	+8.50781250	-5.63818359	-0.72509766	+5.60302734	-4.61425781	+13.97460938	+1268	+6.81152344	-9.39111328	-1.02832031	+37.63916016	+7.07519531	-41.85791016	+1428
+1457970562.59760000	+8.75830078	-6.38964844	-0.98876953	+54.44824219	+3.73535156	-61.96289063	+1588	+8.50781250	-5.63818359	-0.72509766	+5.60302734	-4.61425781	+13.97460938	+1268	+6.81152344	-9.39111328	-1.02832031	+37.63916016	+7.09716797	-41.83593750	+1428
+1457970562.60180000	+8.75830078	-6.38964844	-0.98876953	+54.44824219	+3.73535156	-61.94091797	+1588	+8.50781250	-5.63818359	-0.72509766	+5.60302734	-4.61425781	+13.97460938	+1268	+6.81152344	-9.39111328	-1.02832031	+37.63916016	+7.11914063	-41.83593750	+1428
+1457970562.60590000	+8.75830078	-6.38964844	-0.98876953	+54.47021484	+3.71337891	-61.91894531	+1588	+8.50781250	-5.63818359	-0.72949219	+5.62500000	-4.61425781	+13.97460938	+1268	+6.81152344	-9.39111328	-1.02832031	+37.63916016	+7.11914063	-41.83593750	+1428
+1457970562.61010000	+8.75390625	-6.38964844	-0.98876953	+54.47021484	+3.71337891	-61.89697266	+1588	+8.50781250	-5.63818359	-0.72949219	+5.62500000	-4.61425781	+13.97460938	+1268	+6.81152344	-9.39111328	-1.02832031	+37.63916016	+7.14111328	-41.81396484	+1428
+1457970562.61840010	+8.75390625	-6.38964844	-0.99316406	+54.51416016	+3.69140625	-61.83105469	+1588	+8.50781250	-5.63818359	-0.72949219	+5.64697266	-4.59228516	+13.99658203	+1268	+6.81591797	-9.39111328	-1.02392578	+37.66113281	+7.18505859	-41.79199219	+1428
+1457970562.62260010	+8.75390625	-6.38964844	-0.99316406	+54.53613281	+3.69140625	-61.80908203	+1588	+8.50781250	-5.63818359	-0.72949219	+5.64697266	-4.59228516	+13.99658203	+1268	+6.81591797	-9.39111328	-1.02392578	+37.68310547	+7.20703125	-41.79199219	+1428
+1457970562.62680010	+8.75390625	-6.38964844	-0.99316406	+54.55810547	+3.69140625	-61.76513672	+1592	+8.50781250	-5.63818359	-0.72949219	+5.66894531	-4.59228516	+13.99658203	+1268	+6.82031250	-9.39111328	-1.02392578	+37.70507813	+7.25097656	-41.77001953	+1428
+1457970562.63089990	+8.75390625	-6.38964844	-0.99755859	+54.58007813	+3.69140625	-61.72119141	+1592	+8.50781250	-5.63818359	-0.72949219	+5.66894531	-4.59228516	+13.99658203	+1268	+6.82470703	-9.39111328	-1.02392578	+37.70507813	+7.29492188	-41.77001953	+1428
+1457970562.63509990	+8.75830078	-6.38964844	-0.99755859	+54.62402344	+3.69140625	-61.67724609	+1592	+8.50781250	-5.63818359	-0.73388672	+5.69091797	-4.59228516	+13.99658203	+1268	+6.82470703	-9.39111328	-1.01953125	+37.72705078	+7.31689453	-41.74804688	+1428
+1457970562.63930010	+8.75830078	-6.38964844	-1.00195313	+54.64599609	+3.71337891	-61.61132813	+1592	+8.50781250	-5.63818359	-0.73388672	+5.71289063	-4.57031250	+13.97460938	+1268	+6.82910156	-9.38671875	-1.01953125	+37.72705078	+7.36083984	-41.72607422	+1432
+1457970562.64340000	+8.75830078	-6.38964844	-1.00634766	+54.68994141	+3.71337891	-61.56738281	+1592	+8.50781250	-5.63818359	-0.73828125	+5.71289063	-4.57031250	+13.97460938	+1268	+6.83349609	-9.38671875	-1.01953125	+37.72705078	+7.40478516	-41.70410156	+1432
+1457970562.64759990	+8.75830078	-6.38964844	-1.01074219	+54.71191406	+3.73535156	-61.50146484	+1592	+8.50781250	-5.63818359	-0.73828125	+5.73486328	-4.54833984	+13.95263672	+1268	+6.83349609	-9.38671875	-1.02392578	+37.72705078	+7.47070313	-41.68212891	+1432
+1457970562.65179990	+8.76269531	-6.38525391	-1.02392578	+54.86572266	+3.86718750	-61.23779297	+1596	+8.50781250	-5.63378906	-0.74267578	+5.75683594	-4.52636719	+13.95263672	+1268	+6.83349609	-9.38671875	-1.02392578	+37.70507813	+7.51464844	-41.63818359	+1432
+1457970562.65590000	+8.76269531	-6.38525391	-1.03710938	+54.97558594	+3.99902344	-61.04003906	+1596	+8.50781250	-5.63378906	-0.74267578	+5.77880859	-4.50439453	+13.93066406	+1268	+6.83789063	-9.38671875	-1.02832031	+37.70507813	+7.55859375	-41.59423828	+1432
+1457970562.66010000	+8.76708984	-6.38085938	-1.05029297	+55.04150391	+4.10888672	-60.86425781	+1600	+8.50781250	-5.63378906	-0.74707031	+5.80078125	-4.48242188	+13.90869141	+1268	+6.83789063	-9.38671875	-1.03271484	+37.66113281	+7.62451172	-41.55029297	+1432
+1457970562.66420010	+8.76708984	-6.38085938	-1.05908203	+55.10742188	+4.24072266	-60.75439453	+1600	+8.51220703	-5.63378906	-0.75146484	+5.82275391	-4.46044922	+13.88671875	+1268	+6.83789063	-9.38671875	-1.03710938	+37.63916016	+7.69042969	-41.50634766	+1432
+1457970562.66840000	+8.77148438	-6.37646484	-1.06787109	+55.12939453	+4.37255859	-60.62255859	+1600	+8.51220703	-5.62939453	-0.75585938	+5.84472656	-4.41650391	+13.86474609	+1268	+6.83789063	-9.38671875	-1.04150391	+37.59521484	+7.75634766	-41.44042969	+1432
+1457970562.67260000	+8.77587891	-6.37646484	-1.08105469	+55.17333984	+4.52636719	-60.46875000	+1600	+8.51220703	-5.62939453	-0.76025391	+5.86669922	-4.37255859	+13.84277344	+1272	+6.83349609	-9.38671875	-1.05029297	+37.55126953	+7.82226563	-41.37451172	+1436
+1457970562.67670010	+8.77587891	-6.37207031	-1.08984375	+55.19531250	+4.65820313	-60.35888672	+1596	+8.51660156	-5.62500000	-0.76464844	+5.88867188	-4.32861328	+13.79882813	+1272	+6.83349609	-9.38232422	-1.05908203	+37.50732422	+7.93212891	-41.28662109	+1436
+1457970562.68090010	+8.78027344	-6.37207031	-1.10302734	+55.21728516	+4.81201172	-60.24902344	+1596	+8.51660156	-5.62060547	-0.77343750	+5.91064453	-4.26269531	+13.77685547	+1276	+6.83349609	-9.38232422	-1.06787109	+37.46337891	+8.02001953	-41.19873047	+1436
+1457970562.68510010	+8.78466797	-6.36767578	-1.11621094	+55.23925781	+4.96582031	-60.09521484	+1596	+8.52099609	-5.61621094	-0.77783203	+5.93261719	-4.19677734	+13.75488281	+1276	+6.83789063	-9.37792969	-1.07666016	+37.39746094	+8.12988281	-41.11083984	+1436
+1457970562.68919990	+8.78466797	-6.36767578	-1.12060547	+55.23925781	+5.03173828	-60.07324219	+1588	+8.52539063	-5.61181641	-0.79101563	+5.97656250	-4.13085938	+13.71093750	+1284	+6.83789063	-9.37353516	-1.08984375	+37.33154297	+8.26171875	-41.00097656	+1436
+1457970562.69759990	+8.78906250	-6.36328125	-1.12939453	+55.23925781	+5.14160156	-59.98535156	+1584	+8.53857422	-5.59423828	-0.81298828	+6.04248047	-3.97705078	+13.64501953	+1292	+6.84667969	-9.35595703	-1.11621094	+37.22167969	+8.54736328	-40.80322266	+1440
+1457970562.70170000	+8.79345703	-6.36328125	-1.14257813	+55.23925781	+5.25146484	-59.91943359	+1580	+8.54736328	-5.58105469	-0.83056641	+6.10839844	-3.86718750	+13.60107422	+1304	+6.85986328	-9.33837891	-1.13378906	+37.15576172	+8.74511719	-40.67138672	+1444
+1457970562.70590000	+8.79785156	-6.35888672	-1.15136719	+55.21728516	+5.38330078	-59.83154297	+1580	+8.55615234	-5.56787109	-0.84375000	+6.15234375	-3.77929688	+13.55712891	+1312	+6.87304688	-9.32519531	-1.14697266	+37.08984375	+8.92089844	-40.60546875	+1448
+1457970562.71009990	+8.80224609	-6.35449219	-1.16455078	+55.19531250	+5.51513672	-59.76562500	+1580	+8.56494141	-5.55029297	-0.86572266	+6.21826172	-3.69140625	+13.55712891	+1320	+6.88183594	-9.30761719	-1.16455078	+37.02392578	+9.05273438	-40.51757813	+1452
+1457970562.71420000	+8.81542969	-6.35009766	-1.19970703	+55.10742188	+5.84472656	-59.56787109	+1584	+8.58251953	-5.52832031	-0.89208984	+6.32812500	-3.58154297	+13.49121094	+1336	+6.90380859	-9.28564453	-1.19091797	+36.95800781	+9.27246094	-40.42968750	+1460
+1457970562.71840000	+8.83300781	-6.34130859	-1.23046875	+55.04150391	+6.15234375	-59.45800781	+1592	+8.60009766	-5.50634766	-0.91845703	+6.43798828	-3.51562500	+13.40332031	+1348	+6.92578125	-9.25927734	-1.20849609	+36.89208984	+9.40429688	-40.45166016	+1460
+1457970562.72260000	+8.84619141	-6.33251953	-1.26123047	+54.95361328	+6.41601563	-59.32617188	+1600	+8.61328125	-5.48437500	-0.94482422	+6.54785156	-3.44970703	+13.38134766	+1360	+6.94335938	-9.24169922	-1.23046875	+36.82617188	+9.51416016	-40.40771484	+1464
+1457970562.72670010	+8.88134766	-6.31933594	-1.33593750	+54.66796875	+7.07519531	-59.12841797	+1620	+8.63525391	-5.45800781	-0.98437500	+6.70166016	-3.38378906	+13.22753906	+1376	+6.96972656	-9.21972656	-1.25683594	+36.73828125	+9.68994141	-40.42968750	+1468
+1457970562.73090000	+8.91210938	-6.30175781	-1.38427734	+54.47021484	+7.47070313	-59.10644531	+1632	+8.65722656	-5.43164063	-1.01074219	+6.85546875	-3.40576172	+13.09570313	+1388	+6.99169922	-9.19335938	-1.27441406	+36.60644531	+9.79980469	-40.53955078	+1472
+1457970562.73499990	+8.93847656	-6.28857422	-1.42822266	+54.33837891	+7.73437500	-59.06250000	+1640	+8.67919922	-5.40527344	-1.05029297	+7.05322266	-3.33984375	+13.02978516	+1400	+7.01367188	-9.17138672	-1.30957031	+36.49658203	+9.88769531	-40.51757813	+1476
+1457970562.73920010	+8.96923828	-6.27978516	-1.48535156	+53.94287109	+8.12988281	-59.10644531	+1652	+8.70556641	-5.37890625	-1.09423828	+7.20703125	-3.31787109	+12.81005859	+1416	+7.03564453	-9.14941406	-1.34033203	+36.34277344	+10.04150391	-40.56152344	+1476
+1457970562.74340010	+9.00000000	-6.26220703	-1.52050781	+53.74511719	+8.37158203	-59.21630859	+1664	+8.73193359	-5.34814453	-1.12500000	+7.44873047	-3.38378906	+12.61230469	+1432	+7.06201172	-9.12304688	-1.36230469	+36.16699219	+10.12939453	-40.71533203	+1476
+1457970562.74749990	+9.03076172	-6.24462891	-1.56445313	+53.56933594	+8.56933594	-59.28222656	+1672	+8.75830078	-5.31738281	-1.17333984	+7.69042969	-3.31787109	+12.50244141	+1444	+7.08837891	-9.09228516	-1.40625000	+35.99121094	+10.19531250	-40.73730469	+1480
+1457970562.75169990	+9.05712891	-6.24023438	-1.60839844	+53.19580078	+8.81103516	-59.39208984	+1680	+8.78466797	-5.29541016	-1.21289063	+7.82226563	-3.33984375	+12.26074219	+1456	+7.11474609	-9.07031250	-1.44580078	+35.74951172	+10.32714844	-40.82519531	+1488
+1457970562.76000000	+9.13183594	-6.20068359	-1.69628906	+52.71240234	+9.25048828	-59.67773438	+1708	+8.85058594	-5.22509766	-1.30078125	+8.41552734	-3.38378906	+11.82128906	+1488	+7.17187500	-9.00878906	-1.52929688	+35.26611328	+10.48095703	-41.08886719	+1504
+1457970562.76420000	+9.16259766	-6.19628906	-1.74023438	+52.29492188	+9.51416016	-59.85351563	+1716	+8.87695313	-5.19873047	-1.34912109	+8.56933594	-3.40576172	+11.55761719	+1500	+7.20263672	-8.98681641	-1.57763672	+34.93652344	+10.59082031	-41.24267578	+1512
+1457970562.76840000	+9.20654297	-6.16992188	-1.78857422	+52.00927734	+9.75585938	-60.00732422	+1732	+8.91650391	-5.15917969	-1.40185547	+8.89892578	-3.42773438	+11.29394531	+1520	+7.23339844	-8.95166016	-1.62158203	+34.62890625	+10.67871094	-41.44042969	+1524
+1457970562.77250000	+9.25048828	-6.14794922	-1.83691406	+51.70166016	+9.95361328	-60.20507813	+1752	+8.96044922	-5.11962891	-1.45019531	+9.25048828	-3.44970703	+11.05224609	+1540	+7.26416016	-8.91650391	-1.67431641	+34.34326172	+10.74462891	-41.55029297	+1536
+1457970562.77670000	+9.29003906	-6.13476563	-1.88964844	+51.26220703	+10.19531250	-60.38085938	+1768	+8.99560547	-5.08886719	-1.50732422	+9.42626953	-3.44970703	+10.81054688	+1556	+7.29492188	-8.89013672	-1.72705078	+33.94775391	+10.85449219	-41.72607422	+1548
+1457970562.78090000	+9.33837891	-6.10400391	-1.94238281	+50.93261719	+10.41503906	-60.55664063	+1788	+9.03955078	-5.04052734	-1.56445313	+9.77783203	-3.44970703	+10.56884766	+1580	+7.33007813	-8.84619141	-1.77978516	+33.61816406	+10.92041016	-41.92382813	+1568
+1457970562.78500010	+9.39111328	-6.07763672	-1.99072266	+50.60302734	+10.59082031	-60.79833984	+1812	+9.08789063	-4.99218750	-1.61279297	+10.12939453	-3.53759766	+10.30517578	+1600	+7.36962891	-8.80664063	-1.83251953	+33.26660156	+10.98632813	-42.12158203	+1584
+1457970562.78920010	+9.43505859	-6.05566406	-2.04345703	+50.14160156	+10.81054688	-61.01806641	+1832	+9.13183594	-4.95703125	-1.66992188	+10.32714844	-3.55957031	+10.06347656	+1620	+7.40478516	-8.77148438	-1.88964844	+32.84912109	+11.05224609	-42.34130859	+1600
+1457970562.79340000	+9.49218750	-6.02490234	-2.10058594	+49.79003906	+11.03027344	-61.19384766	+1856	+9.18457031	-4.90429688	-1.73144531	+10.65673828	-3.55957031	+9.84375000	+1644	+7.44873047	-8.72314453	-1.94238281	+32.49755859	+11.14013672	-42.53906250	+1624
+1457970562.79749990	+9.54931641	-5.99414063	-2.14892578	+49.41650391	+11.20605469	-61.47949219	+1880	+9.24169922	-4.85156250	-1.77978516	+11.00830078	-3.66943359	+9.58007813	+1668	+7.49267578	-8.67919922	-1.99511719	+32.12402344	+11.18408203	-42.78076172	+1644
+1457970562.80170010	+9.60205078	-5.97216797	-2.20166016	+48.91113281	+11.42578125	-61.65527344	+1900	+9.29003906	-4.81201172	-1.84130859	+11.18408203	-3.69140625	+9.40429688	+1688	+7.53662109	-8.63964844	-2.04785156	+31.66259766	+11.22802734	-43.02246094	+1660
+1457970562.80590010	+9.66357422	-5.93261719	-2.26318359	+48.53759766	+11.62353516	-61.80908203	+1928	+9.34716797	-4.75488281	-1.90283203	+11.49169922	-3.66943359	+9.25048828	+1716	+7.58496094	-8.58251953	-2.10498047	+31.31103516	+11.27197266	-43.24218750	+1688
+1457970562.80999990	+9.72949219	-5.89746094	-2.31152344	+48.12011719	+11.77734375	-62.09472656	+1952	+9.41308594	-4.69335938	-1.95117188	+11.79931641	-3.82324219	+9.00878906	+1736	+7.63769531	-8.52978516	-2.15332031	+30.93750000	+11.27197266	-43.48388672	+1708
+1457970562.81419990	+9.78662109	-5.86669922	-2.36425781	+47.61474609	+11.97509766	-62.27050781	+1976	+9.47021484	-4.64501953	-2.00830078	+11.97509766	-3.84521484	+8.87695313	+1760	+7.69042969	-8.48144531	-2.20166016	+30.45410156	+11.29394531	-43.74755859	+1732
+1457970562.81830000	+9.85253906	-5.82714844	-2.42578125	+47.21923828	+12.17285156	-62.40234375	+2004	+9.53613281	-4.58349609	-2.06982422	+12.21679688	-3.86718750	+8.74511719	+1784	+7.74755859	-8.41552734	-2.25878906	+30.12451172	+11.29394531	-43.94531250	+1756
+1457970562.82250000	+9.92285156	-5.78759766	-2.47412109	+46.77978516	+12.32666016	-62.68798828	+2028	+9.60205078	-4.52197266	-2.11376953	+12.48046875	-4.02099609	+8.54736328	+1808	+7.80908203	-8.34960938	-2.30273438	+29.75097656	+11.25000000	-44.23095703	+1780
+1457970562.82670000	+9.98876953	-5.75244141	-2.52685547	+46.25244141	+12.48046875	-62.86376953	+2048	+9.66796875	-4.46923828	-2.17089844	+12.61230469	-4.08691406	+8.43750000	+1828	+7.86621094	-8.29687500	-2.34667969	+29.26757813	+11.20605469	-44.51660156	+1800
+1457970562.83080010	+10.06347656	-5.70849609	-2.58398438	+45.79101563	+12.70019531	-62.99560547	+2072	+9.73828125	-4.40332031	-2.23242188	+12.81005859	-4.10888672	+8.32763672	+1848	+7.93212891	-8.22656250	-2.39501953	+28.91601563	+11.18408203	-44.75830078	+1828
+1457970562.83500000	+10.13818359	-5.66455078	-2.62792969	+45.28564453	+12.83203125	-63.28125000	+2092	+9.81298828	-4.33740234	-2.27197266	+13.00781250	-4.26269531	+8.15185547	+1868	+7.99804688	-8.15625000	-2.43457031	+28.52050781	+11.07421875	-45.04394531	+1848
+1457970562.84330010	+10.28320313	-5.57666016	-2.73779297	+44.25292969	+13.20556641	-63.52294922	+2136	+9.96240234	-4.20996094	-2.37744141	+13.29345703	-4.37255859	+7.93212891	+1908	+8.12548828	-8.01562500	-2.52685547	+27.68554688	+10.89843750	-45.48339844	+1892
+1457970562.84750010	+10.36669922	-5.52392578	-2.77294922	+43.72558594	+13.33740234	-63.78662109	+2152	+10.04150391	-4.13964844	-2.42138672	+13.44726563	-4.52636719	+7.75634766	+1924	+8.20019531	-7.93652344	-2.56640625	+27.29003906	+10.74462891	-45.74707031	+1916
+1457970562.85170010	+10.44140625	-5.47558594	-2.81689453	+43.17626953	+13.46923828	-63.94042969	+2172	+10.11621094	-4.06933594	-2.46533203	+13.53515625	-4.65820313	+7.60253906	+1940	+8.25732422	-7.87060547	-2.60595703	+26.78466797	+10.63476563	-45.96679688	+1932
+1457970562.85579990	+10.52050781	-5.42285156	-2.86962891	+42.64892578	+13.64501953	-64.09423828	+2188	+10.19531250	-3.99902344	-2.51367188	+13.62304688	-4.72412109	+7.42675781	+1956	+8.33203125	-7.78710938	-2.65429688	+26.41113281	+10.50292969	-46.12060547	+1956
+1457970562.85999990	+10.60400391	-5.37011719	-2.89599609	+42.05566406	+13.75488281	-64.37988281	+2200	+10.27880859	-3.92431641	-2.54443359	+13.73291016	-4.92187500	+7.18505859	+1968	+8.40234375	-7.70361328	-2.68505859	+26.01562500	+10.28320313	-46.38427734	+1976
+1457970562.86420010	+10.68310547	-5.31298828	-2.93554688	+41.52832031	+13.86474609	-64.55566406	+2216	+10.36230469	-3.84960938	-2.58398438	+13.82080078	-5.07568359	+6.98730469	+1984	+8.46386719	-7.63330078	-2.72021484	+25.48828125	+10.10742188	-46.56005859	+1988
+1457970562.86830000	+10.76660156	-5.25585938	-2.97509766	+40.97900391	+13.99658203	-64.70947266	+2232	+10.44580078	-3.77490234	-2.62353516	+13.86474609	-5.18554688	+6.78955078	+1996	+8.53857422	-7.54541016	-2.76416016	+25.09277344	+9.95361328	-46.62597656	+2008
+1457970562.87249990	+10.85009766	-5.19873047	-2.99707031	+40.36376953	+14.08447266	-64.97314453	+2244	+10.52929688	-3.69580078	-2.64990234	+13.93066406	-5.40527344	+6.50390625	+2008	+8.60888672	-7.46191406	-2.79492188	+24.69726563	+9.75585938	-46.77978516	+2024
+1457970562.87669990	+10.92919922	-5.12841797	-3.02783203	+39.83642578	+14.15039063	-65.14892578	+2260	+10.61279297	-3.61230469	-2.67626953	+14.01855469	-5.62500000	+6.26220703	+2024	+8.67041016	-7.38281250	-2.83007813	+24.14794922	+9.58007813	-46.84570313	+2040
+1457970562.88080000	+11.01269531	-5.06689453	-3.05859375	+39.28710938	+14.21630859	-65.32470703	+2276	+10.70068359	-3.53320313	-2.70263672	+14.04052734	-5.80078125	+5.99853516	+2036	+8.74072266	-7.29492188	-2.87402344	+23.79638672	+9.40429688	-46.84570313	+2060
+1457970562.88500000	+11.09619141	-5.00097656	-3.07177734	+38.69384766	+14.21630859	-65.58837891	+2284	+10.78417969	-3.44970703	-2.72021484	+14.08447266	-6.10839844	+5.66894531	+2048	+8.81103516	-7.20263672	-2.90039063	+23.40087891	+9.16259766	-46.93359375	+2072
+1457970562.88910010	+11.17529297	-4.92626953	-3.08496094	+38.21044922	+14.19433594	-65.80810547	+2300	+10.87207031	-3.35302734	-2.73779297	+14.19433594	-6.37207031	+5.42724609	+2060	+8.87255859	-7.12353516	-2.93115234	+22.89550781	+8.94287109	-46.95556641	+2084
+1457970562.89330010	+11.25878906	-4.85595703	-3.10253906	+37.68310547	+14.19433594	-66.00585938	+2316	+10.95556641	-3.26953125	-2.75537109	+14.19433594	-6.63574219	+5.11962891	+2072	+8.94287109	-7.03125000	-2.97070313	+22.52197266	+8.76708984	-46.88964844	+2100
+1457970562.89750000	+11.34228516	-4.78564453	-3.10693359	+37.11181641	+14.12841797	-66.29150391	+2332	+11.03906250	-3.18603516	-2.75537109	+14.21630859	-6.98730469	+4.79003906	+2088	+9.01757813	-6.93896484	-2.99267578	+22.14843750	+8.50341797	-46.93359375	+2112
+1457970562.90159990	+11.42138672	-4.70214844	-3.11572266	+36.69433594	+14.06250000	-66.46728516	+2348	+11.12695313	-3.08496094	-2.76416016	+14.34814453	-7.29492188	+4.57031250	+2104	+9.07910156	-6.85546875	-3.01904297	+21.68701172	+8.30566406	-46.91162109	+2120
+1457970562.91000010	+11.58398438	-4.55273438	-3.12890625	+35.68359375	+13.90869141	-66.86279297	+2384	+11.29394531	-2.90478516	-2.76855469	+14.39208984	-7.95410156	+4.04296875	+2136	+9.22412109	-6.66210938	-3.07177734	+21.07177734	+7.82226563	-46.75781250	+2148
+1457970562.91409990	+11.65869141	-4.46044922	-3.12890625	+35.33203125	+13.77685547	-67.01660156	+2404	+11.37744141	-2.79931641	-2.76855469	+14.56787109	-8.28369141	+3.86718750	+2156	+9.28564453	-6.56982422	-3.09375000	+20.69824219	+7.60253906	-46.71386719	+2160
+1457970562.91829990	+11.74218750	-4.38574219	-3.12890625	+34.87060547	+13.64501953	-67.17041016	+2424	+11.46093750	-2.70703125	-2.76855469	+14.58984375	-8.61328125	+3.64746094	+2172	+9.36035156	-6.46875000	-3.11572266	+20.43457031	+7.33886719	-46.60400391	+2172
+1457970562.92249990	+11.81689453	-4.30664063	-3.12011719	+34.43115234	+13.49121094	-67.39013672	+2444	+11.54003906	-2.61914063	-2.75976563	+14.61181641	-9.00878906	+3.40576172	+2188	+9.43505859	-6.37207031	-3.12890625	+20.19287109	+7.00927734	-46.60400391	+2184
+1457970562.92660000	+11.89599609	-4.20996094	-3.11572266	+34.16748047	+13.29345703	-67.52197266	+2468	+11.61914063	-2.50927734	-2.75537109	+14.80957031	-9.33837891	+3.31787109	+2212	+9.50097656	-6.27539063	-3.14208984	+19.86328125	+6.70166016	-46.60400391	+2192
+1457970562.93080000	+11.97509766	-4.13085938	-3.11132813	+33.79394531	+13.16162109	-67.63183594	+2488	+11.69824219	-2.41699219	-2.75097656	+14.85351563	-9.62402344	+3.16406250	+2224	+9.57568359	-6.17431641	-3.15966797	+19.66552734	+6.39404297	-46.53808594	+2204
+1457970562.93499990	+12.04980469	-4.04736328	-3.10253906	+33.39843750	+13.00781250	-67.80761719	+2504	+11.77734375	-2.32470703	-2.74218750	+14.89746094	-9.95361328	+2.98828125	+2240	+9.65478516	-6.07324219	-3.16406250	+19.48974609	+6.08642578	-46.53808594	+2212
+1457970562.93910000	+12.12011719	-3.95068359	-3.09375000	+33.20068359	+12.85400391	-67.85156250	+2524	+11.85205078	-2.21484375	-2.73779297	+15.07324219	-10.21728516	+2.92236328	+2256	+9.72070313	-5.97216797	-3.17285156	+19.24804688	+5.75683594	-46.56005859	+2220
+1457970562.94750000	+12.26953125	-3.78369141	-3.07617188	+32.60742188	+12.56835938	-68.02734375	+2556	+11.99707031	-2.03466797	-2.72021484	+15.16113281	-10.76660156	+2.68066406	+2280	+9.87011719	-5.76123047	-3.18164063	+18.96240234	+5.05371094	-46.58203125	+2236
+1457970562.95160010	+12.33984375	-3.68261719	-3.06298828	+32.47558594	+12.37060547	-68.09326172	+2572	+12.07177734	-1.92480469	-2.71142578	+15.33691406	-11.03027344	+2.61474609	+2296	+9.93603516	-5.65576172	-3.18164063	+18.78662109	+4.68017578	-46.64794922	+2240
+1457970562.95580010	+12.41015625	-3.59912109	-3.04980469	+32.23388672	+12.21679688	-68.15917969	+2584	+12.14208984	-1.83691406	-2.70263672	+15.38085938	-11.29394531	+2.52685547	+2304	+10.00634766	-5.55468750	-3.19042969	+18.65478516	+4.35058594	-46.66992188	+2248
+1457970562.96000000	+12.48046875	-3.51562500	-3.03222656	+31.99218750	+12.06298828	-68.26904297	+2596	+12.21240234	-1.74902344	-2.68505859	+15.42480469	-11.55761719	+2.41699219	+2312	+10.08105469	-5.45361328	-3.18164063	+18.54492188	+3.97705078	-46.75781250	+2256
+1457970562.96409990	+12.54638672	-3.41455078	-3.01464844	+31.92626953	+11.86523438	-68.33496094	+2608	+12.28271484	-1.64355469	-2.67187500	+15.60058594	-11.82128906	+2.35107422	+2320	+10.14697266	-5.35253906	-3.17724609	+18.39111328	+3.60351563	-46.86767578	+2260
+1457970562.97240000	+12.67822266	-3.24316406	-2.98388672	+31.57470703	+11.60156250	-68.44482422	+2624	+12.41015625	-1.46777344	-2.64111328	+15.71044922	-12.32666016	+2.13134766	+2332	+10.28320313	-5.14599609	-3.16406250	+18.21533203	+2.83447266	-47.04345703	+2272
+1457970562.97659990	+12.73974609	-3.14648438	-2.96191406	+31.53076172	+11.40380859	-68.51074219	+2636	+12.47607422	-1.36230469	-2.61474609	+15.93017578	-12.61230469	+2.04345703	+2344	+10.34472656	-5.04492188	-3.15527344	+18.10546875	+2.46093750	-47.13134766	+2276
+1457970562.98079990	+12.80126953	-3.05859375	-2.93554688	+31.39892578	+11.20605469	-68.59863281	+2644	+12.53759766	-1.27441406	-2.59277344	+16.01806641	-12.91992188	+1.91162109	+2348	+10.41064453	-4.94824219	-3.15087891	+18.01757813	+2.10937500	-47.17529297	+2276
+1457970562.98490000	+12.85839844	-2.97070313	-2.90917969	+31.24511719	+11.00830078	-68.70849609	+2656	+12.59912109	-1.18212891	-2.56201172	+16.10595703	-13.24951172	+1.80175781	+2356	+10.47656250	-4.85156250	-3.14208984	+17.92968750	+1.69189453	-47.26318359	+2280
+1457970562.98910000	+12.91552734	-2.87402344	-2.87402344	+31.22314453	+10.74462891	-68.81835938	+2668	+12.65625000	-1.08105469	-2.52685547	+16.30371094	-13.66699219	+1.69189453	+2368	+10.53369141	-4.75048828	-3.12890625	+17.88574219	+1.25244141	-47.32910156	+2284
+1457970562.99330000	+12.97265625	-2.78613281	-2.83886719	+31.11328125	+10.50292969	-68.95019531	+2680	+12.71777344	-0.99316406	-2.48730469	+16.41357422	-14.06250000	+1.53808594	+2376	+10.59521484	-4.66259766	-3.12011719	+17.79785156	+0.85693359	-47.39501953	+2284
+1457970562.99740000	+13.02539063	-2.69824219	-2.80371094	+31.00341797	+10.26123047	-69.08203125	+2692	+12.77490234	-0.90527344	-2.44775391	+16.52343750	-14.47998047	+1.38427734	+2388	+10.65673828	-4.57031250	-3.09814453	+17.70996094	+0.37353516	-47.50488281	+2288
+1457970563.00160000	+13.07812500	-2.60156250	-2.76416016	+30.95947266	+9.99755859	-69.21386719	+2708	+12.83203125	-0.80419922	-2.40380859	+16.72119141	-14.94140625	+1.27441406	+2404	+10.70947266	-4.47363281	-3.08496094	+17.66601563	-0.04394531	-47.48291016	+2292
+1457970563.00580000	+13.13085938	-2.51806641	-2.72021484	+30.84960938	+9.73388672	-69.34570313	+2720	+12.88476563	-0.71630859	-2.35546875	+16.83105469	-15.40283203	+1.14257813	+2416	+10.76660156	-4.39013672	-3.07177734	+17.57812500	-0.48339844	-47.48291016	+2292
+1457970563.00990010	+13.17919922	-2.43017578	-2.68066406	+30.73974609	+9.44824219	-69.47753906	+2736	+12.93310547	-0.62841797	-2.30273438	+16.94091797	-15.88623047	+1.01074219	+2432	+10.82373047	-4.30224609	-3.05419922	+17.49023438	-0.94482422	-47.46093750	+2292
+1457970563.01410010	+13.22753906	-2.33789063	-2.63232422	+30.67382813	+9.14062500	-69.58740234	+2756	+12.98583984	-0.53613281	-2.24560547	+17.09472656	-16.41357422	+0.90087891	+2452	+10.87646484	-4.20996094	-3.04101563	+17.44628906	-1.38427734	-47.39501953	+2296
+1457970563.01830010	+13.27148438	-2.25439453	-2.58837891	+30.54199219	+8.83300781	-69.71923828	+2772	+13.03417969	-0.45263672	-2.18847656	+17.16064453	-16.94091797	+0.79101563	+2468	+10.92919922	-4.12646484	-3.02783203	+17.35839844	-1.77978516	-47.30712891	+2292
+1457970563.02659990	+13.36376953	-2.08300781	-2.48291016	+30.32226563	+8.19580078	-70.00488281	+2812	+13.12646484	-0.28125000	-2.06982422	+17.27050781	-17.99560547	+0.63720703	+2508	+11.03027344	-3.95507813	-2.97949219	+17.22656250	-2.72460938	-47.15332031	+2300
+1457970563.03080010	+13.40771484	-2.00830078	-2.43017578	+30.14648438	+7.88818359	-70.11474609	+2828	+13.17480469	-0.20654297	-2.01269531	+17.24853516	-18.52294922	+0.59326172	+2524	+11.07861328	-3.87597656	-2.96191406	+17.11669922	-3.12011719	-47.04345703	+2300
+1457970563.03490000	+13.44726563	-1.92919922	-2.37744141	+29.99267578	+7.58056641	-70.22460938	+2848	+13.21875000	-0.13183594	-1.94677734	+17.20458984	-19.05029297	+0.54931641	+2544	+11.12695313	-3.79687500	-2.93554688	+17.00683594	-3.55957031	-46.93359375	+2300
+1457970563.03909990	+13.48681641	-1.85009766	-2.33349609	+29.88281250	+7.33886719	-70.26855469	+2864	+13.26269531	-0.04833984	-1.89404297	+17.18261719	-19.48974609	+0.54931641	+2564	+11.17529297	-3.71337891	-2.91357422	+16.91894531	-3.93310547	-46.75781250	+2304
+1457970563.04320000	+13.52636719	-1.77978516	-2.28955078	+29.66308594	+7.09716797	-70.31250000	+2880	+13.30224609	+0.01318359	-1.83691406	+17.05078125	-19.92919922	+0.57128906	+2580	+11.21923828	-3.63427734	-2.89160156	+16.80908203	-4.26269531	-46.58203125	+2300
+1457970563.04740000	+13.56152344	-1.70947266	-2.23681641	+29.46533203	+6.83349609	-70.37841797	+2896	+13.34619141	+0.08349609	-1.77978516	+16.89697266	-20.36865234	+0.63720703	+2596	+11.26318359	-3.55517578	-2.86523438	+16.69921875	-4.63623047	-46.45019531	+2304
+1457970563.05160000	+13.60107422	-1.63476563	-2.19287109	+29.33349609	+6.61376953	-70.37841797	+2912	+13.38574219	+0.15380859	-1.73144531	+16.76513672	-20.74218750	+0.70312500	+2608	+11.30273438	-3.47167969	-2.83886719	+16.63330078	-4.98779297	-46.27441406	+2304
+1457970563.05570010	+13.63623047	-1.57324219	-2.14892578	+29.11376953	+6.41601563	-70.37841797	+2924	+13.42529297	+0.20654297	-1.67871094	+16.52343750	-21.11572266	+0.81298828	+2620	+11.34228516	-3.39697266	-2.81250000	+16.50146484	-5.33935547	-46.09863281	+2304
+1457970563.05990000	+13.67138672	-1.51611328	-2.10498047	+28.87207031	+6.21826172	-70.40039063	+2932	+13.46484375	+0.26367188	-1.63037109	+16.25976563	-21.46728516	+0.90087891	+2628	+11.38183594	-3.32226563	-2.78173828	+16.36962891	-5.69091797	-45.96679688	+2304
+1457970563.06410000	+13.70654297	-1.44580078	-2.06103516	+28.69628906	+6.04248047	-70.35644531	+2944	+13.50439453	+0.32519531	-1.58642578	+16.06201172	-21.75292969	+1.05468750	+2640	+11.42138672	-3.24316406	-2.75097656	+16.28173828	-6.02050781	-45.79101563	+2304
+1457970563.06820010	+13.74169922	-1.39746094	-2.02148438	+28.45458984	+5.91064453	-70.33447266	+2948	+13.54394531	+0.37353516	-1.54687500	+15.75439453	-22.01660156	+1.18652344	+2644	+11.45654297	-3.17285156	-2.72460938	+16.12792969	-6.35009766	-45.61523438	+2304
+1457970563.07240010	+13.77246094	-1.34033203	-1.98632813	+28.19091797	+5.80078125	-70.29052734	+2952	+13.57910156	+0.42626953	-1.50732422	+15.46875000	-22.23632813	+1.31835938	+2648	+11.49169922	-3.10253906	-2.69824219	+15.99609375	-6.61376953	-45.43945313	+2300
+1457970563.08069990	+13.82958984	-1.23486328	-1.91601563	+27.75146484	+5.62500000	-70.13671875	+2956	+13.64941406	+0.52294922	-1.42822266	+14.89746094	-22.67578125	+1.62597656	+2664	+11.55322266	-2.96191406	-2.64550781	+15.75439453	-7.20703125	-45.13183594	+2296
+1457970563.08489990	+13.85595703	-1.18652344	-1.88085938	+27.50976563	+5.55908203	-70.07080078	+2952	+13.68457031	+0.56250000	-1.39306641	+14.56787109	-22.85156250	+1.80175781	+2668	+11.58398438	-2.89160156	-2.61914063	+15.62255859	-7.47070313	-44.95605469	+2292
+1457970563.08909990	+13.88232422	-1.12939453	-1.84570313	+27.35595703	+5.44921875	-70.00488281	+2952	+13.71533203	+0.61523438	-1.35351563	+14.30419922	-23.07128906	+1.97753906	+2676	+11.61035156	-2.82128906	-2.59277344	+15.53466797	-7.75634766	-44.82421875	+2292
+1457970563.09320000	+13.90869141	-1.08544922	-1.80615234	+27.09228516	+5.33935547	-69.96093750	+2948	+13.75048828	+0.65039063	-1.31835938	+13.99658203	-23.26904297	+2.13134766	+2680	+11.63671875	-2.76855469	-2.56640625	+15.35888672	-8.04199219	-44.69238281	+2284
+1457970563.09740000	+13.93066406	-1.04589844	-1.77539063	+26.82861328	+5.29541016	-69.89501953	+2944	+13.77685547	+0.68994141	-1.28320313	+13.68896484	-23.42285156	+2.26318359	+2688	+11.66308594	-2.71142578	-2.54443359	+15.18310547	-8.23974609	-44.56054688	+2280
+1457970563.10159990	+13.95263672	-0.99755859	-1.74462891	+26.67480469	+5.22949219	-69.80712891	+2944	+13.80761719	+0.73388672	-1.24365234	+13.44726563	-23.62060547	+2.39501953	+2696	+11.68505859	-2.64990234	-2.52246094	+15.07324219	-8.48144531	-44.42871094	+2272
+1457970563.10570000	+13.97460938	-0.95800781	-1.70947266	+26.45507813	+5.18554688	-69.74121094	+2940	+13.83398438	+0.76904297	-1.20410156	+13.16162109	-23.81835938	+2.52685547	+2700	+11.70703125	-2.59716797	-2.50048828	+14.89746094	-8.70117188	-44.31884766	+2268
+1457970563.10990000	+13.98779297	-0.91406250	-1.68750000	+26.25732422	+5.18554688	-69.65332031	+2932	+13.85595703	+0.80419922	-1.16894531	+12.87597656	-23.97216797	+2.65869141	+2704	+11.72460938	-2.54882813	-2.48730469	+14.74365234	-8.85498047	-44.23095703	+2260
+1457970563.11410000	+14.00537109	-0.86572266	-1.65673828	+26.12548828	+5.11962891	-69.58740234	+2932	+13.88232422	+0.84375000	-1.12939453	+12.65625000	-24.21386719	+2.79052734	+2716	+11.74218750	-2.49169922	-2.46972656	+14.63378906	-9.05273438	-44.14306641	+2252
+1457970563.11820010	+14.01855469	-0.83056641	-1.62597656	+25.94970703	+5.05371094	-69.52148438	+2928	+13.90429688	+0.87890625	-1.08544922	+12.37060547	-24.45556641	+2.90039063	+2724	+11.75976563	-2.44775391	-2.45214844	+14.45800781	-9.20654297	-44.05517578	+2244
+1457970563.12240000	+14.03173828	-0.79541016	-1.59960938	+25.72998047	+5.00976563	-69.45556641	+2928	+13.92626953	+0.90966797	-1.04589844	+12.08496094	-24.65332031	+3.03222656	+2732	+11.77734375	-2.40820313	-2.43896484	+14.28222656	-9.36035156	-43.98925781	+2232
+1457970563.12649990	+14.04492188	-0.75585938	-1.56884766	+25.62011719	+4.94384766	-69.38964844	+2928	+13.94824219	+0.94482422	-1.00634766	+11.86523438	-24.91699219	+3.16406250	+2740	+11.79052734	-2.35986328	-2.42578125	+14.12841797	-9.51416016	-43.94531250	+2224
+1457970563.13490010	+14.07128906	-0.68994141	-1.51611328	+25.26855469	+4.85595703	-69.27978516	+2932	+13.98779297	+0.99755859	-0.92285156	+11.31591797	-25.40039063	+3.38378906	+2756	+11.82128906	-2.28955078	-2.39941406	+13.71093750	-9.77783203	-43.87939453	+2208
+1457970563.13899990	+14.08007813	-0.65917969	-1.49414063	+25.13671875	+4.83398438	-69.19189453	+2936	+14.00537109	+1.02832031	-0.88769531	+11.07421875	-25.64208984	+3.49365234	+2764	+11.83447266	-2.25000000	-2.39062500	+13.55712891	-9.88769531	-43.83544922	+2200
+1457970563.14319990	+14.08886719	-0.62841797	-1.47216797	+24.93896484	+4.81201172	-69.12597656	+2936	+14.02734375	+1.05029297	-0.84814453	+10.76660156	-25.86181641	+3.64746094	+2772	+11.84326172	-2.21923828	-2.37744141	+13.35937500	-10.01953125	-43.76953125	+2188
+1457970563.14739990	+14.09765625	-0.60205078	-1.45458984	+24.76318359	+4.81201172	-69.01611328	+2940	+14.04492188	+1.07226563	-0.81298828	+10.45898438	-26.05957031	+3.80126953	+2780	+11.85644531	-2.18408203	-2.36865234	+13.13964844	-10.12939453	-43.72558594	+2180
+1457970563.15150000	+14.10644531	-0.57568359	-1.43701172	+24.58740234	+4.79003906	-68.92822266	+2948	+14.06250000	+1.09423828	-0.77783203	+10.15136719	-26.27929688	+3.97705078	+2788	+11.86962891	-2.14892578	-2.35986328	+12.96386719	-10.23925781	-43.65966797	+2172
+1457970563.15570000	+14.11523438	-0.55371094	-1.41503906	+24.36767578	+4.76806641	-68.84033203	+2952	+14.08007813	+1.10742188	-0.74267578	+9.77783203	-26.49902344	+4.15283203	+2792	+11.87841797	-2.11816406	-2.35107422	+12.72216797	-10.34912109	-43.59375000	+2160
+1457970563.16400000	+14.14160156	-0.51416016	-1.37988281	+23.90625000	+4.79003906	-68.66455078	+2964	+14.11962891	+1.13818359	-0.68994141	+9.07470703	-26.80664063	+4.57031250	+2804	+11.90039063	-2.06103516	-2.32470703	+12.28271484	-10.61279297	-43.43994141	+2144
+1457970563.16820000	+14.15478516	-0.50097656	-1.36669922	+23.62060547	+4.81201172	-68.53271484	+2968	+14.14160156	+1.14697266	-0.66796875	+8.65722656	-26.93847656	+4.79003906	+2808	+11.90917969	-2.03027344	-2.31591797	+12.04101563	-10.72265625	-43.33007813	+2136
+1457970563.17240000	+14.16796875	-0.48779297	-1.35351563	+23.33496094	+4.87792969	-68.40087891	+2968	+14.15917969	+1.15136719	-0.64599609	+8.21777344	-27.02636719	+5.00976563	+2812	+11.91796875	-2.00390625	-2.30712891	+11.77734375	-10.83251953	-43.19824219	+2128
+1457970563.17650010	+14.18115234	-0.47900391	-1.34472656	+23.02734375	+4.94384766	-68.26904297	+2968	+14.17675781	+1.16015625	-0.62841797	+7.80029297	-27.11425781	+5.25146484	+2816	+11.92675781	-1.97314453	-2.29833984	+11.55761719	-10.94238281	-43.04443359	+2120
+1457970563.18490000	+14.20751953	-0.45703125	-1.32714844	+22.36816406	+5.07568359	-67.98339844	+2968	+14.21630859	+1.16455078	-0.60205078	+6.85546875	-27.20214844	+5.82275391	+2820	+11.94433594	-1.91601563	-2.27636719	+11.05224609	-11.16210938	-42.73681641	+2100
+1457970563.18899990	+14.22070313	-0.44824219	-1.31396484	+22.03857422	+5.11962891	-67.85156250	+2968	+14.23828125	+1.16455078	-0.59326172	+6.37207031	-27.22412109	+6.10839844	+2824	+11.95312500	-1.88525391	-2.26318359	+10.81054688	-11.27197266	-42.56103516	+2092
+1457970563.19320010	+14.23828125	-0.44384766	-1.30517578	+21.68701172	+5.18554688	-67.69775391	+2964	+14.25585938	+1.16455078	-0.58007813	+5.88867188	-27.24609375	+6.37207031	+2828	+11.96191406	-1.86328125	-2.25000000	+10.54687500	-11.38183594	-42.38525391	+2084
+1457970563.19740010	+14.25146484	-0.43945313	-1.29638672	+21.31347656	+5.25146484	-67.58789063	+2960	+14.27783203	+1.16015625	-0.57128906	+5.38330078	-27.29003906	+6.65771484	+2832	+11.96630859	-1.83691406	-2.24121094	+10.26123047	-11.49169922	-42.20947266	+2076
+1457970563.20149990	+14.26904297	-0.43505859	-1.28320313	+20.93994141	+5.31738281	-67.45605469	+2956	+14.29541016	+1.15576172	-0.55810547	+4.85595703	-27.31201172	+6.94335938	+2836	+11.97509766	-1.81054688	-2.22802734	+9.99755859	-11.60156250	-42.03369141	+2068
+1457970563.20569990	+14.28222656	-0.43505859	-1.27001953	+20.56640625	+5.36132813	-67.32421875	+2948	+14.31738281	+1.15576172	-0.54492188	+4.35058594	-27.33398438	+7.25097656	+2840	+11.98388672	-1.78857422	-2.21923828	+9.73388672	-11.71142578	-41.83593750	+2060
+1457970563.20980000	+14.29541016	-0.43066406	-1.26562500	+20.17089844	+5.47119141	-67.19238281	+2940	+14.33496094	+1.15136719	-0.53613281	+3.80126953	-27.33398438	+7.53662109	+2844	+11.98828125	-1.76220703	-2.21044922	+9.47021484	-11.77734375	-41.66015625	+2048
+1457970563.21400000	+14.30419922	-0.42626953	-1.25683594	+19.84130859	+5.49316406	-67.08251953	+2940	+14.35253906	+1.14257813	-0.52294922	+3.20800781	-27.42187500	+7.84423828	+2852	+11.99267578	-1.74023438	-2.20166016	+9.20654297	-11.88720703	-41.48437500	+2040
+1457970563.21820000	+14.31738281	-0.42187500	-1.24365234	+19.46777344	+5.51513672	-66.97265625	+2936	+14.37011719	+1.13818359	-0.50537109	+2.61474609	-27.48779297	+8.17382813	+2860	+12.00146484	-1.71826172	-2.19287109	+8.94287109	-11.97509766	-41.30859375	+2032
+1457970563.22230010	+14.32617188	-0.42187500	-1.23486328	+19.11621094	+5.55908203	-66.86279297	+2932	+14.38330078	+1.13378906	-0.49218750	+1.99951172	-27.57568359	+8.52539063	+2868	+12.00585938	-1.70068359	-2.18408203	+8.65722656	-12.06298828	-41.13281250	+2024
+1457970563.22650000	+14.33496094	-0.41308594	-1.21728516	+18.80859375	+5.51513672	-66.79687500	+2932	+14.40087891	+1.12060547	-0.46582031	+1.27441406	-27.75146484	+8.89892578	+2884	+12.01025391	-1.67871094	-2.17529297	+8.39355469	-12.15087891	-40.95703125	+2016
+1457970563.23480010	+14.34814453	-0.41748047	-1.19091797	+18.10546875	+5.51513672	-66.64306641	+2924	+14.43603516	+1.11181641	-0.40869141	-0.13183594	-28.10302734	+9.68994141	+2904	+12.02343750	-1.65673828	-2.16210938	+7.80029297	-12.28271484	-40.64941406	+1996
+1457970563.23900010	+14.35253906	-0.40869141	-1.17333984	+17.84179688	+5.47119141	-66.57714844	+2924	+14.44921875	+1.08984375	-0.37353516	-1.03271484	-28.36669922	+10.12939453	+2920	+12.02783203	-1.63916016	-2.15332031	+7.53662109	-12.34863281	-40.51757813	+1988
+1457970563.24320010	+14.35693359	-0.40869141	-1.16015625	+17.55615234	+5.40527344	-66.51123047	+2924	+14.46240234	+1.08105469	-0.33837891	-1.88964844	-28.58642578	+10.61279297	+2936	+12.03662109	-1.62597656	-2.14892578	+7.27294922	-12.41455078	-40.36376953	+1980
+1457970563.24729990	+14.35693359	-0.40869141	-1.14697266	+17.27050781	+5.38330078	-66.44531250	+2920	+14.47558594	+1.07226563	-0.30761719	-2.79052734	-28.78417969	+11.16210938	+2952	+12.04101563	-1.61279297	-2.14453125	+7.00927734	-12.45849609	-40.20996094	+1968
+1457970563.25149990	+14.36132813	-0.39990234	-1.12939453	+17.07275391	+5.27343750	-66.40136719	+2924	+14.48437500	+1.05468750	-0.26806641	-3.86718750	-29.06982422	+11.75537109	+2968	+12.04541016	-1.59960938	-2.14013672	+6.76757813	-12.52441406	-40.07812500	+1960
+1457970563.25570010	+14.36132813	-0.39550781	-1.11181641	+16.80908203	+5.16357422	-66.35742188	+2928	+14.49316406	+1.03710938	-0.23291016	-4.92187500	-29.35546875	+12.37060547	+2988	+12.04980469	-1.59082031	-2.13574219	+6.48193359	-12.59033203	-39.96826172	+1952
+1457970563.25980000	+14.36572266	-0.39550781	-1.09423828	+16.56738281	+5.09765625	-66.29150391	+2932	+14.50634766	+1.01953125	-0.19335938	-6.02050781	-29.59716797	+13.05175781	+3008	+12.05419922	-1.58203125	-2.13134766	+6.21826172	-12.63427734	-39.83642578	+1944
+1457970563.26399990	+14.36572266	-0.39111328	-1.07666016	+16.36962891	+4.94384766	-66.24755859	+2940	+14.51513672	+0.99755859	-0.15380859	-7.20703125	-29.86083984	+13.75488281	+3024	+12.05859375	-1.56884766	-2.12695313	+5.97656250	-12.72216797	-39.72656250	+1936
+1457970563.26819990	+14.37011719	-0.39111328	-1.05468750	+16.17187500	+4.81201172	-66.22558594	+2948	+14.52832031	+0.97119141	-0.11425781	-8.41552734	-30.08056641	+14.47998047	+3040	+12.06298828	-1.56005859	-2.12255859	+5.73486328	-12.78808594	-39.61669922	+1928
+1457970563.27650000	+14.37011719	-0.39111328	-1.02392578	+15.75439453	+4.59228516	-66.13769531	+2968	+14.54150391	+0.92724609	-0.06152344	-10.85449219	-30.34423828	+15.95214844	+3072	+12.07177734	-1.54248047	-2.11376953	+5.27343750	-12.96386719	-39.41894531	+1916
+1457970563.28060010	+14.37451172	-0.38671875	-1.00634766	+15.55664063	+4.46044922	-66.07177734	+2976	+14.54589844	+0.90087891	-0.03955078	-12.10693359	-30.41015625	+16.69921875	+3084	+12.07177734	-1.52929688	-2.10498047	+5.07568359	-13.05175781	-39.30908203	+1908
+1457970563.28480010	+14.37890625	-0.38671875	-0.99316406	+15.35888672	+4.32861328	-66.02783203	+2988	+14.55029297	+0.87011719	-0.02197266	-13.38134766	-30.45410156	+17.44628906	+3100	+12.07617188	-1.52050781	-2.10058594	+4.87792969	-13.16162109	-39.19921875	+1904
+1457970563.28900000	+14.37890625	-0.38671875	-0.97558594	+15.16113281	+4.21875000	-65.98388672	+2996	+14.55468750	+0.84814453	-0.00439453	-14.56787109	-30.45410156	+18.19335938	+3112	+12.08056641	-1.50732422	-2.09179688	+4.68017578	-13.29345703	-39.08935547	+1900
+1457970563.29310010	+14.38330078	-0.38671875	-0.95800781	+14.91943359	+4.08691406	-65.91796875	+3000	+14.55908203	+0.81738281	+0.00439453	-15.79833984	-30.43212891	+18.89648438	+3120	+12.08496094	-1.49414063	-2.08740234	+4.48242188	-13.42529297	-39.00146484	+1896
+1457970563.29730010	+14.39208984	-0.38671875	-0.94482422	+14.69970703	+3.97705078	-65.87402344	+3008	+14.56787109	+0.78222656	+0.01757813	-16.98486328	-30.38818359	+19.53369141	+3132	+12.08496094	-1.48535156	-2.07861328	+4.26269531	-13.55712891	-38.91357422	+1892
+1457970563.30150010	+14.39648438	-0.39111328	-0.93164063	+14.45800781	+3.93310547	-65.80810547	+3012	+14.57666016	+0.76464844	+0.01318359	-18.01757813	-30.21240234	+20.12695313	+3140	+12.08935547	-1.47656250	-2.06982422	+4.08691406	-13.68896484	-38.80371094	+1888
+1457970563.30559990	+14.40087891	-0.39550781	-0.92285156	+14.23828125	+3.88916016	-65.72021484	+3012	+14.58105469	+0.73388672	+0.00878906	-19.05029297	-30.01464844	+20.65429688	+3148	+12.09375000	-1.46337891	-2.06103516	+3.91113281	-13.82080078	-38.71582031	+1884
+1457970563.30979990	+14.40527344	-0.39550781	-0.91406250	+13.99658203	+3.82324219	-65.65429688	+3016	+14.58544922	+0.70312500	+0.00878906	-20.10498047	-29.86083984	+21.15966797	+3152	+12.09375000	-1.45019531	-2.05224609	+3.73535156	-13.93066406	-38.60595703	+1884
+1457970563.31399990	+14.40966797	-0.39990234	-0.90966797	+13.73291016	+3.82324219	-65.56640625	+3012	+14.58544922	+0.68115234	+0.00000000	-21.00585938	-29.61914063	+21.62109375	+3160	+12.09375000	-1.43701172	-2.04785156	+3.55957031	-14.01855469	-38.49609375	+1880
+1457970563.31810000	+14.41406250	-0.40429688	-0.90087891	+13.46923828	+3.80126953	-65.45654297	+3012	+14.58984375	+0.65478516	-0.00878906	-21.92871094	-29.39941406	+22.01660156	+3168	+12.09375000	-1.42822266	-2.03906250	+3.38378906	-14.10644531	-38.40820313	+1876
+1457970563.32230000	+14.41845703	-0.40869141	-0.89208984	+13.20556641	+3.77929688	-65.36865234	+3008	+14.59863281	+0.62841797	-0.00878906	-22.82958984	-29.22363281	+22.39013672	+3176	+12.09375000	-1.41503906	-2.03027344	+3.18603516	-14.21630859	-38.32031250	+1876
+1457970563.32649990	+14.42285156	-0.41308594	-0.88769531	+12.94189453	+3.80126953	-65.25878906	+3008	+14.60302734	+0.60644531	-0.01757813	-23.62060547	-28.95996094	+22.67578125	+3184	+12.09814453	-1.40625000	-2.02587891	+3.01025391	-14.26025391	-38.21044922	+1872
+1457970563.33480000	+14.43164063	-0.42626953	-0.88330078	+12.39257813	+3.86718750	-65.06103516	+3004	+14.61621094	+0.57128906	-0.03076172	-25.13671875	-28.54248047	+23.13720703	+3196	+12.09814453	-1.38867188	-2.01269531	+2.61474609	-14.32617188	-38.03466797	+1868
+1457970563.33900000	+14.43164063	-0.43066406	-0.88330078	+12.15087891	+3.93310547	-64.95117188	+3004	+14.62060547	+0.54931641	-0.03955078	-25.90576172	-28.30078125	+23.29101563	+3204	+12.09814453	-1.37988281	-2.01269531	+2.43896484	-14.30419922	-37.94677734	+1864
+1457970563.34310010	+14.43603516	-0.43945313	-0.88330078	+11.88720703	+3.97705078	-64.84130859	+3004	+14.62500000	+0.53613281	-0.04394531	-26.58691406	-28.08105469	+23.40087891	+3208	+12.09814453	-1.37548828	-2.00830078	+2.24121094	-14.26025391	-37.85888672	+1860
+1457970563.34730010	+14.43603516	-0.44384766	-0.88330078	+11.62353516	+4.04296875	-64.73144531	+3004	+14.62939453	+0.52734375	-0.04394531	-27.26806641	-27.90527344	+23.51074219	+3212	+12.09814453	-1.37109375	-2.00830078	+2.04345703	-14.23828125	-37.79296875	+1856
+1457970563.35150000	+14.43164063	-0.44824219	-0.87890625	+11.38183594	+4.08691406	-64.64355469	+3008	+14.63378906	+0.50537109	-0.04394531	-28.08105469	-27.75146484	+23.62060547	+3220	+12.09375000	-1.36230469	-2.00390625	+1.84570313	-14.17236328	-37.70507813	+1852
+1457970563.35560010	+14.43164063	-0.45263672	-0.87451172	+11.14013672	+4.13085938	-64.53369141	+3008	+14.64257813	+0.49658203	-0.03955078	-28.78417969	-27.59765625	+23.66455078	+3228	+12.09375000	-1.36230469	-2.00390625	+1.64794922	-14.12841797	-37.66113281	+1848
+1457970563.35980010	+14.42724609	-0.45703125	-0.87011719	+10.92041016	+4.15283203	-64.44580078	+3012	+14.64697266	+0.49218750	-0.03076172	-29.48730469	-27.50976563	+23.70849609	+3232	+12.09375000	-1.35791016	-2.00390625	+1.42822266	-14.08447266	-37.61718750	+1844
+1457970563.36389990	+14.42724609	-0.46142578	-0.87011719	+10.70068359	+4.19677734	-64.35791016	+3012	+14.65136719	+0.47460938	-0.02636719	-30.34423828	-27.37792969	+23.73046875	+3240	+12.09814453	-1.35351563	-2.00390625	+1.23046875	-14.01855469	-37.55126953	+1840
+1457970563.36809990	+14.42724609	-0.46582031	-0.86572266	+10.48095703	+4.24072266	-64.27001953	+3012	+14.66015625	+0.47021484	-0.02197266	-31.11328125	-27.24609375	+23.70849609	+3244	+12.09814453	-1.35351563	-2.00390625	+1.03271484	-13.97460938	-37.50732422	+1836
+1457970563.37229990	+14.42285156	-0.47460938	-0.86132813	+10.28320313	+4.30664063	-64.18212891	+3016	+14.66455078	+0.46582031	-0.01318359	-31.86035156	-27.15820313	+23.66455078	+3248	+12.09814453	-1.35351563	-2.00390625	+0.83496094	-13.88671875	-37.46337891	+1828
+1457970563.37640000	+14.42285156	-0.47460938	-0.86132813	+10.08544922	+4.37255859	-64.09423828	+3020	+14.66455078	+0.44824219	-0.00439453	-32.82714844	-27.09228516	+23.64257813	+3256	+12.09814453	-1.34912109	-2.00390625	+0.65917969	-13.82080078	-37.41943359	+1824
+1457970563.38060000	+14.41845703	-0.47900391	-0.86132813	+9.90966797	+4.41650391	-63.98437500	+3024	+14.66894531	+0.43945313	+0.00439453	-33.75000000	-26.98242188	+23.64257813	+3264	+12.09814453	-1.34912109	-2.00390625	+0.46142578	-13.75488281	-37.35351563	+1820
+1457970563.38480000	+14.41845703	-0.48339844	-0.85693359	+9.73388672	+4.46044922	-63.87451172	+3032	+14.67333984	+0.43505859	+0.00878906	-34.65087891	-26.85058594	+23.64257813	+3272	+12.09814453	-1.34472656	-1.99951172	+0.26367188	-13.68896484	-37.28759766	+1816
+1457970563.38890000	+14.41406250	-0.48339844	-0.85253906	+9.55810547	+4.50439453	-63.76464844	+3040	+14.67773438	+0.41748047	+0.01757813	-35.70556641	-26.74072266	+23.66455078	+3280	+12.09814453	-1.34472656	-1.99951172	+0.08789063	-13.62304688	-37.22167969	+1812
+1457970563.39310000	+14.41406250	-0.48339844	-0.84375000	+9.38232422	+4.54833984	-63.63281250	+3048	+14.68212891	+0.40869141	+0.02636719	-36.73828125	-26.63085938	+23.70849609	+3288	+12.09814453	-1.34033203	-1.99951172	-0.08789063	-13.55712891	-37.15576172	+1808
+1457970563.40140010	+14.41406250	-0.49218750	-0.83496094	+9.03076172	+4.65820313	-63.39111328	+3064	+14.69091797	+0.38671875	+0.03076172	-38.80371094	-26.30126953	+23.77441406	+3304	+12.10253906	-1.33593750	-1.99072266	-0.46142578	-13.44726563	-36.97998047	+1800
+1457970563.40560010	+14.41845703	-0.49658203	-0.83496094	+8.83300781	+4.74609375	-63.23730469	+3068	+14.69091797	+0.36035156	+0.03515625	-39.92431641	-26.05957031	+23.84033203	+3316	+12.10253906	-1.32714844	-1.99072266	-0.63720703	-13.33740234	-36.87011719	+1796
+1457970563.40980010	+14.41845703	-0.49658203	-0.83496094	+8.65722656	+4.85595703	-63.06152344	+3076	+14.69531250	+0.33837891	+0.02197266	-41.04492188	-25.72998047	+23.90625000	+3324	+12.10253906	-1.32275391	-1.98632813	-0.81298828	-13.27148438	-36.73828125	+1796
+1457970563.41389990	+14.42285156	-0.50097656	-0.83496094	+8.43750000	+4.94384766	-62.90771484	+3080	+14.69531250	+0.32958984	+0.01757813	-42.03369141	-25.44433594	+24.01611328	+3332	+12.09814453	-1.31835938	-1.98632813	-0.96679688	-13.16162109	-36.60644531	+1792
+1457970563.41810010	+14.42285156	-0.50097656	-0.83935547	+8.23974609	+5.03173828	-62.73193359	+3084	+14.69970703	+0.29882813	+0.00878906	-43.15429688	-25.11474609	+24.16992188	+3344	+12.09814453	-1.30957031	-1.98193359	-1.14257813	-13.05175781	-36.45263672	+1792
+1457970563.42230010	+14.42724609	-0.50097656	-0.83935547	+8.06396484	+5.11962891	-62.55615234	+3088	+14.70410156	+0.27246094	-0.00439453	-44.25292969	-24.71923828	+24.30175781	+3352	+12.09814453	-1.30078125	-1.97753906	-1.29638672	-12.96386719	-36.29882813	+1788
+1457970563.42639990	+14.43164063	-0.50976563	-0.83935547	+7.82226563	+5.20751953	-62.35839844	+3088	+14.70849609	+0.26367188	-0.01757813	-45.10986328	-24.32373047	+24.47753906	+3356	+12.09375000	-1.29199219	-1.97314453	-1.47216797	-12.85400391	-36.14501953	+1788
+1457970563.43059990	+14.44042969	-0.51416016	-0.83935547	+7.55859375	+5.29541016	-62.20458984	+3088	+14.71289063	+0.23291016	-0.03076172	-46.09863281	-23.92822266	+24.65332031	+3360	+12.09375000	-1.28320313	-1.96875000	-1.64794922	-12.72216797	-35.96923828	+1788
+1457970563.43470000	+14.44482422	-0.52294922	-0.83935547	+7.29492188	+5.40527344	-62.02880859	+3088	+14.71728516	+0.20214844	-0.04833984	-47.06542969	-23.46679688	+24.78515625	+3368	+12.09375000	-1.27441406	-1.96875000	-1.82373047	-12.61230469	-35.81542969	+1788
+1457970563.43890000	+14.45361328	-0.52734375	-0.84375000	+7.00927734	+5.51513672	-61.85302734	+3084	+14.71728516	+0.19335938	-0.06591797	-47.76855469	-23.02734375	+24.93896484	+3368	+12.09375000	-1.26562500	-1.96435547	-1.97753906	-12.45849609	-35.63964844	+1788
+1457970563.44310000	+14.45800781	-0.53173828	-0.84814453	+6.76757813	+5.62500000	-61.67724609	+3080	+14.72167969	+0.16259766	-0.08789063	-48.58154297	-22.56591797	+25.07080078	+3372	+12.08935547	-1.25683594	-1.96435547	-2.13134766	-12.32666016	-35.46386719	+1788
+1457970563.44720010	+14.46240234	-0.53613281	-0.85693359	+6.50390625	+5.77880859	-61.47949219	+3080	+14.72167969	+0.13183594	-0.10546875	-49.41650391	-22.12646484	+25.22460938	+3380	+12.08935547	-1.24804688	-1.95996094	-2.28515625	-12.17285156	-35.31005859	+1788
+1457970563.45140000	+14.46240234	-0.54052734	-0.85693359	+6.28417969	+5.80078125	-61.32568359	+3072	+14.72167969	+0.12744141	-0.11865234	-49.96582031	-21.70898438	+25.42236328	+3380	+12.08496094	-1.23925781	-1.95996094	-2.43896484	-12.01904297	-35.13427734	+1788
+1457970563.45560000	+14.46679688	-0.54492188	-0.85693359	+6.04248047	+5.84472656	-61.17187500	+3072	+14.72167969	+0.10107422	-0.12744141	-50.60302734	-21.33544922	+25.59814453	+3384	+12.08496094	-1.23486328	-1.95996094	-2.61474609	-11.86523438	-35.00244141	+1784
+1457970563.45970010	+14.46679688	-0.55371094	-0.85693359	+5.77880859	+5.88867188	-61.01806641	+3068	+14.72607422	+0.07470703	-0.13623047	-51.24023438	-20.98388672	+25.75195313	+3388	+12.08056641	-1.22607422	-1.95996094	-2.79052734	-11.71142578	-34.87060547	+1784
+1457970563.46390010	+14.47119141	-0.55810547	-0.85693359	+5.58105469	+5.91064453	-60.86425781	+3064	+14.73046875	+0.07031250	-0.14501953	-51.67968750	-20.63232422	+25.90576172	+3388	+12.08056641	-1.22167969	-1.95996094	-2.94433594	-11.55761719	-34.73876953	+1784
+1457970563.47219990	+14.47119141	-0.57568359	-0.85693359	+5.11962891	+5.97656250	-60.62255859	+3060	+14.73046875	+0.03955078	-0.14941406	-52.58056641	-20.08300781	+26.16943359	+3384	+12.08056641	-1.21728516	-1.95996094	-3.27392578	-11.20605469	-34.51904297	+1780
+1457970563.47639990	+14.46679688	-0.57568359	-0.85693359	+5.03173828	+5.95458984	-60.49072266	+3056	+14.73046875	+0.03955078	-0.14941406	-52.86621094	-19.79736328	+26.27929688	+3380	+12.08056641	-1.21289063	-1.96435547	-3.40576172	-11.00830078	-34.40917969	+1776
+1457970563.48470000	+14.45800781	-0.58447266	-0.85693359	+4.79003906	+5.93261719	-60.22705078	+3060	+14.73046875	+0.00878906	-0.15380859	-53.61328125	-19.29199219	+26.43310547	+3380	+12.07617188	-1.20849609	-1.96875000	-3.69140625	-10.61279297	-34.23339844	+1772
+1457970563.48889990	+14.45361328	-0.57568359	-0.85693359	+4.81201172	+5.86669922	-60.09521484	+3060	+14.73486328	+0.00878906	-0.14501953	-53.78906250	-19.09423828	+26.56494141	+3376	+12.07177734	-1.20849609	-1.97314453	-3.82324219	-10.41503906	-34.14550781	+1768
+1457970563.49309990	+14.44921875	-0.58007813	-0.85253906	+4.76806641	+5.80078125	-59.98535156	+3064	+14.73486328	+0.00439453	-0.14062500	-54.00878906	-18.91845703	+26.65283203	+3376	+12.07177734	-1.20849609	-1.97753906	-3.95507813	-10.19531250	-34.05761719	+1764
+1457970563.49720000	+14.44921875	-0.58447266	-0.84375000	+4.72412109	+5.73486328	-59.87548828	+3068	+14.73925781	-0.00439453	-0.12744141	-54.20654297	-18.80859375	+26.76269531	+3376	+12.06738281	-1.20849609	-1.98193359	-4.10888672	-9.97558594	-33.99169922	+1760
+1457970563.50140000	+14.44482422	-0.58447266	-0.84814453	+4.74609375	+5.75683594	-59.76562500	+3072	+14.73925781	+0.00000000	-0.13623047	-54.27246094	-18.58886719	+26.69677734	+3372	+12.06738281	-1.20410156	-1.98193359	-4.17480469	-9.73388672	-33.90380859	+1756
+1457970563.50560000	+14.44482422	-0.58007813	-0.85253906	+4.76806641	+5.77880859	-59.65576172	+3080	+14.74365234	-0.00439453	-0.14062500	-54.36035156	-18.34716797	+26.63085938	+3376	+12.06298828	-1.20410156	-1.98632813	-4.26269531	-9.49218750	-33.83789063	+1752
+1457970563.50970010	+14.44042969	-0.58007813	-0.85693359	+4.81201172	+5.82275391	-59.52392578	+3084	+14.74365234	-0.01318359	-0.15380859	-54.47021484	-18.08349609	+26.54296875	+3376	+12.05859375	-1.20410156	-1.99072266	-4.32861328	-9.25048828	-33.75000000	+1744
+1457970563.51390000	+14.43603516	-0.57568359	-0.86132813	+4.85595703	+5.88867188	-59.41406250	+3092	+14.74365234	-0.00878906	-0.15820313	-54.42626953	-17.86376953	+26.52099609	+3380	+12.05859375	-1.19531250	-1.99511719	-4.37255859	-8.96484375	-33.66210938	+1740
+1457970563.51799990	+14.43164063	-0.57128906	-0.87011719	+4.94384766	+5.95458984	-59.26025391	+3096	+14.73925781	-0.01318359	-0.16259766	-54.44824219	-17.64404297	+26.52099609	+3384	+12.04980469	-1.19531250	-2.00390625	-4.41650391	-8.67919922	-33.59619141	+1736
+1457970563.52220010	+14.43164063	-0.56689453	-0.87890625	+5.03173828	+6.02050781	-59.10644531	+3104	+14.74365234	-0.02197266	-0.18017578	-54.47021484	-17.38037109	+26.47705078	+3388	+12.04541016	-1.19091797	-2.00390625	-4.46044922	-8.41552734	-33.50830078	+1732
+1457970563.52640010	+14.43164063	-0.56250000	-0.88330078	+5.07568359	+6.10839844	-58.97460938	+3108	+14.74804688	-0.02197266	-0.19775391	-54.38232422	-17.07275391	+26.36718750	+3388	+12.03662109	-1.18652344	-2.00830078	-4.46044922	-8.12988281	-33.39843750	+1728
+1457970563.53049990	+14.43164063	-0.56250000	-0.89648438	+5.14160156	+6.24023438	-58.82080078	+3112	+14.74804688	-0.02636719	-0.21972656	-54.29443359	-16.78710938	+26.25732422	+3392	+12.03222656	-1.18212891	-2.01269531	-4.46044922	-7.84423828	-33.31054688	+1724
+1457970563.53469990	+14.43164063	-0.55810547	-0.90966797	+5.20751953	+6.39404297	-58.64501953	+3116	+14.75244141	-0.03076172	-0.24609375	-54.20654297	-16.47949219	+26.12548828	+3396	+12.02343750	-1.17773438	-2.01708984	-4.46044922	-7.55859375	-33.22265625	+1720
+1457970563.53889990	+14.43164063	-0.55371094	-0.92724609	+5.27343750	+6.61376953	-58.46923828	+3120	+14.75244141	-0.03076172	-0.27246094	-54.07470703	-16.14990234	+25.99365234	+3400	+12.01904297	-1.16894531	-2.02148438	-4.43847656	-7.27294922	-33.11279297	+1716
+1457970563.54720000	+14.43164063	-0.54492188	-0.96679688	+5.40527344	+7.11914063	-58.05175781	+3124	+14.74804688	-0.04833984	-0.34277344	-53.94287109	-15.35888672	+25.70800781	+3408	+12.00146484	-1.16015625	-2.03466797	-4.37255859	-6.67968750	-32.93701172	+1716
+1457970563.55139990	+14.43164063	-0.54052734	-0.99755859	+5.47119141	+7.47070313	-57.76611328	+3124	+14.75244141	-0.05712891	-0.36474609	-53.85498047	-15.05126953	+25.70800781	+3408	+11.99267578	-1.15136719	-2.04345703	-4.32861328	-6.39404297	-32.84912109	+1712
+1457970563.55550000	+14.43164063	-0.54052734	-1.02392578	+5.53710938	+7.77832031	-57.52441406	+3124	+14.75244141	-0.06152344	-0.39111328	-53.78906250	-14.76562500	+25.70800781	+3408	+11.98388672	-1.15136719	-2.04785156	-4.30664063	-6.13037109	-32.78320313	+1712
+1457970563.55970000	+14.43164063	-0.53613281	-1.04589844	+5.58105469	+8.08593750	-57.30468750	+3124	+14.75244141	-0.06591797	-0.41308594	-53.70117188	-14.45800781	+25.70800781	+3408	+11.97509766	-1.14697266	-2.05664063	-4.28466797	-5.82275391	-32.71728516	+1712
+1457970563.56390000	+14.43603516	-0.53613281	-1.07666016	+5.62500000	+8.39355469	-57.06298828	+3120	+14.75244141	-0.07031250	-0.43505859	-53.65722656	-14.23828125	+25.66406250	+3404	+11.97070313	-1.14257813	-2.06103516	-4.26269531	-5.60302734	-32.65136719	+1712
+1457970563.56800010	+14.43603516	-0.53613281	-1.09863281	+5.62500000	+8.67919922	-56.86523438	+3116	+14.75683594	-0.07910156	-0.45703125	-53.61328125	-13.95263672	+25.62011719	+3404	+11.96191406	-1.14257813	-2.06542969	-4.26269531	-5.36132813	-32.58544922	+1712
+1457970563.57220010	+14.43603516	-0.54052734	-1.12500000	+5.62500000	+8.98681641	-56.68945313	+3112	+14.75244141	-0.08789063	-0.48779297	-53.54736328	-13.64501953	+25.55419922	+3404	+11.95751953	-1.14697266	-2.07861328	-4.24072266	-5.07568359	-32.54150391	+1712
+1457970563.57640000	+14.43603516	-0.54492188	-1.15136719	+5.62500000	+9.22851563	-56.55761719	+3108	+14.75244141	-0.09667969	-0.50976563	-53.52539063	-13.44726563	+25.57617188	+3400	+11.94873047	-1.14697266	-2.08740234	-4.26269531	-4.85595703	-32.51953125	+1712
+1457970563.58049990	+14.43164063	-0.54931641	-1.17333984	+5.62500000	+9.42626953	-56.40380859	+3104	+14.75244141	-0.10107422	-0.52734375	-53.50341797	-13.22753906	+25.62011719	+3396	+11.93994141	-1.15136719	-2.10058594	-4.26269531	-4.61425781	-32.49755859	+1716
+1457970563.58470010	+14.43164063	-0.55810547	-1.19531250	+5.62500000	+9.66796875	-56.27197266	+3100	+14.75244141	-0.10546875	-0.54492188	-53.45947266	-13.02978516	+25.66406250	+3396	+11.93554688	-1.15576172	-2.11376953	-4.28466797	-4.35058594	-32.47558594	+1716
+1457970563.58880000	+14.42724609	-0.55810547	-1.21289063	+5.66894531	+9.77783203	-56.16210938	+3092	+14.74804688	-0.10986328	-0.55810547	-53.43750000	-12.85400391	+25.72998047	+3392	+11.92675781	-1.16015625	-2.12255859	-4.30664063	-4.15283203	-32.47558594	+1716
+1457970563.59299990	+14.42285156	-0.56689453	-1.23046875	+5.66894531	+9.88769531	-56.07421875	+3084	+14.74804688	-0.11865234	-0.57128906	-53.41552734	-12.70019531	+25.79589844	+3388	+11.92236328	-1.16894531	-2.13574219	-4.35058594	-3.93310547	-32.47558594	+1720
+1457970563.59719990	+14.41845703	-0.57568359	-1.25244141	+5.64697266	+10.04150391	-55.98632813	+3080	+14.74804688	-0.12304688	-0.58447266	-53.41552734	-12.56835938	+25.83984375	+3388	+11.91796875	-1.17773438	-2.14892578	-4.39453125	-3.71337891	-32.49755859	+1720
+1457970563.60130000	+14.41845703	-0.58447266	-1.26562500	+5.69091797	+10.10742188	-55.92041016	+3076	+14.74804688	-0.12744141	-0.59765625	-53.39355469	-12.45849609	+25.90576172	+3384	+11.91357422	-1.18212891	-2.16210938	-4.41650391	-3.51562500	-32.49755859	+1720
+1457970563.60970000	+14.40966797	-0.59765625	-1.30078125	+5.73486328	+10.28320313	-55.76660156	+3072	+14.74365234	-0.13623047	-0.61962891	-53.32763672	-12.26074219	+25.99365234	+3380	+11.90478516	-1.20410156	-2.19287109	-4.48242188	-3.07617188	-32.56347656	+1724
+1457970563.61380000	+14.40527344	-0.60644531	-1.31835938	+5.77880859	+10.32714844	-55.70068359	+3068	+14.74365234	-0.14062500	-0.63281250	-53.30566406	-12.17285156	+26.05957031	+3380	+11.90039063	-1.21289063	-2.21044922	-4.50439453	-2.87841797	-32.58544922	+1720
+1457970563.61800000	+14.40087891	-0.61083984	-1.33593750	+5.84472656	+10.37109375	-55.63476563	+3068	+14.73925781	-0.14501953	-0.64599609	-53.28369141	-12.10693359	+26.10351563	+3380	+11.89599609	-1.22607422	-2.22802734	-4.54833984	-2.68066406	-32.62939453	+1720
+1457970563.62220000	+14.39648438	-0.61962891	-1.35351563	+5.91064453	+10.41503906	-55.56884766	+3072	+14.73925781	-0.14941406	-0.65917969	-53.23974609	-12.04101563	+26.14746094	+3380	+11.89160156	-1.23925781	-2.24560547	-4.57031250	-2.46093750	-32.67333984	+1724
+1457970563.62630010	+14.39208984	-0.62402344	-1.37109375	+5.97656250	+10.43701172	-55.48095703	+3072	+14.73486328	-0.15380859	-0.67675781	-53.21777344	-11.97509766	+26.19140625	+3380	+11.88720703	-1.24804688	-2.26318359	-4.59228516	-2.30712891	-32.69531250	+1720
+1457970563.63050010	+14.38769531	-0.63281250	-1.39306641	+6.06445313	+10.45898438	-55.39306641	+3076	+14.73486328	-0.16259766	-0.69433594	-53.17382813	-11.90917969	+26.21337891	+3384	+11.88720703	-1.26123047	-2.28076172	-4.61425781	-2.13134766	-32.73925781	+1720
+1457970563.63470010	+14.38769531	-0.64160156	-1.41503906	+6.15234375	+10.45898438	-55.30517578	+3080	+14.73486328	-0.17138672	-0.71630859	-53.15185547	-11.84326172	+26.21337891	+3388	+11.88281250	-1.27441406	-2.30273438	-4.63623047	-1.93359375	-32.78320313	+1720
+1457970563.63879990	+14.38330078	-0.65917969	-1.45019531	+6.28417969	+10.50292969	-55.15136719	+3088	+14.73486328	-0.18457031	-0.74267578	-53.12988281	-11.75537109	+26.19140625	+3392	+11.87841797	-1.28759766	-2.32031250	-4.65820313	-1.75781250	-32.80517578	+1720
+1457970563.64299990	+14.38330078	-0.67236328	-1.48535156	+6.43798828	+10.50292969	-54.99755859	+3096	+14.73046875	-0.19775391	-0.77343750	-53.08593750	-11.66748047	+26.16943359	+3396	+11.87402344	-1.29638672	-2.33789063	-4.65820313	-1.58203125	-32.84912109	+1720
+1457970563.64720010	+14.38330078	-0.68554688	-1.52490234	+6.54785156	+10.54687500	-54.84375000	+3104	+14.73046875	-0.21093750	-0.80859375	-53.08593750	-11.55761719	+26.10351563	+3404	+11.86962891	-1.30957031	-2.36425781	-4.68017578	-1.38427734	-32.89306641	+1720
+1457970563.65130000	+14.37890625	-0.70751953	-1.58203125	+6.74560547	+10.56884766	-54.60205078	+3116	+14.73046875	-0.23291016	-0.85693359	-53.06396484	-11.42578125	+26.01562500	+3412	+11.86523438	-1.32275391	-2.38623047	-4.70214844	-1.20849609	-32.91503906	+1720
+1457970563.65549990	+14.38330078	-0.72949219	-1.62158203	+6.85546875	+10.59082031	-54.44824219	+3124	+14.72607422	-0.25927734	-0.90087891	-53.08593750	-11.29394531	+25.94970703	+3420	+11.86083984	-1.34033203	-2.40820313	-4.70214844	-1.03271484	-32.95898438	+1720
+1457970563.65969990	+14.38769531	-0.74707031	-1.66113281	+6.94335938	+10.61279297	-54.31640625	+3128	+14.73046875	-0.28125000	-0.94921875	-53.10791016	-11.16210938	+25.86181641	+3428	+11.85644531	-1.35351563	-2.43457031	-4.72412109	-0.85693359	-33.00292969	+1720
+1457970563.66380000	+14.39208984	-0.76904297	-1.70947266	+7.03125000	+10.65673828	-54.16259766	+3132	+14.73046875	-0.31640625	-1.01074219	-53.17382813	-10.98632813	+25.72998047	+3436	+11.85205078	-1.37109375	-2.46093750	-4.76806641	-0.65917969	-33.04687500	+1724
+1457970563.66800000	+14.39648438	-0.79541016	-1.74902344	+7.07519531	+10.70068359	-54.03076172	+3132	+14.73046875	-0.34716797	-1.06347656	-53.23974609	-10.85449219	+25.62011719	+3444	+11.84765625	-1.38867188	-2.48730469	-4.79003906	-0.46142578	-33.09082031	+1728
+1457970563.67210010	+14.40087891	-0.82177734	-1.79296875	+7.11914063	+10.78857422	-53.89892578	+3132	+14.73046875	-0.38232422	-1.12060547	-53.30566406	-10.67871094	+25.46630859	+3452	+11.84326172	-1.41064453	-2.51806641	-4.83398438	-0.26367188	-33.15673828	+1732
+1457970563.68050000	+14.40966797	-0.87890625	-1.89404297	+7.16308594	+11.00830078	-53.65722656	+3132	+14.73046875	-0.45703125	-1.24365234	-53.52539063	-10.39306641	+25.22460938	+3468	+11.83447266	-1.46337891	-2.59716797	-4.98779297	+0.24169922	-33.31054688	+1752
+1457970563.68460010	+14.41406250	-0.90966797	-1.94238281	+7.16308594	+11.11816406	-53.54736328	+3132	+14.73046875	-0.49218750	-1.30078125	-53.63525391	-10.23925781	+25.11474609	+3476	+11.82568359	-1.48974609	-2.63671875	-5.07568359	+0.48339844	-33.39843750	+1760
+1457970563.68880010	+14.41406250	-0.94042969	-1.99511719	+7.18505859	+11.22802734	-53.43750000	+3128	+14.73486328	-0.53613281	-1.36230469	-53.78906250	-10.10742188	+25.00488281	+3484	+11.82128906	-1.52929688	-2.68945313	-5.18554688	+0.79101563	-33.50830078	+1776
+1457970563.69300010	+14.41845703	-0.97558594	-2.04785156	+7.18505859	+11.33789063	-53.34960938	+3128	+14.73486328	-0.57568359	-1.41943359	-53.94287109	-9.97558594	+24.93896484	+3488	+11.81689453	-1.56445313	-2.73779297	-5.31738281	+1.07666016	-33.61816406	+1788
+1457970563.69709990	+14.42285156	-1.01074219	-2.10058594	+7.18505859	+11.46972656	-53.26171875	+3128	+14.73925781	-0.61523438	-1.47656250	-54.09667969	-9.86572266	+24.85107422	+3492	+11.81250000	-1.59960938	-2.78613281	-5.44921875	+1.36230469	-33.75000000	+1800
+1457970563.70129990	+14.42285156	-1.05029297	-2.15771484	+7.16308594	+11.62353516	-53.15185547	+3128	+14.74365234	-0.65478516	-1.52929688	-54.25048828	-9.77783203	+24.76318359	+3496	+11.80810547	-1.64794922	-2.84326172	-5.64697266	+1.71386719	-33.92578125	+1816
+1457970563.70549990	+14.42285156	-1.08984375	-2.21923828	+7.11914063	+11.79931641	-53.08593750	+3128	+14.74804688	-0.68994141	-1.58642578	-54.38232422	-9.66796875	+24.67529297	+3504	+11.80371094	-1.68750000	-2.90039063	-5.82275391	+2.02148438	-34.07958984	+1828
+1457970563.70960000	+14.42285156	-1.13378906	-2.28515625	+7.09716797	+11.99707031	-52.99804688	+3132	+14.75683594	-0.72509766	-1.64355469	-54.51416016	-9.60205078	+24.58740234	+3508	+11.79931641	-1.72705078	-2.95312500	-5.97656250	+2.32910156	-34.23339844	+1840
+1457970563.71380000	+14.41845703	-1.17773438	-2.34667969	+7.05322266	+12.17285156	-52.93212891	+3136	+14.75683594	-0.76464844	-1.69628906	-54.66796875	-9.53613281	+24.49951172	+3512	+11.79492188	-1.77978516	-3.01904297	-6.17431641	+2.72460938	-34.45312500	+1856
+1457970563.71799990	+14.41845703	-1.22167969	-2.41259766	+7.00927734	+12.34863281	-52.86621094	+3140	+14.76123047	-0.80859375	-1.74902344	-54.84375000	-9.44824219	+24.43359375	+3520	+11.79052734	-1.82812500	-3.08056641	-6.37207031	+3.09814453	-34.65087891	+1868
+1457970563.72210000	+14.41845703	-1.26562500	-2.47851563	+6.96533203	+12.52441406	-52.80029297	+3148	+14.77001953	-0.85253906	-1.81054688	-55.01953125	-9.36035156	+24.32373047	+3528	+11.79052734	-1.87207031	-3.13769531	-6.54785156	+3.42773438	-34.82666016	+1880
+1457970563.72630000	+14.41845703	-1.31396484	-2.54443359	+6.89941406	+12.67822266	-52.73437500	+3156	+14.77441406	-0.89208984	-1.87207031	-55.19531250	-9.27246094	+24.23583984	+3532	+11.78173828	-1.92480469	-3.20800781	-6.78955078	+3.82324219	-35.04638672	+1892
+1457970563.73050000	+14.41845703	-1.36669922	-2.61474609	+6.81152344	+12.85400391	-52.69042969	+3164	+14.78320313	-0.94042969	-1.93798828	-55.39306641	-9.20654297	+24.12597656	+3544	+11.78173828	-1.97753906	-3.26953125	-7.00927734	+4.19677734	-35.26611328	+1904
+1457970563.73880000	+14.42285156	-1.47656250	-2.76855469	+6.59179688	+13.27148438	-52.62451172	+3192	+14.80078125	-1.03710938	-2.06982422	-55.74462891	-9.05273438	+23.84033203	+3564	+11.77734375	-2.07861328	-3.40136719	-7.44873047	+4.94384766	-35.70556641	+1924
+1457970563.74289990	+14.42285156	-1.53369141	-2.84326172	+6.45996094	+13.46923828	-52.58056641	+3204	+14.80957031	-1.09423828	-2.14013672	-55.94238281	-8.96484375	+23.68652344	+3576	+11.77294922	-2.13134766	-3.46728516	-7.66845703	+5.31738281	-35.92529297	+1932
+1457970563.74710010	+14.42724609	-1.59521484	-2.92675781	+6.32812500	+13.66699219	-52.55859375	+3220	+14.81835938	-1.15136719	-2.22363281	-56.14013672	-8.85498047	+23.48876953	+3592	+11.77294922	-2.18408203	-3.53759766	-7.88818359	+5.69091797	-36.14501953	+1940
+1457970563.75130010	+14.42724609	-1.65673828	-3.01025391	+6.17431641	+13.86474609	-52.55859375	+3236	+14.82714844	-1.20849609	-2.30273438	-56.35986328	-8.76708984	+23.33496094	+3604	+11.76855469	-2.24121094	-3.60791016	-8.15185547	+6.04248047	-36.38671875	+1948
+1457970563.75539990	+14.42724609	-1.71826172	-3.09375000	+5.99853516	+14.04052734	-52.55859375	+3252	+14.83154297	-1.27880859	-2.38183594	-56.64550781	-8.67919922	+23.15917969	+3620	+11.76416016	-2.29833984	-3.67822266	-8.39355469	+6.41601563	-36.62841797	+1956
+1457970563.75959990	+14.44042969	-1.78417969	-3.17724609	+5.84472656	+14.21630859	-52.55859375	+3268	+14.84472656	-1.34912109	-2.46972656	-56.93115234	-8.59130859	+22.96142578	+3636	+11.76416016	-2.35546875	-3.74853516	-8.63525391	+6.74560547	-36.84814453	+1964
+1457970563.76379990	+14.44921875	-1.85888672	-3.26074219	+5.60302734	+14.37011719	-52.58056641	+3284	+14.85351563	-1.42382813	-2.56201172	-57.19482422	-8.50341797	+22.76367188	+3652	+11.75976563	-2.41699219	-3.82324219	-8.92089844	+7.05322266	-37.11181641	+1972
+1457970563.76790000	+14.45800781	-1.93359375	-3.35302734	+5.36132813	+14.54589844	-52.62451172	+3296	+14.86669922	-1.50292969	-2.65869141	-57.48046875	-8.43750000	+22.54394531	+3668	+11.75537109	-2.47412109	-3.89794922	-9.18457031	+7.36083984	-37.35351563	+1980
+1457970563.77210000	+14.47119141	-2.00830078	-3.44091797	+5.14160156	+14.69970703	-52.69042969	+3308	+14.87548828	-1.58203125	-2.75976563	-57.76611328	-8.34960938	+22.30224609	+3684	+11.75976563	-2.53564453	-3.97265625	-9.44824219	+7.64648438	-37.61718750	+1988
+1457970563.77630000	+14.47558594	-2.08740234	-3.53759766	+4.87792969	+14.87548828	-52.75634766	+3324	+14.88427734	-1.66552734	-2.85644531	-58.05175781	-8.30566406	+22.10449219	+3700	+11.75537109	-2.60156250	-4.04736328	-9.73388672	+7.93212891	-37.90283203	+1996
+1457970563.78040000	+14.48437500	-2.16650391	-3.63427734	+4.65820313	+15.05126953	-52.82226563	+3332	+14.89306641	-1.75341797	-2.95751953	-58.38134766	-8.23974609	+21.90673828	+3712	+11.75537109	-2.66308594	-4.12646484	-10.01953125	+8.21777344	-38.16650391	+2008
+1457970563.78880000	+14.51513672	-2.32910156	-3.81884766	+4.13085938	+15.27099609	-52.99804688	+3348	+14.91064453	-1.93359375	-3.16406250	-58.99658203	-8.15185547	+21.48925781	+3736	+11.75537109	-2.79931641	-4.28466797	-10.59082031	+8.70117188	-38.75976563	+2024
+1457970563.79290010	+14.52392578	-2.41259766	-3.91552734	+3.86718750	+15.40283203	-53.12988281	+3352	+14.91943359	-2.02587891	-3.27392578	-59.32617188	-8.12988281	+21.26953125	+3748	+11.75537109	-2.86962891	-4.36816406	-10.87646484	+8.94287109	-39.08935547	+2032
+1457970563.79710010	+14.54589844	-2.50048828	-4.00781250	+3.62548828	+15.46875000	-53.26171875	+3356	+14.93261719	-2.12255859	-3.37500000	-59.63378906	-8.17382813	+21.09375000	+3756	+11.75976563	-2.93994141	-4.44726563	-11.14013672	+9.11865234	-39.39697266	+2040
+1457970563.80130000	+14.55908203	-2.58837891	-4.10888672	+3.33984375	+15.57861328	-53.41552734	+3356	+14.94580078	-2.21923828	-3.48046875	-59.96337891	-8.19580078	+20.89599609	+3764	+11.75976563	-3.01904297	-4.53076172	-11.44775391	+9.31640625	-39.74853516	+2052
+1457970563.80539990	+14.57226563	-2.67626953	-4.20996094	+3.07617188	+15.71044922	-53.56933594	+3360	+14.95458984	-2.30712891	-3.58593750	-60.22705078	-8.19580078	+20.72021484	+3772	+11.76416016	-3.08935547	-4.61865234	-11.73339844	+9.55810547	-40.07812500	+2060
+1457970563.80960010	+14.58544922	-2.76416016	-4.30664063	+2.81250000	+15.77636719	-53.72314453	+3360	+14.96777344	-2.39941406	-3.69140625	-60.49072266	-8.23974609	+20.54443359	+3776	+11.76855469	-3.16845703	-4.70654297	-11.99707031	+9.73388672	-40.42968750	+2068
+1457970563.81380010	+14.59423828	-2.86083984	-4.40771484	+2.50488281	+15.88623047	-53.92089844	+3360	+14.97216797	-2.49609375	-3.79248047	-60.79833984	-8.30566406	+20.36865234	+3780	+11.76416016	-3.25195313	-4.79882813	-12.34863281	+9.97558594	-40.82519531	+2080
+1457970563.81789990	+14.60302734	-2.94873047	-4.51318359	+2.26318359	+15.99609375	-54.07470703	+3360	+14.98095703	-2.58398438	-3.90234375	-61.06201172	-8.34960938	+20.19287109	+3784	+11.76416016	-3.33105469	-4.89550781	-12.63427734	+10.21728516	-41.19873047	+2092
+1457970563.82209990	+14.61621094	-3.04101563	-4.60986328	+1.99951172	+16.01806641	-54.27246094	+3360	+14.99853516	-2.67626953	-3.99462891	-61.32568359	-8.45947266	+20.10498047	+3784	+11.77294922	-3.41015625	-4.98779297	-12.94189453	+10.39306641	-41.59423828	+2100
+1457970563.83040000	+14.63378906	-3.23876953	-4.81640625	+1.36230469	+16.12792969	-54.71191406	+3364	+15.02050781	-2.86083984	-4.20117188	-61.91894531	-8.65722656	+19.79736328	+3792	+11.77294922	-3.58593750	-5.18994141	-13.64501953	+10.85449219	-42.45117188	+2124
+1457970563.83460000	+14.64697266	-3.33544922	-4.91308594	+1.05468750	+16.14990234	-54.95361328	+3364	+15.03808594	-2.95312500	-4.29345703	-62.18261719	-8.83300781	+19.70947266	+3792	+11.77734375	-3.67382813	-5.28662109	-13.97460938	+11.03027344	-42.86865234	+2132
+1457970563.83870010	+14.65136719	-3.44531250	-5.02294922	+0.68115234	+16.23779297	-55.21728516	+3372	+15.05566406	-3.05419922	-4.39013672	-62.49023438	-8.98681641	+19.57763672	+3796	+11.77734375	-3.77050781	-5.39208984	-14.39208984	+11.27197266	-43.33007813	+2144
+1457970563.84290000	+14.65576172	-3.54199219	-5.13281250	+0.35156250	+16.32568359	-55.43701172	+3380	+15.06884766	-3.14208984	-4.49121094	-62.75390625	-9.14062500	+19.42382813	+3796	+11.77734375	-3.85839844	-5.50195313	-14.74365234	+11.53564453	-43.76953125	+2152
+1457970563.84710000	+14.66015625	-3.64306641	-5.23388672	+0.02197266	+16.34765625	-55.67871094	+3388	+15.08642578	-3.22998047	-4.58349609	-63.01757813	-9.33837891	+19.33593750	+3800	+11.77734375	-3.95068359	-5.60742188	-15.11718750	+11.71142578	-44.20898438	+2160
+1457970563.85120010	+14.66455078	-3.75732422	-5.33935547	-0.39550781	+16.34765625	-55.98632813	+3400	+15.09960938	-3.33105469	-4.68457031	-63.34716797	-9.53613281	+19.20410156	+3804	+11.77734375	-4.05615234	-5.71728516	-15.57861328	+11.90917969	-44.69238281	+2172
+1457970563.85540010	+14.66455078	-3.86279297	-5.44921875	-0.76904297	+16.36962891	-56.27197266	+3412	+15.10839844	-3.42773438	-4.78564453	-63.65478516	-9.75585938	+19.05029297	+3812	+11.77734375	-4.14843750	-5.82714844	-15.97412109	+12.12890625	-45.17578125	+2180
+1457970563.85960010	+14.67333984	-3.97265625	-5.55029297	-1.12060547	+16.28173828	-56.57958984	+3420	+15.13037109	-3.53320313	-4.88232422	-63.96240234	-10.04150391	+18.96240234	+3820	+11.78173828	-4.24951172	-5.93261719	-16.39160156	+12.23876953	-45.65917969	+2184
+1457970563.86369990	+14.68212891	-4.08691406	-5.66015625	-1.53808594	+16.28173828	-56.93115234	+3436	+15.14794922	-3.64306641	-4.98339844	-64.31396484	-10.32714844	+18.83056641	+3828	+11.78173828	-4.35058594	-6.04248047	-16.85302734	+12.37060547	-46.16455078	+2192
+1457970563.87210010	+14.69970703	-4.31542969	-5.87988281	-2.28515625	+16.17187500	-57.59033203	+3460	+15.18310547	-3.85839844	-5.19433594	-64.92919922	-10.92041016	+18.56689453	+3844	+11.78613281	-4.55273438	-6.26220703	-17.68798828	+12.56835938	-47.15332031	+2204
+1457970563.87620000	+14.70410156	-4.43847656	-5.98974609	-2.70263672	+16.12792969	-57.96386719	+3476	+15.19628906	-3.97265625	-5.30419922	-65.23681641	-11.22802734	+18.36914063	+3852	+11.78613281	-4.66259766	-6.37207031	-18.12744141	+12.63427734	-47.68066406	+2208
+1457970563.88039990	+14.71289063	-4.55273438	-6.10400391	-3.05419922	+16.04003906	-58.27148438	+3488	+15.20507813	-4.09130859	-5.41845703	-65.58837891	-11.51367188	+18.21533203	+3864	+11.78613281	-4.75927734	-6.48632813	-18.52294922	+12.72216797	-48.14208984	+2212
+1457970563.88459990	+14.73046875	-4.67578125	-6.20947266	-3.42773438	+15.86425781	-58.62304688	+3496	+15.21826172	-4.21435547	-5.53271484	-65.93994141	-11.86523438	+18.08349609	+3872	+11.78613281	-4.86474609	-6.59179688	-18.94042969	+12.70019531	-48.64746094	+2216
+1457970563.88870000	+14.73925781	-4.79882813	-6.32373047	-3.80126953	+15.71044922	-58.99658203	+3500	+15.22265625	-4.34179688	-5.65136719	-66.29150391	-12.17285156	+17.90771484	+3880	+11.79052734	-4.97021484	-6.69726563	-19.35791016	+12.67822266	-49.13085938	+2220
+1457970563.89290000	+14.75244141	-4.91748047	-6.44238281	-4.13085938	+15.57861328	-59.32617188	+3504	+15.23144531	-4.46923828	-5.77441406	-66.64306641	-12.50244141	+17.73193359	+3888	+11.79492188	-5.07568359	-6.80712891	-19.73144531	+12.65625000	-49.63623047	+2220
+1457970563.89700010	+14.77441406	-5.04492188	-6.53906250	-4.46044922	+15.27099609	-59.74365234	+3504	+15.24462891	-4.60107422	-5.88867188	-66.99462891	-12.91992188	+17.64404297	+3896	+11.79492188	-5.18115234	-6.90820313	-20.17089844	+12.54638672	-50.14160156	+2220
+1457970563.90120010	+14.79638672	-5.17675781	-6.65332031	-4.83398438	+15.11718750	-60.11718750	+3504	+15.25341797	-4.73730469	-6.01171875	-67.34619141	-13.27148438	+17.44628906	+3900	+11.80371094	-5.29101563	-7.01806641	-20.56640625	+12.48046875	-50.62500000	+2224
+1457970563.90540000	+14.81396484	-5.29980469	-6.77197266	-5.14160156	+14.91943359	-60.44677734	+3500	+15.26220703	-4.86474609	-6.14355469	-67.65380859	-13.60107422	+17.29248047	+3904	+11.80810547	-5.39648438	-7.12792969	-20.91796875	+12.39257813	-51.08642578	+2224
+1457970563.90949990	+14.83154297	-5.42724609	-6.88183594	-5.44921875	+14.67773438	-60.79833984	+3488	+15.26660156	-4.99658203	-6.25781250	-68.00537109	-13.99658203	+17.18261719	+3904	+11.80810547	-5.50195313	-7.23339844	-21.31347656	+12.26074219	-51.54785156	+2224
+1457970563.91370010	+14.84912109	-5.56347656	-6.99609375	-5.84472656	+14.47998047	-61.19384766	+3480	+15.27099609	-5.13720703	-6.38525391	-68.40087891	-14.34814453	+17.02880859	+3904	+11.81250000	-5.61621094	-7.33886719	-21.73095703	+12.17285156	-52.03125000	+2224
+1457970563.91790010	+14.86230469	-5.68212891	-7.11474609	-6.15234375	+14.28222656	-61.54541016	+3468	+15.27539063	-5.26904297	-6.51269531	-68.75244141	-14.72167969	+16.87500000	+3904	+11.81689453	-5.72167969	-7.45312500	-22.10449219	+12.04101563	-52.51464844	+2224
+1457970563.92619990	+14.90625000	-5.95019531	-7.32128906	-6.85546875	+13.64501953	-62.33642578	+3428	+15.29296875	-5.55908203	-6.73242188	-69.58740234	-15.62255859	+16.76513672	+3896	+11.83007813	-5.95019531	-7.65966797	-23.00537109	+11.68945313	-53.50341797	+2224
+1457970563.93039990	+14.92822266	-6.08203125	-7.43554688	-7.18505859	+13.42529297	-62.77587891	+3408	+15.30615234	-5.68212891	-6.85546875	-69.85107422	-16.04003906	+16.65527344	+3888	+11.83886719	-6.06445313	-7.76953125	-23.40087891	+11.51367188	-54.00878906	+2224
+1457970563.93450000	+14.94140625	-6.21386719	-7.53222656	-7.53662109	+13.09570313	-63.21533203	+3388	+15.31933594	-5.80957031	-6.95214844	-70.20263672	-16.54541016	+16.67724609	+3876	+11.83886719	-6.18310547	-7.87500000	-23.84033203	+11.31591797	-54.51416016	+2228
+1457970563.93870000	+14.95458984	-6.35888672	-7.63769531	-7.97607422	+12.87597656	-63.65478516	+3368	+15.33691406	-5.94580078	-7.06201172	-70.55419922	-17.00683594	+16.58935547	+3868	+11.84765625	-6.30175781	-7.98925781	-24.27978516	+11.18408203	-55.04150391	+2232
+1457970563.94289990	+14.97216797	-6.48632813	-7.75195313	-8.32763672	+12.67822266	-64.09423828	+3348	+15.35449219	-6.06884766	-7.17187500	-70.88378906	-17.44628906	+16.50146484	+3860	+11.85644531	-6.41601563	-8.10351563	-24.71923828	+11.00830078	-55.56884766	+2232
+1457970563.94700000	+14.98095703	-6.61376953	-7.84863281	-8.70117188	+12.41455078	-64.53369141	+3332	+15.36767578	-6.20068359	-7.25537109	-71.23535156	-17.99560547	+16.52343750	+3848	+11.85644531	-6.53906250	-8.21337891	-25.18066406	+10.83251953	-56.11816406	+2232
+1457970563.95120000	+14.98974609	-6.75000000	-7.94970703	-9.09667969	+12.19482422	-64.99511719	+3316	+15.38964844	-6.33251953	-7.34326172	-71.60888672	-18.52294922	+16.52343750	+3840	+11.86523438	-6.65771484	-8.32324219	-25.62011719	+10.65673828	-56.64550781	+2232
+1457970563.95540000	+14.99853516	-6.87744141	-8.05517578	-9.47021484	+11.99707031	-65.47851563	+3300	+15.41601563	-6.45556641	-7.43994141	-71.89453125	-19.02832031	+16.47949219	+3828	+11.87402344	-6.78076172	-8.43750000	-26.05957031	+10.45898438	-57.21679688	+2228
+1457970563.95950010	+15.00732422	-7.01367188	-8.13427734	-9.88769531	+11.66748047	-66.00585938	+3288	+15.44238281	-6.57861328	-7.51025391	-72.22412109	-19.64355469	+16.56738281	+3816	+11.87841797	-6.90820313	-8.54296875	-26.54296875	+10.23925781	-57.81005859	+2228
+1457970563.96370010	+15.02490234	-7.15429688	-8.22656250	-10.30517578	+11.40380859	-66.48925781	+3280	+15.47314453	-6.70605469	-7.59375000	-72.53173828	-20.17089844	+16.56738281	+3804	+11.89160156	-7.03125000	-8.65283203	-26.93847656	+10.01953125	-58.31542969	+2224
+1457970563.96790000	+15.03808594	-7.29052734	-8.32763672	-10.70068359	+11.20605469	-66.99462891	+3276	+15.50390625	-6.82910156	-7.68603516	-72.81738281	-20.69824219	+16.52343750	+3796	+11.90478516	-7.15429688	-8.76708984	-27.35595703	+9.84375000	-58.90869141	+2220
+1457970563.97199990	+15.04248047	-7.42236328	-8.41552734	-11.07421875	+11.00830078	-67.54394531	+3272	+15.52587891	-6.95654297	-7.76074219	-73.12500000	-21.29150391	+16.52343750	+3792	+11.90039063	-7.28173828	-8.87695313	-27.81738281	+9.66796875	-59.50195313	+2220
+1457970563.97620010	+15.04687500	-7.55419922	-8.51220703	-11.44775391	+10.87646484	-68.02734375	+3276	+15.55664063	-7.08837891	-7.84863281	-73.41064453	-21.79687500	+16.47949219	+3784	+11.91796875	-7.40039063	-8.98681641	-28.19091797	+9.51416016	-60.00732422	+2216
+1457970563.98449990	+15.06005859	-7.83105469	-8.69677734	-12.23876953	+10.43701172	-69.01611328	+3280	+15.60498047	-7.36083984	-8.00683594	-74.09179688	-22.91748047	+16.43554688	+3776	+11.93115234	-7.65527344	-9.19335938	-29.04785156	+9.09667969	-61.08398438	+2216
+1457970563.98869990	+15.07763672	-7.97167969	-8.78027344	-12.63427734	+10.19531250	-69.49951172	+3284	+15.63574219	-7.50146484	-8.09033203	-74.39941406	-23.44482422	+16.43554688	+3768	+11.94873047	-7.77392578	-9.29443359	-29.39941406	+8.85498047	-61.54541016	+2212
+1457970563.99280000	+15.09082031	-8.11669922	-8.86816406	-13.02978516	+9.95361328	-70.02685547	+3288	+15.65771484	-7.64648438	-8.17382813	-74.70703125	-24.01611328	+16.36962891	+3764	+11.95751953	-7.90136719	-9.38671875	-29.79492188	+8.59130859	-62.07275391	+2208
+1457970563.99700000	+15.09960938	-8.26611328	-8.94726563	-13.42529297	+9.66796875	-70.57617188	+3296	+15.67089844	-7.79589844	-8.26171875	-75.05859375	-24.58740234	+16.30371094	+3764	+11.95751953	-8.03759766	-9.48339844	-30.30029297	+8.34960938	-62.62207031	+2212
+1457970564.00120000	+15.12158203	-8.41113281	-9.04394531	-13.79882813	+9.49218750	-71.05957031	+3300	+15.69287109	-7.94531250	-8.37158203	-75.36621094	-25.04882813	+16.14990234	+3764	+11.97949219	-8.16064453	-9.57568359	-30.65185547	+8.08593750	-63.01757813	+2208
+1457970564.00530000	+15.13916016	-8.56494141	-9.14062500	-14.21630859	+9.27246094	-71.54296875	+3300	+15.70166016	-8.10791016	-8.47705078	-75.73974609	-25.57617188	+16.01806641	+3764	+11.99267578	-8.28808594	-9.66357422	-31.09130859	+7.77832031	-63.47900391	+2200
+1457970564.00950000	+15.14794922	-8.72314453	-9.22851563	-14.65576172	+9.05273438	-72.04833984	+3296	+15.70166016	-8.27490234	-8.58251953	-76.11328125	-26.08154297	+15.84228516	+3764	+11.99267578	-8.41992188	-9.75146484	-31.59667969	+7.53662109	-63.96240234	+2200
+1457970564.01370000	+15.16552734	-8.88134766	-9.32080078	-15.07324219	+8.83300781	-72.50976563	+3292	+15.70605469	-8.43750000	-8.68798828	-76.48681641	-26.56494141	+15.66650391	+3764	+12.01025391	-8.54296875	-9.83935547	-31.99218750	+7.22900391	-64.33593750	+2192
+1457970564.01780010	+15.18310547	-9.03955078	-9.41308594	-15.51269531	+8.56933594	-72.99316406	+3280	+15.70605469	-8.60449219	-8.79785156	-76.86035156	-27.07031250	+15.49072266	+3760	+12.01904297	-8.67480469	-9.91406250	-32.47558594	+6.87744141	-64.75341797	+2184
+1457970564.02200010	+15.19628906	-9.20654297	-9.49658203	-15.99609375	+8.26171875	-73.47656250	+3268	+15.69726563	-8.77587891	-8.90332031	-77.25585938	-27.59765625	+15.33691406	+3756	+12.01904297	-8.80664063	-9.99316406	-33.02490234	+6.54785156	-65.19287109	+2180
+1457970564.03029990	+15.25341797	-9.52734375	-9.65478516	-16.83105469	+7.58056641	-74.44335938	+3216	+15.71044922	-9.10546875	-9.11865234	-77.93701172	-28.63037109	+15.00732422	+3736	+12.04980469	-9.07031250	-10.13818359	-33.94775391	+5.71289063	-65.98388672	+2160
+1457970564.03449990	+15.26660156	-9.68994141	-9.73388672	-17.31445313	+7.29492188	-74.97070313	+3192	+15.69287109	-9.26806641	-9.22412109	-78.28857422	-29.13574219	+14.78759766	+3728	+12.04541016	-9.20654297	-10.21728516	-34.47509766	+5.38330078	-66.44531250	+2156
+1457970564.03870010	+15.28857422	-9.84814453	-9.82177734	-17.73193359	+7.05322266	-75.43212891	+3164	+15.69287109	-9.42626953	-9.33398438	-78.61816406	-29.59716797	+14.54589844	+3720	+12.06298828	-9.32958984	-10.29199219	-34.91455078	+5.03173828	-66.81884766	+2148
+1457970564.04279990	+15.31054688	-10.01074219	-9.90527344	-18.17138672	+6.78955078	-75.89355469	+3128	+15.68847656	-9.58007813	-9.44824219	-78.92578125	-30.05859375	+14.32617188	+3704	+12.07617188	-9.46582031	-10.36669922	-35.39794922	+4.63623047	-67.23632813	+2140
+1457970564.04699990	+15.31054688	-10.16455078	-9.98437500	-18.65478516	+6.56982422	-76.35498047	+3096	+15.67968750	-9.73828125	-9.53613281	-79.27734375	-30.58593750	+14.15039063	+3692	+12.07177734	-9.59326172	-10.45019531	-35.85937500	+4.37255859	-67.63183594	+2136
+1457970564.05110000	+15.33691406	-10.30957031	-10.04589844	-19.02832031	+6.21826172	-76.79443359	+3060	+15.69726563	-9.87890625	-9.61083984	-79.58496094	-31.11328125	+14.10644531	+3668	+12.08935547	-9.70751953	-10.52490234	-36.21093750	+3.99902344	-68.00537109	+2124
+1457970564.05530000	+15.35009766	-10.45019531	-10.10742188	-19.40185547	+5.91064453	-77.29980469	+3024	+15.71044922	-10.01513672	-9.68554688	-79.84863281	-31.64062500	+14.04052734	+3644	+12.09814453	-9.83935547	-10.59521484	-36.60644531	+3.62548828	-68.46679688	+2116
+1457970564.05950000	+15.35449219	-10.59082031	-10.15576172	-19.79736328	+5.60302734	-77.80517578	+2996	+15.71923828	-10.14697266	-9.74707031	-80.13427734	-32.18994141	+13.97460938	+3624	+12.09814453	-9.96240234	-10.67431641	-36.97998047	+3.31787109	-68.92822266	+2108
+1457970564.06360010	+15.38085938	-10.71826172	-10.20410156	-20.10498047	+5.25146484	-78.26660156	+2964	+15.74560547	-10.27001953	-9.80419922	-80.37597656	-32.69531250	+13.99658203	+3596	+12.12011719	-10.07666016	-10.74462891	-37.24365234	+2.98828125	-69.32373047	+2096
+1457970564.06780000	+15.39404297	-10.85009766	-10.25244141	-20.41259766	+4.96582031	-78.77197266	+2940	+15.77197266	-10.37548828	-9.86572266	-80.52978516	-33.20068359	+13.95263672	+3572	+12.14208984	-10.19970703	-10.81933594	-37.50732422	+2.63671875	-69.78515625	+2080
+1457970564.07610010	+15.40722656	-11.08740234	-10.34912109	-20.96191406	+4.52636719	-79.69482422	+2908	+15.82910156	-10.57324219	-9.95800781	-80.85937500	-34.18945313	+13.93066406	+3532	+12.16406250	-10.41064453	-10.98632813	-37.92480469	+2.24121094	-70.62011719	+2060
+1457970564.08030010	+15.40722656	-11.21044922	-10.38867188	-21.26953125	+4.24072266	-80.15625000	+2900	+15.86865234	-10.68750000	-9.99316406	-81.10107422	-34.73876953	+14.01855469	+3512	+12.17724609	-10.52490234	-11.06103516	-38.14453125	+1.97753906	-71.03759766	+2048
+1457970564.08450010	+15.40283203	-11.32910156	-10.42382813	-21.57714844	+3.99902344	-80.63964844	+2896	+15.89501953	-10.79736328	-10.01953125	-81.36474609	-35.26611328	+14.10644531	+3496	+12.17724609	-10.63476563	-11.14013672	-38.36425781	+1.80175781	-71.47705078	+2036
+1457970564.08859990	+15.42041016	-11.43017578	-10.44140625	-21.73095703	+3.62548828	-81.05712891	+2896	+15.94335938	-10.89404297	-10.03271484	-81.58447266	-35.79345703	+14.32617188	+3476	+12.20800781	-10.72265625	-11.20166016	-38.43017578	+1.49414063	-71.82861328	+2024
+1457970564.09279990	+15.42919922	-11.54443359	-10.45458984	-21.92871094	+3.27392578	-81.54052734	+2904	+15.98291016	-10.99072266	-10.04150391	-81.78222656	-36.34277344	+14.50195313	+3464	+12.22998047	-10.83251953	-11.25439453	-38.56201172	+1.14257813	-72.24609375	+2016
+1457970564.09699990	+15.43359375	-11.66308594	-10.47656250	-22.14843750	+2.94433594	-82.04589844	+2912	+16.01367188	-11.08300781	-10.07226563	-81.95800781	-36.84814453	+14.56787109	+3448	+12.23437500	-10.94677734	-11.32031250	-38.75976563	+0.87890625	-72.68554688	+2012
+1457970564.10110000	+15.45117188	-11.77734375	-10.51171875	-22.32421875	+2.68066406	-82.46337891	+2924	+16.05322266	-11.16650391	-10.10742188	-82.08984375	-37.28759766	+14.65576172	+3432	+12.26513672	-11.03906250	-11.38623047	-38.86962891	+0.61523438	-72.99316406	+2008
+1457970564.10529990	+15.46435547	-11.90039063	-10.54248047	-22.56591797	+2.35107422	-82.90283203	+2936	+16.08398438	-11.27636719	-10.13818359	-82.30957031	-37.79296875	+14.74365234	+3420	+12.27832031	-11.14892578	-11.43896484	-39.06738281	+0.30761719	-73.34472656	+2004
+1457970564.10949990	+15.45996094	-12.01464844	-10.58203125	-22.80761719	+2.13134766	-83.34228516	+2944	+16.09716797	-11.38183594	-10.17773438	-82.50732422	-38.25439453	+14.74365234	+3408	+12.27832031	-11.25439453	-11.49609375	-39.30908203	+0.06591797	-73.69628906	+2004
+1457970564.11780000	+15.48193359	-12.23437500	-10.64794922	-23.15917969	+1.58203125	-84.06738281	+2952	+16.13232422	-11.61035156	-10.23046875	-83.03466797	-39.19921875	+14.89746094	+3384	+12.31347656	-11.44335938	-11.56201172	-39.68261719	-0.68115234	-74.20166016	+2000
+1457970564.12200000	+15.48632813	-12.36181641	-10.68750000	-23.42285156	+1.27441406	-84.41894531	+2952	+16.12792969	-11.73779297	-10.26562500	-83.38623047	-39.66064453	+14.91943359	+3376	+12.30908203	-11.55322266	-11.59277344	-40.01220703	-1.09863281	-74.46533203	+2000
+1457970564.12610010	+15.50830078	-12.48486328	-10.72265625	-23.62060547	+0.92285156	-84.74853516	+2944	+16.13232422	-11.86083984	-10.30078125	-83.71582031	-40.07812500	+15.00732422	+3360	+12.32666016	-11.64990234	-11.61914063	-40.27587891	-1.53808594	-74.66308594	+1992
+1457970564.13030000	+15.52587891	-12.60791016	-10.76220703	-23.81835938	+0.63720703	-85.12207031	+2932	+16.12353516	-11.98388672	-10.34033203	-84.00146484	-40.53955078	+14.96337891	+3344	+12.33105469	-11.76416016	-11.63671875	-40.60546875	-1.97753906	-74.90478516	+1988
+1457970564.13439990	+15.53027344	-12.72656250	-10.81054688	-24.06005859	+0.39550781	-85.47363281	+2916	+16.09716797	-12.10253906	-10.39306641	-84.19921875	-40.93505859	+14.78759766	+3336	+12.32226563	-11.86962891	-11.66748047	-41.00097656	-2.32910156	-75.16845703	+1984
+1457970564.13860010	+15.54785156	-12.84082031	-10.87207031	-24.25781250	+0.26367188	-85.71533203	+2892	+16.08398438	-12.21240234	-10.45898438	-84.37500000	-41.24267578	+14.61181641	+3324	+12.32666016	-11.96191406	-11.69384766	-41.30859375	-2.68066406	-75.30029297	+1972
+1457970564.14689990	+15.54345703	-13.07812500	-10.98632813	-24.85107422	-0.04394531	-86.17675781	+2828	+16.02685547	-12.48046875	-10.55566406	-85.03417969	-41.96777344	+14.34814453	+3292	+12.30468750	-12.15966797	-11.72900391	-42.09960938	-3.42773438	-75.62988281	+1948
+1457970564.15109990	+15.55224609	-13.17480469	-11.02148438	-25.04882813	-0.28564453	-86.37451172	+2788	+16.00048828	-12.59912109	-10.58203125	-85.38574219	-42.29736328	+14.34814453	+3272	+12.30468750	-12.24316406	-11.73779297	-42.42919922	-3.80126953	-75.76171875	+1936
+1457970564.15529990	+15.55664063	-13.27587891	-11.05664063	-25.24658203	-0.48339844	-86.59423828	+2744	+15.97412109	-12.71777344	-10.60839844	-85.73730469	-42.67089844	+14.30419922	+3256	+12.30029297	-12.33984375	-11.74658203	-42.75878906	-4.19677734	-75.91552734	+1928
+1457970564.15940000	+15.55664063	-13.38574219	-11.08740234	-25.51025391	-0.72509766	-86.81396484	+2700	+15.94335938	-12.83642578	-10.64794922	-86.06689453	-43.00048828	+14.23828125	+3240	+12.28271484	-12.43212891	-11.76416016	-43.15429688	-4.52636719	-76.09130859	+1916
+1457970564.16360000	+15.57421875	-13.48681641	-11.11376953	-25.70800781	-0.96679688	-86.98974609	+2652	+15.93457031	-12.93750000	-10.68310547	-86.35253906	-43.28613281	+14.26025391	+3216	+12.27832031	-12.52001953	-11.77734375	-43.50585938	-4.85595703	-76.22314453	+1904
+1457970564.16779990	+15.57861328	-13.58349609	-11.14453125	-25.92773438	-1.16455078	-87.23144531	+2608	+15.93017578	-13.02099609	-10.72705078	-86.52832031	-43.52783203	+14.17236328	+3192	+12.27832031	-12.60791016	-11.80810547	-43.79150391	-5.09765625	-76.37695313	+1888
+1457970564.17610000	+15.56542969	-13.72851563	-11.17968750	-26.30126953	-1.42822266	-87.58300781	+2520	+15.92138672	-13.17919922	-10.76220703	-87.01171875	-44.03320313	+14.19433594	+3152	+12.27392578	-12.73095703	-11.86962891	-44.12109375	-5.38330078	-76.68457031	+1856
+1457970564.18030000	+15.56542969	-13.79443359	-11.17968750	-26.47705078	-1.62597656	-87.71484375	+2484	+15.93017578	-13.24951172	-10.76660156	-87.31933594	-44.27490234	+14.34814453	+3136	+12.28710938	-12.79687500	-11.89160156	-44.23095703	-5.58105469	-76.81640625	+1840
+1457970564.18440010	+15.55664063	-13.86035156	-11.17529297	-26.65283203	-1.82373047	-87.86865234	+2452	+15.94335938	-13.32421875	-10.76220703	-87.62695313	-44.53857422	+14.54589844	+3116	+12.28710938	-12.85400391	-11.92236328	-44.36279297	-5.71289063	-76.94824219	+1824
+1457970564.18860010	+15.57421875	-13.91308594	-11.14013672	-26.71875000	-2.19726563	-88.02246094	+2428	+15.97851563	-13.37695313	-10.73583984	-87.95654297	-44.82421875	+14.91943359	+3100	+12.30029297	-12.90673828	-11.93554688	-44.42871094	-5.91064453	-77.10205078	+1808
+1457970564.19280000	+15.57861328	-13.96142578	-11.10058594	-26.80664063	-2.50488281	-88.24218750	+2412	+16.01806641	-13.42089844	-10.71386719	-88.22021484	-45.08789063	+15.24902344	+3088	+12.31347656	-12.95947266	-11.96191406	-44.45068359	-6.06445313	-77.27783203	+1792
+1457970564.19689990	+15.58740234	-14.00976563	-11.07421875	-26.87255859	-2.81250000	-88.48388672	+2400	+16.05761719	-13.46484375	-10.69189453	-88.50585938	-45.37353516	+15.60058594	+3072	+12.33105469	-13.01220703	-11.99707031	-44.45068359	-6.17431641	-77.45361328	+1780
+1457970564.20520000	+15.62255859	-14.09765625	-11.03466797	-26.98242188	-3.31787109	-88.76953125	+2388	+16.15429688	-13.54394531	-10.65673828	-88.98925781	-45.79101563	+16.25976563	+3048	+12.37939453	-13.09570313	-12.05859375	-44.34082031	-6.39404297	-77.67333984	+1744
+1457970564.20939990	+15.61816406	-14.12841797	-11.01269531	-27.04833984	-3.49365234	-88.90136719	+2392	+16.19384766	-13.57470703	-10.63916016	-89.23095703	-46.01074219	+16.54541016	+3036	+12.39257813	-13.12646484	-12.09375000	-44.31884766	-6.43798828	-77.78320313	+1736
+1457970564.21359990	+15.62695313	-14.15039063	-10.98632813	-27.09228516	-3.71337891	-89.01123047	+2396	+16.23779297	-13.59667969	-10.60839844	-89.45068359	-46.20849609	+16.89697266	+3028	+12.41455078	-13.14843750	-12.12451172	-44.23095703	-6.50390625	-77.87109375	+1728
+1457970564.22190000	+15.64453125	-14.22949219	-10.93359375	-27.24609375	-4.26269531	-89.25292969	+2424	+16.31250000	-13.68896484	-10.54248047	-90.15380859	-46.71386719	+17.73193359	+3012	+12.43652344	-13.24511719	-12.13769531	-44.31884766	-6.92138672	-78.09082031	+1728
+1457970564.23020010	+15.67089844	-14.33056641	-10.90722656	-27.42187500	-4.79003906	-89.51660156	+2444	+16.36962891	-13.77246094	-10.51171875	-90.68115234	-47.08740234	+18.34716797	+2988	+12.46728516	-13.31982422	-12.13769531	-44.45068359	-7.36083984	-78.13476563	+1732
+1457970564.23440000	+15.67529297	-14.37451172	-10.90722656	-27.50976563	-4.96582031	-89.64843750	+2452	+16.38281250	-13.81201172	-10.51171875	-90.85693359	-47.24121094	+18.50097656	+2972	+12.47167969	-13.36376953	-12.14648438	-44.58251953	-7.53662109	-78.17871094	+1740
+1457970564.24270010	+15.66210938	-14.49316406	-10.95996094	-27.90527344	-5.03173828	-89.71435547	+2452	+16.36523438	-13.94384766	-10.52929688	-91.31835938	-47.54882813	+18.58886719	+2948	+12.46728516	-13.45166016	-12.16845703	-44.97802734	-7.84423828	-78.15673828	+1744
+1457970564.25110010	+15.63574219	-14.60742188	-11.01269531	-28.27880859	-5.07568359	-89.78027344	+2436	+16.29492188	-14.06250000	-10.58642578	-91.58203125	-47.70263672	+18.36914063	+2924	+12.42773438	-13.54833984	-12.14648438	-45.61523438	-8.23974609	-78.11279297	+1744
+1457970564.25519990	+15.62255859	-14.66894531	-11.03027344	-28.49853516	-5.16357422	-89.84619141	+2420	+16.25976563	-14.12402344	-10.61279297	-91.75781250	-47.79052734	+18.28125000	+2908	+12.40576172	-13.60107422	-12.12451172	-45.94482422	-8.45947266	-78.11279297	+1748
+1457970564.25939990	+15.61816406	-14.74365234	-11.04785156	-28.69628906	-5.27343750	-89.93408203	+2396	+16.22460938	-14.19433594	-10.63476563	-91.93359375	-47.90039063	+18.23730469	+2896	+12.38818359	-13.66259766	-12.11132813	-46.27441406	-8.72314453	-78.09082031	+1748
+1457970564.26770000	+15.61376953	-14.85791016	-11.10498047	-28.95996094	-5.33935547	-90.02197266	+2336	+16.16748047	-14.30859375	-10.69189453	-92.13134766	-48.05419922	+17.99560547	+2856	+12.35742188	-13.77246094	-12.10693359	-46.88964844	-9.07470703	-78.06884766	+1740
+1457970564.27189990	+15.59619141	-14.91064453	-11.13574219	-29.13574219	-5.29541016	-90.06591797	+2300	+16.12353516	-14.36572266	-10.72705078	-92.13134766	-48.09814453	+17.68798828	+2840	+12.33105469	-13.81640625	-12.10693359	-47.15332031	-9.11865234	-78.06884766	+1732
+1457970564.27609990	+15.58300781	-14.95019531	-11.16210938	-29.24560547	-5.25146484	-90.08789063	+2264	+16.08398438	-14.40527344	-10.75781250	-92.13134766	-48.14208984	+17.42431641	+2820	+12.30908203	-13.85156250	-12.10693359	-47.39501953	-9.18457031	-78.09082031	+1724
+1457970564.28020000	+15.56982422	-14.99414063	-11.18408203	-29.37744141	-5.20751953	-90.10986328	+2224	+16.04443359	-14.45361328	-10.78857422	-92.15332031	-48.16406250	+17.18261719	+2804	+12.28710938	-13.89990234	-12.10253906	-47.63671875	-9.29443359	-78.09082031	+1716
+1457970564.28440000	+15.55664063	-15.03808594	-11.20166016	-29.53125000	-5.16357422	-90.13183594	+2184	+16.00488281	-14.50634766	-10.81054688	-92.21923828	-48.22998047	+17.00683594	+2784	+12.26953125	-13.93505859	-12.09375000	-47.81250000	-9.36035156	-78.09082031	+1704
+1457970564.28850010	+15.55664063	-15.06445313	-11.20605469	-29.57519531	-5.22949219	-90.15380859	+2140	+15.99169922	-14.54150391	-10.81054688	-92.30712891	-48.29589844	+16.98486328	+2760	+12.26513672	-13.96142578	-12.07177734	-47.87841797	-9.51416016	-78.13476563	+1696
+1457970564.29270010	+15.55664063	-15.09082031	-11.20605469	-29.57519531	-5.27343750	-90.21972656	+2100	+15.98730469	-14.55908203	-10.81494141	-92.30712891	-48.36181641	+16.96289063	+2732	+12.26953125	-13.98779297	-12.06738281	-47.87841797	-9.58007813	-78.15673828	+1684
+1457970564.30100010	+15.56982422	-15.11718750	-11.19287109	-29.55322266	-5.38330078	-90.32958984	+2024	+16.00048828	-14.58105469	-10.80175781	-92.32910156	-48.47167969	+16.98486328	+2684	+12.29150391	-14.01416016	-12.07177734	-47.70263672	-9.62402344	-78.24462891	+1656
+1457970564.30520010	+15.57861328	-15.12158203	-11.18847656	-29.50927734	-5.40527344	-90.37353516	+1992	+16.01367188	-14.58544922	-10.79296875	-92.30712891	-48.51562500	+16.98486328	+2664	+12.30908203	-14.02734375	-12.07617188	-47.57080078	-9.64599609	-78.28857422	+1640
+1457970564.30940010	+15.58300781	-15.12158203	-11.17968750	-29.46533203	-5.40527344	-90.39550781	+1964	+16.02685547	-14.58984375	-10.77539063	-92.30712891	-48.55957031	+17.00683594	+2648	+12.32666016	-14.03173828	-12.08056641	-47.39501953	-9.60205078	-78.35449219	+1628
+1457970564.31349990	+15.58300781	-15.11718750	-11.17529297	-29.42138672	-5.40527344	-90.41748047	+1940	+16.04443359	-14.58105469	-10.76220703	-92.28515625	-48.60351563	+17.05078125	+2632	+12.33984375	-14.03173828	-12.08056641	-47.21923828	-9.55810547	-78.39843750	+1616
+1457970564.31769990	+15.58740234	-15.11279297	-11.16210938	-29.35546875	-5.40527344	-90.43945313	+1920	+16.06640625	-14.57226563	-10.73583984	-92.28515625	-48.64746094	+17.18261719	+2620	+12.35742188	-14.02734375	-12.07617188	-46.99951172	-9.55810547	-78.44238281	+1608
+1457970564.32189990	+15.59179688	-15.10400391	-11.14453125	-29.31152344	-5.44921875	-90.48339844	+1908	+16.09277344	-14.55908203	-10.70947266	-92.30712891	-48.69140625	+17.33642578	+2612	+12.37500000	-14.02294922	-12.07177734	-46.77978516	-9.53613281	-78.48632813	+1600
+1457970564.32600000	+15.59619141	-15.09960938	-11.13134766	-29.24560547	-5.47119141	-90.50537109	+1900	+16.11914063	-14.55029297	-10.68310547	-92.32910156	-48.71337891	+17.46826172	+2604	+12.39697266	-14.01855469	-12.06738281	-46.58203125	-9.53613281	-78.50830078	+1596
+1457970564.33439990	+15.60937500	-15.07763672	-11.10498047	-29.09179688	-5.53710938	-90.52734375	+1892	+16.17187500	-14.51953125	-10.63476563	-92.30712891	-48.75732422	+17.73193359	+2592	+12.44091797	-14.00976563	-12.06298828	-46.09863281	-9.51416016	-78.61816406	+1592
+1457970564.33850000	+15.61376953	-15.07324219	-11.09619141	-29.04785156	-5.53710938	-90.54931641	+1892	+16.18945313	-14.50634766	-10.62158203	-92.26318359	-48.77929688	+17.79785156	+2584	+12.45849609	-14.00097656	-12.06738281	-45.90087891	-9.44824219	-78.64013672	+1592
+1457970564.34270000	+15.61376953	-15.06445313	-11.08740234	-28.98193359	-5.51513672	-90.54931641	+1896	+16.20703125	-14.49316406	-10.60400391	-92.24121094	-48.77929688	+17.88574219	+2580	+12.47167969	-13.99658203	-12.06738281	-45.72509766	-9.40429688	-78.66210938	+1600
+1457970564.35100010	+15.61376953	-15.05126953	-11.07861328	-28.89404297	-5.47119141	-90.54931641	+1904	+16.22900391	-14.47119141	-10.57763672	-92.19726563	-48.77929688	+17.97363281	+2572	+12.48486328	-13.98339844	-12.06298828	-45.48339844	-9.27246094	-78.66210938	+1612
+1457970564.35929990	+15.61376953	-15.03808594	-11.07421875	-28.80615234	-5.42724609	-90.54931641	+1912	+16.24218750	-14.45800781	-10.55566406	-92.13134766	-48.75732422	+18.03955078	+2564	+12.47167969	-13.98339844	-12.05859375	-45.39550781	-9.18457031	-78.66210938	+1624
+1457970564.36770010	+15.60937500	-15.03369141	-11.07421875	-28.74023438	-5.36132813	-90.52734375	+1924	+16.24218750	-14.45361328	-10.55566406	-92.04345703	-48.73535156	+17.99560547	+2552	+12.45410156	-13.98779297	-12.05419922	-45.39550781	-9.11865234	-78.64013672	+1640
+1457970564.37179990	+15.60498047	-15.03369141	-11.07861328	-28.71826172	-5.31738281	-90.52734375	+1932	+16.23779297	-14.44921875	-10.56005859	-91.97753906	-48.71337891	+17.92968750	+2548	+12.44091797	-13.99218750	-12.05419922	-45.43945313	-9.09667969	-78.61816406	+1644
+1457970564.38019990	+15.59619141	-15.03369141	-11.09619141	-28.63037109	-5.18554688	-90.50537109	+1940	+16.22460938	-14.44921875	-10.56884766	-91.88964844	-48.64746094	+17.79785156	+2544	+12.41894531	-13.99658203	-12.05419922	-45.52734375	-9.00878906	-78.59619141	+1652
+1457970564.38850000	+15.58300781	-15.03808594	-11.11816406	-28.56445313	-5.03173828	-90.48339844	+1944	+16.19824219	-14.45361328	-10.58642578	-91.75781250	-48.60351563	+17.62207031	+2540	+12.38818359	-14.00097656	-12.05419922	-45.63720703	-8.94287109	-78.57421875	+1656
+1457970564.39270000	+15.57861328	-15.04248047	-11.12695313	-28.52050781	-4.96582031	-90.46142578	+1940	+16.18505859	-14.45800781	-10.59960938	-91.69189453	-48.55957031	+17.49023438	+2540	+12.37060547	-14.00097656	-12.05419922	-45.70312500	-8.92089844	-78.55224609	+1652
+1457970564.39680000	+15.57421875	-15.04248047	-11.14013672	-28.47656250	-4.87792969	-90.41748047	+1936	+16.16748047	-14.46240234	-10.60839844	-91.60400391	-48.51562500	+17.35839844	+2540	+12.35742188	-14.00537109	-12.04980469	-45.76904297	-8.87695313	-78.55224609	+1652
+1457970564.40100000	+15.56982422	-15.04248047	-11.15771484	-28.36669922	-4.76806641	-90.39550781	+1924	+16.13232422	-14.46240234	-10.63476563	-91.40625000	-48.42773438	+17.09472656	+2544	+12.31787109	-14.00537109	-12.04541016	-45.87890625	-8.81103516	-78.53027344	+1644
+1457970564.40930010	+15.55664063	-15.03369141	-11.18847656	-28.19091797	-4.50439453	-90.30761719	+1896	+16.07080078	-14.46679688	-10.68750000	-91.05468750	-48.25195313	+16.58935547	+2544	+12.26513672	-14.00537109	-12.03662109	-46.03271484	-8.65722656	-78.46435547	+1632
+1457970564.41770010	+15.54345703	-14.99414063	-11.20605469	-27.92724609	-4.21875000	-90.17578125	+1856	+15.98291016	-14.45800781	-10.73583984	-90.50537109	-47.94433594	+15.88623047	+2548	+12.19921875	-13.95703125	-12.01025391	-45.98876953	-8.34960938	-78.31054688	+1612
+1457970564.42179990	+15.53906250	-14.96777344	-11.19726563	-27.79541016	-4.13085938	-90.08789063	+1840	+15.96093750	-14.44482422	-10.74023438	-90.30761719	-47.83447266	+15.68847656	+2544	+12.19042969	-13.92626953	-11.99707031	-45.85693359	-8.23974609	-78.26660156	+1600
+1457970564.43020010	+15.54785156	-14.88427734	-11.16210938	-27.42187500	-4.02099609	-89.89013672	+1812	+15.94775391	-14.38330078	-10.72265625	-89.86816406	-47.54882813	+15.49072266	+2532	+12.20800781	-13.83837891	-11.96191406	-45.32958984	-7.99804688	-78.13476563	+1592
+1457970564.43429990	+15.54785156	-14.83154297	-11.14453125	-27.24609375	-3.95507813	-89.80224609	+1804	+15.95654297	-14.33935547	-10.69628906	-89.69238281	-47.43896484	+15.51269531	+2528	+12.22558594	-13.79443359	-11.95312500	-45.04394531	-7.84423828	-78.09082031	+1588
+1457970564.43849990	+15.55224609	-14.76562500	-11.12255859	-27.02636719	-3.82324219	-89.69238281	+1804	+15.97851563	-14.27783203	-10.65673828	-89.53857422	-47.32910156	+15.62255859	+2532	+12.24316406	-13.74609375	-11.95312500	-44.73632813	-7.64648438	-78.00292969	+1592
+1457970564.44260000	+15.54785156	-14.70410156	-11.10058594	-26.85058594	-3.73535156	-89.56054688	+1808	+16.00927734	-14.22509766	-10.60839844	-89.42871094	-47.21923828	+15.77636719	+2540	+12.26513672	-13.69775391	-11.95312500	-44.45068359	-7.44873047	-77.91503906	+1596
+1457970564.44680000	+15.54345703	-14.64697266	-11.07861328	-26.71875000	-3.62548828	-89.45068359	+1820	+16.03564453	-14.17236328	-10.56445313	-89.31884766	-47.10937500	+15.90820313	+2548	+12.27832031	-13.64501953	-11.95312500	-44.18701172	-7.22900391	-77.82714844	+1600
+1457970564.45100000	+15.53466797	-14.57226563	-11.04345703	-26.56494141	-3.53759766	-89.29687500	+1840	+16.06640625	-14.10644531	-10.51171875	-89.20898438	-46.95556641	+16.10595703	+2556	+12.29150391	-13.58349609	-11.95312500	-43.90136719	-6.96533203	-77.71728516	+1608
+1457970564.45930000	+15.52587891	-14.44042969	-10.97314453	-26.27929688	-3.44970703	-88.98925781	+1900	+16.11914063	-13.97460938	-10.42382813	-88.96728516	-46.69189453	+16.41357422	+2576	+12.30468750	-13.47802734	-11.94433594	-43.41796875	-6.52587891	-77.54150391	+1640
+1457970564.46350000	+15.52148438	-14.37011719	-10.95117188	-26.12548828	-3.38378906	-88.81347656	+1936	+16.14111328	-13.89550781	-10.38867188	-88.81347656	-46.49414063	+16.50146484	+2584	+12.31347656	-13.42529297	-11.94433594	-43.22021484	-6.28417969	-77.40966797	+1656
+1457970564.46760010	+15.51708984	-14.31738281	-10.93359375	-26.03759766	-3.27392578	-88.65966797	+1968	+16.14990234	-13.83398438	-10.36669922	-88.63769531	-46.29638672	+16.50146484	+2592	+12.30908203	-13.38134766	-11.94433594	-43.06640625	-6.06445313	-77.29980469	+1672
+1457970564.47180010	+15.50390625	-14.26464844	-10.92919922	-25.94970703	-3.12011719	-88.52783203	+2004	+16.14550781	-13.77246094	-10.35791016	-88.41796875	-46.07666016	+16.41357422	+2600	+12.29589844	-13.34179688	-11.95312500	-43.00048828	-5.82275391	-77.18994141	+1688
+1457970564.47600010	+15.49072266	-14.21191406	-10.93798828	-25.88378906	-2.90039063	-88.35205078	+2044	+16.13232422	-13.70654297	-10.36230469	-88.15429688	-45.81298828	+16.23779297	+2608	+12.28710938	-13.28466797	-11.96191406	-42.91259766	-5.51513672	-76.99218750	+1704
+1457970564.48429990	+15.45556641	-14.12841797	-10.93798828	-25.81787109	-2.61474609	-88.02246094	+2096	+16.07958984	-13.60986328	-10.38427734	-87.71484375	-45.30761719	+15.75439453	+2624	+12.24755859	-13.20117188	-11.94873047	-42.91259766	-5.16357422	-76.68457031	+1720
+1457970564.48850010	+15.44677734	-14.08447266	-10.93359375	-25.77392578	-2.52685547	-87.82470703	+2116	+16.04882813	-13.55273438	-10.40625000	-87.45117188	-45.02197266	+15.49072266	+2628	+12.22558594	-13.15283203	-11.93115234	-42.91259766	-5.03173828	-76.48681641	+1720
+1457970564.49260000	+15.43798828	-14.04492188	-10.92919922	-25.72998047	-2.41699219	-87.64892578	+2128	+16.01367188	-13.50439453	-10.42382813	-87.20947266	-44.78027344	+15.20507813	+2636	+12.20361328	-13.11328125	-11.90917969	-42.91259766	-4.94384766	-76.35498047	+1716
+1457970564.49679990	+15.42919922	-14.00537109	-10.93798828	-25.64208984	-2.28515625	-87.49511719	+2136	+15.97412109	-13.45605469	-10.44580078	-86.94580078	-44.56054688	+14.87548828	+2640	+12.18164063	-13.07373047	-11.89160156	-42.91259766	-4.85595703	-76.22314453	+1708
+1457970564.50099990	+15.42919922	-13.95703125	-10.95117188	-25.53222656	-2.10937500	-87.31933594	+2140	+15.93457031	-13.40771484	-10.47656250	-86.66015625	-44.29687500	+14.47998047	+2644	+12.16845703	-13.02099609	-11.86962891	-42.86865234	-4.76806641	-76.02539063	+1700
+1457970564.50510000	+15.42480469	-13.91308594	-10.96435547	-25.44433594	-1.91162109	-87.16552734	+2136	+15.89941406	-13.35937500	-10.50732422	-86.35253906	-44.01123047	+14.10644531	+2648	+12.15966797	-12.98144531	-11.84765625	-42.84667969	-4.72412109	-75.84960938	+1688
+1457970564.51340010	+15.39843750	-13.79003906	-10.97753906	-25.22460938	-1.49414063	-86.79199219	+2112	+15.82910156	-13.22753906	-10.55126953	-85.73730469	-43.43994141	+13.40332031	+2656	+12.12890625	-12.85839844	-11.80371094	-42.62695313	-4.46044922	-75.45410156	+1668
+1457970564.51760010	+15.39843750	-13.71533203	-10.97314453	-25.04882813	-1.34033203	-86.57226563	+2096	+15.80712891	-13.15722656	-10.55566406	-85.47363281	-43.17626953	+13.13964844	+2656	+12.12011719	-12.80126953	-11.77294922	-42.49511719	-4.39453125	-75.27832031	+1656
+1457970564.52180000	+15.38964844	-13.64062500	-10.95996094	-24.89501953	-1.18652344	-86.37451172	+2076	+15.78076172	-13.09130859	-10.54687500	-85.23193359	-42.95654297	+12.94189453	+2656	+12.10693359	-12.73095703	-11.74218750	-42.31933594	-4.26269531	-75.12451172	+1644
+1457970564.52589990	+15.39404297	-13.53955078	-10.93359375	-24.63134766	-1.07666016	-86.11083984	+2060	+15.77197266	-12.99902344	-10.52929688	-84.96826172	-42.69287109	+12.78808594	+2660	+12.11132813	-12.65625000	-11.69384766	-42.05566406	-4.21875000	-74.94873047	+1636
+1457970564.53010010	+15.39404297	-13.43847656	-10.91601563	-24.36767578	-0.87890625	-85.91308594	+2048	+15.77197266	-12.89355469	-10.51611328	-84.61669922	-42.40722656	+12.63427734	+2668	+12.12451172	-12.58593750	-11.66308594	-41.74804688	-4.10888672	-74.77294922	+1624
+1457970564.53430010	+15.38525391	-13.33740234	-10.89843750	-24.10400391	-0.63720703	-85.71533203	+2040	+15.77197266	-12.78808594	-10.48974609	-84.26513672	-42.14355469	+12.48046875	+2676	+12.12011719	-12.49804688	-11.64550781	-41.39648438	-3.82324219	-74.61914063	+1620
+1457970564.53839990	+15.38964844	-13.19238281	-10.87207031	-23.68652344	-0.35156250	-85.42968750	+2040	+15.79394531	-12.66064453	-10.45898438	-83.84765625	-41.83593750	+12.37060547	+2684	+12.13330078	-12.40136719	-11.61914063	-40.97900391	-3.60351563	-74.39941406	+1620
+1457970564.54679990	+15.38085938	-12.94189453	-10.80615234	-23.07128906	+0.10986328	-84.90234375	+2052	+15.82470703	-12.41015625	-10.37988281	-83.14453125	-41.19873047	+12.26074219	+2708	+12.14208984	-12.20800781	-11.57519531	-40.14404297	-2.98828125	-74.04785156	+1616
+1457970564.55090000	+15.38085938	-12.79687500	-10.75781250	-22.69775391	+0.28564453	-84.59472656	+2068	+15.85986328	-12.26074219	-10.31835938	-82.79296875	-40.91308594	+12.34863281	+2732	+12.15087891	-12.08935547	-11.54443359	-39.63867188	-2.70263672	-73.82812500	+1616
+1457970564.55510000	+15.37207031	-12.66943359	-10.70947266	-22.39013672	+0.48339844	-84.33105469	+2092	+15.88183594	-12.12890625	-10.25244141	-82.44140625	-40.64941406	+12.39257813	+2756	+12.15527344	-11.98828125	-11.50927734	-39.17724609	-2.39501953	-73.65234375	+1620
+1457970564.55929990	+15.36328125	-12.53759766	-10.66552734	-22.06054688	+0.68115234	-84.08935547	+2120	+15.90380859	-11.99267578	-10.19531250	-82.04589844	-40.38574219	+12.39257813	+2780	+12.15527344	-11.88281250	-11.48291016	-38.71582031	-2.06542969	-73.49853516	+1624
+1457970564.56340000	+15.37646484	-12.40136719	-10.61718750	-21.66503906	+0.87890625	-83.80371094	+2156	+15.93457031	-11.85205078	-10.14697266	-81.60644531	-40.07812500	+12.39257813	+2808	+12.16406250	-11.76416016	-11.45654297	-38.21044922	-1.75781250	-73.25683594	+1632
+1457970564.56760000	+15.38085938	-12.27392578	-10.57324219	-21.29150391	+1.07666016	-83.58398438	+2192	+15.96093750	-11.71582031	-10.09863281	-81.14501953	-39.74853516	+12.30468750	+2828	+12.16845703	-11.66748047	-11.42578125	-37.77099609	-1.45019531	-73.05908203	+1640
+1457970564.57180000	+15.36328125	-12.14208984	-10.53808594	-20.98388672	+1.38427734	-83.32031250	+2232	+15.96972656	-11.57080078	-10.05908203	-80.66162109	-39.39697266	+12.15087891	+2852	+12.15527344	-11.55761719	-11.41259766	-37.35351563	-1.01074219	-72.86132813	+1652
+1457970564.57590010	+15.36328125	-12.00146484	-10.51171875	-20.65429688	+1.73583984	-82.99072266	+2276	+15.98730469	-11.41699219	-10.01513672	-80.15625000	-39.00146484	+12.06298828	+2876	+12.15527344	-11.43457031	-11.39062500	-36.84814453	-0.61523438	-72.55371094	+1672
+1457970564.58430000	+15.34570313	-11.75976563	-10.43261719	-20.12695313	+2.24121094	-82.39746094	+2348	+15.97851563	-11.17529297	-9.91845703	-79.43115234	-38.36425781	+11.84326172	+2920	+12.12011719	-11.21923828	-11.31591797	-36.12304688	+0.02197266	-72.04833984	+1696
+1457970564.58839990	+15.35009766	-11.63671875	-10.40185547	-19.86328125	+2.48291016	-82.08984375	+2384	+15.97851563	-11.04785156	-9.88330078	-79.01367188	-37.99072266	+11.68945313	+2936	+12.12011719	-11.10498047	-11.27636719	-35.72753906	+0.28564453	-71.69677734	+1712
+1457970564.59260010	+15.34130859	-11.52685547	-10.36230469	-19.66552734	+2.74658203	-81.82617188	+2416	+15.96093750	-10.93798828	-9.85253906	-78.64013672	-37.63916016	+11.46972656	+2952	+12.10693359	-11.00390625	-11.21923828	-35.39794922	+0.50537109	-71.41113281	+1720
+1457970564.59670000	+15.32812500	-11.41259766	-10.33593750	-19.44580078	+3.05419922	-81.56250000	+2444	+15.93896484	-10.82373047	-9.82617188	-78.24462891	-37.26562500	+11.16210938	+2968	+12.08496094	-10.90722656	-11.17968750	-35.15625000	+0.74707031	-71.14746094	+1724
+1457970564.60089990	+15.33251953	-11.28955078	-10.31835938	-19.16015625	+3.40576172	-81.21093750	+2468	+15.91699219	-10.70947266	-9.81298828	-77.82714844	-36.80419922	+10.87646484	+2980	+12.08056641	-10.79296875	-11.13134766	-34.80468750	+0.98876953	-70.70800781	+1736
+1457970564.60509990	+15.32812500	-11.17529297	-10.29199219	-18.91845703	+3.75732422	-80.88134766	+2484	+15.89062500	-10.60839844	-9.79101563	-77.47558594	-36.40869141	+10.56884766	+2988	+12.07177734	-10.68750000	-11.07861328	-34.51904297	+1.18652344	-70.35644531	+1736
+1457970564.60920000	+15.31054688	-11.05664063	-10.27001953	-18.72070313	+4.15283203	-80.52978516	+2496	+15.84228516	-10.50292969	-9.76904297	-77.12402344	-35.94726563	+10.21728516	+2996	+12.04101563	-10.57763672	-11.03027344	-34.25537109	+1.49414063	-69.98291016	+1736
+1457970564.61340000	+15.30615234	-10.93359375	-10.24804688	-18.47900391	+4.52636719	-80.15625000	+2504	+15.81591797	-10.38427734	-9.73828125	-76.75048828	-35.50781250	+9.93164063	+3004	+12.03662109	-10.45458984	-10.96875000	-33.88183594	+1.71386719	-69.54345703	+1740
+1457970564.62170000	+15.27539063	-10.69189453	-10.18212891	-18.06152344	+5.20751953	-79.47509766	+2504	+15.73681641	-10.16455078	-9.66796875	-76.13525391	-34.65087891	+9.42626953	+3008	+12.00146484	-10.23925781	-10.83691406	-33.31054688	+2.06542969	-68.75244141	+1740
+1457970564.62590000	+15.27978516	-10.54687500	-10.13378906	-17.70996094	+5.47119141	-79.05761719	+2500	+15.71484375	-10.04150391	-9.62841797	-75.78369141	-34.18945313	+9.25048828	+3012	+12.00146484	-10.11621094	-10.75781250	-32.91503906	+2.17529297	-68.29101563	+1744
+1457970564.63010000	+15.27099609	-10.41503906	-10.08544922	-17.38037109	+5.77880859	-78.72802734	+2496	+15.68847656	-9.90966797	-9.59326172	-75.36621094	-33.72802734	+8.98681641	+3016	+11.99707031	-10.00195313	-10.68750000	-32.54150391	+2.32910156	-67.89550781	+1748
+1457970564.63420010	+15.24902344	-10.27441406	-10.04150391	-17.05078125	+6.15234375	-78.37646484	+2492	+15.64892578	-9.77783203	-9.54931641	-74.94873047	-33.26660156	+8.72314453	+3020	+11.97949219	-9.87890625	-10.62597656	-32.14599609	+2.59277344	-67.50000000	+1752
+1457970564.63840010	+15.24462891	-10.11621094	-9.98876953	-16.58935547	+6.45996094	-77.98095703	+2488	+15.63134766	-9.62841797	-9.49218750	-74.48730469	-32.80517578	+8.59130859	+3028	+11.98388672	-9.74267578	-10.55126953	-31.59667969	+2.79052734	-67.01660156	+1760
+1457970564.64260010	+15.23583984	-9.96240234	-9.93164063	-16.14990234	+6.76757813	-77.58544922	+2480	+15.61376953	-9.47900391	-9.42626953	-74.04785156	-32.36572266	+8.48144531	+3036	+11.97949219	-9.61962891	-10.47656250	-31.11328125	+2.96630859	-66.57714844	+1764
+1457970564.64669990	+15.20947266	-9.80419922	-9.87451172	-15.73242188	+7.11914063	-77.21191406	+2476	+15.58300781	-9.32519531	-9.36035156	-73.58642578	-31.92626953	+8.34960938	+3044	+11.96630859	-9.48779297	-10.41064453	-30.60791016	+3.25195313	-66.15966797	+1772
+1457970564.65089990	+15.20507813	-9.62841797	-9.79541016	-15.20507813	+7.33886719	-76.77246094	+2480	+15.57421875	-9.14941406	-9.27685547	-73.05908203	-31.48681641	+8.34960938	+3064	+11.96630859	-9.34716797	-10.33154297	-29.99267578	+3.42773438	-65.72021484	+1780
+1457970564.65510010	+15.19189453	-9.46582031	-9.71191406	-14.69970703	+7.51464844	-76.39892578	+2488	+15.56103516	-8.97363281	-9.19775391	-72.50976563	-31.06933594	+8.37158203	+3084	+11.96191406	-9.22412109	-10.25244141	-29.44335938	+3.60351563	-65.32470703	+1788
+1457970564.65920000	+15.16552734	-9.29882813	-9.62841797	-14.17236328	+7.75634766	-76.04736328	+2496	+15.54785156	-8.79785156	-9.11425781	-71.98242188	-30.65185547	+8.34960938	+3104	+11.94433594	-9.09667969	-10.18212891	-28.87207031	+3.86718750	-64.97314453	+1796
+1457970564.66339990	+15.16113281	-9.11425781	-9.54052734	-13.53515625	+7.91015625	-75.58593750	+2512	+15.55224609	-8.61328125	-9.03076172	-71.36718750	-30.21240234	+8.43750000	+3128	+11.95312500	-8.95166016	-10.10302734	-28.19091797	+4.08691406	-64.46777344	+1808
+1457970564.67170000	+15.12158203	-8.76708984	-9.36914063	-12.32666016	+8.34960938	-74.81689453	+2548	+15.54345703	-8.24414063	-8.85058594	-70.18066406	-29.39941406	+8.56933594	+3176	+11.93115234	-8.68798828	-9.95361328	-26.98242188	+4.61425781	-63.63281250	+1824
+1457970564.67590000	+15.11279297	-8.58691406	-9.28564453	-11.66748047	+8.59130859	-74.37744141	+2576	+15.54345703	-8.05078125	-8.75830078	-69.54345703	-28.91601563	+8.65722656	+3204	+11.93554688	-8.54736328	-9.87890625	-26.27929688	+4.89990234	-63.12744141	+1840
+1457970564.68000010	+15.09521484	-8.41552734	-9.19335938	-11.07421875	+8.74511719	-73.91601563	+2600	+15.53906250	-7.87060547	-8.66162109	-68.97216797	-28.47656250	+8.78906250	+3232	+11.92675781	-8.41992188	-9.79541016	-25.70800781	+5.09765625	-62.68798828	+1852
+1457970564.68420000	+15.06884766	-8.24853516	-9.09667969	-10.52490234	+8.92089844	-73.47656250	+2632	+15.52587891	-7.69482422	-8.56054688	-68.46679688	-28.05908203	+8.94287109	+3256	+11.90039063	-8.29248047	-9.71630859	-25.20263672	+5.38330078	-62.27050781	+1860
+1457970564.68840000	+15.05566406	-8.07275391	-9.00439453	-9.88769531	+9.07470703	-72.97119141	+2664	+15.52587891	-7.51464844	-8.46386719	-67.91748047	-27.59765625	+9.09667969	+3284	+11.89599609	-8.15185547	-9.62841797	-24.58740234	+5.62500000	-61.69921875	+1876
+1457970564.69250010	+15.03369141	-7.90576172	-8.90771484	-9.29443359	+9.22851563	-72.50976563	+2696	+15.51708984	-7.34326172	-8.37158203	-67.36816406	-27.18017578	+9.25048828	+3304	+11.88720703	-8.02441406	-9.54052734	-24.01611328	+5.84472656	-61.21582031	+1892
+1457970564.69670010	+15.01171875	-7.74755859	-8.81103516	-8.74511719	+9.36035156	-72.09228516	+2732	+15.50390625	-7.17626953	-8.26611328	-66.88476563	-26.78466797	+9.40429688	+3328	+11.86523438	-7.90136719	-9.45263672	-23.53271484	+6.08642578	-60.75439453	+1904
+1457970564.70090010	+14.99853516	-7.58935547	-8.71875000	-8.12988281	+9.53613281	-71.58691406	+2764	+15.49951172	-7.00927734	-8.17822266	-66.35742188	-26.25732422	+9.53613281	+3348	+11.86962891	-7.76513672	-9.36035156	-22.93945313	+6.28417969	-60.13916016	+1924
+1457970564.70499990	+14.98974609	-7.43115234	-8.63085938	-7.55859375	+9.68994141	-71.10351563	+2796	+15.48632813	-6.85107422	-8.09033203	-65.87402344	-25.79589844	+9.66796875	+3364	+11.86083984	-7.63769531	-9.25927734	-22.41210938	+6.43798828	-59.58984375	+1936
+1457970564.71339990	+14.95019531	-7.12353516	-8.44189453	-6.45996094	+9.97558594	-70.09277344	+2856	+15.43798828	-6.54345703	-7.89257813	-65.01708984	-24.85107422	+9.90966797	+3392	+11.83447266	-7.37841797	-9.06152344	-21.40136719	+6.78955078	-58.42529297	+1964
+1457970564.71750000	+14.92822266	-6.97412109	-8.34521484	-5.93261719	+10.08544922	-69.56542969	+2880	+15.40722656	-6.40283203	-7.80029297	-64.59960938	-24.38964844	+10.04150391	+3404	+11.82568359	-7.24658203	-8.95605469	-20.87402344	+6.89941406	-57.83203125	+1976
+1457970564.72170000	+14.90625000	-6.83349609	-8.24414063	-5.42724609	+10.17333984	-69.08203125	+2904	+15.37646484	-6.26660156	-7.70361328	-64.24804688	-23.95019531	+10.15136719	+3412	+11.80371094	-7.12353516	-8.85058594	-20.43457031	+7.00927734	-57.26074219	+1984
+1457970564.72589990	+14.89746094	-6.68847656	-8.14306641	-4.87792969	+10.21728516	-68.57666016	+2924	+15.35449219	-6.12597656	-7.60693359	-63.85253906	-23.51074219	+10.30517578	+3424	+11.80371094	-6.99169922	-8.73632813	-19.88525391	+7.03125000	-56.62353516	+1996
+1457970564.73000000	+14.87988281	-6.53906250	-8.04199219	-4.30664063	+10.30517578	-68.09326172	+2940	+15.32812500	-5.98535156	-7.51464844	-63.43505859	-23.07128906	+10.43701172	+3432	+11.79931641	-6.86425781	-8.62646484	-19.33593750	+7.05322266	-56.05224609	+2008
+1457970564.73840000	+14.85351563	-6.25341797	-7.83105469	-3.18603516	+10.39306641	-67.14843750	+2972	+15.26660156	-5.70849609	-7.31250000	-62.60009766	-22.21435547	+10.67871094	+3448	+11.79052734	-6.61376953	-8.39794922	-18.25927734	+7.09716797	-54.84375000	+2032
+1457970564.75079990	+14.79638672	-5.83154297	-7.51025391	-1.53808594	+10.54687500	-65.69824219	+3004	+15.16992188	-5.29980469	-7.00048828	-61.41357422	-20.96191406	+11.11816406	+3468	+11.76416016	-6.24023438	-8.05078125	-16.58935547	+7.14111328	-53.06396484	+2060
+1457970564.75500010	+14.77441406	-5.69091797	-7.40478516	-0.96679688	+10.61279297	-65.23681641	+3012	+15.14355469	-5.16357422	-6.89941406	-60.99609375	-20.54443359	+11.27197266	+3476	+11.75537109	-6.12158203	-7.94091797	-16.06201172	+7.14111328	-52.51464844	+2072
+1457970564.76329990	+14.74365234	-5.41845703	-7.17187500	+0.13183594	+10.61279297	-64.33593750	+3028	+15.09521484	-4.90429688	-6.66210938	-60.22705078	-19.81933594	+11.66748047	+3496	+11.73779297	-5.89746094	-7.70361328	-15.00732422	+7.14111328	-51.39404297	+2092
+1457970564.76749990	+14.72607422	-5.28222656	-7.06640625	+0.70312500	+10.70068359	-63.87451172	+3032	+15.07763672	-4.75927734	-6.56103516	-59.74365234	-19.37988281	+11.84326172	+3504	+11.73339844	-5.78759766	-7.59375000	-14.47998047	+7.18505859	-50.86669922	+2100
+1457970564.77169990	+14.69970703	-5.15039063	-6.93896484	+1.25244141	+10.67871094	-63.47900391	+3044	+15.05566406	-4.62304688	-6.42480469	-59.34814453	-19.07226563	+12.12890625	+3520	+11.72021484	-5.68212891	-7.47509766	-13.97460938	+7.20703125	-50.36132813	+2108
+1457970564.77580000	+14.67773438	-5.01855469	-6.82470703	+1.77978516	+10.78857422	-63.01757813	+3056	+15.03369141	-4.49560547	-6.30615234	-58.93066406	-18.63281250	+12.30468750	+3532	+11.71582031	-5.57226563	-7.36962891	-13.46923828	+7.31689453	-49.81201172	+2116
+1457970564.78000000	+14.65576172	-4.88671875	-6.71923828	+2.32910156	+10.89843750	-62.55615234	+3064	+15.01171875	-4.36376953	-6.19189453	-58.51318359	-18.21533203	+12.48046875	+3540	+11.70703125	-5.46679688	-7.26416016	-12.96386719	+7.42675781	-49.28466797	+2120
+1457970564.78830000	+14.61621094	-4.64062500	-6.48193359	+3.36181641	+10.98632813	-61.67724609	+3092	+14.98095703	-4.11767578	-5.92822266	-57.78808594	-17.53417969	+13.05175781	+3572	+11.68505859	-5.26904297	-7.04003906	-12.04101563	+7.55859375	-48.27392578	+2128
+1457970564.79250000	+14.58984375	-4.51318359	-6.37207031	+3.88916016	+11.07421875	-61.25976563	+3104	+14.96337891	-3.98583984	-5.80517578	-57.37060547	-17.18261719	+13.29345703	+3584	+11.67187500	-5.17236328	-6.93457031	-11.57958984	+7.66845703	-47.79052734	+2128
+1457970564.79670000	+14.57666016	-4.39892578	-6.24023438	+4.37255859	+11.00830078	-60.90820313	+3124	+14.95458984	-3.86279297	-5.66455078	-56.99707031	-16.91894531	+13.66699219	+3600	+11.66748047	-5.08447266	-6.81591797	-11.16210938	+7.66845703	-47.32910156	+2136
+1457970564.80080010	+14.55908203	-4.28466797	-6.12597656	+4.87792969	+11.05224609	-60.49072266	+3140	+14.93701172	-3.74853516	-5.53710938	-56.60156250	-16.58935547	+13.90869141	+3616	+11.65869141	-4.99218750	-6.71044922	-10.72265625	+7.71240234	-46.84570313	+2140
+1457970564.80500010	+14.53710938	-4.17041016	-6.01171875	+5.38330078	+11.09619141	-60.09521484	+3156	+14.91943359	-3.62988281	-5.41845703	-56.22802734	-16.23779297	+14.15039063	+3628	+11.65429688	-4.89990234	-6.60498047	-10.26123047	+7.77832031	-46.36230469	+2140
+1457970564.80920000	+14.51953125	-4.06054688	-5.88867188	+5.86669922	+11.05224609	-59.72167969	+3172	+14.90185547	-3.51562500	-5.28662109	-55.87646484	-15.95214844	+14.47998047	+3644	+11.64550781	-4.81201172	-6.49072266	-9.82177734	+7.75634766	-45.90087891	+2144
+1457970564.81329990	+14.49755859	-3.95507813	-5.77441406	+6.32812500	+11.11816406	-59.34814453	+3188	+14.88427734	-3.40576172	-5.15917969	-55.50292969	-15.64453125	+14.74365234	+3656	+11.63671875	-4.72412109	-6.38525391	-9.40429688	+7.80029297	-45.41748047	+2148
+1457970564.82170010	+14.46679688	-3.74414063	-5.54150391	+7.27294922	+11.03027344	-58.57910156	+3224	+14.84912109	-3.19921875	-4.91308594	-54.82177734	-15.09521484	+15.35888672	+3680	+11.62353516	-4.55273438	-6.16113281	-8.52539063	+7.71240234	-44.47265625	+2156
+1457970564.82999990	+14.43603516	-3.54638672	-5.32617188	+8.19580078	+11.05224609	-57.81005859	+3248	+14.80517578	-3.00585938	-4.68896484	-54.11865234	-14.45800781	+15.86425781	+3696	+11.61474609	-4.38574219	-5.95019531	-7.64648438	+7.64648438	-43.50585938	+2160
+1457970564.83830000	+14.40966797	-3.37060547	-5.10205078	+9.07470703	+10.98632813	-57.08496094	+3268	+14.76562500	-2.83007813	-4.46923828	-53.50341797	-13.82080078	+16.34765625	+3708	+11.60595703	-4.22753906	-5.72167969	-6.81152344	+7.49267578	-42.58300781	+2172
+1457970564.84660010	+14.38769531	-3.19042969	-4.89550781	+9.97558594	+10.98632813	-56.25000000	+3280	+14.72607422	-2.66748047	-4.26708984	-52.88818359	-13.09570313	+16.78710938	+3708	+11.59716797	-4.06494141	-5.50634766	-5.93261719	+7.40478516	-41.61621094	+2176
+1457970564.85080000	+14.37011719	-3.10693359	-4.80322266	+10.41503906	+11.07421875	-55.81054688	+3280	+14.69970703	-2.58837891	-4.17919922	-52.60253906	-12.67822266	+16.91894531	+3708	+11.58837891	-3.99462891	-5.40527344	-5.55908203	+7.47070313	-41.13281250	+2176
+1457970564.85910010	+14.34814453	-2.94433594	-4.60986328	+11.27197266	+11.11816406	-54.95361328	+3276	+14.66894531	-2.44335938	-3.99023438	-52.03125000	-11.90917969	+17.33642578	+3700	+11.57958984	-3.84521484	-5.19873047	-4.72412109	+7.51464844	-40.20996094	+2180
+1457970564.86330010	+14.33496094	-2.86962891	-4.52197266	+11.66748047	+11.20605469	-54.49218750	+3272	+14.64697266	-2.37744141	-3.90673828	-51.76757813	-11.46972656	+17.46826172	+3696	+11.57080078	-3.77929688	-5.10644531	-4.37255859	+7.62451172	-39.74853516	+2180
+1457970564.86750010	+14.32177734	-2.79052734	-4.43847656	+12.08496094	+11.31591797	-54.05273438	+3264	+14.62939453	-2.31152344	-3.83203125	-51.45996094	-11.00830078	+17.55615234	+3688	+11.56640625	-3.70898438	-5.01416016	-3.97705078	+7.75634766	-39.28710938	+2180
+1457970564.87159990	+14.31738281	-2.71582031	-4.35058594	+12.52441406	+11.33789063	-53.63525391	+3260	+14.62060547	-2.24560547	-3.73974609	-51.17431641	-10.63476563	+17.73193359	+3684	+11.56201172	-3.64306641	-4.91748047	-3.58154297	+7.77832031	-38.86962891	+2180
+1457970564.87579990	+14.29980469	-2.64990234	-4.26708984	+12.89794922	+11.44775391	-53.21777344	+3248	+14.60302734	-2.18408203	-3.66064453	-50.93261719	-10.21728516	+17.84179688	+3676	+11.55322266	-3.58593750	-4.82958984	-3.27392578	+7.95410156	-38.45214844	+2176
+1457970564.88000010	+14.28662109	-2.57958984	-4.19238281	+13.29345703	+11.57958984	-52.77832031	+3240	+14.58984375	-2.11816406	-3.58593750	-50.64697266	-9.77783203	+17.92968750	+3668	+11.54443359	-3.52441406	-4.75048828	-2.92236328	+8.12988281	-38.03466797	+2176
+1457970564.88829990	+14.26904297	-2.44335938	-4.02978516	+14.08447266	+11.66748047	-52.03125000	+3228	+14.57666016	-1.99511719	-3.41894531	-50.07568359	-9.14062500	+18.21533203	+3656	+11.54003906	-3.41894531	-4.58349609	-2.26318359	+8.32763672	-37.33154297	+2168
+1457970564.89249990	+14.25146484	-2.38183594	-3.95068359	+14.43603516	+11.68945313	-51.70166016	+3224	+14.56787109	-1.93359375	-3.33544922	-49.76806641	-8.87695313	+18.34716797	+3656	+11.53125000	-3.36621094	-4.51318359	-1.95556641	+8.45947266	-37.00195313	+2168
+1457970564.89660000	+14.25146484	-2.32031250	-3.87597656	+14.80957031	+11.71142578	-51.41601563	+3220	+14.56787109	-1.87207031	-3.25195313	-49.46044922	-8.63525391	+18.47900391	+3652	+11.54003906	-3.31787109	-4.43408203	-1.64794922	+8.52539063	-36.69433594	+2164
+1457970564.90080000	+14.23828125	-2.26757813	-3.79687500	+15.13916016	+11.68945313	-51.15234375	+3220	+14.56347656	-1.81494141	-3.16845703	-49.19677734	-8.45947266	+18.65478516	+3648	+11.53564453	-3.27832031	-4.36376953	-1.40625000	+8.59130859	-36.45263672	+2156
+1457970564.90490010	+14.22949219	-2.21044922	-3.72216797	+15.49072266	+11.66748047	-50.93261719	+3220	+14.55908203	-1.75781250	-3.08496094	-48.86718750	-8.28369141	+18.78662109	+3648	+11.53125000	-3.22998047	-4.29345703	-1.12060547	+8.63525391	-36.18896484	+2152
+1457970564.91330000	+14.21630859	-2.10058594	-3.58154297	+16.17187500	+11.62353516	-50.51513672	+3220	+14.55029297	-1.63916016	-2.92675781	-48.22998047	-8.04199219	+19.02832031	+3648	+11.54003906	-3.15527344	-4.16162109	-0.59326172	+8.65722656	-35.74951172	+2140
+1457970564.91739990	+14.20751953	-2.04785156	-3.50683594	+16.47949219	+11.53564453	-50.33935547	+3224	+14.54150391	-1.58642578	-2.84326172	-47.94433594	-7.97607422	+19.18212891	+3648	+11.54003906	-3.11132813	-4.10009766	-0.30761719	+8.65722656	-35.55175781	+2136
+1457970564.92160010	+14.20751953	-1.99511719	-3.43652344	+16.80908203	+11.46972656	-50.18554688	+3228	+14.54589844	-1.53369141	-2.76855469	-47.63671875	-7.91015625	+19.29199219	+3648	+11.54882813	-3.07617188	-4.03857422	-0.02197266	+8.59130859	-35.35400391	+2132
+1457970564.92580010	+14.19873047	-1.94677734	-3.36621094	+17.11669922	+11.33789063	-50.05371094	+3232	+14.54150391	-1.48095703	-2.68945313	-47.30712891	-7.91015625	+19.46777344	+3648	+11.55322266	-3.04101563	-3.97705078	+0.19775391	+8.52539063	-35.20019531	+2124
+1457970564.92989990	+14.19433594	-1.89843750	-3.29589844	+17.42431641	+11.22802734	-49.92187500	+3240	+14.54150391	-1.42822266	-2.61035156	-46.99951172	-7.93212891	+19.59960938	+3648	+11.55761719	-3.00585938	-3.91552734	+0.46142578	+8.45947266	-35.02441406	+2120
+1457970564.93409990	+14.19873047	-1.85449219	-3.22998047	+17.73193359	+11.11816406	-49.81201172	+3244	+14.54150391	-1.37988281	-2.53564453	-46.69189453	-7.93212891	+19.73144531	+3648	+11.57080078	-2.97070313	-3.85400391	+0.72509766	+8.34960938	-34.87060547	+2112
+1457970564.93829990	+14.19873047	-1.81054688	-3.16845703	+18.01757813	+11.03027344	-49.70214844	+3248	+14.53710938	-1.33154297	-2.47412109	-46.38427734	-7.88818359	+19.79736328	+3648	+11.57519531	-2.93994141	-3.79687500	+0.96679688	+8.26171875	-34.71679688	+2108
+1457970564.94660000	+14.19873047	-1.71826172	-3.04980469	+18.63281250	+10.85449219	-49.41650391	+3256	+14.53271484	-1.24365234	-2.35546875	-45.81298828	-7.73437500	+19.95117188	+3640	+11.59277344	-2.86523438	-3.67822266	+1.56005859	+8.06396484	-34.38720703	+2100
+1457970564.95079990	+14.19873047	-1.67431641	-2.99267578	+18.94042969	+10.78857422	-49.28466797	+3260	+14.53271484	-1.19970703	-2.29833984	-45.52734375	-7.66845703	+20.01708984	+3636	+11.60156250	-2.83447266	-3.62548828	+1.82373047	+7.99804688	-34.21142578	+2092
+1457970564.95490000	+14.19873047	-1.63037109	-2.93554688	+19.24804688	+10.72265625	-49.13085938	+3264	+14.52832031	-1.16455078	-2.24560547	-45.24169922	-7.60253906	+20.08300781	+3632	+11.60595703	-2.79492188	-3.56835938	+2.10937500	+7.91015625	-34.03564453	+2088
+1457970564.95910000	+14.20312500	-1.59082031	-2.87841797	+19.55566406	+10.63476563	-48.99902344	+3264	+14.53271484	-1.12500000	-2.19287109	-45.00000000	-7.51464844	+20.14892578	+3624	+11.61914063	-2.75976563	-3.51123047	+2.39501953	+7.77832031	-33.85986328	+2088
+1457970564.96740010	+14.21630859	-1.50732422	-2.77294922	+20.14892578	+10.52490234	-48.71337891	+3260	+14.52832031	-1.05468750	-2.10058594	-44.49462891	-7.27294922	+20.25878906	+3604	+11.63232422	-2.69384766	-3.40136719	+2.94433594	+7.62451172	-33.50830078	+2080
+1457970564.97580000	+14.22509766	-1.43261719	-2.67187500	+20.72021484	+10.43701172	-48.42773438	+3252	+14.52832031	-0.98876953	-2.01708984	-44.01123047	-7.03125000	+20.32470703	+3584	+11.65429688	-2.62792969	-3.29150391	+3.47167969	+7.44873047	-33.17871094	+2076
+1457970564.97989990	+14.22949219	-1.39306641	-2.62353516	+21.00585938	+10.39306641	-48.27392578	+3248	+14.52832031	-0.95800781	-1.97314453	-43.79150391	-6.87744141	+20.34667969	+3572	+11.66308594	-2.59716797	-3.24316406	+3.75732422	+7.38281250	-33.00292969	+2076
+1457970564.98819990	+14.24267578	-1.32275391	-2.52685547	+21.55517578	+10.30517578	-48.01025391	+3232	+14.52832031	-0.89648438	-1.88964844	-43.37402344	-6.67968750	+20.50048828	+3548	+11.68066406	-2.53564453	-3.14208984	+4.26269531	+7.22900391	-32.69531250	+2076
+1457970564.99659990	+14.25146484	-1.25683594	-2.43017578	+22.06054688	+10.15136719	-47.79052734	+3216	+14.53710938	-0.83935547	-1.79296875	-42.95654297	-6.54785156	+20.69824219	+3528	+11.70263672	-2.48291016	-3.04541016	+4.70214844	+7.05322266	-32.38769531	+2072
+1457970565.00490000	+14.26464844	-1.19531250	-2.32470703	+22.50000000	+9.95361328	-47.63671875	+3204	+14.54150391	-0.78222656	-1.69189453	-42.58300781	-6.50390625	+20.93994141	+3516	+11.72460938	-2.43457031	-2.95312500	+5.07568359	+6.87744141	-32.14599609	+2072
+1457970565.01320000	+14.27343750	-1.13818359	-2.23242188	+22.91748047	+9.84375000	-47.48291016	+3192	+14.54150391	-0.72509766	-1.58203125	-42.20947266	-6.50390625	+21.22558594	+3508	+11.74658203	-2.39501953	-2.86962891	+5.40527344	+6.74560547	-31.90429688	+2064
+1457970565.01740000	+14.27343750	-1.11181641	-2.18408203	+23.11523438	+9.75585938	-47.41699219	+3188	+14.54589844	-0.69873047	-1.52490234	-42.01171875	-6.52587891	+21.40136719	+3504	+11.75976563	-2.37744141	-2.83007813	+5.55908203	+6.65771484	-31.77246094	+2064
+1457970565.02570010	+14.28222656	-1.06347656	-2.08740234	+23.48876953	+9.51416016	-47.30712891	+3184	+14.55468750	-0.64160156	-1.41064453	-41.66015625	-6.61376953	+21.81884766	+3508	+11.78173828	-2.33789063	-2.75537109	+5.84472656	+6.52587891	-31.53076172	+2056
+1457970565.03410010	+14.29101563	-1.01513672	-1.98632813	+23.81835938	+9.25048828	-47.21923828	+3184	+14.56347656	-0.58886719	-1.29199219	-41.33056641	-6.70166016	+22.23632813	+3512	+11.80810547	-2.30712891	-2.68066406	+6.08642578	+6.37207031	-31.31103516	+2048
+1457970565.04239990	+14.29980469	-0.97558594	-1.89404297	+24.14794922	+9.05273438	-47.06542969	+3192	+14.57226563	-0.53613281	-1.18652344	-41.02294922	-6.70166016	+22.63183594	+3520	+11.83447266	-2.27636719	-2.60595703	+6.35009766	+6.24023438	-31.04736328	+2040
+1457970565.04660010	+14.29980469	-0.95361328	-1.85449219	+24.30175781	+8.98681641	-46.97753906	+3196	+14.57666016	-0.50976563	-1.13818359	-40.86914063	-6.67968750	+22.82958984	+3524	+11.84326172	-2.25878906	-2.57519531	+6.48193359	+6.19628906	-30.91552734	+2036
+1457970565.05069990	+14.30419922	-0.93164063	-1.81494141	+24.45556641	+8.92089844	-46.88964844	+3200	+14.58105469	-0.48779297	-1.08984375	-40.71533203	-6.63574219	+23.02734375	+3528	+11.85644531	-2.24560547	-2.54003906	+6.59179688	+6.13037109	-30.78369141	+2032
+1457970565.05900000	+14.31298828	-0.89208984	-1.73144531	+24.78515625	+8.70117188	-46.66992188	+3212	+14.58984375	-0.44824219	-1.00195313	-40.47363281	-6.54785156	+23.42285156	+3532	+11.87402344	-2.21044922	-2.46972656	+6.85546875	+5.99853516	-30.49804688	+2024
+1457970565.06320000	+14.31738281	-0.87011719	-1.68750000	+24.93896484	+8.61328125	-46.56005859	+3216	+14.59863281	-0.42626953	-0.96240234	-40.34179688	-6.45996094	+23.59863281	+3532	+11.88720703	-2.19287109	-2.43457031	+6.98730469	+5.91064453	-30.34423828	+2020
+1457970565.06740000	+14.32617188	-0.85253906	-1.64794922	+25.09277344	+8.50341797	-46.45019531	+3220	+14.60302734	-0.40869141	-0.92724609	-40.23193359	-6.35009766	+23.77441406	+3532	+11.89599609	-2.17529297	-2.39941406	+7.11914063	+5.84472656	-30.21240234	+2020
+1457970565.07150010	+14.33056641	-0.83496094	-1.61279297	+25.24658203	+8.45947266	-46.31835938	+3224	+14.60742188	-0.39550781	-0.89648438	-40.12207031	-6.21826172	+23.90625000	+3528	+11.90478516	-2.15771484	-2.36865234	+7.22900391	+5.77880859	-30.05859375	+2020
+1457970565.07990000	+14.34375000	-0.79541016	-1.55126953	+25.55419922	+8.37158203	-46.03271484	+3224	+14.61621094	-0.36914063	-0.83935547	-39.92431641	-5.93261719	+24.16992188	+3524	+11.92236328	-2.11816406	-2.29833984	+7.51464844	+5.60302734	-29.77294922	+2020
+1457970565.08400010	+14.35253906	-0.77783203	-1.52490234	+25.70800781	+8.34960938	-45.87890625	+3220	+14.62060547	-0.35595703	-0.82177734	-39.81445313	-5.75683594	+24.27978516	+3516	+11.93115234	-2.09619141	-2.26757813	+7.64648438	+5.53710938	-29.61914063	+2016
+1457970565.08820010	+14.36132813	-0.76025391	-1.48974609	+25.86181641	+8.26171875	-45.74707031	+3220	+14.62500000	-0.34277344	-0.79101563	-39.68261719	-5.64697266	+24.43359375	+3512	+11.93554688	-2.07861328	-2.23681641	+7.77832031	+5.44921875	-29.48730469	+2020
+1457970565.09649990	+14.37451172	-0.73388672	-1.42822266	+26.12548828	+8.10791016	-45.52734375	+3212	+14.63378906	-0.32519531	-0.74267578	-39.50683594	-5.40527344	+24.69726563	+3496	+11.95312500	-2.04785156	-2.17529297	+7.99804688	+5.27343750	-29.22363281	+2020
+1457970565.10069990	+14.38330078	-0.71630859	-1.39746094	+26.25732422	+8.04199219	-45.43945313	+3204	+14.63818359	-0.31640625	-0.71630859	-39.39697266	-5.29541016	+24.85107422	+3488	+11.96191406	-2.03027344	-2.14453125	+8.10791016	+5.18554688	-29.11376953	+2020
+1457970565.10489990	+14.39208984	-0.70751953	-1.36669922	+26.38916016	+7.95410156	-45.35156250	+3200	+14.64257813	-0.31201172	-0.68994141	-39.30908203	-5.20751953	+24.98291016	+3484	+11.96630859	-2.01708984	-2.11376953	+8.19580078	+5.07568359	-29.00390625	+2020
+1457970565.10900000	+14.39648438	-0.69433594	-1.34912109	+26.52099609	+7.95410156	-45.24169922	+3192	+14.64697266	-0.30322266	-0.67236328	-39.19921875	-5.09765625	+25.09277344	+3472	+11.97509766	-2.00390625	-2.09179688	+8.28369141	+5.03173828	-28.89404297	+2020
+1457970565.11319990	+14.40087891	-0.68115234	-1.32714844	+26.63085938	+7.88818359	-45.15380859	+3184	+14.64697266	-0.29443359	-0.64599609	-39.06738281	-5.03173828	+25.24658203	+3468	+11.97949219	-1.99072266	-2.06542969	+8.37158203	+4.98779297	-28.80615234	+2020
+1457970565.12150000	+14.40966797	-0.65917969	-1.27880859	+26.87255859	+7.75634766	-45.00000000	+3168	+14.65576172	-0.27685547	-0.59326172	-38.80371094	-4.92187500	+25.55419922	+3456	+11.99267578	-1.96435547	-2.02587891	+8.50341797	+4.89990234	-28.60839844	+2016
+1457970565.12570000	+14.40966797	-0.65039063	-1.25244141	+26.98242188	+7.64648438	-44.95605469	+3164	+14.66015625	-0.26806641	-0.56250000	-38.67187500	-4.94384766	+25.75195313	+3452	+11.99707031	-1.95556641	-2.00830078	+8.54736328	+4.83398438	-28.52050781	+2012
+1457970565.12990000	+14.41406250	-0.64160156	-1.22167969	+27.04833984	+7.51464844	-44.95605469	+3160	+14.66455078	-0.25488281	-0.53173828	-38.54003906	-4.96582031	+25.94970703	+3448	+12.00585938	-1.95117188	-1.99072266	+8.56933594	+4.79003906	-28.45458984	+2008
+1457970565.13820000	+14.41406250	-0.62841797	-1.18652344	+27.22412109	+7.40478516	-44.89013672	+3156	+14.66894531	-0.23730469	-0.47900391	-38.29833984	-4.96582031	+26.25732422	+3444	+12.01464844	-1.94238281	-1.96435547	+8.61328125	+4.79003906	-28.32275391	+1996
+1457970565.14229990	+14.41406250	-0.61962891	-1.16455078	+27.31201172	+7.33886719	-44.84619141	+3152	+14.67333984	-0.22412109	-0.45263672	-38.14453125	-4.96582031	+26.41113281	+3444	+12.01904297	-1.93798828	-1.95117188	+8.63525391	+4.76806641	-28.23486328	+1992
+1457970565.15070010	+14.40966797	-0.60644531	-1.13818359	+27.48779297	+7.25097656	-44.75830078	+3152	+14.67333984	-0.20214844	-0.40869141	-37.90283203	-4.94384766	+26.71875000	+3444	+12.02343750	-1.92919922	-1.93359375	+8.67919922	+4.79003906	-28.10302734	+1976
+1457970565.15479990	+14.40527344	-0.59765625	-1.12060547	+27.55371094	+7.18505859	-44.73632813	+3156	+14.67333984	-0.18896484	-0.38232422	-37.77099609	-4.96582031	+26.89453125	+3444	+12.02783203	-1.92480469	-1.92041016	+8.70117188	+4.79003906	-28.03710938	+1972
+1457970565.15899990	+14.40527344	-0.58886719	-1.10742188	+27.61962891	+7.11914063	-44.71435547	+3160	+14.67773438	-0.17578125	-0.36035156	-37.66113281	-4.94384766	+27.07031250	+3444	+12.03222656	-1.92041016	-1.91162109	+8.72314453	+4.81201172	-27.94921875	+1964
+1457970565.16730000	+14.40087891	-0.58007813	-1.08105469	+27.75146484	+7.00927734	-44.67041016	+3164	+14.67773438	-0.15820313	-0.32080078	-37.48535156	-4.92187500	+27.37792969	+3448	+12.03662109	-1.91162109	-1.89404297	+8.76708984	+4.79003906	-27.83935547	+1952
+1457970565.17150000	+14.40087891	-0.57128906	-1.06787109	+27.81738281	+6.98730469	-44.64843750	+3168	+14.67773438	-0.14941406	-0.30322266	-37.37548828	-4.87792969	+27.50976563	+3448	+12.04101563	-1.90722656	-1.88525391	+8.78906250	+4.79003906	-27.75146484	+1944
+1457970565.17569990	+14.40087891	-0.56689453	-1.05908203	+27.86132813	+6.96533203	-44.62646484	+3172	+14.67773438	-0.14501953	-0.29003906	-37.30957031	-4.81201172	+27.61962891	+3448	+12.04101563	-1.90283203	-1.87646484	+8.81103516	+4.79003906	-27.68554688	+1940
+1457970565.17980000	+14.40087891	-0.55810547	-1.05029297	+27.90527344	+6.94335938	-44.60449219	+3176	+14.67773438	-0.13623047	-0.28125000	-37.24365234	-4.74609375	+27.72949219	+3448	+12.04101563	-1.89843750	-1.86767578	+8.85498047	+4.76806641	-27.61962891	+1932
+1457970565.18400000	+14.39648438	-0.54931641	-1.04150391	+27.97119141	+6.92138672	-44.56054688	+3180	+14.67773438	-0.12744141	-0.27246094	-37.15576172	-4.65820313	+27.81738281	+3448	+12.04101563	-1.88964844	-1.85888672	+8.89892578	+4.74609375	-27.55371094	+1928
+1457970565.19230010	+14.39648438	-0.53613281	-1.02392578	+28.03710938	+6.85546875	-44.49462891	+3184	+14.67773438	-0.11865234	-0.25488281	-37.04589844	-4.50439453	+28.01513672	+3448	+12.04541016	-1.87207031	-1.83691406	+9.00878906	+4.68017578	-27.42187500	+1920
+1457970565.19650010	+14.39648438	-0.53173828	-1.01513672	+28.08105469	+6.81152344	-44.47265625	+3184	+14.67333984	-0.11865234	-0.25048828	-37.00195313	-4.43847656	+28.12500000	+3448	+12.04541016	-1.86328125	-1.82373047	+9.05273438	+4.61425781	-27.35595703	+1916
+1457970565.20070000	+14.40087891	-0.52734375	-1.00634766	+28.10302734	+6.78955078	-44.47265625	+3184	+14.67333984	-0.11425781	-0.24609375	-36.95800781	-4.32861328	+28.21289063	+3444	+12.04541016	-1.85888672	-1.81494141	+9.09667969	+4.57031250	-27.29003906	+1916
+1457970565.20479990	+14.40527344	-0.51855469	-0.99755859	+28.12500000	+6.76757813	-44.45068359	+3184	+14.67333984	-0.11425781	-0.24169922	-36.91406250	-4.24072266	+28.27880859	+3440	+12.04101563	-1.85009766	-1.80175781	+9.14062500	+4.50439453	-27.24609375	+1912
+1457970565.20900010	+14.40527344	-0.51416016	-0.98876953	+28.14697266	+6.74560547	-44.42871094	+3180	+14.67333984	-0.10986328	-0.24169922	-36.84814453	-4.13085938	+28.34472656	+3436	+12.04101563	-1.84130859	-1.78857422	+9.20654297	+4.43847656	-27.18017578	+1912
+1457970565.21310000	+14.40527344	-0.50976563	-0.97998047	+28.14697266	+6.74560547	-44.40673828	+3176	+14.66894531	-0.10986328	-0.23730469	-36.78222656	-4.02099609	+28.41064453	+3432	+12.04101563	-1.83251953	-1.77978516	+9.25048828	+4.37255859	-27.11425781	+1908
+1457970565.22149990	+14.40966797	-0.50097656	-0.96240234	+28.14697266	+6.74560547	-44.36279297	+3164	+14.66455078	-0.10986328	-0.23291016	-36.67236328	-3.82324219	+28.58642578	+3428	+12.04101563	-1.81494141	-1.75781250	+9.33837891	+4.26269531	-27.00439453	+1908
+1457970565.22560000	+14.40966797	-0.49658203	-0.95800781	+28.14697266	+6.74560547	-44.34082031	+3156	+14.66455078	-0.10546875	-0.22851563	-36.58447266	-3.75732422	+28.67431641	+3424	+12.03662109	-1.80615234	-1.74902344	+9.36035156	+4.19677734	-26.96044922	+1908
+1457970565.22980000	+14.40966797	-0.49218750	-0.94921875	+28.14697266	+6.74560547	-44.34082031	+3148	+14.66455078	-0.10546875	-0.22412109	-36.49658203	-3.69140625	+28.80615234	+3420	+12.03662109	-1.80175781	-1.74023438	+9.38232422	+4.15283203	-26.89453125	+1908
+1457970565.23400000	+14.41406250	-0.48779297	-0.94042969	+28.12500000	+6.76757813	-44.34082031	+3140	+14.66015625	-0.10546875	-0.21533203	-36.40869141	-3.62548828	+28.91601563	+3416	+12.03662109	-1.79296875	-1.73144531	+9.40429688	+4.10888672	-26.85058594	+1904
+1457970565.23810010	+14.41406250	-0.48339844	-0.93164063	+28.12500000	+6.76757813	-44.31884766	+3132	+14.66015625	-0.10107422	-0.21093750	-36.29882813	-3.58154297	+29.04785156	+3412	+12.03222656	-1.78857422	-1.72265625	+9.40429688	+4.06494141	-26.80664063	+1904
+1457970565.24650000	+14.41406250	-0.47900391	-0.91845703	+28.08105469	+6.85546875	-44.31884766	+3116	+14.65576172	-0.09667969	-0.19335938	-36.03515625	-3.53759766	+29.28955078	+3408	+12.03222656	-1.78417969	-1.70947266	+9.42626953	+3.99902344	-26.71875000	+1900
+1457970565.25060010	+14.40966797	-0.47900391	-0.91406250	+28.08105469	+6.89941406	-44.31884766	+3108	+14.65576172	-0.08789063	-0.18457031	-35.83740234	-3.55957031	+29.46533203	+3408	+12.03222656	-1.77978516	-1.70947266	+9.40429688	+3.99902344	-26.67480469	+1896
+1457970565.25900010	+14.40527344	-0.47460938	-0.90527344	+28.05908203	+6.98730469	-44.34082031	+3092	+14.65136719	-0.07910156	-0.15820313	-35.48583984	-3.66943359	+29.79492188	+3408	+12.02783203	-1.77539063	-1.70507813	+9.38232422	+3.97705078	-26.60888672	+1888
+1457970565.26729990	+14.40087891	-0.47021484	-0.89648438	+28.03710938	+7.07519531	-44.36279297	+3080	+14.65136719	-0.06591797	-0.12304688	-34.98046875	-3.91113281	+30.14648438	+3408	+12.02343750	-1.77539063	-1.70068359	+9.36035156	+3.95507813	-26.54296875	+1880
+1457970565.27560000	+14.39208984	-0.47021484	-0.89208984	+28.03710938	+7.20703125	-44.40673828	+3076	+14.64257813	-0.04394531	-0.08789063	-34.36523438	-4.24072266	+30.45410156	+3412	+12.02343750	-1.77539063	-1.70068359	+9.31640625	+3.95507813	-26.52099609	+1872
+1457970565.27979990	+14.38769531	-0.47021484	-0.88769531	+28.03710938	+7.27294922	-44.42871094	+3076	+14.64257813	-0.03515625	-0.07031250	-34.03564453	-4.43847656	+30.58593750	+3416	+12.02343750	-1.77539063	-1.70068359	+9.31640625	+3.93310547	-26.49902344	+1868
+1457970565.28399990	+14.38330078	-0.46582031	-0.88769531	+28.03710938	+7.33886719	-44.42871094	+3072	+14.63818359	-0.02636719	-0.05712891	-33.70605469	-4.63623047	+30.67382813	+3416	+12.01904297	-1.77539063	-1.70068359	+9.29443359	+3.93310547	-26.47705078	+1860
+1457970565.28810000	+14.37890625	-0.46582031	-0.88769531	+28.03710938	+7.40478516	-44.45068359	+3076	+14.63378906	-0.00878906	-0.03955078	-33.22265625	-4.92187500	+30.80566406	+3424	+12.01904297	-1.77539063	-1.70068359	+9.29443359	+3.91113281	-26.47705078	+1856
+1457970565.29230000	+14.37451172	-0.46582031	-0.88330078	+28.03710938	+7.47070313	-44.47265625	+3076	+14.62939453	+0.00000000	-0.02197266	-32.82714844	-5.20751953	+30.91552734	+3424	+12.01904297	-1.77539063	-1.70068359	+9.29443359	+3.88916016	-26.45507813	+1852
+1457970565.30060010	+14.37011719	-0.46582031	-0.87890625	+28.01513672	+7.60253906	-44.51660156	+3080	+14.62500000	+0.02197266	+0.00439453	-31.97021484	-5.71289063	+31.00341797	+3428	+12.01464844	-1.77539063	-1.70068359	+9.29443359	+3.84521484	-26.43310547	+1844
+1457970565.30480000	+14.37011719	-0.46142578	-0.87890625	+27.99316406	+7.66845703	-44.53857422	+3080	+14.62500000	+0.03076172	+0.01318359	-31.55273438	-5.95458984	+31.02539063	+3432	+12.01464844	-1.77539063	-1.70068359	+9.31640625	+3.80126953	-26.43310547	+1840
+1457970565.30890010	+14.37011719	-0.46142578	-0.87890625	+27.99316406	+7.73437500	-44.56054688	+3084	+14.62060547	+0.03955078	+0.01757813	-31.13525391	-6.17431641	+31.02539063	+3428	+12.01025391	-1.77099609	-1.70068359	+9.31640625	+3.75732422	-26.41113281	+1836
+1457970565.31310010	+14.37011719	-0.46142578	-0.87890625	+27.94921875	+7.82226563	-44.58251953	+3084	+14.61621094	+0.05273438	+0.02197266	-30.69580078	-6.41601563	+31.02539063	+3432	+12.01025391	-1.77099609	-1.70068359	+9.33837891	+3.69140625	-26.38916016	+1832
+1457970565.31730010	+14.37011719	-0.46142578	-0.88330078	+27.90527344	+7.93212891	-44.60449219	+3084	+14.60742188	+0.06591797	+0.03076172	-30.25634766	-6.65771484	+31.02539063	+3432	+12.00585938	-1.76660156	-1.69628906	+9.36035156	+3.62548828	-26.38916016	+1828
+1457970565.32139990	+14.37011719	-0.45703125	-0.88330078	+27.88330078	+8.02001953	-44.62646484	+3084	+14.60302734	+0.07470703	+0.03515625	-29.81689453	-6.87744141	+31.02539063	+3428	+12.00585938	-1.76220703	-1.69628906	+9.40429688	+3.55957031	-26.36718750	+1828
+1457970565.32559990	+14.37011719	-0.45703125	-0.88330078	+27.81738281	+8.10791016	-44.64843750	+3080	+14.59863281	+0.08349609	+0.04394531	-29.39941406	-7.11914063	+31.02539063	+3428	+12.00146484	-1.75781250	-1.69189453	+9.44824219	+3.44970703	-26.34521484	+1824
+1457970565.32979990	+14.37011719	-0.45703125	-0.88330078	+27.75146484	+8.17382813	-44.67041016	+3076	+14.59423828	+0.09667969	+0.04833984	-28.95996094	-7.36083984	+31.00341797	+3428	+11.99707031	-1.74902344	-1.68750000	+9.51416016	+3.31787109	-26.32324219	+1824
+1457970565.33810000	+14.37011719	-0.45263672	-0.88330078	+27.59765625	+8.34960938	-44.73632813	+3064	+14.58544922	+0.11425781	+0.05712891	-28.14697266	-7.84423828	+30.95947266	+3420	+11.98388672	-1.73144531	-1.67871094	+9.64599609	+2.98828125	-26.27929688	+1824
+1457970565.34640000	+14.37011719	-0.44824219	-0.88769531	+27.42187500	+8.52539063	-44.82421875	+3052	+14.56787109	+0.14501953	+0.07031250	-27.29003906	-8.30566406	+30.89355469	+3408	+11.97509766	-1.71386719	-1.66992188	+9.77783203	+2.65869141	-26.23535156	+1828
+1457970565.35060000	+14.37011719	-0.44384766	-0.88769531	+27.29003906	+8.63525391	-44.89013672	+3044	+14.55908203	+0.15380859	+0.07910156	-26.93847656	-8.59130859	+30.89355469	+3404	+11.96630859	-1.70068359	-1.66552734	+9.86572266	+2.48291016	-26.23535156	+1832
+1457970565.35480000	+14.37011719	-0.44384766	-0.89208984	+27.18017578	+8.72314453	-44.93408203	+3036	+14.55468750	+0.16699219	+0.09228516	-26.56494141	-8.89892578	+30.87158203	+3400	+11.96191406	-1.69628906	-1.66552734	+9.90966797	+2.35107422	-26.23535156	+1832
+1457970565.36310010	+14.36132813	-0.43505859	-0.89208984	+26.93847656	+8.87695313	-45.08789063	+3028	+14.54150391	+0.19775391	+0.11425781	-25.86181641	-9.47021484	+30.87158203	+3392	+11.95312500	-1.68310547	-1.66113281	+9.95361328	+2.08740234	-26.23535156	+1832
+1457970565.36719990	+14.35693359	-0.43066406	-0.88769531	+26.80664063	+8.94287109	-45.17578125	+3020	+14.53271484	+0.21093750	+0.12744141	-25.53222656	-9.75585938	+30.84960938	+3388	+11.94873047	-1.67871094	-1.66113281	+9.95361328	+1.95556641	-26.25732422	+1832
+1457970565.37140010	+14.35253906	-0.43066406	-0.88769531	+26.67480469	+9.00878906	-45.26367188	+3016	+14.52392578	+0.22851563	+0.14062500	-25.20263672	-10.06347656	+30.82763672	+3384	+11.94433594	-1.67871094	-1.66552734	+9.95361328	+1.86767578	-26.27929688	+1828
+1457970565.37560010	+14.34814453	-0.43066406	-0.88769531	+26.52099609	+9.09667969	-45.35156250	+3012	+14.51953125	+0.24169922	+0.15380859	-24.93896484	-10.39306641	+30.80566406	+3376	+11.94433594	-1.67871094	-1.66552734	+9.95361328	+1.75781250	-26.30126953	+1828
+1457970565.38389990	+14.33496094	-0.42626953	-0.88769531	+26.27929688	+9.25048828	-45.52734375	+3004	+14.49755859	+0.27246094	+0.18457031	-24.34570313	-10.98632813	+30.80566406	+3372	+11.93554688	-1.67431641	-1.67431641	+9.93164063	+1.60400391	-26.36718750	+1824
+1457970565.38809990	+14.32617188	-0.42626953	-0.88769531	+26.19140625	+9.31640625	-45.61523438	+3000	+14.48876953	+0.28564453	+0.19775391	-24.12597656	-11.29394531	+30.80566406	+3368	+11.93115234	-1.67431641	-1.67871094	+9.90966797	+1.51611328	-26.38916016	+1820
+1457970565.39220000	+14.32177734	-0.42187500	-0.88769531	+26.08154297	+9.36035156	-45.70312500	+2996	+14.48437500	+0.29882813	+0.21533203	-23.88427734	-11.60156250	+30.80566406	+3364	+11.92675781	-1.67431641	-1.68310547	+9.88769531	+1.42822266	-26.41113281	+1816
+1457970565.40060000	+14.30859375	-0.41748047	-0.87890625	+25.90576172	+9.42626953	-45.85693359	+2992	+14.47119141	+0.32519531	+0.24169922	-23.42285156	-12.12890625	+30.84960938	+3356	+11.92236328	-1.67431641	-1.69189453	+9.86572266	+1.25244141	-26.47705078	+1808
+1457970565.40470000	+14.30419922	-0.41748047	-0.87890625	+25.81787109	+9.47021484	-45.92285156	+2992	+14.46240234	+0.33837891	+0.25048828	-23.20312500	-12.37060547	+30.84960938	+3348	+11.91796875	-1.66992188	-1.69628906	+9.84375000	+1.16455078	-26.49902344	+1800
+1457970565.40890000	+14.29980469	-0.41748047	-0.87890625	+25.72998047	+9.51416016	-45.98876953	+2988	+14.45361328	+0.34716797	+0.26367188	-22.98339844	-12.59033203	+30.87158203	+3344	+11.90917969	-1.66992188	-1.69628906	+9.84375000	+1.09863281	-26.54296875	+1796
+1457970565.41310000	+14.29101563	-0.41748047	-0.87890625	+25.68603516	+9.58007813	-46.05468750	+2988	+14.44482422	+0.36035156	+0.26806641	-22.76367188	-12.76611328	+30.87158203	+3340	+11.90478516	-1.66552734	-1.70068359	+9.84375000	+1.01074219	-26.56494141	+1792
+1457970565.41720010	+14.28662109	-0.41308594	-0.87890625	+25.64208984	+9.62402344	-46.09863281	+2988	+14.43603516	+0.36914063	+0.27246094	-22.54394531	-12.94189453	+30.89355469	+3332	+11.90039063	-1.66113281	-1.70068359	+9.86572266	+0.94482422	-26.56494141	+1788
+1457970565.42560010	+14.27783203	-0.39990234	-0.87451172	+25.57617188	+9.68994141	-46.16455078	+2988	+14.42285156	+0.39550781	+0.28125000	-22.10449219	-13.20556641	+30.98144531	+3324	+11.88720703	-1.64794922	-1.70507813	+9.93164063	+0.74707031	-26.58691406	+1780
+1457970565.42969990	+14.27343750	-0.39550781	-0.87451172	+25.57617188	+9.73388672	-46.20849609	+2988	+14.41406250	+0.40429688	+0.27685547	-21.88476563	-13.31542969	+31.02539063	+3316	+11.87841797	-1.63916016	-1.70507813	+9.97558594	+0.65917969	-26.58691406	+1776
+1457970565.43390010	+14.26904297	-0.39111328	-0.87451172	+25.55419922	+9.75585938	-46.23046875	+2988	+14.40527344	+0.41308594	+0.27685547	-21.66503906	-13.40332031	+31.06933594	+3308	+11.87402344	-1.63037109	-1.70068359	+10.01953125	+0.57128906	-26.58691406	+1772
+1457970565.43810010	+14.26904297	-0.38671875	-0.87451172	+25.53222656	+9.82177734	-46.25244141	+2984	+14.40087891	+0.42626953	+0.27246094	-21.42333984	-13.44726563	+31.09130859	+3304	+11.86523438	-1.62158203	-1.70068359	+10.06347656	+0.48339844	-26.58691406	+1768
+1457970565.44639990	+14.26025391	-0.37353516	-0.88330078	+25.51025391	+9.99755859	-46.29638672	+2980	+14.38330078	+0.45263672	+0.26367188	-20.93994141	-13.51318359	+31.17919922	+3292	+11.85205078	-1.60400391	-1.69628906	+10.19531250	+0.32958984	-26.56494141	+1764
+1457970565.45470000	+14.25146484	-0.36035156	-0.89208984	+25.51025391	+10.23925781	-46.29638672	+2972	+14.36572266	+0.47900391	+0.25048828	-20.43457031	-13.55712891	+31.28906250	+3280	+11.83447266	-1.58203125	-1.70068359	+10.30517578	+0.21972656	-26.54296875	+1764
+1457970565.45890000	+14.24707031	-0.35156250	-0.89648438	+25.51025391	+10.34912109	-46.29638672	+2964	+14.35693359	+0.49218750	+0.24609375	-20.19287109	-13.57910156	+31.37695313	+3272	+11.82568359	-1.57324219	-1.70068359	+10.37109375	+0.15380859	-26.52099609	+1760
+1457970565.46720000	+14.23828125	-0.33398438	-0.90966797	+25.51025391	+10.70068359	-46.29638672	+2956	+14.33935547	+0.52294922	+0.23730469	-19.70947266	-13.60107422	+31.53076172	+3260	+11.80810547	-1.55566406	-1.70068359	+10.45898438	+0.06591797	-26.47705078	+1760
+1457970565.47550010	+14.22509766	-0.32519531	-0.93164063	+25.46630859	+11.18408203	-46.29638672	+2944	+14.32177734	+0.54931641	+0.23291016	-19.24804688	-13.64501953	+31.66259766	+3244	+11.79052734	-1.54248047	-1.70947266	+10.52490234	+0.06591797	-26.45507813	+1760
+1457970565.47970010	+14.21630859	-0.31640625	-0.94482422	+25.44433594	+11.44775391	-46.27441406	+2940	+14.31298828	+0.56689453	+0.22851563	-19.02832031	-13.64501953	+31.72851563	+3236	+11.78173828	-1.53808594	-1.71386719	+10.54687500	+0.08789063	-26.43310547	+1756
+1457970565.48390010	+14.20312500	-0.31201172	-0.96240234	+25.44433594	+11.68945313	-46.27441406	+2932	+14.30419922	+0.58447266	+0.22851563	-18.78662109	-13.68896484	+31.81640625	+3232	+11.77294922	-1.53369141	-1.72265625	+10.56884766	+0.13183594	-26.41113281	+1756
+1457970565.48799990	+14.19433594	-0.30322266	-0.97558594	+25.42236328	+11.99707031	-46.25244141	+2928	+14.29101563	+0.59765625	+0.23291016	-18.58886719	-13.71093750	+31.90429688	+3224	+11.76416016	-1.52929688	-1.73144531	+10.59082031	+0.17578125	-26.38916016	+1756
+1457970565.49219990	+14.18115234	-0.30322266	-0.98876953	+25.40039063	+12.26074219	-46.23046875	+2920	+14.28222656	+0.61083984	+0.23291016	-18.41308594	-13.75488281	+32.01416016	+3216	+11.75537109	-1.52929688	-1.74023438	+10.59082031	+0.21972656	-26.36718750	+1752
+1457970565.50050000	+14.15917969	-0.29443359	-1.01953125	+25.35644531	+12.81005859	-46.20849609	+2908	+14.26025391	+0.63281250	+0.23730469	-18.06152344	-13.82080078	+32.16796875	+3204	+11.73779297	-1.52490234	-1.75781250	+10.59082031	+0.35156250	-26.34521484	+1744
+1457970565.50469990	+14.14599609	-0.29443359	-1.03710938	+25.33447266	+13.07373047	-46.20849609	+2904	+14.25585938	+0.64599609	+0.23730469	-17.88574219	-13.84277344	+32.23388672	+3196	+11.72900391	-1.52490234	-1.76660156	+10.59082031	+0.41748047	-26.32324219	+1740
+1457970565.50889990	+14.13720703	-0.29443359	-1.05468750	+25.31250000	+13.35937500	-46.16455078	+2900	+14.24707031	+0.65917969	+0.23730469	-17.70996094	-13.86474609	+32.29980469	+3192	+11.71582031	-1.52050781	-1.77539063	+10.56884766	+0.50537109	-26.30126953	+1736
+1457970565.51720000	+14.11083984	-0.28564453	-1.08544922	+25.33447266	+13.82080078	-46.07666016	+2892	+14.22509766	+0.67675781	+0.23730469	-17.40234375	-13.90869141	+32.43164063	+3176	+11.69824219	-1.52050781	-1.80175781	+10.56884766	+0.70312500	-26.25732422	+1724
+1457970565.52550010	+14.09326172	-0.28125000	-1.11621094	+25.35644531	+14.19433594	-45.98876953	+2888	+14.20751953	+0.69873047	+0.23291016	-17.11669922	-13.88671875	+32.60742188	+3168	+11.67626953	-1.51611328	-1.82373047	+10.56884766	+0.87890625	-26.19140625	+1712
+1457970565.53379990	+14.07568359	-0.27685547	-1.14257813	+25.35644531	+14.45800781	-45.85693359	+2876	+14.18994141	+0.71191406	+0.22412109	-16.87500000	-13.86474609	+32.76123047	+3156	+11.65869141	-1.50732422	-1.84130859	+10.56884766	+1.01074219	-26.10351563	+1696
+1457970565.53800010	+14.07128906	-0.27685547	-1.15136719	+25.35644531	+14.52392578	-45.79101563	+2872	+14.18554688	+0.71630859	+0.21533203	-16.74316406	-13.82080078	+32.82714844	+3152	+11.64550781	-1.50732422	-1.85009766	+10.56884766	+1.05468750	-26.05957031	+1692
+1457970565.54629990	+14.06250000	-0.26806641	-1.17333984	+25.40039063	+14.63378906	-45.57128906	+2864	+14.17236328	+0.72949219	+0.19335938	-16.50146484	-13.68896484	+32.98095703	+3144	+11.62792969	-1.49414063	-1.86328125	+10.59082031	+1.16455078	-25.92773438	+1680
+1457970565.55049990	+14.05810547	-0.26367188	-1.18212891	+25.40039063	+14.61181641	-45.48339844	+2860	+14.16357422	+0.73388672	+0.18457031	-16.39160156	-13.62304688	+33.09082031	+3136	+11.61914063	-1.48535156	-1.87207031	+10.59082031	+1.20849609	-25.86181641	+1672
+1457970565.55469990	+14.05371094	-0.25927734	-1.18652344	+25.42236328	+14.56787109	-45.39550781	+2852	+14.15917969	+0.73828125	+0.17578125	-16.28173828	-13.57910156	+33.20068359	+3132	+11.60595703	-1.48095703	-1.87646484	+10.59082031	+1.23046875	-25.77392578	+1668
+1457970565.55880000	+14.04931641	-0.25488281	-1.19531250	+25.42236328	+14.50195313	-45.26367188	+2844	+14.15039063	+0.74267578	+0.16699219	-16.19384766	-13.51318359	+33.31054688	+3124	+11.59716797	-1.47216797	-1.88085938	+10.59082031	+1.23046875	-25.68603516	+1664
+1457970565.56300000	+14.04931641	-0.25488281	-1.19970703	+25.40039063	+14.41406250	-45.15380859	+2832	+14.14599609	+0.74267578	+0.15820313	-16.10595703	-13.44726563	+33.42041016	+3120	+11.58837891	-1.46337891	-1.88525391	+10.56884766	+1.23046875	-25.59814453	+1656
+1457970565.56719990	+14.04492188	-0.25048828	-1.19970703	+25.40039063	+14.30419922	-45.04394531	+2824	+14.14599609	+0.74707031	+0.14941406	-16.01806641	-13.38134766	+33.53027344	+3112	+11.58398438	-1.45458984	-1.88964844	+10.54687500	+1.23046875	-25.48828125	+1652
+1457970565.57550000	+14.04492188	-0.24609375	-1.20849609	+25.35644531	+14.06250000	-44.80224609	+2808	+14.13720703	+0.74707031	+0.13623047	-15.82031250	-13.31542969	+33.75000000	+3096	+11.57080078	-1.44140625	-1.89404297	+10.48095703	+1.20849609	-25.29052734	+1648
+1457970565.58380010	+14.04052734	-0.24609375	-1.21289063	+25.31250000	+13.79882813	-44.56054688	+2788	+14.12841797	+0.75585938	+0.12744141	-15.60058594	-13.27148438	+33.99169922	+3080	+11.55761719	-1.42822266	-1.89843750	+10.41503906	+1.18652344	-25.09277344	+1640
+1457970565.59220000	+14.03613281	-0.24169922	-1.21728516	+25.22460938	+13.44726563	-44.31884766	+2772	+14.12402344	+0.76025391	+0.12744141	-15.33691406	-13.35937500	+34.23339844	+3064	+11.54882813	-1.41943359	-1.90722656	+10.32714844	+1.12060547	-24.91699219	+1636
+1457970565.60050010	+14.02734375	-0.24169922	-1.21728516	+25.15869141	+13.07373047	-44.12109375	+2760	+14.11523438	+0.77343750	+0.13623047	-15.02929688	-13.53515625	+34.45312500	+3048	+11.54003906	-1.41503906	-1.91162109	+10.23925781	+1.09863281	-24.78515625	+1632
+1457970565.60879990	+14.01855469	-0.24609375	-1.22167969	+25.11474609	+12.78808594	-43.98925781	+2748	+14.10205078	+0.79101563	+0.14941406	-14.61181641	-13.75488281	+34.58496094	+3036	+11.53125000	-1.41943359	-1.92480469	+10.15136719	+1.05468750	-24.69726563	+1624
+1457970565.62130000	+13.99218750	-0.24169922	-1.23925781	+25.22460938	+12.56835938	-43.92333984	+2728	+14.07128906	+0.83496094	+0.16259766	-13.75488281	-14.19433594	+34.67285156	+3024	+11.51367188	-1.42822266	-1.94677734	+10.12939453	+1.09863281	-24.67529297	+1620
+1457970565.62550000	+13.98339844	-0.23730469	-1.24365234	+25.33447266	+12.54638672	-43.92333984	+2728	+14.05810547	+0.85253906	+0.16259766	-13.40332031	-14.32617188	+34.65087891	+3020	+11.50927734	-1.42822266	-1.95556641	+10.17333984	+1.12060547	-24.69726563	+1616
+1457970565.62960000	+13.97021484	-0.23291016	-1.25244141	+25.46630859	+12.54638672	-43.94531250	+2724	+14.04052734	+0.87011719	+0.16259766	-13.05175781	-14.45800781	+34.62890625	+3012	+11.50048828	-1.43261719	-1.96875000	+10.21728516	+1.14257813	-24.71923828	+1616
+1457970565.63800000	+13.94384766	-0.21972656	-1.28759766	+25.81787109	+12.72216797	-44.03320313	+2724	+14.00976563	+0.90966797	+0.14062500	-12.32666016	-14.56787109	+34.45312500	+3012	+11.48291016	-1.44580078	-1.99511719	+10.41503906	+1.27441406	-24.85107422	+1612
+1457970565.64210010	+13.92626953	-0.21533203	-1.30957031	+26.03759766	+12.85400391	-44.07714844	+2728	+13.99218750	+0.93164063	+0.12744141	-11.93115234	-14.61181641	+34.34326172	+3008	+11.46972656	-1.45458984	-2.01269531	+10.56884766	+1.34033203	-24.93896484	+1612
+1457970565.64630010	+13.90869141	-0.20654297	-1.33593750	+26.27929688	+13.05175781	-44.12109375	+2728	+13.96582031	+0.95361328	+0.09667969	-11.51367188	-14.56787109	+34.18945313	+3008	+11.45214844	-1.45898438	-2.03466797	+10.70068359	+1.47216797	-25.02685547	+1612
+1457970565.65050010	+13.88232422	-0.18457031	-1.37988281	+26.69677734	+13.40332031	-44.18701172	+2736	+13.94384766	+0.97119141	+0.07031250	-11.11816406	-14.52392578	+34.05761719	+3012	+11.42578125	-1.46777344	-2.06542969	+11.05224609	+1.66992188	-25.18066406	+1616
+1457970565.65879990	+13.83398438	-0.16259766	-1.45898438	+27.31201172	+13.95263672	-44.27490234	+2744	+13.89111328	+1.01074219	+0.00000000	-10.32714844	-14.32617188	+33.72802734	+3012	+11.37744141	-1.48095703	-2.11816406	+11.51367188	+1.99951172	-25.44433594	+1612
+1457970565.66300010	+13.81201172	-0.14941406	-1.49853516	+27.66357422	+14.26025391	-44.31884766	+2744	+13.86474609	+1.02832031	-0.04394531	-9.95361328	-14.21630859	+33.55224609	+3012	+11.35107422	-1.48095703	-2.14453125	+11.86523438	+2.17529297	-25.57617188	+1612
+1457970565.66710000	+13.79003906	-0.13623047	-1.53808594	+27.97119141	+14.54589844	-44.40673828	+2740	+13.83837891	+1.04589844	-0.08349609	-9.55810547	-14.10644531	+33.33251953	+3012	+11.32470703	-1.48974609	-2.16650391	+12.10693359	+2.30712891	-25.75195313	+1608
+1457970565.67540000	+13.73730469	-0.11865234	-1.64355469	+28.58642578	+15.29296875	-44.49462891	+2736	+13.77246094	+1.08105469	-0.19335938	-8.78906250	-13.71093750	+32.84912109	+3012	+11.26757813	-1.49853516	-2.22802734	+12.67822266	+2.74658203	-26.03759766	+1608
+1457970565.68790010	+13.64941406	-0.09667969	-1.80615234	+29.46533203	+16.36962891	-44.71435547	+2716	+13.67138672	+1.11621094	-0.37353516	-7.71240234	-13.11767578	+32.08007813	+3004	+11.17089844	-1.52050781	-2.32910156	+13.49121094	+3.38378906	-26.54296875	+1608
+1457970565.69630000	+13.57910156	-0.10107422	-1.92041016	+29.94873047	+17.07275391	-44.93408203	+2696	+13.59228516	+1.13378906	-0.50097656	-7.07519531	-12.72216797	+31.48681641	+2988	+11.10058594	-1.55126953	-2.40380859	+13.93066406	+3.86718750	-26.93847656	+1616
+1457970565.70040010	+13.54833984	-0.09667969	-1.97753906	+30.21240234	+17.35839844	-45.06591797	+2684	+13.55712891	+1.13818359	-0.56689453	-6.76757813	-12.54638672	+31.20117188	+2980	+11.06542969	-1.56005859	-2.44335938	+14.19433594	+4.06494141	-27.13623047	+1612
+1457970565.70460010	+13.51318359	-0.10546875	-2.03027344	+30.41015625	+17.64404297	-45.24169922	+2672	+13.51757813	+1.14257813	-0.62841797	-6.45996094	-12.39257813	+30.89355469	+2968	+11.02587891	-1.58642578	-2.47851563	+14.37011719	+4.26269531	-27.37792969	+1616
+1457970565.70880010	+13.46923828	-0.11425781	-2.10498047	+30.62988281	+18.08349609	-45.32958984	+2664	+13.47363281	+1.14257813	-0.70312500	-6.15234375	-12.15087891	+30.54199219	+2960	+10.98632813	-1.60839844	-2.52685547	+14.58984375	+4.59228516	-27.59765625	+1620
+1457970565.71289990	+13.42968750	-0.11865234	-2.16210938	+30.87158203	+18.34716797	-45.50537109	+2652	+13.43408203	+1.14257813	-0.77343750	-5.88867188	-11.97509766	+30.23437500	+2948	+10.94677734	-1.62597656	-2.57519531	+14.83154297	+4.83398438	-27.81738281	+1624
+1457970565.72129990	+13.33740234	-0.14501953	-2.29394531	+31.24511719	+19.00634766	-45.81298828	+2632	+13.34179688	+1.13378906	-0.91406250	-5.40527344	-11.57958984	+29.57519531	+2920	+10.85888672	-1.68750000	-2.67187500	+15.16113281	+5.42724609	-28.32275391	+1632
+1457970565.72540000	+13.28906250	-0.15380859	-2.35986328	+31.53076172	+19.27001953	-45.98876953	+2620	+13.29785156	+1.12500000	-0.98437500	-5.18554688	-11.40380859	+29.24560547	+2904	+10.81494141	-1.70947266	-2.72021484	+15.38085938	+5.71289063	-28.56445313	+1632
+1457970565.72960000	+13.24072266	-0.17578125	-2.41699219	+31.68457031	+19.51171875	-46.18652344	+2608	+13.25390625	+1.11181641	-1.05029297	-4.98779297	-11.22802734	+28.91601563	+2892	+10.77099609	-1.74902344	-2.76855469	+15.51269531	+5.99853516	-28.85009766	+1636
+1457970565.73379990	+13.18798828	-0.19775391	-2.49609375	+31.88232422	+19.86328125	-46.31835938	+2600	+13.20556641	+1.09863281	-1.12939453	-4.81201172	-10.98632813	+28.58642578	+2876	+10.72265625	-1.78857422	-2.82568359	+15.64453125	+6.35009766	-29.11376953	+1644
+1457970565.73790000	+13.13964844	-0.21093750	-2.56201172	+32.14599609	+20.10498047	-46.49414063	+2588	+13.16162109	+1.08544922	-1.19970703	-4.63623047	-10.76660156	+28.25683594	+2864	+10.67431641	-1.82373047	-2.87402344	+15.86425781	+6.67968750	-29.37744141	+1644
+1457970565.74210000	+13.08691406	-0.23730469	-2.62353516	+32.32177734	+20.32470703	-46.66992188	+2576	+13.11328125	+1.06347656	-1.27441406	-4.52636719	-10.54687500	+27.94921875	+2848	+10.62597656	-1.86767578	-2.92675781	+15.99609375	+6.98730469	-29.64111328	+1648
+1457970565.74630000	+13.02978516	-0.26806641	-2.70703125	+32.51953125	+20.65429688	-46.77978516	+2568	+13.06494141	+1.04150391	-1.35791016	-4.41650391	-10.23925781	+27.61962891	+2836	+10.57763672	-1.91162109	-2.98388672	+16.12792969	+7.36083984	-29.90478516	+1652
+1457970565.75460000	+12.91992188	-0.31640625	-2.83886719	+32.98095703	+21.00585938	-47.08740234	+2548	+12.96386719	+0.98437500	-1.50732422	-4.30664063	-9.73388672	+26.98242188	+2812	+10.47656250	-1.99951172	-3.08935547	+16.47949219	+8.04199219	-30.43212891	+1656
+1457970565.75869990	+12.86718750	-0.35156250	-2.91796875	+33.20068359	+21.24755859	-47.19726563	+2540	+12.91552734	+0.94921875	-1.59082031	-4.30664063	-9.42626953	+26.67480469	+2800	+10.42822266	-2.04785156	-3.14648438	+16.61132813	+8.39355469	-30.71777344	+1660
+1457970565.76290010	+12.81445313	-0.37353516	-2.98388672	+33.46435547	+21.33544922	-47.35107422	+2528	+12.86718750	+0.91845703	-1.66992188	-4.26269531	-9.16259766	+26.38916016	+2788	+10.37548828	-2.09179688	-3.19921875	+16.80908203	+8.70117188	-30.98144531	+1660
+1457970565.76710010	+12.75732422	-0.41748047	-3.04541016	+33.64013672	+21.42333984	-47.52685547	+2516	+12.81884766	+0.87890625	-1.74462891	-4.32861328	-8.94287109	+26.10351563	+2776	+10.32275391	-2.14892578	-3.24755859	+16.91894531	+9.00878906	-31.24511719	+1660
+1457970565.77119990	+12.70898438	-0.45703125	-3.12451172	+33.81591797	+21.57714844	-47.63671875	+2508	+12.77050781	+0.83496094	-1.83251953	-4.37255859	-8.59130859	+25.79589844	+2764	+10.27441406	-2.20166016	-3.30029297	+17.07275391	+9.31640625	-31.53076172	+1660
+1457970565.77539990	+12.65625000	-0.48779297	-3.18603516	+34.07958984	+21.57714844	-47.81250000	+2492	+12.71777344	+0.79541016	-1.91162109	-4.39453125	-8.37158203	+25.48828125	+2752	+10.21728516	-2.25439453	-3.35302734	+17.24853516	+9.58007813	-31.79443359	+1660
+1457970565.78370000	+12.55078125	-0.58007813	-3.31787109	+34.38720703	+21.59912109	-48.09814453	+2472	+12.61669922	+0.68554688	-2.07421875	-4.61425781	-7.82226563	+24.89501953	+2728	+10.12060547	-2.36865234	-3.44970703	+17.51220703	+10.06347656	-32.32177734	+1660
+1457970565.78790000	+12.50244141	-0.61962891	-3.37500000	+34.62890625	+21.46728516	-48.29589844	+2456	+12.56835938	+0.64160156	-2.14892578	-4.65820313	-7.66845703	+24.60937500	+2712	+10.06787109	-2.42578125	-3.49804688	+17.66601563	+10.26123047	-32.62939453	+1656
+1457970565.79210000	+12.44970703	-0.67236328	-3.43212891	+34.73876953	+21.33544922	-48.49365234	+2444	+12.51562500	+0.58007813	-2.21923828	-4.79003906	-7.51464844	+24.32373047	+2696	+10.01513672	-2.48730469	-3.54638672	+17.77587891	+10.43701172	-32.89306641	+1656
+1457970565.79620000	+12.40136719	-0.72509766	-3.49365234	+34.84863281	+21.20361328	-48.69140625	+2432	+12.46289063	+0.51855469	-2.30273438	-4.92187500	-7.29492188	+23.99414063	+2684	+9.96679688	-2.54882813	-3.59472656	+17.90771484	+10.59082031	-33.20068359	+1652
+1457970565.80040000	+12.35302734	-0.76904297	-3.54638672	+35.04638672	+20.96191406	-48.93310547	+2416	+12.41455078	+0.46582031	-2.37304688	-4.94384766	-7.22900391	+23.73046875	+2664	+9.91406250	-2.61474609	-3.63867188	+18.03955078	+10.70068359	-33.50830078	+1648
+1457970565.80870010	+12.25634766	-0.89208984	-3.64746094	+35.22216797	+20.52246094	-49.39453125	+2392	+12.30908203	+0.32958984	-2.51367188	-5.18554688	-7.03125000	+23.09326172	+2632	+9.81738281	-2.75097656	-3.72656250	+18.23730469	+10.85449219	-34.12353516	+1644
+1457970565.81290010	+12.20361328	-0.94482422	-3.69140625	+35.39794922	+20.21484375	-49.65820313	+2376	+12.25634766	+0.27246094	-2.57519531	-5.16357422	-7.03125000	+22.80761719	+2612	+9.76464844	-2.81689453	-3.76611328	+18.32519531	+10.92041016	-34.45312500	+1640
+1457970565.82119990	+12.10693359	-1.07666016	-3.77929688	+35.52978516	+19.55566406	-50.20751953	+2348	+12.14648438	+0.12744141	-2.69824219	-5.31738281	-7.03125000	+22.14843750	+2576	+9.67236328	-2.96630859	-3.84960938	+18.50097656	+10.92041016	-35.09033203	+1632
+1457970565.82540010	+12.05419922	-1.13378906	-3.81445313	+35.70556641	+19.18212891	-50.49316406	+2332	+12.09375000	+0.06591797	-2.75097656	-5.25146484	-7.16308594	+21.86279297	+2552	+9.61523438	-3.04101563	-3.88916016	+18.58886719	+10.94238281	-35.44189453	+1628
+1457970565.82950000	+12.00146484	-1.20410156	-3.85400391	+35.77148438	+18.78662109	-50.80078125	+2320	+12.03662109	-0.00878906	-2.79931641	-5.27343750	-7.27294922	+21.55517578	+2532	+9.56689453	-3.12011719	-3.93310547	+18.63281250	+10.92041016	-35.77148438	+1628
+1457970565.83369990	+11.95312500	-1.27441406	-3.88476563	+35.85937500	+18.41308594	-51.13037109	+2304	+11.98388672	-0.07910156	-2.85205078	-5.27343750	-7.36083984	+21.22558594	+2512	+9.51855469	-3.19921875	-3.96386719	+18.72070313	+10.85449219	-36.16699219	+1620
+1457970565.83789990	+11.90039063	-1.33593750	-3.91552734	+36.03515625	+18.01757813	-51.43798828	+2288	+11.92675781	-0.14062500	-2.89599609	-5.14160156	-7.51464844	+20.93994141	+2488	+9.46582031	-3.27832031	-4.00341797	+18.76464844	+10.83251953	-36.51855469	+1620
+1457970565.84620000	+11.79931641	-1.48535156	-3.96826172	+36.18896484	+17.24853516	-52.09716797	+2256	+11.81250000	-0.29003906	-2.98388672	-5.03173828	-7.80029297	+20.28076172	+2444	+9.36914063	-3.44531250	-4.06933594	+18.91845703	+10.67871094	-37.22167969	+1612
+1457970565.85040000	+11.74218750	-1.54687500	-3.99462891	+36.36474609	+16.87500000	-52.38281250	+2240	+11.75537109	-0.35156250	-3.01904297	-4.83398438	-7.97607422	+19.99511719	+2420	+9.31640625	-3.52880859	-4.10449219	+18.96240234	+10.65673828	-37.57324219	+1612
+1457970565.85450010	+11.68945313	-1.62597656	-4.02099609	+36.47460938	+16.47949219	-52.66845703	+2224	+11.69824219	-0.43066406	-3.05419922	-4.74609375	-8.17382813	+19.70947266	+2400	+9.26367188	-3.61669922	-4.13964844	+19.05029297	+10.61279297	-37.88085938	+1612
+1457970565.85870000	+11.64111328	-1.69628906	-4.03417969	+36.58447266	+16.08398438	-53.04199219	+2204	+11.64111328	-0.50537109	-3.08496094	-4.63623047	-8.34960938	+19.40185547	+2376	+9.21533203	-3.70019531	-4.16162109	+19.11621094	+10.48095703	-38.27636719	+1608
+1457970565.86290000	+11.58398438	-1.76660156	-4.05615234	+36.73828125	+15.71044922	-53.34960938	+2188	+11.58837891	-0.56689453	-3.11572266	-4.41650391	-8.54736328	+19.13818359	+2352	+9.16259766	-3.78808594	-4.18798828	+19.16015625	+10.43701172	-38.58398438	+1608
+1457970565.86700010	+11.53125000	-1.84570313	-4.07373047	+36.84814453	+15.38085938	-53.63525391	+2172	+11.53125000	-0.64599609	-3.14648438	-4.32861328	-8.72314453	+18.87451172	+2332	+9.10986328	-3.87597656	-4.21875000	+19.24804688	+10.39306641	-38.86962891	+1608
+1457970565.87540010	+11.43017578	-1.99511719	-4.09570313	+37.08984375	+14.69970703	-54.29443359	+2140	+11.41699219	-0.79101563	-3.19482422	-3.99902344	-9.11865234	+18.32519531	+2284	+9.00878906	-4.05615234	-4.25830078	+19.37988281	+10.17333984	-39.52880859	+1604
+1457970565.87949990	+11.37744141	-2.07421875	-4.11328125	+37.19970703	+14.39208984	-54.55810547	+2128	+11.35986328	-0.87451172	-3.22119141	-3.88916016	-9.27246094	+18.08349609	+2268	+8.96044922	-4.13964844	-4.28466797	+19.46777344	+10.10742188	-39.77050781	+1604
+1457970565.88369990	+11.33349609	-2.15332031	-4.11767578	+37.28759766	+14.01855469	-54.90966797	+2112	+11.30712891	-0.95361328	-3.23876953	-3.80126953	-9.49218750	+17.84179688	+2248	+8.91650391	-4.22753906	-4.29345703	+19.55566406	+9.90966797	-40.10009766	+1600
+1457970565.88790010	+11.28076172	-2.23242188	-4.12646484	+37.37548828	+13.75488281	-55.17333984	+2100	+11.25000000	-1.02392578	-3.25634766	-3.62548828	-9.66796875	+17.64404297	+2228	+8.86376953	-4.31982422	-4.31103516	+19.59960938	+9.84375000	-40.34179688	+1600
+1457970565.89200000	+11.22802734	-2.31152344	-4.13525391	+37.46337891	+13.46923828	-55.43701172	+2092	+11.19287109	-1.11181641	-3.27392578	-3.55957031	-9.82177734	+17.44628906	+2212	+8.81542969	-4.40332031	-4.32861328	+19.70947266	+9.75585938	-40.53955078	+1600
+1457970565.89619990	+11.18847656	-2.39501953	-4.13085938	+37.50732422	+13.11767578	-55.78857422	+2080	+11.14453125	-1.19531250	-3.28271484	-3.49365234	-10.06347656	+17.22656250	+2192	+8.77587891	-4.49121094	-4.32861328	+19.77539063	+9.51416016	-40.84716797	+1596
+1457970565.90039990	+11.14013672	-2.47851563	-4.13525391	+37.57324219	+12.85400391	-56.07421875	+2068	+11.08740234	-1.27001953	-3.29589844	-3.36181641	-10.23925781	+17.05078125	+2176	+8.72753906	-4.58789063	-4.33740234	+19.79736328	+9.40429688	-41.08886719	+1596
+1457970565.90870000	+11.05224609	-2.64550781	-4.13525391	+37.61718750	+12.26074219	-56.71142578	+2048	+10.98632813	-1.44580078	-3.31787109	-3.27392578	-10.63476563	+16.69921875	+2144	+8.64404297	-4.75927734	-4.34619141	+20.01708984	+9.00878906	-41.52832031	+1592
+1457970565.91280010	+11.00390625	-2.72900391	-4.13085938	+37.63916016	+12.01904297	-56.97509766	+2040	+10.93359375	-1.52490234	-3.32226563	-3.18603516	-10.81054688	+16.54541016	+2128	+8.60009766	-4.85156250	-4.35058594	+20.01708984	+8.87695313	-41.74804688	+1588
+1457970565.91700010	+10.95996094	-2.81689453	-4.13085938	+37.63916016	+11.75537109	-57.23876953	+2028	+10.88085938	-1.61718750	-3.33105469	-3.18603516	-10.96435547	+16.39160156	+2112	+8.55615234	-4.93945313	-4.35937500	+20.12695313	+8.70117188	-41.90185547	+1584
+1457970565.92120000	+10.92041016	-2.90478516	-4.11767578	+37.63916016	+11.44775391	-57.61230469	+2020	+10.83691406	-1.70507813	-3.33105469	-3.16406250	-11.22802734	+16.23779297	+2096	+8.52099609	-5.02294922	-4.34619141	+20.21484375	+8.43750000	-42.16552734	+1584
+1457970565.92529990	+10.87646484	-2.99267578	-4.10888672	+37.61718750	+11.18408203	-57.91992188	+2008	+10.78417969	-1.78857422	-3.33105469	-3.09814453	-11.40380859	+16.10595703	+2076	+8.47705078	-5.11962891	-4.34619141	+20.21484375	+8.26171875	-42.38525391	+1584
+1457970565.92950010	+10.83691406	-3.08056641	-4.10449219	+37.61718750	+10.94238281	-58.20556641	+1996	+10.73583984	-1.87646484	-3.33544922	-3.07617188	-11.57958984	+15.95214844	+2064	+8.44189453	-5.20751953	-4.34619141	+20.34667969	+8.06396484	-42.53906250	+1580
+1457970565.93370010	+10.79736328	-3.16845703	-4.08251953	+37.59521484	+10.65673828	-58.60107422	+1992	+10.69189453	-1.96435547	-3.32666016	-3.05419922	-11.86523438	+15.79833984	+2048	+8.40673828	-5.29541016	-4.33300781	+20.43457031	+7.80029297	-42.80273438	+1584
+1457970565.94199990	+10.71386719	-3.33984375	-4.06054688	+37.61718750	+10.21728516	-59.15039063	+1972	+10.59960938	-2.14013672	-3.32226563	-3.01025391	-12.17285156	+15.55664063	+2016	+8.33203125	-5.47998047	-4.31982422	+20.54443359	+7.42675781	-43.15429688	+1584
+1457970565.94619990	+10.67871094	-3.42773438	-4.03417969	+37.61718750	+9.95361328	-59.52392578	+1968	+10.56005859	-2.22363281	-3.30468750	-2.98828125	-12.43652344	+15.40283203	+2004	+8.29687500	-5.56787109	-4.30224609	+20.65429688	+7.18505859	-43.37402344	+1584
+1457970565.95030000	+10.63476563	-3.51123047	-4.01660156	+37.66113281	+9.75585938	-59.76562500	+1964	+10.51171875	-2.31152344	-3.30029297	-2.98828125	-12.56835938	+15.27099609	+1988	+8.25732422	-5.66455078	-4.29345703	+20.65429688	+7.03125000	-43.54980469	+1588
+1457970565.95450000	+10.59521484	-3.59472656	-4.00341797	+37.70507813	+9.58007813	-60.00732422	+1956	+10.47216797	-2.39941406	-3.29589844	-2.96630859	-12.67822266	+15.13916016	+1976	+8.22216797	-5.75244141	-4.28906250	+20.78613281	+6.87744141	-43.65966797	+1588
+1457970565.95869990	+10.56005859	-3.67822266	-3.97265625	+37.74902344	+9.33837891	-60.35888672	+1956	+10.43261719	-2.48291016	-3.26953125	-2.96630859	-12.96386719	+15.00732422	+1968	+8.18701172	-5.84472656	-4.26708984	+20.87402344	+6.65771484	-43.85742188	+1592
+1457970565.96280000	+10.52050781	-3.76171875	-3.95068359	+37.81494141	+9.14062500	-60.57861328	+1952	+10.38867188	-2.57080078	-3.26074219	-3.01025391	-13.05175781	+14.89746094	+1960	+8.14746094	-5.94140625	-4.25390625	+20.89599609	+6.52587891	-44.01123047	+1600
+1457970565.97120000	+10.44580078	-3.92431641	-3.89794922	+38.01269531	+8.76708984	-61.04003906	+1952	+10.31835938	-2.73779297	-3.22119141	-3.05419922	-13.38134766	+14.65576172	+1944	+8.07714844	-6.11718750	-4.21875000	+21.09375000	+6.26220703	-44.25292969	+1608
+1457970565.97530010	+10.40625000	-4.00341797	-3.87158203	+38.12255859	+8.61328125	-61.19384766	+1956	+10.27880859	-2.82568359	-3.20800781	-3.16406250	-13.42529297	+14.56787109	+1940	+8.03759766	-6.21386719	-4.20556641	+21.09375000	+6.15234375	-44.36279297	+1616
+1457970565.97950010	+10.36669922	-4.07812500	-3.85400391	+38.27636719	+8.45947266	-61.30371094	+1956	+10.24365234	-2.90917969	-3.19482422	-3.22998047	-13.46923828	+14.47998047	+1936	+8.00683594	-6.29736328	-4.19238281	+21.22558594	+6.06445313	-44.38476563	+1616
+1457970565.98359990	+10.33593750	-4.15283203	-3.81445313	+38.40820313	+8.23974609	-61.52343750	+1960	+10.21289063	-2.99267578	-3.16406250	-3.31787109	-13.66699219	+14.41406250	+1936	+7.97167969	-6.38525391	-4.16601563	+21.31347656	+5.93261719	-44.49462891	+1624
+1457970565.98779990	+10.29638672	-4.23193359	-3.78808594	+38.51806641	+8.08593750	-61.63330078	+1964	+10.17773438	-3.08496094	-3.14208984	-3.49365234	-13.73291016	+14.34814453	+1936	+7.93652344	-6.47753906	-4.14404297	+21.31347656	+5.82275391	-44.53857422	+1632
+1457970565.99200010	+10.26123047	-4.30224609	-3.76171875	+38.69384766	+7.91015625	-61.72119141	+1968	+10.14257813	-3.16406250	-3.12011719	-3.62548828	-13.75488281	+14.30419922	+1932	+7.90576172	-6.56103516	-4.12646484	+21.44531250	+5.73486328	-44.56054688	+1636
+1457970565.99609990	+10.23046875	-4.37695313	-3.71777344	+38.82568359	+7.66845703	-61.89697266	+1976	+10.11621094	-3.24755859	-3.08496094	-3.75732422	-13.95263672	+14.26025391	+1936	+7.87500000	-6.64453125	-4.10009766	+21.51123047	+5.58105469	-44.62646484	+1644
+1457970566.00449990	+10.16894531	-4.52197266	-3.65625000	+39.11132813	+7.29492188	-62.05078125	+1988	+10.05468750	-3.41455078	-3.03662109	-4.15283203	-14.06250000	+14.21630859	+1940	+7.81787109	-6.81152344	-4.04736328	+21.66503906	+5.33935547	-44.67041016	+1656
+1457970566.00860000	+10.13818359	-4.59228516	-3.61230469	+39.26513672	+7.03125000	-62.20458984	+2000	+10.02832031	-3.49804688	-2.99707031	-4.32861328	-14.21630859	+14.21630859	+1948	+7.79589844	-6.89062500	-4.01660156	+21.75292969	+5.16357422	-44.71435547	+1664
+1457970566.01280000	+10.10742188	-4.66699219	-3.57275391	+39.35302734	+6.83349609	-62.31445313	+2008	+10.00195313	-3.58154297	-2.96630859	-4.59228516	-14.26025391	+14.21630859	+1952	+7.76953125	-6.97412109	-3.98144531	+21.79687500	+5.00976563	-44.73632813	+1668
+1457970566.01700000	+10.08105469	-4.73291016	-3.53759766	+39.52880859	+6.59179688	-62.38037109	+2012	+9.97119141	-3.66064453	-2.93994141	-4.79003906	-14.32617188	+14.26025391	+1952	+7.74755859	-7.04443359	-3.95068359	+21.92871094	+4.85595703	-44.73632813	+1672
+1457970566.02110000	+10.05468750	-4.80322266	-3.48925781	+39.68261719	+6.30615234	-62.53417969	+2020	+9.94921875	-3.73974609	-2.90039063	-4.98779297	-14.47998047	+14.28222656	+1960	+7.72998047	-7.11914063	-3.91113281	+22.06054688	+4.63623047	-44.78027344	+1676
+1457970566.02530000	+10.02832031	-4.87353516	-3.44531250	+39.77050781	+6.06445313	-62.66601563	+2028	+9.92285156	-3.82324219	-2.86523438	-5.27343750	-14.54589844	+14.32617188	+1964	+7.71240234	-7.19824219	-3.87158203	+22.12646484	+4.41650391	-44.84619141	+1680
+1457970566.02950000	+10.00195313	-4.93945313	-3.40136719	+39.94628906	+5.80078125	-62.75390625	+2032	+9.89648438	-3.89355469	-2.83007813	-5.47119141	-14.61181641	+14.37011719	+1964	+7.69482422	-7.26855469	-3.83642578	+22.28027344	+4.24072266	-44.84619141	+1680
+1457970566.03780010	+9.95361328	-5.06689453	-3.30468750	+40.23193359	+5.25146484	-63.03955078	+2044	+9.84814453	-4.04736328	-2.75097656	-5.93261719	-14.80957031	+14.43603516	+1976	+7.66845703	-7.41357422	-3.74414063	+22.52197266	+3.82324219	-44.97802734	+1688
+1457970566.04200010	+9.93164063	-5.12841797	-3.26074219	+40.45166016	+5.00976563	-63.12744141	+2044	+9.82617188	-4.11767578	-2.71582031	-6.13037109	-14.83154297	+14.50195313	+1976	+7.65527344	-7.47949219	-3.70458984	+22.69775391	+3.62548828	-44.97802734	+1684
+1457970566.04609990	+9.91406250	-5.18554688	-3.20800781	+40.64941406	+4.72412109	-63.28125000	+2048	+9.80859375	-4.18798828	-2.67187500	-6.32812500	-14.94140625	+14.54589844	+1976	+7.64648438	-7.54101563	-3.65625000	+22.87353516	+3.42773438	-45.02197266	+1684
+1457970566.05029990	+9.88769531	-5.24707031	-3.15527344	+40.75927734	+4.50439453	-63.41308594	+2052	+9.78222656	-4.26269531	-2.63232422	-6.61376953	-14.96337891	+14.61181641	+1980	+7.63330078	-7.61132813	-3.60791016	+23.00537109	+3.25195313	-45.06591797	+1684
+1457970566.05450010	+9.87011719	-5.29980469	-3.11132813	+40.97900391	+4.28466797	-63.47900391	+2052	+9.76464844	-4.32861328	-2.59716797	-6.78955078	-14.91943359	+14.69970703	+1980	+7.62011719	-7.67724609	-3.56396484	+23.18115234	+3.12011719	-45.06591797	+1684
+1457970566.05859990	+9.84814453	-5.35253906	-3.05419922	+41.19873047	+4.04296875	-63.63281250	+2052	+9.74707031	-4.39453125	-2.55322266	-6.96533203	-15.00732422	+14.76562500	+1980	+7.61132813	-7.73876953	-3.51562500	+23.35693359	+2.96630859	-45.06591797	+1680
+1457970566.06279990	+9.82617188	-5.41406250	-3.00585938	+41.35253906	+3.82324219	-63.72070313	+2052	+9.72509766	-4.46484375	-2.50927734	-7.25097656	-14.96337891	+14.83154297	+1984	+7.59814453	-7.80468750	-3.46728516	+23.51074219	+2.83447266	-45.08789063	+1680
+1457970566.07110000	+9.79101563	-5.50634766	-2.90478516	+41.83593750	+3.51562500	-63.85253906	+2052	+9.69433594	-4.58349609	-2.42578125	-7.58056641	-14.89746094	+15.00732422	+1984	+7.57177734	-7.92333984	-3.37060547	+23.81835938	+2.72460938	-45.00000000	+1676
+1457970566.07530000	+9.77343750	-5.56347656	-2.85644531	+41.94580078	+3.38378906	-63.89648438	+2052	+9.67675781	-4.64941406	-2.38183594	-7.82226563	-14.80957031	+15.11718750	+1984	+7.56298828	-7.98486328	-3.32666016	+23.95019531	+2.65869141	-44.95605469	+1676
+1457970566.07940010	+9.75585938	-5.60302734	-2.81250000	+42.16552734	+3.29589844	-63.87451172	+2048	+9.66357422	-4.70214844	-2.34667969	-7.97607422	-14.67773438	+15.24902344	+1984	+7.54980469	-8.04199219	-3.27832031	+24.10400391	+2.65869141	-44.84619141	+1672
+1457970566.08360000	+9.73828125	-5.64257813	-2.75537109	+42.38525391	+3.18603516	-63.94042969	+2048	+9.65039063	-4.75488281	-2.29833984	-8.10791016	-14.61181641	+15.35888672	+1984	+7.53222656	-8.09912109	-3.23437500	+24.21386719	+2.65869141	-44.73632813	+1668
+1457970566.08780000	+9.72070313	-5.69531250	-2.70263672	+42.49511719	+3.12011719	-63.96240234	+2048	+9.63281250	-4.81201172	-2.25000000	-8.28369141	-14.52392578	+15.49072266	+1988	+7.51904297	-8.15625000	-3.18603516	+24.32373047	+2.63671875	-44.62646484	+1668
+1457970566.09190010	+9.70751953	-5.73046875	-2.65869141	+42.67089844	+3.07617188	-63.91845703	+2048	+9.62402344	-4.86035156	-2.21044922	-8.39355469	-14.37011719	+15.62255859	+1988	+7.50146484	-8.20898438	-3.14208984	+24.41162109	+2.68066406	-44.47265625	+1664
+1457970566.10030010	+9.68115234	-5.81396484	-2.55322266	+42.93457031	+3.01025391	-63.94042969	+2048	+9.60205078	-4.96142578	-2.10937500	-8.56933594	-14.17236328	+15.86425781	+1992	+7.47070313	-8.31445313	-3.04541016	+24.58740234	+2.72460938	-44.20898438	+1660
+1457970566.10439990	+9.66796875	-5.84912109	-2.50488281	+43.08837891	+3.01025391	-63.89648438	+2048	+9.59326172	-5.00537109	-2.06542969	-8.61328125	-14.04052734	+15.99609375	+1996	+7.45751953	-8.36279297	-3.00146484	+24.67529297	+2.74658203	-44.05517578	+1660
+1457970566.10859990	+9.65478516	-5.88427734	-2.45214844	+43.24218750	+3.01025391	-63.87451172	+2052	+9.58007813	-5.04931641	-2.01708984	-8.63525391	-13.90869141	+16.12792969	+1996	+7.44433594	-8.40673828	-2.95312500	+24.74121094	+2.76855469	-43.87939453	+1656
+1457970566.11279990	+9.64160156	-5.92382813	-2.40380859	+43.30810547	+3.03222656	-63.85253906	+2052	+9.57128906	-5.08886719	-1.96875000	-8.63525391	-13.82080078	+16.23779297	+2000	+7.43115234	-8.45507813	-2.90478516	+24.82910156	+2.79052734	-43.72558594	+1656
+1457970566.11690000	+9.63281250	-5.95898438	-2.35546875	+43.43994141	+3.05419922	-63.80859375	+2056	+9.56250000	-5.12402344	-1.92041016	-8.59130859	-13.71093750	+16.36962891	+2004	+7.42236328	-8.49902344	-2.85644531	+24.93896484	+2.81250000	-43.57177734	+1652
+1457970566.12109990	+9.62402344	-5.98974609	-2.30273438	+43.57177734	+3.07617188	-63.76464844	+2056	+9.55371094	-5.16357422	-1.87207031	-8.54736328	-13.57910156	+16.47949219	+2008	+7.41357422	-8.53857422	-2.80371094	+25.02685547	+2.81250000	-43.41796875	+1652
+1457970566.12529990	+9.61083984	-6.02490234	-2.25000000	+43.65966797	+3.09814453	-63.74267578	+2060	+9.54492188	-5.19873047	-1.82373047	-8.48144531	-13.49121094	+16.56738281	+2008	+7.40478516	-8.58251953	-2.74658203	+25.13671875	+2.81250000	-43.30810547	+1648
+1457970566.12940000	+9.60205078	-6.05126953	-2.20166016	+43.79150391	+3.14208984	-63.67675781	+2060	+9.53613281	-5.22949219	-1.77099609	-8.39355469	-13.38134766	+16.67724609	+2012	+7.40039063	-8.61767578	-2.69384766	+25.26855469	+2.81250000	-43.17626953	+1648
+1457970566.13770010	+9.58447266	-6.11279297	-2.10058594	+44.03320313	+3.20800781	-63.56689453	+2064	+9.51855469	-5.29541016	-1.67431641	-8.17382813	-13.18359375	+16.85302734	+2012	+7.39599609	-8.69238281	-2.57958984	+25.55419922	+2.79052734	-42.95654297	+1644
+1457970566.14190010	+9.57568359	-6.13916016	-2.05224609	+44.18701172	+3.25195313	-63.50097656	+2064	+9.50976563	-5.32177734	-1.62597656	-8.02001953	-13.05175781	+16.94091797	+2012	+7.39160156	-8.72314453	-2.52246094	+25.72998047	+2.79052734	-42.82470703	+1640
+1457970566.14610000	+9.56689453	-6.16552734	-2.00390625	+44.34082031	+3.29589844	-63.43505859	+2060	+9.50537109	-5.34375000	-1.58203125	-7.86621094	-12.91992188	+17.02880859	+2012	+7.39160156	-8.75390625	-2.46533203	+25.90576172	+2.79052734	-42.69287109	+1636
+1457970566.15019990	+9.55810547	-6.19189453	-1.95556641	+44.47265625	+3.33984375	-63.34716797	+2060	+9.49218750	-5.37451172	-1.53369141	-7.73437500	-12.78808594	+17.09472656	+2012	+7.39160156	-8.78466797	-2.40820313	+26.08154297	+2.79052734	-42.60498047	+1628
+1457970566.15440010	+9.55371094	-6.21386719	-1.91162109	+44.62646484	+3.40576172	-63.23730469	+2056	+9.48779297	-5.39208984	-1.48974609	-7.55859375	-12.63427734	+17.18261719	+2008	+7.39160156	-8.81103516	-2.34667969	+26.27929688	+2.79052734	-42.47314453	+1624
+1457970566.15860010	+9.54492188	-6.23583984	-1.86328125	+44.80224609	+3.42773438	-63.12744141	+2052	+9.47900391	-5.41406250	-1.44580078	-7.40478516	-12.48046875	+17.27050781	+2004	+7.39599609	-8.83740234	-2.28955078	+26.47705078	+2.79052734	-42.36328125	+1620
+1457970566.16689990	+9.53173828	-6.27539063	-1.77099609	+45.06591797	+3.55957031	-62.92968750	+2044	+9.46582031	-5.45800781	-1.35351563	-7.11914063	-12.15087891	+17.46826172	+1996	+7.39599609	-8.88574219	-2.17089844	+26.82861328	+2.83447266	-42.16552734	+1608
+1457970566.17109990	+9.52294922	-6.29296875	-1.72705078	+45.24169922	+3.62548828	-62.79785156	+2036	+9.45703125	-5.47119141	-1.31396484	-6.94335938	-11.97509766	+17.55615234	+1992	+7.39160156	-8.91210938	-2.11816406	+27.00439453	+2.87841797	-41.98974609	+1600
+1457970566.17520000	+9.51855469	-6.31494141	-1.68310547	+45.35156250	+3.69140625	-62.68798828	+2032	+9.45263672	-5.49316406	-1.27001953	-6.83349609	-11.79931641	+17.66601563	+1992	+7.39160156	-8.93408203	-2.06542969	+27.15820313	+2.92236328	-41.85791016	+1596
+1457970566.17940000	+9.50976563	-6.32812500	-1.63916016	+45.50537109	+3.75732422	-62.57812500	+2024	+9.44384766	-5.50634766	-1.23046875	-6.65771484	-11.60156250	+17.75390625	+1988	+7.39160156	-8.95605469	-2.00830078	+27.31201172	+2.94433594	-41.74804688	+1588
+1457970566.18359990	+9.50537109	-6.34130859	-1.59960938	+45.65917969	+3.80126953	-62.42431641	+2016	+9.43945313	-5.52392578	-1.19091797	-6.50390625	-11.40380859	+17.88574219	+1984	+7.38720703	-8.97802734	-1.95996094	+27.46582031	+2.96630859	-41.57226563	+1580
+1457970566.18770000	+9.49658203	-6.35888672	-1.55566406	+45.76904297	+3.88916016	-62.33642578	+2012	+9.43066406	-5.53710938	-1.15136719	-6.37207031	-11.22802734	+17.97363281	+1980	+7.38281250	-9.00000000	-1.91162109	+27.57568359	+3.01025391	-41.44042969	+1572
+1457970566.19190000	+9.49218750	-6.37207031	-1.51171875	+45.90087891	+3.95507813	-62.27050781	+2004	+9.42626953	-5.55029297	-1.10742188	-6.21826172	-11.07421875	+18.08349609	+1976	+7.37402344	-9.02197266	-1.85888672	+27.68554688	+3.03222656	-41.35253906	+1568
+1457970566.20020010	+9.47900391	-6.39404297	-1.43261719	+46.16455078	+4.10888672	-62.07275391	+1992	+9.41308594	-5.57666016	-1.03271484	-5.93261719	-10.74462891	+18.28125000	+1972	+7.36083984	-9.06152344	-1.77539063	+27.88330078	+3.09814453	-41.04492188	+1556
+1457970566.20860000	+9.46582031	-6.41601563	-1.35791016	+46.42822266	+4.24072266	-61.91894531	+1984	+9.40429688	-5.59863281	-0.96240234	-5.64697266	-10.41503906	+18.45703125	+1968	+7.34326172	-9.10107422	-1.69189453	+28.03710938	+3.14208984	-40.82519531	+1544
+1457970566.21269990	+9.46142578	-6.42041016	-1.31835938	+46.58203125	+4.32861328	-61.87500000	+1980	+9.39550781	-5.60742188	-0.92724609	-5.49316406	-10.28320313	+18.52294922	+1964	+7.33007813	-9.12304688	-1.65234375	+28.12500000	+3.16406250	-40.71533203	+1540
+1457970566.21690010	+9.45263672	-6.42919922	-1.27880859	+46.73583984	+4.39453125	-61.85302734	+1980	+9.39111328	-5.61621094	-0.88769531	-5.31738281	-10.17333984	+18.56689453	+1964	+7.32568359	-9.14062500	-1.61279297	+28.23486328	+3.16406250	-40.67138672	+1540
+1457970566.22100000	+9.44384766	-6.43798828	-1.25244141	+46.88964844	+4.48242188	-61.74316406	+1980	+9.38232422	-5.62060547	-0.86132813	-5.16357422	-9.97558594	+18.65478516	+1960	+7.31689453	-9.15820313	-1.57763672	+28.34472656	+3.18603516	-40.53955078	+1532
+1457970566.22519990	+9.43505859	-6.43798828	-1.21728516	+47.08740234	+4.57031250	-61.72119141	+1980	+9.37353516	-5.62939453	-0.82617188	-4.98779297	-9.86572266	+18.69873047	+1956	+7.30810547	-9.17578125	-1.54248047	+28.45458984	+3.20800781	-40.47363281	+1532
+1457970566.23350000	+9.41748047	-6.45117188	-1.15576172	+47.41699219	+4.74609375	-61.61132813	+1988	+9.35595703	-5.64257813	-0.76904297	-4.68017578	-9.60205078	+18.78662109	+1952	+7.29052734	-9.20654297	-1.47216797	+28.67431641	+3.25195313	-40.34179688	+1528
+1457970566.23770000	+9.41308594	-6.45556641	-1.12939453	+47.61474609	+4.83398438	-61.54541016	+1988	+9.34716797	-5.64697266	-0.74267578	-4.52636719	-9.47021484	+18.80859375	+1952	+7.28173828	-9.22412109	-1.43701172	+28.80615234	+3.29589844	-40.29785156	+1524
+1457970566.24190000	+9.40429688	-6.45996094	-1.09863281	+47.81250000	+4.89990234	-61.50146484	+1992	+9.33837891	-5.65136719	-0.71191406	-4.37255859	-9.36035156	+18.83056641	+1952	+7.27734375	-9.23730469	-1.39746094	+28.95996094	+3.33984375	-40.27587891	+1524
+1457970566.24600010	+9.39550781	-6.46435547	-1.08105469	+48.01025391	+4.98779297	-61.39160156	+1996	+9.32958984	-5.65576172	-0.69433594	-4.21875000	-9.16259766	+18.89648438	+1948	+7.27294922	-9.25048828	-1.36669922	+29.09179688	+3.36181641	-40.20996094	+1520
+1457970566.25020000	+9.38671875	-6.46435547	-1.05468750	+48.20800781	+5.09765625	-61.32568359	+2000	+9.32080078	-5.66015625	-0.67236328	-4.08691406	-9.03076172	+18.89648438	+1948	+7.27294922	-9.25927734	-1.33593750	+29.26757813	+3.42773438	-40.18798828	+1516
+1457970566.25440000	+9.37792969	-6.46875000	-1.03271484	+48.38378906	+5.16357422	-61.28173828	+2008	+9.31201172	-5.66015625	-0.64599609	-3.93310547	-8.96484375	+18.89648438	+1952	+7.26855469	-9.26806641	-1.30078125	+29.42138672	+3.44970703	-40.18798828	+1512
+1457970566.26270010	+9.36035156	-6.47314453	-0.99755859	+48.75732422	+5.31738281	-61.14990234	+2020	+9.29882813	-5.66894531	-0.61523438	-3.69140625	-8.70117188	+18.89648438	+1956	+7.26855469	-9.28125000	-1.23925781	+29.77294922	+3.53759766	-40.18798828	+1512
+1457970566.26690010	+9.35595703	-6.47753906	-0.97558594	+48.91113281	+5.40527344	-61.12792969	+2028	+9.29003906	-5.66894531	-0.59326172	-3.58154297	-8.63525391	+18.87451172	+1960	+7.26855469	-9.29003906	-1.19970703	+29.92675781	+3.58154297	-40.25390625	+1512
+1457970566.27099990	+9.34716797	-6.47753906	-0.96240234	+49.08691406	+5.47119141	-61.01806641	+2036	+9.28125000	-5.67333984	-0.58886719	-3.49365234	-8.48144531	+18.89648438	+1960	+7.26855469	-9.29443359	-1.17773438	+30.05859375	+3.60351563	-40.23193359	+1512
+1457970566.27519990	+9.33837891	-6.48632813	-0.94921875	+49.19677734	+5.55908203	-60.99609375	+2044	+9.27246094	-5.67773438	-0.57128906	-3.42773438	-8.41552734	+18.83056641	+1964	+7.26855469	-9.30322266	-1.15136719	+30.19042969	+3.66943359	-40.23193359	+1512
+1457970566.27940010	+9.33398438	-6.48632813	-0.93164063	+49.32861328	+5.60302734	-61.01806641	+2052	+9.26806641	-5.67773438	-0.55371094	-3.33984375	-8.41552734	+18.76464844	+1968	+7.26855469	-9.30761719	-1.12060547	+30.32226563	+3.69140625	-40.36376953	+1516
+1457970566.28350000	+9.32958984	-6.49072266	-0.92724609	+49.46044922	+5.66894531	-60.95214844	+2060	+9.26367188	-5.67773438	-0.55371094	-3.25195313	-8.28369141	+18.76464844	+1968	+7.27294922	-9.31201172	-1.10302734	+30.43212891	+3.69140625	-40.34179688	+1516
+1457970566.29189990	+9.31640625	-6.49951172	-0.90527344	+49.61425781	+5.80078125	-61.01806641	+2076	+9.25048828	-5.68652344	-0.53613281	-3.14208984	-8.28369141	+18.54492188	+1976	+7.26855469	-9.32519531	-1.05908203	+30.60791016	+3.75732422	-40.49560547	+1520
+1457970566.29600000	+9.31201172	-6.49951172	-0.90087891	+49.72412109	+5.86669922	-60.97412109	+2084	+9.24609375	-5.69091797	-0.53613281	-3.09814453	-8.21777344	+18.47900391	+1980	+7.26855469	-9.32958984	-1.05029297	+30.67382813	+3.80126953	-40.53955078	+1524
+1457970566.30020000	+9.30761719	-6.50830078	-0.89648438	+49.76806641	+5.95458984	-61.01806641	+2092	+9.23730469	-5.69531250	-0.53173828	-3.07617188	-8.21777344	+18.34716797	+1980	+7.26855469	-9.33398438	-1.03271484	+30.73974609	+3.86718750	-40.60546875	+1528
+1457970566.30430010	+9.29882813	-6.51269531	-0.88769531	+49.83398438	+6.04248047	-61.08398438	+2100	+9.23291016	-5.70410156	-0.53173828	-3.05419922	-8.21777344	+18.21533203	+1984	+7.25976563	-9.34277344	-1.01953125	+30.73974609	+3.91113281	-40.71533203	+1532
+1457970566.30850010	+9.29443359	-6.51708984	-0.89208984	+49.87792969	+6.13037109	-61.04003906	+2104	+9.22851563	-5.70849609	-0.53613281	-3.03222656	-8.12988281	+18.12744141	+1988	+7.25537109	-9.35156250	-1.01513672	+30.73974609	+3.97705078	-40.69335938	+1532
+1457970566.31270000	+9.29003906	-6.52148438	-0.89648438	+49.92187500	+6.24023438	-61.04003906	+2108	+9.22412109	-5.71289063	-0.54052734	-2.98828125	-8.08593750	+17.97363281	+1988	+7.24658203	-9.36035156	-1.01513672	+30.73974609	+4.06494141	-40.71533203	+1532
+1457970566.31680010	+9.28125000	-6.52587891	-0.89648438	+49.96582031	+6.32812500	-61.06201172	+2112	+9.21972656	-5.71728516	-0.54052734	-2.98828125	-8.06396484	+17.84179688	+1988	+7.23779297	-9.36914063	-1.01074219	+30.73974609	+4.15283203	-40.73730469	+1536
+1457970566.32520010	+9.27246094	-6.53027344	-0.90087891	+50.07568359	+6.54785156	-61.06201172	+2120	+9.20654297	-5.72167969	-0.55371094	-2.94433594	-7.95410156	+17.62207031	+1992	+7.22021484	-9.38232422	-1.01074219	+30.71777344	+4.35058594	-40.73730469	+1536
+1457970566.32929990	+9.26367188	-6.53466797	-0.90527344	+50.09765625	+6.65771484	-61.04003906	+2124	+9.20214844	-5.73046875	-0.55810547	-2.92236328	-7.86621094	+17.51220703	+1992	+7.20703125	-9.39111328	-1.01513672	+30.67382813	+4.46044922	-40.69335938	+1540
+1457970566.33349990	+9.25488281	-6.53906250	-0.90966797	+50.11962891	+6.76757813	-61.01806641	+2124	+9.19335938	-5.73486328	-0.56250000	-2.92236328	-7.82226563	+17.38037109	+1992	+7.19384766	-9.39990234	-1.01513672	+30.62988281	+4.61425781	-40.67138672	+1540
+1457970566.33769990	+9.25048828	-6.53906250	-0.91406250	+50.16357422	+6.85546875	-60.97412109	+2124	+9.18896484	-5.73486328	-0.56689453	-2.90039063	-7.71240234	+17.31445313	+1988	+7.18066406	-9.40429688	-1.01953125	+30.62988281	+4.72412109	-40.62744141	+1540
+1457970566.34180000	+9.24169922	-6.54345703	-0.92285156	+50.18554688	+6.96533203	-60.90820313	+2124	+9.18457031	-5.73925781	-0.57568359	-2.90039063	-7.60253906	+17.24853516	+1988	+7.17187500	-9.40869141	-1.02392578	+30.60791016	+4.85595703	-40.56152344	+1540
+1457970566.34600000	+9.23291016	-6.54345703	-0.92724609	+50.20751953	+7.05322266	-60.86425781	+2124	+9.17578125	-5.74365234	-0.58007813	-2.90039063	-7.53662109	+17.18261719	+1984	+7.15869141	-9.41308594	-1.02832031	+30.56396484	+4.98779297	-40.49560547	+1540
+1457970566.35430000	+9.21972656	-6.54345703	-0.93603516	+50.27343750	+7.18505859	-60.73242188	+2116	+9.16259766	-5.74365234	-0.58886719	-2.87841797	-7.36083984	+17.11669922	+1976	+7.13671875	-9.41748047	-1.03710938	+30.58593750	+5.20751953	-40.31982422	+1540
+1457970566.35850000	+9.21093750	-6.54345703	-0.93603516	+50.29541016	+7.25097656	-60.68847656	+2116	+9.15380859	-5.74365234	-0.58886719	-2.87841797	-7.31689453	+17.09472656	+1972	+7.12792969	-9.41748047	-1.03710938	+30.58593750	+5.31738281	-40.27587891	+1540
+1457970566.36270000	+9.20654297	-6.54785156	-0.94042969	+50.31738281	+7.31689453	-60.64453125	+2112	+9.14941406	-5.74365234	-0.59326172	-2.87841797	-7.25097656	+17.07275391	+1968	+7.12353516	-9.41748047	-1.03271484	+30.60791016	+5.36132813	-40.25390625	+1536
+1457970566.36680010	+9.19775391	-6.54785156	-0.94482422	+50.33935547	+7.36083984	-60.57861328	+2108	+9.14062500	-5.74804688	-0.59326172	-2.87841797	-7.18505859	+17.07275391	+1964	+7.11474609	-9.41748047	-1.03271484	+30.62988281	+5.44921875	-40.18798828	+1536
+1457970566.37100010	+9.18896484	-6.54785156	-0.94482422	+50.33935547	+7.40478516	-60.53466797	+2104	+9.13623047	-5.74804688	-0.59765625	-2.87841797	-7.14111328	+17.05078125	+1960	+7.10595703	-9.41748047	-1.03271484	+30.65185547	+5.53710938	-40.14404297	+1532
+1457970566.37509990	+9.18017578	-6.54785156	-0.94921875	+50.33935547	+7.44873047	-60.44677734	+2100	+9.12744141	-5.74804688	-0.59765625	-2.90039063	-7.07519531	+17.05078125	+1952	+7.10156250	-9.41308594	-1.02832031	+30.67382813	+5.60302734	-40.10009766	+1532
+1457970566.38350010	+9.16259766	-6.54785156	-0.95361328	+50.33935547	+7.53662109	-60.31494141	+2096	+9.11425781	-5.74804688	-0.60205078	-2.92236328	-6.96533203	+17.07275391	+1940	+7.08837891	-9.40429688	-1.02392578	+30.73974609	+5.73486328	-39.99023438	+1528
+1457970566.38759990	+9.15820313	-6.54785156	-0.95800781	+50.33935547	+7.58056641	-60.22705078	+2092	+9.10546875	-5.74804688	-0.60205078	-2.94433594	-6.89941406	+17.07275391	+1936	+7.08398438	-9.39990234	-1.01953125	+30.78369141	+5.80078125	-39.92431641	+1524
+1457970566.39179990	+9.14941406	-6.54785156	-0.95800781	+50.31738281	+7.62451172	-60.16113281	+2088	+9.09667969	-5.74365234	-0.60205078	-2.96630859	-6.85546875	+17.07275391	+1932	+7.07958984	-9.39550781	-1.01953125	+30.80566406	+5.88867188	-39.88037109	+1524
+1457970566.39599990	+9.14062500	-6.54785156	-0.96240234	+50.31738281	+7.64648438	-60.09521484	+2084	+9.08789063	-5.74804688	-0.60644531	-2.98828125	-6.81152344	+17.09472656	+1924	+7.07519531	-9.39111328	-1.01513672	+30.84960938	+5.95458984	-39.83642578	+1524
+1457970566.40010000	+9.13183594	-6.54785156	-0.96679688	+50.31738281	+7.69042969	-60.02929688	+2084	+9.08349609	-5.74804688	-0.60644531	-2.98828125	-6.74560547	+17.09472656	+1920	+7.06640625	-9.38671875	-1.00634766	+30.89355469	+6.02050781	-39.81445313	+1524
+1457970566.40430000	+9.12304688	-6.55224609	-0.96679688	+50.29541016	+7.75634766	-59.96337891	+2080	+9.07470703	-5.74804688	-0.60644531	-3.01025391	-6.67968750	+17.09472656	+1912	+7.06201172	-9.38671875	-1.00195313	+30.91552734	+6.10839844	-39.79248047	+1524
+1457970566.40850000	+9.11425781	-6.55224609	-0.97558594	+50.29541016	+7.80029297	-59.87548828	+2080	+9.06591797	-5.74804688	-0.61083984	-3.05419922	-6.61376953	+17.09472656	+1908	+7.05322266	-9.38232422	-1.00195313	+30.93750000	+6.17431641	-39.72656250	+1524
+1457970566.41680000	+9.09228516	-6.55224609	-0.98437500	+50.31738281	+7.91015625	-59.69970703	+2072	+9.04394531	-5.74804688	-0.61523438	-3.05419922	-6.48193359	+17.09472656	+1896	+7.03564453	-9.37353516	-0.99755859	+31.00341797	+6.35009766	-39.63867188	+1524
+1457970566.42100000	+9.08349609	-6.55224609	-0.98876953	+50.33935547	+7.95410156	-59.61181641	+2068	+9.03515625	-5.74804688	-0.61962891	-3.05419922	-6.39404297	+17.07275391	+1892	+7.02685547	-9.37353516	-0.99755859	+31.04736328	+6.43798828	-39.57275391	+1524
+1457970566.42510010	+9.07031250	-6.55224609	-0.98876953	+50.40527344	+8.02001953	-59.54589844	+2064	+9.02197266	-5.74804688	-0.61962891	-3.01025391	-6.32812500	+17.07275391	+1884	+7.01806641	-9.36914063	-0.99755859	+31.06933594	+6.52587891	-39.50683594	+1524
+1457970566.42930010	+9.06152344	-6.55224609	-0.99316406	+50.44921875	+8.06396484	-59.47998047	+2060	+9.00878906	-5.74804688	-0.62402344	-2.98828125	-6.26220703	+17.05078125	+1880	+7.00488281	-9.36914063	-0.99755859	+31.09130859	+6.61376953	-39.46289063	+1528
+1457970566.43350010	+9.04833984	-6.55224609	-0.99755859	+50.49316406	+8.10791016	-59.43603516	+2052	+9.00000000	-5.74804688	-0.62841797	-2.96630859	-6.19628906	+17.00683594	+1872	+6.99169922	-9.36914063	-1.00195313	+31.13525391	+6.70166016	-39.39697266	+1528
+1457970566.43759990	+9.03955078	-6.54785156	-1.00195313	+50.55908203	+8.17382813	-59.34814453	+2048	+8.98681641	-5.74804688	-0.62841797	-2.90039063	-6.13037109	+16.98486328	+1864	+6.97851563	-9.36914063	-1.00634766	+31.15722656	+6.81152344	-39.30908203	+1528
+1457970566.44180010	+9.02636719	-6.54785156	-1.00195313	+50.64697266	+8.19580078	-59.28222656	+2040	+8.97802734	-5.74804688	-0.62841797	-2.83447266	-6.06445313	+16.94091797	+1852	+6.96533203	-9.37353516	-1.00634766	+31.17919922	+6.89941406	-39.24316406	+1528
+1457970566.45009990	+9.00439453	-6.54345703	-1.00634766	+50.77880859	+8.28369141	-59.15039063	+2024	+8.95166016	-5.74365234	-0.63281250	-2.72460938	-5.95458984	+16.87500000	+1836	+6.93896484	-9.37353516	-1.01953125	+31.24511719	+7.07519531	-39.06738281	+1532
+1457970566.45429990	+8.99560547	-6.53906250	-1.01074219	+50.86669922	+8.30566406	-59.10644531	+2016	+8.94287109	-5.73925781	-0.63281250	-2.65869141	-5.88867188	+16.83105469	+1824	+6.92578125	-9.37792969	-1.02392578	+31.28906250	+7.14111328	-38.97949219	+1532
+1457970566.45840000	+8.98681641	-6.53466797	-1.01074219	+50.97656250	+8.32763672	-59.08447266	+2004	+8.93408203	-5.73925781	-0.63281250	-2.57080078	-5.84472656	+16.78710938	+1816	+6.91259766	-9.37792969	-1.02832031	+31.31103516	+7.22900391	-38.91357422	+1532
+1457970566.46260000	+8.97363281	-6.53466797	-1.01074219	+50.99853516	+8.34960938	-59.01855469	+1996	+8.92529297	-5.73925781	-0.63281250	-2.54882813	-5.80078125	+16.74316406	+1804	+6.90380859	-9.37792969	-1.03271484	+31.35498047	+7.31689453	-38.82568359	+1532
+1457970566.46680000	+8.96484375	-6.53027344	-1.01074219	+51.08642578	+8.39355469	-58.97460938	+1988	+8.91650391	-5.73486328	-0.63720703	-2.46093750	-5.73486328	+16.67724609	+1796	+6.89062500	-9.37792969	-1.03710938	+31.37695313	+7.40478516	-38.75976563	+1528
+1457970566.47090010	+8.96044922	-6.53027344	-1.01513672	+51.15234375	+8.41552734	-58.90869141	+1976	+8.91210938	-5.73486328	-0.63720703	-2.39501953	-5.69091797	+16.63330078	+1784	+6.88183594	-9.38232422	-1.04150391	+31.39892578	+7.47070313	-38.69384766	+1528
+1457970566.47930000	+8.94726563	-6.52587891	-1.01513672	+51.21826172	+8.45947266	-58.82080078	+1956	+8.89453125	-5.73486328	-0.63720703	-2.32910156	-5.60302734	+16.54541016	+1764	+6.86865234	-9.38232422	-1.04150391	+31.46484375	+7.60253906	-38.58398438	+1520
+1457970566.48340010	+8.94287109	-6.52587891	-1.01513672	+51.28417969	+8.45947266	-58.75488281	+1948	+8.89453125	-5.73046875	-0.63720703	-2.26318359	-5.55908203	+16.52343750	+1756	+6.86425781	-9.38232422	-1.04589844	+31.48681641	+7.66845703	-38.51806641	+1516
+1457970566.48760010	+8.93847656	-6.52587891	-1.01953125	+51.28417969	+8.48144531	-58.73291016	+1940	+8.88574219	-5.73486328	-0.63720703	-2.26318359	-5.51513672	+16.47949219	+1748	+6.85986328	-9.38232422	-1.04589844	+31.50878906	+7.73437500	-38.47412109	+1512
+1457970566.49180010	+8.93408203	-6.52587891	-1.01953125	+51.30615234	+8.48144531	-58.68896484	+1928	+8.88134766	-5.73046875	-0.63720703	-2.21923828	-5.49316406	+16.45751953	+1736	+6.85986328	-9.37792969	-1.04150391	+31.55273438	+7.77832031	-38.45214844	+1508
+1457970566.49589990	+8.93408203	-6.52587891	-1.01953125	+51.32812500	+8.48144531	-58.64501953	+1920	+8.88134766	-5.73046875	-0.63720703	-2.17529297	-5.49316406	+16.41357422	+1728	+6.85546875	-9.37792969	-1.04150391	+31.57470703	+7.82226563	-38.43017578	+1504
+1457970566.50009990	+8.93408203	-6.52587891	-1.01953125	+51.30615234	+8.48144531	-58.62304688	+1912	+8.88134766	-5.73486328	-0.63720703	-2.19726563	-5.47119141	+16.41357422	+1720	+6.85986328	-9.37792969	-1.03710938	+31.59667969	+7.86621094	-38.43017578	+1500
+1457970566.50430010	+8.93408203	-6.52587891	-1.01953125	+51.30615234	+8.48144531	-58.60107422	+1904	+8.88134766	-5.73486328	-0.63720703	-2.17529297	-5.47119141	+16.39160156	+1712	+6.85986328	-9.37353516	-1.03271484	+31.61865234	+7.88818359	-38.43017578	+1500
+1457970566.50840000	+8.93408203	-6.52587891	-1.01953125	+51.32812500	+8.48144531	-58.57910156	+1896	+8.88134766	-5.73046875	-0.63720703	-2.15332031	-5.47119141	+16.39160156	+1704	+6.86425781	-9.37353516	-1.02832031	+31.64062500	+7.93212891	-38.43017578	+1500
+1457970566.51679990	+8.93408203	-6.52587891	-1.01953125	+51.30615234	+8.45947266	-58.53515625	+1884	+8.87695313	-5.73486328	-0.63720703	-2.15332031	-5.47119141	+16.39160156	+1684	+6.86865234	-9.36914063	-1.01953125	+31.68457031	+7.97607422	-38.45214844	+1496
+1457970566.52090000	+8.93408203	-6.52587891	-1.01953125	+51.30615234	+8.45947266	-58.51318359	+1876	+8.88134766	-5.73486328	-0.63720703	-2.15332031	-5.47119141	+16.39160156	+1680	+6.87304688	-9.36914063	-1.01513672	+31.70654297	+7.97607422	-38.45214844	+1496
+1457970566.52510000	+8.93847656	-6.53027344	-1.01953125	+51.30615234	+8.43750000	-58.51318359	+1872	+8.88134766	-5.73486328	-0.63720703	-2.13134766	-5.49316406	+16.39160156	+1672	+6.87304688	-9.36474609	-1.01074219	+31.72851563	+7.99804688	-38.45214844	+1496
+1457970566.52920010	+8.93847656	-6.53027344	-1.01953125	+51.30615234	+8.43750000	-58.51318359	+1864	+8.88134766	-5.73486328	-0.63720703	-2.13134766	-5.49316406	+16.39160156	+1664	+6.87744141	-9.36474609	-1.00634766	+31.72851563	+7.99804688	-38.47412109	+1496
+1457970566.53340010	+8.93847656	-6.53027344	-1.01953125	+51.30615234	+8.41552734	-58.51318359	+1860	+8.88134766	-5.73486328	-0.63281250	-2.13134766	-5.51513672	+16.39160156	+1660	+6.88183594	-9.36474609	-1.00195313	+31.75048828	+8.02001953	-38.49609375	+1496
+1457970566.53760000	+8.93847656	-6.53027344	-1.01513672	+51.30615234	+8.39355469	-58.51318359	+1856	+8.88134766	-5.73486328	-0.63281250	-2.10937500	-5.53710938	+16.36962891	+1656	+6.88183594	-9.36035156	-1.00195313	+31.75048828	+8.02001953	-38.49609375	+1492
+1457970566.54169990	+8.94287109	-6.53027344	-1.01513672	+51.30615234	+8.39355469	-58.51318359	+1852	+8.88134766	-5.73486328	-0.63281250	-2.10937500	-5.55908203	+16.36962891	+1648	+6.88623047	-9.36035156	-0.99755859	+31.75048828	+8.02001953	-38.51806641	+1492
+1457970566.55010010	+8.94287109	-6.53027344	-1.01513672	+51.30615234	+8.37158203	-58.51318359	+1844	+8.88574219	-5.73486328	-0.63281250	-2.10937500	-5.58105469	+16.36962891	+1640	+6.88623047	-9.36035156	-0.99316406	+31.75048828	+8.04199219	-38.54003906	+1492
+1457970566.55419990	+8.94287109	-6.53027344	-1.01513672	+51.30615234	+8.37158203	-58.51318359	+1844	+8.88574219	-5.73486328	-0.63281250	-2.08740234	-5.58105469	+16.36962891	+1636	+6.89062500	-9.36035156	-0.99316406	+31.75048828	+8.04199219	-38.54003906	+1492
+1457970566.55839990	+8.94287109	-6.53027344	-1.01513672	+51.30615234	+8.34960938	-58.51318359	+1840	+8.88574219	-5.73486328	-0.62841797	-2.08740234	-5.60302734	+16.34765625	+1632	+6.89062500	-9.36035156	-0.99316406	+31.75048828	+8.04199219	-38.54003906	+1492
+1457970566.56259990	+8.94287109	-6.52587891	-1.01513672	+51.30615234	+8.34960938	-58.51318359	+1836	+8.88574219	-5.73486328	-0.62841797	-2.08740234	-5.60302734	+16.34765625	+1628	+6.89062500	-9.36035156	-0.99316406	+31.75048828	+8.04199219	-38.54003906	+1488
+1457970566.56670000	+8.94287109	-6.52587891	-1.01513672	+51.30615234	+8.34960938	-58.51318359	+1832	+8.88574219	-5.73046875	-0.62841797	-2.08740234	-5.62500000	+16.34765625	+1624	+6.89062500	-9.36035156	-0.99316406	+31.75048828	+8.04199219	-38.54003906	+1488
+1457970566.57090000	+8.94726563	-6.52587891	-1.01074219	+51.30615234	+8.32763672	-58.53515625	+1832	+8.88574219	-5.73046875	-0.62841797	-2.06542969	-5.62500000	+16.32568359	+1620	+6.89062500	-9.36035156	-0.99316406	+31.72851563	+8.04199219	-38.54003906	+1488
+1457970566.57509990	+8.94726563	-6.52587891	-1.01074219	+51.30615234	+8.32763672	-58.53515625	+1828	+8.88574219	-5.73046875	-0.62841797	-2.06542969	-5.62500000	+16.32568359	+1616	+6.89062500	-9.36035156	-0.99316406	+31.72851563	+8.04199219	-38.54003906	+1488
+1457970566.58340000	+8.94726563	-6.52587891	-1.01074219	+51.30615234	+8.32763672	-58.53515625	+1824	+8.88574219	-5.73046875	-0.62841797	-2.06542969	-5.64697266	+16.30371094	+1612	+6.88623047	-9.36474609	-0.99316406	+31.72851563	+8.04199219	-38.54003906	+1484
+1457970566.58760000	+8.94726563	-6.52587891	-1.01074219	+51.30615234	+8.32763672	-58.53515625	+1824	+8.88574219	-5.73046875	-0.62841797	-2.06542969	-5.64697266	+16.28173828	+1608	+6.88623047	-9.36474609	-0.99316406	+31.72851563	+8.04199219	-38.54003906	+1484
+1457970566.59170010	+8.94726563	-6.52587891	-1.01074219	+51.30615234	+8.30566406	-58.53515625	+1820	+8.89013672	-5.73046875	-0.62841797	-2.04345703	-5.66894531	+16.25976563	+1604	+6.88623047	-9.36474609	-0.99755859	+31.70654297	+8.04199219	-38.54003906	+1484
+1457970566.59590010	+8.94726563	-6.52587891	-1.01074219	+51.30615234	+8.30566406	-58.53515625	+1820	+8.89013672	-5.73046875	-0.62841797	-2.04345703	-5.66894531	+16.23779297	+1604	+6.88623047	-9.36474609	-0.99755859	+31.70654297	+8.04199219	-38.56201172	+1484
+1457970566.60010000	+8.94726563	-6.52587891	-1.00634766	+51.30615234	+8.30566406	-58.53515625	+1816	+8.89013672	-5.73046875	-0.62402344	-2.02148438	-5.69091797	+16.17187500	+1600	+6.88623047	-9.36474609	-0.99755859	+31.70654297	+8.04199219	-38.56201172	+1484
+1457970566.60840010	+8.94726563	-6.52587891	-1.00634766	+51.28417969	+8.30566406	-58.55712891	+1812	+8.89013672	-5.73046875	-0.62402344	-2.02148438	-5.73486328	+16.08398438	+1596	+6.88623047	-9.36474609	-0.99755859	+31.70654297	+8.04199219	-38.56201172	+1484
+1457970566.61250000	+8.94726563	-6.52587891	-1.00634766	+51.28417969	+8.28369141	-58.55712891	+1812	+8.89013672	-5.73046875	-0.62402344	-1.99951172	-5.75683594	+16.01806641	+1596	+6.88623047	-9.36474609	-0.99755859	+31.68457031	+8.04199219	-38.56201172	+1484
+1457970566.62089990	+8.94726563	-6.52587891	-1.00195313	+51.26220703	+8.28369141	-58.55712891	+1808	+8.89013672	-5.73046875	-0.62402344	-1.97753906	-5.82275391	+15.88623047	+1592	+6.88183594	-9.36474609	-0.99755859	+31.68457031	+8.04199219	-38.58398438	+1480
+1457970566.62500000	+8.94726563	-6.52587891	-1.00195313	+51.26220703	+8.26171875	-58.57910156	+1808	+8.89013672	-5.73046875	-0.62402344	-1.95556641	-5.84472656	+15.84228516	+1592	+6.88183594	-9.36474609	-0.99755859	+31.68457031	+8.04199219	-38.60595703	+1480
+1457970566.62920000	+8.94726563	-6.52587891	-1.00195313	+51.24023438	+8.26171875	-58.57910156	+1808	+8.89013672	-5.73046875	-0.62402344	-1.95556641	-5.86669922	+15.77636719	+1588	+6.88183594	-9.36474609	-0.99755859	+31.68457031	+8.04199219	-38.62792969	+1480
+1457970566.63750000	+8.94726563	-6.52587891	-1.00195313	+51.21826172	+8.23974609	-58.60107422	+1804	+8.89453125	-5.73046875	-0.61962891	-1.95556641	-5.93261719	+15.71044922	+1588	+6.88623047	-9.36474609	-0.99755859	+31.68457031	+8.02001953	-38.69384766	+1480
+1457970566.64170000	+8.94726563	-6.52587891	-0.99755859	+51.19628906	+8.23974609	-58.60107422	+1804	+8.89453125	-5.73046875	-0.61962891	-1.93359375	-5.95458984	+15.68847656	+1584	+6.88623047	-9.36474609	-0.99755859	+31.70654297	+8.02001953	-38.71582031	+1480
+1457970566.64590000	+8.94726563	-6.52587891	-0.99755859	+51.17431641	+8.21777344	-58.60107422	+1804	+8.89453125	-5.73046875	-0.61962891	-1.93359375	-5.97656250	+15.66650391	+1584	+6.88623047	-9.36474609	-0.99316406	+31.70654297	+7.99804688	-38.75976563	+1484
+1457970566.65000010	+8.94726563	-6.52587891	-0.99755859	+51.17431641	+8.21777344	-58.62304688	+1804	+8.89453125	-5.73046875	-0.61962891	-1.93359375	-5.99853516	+15.64453125	+1584	+6.88623047	-9.36474609	-0.99316406	+31.72851563	+7.99804688	-38.80371094	+1484
+1457970566.65420010	+8.94726563	-6.52587891	-0.99755859	+51.15234375	+8.19580078	-58.62304688	+1804	+8.89453125	-5.73046875	-0.61962891	-1.93359375	-6.02050781	+15.62255859	+1584	+6.89062500	-9.36035156	-0.98876953	+31.75048828	+7.99804688	-38.84765625	+1484
+1457970566.65840010	+8.94726563	-6.52587891	-0.99755859	+51.15234375	+8.19580078	-58.62304688	+1800	+8.89013672	-5.73046875	-0.61962891	-1.91162109	-6.02050781	+15.62255859	+1584	+6.89062500	-9.36035156	-0.98876953	+31.75048828	+7.97607422	-38.89160156	+1484
+1457970566.66249990	+8.94726563	-6.52587891	-0.99316406	+51.13037109	+8.17382813	-58.62304688	+1800	+8.89013672	-5.73046875	-0.61962891	-1.91162109	-6.04248047	+15.60058594	+1584	+6.89062500	-9.36035156	-0.98876953	+31.77246094	+7.97607422	-38.91357422	+1484
+1457970566.67090010	+8.94726563	-6.53027344	-0.99316406	+51.10839844	+8.17382813	-58.64501953	+1800	+8.89013672	-5.73046875	-0.61962891	-1.91162109	-6.06445313	+15.60058594	+1580	+6.89062500	-9.36035156	-0.98437500	+31.79443359	+7.97607422	-38.97949219	+1488
+1457970566.67500000	+8.94726563	-6.53027344	-0.99316406	+51.10839844	+8.15185547	-58.64501953	+1800	+8.89013672	-5.73046875	-0.61962891	-1.91162109	-6.08642578	+15.57861328	+1580	+6.89062500	-9.36035156	-0.98437500	+31.79443359	+7.97607422	-39.00146484	+1488
+1457970566.67919990	+8.94726563	-6.53027344	-0.99316406	+51.08642578	+8.15185547	-58.64501953	+1800	+8.89013672	-5.73046875	-0.61962891	-1.91162109	-6.08642578	+15.57861328	+1580	+6.89062500	-9.36035156	-0.98437500	+31.79443359	+7.97607422	-39.02343750	+1488
+1457970566.68330000	+8.94726563	-6.53027344	-0.99316406	+51.08642578	+8.15185547	-58.64501953	+1800	+8.89013672	-5.73046875	-0.61962891	-1.91162109	-6.08642578	+15.57861328	+1580	+6.88623047	-9.36035156	-0.98437500	+31.77246094	+7.97607422	-39.02343750	+1488
+1457970566.68750000	+8.94726563	-6.53027344	-0.99316406	+51.08642578	+8.12988281	-58.64501953	+1800	+8.89013672	-5.73046875	-0.61523438	-1.91162109	-6.08642578	+15.55664063	+1580	+6.88623047	-9.36474609	-0.98437500	+31.77246094	+7.97607422	-39.02343750	+1488
+1457970566.69170000	+8.94726563	-6.53027344	-0.99316406	+51.06445313	+8.12988281	-58.64501953	+1800	+8.89013672	-5.73046875	-0.61523438	-1.91162109	-6.10839844	+15.55664063	+1580	+6.88623047	-9.36474609	-0.98876953	+31.77246094	+7.97607422	-39.02343750	+1488
+1457970566.70000000	+8.94726563	-6.53027344	-0.99316406	+51.06445313	+8.10791016	-58.64501953	+1796	+8.89013672	-5.73046875	-0.61523438	-1.88964844	-6.10839844	+15.53466797	+1580	+6.87744141	-9.36914063	-0.98876953	+31.72851563	+7.97607422	-39.02343750	+1488
+1457970566.70420000	+8.94726563	-6.53027344	-0.99316406	+51.06445313	+8.10791016	-58.66699219	+1796	+8.89013672	-5.73046875	-0.61523438	-1.88964844	-6.13037109	+15.51269531	+1580	+6.87744141	-9.36914063	-0.99316406	+31.72851563	+7.97607422	-39.02343750	+1492
+1457970566.70830010	+8.94726563	-6.53027344	-0.98876953	+51.06445313	+8.10791016	-58.66699219	+1796	+8.89013672	-5.73046875	-0.61523438	-1.88964844	-6.13037109	+15.49072266	+1580	+6.87304688	-9.36914063	-0.99316406	+31.70654297	+7.97607422	-39.02343750	+1492
+1457970566.71250010	+8.94287109	-6.53027344	-0.98876953	+51.06445313	+8.10791016	-58.66699219	+1796	+8.89013672	-5.73046875	-0.61523438	-1.88964844	-6.15234375	+15.49072266	+1580	+6.87304688	-9.37353516	-0.99316406	+31.68457031	+7.95410156	-39.02343750	+1492
+1457970566.71670010	+8.94287109	-6.53027344	-0.98876953	+51.06445313	+8.10791016	-58.66699219	+1796	+8.89013672	-5.73046875	-0.61523438	-1.88964844	-6.17431641	+15.46875000	+1580	+6.86865234	-9.37353516	-0.99755859	+31.66259766	+7.95410156	-39.02343750	+1488
+1457970566.72079990	+8.94287109	-6.53027344	-0.98876953	+51.06445313	+8.08593750	-58.66699219	+1796	+8.89013672	-5.73046875	-0.61523438	-1.88964844	-6.19628906	+15.44677734	+1576	+6.86865234	-9.37792969	-0.99755859	+31.66259766	+7.95410156	-39.02343750	+1488
+1457970566.72499990	+8.94287109	-6.53027344	-0.98876953	+51.04248047	+8.08593750	-58.68896484	+1796	+8.89013672	-5.73046875	-0.61523438	-1.91162109	-6.21826172	+15.40283203	+1576	+6.86425781	-9.37792969	-1.00195313	+31.64062500	+7.93212891	-39.02343750	+1488
+1457970566.72919990	+8.94287109	-6.53027344	-0.98876953	+51.04248047	+8.08593750	-58.68896484	+1796	+8.89013672	-5.73046875	-0.61523438	-1.91162109	-6.26220703	+15.35888672	+1576	+6.86425781	-9.37792969	-1.00195313	+31.61865234	+7.93212891	-39.02343750	+1488
+1457970566.73750000	+8.94287109	-6.53027344	-0.98876953	+51.04248047	+8.06396484	-58.71093750	+1796	+8.89453125	-5.73486328	-0.61083984	-1.93359375	-6.37207031	+15.27099609	+1576	+6.86425781	-9.37792969	-1.00195313	+31.61865234	+7.88818359	-39.04541016	+1484
+1457970566.74169990	+8.94287109	-6.53027344	-0.98876953	+51.02050781	+8.06396484	-58.73291016	+1796	+8.89453125	-5.73486328	-0.61083984	-1.95556641	-6.41601563	+15.22705078	+1576	+6.86425781	-9.38232422	-1.00195313	+31.59667969	+7.88818359	-39.06738281	+1484
+1457970566.74580000	+8.94287109	-6.53027344	-0.98876953	+51.02050781	+8.06396484	-58.73291016	+1796	+8.89453125	-5.73486328	-0.61083984	-1.97753906	-6.48193359	+15.18310547	+1580	+6.86425781	-9.38232422	-1.00195313	+31.59667969	+7.86621094	-39.08935547	+1480
+1457970566.75000000	+8.94726563	-6.53027344	-0.98437500	+50.99853516	+8.04199219	-58.77685547	+1796	+8.89892578	-5.73486328	-0.60644531	-1.99951172	-6.56982422	+15.13916016	+1580	+6.86425781	-9.37792969	-0.99755859	+31.59667969	+7.84423828	-39.08935547	+1480
+1457970566.75420000	+8.94726563	-6.53027344	-0.98437500	+50.97656250	+8.02001953	-58.79882813	+1796	+8.89892578	-5.73925781	-0.60644531	-2.02148438	-6.63574219	+15.09521484	+1580	+6.86865234	-9.37792969	-0.99755859	+31.59667969	+7.82226563	-39.11132813	+1480
+1457970566.75830010	+8.94726563	-6.53027344	-0.98437500	+50.93261719	+8.02001953	-58.82080078	+1796	+8.89892578	-5.73925781	-0.60644531	-2.04345703	-6.67968750	+15.05126953	+1580	+6.86865234	-9.37792969	-0.99755859	+31.59667969	+7.80029297	-39.13330078	+1480
+1457970566.76250000	+8.94726563	-6.53027344	-0.97998047	+50.91064453	+7.99804688	-58.86474609	+1796	+8.89892578	-5.73925781	-0.60644531	-2.08740234	-6.74560547	+15.02929688	+1580	+6.86865234	-9.37792969	-0.99755859	+31.61865234	+7.80029297	-39.13330078	+1480
+1457970566.77080010	+8.94726563	-6.53466797	-0.97558594	+50.82275391	+7.95410156	-58.93066406	+1800	+8.89892578	-5.73925781	-0.60205078	-2.15332031	-6.81152344	+15.00732422	+1584	+6.87304688	-9.37792969	-0.99316406	+31.61865234	+7.75634766	-39.15527344	+1480
+1457970566.77500010	+8.94726563	-6.53466797	-0.97558594	+50.77880859	+7.93212891	-58.95263672	+1804	+8.89892578	-5.73925781	-0.60205078	-2.17529297	-6.81152344	+15.00732422	+1584	+6.87304688	-9.37353516	-0.99316406	+31.61865234	+7.75634766	-39.15527344	+1480
+1457970566.77909990	+8.94726563	-6.53466797	-0.97558594	+50.75683594	+7.91015625	-58.97460938	+1804	+8.89892578	-5.73925781	-0.60205078	-2.19726563	-6.81152344	+15.00732422	+1584	+6.87304688	-9.37353516	-0.99316406	+31.61865234	+7.75634766	-39.15527344	+1480
+1457970566.78329990	+8.94726563	-6.53466797	-0.97119141	+50.71289063	+7.88818359	-58.99658203	+1808	+8.89892578	-5.73925781	-0.60205078	-2.21923828	-6.81152344	+15.00732422	+1584	+6.87304688	-9.37353516	-0.99316406	+31.61865234	+7.73437500	-39.15527344	+1480
+1457970566.78749990	+8.94726563	-6.53466797	-0.97119141	+50.69091797	+7.86621094	-58.99658203	+1808	+8.89892578	-5.73925781	-0.60205078	-2.21923828	-6.81152344	+15.00732422	+1584	+6.87304688	-9.37353516	-0.99316406	+31.61865234	+7.73437500	-39.15527344	+1476
+1457970566.79160000	+8.94726563	-6.53466797	-0.97119141	+50.66894531	+7.86621094	-58.99658203	+1812	+8.89892578	-5.73925781	-0.60205078	-2.24121094	-6.78955078	+15.02929688	+1584	+6.87304688	-9.37353516	-0.99316406	+31.61865234	+7.73437500	-39.15527344	+1476
+1457970566.80000000	+8.94287109	-6.53466797	-0.97119141	+50.64697266	+7.84423828	-58.97460938	+1816	+8.89453125	-5.73925781	-0.60205078	-2.26318359	-6.76757813	+15.05126953	+1588	+6.87304688	-9.37353516	-0.99316406	+31.61865234	+7.73437500	-39.13330078	+1476
+1457970566.80410000	+8.94287109	-6.53466797	-0.97119141	+50.64697266	+7.84423828	-58.95263672	+1816	+8.89453125	-5.73925781	-0.60205078	-2.26318359	-6.76757813	+15.05126953	+1588	+6.86865234	-9.36914063	-0.99316406	+31.59667969	+7.73437500	-39.13330078	+1476
+1457970566.80830000	+8.94287109	-6.53466797	-0.97119141	+50.64697266	+7.84423828	-58.95263672	+1816	+8.89453125	-5.73925781	-0.60205078	-2.28515625	-6.74560547	+15.05126953	+1588	+6.86865234	-9.36914063	-0.99316406	+31.59667969	+7.73437500	-39.11132813	+1476
+1457970566.81250000	+8.94287109	-6.53466797	-0.97119141	+50.64697266	+7.84423828	-58.93066406	+1820	+8.89453125	-5.73925781	-0.60205078	-2.28515625	-6.72363281	+15.07324219	+1588	+6.86425781	-9.36914063	-0.99316406	+31.59667969	+7.75634766	-39.08935547	+1476
+1457970566.81660010	+8.93847656	-6.53027344	-0.97119141	+50.64697266	+7.84423828	-58.93066406	+1820	+8.89453125	-5.73925781	-0.60205078	-2.28515625	-6.72363281	+15.07324219	+1588	+6.86425781	-9.36914063	-0.99755859	+31.57470703	+7.75634766	-39.04541016	+1476
+1457970566.82500000	+8.93847656	-6.53027344	-0.97119141	+50.64697266	+7.82226563	-58.88671875	+1820	+8.89013672	-5.73925781	-0.60205078	-2.28515625	-6.70166016	+15.07324219	+1588	+6.85107422	-9.36914063	-1.00195313	+31.53076172	+7.77832031	-38.93554688	+1480
+1457970566.82909990	+8.93847656	-6.53027344	-0.97119141	+50.64697266	+7.82226563	-58.86474609	+1824	+8.89013672	-5.73925781	-0.60205078	-2.28515625	-6.67968750	+15.09521484	+1588	+6.84667969	-9.36914063	-1.00634766	+31.50878906	+7.80029297	-38.89160156	+1480
+1457970566.83330010	+8.93847656	-6.53027344	-0.97119141	+50.64697266	+7.82226563	-58.86474609	+1824	+8.89013672	-5.73925781	-0.60205078	-2.30712891	-6.67968750	+15.09521484	+1588	+6.84228516	-9.36914063	-1.01074219	+31.48681641	+7.82226563	-38.84765625	+1480
+1457970566.83740000	+8.93408203	-6.52587891	-0.97119141	+50.62500000	+7.82226563	-58.84277344	+1824	+8.89013672	-5.73486328	-0.60205078	-2.30712891	-6.65771484	+15.11718750	+1588	+6.83789063	-9.36914063	-1.01074219	+31.46484375	+7.84423828	-38.78173828	+1480
+1457970566.84159990	+8.93408203	-6.52587891	-0.97119141	+50.62500000	+7.80029297	-58.82080078	+1824	+8.88574219	-5.73486328	-0.60205078	-2.32910156	-6.63574219	+15.13916016	+1584	+6.83349609	-9.36474609	-1.01513672	+31.44287109	+7.84423828	-38.75976563	+1480
+1457970566.84579990	+8.93408203	-6.52587891	-0.97119141	+50.62500000	+7.80029297	-58.79882813	+1824	+8.88574219	-5.73486328	-0.60205078	-2.32910156	-6.61376953	+15.13916016	+1584	+6.82910156	-9.36474609	-1.01513672	+31.44287109	+7.84423828	-38.73779297	+1480
+1457970566.85410000	+8.93408203	-6.52148438	-0.97119141	+50.62500000	+7.75634766	-58.77685547	+1824	+8.88574219	-5.73486328	-0.59765625	-2.37304688	-6.59179688	+15.18310547	+1584	+6.82910156	-9.36474609	-1.01513672	+31.44287109	+7.82226563	-38.73779297	+1476
+1457970566.85830000	+8.93408203	-6.52148438	-0.97119141	+50.62500000	+7.73437500	-58.77685547	+1824	+8.88574219	-5.73046875	-0.59765625	-2.39501953	-6.61376953	+15.20507813	+1584	+6.83349609	-9.36035156	-1.01074219	+31.44287109	+7.80029297	-38.75976563	+1476
+1457970566.86240010	+8.93408203	-6.52148438	-0.97119141	+50.62500000	+7.71240234	-58.79882813	+1824	+8.88574219	-5.73046875	-0.59765625	-2.39501953	-6.63574219	+15.20507813	+1584	+6.83349609	-9.36035156	-1.01074219	+31.44287109	+7.77832031	-38.78173828	+1476
+1457970566.86660000	+8.93408203	-6.52148438	-0.96679688	+50.60302734	+7.69042969	-58.79882813	+1824	+8.88574219	-5.73046875	-0.59326172	-2.41699219	-6.65771484	+15.22705078	+1584	+6.83789063	-9.35595703	-1.00634766	+31.44287109	+7.75634766	-38.80371094	+1476
+1457970566.87080000	+8.93847656	-6.52148438	-0.96679688	+50.60302734	+7.66845703	-58.82080078	+1824	+8.89013672	-5.73046875	-0.59326172	-2.43896484	-6.67968750	+15.24902344	+1588	+6.83789063	-9.35595703	-1.00634766	+31.46484375	+7.73437500	-38.82568359	+1476
+1457970566.87490010	+8.93847656	-6.52148438	-0.96679688	+50.60302734	+7.64648438	-58.82080078	+1824	+8.89013672	-5.73046875	-0.59326172	-2.43896484	-6.70166016	+15.24902344	+1588	+6.84228516	-9.35595703	-1.00195313	+31.46484375	+7.71240234	-38.84765625	+1476
+1457970566.88330010	+8.94287109	-6.52148438	-0.96240234	+50.58105469	+7.58056641	-58.86474609	+1828	+8.89453125	-5.73046875	-0.58886719	-2.46093750	-6.76757813	+15.27099609	+1588	+6.84667969	-9.35156250	-0.99755859	+31.46484375	+7.66845703	-38.91357422	+1476
+1457970566.88739990	+8.94287109	-6.52148438	-0.96240234	+50.58105469	+7.55859375	-58.88671875	+1828	+8.89453125	-5.73046875	-0.58886719	-2.46093750	-6.78955078	+15.29296875	+1588	+6.85107422	-9.35156250	-0.99755859	+31.46484375	+7.64648438	-38.93554688	+1476
+1457970566.89159990	+8.94726563	-6.52148438	-0.96240234	+50.55908203	+7.53662109	-58.90869141	+1828	+8.89453125	-5.73046875	-0.58447266	-2.48291016	-6.83349609	+15.29296875	+1592	+6.85107422	-9.35156250	-0.99755859	+31.46484375	+7.62451172	-38.95751953	+1476
+1457970566.89580010	+8.94726563	-6.52148438	-0.95800781	+50.55908203	+7.49267578	-58.93066406	+1828	+8.89892578	-5.73046875	-0.58447266	-2.48291016	-6.85546875	+15.31494141	+1592	+6.85546875	-9.35156250	-0.99316406	+31.48681641	+7.60253906	-38.97949219	+1476
+1457970566.89990000	+8.95166016	-6.52148438	-0.95800781	+50.55908203	+7.44873047	-58.95263672	+1832	+8.89892578	-5.73046875	-0.58447266	-2.48291016	-6.89941406	+15.33691406	+1596	+6.85986328	-9.35156250	-0.98876953	+31.48681641	+7.58056641	-39.02343750	+1480
+1457970566.90829990	+8.95605469	-6.52148438	-0.95361328	+50.53710938	+7.38281250	-59.01855469	+1836	+8.90332031	-5.73046875	-0.58007813	-2.50488281	-6.98730469	+15.35888672	+1600	+6.86425781	-9.34716797	-0.98437500	+31.46484375	+7.51464844	-39.08935547	+1480
+1457970566.91240000	+8.96044922	-6.52148438	-0.94921875	+50.53710938	+7.33886719	-59.06250000	+1836	+8.90771484	-5.73046875	-0.57568359	-2.50488281	-7.03125000	+15.40283203	+1600	+6.86865234	-9.34716797	-0.98437500	+31.44287109	+7.44873047	-39.13330078	+1480
+1457970566.91660000	+8.96044922	-6.52148438	-0.94921875	+50.53710938	+7.29492188	-59.08447266	+1840	+8.90771484	-5.73046875	-0.57568359	-2.50488281	-7.07519531	+15.42480469	+1604	+6.86865234	-9.35156250	-0.97998047	+31.42089844	+7.40478516	-39.17724609	+1484
+1457970566.92070010	+8.96484375	-6.52148438	-0.94482422	+50.53710938	+7.25097656	-59.12841797	+1840	+8.90771484	-5.73046875	-0.57128906	-2.50488281	-7.11914063	+15.44677734	+1604	+6.87304688	-9.35156250	-0.97998047	+31.42089844	+7.36083984	-39.19921875	+1484
+1457970566.92490010	+8.96484375	-6.51708984	-0.94482422	+50.53710938	+7.20703125	-59.15039063	+1844	+8.91210938	-5.73046875	-0.57128906	-2.50488281	-7.14111328	+15.46875000	+1608	+6.87304688	-9.35156250	-0.97998047	+31.37695313	+7.31689453	-39.22119141	+1484
+1457970566.92910000	+8.96923828	-6.51708984	-0.94042969	+50.53710938	+7.18505859	-59.17236328	+1848	+8.91210938	-5.73046875	-0.57128906	-2.50488281	-7.18505859	+15.49072266	+1612	+6.87304688	-9.35156250	-0.97998047	+31.35498047	+7.29492188	-39.24316406	+1484
+1457970566.93740010	+8.96923828	-6.51708984	-0.94042969	+50.53710938	+7.14111328	-59.21630859	+1852	+8.91210938	-5.73046875	-0.56689453	-2.50488281	-7.20703125	+15.51269531	+1616	+6.87304688	-9.36035156	-0.98437500	+31.28906250	+7.25097656	-39.26513672	+1484
+1457970566.94160010	+8.96923828	-6.51708984	-0.93603516	+50.55908203	+7.14111328	-59.21630859	+1852	+8.91210938	-5.73046875	-0.56689453	-2.50488281	-7.20703125	+15.53466797	+1616	+6.86865234	-9.36035156	-0.98437500	+31.26708984	+7.22900391	-39.26513672	+1484
+1457970566.94569990	+8.96923828	-6.51708984	-0.93603516	+50.55908203	+7.11914063	-59.23828125	+1852	+8.91210938	-5.73046875	-0.56689453	-2.48291016	-7.22900391	+15.55664063	+1620	+6.86865234	-9.36474609	-0.98437500	+31.22314453	+7.20703125	-39.24316406	+1488
+1457970566.94989990	+8.96923828	-6.51708984	-0.93603516	+50.55908203	+7.11914063	-59.23828125	+1852	+8.91210938	-5.73046875	-0.56689453	-2.48291016	-7.22900391	+15.55664063	+1620	+6.86865234	-9.36474609	-0.98876953	+31.22314453	+7.20703125	-39.24316406	+1488
+1457970566.95409990	+8.96923828	-6.51708984	-0.93603516	+50.58105469	+7.11914063	-59.23828125	+1856	+8.91210938	-5.73046875	-0.56689453	-2.48291016	-7.22900391	+15.55664063	+1624	+6.86425781	-9.36474609	-0.98876953	+31.20117188	+7.20703125	-39.24316406	+1488
+1457970566.95820000	+8.96923828	-6.51708984	-0.93603516	+50.58105469	+7.11914063	-59.23828125	+1856	+8.91210938	-5.73046875	-0.56689453	-2.46093750	-7.22900391	+15.57861328	+1624	+6.86425781	-9.36914063	-0.98876953	+31.20117188	+7.20703125	-39.22119141	+1488
+1457970566.96659990	+8.96923828	-6.51708984	-0.93603516	+50.58105469	+7.09716797	-59.23828125	+1856	+8.91210938	-5.73046875	-0.56250000	-2.46093750	-7.22900391	+15.57861328	+1628	+6.86425781	-9.36914063	-0.99316406	+31.17919922	+7.20703125	-39.22119141	+1488
+1457970566.97070000	+8.96923828	-6.51708984	-0.93603516	+50.58105469	+7.09716797	-59.23828125	+1856	+8.91210938	-5.73046875	-0.56250000	-2.46093750	-7.22900391	+15.57861328	+1628	+6.86425781	-9.36914063	-0.99316406	+31.17919922	+7.20703125	-39.22119141	+1488
