# Supplementary material for: A direct effect of perception on action when grasping a cup
Source: Sci Rep. 2018 Jan 9;8:171. doi: 10.1038/s41598-017-18591-5 (PMC5760564; doi:10.1038/s41598-017-18591-5)
Supplement: Supplementary file 6 — Supplementary Information [file 41598_2017_18591_MOESM6_ESM.zip › SciRep_Data/S01instruct/S01_100instruct_Tr100.dat]

+1000000000000.00000000	+0.00000000	+0.00000000	+0.00000000	+0.00000000	+0.00000000	+0.00000000	+0	+0.00000000	+0.00000000	+0.00000000	+0.00000000	+0.00000000	+0.00000000	+0	+0.00000000	+0.00000000	+0.00000000	+0.00000000	+0.00000000	+0.00000000	+0
+1457971665.57230000	+8.56054688	-6.90380859	-0.78222656	+53.52539063	-4.81201172	-40.53955078	+2136	+8.44189453	-6.08642578	-0.41748047	+15.33691406	-14.58984375	+12.23876953	+1776	+6.71484375	-10.23046875	-0.76464844	+36.14501953	+5.66894531	-46.82373047	+1328
+1457971665.57649990	+8.56054688	-6.90380859	-0.78222656	+53.59130859	-4.83398438	-40.58349609	+2132	+8.44189453	-6.08203125	-0.41748047	+15.44677734	-14.61181641	+12.17285156	+1776	+6.71044922	-10.23486328	-0.76904297	+36.16699219	+5.66894531	-46.84570313	+1328
+1457971665.58060000	+8.56054688	-6.89941406	-0.78222656	+53.67919922	-4.87792969	-40.60546875	+2132	+8.43750000	-6.08203125	-0.41748047	+15.57861328	-14.65576172	+12.12890625	+1772	+6.71044922	-10.23486328	-0.76904297	+36.18896484	+5.66894531	-46.84570313	+1328
+1457971665.58480000	+8.55615234	-6.89941406	-0.78222656	+53.74511719	-4.92187500	-40.64941406	+2128	+8.43750000	-6.08203125	-0.41748047	+15.68847656	-14.67773438	+12.06298828	+1772	+6.70605469	-10.23925781	-0.77343750	+36.21093750	+5.66894531	-46.86767578	+1324
+1457971665.59310010	+8.55615234	-6.89501953	-0.78222656	+53.92089844	-5.00976563	-40.71533203	+2124	+8.43310547	-6.08203125	-0.41748047	+15.95214844	-14.74365234	+11.93115234	+1768	+6.71044922	-10.24365234	-0.77343750	+36.32080078	+5.66894531	-46.93359375	+1320
+1457971665.59730010	+8.55615234	-6.89501953	-0.78222656	+54.00878906	-5.05371094	-40.73730469	+2124	+8.42871094	-6.07763672	-0.41748047	+16.08398438	-14.78759766	+11.88720703	+1768	+6.71044922	-10.24365234	-0.76904297	+36.38671875	+5.66894531	-46.97753906	+1320
+1457971665.60139990	+8.55175781	-6.89062500	-0.78222656	+54.11865234	-5.09765625	-40.75927734	+2120	+8.42431641	-6.07763672	-0.41748047	+16.25976563	-14.83154297	+11.82128906	+1764	+6.71484375	-10.24365234	-0.76904297	+36.47460938	+5.66894531	-47.04345703	+1320
+1457971671.84040000	+8.35400391	-6.96533203	-0.93603516	+59.37011719	-9.18457031	-41.90185547	+1808	+8.14746094	-6.16992188	-0.57128906	+19.05029297	-14.30419922	+6.94335938	+1404	+6.57421875	-10.41064453	-0.77783203	+38.29833984	+8.12988281	-48.33984375	+1196
+1457971671.84879990	+8.34960938	-6.96533203	-0.93603516	+59.34814453	-9.18457031	-41.87988281	+1808	+8.14746094	-6.16992188	-0.57128906	+19.05029297	-14.30419922	+6.94335938	+1404	+6.56542969	-10.41503906	-0.78222656	+38.25439453	+8.12988281	-48.29589844	+1196
+1457971671.85290000	+8.34960938	-6.96533203	-0.93603516	+59.34814453	-9.18457031	-41.87988281	+1808	+8.14746094	-6.16992188	-0.57128906	+19.05029297	-14.28222656	+6.94335938	+1404	+6.56103516	-10.41503906	-0.78662109	+38.23242188	+8.12988281	-48.27392578	+1196
+1457971671.85710000	+8.34960938	-6.96533203	-0.93603516	+59.34814453	-9.18457031	-41.87988281	+1808	+8.14746094	-6.16992188	-0.57128906	+19.05029297	-14.28222656	+6.94335938	+1404	+6.55664063	-10.41503906	-0.79101563	+38.21044922	+8.10791016	-48.25195313	+1196
+1457971671.86120010	+8.34960938	-6.96533203	-0.93603516	+59.34814453	-9.16259766	-41.87988281	+1808	+8.14746094	-6.16992188	-0.57128906	+19.05029297	-14.28222656	+6.92138672	+1404	+6.55224609	-10.41943359	-0.79541016	+38.16650391	+8.10791016	-48.20800781	+1196
+1457971671.86540010	+8.34960938	-6.96533203	-0.93603516	+59.34814453	-9.16259766	-41.87988281	+1808	+8.14746094	-6.16992188	-0.57128906	+19.05029297	-14.28222656	+6.92138672	+1404	+6.54785156	-10.41943359	-0.79980469	+38.12255859	+8.10791016	-48.16406250	+1196
+1457971671.86960010	+8.34960938	-6.96533203	-0.93603516	+59.34814453	-9.16259766	-41.87988281	+1808	+8.14746094	-6.16992188	-0.57128906	+19.05029297	-14.28222656	+6.92138672	+1404	+6.54345703	-10.42382813	-0.79980469	+38.10058594	+8.08593750	-48.14208984	+1192
+1457971671.87369990	+8.34960938	-6.96533203	-0.93603516	+59.34814453	-9.18457031	-41.87988281	+1808	+8.14746094	-6.16992188	-0.57128906	+19.05029297	-14.28222656	+6.92138672	+1404	+6.54345703	-10.42382813	-0.80419922	+38.07861328	+8.08593750	-48.14208984	+1188
+1457971671.87789990	+8.34960938	-6.96533203	-0.93603516	+59.34814453	-9.18457031	-41.87988281	+1808	+8.14746094	-6.16992188	-0.57128906	+19.05029297	-14.28222656	+6.92138672	+1404	+6.53906250	-10.42382813	-0.80419922	+38.07861328	+8.08593750	-48.12011719	+1188
+1457971671.88210010	+8.34960938	-6.96533203	-0.93603516	+59.34814453	-9.18457031	-41.87988281	+1808	+8.14746094	-6.16992188	-0.57128906	+19.02832031	-14.30419922	+6.92138672	+1404	+6.54345703	-10.42382813	-0.80419922	+38.07861328	+8.06396484	-48.14208984	+1184
+1457971671.88620000	+8.34960938	-6.96533203	-0.93603516	+59.34814453	-9.18457031	-41.87988281	+1808	+8.14746094	-6.16992188	-0.57128906	+19.02832031	-14.30419922	+6.92138672	+1404	+6.54345703	-10.42382813	-0.79980469	+38.07861328	+8.06396484	-48.14208984	+1180
+1457971671.89039990	+8.34960938	-6.96533203	-0.93603516	+59.32617188	-9.18457031	-41.87988281	+1808	+8.14746094	-6.16992188	-0.57128906	+19.02832031	-14.30419922	+6.92138672	+1404	+6.54345703	-10.42382813	-0.79980469	+38.07861328	+8.06396484	-48.16406250	+1176
+1457971671.89459990	+8.34960938	-6.96533203	-0.93164063	+59.32617188	-9.18457031	-41.87988281	+1808	+8.14746094	-6.16992188	-0.57128906	+19.02832031	-14.30419922	+6.92138672	+1404	+6.54785156	-10.41943359	-0.79980469	+38.10058594	+8.06396484	-48.16406250	+1176
+1457971671.89870000	+8.34960938	-6.96533203	-0.93164063	+59.32617188	-9.18457031	-41.90185547	+1808	+8.14746094	-6.16992188	-0.57128906	+19.02832031	-14.32617188	+6.92138672	+1404	+6.54785156	-10.41943359	-0.79541016	+38.10058594	+8.06396484	-48.16406250	+1172
+1457971671.90290000	+8.34960938	-6.96533203	-0.93164063	+59.34814453	-9.18457031	-41.90185547	+1808	+8.14746094	-6.16992188	-0.57128906	+19.02832031	-14.32617188	+6.92138672	+1404	+6.54785156	-10.41943359	-0.79541016	+38.12255859	+8.06396484	-48.18603516	+1172
+1457971671.90710000	+8.34960938	-6.96533203	-0.93164063	+59.34814453	-9.20654297	-41.90185547	+1808	+8.14746094	-6.16992188	-0.57128906	+19.02832031	-14.32617188	+6.92138672	+1404	+6.55224609	-10.41943359	-0.79541016	+38.12255859	+8.06396484	-48.18603516	+1168
+1457971671.91120000	+8.35400391	-6.96533203	-0.93164063	+59.34814453	-9.20654297	-41.90185547	+1808	+8.14746094	-6.16992188	-0.57128906	+19.02832031	-14.32617188	+6.92138672	+1404	+6.55224609	-10.41943359	-0.79541016	+38.12255859	+8.06396484	-48.20800781	+1168
+1457971671.91540000	+8.35400391	-6.96533203	-0.93164063	+59.34814453	-9.20654297	-41.90185547	+1812	+8.14746094	-6.16992188	-0.57128906	+19.02832031	-14.34814453	+6.92138672	+1408	+6.55224609	-10.41943359	-0.79541016	+38.14453125	+8.04199219	-48.20800781	+1168
+1457971671.91960000	+8.35400391	-6.96533203	-0.93164063	+59.34814453	-9.20654297	-41.90185547	+1812	+8.15185547	-6.16992188	-0.56689453	+19.02832031	-14.34814453	+6.94335938	+1408	+6.55224609	-10.41943359	-0.79101563	+38.14453125	+8.04199219	-48.20800781	+1164
+1457971671.92370010	+8.35400391	-6.96093750	-0.93164063	+59.34814453	-9.22851563	-41.92382813	+1812	+8.15185547	-6.16992188	-0.56689453	+19.00634766	-14.34814453	+6.94335938	+1408	+6.55664063	-10.41943359	-0.79101563	+38.14453125	+8.04199219	-48.20800781	+1164
+1457971671.92790010	+8.35400391	-6.96093750	-0.93164063	+59.34814453	-9.22851563	-41.92382813	+1812	+8.15185547	-6.16992188	-0.56689453	+19.00634766	-14.34814453	+6.94335938	+1408	+6.55664063	-10.41943359	-0.79101563	+38.14453125	+8.04199219	-48.22998047	+1164
+1457971671.93619990	+8.35400391	-6.96093750	-0.93164063	+59.34814453	-9.22851563	-41.92382813	+1812	+8.15185547	-6.16992188	-0.56689453	+19.00634766	-14.37011719	+6.94335938	+1408	+6.55664063	-10.41503906	-0.79101563	+38.16650391	+8.04199219	-48.22998047	+1160
+1457971671.94039990	+8.35400391	-6.96093750	-0.93164063	+59.34814453	-9.25048828	-41.92382813	+1812	+8.15185547	-6.16992188	-0.56689453	+19.00634766	-14.37011719	+6.94335938	+1408	+6.55664063	-10.41503906	-0.79101563	+38.16650391	+8.04199219	-48.22998047	+1160
+1457971671.94450000	+8.35400391	-6.96093750	-0.92724609	+59.34814453	-9.25048828	-41.92382813	+1812	+8.15185547	-6.16992188	-0.56689453	+19.00634766	-14.37011719	+6.94335938	+1408	+6.55664063	-10.41503906	-0.79101563	+38.16650391	+8.04199219	-48.22998047	+1160
+1457971671.94870000	+8.35400391	-6.96093750	-0.92724609	+59.34814453	-9.25048828	-41.92382813	+1816	+8.15185547	-6.16992188	-0.56689453	+19.00634766	-14.37011719	+6.94335938	+1408	+6.55664063	-10.41503906	-0.79101563	+38.16650391	+8.04199219	-48.22998047	+1160
+1457971671.95289990	+8.35400391	-6.96093750	-0.92724609	+59.32617188	-9.25048828	-41.92382813	+1816	+8.15185547	-6.16992188	-0.56689453	+19.00634766	-14.37011719	+6.94335938	+1408	+6.55664063	-10.41503906	-0.79101563	+38.16650391	+8.04199219	-48.22998047	+1156
+1457971671.95700000	+8.35400391	-6.96093750	-0.92724609	+59.32617188	-9.25048828	-41.92382813	+1816	+8.15185547	-6.16992188	-0.56689453	+19.00634766	-14.37011719	+6.94335938	+1408	+6.55664063	-10.41503906	-0.79101563	+38.16650391	+8.02001953	-48.22998047	+1156
+1457971671.96120000	+8.35400391	-6.96093750	-0.92724609	+59.32617188	-9.25048828	-41.92382813	+1816	+8.15185547	-6.16552734	-0.56689453	+19.00634766	-14.37011719	+6.92138672	+1408	+6.55664063	-10.41503906	-0.79101563	+38.16650391	+8.02001953	-48.22998047	+1156
+1457971671.96540000	+8.35400391	-6.96093750	-0.92724609	+59.32617188	-9.25048828	-41.92382813	+1816	+8.15185547	-6.16552734	-0.56689453	+19.00634766	-14.37011719	+6.92138672	+1408	+6.55664063	-10.41503906	-0.79101563	+38.14453125	+8.02001953	-48.20800781	+1156
+1457971671.96950010	+8.35400391	-6.96093750	-0.92724609	+59.32617188	-9.25048828	-41.92382813	+1816	+8.15185547	-6.16552734	-0.56689453	+19.00634766	-14.37011719	+6.92138672	+1408	+6.55664063	-10.41503906	-0.79101563	+38.14453125	+8.02001953	-48.20800781	+1156
+1457971671.97370000	+8.35400391	-6.96093750	-0.92724609	+59.32617188	-9.27246094	-41.92382813	+1816	+8.15185547	-6.16552734	-0.56689453	+18.98437500	-14.37011719	+6.92138672	+1408	+6.55664063	-10.41503906	-0.79101563	+38.14453125	+8.02001953	-48.20800781	+1152
+1457971671.97790000	+8.35400391	-6.96093750	-0.92724609	+59.32617188	-9.27246094	-41.92382813	+1816	+8.15185547	-6.16552734	-0.56689453	+18.98437500	-14.39208984	+6.92138672	+1408	+6.55664063	-10.41503906	-0.79101563	+38.14453125	+8.02001953	-48.20800781	+1152
+1457971671.98200010	+8.35400391	-6.95654297	-0.92724609	+59.32617188	-9.27246094	-41.94580078	+1816	+8.15185547	-6.16552734	-0.56689453	+18.98437500	-14.39208984	+6.92138672	+1408	+6.55664063	-10.41503906	-0.79101563	+38.14453125	+8.02001953	-48.20800781	+1152
+1457971671.98620010	+8.35400391	-6.95654297	-0.92724609	+59.32617188	-9.27246094	-41.94580078	+1816	+8.15185547	-6.16552734	-0.56689453	+18.98437500	-14.39208984	+6.92138672	+1408	+6.55664063	-10.41503906	-0.79101563	+38.14453125	+8.02001953	-48.20800781	+1152
+1457971671.99449990	+8.35400391	-6.95654297	-0.92724609	+59.30419922	-9.27246094	-41.94580078	+1816	+8.15185547	-6.16552734	-0.56689453	+18.98437500	-14.39208984	+6.92138672	+1408	+6.55664063	-10.41503906	-0.79101563	+38.14453125	+8.02001953	-48.20800781	+1148
+1457971671.99869990	+8.35400391	-6.95654297	-0.92724609	+59.30419922	-9.27246094	-41.94580078	+1816	+8.15185547	-6.16552734	-0.56689453	+18.98437500	-14.39208984	+6.92138672	+1408	+6.55664063	-10.41503906	-0.79101563	+38.14453125	+8.02001953	-48.20800781	+1148
+1457971672.00289990	+8.35400391	-6.95654297	-0.92724609	+59.30419922	-9.27246094	-41.94580078	+1816	+8.15185547	-6.16552734	-0.56689453	+18.98437500	-14.39208984	+6.92138672	+1408	+6.55664063	-10.41503906	-0.79101563	+38.14453125	+7.99804688	-48.20800781	+1148
+1457971672.00700000	+8.35400391	-6.95654297	-0.92724609	+59.30419922	-9.29443359	-41.94580078	+1820	+8.15185547	-6.16552734	-0.56689453	+18.98437500	-14.39208984	+6.92138672	+1408	+6.55664063	-10.41503906	-0.79101563	+38.14453125	+7.99804688	-48.20800781	+1148
+1457971672.01120000	+8.35400391	-6.95654297	-0.92724609	+59.30419922	-9.29443359	-41.94580078	+1820	+8.15185547	-6.16552734	-0.56689453	+18.98437500	-14.41406250	+6.92138672	+1408	+6.55664063	-10.41503906	-0.79101563	+38.14453125	+7.99804688	-48.20800781	+1148
+1457971672.01530000	+8.35400391	-6.95654297	-0.92724609	+59.30419922	-9.29443359	-41.94580078	+1820	+8.15185547	-6.16552734	-0.56689453	+18.98437500	-14.41406250	+6.92138672	+1408	+6.55664063	-10.41503906	-0.79101563	+38.14453125	+7.99804688	-48.20800781	+1148
+1457971672.01950000	+8.35400391	-6.95654297	-0.92724609	+59.30419922	-9.29443359	-41.94580078	+1820	+8.15185547	-6.16552734	-0.56689453	+18.98437500	-14.41406250	+6.92138672	+1408	+6.55664063	-10.41503906	-0.79101563	+38.14453125	+7.99804688	-48.20800781	+1148
+1457971672.02780010	+8.35400391	-6.95654297	-0.92724609	+59.30419922	-9.31640625	-41.94580078	+1820	+8.15185547	-6.16552734	-0.56689453	+18.96240234	-14.41406250	+6.92138672	+1408	+6.56103516	-10.41064453	-0.79101563	+38.16650391	+7.99804688	-48.22998047	+1148
+1457971672.03200010	+8.35839844	-6.95654297	-0.92724609	+59.30419922	-9.31640625	-41.94580078	+1820	+8.15185547	-6.16552734	-0.56689453	+18.96240234	-14.43603516	+6.94335938	+1408	+6.56103516	-10.41064453	-0.78662109	+38.18847656	+7.99804688	-48.22998047	+1148
+1457971672.03620000	+8.35839844	-6.95654297	-0.92724609	+59.30419922	-9.31640625	-41.94580078	+1820	+8.15185547	-6.16552734	-0.56689453	+18.96240234	-14.43603516	+6.94335938	+1408	+6.56542969	-10.41064453	-0.78662109	+38.18847656	+7.97607422	-48.22998047	+1148
+1457971672.04029990	+8.35839844	-6.95654297	-0.92724609	+59.30419922	-9.31640625	-41.94580078	+1820	+8.15185547	-6.16552734	-0.56250000	+18.96240234	-14.43603516	+6.94335938	+1408	+6.56542969	-10.41064453	-0.78662109	+38.21044922	+7.97607422	-48.22998047	+1152
+1457971672.04450010	+8.35839844	-6.95654297	-0.92724609	+59.30419922	-9.33837891	-41.94580078	+1820	+8.15185547	-6.16552734	-0.56250000	+18.96240234	-14.43603516	+6.94335938	+1408	+6.56542969	-10.40625000	-0.78662109	+38.21044922	+7.97607422	-48.25195313	+1152
+1457971672.04870010	+8.35839844	-6.95654297	-0.92285156	+59.30419922	-9.33837891	-41.94580078	+1824	+8.15625000	-6.16552734	-0.56250000	+18.96240234	-14.43603516	+6.94335938	+1408	+6.56982422	-10.40625000	-0.78222656	+38.23242188	+7.97607422	-48.25195313	+1152
+1457971672.05699990	+8.35839844	-6.95654297	-0.92285156	+59.30419922	-9.33837891	-41.94580078	+1824	+8.15625000	-6.16552734	-0.56250000	+18.96240234	-14.45800781	+6.94335938	+1408	+6.56982422	-10.40625000	-0.78222656	+38.23242188	+7.95410156	-48.25195313	+1156
+1457971672.06119990	+8.35839844	-6.95654297	-0.92285156	+59.30419922	-9.33837891	-41.94580078	+1824	+8.15625000	-6.16552734	-0.56250000	+18.96240234	-14.45800781	+6.94335938	+1408	+6.56982422	-10.40625000	-0.78222656	+38.23242188	+7.95410156	-48.25195313	+1156
+1457971672.06530000	+8.35839844	-6.95654297	-0.92285156	+59.30419922	-9.33837891	-41.94580078	+1824	+8.15625000	-6.16552734	-0.56250000	+18.96240234	-14.45800781	+6.94335938	+1408	+6.56982422	-10.40625000	-0.78222656	+38.23242188	+7.95410156	-48.22998047	+1160
+1457971672.06950000	+8.35839844	-6.95654297	-0.92285156	+59.30419922	-9.33837891	-41.94580078	+1824	+8.15625000	-6.16552734	-0.56250000	+18.94042969	-14.45800781	+6.94335938	+1408	+6.56982422	-10.40185547	-0.78222656	+38.23242188	+7.95410156	-48.22998047	+1160
+1457971672.07370000	+8.35839844	-6.95654297	-0.92285156	+59.30419922	-9.33837891	-41.94580078	+1824	+8.15625000	-6.16552734	-0.56250000	+18.94042969	-14.45800781	+6.94335938	+1408	+6.56982422	-10.40185547	-0.78222656	+38.23242188	+7.95410156	-48.22998047	+1160
+1457971672.07780000	+8.35839844	-6.95654297	-0.92285156	+59.30419922	-9.33837891	-41.94580078	+1824	+8.15625000	-6.16552734	-0.56250000	+18.94042969	-14.45800781	+6.94335938	+1408	+6.56982422	-10.40185547	-0.78662109	+38.23242188	+7.93212891	-48.20800781	+1160
+1457971672.08200000	+8.35839844	-6.95654297	-0.92285156	+59.28222656	-9.33837891	-41.94580078	+1824	+8.15625000	-6.16552734	-0.56250000	+18.94042969	-14.45800781	+6.94335938	+1408	+6.56982422	-10.40185547	-0.78662109	+38.21044922	+7.93212891	-48.20800781	+1160
+1457971672.08620000	+8.35839844	-6.95654297	-0.92285156	+59.28222656	-9.33837891	-41.94580078	+1824	+8.15625000	-6.16552734	-0.56250000	+18.94042969	-14.45800781	+6.94335938	+1408	+6.56542969	-10.40185547	-0.78662109	+38.21044922	+7.93212891	-48.20800781	+1164
+1457971672.09030010	+8.35839844	-6.95654297	-0.92285156	+59.28222656	-9.33837891	-41.94580078	+1824	+8.15625000	-6.16552734	-0.56250000	+18.94042969	-14.45800781	+6.92138672	+1408	+6.56542969	-10.40185547	-0.78662109	+38.21044922	+7.93212891	-48.18603516	+1164
+1457971672.09450010	+8.35839844	-6.95654297	-0.92285156	+59.28222656	-9.33837891	-41.94580078	+1824	+8.15625000	-6.16552734	-0.56250000	+18.94042969	-14.45800781	+6.92138672	+1408	+6.56542969	-10.40185547	-0.78662109	+38.21044922	+7.93212891	-48.18603516	+1164
+1457971672.09859990	+8.35839844	-6.95214844	-0.92285156	+59.28222656	-9.33837891	-41.94580078	+1824	+8.15625000	-6.16552734	-0.56250000	+18.94042969	-14.45800781	+6.92138672	+1408	+6.56542969	-10.40185547	-0.78662109	+38.18847656	+7.93212891	-48.18603516	+1164
+1457971672.10279990	+8.35839844	-6.95214844	-0.92285156	+59.28222656	-9.36035156	-41.94580078	+1824	+8.15625000	-6.16552734	-0.56250000	+18.94042969	-14.45800781	+6.92138672	+1408	+6.56542969	-10.40185547	-0.79101563	+38.18847656	+7.93212891	-48.16406250	+1164
+1457971672.10700010	+8.35839844	-6.95214844	-0.92285156	+59.28222656	-9.36035156	-41.94580078	+1824	+8.15625000	-6.16552734	-0.56250000	+18.94042969	-14.45800781	+6.92138672	+1408	+6.56542969	-10.40185547	-0.79101563	+38.18847656	+7.93212891	-48.16406250	+1164
+1457971672.11110000	+8.35839844	-6.95214844	-0.92285156	+59.28222656	-9.36035156	-41.94580078	+1824	+8.15625000	-6.16113281	-0.56250000	+18.94042969	-14.45800781	+6.92138672	+1408	+6.56542969	-10.40185547	-0.79101563	+38.18847656	+7.93212891	-48.16406250	+1164
+1457971672.11529990	+8.35839844	-6.95214844	-0.92285156	+59.28222656	-9.36035156	-41.94580078	+1824	+8.15625000	-6.16113281	-0.56250000	+18.94042969	-14.45800781	+6.92138672	+1408	+6.56542969	-10.40185547	-0.79101563	+38.18847656	+7.93212891	-48.16406250	+1164
+1457971672.11949990	+8.35839844	-6.95214844	-0.92285156	+59.28222656	-9.36035156	-41.94580078	+1824	+8.15625000	-6.16113281	-0.56250000	+18.94042969	-14.45800781	+6.92138672	+1412	+6.56542969	-10.40185547	-0.79101563	+38.18847656	+7.91015625	-48.16406250	+1164
+1457971672.12360000	+8.35839844	-6.95214844	-0.92285156	+59.28222656	-9.36035156	-41.94580078	+1824	+8.15625000	-6.16113281	-0.56250000	+18.94042969	-14.45800781	+6.92138672	+1412	+6.56542969	-10.40185547	-0.79101563	+38.18847656	+7.91015625	-48.16406250	+1164
+1457971672.12780000	+8.35839844	-6.95214844	-0.92285156	+59.28222656	-9.36035156	-41.94580078	+1824	+8.15625000	-6.16113281	-0.56250000	+18.94042969	-14.45800781	+6.92138672	+1412	+6.56542969	-10.40185547	-0.79101563	+38.18847656	+7.91015625	-48.16406250	+1164
+1457971672.13200000	+8.35839844	-6.95214844	-0.92285156	+59.28222656	-9.36035156	-41.94580078	+1824	+8.15625000	-6.16113281	-0.56250000	+18.94042969	-14.47998047	+6.92138672	+1412	+6.56542969	-10.40185547	-0.79101563	+38.18847656	+7.91015625	-48.16406250	+1164
+1457971672.13610010	+8.35839844	-6.95214844	-0.92285156	+59.28222656	-9.36035156	-41.94580078	+1824	+8.15625000	-6.16113281	-0.56250000	+18.94042969	-14.47998047	+6.92138672	+1412	+6.56542969	-10.40185547	-0.79101563	+38.18847656	+7.91015625	-48.16406250	+1164
+1457971672.14030000	+8.35839844	-6.95214844	-0.92285156	+59.28222656	-9.38232422	-41.94580078	+1824	+8.15625000	-6.16113281	-0.56250000	+18.94042969	-14.47998047	+6.94335938	+1412	+6.56542969	-10.40185547	-0.78662109	+38.21044922	+7.91015625	-48.16406250	+1168
+1457971672.14860010	+8.35839844	-6.95214844	-0.92285156	+59.28222656	-9.38232422	-41.96777344	+1824	+8.15625000	-6.16113281	-0.56250000	+18.94042969	-14.47998047	+6.94335938	+1412	+6.56982422	-10.40185547	-0.78662109	+38.21044922	+7.91015625	-48.18603516	+1168
+1457971672.15280010	+8.35839844	-6.95214844	-0.92285156	+59.28222656	-9.38232422	-41.96777344	+1824	+8.15625000	-6.16113281	-0.55810547	+18.94042969	-14.47998047	+6.94335938	+1412	+6.56982422	-10.40185547	-0.78662109	+38.23242188	+7.91015625	-48.18603516	+1168
+1457971672.15700010	+8.35839844	-6.95214844	-0.91845703	+59.28222656	-9.38232422	-41.96777344	+1824	+8.15625000	-6.16113281	-0.55810547	+18.94042969	-14.47998047	+6.94335938	+1412	+6.57421875	-10.40185547	-0.78222656	+38.23242188	+7.91015625	-48.20800781	+1168
+1457971672.16109990	+8.35839844	-6.95214844	-0.91845703	+59.28222656	-9.40429688	-41.96777344	+1824	+8.15625000	-6.16113281	-0.55810547	+18.94042969	-14.50195313	+6.94335938	+1412	+6.57421875	-10.39746094	-0.78222656	+38.23242188	+7.88818359	-48.20800781	+1172
+1457971672.16529990	+8.35839844	-6.95214844	-0.91845703	+59.28222656	-9.40429688	-41.96777344	+1824	+8.15625000	-6.16113281	-0.55810547	+18.94042969	-14.50195313	+6.94335938	+1412	+6.57421875	-10.39746094	-0.78222656	+38.25439453	+7.88818359	-48.20800781	+1172
+1457971672.16940000	+8.35839844	-6.95214844	-0.91845703	+59.28222656	-9.40429688	-41.96777344	+1824	+8.15625000	-6.16113281	-0.55810547	+18.91845703	-14.50195313	+6.94335938	+1412	+6.57861328	-10.39746094	-0.78222656	+38.25439453	+7.88818359	-48.22998047	+1172
+1457971672.17360000	+8.35839844	-6.95214844	-0.91845703	+59.28222656	-9.40429688	-41.96777344	+1828	+8.15625000	-6.16113281	-0.55810547	+18.91845703	-14.50195313	+6.94335938	+1412	+6.57861328	-10.39746094	-0.77783203	+38.25439453	+7.88818359	-48.22998047	+1176
+1457971672.17779990	+8.35839844	-6.94775391	-0.91845703	+59.28222656	-9.42626953	-41.96777344	+1828	+8.15625000	-6.16113281	-0.55810547	+18.91845703	-14.50195313	+6.94335938	+1416	+6.57861328	-10.39746094	-0.77783203	+38.25439453	+7.88818359	-48.22998047	+1176
+1457971672.18190000	+8.35839844	-6.94775391	-0.91845703	+59.28222656	-9.42626953	-41.96777344	+1828	+8.15625000	-6.16113281	-0.55810547	+18.91845703	-14.52392578	+6.94335938	+1416	+6.57861328	-10.39746094	-0.77783203	+38.25439453	+7.86621094	-48.22998047	+1176
+1457971672.18610000	+8.35839844	-6.94775391	-0.91845703	+59.28222656	-9.42626953	-41.96777344	+1828	+8.15625000	-6.16113281	-0.55810547	+18.91845703	-14.52392578	+6.94335938	+1416	+6.57861328	-10.39746094	-0.77783203	+38.25439453	+7.86621094	-48.22998047	+1176
+1457971672.19030000	+8.35839844	-6.94775391	-0.91845703	+59.28222656	-9.42626953	-41.96777344	+1828	+8.15625000	-6.16113281	-0.55810547	+18.91845703	-14.52392578	+6.94335938	+1416	+6.57861328	-10.39746094	-0.77783203	+38.25439453	+7.86621094	-48.22998047	+1176
+1457971672.19440010	+8.35839844	-6.94775391	-0.91845703	+59.28222656	-9.42626953	-41.96777344	+1828	+8.15625000	-6.16113281	-0.55810547	+18.91845703	-14.52392578	+6.96533203	+1416	+6.57861328	-10.39746094	-0.77783203	+38.25439453	+7.86621094	-48.22998047	+1180
+1457971672.19860010	+8.35839844	-6.94775391	-0.91845703	+59.28222656	-9.44824219	-41.96777344	+1828	+8.15625000	-6.16113281	-0.55810547	+18.91845703	-14.52392578	+6.96533203	+1416	+6.57421875	-10.39746094	-0.77783203	+38.23242188	+7.86621094	-48.20800781	+1180
+1457971672.20280000	+8.35839844	-6.94775391	-0.91845703	+59.28222656	-9.44824219	-41.96777344	+1828	+8.15625000	-6.16113281	-0.55810547	+18.91845703	-14.52392578	+6.96533203	+1416	+6.57421875	-10.39746094	-0.78222656	+38.23242188	+7.84423828	-48.20800781	+1180
+1457971672.20689990	+8.35839844	-6.94775391	-0.91845703	+59.28222656	-9.44824219	-41.96777344	+1828	+8.15625000	-6.15673828	-0.55810547	+18.91845703	-14.52392578	+6.94335938	+1416	+6.57421875	-10.39746094	-0.78222656	+38.23242188	+7.84423828	-48.20800781	+1180
+1457971672.21110010	+8.35839844	-6.94775391	-0.91845703	+59.28222656	-9.44824219	-41.96777344	+1832	+8.15625000	-6.15673828	-0.55810547	+18.91845703	-14.52392578	+6.94335938	+1416	+6.57421875	-10.39746094	-0.78222656	+38.21044922	+7.84423828	-48.18603516	+1180
+1457971672.21530010	+8.35839844	-6.94775391	-0.91845703	+59.28222656	-9.44824219	-41.96777344	+1832	+8.15625000	-6.15673828	-0.55810547	+18.91845703	-14.52392578	+6.94335938	+1416	+6.57421875	-10.39746094	-0.78222656	+38.21044922	+7.84423828	-48.18603516	+1180
+1457971672.21939990	+8.35839844	-6.94775391	-0.91845703	+59.28222656	-9.44824219	-41.96777344	+1832	+8.15625000	-6.15673828	-0.55810547	+18.91845703	-14.52392578	+6.94335938	+1416	+6.56982422	-10.39746094	-0.78222656	+38.21044922	+7.84423828	-48.18603516	+1180
+1457971672.22359990	+8.35839844	-6.94335938	-0.91845703	+59.30419922	-9.44824219	-41.96777344	+1832	+8.15625000	-6.15673828	-0.55810547	+18.91845703	-14.52392578	+6.94335938	+1416	+6.56982422	-10.39746094	-0.78222656	+38.18847656	+7.84423828	-48.18603516	+1180
+1457971672.22779990	+8.35839844	-6.94335938	-0.91845703	+59.30419922	-9.44824219	-41.96777344	+1832	+8.15625000	-6.15673828	-0.55810547	+18.91845703	-14.52392578	+6.94335938	+1416	+6.56982422	-10.39746094	-0.78222656	+38.18847656	+7.84423828	-48.16406250	+1180
+1457971672.23190000	+8.35839844	-6.94335938	-0.91845703	+59.30419922	-9.47021484	-41.96777344	+1832	+8.15625000	-6.15673828	-0.55810547	+18.91845703	-14.52392578	+6.94335938	+1416	+6.56982422	-10.39746094	-0.78662109	+38.18847656	+7.82226563	-48.16406250	+1180
+1457971672.23610000	+8.35839844	-6.94335938	-0.91845703	+59.30419922	-9.47021484	-41.96777344	+1832	+8.15625000	-6.15673828	-0.55810547	+18.91845703	-14.54589844	+6.94335938	+1416	+6.56982422	-10.39746094	-0.78662109	+38.18847656	+7.82226563	-48.16406250	+1180
+1457971672.24029990	+8.35839844	-6.94335938	-0.91845703	+59.30419922	-9.47021484	-41.96777344	+1832	+8.15625000	-6.15673828	-0.55371094	+18.91845703	-14.54589844	+6.94335938	+1416	+6.56982422	-10.39746094	-0.78662109	+38.18847656	+7.82226563	-48.16406250	+1180
+1457971672.24440000	+8.35839844	-6.94335938	-0.91845703	+59.30419922	-9.47021484	-41.96777344	+1832	+8.15625000	-6.15673828	-0.55371094	+18.91845703	-14.54589844	+6.96533203	+1416	+6.56982422	-10.39746094	-0.78662109	+38.18847656	+7.82226563	-48.16406250	+1180
+1457971672.24860000	+8.35839844	-6.94335938	-0.91406250	+59.30419922	-9.49218750	-41.96777344	+1836	+8.15625000	-6.15673828	-0.55371094	+18.94042969	-14.54589844	+6.96533203	+1416	+6.56982422	-10.39746094	-0.78662109	+38.18847656	+7.82226563	-48.16406250	+1180
+1457971672.25270010	+8.35839844	-6.94335938	-0.91406250	+59.32617188	-9.49218750	-41.96777344	+1836	+8.15625000	-6.15673828	-0.55371094	+18.94042969	-14.54589844	+6.96533203	+1416	+6.56982422	-10.39746094	-0.78222656	+38.18847656	+7.82226563	-48.16406250	+1180
+1457971672.25690010	+8.35839844	-6.94335938	-0.91406250	+59.32617188	-9.49218750	-41.98974609	+1836	+8.15625000	-6.15673828	-0.55371094	+18.94042969	-14.56787109	+6.96533203	+1416	+6.56982422	-10.39746094	-0.78222656	+38.18847656	+7.80029297	-48.18603516	+1180
+1457971672.26110010	+8.35839844	-6.94335938	-0.91406250	+59.32617188	-9.51416016	-41.98974609	+1836	+8.15625000	-6.15673828	-0.55371094	+18.94042969	-14.56787109	+6.96533203	+1416	+6.56982422	-10.39746094	-0.78222656	+38.18847656	+7.80029297	-48.18603516	+1180
+1457971672.26519990	+8.36279297	-6.94335938	-0.91406250	+59.34814453	-9.51416016	-41.98974609	+1836	+8.15625000	-6.15673828	-0.55371094	+18.94042969	-14.56787109	+6.96533203	+1420	+6.57421875	-10.39746094	-0.78222656	+38.21044922	+7.80029297	-48.18603516	+1180
+1457971672.26939990	+8.36279297	-6.94335938	-0.91406250	+59.34814453	-9.53613281	-42.01171875	+1836	+8.15625000	-6.15673828	-0.55371094	+18.94042969	-14.58984375	+6.96533203	+1420	+6.57421875	-10.39746094	-0.78222656	+38.21044922	+7.80029297	-48.18603516	+1180
+1457971672.27360010	+8.36279297	-6.93896484	-0.91406250	+59.37011719	-9.53613281	-42.01171875	+1836	+8.15625000	-6.15673828	-0.55371094	+18.94042969	-14.58984375	+6.96533203	+1420	+6.57421875	-10.39306641	-0.77783203	+38.23242188	+7.77832031	-48.20800781	+1184
+1457971672.27769990	+8.36279297	-6.93896484	-0.90966797	+59.37011719	-9.55810547	-42.03369141	+1840	+8.15625000	-6.15234375	-0.55371094	+18.94042969	-14.61181641	+6.96533203	+1420	+6.57861328	-10.39306641	-0.77783203	+38.23242188	+7.77832031	-48.20800781	+1184
+1457971672.28609990	+8.36279297	-6.93896484	-0.90966797	+59.41406250	-9.58007813	-42.05566406	+1840	+8.15625000	-6.15234375	-0.55371094	+18.96240234	-14.63378906	+6.96533203	+1420	+6.58300781	-10.39306641	-0.77343750	+38.25439453	+7.75634766	-48.25195313	+1184
+1457971672.29020000	+8.36279297	-6.93896484	-0.90966797	+59.41406250	-9.58007813	-42.07763672	+1840	+8.15625000	-6.15234375	-0.55371094	+18.96240234	-14.63378906	+6.96533203	+1420	+6.58300781	-10.39306641	-0.77343750	+38.27636719	+7.75634766	-48.25195313	+1184
+1457971672.29440000	+8.36279297	-6.93896484	-0.90966797	+59.43603516	-9.58007813	-42.07763672	+1840	+8.15625000	-6.15234375	-0.55371094	+18.96240234	-14.65576172	+6.94335938	+1420	+6.58740234	-10.39306641	-0.77343750	+38.27636719	+7.75634766	-48.25195313	+1188
+1457971672.29860000	+8.36279297	-6.93896484	-0.90966797	+59.45800781	-9.60205078	-42.09960938	+1840	+8.15625000	-6.15234375	-0.54931641	+18.98437500	-14.65576172	+6.94335938	+1420	+6.58740234	-10.39306641	-0.77343750	+38.29833984	+7.73437500	-48.27392578	+1188
+1457971672.30270000	+8.36279297	-6.93896484	-0.90966797	+59.47998047	-9.60205078	-42.12158203	+1840	+8.15625000	-6.15234375	-0.54931641	+18.98437500	-14.67773438	+6.94335938	+1420	+6.58740234	-10.39306641	-0.77343750	+38.29833984	+7.73437500	-48.27392578	+1188
+1457971672.30690000	+8.36279297	-6.93896484	-0.90966797	+59.47998047	-9.60205078	-42.12158203	+1844	+8.15625000	-6.15234375	-0.54931641	+18.98437500	-14.67773438	+6.92138672	+1420	+6.58740234	-10.39306641	-0.77343750	+38.29833984	+7.71240234	-48.27392578	+1188
+1457971672.31110000	+8.36279297	-6.93896484	-0.90966797	+59.50195313	-9.60205078	-42.14355469	+1844	+8.15625000	-6.15234375	-0.54931641	+19.00634766	-14.69970703	+6.92138672	+1420	+6.58740234	-10.39306641	-0.77343750	+38.29833984	+7.71240234	-48.27392578	+1188
+1457971672.31520010	+8.36279297	-6.93896484	-0.90966797	+59.52392578	-9.60205078	-42.16552734	+1844	+8.15625000	-6.15234375	-0.54931641	+19.02832031	-14.72167969	+6.89941406	+1420	+6.58740234	-10.39306641	-0.77343750	+38.29833984	+7.71240234	-48.27392578	+1188
+1457971672.31940010	+8.36279297	-6.93896484	-0.90966797	+59.54589844	-9.60205078	-42.16552734	+1844	+8.15625000	-6.15234375	-0.54931641	+19.02832031	-14.72167969	+6.89941406	+1420	+6.58740234	-10.39306641	-0.77343750	+38.29833984	+7.71240234	-48.27392578	+1188
+1457971672.32349990	+8.36279297	-6.93896484	-0.90966797	+59.56787109	-9.58007813	-42.18750000	+1844	+8.15625000	-6.15234375	-0.54931641	+19.05029297	-14.72167969	+6.87744141	+1420	+6.58740234	-10.39306641	-0.77343750	+38.29833984	+7.71240234	-48.27392578	+1188
+1457971672.32769990	+8.36279297	-6.93896484	-0.90966797	+59.56787109	-9.58007813	-42.20947266	+1844	+8.15625000	-6.15234375	-0.54931641	+19.07226563	-14.72167969	+6.85546875	+1420	+6.58740234	-10.39306641	-0.77343750	+38.29833984	+7.71240234	-48.27392578	+1188
+1457971672.33189990	+8.36279297	-6.93896484	-0.90966797	+59.58984375	-9.55810547	-42.20947266	+1844	+8.15625000	-6.15234375	-0.55371094	+19.07226563	-14.72167969	+6.83349609	+1420	+6.58300781	-10.39306641	-0.77343750	+38.29833984	+7.71240234	-48.27392578	+1188
+1457971672.33600000	+8.35839844	-6.93896484	-0.91406250	+59.61181641	-9.51416016	-42.23144531	+1844	+8.15625000	-6.15234375	-0.55371094	+19.09423828	-14.72167969	+6.81152344	+1420	+6.58300781	-10.39746094	-0.77783203	+38.27636719	+7.71240234	-48.27392578	+1188
+1457971672.34019990	+8.35839844	-6.94335938	-0.91406250	+59.61181641	-9.47021484	-42.23144531	+1844	+8.15625000	-6.15234375	-0.55371094	+19.11621094	-14.72167969	+6.76757813	+1420	+6.58300781	-10.39746094	-0.77783203	+38.27636719	+7.71240234	-48.27392578	+1188
+1457971672.34439990	+8.35400391	-6.94335938	-0.91845703	+59.61181641	-9.42626953	-42.25341797	+1848	+8.15625000	-6.15673828	-0.55810547	+19.13818359	-14.69970703	+6.74560547	+1420	+6.58300781	-10.39746094	-0.77783203	+38.27636719	+7.71240234	-48.25195313	+1188
+1457971672.34850000	+8.35400391	-6.94775391	-0.92285156	+59.63378906	-9.31640625	-42.25341797	+1848	+8.15185547	-6.15673828	-0.55810547	+19.18212891	-14.67773438	+6.67968750	+1420	+6.58300781	-10.39746094	-0.77783203	+38.27636719	+7.73437500	-48.25195313	+1188
+1457971672.35270000	+8.34960938	-6.95214844	-0.92724609	+59.63378906	-9.22851563	-42.25341797	+1848	+8.15185547	-6.16113281	-0.56250000	+19.20410156	-14.63378906	+6.63574219	+1424	+6.57861328	-10.39746094	-0.77783203	+38.27636719	+7.73437500	-48.25195313	+1188
+1457971672.35690000	+8.34960938	-6.95654297	-0.93603516	+59.65576172	-9.14062500	-42.23144531	+1848	+8.14746094	-6.16113281	-0.56689453	+19.22607422	-14.58984375	+6.59179688	+1424	+6.57861328	-10.39746094	-0.78222656	+38.27636719	+7.75634766	-48.25195313	+1188
+1457971672.36100010	+8.34521484	-6.96093750	-0.94482422	+59.65576172	-9.00878906	-42.20947266	+1848	+8.14746094	-6.16552734	-0.57568359	+19.24804688	-14.50195313	+6.54785156	+1428	+6.57861328	-10.40185547	-0.78222656	+38.25439453	+7.80029297	-48.22998047	+1188
+1457971672.36520000	+8.34082031	-6.96533203	-0.95361328	+59.67773438	-8.85498047	-42.20947266	+1848	+8.14306641	-6.16552734	-0.58447266	+19.29199219	-14.41406250	+6.48193359	+1428	+6.57861328	-10.40185547	-0.78222656	+38.27636719	+7.82226563	-48.22998047	+1188
+1457971672.36940000	+8.33642578	-6.96972656	-0.96240234	+59.67773438	-8.74511719	-42.16552734	+1848	+8.13867188	-6.16992188	-0.59326172	+19.31396484	-14.32617188	+6.43798828	+1428	+6.57861328	-10.40185547	-0.78222656	+38.27636719	+7.86621094	-48.22998047	+1188
+1457971672.37770010	+8.33203125	-6.97851563	-0.97998047	+59.72167969	-8.41552734	-42.12158203	+1848	+8.12988281	-6.17871094	-0.61523438	+19.37988281	-14.08447266	+6.32812500	+1432	+6.57861328	-10.40625000	-0.78222656	+38.34228516	+8.08593750	-48.20800781	+1188
+1457971672.38190010	+8.32763672	-6.98291016	-0.99316406	+59.74365234	-8.26171875	-42.07763672	+1844	+8.12548828	-6.18310547	-0.62402344	+19.40185547	-13.95263672	+6.28417969	+1432	+6.57861328	-10.41064453	-0.78222656	+38.36425781	+8.17382813	-48.20800781	+1188
+1457971672.38599990	+8.32324219	-6.98730469	-1.00634766	+59.78759766	-8.08593750	-42.03369141	+1844	+8.12109375	-6.18750000	-0.64160156	+19.44580078	-13.79882813	+6.21826172	+1436	+6.57861328	-10.41064453	-0.78222656	+38.45214844	+8.39355469	-48.20800781	+1188
+1457971672.39019990	+8.31884766	-6.99169922	-1.01953125	+59.80957031	-7.93212891	-42.01171875	+1844	+8.11669922	-6.19189453	-0.65478516	+19.48974609	-13.66699219	+6.17431641	+1436	+6.58300781	-10.41503906	-0.78222656	+38.51806641	+8.59130859	-48.20800781	+1188
+1457971672.39439990	+8.31445313	-6.99169922	-1.03271484	+59.85351563	-7.77832031	-41.94580078	+1840	+8.10791016	-6.19628906	-0.66796875	+19.51171875	-13.53515625	+6.13037109	+1436	+6.58300781	-10.41503906	-0.78222656	+38.60595703	+8.76708984	-48.18603516	+1188
+1457971672.39850000	+8.31005859	-6.99609375	-1.04589844	+59.89746094	-7.60253906	-41.92382813	+1836	+8.10351563	-6.20068359	-0.68554688	+19.55566406	-13.35937500	+6.06445313	+1432	+6.58740234	-10.41943359	-0.78662109	+38.71582031	+9.03076172	-48.16406250	+1188
+1457971672.40269990	+8.30566406	-6.99609375	-1.05908203	+59.94140625	-7.44873047	-41.90185547	+1832	+8.09472656	-6.20507813	-0.69873047	+19.62158203	-13.22753906	+5.97656250	+1432	+6.58740234	-10.41943359	-0.78662109	+38.80371094	+9.25048828	-48.14208984	+1188
+1457971672.40680000	+8.29687500	-7.00048828	-1.07226563	+59.96337891	-7.29492188	-41.87988281	+1828	+8.08593750	-6.20507813	-0.71191406	+19.66552734	-13.09570313	+5.93261719	+1428	+6.58740234	-10.41943359	-0.79541016	+38.89160156	+9.44824219	-48.12011719	+1192
+1457971672.41100000	+8.29248047	-7.00048828	-1.08984375	+60.00732422	-7.11914063	-41.85791016	+1824	+8.08154297	-6.20947266	-0.72949219	+19.70947266	-12.96386719	+5.82275391	+1428	+6.58740234	-10.42382813	-0.80419922	+38.97949219	+9.66796875	-48.07617188	+1192
+1457971672.41520000	+8.28369141	-7.00048828	-1.10302734	+60.05126953	-6.96533203	-41.85791016	+1820	+8.07275391	-6.21386719	-0.74267578	+19.77539063	-12.85400391	+5.73486328	+1420	+6.58300781	-10.42382813	-0.80859375	+39.02343750	+9.84375000	-48.05419922	+1196
+1457971672.41930010	+8.27929688	-7.00488281	-1.12060547	+60.09521484	-6.85546875	-41.83593750	+1812	+8.06835938	-6.21386719	-0.76025391	+19.81933594	-12.74414063	+5.66894531	+1420	+6.57861328	-10.42822266	-0.82177734	+39.06738281	+9.99755859	-47.98828125	+1196
+1457971672.42350010	+8.27490234	-7.00488281	-1.13818359	+60.13916016	-6.67968750	-41.83593750	+1808	+8.05957031	-6.21826172	-0.77783203	+19.88525391	-12.63427734	+5.55908203	+1416	+6.57421875	-10.42822266	-0.83935547	+39.08935547	+10.12939453	-47.92236328	+1200
+1457971672.42770000	+8.26611328	-7.00488281	-1.15136719	+60.18310547	-6.56982422	-41.90185547	+1800	+8.05517578	-6.21386719	-0.79101563	+19.95117188	-12.56835938	+5.42724609	+1408	+6.56982422	-10.43261719	-0.85693359	+39.08935547	+10.26123047	-47.90039063	+1200
+1457971672.43600010	+8.25732422	-7.00927734	-1.19091797	+60.24902344	-6.35009766	-41.94580078	+1780	+8.04199219	-6.21826172	-0.83056641	+20.08300781	-12.43652344	+5.18554688	+1400	+6.55664063	-10.43701172	-0.89648438	+39.11132813	+10.45898438	-47.79052734	+1204
+1457971672.44020010	+8.25732422	-7.00927734	-1.20410156	+60.31494141	-6.24023438	-42.05566406	+1768	+8.03759766	-6.21826172	-0.84375000	+20.17089844	-12.43652344	+5.00976563	+1392	+6.55224609	-10.43701172	-0.91845703	+39.08935547	+10.56884766	-47.79052734	+1204
+1457971672.44429990	+8.25732422	-7.00927734	-1.23046875	+60.35888672	-6.15234375	-42.12158203	+1760	+8.03759766	-6.21826172	-0.86572266	+20.23681641	-12.43652344	+4.89990234	+1388	+6.54785156	-10.43701172	-0.94042969	+39.08935547	+10.63476563	-47.79052734	+1200
+1457971672.45269990	+8.25732422	-7.01367188	-1.27001953	+60.40283203	-5.95458984	-42.36328125	+1736	+8.03320313	-6.21826172	-0.90966797	+20.34667969	-12.48046875	+4.50439453	+1384	+6.54785156	-10.44140625	-0.98876953	+39.02343750	+10.78857422	-47.83447266	+1196
+1457971672.45680000	+8.26611328	-7.01367188	-1.29638672	+60.46875000	-5.91064453	-42.45117188	+1724	+8.03759766	-6.21826172	-0.93603516	+20.41259766	-12.50244141	+4.39453125	+1384	+6.54785156	-10.44140625	-1.01513672	+39.02343750	+10.85449219	-47.85644531	+1192
+1457971672.46100000	+8.26611328	-7.02246094	-1.32275391	+60.40283203	-5.80078125	-42.58300781	+1716	+8.03759766	-6.22705078	-0.96679688	+20.39062500	-12.54638672	+4.17480469	+1384	+6.55664063	-10.44580078	-1.05029297	+39.00146484	+10.92041016	-47.90039063	+1196
+1457971672.46519990	+8.27050781	-7.01806641	-1.34472656	+60.44677734	-5.71289063	-42.80273438	+1708	+8.04199219	-6.22265625	-0.98876953	+20.45654297	-12.65625000	+3.93310547	+1384	+6.56542969	-10.44140625	-1.07666016	+38.97949219	+10.96435547	-48.03222656	+1196
+1457971672.46930000	+8.28369141	-7.01806641	-1.37548828	+60.49072266	-5.66894531	-42.93457031	+1700	+8.05078125	-6.22265625	-1.02392578	+20.50048828	-12.72216797	+3.77929688	+1388	+6.57861328	-10.43701172	-1.10742188	+38.95751953	+11.00830078	-48.14208984	+1200
+1457971672.47350000	+8.28808594	-7.02685547	-1.40625000	+60.42480469	-5.55908203	-43.13232422	+1692	+8.05517578	-6.23144531	-1.05908203	+20.43457031	-12.78808594	+3.53759766	+1388	+6.59619141	-10.43701172	-1.14257813	+38.93554688	+11.09619141	-48.33984375	+1208
+1457971672.47760010	+8.30126953	-7.02685547	-1.43261719	+60.42480469	-5.47119141	-43.37402344	+1684	+8.06396484	-6.23144531	-1.08984375	+20.45654297	-12.89794922	+3.29589844	+1388	+6.61816406	-10.43261719	-1.16894531	+38.89160156	+11.16210938	-48.55957031	+1208
+1457971672.48180010	+8.31445313	-7.02685547	-1.47216797	+60.44677734	-5.40527344	-43.52783203	+1680	+8.07714844	-6.23144531	-1.12939453	+20.47851563	-12.96386719	+3.12011719	+1392	+6.63574219	-10.42822266	-1.20410156	+38.86962891	+11.18408203	-48.71337891	+1212
+1457971672.48600010	+8.32324219	-7.04003906	-1.51171875	+60.31494141	-5.27343750	-43.72558594	+1672	+8.08154297	-6.24023438	-1.17333984	+20.36865234	-13.00781250	+2.85644531	+1396	+6.66210938	-10.42822266	-1.23925781	+38.82568359	+11.27197266	-48.86718750	+1216
+1457971672.49009990	+8.34082031	-7.04003906	-1.54687500	+60.29296875	-5.16357422	-43.96728516	+1668	+8.09472656	-6.24023438	-1.21289063	+20.34667969	-13.11767578	+2.59277344	+1396	+6.68408203	-10.41943359	-1.26562500	+38.78173828	+11.31591797	-49.10888672	+1220
+1457971672.49429990	+8.35839844	-7.04003906	-1.59082031	+60.27099609	-5.07568359	-44.14306641	+1664	+8.11230469	-6.23583984	-1.26123047	+20.34667969	-13.16162109	+2.39501953	+1400	+6.71044922	-10.41503906	-1.30957031	+38.73779297	+11.35986328	-49.28466797	+1224
+1457971672.49850010	+8.37158203	-7.04882813	-1.63916016	+60.11718750	-4.94384766	-44.38476563	+1656	+8.12109375	-6.24902344	-1.30957031	+20.19287109	-13.20556641	+2.10937500	+1400	+6.73681641	-10.41064453	-1.34472656	+38.67187500	+11.42578125	-49.48242188	+1228
+1457971672.50260000	+8.38916016	-7.04882813	-1.68310547	+60.05126953	-4.81201172	-44.60449219	+1652	+8.13867188	-6.24462891	-1.35791016	+20.14892578	-13.27148438	+1.82373047	+1404	+6.76318359	-10.40185547	-1.37988281	+38.56201172	+11.51367188	-49.74609375	+1232
+1457971672.50679990	+8.41113281	-7.04882813	-1.73144531	+59.98535156	-4.68017578	-44.80224609	+1648	+8.15625000	-6.24462891	-1.41503906	+20.10498047	-13.31542969	+1.56005859	+1408	+6.78955078	-10.39306641	-1.42382813	+38.47412109	+11.55761719	-49.94384766	+1236
+1457971672.51099990	+8.42871094	-7.05761719	-1.78417969	+59.83154297	-4.50439453	-45.04394531	+1644	+8.17382813	-6.25341797	-1.46777344	+19.95117188	-13.33740234	+1.25244141	+1408	+6.81591797	-10.38867188	-1.47216797	+38.36425781	+11.64550781	-50.18554688	+1240
+1457971672.51510000	+8.45068359	-7.05322266	-1.83691406	+59.72167969	-4.35058594	-45.24169922	+1644	+8.19140625	-6.24902344	-1.52929688	+19.88525391	-13.33740234	+0.94482422	+1412	+6.84228516	-10.38427734	-1.51171875	+38.21044922	+11.73339844	-50.42724609	+1240
+1457971672.51930000	+8.47705078	-7.05322266	-1.89404297	+59.63378906	-4.19677734	-45.43945313	+1644	+8.21337891	-6.24462891	-1.58642578	+19.84130859	-13.35937500	+0.68115234	+1420	+6.86425781	-10.37548828	-1.56884766	+38.05664063	+11.77734375	-50.58105469	+1244
+1457971672.52760000	+8.52099609	-7.05322266	-2.01269531	+59.30419922	-3.80126953	-45.85693359	+1644	+8.25732422	-6.24023438	-1.71386719	+19.64355469	-13.33740234	+0.04394531	+1428	+6.91259766	-10.35351563	-1.67871094	+37.68310547	+11.93115234	-50.99853516	+1256
+1457971672.53180000	+8.55175781	-7.04882813	-2.06982422	+59.19433594	-3.64746094	-46.09863281	+1644	+8.28369141	-6.23144531	-1.77539063	+19.59960938	-13.35937500	-0.28564453	+1436	+6.93457031	-10.34472656	-1.74023438	+37.48535156	+11.97509766	-51.17431641	+1260
+1457971672.53600000	+8.57373047	-7.05322266	-2.13134766	+58.95263672	-3.44970703	-46.34033203	+1644	+8.30566406	-6.22705078	-1.83691406	+19.51171875	-13.35937500	-0.63720703	+1444	+6.95654297	-10.33593750	-1.80175781	+37.24365234	+12.01904297	-51.39404297	+1268
+1457971672.54010010	+8.60449219	-7.04443359	-2.19287109	+58.79882813	-3.25195313	-46.53808594	+1652	+8.33203125	-6.21386719	-1.90722656	+19.48974609	-13.35937500	-0.96679688	+1452	+6.97851563	-10.31835938	-1.85888672	+37.00195313	+12.08496094	-51.61376953	+1272
+1457971672.54430010	+8.63525391	-7.03564453	-2.25439453	+58.66699219	-3.07617188	-46.82373047	+1660	+8.36279297	-6.20068359	-1.96875000	+19.46777344	-13.38134766	-1.31835938	+1464	+7.00048828	-10.30517578	-1.92480469	+36.73828125	+12.12890625	-51.81152344	+1284
+1457971672.54850010	+8.66601563	-7.04003906	-2.31591797	+58.35937500	-2.87841797	-47.08740234	+1664	+8.38916016	-6.18750000	-2.03466797	+19.42382813	-13.40332031	-1.64794922	+1472	+7.02246094	-10.29638672	-1.99072266	+36.45263672	+12.15087891	-51.98730469	+1292
+1457971672.55259990	+8.70117188	-7.02685547	-2.38183594	+58.18359375	-2.68066406	-47.30712891	+1676	+8.42431641	-6.16552734	-2.10498047	+19.44580078	-13.42529297	-1.95556641	+1488	+7.04443359	-10.27441406	-2.05664063	+36.16699219	+12.17285156	-52.18505859	+1304
+1457971672.55679990	+8.74072266	-7.01367188	-2.44335938	+58.00781250	-2.52685547	-47.65869141	+1688	+8.45947266	-6.14794922	-2.16650391	+19.46777344	-13.51318359	-2.32910156	+1504	+7.07080078	-10.25683594	-2.12255859	+35.88134766	+12.15087891	-52.40478516	+1320
+1457971672.56090000	+8.77587891	-7.01806641	-2.50488281	+57.63427734	-2.35107422	-47.96630859	+1700	+8.49023438	-6.13037109	-2.23242188	+19.46777344	-13.60107422	-2.65869141	+1516	+7.09716797	-10.23925781	-2.19287109	+35.55175781	+12.12890625	-52.60253906	+1336
+1457971672.56510000	+8.81982422	-7.00048828	-2.57519531	+57.41455078	-2.17529297	-48.25195313	+1716	+8.52539063	-6.09960938	-2.30273438	+19.53369141	-13.66699219	-2.96630859	+1536	+7.12353516	-10.21289063	-2.26318359	+35.24414063	+12.08496094	-52.82226563	+1352
+1457971672.56929990	+8.86816406	-6.98291016	-2.62792969	+57.15087891	-2.06542969	-48.69140625	+1736	+8.56933594	-6.07324219	-2.35986328	+19.62158203	-13.82080078	-3.33984375	+1552	+7.15869141	-10.19091797	-2.32470703	+34.91455078	+12.01904297	-53.08593750	+1372
+1457971672.57340000	+8.91210938	-6.98730469	-2.68945313	+56.71142578	-1.88964844	-49.08691406	+1748	+8.60888672	-6.04687500	-2.42578125	+19.64355469	-13.97460938	-3.66943359	+1568	+7.19384766	-10.16894531	-2.39062500	+34.58496094	+11.93115234	-53.34960938	+1388
+1457971672.57760000	+8.96484375	-6.96533203	-2.75537109	+56.38183594	-1.75781250	-49.43847656	+1772	+8.64843750	-6.01171875	-2.49609375	+19.75341797	-14.08447266	-3.95507813	+1588	+7.22900391	-10.13818359	-2.45654297	+34.25537109	+11.84326172	-53.61328125	+1412
+1457971672.58180000	+9.02636719	-6.94775391	-2.80810547	+56.05224609	-1.64794922	-49.94384766	+1792	+8.69677734	-5.98095703	-2.55761719	+19.88525391	-14.28222656	-4.30664063	+1608	+7.26855469	-10.10742188	-2.51806641	+33.88183594	+11.66748047	-53.92089844	+1432
+1457971672.58590010	+9.07910156	-6.94775391	-2.86523438	+55.48095703	-1.51611328	-50.38330078	+1808	+8.74072266	-5.94580078	-2.62353516	+19.97314453	-14.47998047	-4.63623047	+1624	+7.31250000	-10.08105469	-2.57958984	+33.48632813	+11.51367188	-54.18457031	+1452
+1457971672.59010000	+9.14062500	-6.92578125	-2.93554688	+55.06347656	-1.40625000	-50.75683594	+1832	+8.78466797	-5.90625000	-2.68945313	+20.12695313	-14.65576172	-4.89990234	+1648	+7.36523438	-10.03710938	-2.64550781	+33.15673828	+11.29394531	-54.47021484	+1480
+1457971672.59430000	+9.21093750	-6.90380859	-2.97949219	+54.60205078	-1.36230469	-51.35009766	+1852	+8.83740234	-5.86230469	-2.75097656	+20.28076172	-14.89746094	-5.27343750	+1664	+7.41796875	-10.00195313	-2.70263672	+32.78320313	+11.03027344	-54.82177734	+1500
+1457971672.60260010	+9.35156250	-6.87744141	-3.10253906	+53.39355469	-1.23046875	-52.29492188	+1896	+8.93847656	-5.77441406	-2.88281250	+20.61035156	-15.33691406	-5.91064453	+1704	+7.52783203	-9.91845703	-2.82128906	+32.03613281	+10.45898438	-55.45898438	+1548
+1457971672.60680010	+9.43066406	-6.85546875	-3.13769531	+52.82226563	-1.20849609	-52.95410156	+1916	+8.99121094	-5.72607422	-2.94433594	+20.83007813	-15.60058594	-6.28417969	+1720	+7.59375000	-9.87451172	-2.87402344	+31.64062500	+10.10742188	-55.85449219	+1568
+1457971672.61089990	+9.50537109	-6.84667969	-3.19042969	+52.07519531	-1.20849609	-53.48144531	+1936	+9.04833984	-5.67773438	-3.00585938	+21.02783203	-15.86425781	-6.63574219	+1736	+7.65527344	-9.83496094	-2.92236328	+31.17919922	+9.73388672	-56.22802734	+1588
+1457971672.61509990	+9.58886719	-6.82470703	-3.25195313	+51.39404297	-1.20849609	-53.89892578	+1960	+9.10107422	-5.62060547	-3.07617188	+21.29150391	-16.06201172	-6.96533203	+1756	+7.72119141	-9.78222656	-2.97949219	+30.80566406	+9.33837891	-56.57958984	+1608
+1457971672.61929990	+9.68115234	-6.80273438	-3.28710938	+50.69091797	-1.25244141	-54.55810547	+1976	+9.16259766	-5.56347656	-3.13330078	+21.59912109	-16.34765625	-7.38281250	+1772	+7.79150391	-9.73388672	-3.03222656	+30.36621094	+8.87695313	-56.93115234	+1628
+1457971672.62340000	+9.76025391	-6.78515625	-3.33105469	+49.83398438	-1.31835938	-55.08544922	+1992	+9.21972656	-5.50634766	-3.19482422	+21.88476563	-16.61132813	-7.77832031	+1784	+7.85302734	-9.68554688	-3.08496094	+29.86083984	+8.41552734	-57.26074219	+1644
+1457971672.62760000	+9.85253906	-6.76318359	-3.38378906	+49.06494141	-1.40625000	-55.52490234	+2012	+9.28125000	-5.44042969	-3.26074219	+22.23632813	-16.83105469	-8.12988281	+1800	+7.92773438	-9.62402344	-3.14648438	+29.46533203	+7.91015625	-57.54638672	+1664
+1457971672.63170000	+9.94921875	-6.74121094	-3.41015625	+48.25195313	-1.56005859	-56.20605469	+2028	+9.34716797	-5.37451172	-3.31787109	+22.63183594	-17.11669922	-8.59130859	+1816	+8.00244141	-9.56689453	-3.19482422	+29.02587891	+7.36083984	-57.87597656	+1680
+1457971672.63590000	+10.04150391	-6.71484375	-3.44091797	+47.35107422	-1.73583984	-56.73339844	+2040	+9.40869141	-5.30859375	-3.37500000	+22.98339844	-17.38037109	-9.03076172	+1828	+8.06396484	-9.51416016	-3.24316406	+28.47656250	+6.81152344	-58.22753906	+1692
+1457971672.64010000	+10.13818359	-6.68847656	-3.48925781	+46.49414063	-1.91162109	-57.17285156	+2060	+9.47460938	-5.22949219	-3.44091797	+23.42285156	-17.57812500	-9.42626953	+1844	+8.13867188	-9.45263672	-3.30029297	+28.05908203	+6.26220703	-58.49121094	+1712
+1457971672.64420010	+10.24365234	-6.66650391	-3.50683594	+45.59326172	-2.15332031	-57.81005859	+2072	+9.54492188	-5.15478516	-3.48486328	+23.92822266	-17.88574219	-9.95361328	+1856	+8.21337891	-9.38671875	-3.35302734	+27.57568359	+5.64697266	-58.79882813	+1728
+1457971672.64840010	+10.33593750	-6.63134766	-3.53320313	+44.67041016	-2.43896484	-58.29345703	+2088	+9.61523438	-5.07568359	-3.53759766	+24.38964844	-18.17138672	-10.41503906	+1868	+8.27490234	-9.33398438	-3.40576172	+26.98242188	+5.05371094	-59.06250000	+1740
+1457971672.65260000	+10.44140625	-6.60498047	-3.56835938	+43.74755859	-2.72460938	-58.71093750	+2104	+9.68554688	-4.99218750	-3.59912109	+24.89501953	-18.36914063	-10.85449219	+1884	+8.34960938	-9.26367188	-3.46728516	+26.52099609	+4.43847656	-59.28222656	+1760
+1457971672.65669990	+10.54687500	-6.57861328	-3.58154297	+42.78076172	-3.07617188	-59.28222656	+2120	+9.76025391	-4.90429688	-3.63867188	+25.48828125	-18.69873047	-11.42578125	+1896	+8.42431641	-9.19775391	-3.52001953	+26.01562500	+3.77929688	-59.47998047	+1780
+1457971672.66090010	+10.64355469	-6.53466797	-3.59472656	+41.85791016	-3.49365234	-59.76562500	+2136	+9.83496094	-4.82080078	-3.68261719	+26.01562500	-18.96240234	-11.90917969	+1908	+8.48144531	-9.13623047	-3.57275391	+25.37841797	+3.16406250	-59.72167969	+1796
+1457971672.66510010	+10.74902344	-6.50830078	-3.61669922	+40.91308594	-3.91113281	-60.18310547	+2152	+9.90966797	-4.72851563	-3.73535156	+26.58691406	-19.18212891	-12.39257813	+1924	+8.55175781	-9.05712891	-3.63867188	+24.91699219	+2.50488281	-59.87548828	+1820
+1457971672.67339990	+10.95996094	-6.42919922	-3.62548828	+39.04541016	-4.94384766	-61.19384766	+2200	+10.07226563	-4.53955078	-3.81005859	+27.81738281	-19.84130859	-13.53515625	+1952	+8.69238281	-8.92089844	-3.73535156	+23.79638672	+1.14257813	-60.35888672	+1864
+1457971672.67759990	+11.06542969	-6.39404297	-3.63867188	+38.10058594	-5.47119141	-61.58935547	+2220	+10.15136719	-4.44287109	-3.85400391	+28.43261719	-20.08300781	-14.06250000	+1968	+8.76708984	-8.84179688	-3.79687500	+23.33496094	+0.46142578	-60.49072266	+1892
+1457971672.68170000	+11.17529297	-6.35888672	-3.63427734	+37.13378906	-6.04248047	-62.07275391	+2248	+10.23925781	-4.34179688	-3.88037109	+29.11376953	-20.43457031	-14.72167969	+1984	+8.84179688	-8.76708984	-3.84521484	+22.82958984	-0.28564453	-60.68847656	+1916
+1457971672.68590000	+11.27636719	-6.30615234	-3.63427734	+36.25488281	-6.70166016	-62.49023438	+2276	+10.32275391	-4.24511719	-3.91552734	+29.70703125	-20.74218750	-15.27099609	+2000	+8.90771484	-8.70117188	-3.89355469	+22.21435547	-0.96679688	-60.88623047	+1940
+1457971672.69010000	+11.38183594	-6.27099609	-3.63427734	+35.31005859	-7.36083984	-62.84179688	+2304	+10.40625000	-4.14404297	-3.95507813	+30.32226563	-20.98388672	-15.82031250	+2020	+8.98681641	-8.61328125	-3.95507813	+21.77490234	-1.69189453	-60.97412109	+1972
+1457971672.69420000	+11.49169922	-6.23583984	-3.62109375	+34.34326172	-8.06396484	-63.28125000	+2336	+10.49853516	-4.04296875	-3.97705078	+31.00341797	-21.35742188	-16.50146484	+2032	+9.07470703	-8.52978516	-3.99462891	+21.31347656	-2.50488281	-61.14990234	+2000
+1457971672.69840000	+11.59277344	-6.18310547	-3.60791016	+33.44238281	-8.85498047	-63.65478516	+2372	+10.58642578	-3.93750000	-4.00781250	+31.59667969	-21.68701172	-17.05078125	+2052	+9.14501953	-8.45068359	-4.03857422	+20.72021484	-3.27392578	-61.36962891	+2028
+1457971672.70260000	+11.69824219	-6.14355469	-3.60351563	+32.49755859	-9.62402344	-63.96240234	+2404	+10.66992188	-3.83642578	-4.03857422	+32.16796875	-21.95068359	-17.64404297	+2068	+9.22851563	-8.35839844	-4.08691406	+20.30273438	-4.06494141	-61.43554688	+2060
+1457971672.70670010	+11.80810547	-6.10400391	-3.58154297	+31.53076172	-10.43701172	-64.33593750	+2440	+10.76660156	-3.73535156	-4.05615234	+32.80517578	-22.34619141	-18.36914063	+2084	+9.32080078	-8.27490234	-4.12207031	+19.86328125	-4.94384766	-61.63330078	+2088
+1457971672.71090010	+11.90917969	-6.04687500	-3.55957031	+30.65185547	-11.31591797	-64.64355469	+2476	+10.85449219	-3.62988281	-4.08251953	+33.37646484	-22.67578125	-18.91845703	+2100	+9.39990234	-8.19140625	-4.15283203	+19.31396484	-5.80078125	-61.83105469	+2112
+1457971672.71499990	+12.01464844	-6.01171875	-3.54638672	+29.66308594	-12.19482422	-64.86328125	+2508	+10.94677734	-3.53320313	-4.11328125	+33.90380859	-22.96142578	-19.51171875	+2112	+9.49658203	-8.09472656	-4.20117188	+18.91845703	-6.63574219	-61.87500000	+2144
+1457971672.71919990	+12.12011719	-5.97216797	-3.52001953	+28.67431641	-13.07373047	-65.12695313	+2540	+11.03906250	-3.43212891	-4.12207031	+34.47509766	-23.35693359	-20.21484375	+2128	+9.59765625	-8.00244141	-4.22314453	+18.52294922	-7.58056641	-62.02880859	+2168
+1457971672.72340010	+12.21679688	-5.91503906	-3.49365234	+27.77343750	-14.04052734	-65.34667969	+2576	+11.13134766	-3.32226563	-4.14404297	+35.00244141	-23.70849609	-20.76416016	+2140	+9.68115234	-7.91015625	-4.24951172	+18.01757813	-8.50341797	-62.18261719	+2188
+1457971672.72750000	+12.31787109	-5.87548828	-3.47167969	+26.78466797	-14.96337891	-65.47851563	+2608	+11.21923828	-3.22998047	-4.16601563	+35.46386719	-24.03808594	-21.35742188	+2148	+9.77783203	-7.80468750	-4.28906250	+17.64404297	-9.42626953	-62.20458984	+2216
+1457971672.73169990	+12.41455078	-5.83154297	-3.44531250	+25.77392578	-15.90820313	-65.61035156	+2636	+11.31152344	-3.13330078	-4.17480469	+35.94726563	-24.45556641	-22.06054688	+2160	+9.88330078	-7.70800781	-4.30664063	+17.27050781	-10.43701172	-62.33642578	+2236
+1457971672.73589990	+12.51123047	-5.77001953	-3.41015625	+24.89501953	-16.96289063	-65.74218750	+2672	+11.40380859	-3.02783203	-4.18798828	+36.43066406	-24.87304688	-22.63183594	+2172	+9.97119141	-7.61132813	-4.32421875	+16.80908203	-11.42578125	-62.46826172	+2252
+1457971672.74420000	+12.69580078	-5.67773438	-3.35302734	+22.93945313	-18.91845703	-65.87402344	+2728	+11.59277344	-2.83886719	-4.20117188	+37.28759766	-25.70800781	-23.97216797	+2192	+10.17773438	-7.40917969	-4.36816406	+16.06201172	-13.40332031	-62.60009766	+2284
+1457971672.74840000	+12.78369141	-5.61181641	-3.31347656	+22.12646484	-19.97314453	-65.93994141	+2760	+11.68505859	-2.73339844	-4.20556641	+37.77099609	-26.19140625	-24.56542969	+2204	+10.26562500	-7.31250000	-4.37695313	+15.62255859	-14.41406250	-62.73193359	+2296
+1457971672.75250010	+12.87158203	-5.56347656	-3.27832031	+21.18164063	-21.00585938	-65.93994141	+2784	+11.78173828	-2.64111328	-4.20996094	+38.14453125	-26.63085938	-25.20263672	+2212	+10.36230469	-7.20703125	-4.40332031	+15.27099609	-15.40283203	-62.73193359	+2312
+1457971672.75670000	+12.95507813	-5.51074219	-3.24316406	+20.25878906	-21.95068359	-65.91796875	+2812	+11.87402344	-2.54443359	-4.20117188	+38.56201172	-27.13623047	-25.92773438	+2224	+10.46777344	-7.10156250	-4.41210938	+14.94140625	-16.43554688	-62.77587891	+2324
+1457971672.76090000	+13.02978516	-5.44042969	-3.19921875	+19.51171875	-23.04931641	-65.93994141	+2844	+11.97070313	-2.43896484	-4.18798828	+39.04541016	-27.70751953	-26.60888672	+2240	+10.55126953	-7.00048828	-4.42089844	+14.54589844	-17.44628906	-62.90771484	+2332
+1457971672.76500010	+13.10888672	-5.38330078	-3.15527344	+18.67675781	-24.10400391	-65.91796875	+2872	+12.06738281	-2.34228516	-4.17919922	+39.44091797	-28.23486328	-27.33398438	+2252	+10.64355469	-6.89501953	-4.43847656	+14.19433594	-18.43505859	-62.92968750	+2344
+1457971672.76920010	+13.18359375	-5.32177734	-3.11572266	+17.84179688	-25.09277344	-65.87402344	+2900	+12.15966797	-2.24560547	-4.15722656	+39.85839844	-28.82812500	-28.12500000	+2268	+10.74462891	-6.79394531	-4.44726563	+13.90869141	-19.46777344	-63.03955078	+2356
+1457971672.77340010	+13.25830078	-5.23828125	-3.05859375	+17.22656250	-26.25732422	-65.89599609	+2932	+12.25634766	-2.13574219	-4.13085938	+40.36376953	-29.46533203	-28.87207031	+2284	+10.82812500	-6.69287109	-4.44726563	+13.55712891	-20.50048828	-63.17138672	+2364
+1457971672.77749990	+13.32861328	-5.17675781	-3.00585938	+16.50146484	-27.31201172	-65.87402344	+2968	+12.35302734	-2.03906250	-4.10449219	+40.80322266	-30.08056641	-29.70703125	+2300	+10.92041016	-6.59619141	-4.46044922	+13.24951172	-21.46728516	-63.23730469	+2376
+1457971672.78169990	+13.39453125	-5.10644531	-2.95312500	+15.82031250	-28.34472656	-65.85205078	+3000	+12.44970703	-1.93798828	-4.06494141	+41.30859375	-30.73974609	-30.58593750	+2324	+11.01269531	-6.49072266	-4.46484375	+13.00781250	-22.45605469	-63.36914063	+2388
+1457971672.78580000	+13.46044922	-5.01855469	-2.89160156	+15.31494141	-29.46533203	-65.85205078	+3040	+12.54638672	-1.82373047	-4.02539063	+41.87988281	-31.44287109	-31.42089844	+2348	+11.09619141	-6.38964844	-4.46484375	+12.72216797	-23.46679688	-63.50097656	+2400
+1457971672.79000000	+13.52197266	-4.94824219	-2.83007813	+14.72167969	-30.54199219	-65.80810547	+3076	+12.63867188	-1.72705078	-3.98144531	+42.36328125	-32.10205078	-32.32177734	+2368	+11.17968750	-6.28857422	-4.47363281	+12.48046875	-24.43359375	-63.56689453	+2416
+1457971672.79419990	+13.57910156	-4.87353516	-2.77294922	+14.12841797	-31.59667969	-65.76416016	+3112	+12.73095703	-1.62158203	-3.93310547	+42.89062500	-32.78320313	-33.26660156	+2392	+11.27197266	-6.18750000	-4.47363281	+12.28271484	-25.42236328	-63.72070313	+2436
+1457971672.80250000	+13.68896484	-4.70654297	-2.63671875	+13.22753906	-33.88183594	-65.69824219	+3200	+12.91113281	-1.41064453	-3.82763672	+44.05517578	-34.25537109	-35.17822266	+2448	+11.43896484	-5.98974609	-4.46484375	+11.86523438	-27.42187500	-63.98437500	+2472
+1457971672.80670000	+13.74609375	-4.62744141	-2.57080078	+12.76611328	-34.98046875	-65.69824219	+3244	+12.99902344	-1.30957031	-3.76611328	+44.62646484	-34.95849609	-36.21093750	+2472	+11.53125000	-5.88867188	-4.45166016	+11.73339844	-28.45458984	-64.20410156	+2492
+1457971672.81080010	+13.79443359	-4.53515625	-2.49609375	+12.43652344	-36.12304688	-65.65429688	+3288	+13.08691406	-1.19091797	-3.71337891	+45.24169922	-35.70556641	-37.13378906	+2500	+11.61035156	-5.78759766	-4.43847656	+11.60156250	-29.50927734	-64.35791016	+2516
+1457971672.81500010	+13.84716797	-4.46044922	-2.43017578	+12.01904297	-37.19970703	-65.61035156	+3332	+13.17041016	-1.09863281	-3.65625000	+45.79101563	-36.38671875	-38.12255859	+2524	+11.69384766	-5.69091797	-4.43408203	+11.42578125	-30.45410156	-64.46777344	+2540
+1457971672.81920000	+13.89111328	-4.38134766	-2.36425781	+11.62353516	-38.25439453	-65.54443359	+3372	+13.24951172	-1.00195313	-3.59033203	+46.36230469	-37.06787109	-39.15527344	+2552	+11.78173828	-5.59423828	-4.41650391	+11.31591797	-31.46484375	-64.66552734	+2564
+1457971672.82329990	+13.93505859	-4.28906250	-2.29394531	+11.33789063	-39.35302734	-65.45654297	+3420	+13.32421875	-0.89208984	-3.53320313	+46.99951172	-37.77099609	-40.07812500	+2576	+11.85644531	-5.49316406	-4.39892578	+11.20605469	-32.49755859	-64.79736328	+2588
+1457971672.82750010	+13.97460938	-4.21435547	-2.22802734	+10.96435547	-40.40771484	-65.34667969	+3460	+13.40332031	-0.80419922	-3.47167969	+47.50488281	-38.45214844	-41.06689453	+2600	+11.93554688	-5.39208984	-4.38574219	+11.07421875	-33.46435547	-64.90722656	+2612
+1457971672.83170010	+14.01855469	-4.13964844	-2.16650391	+10.56884766	-41.41845703	-65.25878906	+3500	+13.46923828	-0.72070313	-3.41015625	+47.98828125	-39.13330078	-42.03369141	+2620	+12.01904297	-5.29541016	-4.35498047	+10.98632813	-34.51904297	-65.10498047	+2636
+1457971672.83579990	+14.05371094	-4.05615234	-2.10058594	+10.28320313	-42.49511719	-65.12695313	+3540	+13.53955078	-0.61962891	-3.35742188	+48.53759766	-39.79248047	-42.86865234	+2640	+12.09814453	-5.19433594	-4.32861328	+10.87646484	-35.57373047	-65.19287109	+2660
+1457971672.83999990	+14.09326172	-3.98583984	-2.03906250	+9.93164063	-43.50585938	-64.99511719	+3580	+13.60986328	-0.54492188	-3.30468750	+48.95507813	-40.40771484	-43.74755859	+2656	+12.17285156	-5.10205078	-4.31103516	+10.74462891	-36.56250000	-65.28076172	+2684
+1457971672.84419990	+14.12841797	-3.91992188	-1.97753906	+9.58007813	-44.49462891	-64.88525391	+3616	+13.67138672	-0.47021484	-3.24755859	+49.37255859	-41.06689453	-44.67041016	+2672	+12.25195313	-5.00537109	-4.27587891	+10.65673828	-37.59521484	-65.45654297	+2708
+1457971672.84830000	+14.16357422	-3.83642578	-1.92041016	+9.27246094	-45.43945313	-64.66552734	+3652	+13.73291016	-0.38232422	-3.20361328	+49.81201172	-41.66015625	-45.39550781	+2688	+12.32666016	-4.90429688	-4.24511719	+10.54687500	-38.60595703	-65.50048828	+2728
+1457971672.85250000	+14.19433594	-3.77490234	-1.87207031	+8.89892578	-46.36230469	-64.46777344	+3684	+13.79443359	-0.31640625	-3.15527344	+50.11962891	-42.25341797	-46.16455078	+2700	+12.39697266	-4.81640625	-4.22314453	+10.37109375	-39.55078125	-65.52246094	+2748
+1457971672.85669990	+14.22509766	-3.70898438	-1.81933594	+8.52539063	-47.24121094	-64.29199219	+3712	+13.84716797	-0.25048828	-3.09814453	+50.44921875	-42.89062500	-46.97753906	+2712	+12.46728516	-4.72412109	-4.18798828	+10.26123047	-40.53955078	-65.61035156	+2764
+1457971672.86080000	+14.25146484	-3.63867188	-1.76660156	+8.17382813	-48.14208984	-64.05029297	+3744	+13.90429688	-0.17578125	-3.04980469	+50.80078125	-43.50585938	-47.65869141	+2724	+12.53320313	-4.62744141	-4.15722656	+10.10742188	-41.48437500	-65.58837891	+2780
+1457971672.86910010	+14.30419922	-3.52441406	-1.66552734	+7.40478516	-49.85595703	-63.58886719	+3800	+14.00976563	-0.06152344	-2.94433594	+51.30615234	-44.73632813	-49.06494141	+2744	+12.66503906	-4.45166016	-4.09570313	+9.77783203	-43.33007813	-65.61035156	+2808
+1457971672.87330010	+14.33056641	-3.45849609	-1.61279297	+7.05322266	-50.71289063	-63.28125000	+3824	+14.06250000	+0.00439453	-2.89599609	+51.56982422	-45.35156250	-49.63623047	+2752	+12.72656250	-4.35498047	-4.06494141	+9.58007813	-44.23095703	-65.50048828	+2820
+1457971672.87750010	+14.35693359	-3.40576172	-1.56884766	+6.63574219	-51.48193359	-62.99560547	+3848	+14.11083984	+0.06152344	-2.84765625	+51.78955078	-45.96679688	-50.25146484	+2760	+12.78808594	-4.28027344	-4.03857422	+9.33837891	-45.06591797	-65.45654297	+2832
+1457971672.88159990	+14.37890625	-3.35742188	-1.51611328	+6.24023438	-52.31689453	-62.77587891	+3872	+14.15917969	+0.11425781	-2.78173828	+52.05322266	-46.62597656	-50.95458984	+2772	+12.84960938	-4.20117188	-3.99902344	+9.18457031	-45.90087891	-65.45654297	+2840
+1457971672.88579990	+14.40087891	-3.29589844	-1.46777344	+5.86669922	-53.08593750	-62.44628906	+3896	+14.20751953	+0.18017578	-2.72460938	+52.38281250	-47.28515625	-51.54785156	+2784	+12.90673828	-4.11328125	-3.97265625	+8.96484375	-46.69189453	-65.32470703	+2848
+1457971672.89000010	+14.42724609	-3.24755859	-1.41943359	+5.44921875	-53.83300781	-62.11669922	+3920	+14.25585938	+0.23730469	-2.66308594	+52.62451172	-47.94433594	-52.14111328	+2796	+12.95947266	-4.04296875	-3.94628906	+8.72314453	-47.41699219	-65.21484375	+2856
+1457971672.89410000	+14.44482422	-3.19921875	-1.36230469	+5.07568359	-54.62402344	-61.83105469	+3940	+14.29541016	+0.29003906	-2.59277344	+52.93212891	-48.62548828	-52.77832031	+2812	+13.01660156	-3.96386719	-3.91552734	+8.52539063	-48.16406250	-65.14892578	+2864
+1457971672.89829990	+14.46679688	-3.14208984	-1.30957031	+4.72412109	-55.41503906	-61.50146484	+3964	+14.33935547	+0.35595703	-2.51806641	+53.34960938	-49.37255859	-53.43750000	+2832	+13.06494141	-3.88476563	-3.88476563	+8.32763672	-48.88916016	-65.01708984	+2868
+1457971672.90249990	+14.48876953	-3.09814453	-1.25244141	+4.35058594	-56.16210938	-61.19384766	+3988	+14.38330078	+0.41308594	-2.43896484	+53.76708984	-50.07568359	-54.14062500	+2848	+13.11767578	-3.81884766	-3.85839844	+8.08593750	-49.54833984	-64.92919922	+2872
+1457971672.90660000	+14.50634766	-3.05419922	-1.19091797	+3.97705078	-56.97509766	-60.90820313	+4008	+14.42285156	+0.47021484	-2.35986328	+54.20654297	-50.80078125	-54.86572266	+2868	+13.17041016	-3.75732422	-3.82324219	+7.91015625	-50.25146484	-64.88525391	+2880
+1457971672.91080000	+14.52832031	-2.99707031	-1.13378906	+3.66943359	-57.74414063	-60.53466797	+4032	+14.46679688	+0.53613281	-2.28076172	+54.73388672	-51.54785156	-55.56884766	+2888	+13.21875000	-3.68261719	-3.79248047	+7.73437500	-50.91064453	-64.75341797	+2888
+1457971672.91910000	+14.56787109	-2.91357422	-1.01513672	+2.96630859	-59.26025391	-59.85351563	+4072	+14.53710938	+0.65039063	-2.11376953	+55.76660156	-52.97607422	-57.06298828	+2928	+13.31103516	-3.56835938	-3.73095703	+7.33886719	-52.16308594	-64.64355469	+2896
+1457971672.92330000	+14.58105469	-2.86523438	-0.95361328	+2.68066406	-60.02929688	-59.52392578	+4096	+14.57226563	+0.71630859	-2.03027344	+56.42578125	-53.72314453	-57.85400391	+2948	+13.35937500	-3.49804688	-3.70019531	+7.20703125	-52.77832031	-64.53369141	+2908
+1457971672.92750000	+14.59423828	-2.82568359	-0.89208984	+2.32910156	-60.77636719	-59.17236328	+4116	+14.60742188	+0.76904297	-1.93798828	+57.06298828	-54.47021484	-58.71093750	+2968	+13.39892578	-3.44531250	-3.66943359	+7.00927734	-53.37158203	-64.44580078	+2912
+1457971672.93160010	+14.60742188	-2.78613281	-0.83935547	+1.95556641	-61.47949219	-58.82080078	+4132	+14.63378906	+0.81738281	-1.86328125	+57.61230469	-55.17333984	-59.45800781	+2988	+13.43847656	-3.39257813	-3.64306641	+6.81152344	-53.94287109	-64.37988281	+2916
+1457971672.93580010	+14.62060547	-2.73779297	-0.78662109	+1.69189453	-62.20458984	-58.44726563	+4148	+14.66455078	+0.87451172	-1.78417969	+58.24951172	-55.87646484	-60.24902344	+3004	+13.47802734	-3.33105469	-3.61230469	+6.67968750	-54.55810547	-64.22607422	+2924
+1457971672.93989990	+14.63378906	-2.70263672	-0.73388672	+1.36230469	-62.92968750	-58.11767578	+4164	+14.69531250	+0.91406250	-1.70507813	+58.86474609	-56.60156250	-61.08398438	+3020	+13.51757813	-3.28710938	-3.58593750	+6.48193359	-55.12939453	-64.16015625	+2928
+1457971672.94409990	+14.64257813	-2.67187500	-0.68994141	+1.01074219	-63.56689453	-57.76611328	+4180	+14.71728516	+0.95361328	-1.63916016	+59.34814453	-57.23876953	-61.76513672	+3032	+13.55273438	-3.24755859	-3.55517578	+6.30615234	-55.70068359	-64.11621094	+2932
+1457971672.94829990	+14.65576172	-2.63232422	-0.64599609	+0.72509766	-64.22607422	-57.39257813	+4192	+14.73925781	+1.00195313	-1.57763672	+59.91943359	-57.89794922	-62.44628906	+3048	+13.58789063	-3.19042969	-3.52880859	+6.13037109	-56.25000000	-63.94042969	+2940
+1457971672.95240000	+14.66015625	-2.60156250	-0.60644531	+0.39550781	-64.86328125	-57.06298828	+4204	+14.75683594	+1.02832031	-1.51611328	+60.40283203	-58.55712891	-63.12744141	+3056	+13.61865234	-3.15087891	-3.49804688	+5.91064453	-56.79931641	-63.78662109	+2948
+1457971672.95660000	+14.66455078	-2.57519531	-0.58007813	+0.06591797	-65.36865234	-56.73339844	+4212	+14.77001953	+1.05468750	-1.47216797	+60.71044922	-59.15039063	-63.61083984	+3064	+13.64501953	-3.10693359	-3.47607422	+5.66894531	-57.28271484	-63.63281250	+2952
+1457971672.96079990	+14.66455078	-2.54443359	-0.54931641	-0.17578125	-65.93994141	-56.44775391	+4220	+14.78759766	+1.08984375	-1.42822266	+61.12792969	-59.78759766	-64.13818359	+3076	+13.67138672	-3.05859375	-3.45849609	+5.47119141	-57.78808594	-63.41308594	+2956
+1457971672.96490000	+14.66894531	-2.52246094	-0.52294922	-0.41748047	-66.53320313	-56.20605469	+4228	+14.80078125	+1.09863281	-1.38427734	+61.45751953	-60.40283203	-64.68750000	+3084	+13.69335938	-3.02343750	-3.43652344	+5.22949219	-58.24951172	-63.21533203	+2960
+1457971672.96910000	+14.66894531	-2.50048828	-0.50537109	-0.65917969	-66.99462891	-55.96435547	+4232	+14.80517578	+1.10742188	-1.35351563	+61.58935547	-60.97412109	-65.01708984	+3088	+13.71533203	-2.98828125	-3.41455078	+4.96582031	-58.73291016	-63.03955078	+2960
+1457971672.97330000	+14.67333984	-2.46972656	-0.48779297	-0.81298828	-67.52197266	-55.74462891	+4236	+14.81835938	+1.12500000	-1.33154297	+61.80908203	-61.54541016	-65.34667969	+3092	+13.73730469	-2.94433594	-3.39697266	+4.72412109	-59.19433594	-62.75390625	+2964
+1457971672.98160000	+14.66894531	-2.43896484	-0.46582031	-1.05468750	-68.46679688	-55.56884766	+4240	+14.82714844	+1.13818359	-1.28759766	+62.09472656	-62.64404297	-65.93994141	+3100	+13.77246094	-2.88281250	-3.36621094	+4.26269531	-60.02929688	-62.38037109	+2964
+1457971672.98580000	+14.66455078	-2.42138672	-0.45263672	-1.05468750	-68.95019531	-55.54687500	+4244	+14.83154297	+1.14697266	-1.27441406	+62.24853516	-63.19335938	-66.18164063	+3108	+13.79003906	-2.84765625	-3.35302734	+4.06494141	-60.40283203	-62.13867188	+2964
+1457971672.98990010	+14.66455078	-2.40380859	-0.43945313	-1.01074219	-69.45556641	-55.56884766	+4248	+14.83154297	+1.15136719	-1.25683594	+62.40234375	-63.74267578	-66.42333984	+3116	+13.80761719	-2.81689453	-3.33984375	+3.82324219	-60.77636719	-61.94091797	+2968
+1457971672.99410010	+14.66015625	-2.38623047	-0.43066406	-0.90087891	-69.87304688	-55.70068359	+4248	+14.83154297	+1.15136719	-1.24365234	+62.51220703	-64.27001953	-66.66503906	+3120	+13.81640625	-2.79052734	-3.33544922	+3.64746094	-61.08398438	-61.76513672	+2964
+1457971672.99830010	+14.65576172	-2.36425781	-0.42187500	-0.70312500	-70.37841797	-55.85449219	+4252	+14.83154297	+1.15576172	-1.23046875	+62.73193359	-64.81933594	-66.95068359	+3128	+13.82958984	-2.75537109	-3.32226563	+3.49365234	-61.45751953	-61.61132813	+2964
+1457971673.00239990	+14.65136719	-2.34667969	-0.41308594	-0.43945313	-70.83984375	-56.11816406	+4252	+14.83154297	+1.16015625	-1.21289063	+62.97363281	-65.36865234	-67.28027344	+3136	+13.84277344	-2.73339844	-3.31347656	+3.36181641	-61.78710938	-61.52343750	+2964
+1457971673.00659990	+14.64697266	-2.33349609	-0.39990234	-0.08789063	-71.34521484	-56.46972656	+4256	+14.83154297	+1.16015625	-1.19531250	+63.23730469	-65.89599609	-67.63183594	+3144	+13.85595703	-2.71142578	-3.30029297	+3.31787109	-62.11669922	-61.50146484	+2960
+1457971673.01079990	+14.64257813	-2.31591797	-0.38671875	+0.30761719	-71.85058594	-56.84326172	+4256	+14.83154297	+1.16894531	-1.17773438	+63.56689453	-66.44531250	-67.98339844	+3152	+13.87353516	-2.68945313	-3.29150391	+3.27392578	-62.44628906	-61.45751953	+2960
+1457971673.01490000	+14.64257813	-2.29394531	-0.37353516	+0.85693359	-72.31201172	-57.34863281	+4256	+14.83154297	+1.18212891	-1.16015625	+63.94042969	-66.99462891	-68.33496094	+3164	+13.88671875	-2.66748047	-3.27832031	+3.22998047	-62.75390625	-61.47949219	+2960
+1457971673.01910000	+14.63818359	-2.27197266	-0.35595703	+1.56005859	-72.81738281	-58.00781250	+4260	+14.83154297	+1.19531250	-1.12939453	+64.48974609	-67.56591797	-68.90625000	+3176	+13.89990234	-2.64550781	-3.27392578	+3.33984375	-63.01757813	-61.58935547	+2960
+1457971673.02320000	+14.63818359	-2.25000000	-0.33837891	+2.32910156	-73.30078125	-58.71093750	+4264	+14.83154297	+1.20849609	-1.10302734	+65.01708984	-68.13720703	-69.38964844	+3188	+13.91308594	-2.62353516	-3.26513672	+3.42773438	-63.28125000	-61.69921875	+2956
+1457971673.02740000	+14.63378906	-2.22363281	-0.32080078	+3.16406250	-73.78417969	-59.50195313	+4264	+14.83154297	+1.22167969	-1.07226563	+65.52246094	-68.68652344	-69.87304688	+3196	+13.92626953	-2.60595703	-3.25634766	+3.53759766	-63.54492188	-61.85302734	+2956
+1457971673.03160000	+14.63378906	-2.20166016	-0.29882813	+4.17480469	-74.26757813	-60.44677734	+4264	+14.83154297	+1.23486328	-1.04150391	+66.13769531	-69.27978516	-70.48828125	+3208	+13.93505859	-2.58837891	-3.24316406	+3.73535156	-63.80859375	-62.07275391	+2952
+1457971673.03570010	+14.63378906	-2.17529297	-0.28125000	+5.22949219	-74.75097656	-61.41357422	+4264	+14.83593750	+1.25244141	-1.01074219	+66.75292969	-69.85107422	-71.01562500	+3216	+13.94824219	-2.57080078	-3.23437500	+3.91113281	-64.07226563	-62.29248047	+2948
+1457971673.03990010	+14.63378906	-2.15332031	-0.25927734	+6.48193359	-75.19042969	-62.57812500	+4264	+14.84033203	+1.27001953	-0.97998047	+67.36816406	-70.42236328	-71.56494141	+3228	+13.96582031	-2.55322266	-3.22119141	+4.15283203	-64.29199219	-62.57812500	+2948
+1457971673.04819990	+14.63818359	-2.10058594	-0.21972656	+9.44824219	-76.02539063	-65.34667969	+4260	+14.84472656	+1.30517578	-0.91406250	+68.66455078	-71.58691406	-72.68554688	+3244	+13.99218750	-2.52246094	-3.20361328	+4.68017578	-64.70947266	-63.17138672	+2944
+1457971673.05240010	+14.63818359	-2.07421875	-0.20654297	+11.03027344	-76.37695313	-66.84082031	+4252	+14.84912109	+1.32275391	-0.88769531	+69.23583984	-72.13623047	-73.14697266	+3248	+14.00097656	-2.50488281	-3.19482422	+4.92187500	-64.88525391	-63.43505859	+2940
+1457971673.05660010	+14.63818359	-2.04785156	-0.18896484	+12.72216797	-76.72851563	-68.42285156	+4248	+14.84912109	+1.33593750	-0.85693359	+69.82910156	-72.70751953	-73.67431641	+3252	+14.00976563	-2.49169922	-3.19042969	+5.16357422	-65.03906250	-63.72070313	+2936
+1457971673.06069990	+14.63818359	-2.02148438	-0.17578125	+14.45800781	-77.03613281	-70.02685547	+4240	+14.85351563	+1.34912109	-0.83056641	+70.33447266	-73.23486328	-74.06982422	+3256	+14.01416016	-2.47412109	-3.18603516	+5.40527344	-65.17089844	-63.96240234	+2936
+1457971673.06489990	+14.63818359	-1.99951172	-0.16259766	+16.25976563	-77.34375000	-71.76269531	+4232	+14.85351563	+1.35791016	-0.80859375	+70.81787109	-73.76220703	-74.48730469	+3260	+14.01855469	-2.46093750	-3.18164063	+5.64697266	-65.28076172	-64.22607422	+2932
+1457971673.06909990	+14.63818359	-1.98193359	-0.15380859	+18.14941406	-77.60742188	-73.58642578	+4220	+14.85351563	+1.36230469	-0.79101563	+71.14746094	-74.26757813	-74.75097656	+3260	+14.02734375	-2.45214844	-3.17724609	+5.82275391	-65.43457031	-64.46777344	+2928
+1457971673.07320000	+14.63818359	-1.95996094	-0.14941406	+19.95117188	-77.80517578	-75.30029297	+4208	+14.84912109	+1.37109375	-0.78222656	+71.41113281	-74.75097656	-74.90478516	+3260	+14.03173828	-2.43457031	-3.17724609	+5.99853516	-65.54443359	-64.64355469	+2924
+1457971673.07740000	+14.63818359	-1.94238281	-0.14501953	+21.77490234	-77.98095703	-77.05810547	+4192	+14.84912109	+1.37548828	-0.76904297	+71.67480469	-75.21240234	-75.12451172	+3256	+14.03613281	-2.42578125	-3.17285156	+6.13037109	-65.65429688	-64.79736328	+2920
+1457971673.08160000	+14.63818359	-1.92480469	-0.14062500	+23.62060547	-78.15673828	-78.81591797	+4176	+14.84912109	+1.37548828	-0.76025391	+71.89453125	-75.67382813	-75.27832031	+3256	+14.04052734	-2.41259766	-3.17285156	+6.21826172	-65.74218750	-64.90722656	+2916
+1457971673.08570000	+14.63378906	-1.91162109	-0.14062500	+25.26855469	-78.24462891	-80.37597656	+4164	+14.84472656	+1.37548828	-0.76025391	+71.91650391	-76.09130859	-75.25634766	+3252	+14.04052734	-2.39941406	-3.17724609	+6.28417969	-65.78613281	-64.92919922	+2912
+1457971673.08990000	+14.62939453	-1.90283203	-0.14501953	+26.80664063	-78.33251953	-81.89208984	+4148	+14.83593750	+1.37109375	-0.75585938	+71.91650391	-76.50878906	-75.25634766	+3248	+14.03613281	-2.38623047	-3.18164063	+6.26220703	-65.83007813	-64.92919922	+2912
+1457971673.09400010	+14.62060547	-1.89404297	-0.14941406	+28.32275391	-78.44238281	-83.36425781	+4132	+14.83154297	+1.36669922	-0.76025391	+71.82861328	-76.88232422	-75.12451172	+3244	+14.03613281	-2.37744141	-3.18164063	+6.21826172	-65.89599609	-64.88525391	+2908
+1457971673.09820010	+14.61621094	-1.88525391	-0.15380859	+29.66308594	-78.50830078	-84.68261719	+4120	+14.82275391	+1.35791016	-0.76025391	+71.67480469	-77.27783203	-74.99267578	+3244	+14.03173828	-2.36865234	-3.18603516	+6.15234375	-65.96191406	-64.81933594	+2904
+1457971673.10240010	+14.61181641	-1.88085938	-0.15820313	+30.98144531	-78.55224609	-85.97900391	+4104	+14.81835938	+1.34912109	-0.76464844	+71.54296875	-77.65136719	-74.88281250	+3244	+14.02734375	-2.35986328	-3.19042969	+6.10839844	-66.00585938	-64.75341797	+2900
+1457971673.10649990	+14.60742188	-1.87646484	-0.15820313	+32.43164063	-78.64013672	-87.42919922	+4088	+14.80957031	+1.34472656	-0.76904297	+71.38916016	-78.02490234	-74.75097656	+3244	+14.02734375	-2.35107422	-3.18603516	+5.99853516	-66.11572266	-64.66552734	+2896
+1457971673.11490010	+14.59863281	-1.86767578	-0.17578125	+34.58496094	-78.66210938	-89.56054688	+4064	+14.80078125	+1.32714844	-0.78222656	+70.77392578	-78.72802734	-74.20166016	+3244	+14.02294922	-2.32910156	-3.19042969	+5.73486328	-66.18164063	-64.35791016	+2892
+1457971673.11900000	+14.58984375	-1.86328125	-0.17578125	+35.77148438	-78.70605469	-90.72509766	+4052	+14.79638672	+1.31835938	-0.78222656	+70.70800781	-79.12353516	-74.17968750	+3244	+14.01855469	-2.32031250	-3.19042969	+5.60302734	-66.22558594	-64.22607422	+2888
+1457971673.12319990	+14.58544922	-1.85888672	-0.17578125	+36.82617188	-78.72802734	-91.77978516	+4040	+14.79199219	+1.30957031	-0.78222656	+70.44433594	-79.47509766	-73.93798828	+3244	+14.01855469	-2.31591797	-3.19042969	+5.51513672	-66.24755859	-64.09423828	+2884
+1457971673.12739990	+14.58105469	-1.85888672	-0.18017578	+37.88085938	-78.75000000	-92.81250000	+4032	+14.78320313	+1.30957031	-0.78222656	+70.11474609	-79.84863281	-73.63037109	+3244	+14.01416016	-2.30712891	-3.19482422	+5.38330078	-66.26953125	-63.94042969	+2880
+1457971673.13150000	+14.57666016	-1.85449219	-0.17138672	+39.17724609	-78.81591797	-94.10888672	+4020	+14.77880859	+1.30517578	-0.77343750	+70.04882813	-80.26611328	-73.56445313	+3244	+14.01416016	-2.29394531	-3.19042969	+5.27343750	-66.31347656	-63.80859375	+2880
+1457971673.13570000	+14.57666016	-1.85009766	-0.16699219	+40.36376953	-78.85986328	-95.27343750	+4012	+14.77880859	+1.30078125	-0.76464844	+69.93896484	-80.66162109	-73.47656250	+3244	+14.01416016	-2.28955078	-3.18603516	+5.18554688	-66.35742188	-63.72070313	+2876
+1457971673.13990000	+14.57666016	-1.84570313	-0.16259766	+41.57226563	-78.85986328	-96.45996094	+4004	+14.77880859	+1.30517578	-0.76025391	+69.82910156	-81.05712891	-73.38867188	+3244	+14.01416016	-2.28515625	-3.18164063	+5.09765625	-66.40136719	-63.65478516	+2872
+1457971673.14400010	+14.57666016	-1.83691406	-0.15380859	+43.02246094	-78.90380859	-97.86621094	+3996	+14.77880859	+1.30957031	-0.74267578	+70.11474609	-81.49658203	-73.67431641	+3248	+14.01416016	-2.27636719	-3.17724609	+5.05371094	-66.46728516	-63.58886719	+2872
+1457971673.14820000	+14.57666016	-1.82812500	-0.14062500	+44.42871094	-78.92578125	-99.25048828	+3988	+14.77880859	+1.31396484	-0.72509766	+70.15869141	-81.91406250	-73.69628906	+3248	+14.01855469	-2.26757813	-3.17285156	+5.00976563	-66.48925781	-63.54492188	+2868
+1457971673.15240000	+14.58105469	-1.81494141	-0.12744141	+45.92285156	-78.94775391	-100.67871094	+3984	+14.78320313	+1.32275391	-0.71191406	+70.18066406	-82.33154297	-73.65234375	+3252	+14.01855469	-2.25878906	-3.16845703	+4.96582031	-66.51123047	-63.50097656	+2868
+1457971673.15650010	+14.58105469	-1.80175781	-0.11425781	+47.54882813	-78.94775391	-102.21679688	+3976	+14.78320313	+1.33154297	-0.68994141	+70.55419922	-82.77099609	-73.95996094	+3252	+14.02294922	-2.25439453	-3.16406250	+4.96582031	-66.53320313	-63.47900391	+2864
+1457971673.16070010	+14.58544922	-1.78857422	-0.09667969	+49.04296875	-78.96972656	-103.66699219	+3972	+14.78320313	+1.34033203	-0.66357422	+71.10351563	-83.23242188	-74.48730469	+3256	+14.02734375	-2.24560547	-3.15966797	+4.96582031	-66.57714844	-63.50097656	+2864
+1457971673.16490010	+14.58544922	-1.77978516	-0.07910156	+50.73486328	-78.96972656	-105.33691406	+3964	+14.78320313	+1.34912109	-0.64160156	+71.74072266	-83.67187500	-75.08056641	+3260	+14.03173828	-2.24121094	-3.15087891	+4.98779297	-66.59912109	-63.52294922	+2860
+1457971673.16899990	+14.59423828	-1.77099609	-0.06152344	+52.47070313	-78.96972656	-107.02880859	+3956	+14.78759766	+1.36230469	-0.61962891	+72.20214844	-84.11132813	-75.45410156	+3264	+14.03613281	-2.23681641	-3.14208984	+5.00976563	-66.64306641	-63.54492188	+2860
+1457971673.17319990	+14.59863281	-1.75781250	-0.04833984	+54.16259766	-78.94775391	-108.67675781	+3948	+14.78759766	+1.37548828	-0.59765625	+72.79541016	-84.55078125	-75.98144531	+3268	+14.04052734	-2.22802734	-3.13330078	+5.03173828	-66.68701172	-63.56689453	+2860
+1457971673.18150000	+14.60742188	-1.73144531	-0.01757813	+57.65625000	-78.83789063	-112.06054688	+3932	+14.79638672	+1.38867188	-0.56250000	+74.13574219	-85.40771484	-77.23388672	+3268	+14.04931641	-2.21923828	-3.11572266	+5.07568359	-66.77490234	-63.67675781	+2856
+1457971673.18569990	+14.61181641	-1.71826172	-0.00439453	+59.37011719	-78.75000000	-113.68652344	+3924	+14.80078125	+1.39746094	-0.54492188	+74.92675781	-85.82519531	-77.93701172	+3268	+14.05371094	-2.21484375	-3.10693359	+5.11962891	-66.81884766	-63.72070313	+2856
+1457971673.18980000	+14.61181641	-1.70947266	+0.00878906	+61.04003906	-78.66210938	-115.33447266	+3912	+14.80078125	+1.39746094	-0.52734375	+75.73974609	-86.26464844	-78.75000000	+3268	+14.05810547	-2.20605469	-3.09814453	+5.14160156	-66.86279297	-63.76464844	+2852
+1457971673.19400000	+14.61621094	-1.70068359	+0.01318359	+62.53417969	-78.55224609	-116.82861328	+3900	+14.80078125	+1.39746094	-0.52294922	+75.56396484	-86.68212891	-78.50830078	+3264	+14.06250000	-2.20166016	-3.08935547	+5.14160156	-66.90673828	-63.80859375	+2852
+1457971673.19820000	+14.61621094	-1.69628906	+0.02197266	+64.07226563	-78.44238281	-118.34472656	+3892	+14.80078125	+1.40625000	-0.51416016	+75.89355469	-87.12158203	-78.70605469	+3264	+14.06250000	-2.19726563	-3.08056641	+5.14160156	-66.95068359	-63.80859375	+2848
+1457971673.20230010	+14.61621094	-1.69189453	+0.03076172	+65.54443359	-78.33251953	-119.81689453	+3880	+14.80078125	+1.39746094	-0.50537109	+76.31103516	-87.56103516	-79.12353516	+3264	+14.06689453	-2.19287109	-3.07177734	+5.11962891	-66.99462891	-63.83056641	+2848
+1457971673.20650010	+14.62060547	-1.68750000	+0.03076172	+66.68701172	-78.17871094	-120.98144531	+3864	+14.80078125	+1.38427734	-0.50537109	+75.34423828	-87.97851563	-78.13476563	+3264	+14.06689453	-2.18847656	-3.06738281	+5.07568359	-67.01660156	-63.80859375	+2844
+1457971673.21070000	+14.62060547	-1.68750000	+0.02197266	+67.69775391	-78.02490234	-122.03613281	+3856	+14.80078125	+1.38427734	-0.50976563	+73.01513672	-88.41796875	-75.62988281	+3260	+14.06689453	-2.17968750	-3.06298828	+4.98779297	-67.06054688	-63.76464844	+2840
+1457971673.21479990	+14.61621094	-1.69189453	+0.01757813	+68.64257813	-77.84912109	-123.00292969	+3844	+14.80078125	+1.37109375	-0.51416016	+68.84033203	-88.83544922	-71.34521484	+3260	+14.06689453	-2.17529297	-3.05859375	+4.92187500	-67.08251953	-63.69873047	+2840
+1457971673.21900010	+14.61621094	-1.69189453	+0.00878906	+69.52148438	-77.67333984	-123.94775391	+3836	+14.79638672	+1.35351563	-0.51855469	+59.04052734	-89.25292969	-61.41357422	+3260	+14.06689453	-2.17089844	-3.05419922	+4.81201172	-67.10449219	-63.61083984	+2836
+1457971673.22320010	+14.61181641	-1.69628906	+0.00000000	+70.26855469	-77.49755859	-124.80468750	+3828	+14.78759766	+1.34472656	-0.52294922	+29.53125000	-89.58251953	-31.75048828	+3260	+14.06250000	-2.16210938	-3.05419922	+4.72412109	-67.12646484	-63.52294922	+2832
+1457971673.22729990	+14.60302734	-1.70068359	-0.00878906	+70.94970703	-77.34375000	-125.61767578	+3824	+14.78320313	+1.33154297	-0.53173828	-36.34277344	-89.60449219	+34.27734375	+3260	+14.05810547	-2.15771484	-3.05419922	+4.61425781	-67.14843750	-63.41308594	+2832
+1457971673.23149990	+14.59863281	-1.70507813	-0.01757813	+71.58691406	-77.16796875	-126.36474609	+3820	+14.77880859	+1.31835938	-0.53613281	-65.63232422	-89.25292969	+63.74267578	+3260	+14.05371094	-2.14892578	-3.05419922	+4.48242188	-67.14843750	-63.30322266	+2828
+1457971673.23569990	+14.59423828	-1.71826172	-0.03076172	+72.02636719	-76.99218750	-127.00195313	+3820	+14.77001953	+1.30957031	-0.54492188	-74.75097656	-88.83544922	+72.92724609	+3260	+14.04931641	-2.14453125	-3.05419922	+4.35058594	-67.17041016	-63.19335938	+2824
+1457971673.23980000	+14.59423828	-1.71826172	-0.03955078	+72.48779297	-76.81640625	-127.59521484	+3816	+14.76562500	+1.30078125	-0.55371094	-79.25537109	-88.41796875	+77.62939453	+3260	+14.04052734	-2.13574219	-3.05419922	+4.21875000	-67.19238281	-63.08349609	+2824
+1457971673.24810000	+14.58544922	-1.72705078	-0.05273438	+73.52050781	-76.46484375	-128.95751953	+3812	+14.75683594	+1.27880859	-0.56250000	-84.59472656	-87.64892578	+83.34228516	+3260	+14.03173828	-2.12255859	-3.05419922	+4.02099609	-67.25830078	-62.92968750	+2820
+1457971673.25230000	+14.58105469	-1.72705078	-0.06152344	+73.87207031	-76.28906250	-129.48486328	+3812	+14.75244141	+1.28320313	-0.56689453	-85.67138672	-87.25341797	+84.66064453	+3256	+14.02734375	-2.11376953	-3.05419922	+3.93310547	-67.30224609	-62.86376953	+2820
+1457971673.25650000	+14.57666016	-1.72705078	-0.06152344	+74.53125000	-76.13525391	-130.29785156	+3812	+14.74365234	+1.28320313	-0.56250000	-87.36328125	-86.92382813	+86.59423828	+3252	+14.02294922	-2.10498047	-3.05419922	+3.88916016	-67.32421875	-62.84179688	+2820
+1457971673.26060010	+14.57226563	-1.72705078	-0.05712891	+75.08056641	-75.98144531	-131.04492188	+3812	+14.73925781	+1.27441406	-0.56250000	-88.48388672	-86.57226563	+87.82470703	+3252	+14.01855469	-2.10058594	-3.05419922	+3.86718750	-67.36816406	-62.86376953	+2820
+1457971673.26480010	+14.57226563	-1.72265625	-0.05273438	+75.65185547	-75.82763672	-131.79199219	+3812	+14.73486328	+1.28320313	-0.55810547	-89.45068359	-86.26464844	+89.01123047	+3252	+14.01416016	-2.09179688	-3.04980469	+3.88916016	-67.43408203	-62.92968750	+2820
+1457971673.26900010	+14.57226563	-1.71386719	-0.04394531	+76.37695313	-75.69580078	-132.67089844	+3812	+14.73486328	+1.29199219	-0.54931641	-90.92285156	-85.95703125	+90.70312500	+3252	+14.00976563	-2.08300781	-3.04541016	+3.93310547	-67.47802734	-63.01757813	+2820
+1457971673.27309990	+14.57226563	-1.70068359	-0.03515625	+77.01416016	-75.54199219	-133.41796875	+3812	+14.73486328	+1.29199219	-0.54052734	-91.99951172	-85.67138672	+91.86767578	+3248	+14.00537109	-2.07421875	-3.04101563	+3.99902344	-67.56591797	-63.12744141	+2820
+1457971673.27729990	+14.57666016	-1.69189453	-0.02636719	+77.60742188	-75.41015625	-134.12109375	+3812	+14.73486328	+1.30078125	-0.53173828	-92.96630859	-85.42968750	+93.01025391	+3248	+14.00976563	-2.06542969	-3.03222656	+4.08691406	-67.63183594	-63.30322266	+2820
+1457971673.28150010	+14.57666016	-1.68310547	-0.00878906	+78.39843750	-75.27832031	-135.04394531	+3816	+14.73925781	+1.31396484	-0.51855469	-94.21875000	-85.18798828	+94.43847656	+3248	+14.00976563	-2.05664063	-3.02783203	+4.24072266	-67.71972656	-63.50097656	+2820
+1457971673.28559990	+14.58105469	-1.66992188	+0.00878906	+79.21142578	-75.14648438	-135.92285156	+3816	+14.73925781	+1.31835938	-0.50976563	-95.29541016	-84.96826172	+95.60302734	+3244	+14.00976563	-2.04785156	-3.01904297	+4.41650391	-67.78564453	-63.74267578	+2820
+1457971673.28979990	+14.58544922	-1.65673828	+0.02636719	+80.00244141	-75.01464844	-136.80175781	+3816	+14.73925781	+1.33154297	-0.49658203	-96.30615234	-84.77050781	+96.72363281	+3244	+14.00976563	-2.03906250	-3.01464844	+4.57031250	-67.82958984	-63.96240234	+2820
+1457971673.29399990	+14.58544922	-1.64355469	+0.03955078	+80.63964844	-74.88281250	-137.52685547	+3816	+14.73925781	+1.34033203	-0.48339844	-97.20703125	-84.57275391	+97.75634766	+3244	+14.01416016	-2.03466797	-3.00585938	+4.72412109	-67.89550781	-64.16015625	+2820
+1457971673.29810000	+14.58984375	-1.63037109	+0.05273438	+81.36474609	-74.77294922	-138.29589844	+3812	+14.74365234	+1.34472656	-0.47021484	-98.45947266	-84.37500000	+99.05273438	+3244	+14.01416016	-2.02587891	-3.00146484	+4.89990234	-67.96142578	-64.37988281	+2820
+1457971673.30650000	+14.59863281	-1.61279297	+0.07031250	+82.61718750	-74.53125000	-139.70214844	+3804	+14.74804688	+1.36230469	-0.44824219	-100.54687500	-84.00146484	+101.22802734	+3236	+14.01416016	-2.01269531	-2.98388672	+5.16357422	-68.09326172	-64.77539063	+2820
+1457971673.31060000	+14.59863281	-1.59960938	+0.07910156	+83.23242188	-74.42138672	-140.31738281	+3800	+14.74804688	+1.36669922	-0.44384766	-101.29394531	-83.84765625	+101.99707031	+3232	+14.01855469	-2.00390625	-2.97949219	+5.25146484	-68.15917969	-64.90722656	+2816
+1457971673.31480000	+14.59863281	-1.59521484	+0.08789063	+83.82568359	-74.31152344	-140.95458984	+3792	+14.74804688	+1.37109375	-0.43505859	-102.15087891	-83.67187500	+102.87597656	+3228	+14.01855469	-1.99951172	-2.97509766	+5.29541016	-68.22509766	-64.99511719	+2816
+1457971673.31900000	+14.59863281	-1.59082031	+0.08789063	+84.17724609	-74.20166016	-141.37207031	+3784	+14.74804688	+1.37109375	-0.43505859	-102.61230469	-83.47412109	+103.35937500	+3224	+14.01855469	-1.99511719	-2.97070313	+5.29541016	-68.24707031	-65.06103516	+2812
+1457971673.32310010	+14.59863281	-1.58642578	+0.08349609	+84.59472656	-74.09179688	-141.83349609	+3776	+14.74804688	+1.37109375	-0.43066406	-103.35937500	-83.29833984	+104.10644531	+3220	+14.01855469	-1.98632813	-2.97070313	+5.29541016	-68.29101563	-65.08300781	+2808
+1457971673.32730010	+14.59863281	-1.58642578	+0.08349609	+85.03417969	-73.98193359	-142.33886719	+3768	+14.74365234	+1.37109375	-0.42626953	-104.23828125	-83.10058594	+104.94140625	+3216	+14.01416016	-1.97753906	-2.97070313	+5.27343750	-68.31298828	-65.06103516	+2804
+1457971673.33139990	+14.59423828	-1.59082031	+0.07031250	+85.20996094	-73.89404297	-142.55859375	+3760	+14.73925781	+1.36669922	-0.43505859	-104.50195313	-82.88085938	+105.16113281	+3212	+14.00976563	-1.97314453	-2.97070313	+5.14160156	-68.35693359	-64.97314453	+2804
+1457971673.33559990	+14.58984375	-1.59521484	+0.05712891	+85.42968750	-73.80615234	-142.84423828	+3756	+14.73486328	+1.36230469	-0.44384766	-104.87548828	-82.63916016	+105.49072266	+3212	+14.00976563	-1.96875000	-2.97509766	+4.98779297	-68.40087891	-64.84130859	+2800
+1457971673.33979990	+14.58544922	-1.59960938	+0.04394531	+85.67138672	-73.71826172	-143.12988281	+3748	+14.73046875	+1.35791016	-0.45263672	-105.29296875	-82.41943359	+105.84228516	+3208	+14.00537109	-1.95996094	-2.97509766	+4.81201172	-68.44482422	-64.70947266	+2796
+1457971673.34390000	+14.57666016	-1.60400391	+0.02636719	+85.82519531	-73.65234375	-143.34960938	+3748	+14.72607422	+1.34912109	-0.46582031	-105.40283203	-82.17773438	+105.88623047	+3208	+14.00097656	-1.95556641	-2.97949219	+4.61425781	-68.46679688	-64.53369141	+2792
+1457971673.34809990	+14.57226563	-1.60839844	+0.00878906	+85.97900391	-73.56445313	-143.56933594	+3744	+14.71728516	+1.34472656	-0.48339844	-105.55664063	-81.89208984	+105.97412109	+3208	+13.99658203	-1.95117188	-2.98828125	+4.39453125	-68.48876953	-64.33593750	+2792
+1457971673.35640000	+14.55468750	-1.61718750	-0.03076172	+86.19873047	-73.43261719	-143.92089844	+3744	+14.69970703	+1.33154297	-0.52294922	-105.75439453	-81.38671875	+106.04003906	+3208	+13.98339844	-1.93359375	-3.01025391	+3.91113281	-68.51074219	-63.83056641	+2792
+1457971673.36060000	+14.55029297	-1.62597656	-0.05273438	+86.33056641	-73.34472656	-144.14062500	+3744	+14.68652344	+1.32275391	-0.54492188	-105.97412109	-81.07910156	+106.14990234	+3208	+13.97900391	-1.92480469	-3.01904297	+3.66943359	-68.51074219	-63.58886719	+2792
+1457971673.36480000	+14.54150391	-1.62597656	-0.07470703	+86.50634766	-73.25683594	-144.38232422	+3744	+14.67773438	+1.32275391	-0.56250000	-106.17187500	-80.81542969	+106.30371094	+3208	+13.97021484	-1.91601563	-3.03222656	+3.42773438	-68.53271484	-63.34716797	+2792
+1457971673.36890010	+14.53710938	-1.62597656	-0.09667969	+86.70410156	-73.19091797	-144.60205078	+3744	+14.66894531	+1.32275391	-0.58007813	-106.23779297	-80.55175781	+106.32568359	+3208	+13.96582031	-1.90722656	-3.04541016	+3.18603516	-68.53271484	-63.10546875	+2792
+1457971673.37730000	+14.52832031	-1.61279297	-0.14062500	+87.14355469	-73.03710938	-145.10742188	+3748	+14.65576172	+1.33154297	-0.62841797	-106.30371094	-80.04638672	+106.34765625	+3212	+13.95703125	-1.88525391	-3.07617188	+2.70263672	-68.57666016	-62.64404297	+2792
+1457971673.38560010	+14.52832031	-1.59082031	-0.17578125	+87.80273438	-72.81738281	-145.76660156	+3748	+14.64697266	+1.35351563	-0.65917969	-106.96289063	-79.56298828	+106.98486328	+3212	+13.95263672	-1.85888672	-3.11132813	+2.43896484	-68.53271484	-62.35839844	+2800
+1457971673.38980010	+14.53271484	-1.57324219	-0.18896484	+88.15429688	-72.70751953	-146.09619141	+3752	+14.64697266	+1.37548828	-0.67236328	-107.20458984	-79.36523438	+107.27050781	+3212	+13.94824219	-1.84130859	-3.13330078	+2.37304688	-68.51074219	-62.27050781	+2800
+1457971673.39389990	+14.53271484	-1.55566406	-0.20654297	+88.52783203	-72.59765625	-146.42578125	+3752	+14.64697266	+1.39306641	-0.68115234	-107.57812500	-79.14550781	+107.66601563	+3212	+13.94824219	-1.82373047	-3.15527344	+2.37304688	-68.48876953	-62.24853516	+2804
+1457971673.39809990	+14.53710938	-1.53369141	-0.21972656	+88.98925781	-72.46582031	-146.84326172	+3748	+14.64697266	+1.41064453	-0.69433594	-107.84179688	-78.96972656	+107.95166016	+3212	+13.94824219	-1.81054688	-3.17285156	+2.41699219	-68.48876953	-62.27050781	+2808
+1457971673.40229990	+14.54589844	-1.50732422	-0.23291016	+89.45068359	-72.31201172	-147.23876953	+3748	+14.65136719	+1.43701172	-0.70751953	-108.10546875	-78.77197266	+108.23730469	+3212	+13.95263672	-1.79296875	-3.19042969	+2.52685547	-68.51074219	-62.38037109	+2808
+1457971673.40640000	+14.55468750	-1.48095703	-0.24169922	+89.93408203	-72.15820313	-147.63427734	+3744	+14.65576172	+1.46337891	-0.72070313	-108.45703125	-78.61816406	+108.65478516	+3212	+13.95703125	-1.77539063	-3.21240234	+2.68066406	-68.51074219	-62.51220703	+2808
+1457971673.41059990	+14.56347656	-1.45458984	-0.25927734	+90.35156250	-72.00439453	-147.98583984	+3736	+14.66015625	+1.48535156	-0.73388672	-108.63281250	-78.48632813	+108.85253906	+3212	+13.96142578	-1.75781250	-3.23876953	+2.85644531	-68.48876953	-62.68798828	+2808
+1457971673.41470000	+14.57226563	-1.42382813	-0.27246094	+90.74707031	-71.82861328	-148.27148438	+3732	+14.66455078	+1.51611328	-0.74707031	-108.83056641	-78.37646484	+109.09423828	+3212	+13.96582031	-1.73583984	-3.26074219	+3.07617188	-68.44482422	-62.88574219	+2812
+1457971673.41890000	+14.58544922	-1.39306641	-0.29003906	+91.05468750	-71.65283203	-148.46923828	+3724	+14.67333984	+1.54687500	-0.76464844	-109.09423828	-78.26660156	+109.42382813	+3212	+13.97021484	-1.71826172	-3.28710938	+3.36181641	-68.40087891	-63.12744141	+2812
+1457971673.42720010	+14.59863281	-1.33154297	-0.32958984	+91.64794922	-71.30126953	-148.82080078	+3712	+14.68212891	+1.60400391	-0.79980469	-109.37988281	-78.15673828	+109.75341797	+3212	+13.97460938	-1.67431641	-3.34863281	+3.99902344	-68.29101563	-63.69873047	+2812
+1457971673.43140010	+14.61181641	-1.30517578	-0.35156250	+91.82373047	-71.14746094	-148.90869141	+3704	+14.69091797	+1.63037109	-0.82617188	-109.35791016	-78.13476563	+109.75341797	+3212	+13.97900391	-1.65673828	-3.37500000	+4.26269531	-68.22509766	-63.96240234	+2812
+1457971673.43560000	+14.62060547	-1.27880859	-0.38232422	+91.91162109	-70.99365234	-148.90869141	+3696	+14.69531250	+1.66113281	-0.85693359	-109.20410156	-78.15673828	+109.59960938	+3216	+13.98339844	-1.63476563	-3.41015625	+4.57031250	-68.18115234	-64.22607422	+2808
+1457971673.43969990	+14.62500000	-1.24804688	-0.40869141	+91.97753906	-70.81787109	-148.88671875	+3692	+14.69970703	+1.68750000	-0.88769531	-109.13818359	-78.17871094	+109.53369141	+3216	+13.98779297	-1.61718750	-3.44091797	+4.87792969	-68.11523438	-64.48974609	+2804
+1457971673.44390010	+14.63818359	-1.22167969	-0.44384766	+91.93359375	-70.66406250	-148.73291016	+3684	+14.70410156	+1.70947266	-0.92724609	-108.91845703	-78.24462891	+109.31396484	+3216	+13.98779297	-1.59521484	-3.47607422	+5.11962891	-68.02734375	-64.73144531	+2804
+1457971673.44810010	+14.64257813	-1.19531250	-0.48339844	+91.64794922	-70.51025391	-148.35937500	+3680	+14.70410156	+1.73583984	-0.97119141	-108.50097656	-78.35449219	+108.87451172	+3220	+13.99218750	-1.57324219	-3.52001953	+5.38330078	-67.87353516	-64.92919922	+2804
+1457971673.45219990	+14.65136719	-1.16894531	-0.52734375	+91.34033203	-70.37841797	-147.96386719	+3676	+14.70849609	+1.76220703	-1.01953125	-108.14941406	-78.48632813	+108.50097656	+3224	+13.98779297	-1.55126953	-3.56396484	+5.58105469	-67.71972656	-65.08300781	+2800
+1457971673.46059990	+14.66015625	-1.12060547	-0.62402344	+90.48339844	-70.15869141	-146.97509766	+3668	+14.70410156	+1.81494141	-1.12500000	-106.96289063	-78.83789063	+107.27050781	+3232	+13.98779297	-1.50292969	-3.65185547	+5.95458984	-67.43408203	-65.34667969	+2796
+1457971673.46470000	+14.66455078	-1.09863281	-0.67675781	+90.00000000	-70.04882813	-146.40380859	+3664	+14.70410156	+1.83251953	-1.18212891	-106.34765625	-79.03564453	+106.58935547	+3236	+13.98339844	-1.47656250	-3.69580078	+6.13037109	-67.30224609	-65.47851563	+2792
+1457971673.46890000	+14.67333984	-1.07226563	-0.72949219	+89.47265625	-69.93896484	-145.83251953	+3660	+14.69970703	+1.85449219	-1.24804688	-105.51269531	-79.25537109	+105.71044922	+3244	+13.97900391	-1.45458984	-3.73974609	+6.28417969	-67.14843750	-65.58837891	+2788
+1457971673.47309990	+14.67773438	-1.05029297	-0.78662109	+88.70361328	-69.85107422	-145.04150391	+3656	+14.69970703	+1.87646484	-1.31396484	-104.52392578	-79.47509766	+104.65576172	+3248	+13.97900391	-1.42822266	-3.78808594	+6.41601563	-66.97265625	-65.67626953	+2784
+1457971673.47720000	+14.68212891	-1.02392578	-0.84814453	+87.95654297	-69.74121094	-144.25048828	+3656	+14.69531250	+1.90283203	-1.37988281	-103.46923828	-79.71679688	+103.55712891	+3260	+13.97460938	-1.40185547	-3.84082031	+6.61376953	-66.77490234	-65.78613281	+2784
+1457971673.48140000	+14.69091797	-0.99755859	-0.90527344	+87.29736328	-69.65332031	-143.54736328	+3652	+14.69531250	+1.93359375	-1.44140625	-102.52441406	-79.95849609	+102.59033203	+3268	+13.97460938	-1.37109375	-3.88916016	+6.78955078	-66.59912109	-65.89599609	+2780
+1457971673.48550010	+14.69531250	-0.97119141	-0.96679688	+86.50634766	-69.54345703	-142.71240234	+3652	+14.69091797	+1.95996094	-1.50732422	-101.46972656	-80.20019531	+101.49169922	+3276	+13.97021484	-1.34912109	-3.93750000	+6.96533203	-66.42333984	-66.04980469	+2776
+1457971673.48970010	+14.69970703	-0.93603516	-1.02832031	+85.75927734	-69.45556641	-141.89941406	+3652	+14.68652344	+1.99072266	-1.57324219	-100.32714844	-80.44189453	+100.30517578	+3284	+13.97021484	-1.31396484	-3.99023438	+7.16308594	-66.22558594	-66.18164063	+2776
+1457971673.49799990	+14.71289063	-0.87451172	-1.13818359	+84.48486328	-69.25781250	-140.58105469	+3648	+14.68652344	+2.04785156	-1.70068359	-98.19580078	-80.88134766	+98.10791016	+3304	+13.96582031	-1.25244141	-4.08251953	+7.71240234	-65.91796875	-66.62109375	+2768
+1457971673.50640010	+14.73486328	-0.79980469	-1.23925781	+83.43017578	-69.03808594	-139.46044922	+3640	+14.69091797	+2.12695313	-1.81494141	-96.32812500	-81.27685547	+96.26220703	+3320	+13.97021484	-1.18652344	-4.17041016	+8.43750000	-65.65429688	-67.19238281	+2760
+1457971673.51469990	+14.75683594	-0.71630859	-1.33593750	+82.68310547	-68.79638672	-138.64746094	+3636	+14.69970703	+2.21484375	-1.92041016	-94.83398438	-81.60644531	+94.83398438	+3336	+13.97900391	-1.12060547	-4.26269531	+9.20654297	-65.39062500	-67.87353516	+2752
+1457971673.51889990	+14.77001953	-0.66796875	-1.37548828	+82.50732422	-68.64257813	-138.36181641	+3628	+14.70410156	+2.26757813	-1.96435547	-94.41650391	-81.78222656	+94.48242188	+3340	+13.98339844	-1.08105469	-4.30224609	+9.68994141	-65.28076172	-68.29101563	+2748
+1457971673.52720000	+14.79199219	-0.56250000	-1.43701172	+82.44140625	-68.37890625	-138.18603516	+3616	+14.71728516	+2.36865234	-2.04345703	-93.99902344	-82.08984375	+94.19677734	+3352	+13.99658203	-1.00634766	-4.37695313	+10.74462891	-65.10498047	-69.21386719	+2736
+1457971673.53550000	+14.82275391	-0.45703125	-1.50732422	+82.44140625	-68.11523438	-138.03222656	+3604	+14.73486328	+2.47412109	-2.11816406	-93.88916016	-82.39746094	+94.24072266	+3356	+14.00976563	-0.92285156	-4.45166016	+11.82128906	-64.95117188	-70.13671875	+2724
+1457971673.53970000	+14.83593750	-0.40429688	-1.53808594	+82.52929688	-67.96142578	-138.07617188	+3596	+14.74804688	+2.53125000	-2.15771484	-93.95507813	-82.55126953	+94.39453125	+3360	+14.01855469	-0.88330078	-4.49121094	+12.37060547	-64.88525391	-70.64208984	+2720
+1457971673.54390000	+14.84912109	-0.35156250	-1.56884766	+82.68310547	-67.78564453	-138.14208984	+3588	+14.75683594	+2.58837891	-2.18847656	-94.26269531	-82.72705078	+94.81201172	+3360	+14.02734375	-0.84375000	-4.52636719	+12.91992188	-64.81933594	-71.14746094	+2712
+1457971673.54800010	+14.86230469	-0.29003906	-1.59960938	+82.79296875	-67.63183594	-138.14208984	+3580	+14.76562500	+2.64990234	-2.22802734	-94.19677734	-82.90283203	+94.87792969	+3364	+14.03613281	-0.79980469	-4.56591797	+13.44726563	-64.73144531	-71.56494141	+2708
+1457971673.55220010	+14.87548828	-0.23291016	-1.63037109	+82.92480469	-67.45605469	-138.12011719	+3572	+14.77441406	+2.70263672	-2.26757813	-94.21875000	-83.12255859	+94.98779297	+3364	+14.04492188	-0.75585938	-4.60546875	+13.97460938	-64.64355469	-71.98242188	+2700
+1457971673.56049990	+14.89306641	-0.11865234	-1.70947266	+82.99072266	-67.10449219	-137.94433594	+3556	+14.78320313	+2.81689453	-2.35107422	-93.80126953	-83.54003906	+94.76806641	+3368	+14.05371094	-0.66796875	-4.68457031	+15.00732422	-64.46777344	-72.81738281	+2692
+1457971673.56469990	+14.90185547	-0.07031250	-1.74462891	+82.96875000	-66.92871094	-137.83447266	+3544	+14.78759766	+2.86083984	-2.39501953	-93.49365234	-83.80371094	+94.50439453	+3372	+14.05371094	-0.62402344	-4.72412109	+15.49072266	-64.35791016	-73.19091797	+2684
+1457971673.56880000	+14.91064453	-0.02197266	-1.78857422	+82.88085938	-66.73095703	-137.70263672	+3536	+14.79199219	+2.90917969	-2.44335938	-93.12011719	-84.04541016	+94.17480469	+3372	+14.06250000	-0.58447266	-4.76367188	+15.88623047	-64.27001953	-73.52050781	+2680
+1457971673.57300000	+14.91943359	+0.02636719	-1.83691406	+82.70507813	-66.55517578	-137.37304688	+3524	+14.79199219	+2.95751953	-2.49609375	-91.86767578	-84.30908203	+93.03222656	+3380	+14.06250000	-0.54052734	-4.80761719	+16.23779297	-64.13818359	-73.76220703	+2672
+1457971673.58130000	+14.93261719	+0.11865234	-1.93359375	+82.35351563	-66.13769531	-136.82373047	+3508	+14.79199219	+3.04541016	-2.60595703	-89.36279297	-84.88037109	+90.61523438	+3388	+14.07128906	-0.45703125	-4.89550781	+16.98486328	-63.89648438	-74.31152344	+2660
+1457971673.58970000	+14.93701172	+0.21093750	-2.04785156	+81.67236328	-65.69824219	-135.87890625	+3496	+14.78759766	+3.12890625	-2.73339844	-84.24316406	-85.45166016	+85.58349609	+3408	+14.06689453	-0.37353516	-4.98779297	+17.57812500	-63.54492188	-74.68505859	+2652
+1457971673.59800000	+14.94580078	+0.29003906	-2.14892578	+81.03515625	-65.25878906	-135.08789063	+3484	+14.77880859	+3.20361328	-2.85205078	-78.17871094	-85.95703125	+79.56298828	+3424	+14.06250000	-0.28564453	-5.07568359	+18.14941406	-63.23730469	-75.01464844	+2636
+1457971673.60630010	+14.95898438	+0.36474609	-2.24560547	+80.50781250	-64.84130859	-134.40673828	+3472	+14.77441406	+3.27392578	-2.96191406	-70.97167969	-86.37451172	+72.35595703	+3444	+14.06689453	-0.21093750	-5.15478516	+18.69873047	-62.97363281	-75.41015625	+2620
+1457971673.61470010	+14.96777344	+0.45263672	-2.34667969	+79.89257813	-64.42382813	-133.54980469	+3460	+14.77001953	+3.35742188	-3.07617188	-60.99609375	-86.70410156	+62.53417969	+3468	+14.07128906	-0.12744141	-5.23388672	+19.24804688	-62.68798828	-75.76171875	+2604
+1457971673.62299990	+14.98535156	+0.54492188	-2.41259766	+79.78271484	-64.05029297	-133.24218750	+3448	+14.77001953	+3.44531250	-3.15966797	-52.80029297	-86.94580078	+54.49218750	+3488	+14.07568359	-0.04394531	-5.29541016	+19.92919922	-62.44628906	-76.24511719	+2584
+1457971673.62719990	+14.99414063	+0.59326172	-2.44335938	+79.71679688	-63.87451172	-133.06640625	+3440	+14.77001953	+3.49365234	-3.19921875	-48.22998047	-87.01171875	+50.00976563	+3496	+14.08007813	+0.00000000	-5.32617188	+20.25878906	-62.31445313	-76.46484375	+2576
+1457971673.63550000	+15.01171875	+0.68994141	-2.48291016	+79.82666016	-63.61083984	-132.97851563	+3428	+14.78320313	+3.59033203	-3.24755859	-42.31933594	-87.18750000	+44.25292969	+3516	+14.09765625	+0.08349609	-5.36572266	+21.00585938	-62.18261719	-77.03613281	+2552
+1457971673.64380000	+15.03808594	+0.80419922	-2.50488281	+80.24414063	-63.36914063	-133.13232422	+3416	+14.80078125	+3.70898438	-3.28271484	-37.22167969	-87.36328125	+39.41894531	+3532	+14.11962891	+0.17138672	-5.39648438	+21.88476563	-62.09472656	-77.76123047	+2528
+1457971673.64800000	+15.05126953	+0.86572266	-2.50927734	+80.50781250	-63.28125000	-133.22021484	+3408	+14.80957031	+3.77050781	-3.29150391	-34.80468750	-87.42919922	+37.17773438	+3536	+14.13281250	+0.21533203	-5.40966797	+22.32421875	-62.05078125	-78.09082031	+2516
+1457971673.65630010	+15.07763672	+0.98437500	-2.51367188	+81.01318359	-63.10546875	-133.46191406	+3396	+14.82714844	+3.89355469	-3.30468750	-30.65185547	-87.58300781	+33.33251953	+3552	+14.15478516	+0.30761719	-5.43164063	+23.15917969	-61.94091797	-78.72802734	+2492
+1457971673.66050000	+15.08642578	+1.04589844	-2.51367188	+81.34277344	-63.03955078	-133.61572266	+3392	+14.84033203	+3.95068359	-3.30468750	-29.04785156	-87.69287109	+31.83837891	+3556	+14.16357422	+0.35156250	-5.44042969	+23.57666016	-61.91894531	-79.03564453	+2480
+1457971673.66880010	+15.10839844	+1.16015625	-2.50927734	+81.84814453	-62.92968750	-133.85742188	+3384	+14.85791016	+4.06494141	-3.30468750	-25.68603516	-87.84667969	+28.74023438	+3568	+14.18554688	+0.44384766	-5.44921875	+24.34570313	-61.89697266	-79.62890625	+2464
+1457971673.67300010	+15.12158203	+1.21728516	-2.51367188	+82.02392578	-62.86376953	-133.85742188	+3380	+14.86669922	+4.12646484	-3.30908203	-23.75244141	-87.89062500	+26.96044922	+3576	+14.19433594	+0.49218750	-5.45361328	+24.69726563	-61.87500000	-79.84863281	+2460
+1457971673.67709990	+15.13037109	+1.27001953	-2.51806641	+82.15576172	-62.81982422	-133.85742188	+3376	+14.87548828	+4.17919922	-3.30908203	-21.51123047	-87.93457031	+24.82910156	+3580	+14.20751953	+0.53173828	-5.46240234	+25.02685547	-61.85302734	-80.09033203	+2456
+1457971673.68549990	+15.14355469	+1.37988281	-2.52685547	+82.44140625	-62.70996094	-133.81347656	+3368	+14.88427734	+4.28466797	-3.32226563	-16.12792969	-87.97851563	+19.66552734	+3588	+14.22070313	+0.61962891	-5.47998047	+25.55419922	-61.74316406	-80.39794922	+2452
+1457971673.68960000	+15.14794922	+1.41943359	-2.53564453	+82.44140625	-62.66601563	-133.72558594	+3364	+14.88867188	+4.32421875	-3.33105469	-13.29345703	-88.00048828	+16.91894531	+3592	+14.22509766	+0.65917969	-5.48876953	+25.72998047	-61.67724609	-80.44189453	+2452
+1457971673.69800000	+15.15673828	+1.49853516	-2.57080078	+82.17773438	-62.57812500	-133.22021484	+3364	+14.87988281	+4.39892578	-3.35742188	-7.44873047	-87.89062500	+11.18408203	+3604	+14.22949219	+0.74267578	-5.51074219	+25.90576172	-61.58935547	-80.39794922	+2452
+1457971673.70210000	+15.15673828	+1.52929688	-2.59277344	+82.00195313	-62.53417969	-132.93457031	+3364	+14.87988281	+4.42968750	-3.37500000	-4.81201172	-87.82470703	+8.59130859	+3612	+14.23388672	+0.77783203	-5.51953125	+25.97167969	-61.54541016	-80.37597656	+2452
+1457971673.71050000	+15.16552734	+1.59521484	-2.63232422	+81.58447266	-62.46826172	-132.31933594	+3360	+14.86669922	+4.48681641	-3.41455078	+0.04394531	-87.60498047	+3.77929688	+3628	+14.24267578	+0.84814453	-5.54589844	+25.99365234	-61.45751953	-80.17822266	+2444
+1457971673.71880010	+15.16552734	+1.64355469	-2.67187500	+81.07910156	-62.42431641	-131.68212891	+3360	+14.85351563	+4.52636719	-3.45410156	+4.26269531	-87.40722656	-0.41748047	+3648	+14.24267578	+0.91406250	-5.57666016	+25.88378906	-61.30371094	-79.87060547	+2436
+1457971673.72289990	+15.16992188	+1.66992188	-2.68945313	+80.85937500	-62.42431641	-131.39648438	+3356	+14.84912109	+4.54394531	-3.47167969	+6.02050781	-87.29736328	-2.15332031	+3660	+14.24267578	+0.94921875	-5.58984375	+25.83984375	-61.25976563	-79.71679688	+2428
+1457971673.72709990	+15.16992188	+1.69189453	-2.70263672	+80.63964844	-62.40234375	-131.08886719	+3356	+14.84033203	+4.56591797	-3.48925781	+7.27294922	-87.16552734	-3.36181641	+3672	+14.24267578	+0.97998047	-5.59863281	+25.77392578	-61.21582031	-79.51904297	+2420
+1457971673.73130010	+15.16992188	+1.71386719	-2.71582031	+80.41992188	-62.40234375	-130.82519531	+3356	+14.83154297	+4.58349609	-3.50244141	+8.02001953	-87.07763672	-4.10888672	+3684	+14.23828125	+1.01513672	-5.60742188	+25.70800781	-61.17187500	-79.34326172	+2412
+1457971673.73959990	+15.17431641	+1.76220703	-2.73779297	+80.13427734	-62.44628906	-130.40771484	+3356	+14.82275391	+4.62744141	-3.52001953	+9.16259766	-86.94580078	-5.25146484	+3708	+14.24707031	+1.07666016	-5.61621094	+25.62011719	-61.17187500	-79.07958984	+2388
+1457971673.74790000	+15.18310547	+1.81054688	-2.73339844	+80.15625000	-62.51220703	-130.29785156	+3352	+14.82275391	+4.67138672	-3.51562500	+10.15136719	-86.92382813	-6.17431641	+3732	+14.25146484	+1.13818359	-5.61621094	+25.66406250	-61.17187500	-78.94775391	+2368
+1457971673.75210000	+15.18750000	+1.84130859	-2.72900391	+80.20019531	-62.55615234	-130.25390625	+3352	+14.81835938	+4.70214844	-3.51123047	+10.32714844	-86.87988281	-6.28417969	+3744	+14.25585938	+1.16894531	-5.61621094	+25.68603516	-61.17187500	-78.88183594	+2360
+1457971673.75630000	+15.19189453	+1.87207031	-2.71582031	+80.33203125	-62.60009766	-130.29785156	+3356	+14.81835938	+4.73730469	-3.49804688	+10.26123047	-86.94580078	-6.13037109	+3760	+14.25585938	+1.19970703	-5.61181641	+25.77392578	-61.19384766	-78.85986328	+2352
+1457971673.76460000	+15.19628906	+1.93359375	-2.68505859	+80.68359375	-62.70996094	-130.49560547	+3360	+14.82714844	+4.80322266	-3.45410156	+9.79980469	-87.14355469	-5.53710938	+3792	+14.26904297	+1.25683594	-5.58984375	+26.01562500	-61.28173828	-78.94775391	+2348
+1457971673.76880000	+15.20068359	+1.97314453	-2.66748047	+80.92529297	-62.75390625	-130.62744141	+3368	+14.83593750	+4.84277344	-3.42333984	+9.18457031	-87.25341797	-4.81201172	+3808	+14.27343750	+1.29199219	-5.57226563	+26.16943359	-61.34765625	-79.03564453	+2348
+1457971673.77710010	+15.21386719	+2.03906250	-2.62792969	+81.45263672	-62.88574219	-130.95703125	+3376	+14.84912109	+4.91308594	-3.37500000	+8.21777344	-87.47314453	-3.69140625	+3836	+14.29101563	+1.34912109	-5.54150391	+26.54296875	-61.50146484	-79.25537109	+2356
+1457971673.78130010	+15.21826172	+2.07421875	-2.60156250	+81.78222656	-62.92968750	-131.19873047	+3384	+14.85791016	+4.95703125	-3.34423828	+7.86621094	-87.62695313	-3.22998047	+3848	+14.29980469	+1.37988281	-5.52392578	+26.76269531	-61.56738281	-79.40917969	+2360
+1457971673.78959990	+15.22705078	+2.14453125	-2.55322266	+82.39746094	-63.01757813	-131.59423828	+3396	+14.87109375	+5.03173828	-3.27832031	+7.22900391	-87.89062500	-2.39501953	+3872	+14.31738281	+1.43701172	-5.48876953	+27.15820313	-61.69921875	-79.69482422	+2376
+1457971673.79370000	+15.23144531	+2.17529297	-2.52685547	+82.68310547	-63.06152344	-131.77001953	+3404	+14.87548828	+5.07128906	-3.24755859	+6.78955078	-88.02246094	-1.84570313	+3884	+14.32177734	+1.46337891	-5.47119141	+27.35595703	-61.74316406	-79.80468750	+2388
+1457971673.80209990	+15.24023438	+2.23242188	-2.48730469	+83.14453125	-63.14941406	-132.05566406	+3412	+14.88867188	+5.13720703	-3.18603516	+5.88867188	-88.24218750	-0.81298828	+3900	+14.33496094	+1.51611328	-5.44042969	+27.68554688	-61.87500000	-80.02441406	+2408
+1457971673.80620000	+15.24023438	+2.25878906	-2.46972656	+83.32031250	-63.17138672	-132.14355469	+3416	+14.89306641	+5.16357422	-3.16406250	+6.13037109	-88.33007813	-1.03271484	+3904	+14.33935547	+1.53808594	-5.42285156	+27.79541016	-61.91894531	-80.09033203	+2420
+1457971673.81040000	+15.24462891	+2.28076172	-2.46093750	+83.43017578	-63.19335938	-132.16552734	+3420	+14.89306641	+5.18994141	-3.14648438	+6.65771484	-88.37402344	-1.49414063	+3908	+14.34375000	+1.56005859	-5.41406250	+27.86132813	-61.96289063	-80.09033203	+2432
+1457971673.81460000	+15.24462891	+2.30273438	-2.44775391	+83.51806641	-63.21533203	-132.16552734	+3420	+14.89306641	+5.21191406	-3.13330078	+7.62451172	-88.39599609	-2.41699219	+3912	+14.34814453	+1.58203125	-5.40527344	+27.90527344	-61.98486328	-80.06835938	+2440
+1457971673.82290010	+15.24462891	+2.33789063	-2.43457031	+83.56201172	-63.25927734	-132.07763672	+3424	+14.88867188	+5.24707031	-3.11132813	+9.93164063	-88.37402344	-4.68017578	+3916	+14.35253906	+1.61718750	-5.39208984	+27.90527344	-61.98486328	-79.95849609	+2452
+1457971673.82710000	+15.24023438	+2.34667969	-2.43017578	+83.54003906	-63.28125000	-131.98974609	+3424	+14.88427734	+5.25585938	-3.10253906	+11.07421875	-88.35205078	-5.84472656	+3920	+14.34814453	+1.63476563	-5.38769531	+27.83935547	-61.98486328	-79.80468750	+2456
+1457971673.83119990	+15.24023438	+2.35986328	-2.43017578	+83.40820313	-63.30322266	-131.81396484	+3424	+14.87988281	+5.26025391	-3.10253906	+12.32666016	-88.28613281	-7.11914063	+3920	+14.34814453	+1.65234375	-5.38769531	+27.72949219	-61.96289063	-79.62890625	+2460
+1457971673.83540010	+15.23583984	+2.36425781	-2.43457031	+83.29833984	-63.34716797	-131.63818359	+3424	+14.87109375	+5.26464844	-3.10253906	+13.16162109	-88.19824219	-7.97607422	+3920	+14.34375000	+1.66992188	-5.38330078	+27.59765625	-61.96289063	-79.43115234	+2460
+1457971673.83960010	+15.23144531	+2.37304688	-2.43896484	+83.14453125	-63.36914063	-131.44042969	+3424	+14.86669922	+5.26904297	-3.10693359	+13.97460938	-88.11035156	-8.78906250	+3928	+14.33935547	+1.68310547	-5.38330078	+27.46582031	-61.96289063	-79.23339844	+2464
+1457971673.84369990	+15.22705078	+2.37744141	-2.44335938	+82.96875000	-63.39111328	-131.24267578	+3424	+14.85791016	+5.26904297	-3.11132813	+14.69970703	-88.02246094	-9.55810547	+3932	+14.33496094	+1.69628906	-5.38330078	+27.29003906	-61.94091797	-79.03564453	+2464
+1457971673.84789990	+15.22265625	+2.38183594	-2.44775391	+82.83691406	-63.43505859	-131.06689453	+3428	+14.84912109	+5.27343750	-3.11572266	+15.27099609	-87.93457031	-10.12939453	+3940	+14.33496094	+1.70947266	-5.38330078	+27.13623047	-61.94091797	-78.81591797	+2460
+1457971673.85209990	+15.22265625	+2.38623047	-2.45214844	+82.66113281	-63.47900391	-130.86914063	+3428	+14.84033203	+5.27343750	-3.12011719	+15.71044922	-87.82470703	-10.56884766	+3944	+14.33056641	+1.72265625	-5.38769531	+26.98242188	-61.91894531	-78.59619141	+2456
+1457971673.86040000	+15.20947266	+2.39501953	-2.46093750	+82.33154297	-63.56689453	-130.47363281	+3432	+14.82275391	+5.27783203	-3.12451172	+16.14990234	-87.67089844	-11.03027344	+3964	+14.32177734	+1.74902344	-5.38769531	+26.63085938	-61.91894531	-78.13476563	+2448
+1457971673.86459990	+15.20507813	+2.39941406	-2.46093750	+82.19970703	-63.63281250	-130.31982422	+3432	+14.81396484	+5.28222656	-3.12451172	+16.12792969	-87.60498047	-11.00830078	+3972	+14.32177734	+1.76220703	-5.38330078	+26.49902344	-61.91894531	-77.93701172	+2444
+1457971673.86870000	+15.20068359	+2.40820313	-2.46093750	+82.06787109	-63.69873047	-130.16601563	+3436	+14.80517578	+5.28662109	-3.12011719	+15.97412109	-87.58300781	-10.87646484	+3980	+14.31738281	+1.77539063	-5.38330078	+26.34521484	-61.94091797	-77.73925781	+2440
+1457971673.87290000	+15.20068359	+2.41259766	-2.46093750	+81.97998047	-63.78662109	-130.03417969	+3436	+14.80078125	+5.29101563	-3.11572266	+15.77636719	-87.53906250	-10.65673828	+3992	+14.31298828	+1.78857422	-5.37890625	+26.21337891	-61.96289063	-77.54150391	+2436
+1457971673.87700010	+15.19628906	+2.42138672	-2.46093750	+81.91406250	-63.85253906	-129.94628906	+3440	+14.79638672	+5.29541016	-3.11132813	+15.46875000	-87.53906250	-10.32714844	+4004	+14.31298828	+1.80175781	-5.37011719	+26.08154297	-62.00683594	-77.40966797	+2428
+1457971673.88120010	+15.19189453	+2.43017578	-2.45214844	+81.89208984	-63.94042969	-129.90234375	+3444	+14.79638672	+5.30859375	-3.10253906	+15.07324219	-87.53906250	-9.88769531	+4016	+14.31298828	+1.81494141	-5.36132813	+26.01562500	-62.05078125	-77.27783203	+2424
+1457971673.88540010	+15.19189453	+2.43896484	-2.44335938	+81.93603516	-64.02832031	-129.90234375	+3448	+14.79199219	+5.31738281	-3.08496094	+14.65576172	-87.58300781	-9.42626953	+4028	+14.31298828	+1.82812500	-5.35253906	+25.97167969	-62.11669922	-77.18994141	+2420
+1457971673.88949990	+15.19189453	+2.45214844	-2.43017578	+82.00195313	-64.13818359	-129.94628906	+3456	+14.79199219	+5.33056641	-3.06738281	+14.08447266	-87.62695313	-8.83300781	+4044	+14.31738281	+1.84570313	-5.33935547	+25.92773438	-62.18261719	-77.14599609	+2420
+1457971673.89790010	+15.19189453	+2.48291016	-2.39062500	+82.24365234	-64.35791016	-130.12207031	+3472	+14.79638672	+5.36132813	-3.02343750	+12.43652344	-87.80273438	-7.09716797	+4068	+14.32177734	+1.87207031	-5.30859375	+25.94970703	-62.33642578	-77.10205078	+2420
+1457971673.90200000	+15.19189453	+2.49609375	-2.36865234	+82.41943359	-64.46777344	-130.27587891	+3480	+14.80078125	+5.37451172	-2.99267578	+11.31591797	-87.91259766	-5.93261719	+4084	+14.32617188	+1.88525391	-5.29101563	+26.01562500	-62.42431641	-77.12402344	+2424
+1457971673.90619990	+15.19189453	+2.51367188	-2.34228516	+82.66113281	-64.57763672	-130.47363281	+3488	+14.80517578	+5.39208984	-2.96191406	+9.88769531	-88.04443359	-4.46044922	+4096	+14.33056641	+1.89843750	-5.26904297	+26.08154297	-62.53417969	-77.18994141	+2428
+1457971673.91039990	+15.19628906	+2.53125000	-2.31152344	+82.94677734	-64.70947266	-130.71533203	+3496	+14.80957031	+5.41406250	-2.92675781	+7.97607422	-88.17626953	-2.46093750	+4108	+14.33496094	+1.91162109	-5.24707031	+26.14746094	-62.64404297	-77.27783203	+2432
+1457971673.91450000	+15.20068359	+2.54882813	-2.28076172	+83.23242188	-64.84130859	-130.97900391	+3508	+14.81835938	+5.43164063	-2.89599609	+5.75683594	-88.28613281	-0.19775391	+4116	+14.34375000	+1.92480469	-5.22509766	+26.25732422	-62.73193359	-77.36572266	+2440
+1457971673.91870000	+15.20507813	+2.56640625	-2.25000000	+83.49609375	-64.92919922	-131.22070313	+3516	+14.82714844	+5.44921875	-2.86083984	+3.25195313	-88.41796875	+2.37304688	+4128	+14.35253906	+1.93798828	-5.20312500	+26.34521484	-62.84179688	-77.45361328	+2448
+1457971673.92290000	+15.20947266	+2.58398438	-2.21484375	+83.80371094	-65.03906250	-131.48437500	+3524	+14.83154297	+5.47119141	-2.82128906	-0.21972656	-88.54980469	+5.91064453	+4136	+14.35693359	+1.95117188	-5.18115234	+26.45507813	-62.92968750	-77.54150391	+2460
+1457971673.93120000	+15.21386719	+2.61035156	-2.15771484	+84.19921875	-65.23681641	-131.85791016	+3536	+14.84472656	+5.49755859	-2.74658203	-8.10791016	-88.74755859	+13.84277344	+4152	+14.36572266	+1.97314453	-5.14160156	+26.58691406	-63.08349609	-77.67333984	+2480
+1457971673.93540000	+15.21826172	+2.61914063	-2.13574219	+84.33105469	-65.32470703	-131.96777344	+3540	+14.84912109	+5.51074219	-2.71582031	-12.41455078	-88.81347656	+18.19335938	+4156	+14.37011719	+1.98632813	-5.12402344	+26.60888672	-63.12744141	-77.67333984	+2492
+1457971673.94370010	+15.22265625	+2.63232422	-2.09619141	+84.44091797	-65.43457031	-132.07763672	+3548	+14.85351563	+5.52392578	-2.67187500	-18.76464844	-88.83544922	+24.56542969	+4164	+14.37451172	+2.00390625	-5.09326172	+26.56494141	-63.21533203	-77.62939453	+2512
+1457971673.94779990	+15.22705078	+2.63671875	-2.08740234	+84.37500000	-65.47851563	-132.01171875	+3548	+14.85351563	+5.52832031	-2.65869141	-20.01708984	-88.79150391	+25.81787109	+4164	+14.37890625	+2.01269531	-5.08447266	+26.49902344	-63.23730469	-77.51953125	+2520
+1457971673.95199990	+15.22705078	+2.63671875	-2.07861328	+84.24316406	-65.52246094	-131.87988281	+3548	+14.85351563	+5.52832031	-2.64990234	-20.47851563	-88.76953125	+26.27929688	+4164	+14.37890625	+2.02148438	-5.07568359	+26.38916016	-63.23730469	-77.38769531	+2528
+1457971673.96030000	+15.22265625	+2.63671875	-2.07861328	+83.82568359	-65.56640625	-131.46240234	+3544	+14.84472656	+5.52392578	-2.64111328	-19.35791016	-88.63769531	+25.11474609	+4168	+14.37451172	+2.03906250	-5.06689453	+26.08154297	-63.17138672	-77.03613281	+2536
+1457971673.96450000	+15.22265625	+2.63232422	-2.07861328	+83.58398438	-65.58837891	-131.22070313	+3544	+14.84033203	+5.51953125	-2.64111328	-18.39111328	-88.57177734	+24.10400391	+4168	+14.37011719	+2.04345703	-5.06689453	+25.90576172	-63.12744141	-76.83837891	+2540
+1457971673.96869990	+15.21826172	+2.62792969	-2.08300781	+83.32031250	-65.61035156	-130.95703125	+3548	+14.83593750	+5.51513672	-2.64111328	-17.02880859	-88.48388672	+22.69775391	+4172	+14.36572266	+2.05224609	-5.06250000	+25.72998047	-63.08349609	-76.59667969	+2540
+1457971673.97280000	+15.21826172	+2.62792969	-2.08740234	+83.03466797	-65.61035156	-130.67138672	+3548	+14.83154297	+5.50634766	-2.64990234	-15.66650391	-88.39599609	+21.29150391	+4180	+14.36132813	+2.05664063	-5.06250000	+25.51025391	-63.03955078	-76.35498047	+2540
+1457971673.97700000	+15.21386719	+2.62353516	-2.09179688	+82.77099609	-65.63232422	-130.38574219	+3552	+14.82714844	+5.50195313	-2.65429688	-14.23828125	-88.28613281	+19.81933594	+4184	+14.35693359	+2.06542969	-5.06250000	+25.31250000	-62.99560547	-76.13525391	+2540
+1457971673.98120000	+15.21386719	+2.62353516	-2.10058594	+82.50732422	-65.63232422	-130.12207031	+3552	+14.82275391	+5.49316406	-2.65869141	-13.00781250	-88.19824219	+18.56689453	+4192	+14.35253906	+2.06982422	-5.06250000	+25.11474609	-62.95166016	-75.91552734	+2536
+1457971673.98530010	+15.21386719	+2.62353516	-2.10058594	+82.30957031	-65.65429688	-129.88037109	+3556	+14.81835938	+5.48876953	-2.66308594	-11.93115234	-88.13232422	+17.42431641	+4200	+14.34814453	+2.07421875	-5.05810547	+24.93896484	-62.90771484	-75.69580078	+2532
+1457971673.98950000	+15.20947266	+2.62353516	-2.10498047	+82.08984375	-65.65429688	-129.66064453	+3560	+14.81396484	+5.48437500	-2.66308594	-10.94238281	-88.04443359	+16.39160156	+4204	+14.34375000	+2.08300781	-5.05810547	+24.76318359	-62.86376953	-75.47607422	+2528
+1457971673.99780010	+15.20947266	+2.62353516	-2.10058594	+81.80419922	-65.69824219	-129.33105469	+3564	+14.80957031	+5.47558594	-2.66308594	-9.99755859	-87.91259766	+15.38085938	+4220	+14.33935547	+2.09179688	-5.04931641	+24.47753906	-62.79785156	-75.12451172	+2520
+1457971674.00200010	+15.20947266	+2.62353516	-2.09619141	+81.76025391	-65.72021484	-129.24316406	+3568	+14.80957031	+5.47558594	-2.65429688	-10.01953125	-87.86865234	+15.38085938	+4228	+14.33935547	+2.10058594	-5.04052734	+24.36767578	-62.79785156	-74.99267578	+2516
+1457971674.00620010	+15.20947266	+2.62792969	-2.08740234	+81.76025391	-65.76416016	-129.22119141	+3576	+14.80957031	+5.47558594	-2.64550781	-10.45898438	-87.86865234	+15.79833984	+4236	+14.33935547	+2.10498047	-5.03173828	+24.30175781	-62.81982422	-74.90478516	+2516
+1457971674.01029990	+15.21386719	+2.63671875	-2.07861328	+81.82617188	-65.80810547	-129.26513672	+3580	+14.81396484	+5.47998047	-2.63232422	-11.22802734	-87.86865234	+16.54541016	+4244	+14.33935547	+2.10937500	-5.01855469	+24.25781250	-62.86376953	-74.83886719	+2512
+1457971674.01449990	+15.21386719	+2.64111328	-2.06103516	+81.95800781	-65.85205078	-129.35302734	+3588	+14.81396484	+5.48876953	-2.61474609	-12.28271484	-87.86865234	+17.60009766	+4256	+14.34375000	+2.11816406	-5.00537109	+24.23583984	-62.90771484	-74.81689453	+2512
+1457971674.01869990	+15.21826172	+2.64990234	-2.04345703	+82.11181641	-65.91796875	-129.46289063	+3592	+14.81835938	+5.49316406	-2.59277344	-13.71093750	-87.91259766	+19.05029297	+4264	+14.34814453	+2.12255859	-4.99218750	+24.25781250	-62.95166016	-74.79492188	+2512
+1457971674.02700000	+15.22265625	+2.66748047	-2.00390625	+82.57324219	-66.07177734	-129.85839844	+3604	+14.82714844	+5.51513672	-2.53564453	-18.43505859	-88.04443359	+23.86230469	+4284	+14.35693359	+2.13574219	-4.95703125	+24.32373047	-63.10546875	-74.83886719	+2520
+1457971674.03110000	+15.22705078	+2.67626953	-1.97753906	+82.83691406	-66.15966797	-130.10009766	+3612	+14.83154297	+5.52832031	-2.50048828	-21.40136719	-88.11035156	+26.87255859	+4296	+14.36572266	+2.14013672	-4.93945313	+24.36767578	-63.19335938	-74.88281250	+2524
+1457971674.03530000	+15.23144531	+2.68505859	-1.95556641	+83.10058594	-66.26953125	-130.34179688	+3616	+14.83593750	+5.54589844	-2.46533203	-25.44433594	-88.17626953	+30.98144531	+4304	+14.37011719	+2.14892578	-4.92187500	+24.41162109	-63.30322266	-74.90478516	+2532
+1457971674.03950000	+15.23583984	+2.69384766	-1.93359375	+83.40820313	-66.35742188	-130.60546875	+3624	+14.84033203	+5.55908203	-2.42578125	-29.99267578	-88.26416016	+35.61767578	+4316	+14.37451172	+2.15332031	-4.89990234	+24.45556641	-63.41308594	-74.94873047	+2540
+1457971674.04360010	+15.23583984	+2.70263672	-1.90722656	+83.69384766	-66.46728516	-130.86914063	+3628	+14.84472656	+5.57226563	-2.39062500	-34.47509766	-88.30810547	+40.16601563	+4324	+14.38330078	+2.15771484	-4.88232422	+24.49951172	-63.52294922	-74.97070313	+2548
+1457971674.04780010	+15.24023438	+2.71142578	-1.88525391	+83.97949219	-66.57714844	-131.13281250	+3632	+14.84912109	+5.58984375	-2.35546875	-39.22119141	-88.37402344	+45.04394531	+4332	+14.38769531	+2.16650391	-4.86474609	+24.52148438	-63.63281250	-74.99267578	+2560
+1457971674.05200000	+15.24023438	+2.72021484	-1.86328125	+84.26513672	-66.68701172	-131.39648438	+3636	+14.85351563	+5.60302734	-2.32470703	-43.81347656	-88.39599609	+49.72412109	+4336	+14.39208984	+2.17529297	-4.85156250	+24.52148438	-63.74267578	-74.97070313	+2568
+1457971674.05609990	+15.24462891	+2.72460938	-1.84130859	+84.48486328	-66.77490234	-131.59423828	+3636	+14.85351563	+5.61181641	-2.29833984	-47.48291016	-88.41796875	+53.48144531	+4340	+14.39648438	+2.17968750	-4.83837891	+24.49951172	-63.83056641	-74.94873047	+2580
+1457971674.06030010	+15.24462891	+2.73339844	-1.82812500	+84.66064453	-66.88476563	-131.74804688	+3640	+14.85351563	+5.62060547	-2.27636719	-50.66894531	-88.41796875	+56.73339844	+4344	+14.40087891	+2.18408203	-4.82519531	+24.45556641	-63.89648438	-74.88281250	+2588
+1457971674.06450010	+15.24023438	+2.73779297	-1.81054688	+84.81445313	-66.99462891	-131.87988281	+3640	+14.84912109	+5.62500000	-2.25439453	-53.63525391	-88.41796875	+59.80957031	+4344	+14.40527344	+2.19287109	-4.81640625	+24.38964844	-63.96240234	-74.79492188	+2596
+1457971674.07279990	+15.23583984	+2.73779297	-1.79296875	+84.90234375	-67.17041016	-131.96777344	+3640	+14.84472656	+5.62500000	-2.23242188	-56.22802734	-88.39599609	+62.51220703	+4344	+14.40527344	+2.20166016	-4.79882813	+24.19189453	-64.09423828	-74.53125000	+2616
+1457971674.07699990	+15.23583984	+2.73779297	-1.78857422	+84.90234375	-67.25830078	-131.96777344	+3636	+14.84033203	+5.62500000	-2.22802734	-56.51367188	-88.37402344	+62.84179688	+4344	+14.40527344	+2.20605469	-4.79443359	+24.06005859	-64.13818359	-74.37744141	+2620
+1457971674.08110000	+15.23583984	+2.73339844	-1.78857422	+84.83642578	-67.32421875	-131.92382813	+3636	+14.83593750	+5.61621094	-2.22363281	-56.22802734	-88.35205078	+62.60009766	+4344	+14.40527344	+2.21044922	-4.79443359	+23.90625000	-64.16015625	-74.20166016	+2628
+1457971674.08530000	+15.23144531	+2.73339844	-1.78857422	+84.74853516	-67.36816406	-131.85791016	+3636	+14.83154297	+5.61181641	-2.22363281	-55.48095703	-88.33007813	+61.91894531	+4348	+14.40527344	+2.21484375	-4.79003906	+23.75244141	-64.18212891	-74.00390625	+2632
+1457971674.08950000	+15.23144531	+2.72900391	-1.79296875	+84.61669922	-67.41210938	-131.74804688	+3636	+14.82714844	+5.60742188	-2.22363281	-54.27246094	-88.30810547	+60.73242188	+4348	+14.40527344	+2.21923828	-4.79003906	+23.55468750	-64.18212891	-73.80615234	+2632
+1457971674.09360000	+15.22705078	+2.72460938	-1.79736328	+84.44091797	-67.45605469	-131.59423828	+3636	+14.82275391	+5.60302734	-2.22802734	-52.93212891	-88.26416016	+59.43603516	+4352	+14.40087891	+2.22363281	-4.79443359	+23.35693359	-64.16015625	-73.56445313	+2636
+1457971674.09780000	+15.22705078	+2.72021484	-1.80175781	+84.28710938	-67.50000000	-131.46240234	+3636	+14.81835938	+5.59423828	-2.23242188	-51.56982422	-88.24218750	+58.11767578	+4356	+14.39648438	+2.22802734	-4.79443359	+23.13720703	-64.13818359	-73.30078125	+2636
+1457971674.10190010	+15.22265625	+2.71582031	-1.80615234	+84.11132813	-67.52197266	-131.30859375	+3636	+14.81396484	+5.58544922	-2.23681641	-50.09765625	-88.17626953	+56.66748047	+4360	+14.39648438	+2.23242188	-4.79882813	+22.91748047	-64.11621094	-73.03710938	+2636
+1457971674.10610010	+15.22265625	+2.71142578	-1.81054688	+83.93554688	-67.54394531	-131.17675781	+3636	+14.81396484	+5.57666016	-2.24121094	-48.73535156	-88.13232422	+55.32714844	+4364	+14.39208984	+2.23242188	-4.80322266	+22.69775391	-64.07226563	-72.79541016	+2636
+1457971674.11030010	+15.22265625	+2.70703125	-1.81494141	+83.75976563	-67.56591797	-131.02294922	+3640	+14.80957031	+5.56787109	-2.24560547	-46.99951172	-88.06640625	+53.63525391	+4368	+14.38769531	+2.23681641	-4.80761719	+22.43408203	-64.02832031	-72.50976563	+2632
+1457971674.11859990	+15.22705078	+2.69824219	-1.82373047	+83.45214844	-67.58789063	-130.78125000	+3640	+14.80957031	+5.55468750	-2.25878906	-44.18701172	-87.91259766	+50.93261719	+4376	+14.38769531	+2.25000000	-4.81201172	+21.99462891	-63.94042969	-72.02636719	+2624
+1457971674.12280010	+15.22705078	+2.69824219	-1.82812500	+83.32031250	-67.60986328	-130.67138672	+3640	+14.80957031	+5.55029297	-2.25878906	-43.22021484	-87.80273438	+50.05371094	+4380	+14.38769531	+2.25439453	-4.81640625	+21.81884766	-63.89648438	-71.82861328	+2620
+1457971674.12690000	+15.23144531	+2.69824219	-1.82812500	+83.18847656	-67.60986328	-130.56152344	+3640	+14.80957031	+5.55029297	-2.25439453	-42.60498047	-87.71484375	+49.52636719	+4384	+14.38330078	+2.25878906	-4.81640625	+21.66503906	-63.83056641	-71.67480469	+2612
+1457971674.13109990	+15.23144531	+2.69824219	-1.82373047	+83.10058594	-67.63183594	-130.49560547	+3640	+14.81396484	+5.55029297	-2.25000000	-42.53906250	-87.62695313	+49.54833984	+4388	+14.38769531	+2.26318359	-4.81640625	+21.55517578	-63.78662109	-71.56494141	+2608
+1457971674.13529990	+15.23583984	+2.69824219	-1.81933594	+83.03466797	-67.65380859	-130.45166016	+3644	+14.82275391	+5.55468750	-2.23681641	-42.69287109	-87.51708984	+49.81201172	+4392	+14.38769531	+2.26757813	-4.81201172	+21.46728516	-63.78662109	-71.49902344	+2604
+1457971674.13940000	+15.24023438	+2.70263672	-1.81054688	+83.03466797	-67.67578125	-130.47363281	+3644	+14.82714844	+5.56347656	-2.22363281	-43.00048828	-87.42919922	+50.25146484	+4396	+14.39208984	+2.27197266	-4.80322266	+21.42333984	-63.78662109	-71.45507813	+2600
+1457971674.14780000	+15.25341797	+2.71582031	-1.78857422	+83.16650391	-67.69775391	-130.62744141	+3652	+14.84472656	+5.58984375	-2.18408203	-44.29687500	-87.27539063	+51.85546875	+4408	+14.40527344	+2.28076172	-4.79003906	+21.42333984	-63.80859375	-71.47705078	+2600
+1457971674.15190010	+15.26220703	+2.72460938	-1.77539063	+83.27636719	-67.71972656	-130.73730469	+3656	+14.85351563	+5.60742188	-2.16650391	-44.60449219	-87.20947266	+52.31689453	+4412	+14.40966797	+2.28515625	-4.78125000	+21.44531250	-63.83056641	-71.49902344	+2600
+1457971674.15610000	+15.26660156	+2.73339844	-1.75781250	+83.38623047	-67.74169922	-130.82519531	+3660	+14.86230469	+5.62500000	-2.14013672	-44.95605469	-87.16552734	+52.82226563	+4412	+14.41406250	+2.28955078	-4.77246094	+21.46728516	-63.85253906	-71.52099609	+2604
+1457971674.16030000	+15.27539063	+2.74658203	-1.74462891	+83.54003906	-67.74169922	-130.97900391	+3664	+14.86669922	+5.64257813	-2.11816406	-44.93408203	-87.12158203	+52.99804688	+4416	+14.41845703	+2.29833984	-4.76367188	+21.51123047	-63.87451172	-71.56494141	+2604
+1457971674.16440010	+15.27978516	+2.75537109	-1.72705078	+83.71582031	-67.76367188	-131.11083984	+3668	+14.87548828	+5.65576172	-2.09179688	-44.78027344	-87.12158203	+52.99804688	+4416	+14.42285156	+2.30273438	-4.75048828	+21.53320313	-63.91845703	-71.60888672	+2612
+1457971674.16860010	+15.28417969	+2.76416016	-1.70947266	+83.86962891	-67.76367188	-131.24267578	+3672	+14.87988281	+5.66455078	-2.07421875	-43.90136719	-87.09960938	+52.25097656	+4416	+14.42724609	+2.30712891	-4.74169922	+21.57714844	-63.94042969	-71.63085938	+2616
+1457971674.17280010	+15.29296875	+2.77294922	-1.70068359	+83.97949219	-67.76367188	-131.33056641	+3676	+14.88867188	+5.67773438	-2.06103516	-42.01171875	-87.09960938	+50.51513672	+4416	+14.43603516	+2.31152344	-4.73291016	+21.57714844	-63.98437500	-71.63085938	+2624
+1457971674.17689990	+15.29736328	+2.77734375	-1.68750000	+84.08935547	-67.76367188	-131.39648438	+3680	+14.88867188	+5.68652344	-2.04785156	-39.72656250	-87.07763672	+48.33984375	+4412	+14.44042969	+2.31591797	-4.72412109	+21.57714844	-64.00634766	-71.63085938	+2632
+1457971674.18109990	+15.30175781	+2.78613281	-1.68310547	+84.13330078	-67.74169922	-131.41845703	+3680	+14.89306641	+5.69091797	-2.04345703	-36.95800781	-87.07763672	+45.70312500	+4408	+14.44482422	+2.32031250	-4.71533203	+21.57714844	-64.02832031	-71.60888672	+2640
+1457971674.18520000	+15.30175781	+2.79052734	-1.67871094	+84.15527344	-67.71972656	-131.37451172	+3680	+14.89306641	+5.69970703	-2.03906250	-33.26660156	-87.07763672	+42.12158203	+4404	+14.44482422	+2.32910156	-4.71093750	+21.55517578	-64.02832031	-71.56494141	+2648
+1457971674.19359990	+15.30615234	+2.79492188	-1.68310547	+84.02343750	-67.67578125	-131.15478516	+3680	+14.88867188	+5.69531250	-2.03906250	-24.30175781	-87.03369141	+33.33251953	+4396	+14.44921875	+2.33349609	-4.71093750	+21.42333984	-64.00634766	-71.38916016	+2660
+1457971674.19770000	+15.30615234	+2.79492188	-1.68750000	+83.89160156	-67.65380859	-131.00097656	+3680	+14.88867188	+5.68652344	-2.04785156	-18.98437500	-86.96777344	+28.10302734	+4396	+14.44921875	+2.33789063	-4.71093750	+21.31347656	-63.98437500	-71.27929688	+2664
+1457971674.20190000	+15.30615234	+2.79052734	-1.69628906	+83.75976563	-67.63183594	-130.82519531	+3680	+14.88427734	+5.68212891	-2.05664063	-13.79882813	-86.87988281	+22.98339844	+4396	+14.44482422	+2.33789063	-4.71533203	+21.20361328	-63.94042969	-71.14746094	+2672
+1457971674.20610000	+15.30615234	+2.78613281	-1.70068359	+83.56201172	-67.60986328	-130.62744141	+3684	+14.87988281	+5.67333984	-2.06982422	-8.63525391	-86.74804688	+17.90771484	+4396	+14.44482422	+2.33789063	-4.71972656	+21.07177734	-63.91845703	-70.99365234	+2676
+1457971674.21020010	+15.30615234	+2.78613281	-1.71386719	+83.36425781	-67.60986328	-130.38574219	+3688	+14.87548828	+5.66455078	-2.08300781	-3.53759766	-86.59423828	+12.89794922	+4400	+14.44482422	+2.34228516	-4.72412109	+20.93994141	-63.87451172	-70.83984375	+2676
+1457971674.21440010	+15.30615234	+2.78173828	-1.72265625	+83.12255859	-67.58789063	-130.12207031	+3688	+14.86669922	+5.65576172	-2.10058594	+1.05468750	-86.39648438	+8.37158203	+4404	+14.44042969	+2.34228516	-4.72851563	+20.80810547	-63.83056641	-70.68603516	+2680
+1457971674.21860000	+15.30175781	+2.77734375	-1.73583984	+82.85888672	-67.56591797	-129.83642578	+3692	+14.86230469	+5.64697266	-2.11376953	+5.27343750	-86.19873047	+4.21875000	+4408	+14.44042969	+2.34228516	-4.73730469	+20.67626953	-63.76464844	-70.53222656	+2680
+1457971674.22270010	+15.30175781	+2.76855469	-1.74902344	+82.57324219	-67.56591797	-129.52880859	+3696	+14.85791016	+5.63818359	-2.12695313	+9.18457031	-86.00097656	+0.41748047	+4412	+14.43603516	+2.33789063	-4.74609375	+20.52246094	-63.69873047	-70.37841797	+2680
+1457971674.22690010	+15.30175781	+2.76416016	-1.76220703	+82.26562500	-67.56591797	-129.17724609	+3696	+14.85351563	+5.63378906	-2.14013672	+12.59033203	-85.82519531	-2.87841797	+4416	+14.43603516	+2.33789063	-4.75488281	+20.39062500	-63.63281250	-70.22460938	+2676
+1457971674.23110010	+15.29736328	+2.75976563	-1.77099609	+81.93603516	-67.58789063	-128.84765625	+3700	+14.84472656	+5.62939453	-2.14892578	+15.57861328	-85.60546875	-5.75683594	+4424	+14.43164063	+2.33789063	-4.75927734	+20.25878906	-63.58886719	-70.07080078	+2676
+1457971674.23939990	+15.29736328	+2.75097656	-1.79736328	+81.16699219	-67.67578125	-128.01269531	+3708	+14.84033203	+5.62500000	-2.16650391	+20.74218750	-85.25390625	-10.70068359	+4432	+14.42724609	+2.33789063	-4.77685547	+20.01708984	-63.47900391	-69.80712891	+2664
+1457971674.24359990	+15.29736328	+2.74658203	-1.80615234	+80.83740234	-67.74169922	-127.63916016	+3708	+14.84033203	+5.62939453	-2.16650391	+23.26904297	-85.12207031	-13.09570313	+4436	+14.42285156	+2.33789063	-4.78125000	+19.92919922	-63.43505859	-69.71923828	+2660
+1457971674.24770000	+15.29736328	+2.74218750	-1.81054688	+80.46386719	-67.82958984	-127.22167969	+3708	+14.84033203	+5.63378906	-2.16650391	+25.79589844	-84.99023438	-15.51269531	+4440	+14.42285156	+2.33789063	-4.78564453	+19.86328125	-63.41308594	-69.67529297	+2652
+1457971674.25190000	+15.29736328	+2.74218750	-1.81054688	+80.11230469	-67.93945313	-126.80419922	+3708	+14.84033203	+5.64257813	-2.16210938	+28.41064453	-84.83642578	-18.01757813	+4448	+14.42285156	+2.33789063	-4.79003906	+19.84130859	-63.39111328	-69.65332031	+2648
+1457971674.25600000	+15.30175781	+2.74218750	-1.81054688	+79.78271484	-68.04931641	-126.43066406	+3708	+14.84033203	+5.66015625	-2.15332031	+31.28906250	-84.72656250	-20.74218750	+4456	+14.42285156	+2.33789063	-4.79003906	+19.84130859	-63.36914063	-69.63134766	+2640
+1457971674.26020000	+15.30175781	+2.74658203	-1.80615234	+79.38720703	-68.24707031	-125.94726563	+3708	+14.84033203	+5.66894531	-2.14453125	+34.21142578	-84.57275391	-23.55468750	+4460	+14.42285156	+2.34228516	-4.79003906	+19.84130859	-63.36914063	-69.65332031	+2636
+1457971674.26440000	+15.30615234	+2.75097656	-1.79736328	+78.99169922	-68.42285156	-125.48583984	+3708	+14.84033203	+5.68652344	-2.13574219	+37.26562500	-84.41894531	-26.47705078	+4468	+14.42285156	+2.34228516	-4.79003906	+19.88525391	-63.36914063	-69.67529297	+2628
+1457971674.26850010	+15.30615234	+2.75097656	-1.78857422	+78.66210938	-68.62060547	-125.06835938	+3708	+14.84472656	+5.70410156	-2.12255859	+40.62744141	-84.24316406	-29.72900391	+4472	+14.42285156	+2.34228516	-4.79003906	+19.90722656	-63.39111328	-69.71923828	+2624
+1457971674.27270010	+15.31494141	+2.75976563	-1.77539063	+78.20068359	-68.90625000	-124.47509766	+3708	+14.84912109	+5.72167969	-2.11816406	+44.05517578	-83.93554688	-33.06884766	+4480	+14.42285156	+2.34228516	-4.79003906	+19.92919922	-63.39111328	-69.74121094	+2620
+1457971674.27690010	+15.31933594	+2.76416016	-1.76220703	+77.73925781	-69.16992188	-123.92578125	+3708	+14.85351563	+5.73925781	-2.11376953	+47.41699219	-83.60595703	-36.34277344	+4480	+14.42285156	+2.34228516	-4.78564453	+19.97314453	-63.41308594	-69.78515625	+2616
+1457971674.28099990	+15.32373047	+2.76416016	-1.74902344	+77.25585938	-69.43359375	-123.35449219	+3708	+14.85791016	+5.76562500	-2.10058594	+51.08642578	-83.27636719	-39.92431641	+4488	+14.42724609	+2.34228516	-4.78564453	+19.99511719	-63.41308594	-69.82910156	+2616
+1457971674.28940010	+15.33251953	+2.76416016	-1.73144531	+75.82763672	-70.04882813	-121.66259766	+3708	+14.86230469	+5.81396484	-2.09179688	+57.83203125	-82.08984375	-46.51611328	+4496	+14.42724609	+2.34667969	-4.78564453	+20.03906250	-63.43505859	-69.87304688	+2612
+1457971674.29349990	+15.33691406	+2.75976563	-1.73144531	+74.94873047	-70.33447266	-120.71777344	+3704	+14.86230469	+5.83593750	-2.09179688	+60.53466797	-81.47460938	-49.15283203	+4496	+14.42724609	+2.34667969	-4.78564453	+20.06103516	-63.43505859	-69.89501953	+2608
+1457971674.29769990	+15.34130859	+2.75537109	-1.73144531	+73.82812500	-70.66406250	-119.46533203	+3704	+14.86230469	+5.85351563	-2.10498047	+63.01757813	-80.59570313	-51.61376953	+4500	+14.42724609	+2.34667969	-4.78125000	+20.06103516	-63.45703125	-69.91699219	+2608
+1457971674.30189990	+15.34130859	+2.73779297	-1.73583984	+72.72949219	-70.94970703	-118.34472656	+3704	+14.85791016	+5.86669922	-2.11376953	+64.92919922	-79.82666016	-53.52539063	+4500	+14.42724609	+2.34667969	-4.78125000	+20.08300781	-63.45703125	-69.91699219	+2608
+1457971674.30600000	+15.35009766	+2.72021484	-1.74902344	+71.43310547	-71.23535156	-117.04833984	+3708	+14.86230469	+5.87988281	-2.12695313	+66.51123047	-79.03564453	-55.12939453	+4504	+14.42724609	+2.34667969	-4.78125000	+20.08300781	-63.47900391	-69.93896484	+2608
+1457971674.31020000	+15.35009766	+2.70263672	-1.76660156	+69.85107422	-71.49902344	-115.42236328	+3712	+14.85791016	+5.89306641	-2.14453125	+67.76367188	-78.17871094	-56.35986328	+4508	+14.43164063	+2.34667969	-4.78125000	+20.08300781	-63.47900391	-69.93896484	+2608
+1457971674.31440000	+15.35449219	+2.68505859	-1.78857422	+68.31298828	-71.74072266	-113.86230469	+3716	+14.84912109	+5.90185547	-2.16650391	+68.73046875	-77.32177734	-57.37060547	+4508	+14.43164063	+2.34667969	-4.78125000	+20.08300781	-63.47900391	-69.91699219	+2608
+1457971674.31850000	+15.35449219	+2.66308594	-1.81494141	+66.66503906	-71.96044922	-112.19238281	+3720	+14.84472656	+5.90625000	-2.19726563	+69.30175781	-76.44287109	-57.96386719	+4516	+14.43164063	+2.34228516	-4.78564453	+20.03906250	-63.47900391	-69.89501953	+2608
+1457971674.32270000	+15.35449219	+2.64111328	-1.84130859	+64.86328125	-72.15820313	-110.36865234	+3724	+14.83593750	+5.91064453	-2.22363281	+70.00488281	-75.60791016	-58.66699219	+4520	+14.43164063	+2.34228516	-4.78564453	+20.01708984	-63.47900391	-69.85107422	+2608
+1457971674.33100010	+15.35888672	+2.59716797	-1.90283203	+61.28173828	-72.44384766	-106.80908203	+3736	+14.81835938	+5.90185547	-2.30273438	+70.29052734	-73.93798828	-59.06250000	+4532	+14.43164063	+2.34228516	-4.79443359	+19.90722656	-63.47900391	-69.71923828	+2612
+1457971674.33520010	+15.35888672	+2.57080078	-1.93798828	+59.37011719	-72.53173828	-104.91943359	+3740	+14.81396484	+5.89746094	-2.33349609	+70.59814453	-73.23486328	-59.43603516	+4536	+14.42724609	+2.33349609	-4.80761719	+19.70947266	-63.43505859	-69.52148438	+2612
+1457971674.33929990	+15.36328125	+2.54443359	-1.97314453	+57.59033203	-72.57568359	-103.16162109	+3744	+14.80517578	+5.89306641	-2.36865234	+70.72998047	-72.57568359	-59.58984375	+4544	+14.42285156	+2.32910156	-4.82080078	+19.48974609	-63.36914063	-69.27978516	+2616
+1457971674.34349990	+15.36328125	+2.52246094	-2.00830078	+55.89843750	-72.57568359	-101.49169922	+3748	+14.79638672	+5.88867188	-2.41699219	+70.40039063	-71.89453125	-59.32617188	+4552	+14.41845703	+2.32470703	-4.83398438	+19.27001953	-63.30322266	-69.01611328	+2616
+1457971674.34770010	+15.36328125	+2.49609375	-2.04345703	+54.14062500	-72.53173828	-99.75585938	+3752	+14.79199219	+5.88867188	-2.45214844	+70.48828125	-71.38916016	-59.39208984	+4556	+14.40527344	+2.30273438	-4.88671875	+18.50097656	-63.03955078	-68.13720703	+2628
+1457971674.35599990	+15.36767578	+2.47851563	-2.11376953	+51.26220703	-72.37792969	-96.72363281	+3752	+14.77880859	+5.87548828	-2.54003906	+69.85107422	-70.37841797	-58.79882813	+4568	+14.37890625	+2.27197266	-4.97460938	+17.42431641	-62.57812500	-66.88476563	+2632
+1457971674.36019990	+15.36767578	+2.46533203	-2.14453125	+50.00976563	-72.26806641	-95.44921875	+3752	+14.77880859	+5.87109375	-2.57519531	+69.74121094	-70.07080078	-58.71093750	+4572	+14.35253906	+2.24560547	-5.03173828	+16.76513672	-62.16064453	-66.13769531	+2636
+1457971674.36430000	+15.37207031	+2.45214844	-2.17089844	+48.86718750	-72.13623047	-94.30664063	+3752	+14.77441406	+5.86669922	-2.61035156	+69.52148438	-69.76318359	-58.49121094	+4580	+14.33496094	+2.23242188	-5.07568359	+16.43554688	-61.87500000	-65.74218750	+2636
+1457971674.36850000	+15.37646484	+2.43896484	-2.20166016	+47.87841797	-71.93847656	-93.27392578	+3752	+14.77441406	+5.86669922	-2.64990234	+69.14794922	-69.49951172	-58.11767578	+4580	+14.32177734	+2.21923828	-5.10644531	+16.30371094	-61.63330078	-65.54443359	+2628
+1457971674.37680010	+15.38525391	+2.42578125	-2.26318359	+46.20849609	-71.52099609	-91.47216797	+3744	+14.78320313	+5.86230469	-2.69824219	+68.77441406	-69.23583984	-57.76611328	+4580	+14.30859375	+2.19287109	-5.15478516	+16.23779297	-61.19384766	-65.47851563	+2616
+1457971674.38100000	+15.38964844	+2.43017578	-2.28955078	+45.63720703	-71.30126953	-90.76904297	+3740	+14.78759766	+5.86230469	-2.72460938	+68.44482422	-69.10400391	-57.48046875	+4576	+14.29980469	+2.18408203	-5.18115234	+16.32568359	-60.95214844	-65.54443359	+2612
+1457971674.38520000	+15.39404297	+2.43017578	-2.31152344	+45.15380859	-71.08154297	-90.19775391	+3732	+14.78759766	+5.86230469	-2.74658203	+68.24707031	-69.03808594	-57.26074219	+4572	+14.29101563	+2.17529297	-5.19873047	+16.41357422	-60.73242188	-65.63232422	+2608
+1457971674.38930010	+15.39843750	+2.43017578	-2.33789063	+44.64843750	-70.81787109	-89.60449219	+3728	+14.79199219	+5.86230469	-2.76855469	+67.93945313	-68.95019531	-56.95312500	+4568	+14.28662109	+2.16210938	-5.22509766	+16.52343750	-60.46875000	-65.72021484	+2604
+1457971674.39770010	+15.41162109	+2.43457031	-2.39501953	+43.76953125	-70.24658203	-88.52783203	+3720	+14.80517578	+5.85791016	-2.81250000	+67.30224609	-68.79638672	-56.31591797	+4556	+14.26904297	+2.14013672	-5.26904297	+16.76513672	-59.96337891	-65.96191406	+2600
+1457971674.40179990	+15.41601563	+2.43017578	-2.42578125	+43.30810547	-69.89501953	-88.02246094	+3716	+14.80957031	+5.85351563	-2.83447266	+66.95068359	-68.73046875	-55.96435547	+4552	+14.26025391	+2.12695313	-5.29101563	+16.87500000	-59.67773438	-66.09375000	+2604
+1457971674.40599990	+15.42480469	+2.42138672	-2.46093750	+42.89062500	-69.54345703	-87.51708984	+3712	+14.81396484	+5.84472656	-2.86083984	+66.53320313	-68.66455078	-55.56884766	+4544	+14.25146484	+2.10937500	-5.32177734	+17.00683594	-59.34814453	-66.22558594	+2608
+1457971674.41010000	+15.43359375	+2.42138672	-2.50048828	+42.42919922	-69.14794922	-86.96777344	+3712	+14.81835938	+5.84472656	-2.87841797	+66.22558594	-68.59863281	-55.26123047	+4536	+14.24267578	+2.09619141	-5.35253906	+17.09472656	-58.99658203	-66.35742188	+2612
+1457971674.41849990	+15.45117188	+2.41259766	-2.59277344	+41.50634766	-68.24707031	-85.84716797	+3708	+14.82714844	+5.83154297	-2.93554688	+65.36865234	-68.42285156	-54.42626953	+4520	+14.22070313	+2.06103516	-5.42724609	+17.27050781	-58.13964844	-66.55517578	+2624
+1457971674.42260000	+15.45556641	+2.41259766	-2.64990234	+40.97900391	-67.67578125	-85.16601563	+3708	+14.83154297	+5.82714844	-2.95751953	+64.99511719	-68.31298828	-54.03076172	+4512	+14.20312500	+2.03466797	-5.48437500	+17.33642578	-57.50244141	-66.62109375	+2636
+1457971674.42680000	+15.46435547	+2.39941406	-2.71142578	+40.38574219	-67.12646484	-84.50683594	+3708	+14.83154297	+5.81835938	-2.98828125	+64.53369141	-68.20312500	-53.59130859	+4504	+14.18115234	+2.00830078	-5.53710938	+17.38037109	-56.88720703	-66.66503906	+2648
+1457971674.43510010	+15.47753906	+2.35986328	-2.86962891	+38.93554688	-65.74218750	-82.92480469	+3724	+14.84033203	+5.79638672	-3.07177734	+63.28125000	-67.82958984	-52.36083984	+4492	+14.13281250	+1.94677734	-5.67773438	+17.29248047	-55.34912109	-66.55517578	+2672
+1457971674.43930010	+15.48632813	+2.33789063	-2.95751953	+38.27636719	-65.03906250	-82.17773438	+3728	+14.84033203	+5.78320313	-3.12890625	+62.53417969	-67.56591797	-51.59179688	+4492	+14.10644531	+1.91601563	-5.74804688	+17.20458984	-54.60205078	-66.48925781	+2680
+1457971674.44759990	+15.49511719	+2.29394531	-3.14648438	+36.91406250	-63.47900391	-80.61767578	+3744	+14.84472656	+5.73046875	-3.31787109	+60.11718750	-66.64306641	-49.19677734	+4500	+14.05371094	+1.84130859	-5.90625000	+16.98486328	-52.99804688	-66.24755859	+2692
+1457971674.45180010	+15.49511719	+2.27197266	-3.24316406	+36.29882813	-62.70996094	-79.91455078	+3748	+14.84472656	+5.69531250	-3.44531250	+58.71093750	-66.00585938	-47.79052734	+4508	+14.02294922	+1.80615234	-5.98535156	+16.87500000	-52.22900391	-66.11572266	+2692
+1457971674.46009990	+15.49072266	+2.21923828	-3.45849609	+35.04638672	-61.01806641	-78.48632813	+3760	+14.82714844	+5.59423828	-3.79248047	+55.34912109	-64.07226563	-44.45068359	+4540	+13.95703125	+1.72705078	-6.14355469	+16.72119141	-50.64697266	-65.93994141	+2688
+1457971674.46429990	+15.48632813	+2.18847656	-3.55957031	+34.49707031	-60.22705078	-77.91503906	+3764	+14.81835938	+5.54150391	-3.97265625	+53.98681641	-63.10546875	-43.11035156	+4556	+13.93066406	+1.68310547	-6.21826172	+16.67724609	-49.92187500	-65.91796875	+2680
+1457971674.46849990	+15.48632813	+2.15332031	-3.66503906	+33.99169922	-59.41406250	-77.36572266	+3772	+14.80517578	+5.49755859	-4.12207031	+52.97607422	-62.24853516	-42.12158203	+4560	+13.89990234	+1.64355469	-6.29736328	+16.65527344	-49.19677734	-65.89599609	+2672
+1457971674.47260000	+15.48632813	+2.12255859	-3.76611328	+33.50830078	-58.62304688	-76.88232422	+3772	+14.79638672	+5.44482422	-4.28906250	+51.92138672	-61.23779297	-41.13281250	+4572	+13.86914063	+1.59960938	-6.37646484	+16.61132813	-48.47167969	-65.91796875	+2660
+1457971674.48099990	+15.48632813	+2.06982422	-3.96386719	+32.82714844	-57.06298828	-76.06933594	+3768	+14.77880859	+5.37451172	-4.54833984	+50.75683594	-59.67773438	-40.01220703	+4560	+13.81201172	+1.50732422	-6.52587891	+16.69921875	-47.06542969	-66.09375000	+2632
+1457971674.48510000	+15.48193359	+2.03906250	-4.06494141	+32.49755859	-56.27197266	-75.73974609	+3768	+14.76562500	+5.33935547	-4.66699219	+50.33935547	-58.90869141	-39.57275391	+4552	+13.78564453	+1.45898438	-6.60058594	+16.76513672	-46.36230469	-66.26953125	+2620
+1457971674.48930000	+15.47753906	+2.00830078	-4.16162109	+32.18994141	-55.50292969	-75.41015625	+3764	+14.75683594	+5.30419922	-4.78125000	+49.98779297	-58.16162109	-39.22119141	+4544	+13.75927734	+1.41064453	-6.67089844	+16.85302734	-45.65917969	-66.44531250	+2604
+1457971674.49760010	+15.47314453	+1.94238281	-4.34179688	+31.68457031	-54.03076172	-74.90478516	+3752	+14.74365234	+5.23828125	-4.98779297	+49.41650391	-56.75537109	-38.69384766	+4516	+13.69335938	+1.30517578	-6.81152344	+17.07275391	-44.25292969	-66.86279297	+2576
+1457971674.50589990	+15.47753906	+1.87207031	-4.50878906	+31.26708984	-52.69042969	-74.59716797	+3732	+14.73486328	+5.17236328	-5.17236328	+49.06494141	-55.43701172	-38.36425781	+4480	+13.64062500	+1.19531250	-6.94775391	+17.29248047	-42.89062500	-67.39013672	+2556
+1457971674.51009990	+15.47753906	+1.83691406	-4.59228516	+31.04736328	-51.94335938	-74.39941406	+3724	+14.73046875	+5.14160156	-5.26464844	+48.93310547	-54.79980469	-38.23242188	+4456	+13.60986328	+1.13818359	-7.01806641	+17.40234375	-42.18750000	-67.63183594	+2548
+1457971674.51840000	+15.47753906	+1.77539063	-4.76806641	+30.65185547	-50.49316406	-73.98193359	+3700	+14.72167969	+5.08007813	-5.44921875	+48.71337891	-53.45947266	-37.94677734	+4408	+13.55273438	+1.01513672	-7.15429688	+17.60009766	-40.71533203	-68.15917969	+2532
+1457971674.52259990	+15.47314453	+1.74462891	-4.86035156	+30.43212891	-49.72412109	-73.76220703	+3688	+14.71289063	+5.04492188	-5.54589844	+48.62548828	-52.75634766	-37.81494141	+4384	+13.51757813	+0.95800781	-7.22460938	+17.66601563	-39.92431641	-68.37890625	+2528
+1457971674.52679990	+15.46875000	+1.69628906	-4.94824219	+30.16845703	-48.93310547	-73.54248047	+3680	+14.70410156	+5.00097656	-5.64257813	+48.44970703	-52.05322266	-37.63916016	+4364	+13.48242188	+0.88769531	-7.29931641	+17.68798828	-39.13330078	-68.57666016	+2528
+1457971674.53510000	+15.45996094	+1.60400391	-5.13720703	+29.66308594	-47.35107422	-73.12500000	+3660	+14.68652344	+4.89990234	-5.85351563	+48.03222656	-50.53710938	-37.22167969	+4320	+13.40771484	+0.75146484	-7.43994141	+17.70996094	-37.52929688	-68.90625000	+2528
+1457971674.53930000	+15.45117188	+1.55566406	-5.23388672	+29.44335938	-46.51611328	-72.92724609	+3652	+14.67773438	+4.84277344	-5.95898438	+47.81250000	-49.81201172	-37.04589844	+4300	+13.37255859	+0.67236328	-7.51025391	+17.68798828	-36.71630859	-69.08203125	+2532
+1457971674.54340000	+15.44238281	+1.50732422	-5.34375000	+29.20166016	-45.61523438	-72.68554688	+3644	+14.66455078	+4.78564453	-6.08203125	+47.57080078	-48.99902344	-36.78222656	+4280	+13.33300781	+0.59765625	-7.58935547	+17.64404297	-35.88134766	-69.25781250	+2532
+1457971674.54760000	+15.42919922	+1.46337891	-5.46240234	+28.98193359	-44.67041016	-72.39990234	+3632	+14.63818359	+4.71972656	-6.22265625	+47.28515625	-48.05419922	-36.45263672	+4264	+13.28906250	+0.52294922	-7.67285156	+17.60009766	-35.00244141	-69.34570313	+2532
+1457971674.55180000	+15.41162109	+1.40185547	-5.58105469	+28.74023438	-43.68164063	-72.15820313	+3624	+14.61181641	+4.64501953	-6.36328125	+46.95556641	-47.15332031	-36.12304688	+4248	+13.24511719	+0.43945313	-7.75634766	+17.49023438	-34.07958984	-69.45556641	+2532
+1457971674.56010010	+15.36767578	+1.28759766	-5.84033203	+28.43261719	-41.59423828	-71.71875000	+3612	+14.54589844	+4.46923828	-6.68408203	+46.14257813	-45.08789063	-35.35400391	+4228	+13.14404297	+0.27246094	-7.92773438	+17.31445313	-32.23388672	-69.60937500	+2532
+1457971674.56839990	+15.32373047	+1.14257813	-6.10839844	+28.23486328	-39.50683594	-71.47705078	+3596	+14.47119141	+4.27148438	-7.00048828	+45.28564453	-43.11035156	-34.69482422	+4208	+13.04296875	+0.08349609	-8.09912109	+17.09472656	-30.38818359	-69.85107422	+2524
+1457971674.57259990	+15.29736328	+1.07666016	-6.24462891	+28.21289063	-38.49609375	-71.36718750	+3584	+14.42724609	+4.16601563	-7.17187500	+44.86816406	-42.09960938	-34.32128906	+4196	+12.99462891	-0.00878906	-8.18261719	+16.98486328	-29.50927734	-69.96093750	+2512
+1457971674.57670000	+15.27099609	+1.00195313	-6.38085938	+28.23486328	-37.48535156	-71.36718750	+3572	+14.38330078	+4.06933594	-7.33447266	+44.51660156	-41.11083984	-34.03564453	+4184	+12.94628906	-0.10986328	-8.26611328	+16.89697266	-28.63037109	-70.13671875	+2500
+1457971674.58090000	+15.23583984	+0.93603516	-6.52587891	+28.36669922	-36.34277344	-71.34521484	+3560	+14.33056641	+3.96826172	-7.50146484	+44.18701172	-40.07812500	-33.70605469	+4168	+12.89355469	-0.20654297	-8.35400391	+16.87500000	-27.70751953	-70.31250000	+2488
+1457971674.58920000	+15.16552734	+0.78662109	-6.78076172	+28.76220703	-34.43115234	-71.52099609	+3524	+14.22949219	+3.75732422	-7.82226563	+43.57177734	-38.18847656	-33.20068359	+4136	+12.77929688	-0.40869141	-8.52099609	+16.76513672	-25.94970703	-70.72998047	+2460
+1457971674.59340000	+15.13037109	+0.71191406	-6.92138672	+29.02587891	-33.37646484	-71.63085938	+3508	+14.17236328	+3.64306641	-7.98046875	+43.24218750	-37.19970703	-32.95898438	+4120	+12.72216797	-0.51416016	-8.60009766	+16.76513672	-25.07080078	-70.94970703	+2444
+1457971674.59760000	+15.09082031	+0.63281250	-7.04003906	+29.35546875	-32.54150391	-71.85058594	+3484	+14.12402344	+3.52880859	-8.12109375	+42.97851563	-36.38671875	-32.80517578	+4100	+12.66503906	-0.61523438	-8.67041016	+16.78710938	-24.32373047	-71.21337891	+2424
+1457971674.60170010	+15.05126953	+0.55810547	-7.14990234	+29.72900391	-31.68457031	-72.11425781	+3464	+14.07128906	+3.42773438	-8.24853516	+42.80273438	-35.61767578	-32.67333984	+4076	+12.61230469	-0.72949219	-8.73632813	+16.80908203	-23.57666016	-71.54296875	+2408
+1457971674.60590000	+15.01171875	+0.48339844	-7.26855469	+30.14648438	-30.80566406	-72.35595703	+3440	+14.01416016	+3.32666016	-8.38037109	+42.64892578	-34.84863281	-32.54150391	+4048	+12.56396484	-0.83496094	-8.80664063	+16.89697266	-22.80761719	-71.87255859	+2388
+1457971674.61010000	+14.97216797	+0.40869141	-7.36523438	+30.62988281	-30.08056641	-72.66357422	+3408	+13.96582031	+3.22558594	-8.49462891	+42.53906250	-34.16748047	-32.45361328	+4016	+12.50683594	-0.94042969	-8.86816406	+17.00683594	-22.10449219	-72.20214844	+2368
+1457971674.61840010	+14.88867188	+0.25488281	-7.56738281	+31.59667969	-28.54248047	-73.32275391	+3352	+13.86474609	+3.03222656	-8.70996094	+42.40722656	-32.87109375	-32.34375000	+3948	+12.39697266	-1.16455078	-8.99121094	+17.24853516	-20.65429688	-72.92724609	+2336
+1457971674.62260010	+14.84033203	+0.18457031	-7.65087891	+32.14599609	-27.88330078	-73.67431641	+3320	+13.82080078	+2.93994141	-8.78906250	+42.40722656	-32.40966797	-32.36572266	+3904	+12.33984375	-1.27001953	-9.04394531	+17.42431641	-19.99511719	-73.25683594	+2316
+1457971674.62669990	+14.79199219	+0.10546875	-7.72998047	+32.62939453	-27.24609375	-74.02587891	+3292	+13.77246094	+2.83886719	-8.86376953	+42.38525391	-31.94824219	-32.38769531	+3864	+12.27832031	-1.38867188	-9.09228516	+17.55615234	-19.33593750	-73.63037109	+2304
+1457971674.63089990	+14.74365234	+0.02636719	-7.81787109	+33.11279297	-26.56494141	-74.33349609	+3264	+13.72412109	+2.74218750	-8.94287109	+42.36328125	-31.44287109	-32.38769531	+3824	+12.22119141	-1.50292969	-9.14062500	+17.68798828	-18.69873047	-74.00390625	+2288
+1457971674.63509990	+14.69531250	-0.05273438	-7.88818359	+33.64013672	-26.01562500	-74.70703125	+3232	+13.68017578	+2.64550781	-9.00878906	+42.38525391	-31.04736328	-32.40966797	+3784	+12.16406250	-1.61718750	-9.18017578	+17.86376953	-18.10546875	-74.33349609	+2272
+1457971674.63920000	+14.64697266	-0.13623047	-7.95849609	+34.12353516	-25.44433594	-75.05859375	+3200	+13.63183594	+2.54443359	-9.07031250	+42.40722656	-30.67382813	-32.47558594	+3740	+12.10253906	-1.73583984	-9.22412109	+17.99560547	-17.49023438	-74.70703125	+2264
+1457971674.64340000	+14.59423828	-0.21972656	-8.03320313	+34.58496094	-24.85107422	-75.38818359	+3172	+13.58349609	+2.44775391	-9.13623047	+42.47314453	-30.25634766	-32.51953125	+3696	+12.04541016	-1.85449219	-9.26806641	+18.14941406	-16.89697266	-75.05859375	+2256
+1457971674.65170000	+14.48437500	-0.39550781	-8.17382813	+35.44189453	-23.70849609	-75.95947266	+3112	+13.48242188	+2.24560547	-9.25048828	+42.51708984	-29.50927734	-32.58544922	+3612	+11.91357422	-2.09179688	-9.35156250	+18.43505859	-15.64453125	-75.62988281	+2244
+1457971674.65590000	+14.42285156	-0.48779297	-8.24853516	+35.81542969	-23.11523438	-76.17919922	+3088	+13.41650391	+2.13134766	-9.32080078	+42.51708984	-29.02587891	-32.56347656	+3576	+11.84765625	-2.21484375	-9.39111328	+18.52294922	-15.05126953	-75.91552734	+2244
+1457971674.66420010	+14.29980469	-0.68554688	-8.38037109	+36.51855469	-21.99462891	-76.66259766	+3040	+13.29345703	+1.90283203	-9.43945313	+42.47314453	-28.19091797	-32.58544922	+3504	+11.71142578	-2.46093750	-9.45703125	+18.67675781	-13.88671875	-76.42089844	+2244
+1457971674.67249990	+14.17675781	-0.89648438	-8.52099609	+37.11181641	-20.89599609	-77.05810547	+3000	+13.15283203	+1.66113281	-9.58447266	+42.36328125	-27.20214844	-32.45361328	+3436	+11.58398438	-2.71582031	-9.52294922	+18.78662109	-12.81005859	-76.88232422	+2248
+1457971674.68090010	+14.04492188	-1.12500000	-8.66162109	+37.63916016	-19.70947266	-77.40966797	+2960	+12.99462891	+1.38867188	-9.73828125	+42.14355469	-26.05957031	-32.34375000	+3376	+11.44775391	-2.97949219	-9.58447266	+18.83056641	-11.68945313	-77.34375000	+2248
+1457971674.68919990	+13.89550781	-1.35351563	-8.80224609	+38.10058594	-18.47900391	-77.62939453	+2924	+12.82324219	+1.11621094	-9.89208984	+41.90185547	-24.91699219	-32.12402344	+3320	+11.30712891	-3.24316406	-9.63720703	+18.85253906	-10.61279297	-77.69531250	+2244
+1457971674.69750000	+13.75048828	-1.59082031	-8.92968750	+38.56201172	-17.33642578	-77.82714844	+2880	+12.63867188	+0.83496094	-10.04150391	+41.59423828	-23.73046875	-31.83837891	+3264	+11.17089844	-3.50683594	-9.67236328	+18.89648438	-9.64599609	-78.09082031	+2224
+1457971674.70170000	+13.67578125	-1.71386719	-8.98681641	+38.78173828	-16.76513672	-77.93701172	+2856	+12.55078125	+0.68554688	-10.10742188	+41.41845703	-23.15917969	-31.75048828	+3232	+11.10058594	-3.64306641	-9.68554688	+18.89648438	-9.14062500	-78.31054688	+2212
+1457971674.71000000	+13.53076172	-1.94238281	-9.09228516	+39.30908203	-15.64453125	-78.11279297	+2800	+12.37060547	+0.40869141	-10.22607422	+41.15478516	-22.10449219	-31.48681641	+3168	+10.97314453	-3.90673828	-9.70312500	+19.02832031	-8.23974609	-78.70605469	+2180
+1457971674.71830010	+13.37255859	-2.17529297	-9.18457031	+39.77050781	-14.52392578	-78.20068359	+2744	+12.18603516	+0.13623047	-10.32714844	+40.91308594	-21.09375000	-31.20117188	+3096	+10.83251953	-4.17480469	-9.71191406	+19.16015625	-7.25097656	-79.05761719	+2136
+1457971674.72670010	+13.21875000	-2.39501953	-9.24609375	+40.31982422	-13.53515625	-78.24462891	+2680	+12.01904297	-0.12744141	-10.38427734	+40.69335938	-20.30273438	-30.98144531	+3012	+10.69189453	-4.42968750	-9.70312500	+19.35791016	-6.32812500	-79.34326172	+2088
+1457971674.73079990	+13.13964844	-2.50488281	-9.26806641	+40.56152344	-13.05175781	-78.26660156	+2648	+11.93115234	-0.25488281	-10.40625000	+40.58349609	-19.90722656	-30.84960938	+2972	+10.62158203	-4.55273438	-9.69433594	+19.46777344	-5.84472656	-79.49707031	+2064
+1457971674.73499990	+13.06933594	-2.61035156	-9.28125000	+40.82519531	-12.65625000	-78.26660156	+2612	+11.86083984	-0.37353516	-10.40625000	+40.51757813	-19.66552734	-30.76171875	+2928	+10.54687500	-4.67578125	-9.67675781	+19.59960938	-5.40527344	-79.62890625	+2040
+1457971674.73920010	+12.99902344	-2.71142578	-9.29443359	+41.08886719	-12.21679688	-78.26660156	+2580	+11.79052734	-0.49658203	-10.40625000	+40.47363281	-19.42382813	-30.69580078	+2880	+10.47656250	-4.80322266	-9.66796875	+19.73144531	-4.92187500	-79.76074219	+2016
+1457971674.74749990	+12.85400391	-2.90917969	-9.29443359	+41.63818359	-11.42578125	-78.20068359	+2520	+11.64111328	-0.70312500	-10.38867188	+40.47363281	-18.98437500	-30.41015625	+2780	+10.32714844	-5.03613281	-9.62841797	+20.03906250	-3.93310547	-79.91455078	+1980
+1457971674.75169990	+12.78369141	-3.01025391	-9.29882813	+41.85791016	-11.05224609	-78.13476563	+2492	+11.57519531	-0.82177734	-10.37109375	+40.42968750	-18.78662109	-30.32226563	+2732	+10.25244141	-5.15917969	-9.61083984	+20.17089844	-3.42773438	-79.95849609	+1968
+1457971674.75580000	+12.70458984	-3.10693359	-9.29003906	+42.05566406	-10.65673828	-78.04687500	+2468	+11.49609375	-0.92724609	-10.34912109	+40.38574219	-18.54492188	-30.16845703	+2684	+10.17333984	-5.27343750	-9.58886719	+20.30273438	-2.92236328	-79.95849609	+1956
+1457971674.76000000	+12.63427734	-3.19921875	-9.28125000	+42.29736328	-10.34912109	-77.93701172	+2444	+11.43457031	-1.02832031	-10.31835938	+40.38574219	-18.43505859	-30.03662109	+2632	+10.09423828	-5.38330078	-9.55810547	+20.45654297	-2.43896484	-79.95849609	+1948
+1457971674.76420000	+12.56396484	-3.30029297	-9.26367188	+42.47314453	-9.99755859	-77.87109375	+2428	+11.36865234	-1.14257813	-10.27880859	+40.31982422	-18.30322266	-29.97070313	+2584	+10.01513672	-5.50195313	-9.53613281	+20.56640625	-1.95556641	-79.93652344	+1944
+1457971674.77250000	+12.42333984	-3.48925781	-9.22851563	+42.84667969	-9.40429688	-77.62939453	+2392	+11.23242188	-1.34033203	-10.21289063	+40.29785156	-18.01757813	-29.61914063	+2492	+9.86572266	-5.72167969	-9.46582031	+20.80810547	-1.07666016	-79.91455078	+1948
+1457971674.77670000	+12.35302734	-3.59033203	-9.21093750	+42.97851563	-9.09667969	-77.49755859	+2380	+11.16650391	-1.45019531	-10.17333984	+40.20996094	-17.86376953	-29.50927734	+2444	+9.79101563	-5.83593750	-9.43505859	+20.91796875	-0.61523438	-79.84863281	+1952
+1457971674.78080010	+12.27392578	-3.69140625	-9.18896484	+43.08837891	-8.76708984	-77.32177734	+2368	+11.08740234	-1.55566406	-10.13818359	+40.14404297	-17.64404297	-29.28955078	+2404	+9.71630859	-5.95019531	-9.39550781	+21.02783203	-0.19775391	-79.80468750	+1960
+1457971674.78500010	+12.20361328	-3.77929688	-9.16699219	+43.22021484	-8.48144531	-77.08007813	+2356	+11.01708984	-1.65234375	-10.09863281	+40.10009766	-17.49023438	-29.00390625	+2364	+9.64160156	-6.05126953	-9.35595703	+21.13769531	+0.19775391	-79.67285156	+1968
+1457971674.78920010	+12.12890625	-3.88476563	-9.14501953	+43.26416016	-8.17382813	-76.88232422	+2348	+10.94238281	-1.77099609	-10.05908203	+39.94628906	-17.29248047	-28.82812500	+2328	+9.56250000	-6.16113281	-9.32080078	+21.22558594	+0.59326172	-79.54101563	+1976
+1457971674.79329990	+12.04980469	-3.99023438	-9.11865234	+43.28613281	-7.86621094	-76.66259766	+2340	+10.85449219	-1.88085938	-10.01953125	+39.77050781	-17.02880859	-28.56445313	+2296	+9.49218750	-6.27099609	-9.26806641	+21.29150391	+0.92285156	-79.47509766	+1984
+1457971674.79749990	+11.97949219	-4.08251953	-9.09228516	+43.33007813	-7.64648438	-76.39892578	+2328	+10.77978516	-1.97753906	-9.97558594	+39.66064453	-16.91894531	-28.25683594	+2260	+9.42187500	-6.37207031	-9.21972656	+21.37939453	+1.23046875	-79.32128906	+1992
+1457971674.80160000	+11.90478516	-4.18798828	-9.06152344	+43.33007813	-7.38281250	-76.17919922	+2320	+10.70507813	-2.10058594	-9.92724609	+39.44091797	-16.72119141	-28.03710938	+2232	+9.35156250	-6.47753906	-9.17138672	+21.44531250	+1.53808594	-79.16748047	+2000
+1457971674.80999990	+11.75537109	-4.38574219	-9.00000000	+43.30810547	-6.89941406	-75.65185547	+2300	+10.53808594	-2.30712891	-9.83935547	+39.04541016	-16.32568359	-27.31201172	+2176	+9.22412109	-6.68408203	-9.05712891	+21.59912109	+2.04345703	-78.90380859	+2012
+1457971674.81410000	+11.68066406	-4.48681641	-8.96923828	+43.24218750	-6.65771484	-75.36621094	+2288	+10.45898438	-2.42578125	-9.79101563	+38.78173828	-16.10595703	-27.00439453	+2148	+9.16259766	-6.78515625	-9.00439453	+21.66503906	+2.28515625	-78.72802734	+2012
+1457971674.81830000	+11.60156250	-4.58789063	-8.92968750	+43.17626953	-6.39404297	-75.05859375	+2276	+10.36669922	-2.53125000	-9.73828125	+38.51806641	-15.84228516	-26.63085938	+2120	+9.10107422	-6.88623047	-8.93847656	+21.73095703	+2.52685547	-78.55224609	+2012
+1457971674.82250000	+11.52685547	-4.67578125	-8.88574219	+43.15429688	-6.21826172	-74.70703125	+2264	+10.29199219	-2.62353516	-9.68115234	+38.29833984	-15.73242188	-26.19140625	+2092	+9.03515625	-6.97851563	-8.87255859	+21.79687500	+2.72460938	-78.31054688	+2008
+1457971674.82660010	+11.45214844	-4.77246094	-8.84619141	+43.06640625	-5.99853516	-74.37744141	+2252	+10.21728516	-2.73339844	-9.61962891	+38.01269531	-15.57861328	-25.86181641	+2068	+8.97363281	-7.07519531	-8.81103516	+21.86279297	+2.96630859	-78.06884766	+2000
+1457971674.83080010	+11.37744141	-4.86914063	-8.79345703	+42.97851563	-5.82275391	-74.09179688	+2240	+10.12939453	-2.83447266	-9.55371094	+37.72705078	-15.35888672	-25.44433594	+2044	+8.91210938	-7.17187500	-8.73632813	+21.92871094	+3.16406250	-77.87109375	+1996
+1457971674.83909990	+11.24121094	-5.04052734	-8.68798828	+42.89062500	-5.51513672	-73.38867188	+2208	+9.99316406	-3.01904297	-9.41308594	+37.26562500	-15.18310547	-24.63134766	+2000	+8.78906250	-7.34765625	-8.59570313	+22.10449219	+3.58154297	-77.34375000	+1972
+1457971674.84330010	+11.17089844	-5.12402344	-8.62646484	+42.84667969	-5.36132813	-73.05908203	+2196	+9.91406250	-3.11132813	-9.33398438	+37.02392578	-15.00732422	-24.21386719	+1980	+8.73193359	-7.43554688	-8.51660156	+22.19238281	+3.80126953	-77.10205078	+1960
+1457971674.84750010	+11.10498047	-5.19433594	-8.56494141	+42.84667969	-5.25146484	-72.64160156	+2176	+9.84814453	-3.18164063	-9.25048828	+36.84814453	-14.96337891	-23.70849609	+1956	+8.67041016	-7.51904297	-8.44189453	+22.28027344	+4.02099609	-76.79443359	+1948
+1457971674.85159990	+11.03906250	-5.27343750	-8.50781250	+42.80273438	-5.07568359	-72.24609375	+2160	+9.78662109	-3.26953125	-9.17138672	+36.60644531	-14.87548828	-23.31298828	+1936	+8.60888672	-7.60253906	-8.37158203	+22.39013672	+4.28466797	-76.44287109	+1932
+1457971674.85579990	+10.96875000	-5.34814453	-8.43750000	+42.80273438	-4.94384766	-71.87255859	+2148	+9.71191406	-3.34863281	-9.07910156	+36.43066406	-14.72167969	-22.85156250	+1920	+8.54296875	-7.68164063	-8.29248047	+22.50000000	+4.54833984	-76.11328125	+1920
+1457971674.85999990	+10.90722656	-5.40966797	-8.36279297	+42.82470703	-4.87792969	-71.45507813	+2136	+9.65917969	-3.40576172	-8.98242188	+36.29882813	-14.76562500	-22.36816406	+1900	+8.47705078	-7.75634766	-8.21337891	+22.60986328	+4.79003906	-75.76171875	+1908
+1457971674.86410000	+10.84130859	-5.47998047	-8.29248047	+42.84667969	-4.76806641	-71.05957031	+2124	+9.60205078	-3.48486328	-8.88134766	+36.14501953	-14.69970703	-21.97265625	+1888	+8.41113281	-7.82666016	-8.14306641	+22.74169922	+5.11962891	-75.32226563	+1896
+1457971674.86830000	+10.77978516	-5.54589844	-8.20898438	+42.89062500	-4.65820313	-70.70800781	+2116	+9.53613281	-3.55078125	-8.78027344	+36.01318359	-14.58984375	-21.53320313	+1876	+8.34960938	-7.90576172	-8.05517578	+22.87353516	+5.38330078	-74.99267578	+1892
+1457971674.87660000	+10.66552734	-5.66455078	-8.05957031	+43.04443359	-4.50439453	-69.82910156	+2096	+9.43505859	-3.67382813	-8.57812500	+35.83740234	-14.54589844	-20.61035156	+1852	+8.22216797	-8.04638672	-7.89697266	+23.13720703	+5.95458984	-74.15771484	+1880
+1457971674.88080000	+10.60400391	-5.72167969	-7.97167969	+43.11035156	-4.39453125	-69.45556641	+2092	+9.37353516	-3.73095703	-8.46826172	+35.74951172	-14.45800781	-20.14892578	+1844	+8.16064453	-8.11230469	-7.81347656	+23.29101563	+6.24023438	-73.76220703	+1880
+1457971674.88490010	+10.54687500	-5.77001953	-7.88818359	+43.22021484	-4.35058594	-68.97216797	+2084	+9.32519531	-3.77490234	-8.35839844	+35.72753906	-14.47998047	-19.59960938	+1832	+8.09472656	-8.17822266	-7.72998047	+23.42285156	+6.52587891	-73.30078125	+1880
+1457971674.88910010	+10.48974609	-5.82714844	-7.80468750	+43.30810547	-4.26269531	-68.53271484	+2080	+9.27246094	-3.84082031	-8.25292969	+35.61767578	-14.39208984	-19.13818359	+1828	+8.03320313	-8.23974609	-7.65527344	+23.62060547	+6.81152344	-72.77343750	+1880
+1457971674.89330010	+10.43261719	-5.88427734	-7.71240234	+43.39599609	-4.19677734	-68.13720703	+2080	+9.21533203	-3.89794922	-8.13867188	+35.52978516	-14.32617188	-18.69873047	+1824	+7.98046875	-8.30566406	-7.56298828	+23.77441406	+7.05322266	-72.37792969	+1884
+1457971674.89739990	+10.37988281	-5.92822266	-7.62011719	+43.50585938	-4.19677734	-67.69775391	+2080	+9.16699219	-3.94189453	-8.02880859	+35.46386719	-14.34814453	-18.17138672	+1820	+7.91894531	-8.36718750	-7.47070313	+23.92822266	+7.27294922	-71.93847656	+1892
+1457971674.90159990	+10.32714844	-5.98095703	-7.53222656	+43.59375000	-4.10888672	-67.25830078	+2080	+9.11425781	-4.00341797	-7.91894531	+35.35400391	-14.26025391	-17.70996094	+1816	+7.86621094	-8.41992188	-7.39160156	+24.12597656	+7.51464844	-71.41113281	+1892
+1457971674.90990000	+10.22167969	-6.07763672	-7.34326172	+43.79150391	-4.02099609	-66.44531250	+2080	+9.01318359	-4.10449219	-7.69042969	+35.17822266	-14.17236328	-16.72119141	+1816	+7.76953125	-8.54296875	-7.19824219	+24.49951172	+7.86621094	-70.62011719	+1908
+1457971674.91409990	+10.16894531	-6.12597656	-7.25976563	+43.85742188	-3.95507813	-65.98388672	+2080	+8.96044922	-4.16601563	-7.58496094	+35.02441406	-14.08447266	-16.21582031	+1812	+7.72558594	-8.59570313	-7.11474609	+24.74121094	+8.04199219	-70.09277344	+1908
+1457971674.91829990	+10.12060547	-6.17431641	-7.15869141	+43.94531250	-3.91113281	-65.61035156	+2080	+8.91210938	-4.22314453	-7.46630859	+34.87060547	-14.04052734	-15.82031250	+1816	+7.68603516	-8.65283203	-7.01367188	+24.96093750	+8.15185547	-69.71923828	+1912
+1457971674.92240000	+10.06787109	-6.21386719	-7.06640625	+44.01123047	-3.88916016	-65.14892578	+2076	+8.86376953	-4.26708984	-7.35644531	+34.69482422	-14.01855469	-15.24902344	+1812	+7.64208984	-8.70996094	-6.91699219	+25.13671875	+8.26171875	-69.30175781	+1916
+1457971674.92660000	+10.01953125	-6.25781250	-6.97851563	+44.07714844	-3.82324219	-64.68750000	+2072	+8.81542969	-4.32421875	-7.25097656	+34.49707031	-13.93066406	-14.74365234	+1808	+7.60253906	-8.75390625	-6.82910156	+25.40039063	+8.34960938	-68.79638672	+1912
+1457971674.93080000	+9.97119141	-6.30175781	-6.87304688	+44.14306641	-3.80126953	-64.33593750	+2072	+8.76708984	-4.38134766	-7.12353516	+34.32128906	-13.93066406	-14.37011719	+1812	+7.57617188	-8.80664063	-6.71923828	+25.66406250	+8.39355469	-68.46679688	+1912
+1457971674.93490000	+9.92724609	-6.34570313	-6.77636719	+44.18701172	-3.77929688	-63.91845703	+2068	+8.72314453	-4.42968750	-7.01367188	+34.07958984	-13.90869141	-13.82080078	+1808	+7.54541016	-8.86376953	-6.61376953	+25.86181641	+8.43750000	-68.13720703	+1908
+1457971674.94330000	+9.83935547	-6.42041016	-6.58300781	+44.31884766	-3.69140625	-63.10546875	+2052	+8.64404297	-4.53955078	-6.78076172	+33.64013672	-13.84277344	-12.91992188	+1804	+7.49707031	-8.95166016	-6.41601563	+26.45507813	+8.50341797	-67.36816406	+1892
+1457971674.94740010	+9.79101563	-6.45996094	-6.49072266	+44.36279297	-3.66943359	-62.64404297	+2044	+8.60449219	-4.58789063	-6.67089844	+33.37646484	-13.82080078	-12.37060547	+1796	+7.46630859	-9.00439453	-6.31054688	+26.67480469	+8.54736328	-67.01660156	+1884
+1457971674.95160010	+9.74707031	-6.49072266	-6.40722656	+44.40673828	-3.58154297	-62.13867188	+2032	+8.56494141	-4.63623047	-6.56982422	+33.13476563	-13.75488281	-11.79931641	+1788	+7.44433594	-9.04394531	-6.21826172	+26.98242188	+8.59130859	-66.53320313	+1868
+1457971674.95569990	+9.70751953	-6.52587891	-6.30175781	+44.47265625	-3.55957031	-61.78710938	+2024	+8.53417969	-4.68457031	-6.43798828	+32.93701172	-13.77685547	-11.44775391	+1788	+7.42675781	-9.08789063	-6.11279297	+27.29003906	+8.59130859	-66.20361328	+1856
+1457971674.95989990	+9.66796875	-6.56103516	-6.20068359	+44.51660156	-3.53759766	-61.34765625	+2012	+8.49902344	-4.73291016	-6.32812500	+32.65136719	-13.77685547	-10.92041016	+1780	+7.39599609	-9.13623047	-6.00732422	+27.48779297	+8.63525391	-65.87402344	+1844
+1457971674.96409990	+9.62841797	-6.58740234	-6.11718750	+44.60449219	-3.44970703	-60.86425781	+2000	+8.46386719	-4.77685547	-6.22265625	+32.40966797	-13.68896484	-10.34912109	+1768	+7.37402344	-9.17138672	-5.91943359	+27.83935547	+8.70117188	-65.39062500	+1824
+1457971674.96820000	+9.59326172	-6.61816406	-6.00732422	+44.69238281	-3.40576172	-60.53466797	+1992	+8.44189453	-4.82519531	-6.09521484	+32.23388672	-13.75488281	-10.01953125	+1764	+7.35644531	-9.21093750	-5.81396484	+28.12500000	+8.72314453	-65.06103516	+1808
+1457971674.97240000	+9.55371094	-6.64892578	-5.91064453	+44.73632813	-3.38378906	-60.09521484	+1980	+8.41113281	-4.86914063	-5.98095703	+31.94824219	-13.73291016	-9.49218750	+1756	+7.33007813	-9.25927734	-5.71289063	+28.34472656	+8.81103516	-64.73144531	+1796
+1457971674.98070000	+9.48779297	-6.70166016	-5.72607422	+44.95605469	-3.25195313	-59.21630859	+1960	+8.36718750	-4.94824219	-5.75244141	+31.59667969	-13.68896484	-8.56933594	+1740	+7.28613281	-9.33398438	-5.52832031	+28.91601563	+8.98681641	-63.83056641	+1760
+1457971674.98490000	+9.45263672	-6.72802734	-5.62939453	+45.02197266	-3.20800781	-58.75488281	+1948	+8.34082031	-4.99218750	-5.64257813	+31.33300781	-13.62304688	-8.08593750	+1736	+7.25097656	-9.37792969	-5.43603516	+29.09179688	+9.09667969	-63.43505859	+1748
+1457971674.98910000	+9.41748047	-6.75000000	-5.54589844	+45.15380859	-3.14208984	-58.22753906	+1936	+8.31884766	-5.02294922	-5.54589844	+31.15722656	-13.53515625	-7.51464844	+1724	+7.22460938	-9.40869141	-5.35693359	+29.39941406	+9.22851563	-62.88574219	+1732
+1457971674.99320010	+9.39111328	-6.77636719	-5.44482422	+45.28564453	-3.09814453	-57.87597656	+1932	+8.31005859	-5.06250000	-5.41845703	+31.02539063	-13.57910156	-7.18505859	+1720	+7.20703125	-9.44384766	-5.26464844	+29.66308594	+9.31640625	-62.46826172	+1716
+1457971674.99740000	+9.35595703	-6.79833984	-5.34814453	+45.39550781	-3.05419922	-57.43652344	+1928	+8.28808594	-5.10644531	-5.31298828	+30.76171875	-13.51318359	-6.74560547	+1716	+7.17187500	-9.48779297	-5.17236328	+29.81689453	+9.44824219	-62.07275391	+1708
+1457971675.00160000	+9.32519531	-6.81591797	-5.26464844	+45.57128906	-3.01025391	-56.95312500	+1920	+8.26611328	-5.13281250	-5.21630859	+30.60791016	-13.40332031	-6.19628906	+1708	+7.14550781	-9.51416016	-5.09765625	+30.10253906	+9.58007813	-61.54541016	+1696
+1457971675.00570010	+9.30322266	-6.83789063	-5.16357422	+45.74707031	-2.96630859	-56.60156250	+1916	+8.26171875	-5.16796875	-5.09765625	+30.52001953	-13.42529297	-5.88867188	+1704	+7.12792969	-9.54931641	-5.00976563	+30.34423828	+9.68994141	-61.14990234	+1688
+1457971675.01410010	+9.24169922	-6.87744141	-4.99218750	+46.07666016	-2.90039063	-55.67871094	+1912	+8.22656250	-5.23828125	-4.90429688	+30.12451172	-13.22753906	-4.98779297	+1696	+7.07519531	-9.62402344	-4.84716797	+30.76171875	+9.93164063	-60.24902344	+1672
+1457971675.01819990	+9.21972656	-6.89501953	-4.89990234	+46.27441406	-2.90039063	-55.32714844	+1908	+8.22216797	-5.27343750	-4.79443359	+30.01464844	-13.22753906	-4.70214844	+1692	+7.05761719	-9.65478516	-4.76367188	+31.00341797	+10.01953125	-59.83154297	+1668
+1457971675.02239990	+9.18896484	-6.91699219	-4.81640625	+46.45019531	-2.87841797	-54.90966797	+1908	+8.20458984	-5.31298828	-4.69775391	+29.77294922	-13.11767578	-4.35058594	+1692	+7.03125000	-9.69433594	-4.68457031	+31.17919922	+10.15136719	-59.43603516	+1664
+1457971675.02659990	+9.16259766	-6.93017578	-4.73291016	+46.66992188	-2.87841797	-54.47021484	+1908	+8.19140625	-5.33935547	-4.60546875	+29.61914063	-13.02978516	-3.91113281	+1688	+7.01367188	-9.71630859	-4.60986328	+31.46484375	+10.21728516	-58.97460938	+1656
+1457971675.03070000	+9.14501953	-6.94775391	-4.64501953	+46.91162109	-2.90039063	-54.14062500	+1908	+8.18701172	-5.37451172	-4.50439453	+29.50927734	-13.02978516	-3.62548828	+1684	+7.00488281	-9.74707031	-4.53076172	+31.72851563	+10.26123047	-58.64501953	+1652
+1457971675.03490000	+9.11425781	-6.96533203	-4.56152344	+47.10937500	-2.92236328	-53.76708984	+1908	+8.17382813	-5.41406250	-4.41210938	+29.24560547	-12.94189453	-3.33984375	+1684	+6.98730469	-9.78662109	-4.44726563	+31.90429688	+10.32714844	-58.33740234	+1648
+1457971675.03900000	+9.09228516	-6.97851563	-4.48681641	+47.35107422	-2.94433594	-53.34960938	+1908	+8.16503906	-5.44042969	-4.32861328	+29.09179688	-12.85400391	-2.94433594	+1676	+6.98291016	-9.80859375	-4.36816406	+32.18994141	+10.37109375	-57.96386719	+1640
+1457971675.04740000	+9.05273438	-7.01367188	-4.32421875	+47.81250000	-3.03222656	-52.66845703	+1908	+8.15185547	-5.51513672	-4.15283203	+28.69628906	-12.76611328	-2.39501953	+1672	+6.96972656	-9.87451172	-4.20996094	+32.65136719	+10.43701172	-57.39257813	+1632
+1457971675.05150010	+9.03076172	-7.02246094	-4.24951172	+48.07617188	-3.07617188	-52.25097656	+1900	+8.14306641	-5.54150391	-4.07373047	+28.52050781	-12.70019531	-2.04345703	+1664	+6.96972656	-9.89208984	-4.13085938	+32.95898438	+10.43701172	-57.10693359	+1620
+1457971675.05570010	+9.01757813	-7.03564453	-4.17041016	+48.36181641	-3.16406250	-51.96533203	+1900	+8.14306641	-5.57226563	-3.98583984	+28.38867188	-12.70019531	-1.80175781	+1660	+6.97412109	-9.91845703	-4.05615234	+33.24462891	+10.41503906	-56.84326172	+1612
+1457971675.05990000	+8.99560547	-7.05322266	-4.09130859	+48.53759766	-3.20800781	-51.61376953	+1896	+8.13427734	-5.61181641	-3.90234375	+28.10302734	-12.65625000	-1.56005859	+1656	+6.97412109	-9.94921875	-3.97705078	+33.46435547	+10.43701172	-56.60156250	+1604
+1457971675.06399990	+8.97802734	-7.06201172	-4.02099609	+48.82324219	-3.29589844	-51.24023438	+1888	+8.12988281	-5.63378906	-3.82763672	+27.94921875	-12.61230469	-1.27441406	+1644	+6.97851563	-9.96679688	-3.90234375	+33.75000000	+10.41503906	-56.33789063	+1588
+1457971675.06820010	+8.96923828	-7.07080078	-3.94628906	+49.10888672	-3.40576172	-50.95458984	+1884	+8.12988281	-5.66455078	-3.74414063	+27.81738281	-12.63427734	-1.03271484	+1636	+6.98730469	-9.98876953	-3.82324219	+33.99169922	+10.37109375	-56.11816406	+1576
+1457971675.07240010	+8.95166016	-7.09277344	-3.87158203	+49.28466797	-3.47167969	-50.64697266	+1880	+8.12548828	-5.69970703	-3.66943359	+27.55371094	-12.61230469	-0.83496094	+1628	+6.99169922	-10.01513672	-3.74414063	+34.21142578	+10.37109375	-55.92041016	+1568
+1457971675.08069990	+8.93408203	-7.10595703	-3.73095703	+49.83398438	-3.64746094	-49.98779297	+1860	+8.12988281	-5.74365234	-3.51562500	+27.24609375	-12.61230469	-0.35156250	+1604	+7.00488281	-10.05468750	-3.59472656	+34.65087891	+10.32714844	-55.48095703	+1536
+1457971675.08489990	+8.92089844	-7.12353516	-3.66064453	+50.00976563	-3.71337891	-49.68017578	+1852	+8.12548828	-5.77880859	-3.44091797	+27.00439453	-12.61230469	-0.17578125	+1596	+7.00927734	-10.08105469	-3.52441406	+34.82666016	+10.30517578	-55.23925781	+1520
+1457971675.08900000	+8.91210938	-7.12353516	-3.59472656	+50.25146484	-3.80126953	-49.35058594	+1840	+8.12988281	-5.79638672	-3.36621094	+26.87255859	-12.63427734	+0.00000000	+1584	+7.01367188	-10.09863281	-3.45410156	+35.02441406	+10.26123047	-55.01953125	+1504
+1457971675.09320000	+8.90771484	-7.13232422	-3.52880859	+50.49316406	-3.93310547	-49.08691406	+1828	+8.13427734	-5.81396484	-3.29589844	+26.74072266	-12.70019531	+0.19775391	+1568	+7.01806641	-10.11621094	-3.38818359	+35.17822266	+10.21728516	-54.75585938	+1488
+1457971675.09740000	+8.89453125	-7.14550781	-3.45849609	+50.64697266	-3.99902344	-48.82324219	+1820	+8.13867188	-5.84033203	-3.22119141	+26.54296875	-12.72216797	+0.30761719	+1560	+7.01806641	-10.13378906	-3.32666016	+35.31005859	+10.17333984	-54.53613281	+1472
+1457971675.10570000	+8.89013672	-7.14990234	-3.32666016	+51.08642578	-4.19677734	-48.31787109	+1796	+8.15185547	-5.87109375	-3.08056641	+26.30126953	-12.85400391	+0.59326172	+1536	+7.01367188	-10.16894531	-3.19921875	+35.48583984	+10.06347656	-54.05273438	+1444
+1457971675.10980010	+8.88134766	-7.16308594	-3.26074219	+51.19628906	-4.26269531	-48.09814453	+1788	+8.15625000	-5.89306641	-3.01025391	+26.16943359	-12.89794922	+0.65917969	+1528	+7.01367188	-10.18652344	-3.13769531	+35.55175781	+10.01953125	-53.81103516	+1432
+1457971675.11820010	+8.87695313	-7.16748047	-3.13330078	+51.54785156	-4.46044922	-47.65869141	+1768	+8.16943359	-5.91503906	-2.87402344	+25.97167969	-13.07373047	+0.83496094	+1508	+7.00488281	-10.21728516	-3.02783203	+35.61767578	+9.86572266	-53.32763672	+1408
+1457971675.12229990	+8.86816406	-7.17626953	-3.07177734	+51.63574219	-4.54833984	-47.46093750	+1760	+8.17382813	-5.92822266	-2.80810547	+25.86181641	-13.16162109	+0.85693359	+1504	+6.99609375	-10.23046875	-2.97949219	+35.63964844	+9.77783203	-53.04199219	+1396
+1457971675.13070010	+8.86376953	-7.17626953	-2.94873047	+51.94335938	-4.79003906	-47.15332031	+1748	+8.18701172	-5.94580078	-2.67626953	+25.70800781	-13.38134766	+0.94482422	+1488	+6.98291016	-10.25244141	-2.87402344	+35.68359375	+9.53613281	-52.62451172	+1380
+1457971675.13480000	+8.85937500	-7.17626953	-2.88720703	+52.07519531	-4.92187500	-47.04345703	+1744	+8.19140625	-5.95898438	-2.61474609	+25.62011719	-13.46923828	+0.92285156	+1488	+6.97851563	-10.26562500	-2.82568359	+35.70556641	+9.42626953	-52.42675781	+1376
+1457971675.13899990	+8.85937500	-7.17626953	-2.82568359	+52.22900391	-5.03173828	-46.95556641	+1740	+8.19580078	-5.96337891	-2.54882813	+25.55419922	-13.60107422	+0.92285156	+1484	+6.96972656	-10.27441406	-2.77294922	+35.72753906	+9.29443359	-52.29492188	+1372
+1457971675.14319990	+8.85498047	-7.17626953	-2.76855469	+52.36083984	-5.18554688	-46.80175781	+1736	+8.20458984	-5.97216797	-2.49169922	+25.46630859	-13.71093750	+0.94482422	+1480	+6.96533203	-10.28320313	-2.72900391	+35.74951172	+9.16259766	-52.09716797	+1368
+1457971675.15150000	+8.84179688	-7.16748047	-2.65429688	+52.71240234	-5.51513672	-46.64794922	+1732	+8.21337891	-5.98974609	-2.37744141	+25.20263672	-13.93066406	+0.96679688	+1476	+6.95654297	-10.29638672	-2.63232422	+35.85937500	+8.85498047	-51.87744141	+1364
+1457971675.15570000	+8.83740234	-7.16308594	-2.59716797	+52.88818359	-5.69091797	-46.53808594	+1732	+8.22216797	-5.99414063	-2.32470703	+25.09277344	-14.08447266	+0.98876953	+1472	+6.95654297	-10.30078125	-2.58837891	+35.94726563	+8.67919922	-51.74560547	+1360
+1457971675.15980010	+8.83300781	-7.15429688	-2.54443359	+53.17382813	-5.91064453	-46.45019531	+1732	+8.22656250	-6.00732422	-2.27197266	+24.85107422	-14.19433594	+1.01074219	+1472	+6.95654297	-10.30517578	-2.54443359	+36.05712891	+8.54736328	-51.65771484	+1356
+1457971675.16400000	+8.82421875	-7.14550781	-2.48730469	+53.41552734	-6.13037109	-46.42822266	+1732	+8.23095703	-6.01611328	-2.21484375	+24.63134766	-14.32617188	+1.03271484	+1472	+6.95654297	-10.30517578	-2.49169922	+36.16699219	+8.37158203	-51.63574219	+1356
+1457971675.16820000	+8.81542969	-7.14111328	-2.43457031	+53.65722656	-6.35009766	-46.34033203	+1732	+8.23535156	-6.02490234	-2.16210938	+24.43359375	-14.50195313	+1.07666016	+1472	+6.96093750	-10.30957031	-2.44335938	+36.32080078	+8.19580078	-51.63574219	+1352
+1457971675.17230010	+8.80664063	-7.12792969	-2.38623047	+54.00878906	-6.59179688	-46.29638672	+1732	+8.23974609	-6.03808594	-2.11376953	+24.10400391	-14.63378906	+1.14257813	+1468	+6.96972656	-10.30957031	-2.39501953	+36.47460938	+8.04199219	-51.63574219	+1352
+1457971675.18070010	+8.78466797	-7.11035156	-2.28515625	+54.62402344	-7.05322266	-46.20849609	+1724	+8.25292969	-6.05566406	-2.01269531	+23.53271484	-14.96337891	+1.29638672	+1464	+6.97851563	-10.30957031	-2.29833984	+36.82617188	+7.73437500	-51.65771484	+1348
+1457971675.18479990	+8.77148438	-7.09277344	-2.23681641	+54.99755859	-7.29492188	-46.14257813	+1724	+8.25732422	-6.07324219	-1.96435547	+23.11523438	-15.09521484	+1.40625000	+1460	+6.98730469	-10.30517578	-2.25000000	+37.04589844	+7.60253906	-51.65771484	+1344
+1457971675.18899990	+8.76269531	-7.07958984	-2.18847656	+55.37109375	-7.55859375	-46.12060547	+1716	+8.26171875	-6.08203125	-1.91601563	+22.69775391	-15.24902344	+1.53808594	+1456	+6.99609375	-10.30078125	-2.20166016	+37.24365234	+7.44873047	-51.70166016	+1344
+1457971675.19310000	+8.74951172	-7.06640625	-2.14013672	+55.72265625	-7.82226563	-46.07666016	+1712	+8.26611328	-6.09521484	-1.87207031	+22.28027344	-15.40283203	+1.69189453	+1452	+7.00488281	-10.29638672	-2.15771484	+37.46337891	+7.31689453	-51.70166016	+1336
+1457971675.19730000	+8.73632813	-7.05322266	-2.09619141	+56.07421875	-8.06396484	-46.07666016	+1704	+8.27050781	-6.10400391	-1.82373047	+21.90673828	-15.57861328	+1.82373047	+1448	+7.01367188	-10.29199219	-2.10937500	+37.66113281	+7.18505859	-51.74560547	+1332
+1457971675.20560000	+8.70996094	-7.02685547	-2.00390625	+56.77734375	-8.50341797	-46.05468750	+1688	+8.27929688	-6.12158203	-1.73144531	+21.13769531	-15.86425781	+2.15332031	+1436	+7.02246094	-10.28320313	-2.02148438	+38.03466797	+6.94335938	-51.74560547	+1320
+1457971675.20980000	+8.69677734	-7.01806641	-1.95996094	+57.06298828	-8.67919922	-46.05468750	+1680	+8.28369141	-6.12597656	-1.68310547	+20.85205078	-16.01806641	+2.32910156	+1428	+7.02685547	-10.27880859	-1.97753906	+38.23242188	+6.83349609	-51.74560547	+1312
+1457971675.21400000	+8.68798828	-7.00048828	-1.92041016	+57.34863281	-8.87695313	-46.05468750	+1672	+8.28369141	-6.13037109	-1.63916016	+20.52246094	-16.17187500	+2.50488281	+1424	+7.02685547	-10.27441406	-1.93798828	+38.38623047	+6.74560547	-51.72363281	+1300
+1457971675.21810010	+8.67480469	-6.98291016	-1.87646484	+57.65625000	-9.05273438	-46.05468750	+1664	+8.28369141	-6.13916016	-1.59960938	+20.19287109	-16.25976563	+2.72460938	+1416	+7.02685547	-10.27001953	-1.90283203	+38.54003906	+6.63574219	-51.65771484	+1288
+1457971675.22230010	+8.66162109	-6.97851563	-1.83691406	+57.85400391	-9.18457031	-46.07666016	+1652	+8.28369141	-6.13037109	-1.55566406	+20.03906250	-16.39160156	+2.90039063	+1412	+7.02246094	-10.26123047	-1.86328125	+38.67187500	+6.52587891	-51.59179688	+1280
+1457971675.22650000	+8.64843750	-6.96093750	-1.79296875	+58.07373047	-9.31640625	-46.07666016	+1644	+8.28369141	-6.13476563	-1.51171875	+19.81933594	-16.54541016	+3.03222656	+1408	+7.01806641	-10.25683594	-1.82812500	+38.78173828	+6.41601563	-51.52587891	+1268
+1457971675.23480010	+8.63085938	-6.93896484	-1.71386719	+58.42529297	-9.53613281	-46.16455078	+1632	+8.27929688	-6.12597656	-1.43261719	+19.64355469	-16.69921875	+3.33984375	+1404	+7.00048828	-10.24804688	-1.76660156	+38.97949219	+6.21826172	-51.37207031	+1252
+1457971675.23900010	+8.62207031	-6.92578125	-1.67871094	+58.55712891	-9.60205078	-46.18652344	+1624	+8.27490234	-6.12158203	-1.38867188	+19.62158203	-16.80908203	+3.44970703	+1400	+6.98730469	-10.24365234	-1.73144531	+39.02343750	+6.13037109	-51.28417969	+1248
+1457971675.24309990	+8.61328125	-6.91259766	-1.63916016	+58.68896484	-9.66796875	-46.20849609	+1616	+8.27050781	-6.11718750	-1.35351563	+19.57763672	-16.85302734	+3.58154297	+1396	+6.97412109	-10.23925781	-1.70507813	+39.08935547	+6.02050781	-51.17431641	+1240
+1457971675.25149990	+8.59130859	-6.89062500	-1.56884766	+58.88671875	-9.73388672	-46.29638672	+1608	+8.26171875	-6.09960938	-1.27880859	+19.68750000	-17.00683594	+3.77929688	+1396	+6.95214844	-10.22607422	-1.65234375	+39.22119141	+5.82275391	-50.95458984	+1232
+1457971675.25980000	+8.57373047	-6.86425781	-1.49853516	+59.06250000	-9.79980469	-46.38427734	+1600	+8.24853516	-6.08203125	-1.20849609	+19.86328125	-17.07275391	+3.97705078	+1396	+6.92578125	-10.21289063	-1.59960938	+39.35302734	+5.58105469	-50.73486328	+1228
+1457971675.26390000	+8.56494141	-6.85107422	-1.46337891	+59.12841797	-9.82177734	-46.42822266	+1600	+8.23974609	-6.07324219	-1.17333984	+19.97314453	-17.11669922	+4.04296875	+1400	+6.91259766	-10.20849609	-1.57324219	+39.41894531	+5.49316406	-50.64697266	+1228
+1457971675.26810000	+8.55615234	-6.84228516	-1.43261719	+59.21630859	-9.82177734	-46.47216797	+1600	+8.23095703	-6.06445313	-1.14257813	+20.08300781	-17.16064453	+4.10888672	+1400	+6.89941406	-10.20410156	-1.54687500	+39.48486328	+5.38330078	-50.55908203	+1232
+1457971675.27230000	+8.55175781	-6.82910156	-1.39746094	+59.30419922	-9.82177734	-46.49414063	+1600	+8.22216797	-6.05566406	-1.10742188	+20.21484375	-17.18261719	+4.19677734	+1400	+6.89062500	-10.19531250	-1.51611328	+39.57275391	+5.29541016	-50.47119141	+1232
+1457971675.27640010	+8.54296875	-6.81591797	-1.36669922	+59.39208984	-9.82177734	-46.51611328	+1596	+8.21337891	-6.04687500	-1.07666016	+20.32470703	-17.20458984	+4.28466797	+1400	+6.88183594	-10.18652344	-1.48974609	+39.68261719	+5.20751953	-50.38330078	+1232
+1457971675.28480010	+8.52539063	-6.78955078	-1.30517578	+59.54589844	-9.79980469	-46.51611328	+1596	+8.19580078	-6.02490234	-1.01513672	+20.56640625	-17.18261719	+4.46044922	+1404	+6.86865234	-10.17333984	-1.42822266	+39.92431641	+5.05371094	-50.25146484	+1236
+1457971675.28889990	+8.51660156	-6.78076172	-1.27880859	+59.63378906	-9.79980469	-46.47216797	+1596	+8.18701172	-6.01611328	-0.98876953	+20.67626953	-17.16064453	+4.57031250	+1404	+6.86425781	-10.16015625	-1.40185547	+40.07812500	+4.96582031	-50.14160156	+1240
+1457971675.29310010	+8.50781250	-6.76757813	-1.24365234	+59.72167969	-9.77783203	-46.47216797	+1596	+8.17822266	-6.00732422	-0.95800781	+20.78613281	-17.16064453	+4.63623047	+1404	+6.85986328	-10.15136719	-1.36669922	+40.23193359	+4.92187500	-50.09765625	+1244
+1457971675.29730010	+8.49902344	-6.75439453	-1.21728516	+59.80957031	-9.77783203	-46.40625000	+1600	+8.16943359	-5.99853516	-0.92724609	+20.89599609	-17.11669922	+4.74609375	+1400	+6.85986328	-10.14257813	-1.33154297	+40.40771484	+4.87792969	-50.05371094	+1244
+1457971675.30139990	+8.49023438	-6.74121094	-1.19091797	+59.87548828	-9.75585938	-46.31835938	+1600	+8.16064453	-5.98974609	-0.90087891	+20.98388672	-17.05078125	+4.85595703	+1400	+6.85546875	-10.12939453	-1.30078125	+40.56152344	+4.83398438	-49.96582031	+1248
+1457971675.30559990	+8.48144531	-6.73242188	-1.16015625	+59.96337891	-9.73388672	-46.25244141	+1604	+8.15185547	-5.97656250	-0.87011719	+21.09375000	-17.00683594	+4.94384766	+1396	+6.85546875	-10.12060547	-1.26123047	+40.71533203	+4.83398438	-49.92187500	+1248
+1457971675.31390000	+8.46826172	-6.70605469	-1.11181641	+60.07324219	-9.68994141	-45.98876953	+1608	+8.13427734	-5.95898438	-0.81738281	+21.24755859	-16.83105469	+5.20751953	+1388	+6.85546875	-10.09863281	-1.19091797	+41.04492188	+4.83398438	-49.76806641	+1248
+1457971675.31810000	+8.45947266	-6.69726563	-1.08105469	+60.13916016	-9.66796875	-45.87890625	+1612	+8.12548828	-5.95019531	-0.78662109	+21.33544922	-16.74316406	+5.31738281	+1384	+6.85107422	-10.08544922	-1.15576172	+41.19873047	+4.83398438	-49.65820313	+1248
+1457971675.32230000	+8.45068359	-6.68408203	-1.05468750	+60.16113281	-9.66796875	-45.72509766	+1616	+8.11669922	-5.94140625	-0.76025391	+21.37939453	-16.63330078	+5.44921875	+1376	+6.84667969	-10.07666016	-1.12500000	+41.35253906	+4.83398438	-49.57031250	+1252
+1457971675.32640000	+8.43750000	-6.67089844	-1.03271484	+60.20507813	-9.64599609	-45.52734375	+1620	+8.10791016	-5.93261719	-0.72949219	+21.46728516	-16.52343750	+5.60302734	+1372	+6.84228516	-10.06347656	-1.08984375	+41.48437500	+4.85595703	-49.46044922	+1256
+1457971675.33060000	+8.43310547	-6.66210938	-1.01074219	+60.24902344	-9.62402344	-45.35156250	+1628	+8.09912109	-5.92382813	-0.70312500	+21.53320313	-16.43554688	+5.73486328	+1364	+6.84228516	-10.05029297	-1.06347656	+41.61621094	+4.85595703	-49.32861328	+1256
+1457971675.33890010	+8.41552734	-6.64013672	-0.95800781	+60.24902344	-9.60205078	-45.04394531	+1636	+8.08593750	-5.90625000	-0.65039063	+21.62109375	-16.21582031	+5.97656250	+1352	+6.82031250	-10.03271484	-1.00195313	+41.79199219	+4.89990234	-49.10888672	+1268
+1457971675.34719990	+8.39794922	-6.62695313	-0.91845703	+60.22705078	-9.55810547	-44.67041016	+1648	+8.06835938	-5.89306641	-0.60205078	+21.68701172	-15.99609375	+6.24023438	+1340	+6.79833984	-10.01953125	-0.96240234	+41.90185547	+4.92187500	-48.75732422	+1276
+1457971675.35560010	+8.38037109	-6.60498047	-0.88330078	+60.20507813	-9.58007813	-44.29687500	+1656	+8.05517578	-5.87548828	-0.56250000	+21.75292969	-15.79833984	+6.52587891	+1328	+6.77197266	-10.00195313	-0.93603516	+41.98974609	+4.89990234	-48.40576172	+1288
+1457971675.36389990	+8.36279297	-6.59619141	-0.84814453	+60.11718750	-9.51416016	-44.14306641	+1668	+8.04199219	-5.86669922	-0.52294922	+21.79687500	-15.66650391	+6.61376953	+1316	+6.73681641	-9.99316406	-0.91406250	+41.94580078	+4.92187500	-48.12011719	+1300
+1457971675.36809990	+8.35400391	-6.59179688	-0.84375000	+60.09521484	-9.49218750	-43.96728516	+1668	+8.03759766	-5.85791016	-0.51416016	+21.79687500	-15.55664063	+6.74560547	+1312	+6.72363281	-9.98876953	-0.91406250	+41.92382813	+4.89990234	-47.92236328	+1304
+1457971675.37220000	+8.34521484	-6.59179688	-0.83496094	+59.98535156	-9.42626953	-43.87939453	+1672	+8.02880859	-5.86230469	-0.50097656	+21.77490234	-15.46875000	+6.76757813	+1308	+6.70605469	-9.98876953	-0.90966797	+41.87988281	+4.94384766	-47.79052734	+1308
+1457971675.38060000	+8.33203125	-6.58740234	-0.82177734	+59.87548828	-9.31640625	-43.72558594	+1676	+8.02001953	-5.85351563	-0.48779297	+21.79687500	-15.27099609	+6.89941406	+1296	+6.67089844	-9.98876953	-0.90966797	+41.77001953	+4.96582031	-47.54882813	+1316
+1457971675.38890000	+8.31884766	-6.58740234	-0.81298828	+59.69970703	-9.14062500	-43.65966797	+1680	+8.01123047	-5.85791016	-0.47900391	+21.73095703	-15.11718750	+6.87744141	+1288	+6.64453125	-9.99316406	-0.90966797	+41.63818359	+5.07568359	-47.37304688	+1320
+1457971675.39310000	+8.31445313	-6.58740234	-0.82177734	+59.61181641	-9.07470703	-43.57177734	+1684	+8.00683594	-5.85791016	-0.48339844	+21.70898438	-15.00732422	+6.94335938	+1284	+6.63134766	-9.99316406	-0.91406250	+41.61621094	+5.11962891	-47.26318359	+1324
+1457971675.39720010	+8.31005859	-6.59179688	-0.82177734	+59.50195313	-8.96484375	-43.54980469	+1684	+8.00244141	-5.86230469	-0.48339844	+21.66503906	-14.89746094	+6.92138672	+1280	+6.62255859	-9.99316406	-0.91845703	+41.55029297	+5.18554688	-47.19726563	+1324
+1457971675.40560010	+8.30126953	-6.59619141	-0.82177734	+59.32617188	-8.74511719	-43.57177734	+1684	+7.99804688	-5.86230469	-0.48779297	+21.64306641	-14.74365234	+6.89941406	+1276	+6.60498047	-9.99755859	-0.91845703	+41.46240234	+5.33935547	-47.15332031	+1324
+1457971675.41389990	+8.29687500	-6.60498047	-0.83056641	+59.12841797	-8.54736328	-43.50585938	+1684	+7.99365234	-5.87109375	-0.49658203	+21.55517578	-14.56787109	+6.92138672	+1272	+6.60058594	-10.00195313	-0.91845703	+41.44042969	+5.47119141	-47.13134766	+1320
+1457971675.41800000	+8.29687500	-6.60937500	-0.83056641	+59.04052734	-8.43750000	-43.52783203	+1684	+7.99365234	-5.87109375	-0.49658203	+21.53320313	-14.50195313	+6.92138672	+1268	+6.60058594	-10.00195313	-0.91406250	+41.44042969	+5.53710938	-47.13134766	+1320
+1457971675.42220000	+8.29248047	-6.60937500	-0.83496094	+58.93066406	-8.37158203	-43.50585938	+1684	+7.99365234	-5.87548828	-0.50097656	+21.51123047	-14.45800781	+6.94335938	+1264	+6.60058594	-10.00195313	-0.90966797	+41.44042969	+5.58105469	-47.13134766	+1320
+1457971675.42639990	+8.29248047	-6.61376953	-0.83496094	+58.86474609	-8.30566406	-43.50585938	+1684	+7.99365234	-5.87548828	-0.50097656	+21.46728516	-14.41406250	+6.94335938	+1260	+6.60058594	-9.99755859	-0.90966797	+41.46240234	+5.62500000	-47.15332031	+1320
+1457971675.43470000	+8.29687500	-6.61376953	-0.83056641	+58.73291016	-8.23974609	-43.54980469	+1680	+7.99365234	-5.87548828	-0.50097656	+21.44531250	-14.39208984	+6.96533203	+1248	+6.60937500	-9.99755859	-0.89648438	+41.48437500	+5.66894531	-47.19726563	+1320
+1457971675.44300010	+8.29687500	-6.61816406	-0.82617188	+58.60107422	-8.19580078	-43.57177734	+1680	+7.99804688	-5.87988281	-0.50097656	+21.40136719	-14.37011719	+6.98730469	+1236	+6.61376953	-9.99316406	-0.88769531	+41.52832031	+5.69091797	-47.26318359	+1324
+1457971675.45140000	+8.30126953	-6.61816406	-0.82177734	+58.49121094	-8.19580078	-43.57177734	+1680	+7.99804688	-5.87988281	-0.49658203	+21.35742188	-14.39208984	+7.00927734	+1224	+6.62255859	-9.98876953	-0.87451172	+41.55029297	+5.69091797	-47.28515625	+1328
+1457971675.45970010	+8.30566406	-6.61816406	-0.81738281	+58.38134766	-8.21777344	-43.59375000	+1680	+8.00244141	-5.87988281	-0.49658203	+21.31347656	-14.41406250	+7.05322266	+1212	+6.63134766	-9.98437500	-0.87011719	+41.55029297	+5.64697266	-47.30712891	+1332
+1457971675.46390010	+8.30566406	-6.61816406	-0.81738281	+58.33740234	-8.21777344	-43.61572266	+1684	+8.00244141	-5.87988281	-0.49218750	+21.29150391	-14.41406250	+7.05322266	+1208	+6.63134766	-9.98437500	-0.86572266	+41.55029297	+5.64697266	-47.30712891	+1336
+1457971675.46799990	+8.31005859	-6.61816406	-0.81298828	+58.27148438	-8.23974609	-43.61572266	+1684	+8.00683594	-5.87988281	-0.49218750	+21.26953125	-14.43603516	+7.07519531	+1204	+6.63134766	-9.98437500	-0.86572266	+41.52832031	+5.60302734	-47.30712891	+1336
+1457971675.47219990	+8.31005859	-6.61816406	-0.81298828	+58.22753906	-8.23974609	-43.63769531	+1684	+8.00683594	-5.87988281	-0.49218750	+21.24755859	-14.43603516	+7.07519531	+1200	+6.63574219	-9.97998047	-0.86132813	+41.52832031	+5.60302734	-47.30712891	+1340
+1457971675.48050000	+8.31445313	-6.62255859	-0.80859375	+58.11767578	-8.23974609	-43.63769531	+1688	+8.01123047	-5.87988281	-0.48779297	+21.20361328	-14.45800781	+7.09716797	+1196	+6.63134766	-9.97998047	-0.86132813	+41.44042969	+5.55908203	-47.28515625	+1340
+1457971675.48470000	+8.31884766	-6.62255859	-0.80859375	+58.05175781	-8.23974609	-43.63769531	+1688	+8.01123047	-5.87988281	-0.48779297	+21.18164063	-14.47998047	+7.09716797	+1192	+6.63134766	-9.97998047	-0.86132813	+41.39648438	+5.53710938	-47.26318359	+1340
+1457971675.48889990	+8.31884766	-6.62255859	-0.80859375	+57.98583984	-8.23974609	-43.63769531	+1688	+8.01562500	-5.88427734	-0.48339844	+21.13769531	-14.47998047	+7.11914063	+1188	+6.62695313	-9.97998047	-0.86572266	+41.35253906	+5.51513672	-47.21923828	+1344
+1457971675.49300000	+8.31884766	-6.62255859	-0.80859375	+57.89794922	-8.23974609	-43.61572266	+1688	+8.01562500	-5.88427734	-0.48339844	+21.09375000	-14.47998047	+7.11914063	+1188	+6.62255859	-9.98437500	-0.86572266	+41.28662109	+5.49316406	-47.17529297	+1344
+1457971675.50130010	+8.32324219	-6.62695313	-0.80859375	+57.74414063	-8.23974609	-43.59375000	+1692	+8.02441406	-5.88427734	-0.47900391	+21.00585938	-14.47998047	+7.16308594	+1184	+6.61376953	-9.98437500	-0.87451172	+41.15478516	+5.44921875	-47.08740234	+1344
+1457971675.50550010	+8.32324219	-6.62695313	-0.80859375	+57.65625000	-8.21777344	-43.57177734	+1692	+8.02441406	-5.88427734	-0.47900391	+20.96191406	-14.45800781	+7.16308594	+1184	+6.60937500	-9.98437500	-0.87890625	+41.08886719	+5.42724609	-47.04345703	+1348
+1457971675.50970010	+8.32324219	-6.62695313	-0.80859375	+57.59033203	-8.19580078	-43.52783203	+1692	+8.02880859	-5.88427734	-0.47460938	+20.87402344	-14.43603516	+7.18505859	+1184	+6.60498047	-9.98876953	-0.87890625	+41.00097656	+5.42724609	-46.97753906	+1348
+1457971675.51799990	+8.32324219	-6.63134766	-0.80859375	+57.43652344	-8.17382813	-43.46191406	+1696	+8.03320313	-5.88867188	-0.47460938	+20.74218750	-14.37011719	+7.25097656	+1180	+6.59179688	-9.98876953	-0.88769531	+40.82519531	+5.40527344	-46.86767578	+1348
+1457971675.52220010	+8.32324219	-6.63134766	-0.80859375	+57.37060547	-8.15185547	-43.39599609	+1696	+8.03759766	-5.88867188	-0.47460938	+20.67626953	-14.32617188	+7.29492188	+1180	+6.58300781	-9.99316406	-0.89208984	+40.75927734	+5.40527344	-46.77978516	+1348
+1457971675.53049990	+8.32324219	-6.63134766	-0.80859375	+57.23876953	-8.12988281	-43.30810547	+1700	+8.04199219	-5.88867188	-0.47021484	+20.54443359	-14.23828125	+7.38281250	+1180	+6.56982422	-9.99316406	-0.90087891	+40.60546875	+5.40527344	-46.64794922	+1344
+1457971675.53469990	+8.32324219	-6.63574219	-0.80859375	+57.19482422	-8.10791016	-43.26416016	+1700	+8.04199219	-5.88867188	-0.47021484	+20.47851563	-14.19433594	+7.44873047	+1184	+6.56542969	-9.99316406	-0.90087891	+40.53955078	+5.40527344	-46.58203125	+1344
+1457971675.53880000	+8.32324219	-6.63574219	-0.80419922	+57.12890625	-8.10791016	-43.22021484	+1700	+8.04199219	-5.88867188	-0.47021484	+20.41259766	-14.15039063	+7.49267578	+1184	+6.56103516	-9.99316406	-0.90527344	+40.49560547	+5.42724609	-46.51611328	+1340
+1457971675.54300000	+8.32324219	-6.63574219	-0.80419922	+57.08496094	-8.08593750	-43.15429688	+1704	+8.04199219	-5.88867188	-0.47021484	+20.36865234	-14.10644531	+7.55859375	+1184	+6.56103516	-9.99316406	-0.90527344	+40.47363281	+5.44921875	-46.47216797	+1336
+1457971675.54720000	+8.32324219	-6.63574219	-0.80419922	+57.04101563	-8.08593750	-43.11035156	+1704	+8.04199219	-5.88867188	-0.47021484	+20.30273438	-14.04052734	+7.62451172	+1184	+6.55664063	-9.98876953	-0.90087891	+40.42968750	+5.47119141	-46.40625000	+1332
+1457971675.55130000	+8.31884766	-6.63574219	-0.80419922	+57.01904297	-8.06396484	-43.04443359	+1704	+8.04199219	-5.88867188	-0.47021484	+20.25878906	-13.99658203	+7.69042969	+1184	+6.55664063	-9.98876953	-0.90087891	+40.42968750	+5.49316406	-46.36230469	+1332
+1457971675.55970000	+8.31884766	-6.63574219	-0.80859375	+56.93115234	-8.04199219	-42.93457031	+1704	+8.04199219	-5.88867188	-0.47021484	+20.17089844	-13.90869141	+7.84423828	+1180	+6.56103516	-9.97998047	-0.89648438	+40.45166016	+5.55908203	-46.29638672	+1328
+1457971675.56380010	+8.31884766	-6.63574219	-0.80859375	+56.90917969	-8.04199219	-42.86865234	+1708	+8.04199219	-5.88867188	-0.47021484	+20.10498047	-13.86474609	+7.91015625	+1180	+6.56103516	-9.97998047	-0.89208984	+40.45166016	+5.58105469	-46.27441406	+1328
+1457971675.56800010	+8.31884766	-6.63574219	-0.80859375	+56.86523438	-8.04199219	-42.82470703	+1708	+8.04199219	-5.88867188	-0.47021484	+20.06103516	-13.82080078	+7.97607422	+1180	+6.56542969	-9.97558594	-0.88769531	+40.49560547	+5.62500000	-46.23046875	+1328
+1457971675.57209990	+8.31884766	-6.64013672	-0.80859375	+56.84326172	-8.02001953	-42.75878906	+1708	+8.04199219	-5.88867188	-0.47021484	+20.01708984	-13.77685547	+8.04199219	+1180	+6.56542969	-9.97119141	-0.88330078	+40.51757813	+5.66894531	-46.20849609	+1328
+1457971675.57629990	+8.31445313	-6.64013672	-0.80859375	+56.82128906	-8.02001953	-42.71484375	+1708	+8.04199219	-5.88867188	-0.47021484	+19.99511719	-13.75488281	+8.10791016	+1180	+6.56982422	-9.96679688	-0.87890625	+40.53955078	+5.69091797	-46.20849609	+1332
+1457971675.58049990	+8.31445313	-6.64013672	-0.80859375	+56.77734375	-7.99804688	-42.64892578	+1708	+8.04199219	-5.88867188	-0.47021484	+19.95117188	-13.71093750	+8.15185547	+1180	+6.56982422	-9.96679688	-0.87451172	+40.56152344	+5.73486328	-46.16455078	+1332
+1457971675.58460000	+8.31445313	-6.64013672	-0.80859375	+56.75537109	-7.99804688	-42.58300781	+1708	+8.03759766	-5.88867188	-0.47460938	+19.90722656	-13.66699219	+8.21777344	+1180	+6.56982422	-9.96240234	-0.87011719	+40.56152344	+5.75683594	-46.14257813	+1332
+1457971675.59299990	+8.31005859	-6.64013672	-0.81298828	+56.71142578	-7.97607422	-42.47314453	+1712	+8.03759766	-5.88867188	-0.47460938	+19.84130859	-13.57910156	+8.32763672	+1176	+6.56982422	-9.95800781	-0.87011719	+40.58349609	+5.82275391	-46.05468750	+1332
+1457971675.59710000	+8.31005859	-6.64013672	-0.81298828	+56.68945313	-7.95410156	-42.42919922	+1712	+8.03759766	-5.88867188	-0.47460938	+19.81933594	-13.53515625	+8.37158203	+1176	+6.56542969	-9.95800781	-0.87011719	+40.58349609	+5.84472656	-46.01074219	+1336
+1457971675.60130000	+8.31005859	-6.64013672	-0.81298828	+56.66748047	-7.95410156	-42.38525391	+1712	+8.03759766	-5.88867188	-0.47460938	+19.77539063	-13.51318359	+8.39355469	+1176	+6.56542969	-9.95800781	-0.87451172	+40.56152344	+5.86669922	-45.96679688	+1336
+1457971675.60550000	+8.30566406	-6.64013672	-0.81298828	+56.64550781	-7.93212891	-42.36328125	+1712	+8.03759766	-5.88867188	-0.47460938	+19.75341797	-13.49121094	+8.43750000	+1176	+6.56103516	-9.95800781	-0.87451172	+40.53955078	+5.86669922	-45.92285156	+1336
+1457971675.60960010	+8.30566406	-6.64013672	-0.81298828	+56.62353516	-7.93212891	-42.31933594	+1708	+8.03759766	-5.88867188	-0.47460938	+19.73144531	-13.44726563	+8.45947266	+1176	+6.55664063	-9.95800781	-0.87890625	+40.49560547	+5.88867188	-45.87890625	+1340
+1457971675.61380000	+8.30566406	-6.64013672	-0.81298828	+56.60156250	-7.93212891	-42.29736328	+1708	+8.03759766	-5.88867188	-0.47021484	+19.70947266	-13.42529297	+8.48144531	+1176	+6.54785156	-9.95800781	-0.88330078	+40.45166016	+5.88867188	-45.81298828	+1340
+1457971675.62210010	+8.30566406	-6.64013672	-0.81298828	+56.55761719	-7.91015625	-42.25341797	+1708	+8.03759766	-5.88867188	-0.47021484	+19.64355469	-13.38134766	+8.54736328	+1176	+6.53906250	-9.96240234	-0.88769531	+40.36376953	+5.88867188	-45.72509766	+1344
+1457971675.62630010	+8.30566406	-6.64013672	-0.81298828	+56.55761719	-7.93212891	-42.23144531	+1708	+8.03759766	-5.88867188	-0.47021484	+19.62158203	-13.35937500	+8.56933594	+1176	+6.53466797	-9.96240234	-0.89208984	+40.31982422	+5.88867188	-45.68115234	+1344
+1457971675.63050010	+8.30566406	-6.64013672	-0.81298828	+56.53564453	-7.93212891	-42.23144531	+1708	+8.03759766	-5.88867188	-0.47021484	+19.62158203	-13.35937500	+8.56933594	+1176	+6.53027344	-9.96240234	-0.89648438	+40.27587891	+5.88867188	-45.61523438	+1344
+1457971675.63459990	+8.30566406	-6.64013672	-0.81298828	+56.53564453	-7.93212891	-42.20947266	+1708	+8.03759766	-5.88867188	-0.47021484	+19.59960938	-13.35937500	+8.59130859	+1176	+6.52587891	-9.96679688	-0.90087891	+40.23193359	+5.88867188	-45.59326172	+1344
+1457971675.63879990	+8.30566406	-6.64013672	-0.81298828	+56.51367188	-7.93212891	-42.20947266	+1704	+8.03759766	-5.89306641	-0.46582031	+19.57763672	-13.35937500	+8.61328125	+1176	+6.52148438	-9.96679688	-0.90527344	+40.20996094	+5.86669922	-45.57128906	+1340
+1457971675.64299990	+8.30566406	-6.64013672	-0.81298828	+56.51367188	-7.95410156	-42.20947266	+1704	+8.03759766	-5.89306641	-0.46582031	+19.55566406	-13.35937500	+8.61328125	+1176	+6.52148438	-9.96679688	-0.90527344	+40.16601563	+5.86669922	-45.54931641	+1340
+1457971675.64710000	+8.30566406	-6.64013672	-0.81298828	+56.51367188	-7.95410156	-42.20947266	+1704	+8.04199219	-5.89306641	-0.46582031	+19.53369141	-13.35937500	+8.63525391	+1176	+6.51708984	-9.97119141	-0.90966797	+40.12207031	+5.84472656	-45.52734375	+1340
+1457971675.65130000	+8.30566406	-6.64013672	-0.81298828	+56.51367188	-7.97607422	-42.20947266	+1704	+8.04199219	-5.89306641	-0.46582031	+19.51171875	-13.35937500	+8.65722656	+1180	+6.51708984	-9.97119141	-0.90966797	+40.10009766	+5.84472656	-45.50537109	+1336
+1457971675.65960000	+8.31005859	-6.64013672	-0.80859375	+56.51367188	-7.99804688	-42.23144531	+1704	+8.04638672	-5.89306641	-0.46142578	+19.46777344	-13.40332031	+8.70117188	+1180	+6.51269531	-9.97119141	-0.90966797	+40.05615234	+5.80078125	-45.50537109	+1332
+1457971675.66380000	+8.31005859	-6.64013672	-0.80859375	+56.51367188	-8.02001953	-42.23144531	+1708	+8.05078125	-5.89306641	-0.46142578	+19.44580078	-13.42529297	+8.72314453	+1184	+6.51269531	-9.97119141	-0.90966797	+40.05615234	+5.80078125	-45.50537109	+1328
+1457971675.66790010	+8.31445313	-6.64013672	-0.80859375	+56.51367188	-8.04199219	-42.25341797	+1708	+8.05078125	-5.89306641	-0.45703125	+19.42382813	-13.44726563	+8.74511719	+1184	+6.51708984	-9.97119141	-0.90966797	+40.03417969	+5.77880859	-45.50537109	+1324
+1457971675.67210010	+8.31884766	-6.64013672	-0.80419922	+56.51367188	-8.08593750	-42.27539063	+1708	+8.05517578	-5.89306641	-0.45703125	+19.42382813	-13.49121094	+8.76708984	+1184	+6.51708984	-9.97119141	-0.90966797	+40.03417969	+5.77880859	-45.52734375	+1324
+1457971675.67630000	+8.31884766	-6.64013672	-0.80419922	+56.51367188	-8.10791016	-42.29736328	+1712	+8.05517578	-5.89306641	-0.45703125	+19.40185547	-13.51318359	+8.78906250	+1188	+6.51708984	-9.97119141	-0.90966797	+40.03417969	+5.75683594	-45.52734375	+1320
+1457971675.68039990	+8.32324219	-6.64013672	-0.79980469	+56.51367188	-8.12988281	-42.31933594	+1712	+8.05957031	-5.89746094	-0.45263672	+19.37988281	-13.55712891	+8.81103516	+1188	+6.51708984	-9.97119141	-0.90966797	+40.01220703	+5.75683594	-45.54931641	+1320
+1457971675.68460010	+8.32763672	-6.64013672	-0.79980469	+56.53564453	-8.17382813	-42.34130859	+1716	+8.06396484	-5.89746094	-0.45263672	+19.35791016	-13.57910156	+8.83300781	+1192	+6.52148438	-9.97119141	-0.90527344	+40.01220703	+5.73486328	-45.57128906	+1320
+1457971675.69289990	+8.33642578	-6.64453125	-0.79541016	+56.53564453	-8.26171875	-42.38525391	+1720	+8.06835938	-5.89746094	-0.44824219	+19.33593750	-13.66699219	+8.87695313	+1192	+6.52587891	-9.97119141	-0.90087891	+40.03417969	+5.69091797	-45.61523438	+1316
+1457971675.69709990	+8.33642578	-6.64453125	-0.79101563	+56.55761719	-8.30566406	-42.42919922	+1724	+8.06835938	-5.89746094	-0.44824219	+19.31396484	-13.71093750	+8.89892578	+1196	+6.53466797	-9.97119141	-0.89648438	+40.03417969	+5.66894531	-45.65917969	+1320
+1457971675.70129990	+8.34082031	-6.64453125	-0.79101563	+56.55761719	-8.32763672	-42.45117188	+1728	+8.07275391	-5.89746094	-0.44824219	+19.31396484	-13.73291016	+8.92089844	+1196	+6.53906250	-9.97119141	-0.89208984	+40.03417969	+5.64697266	-45.70312500	+1320
+1457971675.70540000	+8.34521484	-6.64453125	-0.78662109	+56.55761719	-8.37158203	-42.47314453	+1732	+8.07275391	-5.90185547	-0.44824219	+19.29199219	-13.75488281	+8.92089844	+1196	+6.54345703	-9.97119141	-0.88769531	+40.05615234	+5.62500000	-45.74707031	+1320
+1457971675.70960000	+8.34521484	-6.64453125	-0.78662109	+56.57958984	-8.37158203	-42.49511719	+1736	+8.07275391	-5.90185547	-0.44384766	+19.29199219	-13.77685547	+8.94287109	+1200	+6.55224609	-9.97119141	-0.88330078	+40.07812500	+5.60302734	-45.81298828	+1324
+1457971675.71380000	+8.34960938	-6.64892578	-0.78662109	+56.57958984	-8.39355469	-42.49511719	+1736	+8.07714844	-5.90185547	-0.44384766	+19.29199219	-13.79882813	+8.94287109	+1200	+6.55664063	-9.97119141	-0.87890625	+40.07812500	+5.58105469	-45.87890625	+1328
+1457971675.71790000	+8.34960938	-6.64892578	-0.78662109	+56.55761719	-8.41552734	-42.49511719	+1740	+8.07714844	-5.90185547	-0.44384766	+19.27001953	-13.79882813	+8.96484375	+1200	+6.56542969	-9.97119141	-0.87451172	+40.07812500	+5.55908203	-45.90087891	+1328
+1457971675.72620010	+8.34960938	-6.64892578	-0.78662109	+56.55761719	-8.41552734	-42.49511719	+1744	+8.07714844	-5.90625000	-0.44384766	+19.27001953	-13.82080078	+8.96484375	+1204	+6.56982422	-9.97119141	-0.87011719	+40.07812500	+5.53710938	-45.96679688	+1332
+1457971675.73040010	+8.34960938	-6.64892578	-0.78662109	+56.55761719	-8.41552734	-42.49511719	+1748	+8.07714844	-5.90625000	-0.44384766	+19.27001953	-13.79882813	+8.96484375	+1204	+6.56982422	-9.97558594	-0.86572266	+40.05615234	+5.51513672	-45.96679688	+1332
+1457971675.73460010	+8.34960938	-6.65332031	-0.78662109	+56.55761719	-8.39355469	-42.49511719	+1748	+8.07714844	-5.90625000	-0.44384766	+19.27001953	-13.79882813	+8.96484375	+1204	+6.56982422	-9.97558594	-0.86572266	+40.05615234	+5.51513672	-45.96679688	+1332
+1457971675.73869990	+8.34960938	-6.65332031	-0.78662109	+56.55761719	-8.39355469	-42.49511719	+1752	+8.08154297	-5.90625000	-0.44384766	+19.27001953	-13.79882813	+8.96484375	+1204	+6.56982422	-9.97558594	-0.86572266	+40.03417969	+5.51513672	-45.96679688	+1332
+1457971675.74289990	+8.34960938	-6.65332031	-0.78662109	+56.55761719	-8.37158203	-42.47314453	+1752	+8.07714844	-5.90625000	-0.44384766	+19.27001953	-13.77685547	+8.96484375	+1208	+6.56542969	-9.97998047	-0.87011719	+40.01220703	+5.53710938	-45.94482422	+1336
+1457971675.74710010	+8.34960938	-6.65332031	-0.78662109	+56.55761719	-8.37158203	-42.47314453	+1756	+8.07714844	-5.90625000	-0.44384766	+19.27001953	-13.77685547	+8.94287109	+1208	+6.56103516	-9.97998047	-0.87011719	+39.99023438	+5.53710938	-45.92285156	+1336
+1457971675.75120000	+8.34521484	-6.65332031	-0.78662109	+56.55761719	-8.37158203	-42.47314453	+1756	+8.07714844	-5.90625000	-0.44384766	+19.27001953	-13.75488281	+8.94287109	+1208	+6.56103516	-9.98437500	-0.87011719	+39.96826172	+5.53710938	-45.92285156	+1336
+1457971675.75539990	+8.34521484	-6.65332031	-0.78662109	+56.53564453	-8.34960938	-42.45117188	+1760	+8.07714844	-5.90625000	-0.44384766	+19.27001953	-13.75488281	+8.94287109	+1208	+6.55664063	-9.98437500	-0.87451172	+39.94628906	+5.55908203	-45.90087891	+1336
+1457971675.76370000	+8.34521484	-6.65771484	-0.78662109	+56.53564453	-8.32763672	-42.42919922	+1764	+8.07714844	-5.91064453	-0.44384766	+19.29199219	-13.73291016	+8.94287109	+1212	+6.55224609	-9.98876953	-0.87890625	+39.92431641	+5.55908203	-45.85693359	+1336
+1457971675.76790000	+8.34521484	-6.65771484	-0.79101563	+56.53564453	-8.32763672	-42.42919922	+1764	+8.07714844	-5.91064453	-0.44384766	+19.29199219	-13.71093750	+8.94287109	+1212	+6.54785156	-9.98876953	-0.87890625	+39.90234375	+5.58105469	-45.85693359	+1336
+1457971675.77210000	+8.34082031	-6.65771484	-0.79101563	+56.53564453	-8.32763672	-42.42919922	+1764	+8.07714844	-5.91064453	-0.44824219	+19.29199219	-13.71093750	+8.94287109	+1212	+6.54785156	-9.98876953	-0.87890625	+39.90234375	+5.58105469	-45.83496094	+1336
+1457971675.77620010	+8.34082031	-6.65771484	-0.79101563	+56.55761719	-8.30566406	-42.40722656	+1764	+8.07714844	-5.91064453	-0.44824219	+19.29199219	-13.68896484	+8.94287109	+1216	+6.54785156	-9.98876953	-0.87890625	+39.88037109	+5.60302734	-45.83496094	+1336
+1457971675.78040000	+8.34082031	-6.65771484	-0.79101563	+56.55761719	-8.30566406	-42.40722656	+1768	+8.07714844	-5.91064453	-0.44824219	+19.29199219	-13.68896484	+8.94287109	+1216	+6.54345703	-9.98876953	-0.87890625	+39.88037109	+5.60302734	-45.83496094	+1336
+1457971675.78460000	+8.34082031	-6.65771484	-0.79101563	+56.55761719	-8.30566406	-42.40722656	+1768	+8.07714844	-5.91064453	-0.44824219	+19.29199219	-13.66699219	+8.94287109	+1216	+6.54345703	-9.99316406	-0.88330078	+39.88037109	+5.60302734	-45.81298828	+1332
+1457971675.78870010	+8.34082031	-6.65771484	-0.79101563	+56.55761719	-8.28369141	-42.38525391	+1768	+8.07714844	-5.91064453	-0.44824219	+19.31396484	-13.66699219	+8.94287109	+1216	+6.54345703	-9.99316406	-0.88330078	+39.88037109	+5.62500000	-45.81298828	+1332
+1457971675.79710010	+8.33642578	-6.65771484	-0.79101563	+56.57958984	-8.28369141	-42.38525391	+1768	+8.07714844	-5.91064453	-0.44824219	+19.31396484	-13.64501953	+8.94287109	+1220	+6.54345703	-9.99316406	-0.88330078	+39.88037109	+5.64697266	-45.81298828	+1328
+1457971675.80119990	+8.33642578	-6.66210938	-0.79541016	+56.57958984	-8.26171875	-42.36328125	+1768	+8.07275391	-5.91064453	-0.44824219	+19.31396484	-13.64501953	+8.94287109	+1220	+6.54345703	-9.99316406	-0.88330078	+39.88037109	+5.64697266	-45.81298828	+1328
+1457971675.80539990	+8.33642578	-6.66210938	-0.79541016	+56.60156250	-8.26171875	-42.36328125	+1772	+8.07275391	-5.91064453	-0.44824219	+19.31396484	-13.64501953	+8.94287109	+1220	+6.54345703	-9.99316406	-0.88330078	+39.90234375	+5.66894531	-45.81298828	+1328
+1457971675.80950000	+8.33642578	-6.66210938	-0.79541016	+56.60156250	-8.23974609	-42.36328125	+1772	+8.07275391	-5.91064453	-0.44824219	+19.33593750	-13.62304688	+8.92089844	+1220	+6.54345703	-9.99755859	-0.87890625	+39.92431641	+5.69091797	-45.81298828	+1328
+1457971675.81370000	+8.33642578	-6.66210938	-0.79541016	+56.62353516	-8.23974609	-42.34130859	+1772	+8.07275391	-5.91503906	-0.44824219	+19.33593750	-13.62304688	+8.92089844	+1220	+6.54345703	-9.99755859	-0.87890625	+39.94628906	+5.71289063	-45.83496094	+1328
+1457971675.82200000	+8.33203125	-6.66650391	-0.79541016	+56.66748047	-8.21777344	-42.34130859	+1772	+8.07275391	-5.91503906	-0.45263672	+19.35791016	-13.60107422	+8.92089844	+1220	+6.54785156	-9.99755859	-0.87451172	+39.99023438	+5.75683594	-45.85693359	+1328
+1457971675.82620000	+8.33203125	-6.66650391	-0.79980469	+56.68945313	-8.19580078	-42.31933594	+1772	+8.07275391	-5.91503906	-0.45263672	+19.37988281	-13.60107422	+8.92089844	+1224	+6.55224609	-9.99755859	-0.87011719	+40.03417969	+5.77880859	-45.87890625	+1328
+1457971675.83040000	+8.33203125	-6.66650391	-0.79980469	+56.73339844	-8.19580078	-42.31933594	+1772	+8.07275391	-5.91503906	-0.45263672	+19.37988281	-13.57910156	+8.92089844	+1224	+6.55664063	-9.99755859	-0.87011719	+40.05615234	+5.80078125	-45.90087891	+1328
+1457971675.83450010	+8.33203125	-6.66650391	-0.79980469	+56.75537109	-8.17382813	-42.31933594	+1772	+8.06835938	-5.91503906	-0.45263672	+19.40185547	-13.55712891	+8.92089844	+1224	+6.56103516	-9.99755859	-0.86572266	+40.10009766	+5.84472656	-45.92285156	+1328
+1457971675.83870010	+8.33203125	-6.67089844	-0.79980469	+56.77734375	-8.15185547	-42.31933594	+1772	+8.06835938	-5.91943359	-0.45263672	+19.42382813	-13.55712891	+8.92089844	+1224	+6.56103516	-9.99755859	-0.86132813	+40.14404297	+5.86669922	-45.94482422	+1332
+1457971675.84290000	+8.33203125	-6.67089844	-0.79980469	+56.79931641	-8.15185547	-42.31933594	+1772	+8.06835938	-5.91943359	-0.45703125	+19.44580078	-13.53515625	+8.92089844	+1224	+6.56542969	-10.00195313	-0.86132813	+40.16601563	+5.91064453	-45.96679688	+1332
+1457971675.84699990	+8.33203125	-6.67089844	-0.80419922	+56.82128906	-8.12988281	-42.29736328	+1772	+8.06835938	-5.91943359	-0.45703125	+19.46777344	-13.51318359	+8.92089844	+1224	+6.56542969	-10.00195313	-0.86132813	+40.18798828	+5.93261719	-45.96679688	+1332
+1457971675.85120010	+8.33203125	-6.67089844	-0.80419922	+56.84326172	-8.10791016	-42.29736328	+1772	+8.06396484	-5.91943359	-0.45703125	+19.51171875	-13.49121094	+8.89892578	+1224	+6.56542969	-10.00195313	-0.86132813	+40.20996094	+5.97656250	-45.98876953	+1332
+1457971675.85949990	+8.32763672	-6.67529297	-0.80419922	+56.90917969	-8.06396484	-42.27539063	+1768	+8.06396484	-5.92382813	-0.46142578	+19.57763672	-13.42529297	+8.87695313	+1224	+6.56103516	-10.00634766	-0.86132813	+40.23193359	+6.04248047	-45.96679688	+1332
+1457971675.86369990	+8.32763672	-6.67529297	-0.80859375	+56.93115234	-8.04199219	-42.25341797	+1768	+8.05957031	-5.92382813	-0.46142578	+19.59960938	-13.38134766	+8.87695313	+1224	+6.56103516	-10.00634766	-0.86572266	+40.23193359	+6.06445313	-45.94482422	+1332
+1457971675.86789990	+8.32324219	-6.67529297	-0.80859375	+56.93115234	-8.02001953	-42.25341797	+1768	+8.05957031	-5.92382813	-0.46582031	+19.62158203	-13.35937500	+8.85498047	+1228	+6.55664063	-10.01074219	-0.86572266	+40.23193359	+6.10839844	-45.92285156	+1336
+1457971675.87200000	+8.32324219	-6.67529297	-0.81298828	+56.95312500	-7.99804688	-42.23144531	+1768	+8.05517578	-5.92822266	-0.46582031	+19.66552734	-13.31542969	+8.83300781	+1228	+6.55224609	-10.01074219	-0.87011719	+40.23193359	+6.13037109	-45.87890625	+1336
+1457971675.87620000	+8.31884766	-6.67968750	-0.81298828	+56.97509766	-7.95410156	-42.20947266	+1768	+8.05517578	-5.92822266	-0.47021484	+19.70947266	-13.27148438	+8.83300781	+1228	+6.54785156	-10.01513672	-0.87451172	+40.23193359	+6.17431641	-45.85693359	+1336
+1457971675.88030000	+8.31445313	-6.67968750	-0.81738281	+56.99707031	-7.93212891	-42.18750000	+1764	+8.05078125	-5.92822266	-0.47021484	+19.73144531	-13.22753906	+8.81103516	+1228	+6.54345703	-10.01953125	-0.87890625	+40.20996094	+6.19628906	-45.81298828	+1336
+1457971675.88450000	+8.31445313	-6.67968750	-0.81738281	+57.01904297	-7.91015625	-42.16552734	+1764	+8.05078125	-5.92822266	-0.47460938	+19.77539063	-13.18359375	+8.78906250	+1228	+6.53466797	-10.01953125	-0.88330078	+40.20996094	+6.24023438	-45.79101563	+1336
+1457971675.89280010	+8.31005859	-6.67968750	-0.82177734	+57.04101563	-7.84423828	-42.12158203	+1764	+8.04199219	-5.93261719	-0.47900391	+19.84130859	-13.11767578	+8.76708984	+1228	+6.52587891	-10.02392578	-0.89208984	+40.18798828	+6.30615234	-45.70312500	+1336
+1457971675.89700010	+8.30566406	-6.68408203	-0.82617188	+57.06298828	-7.82226563	-42.09960938	+1760	+8.04199219	-5.93261719	-0.47900391	+19.88525391	-13.07373047	+8.74511719	+1232	+6.52587891	-10.02832031	-0.89648438	+40.18798828	+6.32812500	-45.68115234	+1336
+1457971675.90120010	+8.30566406	-6.68408203	-0.82617188	+57.08496094	-7.80029297	-42.09960938	+1760	+8.03759766	-5.93261719	-0.47900391	+19.90722656	-13.05175781	+8.72314453	+1232	+6.52148438	-10.02832031	-0.89648438	+40.20996094	+6.37207031	-45.65917969	+1332
+1457971675.90529990	+8.30126953	-6.68408203	-0.82617188	+57.10693359	-7.77832031	-42.07763672	+1756	+8.03759766	-5.93261719	-0.48339844	+19.95117188	-13.02978516	+8.70117188	+1232	+6.51708984	-10.03271484	-0.90087891	+40.23193359	+6.39404297	-45.65917969	+1332
+1457971675.90949990	+8.30126953	-6.68408203	-0.83056641	+57.12890625	-7.75634766	-42.07763672	+1756	+8.03759766	-5.93261719	-0.48339844	+19.97314453	-13.00781250	+8.70117188	+1232	+6.51708984	-10.03271484	-0.90087891	+40.23193359	+6.43798828	-45.65917969	+1328
+1457971675.91370010	+8.30126953	-6.68408203	-0.83056641	+57.15087891	-7.73437500	-42.07763672	+1752	+8.03320313	-5.93701172	-0.48339844	+19.99511719	-12.98583984	+8.67919922	+1228	+6.52148438	-10.03271484	-0.89648438	+40.27587891	+6.48193359	-45.68115234	+1324
+1457971675.91779990	+8.30126953	-6.68408203	-0.83056641	+57.17285156	-7.73437500	-42.05566406	+1752	+8.03320313	-5.93701172	-0.48339844	+20.01708984	-12.96386719	+8.67919922	+1228	+6.52148438	-10.03271484	-0.89648438	+40.29785156	+6.50390625	-45.68115234	+1324
+1457971675.92619990	+8.30126953	-6.68408203	-0.83496094	+57.21679688	-7.71240234	-42.05566406	+1744	+8.03320313	-5.93701172	-0.48779297	+20.06103516	-12.96386719	+8.67919922	+1228	+6.52587891	-10.03710938	-0.89208984	+40.38574219	+6.56982422	-45.72509766	+1320
+1457971675.93030000	+8.30126953	-6.68408203	-0.83496094	+57.23876953	-7.69042969	-42.05566406	+1744	+8.02880859	-5.93701172	-0.48779297	+20.08300781	-12.94189453	+8.65722656	+1228	+6.53027344	-10.03271484	-0.88769531	+40.42968750	+6.59179688	-45.76904297	+1320
+1457971675.93450000	+8.30126953	-6.68847656	-0.83496094	+57.23876953	-7.69042969	-42.05566406	+1740	+8.02880859	-5.93701172	-0.48779297	+20.10498047	-12.94189453	+8.65722656	+1224	+6.53466797	-10.03271484	-0.88769531	+40.47363281	+6.61376953	-45.79101563	+1320
+1457971675.93870000	+8.30126953	-6.68847656	-0.83496094	+57.26074219	-7.69042969	-42.07763672	+1740	+8.02880859	-5.93701172	-0.48779297	+20.12695313	-12.94189453	+8.65722656	+1224	+6.53906250	-10.03271484	-0.88330078	+40.51757813	+6.63574219	-45.81298828	+1320
+1457971675.94280000	+8.30126953	-6.68847656	-0.83496094	+57.28271484	-7.69042969	-42.07763672	+1736	+8.02880859	-5.93701172	-0.48779297	+20.14892578	-12.94189453	+8.65722656	+1224	+6.54345703	-10.03271484	-0.87890625	+40.53955078	+6.65771484	-45.85693359	+1324
+1457971675.95120000	+8.30126953	-6.68847656	-0.83496094	+57.30468750	-7.66845703	-42.07763672	+1732	+8.02880859	-5.94140625	-0.49218750	+20.19287109	-12.94189453	+8.65722656	+1220	+6.54785156	-10.03271484	-0.87451172	+40.62744141	+6.70166016	-45.92285156	+1324
+1457971675.95530010	+8.30126953	-6.68847656	-0.83496094	+57.32666016	-7.66845703	-42.07763672	+1732	+8.02880859	-5.94140625	-0.49218750	+20.19287109	-12.94189453	+8.65722656	+1216	+6.55224609	-10.03271484	-0.87011719	+40.64941406	+6.72363281	-45.94482422	+1324
+1457971675.95950010	+8.30126953	-6.68847656	-0.83496094	+57.32666016	-7.66845703	-42.09960938	+1728	+8.02880859	-5.94140625	-0.49218750	+20.21484375	-12.94189453	+8.65722656	+1216	+6.55664063	-10.03271484	-0.87011719	+40.67138672	+6.74560547	-45.94482422	+1324
+1457971675.96359990	+8.30126953	-6.68847656	-0.83496094	+57.34863281	-7.66845703	-42.09960938	+1728	+8.02880859	-5.94140625	-0.49218750	+20.23681641	-12.94189453	+8.65722656	+1216	+6.55664063	-10.03271484	-0.87011719	+40.69335938	+6.74560547	-45.96679688	+1328
+1457971675.96779990	+8.30126953	-6.68847656	-0.83496094	+57.34863281	-7.64648438	-42.09960938	+1728	+8.02441406	-5.94140625	-0.49218750	+20.25878906	-12.91992188	+8.65722656	+1212	+6.55664063	-10.03271484	-0.86572266	+40.71533203	+6.76757813	-45.98876953	+1328
+1457971675.97199990	+8.30126953	-6.68847656	-0.83496094	+57.37060547	-7.64648438	-42.09960938	+1724	+8.02441406	-5.94140625	-0.49658203	+20.25878906	-12.91992188	+8.65722656	+1212	+6.55664063	-10.03271484	-0.86572266	+40.73730469	+6.78955078	-45.98876953	+1328
+1457971675.97610000	+8.29687500	-6.68847656	-0.83496094	+57.37060547	-7.64648438	-42.09960938	+1724	+8.02441406	-5.94140625	-0.49658203	+20.28076172	-12.89794922	+8.65722656	+1212	+6.55664063	-10.03271484	-0.86572266	+40.73730469	+6.81152344	-45.98876953	+1328
+1457971675.98449990	+8.29687500	-6.68847656	-0.83496094	+57.39257813	-7.62451172	-42.07763672	+1724	+8.02441406	-5.94140625	-0.49658203	+20.30273438	-12.87597656	+8.65722656	+1208	+6.55664063	-10.03271484	-0.87011719	+40.75927734	+6.83349609	-45.98876953	+1328
+1457971675.98860000	+8.29687500	-6.68847656	-0.83935547	+57.39257813	-7.60253906	-42.07763672	+1720	+8.02001953	-5.94140625	-0.49658203	+20.32470703	-12.85400391	+8.65722656	+1208	+6.55664063	-10.03271484	-0.87011719	+40.75927734	+6.85546875	-45.96679688	+1328
+1457971675.99280000	+8.29248047	-6.68847656	-0.83935547	+57.39257813	-7.60253906	-42.07763672	+1720	+8.02001953	-5.94140625	-0.49658203	+20.32470703	-12.85400391	+8.65722656	+1204	+6.55224609	-10.03710938	-0.87451172	+40.73730469	+6.85546875	-45.96679688	+1328
+1457971676.00110010	+8.29248047	-6.68847656	-0.83935547	+57.41455078	-7.58056641	-42.05566406	+1720	+8.01562500	-5.94140625	-0.50097656	+20.34667969	-12.81005859	+8.65722656	+1204	+6.54785156	-10.03710938	-0.87890625	+40.73730469	+6.87744141	-45.92285156	+1332
+1457971676.00530000	+8.28808594	-6.68847656	-0.83935547	+57.41455078	-7.55859375	-42.05566406	+1716	+8.01562500	-5.94140625	-0.50097656	+20.36865234	-12.78808594	+8.65722656	+1200	+6.54345703	-10.03710938	-0.87890625	+40.71533203	+6.89941406	-45.90087891	+1332
+1457971676.00950000	+8.28808594	-6.68847656	-0.84375000	+57.41455078	-7.55859375	-42.03369141	+1716	+8.01562500	-5.94140625	-0.50097656	+20.36865234	-12.76611328	+8.65722656	+1200	+6.53906250	-10.04150391	-0.88330078	+40.71533203	+6.92138672	-45.87890625	+1332
+1457971676.01360010	+8.28369141	-6.68847656	-0.84375000	+57.41455078	-7.53662109	-42.01171875	+1716	+8.01562500	-5.94140625	-0.50097656	+20.39062500	-12.74414063	+8.65722656	+1200	+6.53906250	-10.04150391	-0.88330078	+40.71533203	+6.92138672	-45.85693359	+1328
+1457971676.01780010	+8.28369141	-6.68847656	-0.84375000	+57.43652344	-7.53662109	-42.01171875	+1712	+8.01123047	-5.94140625	-0.50097656	+20.41259766	-12.72216797	+8.65722656	+1196	+6.53466797	-10.04150391	-0.88769531	+40.69335938	+6.94335938	-45.83496094	+1328
+1457971676.02609990	+8.27929688	-6.68408203	-0.84814453	+57.43652344	-7.51464844	-41.96777344	+1712	+8.01123047	-5.94140625	-0.50097656	+20.43457031	-12.67822266	+8.65722656	+1196	+6.53027344	-10.04150391	-0.89208984	+40.69335938	+6.98730469	-45.79101563	+1324
+1457971676.03029990	+8.27929688	-6.68408203	-0.84814453	+57.45849609	-7.49267578	-41.96777344	+1708	+8.00683594	-5.94140625	-0.50537109	+20.43457031	-12.65625000	+8.65722656	+1196	+6.52587891	-10.04150391	-0.89208984	+40.69335938	+6.98730469	-45.79101563	+1324
+1457971676.03440000	+8.27490234	-6.68408203	-0.84814453	+57.45849609	-7.49267578	-41.94580078	+1708	+8.00683594	-5.94140625	-0.50537109	+20.45654297	-12.63427734	+8.67919922	+1192	+6.52587891	-10.04150391	-0.89208984	+40.69335938	+7.00927734	-45.76904297	+1320
+1457971676.03860000	+8.27490234	-6.68408203	-0.84814453	+57.48046875	-7.49267578	-41.94580078	+1704	+8.00683594	-5.94140625	-0.50537109	+20.45654297	-12.63427734	+8.67919922	+1192	+6.52587891	-10.04150391	-0.89208984	+40.71533203	+7.03125000	-45.76904297	+1316
+1457971676.04279990	+8.27490234	-6.68408203	-0.84814453	+57.50244141	-7.49267578	-41.94580078	+1704	+8.00683594	-5.94140625	-0.50537109	+20.45654297	-12.61230469	+8.70117188	+1188	+6.52587891	-10.04150391	-0.89208984	+40.73730469	+7.05322266	-45.76904297	+1316
+1457971676.04690000	+8.27490234	-6.68408203	-0.84814453	+57.50244141	-7.49267578	-41.92382813	+1700	+8.00683594	-5.94140625	-0.50537109	+20.47851563	-12.61230469	+8.70117188	+1188	+6.52587891	-10.04150391	-0.89208984	+40.73730469	+7.05322266	-45.76904297	+1312
+1457971676.05530000	+8.27490234	-6.68408203	-0.85253906	+57.52441406	-7.49267578	-41.92382813	+1700	+8.00244141	-5.94140625	-0.50537109	+20.47851563	-12.59033203	+8.74511719	+1184	+6.53027344	-10.04150391	-0.88769531	+40.78125000	+7.07519531	-45.76904297	+1308
+1457971676.05940010	+8.27490234	-6.68408203	-0.84814453	+57.54638672	-7.49267578	-41.92382813	+1696	+8.00244141	-5.94140625	-0.50537109	+20.47851563	-12.59033203	+8.76708984	+1184	+6.53027344	-10.03710938	-0.88769531	+40.80322266	+7.07519531	-45.79101563	+1308
+1457971676.06360010	+8.27490234	-6.68408203	-0.84814453	+57.56835938	-7.51464844	-41.92382813	+1696	+8.00244141	-5.94140625	-0.50537109	+20.47851563	-12.59033203	+8.78906250	+1180	+6.53466797	-10.03710938	-0.88769531	+40.82519531	+7.09716797	-45.79101563	+1308
+1457971676.06780000	+8.27490234	-6.67968750	-0.84814453	+57.56835938	-7.51464844	-41.92382813	+1696	+8.00244141	-5.94140625	-0.50537109	+20.50048828	-12.59033203	+8.78906250	+1180	+6.53466797	-10.03710938	-0.88769531	+40.84716797	+7.09716797	-45.79101563	+1308
+1457971676.07189990	+8.27929688	-6.67968750	-0.84814453	+57.59033203	-7.51464844	-41.92382813	+1692	+8.00244141	-5.94140625	-0.50537109	+20.50048828	-12.59033203	+8.81103516	+1180	+6.53466797	-10.03710938	-0.88330078	+40.86914063	+7.09716797	-45.79101563	+1308
+1457971676.07610010	+8.27929688	-6.67968750	-0.84814453	+57.59033203	-7.53662109	-41.92382813	+1692	+8.00244141	-5.94140625	-0.50537109	+20.50048828	-12.59033203	+8.83300781	+1176	+6.53906250	-10.03710938	-0.88330078	+40.86914063	+7.09716797	-45.81298828	+1304
+1457971676.08439990	+8.27929688	-6.67968750	-0.84814453	+57.61230469	-7.53662109	-41.92382813	+1692	+8.00244141	-5.93701172	-0.50537109	+20.47851563	-12.59033203	+8.85498047	+1172	+6.53906250	-10.03271484	-0.88330078	+40.89111328	+7.09716797	-45.81298828	+1304
+1457971676.08859990	+8.27929688	-6.67968750	-0.84814453	+57.63427734	-7.53662109	-41.92382813	+1688	+8.00244141	-5.93701172	-0.50537109	+20.47851563	-12.59033203	+8.87695313	+1172	+6.53906250	-10.03271484	-0.88330078	+40.91308594	+7.09716797	-45.81298828	+1304
+1457971676.09279990	+8.27929688	-6.67968750	-0.84814453	+57.63427734	-7.55859375	-41.92382813	+1688	+8.00244141	-5.93701172	-0.50537109	+20.47851563	-12.59033203	+8.87695313	+1172	+6.53906250	-10.03271484	-0.88330078	+40.91308594	+7.09716797	-45.81298828	+1304
+1457971676.09690000	+8.27929688	-6.67968750	-0.84814453	+57.63427734	-7.55859375	-41.92382813	+1688	+8.00244141	-5.93701172	-0.50537109	+20.47851563	-12.59033203	+8.89892578	+1168	+6.54345703	-10.03271484	-0.88330078	+40.91308594	+7.09716797	-45.81298828	+1304
+1457971676.10110000	+8.27929688	-6.67968750	-0.84814453	+57.65625000	-7.55859375	-41.90185547	+1688	+8.00244141	-5.93701172	-0.50537109	+20.47851563	-12.59033203	+8.89892578	+1168	+6.54345703	-10.03271484	-0.88330078	+40.91308594	+7.09716797	-45.81298828	+1300
+1457971676.10529990	+8.27929688	-6.67968750	-0.84814453	+57.65625000	-7.55859375	-41.90185547	+1688	+8.00244141	-5.93701172	-0.50537109	+20.47851563	-12.56835938	+8.89892578	+1168	+6.54345703	-10.03271484	-0.88330078	+40.91308594	+7.09716797	-45.79101563	+1300
+1457971676.11360000	+8.27929688	-6.67968750	-0.84814453	+57.65625000	-7.55859375	-41.90185547	+1684	+8.00244141	-5.93701172	-0.50537109	+20.47851563	-12.56835938	+8.92089844	+1164	+6.53906250	-10.03271484	-0.88330078	+40.91308594	+7.09716797	-45.79101563	+1300
+1457971676.11770010	+8.27929688	-6.67968750	-0.84814453	+57.65625000	-7.55859375	-41.87988281	+1684	+8.00244141	-5.93701172	-0.50537109	+20.47851563	-12.54638672	+8.94287109	+1164	+6.53906250	-10.03271484	-0.88330078	+40.91308594	+7.09716797	-45.79101563	+1300
+1457971676.12190010	+8.27929688	-6.67968750	-0.84814453	+57.65625000	-7.55859375	-41.87988281	+1684	+8.00244141	-5.93701172	-0.50537109	+20.47851563	-12.54638672	+8.94287109	+1164	+6.53906250	-10.03271484	-0.88330078	+40.91308594	+7.09716797	-45.76904297	+1300
+1457971676.12610010	+8.27929688	-6.67968750	-0.84814453	+57.67822266	-7.55859375	-41.85791016	+1684	+8.00244141	-5.93701172	-0.50537109	+20.47851563	-12.54638672	+8.94287109	+1160	+6.53906250	-10.03271484	-0.88330078	+40.89111328	+7.09716797	-45.76904297	+1296
+1457971676.13019990	+8.27490234	-6.67968750	-0.84814453	+57.67822266	-7.55859375	-41.85791016	+1680	+8.00244141	-5.93701172	-0.50537109	+20.47851563	-12.52441406	+8.96484375	+1160	+6.53906250	-10.03271484	-0.88330078	+40.89111328	+7.11914063	-45.74707031	+1296
+1457971676.13439990	+8.27490234	-6.67968750	-0.84814453	+57.67822266	-7.55859375	-41.83593750	+1680	+8.00244141	-5.93701172	-0.50537109	+20.47851563	-12.50244141	+8.96484375	+1160	+6.53466797	-10.03271484	-0.88769531	+40.89111328	+7.11914063	-45.74707031	+1296
+1457971676.14270000	+8.27490234	-6.67968750	-0.85253906	+57.70019531	-7.55859375	-41.81396484	+1680	+8.00244141	-5.93701172	-0.50537109	+20.47851563	-12.48046875	+8.98681641	+1156	+6.53466797	-10.03710938	-0.88769531	+40.86914063	+7.11914063	-45.72509766	+1296
+1457971676.14689990	+8.27050781	-6.67968750	-0.85253906	+57.70019531	-7.55859375	-41.77001953	+1680	+7.99804688	-5.94140625	-0.50537109	+20.47851563	-12.45849609	+9.00878906	+1156	+6.53027344	-10.03710938	-0.88769531	+40.86914063	+7.11914063	-45.70312500	+1296
+1457971676.15109990	+8.27050781	-6.67968750	-0.85253906	+57.70019531	-7.55859375	-41.74804688	+1676	+7.99804688	-5.94140625	-0.50537109	+20.47851563	-12.43652344	+9.00878906	+1156	+6.53027344	-10.03710938	-0.89208984	+40.84716797	+7.14111328	-45.68115234	+1296
+1457971676.15520000	+8.27050781	-6.67968750	-0.85253906	+57.72216797	-7.55859375	-41.72607422	+1676	+7.99804688	-5.94140625	-0.50537109	+20.47851563	-12.41455078	+9.03076172	+1156	+6.52587891	-10.03710938	-0.89208984	+40.84716797	+7.14111328	-45.68115234	+1292
+1457971676.15940000	+8.27050781	-6.67968750	-0.85253906	+57.72216797	-7.55859375	-41.70410156	+1676	+7.99804688	-5.94140625	-0.50537109	+20.47851563	-12.39257813	+9.05273438	+1156	+6.52587891	-10.03710938	-0.89208984	+40.84716797	+7.14111328	-45.65917969	+1292
+1457971676.16360000	+8.26611328	-6.67968750	-0.85253906	+57.74414063	-7.55859375	-41.66015625	+1676	+7.99804688	-5.94140625	-0.50537109	+20.47851563	-12.39257813	+9.07470703	+1152	+6.52587891	-10.03710938	-0.89208984	+40.84716797	+7.16308594	-45.63720703	+1292
+1457971676.16770010	+8.26611328	-6.67968750	-0.85253906	+57.76611328	-7.55859375	-41.63818359	+1672	+7.99804688	-5.94140625	-0.50537109	+20.45654297	-12.37060547	+9.07470703	+1152	+6.52587891	-10.03710938	-0.89208984	+40.84716797	+7.18505859	-45.63720703	+1292
+1457971676.17610000	+8.26611328	-6.67968750	-0.85693359	+57.78808594	-7.55859375	-41.57226563	+1672	+7.99365234	-5.94140625	-0.50537109	+20.45654297	-12.32666016	+9.11865234	+1152	+6.52587891	-10.03710938	-0.89208984	+40.86914063	+7.20703125	-45.63720703	+1288
+1457971676.18020010	+8.26611328	-6.67968750	-0.85693359	+57.81005859	-7.55859375	-41.55029297	+1668	+7.99365234	-5.94140625	-0.50537109	+20.45654297	-12.30468750	+9.14062500	+1152	+6.52587891	-10.03710938	-0.88769531	+40.89111328	+7.22900391	-45.61523438	+1288
+1457971676.18440010	+8.26611328	-6.68408203	-0.85693359	+57.81005859	-7.55859375	-41.50634766	+1668	+7.99365234	-5.94140625	-0.50976563	+20.45654297	-12.30468750	+9.16259766	+1152	+6.52587891	-10.03710938	-0.88769531	+40.89111328	+7.22900391	-45.61523438	+1288
+1457971676.18849990	+8.26611328	-6.68408203	-0.85693359	+57.83203125	-7.55859375	-41.48437500	+1668	+7.99365234	-5.94140625	-0.50976563	+20.45654297	-12.28271484	+9.18457031	+1152	+6.52587891	-10.03710938	-0.88769531	+40.91308594	+7.25097656	-45.63720703	+1288
+1457971676.19269990	+8.26611328	-6.68408203	-0.86132813	+57.83203125	-7.55859375	-41.46240234	+1668	+7.99365234	-5.94140625	-0.50976563	+20.45654297	-12.26074219	+9.20654297	+1148	+6.52587891	-10.03710938	-0.88330078	+40.93505859	+7.27294922	-45.63720703	+1288
+1457971676.19689990	+8.26171875	-6.68408203	-0.86132813	+57.85400391	-7.55859375	-41.44042969	+1668	+7.98925781	-5.94140625	-0.50976563	+20.45654297	-12.26074219	+9.22851563	+1148	+6.53027344	-10.03271484	-0.88330078	+40.95703125	+7.27294922	-45.63720703	+1288
+1457971676.20520000	+8.26171875	-6.68408203	-0.86132813	+57.87597656	-7.55859375	-41.39648438	+1664	+7.98925781	-5.94140625	-0.50976563	+20.45654297	-12.23876953	+9.25048828	+1148	+6.53027344	-10.03271484	-0.87890625	+40.97900391	+7.31689453	-45.63720703	+1292
+1457971676.20939990	+8.26171875	-6.68408203	-0.86132813	+57.87597656	-7.55859375	-41.39648438	+1664	+7.98925781	-5.94140625	-0.50976563	+20.43457031	-12.21679688	+9.25048828	+1148	+6.53027344	-10.03271484	-0.87890625	+41.00097656	+7.31689453	-45.63720703	+1292
+1457971676.21350000	+8.26171875	-6.68408203	-0.86572266	+57.87597656	-7.55859375	-41.37451172	+1664	+7.98925781	-5.94140625	-0.50976563	+20.43457031	-12.21679688	+9.27246094	+1148	+6.53027344	-10.03271484	-0.87890625	+41.00097656	+7.33886719	-45.63720703	+1292
+1457971676.21770000	+8.26171875	-6.68408203	-0.86572266	+57.87597656	-7.55859375	-41.37451172	+1664	+7.98925781	-5.94140625	-0.50976563	+20.43457031	-12.19482422	+9.27246094	+1148	+6.53027344	-10.03271484	-0.87890625	+41.00097656	+7.36083984	-45.63720703	+1292
+1457971676.22190000	+8.26171875	-6.68408203	-0.86572266	+57.89794922	-7.53662109	-41.35253906	+1664	+7.98925781	-5.94140625	-0.51416016	+20.43457031	-12.19482422	+9.27246094	+1144	+6.53027344	-10.03271484	-0.87890625	+41.00097656	+7.36083984	-45.61523438	+1292
+1457971676.22600010	+8.25732422	-6.68408203	-0.86572266	+57.89794922	-7.53662109	-41.33056641	+1660	+7.98486328	-5.94140625	-0.51416016	+20.43457031	-12.17285156	+9.27246094	+1144	+6.53027344	-10.03271484	-0.87890625	+41.00097656	+7.38281250	-45.61523438	+1292
+1457971676.23020010	+8.25732422	-6.68408203	-0.86572266	+57.89794922	-7.53662109	-41.33056641	+1660	+7.98486328	-5.94140625	-0.51416016	+20.43457031	-12.17285156	+9.29443359	+1144	+6.53027344	-10.03271484	-0.87890625	+41.00097656	+7.38281250	-45.59326172	+1296
+1457971676.23850010	+8.25732422	-6.68408203	-0.86572266	+57.89794922	-7.51464844	-41.30859375	+1660	+7.98486328	-5.94140625	-0.51416016	+20.43457031	-12.15087891	+9.27246094	+1144	+6.52587891	-10.03710938	-0.88330078	+41.00097656	+7.40478516	-45.57128906	+1296
+1457971676.24270010	+8.25732422	-6.68847656	-0.87011719	+57.89794922	-7.51464844	-41.30859375	+1660	+7.98486328	-5.94140625	-0.51416016	+20.43457031	-12.12890625	+9.27246094	+1144	+6.52148438	-10.03710938	-0.88330078	+40.97900391	+7.40478516	-45.54931641	+1296
+1457971676.24690010	+8.25292969	-6.68847656	-0.87011719	+57.91992188	-7.49267578	-41.30859375	+1660	+7.98486328	-5.94140625	-0.51416016	+20.43457031	-12.10693359	+9.27246094	+1144	+6.51708984	-10.03710938	-0.88769531	+40.97900391	+7.42675781	-45.52734375	+1296
+1457971676.25099990	+8.25292969	-6.68847656	-0.87011719	+57.91992188	-7.49267578	-41.28662109	+1656	+7.98486328	-5.94580078	-0.51416016	+20.43457031	-12.10693359	+9.27246094	+1140	+6.51708984	-10.03710938	-0.88769531	+40.95703125	+7.42675781	-45.50537109	+1300
+1457971676.25519990	+8.25292969	-6.68847656	-0.87011719	+57.91992188	-7.47070313	-41.28662109	+1656	+7.98486328	-5.94580078	-0.51416016	+20.45654297	-12.08496094	+9.27246094	+1140	+6.51269531	-10.04150391	-0.89208984	+40.93505859	+7.42675781	-45.48339844	+1300
+1457971676.25939990	+8.25292969	-6.68847656	-0.87011719	+57.91992188	-7.47070313	-41.28662109	+1656	+7.98046875	-5.94580078	-0.51416016	+20.45654297	-12.08496094	+9.27246094	+1140	+6.50830078	-10.04150391	-0.89208984	+40.93505859	+7.44873047	-45.46142578	+1300
+1457971676.26770000	+8.24853516	-6.68847656	-0.87011719	+57.91992188	-7.44873047	-41.26464844	+1652	+7.98046875	-5.94580078	-0.51416016	+20.45654297	-12.06298828	+9.27246094	+1140	+6.50390625	-10.04150391	-0.89648438	+40.91308594	+7.47070313	-45.43945313	+1300
+1457971676.27180000	+8.24853516	-6.69287109	-0.87011719	+57.94189453	-7.44873047	-41.26464844	+1652	+7.98046875	-5.94580078	-0.51855469	+20.45654297	-12.04101563	+9.27246094	+1140	+6.49951172	-10.04589844	-0.89648438	+40.89111328	+7.47070313	-45.41748047	+1300
+1457971676.27600000	+8.24853516	-6.69287109	-0.87011719	+57.94189453	-7.42675781	-41.26464844	+1652	+7.98046875	-5.94580078	-0.51855469	+20.45654297	-12.04101563	+9.27246094	+1140	+6.49951172	-10.04589844	-0.90087891	+40.89111328	+7.49267578	-45.39550781	+1300
+1457971676.28020000	+8.24414063	-6.69287109	-0.87011719	+57.94189453	-7.42675781	-41.26464844	+1648	+7.98046875	-5.94580078	-0.51855469	+20.45654297	-12.01904297	+9.27246094	+1140	+6.49951172	-10.04589844	-0.90087891	+40.89111328	+7.49267578	-45.39550781	+1296
+1457971676.28430010	+8.24414063	-6.69287109	-0.87011719	+57.96386719	-7.42675781	-41.26464844	+1648	+7.98046875	-5.94580078	-0.51855469	+20.45654297	-12.01904297	+9.27246094	+1140	+6.49511719	-10.04589844	-0.90087891	+40.89111328	+7.51464844	-45.39550781	+1296
+1457971676.28850010	+8.24414063	-6.69287109	-0.87451172	+57.96386719	-7.40478516	-41.24267578	+1648	+7.98046875	-5.94580078	-0.51855469	+20.47851563	-12.01904297	+9.27246094	+1140	+6.49511719	-10.04589844	-0.90087891	+40.91308594	+7.51464844	-45.39550781	+1296
+1457971676.29679990	+8.24414063	-6.69287109	-0.87451172	+57.98583984	-7.40478516	-41.24267578	+1644	+7.97607422	-5.94580078	-0.51855469	+20.47851563	-11.99707031	+9.27246094	+1136	+6.49951172	-10.04589844	-0.90087891	+40.93505859	+7.53662109	-45.39550781	+1292
+1457971676.30100010	+8.24414063	-6.69287109	-0.87451172	+57.98583984	-7.40478516	-41.24267578	+1644	+7.97607422	-5.94580078	-0.51855469	+20.47851563	-11.97509766	+9.27246094	+1136	+6.49951172	-10.04589844	-0.89648438	+40.95703125	+7.53662109	-45.39550781	+1292
+1457971676.30520010	+8.24414063	-6.69726563	-0.87451172	+58.00781250	-7.40478516	-41.24267578	+1640	+7.97607422	-5.94580078	-0.51855469	+20.47851563	-11.97509766	+9.29443359	+1136	+6.49951172	-10.04589844	-0.89648438	+40.97900391	+7.55859375	-45.41748047	+1292
+1457971676.30929990	+8.24414063	-6.69726563	-0.87451172	+58.00781250	-7.38281250	-41.24267578	+1640	+7.97607422	-5.95019531	-0.52294922	+20.47851563	-11.97509766	+9.29443359	+1136	+6.50390625	-10.04589844	-0.89648438	+41.00097656	+7.55859375	-45.41748047	+1292
+1457971676.31349990	+8.24414063	-6.69726563	-0.87451172	+58.02978516	-7.38281250	-41.24267578	+1636	+7.97607422	-5.95019531	-0.52294922	+20.50048828	-11.95312500	+9.29443359	+1136	+6.50390625	-10.04589844	-0.89208984	+41.02294922	+7.58056641	-45.43945313	+1292
+1457971676.32180000	+8.24414063	-6.69726563	-0.87451172	+58.05175781	-7.38281250	-41.22070313	+1636	+7.97167969	-5.95019531	-0.52294922	+20.50048828	-11.95312500	+9.29443359	+1136	+6.50830078	-10.04589844	-0.89208984	+41.06689453	+7.60253906	-45.43945313	+1296
+1457971676.32600000	+8.24414063	-6.69726563	-0.87451172	+58.05175781	-7.38281250	-41.22070313	+1636	+7.97167969	-5.95019531	-0.52294922	+20.50048828	-11.93115234	+9.31640625	+1136	+6.50830078	-10.04589844	-0.88769531	+41.08886719	+7.60253906	-45.46142578	+1296
+1457971676.33020000	+8.24414063	-6.69726563	-0.87451172	+58.07373047	-7.38281250	-41.19873047	+1632	+7.97167969	-5.95019531	-0.52294922	+20.50048828	-11.93115234	+9.31640625	+1136	+6.50830078	-10.04589844	-0.88769531	+41.11083984	+7.60253906	-45.46142578	+1296
+1457971676.33430000	+8.24414063	-6.69726563	-0.87890625	+58.07373047	-7.38281250	-41.19873047	+1632	+7.97167969	-5.95019531	-0.52294922	+20.52246094	-11.93115234	+9.31640625	+1136	+6.51269531	-10.04589844	-0.88769531	+41.11083984	+7.62451172	-45.46142578	+1296
+1457971676.33850000	+8.23974609	-6.69726563	-0.87890625	+58.07373047	-7.38281250	-41.19873047	+1632	+7.97167969	-5.95019531	-0.52294922	+20.52246094	-11.90917969	+9.31640625	+1136	+6.51269531	-10.04589844	-0.88769531	+41.13281250	+7.62451172	-45.46142578	+1296
+1457971676.34680010	+8.23974609	-6.69726563	-0.87890625	+58.09570313	-7.36083984	-41.17675781	+1628	+7.96728516	-5.95019531	-0.52734375	+20.52246094	-11.88720703	+9.33837891	+1132	+6.51269531	-10.04589844	-0.88330078	+41.15478516	+7.64648438	-45.46142578	+1296
+1457971676.35100010	+8.23974609	-6.69726563	-0.87890625	+58.09570313	-7.36083984	-41.15478516	+1628	+7.96728516	-5.95019531	-0.52734375	+20.54443359	-11.86523438	+9.33837891	+1132	+6.51269531	-10.04589844	-0.88769531	+41.15478516	+7.66845703	-45.46142578	+1300
+1457971676.35509990	+8.23974609	-6.69726563	-0.87890625	+58.11767578	-7.36083984	-41.15478516	+1628	+7.96728516	-5.95019531	-0.52734375	+20.54443359	-11.84326172	+9.36035156	+1132	+6.50830078	-10.04589844	-0.88769531	+41.15478516	+7.66845703	-45.46142578	+1300
+1457971676.35929990	+8.23974609	-6.69726563	-0.88330078	+58.11767578	-7.33886719	-41.13281250	+1628	+7.96728516	-5.95019531	-0.52734375	+20.54443359	-11.82128906	+9.36035156	+1132	+6.50830078	-10.04589844	-0.88769531	+41.15478516	+7.66845703	-45.43945313	+1300
+1457971676.36350010	+8.23535156	-6.69726563	-0.88330078	+58.11767578	-7.33886719	-41.11083984	+1628	+7.96289063	-5.95019531	-0.52734375	+20.54443359	-11.79931641	+9.36035156	+1132	+6.50830078	-10.04589844	-0.88769531	+41.15478516	+7.69042969	-45.41748047	+1300
+1457971676.36760000	+8.23535156	-6.69726563	-0.88330078	+58.13964844	-7.33886719	-41.11083984	+1624	+7.96289063	-5.95019531	-0.52734375	+20.56640625	-11.77734375	+9.38232422	+1128	+6.50390625	-10.05029297	-0.89208984	+41.15478516	+7.69042969	-45.41748047	+1300
+1457971676.37599990	+8.23535156	-6.69287109	-0.88330078	+58.13964844	-7.31689453	-41.06689453	+1624	+7.96289063	-5.95019531	-0.53173828	+20.56640625	-11.73339844	+9.40429688	+1128	+6.49951172	-10.05029297	-0.89648438	+41.13281250	+7.71240234	-45.37353516	+1300
+1457971676.38010000	+8.23535156	-6.69287109	-0.88769531	+58.13964844	-7.31689453	-41.06689453	+1620	+7.95849609	-5.95019531	-0.53173828	+20.56640625	-11.71142578	+9.40429688	+1128	+6.49511719	-10.05029297	-0.89648438	+41.11083984	+7.71240234	-45.35156250	+1300
+1457971676.38430000	+8.23095703	-6.69287109	-0.88769531	+58.16162109	-7.31689453	-41.04492188	+1620	+7.95849609	-5.95458984	-0.53173828	+20.58837891	-11.68945313	+9.42626953	+1128	+6.49511719	-10.05029297	-0.90087891	+41.11083984	+7.73437500	-45.32958984	+1300
+1457971676.38850000	+8.23095703	-6.69287109	-0.88769531	+58.16162109	-7.31689453	-41.02294922	+1620	+7.95849609	-5.95458984	-0.53173828	+20.58837891	-11.66748047	+9.42626953	+1132	+6.49072266	-10.05468750	-0.90087891	+41.11083984	+7.73437500	-45.30761719	+1300
+1457971676.39260010	+8.23095703	-6.69287109	-0.88769531	+58.16162109	-7.29492188	-41.00097656	+1620	+7.95849609	-5.95458984	-0.53173828	+20.58837891	-11.64550781	+9.44824219	+1132	+6.49072266	-10.05468750	-0.90527344	+41.08886719	+7.75634766	-45.28564453	+1300
+1457971676.39680000	+8.23095703	-6.69287109	-0.88769531	+58.16162109	-7.29492188	-41.00097656	+1616	+7.95849609	-5.95458984	-0.53613281	+20.58837891	-11.64550781	+9.44824219	+1132	+6.48632813	-10.05468750	-0.90527344	+41.08886719	+7.75634766	-45.26367188	+1296
+1457971676.40510010	+8.22656250	-6.69287109	-0.89208984	+58.18359375	-7.29492188	-40.97900391	+1612	+7.95410156	-5.95458984	-0.53613281	+20.61035156	-11.60156250	+9.47021484	+1136	+6.48632813	-10.05468750	-0.90966797	+41.11083984	+7.77832031	-45.24169922	+1292
+1457971676.40930010	+8.22656250	-6.69287109	-0.89208984	+58.20556641	-7.29492188	-40.95703125	+1612	+7.95410156	-5.95458984	-0.53613281	+20.61035156	-11.60156250	+9.49218750	+1136	+6.48632813	-10.05468750	-0.90966797	+41.11083984	+7.80029297	-45.24169922	+1292
+1457971676.41350010	+8.22656250	-6.69287109	-0.89208984	+58.20556641	-7.29492188	-40.95703125	+1612	+7.95410156	-5.95458984	-0.53613281	+20.61035156	-11.57958984	+9.49218750	+1136	+6.48632813	-10.05468750	-0.90966797	+41.13281250	+7.82226563	-45.24169922	+1288
+1457971676.41759990	+8.22656250	-6.69287109	-0.89208984	+58.22753906	-7.27294922	-40.95703125	+1608	+7.95410156	-5.95458984	-0.53613281	+20.63232422	-11.57958984	+9.51416016	+1136	+6.48632813	-10.05468750	-0.90966797	+41.15478516	+7.82226563	-45.24169922	+1288
+1457971676.42179990	+8.22656250	-6.69287109	-0.89208984	+58.22753906	-7.27294922	-40.95703125	+1608	+7.94970703	-5.95458984	-0.53613281	+20.63232422	-11.57958984	+9.51416016	+1136	+6.48632813	-10.05468750	-0.90527344	+41.17675781	+7.84423828	-45.24169922	+1288
+1457971676.42590000	+8.22656250	-6.69287109	-0.89208984	+58.24951172	-7.27294922	-40.93505859	+1604	+7.94970703	-5.95458984	-0.53613281	+20.63232422	-11.57958984	+9.53613281	+1136	+6.49072266	-10.05468750	-0.90527344	+41.19873047	+7.84423828	-45.24169922	+1284
+1457971676.43429990	+8.22656250	-6.69287109	-0.89208984	+58.29345703	-7.27294922	-40.93505859	+1600	+7.94970703	-5.95458984	-0.53613281	+20.65429688	-11.57958984	+9.53613281	+1136	+6.49511719	-10.05029297	-0.90087891	+41.24267578	+7.86621094	-45.26367188	+1284
+1457971676.43840000	+8.22656250	-6.69287109	-0.89208984	+58.29345703	-7.27294922	-40.93505859	+1600	+7.94970703	-5.95458984	-0.53613281	+20.67626953	-11.57958984	+9.55810547	+1136	+6.49511719	-10.05029297	-0.90087891	+41.26464844	+7.88818359	-45.28564453	+1284
+1457971676.44260000	+8.22656250	-6.69287109	-0.89208984	+58.31542969	-7.27294922	-40.93505859	+1600	+7.94970703	-5.95458984	-0.53613281	+20.67626953	-11.57958984	+9.55810547	+1132	+6.49951172	-10.05029297	-0.90087891	+41.28662109	+7.88818359	-45.30761719	+1284
+1457971676.44680000	+8.22656250	-6.69287109	-0.89208984	+58.33740234	-7.27294922	-40.93505859	+1596	+7.94531250	-5.95458984	-0.53613281	+20.69824219	-11.57958984	+9.55810547	+1132	+6.49951172	-10.05029297	-0.89648438	+41.30859375	+7.91015625	-45.30761719	+1284
+1457971676.45090010	+8.22656250	-6.69287109	-0.89208984	+58.35937500	-7.27294922	-40.93505859	+1596	+7.94531250	-5.95458984	-0.53613281	+20.69824219	-11.57958984	+9.55810547	+1128	+6.49951172	-10.05029297	-0.89648438	+41.33056641	+7.91015625	-45.30761719	+1284
+1457971676.45930000	+8.22656250	-6.69287109	-0.89208984	+58.38134766	-7.27294922	-40.91308594	+1592	+7.94531250	-5.95458984	-0.53613281	+20.72021484	-11.55761719	+9.55810547	+1124	+6.50390625	-10.05029297	-0.89208984	+41.37451172	+7.93212891	-45.32958984	+1284
+1457971676.46339990	+8.22656250	-6.69287109	-0.89208984	+58.40332031	-7.27294922	-40.91308594	+1592	+7.94531250	-5.95458984	-0.53613281	+20.74218750	-11.55761719	+9.55810547	+1124	+6.50390625	-10.05029297	-0.89208984	+41.39648438	+7.93212891	-45.32958984	+1284
+1457971676.46760010	+8.22656250	-6.69287109	-0.89208984	+58.40332031	-7.27294922	-40.91308594	+1588	+7.94091797	-5.95458984	-0.53613281	+20.74218750	-11.55761719	+9.55810547	+1124	+6.50390625	-10.05029297	-0.89208984	+41.39648438	+7.95410156	-45.32958984	+1284
+1457971676.47180010	+8.22216797	-6.69287109	-0.89648438	+58.42529297	-7.25097656	-40.91308594	+1588	+7.94091797	-5.95458984	-0.54052734	+20.76416016	-11.53564453	+9.55810547	+1120	+6.50390625	-10.05029297	-0.89208984	+41.41845703	+7.95410156	-45.32958984	+1284
+1457971676.47589990	+8.22216797	-6.69287109	-0.89648438	+58.42529297	-7.25097656	-40.89111328	+1588	+7.94091797	-5.95458984	-0.54052734	+20.76416016	-11.53564453	+9.55810547	+1120	+6.50390625	-10.05029297	-0.89648438	+41.41845703	+7.95410156	-45.32958984	+1280
+1457971676.48009990	+8.22216797	-6.69287109	-0.89648438	+58.42529297	-7.22900391	-40.89111328	+1588	+7.94091797	-5.95458984	-0.54052734	+20.78613281	-11.51367188	+9.55810547	+1120	+6.50390625	-10.05029297	-0.89648438	+41.41845703	+7.97607422	-45.30761719	+1280
+1457971676.48840000	+8.21777344	-6.69287109	-0.89648438	+58.44726563	-7.22900391	-40.86914063	+1584	+7.93652344	-5.95458984	-0.54052734	+20.80810547	-11.49169922	+9.55810547	+1116	+6.49951172	-10.05468750	-0.90087891	+41.41845703	+7.97607422	-45.28564453	+1280
+1457971676.49260000	+8.21777344	-6.69287109	-0.90087891	+58.44726563	-7.20703125	-40.84716797	+1584	+7.93652344	-5.95458984	-0.54052734	+20.80810547	-11.46972656	+9.53613281	+1116	+6.49511719	-10.05468750	-0.90087891	+41.41845703	+7.99804688	-45.26367188	+1280
+1457971676.49670000	+8.21337891	-6.69287109	-0.90087891	+58.44726563	-7.20703125	-40.84716797	+1580	+7.93652344	-5.95458984	-0.54052734	+20.83007813	-11.44775391	+9.53613281	+1116	+6.49511719	-10.05468750	-0.90527344	+41.41845703	+7.99804688	-45.24169922	+1280
+1457971676.50090000	+8.21337891	-6.69287109	-0.90087891	+58.46923828	-7.18505859	-40.82519531	+1580	+7.93652344	-5.95458984	-0.54492188	+20.83007813	-11.42578125	+9.53613281	+1116	+6.49072266	-10.05908203	-0.90527344	+41.39648438	+7.99804688	-45.21972656	+1280
+1457971676.50920010	+8.20898438	-6.69287109	-0.90087891	+58.46923828	-7.16308594	-40.82519531	+1576	+7.93212891	-5.95458984	-0.54492188	+20.85205078	-11.40380859	+9.53613281	+1116	+6.48193359	-10.05908203	-0.90966797	+41.39648438	+8.02001953	-45.19775391	+1276
+1457971676.51340010	+8.20458984	-6.69287109	-0.90527344	+58.46923828	-7.14111328	-40.80322266	+1576	+7.93212891	-5.95458984	-0.54492188	+20.87402344	-11.38183594	+9.51416016	+1120	+6.48193359	-10.05908203	-0.91406250	+41.39648438	+8.04199219	-45.17578125	+1276
+1457971676.51760010	+8.20458984	-6.69287109	-0.90527344	+58.46923828	-7.14111328	-40.80322266	+1576	+7.93212891	-5.95458984	-0.54492188	+20.87402344	-11.35986328	+9.51416016	+1120	+6.47753906	-10.06347656	-0.91406250	+41.39648438	+8.04199219	-45.15380859	+1272
+1457971676.52169990	+8.20458984	-6.69287109	-0.90527344	+58.49121094	-7.11914063	-40.78125000	+1572	+7.92773438	-5.95458984	-0.54492188	+20.89599609	-11.33789063	+9.51416016	+1120	+6.47753906	-10.06347656	-0.91406250	+41.39648438	+8.06396484	-45.15380859	+1272
+1457971676.52589990	+8.20458984	-6.69287109	-0.90527344	+58.49121094	-7.11914063	-40.78125000	+1572	+7.92773438	-5.95458984	-0.54492188	+20.89599609	-11.33789063	+9.51416016	+1120	+6.47314453	-10.06347656	-0.91406250	+41.41845703	+8.08593750	-45.13183594	+1268
+1457971676.53010010	+8.20019531	-6.69287109	-0.90527344	+58.49121094	-7.11914063	-40.78125000	+1568	+7.92773438	-5.95458984	-0.54492188	+20.91796875	-11.31591797	+9.51416016	+1124	+6.47314453	-10.06347656	-0.91406250	+41.44042969	+8.08593750	-45.13183594	+1268
+1457971676.53839990	+8.20019531	-6.69287109	-0.90527344	+58.51318359	-7.09716797	-40.75927734	+1568	+7.92773438	-5.95458984	-0.54492188	+20.93994141	-11.31591797	+9.51416016	+1124	+6.47753906	-10.06347656	-0.91406250	+41.48437500	+8.10791016	-45.15380859	+1264
+1457971676.54259990	+8.20019531	-6.69287109	-0.90527344	+58.51318359	-7.09716797	-40.75927734	+1564	+7.92773438	-5.95458984	-0.54931641	+20.96191406	-11.31591797	+9.51416016	+1124	+6.47753906	-10.05908203	-0.90966797	+41.50634766	+8.12988281	-45.17578125	+1260
+1457971676.54670000	+8.20019531	-6.69287109	-0.90527344	+58.53515625	-7.09716797	-40.75927734	+1564	+7.92333984	-5.95458984	-0.54931641	+20.96191406	-11.29394531	+9.51416016	+1124	+6.48193359	-10.05908203	-0.90966797	+41.52832031	+8.15185547	-45.17578125	+1260
+1457971676.55090000	+8.20019531	-6.69287109	-0.90527344	+58.53515625	-7.09716797	-40.75927734	+1564	+7.92333984	-5.95458984	-0.54931641	+20.96191406	-11.29394531	+9.53613281	+1124	+6.48193359	-10.05908203	-0.90966797	+41.57226563	+8.15185547	-45.19775391	+1260
+1457971676.55920000	+8.20019531	-6.69287109	-0.90527344	+58.55712891	-7.09716797	-40.75927734	+1560	+7.92333984	-5.95458984	-0.54931641	+20.98388672	-11.29394531	+9.53613281	+1120	+6.48632813	-10.05468750	-0.90527344	+41.63818359	+8.17382813	-45.21972656	+1264
+1457971676.56340000	+8.20019531	-6.69287109	-0.90527344	+58.55712891	-7.09716797	-40.75927734	+1560	+7.92333984	-5.95458984	-0.54931641	+21.00585938	-11.29394531	+9.53613281	+1116	+6.49072266	-10.05468750	-0.90087891	+41.66015625	+8.17382813	-45.24169922	+1264
+1457971676.56760000	+8.20019531	-6.69287109	-0.90527344	+58.57910156	-7.09716797	-40.75927734	+1560	+7.92333984	-5.95458984	-0.54931641	+21.00585938	-11.29394531	+9.53613281	+1116	+6.49072266	-10.05468750	-0.90087891	+41.68212891	+8.17382813	-45.24169922	+1264
+1457971676.57170010	+8.20019531	-6.69287109	-0.90527344	+58.57910156	-7.09716797	-40.75927734	+1556	+7.92333984	-5.95458984	-0.54931641	+21.00585938	-11.29394531	+9.55810547	+1112	+6.49511719	-10.05468750	-0.90087891	+41.70410156	+8.17382813	-45.24169922	+1264
+1457971676.57590010	+8.20019531	-6.69287109	-0.90527344	+58.57910156	-7.11914063	-40.75927734	+1556	+7.92333984	-5.95458984	-0.54931641	+21.02783203	-11.29394531	+9.55810547	+1112	+6.49511719	-10.05468750	-0.89648438	+41.70410156	+8.17382813	-45.26367188	+1264
+1457971676.57999990	+8.20019531	-6.69287109	-0.90527344	+58.57910156	-7.11914063	-40.73730469	+1556	+7.92333984	-5.95458984	-0.54931641	+21.02783203	-11.29394531	+9.55810547	+1108	+6.49511719	-10.05029297	-0.89648438	+41.72607422	+8.19580078	-45.26367188	+1268
+1457971676.58419990	+8.20019531	-6.69287109	-0.90527344	+58.57910156	-7.11914063	-40.73730469	+1556	+7.92333984	-5.95458984	-0.54931641	+21.02783203	-11.29394531	+9.55810547	+1108	+6.49511719	-10.05029297	-0.89648438	+41.72607422	+8.19580078	-45.26367188	+1268
+1457971676.59250000	+8.20019531	-6.69287109	-0.90527344	+58.60107422	-7.11914063	-40.73730469	+1556	+7.92333984	-5.95458984	-0.54931641	+21.02783203	-11.29394531	+9.55810547	+1104	+6.49511719	-10.05029297	-0.89648438	+41.74804688	+8.19580078	-45.26367188	+1268
+1457971676.59670000	+8.20019531	-6.68847656	-0.90966797	+58.60107422	-7.11914063	-40.73730469	+1552	+7.92333984	-5.95019531	-0.54931641	+21.02783203	-11.29394531	+9.55810547	+1100	+6.49511719	-10.05029297	-0.89648438	+41.74804688	+8.19580078	-45.26367188	+1268
+1457971676.60089990	+8.20019531	-6.68847656	-0.90966797	+58.60107422	-7.11914063	-40.71533203	+1552	+7.91894531	-5.95019531	-0.54931641	+21.02783203	-11.29394531	+9.58007813	+1100	+6.49511719	-10.05029297	-0.89648438	+41.74804688	+8.19580078	-45.24169922	+1268
+1457971676.60500000	+8.20019531	-6.68847656	-0.90966797	+58.57910156	-7.11914063	-40.71533203	+1552	+7.91894531	-5.95019531	-0.54931641	+21.02783203	-11.29394531	+9.58007813	+1100	+6.49511719	-10.05029297	-0.89648438	+41.74804688	+8.19580078	-45.24169922	+1268
+1457971676.60920000	+8.20019531	-6.68847656	-0.90966797	+58.57910156	-7.14111328	-40.71533203	+1552	+7.91894531	-5.95019531	-0.54931641	+21.02783203	-11.29394531	+9.58007813	+1096	+6.49511719	-10.05029297	-0.90087891	+41.72607422	+8.19580078	-45.24169922	+1268
+1457971676.61340000	+8.20019531	-6.68847656	-0.90966797	+58.57910156	-7.14111328	-40.71533203	+1552	+7.91894531	-5.95019531	-0.54931641	+21.04980469	-11.29394531	+9.58007813	+1096	+6.49511719	-10.05029297	-0.90087891	+41.72607422	+8.19580078	-45.21972656	+1268
+1457971676.62170000	+8.20019531	-6.68847656	-0.90966797	+58.57910156	-7.14111328	-40.69335938	+1548	+7.91894531	-5.95019531	-0.54492188	+21.04980469	-11.29394531	+9.58007813	+1096	+6.49072266	-10.05029297	-0.90087891	+41.70410156	+8.17382813	-45.19775391	+1272
+1457971676.62590000	+8.20019531	-6.68847656	-0.90966797	+58.57910156	-7.14111328	-40.69335938	+1548	+7.91894531	-5.95019531	-0.54492188	+21.02783203	-11.29394531	+9.58007813	+1096	+6.49072266	-10.05029297	-0.90087891	+41.70410156	+8.17382813	-45.19775391	+1272
+1457971676.63000010	+8.20019531	-6.68847656	-0.90966797	+58.57910156	-7.14111328	-40.69335938	+1548	+7.91894531	-5.95019531	-0.54492188	+21.02783203	-11.29394531	+9.58007813	+1096	+6.49072266	-10.05029297	-0.90527344	+41.70410156	+8.17382813	-45.17578125	+1268
+1457971676.63420010	+8.20019531	-6.68847656	-0.90966797	+58.57910156	-7.14111328	-40.69335938	+1548	+7.91894531	-5.95019531	-0.54492188	+21.02783203	-11.29394531	+9.58007813	+1092	+6.48632813	-10.05029297	-0.90527344	+41.68212891	+8.17382813	-45.17578125	+1268
+1457971676.63840010	+8.20019531	-6.68847656	-0.90966797	+58.57910156	-7.16308594	-40.69335938	+1548	+7.91894531	-5.95019531	-0.54492188	+21.02783203	-11.29394531	+9.58007813	+1092	+6.48632813	-10.05029297	-0.90527344	+41.68212891	+8.17382813	-45.15380859	+1268
+1457971676.64249990	+8.20019531	-6.68847656	-0.90966797	+58.57910156	-7.16308594	-40.69335938	+1544	+7.91894531	-5.95019531	-0.54492188	+21.02783203	-11.29394531	+9.58007813	+1096	+6.48632813	-10.05029297	-0.90527344	+41.66015625	+8.17382813	-45.15380859	+1268
+1457971676.65089990	+8.20019531	-6.68847656	-0.90966797	+58.55712891	-7.16308594	-40.67138672	+1544	+7.91894531	-5.95019531	-0.54492188	+21.02783203	-11.31591797	+9.58007813	+1096	+6.48632813	-10.05029297	-0.90527344	+41.66015625	+8.17382813	-45.13183594	+1268
+1457971676.65500000	+8.20019531	-6.68847656	-0.90966797	+58.55712891	-7.18505859	-40.67138672	+1544	+7.91894531	-5.95019531	-0.54492188	+21.02783203	-11.31591797	+9.58007813	+1096	+6.48632813	-10.05029297	-0.90527344	+41.66015625	+8.17382813	-45.13183594	+1264
+1457971676.65920000	+8.20019531	-6.68847656	-0.90527344	+58.55712891	-7.18505859	-40.67138672	+1544	+7.91894531	-5.95019531	-0.54492188	+21.02783203	-11.31591797	+9.60205078	+1096	+6.48632813	-10.05029297	-0.90527344	+41.63818359	+8.17382813	-45.13183594	+1264
+1457971676.66330000	+8.20019531	-6.68847656	-0.90527344	+58.55712891	-7.20703125	-40.67138672	+1544	+7.92333984	-5.95019531	-0.54492188	+21.02783203	-11.31591797	+9.60205078	+1096	+6.48632813	-10.05029297	-0.90527344	+41.63818359	+8.17382813	-45.13183594	+1264
+1457971676.66750000	+8.20019531	-6.68408203	-0.90527344	+58.55712891	-7.20703125	-40.67138672	+1544	+7.92333984	-5.95019531	-0.54492188	+21.02783203	-11.31591797	+9.60205078	+1096	+6.48632813	-10.05029297	-0.90527344	+41.63818359	+8.17382813	-45.13183594	+1264
+1457971676.67170000	+8.20019531	-6.68408203	-0.90527344	+58.55712891	-7.22900391	-40.67138672	+1544	+7.92333984	-5.94580078	-0.54492188	+21.02783203	-11.31591797	+9.60205078	+1096	+6.48632813	-10.05029297	-0.90527344	+41.63818359	+8.15185547	-45.13183594	+1264
+1457971676.68000010	+8.20458984	-6.68408203	-0.90527344	+58.55712891	-7.25097656	-40.64941406	+1544	+7.92333984	-5.94580078	-0.54492188	+21.02783203	-11.33789063	+9.62402344	+1096	+6.49072266	-10.05029297	-0.90527344	+41.66015625	+8.15185547	-45.15380859	+1264
+1457971676.68420000	+8.20458984	-6.68408203	-0.90527344	+58.55712891	-7.27294922	-40.64941406	+1544	+7.92333984	-5.94580078	-0.54052734	+21.02783203	-11.33789063	+9.64599609	+1096	+6.49072266	-10.05029297	-0.90087891	+41.66015625	+8.15185547	-45.15380859	+1264
+1457971676.68829990	+8.20458984	-6.68408203	-0.90527344	+58.55712891	-7.29492188	-40.64941406	+1544	+7.92333984	-5.94580078	-0.54052734	+21.02783203	-11.35986328	+9.66796875	+1096	+6.49072266	-10.04589844	-0.90087891	+41.66015625	+8.15185547	-45.15380859	+1264
+1457971676.69250010	+8.20458984	-6.68408203	-0.90087891	+58.55712891	-7.31689453	-40.64941406	+1544	+7.92333984	-5.94580078	-0.54052734	+21.00585938	-11.35986328	+9.66796875	+1092	+6.49511719	-10.04589844	-0.90087891	+41.66015625	+8.15185547	-45.15380859	+1264
+1457971676.69670010	+8.20898438	-6.68408203	-0.90087891	+58.55712891	-7.33886719	-40.62744141	+1544	+7.92333984	-5.94580078	-0.54052734	+21.00585938	-11.38183594	+9.68994141	+1092	+6.49511719	-10.04589844	-0.89648438	+41.66015625	+8.15185547	-45.17578125	+1264
+1457971676.70499990	+8.20898438	-6.67968750	-0.90087891	+58.53515625	-7.38281250	-40.62744141	+1544	+7.92773438	-5.94580078	-0.54052734	+21.00585938	-11.40380859	+9.73388672	+1092	+6.49951172	-10.04589844	-0.89648438	+41.66015625	+8.15185547	-45.17578125	+1268
+1457971676.70919990	+8.20898438	-6.67968750	-0.90087891	+58.53515625	-7.40478516	-40.60546875	+1544	+7.92773438	-5.94580078	-0.54052734	+21.00585938	-11.40380859	+9.75585938	+1092	+6.49951172	-10.04589844	-0.89648438	+41.66015625	+8.15185547	-45.17578125	+1268
+1457971676.71330000	+8.20898438	-6.67968750	-0.89648438	+58.53515625	-7.42675781	-40.60546875	+1544	+7.92773438	-5.94580078	-0.54052734	+20.98388672	-11.40380859	+9.77783203	+1092	+6.49951172	-10.04150391	-0.89208984	+41.66015625	+8.15185547	-45.17578125	+1268
+1457971676.71750000	+8.20898438	-6.67968750	-0.89648438	+58.53515625	-7.42675781	-40.58349609	+1544	+7.92773438	-5.94580078	-0.53613281	+20.98388672	-11.40380859	+9.79980469	+1088	+6.49951172	-10.04150391	-0.89208984	+41.63818359	+8.15185547	-45.17578125	+1268
+1457971676.72170000	+8.20898438	-6.67968750	-0.89648438	+58.53515625	-7.44873047	-40.58349609	+1544	+7.92773438	-5.94140625	-0.53613281	+20.98388672	-11.40380859	+9.82177734	+1088	+6.49951172	-10.04150391	-0.89208984	+41.61621094	+8.15185547	-45.15380859	+1268
+1457971676.72580000	+8.20898438	-6.67968750	-0.89648438	+58.53515625	-7.44873047	-40.56152344	+1544	+7.92773438	-5.94140625	-0.53613281	+20.98388672	-11.40380859	+9.84375000	+1088	+6.49511719	-10.04589844	-0.89648438	+41.61621094	+8.15185547	-45.15380859	+1268
+1457971676.73410010	+8.20898438	-6.67968750	-0.89648438	+58.53515625	-7.47070313	-40.53955078	+1544	+7.92773438	-5.94140625	-0.53613281	+20.96191406	-11.40380859	+9.86572266	+1088	+6.49072266	-10.04589844	-0.89648438	+41.57226563	+8.12988281	-45.13183594	+1268
+1457971676.73830010	+8.20898438	-6.67968750	-0.89648438	+58.53515625	-7.47070313	-40.53955078	+1544	+7.93212891	-5.94140625	-0.53613281	+20.96191406	-11.40380859	+9.88769531	+1088	+6.49072266	-10.04589844	-0.89648438	+41.55029297	+8.12988281	-45.10986328	+1268
+1457971676.74250010	+8.20898438	-6.67968750	-0.89648438	+58.53515625	-7.49267578	-40.53955078	+1544	+7.93212891	-5.94140625	-0.53613281	+20.96191406	-11.38183594	+9.88769531	+1092	+6.49072266	-10.04589844	-0.90087891	+41.52832031	+8.12988281	-45.10986328	+1272
+1457971676.74659990	+8.20898438	-6.67968750	-0.89648438	+58.53515625	-7.49267578	-40.51757813	+1540	+7.93212891	-5.94140625	-0.53613281	+20.96191406	-11.38183594	+9.88769531	+1092	+6.48632813	-10.04589844	-0.90087891	+41.52832031	+8.12988281	-45.08789063	+1268
+1457971676.75079990	+8.20898438	-6.67968750	-0.89648438	+58.53515625	-7.49267578	-40.51757813	+1540	+7.93212891	-5.94140625	-0.53613281	+20.96191406	-11.38183594	+9.90966797	+1092	+6.48632813	-10.04589844	-0.90087891	+41.50634766	+8.12988281	-45.06591797	+1268
+1457971676.75500010	+8.20898438	-6.67968750	-0.89648438	+58.53515625	-7.51464844	-40.49560547	+1540	+7.93212891	-5.94140625	-0.53613281	+20.96191406	-11.38183594	+9.90966797	+1092	+6.48632813	-10.04589844	-0.90087891	+41.48437500	+8.12988281	-45.06591797	+1268
+1457971676.76329990	+8.20898438	-6.67968750	-0.90087891	+58.53515625	-7.51464844	-40.49560547	+1540	+7.93212891	-5.94140625	-0.53613281	+20.96191406	-11.35986328	+9.93164063	+1096	+6.48193359	-10.04589844	-0.90527344	+41.46240234	+8.12988281	-45.04394531	+1268
+1457971676.76749990	+8.20898438	-6.67968750	-0.90087891	+58.53515625	-7.53662109	-40.47363281	+1540	+7.93212891	-5.94140625	-0.53613281	+20.93994141	-11.35986328	+9.93164063	+1100	+6.48193359	-10.04589844	-0.90527344	+41.46240234	+8.12988281	-45.04394531	+1268
+1457971676.77160000	+8.20898438	-6.67968750	-0.90087891	+58.53515625	-7.53662109	-40.47363281	+1540	+7.93212891	-5.94140625	-0.53613281	+20.93994141	-11.35986328	+9.93164063	+1100	+6.48193359	-10.04589844	-0.90527344	+41.46240234	+8.12988281	-45.02197266	+1264
+1457971676.77580000	+8.20898438	-6.67968750	-0.90087891	+58.55712891	-7.53662109	-40.47363281	+1540	+7.93212891	-5.94140625	-0.53613281	+20.93994141	-11.35986328	+9.95361328	+1100	+6.48193359	-10.04589844	-0.90527344	+41.46240234	+8.12988281	-45.02197266	+1264
+1457971676.78000000	+8.20898438	-6.67529297	-0.90087891	+58.55712891	-7.55859375	-40.45166016	+1540	+7.93212891	-5.94140625	-0.53613281	+20.93994141	-11.35986328	+9.95361328	+1104	+6.48193359	-10.04589844	-0.90527344	+41.46240234	+8.12988281	-45.02197266	+1264
+1457971676.78410010	+8.20898438	-6.67529297	-0.90087891	+58.55712891	-7.55859375	-40.45166016	+1540	+7.93212891	-5.94140625	-0.53613281	+20.93994141	-11.35986328	+9.95361328	+1104	+6.48193359	-10.04589844	-0.90527344	+41.46240234	+8.12988281	-45.02197266	+1264
+1457971676.78830000	+8.20898438	-6.67529297	-0.90087891	+58.55712891	-7.55859375	-40.45166016	+1540	+7.93212891	-5.94140625	-0.53613281	+20.93994141	-11.35986328	+9.97558594	+1104	+6.48632813	-10.04589844	-0.90527344	+41.46240234	+8.12988281	-45.02197266	+1260
+1457971676.79660010	+8.20898438	-6.67529297	-0.90087891	+58.57910156	-7.58056641	-40.42968750	+1540	+7.93212891	-5.94140625	-0.53613281	+20.93994141	-11.35986328	+9.99755859	+1104	+6.48632813	-10.04589844	-0.90527344	+41.48437500	+8.12988281	-45.02197266	+1260
+1457971676.80080010	+8.20898438	-6.67529297	-0.90087891	+58.60107422	-7.60253906	-40.40771484	+1540	+7.93212891	-5.94140625	-0.53613281	+20.93994141	-11.35986328	+9.99755859	+1108	+6.48632813	-10.04589844	-0.90527344	+41.48437500	+8.12988281	-45.02197266	+1260
+1457971676.80500010	+8.21337891	-6.67529297	-0.90087891	+58.60107422	-7.60253906	-40.40771484	+1540	+7.93212891	-5.94140625	-0.53613281	+20.91796875	-11.35986328	+10.01953125	+1108	+6.49072266	-10.04589844	-0.90527344	+41.48437500	+8.12988281	-45.02197266	+1260
+1457971676.80909990	+8.21337891	-6.67529297	-0.90087891	+58.62304688	-7.62451172	-40.40771484	+1540	+7.93212891	-5.94140625	-0.53613281	+20.91796875	-11.35986328	+10.01953125	+1108	+6.49072266	-10.04150391	-0.90087891	+41.50634766	+8.12988281	-45.02197266	+1260
+1457971676.81329990	+8.21337891	-6.67529297	-0.90087891	+58.62304688	-7.62451172	-40.38574219	+1540	+7.93212891	-5.94140625	-0.53613281	+20.91796875	-11.35986328	+10.01953125	+1104	+6.49072266	-10.04150391	-0.90087891	+41.50634766	+8.12988281	-45.04394531	+1260
+1457971676.82160000	+8.21337891	-6.67529297	-0.90087891	+58.64501953	-7.64648438	-40.36376953	+1540	+7.93212891	-5.94140625	-0.53613281	+20.91796875	-11.38183594	+10.04150391	+1104	+6.49511719	-10.04150391	-0.90087891	+41.52832031	+8.15185547	-45.04394531	+1260
+1457971676.82579990	+8.21337891	-6.67529297	-0.90087891	+58.66699219	-7.66845703	-40.34179688	+1540	+7.93212891	-5.94140625	-0.53613281	+20.91796875	-11.35986328	+10.06347656	+1104	+6.49511719	-10.04150391	-0.90087891	+41.52832031	+8.15185547	-45.04394531	+1260
+1457971676.82990000	+8.21337891	-6.67529297	-0.90087891	+58.68896484	-7.66845703	-40.31982422	+1540	+7.93212891	-5.94140625	-0.53613281	+20.91796875	-11.35986328	+10.06347656	+1104	+6.49511719	-10.04150391	-0.90087891	+41.52832031	+8.15185547	-45.04394531	+1260
+1457971676.83410000	+8.21337891	-6.67529297	-0.90527344	+58.68896484	-7.69042969	-40.29785156	+1540	+7.93212891	-5.94140625	-0.53613281	+20.91796875	-11.35986328	+10.08544922	+1100	+6.49951172	-10.04150391	-0.90087891	+41.55029297	+8.15185547	-45.04394531	+1260
+1457971676.83830000	+8.21337891	-6.67529297	-0.90527344	+58.68896484	-7.69042969	-40.27587891	+1540	+7.93212891	-5.94140625	-0.53613281	+20.89599609	-11.35986328	+10.08544922	+1100	+6.49951172	-10.04150391	-0.90087891	+41.55029297	+8.15185547	-45.04394531	+1260
+1457971676.84240010	+8.21337891	-6.67529297	-0.90527344	+58.71093750	-7.71240234	-40.25390625	+1540	+7.93212891	-5.94140625	-0.53613281	+20.89599609	-11.35986328	+10.10742188	+1100	+6.49951172	-10.04150391	-0.90087891	+41.55029297	+8.15185547	-45.04394531	+1260
+1457971676.85080000	+8.20898438	-6.67529297	-0.90527344	+58.71093750	-7.71240234	-40.20996094	+1540	+7.93212891	-5.94140625	-0.53613281	+20.89599609	-11.33789063	+10.12939453	+1100	+6.49511719	-10.04150391	-0.90087891	+41.52832031	+8.17382813	-45.02197266	+1260
