# Supplementary material for: A direct effect of perception on action when grasping a cup
Source: Sci Rep. 2018 Jan 9;8:171. doi: 10.1038/s41598-017-18591-5 (PMC5760564; doi:10.1038/s41598-017-18591-5)
Supplement: Supplementary file 6 — Supplementary Information [file 41598_2017_18591_MOESM6_ESM.zip › SciRep_Data/S01instruct/S01_100instruct_Tr11.dat]

+1000000000000.00000000	+0.00000000	+0.00000000	+0.00000000	+0.00000000	+0.00000000	+0.00000000	+0	+0.00000000	+0.00000000	+0.00000000	+0.00000000	+0.00000000	+0.00000000	+0	+0.00000000	+0.00000000	+0.00000000	+0.00000000	+0.00000000	+0.00000000	+0
+1457970566.97490000	+8.96923828	-6.51708984	-0.93603516	+50.60302734	+7.09716797	-59.23828125	+1856	+8.91210938	-5.73046875	-0.56250000	-2.46093750	-7.22900391	+15.57861328	+1628	+6.86425781	-9.36914063	-0.98876953	+31.20117188	+7.20703125	-39.24316406	+1488
+1457970566.97910000	+8.96923828	-6.51708984	-0.93603516	+50.60302734	+7.09716797	-59.23828125	+1856	+8.91210938	-5.73046875	-0.56250000	-2.43896484	-7.22900391	+15.60058594	+1628	+6.86425781	-9.36914063	-0.98876953	+31.20117188	+7.20703125	-39.24316406	+1488
+1457970566.98320010	+8.96923828	-6.51708984	-0.93164063	+50.60302734	+7.09716797	-59.23828125	+1860	+8.91210938	-5.73046875	-0.56250000	-2.43896484	-7.22900391	+15.60058594	+1632	+6.86865234	-9.36914063	-0.98876953	+31.20117188	+7.20703125	-39.24316406	+1488
+1457970566.99149990	+8.96923828	-6.51708984	-0.93164063	+50.60302734	+7.09716797	-59.23828125	+1860	+8.91210938	-5.73046875	-0.56250000	-2.43896484	-7.22900391	+15.60058594	+1632	+6.86865234	-9.36914063	-0.98876953	+31.22314453	+7.18505859	-39.24316406	+1488
+1457970566.99569990	+8.96923828	-6.51708984	-0.93164063	+50.60302734	+7.09716797	-59.23828125	+1860	+8.91210938	-5.73046875	-0.56250000	-2.43896484	-7.22900391	+15.62255859	+1632	+6.86865234	-9.36914063	-0.98876953	+31.22314453	+7.18505859	-39.26513672	+1488
+1457970566.99990010	+8.96923828	-6.51708984	-0.93164063	+50.60302734	+7.09716797	-59.23828125	+1860	+8.91210938	-5.72607422	-0.56250000	-2.43896484	-7.22900391	+15.62255859	+1636	+6.86865234	-9.36474609	-0.98876953	+31.24511719	+7.18505859	-39.26513672	+1488
+1457970567.00399990	+8.96923828	-6.51708984	-0.93164063	+50.60302734	+7.09716797	-59.23828125	+1860	+8.91210938	-5.72607422	-0.56250000	-2.43896484	-7.22900391	+15.62255859	+1636	+6.87304688	-9.36474609	-0.98437500	+31.24511719	+7.18505859	-39.28710938	+1488
+1457970571.57710000	+8.65722656	-6.55224609	-0.88769531	+51.78955078	+1.34033203	-61.06201172	+1756	+8.57812500	-5.80078125	-0.54492188	-3.75732422	-9.64599609	+14.28222656	+1428	+6.49511719	-9.42626953	-1.02832031	+30.82763672	+6.19628906	-40.93505859	+1376
+1457970571.58119990	+8.65722656	-6.55224609	-0.88769531	+51.78955078	+1.34033203	-61.06201172	+1756	+8.57812500	-5.80078125	-0.54492188	-3.75732422	-9.64599609	+14.28222656	+1428	+6.49511719	-9.42626953	-1.03271484	+30.80566406	+6.19628906	-40.91308594	+1376
+1457970571.58540010	+8.65722656	-6.55224609	-0.88769531	+51.78955078	+1.34033203	-61.06201172	+1756	+8.57812500	-5.80078125	-0.54492188	-3.75732422	-9.64599609	+14.28222656	+1428	+6.49072266	-9.42626953	-1.03271484	+30.78369141	+6.19628906	-40.89111328	+1376
+1457970571.58960010	+8.65722656	-6.55224609	-0.88769531	+51.78955078	+1.34033203	-61.06201172	+1756	+8.57812500	-5.80078125	-0.54492188	-3.75732422	-9.64599609	+14.26025391	+1428	+6.49072266	-9.43066406	-1.03271484	+30.78369141	+6.19628906	-40.89111328	+1376
+1457970571.59369990	+8.65722656	-6.55224609	-0.88769531	+51.78955078	+1.34033203	-61.06201172	+1756	+8.57812500	-5.80078125	-0.54492188	-3.75732422	-9.64599609	+14.26025391	+1428	+6.49072266	-9.43066406	-1.03710938	+30.76171875	+6.19628906	-40.86914063	+1376
+1457970571.59789990	+8.65722656	-6.55224609	-0.88769531	+51.78955078	+1.36230469	-61.06201172	+1756	+8.57812500	-5.80078125	-0.54492188	-3.75732422	-9.64599609	+14.26025391	+1428	+6.48632813	-9.43066406	-1.04150391	+30.73974609	+6.19628906	-40.84716797	+1376
+1457970571.60209990	+8.65722656	-6.55224609	-0.88769531	+51.78955078	+1.36230469	-61.06201172	+1756	+8.57812500	-5.80078125	-0.54492188	-3.75732422	-9.64599609	+14.26025391	+1428	+6.48193359	-9.43066406	-1.04150391	+30.71777344	+6.19628906	-40.82519531	+1376
+1457970571.60620000	+8.65722656	-6.55224609	-0.88769531	+51.78955078	+1.36230469	-61.04003906	+1756	+8.57812500	-5.80078125	-0.54492188	-3.75732422	-9.64599609	+14.26025391	+1428	+6.47753906	-9.43505859	-1.04589844	+30.69580078	+6.19628906	-40.80322266	+1376
+1457970571.61459990	+8.65722656	-6.55224609	-0.88769531	+51.81152344	+1.36230469	-61.04003906	+1756	+8.57812500	-5.80078125	-0.54492188	-3.75732422	-9.64599609	+14.26025391	+1432	+6.47314453	-9.43945313	-1.05029297	+30.62988281	+6.21826172	-40.75927734	+1376
+1457970571.61870000	+8.65722656	-6.55224609	-0.88769531	+51.81152344	+1.36230469	-61.04003906	+1756	+8.57812500	-5.80078125	-0.54492188	-3.75732422	-9.64599609	+14.26025391	+1432	+6.46875000	-9.43945313	-1.05029297	+30.62988281	+6.21826172	-40.73730469	+1376
+1457970571.62290000	+8.65283203	-6.55224609	-0.88769531	+51.81152344	+1.36230469	-61.04003906	+1756	+8.57812500	-5.80078125	-0.54492188	-3.75732422	-9.62402344	+14.26025391	+1432	+6.46875000	-9.43945313	-1.05468750	+30.60791016	+6.21826172	-40.73730469	+1372
+1457970571.62710000	+8.65283203	-6.55224609	-0.88769531	+51.81152344	+1.38427734	-61.04003906	+1756	+8.57812500	-5.80078125	-0.54492188	-3.75732422	-9.62402344	+14.26025391	+1432	+6.46875000	-9.43945313	-1.05468750	+30.60791016	+6.21826172	-40.73730469	+1372
+1457970571.63120010	+8.65283203	-6.55224609	-0.88769531	+51.81152344	+1.38427734	-61.04003906	+1756	+8.57812500	-5.80078125	-0.54492188	-3.75732422	-9.62402344	+14.26025391	+1432	+6.46875000	-9.43945313	-1.05468750	+30.60791016	+6.21826172	-40.73730469	+1368
+1457970571.63540010	+8.65283203	-6.55224609	-0.88769531	+51.81152344	+1.38427734	-61.04003906	+1756	+8.57812500	-5.80078125	-0.54492188	-3.75732422	-9.62402344	+14.26025391	+1432	+6.46875000	-9.43945313	-1.05029297	+30.62988281	+6.21826172	-40.73730469	+1368
+1457970571.63949990	+8.65283203	-6.55224609	-0.88769531	+51.81152344	+1.38427734	-61.04003906	+1756	+8.57812500	-5.80078125	-0.54492188	-3.75732422	-9.62402344	+14.26025391	+1432	+6.46875000	-9.43945313	-1.05029297	+30.62988281	+6.21826172	-40.73730469	+1364
+1457970571.64369990	+8.65283203	-6.55224609	-0.88769531	+51.81152344	+1.38427734	-61.04003906	+1756	+8.57812500	-5.80078125	-0.54492188	-3.75732422	-9.62402344	+14.26025391	+1432	+6.47314453	-9.43945313	-1.05029297	+30.62988281	+6.21826172	-40.75927734	+1364
+1457970571.64790010	+8.65283203	-6.55224609	-0.88769531	+51.81152344	+1.38427734	-61.04003906	+1756	+8.57812500	-5.80078125	-0.54492188	-3.75732422	-9.62402344	+14.26025391	+1432	+6.47314453	-9.43945313	-1.05029297	+30.65185547	+6.21826172	-40.75927734	+1364
+1457970571.65200000	+8.65283203	-6.55224609	-0.88769531	+51.81152344	+1.38427734	-61.01806641	+1756	+8.57812500	-5.80078125	-0.54492188	-3.75732422	-9.62402344	+14.28222656	+1432	+6.47314453	-9.43505859	-1.05029297	+30.65185547	+6.21826172	-40.75927734	+1360
+1457970571.65619990	+8.65283203	-6.55224609	-0.88769531	+51.81152344	+1.36230469	-61.01806641	+1752	+8.57812500	-5.80078125	-0.54492188	-3.75732422	-9.62402344	+14.28222656	+1432	+6.47314453	-9.43505859	-1.04589844	+30.65185547	+6.21826172	-40.75927734	+1360
+1457970571.66039990	+8.65283203	-6.55224609	-0.88769531	+51.81152344	+1.36230469	-61.01806641	+1752	+8.57812500	-5.80078125	-0.54492188	-3.75732422	-9.62402344	+14.28222656	+1432	+6.47314453	-9.43505859	-1.04589844	+30.65185547	+6.21826172	-40.75927734	+1360
+1457970571.66450000	+8.65283203	-6.55224609	-0.88769531	+51.81152344	+1.36230469	-61.01806641	+1752	+8.57812500	-5.80078125	-0.54492188	-3.75732422	-9.62402344	+14.28222656	+1432	+6.47314453	-9.43505859	-1.04589844	+30.65185547	+6.21826172	-40.78125000	+1360
+1457970571.66870000	+8.65283203	-6.55224609	-0.88769531	+51.81152344	+1.36230469	-61.01806641	+1752	+8.57812500	-5.80078125	-0.54492188	-3.75732422	-9.62402344	+14.28222656	+1432	+6.47314453	-9.43505859	-1.04589844	+30.67382813	+6.21826172	-40.78125000	+1356
+1457970571.67290000	+8.65722656	-6.55224609	-0.88769531	+51.81152344	+1.36230469	-61.01806641	+1752	+8.57812500	-5.80078125	-0.54492188	-3.75732422	-9.62402344	+14.28222656	+1432	+6.47753906	-9.43505859	-1.04589844	+30.67382813	+6.21826172	-40.78125000	+1356
+1457970571.67700000	+8.65283203	-6.55224609	-0.88769531	+51.81152344	+1.36230469	-61.01806641	+1752	+8.57812500	-5.80078125	-0.54492188	-3.75732422	-9.62402344	+14.28222656	+1432	+6.47753906	-9.43505859	-1.04589844	+30.67382813	+6.21826172	-40.78125000	+1356
+1457970571.68120000	+8.65283203	-6.55224609	-0.88769531	+51.81152344	+1.36230469	-61.01806641	+1752	+8.57812500	-5.80078125	-0.54492188	-3.75732422	-9.62402344	+14.28222656	+1432	+6.47753906	-9.43505859	-1.04589844	+30.67382813	+6.21826172	-40.78125000	+1352
+1457970571.68950010	+8.65283203	-6.55224609	-0.88769531	+51.81152344	+1.38427734	-61.01806641	+1752	+8.57812500	-5.80078125	-0.54492188	-3.75732422	-9.62402344	+14.28222656	+1432	+6.47753906	-9.43505859	-1.04589844	+30.67382813	+6.21826172	-40.78125000	+1352
+1457970571.69370010	+8.65283203	-6.55224609	-0.88769531	+51.81152344	+1.38427734	-61.01806641	+1752	+8.57812500	-5.80078125	-0.54492188	-3.75732422	-9.62402344	+14.28222656	+1432	+6.47753906	-9.43505859	-1.04589844	+30.67382813	+6.21826172	-40.78125000	+1352
+1457970571.69790010	+8.65283203	-6.55224609	-0.88769531	+51.83349609	+1.38427734	-61.01806641	+1752	+8.57812500	-5.80078125	-0.54492188	-3.75732422	-9.62402344	+14.28222656	+1432	+6.47753906	-9.43505859	-1.04589844	+30.67382813	+6.21826172	-40.78125000	+1348
+1457970571.70619990	+8.65283203	-6.55224609	-0.88769531	+51.83349609	+1.38427734	-61.01806641	+1752	+8.57373047	-5.80078125	-0.54492188	-3.75732422	-9.62402344	+14.28222656	+1432	+6.47753906	-9.43505859	-1.04589844	+30.67382813	+6.21826172	-40.78125000	+1348
+1457970571.71030000	+8.65283203	-6.54785156	-0.88769531	+51.83349609	+1.38427734	-61.01806641	+1752	+8.57373047	-5.80078125	-0.54492188	-3.75732422	-9.62402344	+14.28222656	+1432	+6.47314453	-9.43505859	-1.04589844	+30.67382813	+6.24023438	-40.78125000	+1348
+1457970571.71869990	+8.65283203	-6.54785156	-0.88769531	+51.83349609	+1.38427734	-60.99609375	+1752	+8.57373047	-5.80078125	-0.54492188	-3.75732422	-9.60205078	+14.28222656	+1432	+6.47314453	-9.43505859	-1.04589844	+30.67382813	+6.24023438	-40.75927734	+1344
+1457970571.72700000	+8.65283203	-6.54785156	-0.88769531	+51.83349609	+1.38427734	-60.99609375	+1752	+8.57373047	-5.80078125	-0.54492188	-3.75732422	-9.60205078	+14.28222656	+1436	+6.47314453	-9.43505859	-1.04589844	+30.67382813	+6.24023438	-40.75927734	+1344
+1457970571.73530010	+8.65283203	-6.54785156	-0.88769531	+51.83349609	+1.38427734	-60.99609375	+1752	+8.57373047	-5.80078125	-0.54492188	-3.75732422	-9.60205078	+14.28222656	+1436	+6.47314453	-9.43505859	-1.05029297	+30.67382813	+6.24023438	-40.75927734	+1340
+1457970571.74370000	+8.65283203	-6.54785156	-0.88769531	+51.83349609	+1.38427734	-60.99609375	+1752	+8.57373047	-5.80078125	-0.54492188	-3.75732422	-9.60205078	+14.28222656	+1436	+6.47314453	-9.43505859	-1.05029297	+30.67382813	+6.24023438	-40.75927734	+1340
+1457970571.75200010	+8.65283203	-6.54785156	-0.89208984	+51.83349609	+1.38427734	-60.99609375	+1752	+8.57373047	-5.80078125	-0.54492188	-3.75732422	-9.60205078	+14.28222656	+1436	+6.47314453	-9.43505859	-1.04589844	+30.69580078	+6.24023438	-40.75927734	+1340
+1457970571.76029990	+8.65283203	-6.55224609	-0.89208984	+51.83349609	+1.38427734	-60.97412109	+1752	+8.57373047	-5.80078125	-0.54492188	-3.75732422	-9.60205078	+14.28222656	+1436	+6.47753906	-9.43505859	-1.04589844	+30.69580078	+6.24023438	-40.75927734	+1340
+1457970571.76449990	+8.65283203	-6.55224609	-0.89208984	+51.83349609	+1.38427734	-60.97412109	+1752	+8.57373047	-5.80078125	-0.54492188	-3.75732422	-9.60205078	+14.28222656	+1436	+6.47753906	-9.43505859	-1.04589844	+30.69580078	+6.24023438	-40.75927734	+1340
+1457970571.76869990	+8.65283203	-6.55224609	-0.89208984	+51.83349609	+1.38427734	-60.97412109	+1752	+8.57373047	-5.80078125	-0.54492188	-3.75732422	-9.60205078	+14.28222656	+1436	+6.47753906	-9.43505859	-1.04589844	+30.69580078	+6.24023438	-40.75927734	+1340
+1457970571.77280000	+8.65283203	-6.55224609	-0.89208984	+51.83349609	+1.38427734	-60.97412109	+1752	+8.57373047	-5.80078125	-0.54492188	-3.75732422	-9.60205078	+14.28222656	+1436	+6.47753906	-9.43505859	-1.04589844	+30.71777344	+6.24023438	-40.78125000	+1340
+1457970571.77700000	+8.65283203	-6.55224609	-0.89208984	+51.83349609	+1.38427734	-60.97412109	+1752	+8.57373047	-5.80078125	-0.54492188	-3.75732422	-9.58007813	+14.30419922	+1436	+6.47753906	-9.43505859	-1.04589844	+30.71777344	+6.24023438	-40.78125000	+1336
+1457970571.78119990	+8.65283203	-6.55224609	-0.89208984	+51.83349609	+1.38427734	-60.97412109	+1752	+8.57373047	-5.80078125	-0.54492188	-3.75732422	-9.58007813	+14.30419922	+1436	+6.47753906	-9.43505859	-1.04589844	+30.71777344	+6.24023438	-40.78125000	+1336
+1457970571.78530000	+8.65283203	-6.55224609	-0.89208984	+51.83349609	+1.38427734	-60.95214844	+1752	+8.57373047	-5.80078125	-0.54492188	-3.75732422	-9.58007813	+14.30419922	+1436	+6.47753906	-9.43505859	-1.04589844	+30.71777344	+6.24023438	-40.78125000	+1336
+1457970571.78950000	+8.65283203	-6.55224609	-0.89208984	+51.83349609	+1.38427734	-60.95214844	+1752	+8.57373047	-5.80078125	-0.54492188	-3.75732422	-9.58007813	+14.30419922	+1436	+6.47753906	-9.43505859	-1.04589844	+30.71777344	+6.24023438	-40.78125000	+1336
+1457970571.79360010	+8.65283203	-6.55224609	-0.89208984	+51.85546875	+1.38427734	-60.95214844	+1752	+8.57373047	-5.80078125	-0.54492188	-3.75732422	-9.58007813	+14.30419922	+1436	+6.47753906	-9.43505859	-1.04589844	+30.71777344	+6.24023438	-40.78125000	+1336
+1457970571.80200000	+8.65283203	-6.55224609	-0.89208984	+51.85546875	+1.38427734	-60.95214844	+1752	+8.57373047	-5.80078125	-0.54931641	-3.75732422	-9.58007813	+14.30419922	+1436	+6.47753906	-9.43505859	-1.04150391	+30.73974609	+6.24023438	-40.78125000	+1336
+1457970571.80609990	+8.65283203	-6.55224609	-0.89208984	+51.85546875	+1.38427734	-60.95214844	+1752	+8.57373047	-5.80078125	-0.54931641	-3.75732422	-9.58007813	+14.30419922	+1436	+6.47753906	-9.43505859	-1.04150391	+30.73974609	+6.26220703	-40.78125000	+1336
+1457970571.81030010	+8.65283203	-6.55224609	-0.89208984	+51.85546875	+1.38427734	-60.95214844	+1752	+8.57373047	-5.80078125	-0.54931641	-3.75732422	-9.58007813	+14.30419922	+1436	+6.47753906	-9.43505859	-1.04589844	+30.73974609	+6.26220703	-40.78125000	+1336
+1457970571.81450010	+8.65283203	-6.55224609	-0.89208984	+51.85546875	+1.40625000	-60.95214844	+1752	+8.57373047	-5.80078125	-0.54931641	-3.75732422	-9.58007813	+14.30419922	+1436	+6.47753906	-9.43505859	-1.04589844	+30.73974609	+6.26220703	-40.78125000	+1336
+1457970571.81859990	+8.65283203	-6.55224609	-0.89208984	+51.85546875	+1.40625000	-60.95214844	+1752	+8.57373047	-5.80078125	-0.54931641	-3.75732422	-9.58007813	+14.30419922	+1436	+6.47753906	-9.43505859	-1.04589844	+30.71777344	+6.26220703	-40.78125000	+1336
+1457970571.82279990	+8.65283203	-6.55224609	-0.89208984	+51.85546875	+1.40625000	-60.95214844	+1752	+8.57373047	-5.80078125	-0.54931641	-3.75732422	-9.58007813	+14.30419922	+1436	+6.47753906	-9.43505859	-1.04589844	+30.71777344	+6.26220703	-40.78125000	+1336
+1457970571.82699990	+8.65283203	-6.55224609	-0.89208984	+51.85546875	+1.40625000	-60.95214844	+1752	+8.57373047	-5.80078125	-0.54931641	-3.75732422	-9.58007813	+14.30419922	+1436	+6.47753906	-9.43505859	-1.04589844	+30.71777344	+6.26220703	-40.78125000	+1336
+1457970571.83110000	+8.65283203	-6.55224609	-0.89208984	+51.85546875	+1.40625000	-60.95214844	+1752	+8.57373047	-5.80078125	-0.54931641	-3.75732422	-9.55810547	+14.30419922	+1436	+6.47753906	-9.43505859	-1.04589844	+30.71777344	+6.26220703	-40.75927734	+1336
+1457970571.83530000	+8.65283203	-6.55224609	-0.89208984	+51.85546875	+1.40625000	-60.95214844	+1752	+8.57373047	-5.80078125	-0.54931641	-3.75732422	-9.55810547	+14.30419922	+1436	+6.47753906	-9.43505859	-1.04589844	+30.71777344	+6.26220703	-40.75927734	+1336
+1457970571.83950000	+8.65283203	-6.55224609	-0.89208984	+51.85546875	+1.40625000	-60.95214844	+1752	+8.57373047	-5.80078125	-0.54931641	-3.75732422	-9.55810547	+14.30419922	+1436	+6.47753906	-9.43505859	-1.04589844	+30.71777344	+6.26220703	-40.75927734	+1336
+1457970571.84780000	+8.65283203	-6.55224609	-0.89208984	+51.85546875	+1.40625000	-60.95214844	+1752	+8.57373047	-5.80078125	-0.54931641	-3.75732422	-9.55810547	+14.30419922	+1436	+6.47753906	-9.43505859	-1.04589844	+30.71777344	+6.26220703	-40.75927734	+1336
+1457970571.85200000	+8.65283203	-6.55224609	-0.89208984	+51.85546875	+1.40625000	-60.95214844	+1752	+8.57373047	-5.80078125	-0.54931641	-3.75732422	-9.55810547	+14.30419922	+1436	+6.47753906	-9.43505859	-1.04589844	+30.71777344	+6.26220703	-40.75927734	+1336
+1457970571.86030010	+8.65283203	-6.55224609	-0.89208984	+51.85546875	+1.40625000	-60.95214844	+1752	+8.57373047	-5.80078125	-0.54931641	-3.75732422	-9.55810547	+14.30419922	+1436	+6.47753906	-9.43505859	-1.04589844	+30.71777344	+6.26220703	-40.75927734	+1336
+1457970571.86859990	+8.65283203	-6.55224609	-0.89208984	+51.85546875	+1.40625000	-60.93017578	+1752	+8.57373047	-5.80078125	-0.54931641	-3.75732422	-9.55810547	+14.30419922	+1436	+6.47753906	-9.43505859	-1.04589844	+30.71777344	+6.26220703	-40.75927734	+1332
+1457970571.87280010	+8.65283203	-6.55224609	-0.89208984	+51.85546875	+1.40625000	-60.95214844	+1752	+8.57373047	-5.80078125	-0.54931641	-3.75732422	-9.55810547	+14.30419922	+1436	+6.47753906	-9.43505859	-1.04589844	+30.71777344	+6.26220703	-40.75927734	+1332
+1457970571.87690000	+8.65283203	-6.55224609	-0.89208984	+51.85546875	+1.40625000	-60.95214844	+1752	+8.57373047	-5.80078125	-0.54931641	-3.75732422	-9.55810547	+14.30419922	+1432	+6.47753906	-9.43505859	-1.04589844	+30.73974609	+6.26220703	-40.75927734	+1332
+1457970571.88109990	+8.65283203	-6.55224609	-0.89208984	+51.85546875	+1.40625000	-60.95214844	+1752	+8.57373047	-5.80078125	-0.54931641	-3.75732422	-9.55810547	+14.30419922	+1432	+6.47753906	-9.43505859	-1.04589844	+30.73974609	+6.26220703	-40.75927734	+1332
+1457970571.88529990	+8.65283203	-6.55224609	-0.89208984	+51.85546875	+1.40625000	-60.93017578	+1752	+8.57373047	-5.80078125	-0.54931641	-3.75732422	-9.55810547	+14.30419922	+1432	+6.47753906	-9.43505859	-1.04589844	+30.73974609	+6.26220703	-40.75927734	+1332
+1457970571.88940000	+8.65283203	-6.55224609	-0.89208984	+51.85546875	+1.40625000	-60.93017578	+1752	+8.57373047	-5.80078125	-0.54931641	-3.75732422	-9.55810547	+14.30419922	+1432	+6.47753906	-9.43505859	-1.04589844	+30.73974609	+6.26220703	-40.75927734	+1332
+1457970571.89360000	+8.65283203	-6.55224609	-0.89208984	+51.85546875	+1.40625000	-60.93017578	+1752	+8.57373047	-5.80078125	-0.54931641	-3.75732422	-9.55810547	+14.32617188	+1432	+6.47753906	-9.43505859	-1.04589844	+30.73974609	+6.26220703	-40.78125000	+1336
+1457970571.89780000	+8.65283203	-6.55224609	-0.89208984	+51.85546875	+1.40625000	-60.93017578	+1752	+8.57373047	-5.80078125	-0.54931641	-3.75732422	-9.55810547	+14.32617188	+1432	+6.47753906	-9.43505859	-1.04589844	+30.73974609	+6.26220703	-40.78125000	+1336
+1457970571.90190010	+8.65283203	-6.55224609	-0.89208984	+51.85546875	+1.40625000	-60.93017578	+1752	+8.57373047	-5.80078125	-0.54931641	-3.75732422	-9.55810547	+14.32617188	+1432	+6.48193359	-9.43505859	-1.04589844	+30.76171875	+6.26220703	-40.78125000	+1336
+1457970571.90610000	+8.65283203	-6.55224609	-0.89208984	+51.85546875	+1.40625000	-60.93017578	+1752	+8.57373047	-5.80078125	-0.54931641	-3.75732422	-9.55810547	+14.32617188	+1432	+6.48193359	-9.43505859	-1.04150391	+30.76171875	+6.26220703	-40.78125000	+1336
+1457970571.91030000	+8.65283203	-6.55224609	-0.89208984	+51.85546875	+1.40625000	-60.93017578	+1752	+8.57373047	-5.80078125	-0.54931641	-3.75732422	-9.55810547	+14.32617188	+1432	+6.48193359	-9.43505859	-1.04150391	+30.76171875	+6.26220703	-40.78125000	+1336
+1457970571.91440010	+8.65283203	-6.55224609	-0.89208984	+51.85546875	+1.40625000	-60.93017578	+1752	+8.57373047	-5.80078125	-0.54931641	-3.75732422	-9.55810547	+14.32617188	+1432	+6.48193359	-9.43505859	-1.04150391	+30.76171875	+6.26220703	-40.78125000	+1336
+1457970571.91860010	+8.65283203	-6.55224609	-0.89208984	+51.85546875	+1.40625000	-60.93017578	+1752	+8.57373047	-5.80078125	-0.54931641	-3.75732422	-9.55810547	+14.32617188	+1432	+6.48193359	-9.43505859	-1.04150391	+30.76171875	+6.26220703	-40.78125000	+1336
+1457970571.92280010	+8.65283203	-6.55224609	-0.89208984	+51.85546875	+1.40625000	-60.93017578	+1752	+8.57373047	-5.80078125	-0.54931641	-3.75732422	-9.55810547	+14.32617188	+1432	+6.48193359	-9.43505859	-1.04150391	+30.76171875	+6.26220703	-40.78125000	+1336
+1457970571.92689990	+8.65283203	-6.55224609	-0.89208984	+51.85546875	+1.40625000	-60.93017578	+1752	+8.57373047	-5.80078125	-0.54931641	-3.75732422	-9.55810547	+14.32617188	+1432	+6.48193359	-9.43505859	-1.04150391	+30.76171875	+6.26220703	-40.78125000	+1336
+1457970571.93109990	+8.65283203	-6.55224609	-0.89208984	+51.85546875	+1.40625000	-60.93017578	+1752	+8.57373047	-5.80078125	-0.54931641	-3.75732422	-9.55810547	+14.32617188	+1432	+6.48193359	-9.43505859	-1.04150391	+30.76171875	+6.26220703	-40.78125000	+1332
+1457970571.93530010	+8.65283203	-6.55224609	-0.89208984	+51.85546875	+1.40625000	-60.93017578	+1752	+8.57373047	-5.80078125	-0.54931641	-3.75732422	-9.55810547	+14.32617188	+1432	+6.48193359	-9.43505859	-1.04150391	+30.76171875	+6.26220703	-40.78125000	+1332
+1457970571.94359990	+8.65283203	-6.55224609	-0.89208984	+51.85546875	+1.40625000	-60.93017578	+1752	+8.57373047	-5.80078125	-0.54931641	-3.75732422	-9.55810547	+14.32617188	+1432	+6.48193359	-9.43505859	-1.04589844	+30.76171875	+6.28417969	-40.75927734	+1336
+1457970571.94770000	+8.65283203	-6.55224609	-0.89208984	+51.85546875	+1.40625000	-60.93017578	+1752	+8.57373047	-5.80078125	-0.54931641	-3.75732422	-9.53613281	+14.32617188	+1432	+6.47753906	-9.43505859	-1.04589844	+30.76171875	+6.28417969	-40.75927734	+1336
+1457970571.95190000	+8.65283203	-6.55224609	-0.89208984	+51.85546875	+1.40625000	-60.93017578	+1748	+8.57373047	-5.80078125	-0.54931641	-3.75732422	-9.53613281	+14.32617188	+1432	+6.47753906	-9.43505859	-1.04589844	+30.76171875	+6.28417969	-40.75927734	+1336
+1457970571.95610000	+8.65283203	-6.55224609	-0.89208984	+51.85546875	+1.40625000	-60.93017578	+1748	+8.57373047	-5.80078125	-0.54931641	-3.75732422	-9.53613281	+14.32617188	+1432	+6.47753906	-9.43505859	-1.04589844	+30.76171875	+6.28417969	-40.75927734	+1336
+1457970571.96020010	+8.65283203	-6.55224609	-0.89208984	+51.85546875	+1.40625000	-60.93017578	+1748	+8.57373047	-5.80078125	-0.54931641	-3.75732422	-9.53613281	+14.32617188	+1432	+6.47753906	-9.43505859	-1.04589844	+30.73974609	+6.28417969	-40.75927734	+1336
+1457970571.96440010	+8.65283203	-6.55224609	-0.89208984	+51.85546875	+1.40625000	-60.93017578	+1748	+8.57373047	-5.80078125	-0.54931641	-3.75732422	-9.53613281	+14.32617188	+1432	+6.47753906	-9.43505859	-1.04589844	+30.73974609	+6.28417969	-40.75927734	+1332
+1457970571.96860000	+8.65283203	-6.55224609	-0.89208984	+51.85546875	+1.40625000	-60.93017578	+1748	+8.57373047	-5.80078125	-0.54931641	-3.75732422	-9.53613281	+14.32617188	+1432	+6.47753906	-9.43505859	-1.04589844	+30.73974609	+6.28417969	-40.75927734	+1332
+1457970571.97270010	+8.65283203	-6.55224609	-0.89648438	+51.85546875	+1.40625000	-60.93017578	+1748	+8.57373047	-5.80078125	-0.54931641	-3.75732422	-9.53613281	+14.32617188	+1432	+6.47753906	-9.43505859	-1.04589844	+30.73974609	+6.28417969	-40.73730469	+1332
+1457970571.97690010	+8.65283203	-6.55224609	-0.89648438	+51.85546875	+1.40625000	-60.93017578	+1748	+8.57373047	-5.80078125	-0.54931641	-3.75732422	-9.53613281	+14.32617188	+1432	+6.47753906	-9.43505859	-1.04589844	+30.73974609	+6.28417969	-40.75927734	+1332
+1457970571.98110010	+8.65283203	-6.55224609	-0.89648438	+51.85546875	+1.40625000	-60.93017578	+1748	+8.57373047	-5.80078125	-0.54931641	-3.75732422	-9.53613281	+14.32617188	+1432	+6.47753906	-9.43505859	-1.04589844	+30.76171875	+6.28417969	-40.75927734	+1332
+1457970571.98519990	+8.65283203	-6.55224609	-0.89648438	+51.85546875	+1.40625000	-60.90820313	+1748	+8.57373047	-5.80078125	-0.54931641	-3.75732422	-9.53613281	+14.32617188	+1432	+6.47753906	-9.43505859	-1.04589844	+30.76171875	+6.28417969	-40.75927734	+1332
+1457970571.98939990	+8.65283203	-6.55224609	-0.89648438	+51.85546875	+1.40625000	-60.90820313	+1748	+8.57373047	-5.80078125	-0.54931641	-3.75732422	-9.53613281	+14.32617188	+1432	+6.47753906	-9.43505859	-1.04589844	+30.76171875	+6.28417969	-40.75927734	+1332
+1457970571.99359990	+8.65283203	-6.55224609	-0.89648438	+51.85546875	+1.40625000	-60.90820313	+1748	+8.57373047	-5.80078125	-0.54931641	-3.75732422	-9.53613281	+14.32617188	+1432	+6.47753906	-9.43505859	-1.04589844	+30.76171875	+6.28417969	-40.75927734	+1332
+1457970571.99770000	+8.65283203	-6.55224609	-0.89648438	+51.85546875	+1.40625000	-60.90820313	+1748	+8.57373047	-5.80078125	-0.54931641	-3.75732422	-9.53613281	+14.34814453	+1432	+6.47753906	-9.43505859	-1.04589844	+30.76171875	+6.28417969	-40.75927734	+1332
+1457970572.00190000	+8.65283203	-6.55224609	-0.89648438	+51.85546875	+1.40625000	-60.90820313	+1748	+8.57373047	-5.80078125	-0.54931641	-3.75732422	-9.51416016	+14.34814453	+1432	+6.47753906	-9.43505859	-1.04150391	+30.76171875	+6.28417969	-40.75927734	+1336
+1457970572.00609990	+8.65283203	-6.55224609	-0.89648438	+51.85546875	+1.40625000	-60.90820313	+1748	+8.57373047	-5.80078125	-0.54931641	-3.75732422	-9.51416016	+14.34814453	+1432	+6.48193359	-9.43505859	-1.04150391	+30.78369141	+6.28417969	-40.75927734	+1336
+1457970572.01020000	+8.65283203	-6.55224609	-0.89648438	+51.85546875	+1.40625000	-60.90820313	+1748	+8.57373047	-5.80078125	-0.54931641	-3.75732422	-9.51416016	+14.34814453	+1432	+6.48193359	-9.43505859	-1.04150391	+30.78369141	+6.28417969	-40.75927734	+1336
+1457970572.01440000	+8.65283203	-6.55224609	-0.89648438	+51.85546875	+1.40625000	-60.90820313	+1748	+8.57373047	-5.80078125	-0.54931641	-3.75732422	-9.51416016	+14.34814453	+1432	+6.48193359	-9.43505859	-1.04150391	+30.78369141	+6.28417969	-40.78125000	+1336
+1457970572.01850010	+8.65283203	-6.55224609	-0.89648438	+51.85546875	+1.40625000	-60.90820313	+1748	+8.57373047	-5.80078125	-0.54931641	-3.75732422	-9.51416016	+14.34814453	+1432	+6.48193359	-9.43066406	-1.04150391	+30.78369141	+6.28417969	-40.78125000	+1336
+1457970572.02270010	+8.65283203	-6.55224609	-0.89648438	+51.85546875	+1.40625000	-60.90820313	+1748	+8.57373047	-5.80078125	-0.54931641	-3.75732422	-9.51416016	+14.34814453	+1432	+6.48193359	-9.43066406	-1.04150391	+30.78369141	+6.30615234	-40.78125000	+1336
+1457970572.02690010	+8.65283203	-6.55224609	-0.89648438	+51.85546875	+1.40625000	-60.90820313	+1748	+8.57373047	-5.80078125	-0.54931641	-3.75732422	-9.51416016	+14.34814453	+1432	+6.48193359	-9.43066406	-1.04150391	+30.78369141	+6.30615234	-40.78125000	+1336
+1457970572.03099990	+8.65283203	-6.55224609	-0.89648438	+51.85546875	+1.40625000	-60.90820313	+1748	+8.57373047	-5.80078125	-0.54931641	-3.75732422	-9.51416016	+14.34814453	+1432	+6.48193359	-9.43066406	-1.04150391	+30.78369141	+6.30615234	-40.78125000	+1336
+1457970572.03520010	+8.65283203	-6.55224609	-0.89648438	+51.85546875	+1.40625000	-60.90820313	+1748	+8.57373047	-5.80078125	-0.54931641	-3.75732422	-9.51416016	+14.37011719	+1432	+6.48193359	-9.43066406	-1.04150391	+30.80566406	+6.30615234	-40.78125000	+1336
+1457970572.03940010	+8.64843750	-6.55224609	-0.89648438	+51.87744141	+1.40625000	-60.90820313	+1748	+8.57373047	-5.80078125	-0.54931641	-3.75732422	-9.49218750	+14.37011719	+1432	+6.48193359	-9.43066406	-1.04150391	+30.80566406	+6.30615234	-40.78125000	+1336
+1457970572.04349990	+8.64843750	-6.55224609	-0.89648438	+51.87744141	+1.40625000	-60.88623047	+1748	+8.57373047	-5.80078125	-0.54931641	-3.75732422	-9.49218750	+14.37011719	+1432	+6.48193359	-9.43066406	-1.04150391	+30.80566406	+6.30615234	-40.78125000	+1336
+1457970572.04769990	+8.64843750	-6.55224609	-0.89648438	+51.87744141	+1.42822266	-60.88623047	+1748	+8.57373047	-5.80078125	-0.54931641	-3.75732422	-9.49218750	+14.37011719	+1432	+6.48193359	-9.43066406	-1.04150391	+30.80566406	+6.30615234	-40.75927734	+1336
+1457970572.05189990	+8.64843750	-6.55224609	-0.89648438	+51.87744141	+1.42822266	-60.88623047	+1748	+8.57373047	-5.80078125	-0.54931641	-3.75732422	-9.49218750	+14.37011719	+1432	+6.48193359	-9.43066406	-1.04150391	+30.78369141	+6.30615234	-40.75927734	+1336
+1457970572.05600000	+8.64843750	-6.55224609	-0.89648438	+51.87744141	+1.42822266	-60.88623047	+1748	+8.56933594	-5.80078125	-0.54931641	-3.75732422	-9.49218750	+14.37011719	+1432	+6.48193359	-9.43066406	-1.04150391	+30.78369141	+6.32812500	-40.75927734	+1336
+1457970572.06020000	+8.64843750	-6.55224609	-0.89648438	+51.87744141	+1.42822266	-60.88623047	+1748	+8.56933594	-5.80078125	-0.54931641	-3.75732422	-9.49218750	+14.37011719	+1432	+6.48193359	-9.43066406	-1.04150391	+30.78369141	+6.32812500	-40.75927734	+1336
+1457970572.06440000	+8.64843750	-6.55224609	-0.89648438	+51.87744141	+1.42822266	-60.88623047	+1748	+8.56933594	-5.80078125	-0.54931641	-3.73535156	-9.47021484	+14.37011719	+1432	+6.47753906	-9.43066406	-1.04150391	+30.78369141	+6.32812500	-40.73730469	+1336
+1457970572.06850000	+8.64843750	-6.55224609	-0.89648438	+51.87744141	+1.45019531	-60.86425781	+1748	+8.56933594	-5.80078125	-0.54931641	-3.73535156	-9.47021484	+14.37011719	+1432	+6.47753906	-9.43066406	-1.04150391	+30.78369141	+6.32812500	-40.73730469	+1340
+1457970572.07270000	+8.64843750	-6.55224609	-0.89648438	+51.87744141	+1.45019531	-60.86425781	+1748	+8.56933594	-5.80078125	-0.54931641	-3.73535156	-9.47021484	+14.37011719	+1432	+6.47753906	-9.43505859	-1.04589844	+30.78369141	+6.35009766	-40.73730469	+1340
+1457970572.07690000	+8.64843750	-6.55224609	-0.89648438	+51.87744141	+1.45019531	-60.86425781	+1748	+8.56933594	-5.80078125	-0.54931641	-3.73535156	-9.47021484	+14.37011719	+1432	+6.47753906	-9.43505859	-1.04589844	+30.78369141	+6.35009766	-40.71533203	+1340
+1457970572.08520010	+8.64404297	-6.55664063	-0.90087891	+51.87744141	+1.47216797	-60.84228516	+1748	+8.56933594	-5.80078125	-0.54931641	-3.73535156	-9.44824219	+14.37011719	+1432	+6.47314453	-9.43505859	-1.04589844	+30.78369141	+6.37207031	-40.71533203	+1340
+1457970572.08940010	+8.64404297	-6.55664063	-0.90087891	+51.87744141	+1.47216797	-60.82031250	+1748	+8.56933594	-5.80078125	-0.55371094	-3.73535156	-9.44824219	+14.37011719	+1432	+6.47314453	-9.43505859	-1.04589844	+30.78369141	+6.39404297	-40.69335938	+1340
+1457970572.09349990	+8.64404297	-6.55664063	-0.90087891	+51.87744141	+1.49414063	-60.82031250	+1748	+8.56933594	-5.80078125	-0.55371094	-3.73535156	-9.42626953	+14.37011719	+1432	+6.47314453	-9.43505859	-1.04589844	+30.78369141	+6.39404297	-40.69335938	+1340
+1457970572.09770010	+8.64404297	-6.55664063	-0.90087891	+51.87744141	+1.49414063	-60.79833984	+1748	+8.56933594	-5.80078125	-0.55371094	-3.73535156	-9.42626953	+14.37011719	+1432	+6.47314453	-9.43505859	-1.04589844	+30.78369141	+6.41601563	-40.69335938	+1340
+1457970572.10180000	+8.64404297	-6.55664063	-0.90527344	+51.89941406	+1.49414063	-60.77636719	+1748	+8.56933594	-5.80078125	-0.55371094	-3.73535156	-9.42626953	+14.39208984	+1432	+6.47314453	-9.43505859	-1.04589844	+30.80566406	+6.41601563	-40.67138672	+1340
+1457970572.10599990	+8.63964844	-6.55664063	-0.90527344	+51.89941406	+1.51611328	-60.77636719	+1748	+8.56933594	-5.80078125	-0.55371094	-3.73535156	-9.40429688	+14.39208984	+1432	+6.47314453	-9.43505859	-1.04589844	+30.80566406	+6.43798828	-40.67138672	+1340
+1457970572.11019990	+8.63964844	-6.55664063	-0.90527344	+51.89941406	+1.51611328	-60.75439453	+1748	+8.56933594	-5.80078125	-0.55371094	-3.73535156	-9.40429688	+14.39208984	+1432	+6.47314453	-9.43505859	-1.04589844	+30.82763672	+6.43798828	-40.67138672	+1340
+1457970572.11430000	+8.63964844	-6.55664063	-0.90527344	+51.89941406	+1.53808594	-60.75439453	+1744	+8.56933594	-5.80078125	-0.55371094	-3.73535156	-9.38232422	+14.39208984	+1432	+6.47314453	-9.43505859	-1.04589844	+30.82763672	+6.45996094	-40.69335938	+1340
+1457970572.11850000	+8.63964844	-6.55664063	-0.90966797	+51.89941406	+1.53808594	-60.73242188	+1744	+8.56494141	-5.80078125	-0.55371094	-3.73535156	-9.38232422	+14.39208984	+1432	+6.47753906	-9.43505859	-1.04150391	+30.84960938	+6.45996094	-40.69335938	+1340
+1457970572.12270000	+8.63964844	-6.55664063	-0.90966797	+51.89941406	+1.53808594	-60.71044922	+1744	+8.56494141	-5.80078125	-0.55371094	-3.73535156	-9.36035156	+14.41406250	+1432	+6.47753906	-9.43066406	-1.04150391	+30.87158203	+6.48193359	-40.69335938	+1340
+1457970572.12680010	+8.63964844	-6.55664063	-0.90966797	+51.92138672	+1.56005859	-60.68847656	+1744	+8.56494141	-5.80078125	-0.55371094	-3.73535156	-9.36035156	+14.41406250	+1432	+6.47753906	-9.43066406	-1.04150391	+30.87158203	+6.48193359	-40.67138672	+1340
+1457970572.13100000	+8.63964844	-6.56103516	-0.90966797	+51.92138672	+1.56005859	-60.68847656	+1744	+8.56494141	-5.80078125	-0.55810547	-3.73535156	-9.33837891	+14.41406250	+1428	+6.47753906	-9.43066406	-1.04150391	+30.89355469	+6.50390625	-40.67138672	+1344
+1457970572.13520000	+8.63964844	-6.56103516	-0.91406250	+51.92138672	+1.56005859	-60.66650391	+1744	+8.56494141	-5.80517578	-0.55810547	-3.73535156	-9.31640625	+14.43603516	+1428	+6.47753906	-9.43066406	-1.03710938	+30.91552734	+6.52587891	-40.67138672	+1344
+1457970572.13930010	+8.63964844	-6.56103516	-0.91406250	+51.92138672	+1.58203125	-60.64453125	+1744	+8.56494141	-5.80517578	-0.55810547	-3.73535156	-9.31640625	+14.43603516	+1428	+6.47753906	-9.43066406	-1.03710938	+30.91552734	+6.52587891	-40.67138672	+1344
+1457970572.14350010	+8.63964844	-6.56103516	-0.91406250	+51.94335938	+1.58203125	-60.64453125	+1744	+8.56494141	-5.80517578	-0.55810547	-3.73535156	-9.29443359	+14.43603516	+1428	+6.47753906	-9.43066406	-1.03710938	+30.91552734	+6.54785156	-40.67138672	+1344
+1457970572.14770010	+8.63525391	-6.56103516	-0.91406250	+51.94335938	+1.60400391	-60.62255859	+1740	+8.56054688	-5.80517578	-0.55810547	-3.73535156	-9.27246094	+14.43603516	+1428	+6.47753906	-9.43066406	-1.03710938	+30.93750000	+6.56982422	-40.64941406	+1344
+1457970572.15179990	+8.63525391	-6.56103516	-0.91406250	+51.94335938	+1.60400391	-60.60058594	+1740	+8.56054688	-5.80517578	-0.55810547	-3.73535156	-9.25048828	+14.43603516	+1428	+6.47753906	-9.43066406	-1.03710938	+30.93750000	+6.56982422	-40.62744141	+1344
+1457970572.15599990	+8.63525391	-6.56103516	-0.91406250	+51.94335938	+1.62597656	-60.60058594	+1740	+8.56054688	-5.80517578	-0.56250000	-3.71337891	-9.22851563	+14.45800781	+1428	+6.47753906	-9.43505859	-1.03710938	+30.93750000	+6.59179688	-40.62744141	+1344
+1457970572.16020010	+8.63525391	-6.56103516	-0.91845703	+51.96533203	+1.64794922	-60.57861328	+1740	+8.56054688	-5.80517578	-0.56250000	-3.71337891	-9.20654297	+14.45800781	+1428	+6.47314453	-9.43505859	-1.04150391	+30.93750000	+6.61376953	-40.58349609	+1344
+1457970572.16430000	+8.63525391	-6.55664063	-0.91845703	+51.96533203	+1.64794922	-60.55664063	+1736	+8.56054688	-5.80517578	-0.56250000	-3.71337891	-9.18457031	+14.45800781	+1424	+6.47314453	-9.43505859	-1.04150391	+30.91552734	+6.63574219	-40.56152344	+1344
+1457970572.16849990	+8.63525391	-6.55664063	-0.91845703	+51.98730469	+1.66992188	-60.53466797	+1736	+8.55615234	-5.80517578	-0.56250000	-3.71337891	-9.16259766	+14.45800781	+1424	+6.46875000	-9.43505859	-1.04589844	+30.91552734	+6.65771484	-40.53955078	+1344
+1457970572.17260000	+8.63085938	-6.55664063	-0.91845703	+51.98730469	+1.69189453	-60.53466797	+1736	+8.55615234	-5.80517578	-0.56250000	-3.69140625	-9.14062500	+14.45800781	+1424	+6.46435547	-9.43505859	-1.04589844	+30.91552734	+6.67968750	-40.49560547	+1344
+1457970572.17680000	+8.63085938	-6.55664063	-0.91845703	+52.00927734	+1.69189453	-60.51269531	+1732	+8.55615234	-5.80517578	-0.56250000	-3.69140625	-9.11865234	+14.45800781	+1424	+6.46435547	-9.43945313	-1.05029297	+30.89355469	+6.70166016	-40.45166016	+1348
+1457970572.18100000	+8.63085938	-6.55664063	-0.91845703	+52.00927734	+1.71386719	-60.49072266	+1732	+8.55615234	-5.80517578	-0.56689453	-3.69140625	-9.09667969	+14.45800781	+1424	+6.45996094	-9.43945313	-1.05029297	+30.89355469	+6.74560547	-40.42968750	+1348
+1457970572.18930010	+8.63085938	-6.55664063	-0.92285156	+52.03125000	+1.73583984	-60.44677734	+1728	+8.55175781	-5.80078125	-0.56689453	-3.66943359	-9.03076172	+14.47998047	+1424	+6.45556641	-9.43945313	-1.05468750	+30.87158203	+6.78955078	-40.34179688	+1348
+1457970572.19350000	+8.62646484	-6.55664063	-0.92285156	+52.05322266	+1.75781250	-60.40283203	+1728	+8.55175781	-5.80078125	-0.56689453	-3.64746094	-8.98681641	+14.47998047	+1424	+6.45117188	-9.43945313	-1.05908203	+30.87158203	+6.81152344	-40.29785156	+1344
+1457970572.19759990	+8.62646484	-6.55664063	-0.92285156	+52.07519531	+1.77978516	-60.38085938	+1724	+8.55175781	-5.80078125	-0.57128906	-3.64746094	-8.96484375	+14.47998047	+1424	+6.45117188	-9.44384766	-1.05908203	+30.89355469	+6.83349609	-40.27587891	+1344
+1457970572.20180010	+8.62646484	-6.55664063	-0.92724609	+52.09716797	+1.77978516	-60.33691406	+1724	+8.55175781	-5.80078125	-0.57128906	-3.62548828	-8.92089844	+14.50195313	+1424	+6.45117188	-9.44384766	-1.05908203	+30.89355469	+6.85546875	-40.23193359	+1344
+1457970572.20600010	+8.62646484	-6.55664063	-0.92724609	+52.11914063	+1.80175781	-60.31494141	+1720	+8.54736328	-5.80078125	-0.57128906	-3.60351563	-8.89892578	+14.50195313	+1424	+6.45117188	-9.43945313	-1.05908203	+30.89355469	+6.87744141	-40.20996094	+1344
+1457970572.21009990	+8.62646484	-6.55664063	-0.92724609	+52.14111328	+1.80175781	-60.27099609	+1720	+8.54736328	-5.80078125	-0.57128906	-3.60351563	-8.85498047	+14.50195313	+1420	+6.45117188	-9.43945313	-1.05908203	+30.91552734	+6.92138672	-40.20996094	+1344
+1457970572.21429990	+8.62646484	-6.55664063	-0.93164063	+52.16308594	+1.82373047	-60.22705078	+1720	+8.54736328	-5.80078125	-0.57568359	-3.58154297	-8.83300781	+14.50195313	+1420	+6.45117188	-9.43945313	-1.05908203	+30.93750000	+6.94335938	-40.18798828	+1340
+1457970572.21849990	+8.62646484	-6.55664063	-0.93164063	+52.16308594	+1.84570313	-60.18310547	+1716	+8.54736328	-5.80078125	-0.57568359	-3.58154297	-8.78906250	+14.50195313	+1420	+6.45117188	-9.43945313	-1.05908203	+30.95947266	+6.96533203	-40.16601563	+1340
+1457970572.22260000	+8.62646484	-6.55664063	-0.93603516	+52.18505859	+1.86767578	-60.13916016	+1716	+8.54736328	-5.80078125	-0.57568359	-3.55957031	-8.74511719	+14.50195313	+1420	+6.45556641	-9.43945313	-1.05468750	+30.98144531	+6.98730469	-40.16601563	+1340
+1457970572.22680000	+8.62646484	-6.55664063	-0.93603516	+52.20703125	+1.88964844	-60.07324219	+1712	+8.54736328	-5.80078125	-0.58007813	-3.53759766	-8.70117188	+14.47998047	+1420	+6.45556641	-9.43945313	-1.05468750	+31.00341797	+7.00927734	-40.14404297	+1344
+1457970572.23099990	+8.62646484	-6.55664063	-0.94042969	+52.22900391	+1.91162109	-60.02929688	+1712	+8.54736328	-5.80078125	-0.58007813	-3.53759766	-8.63525391	+14.47998047	+1416	+6.45996094	-9.43945313	-1.05029297	+31.02539063	+7.05322266	-40.14404297	+1344
+1457970572.23510000	+8.62646484	-6.55664063	-0.94482422	+52.25097656	+1.95556641	-59.96337891	+1712	+8.54736328	-5.80078125	-0.58447266	-3.51562500	-8.59130859	+14.45800781	+1416	+6.46435547	-9.43505859	-1.05029297	+31.04736328	+7.07519531	-40.12207031	+1344
+1457970572.23930000	+8.62646484	-6.55664063	-0.94921875	+52.25097656	+1.99951172	-59.87548828	+1708	+8.54736328	-5.80078125	-0.58447266	-3.51562500	-8.52539063	+14.43603516	+1416	+6.46435547	-9.43505859	-1.04589844	+31.06933594	+7.11914063	-40.12207031	+1344
+1457970572.24350000	+8.62646484	-6.55664063	-0.94921875	+52.27294922	+2.06542969	-59.80957031	+1708	+8.54736328	-5.80078125	-0.58886719	-3.51562500	-8.45947266	+14.39208984	+1416	+6.46875000	-9.43505859	-1.04589844	+31.09130859	+7.16308594	-40.10009766	+1348
+1457970572.24760010	+8.62646484	-6.55664063	-0.95800781	+52.27294922	+2.13134766	-59.72167969	+1708	+8.54736328	-5.80078125	-0.59326172	-3.49365234	-8.39355469	+14.37011719	+1412	+6.47314453	-9.43505859	-1.04150391	+31.09130859	+7.22900391	-40.05615234	+1348
+1457970572.25180010	+8.63085938	-6.55664063	-0.96240234	+52.29492188	+2.21923828	-59.58984375	+1708	+8.55175781	-5.80078125	-0.59765625	-3.49365234	-8.30566406	+14.32617188	+1412	+6.47753906	-9.43066406	-1.04150391	+31.09130859	+7.29492188	-40.01220703	+1348
+1457970572.25589990	+8.63085938	-6.55664063	-0.96679688	+52.29492188	+2.30712891	-59.47998047	+1704	+8.55175781	-5.80078125	-0.60205078	-3.49365234	-8.19580078	+14.30419922	+1412	+6.47753906	-9.43066406	-1.04150391	+31.09130859	+7.38281250	-39.96826172	+1348
+1457970572.26009990	+8.63525391	-6.55664063	-0.97998047	+52.31689453	+2.43896484	-59.30419922	+1704	+8.55175781	-5.80078125	-0.60644531	-3.49365234	-8.06396484	+14.26025391	+1412	+6.48193359	-9.43066406	-1.04589844	+31.09130859	+7.49267578	-39.85839844	+1352
+1457970572.26430010	+8.63525391	-6.55664063	-0.98876953	+52.33886719	+2.57080078	-59.12841797	+1704	+8.55615234	-5.79638672	-0.61083984	-3.47167969	-7.91015625	+14.21630859	+1412	+6.48632813	-9.42626953	-1.05029297	+31.06933594	+7.60253906	-39.74853516	+1352
+1457970572.26840000	+8.63964844	-6.55664063	-0.99755859	+52.36083984	+2.70263672	-58.95263672	+1704	+8.56054688	-5.79638672	-0.61962891	-3.47167969	-7.75634766	+14.17236328	+1412	+6.48632813	-9.42626953	-1.05468750	+31.02539063	+7.73437500	-39.63867188	+1352
+1457970572.27259990	+8.64404297	-6.55224609	-1.01513672	+52.38281250	+2.90039063	-58.64501953	+1704	+8.56494141	-5.79199219	-0.62841797	-3.44970703	-7.49267578	+14.12841797	+1416	+6.49072266	-9.42187500	-1.06347656	+30.98144531	+7.93212891	-39.44091797	+1356
+1457970572.28090000	+8.65722656	-6.54345703	-1.04150391	+52.42675781	+3.25195313	-58.11767578	+1704	+8.57812500	-5.77880859	-0.65478516	-3.42773438	-6.94335938	+14.08447266	+1420	+6.49511719	-9.41308594	-1.08105469	+30.82763672	+8.26171875	-39.04541016	+1360
+1457970572.28510000	+8.66162109	-6.53906250	-1.06347656	+52.44873047	+3.49365234	-57.74414063	+1704	+8.58691406	-5.77001953	-0.67236328	-3.38378906	-6.50390625	+14.10644531	+1424	+6.49951172	-9.40429688	-1.09863281	+30.73974609	+8.48144531	-38.78173828	+1360
+1457970572.28930000	+8.67041016	-6.53027344	-1.08105469	+52.49267578	+3.66943359	-57.43652344	+1704	+8.60009766	-5.75683594	-0.68994141	-3.31787109	-6.10839844	+14.15039063	+1428	+6.50390625	-9.39550781	-1.11181641	+30.65185547	+8.65722656	-38.56201172	+1364
+1457970572.29340000	+8.67919922	-6.52148438	-1.09863281	+52.53662109	+3.82324219	-57.12890625	+1704	+8.60888672	-5.74365234	-0.70312500	-3.25195313	-5.77880859	+14.23828125	+1432	+6.50830078	-9.38671875	-1.12939453	+30.56396484	+8.83300781	-38.34228516	+1368
+1457970572.29760000	+8.69238281	-6.51708984	-1.12060547	+52.51464844	+4.02099609	-56.79931641	+1700	+8.62207031	-5.72607422	-0.72509766	-3.12011719	-5.40527344	+14.37011719	+1440	+6.51708984	-9.36914063	-1.14697266	+30.49804688	+9.05273438	-38.05664063	+1372
+1457970572.30180000	+8.70117188	-6.50830078	-1.14257813	+52.53662109	+4.17480469	-56.53564453	+1700	+8.63525391	-5.70410156	-0.73828125	-2.98828125	-5.09765625	+14.50195313	+1448	+6.52587891	-9.35595703	-1.16015625	+30.41015625	+9.22851563	-37.88085938	+1376
+1457970572.30590010	+8.71435547	-6.49511719	-1.16455078	+52.55859375	+4.32861328	-56.22802734	+1700	+8.64843750	-5.68652344	-0.75585938	-2.83447266	-4.83398438	+14.65576172	+1456	+6.53466797	-9.33837891	-1.17773438	+30.30029297	+9.38232422	-37.68310547	+1380
+1457970572.31010010	+8.73193359	-6.49072266	-1.18652344	+52.47070313	+4.54833984	-55.92041016	+1700	+8.66601563	-5.66455078	-0.76904297	-2.63671875	-4.61425781	+14.78759766	+1460	+6.55664063	-9.32080078	-1.19531250	+30.21240234	+9.58007813	-37.48535156	+1384
+1457970572.31430010	+8.74951172	-6.47314453	-1.20849609	+52.47070313	+4.72412109	-55.67871094	+1700	+8.67919922	-5.64257813	-0.78222656	-2.41699219	-4.41650391	+14.94140625	+1468	+6.57421875	-9.29882813	-1.20849609	+30.10253906	+9.71191406	-37.39746094	+1388
+1457970572.31839990	+8.76708984	-6.45996094	-1.23925781	+52.47070313	+4.89990234	-55.34912109	+1704	+8.69677734	-5.61621094	-0.79980469	-2.17529297	-4.21875000	+15.11718750	+1476	+6.59179688	-9.27685547	-1.23046875	+30.01464844	+9.84375000	-37.22167969	+1396
+1457970572.32259990	+8.78466797	-6.45556641	-1.26562500	+52.31689453	+5.14160156	-55.12939453	+1704	+8.70996094	-5.59423828	-0.81298828	-1.95556641	-4.06494141	+15.22705078	+1480	+6.61376953	-9.25488281	-1.24804688	+29.92675781	+9.99755859	-37.11181641	+1400
+1457970572.32670000	+8.81103516	-6.43798828	-1.29199219	+52.25097656	+5.33935547	-54.93164063	+1708	+8.72753906	-5.56347656	-0.82617188	-1.66992188	-3.97705078	+15.33691406	+1488	+6.64013672	-9.22412109	-1.26123047	+29.81689453	+10.10742188	-37.11181641	+1404
+1457970572.33090000	+8.83740234	-6.42041016	-1.32714844	+52.20703125	+5.53710938	-54.66796875	+1716	+8.74951172	-5.53710938	-0.84814453	-1.34033203	-3.84521484	+15.46875000	+1496	+6.66650391	-9.19775391	-1.28759766	+29.70703125	+10.21728516	-37.00195313	+1412
+1457970572.33509990	+8.85937500	-6.41601563	-1.35791016	+51.96533203	+5.82275391	-54.51416016	+1716	+8.76708984	-5.51513672	-0.86132813	-1.09863281	-3.80126953	+15.51269531	+1500	+6.69287109	-9.17138672	-1.30957031	+29.57519531	+10.34912109	-36.95800781	+1416
+1457970572.33920000	+8.89013672	-6.39404297	-1.38427734	+51.85546875	+6.06445313	-54.40429688	+1724	+8.78466797	-5.48437500	-0.87451172	-0.79101563	-3.77929688	+15.55664063	+1504	+6.72363281	-9.14062500	-1.32275391	+29.42138672	+10.43701172	-37.06787109	+1420
+1457970572.34760000	+8.95166016	-6.36767578	-1.46337891	+51.48193359	+6.63574219	-54.11865234	+1736	+8.82421875	-5.43164063	-0.90966797	-0.17578125	-3.71337891	+15.64453125	+1516	+6.78955078	-9.07910156	-1.37988281	+29.09179688	+10.59082031	-37.06787109	+1432
+1457970572.35170010	+8.99121094	-6.34570313	-1.49414063	+51.30615234	+6.92138672	-54.09667969	+1744	+8.84619141	-5.40527344	-0.92724609	+0.15380859	-3.73535156	+15.62255859	+1524	+6.82910156	-9.04394531	-1.39746094	+28.91601563	+10.65673828	-37.24365234	+1436
+1457970572.35590000	+9.03076172	-6.31933594	-1.54248047	+51.15234375	+7.20703125	-53.96484375	+1756	+8.87255859	-5.37011719	-0.94921875	+0.52734375	-3.73535156	+15.62255859	+1532	+6.86425781	-9.00439453	-1.43701172	+28.74023438	+10.67871094	-37.26562500	+1448
+1457970572.36010000	+9.06591797	-6.31054688	-1.58203125	+50.84472656	+7.55859375	-53.96484375	+1760	+8.91210938	-5.32617188	-0.97998047	+1.07666016	-3.75732422	+15.57861328	+1548	+6.90380859	-8.97363281	-1.47216797	+28.52050781	+10.76660156	-37.37548828	+1456
+1457970572.36420010	+9.10546875	-6.28417969	-1.62158203	+50.62500000	+7.86621094	-54.00878906	+1772	+8.94726563	-5.27783203	-1.01513672	+1.60400391	-3.84521484	+15.49072266	+1560	+6.94335938	-8.93408203	-1.50292969	+28.27880859	+10.78857422	-37.57324219	+1464
+1457970572.36840010	+9.15380859	-6.25781250	-1.66552734	+50.42724609	+8.19580078	-54.00878906	+1784	+8.99121094	-5.23388672	-1.05029297	+2.15332031	-3.88916016	+15.42480469	+1576	+6.98291016	-8.89453125	-1.54248047	+28.08105469	+10.78857422	-37.68310547	+1476
+1457970572.37260010	+9.19335938	-6.23583984	-1.70947266	+50.11962891	+8.54736328	-54.07470703	+1796	+9.08789063	-5.12402344	-1.13818359	+3.44970703	-4.10888672	+15.11718750	+1628	+7.02246094	-8.85937500	-1.58203125	+27.79541016	+10.83251953	-37.85888672	+1488
+1457970572.37669990	+9.24169922	-6.20947266	-1.75341797	+49.87792969	+8.89892578	-54.18457031	+1808	+9.14062500	-5.06250000	-1.18212891	+4.13085938	-4.28466797	+14.89746094	+1652	+7.06640625	-8.81542969	-1.62158203	+27.53173828	+10.83251953	-38.07861328	+1500
+1457970572.38089990	+9.29003906	-6.17431641	-1.80175781	+49.63623047	+9.22851563	-54.25048828	+1828	+9.19335938	-5.00976563	-1.22607422	+4.72412109	-4.37255859	+14.72167969	+1668	+7.11035156	-8.77148438	-1.66992188	+27.29003906	+10.83251953	-38.21044922	+1516
+1457970572.38509990	+9.33398438	-6.15234375	-1.85009766	+49.30664063	+9.58007813	-54.36035156	+1840	+9.23730469	-4.96142578	-1.27001953	+5.20751953	-4.48242188	+14.47998047	+1684	+7.14990234	-8.73193359	-1.71386719	+26.96044922	+10.87646484	-38.38623047	+1532
+1457970572.38920000	+9.38232422	-6.11718750	-1.89843750	+49.06494141	+9.93164063	-54.47021484	+1860	+9.28564453	-4.90869141	-1.31396484	+5.75683594	-4.59228516	+14.28222656	+1704	+7.19824219	-8.68359375	-1.76220703	+26.69677734	+10.87646484	-38.56201172	+1548
+1457970572.39340000	+9.43505859	-6.07763672	-1.94677734	+48.80126953	+10.23925781	-54.62402344	+1880	+9.33837891	-4.85156250	-1.35791016	+6.30615234	-4.70214844	+14.06250000	+1724	+7.24218750	-8.63525391	-1.81054688	+26.43310547	+10.87646484	-38.73779297	+1568
+1457970572.39759990	+9.48339844	-6.04687500	-1.99511719	+48.49365234	+10.59082031	-54.75585938	+1900	+9.38671875	-4.80761719	-1.40185547	+6.67968750	-4.83398438	+13.79882813	+1736	+7.28613281	-8.59130859	-1.85888672	+26.10351563	+10.89843750	-38.93554688	+1584
+1457970572.40170000	+9.53613281	-6.00292969	-2.04785156	+48.22998047	+10.92041016	-54.90966797	+1920	+9.43945313	-4.75048828	-1.45019531	+7.18505859	-4.92187500	+13.55712891	+1760	+7.33447266	-8.53857422	-1.90722656	+25.83984375	+10.92041016	-39.11132813	+1604
+1457970572.40590000	+9.59326172	-5.95898438	-2.09179688	+47.96630859	+11.25000000	-55.10742188	+1940	+9.49658203	-4.68896484	-1.49414063	+7.69042969	-5.05371094	+13.29345703	+1780	+7.38281250	-8.48144531	-1.95556641	+25.57617188	+10.92041016	-39.30908203	+1624
+1457970572.41000010	+9.64599609	-5.91943359	-2.14013672	+47.65869141	+11.55761719	-55.23925781	+1964	+9.54931641	-4.63623047	-1.54248047	+8.04199219	-5.14160156	+13.02978516	+1800	+7.43115234	-8.43310547	-1.99951172	+25.24658203	+10.92041016	-39.52880859	+1644
+1457970572.41420010	+9.70312500	-5.87109375	-2.19726563	+47.43896484	+11.90917969	-55.37109375	+1988	+9.60644531	-4.57470703	-1.59521484	+8.45947266	-5.18554688	+12.81005859	+1820	+7.48388672	-8.37158203	-2.05224609	+25.00488281	+10.96435547	-39.68261719	+1664
+1457970572.41840000	+9.76025391	-5.82275391	-2.24121094	+47.15332031	+12.19482422	-55.59082031	+2008	+9.66357422	-4.50878906	-1.63476563	+8.89892578	-5.33935547	+12.52441406	+1844	+7.53662109	-8.31005859	-2.09619141	+24.76318359	+10.96435547	-39.88037109	+1684
+1457970572.42249990	+9.81298828	-5.77441406	-2.28955078	+46.86767578	+12.48046875	-55.70068359	+2032	+9.72070313	-4.45166016	-1.68750000	+9.18457031	-5.38330078	+12.32666016	+1864	+7.58496094	-8.25292969	-2.14453125	+24.45556641	+10.98632813	-40.10009766	+1704
+1457970572.43090010	+9.93603516	-5.66455078	-2.38623047	+46.38427734	+13.02978516	-56.03027344	+2076	+9.84375000	-4.31542969	-1.77539063	+9.88769531	-5.58105469	+11.86523438	+1904	+7.70361328	-8.11230469	-2.23242188	+24.08203125	+10.96435547	-40.47363281	+1748
+1457970572.43499990	+9.99316406	-5.61181641	-2.43017578	+46.12060547	+13.27148438	-56.16210938	+2096	+9.90087891	-4.25390625	-1.81933594	+10.08544922	-5.66894531	+11.68945313	+1924	+7.76074219	-8.04638672	-2.27197266	+23.79638672	+10.94238281	-40.71533203	+1768
+1457970572.43919990	+10.05908203	-5.55029297	-2.47851563	+45.90087891	+13.53515625	-56.27197266	+2120	+9.96240234	-4.17919922	-1.87207031	+10.37109375	-5.69091797	+11.51367188	+1944	+7.82226563	-7.96728516	-2.31591797	+23.62060547	+10.94238281	-40.89111328	+1788
+1457970572.44339990	+10.12060547	-5.48876953	-2.51806641	+45.65917969	+13.75488281	-56.49169922	+2140	+10.02832031	-4.10449219	-1.90283203	+10.63476563	-5.88867188	+11.27197266	+1964	+7.88818359	-7.89257813	-2.35107422	+23.44482422	+10.89843750	-41.13281250	+1812
+1457970572.44750000	+10.18212891	-5.42724609	-2.56201172	+45.37353516	+13.97460938	-56.57958984	+2156	+10.08984375	-4.03417969	-1.94677734	+10.76660156	-5.95458984	+11.14013672	+1980	+7.94531250	-7.81787109	-2.38623047	+23.18115234	+10.85449219	-41.37451172	+1828
+1457970572.45170000	+10.24804688	-5.36132813	-2.61035156	+45.17578125	+14.21630859	-56.64550781	+2176	+10.15576172	-3.95947266	-1.99511719	+10.96435547	-5.97656250	+11.03027344	+1996	+8.01562500	-7.73437500	-2.42578125	+23.04931641	+10.81054688	-41.55029297	+1852
+1457970572.45590000	+10.31835938	-5.29541016	-2.64550781	+44.91210938	+14.37011719	-56.84326172	+2192	+10.22167969	-3.88037109	-2.02587891	+11.14013672	-6.17431641	+10.85449219	+2012	+8.08154297	-7.65087891	-2.45654297	+22.89550781	+10.70068359	-41.77001953	+1868
+1457970572.46000000	+10.37988281	-5.22509766	-2.68505859	+44.64843750	+14.54589844	-56.90917969	+2204	+10.28759766	-3.81005859	-2.06103516	+11.16210938	-6.26220703	+10.74462891	+2024	+8.14306641	-7.57177734	-2.48730469	+22.63183594	+10.61279297	-41.98974609	+1888
+1457970572.46420000	+10.45019531	-5.15478516	-2.72460938	+44.42871094	+14.72167969	-56.97509766	+2220	+10.35351563	-3.73095703	-2.10498047	+11.27197266	-6.32812500	+10.65673828	+2040	+8.21337891	-7.47949219	-2.52685547	+22.47802734	+10.52490234	-42.14355469	+1908
+1457970572.46840000	+10.52050781	-5.08447266	-2.75097656	+44.16503906	+14.83154297	-57.17285156	+2232	+10.42822266	-3.64746094	-2.12695313	+11.35986328	-6.54785156	+10.48095703	+2048	+8.28369141	-7.38720703	-2.55322266	+22.32421875	+10.37109375	-42.36328125	+1928
+1457970572.47250010	+10.58642578	-5.00976563	-2.78613281	+43.90136719	+14.98535156	-57.23876953	+2244	+10.49414063	-3.57275391	-2.15771484	+11.29394531	-6.67968750	+10.37109375	+2060	+8.34521484	-7.30371094	-2.57958984	+22.03857422	+10.26123047	-42.53906250	+1940
+1457970572.47670010	+10.65673828	-4.93505859	-2.82568359	+43.68164063	+15.13916016	-57.28271484	+2252	+10.56445313	-3.49365234	-2.19287109	+11.29394531	-6.76757813	+10.26123047	+2072	+8.41113281	-7.21142578	-2.61474609	+21.88476563	+10.15136719	-42.64892578	+1960
+1457970572.48079990	+10.73144531	-4.86035156	-2.84765625	+43.39599609	+15.22705078	-57.45849609	+2260	+10.63916016	-3.41015625	-2.21044922	+11.29394531	-6.98730469	+10.08544922	+2080	+8.48144531	-7.11914063	-2.63671875	+21.68701172	+9.97558594	-42.82470703	+1976
+1457970572.48499990	+10.79736328	-4.78125000	-2.87841797	+43.13232422	+15.33691406	-57.48046875	+2268	+10.70947266	-3.33105469	-2.23681641	+11.14013672	-7.14111328	+9.95361328	+2092	+8.53857422	-7.03125000	-2.66308594	+21.37939453	+9.84375000	-42.93457031	+1992
+1457970572.48920010	+10.86767578	-4.70214844	-2.90917969	+42.89062500	+15.44677734	-57.50244141	+2280	+10.78417969	-3.24755859	-2.26318359	+11.00830078	-7.25097656	+9.79980469	+2100	+8.60888672	-6.93457031	-2.69824219	+21.20361328	+9.73388672	-42.95654297	+2008
+1457970572.49330000	+10.94238281	-4.61865234	-2.92675781	+42.60498047	+15.51269531	-57.63427734	+2284	+10.85888672	-3.16406250	-2.27197266	+10.87646484	-7.53662109	+9.60205078	+2108	+8.67480469	-6.83789063	-2.72021484	+21.00585938	+9.53613281	-43.02246094	+2024
+1457970572.49749990	+11.00830078	-4.53515625	-2.94433594	+42.34130859	+15.57861328	-57.67822266	+2292	+10.93359375	-3.08056641	-2.28515625	+10.67871094	-7.73437500	+9.42626953	+2120	+8.73193359	-6.75000000	-2.74658203	+20.63232422	+9.40429688	-43.04443359	+2036
+1457970572.50169990	+11.08300781	-4.45166016	-2.97070313	+42.07763672	+15.64453125	-57.72216797	+2300	+11.00830078	-2.99707031	-2.30273438	+10.45898438	-7.93212891	+9.25048828	+2128	+8.79785156	-6.65332031	-2.78173828	+20.43457031	+9.31640625	-42.97851563	+2052
+1457970572.51000000	+11.22363281	-4.28027344	-2.99267578	+41.52832031	+15.71044922	-57.89794922	+2316	+11.16210938	-2.82128906	-2.31152344	+10.04150391	-8.50341797	+8.87695313	+2156	+8.92089844	-6.46875000	-2.81689453	+19.79736328	+9.03076172	-42.97851563	+2072
+1457970572.51420000	+11.29833984	-4.19677734	-3.01025391	+41.26464844	+15.75439453	-57.94189453	+2324	+11.24121094	-2.74218750	-2.32031250	+9.75585938	-8.74511719	+8.70117188	+2164	+8.99121094	-6.36767578	-2.84765625	+19.57763672	+8.94287109	-42.86865234	+2088
+1457970572.51830010	+11.36865234	-4.11328125	-3.01464844	+40.97900391	+15.77636719	-58.02978516	+2332	+11.32031250	-2.65869141	-2.31152344	+9.44824219	-9.09667969	+8.45947266	+2180	+9.05712891	-6.26660156	-2.86083984	+19.33593750	+8.76708984	-42.84667969	+2100
+1457970572.52250000	+11.43457031	-4.01660156	-3.02343750	+40.73730469	+15.77636719	-58.09570313	+2344	+11.39941406	-2.56640625	-2.31152344	+9.25048828	-9.38232422	+8.34960938	+2196	+9.11425781	-6.17871094	-2.88281250	+18.96240234	+8.65722656	-42.78076172	+2108
+1457970572.52670000	+11.50488281	-3.93310547	-3.03222656	+40.47363281	+15.75439453	-58.13964844	+2352	+11.47851563	-2.48730469	-2.31152344	+8.89892578	-9.66796875	+8.19580078	+2212	+9.18017578	-6.07763672	-2.90917969	+18.74267578	+8.56933594	-42.62695313	+2120
+1457970572.53080010	+11.57958984	-3.84082031	-3.03222656	+40.16601563	+15.71044922	-58.27148438	+2368	+11.55761719	-2.40380859	-2.29833984	+8.56933594	-10.06347656	+8.04199219	+2228	+9.25048828	-5.97656250	-2.92236328	+18.52294922	+8.41552734	-42.58300781	+2132
+1457970572.53500010	+11.64990234	-3.74414063	-3.03222656	+39.96826172	+15.64453125	-58.33740234	+2380	+11.63232422	-2.30273438	-2.28955078	+8.41552734	-10.39306641	+7.99804688	+2248	+9.30761719	-5.87988281	-2.93115234	+18.19335938	+8.28369141	-42.56103516	+2136
+1457970572.53920010	+11.72021484	-3.66064453	-3.03222656	+39.70458984	+15.57861328	-58.42529297	+2392	+11.71142578	-2.22363281	-2.28076172	+8.08593750	-10.70068359	+7.91015625	+2260	+9.37792969	-5.77880859	-2.94873047	+17.97363281	+8.12988281	-42.47314453	+2148
+1457970572.54329990	+11.79492188	-3.57275391	-3.02343750	+39.41894531	+15.46875000	-58.55712891	+2408	+11.79052734	-2.14453125	-2.26318359	+7.77832031	-11.07421875	+7.82226563	+2276	+9.44824219	-5.67773438	-2.95312500	+17.77587891	+7.93212891	-42.47314453	+2156
+1457970572.54749990	+11.86523438	-3.47167969	-3.01464844	+39.24316406	+15.35888672	-58.64501953	+2424	+11.86962891	-2.03906250	-2.25439453	+7.64648438	-11.38183594	+7.82226563	+2296	+9.50976563	-5.58105469	-2.95751953	+17.46826172	+7.73437500	-42.49511719	+2160
+1457970572.55170010	+11.93994141	-3.38378906	-3.01025391	+39.00146484	+15.24902344	-58.71093750	+2436	+11.94433594	-1.96435547	-2.24121094	+7.33886719	-11.71142578	+7.80029297	+2308	+9.58447266	-5.47558594	-2.96630859	+17.31445313	+7.51464844	-42.45117188	+2168
+1457970572.55580000	+12.01025391	-3.29589844	-2.99707031	+38.73779297	+15.09521484	-58.84277344	+2452	+12.01904297	-1.88525391	-2.22363281	+7.03125000	-12.04101563	+7.77832031	+2320	+9.65917969	-5.37011719	-2.96630859	+17.16064453	+7.25097656	-42.47314453	+2176
+1457970572.55999990	+12.08056641	-3.19482422	-2.98388672	+38.58398438	+14.94140625	-58.90869141	+2468	+12.09375000	-1.77978516	-2.20605469	+6.94335938	-12.37060547	+7.82226563	+2336	+9.72070313	-5.26904297	-2.96191406	+16.91894531	+7.00927734	-42.51708984	+2180
+1457970572.56410000	+12.15087891	-3.10693359	-2.97070313	+38.36425781	+14.76562500	-58.99658203	+2480	+12.16845703	-1.70068359	-2.19287109	+6.67968750	-12.65625000	+7.86621094	+2348	+9.79101563	-5.16357422	-2.96630859	+16.76513672	+6.74560547	-42.49511719	+2188
+1457970572.56830000	+12.22558594	-3.01904297	-2.95312500	+38.12255859	+14.56787109	-59.12841797	+2492	+12.23876953	-1.62158203	-2.17089844	+6.41601563	-12.98583984	+7.86621094	+2356	+9.86572266	-5.05810547	-2.95312500	+16.63330078	+6.39404297	-42.56103516	+2196
+1457970572.57250000	+12.29589844	-2.91796875	-2.93115234	+37.99072266	+14.37011719	-59.19433594	+2504	+12.30908203	-1.52050781	-2.15332031	+6.35009766	-13.27148438	+7.97607422	+2368	+9.93164063	-4.95703125	-2.94433594	+16.45751953	+6.08642578	-42.56103516	+2204
+1457970572.57660010	+12.37060547	-2.83007813	-2.91357422	+37.77099609	+14.17236328	-59.26025391	+2512	+12.38378906	-1.44140625	-2.13574219	+6.13037109	-13.53515625	+8.02001953	+2376	+10.00195313	-4.85595703	-2.93994141	+16.30371094	+5.80078125	-42.53906250	+2208
+1457970572.58500000	+12.50683594	-2.64550781	-2.86962891	+37.41943359	+13.79882813	-59.39208984	+2528	+12.52001953	-1.26123047	-2.08740234	+5.86669922	-14.08447266	+8.12988281	+2392	+10.13378906	-4.65380859	-2.91357422	+16.01806641	+5.14160156	-42.53906250	+2220
+1457970572.58909990	+12.57275391	-2.56640625	-2.85205078	+37.19970703	+13.62304688	-59.41406250	+2532	+12.59033203	-1.18652344	-2.06982422	+5.66894531	-14.32617188	+8.19580078	+2396	+10.19970703	-4.55273438	-2.90917969	+15.88623047	+4.87792969	-42.47314453	+2220
+1457970572.59330010	+12.63867188	-2.47851563	-2.82568359	+37.00195313	+13.44726563	-59.47998047	+2536	+12.65185547	-1.10742188	-2.03906250	+5.44921875	-14.58984375	+8.23974609	+2400	+10.27001953	-4.45166016	-2.88720703	+15.75439453	+4.54833984	-42.45117188	+2228
+1457970572.59750010	+12.70458984	-2.38183594	-2.80371094	+36.89208984	+13.24951172	-59.45800781	+2540	+12.71777344	-1.01074219	-2.01269531	+5.40527344	-14.83154297	+8.32763672	+2408	+10.32714844	-4.35058594	-2.87841797	+15.60058594	+4.28466797	-42.36328125	+2228
+1457970572.60159990	+12.76611328	-2.30273438	-2.77734375	+36.67236328	+13.09570313	-59.47998047	+2544	+12.78369141	-0.93603516	-1.98632813	+5.25146484	-15.05126953	+8.39355469	+2412	+10.38867188	-4.25830078	-2.86962891	+15.44677734	+4.06494141	-42.25341797	+2228
+1457970572.60579990	+12.82763672	-2.22363281	-2.75097656	+36.43066406	+12.94189453	-59.50195313	+2548	+12.84521484	-0.85693359	-1.95556641	+5.07568359	-15.31494141	+8.41552734	+2420	+10.45458984	-4.16162109	-2.85205078	+15.29296875	+3.77929688	-42.18750000	+2232
+1457970572.60999990	+12.88916016	-2.13134766	-2.72460938	+36.32080078	+12.78808594	-59.47998047	+2552	+12.91113281	-0.76904297	-1.92480469	+5.00976563	-15.55664063	+8.50341797	+2428	+10.51171875	-4.06933594	-2.83886719	+15.11718750	+3.58154297	-42.07763672	+2228
+1457970572.61410000	+12.95068359	-2.05664063	-2.69824219	+36.07910156	+12.67822266	-59.47998047	+2556	+12.97705078	-0.69873047	-1.88964844	+4.83398438	-15.77636719	+8.52539063	+2432	+10.56884766	-3.98583984	-2.83007813	+14.89746094	+3.40576172	-41.94580078	+2228
+1457970572.61830000	+13.00781250	-1.97753906	-2.67187500	+35.85937500	+12.56835938	-59.50195313	+2560	+13.03417969	-0.62402344	-1.85449219	+4.65820313	-16.01806641	+8.54736328	+2440	+10.63037109	-3.89794922	-2.81689453	+14.72167969	+3.22998047	-41.83593750	+2224
+1457970572.62249990	+13.06054688	-1.89404297	-2.64550781	+35.70556641	+12.45849609	-59.47998047	+2568	+13.09570313	-0.53613281	-1.81933594	+4.61425781	-16.28173828	+8.61328125	+2452	+10.67871094	-3.81005859	-2.80371094	+14.52392578	+3.07617188	-41.72607422	+2224
+1457970572.62660000	+13.11767578	-1.82373047	-2.61914063	+35.46386719	+12.34863281	-59.45800781	+2572	+13.15722656	-0.46582031	-1.77978516	+4.43847656	-16.52343750	+8.65722656	+2460	+10.73583984	-3.72656250	-2.79492188	+14.30419922	+2.94433594	-41.57226563	+2220
+1457970572.63080000	+13.17041016	-1.75341797	-2.59277344	+35.20019531	+12.26074219	-59.45800781	+2580	+13.21435547	-0.39550781	-1.74023438	+4.26269531	-16.74316406	+8.70117188	+2472	+10.79296875	-3.64306641	-2.78173828	+14.10644531	+2.79052734	-41.48437500	+2216
+1457970572.63490010	+13.22314453	-1.66992188	-2.56201172	+35.04638672	+12.15087891	-59.47998047	+2592	+13.27148438	-0.31640625	-1.70068359	+4.17480469	-17.05078125	+8.74511719	+2488	+10.84130859	-3.55957031	-2.76855469	+13.93066406	+2.63671875	-41.35253906	+2216
+1457970572.63910010	+13.27587891	-1.60400391	-2.53125000	+34.76074219	+12.04101563	-59.50195313	+2604	+13.33300781	-0.25048828	-1.65234375	+3.97705078	-17.35839844	+8.78906250	+2500	+10.89404297	-3.48486328	-2.75537109	+13.66699219	+2.50488281	-41.24267578	+2212
+1457970572.64330010	+13.32861328	-1.53808594	-2.50048828	+34.47509766	+11.97509766	-59.52392578	+2616	+13.39013672	-0.18457031	-1.61279297	+3.77929688	-17.60009766	+8.81103516	+2516	+10.95117188	-3.40576172	-2.73779297	+13.42529297	+2.35107422	-41.17675781	+2212
+1457970572.64739990	+13.37695313	-1.46337891	-2.46972656	+34.27734375	+11.86523438	-59.54589844	+2632	+13.44726563	-0.10986328	-1.57324219	+3.66943359	-17.88574219	+8.87695313	+2532	+10.99951172	-3.32666016	-2.72460938	+13.22753906	+2.19726563	-41.06689453	+2212
+1457970572.65159990	+13.42968750	-1.40625000	-2.43896484	+33.96972656	+11.75537109	-59.56787109	+2644	+13.50439453	-0.05273438	-1.52929688	+3.44970703	-18.17138672	+8.92089844	+2548	+11.05224609	-3.25634766	-2.70703125	+12.98583984	+2.02148438	-40.95703125	+2208
+1457970572.65580010	+13.47802734	-1.34472656	-2.40820313	+33.68408203	+11.68945313	-59.58984375	+2660	+13.55273438	+0.00878906	-1.48974609	+3.20800781	-18.39111328	+8.98681641	+2564	+11.10058594	-3.18164063	-2.69384766	+12.76611328	+1.88964844	-40.82519531	+2204
+1457970572.65990000	+13.52636719	-1.27441406	-2.37744141	+33.48632813	+11.55761719	-59.61181641	+2676	+13.60986328	+0.07470703	-1.44580078	+3.07617188	-18.65478516	+9.07470703	+2584	+11.14892578	-3.09814453	-2.67626953	+12.61230469	+1.69189453	-40.71533203	+2204
+1457970572.66829990	+13.62304688	-1.16455078	-2.31152344	+32.87109375	+11.33789063	-59.65576172	+2704	+13.70654297	+0.18457031	-1.37109375	+2.54882813	-19.13818359	+9.27246094	+2616	+11.24560547	-2.95751953	-2.63671875	+12.19482422	+1.29638672	-40.47363281	+2204
+1457970572.67240000	+13.67578125	-1.09423828	-2.27636719	+32.67333984	+11.20605469	-59.67773438	+2724	+13.76367188	+0.25048828	-1.33593750	+2.37304688	-19.35791016	+9.40429688	+2632	+11.29394531	-2.87841797	-2.61474609	+12.08496094	+1.05468750	-40.31982422	+2204
+1457970572.67660000	+13.72412109	-1.04589844	-2.24121094	+32.36572266	+11.05224609	-59.69970703	+2736	+13.81201172	+0.29443359	-1.30078125	+2.08740234	-19.55566406	+9.51416016	+2644	+11.33789063	-2.81250000	-2.59716797	+11.86523438	+0.83496094	-40.16601563	+2200
+1457970572.68080000	+13.76806641	-0.99316406	-2.21484375	+32.03613281	+10.98632813	-59.72167969	+2744	+13.85595703	+0.34277344	-1.27001953	+1.77978516	-19.70947266	+9.64599609	+2652	+11.38623047	-2.74658203	-2.57519531	+11.66748047	+0.63720703	-40.03417969	+2200
+1457970572.68490000	+13.81640625	-0.93164063	-2.18408203	+31.86035156	+10.87646484	-59.72167969	+2756	+13.90429688	+0.39550781	-1.24365234	+1.56005859	-19.86328125	+9.79980469	+2664	+11.43017578	-2.66748047	-2.55322266	+11.60156250	+0.41748047	-39.85839844	+2200
+1457970572.68910000	+13.86474609	-0.88769531	-2.15332031	+31.57470703	+10.76660156	-59.72167969	+2764	+13.94824219	+0.43945313	-1.21289063	+1.25244141	-19.99511719	+9.97558594	+2676	+11.46972656	-2.60595703	-2.53564453	+11.44775391	+0.19775391	-39.68261719	+2196
+1457970572.69330000	+13.90429688	-0.83935547	-2.13134766	+31.26708984	+10.72265625	-59.67773438	+2772	+13.98779297	+0.47900391	-1.19091797	+0.94482422	-20.08300781	+10.12939453	+2684	+11.50927734	-2.54003906	-2.51367188	+11.29394531	+0.02197266	-39.52880859	+2196
+1457970572.69740010	+13.94824219	-0.78222656	-2.10058594	+31.09130859	+10.61279297	-59.65576172	+2780	+14.03173828	+0.53173828	-1.16894531	+0.74707031	-20.21484375	+10.30517578	+2696	+11.54882813	-2.46533203	-2.49609375	+11.22802734	-0.17578125	-39.35302734	+2196
+1457970572.70160010	+13.98779297	-0.73828125	-2.07421875	+30.80566406	+10.50292969	-59.65576172	+2784	+14.07128906	+0.57128906	-1.13818359	+0.43945313	-20.34667969	+10.45898438	+2704	+11.58837891	-2.40820313	-2.47412109	+11.05224609	-0.37353516	-39.19921875	+2192
+1457970572.70580010	+14.02734375	-0.69873047	-2.04785156	+30.52001953	+10.45898438	-59.63378906	+2784	+14.11083984	+0.60644531	-1.11621094	+0.13183594	-20.43457031	+10.63476563	+2716	+11.62353516	-2.34667969	-2.45654297	+10.89843750	-0.54931641	-39.06738281	+2188
+1457970572.70989990	+14.06689453	-0.64599609	-2.02148438	+30.34423828	+10.34912109	-59.61181641	+2788	+14.15039063	+0.65039063	-1.09423828	-0.08789063	-20.56640625	+10.81054688	+2728	+11.65869141	-2.28076172	-2.43457031	+10.81054688	-0.74707031	-38.91357422	+2184
+1457970572.71409990	+14.10644531	-0.61083984	-1.99511719	+30.05859375	+10.28320313	-59.61181641	+2788	+14.18994141	+0.68554688	-1.06787109	-0.37353516	-20.67626953	+10.96435547	+2736	+11.69384766	-2.23242188	-2.41699219	+10.65673828	-0.92285156	-38.78173828	+2180
+1457970572.71820000	+14.13720703	-0.57568359	-1.97753906	+29.79492188	+10.26123047	-59.58984375	+2788	+14.22070313	+0.71630859	-1.04589844	-0.65917969	-20.78613281	+11.09619141	+2744	+11.72460938	-2.17968750	-2.40380859	+10.50292969	-1.03271484	-38.67187500	+2176
+1457970572.72240000	+14.16796875	-0.52734375	-1.95117188	+29.59716797	+10.19531250	-59.56787109	+2792	+14.25585938	+0.76025391	-1.01513672	-0.85693359	-20.96191406	+11.25000000	+2760	+11.75537109	-2.11816406	-2.39062500	+10.41503906	-1.18652344	-38.56201172	+2176
+1457970572.72659990	+14.19873047	-0.49658203	-1.92919922	+29.33349609	+10.12939453	-59.56787109	+2796	+14.28662109	+0.79101563	-0.98437500	-1.09863281	-21.13769531	+11.40380859	+2772	+11.78613281	-2.07421875	-2.37304688	+10.23925781	-1.34033203	-38.47412109	+2168
+1457970572.73070000	+14.22509766	-0.46142578	-1.91162109	+29.04785156	+10.12939453	-59.52392578	+2796	+14.31298828	+0.82617188	-0.95361328	-1.36230469	-21.31347656	+11.53564453	+2784	+11.81689453	-2.03027344	-2.36425781	+10.06347656	-1.45019531	-38.38623047	+2164
+1457970572.73490000	+14.25146484	-0.42187500	-1.88525391	+28.87207031	+10.01953125	-59.54589844	+2804	+14.34375000	+0.86572266	-0.91406250	-1.56005859	-21.55517578	+11.71142578	+2804	+11.84326172	-1.97753906	-2.35107422	+9.95361328	-1.62597656	-38.32031250	+2160
+1457970572.74320010	+14.29980469	-0.36474609	-1.83691406	+28.32275391	+9.84375000	-59.61181641	+2812	+14.39648438	+0.92285156	-0.83935547	-2.04345703	-22.08251953	+11.95312500	+2832	+11.89599609	-1.90283203	-2.32470703	+9.53613281	-1.88964844	-38.23242188	+2148
+1457970572.74740000	+14.32617188	-0.32958984	-1.81054688	+28.10302734	+9.73388672	-59.63378906	+2820	+14.42285156	+0.95800781	-0.79541016	-2.24121094	-22.34619141	+12.08496094	+2852	+11.92236328	-1.86328125	-2.31591797	+9.40429688	-2.06542969	-38.18847656	+2144
+1457970572.75160000	+14.34814453	-0.30761719	-1.78417969	+27.83935547	+9.62402344	-59.69970703	+2828	+14.44921875	+0.98437500	-0.75585938	-2.48291016	-22.63183594	+12.19482422	+2864	+11.94873047	-1.82812500	-2.30273438	+9.20654297	-2.21923828	-38.16650391	+2136
+1457970572.75570010	+14.36572266	-0.28564453	-1.76660156	+27.57568359	+9.58007813	-59.69970703	+2836	+14.46679688	+1.01074219	-0.72070313	-2.72460938	-22.87353516	+12.32666016	+2880	+11.97070313	-1.79296875	-2.29833984	+9.00878906	-2.35107422	-38.12255859	+2132
+1457970572.75990010	+14.38330078	-0.25488281	-1.74023438	+27.35595703	+9.44824219	-59.74365234	+2848	+14.48876953	+1.04150391	-0.68115234	-2.92236328	-23.15917969	+12.45849609	+2900	+11.99267578	-1.75781250	-2.28955078	+8.87695313	-2.50488281	-38.07861328	+2124
+1457970572.76410010	+14.40087891	-0.23291016	-1.71826172	+27.11425781	+9.31640625	-59.78759766	+2860	+14.51074219	+1.06347656	-0.63720703	-3.18603516	-23.42285156	+12.59033203	+2916	+12.01464844	-1.72705078	-2.27636719	+8.67919922	-2.68066406	-38.05664063	+2120
+1457970572.76819990	+14.41845703	-0.21093750	-1.69628906	+26.85058594	+9.20654297	-59.80957031	+2876	+14.52832031	+1.08105469	-0.60205078	-3.47167969	-23.68652344	+12.74414063	+2936	+12.03662109	-1.69628906	-2.27197266	+8.45947266	-2.83447266	-38.03466797	+2112
+1457970572.77239990	+14.44042969	-0.18017578	-1.66992188	+26.65283203	+9.05273438	-59.85351563	+2888	+14.55029297	+1.10742188	-0.56689453	-3.71337891	-23.90625000	+12.89794922	+2952	+12.05859375	-1.66113281	-2.25878906	+8.32763672	-3.01025391	-37.99072266	+2108
+1457970572.77659990	+14.46240234	-0.16259766	-1.63916016	+26.38916016	+8.87695313	-59.91943359	+2904	+14.57226563	+1.12060547	-0.53173828	-4.02099609	-24.14794922	+13.02978516	+2968	+12.07617188	-1.63476563	-2.25000000	+8.12988281	-3.20800781	-37.96875000	+2100
+1457970572.78490000	+14.49755859	-0.12744141	-1.59960938	+25.88378906	+8.63525391	-59.98535156	+2928	+14.60742188	+1.15576172	-0.48779297	-4.54833984	-24.43359375	+13.31542969	+2996	+12.11572266	-1.57324219	-2.23242188	+7.77832031	-3.55957031	-37.90283203	+2088
+1457970572.78909990	+14.51513672	-0.11425781	-1.57763672	+25.62011719	+8.50341797	-59.98535156	+2940	+14.62500000	+1.16455078	-0.47021484	-4.85595703	-24.52148438	+13.46923828	+3008	+12.13330078	-1.54687500	-2.21923828	+7.60253906	-3.75732422	-37.85888672	+2084
+1457970572.79320000	+14.53271484	-0.10107422	-1.56445313	+25.35644531	+8.41552734	-59.96337891	+2952	+14.64257813	+1.16894531	-0.45703125	-5.18554688	-24.58740234	+13.64501953	+3020	+12.14648438	-1.51611328	-2.21044922	+7.42675781	-3.91113281	-37.79296875	+2076
+1457970572.79740000	+14.55468750	-0.08349609	-1.54687500	+25.13671875	+8.26171875	-59.96337891	+2960	+14.66015625	+1.17773438	-0.44384766	-5.51513672	-24.65332031	+13.82080078	+3032	+12.15966797	-1.48535156	-2.20166016	+7.29492188	-4.10888672	-37.74902344	+2072
+1457970572.80150010	+14.56787109	-0.07031250	-1.52929688	+24.87304688	+8.12988281	-59.96337891	+2968	+14.67773438	+1.17773438	-0.43066406	-5.86669922	-24.71923828	+13.99658203	+3044	+12.17724609	-1.45898438	-2.19287109	+7.11914063	-4.30664063	-37.68310547	+2068
+1457970572.80570010	+14.58544922	-0.06152344	-1.51171875	+24.60937500	+7.99804688	-59.98535156	+2976	+14.69531250	+1.17773438	-0.42626953	-6.24023438	-24.74121094	+14.17236328	+3056	+12.19042969	-1.43701172	-2.17968750	+6.92138672	-4.50439453	-37.61718750	+2064
+1457970572.80990000	+14.60742188	-0.04833984	-1.49414063	+24.36767578	+7.84423828	-59.98535156	+2980	+14.71728516	+1.18212891	-0.42187500	-6.59179688	-24.76318359	+14.37011719	+3064	+12.20361328	-1.40625000	-2.16650391	+6.78955078	-4.72412109	-37.55126953	+2060
+1457970572.81399990	+14.62939453	-0.04394531	-1.47216797	+24.08203125	+7.71240234	-59.98535156	+2984	+14.73486328	+1.18212891	-0.41308594	-6.96533203	-24.78515625	+14.56787109	+3072	+12.21679688	-1.38427734	-2.15771484	+6.61376953	-4.92187500	-37.46337891	+2056
+1457970572.82240010	+14.65576172	-0.03076172	-1.44580078	+23.55468750	+7.49267578	-59.96337891	+2988	+14.76562500	+1.18212891	-0.40429688	-7.73437500	-24.80712891	+14.96337891	+3092	+12.23876953	-1.34033203	-2.14013672	+6.28417969	-5.25146484	-37.30957031	+2048
+1457970572.82649990	+14.66894531	-0.02636719	-1.43261719	+23.29101563	+7.36083984	-59.94140625	+2988	+14.77880859	+1.17773438	-0.39990234	-8.15185547	-24.82910156	+15.20507813	+3100	+12.24755859	-1.32275391	-2.13134766	+6.13037109	-5.42724609	-37.22167969	+2040
+1457970572.83069990	+14.68212891	-0.02197266	-1.42382813	+23.02734375	+7.25097656	-59.94140625	+2992	+14.79199219	+1.17333984	-0.39111328	-8.59130859	-24.87304688	+15.44677734	+3112	+12.25634766	-1.30078125	-2.12255859	+5.93261719	-5.58105469	-37.13378906	+2036
+1457970572.83489990	+14.69091797	-0.01318359	-1.40185547	+22.80761719	+7.05322266	-59.94140625	+3000	+14.80517578	+1.16455078	-0.37353516	-9.09667969	-24.98291016	+15.73242188	+3124	+12.26074219	-1.28320313	-2.11376953	+5.77880859	-5.75683594	-37.02392578	+2032
+1457970572.83900000	+14.70410156	-0.01318359	-1.37988281	+22.52197266	+6.85546875	-59.98535156	+3004	+14.81835938	+1.16015625	-0.35595703	-9.58007813	-25.11474609	+16.01806641	+3136	+12.26953125	-1.27001953	-2.10498047	+5.58105469	-5.91064453	-36.95800781	+2028
+1457970572.84320000	+14.71289063	-0.01757813	-1.36230469	+22.23632813	+6.67968750	-60.00732422	+3008	+14.82714844	+1.16015625	-0.33398438	-10.06347656	-25.24658203	+16.32568359	+3148	+12.27832031	-1.25683594	-2.10058594	+5.36132813	-6.04248047	-36.89208984	+2024
+1457970572.84740000	+14.72167969	-0.01318359	-1.34472656	+21.97265625	+6.50390625	-60.02929688	+3012	+14.84033203	+1.15136719	-0.31201172	-10.63476563	-25.40039063	+16.63330078	+3160	+12.28271484	-1.24365234	-2.09179688	+5.18554688	-6.17431641	-36.80419922	+2020
+1457970572.85150000	+14.72607422	-0.01318359	-1.32714844	+21.70898438	+6.32812500	-60.05126953	+3016	+14.84912109	+1.15136719	-0.29003906	-11.16210938	-25.55419922	+16.96289063	+3172	+12.29150391	-1.23046875	-2.08740234	+4.98779297	-6.30615234	-36.71630859	+2012
+1457970572.85570000	+14.72607422	-0.01757813	-1.31396484	+21.44531250	+6.19628906	-60.05126953	+3020	+14.85351563	+1.14697266	-0.26367188	-11.68945313	-25.72998047	+17.33642578	+3184	+12.29589844	-1.22167969	-2.08300781	+4.79003906	-6.39404297	-36.65039063	+2008
+1457970572.85990000	+14.73046875	-0.01318359	-1.29199219	+21.18164063	+5.99853516	-60.07324219	+3024	+14.85791016	+1.13818359	-0.23291016	-12.34863281	-25.94970703	+17.70996094	+3196	+12.30029297	-1.20849609	-2.08300781	+4.61425781	-6.50390625	-36.58447266	+2004
+1457970572.86400010	+14.73046875	-0.01757813	-1.27441406	+20.91796875	+5.80078125	-60.09521484	+3028	+14.86230469	+1.13378906	-0.19775391	-12.98583984	-26.14746094	+18.12744141	+3212	+12.30468750	-1.20410156	-2.07861328	+4.41650391	-6.59179688	-36.51855469	+1996
+1457970572.86820010	+14.72607422	-0.01757813	-1.25244141	+20.65429688	+5.58105469	-60.13916016	+3036	+14.86669922	+1.12500000	-0.16699219	-13.62304688	-26.32324219	+18.56689453	+3224	+12.30908203	-1.19531250	-2.07421875	+4.19677734	-6.70166016	-36.45263672	+1988
+1457970572.87229990	+14.72607422	-0.01757813	-1.23046875	+20.43457031	+5.38330078	-60.13916016	+3044	+14.87109375	+1.12060547	-0.13623047	-14.30419922	-26.52099609	+19.00634766	+3240	+12.30908203	-1.18652344	-2.06982422	+4.02099609	-6.78955078	-36.38671875	+1984
+1457970572.87649990	+14.72607422	-0.02197266	-1.20849609	+20.17089844	+5.18554688	-60.18310547	+3052	+14.87548828	+1.11181641	-0.10546875	-14.98535156	-26.69677734	+19.44580078	+3252	+12.31347656	-1.18212891	-2.06542969	+3.82324219	-6.89941406	-36.34277344	+1976
+1457970572.88070010	+14.72607422	-0.02636719	-1.19091797	+19.90722656	+4.98779297	-60.20507813	+3064	+14.87548828	+1.10302734	-0.07470703	-15.66650391	-26.85058594	+19.90722656	+3264	+12.31787109	-1.17773438	-2.06103516	+3.62548828	-6.98730469	-36.29882813	+1968
+1457970572.88480000	+14.72607422	-0.02636719	-1.17333984	+19.70947266	+4.85595703	-60.20507813	+3076	+14.87548828	+1.09863281	-0.04833984	-16.34765625	-26.96044922	+20.34667969	+3276	+12.31787109	-1.16894531	-2.06103516	+3.49365234	-7.05322266	-36.23291016	+1964
+1457970572.89319990	+14.71728516	-0.03076172	-1.14697266	+19.27001953	+4.59228516	-60.18310547	+3100	+14.87548828	+1.07666016	-0.00878906	-17.73193359	-27.07031250	+21.26953125	+3296	+12.31787109	-1.15576172	-2.05224609	+3.18603516	-7.22900391	-36.10107422	+1948
+1457970572.89730000	+14.71728516	-0.02636719	-1.13378906	+19.11621094	+4.46044922	-60.16113281	+3112	+14.87109375	+1.06787109	+0.00878906	-18.43505859	-27.11425781	+21.73095703	+3308	+12.31787109	-1.14257813	-2.04785156	+3.07617188	-7.31689453	-36.03515625	+1944
+1457970572.90150000	+14.71289063	-0.03076172	-1.12060547	+18.94042969	+4.32861328	-60.13916016	+3124	+14.87109375	+1.05029297	+0.02197266	-19.16015625	-27.11425781	+22.19238281	+3316	+12.31787109	-1.13818359	-2.04345703	+2.94433594	-7.40478516	-35.96923828	+1940
+1457970572.90570000	+14.71289063	-0.03076172	-1.09863281	+18.76464844	+4.15283203	-60.11718750	+3132	+14.87109375	+1.03710938	+0.03515625	-19.86328125	-27.11425781	+22.65380859	+3328	+12.31347656	-1.13378906	-2.03466797	+2.81250000	-7.51464844	-35.90332031	+1932
+1457970572.90980010	+14.71728516	-0.03076172	-1.08984375	+18.63281250	+4.10888672	-60.05126953	+3144	+14.87109375	+1.02832031	+0.04394531	-20.52246094	-27.00439453	+23.07128906	+3336	+12.31347656	-1.12060547	-2.02587891	+2.74658203	-7.62451172	-35.81542969	+1928
+1457970572.91400000	+14.72167969	-0.03515625	-1.08105469	+18.47900391	+4.06494141	-59.98535156	+3148	+14.87109375	+1.01074219	+0.04394531	-21.20361328	-26.91650391	+23.46679688	+3340	+12.31347656	-1.11621094	-2.01708984	+2.65869141	-7.71240234	-35.72753906	+1924
+1457970572.91820000	+14.71728516	-0.03955078	-1.06787109	+18.32519531	+4.02099609	-59.94140625	+3156	+14.86669922	+0.98876953	+0.04833984	-21.86279297	-26.78466797	+23.86230469	+3348	+12.30908203	-1.10742188	-2.00830078	+2.57080078	-7.80029297	-35.66162109	+1920
+1457970572.92230010	+14.71728516	-0.03515625	-1.06347656	+18.21533203	+4.02099609	-59.85351563	+3160	+14.86669922	+0.97119141	+0.04394531	-22.52197266	-26.63085938	+24.23583984	+3356	+12.30908203	-1.09423828	-2.00390625	+2.52685547	-7.88818359	-35.57373047	+1916
+1457970572.92650010	+14.71728516	-0.03515625	-1.05908203	+18.12744141	+4.04296875	-59.76562500	+3160	+14.86230469	+0.95361328	+0.04394531	-23.15917969	-26.45507813	+24.60937500	+3360	+12.30468750	-1.08544922	-1.99511719	+2.48291016	-7.95410156	-35.48583984	+1912
+1457970572.93070010	+14.71728516	-0.03515625	-1.05029297	+18.01757813	+4.02099609	-59.67773438	+3160	+14.85791016	+0.93603516	+0.04394531	-23.81835938	-26.30126953	+24.98291016	+3364	+12.29589844	-1.07666016	-1.98632813	+2.41699219	-8.04199219	-35.39794922	+1912
+1457970572.93479990	+14.71728516	-0.03515625	-1.04589844	+17.95166016	+4.04296875	-59.54589844	+3156	+14.85351563	+0.91406250	+0.04394531	-24.47753906	-26.14746094	+25.35644531	+3368	+12.29589844	-1.06787109	-1.97753906	+2.37304688	-8.08593750	-35.33203125	+1908
+1457970572.93899990	+14.72167969	-0.03515625	-1.04150391	+17.84179688	+4.08691406	-59.45800781	+3156	+14.85351563	+0.89648438	+0.04394531	-25.13671875	-25.99365234	+25.70800781	+3372	+12.29150391	-1.06347656	-1.97314453	+2.30712891	-8.15185547	-35.24414063	+1904
+1457970572.94320010	+14.72167969	-0.03515625	-1.02832031	+17.73193359	+4.08691406	-59.37011719	+3152	+14.85351563	+0.87890625	+0.04833984	-25.79589844	-25.86181641	+26.08154297	+3376	+12.28271484	-1.05468750	-1.95996094	+2.24121094	-8.21777344	-35.15625000	+1900
+1457970572.94730000	+14.72167969	-0.03515625	-1.02392578	+17.66601563	+4.15283203	-59.26025391	+3148	+14.84912109	+0.85693359	+0.04833984	-26.47705078	-25.66406250	+26.43310547	+3376	+12.28271484	-1.05029297	-1.95556641	+2.17529297	-8.26171875	-35.09033203	+1900
+1457970572.95560000	+14.71289063	-0.03515625	-1.01953125	+17.51220703	+4.32861328	-59.06250000	+3140	+14.84472656	+0.82177734	+0.05273438	-27.75146484	-25.29052734	+27.13623047	+3380	+12.27392578	-1.03271484	-1.94238281	+2.06542969	-8.30566406	-34.93652344	+1896
+1457970572.95980000	+14.70849609	-0.03515625	-1.01953125	+17.42431641	+4.39453125	-58.95263672	+3140	+14.83593750	+0.79980469	+0.06152344	-28.49853516	-25.13671875	+27.48779297	+3384	+12.26513672	-1.02832031	-1.93798828	+1.99951172	-8.30566406	-34.87060547	+1892
+1457970572.96400000	+14.70410156	-0.03076172	-1.01513672	+17.35839844	+4.48242188	-58.86474609	+3136	+14.83154297	+0.78662109	+0.06591797	-29.17968750	-24.98291016	+27.83935547	+3388	+12.26074219	-1.02392578	-1.93359375	+1.91162109	-8.30566406	-34.80468750	+1888
+1457970572.96810010	+14.69531250	-0.03076172	-1.01074219	+17.29248047	+4.54833984	-58.77685547	+3136	+14.82714844	+0.77783203	+0.08349609	-29.83886719	-24.87304688	+28.23486328	+3396	+12.25634766	-1.01953125	-1.92919922	+1.84570313	-8.30566406	-34.76074219	+1884
+1457970572.97230010	+14.69091797	-0.02636719	-1.00634766	+17.24853516	+4.59228516	-58.68896484	+3136	+14.82275391	+0.75585938	+0.09228516	-30.62988281	-24.71923828	+28.60839844	+3400	+12.25195313	-1.01513672	-1.92480469	+1.75781250	-8.28369141	-34.69482422	+1880
+1457970572.97650000	+14.68652344	-0.02636719	-0.99755859	+17.16064453	+4.63623047	-58.64501953	+3136	+14.81835938	+0.74267578	+0.10546875	-31.35498047	-24.56542969	+28.95996094	+3404	+12.24755859	-1.01513672	-1.92041016	+1.66992188	-8.26171875	-34.65087891	+1876
+1457970572.98060010	+14.67773438	-0.02636719	-0.99755859	+17.09472656	+4.72412109	-58.57910156	+3136	+14.81396484	+0.73828125	+0.11865234	-32.05810547	-24.38964844	+29.31152344	+3408	+12.24316406	-1.01074219	-1.91601563	+1.58203125	-8.23974609	-34.62890625	+1872
+1457970572.98480010	+14.66894531	-0.02636719	-0.99316406	+17.02880859	+4.74609375	-58.55712891	+3132	+14.80957031	+0.71630859	+0.12304688	-32.87109375	-24.19189453	+29.61914063	+3416	+12.23876953	-1.01074219	-1.91601563	+1.49414063	-8.17382813	-34.58496094	+1868
+1457970572.98900010	+14.66015625	-0.02197266	-0.98876953	+16.96289063	+4.79003906	-58.51318359	+3132	+14.80517578	+0.70751953	+0.13183594	-33.61816406	-23.99414063	+29.92675781	+3416	+12.23437500	-1.00634766	-1.91601563	+1.40625000	-8.12988281	-34.56298828	+1860
+1457970572.99309990	+14.65136719	-0.02197266	-0.98876953	+16.89697266	+4.83398438	-58.46923828	+3132	+14.80078125	+0.70312500	+0.14062500	-34.36523438	-23.79638672	+30.23437500	+3420	+12.22558594	-1.00634766	-1.91601563	+1.31835938	-8.06396484	-34.54101563	+1856
+1457970572.99729990	+14.64257813	-0.01757813	-0.98876953	+16.85302734	+4.85595703	-58.44726563	+3132	+14.79199219	+0.68554688	+0.14941406	-35.20019531	-23.59863281	+30.52001953	+3424	+12.22119141	-1.00634766	-1.91601563	+1.23046875	-7.99804688	-34.54101563	+1848
+1457970573.00149990	+14.63378906	-0.01757813	-0.98437500	+16.80908203	+4.85595703	-58.44726563	+3136	+14.78320313	+0.67236328	+0.15820313	-36.01318359	-23.37890625	+30.80566406	+3428	+12.21679688	-1.00195313	-1.92041016	+1.16455078	-7.93212891	-34.54101563	+1844
+1457970573.00560000	+14.62500000	-0.01318359	-0.97998047	+16.74316406	+4.85595703	-58.44726563	+3136	+14.78320313	+0.66357422	+0.16259766	-36.80419922	-23.13720703	+31.06933594	+3428	+12.21240234	-1.00195313	-1.92041016	+1.07666016	-7.88818359	-34.51904297	+1836
+1457970573.00980000	+14.62060547	-0.01318359	-0.97558594	+16.67724609	+4.83398438	-58.44726563	+3140	+14.77880859	+0.65039063	+0.15820313	-37.61718750	-22.85156250	+31.28906250	+3432	+12.20361328	-1.00195313	-1.92041016	+1.03271484	-7.82226563	-34.51904297	+1832
+1457970573.01399990	+14.61621094	-0.01318359	-0.97119141	+16.63330078	+4.81201172	-58.46923828	+3144	+14.77441406	+0.63281250	+0.15380859	-38.45214844	-22.52197266	+31.50878906	+3432	+12.19921875	-0.99755859	-1.92041016	+0.96679688	-7.75634766	-34.51904297	+1824
+1457970573.02230000	+14.60302734	-0.01318359	-0.96679688	+16.50146484	+4.79003906	-58.51318359	+3152	+14.76562500	+0.60644531	+0.14062500	-40.05615234	-21.88476563	+31.86035156	+3436	+12.19042969	-0.99316406	-1.92041016	+0.85693359	-7.64648438	-34.49707031	+1812
+1457970573.02640010	+14.59863281	-0.00878906	-0.96679688	+16.43554688	+4.79003906	-58.51318359	+3156	+14.75683594	+0.58447266	+0.13183594	-40.89111328	-21.53320313	+32.01416016	+3436	+12.18603516	-0.99316406	-1.92041016	+0.81298828	-7.58056641	-34.49707031	+1808
+1457970573.03060010	+14.59423828	-0.00878906	-0.96679688	+16.39160156	+4.79003906	-58.51318359	+3160	+14.75244141	+0.56250000	+0.11865234	-41.70410156	-21.18164063	+32.14599609	+3440	+12.17724609	-0.98437500	-1.92041016	+0.79101563	-7.53662109	-34.47509766	+1800
+1457970573.03480010	+14.59423828	-0.00878906	-0.96240234	+16.30371094	+4.79003906	-58.53515625	+3160	+14.74804688	+0.54931641	+0.10546875	-42.45117188	-20.83007813	+32.27783203	+3440	+12.17285156	-0.97998047	-1.92041016	+0.74707031	-7.51464844	-34.45312500	+1796
+1457970573.03889990	+14.58984375	-0.00439453	-0.96240234	+16.23779297	+4.76806641	-58.53515625	+3164	+14.74365234	+0.52294922	+0.09228516	-43.26416016	-20.47851563	+32.38769531	+3444	+12.16845703	-0.97558594	-1.91601563	+0.72509766	-7.47070313	-34.40917969	+1792
+1457970573.04310010	+14.58984375	-0.00439453	-0.95800781	+16.14990234	+4.76806641	-58.55712891	+3164	+14.74365234	+0.49658203	+0.07910156	-44.05517578	-20.10498047	+32.47558594	+3448	+12.16406250	-0.97119141	-1.91601563	+0.68115234	-7.44873047	-34.36523438	+1788
+1457970573.04730010	+14.58984375	-0.00439453	-0.95800781	+16.06201172	+4.76806641	-58.55712891	+3164	+14.73925781	+0.48339844	+0.06152344	-44.71435547	-19.70947266	+32.51953125	+3452	+12.15966797	-0.96679688	-1.91162109	+0.63720703	-7.40478516	-34.34326172	+1784
+1457970573.05139990	+14.58984375	-0.00439453	-0.95800781	+15.95214844	+4.79003906	-58.55712891	+3160	+14.73486328	+0.46142578	+0.03955078	-45.41748047	-19.33593750	+32.56347656	+3452	+12.15527344	-0.95800781	-1.91162109	+0.59326172	-7.38281250	-34.27734375	+1780
+1457970573.05559990	+14.59423828	-0.00439453	-0.95361328	+15.84228516	+4.81201172	-58.53515625	+3156	+14.73046875	+0.43505859	+0.02636719	-46.09863281	-19.00634766	+32.58544922	+3456	+12.15087891	-0.95361328	-1.90722656	+0.57128906	-7.36083984	-34.23339844	+1780
+1457970573.05979990	+14.59423828	-0.00878906	-0.95361328	+15.68847656	+4.87792969	-58.53515625	+3152	+14.72607422	+0.42626953	+0.01318359	-46.66992188	-18.67675781	+32.60742188	+3456	+12.14648438	-0.94482422	-1.90283203	+0.50537109	-7.33886719	-34.16748047	+1776
+1457970573.06390000	+14.59423828	-0.00878906	-0.95800781	+15.53466797	+4.94384766	-58.51318359	+3144	+14.72167969	+0.40429688	+0.00000000	-47.28515625	-18.36914063	+32.60742188	+3460	+12.14208984	-0.94042969	-1.90283203	+0.46142578	-7.31689453	-34.12353516	+1776
+1457970573.06810000	+14.59423828	-0.00878906	-0.95361328	+15.38085938	+5.00976563	-58.49121094	+3140	+14.72167969	+0.38232422	-0.00878906	-47.90039063	-18.08349609	+32.60742188	+3460	+12.13769531	-0.93164063	-1.89843750	+0.39550781	-7.29492188	-34.05761719	+1772
+1457970573.07230000	+14.59863281	-0.00878906	-0.95361328	+15.20507813	+5.07568359	-58.44726563	+3136	+14.72167969	+0.37353516	-0.01757813	-48.38378906	-17.79785156	+32.58544922	+3464	+12.13769531	-0.92724609	-1.89843750	+0.32958984	-7.27294922	-33.99169922	+1772
+1457970573.07640000	+14.59863281	-0.01318359	-0.95361328	+15.00732422	+5.14160156	-58.42529297	+3132	+14.72167969	+0.36035156	-0.03076172	-48.88916016	-17.55615234	+32.54150391	+3464	+12.13330078	-0.92285156	-1.89404297	+0.24169922	-7.25097656	-33.92578125	+1772
+1457970573.08060000	+14.59863281	-0.01757813	-0.94921875	+14.83154297	+5.20751953	-58.42529297	+3124	+14.72167969	+0.34716797	-0.03515625	-49.37255859	-17.35839844	+32.49755859	+3464	+12.13330078	-0.91406250	-1.89404297	+0.15380859	-7.20703125	-33.85986328	+1768
+1457970573.08890010	+14.59863281	-0.02636719	-0.94921875	+14.39208984	+5.36132813	-58.40332031	+3116	+14.72167969	+0.33398438	-0.04394531	-50.16357422	-16.96289063	+32.34375000	+3460	+12.12890625	-0.90966797	-1.89404297	-0.06591797	-7.11914063	-33.77197266	+1764
+1457970573.09310010	+14.59863281	-0.03076172	-0.94921875	+14.19433594	+5.47119141	-58.38134766	+3112	+14.72167969	+0.32958984	-0.04394531	-50.55908203	-16.78710938	+32.27783203	+3456	+12.12890625	-0.90527344	-1.89404297	-0.17578125	-7.07519531	-33.72802734	+1760
+1457970573.09730010	+14.59423828	-0.03515625	-0.94921875	+13.97460938	+5.53710938	-58.38134766	+3108	+14.72167969	+0.32519531	-0.04394531	-50.93261719	-16.65527344	+32.25585938	+3452	+12.12890625	-0.90527344	-1.89404297	-0.30761719	-7.00927734	-33.68408203	+1760
+1457970573.10139990	+14.58984375	-0.03955078	-0.94921875	+13.77685547	+5.58105469	-58.38134766	+3104	+14.72607422	+0.32080078	-0.03955078	-51.30615234	-16.52343750	+32.21191406	+3452	+12.12890625	-0.90087891	-1.89404297	-0.43945313	-6.94335938	-33.64013672	+1756
+1457970573.10560010	+14.58544922	-0.04833984	-0.94482422	+13.57910156	+5.62500000	-58.40332031	+3100	+14.72607422	+0.31201172	-0.03515625	-51.70166016	-16.39160156	+32.18994141	+3448	+12.12890625	-0.90087891	-1.89404297	-0.57128906	-6.87744141	-33.61816406	+1752
+1457970573.10970000	+14.58544922	-0.05273438	-0.94042969	+13.40332031	+5.64697266	-58.40332031	+3096	+14.73046875	+0.31201172	-0.03076172	-52.05322266	-16.25976563	+32.16796875	+3444	+12.12890625	-0.90087891	-1.89404297	-0.72509766	-6.81152344	-33.59619141	+1748
+1457970573.11389990	+14.58105469	-0.06152344	-0.93603516	+13.20556641	+5.66894531	-58.42529297	+3096	+14.73486328	+0.30761719	-0.02636719	-52.38281250	-16.12792969	+32.14599609	+3440	+12.12890625	-0.90527344	-1.89404297	-0.85693359	-6.72363281	-33.57421875	+1744
+1457970573.11809990	+14.58105469	-0.06591797	-0.93164063	+12.98583984	+5.73486328	-58.46923828	+3100	+14.73486328	+0.30322266	-0.02636719	-52.71240234	-15.97412109	+32.10205078	+3436	+12.12890625	-0.90527344	-1.89404297	-1.01074219	-6.65771484	-33.55224609	+1740
+1457970573.12220000	+14.57666016	-0.07470703	-0.93603516	+12.81005859	+5.77880859	-58.49121094	+3100	+14.73925781	+0.30322266	-0.02197266	-53.04199219	-15.84228516	+32.10205078	+3436	+12.13330078	-0.90527344	-1.89843750	-1.14257813	-6.56982422	-33.53027344	+1732
+1457970573.12640000	+14.57226563	-0.07910156	-0.93603516	+12.63427734	+5.84472656	-58.49121094	+3104	+14.73925781	+0.29443359	-0.01757813	-53.39355469	-15.66650391	+32.12402344	+3440	+12.13330078	-0.90527344	-1.89843750	-1.25244141	-6.50390625	-33.50830078	+1728
+1457970573.13060000	+14.57226563	-0.08349609	-0.93164063	+12.45849609	+5.88867188	-58.51318359	+3112	+14.73925781	+0.28564453	-0.02197266	-53.74511719	-15.46875000	+32.10205078	+3440	+12.13330078	-0.90527344	-1.89843750	-1.38427734	-6.41601563	-33.50830078	+1724
+1457970573.13890000	+14.56787109	-0.09228516	-0.93164063	+12.12890625	+5.99853516	-58.53515625	+3120	+14.74365234	+0.26806641	-0.01318359	-54.47021484	-15.11718750	+32.21191406	+3444	+12.13330078	-0.90087891	-1.89843750	-1.58203125	-6.30615234	-33.46435547	+1716
+1457970573.14310000	+14.56787109	-0.09667969	-0.92724609	+11.97509766	+6.04248047	-58.55712891	+3124	+14.74804688	+0.25488281	-0.02197266	-54.82177734	-14.87548828	+32.23388672	+3444	+12.13330078	-0.90087891	-1.89404297	-1.69189453	-6.24023438	-33.44238281	+1712
+1457970573.14720010	+14.57226563	-0.10107422	-0.92724609	+11.79931641	+6.13037109	-58.57910156	+3128	+14.74804688	+0.25048828	-0.02636719	-55.10742188	-14.65576172	+32.25585938	+3444	+12.13330078	-0.90087891	-1.89404297	-1.77978516	-6.19628906	-33.39843750	+1708
+1457970573.15140010	+14.57226563	-0.10107422	-0.92724609	+11.64550781	+6.26220703	-58.60107422	+3132	+14.75244141	+0.23730469	-0.03515625	-55.45898438	-14.41406250	+32.27783203	+3448	+12.13330078	-0.89648438	-1.88964844	-1.84570313	-6.13037109	-33.37646484	+1704
+1457970573.15560010	+14.57666016	-0.10546875	-0.93164063	+11.49169922	+6.37207031	-58.60107422	+3132	+14.75244141	+0.22851563	-0.04833984	-55.78857422	-14.12841797	+32.25585938	+3448	+12.13330078	-0.89208984	-1.88964844	-1.91162109	-6.08642578	-33.33251953	+1704
+1457970573.15969990	+14.58105469	-0.10546875	-0.93603516	+11.31591797	+6.52587891	-58.62304688	+3132	+14.75244141	+0.21533203	-0.06152344	-56.09619141	-13.88671875	+32.27783203	+3452	+12.13330078	-0.88769531	-1.88525391	-1.97753906	-6.02050781	-33.31054688	+1700
+1457970573.16389990	+14.58105469	-0.10986328	-0.94042969	+11.18408203	+6.67968750	-58.62304688	+3132	+14.75244141	+0.20654297	-0.07031250	-56.44775391	-13.62304688	+32.32177734	+3452	+12.12890625	-0.88330078	-1.88525391	-2.02148438	-5.97656250	-33.28857422	+1700
+1457970573.16810010	+14.58544922	-0.10986328	-0.94482422	+11.03027344	+6.78955078	-58.64501953	+3128	+14.75683594	+0.19335938	-0.08789063	-56.77734375	-13.35937500	+32.32177734	+3452	+12.12890625	-0.87890625	-1.88085938	-2.06542969	-5.93261719	-33.24462891	+1700
+1457970573.17220000	+14.58984375	-0.10986328	-0.94921875	+10.89843750	+6.92138672	-58.66699219	+3124	+14.75683594	+0.18457031	-0.09667969	-57.06298828	-13.11767578	+32.38769531	+3448	+12.12890625	-0.87451172	-1.88085938	-2.10937500	-5.88867188	-33.20068359	+1696
+1457970573.17639990	+14.59423828	-0.10986328	-0.94921875	+10.74462891	+7.05322266	-58.71093750	+3120	+14.76123047	+0.17578125	-0.10546875	-57.37060547	-12.89794922	+32.43164063	+3448	+12.12890625	-0.87011719	-1.87646484	-2.15332031	-5.82275391	-33.17871094	+1696
+1457970573.18050000	+14.60302734	-0.11425781	-0.95361328	+10.56884766	+7.20703125	-58.75488281	+3120	+14.76123047	+0.16259766	-0.12744141	-57.65625000	-12.65625000	+32.43164063	+3448	+12.12890625	-0.86572266	-1.87646484	-2.21923828	-5.75683594	-33.13476563	+1696
+1457970573.18470000	+14.60742188	-0.11865234	-0.96240234	+10.43701172	+7.36083984	-58.79882813	+3116	+14.76562500	+0.15820313	-0.14062500	-57.91992188	-12.45849609	+32.45361328	+3444	+12.12451172	-0.86132813	-1.87646484	-2.26318359	-5.69091797	-33.13476563	+1696
+1457970573.18890000	+14.61181641	-0.12304688	-0.96679688	+10.30517578	+7.51464844	-58.84277344	+3112	+14.76562500	+0.14941406	-0.15380859	-58.18359375	-12.23876953	+32.49755859	+3444	+12.12451172	-0.85693359	-1.87646484	-2.30712891	-5.62500000	-33.11279297	+1696
+1457970573.19300010	+14.61181641	-0.12744141	-0.97998047	+10.15136719	+7.71240234	-58.88671875	+3112	+14.76562500	+0.14062500	-0.17138672	-58.46923828	-12.06298828	+32.51953125	+3444	+12.12451172	-0.85693359	-1.87646484	-2.35107422	-5.55908203	-33.09082031	+1700
+1457970573.20140000	+14.61181641	-0.13183594	-0.99316406	+9.90966797	+7.91015625	-59.01855469	+3108	+14.76562500	+0.13183594	-0.18457031	-58.97460938	-11.77734375	+32.71728516	+3440	+12.12451172	-0.85253906	-1.88085938	-2.43896484	-5.38330078	-33.09082031	+1700
+1457970573.20549990	+14.61181641	-0.13623047	-0.99755859	+9.77783203	+8.02001953	-59.10644531	+3108	+14.77001953	+0.12304688	-0.18896484	-59.21630859	-11.66748047	+32.80517578	+3440	+12.12451172	-0.85253906	-1.88525391	-2.50488281	-5.29541016	-33.09082031	+1700
+1457970573.20970010	+14.61181641	-0.14062500	-1.00195313	+9.66796875	+8.08593750	-59.17236328	+3108	+14.77001953	+0.12304688	-0.19335938	-59.41406250	-11.55761719	+32.91503906	+3436	+12.12451172	-0.85693359	-1.88525391	-2.54882813	-5.20751953	-33.11279297	+1700
+1457970573.21390010	+14.61181641	-0.14941406	-1.00634766	+9.53613281	+8.15185547	-59.26025391	+3104	+14.77441406	+0.11865234	-0.19775391	-59.63378906	-11.46972656	+33.02490234	+3436	+12.12451172	-0.85693359	-1.88964844	-2.61474609	-5.11962891	-33.13476563	+1704
+1457970573.21799990	+14.61181641	-0.15820313	-1.01953125	+9.40429688	+8.23974609	-59.37011719	+3104	+14.77880859	+0.11425781	-0.20214844	-59.83154297	-11.40380859	+33.11279297	+3432	+12.12451172	-0.86132813	-1.89843750	-2.70263672	-5.00976563	-33.17871094	+1704
+1457970573.22219990	+14.61181641	-0.16259766	-1.02832031	+9.29443359	+8.30566406	-59.45800781	+3104	+14.77880859	+0.11425781	-0.20654297	-60.00732422	-11.33789063	+33.20068359	+3428	+12.12890625	-0.86572266	-1.90283203	-2.76855469	-4.89990234	-33.22265625	+1708
+1457970573.22639990	+14.60742188	-0.17138672	-1.03271484	+9.18457031	+8.37158203	-59.54589844	+3104	+14.77880859	+0.10986328	-0.21093750	-60.18310547	-11.29394531	+33.28857422	+3424	+12.12890625	-0.87011719	-1.90722656	-2.83447266	-4.81201172	-33.26660156	+1708
+1457970573.23050000	+14.60302734	-0.18017578	-1.04589844	+9.07470703	+8.43750000	-59.63378906	+3104	+14.77880859	+0.10546875	-0.21533203	-60.38085938	-11.25000000	+33.37646484	+3420	+12.12890625	-0.87890625	-1.91601563	-2.90039063	-4.70214844	-33.33251953	+1712
+1457970573.23470000	+14.60302734	-0.18457031	-1.05029297	+9.00878906	+8.48144531	-59.69970703	+3108	+14.78320313	+0.10546875	-0.21533203	-60.49072266	-11.22802734	+33.46435547	+3416	+12.12890625	-0.88330078	-1.92480469	-2.96630859	-4.61425781	-33.37646484	+1712
+1457970573.23889990	+14.60302734	-0.18896484	-1.05908203	+8.89892578	+8.50341797	-59.78759766	+3112	+14.78320313	+0.10107422	-0.21533203	-60.66650391	-11.20605469	+33.55224609	+3416	+12.13330078	-0.89208984	-1.93359375	-3.05419922	-4.52636719	-33.44238281	+1712
+1457970573.24300000	+14.59863281	-0.19775391	-1.06347656	+8.78906250	+8.52539063	-59.89746094	+3116	+14.78759766	+0.09228516	-0.22412109	-60.82031250	-11.20605469	+33.61816406	+3412	+12.13330078	-0.89648438	-1.94238281	-3.14208984	-4.43847656	-33.50830078	+1712
+1457970573.24720000	+14.59863281	-0.20654297	-1.07226563	+8.70117188	+8.54736328	-59.96337891	+3120	+14.79199219	+0.09228516	-0.22851563	-60.90820313	-11.20605469	+33.61816406	+3408	+12.13330078	-0.90527344	-1.95117188	-3.20800781	-4.35058594	-33.57421875	+1712
+1457970573.25140000	+14.59863281	-0.21533203	-1.08105469	+8.61328125	+8.59130859	-60.07324219	+3128	+14.79638672	+0.08349609	-0.24169922	-61.04003906	-11.18408203	+33.64013672	+3408	+12.13769531	-0.91406250	-1.95996094	-3.27392578	-4.28466797	-33.66210938	+1712
+1457970573.25970010	+14.60302734	-0.23291016	-1.10742188	+8.39355469	+8.72314453	-60.24902344	+3144	+14.80078125	+0.07031250	-0.26806641	-61.25976563	-11.16210938	+33.57421875	+3408	+12.13769531	-0.92724609	-1.97753906	-3.42773438	-4.13085938	-33.79394531	+1712
+1457970573.26379990	+14.60302734	-0.24169922	-1.12060547	+8.30566406	+8.78906250	-60.33691406	+3152	+14.80517578	+0.06152344	-0.28564453	-61.34765625	-11.16210938	+33.50830078	+3412	+12.14208984	-0.93603516	-1.99072266	-3.49365234	-4.06494141	-33.88183594	+1712
+1457970573.26799990	+14.60742188	-0.25048828	-1.13818359	+8.19580078	+8.87695313	-60.42480469	+3160	+14.80517578	+0.04833984	-0.30761719	-61.47949219	-11.14013672	+33.44238281	+3412	+12.14208984	-0.94482422	-1.99951172	-3.55957031	-3.97705078	-33.94775391	+1716
+1457970573.27220010	+14.61181641	-0.25927734	-1.15136719	+8.10791016	+8.94287109	-60.51269531	+3168	+14.80957031	+0.03955078	-0.32519531	-61.54541016	-11.11816406	+33.35449219	+3416	+12.14208984	-0.95361328	-2.01269531	-3.62548828	-3.91113281	-34.03564453	+1716
+1457970573.27630000	+14.61621094	-0.27246094	-1.17333984	+7.99804688	+9.05273438	-60.60058594	+3172	+14.81396484	+0.02636719	-0.35156250	-61.65527344	-11.11816406	+33.28857422	+3416	+12.14208984	-0.95800781	-2.02587891	-3.69140625	-3.84521484	-34.10156250	+1716
+1457970573.28049990	+14.62500000	-0.28564453	-1.19531250	+7.86621094	+9.16259766	-60.71044922	+3180	+14.81835938	+0.01318359	-0.37792969	-61.76513672	-11.09619141	+33.15673828	+3420	+12.14208984	-0.97119141	-2.03906250	-3.75732422	-3.77929688	-34.18945313	+1716
+1457970573.28469990	+14.62939453	-0.29882813	-1.22167969	+7.73437500	+9.31640625	-60.82031250	+3184	+14.82275391	+0.00000000	-0.40869141	-61.85302734	-11.07421875	+33.02490234	+3424	+12.14208984	-0.97998047	-2.05224609	-3.82324219	-3.71337891	-34.27734375	+1720
+1457970573.28880000	+14.63378906	-0.31201172	-1.24804688	+7.60253906	+9.49218750	-60.93017578	+3188	+14.82275391	-0.01757813	-0.43945313	-61.96289063	-11.05224609	+32.89306641	+3428	+12.14208984	-0.98876953	-2.06542969	-3.86718750	-3.64746094	-34.34326172	+1720
+1457970573.29300000	+14.64257813	-0.32958984	-1.28320313	+7.49267578	+9.66796875	-61.01806641	+3192	+14.82714844	-0.03515625	-0.47900391	-62.05078125	-11.03027344	+32.73925781	+3432	+12.14208984	-0.99755859	-2.08740234	-3.93310547	-3.55957031	-34.45312500	+1724
+1457970573.29720000	+14.65136719	-0.34277344	-1.31835938	+7.36083984	+9.88769531	-61.14990234	+3196	+14.83154297	-0.05273438	-0.51855469	-62.16064453	-11.00830078	+32.58544922	+3436	+12.14208984	-1.01074219	-2.10498047	-3.99902344	-3.44970703	-34.56298828	+1728
+1457970573.30130000	+14.65576172	-0.36035156	-1.35791016	+7.22900391	+10.10742188	-61.25976563	+3196	+14.83154297	-0.07470703	-0.55810547	-62.27050781	-10.98632813	+32.43164063	+3444	+12.14208984	-1.02392578	-2.13134766	-4.06494141	-3.36181641	-34.67285156	+1736
+1457970573.30550000	+14.66015625	-0.37792969	-1.39746094	+7.07519531	+10.32714844	-61.36962891	+3200	+14.83593750	-0.09228516	-0.60205078	-62.38037109	-10.96435547	+32.27783203	+3448	+12.14208984	-1.03710938	-2.15332031	-4.13085938	-3.25195313	-34.78271484	+1744
+1457970573.30970000	+14.66894531	-0.39990234	-1.44140625	+6.92138672	+10.56884766	-61.52343750	+3200	+14.84033203	-0.12304688	-0.65478516	-62.51220703	-10.94238281	+32.08007813	+3456	+12.13769531	-1.05908203	-2.18847656	-4.21875000	-3.12011719	-34.95849609	+1752
+1457970573.31800010	+14.67773438	-0.44384766	-1.53369141	+6.61376953	+11.03027344	-61.83105469	+3204	+14.85351563	-0.17138672	-0.75585938	-62.75390625	-10.94238281	+31.72851563	+3464	+12.13769531	-1.09863281	-2.25878906	-4.41650391	-2.83447266	-35.31005859	+1776
+1457970573.32220010	+14.67773438	-0.47460938	-1.58642578	+6.41601563	+11.31591797	-62.00683594	+3208	+14.85791016	-0.20214844	-0.81738281	-62.88574219	-10.98632813	+31.53076172	+3472	+12.13769531	-1.13378906	-2.31591797	-4.52636719	-2.61474609	-35.57373047	+1792
+1457970573.32629990	+14.67773438	-0.50097656	-1.63916016	+6.26220703	+11.55761719	-62.20458984	+3212	+14.86230469	-0.22851563	-0.87451172	-62.97363281	-11.03027344	+31.37695313	+3480	+12.13769531	-1.16455078	-2.35986328	-4.65820313	-2.43896484	-35.81542969	+1808
+1457970573.33049990	+14.68212891	-0.52734375	-1.69189453	+6.08642578	+11.82128906	-62.38037109	+3216	+14.86669922	-0.25048828	-0.92285156	-63.06152344	-11.07421875	+31.22314453	+3484	+12.13769531	-1.19091797	-2.40820313	-4.74609375	-2.26318359	-36.05712891	+1820
+1457970573.33460000	+14.67773438	-0.55810547	-1.75341797	+5.88867188	+12.08496094	-62.60009766	+3220	+14.87109375	-0.27685547	-0.98437500	-63.12744141	-11.14013672	+31.06933594	+3488	+12.13330078	-1.23046875	-2.47412109	-4.89990234	-2.04345703	-36.38671875	+1840
+1457970573.33880000	+14.67773438	-0.59326172	-1.80615234	+5.69091797	+12.28271484	-62.84179688	+3228	+14.87988281	-0.30322266	-1.03710938	-63.21533203	-11.25000000	+30.93750000	+3492	+12.13330078	-1.27001953	-2.52246094	-5.03173828	-1.86767578	-36.65039063	+1852
+1457970573.34299990	+14.67773438	-0.62841797	-1.86328125	+5.49316406	+12.50244141	-63.06152344	+3236	+14.88867188	-0.32958984	-1.08984375	-63.28125000	-11.33789063	+30.78369141	+3500	+12.13769531	-1.30078125	-2.57519531	-5.16357422	-1.69189453	-36.91406250	+1864
+1457970573.34710000	+14.67773438	-0.66796875	-1.92919922	+5.29541016	+12.74414063	-63.36914063	+3252	+14.89746094	-0.35595703	-1.15136719	-63.30322266	-11.44775391	+30.58593750	+3508	+12.13769531	-1.34472656	-2.64111328	-5.29541016	-1.49414063	-37.26562500	+1880
+1457970573.35130000	+14.67773438	-0.70751953	-1.99072266	+5.09765625	+12.94189453	-63.61083984	+3264	+14.90185547	-0.38232422	-1.20849609	-63.34716797	-11.57958984	+30.43212891	+3512	+12.13769531	-1.38427734	-2.69824219	-5.42724609	-1.31835938	-37.55126953	+1888
+1457970573.35550000	+14.67773438	-0.74707031	-2.06103516	+4.89990234	+13.20556641	-63.85253906	+3280	+14.91064453	-0.40869141	-1.27001953	-63.36914063	-11.68945313	+30.21240234	+3520	+12.13769531	-1.41943359	-2.75537109	-5.51513672	-1.12060547	-37.85888672	+1900
+1457970573.35960010	+14.67773438	-0.78662109	-2.13574219	+4.72412109	+13.44726563	-64.11621094	+3296	+14.91943359	-0.43505859	-1.33593750	-63.36914063	-11.79931641	+29.99267578	+3528	+12.13769531	-1.45898438	-2.82128906	-5.62500000	-0.92285156	-38.16650391	+1908
+1457970573.36380000	+14.67773438	-0.82617188	-2.20166016	+4.52636719	+13.66699219	-64.35791016	+3312	+14.92382813	-0.46582031	-1.39746094	-63.39111328	-11.93115234	+29.79492188	+3540	+12.13769531	-1.49853516	-2.88281250	-5.75683594	-0.72509766	-38.47412109	+1920
+1457970573.37210010	+14.68652344	-0.90966797	-2.35107422	+4.19677734	+14.10644531	-64.81933594	+3344	+14.94140625	-0.52734375	-1.54687500	-63.41308594	-12.12890625	+29.26757813	+3560	+12.13769531	-1.57763672	-3.01464844	-5.97656250	-0.32958984	-39.06738281	+1932
+1457970573.37630010	+14.69091797	-0.95361328	-2.42578125	+4.02099609	+14.30419922	-65.06103516	+3360	+14.95019531	-0.56689453	-1.62597656	-63.43505859	-12.26074219	+28.98193359	+3572	+12.13769531	-1.62158203	-3.08056641	-6.08642578	-0.10986328	-39.37500000	+1944
+1457970573.38050010	+14.69970703	-1.00195313	-2.50927734	+3.84521484	+14.54589844	-65.30273438	+3372	+14.96337891	-0.61083984	-1.71386719	-63.45703125	-12.34863281	+28.60839844	+3584	+12.13769531	-1.66552734	-3.15087891	-6.19628906	+0.08789063	-39.68261719	+1952
+1457970573.38459990	+14.70410156	-1.04589844	-2.59716797	+3.66943359	+14.80957031	-65.52246094	+3388	+14.96777344	-0.65039063	-1.81054688	-63.47900391	-12.41455078	+28.25683594	+3596	+12.13330078	-1.70947266	-3.22558594	-6.30615234	+0.32958984	-39.99023438	+1960
+1457970573.38879990	+14.71289063	-1.09863281	-2.68945313	+3.49365234	+15.09521484	-65.74218750	+3400	+14.97216797	-0.69873047	-1.90722656	-63.52294922	-12.48046875	+27.88330078	+3612	+12.13330078	-1.75341797	-3.30029297	-6.39404297	+0.57128906	-40.27587891	+1968
+1457970573.39299990	+14.72607422	-1.14697266	-2.78613281	+3.29589844	+15.40283203	-65.93994141	+3412	+14.98535156	-0.74707031	-2.00830078	-63.54492188	-12.54638672	+27.46582031	+3628	+12.13330078	-1.79736328	-3.37939453	-6.48193359	+0.79101563	-40.58349609	+1976
+1457970573.39710000	+14.73046875	-1.19970703	-2.88720703	+3.12011719	+15.68847656	-66.15966797	+3424	+14.98974609	-0.79980469	-2.11376953	-63.61083984	-12.59033203	+27.07031250	+3640	+12.12890625	-1.84570313	-3.45849609	-6.63574219	+1.05468750	-40.89111328	+1988
+1457970573.40130000	+14.73925781	-1.25244141	-2.98388672	+2.94433594	+15.97412109	-66.35742188	+3432	+14.99414063	-0.86132813	-2.22363281	-63.69873047	-12.65625000	+26.65283203	+3656	+12.12451172	-1.89404297	-3.54199219	-6.74560547	+1.31835938	-41.19873047	+1996
+1457970573.40960000	+14.76562500	-1.36230469	-3.18603516	+2.54882813	+16.47949219	-66.75292969	+3440	+15.01611328	-0.98437500	-2.44775391	-63.89648438	-12.78808594	+25.79589844	+3680	+12.12451172	-1.99951172	-3.70898438	-7.05322266	+1.77978516	-41.81396484	+2016
+1457970573.41380000	+14.77880859	-1.42382813	-3.29150391	+2.30712891	+16.74316406	-66.99462891	+3440	+15.02490234	-1.05029297	-2.56640625	-64.00634766	-12.85400391	+25.35644531	+3692	+12.12451172	-2.05664063	-3.79687500	-7.22900391	+2.04345703	-42.12158203	+2028
+1457970573.41790010	+14.79199219	-1.48974609	-3.40136719	+2.06542969	+17.00683594	-67.21435547	+3444	+15.03808594	-1.11621094	-2.68505859	-64.11621094	-12.94189453	+24.91699219	+3704	+12.12890625	-2.10937500	-3.88476563	-7.38281250	+2.28515625	-42.45117188	+2036
+1457970573.42210010	+14.80078125	-1.56005859	-3.51562500	+1.80175781	+17.31445313	-67.43408203	+3444	+15.04687500	-1.18652344	-2.80371094	-64.27001953	-13.00781250	+24.45556641	+3720	+12.12451172	-2.17089844	-3.98144531	-7.60253906	+2.54882813	-42.80273438	+2048
+1457970573.42630000	+14.80957031	-1.62597656	-3.62988281	+1.51611328	+17.60009766	-67.67578125	+3448	+15.05566406	-1.26123047	-2.93115234	-64.40185547	-13.09570313	+23.99414063	+3732	+12.12451172	-2.23242188	-4.07812500	-7.82226563	+2.81250000	-43.13232422	+2064
+1457970573.43039990	+14.82275391	-1.69628906	-3.73974609	+1.25244141	+17.84179688	-67.89550781	+3444	+15.06884766	-1.33593750	-3.04541016	-64.55566406	-13.20556641	+23.57666016	+3740	+12.12890625	-2.29394531	-4.17041016	-7.99804688	+3.03222656	-43.48388672	+2072
+1457970573.43460010	+14.83154297	-1.76660156	-3.84960938	+0.94482422	+18.03955078	-68.15917969	+3444	+15.07763672	-1.41503906	-3.15966797	-64.75341797	-13.38134766	+23.20312500	+3748	+12.12451172	-2.36425781	-4.26708984	-8.28369141	+3.25195313	-43.87939453	+2084
+1457970573.43880010	+14.84033203	-1.84570313	-3.95947266	+0.61523438	+18.23730469	-68.44482422	+3444	+15.09082031	-1.49414063	-3.27392578	-64.92919922	-13.53515625	+22.80761719	+3756	+12.12451172	-2.43017578	-4.37255859	-8.56933594	+3.49365234	-44.27490234	+2096
+1457970573.44289990	+14.85351563	-1.92480469	-4.06933594	+0.28564453	+18.36914063	-68.75244141	+3440	+15.10839844	-1.56884766	-3.38378906	-65.08300781	-13.75488281	+22.47802734	+3764	+12.13330078	-2.50488281	-4.46923828	-8.81103516	+3.64746094	-44.69238281	+2108
+1457970573.44709990	+14.86230469	-2.01269531	-4.17919922	-0.08789063	+18.56689453	-69.08203125	+3440	+15.12158203	-1.65234375	-3.49804688	-65.28076172	-13.97460938	+22.10449219	+3772	+12.13330078	-2.58398438	-4.57470703	-9.14062500	+3.84521484	-45.13183594	+2120
+1457970573.45540000	+14.87988281	-2.18847656	-4.40771484	-0.87890625	+18.91845703	-69.76318359	+3444	+15.15673828	-1.81054688	-3.72216797	-65.58837891	-14.41406250	+21.42333984	+3784	+12.14648438	-2.74218750	-4.78564453	-9.71191406	+4.19677734	-46.03271484	+2144
+1457970573.45960000	+14.88427734	-2.28515625	-4.52197266	-1.31835938	+19.09423828	-70.13671875	+3452	+15.16552734	-1.89404297	-3.83203125	-65.74218750	-14.67773438	+21.09375000	+3792	+12.14648438	-2.82568359	-4.89550781	-10.06347656	+4.39453125	-46.51611328	+2156
+1457970573.46380000	+14.88427734	-2.37304688	-4.64501953	-1.71386719	+19.27001953	-70.46630859	+3460	+15.17871094	-1.97753906	-3.94628906	-65.91796875	-14.91943359	+20.74218750	+3804	+12.14648438	-2.90917969	-5.01416016	-10.37109375	+4.61425781	-46.99951172	+2168
+1457970573.46790000	+14.89746094	-2.46972656	-4.75048828	-2.10937500	+19.31396484	-70.83984375	+3464	+15.20068359	-2.06542969	-4.05175781	-66.11572266	-15.20507813	+20.50048828	+3808	+12.15527344	-2.99707031	-5.11962891	-10.67871094	+4.70214844	-47.48291016	+2176
+1457970573.47210000	+14.90625000	-2.56640625	-4.86474609	-2.54882813	+19.44580078	-71.23535156	+3472	+15.21826172	-2.15771484	-4.16162109	-66.31347656	-15.51269531	+20.21484375	+3816	+12.15966797	-3.09375000	-5.22949219	-11.05224609	+4.85595703	-47.98828125	+2184
+1457970573.47630000	+14.91503906	-2.67187500	-4.98779297	-2.98828125	+19.59960938	-71.63085938	+3480	+15.23583984	-2.24560547	-4.27148438	-66.46728516	-15.77636719	+19.90722656	+3824	+12.16406250	-3.18164063	-5.34814453	-11.35986328	+5.03173828	-48.47167969	+2196
+1457970573.48040010	+14.92382813	-2.77734375	-5.09326172	-3.47167969	+19.62158203	-72.02636719	+3492	+15.26220703	-2.33789063	-4.37695313	-66.64306641	-16.10595703	+19.68750000	+3832	+12.17285156	-3.27832031	-5.45800781	-11.71142578	+5.07568359	-48.97705078	+2204
+1457970573.48460010	+14.93261719	-2.89160156	-5.21630859	-3.99902344	+19.81933594	-72.44384766	+3508	+15.27978516	-2.43457031	-4.50000000	-66.84082031	-16.34765625	+19.31396484	+3844	+12.17724609	-3.37939453	-5.57666016	-12.06298828	+5.27343750	-49.50439453	+2216
+1457970573.49289990	+14.95019531	-3.11132813	-5.46240234	-4.94384766	+20.06103516	-73.21289063	+3536	+15.31494141	-2.64111328	-4.74169922	-67.25830078	-16.87500000	+18.69873047	+3864	+12.18603516	-3.57275391	-5.80957031	-12.72216797	+5.51513672	-50.47119141	+2232
+1457970573.49710010	+14.95898438	-3.22998047	-5.58544922	-5.44921875	+20.21484375	-73.63037109	+3548	+15.32812500	-2.75097656	-4.86914063	-67.52197266	-17.13867188	+18.34716797	+3876	+12.18603516	-3.67382813	-5.92822266	-13.09570313	+5.64697266	-50.97656250	+2244
+1457970573.50120000	+14.96777344	-3.34423828	-5.71728516	-5.93261719	+20.34667969	-74.00390625	+3564	+15.34130859	-2.86523438	-5.00097656	-67.76367188	-17.38037109	+17.97363281	+3888	+12.18603516	-3.77490234	-6.05126953	-13.44726563	+5.80078125	-51.45996094	+2252
+1457970573.50539990	+14.98974609	-3.46728516	-5.82714844	-6.43798828	+20.32470703	-74.39941406	+3572	+15.36328125	-2.98388672	-5.11962891	-68.02734375	-17.68798828	+17.73193359	+3896	+12.19482422	-3.88037109	-6.15673828	-13.84277344	+5.80078125	-51.96533203	+2260
+1457970573.50959990	+15.01171875	-3.59912109	-5.95458984	-6.98730469	+20.43457031	-74.81689453	+3584	+15.38085938	-3.11132813	-5.25585938	-68.33496094	-17.97363281	+17.35839844	+3908	+12.19921875	-3.99023438	-6.27539063	-14.23828125	+5.88867188	-52.44873047	+2268
+1457970573.51370000	+15.02929688	-3.72656250	-6.08642578	-7.53662109	+20.54443359	-75.23437500	+3592	+15.39843750	-3.23876953	-5.40087891	-68.59863281	-18.21533203	+16.96289063	+3920	+12.20361328	-4.09570313	-6.39843750	-14.61181641	+5.97656250	-52.91015625	+2276
+1457970573.51790000	+15.04687500	-3.85839844	-6.20068359	-8.08593750	+20.54443359	-75.65185547	+3596	+15.41601563	-3.37060547	-5.53271484	-68.90625000	-18.52294922	+16.65527344	+3928	+12.20800781	-4.20556641	-6.50830078	-14.98535156	+5.97656250	-53.41552734	+2284
+1457970573.52210000	+15.06445313	-3.99902344	-6.33251953	-8.65722656	+20.65429688	-76.09130859	+3600	+15.42919922	-3.51123047	-5.66894531	-69.23583984	-18.80859375	+16.25976563	+3936	+12.21240234	-4.32421875	-6.62695313	-15.40283203	+6.04248047	-53.92089844	+2296
+1457970573.53040000	+15.10839844	-4.26269531	-6.58300781	-9.68994141	+20.69824219	-76.88232422	+3596	+15.45556641	-3.79248047	-5.94580078	-69.87304688	-19.44580078	+15.60058594	+3948	+12.22119141	-4.54833984	-6.85986328	-16.17187500	+6.04248047	-54.90966797	+2308
+1457970573.53460000	+15.13476563	-4.40332031	-6.70166016	-10.19531250	+20.65429688	-77.32177734	+3588	+15.46875000	-3.94189453	-6.08203125	-70.20263672	-19.79736328	+15.29296875	+3952	+12.22998047	-4.67138672	-6.96972656	-16.56738281	+6.02050781	-55.41503906	+2312
+1457970573.53870010	+15.15673828	-4.53955078	-6.82470703	-10.70068359	+20.61035156	-77.78320313	+3580	+15.48193359	-4.08251953	-6.21826172	-70.48828125	-20.14892578	+15.00732422	+3952	+12.23876953	-4.79003906	-7.08837891	-16.94091797	+5.99853516	-55.94238281	+2316
+1457970573.54290010	+15.18310547	-4.68896484	-6.93457031	-11.20605469	+20.47851563	-78.26660156	+3564	+15.49951172	-4.23193359	-6.33691406	-70.79589844	-20.58837891	+14.83154297	+3952	+12.24755859	-4.91308594	-7.19384766	-17.31445313	+5.88867188	-56.49169922	+2320
+1457970573.54710010	+15.20947266	-4.83837891	-7.04882813	-11.71142578	+20.41259766	-78.75000000	+3552	+15.52148438	-4.38574219	-6.46435547	-71.10351563	-20.98388672	+14.56787109	+3948	+12.25634766	-5.04492188	-7.30810547	-17.70996094	+5.82275391	-57.04101563	+2324
+1457970573.55119990	+15.23144531	-4.97900391	-7.17187500	-12.17285156	+20.34667969	-79.23339844	+3536	+15.54345703	-4.53076172	-6.60058594	-71.34521484	-21.37939453	+14.32617188	+3944	+12.26953125	-5.16796875	-7.42675781	-18.03955078	+5.77880859	-57.59033203	+2328
+1457970573.55539990	+15.24902344	-5.12402344	-7.28173828	-12.65625000	+20.23681641	-79.71679688	+3520	+15.55664063	-4.67578125	-6.71044922	-71.63085938	-21.84082031	+14.12841797	+3936	+12.27832031	-5.29980469	-7.53662109	-18.36914063	+5.69091797	-58.16162109	+2328
+1457970573.55960010	+15.26660156	-5.27343750	-7.39160156	-13.09570313	+20.12695313	-80.20019531	+3504	+15.57421875	-4.82080078	-6.82470703	-71.85058594	-22.28027344	+13.97460938	+3928	+12.29150391	-5.42724609	-7.65087891	-18.67675781	+5.60302734	-58.75488281	+2332
+1457970573.56789990	+15.29736328	-5.55908203	-7.59814453	-13.90869141	+19.79736328	-81.18896484	+3476	+15.61816406	-5.09765625	-7.03125000	-72.31201172	-23.20312500	+13.86474609	+3908	+12.30468750	-5.69531250	-7.87060547	-19.27001953	+5.38330078	-59.91943359	+2332
+1457970573.57200000	+15.31494141	-5.70410156	-7.69921875	-14.28222656	+19.59960938	-81.69433594	+3464	+15.64453125	-5.24267578	-7.13232422	-72.53173828	-23.66455078	+13.82080078	+3896	+12.32226563	-5.83154297	-7.98046875	-19.55566406	+5.27343750	-60.51269531	+2332
+1457970573.57620000	+15.32812500	-5.84912109	-7.80029297	-14.65576172	+19.44580078	-82.22167969	+3456	+15.67089844	-5.37451172	-7.23339844	-72.68554688	-24.12597656	+13.75488281	+3884	+12.33544922	-5.96777344	-8.09472656	-19.81933594	+5.18554688	-61.12792969	+2332
+1457970573.58040000	+15.33251953	-5.99853516	-7.88818359	-15.07324219	+19.22607422	-82.74902344	+3448	+15.69287109	-5.51074219	-7.32128906	-72.88330078	-24.60937500	+13.77685547	+3872	+12.33984375	-6.10839844	-8.20458984	-20.10498047	+5.09765625	-61.76513672	+2336
+1457970573.58450010	+15.34570313	-6.15234375	-7.98925781	-15.49072266	+19.11621094	-83.27636719	+3448	+15.71923828	-5.64697266	-7.41796875	-73.05908203	-25.07080078	+13.68896484	+3864	+12.35742188	-6.24462891	-8.31445313	-20.32470703	+5.03173828	-62.33642578	+2340
+1457970573.58870010	+15.35449219	-6.29736328	-8.09033203	-15.86425781	+18.96240234	-83.75976563	+3452	+15.74560547	-5.77880859	-7.51464844	-73.21289063	-25.48828125	+13.64501953	+3852	+12.37060547	-6.38525391	-8.42431641	-20.56640625	+4.94384766	-62.92968750	+2340
+1457970573.59290000	+15.35009766	-6.44677734	-8.18261719	-16.23779297	+18.78662109	-84.24316406	+3456	+15.76757813	-5.91503906	-7.59814453	-73.41064453	-25.92773438	+13.66699219	+3844	+12.36621094	-6.52587891	-8.52978516	-20.87402344	+4.87792969	-63.54492188	+2344
+1457970573.59699990	+15.35888672	-6.59619141	-8.27490234	-16.61132813	+18.63281250	-84.72656250	+3460	+15.79833984	-6.05126953	-7.68164063	-73.60839844	-26.38916016	+13.66699219	+3836	+12.37939453	-6.66650391	-8.63525391	-21.09375000	+4.79003906	-64.09423828	+2348
+1457970573.60540010	+15.37207031	-6.89501953	-8.45068359	-17.33642578	+18.21533203	-85.69335938	+3480	+15.84228516	-6.32812500	-7.84423828	-74.00390625	-27.33398438	+13.73291016	+3824	+12.38818359	-6.95214844	-8.83740234	-21.66503906	+4.57031250	-65.25878906	+2360
+1457970573.60949990	+15.38964844	-7.05322266	-8.54296875	-17.70996094	+18.03955078	-86.17675781	+3488	+15.87304688	-6.48193359	-7.93212891	-74.24560547	-27.79541016	+13.66699219	+3820	+12.40576172	-7.09716797	-8.93847656	-21.92871094	+4.46044922	-65.78613281	+2364
+1457970573.61369990	+15.40283203	-7.21142578	-8.63525391	-18.08349609	+17.86376953	-86.66015625	+3500	+15.89501953	-6.62695313	-8.02880859	-74.42138672	-28.25683594	+13.57910156	+3816	+12.41015625	-7.24218750	-9.03515625	-22.23632813	+4.30664063	-66.35742188	+2364
+1457970573.61789990	+15.41162109	-7.37402344	-8.72753906	-18.50097656	+17.68798828	-87.14355469	+3512	+15.90820313	-6.77197266	-8.12109375	-74.59716797	-28.69628906	+13.44726563	+3816	+12.40576172	-7.39160156	-9.13183594	-22.58789063	+4.21875000	-66.92871094	+2372
+1457970573.62200000	+15.42919922	-7.54101563	-8.82861328	-18.94042969	+17.55615234	-87.62695313	+3524	+15.92578125	-6.92138672	-8.22656250	-74.75097656	-29.13574219	+13.24951172	+3816	+12.42333984	-7.53222656	-9.22851563	-22.85156250	+4.08691406	-67.39013672	+2376
+1457970573.62620000	+15.44677734	-7.69921875	-8.92529297	-19.33593750	+17.38037109	-88.06640625	+3528	+15.93457031	-7.08398438	-8.33203125	-74.97070313	-29.59716797	+13.05175781	+3816	+12.42773438	-7.67285156	-9.31640625	-23.13720703	+3.88916016	-67.89550781	+2376
+1457970573.63039990	+15.45996094	-7.86621094	-9.01757813	-19.73144531	+17.16064453	-88.52783203	+3528	+15.93896484	-7.25537109	-8.42431641	-75.23437500	-30.08056641	+12.87597656	+3812	+12.42333984	-7.82226563	-9.40429688	-23.53271484	+3.71337891	-68.40087891	+2376
+1457970573.63450000	+15.49072266	-8.03320313	-9.10986328	-20.08300781	+16.91894531	-88.94531250	+3524	+15.95214844	-7.42675781	-8.51660156	-75.47607422	-30.58593750	+12.72216797	+3808	+12.43652344	-7.96289063	-9.48779297	-23.84033203	+3.47167969	-68.84033203	+2372
+1457970573.64280010	+15.53466797	-8.37158203	-9.28564453	-20.83007813	+16.41357422	-89.89013672	+3504	+15.95654297	-7.75195313	-8.71875000	-75.80566406	-31.59667969	+12.26074219	+3804	+12.44091797	-8.26611328	-9.64599609	-24.54345703	+3.01025391	-69.87304688	+2364
+1457970573.64700010	+15.57421875	-8.54296875	-9.37353516	-21.18164063	+16.17187500	-90.35156250	+3484	+15.96533203	-7.91455078	-8.83300781	-75.93750000	-32.03613281	+11.95312500	+3796	+12.45849609	-8.40673828	-9.72070313	-24.82910156	+2.72460938	-70.31250000	+2352
+1457970573.65120010	+15.60498047	-8.71875000	-9.46582031	-21.55517578	+15.90820313	-90.83496094	+3460	+15.96533203	-8.08593750	-8.94726563	-76.09130859	-32.49755859	+11.64550781	+3788	+12.47167969	-8.55615234	-9.79541016	-25.15869141	+2.43896484	-70.79589844	+2340
+1457970573.65529990	+15.61376953	-8.89013672	-9.55810547	-21.97265625	+15.73242188	-91.31835938	+3432	+15.95214844	-8.26171875	-9.04394531	-76.28906250	-32.98095703	+11.33789063	+3784	+12.45849609	-8.70117188	-9.87451172	-25.48828125	+2.26318359	-71.27929688	+2336
+1457970573.65949990	+15.63134766	-9.05273438	-9.64599609	-22.28027344	+15.53466797	-91.75781250	+3404	+15.95214844	-8.42431641	-9.13623047	-76.44287109	-33.46435547	+11.09619141	+3772	+12.47167969	-8.84179688	-9.94482422	-25.75195313	+2.02148438	-71.71875000	+2324
+1457970573.66370010	+15.64892578	-9.21093750	-9.72949219	-22.56591797	+15.31494141	-92.17529297	+3368	+15.95214844	-8.57812500	-9.22412109	-76.57470703	-33.92578125	+10.89843750	+3756	+12.47607422	-8.98242188	-10.01513672	-26.01562500	+1.75781250	-72.18017578	+2308
+1457970573.66779990	+15.65332031	-9.37353516	-9.80419922	-22.89550781	+15.07324219	-92.61474609	+3332	+15.94335938	-8.74072266	-9.30322266	-76.79443359	-34.38720703	+10.74462891	+3744	+12.47167969	-9.12744141	-10.08105469	-26.32324219	+1.53808594	-72.66357422	+2300
+1457970573.67199990	+15.68408203	-9.52294922	-9.86572266	-23.13720703	+14.74365234	-93.01025391	+3292	+15.96093750	-8.89013672	-9.37353516	-76.97021484	-34.84863281	+10.65673828	+3728	+12.48486328	-9.26367188	-10.14257813	-26.54296875	+1.23046875	-73.10302734	+2284
+1457970573.67619990	+15.69726563	-9.67675781	-9.93164063	-23.40087891	+14.45800781	-93.49365234	+3252	+15.97412109	-9.03076172	-9.44824219	-77.10205078	-35.31005859	+10.56884766	+3712	+12.49804688	-9.40869141	-10.20410156	-26.76269531	+0.96679688	-73.63037109	+2272
+1457970573.68450000	+15.68847656	-9.96240234	-10.06347656	-23.95019531	+14.12841797	-94.39453125	+3184	+16.00048828	-9.29882813	-9.57128906	-77.38769531	-36.16699219	+10.41503906	+3680	+12.50244141	-9.67236328	-10.34472656	-27.11425781	+0.68115234	-74.59716797	+2252
+1457970573.68870000	+15.68847656	-10.10302734	-10.12939453	-24.19189453	+13.93066406	-94.81201172	+3152	+16.02246094	-9.43066406	-9.62841797	-77.54150391	-36.56250000	+10.39306641	+3660	+12.51562500	-9.80859375	-10.41064453	-27.26806641	+0.50537109	-75.08056641	+2236
+1457970573.69280000	+15.66650391	-10.24365234	-10.19091797	-24.49951172	+13.82080078	-95.18554688	+3128	+16.03564453	-9.55810547	-9.66796875	-77.76123047	-37.00195313	+10.41503906	+3648	+12.50244141	-9.93603516	-10.48095703	-27.46582031	+0.43945313	-75.56396484	+2228
+1457970573.69700000	+15.66210938	-10.36230469	-10.23046875	-24.67529297	+13.60107422	-95.53710938	+3104	+16.06201172	-9.68115234	-9.68994141	-77.98095703	-37.41943359	+10.54687500	+3632	+12.51562500	-10.05029297	-10.53808594	-27.55371094	+0.28564453	-76.00341797	+2216
+1457970573.70120000	+15.65332031	-10.47656250	-10.27001953	-24.85107422	+13.38134766	-95.88867188	+3084	+16.09277344	-9.79980469	-9.70751953	-78.22265625	-37.88085938	+10.72265625	+3624	+12.52001953	-10.17773438	-10.59082031	-27.68554688	+0.10986328	-76.50878906	+2204
+1457970573.70530010	+15.64453125	-10.59960938	-10.30517578	-25.04882813	+13.13964844	-96.26220703	+3072	+16.11474609	-9.91845703	-9.73828125	-78.44238281	-38.29833984	+10.83251953	+3616	+12.51562500	-10.30078125	-10.65234375	-27.83935547	+0.00000000	-77.01416016	+2196
+1457970573.70950010	+15.64892578	-10.72265625	-10.34912109	-25.24658203	+12.89794922	-96.61376953	+3064	+16.15429688	-10.02832031	-9.76904297	-78.61816406	-38.69384766	+10.98632813	+3604	+12.53320313	-10.41503906	-10.70947266	-27.90527344	-0.15380859	-77.45361328	+2188
+1457970573.71779990	+15.62695313	-10.97314453	-10.43261719	-25.70800781	+12.54638672	-97.38281250	+3060	+16.21142578	-10.26562500	-9.83496094	-78.99169922	-39.52880859	+11.14013672	+3584	+12.53320313	-10.65673828	-10.82812500	-28.16894531	-0.39550781	-78.39843750	+2188
+1457970573.72199990	+15.62695313	-11.08300781	-10.47656250	-25.86181641	+12.41455078	-97.69042969	+3064	+16.23339844	-10.38427734	-9.87011719	-79.14550781	-39.90234375	+11.18408203	+3572	+12.54199219	-10.75781250	-10.88964844	-28.23486328	-0.46142578	-78.77197266	+2188
+1457970573.72610000	+15.62695313	-11.19287109	-10.51171875	-26.01562500	+12.17285156	-97.97607422	+3068	+16.25097656	-10.51611328	-9.89648438	-79.38720703	-40.34179688	+11.27197266	+3568	+12.54199219	-10.87207031	-10.93798828	-28.38867188	-0.61523438	-79.18945313	+2192
+1457970573.73029990	+15.63574219	-11.31152344	-10.54687500	-26.19140625	+11.93115234	-98.23974609	+3072	+16.25976563	-10.65234375	-9.94042969	-79.60693359	-40.71533203	+11.27197266	+3556	+12.53320313	-10.99511719	-10.98632813	-28.60839844	-0.81298828	-79.60693359	+2196
+1457970573.73449990	+15.65771484	-11.43457031	-10.57763672	-26.34521484	+11.60156250	-98.52539063	+3076	+16.28173828	-10.77978516	-9.97119141	-79.80468750	-41.15478516	+11.35986328	+3544	+12.54638672	-11.10058594	-11.02148438	-28.74023438	-1.05468750	-79.93652344	+2196
+1457970573.73860000	+15.67089844	-11.55761719	-10.60400391	-26.52099609	+11.29394531	-98.85498047	+3080	+16.28613281	-10.91601563	-10.00195313	-80.04638672	-41.61621094	+11.38183594	+3536	+12.55078125	-11.22363281	-11.04785156	-28.91601563	-1.36230469	-80.33203125	+2200
+1457970573.74280000	+15.68847656	-11.68505859	-10.63916016	-26.67480469	+10.98632813	-99.20654297	+3080	+16.28613281	-11.05224609	-10.05908203	-80.17822266	-42.01171875	+11.29394531	+3528	+12.54638672	-11.35107422	-11.08740234	-29.17968750	-1.62597656	-80.74951172	+2204
+1457970573.74700000	+15.71923828	-11.80810547	-10.68750000	-26.80664063	+10.74462891	-99.51416016	+3072	+16.28173828	-11.19287109	-10.12939453	-80.31005859	-42.38525391	+11.14013672	+3516	+12.55957031	-11.46093750	-11.13574219	-29.39941406	-1.86767578	-81.01318359	+2200
+1457970573.75110010	+15.74560547	-11.94873047	-10.73144531	-26.98242188	+10.45898438	-99.79980469	+3060	+16.27294922	-11.34228516	-10.20410156	-80.41992188	-42.73681641	+10.96435547	+3500	+12.55957031	-11.58837891	-11.17089844	-29.66308594	-2.15332031	-81.32080078	+2192
+1457970573.75530000	+15.75439453	-12.08496094	-10.77539063	-27.18017578	+10.23925781	-100.10742188	+3044	+16.25097656	-11.48730469	-10.26562500	-80.57373047	-43.11035156	+10.76660156	+3488	+12.55078125	-11.71142578	-11.20166016	-29.99267578	-2.41699219	-81.62841797	+2184
+1457970573.76360010	+15.81152344	-12.32666016	-10.84570313	-27.39990234	+9.62402344	-100.59082031	+2992	+16.22460938	-11.76855469	-10.37109375	-80.90332031	-43.83544922	+10.52490234	+3448	+12.55517578	-11.93994141	-11.24121094	-30.54199219	-3.05419922	-82.13378906	+2156
+1457970573.76780010	+15.83789063	-12.45410156	-10.87646484	-27.53173828	+9.29443359	-100.83251953	+2960	+16.19384766	-11.91796875	-10.42822266	-81.10107422	-44.18701172	+10.37109375	+3432	+12.54199219	-12.06298828	-11.26318359	-30.91552734	-3.36181641	-82.39746094	+2144
+1457970573.77200010	+15.87304688	-12.58154297	-10.91162109	-27.64160156	+8.96484375	-101.07421875	+2924	+16.18066406	-12.04980469	-10.47656250	-81.27685547	-44.53857422	+10.28320313	+3408	+12.55517578	-12.18164063	-11.27636719	-31.20117188	-3.75732422	-82.61718750	+2124
+1457970573.77609990	+15.89501953	-12.71337891	-10.94677734	-27.79541016	+8.67919922	-101.35986328	+2884	+16.17187500	-12.16845703	-10.53369141	-81.36474609	-44.84619141	+10.17333984	+3384	+12.56835938	-12.30029297	-11.28955078	-31.48681641	-4.13085938	-82.85888672	+2108
+1457970573.78029990	+15.89501953	-12.83642578	-10.98632813	-27.99316406	+8.48144531	-101.64550781	+2840	+16.15429688	-12.28271484	-10.57763672	-81.49658203	-45.15380859	+10.08544922	+3360	+12.56396484	-12.41015625	-11.31591797	-31.77246094	-4.37255859	-83.07861328	+2088
+1457970573.78449990	+15.91259766	-12.93750000	-11.02148438	-28.08105469	+8.26171875	-101.82128906	+2796	+16.15429688	-12.38818359	-10.63037109	-81.62841797	-45.39550781	+10.01953125	+3336	+12.56835938	-12.51562500	-11.33789063	-32.03613281	-4.63623047	-83.25439453	+2068
+1457970573.78860000	+15.93017578	-13.04296875	-11.05664063	-28.16894531	+8.08593750	-102.01904297	+2748	+16.14990234	-12.50244141	-10.67431641	-81.76025391	-45.63720703	+9.97558594	+3308	+12.57714844	-12.62109375	-11.36425781	-32.29980469	-4.87792969	-83.45214844	+2044
+1457970573.79279990	+15.92578125	-13.13964844	-11.08740234	-28.34472656	+7.95410156	-102.17285156	+2704	+16.13671875	-12.61230469	-10.69189453	-82.02392578	-45.92285156	+9.95361328	+3284	+12.56835938	-12.71337891	-11.38623047	-32.54150391	-5.00976563	-83.62792969	+2020
+1457970573.79690000	+15.93457031	-13.22753906	-11.10058594	-28.43261719	+7.71240234	-102.32666016	+2664	+16.14550781	-12.70458984	-10.69189453	-82.26562500	-46.20849609	+10.12939453	+3264	+12.57714844	-12.79687500	-11.39062500	-32.69531250	-5.25146484	-83.82568359	+2000
+1457970573.80110000	+15.93896484	-13.31103516	-11.10937500	-28.54248047	+7.49267578	-102.50244141	+2632	+16.16308594	-12.77929688	-10.68750000	-82.48535156	-46.49414063	+10.32714844	+3244	+12.59033203	-12.88916016	-11.39941406	-32.84912109	-5.49316406	-84.04541016	+1984
+1457970573.80530000	+15.93457031	-13.39013672	-11.10937500	-28.65234375	+7.27294922	-102.67822266	+2604	+16.18066406	-12.84960938	-10.68310547	-82.72705078	-46.77978516	+10.54687500	+3228	+12.59472656	-12.97265625	-11.41699219	-32.98095703	-5.64697266	-84.24316406	+1964
+1457970573.81360010	+15.93896484	-13.53955078	-11.12695313	-28.87207031	+6.92138672	-103.00781250	+2556	+16.25537109	-12.98144531	-10.66992188	-83.16650391	-47.28515625	+11.05224609	+3196	+12.62988281	-13.13964844	-11.46093750	-33.15673828	-5.97656250	-84.68261719	+1936
+1457970573.81780000	+15.91699219	-13.61425781	-11.13574219	-29.06982422	+6.85546875	-103.20556641	+2544	+16.28613281	-13.04296875	-10.64794922	-83.38623047	-47.57080078	+11.29394531	+3184	+12.63867188	-13.21435547	-11.48291016	-33.17871094	-6.02050781	-84.90234375	+1924
+1457970573.82189990	+15.90820313	-13.67578125	-11.13574219	-29.20166016	+6.74560547	-103.35937500	+2540	+16.32568359	-13.09570313	-10.62597656	-83.60595703	-47.81250000	+11.57958984	+3176	+12.65185547	-13.27587891	-11.50488281	-33.17871094	-6.06445313	-85.10009766	+1912
+1457970573.82610010	+15.90380859	-13.73730469	-11.12695313	-29.33349609	+6.54785156	-103.49121094	+2540	+16.36083984	-13.16601563	-10.59521484	-83.91357422	-48.12011719	+11.86523438	+3172	+12.66064453	-13.34619141	-11.51806641	-33.24462891	-6.17431641	-85.29785156	+1904
+1457970573.83030010	+15.90820313	-13.80761719	-11.11376953	-29.44335938	+6.32812500	-103.64501953	+2548	+16.38281250	-13.23193359	-10.57324219	-84.17724609	-48.38378906	+12.08496094	+3168	+12.66064453	-13.41650391	-11.54003906	-33.33251953	-6.21826172	-85.49560547	+1904
+1457970573.83439990	+15.92138672	-13.87353516	-11.09619141	-29.55322266	+6.08642578	-103.77685547	+2560	+16.41796875	-13.29345703	-10.54687500	-84.46289063	-48.66943359	+12.37060547	+3164	+12.67822266	-13.47802734	-11.55322266	-33.35449219	-6.35009766	-85.69335938	+1904
+1457970573.83859990	+15.91699219	-13.95263672	-11.07421875	-29.72900391	+5.84472656	-103.97460938	+2580	+16.44433594	-13.35937500	-10.51611328	-84.74853516	-48.95507813	+12.63427734	+3164	+12.68701172	-13.55273438	-11.55761719	-33.39843750	-6.50390625	-85.93505859	+1908
+1457970573.84690000	+15.92578125	-14.11523438	-11.06542969	-30.05859375	+5.42724609	-104.37011719	+2620	+16.51464844	-13.48242188	-10.48535156	-85.20996094	-49.50439453	+13.07373047	+3156	+12.71337891	-13.69775391	-11.58837891	-33.50830078	-6.76757813	-86.30859375	+1928
+1457970573.85110000	+15.93896484	-14.21191406	-11.06103516	-30.23437500	+5.20751953	-104.54589844	+2636	+16.54101563	-13.57470703	-10.46777344	-85.45166016	-49.81201172	+13.20556641	+3156	+12.71777344	-13.77685547	-11.59716797	-33.64013672	-6.92138672	-86.48437500	+1936
+1457970573.85529990	+15.94775391	-14.29980469	-11.06542969	-30.41015625	+5.03173828	-104.72167969	+2652	+16.53662109	-13.65380859	-10.47656250	-85.62744141	-50.00976563	+13.13964844	+3148	+12.70898438	-13.85595703	-11.61474609	-33.85986328	-7.03125000	-86.63818359	+1944
+1457970573.85940000	+15.96093750	-14.38769531	-11.07421875	-30.58593750	+4.87792969	-104.85351563	+2664	+16.51904297	-13.74609375	-10.49414063	-85.80322266	-50.20751953	+13.02978516	+3144	+12.70898438	-13.92187500	-11.62792969	-34.01367188	-7.11914063	-86.70410156	+1948
+1457970573.86360000	+15.97412109	-14.48876953	-11.06103516	-30.78369141	+4.59228516	-104.94140625	+2672	+16.49707031	-13.85156250	-10.50292969	-86.08886719	-50.44921875	+12.98583984	+3140	+12.70458984	-13.99658203	-11.61914063	-34.27734375	-7.38281250	-86.81396484	+1952
+1457970573.86780000	+15.99609375	-14.58984375	-11.06103516	-30.95947266	+4.30664063	-105.05126953	+2668	+16.47509766	-13.95703125	-10.52050781	-86.33056641	-50.66894531	+12.91992188	+3132	+12.69580078	-14.07568359	-11.61914063	-34.58496094	-7.64648438	-86.90185547	+1952
+1457970573.87190010	+16.01806641	-14.69531250	-11.06103516	-31.11328125	+4.02099609	-105.16113281	+2660	+16.47070313	-14.04931641	-10.53808594	-86.57226563	-50.88867188	+12.91992188	+3120	+12.70019531	-14.15039063	-11.61474609	-34.82666016	-7.93212891	-86.96777344	+1948
+1457970573.87610010	+16.03125000	-14.80078125	-11.06982422	-31.31103516	+3.82324219	-105.33691406	+2640	+16.45751953	-14.14599609	-10.55126953	-86.77001953	-51.10839844	+12.85400391	+3104	+12.70019531	-14.23388672	-11.61035156	-35.09033203	-8.19580078	-87.05566406	+1936
+1457970573.88439990	+16.04882813	-15.00732422	-11.10058594	-31.72851563	+3.55957031	-105.60058594	+2584	+16.39160156	-14.32617188	-10.62597656	-86.98974609	-51.37207031	+12.43652344	+3076	+12.68701172	-14.39648438	-11.61474609	-35.72753906	-8.65722656	-87.14355469	+1912
+1457970573.88860010	+16.06640625	-15.10400391	-11.10937500	-31.90429688	+3.33984375	-105.66650391	+2548	+16.36083984	-14.42285156	-10.66113281	-87.16552734	-51.50390625	+12.23876953	+3060	+12.67822266	-14.47558594	-11.61035156	-36.10107422	-8.89892578	-87.16552734	+1896
+1457970573.89270000	+16.06640625	-15.18750000	-11.11816406	-32.10205078	+3.22998047	-105.71044922	+2504	+16.31689453	-14.51513672	-10.69189453	-87.31933594	-51.61376953	+12.04101563	+3044	+12.65185547	-14.53710938	-11.61914063	-36.45263672	-9.03076172	-87.16552734	+1876
+1457970573.89689990	+16.07080078	-15.25781250	-11.11816406	-32.23388672	+3.05419922	-105.75439453	+2464	+16.28613281	-14.59423828	-10.71386719	-87.47314453	-51.72363281	+11.93115234	+3020	+12.64306641	-14.58984375	-11.60595703	-36.71630859	-9.25048828	-87.20947266	+1856
+1457970573.90109990	+16.06201172	-15.33251953	-11.11376953	-32.40966797	+2.94433594	-105.86425781	+2420	+16.25976563	-14.66015625	-10.73583984	-87.62695313	-51.81152344	+11.86523438	+3000	+12.63867188	-14.65136719	-11.59716797	-36.93603516	-9.47021484	-87.27539063	+1836
+1457970573.90520000	+16.04882813	-15.41601563	-11.11376953	-32.62939453	+2.81250000	-105.97412109	+2380	+16.24218750	-14.73486328	-10.74902344	-87.80273438	-51.94335938	+11.84326172	+2976	+12.63427734	-14.70410156	-11.58837891	-37.08984375	-9.68994141	-87.31933594	+1816
+1457970573.90940000	+16.05322266	-15.46875000	-11.09619141	-32.71728516	+2.61474609	-106.04003906	+2336	+16.25097656	-14.77880859	-10.74902344	-87.93457031	-52.07519531	+11.95312500	+2948	+12.63867188	-14.76123047	-11.57080078	-37.24365234	-9.90966797	-87.38525391	+1796
+1457970573.91360000	+16.05761719	-15.51708984	-11.08300781	-32.78320313	+2.48291016	-106.14990234	+2292	+16.25537109	-14.81835938	-10.74902344	-88.02246094	-52.18505859	+12.01904297	+2924	+12.64746094	-14.81396484	-11.57519531	-37.33154297	-10.01953125	-87.47314453	+1776
+1457970573.92190000	+16.03564453	-15.57421875	-11.07421875	-32.91503906	+2.43896484	-106.30371094	+2216	+16.26416016	-14.88867188	-10.73144531	-88.22021484	-52.38281250	+12.12890625	+2880	+12.64306641	-14.87548828	-11.59277344	-37.39746094	-9.99755859	-87.62695313	+1736
+1457970573.92610000	+16.01806641	-15.60058594	-11.06982422	-33.02490234	+2.41699219	-106.39160156	+2188	+16.27734375	-14.91943359	-10.71826172	-88.35205078	-52.47070313	+12.26074219	+2856	+12.64746094	-14.91064453	-11.59716797	-37.39746094	-10.01953125	-87.71484375	+1720
+1457970573.93020010	+15.99169922	-15.62695313	-11.05664063	-33.13476563	+2.39501953	-106.45751953	+2160	+16.29931641	-14.95458984	-10.68750000	-88.57177734	-52.60253906	+12.48046875	+2836	+12.65185547	-14.92382813	-11.60156250	-37.30957031	-9.95361328	-87.80273438	+1704
+1457970573.93440010	+15.98291016	-15.64013672	-11.03466797	-33.17871094	+2.32910156	-106.50146484	+2140	+16.32568359	-14.97216797	-10.64794922	-88.76953125	-52.73437500	+12.78808594	+2816	+12.66943359	-14.92822266	-11.58837891	-37.11181641	-9.99755859	-87.93457031	+1696
+1457970573.93860010	+15.96972656	-15.64453125	-11.00830078	-33.20068359	+2.24121094	-106.56738281	+2124	+16.36083984	-14.98974609	-10.59960938	-88.96728516	-52.88818359	+13.11767578	+2800	+12.68701172	-14.94140625	-11.57958984	-36.91406250	-10.01953125	-88.06640625	+1688
+1457970573.94269990	+15.96093750	-15.64892578	-10.98632813	-33.17871094	+2.17529297	-106.65527344	+2120	+16.39599609	-14.99853516	-10.55566406	-89.09912109	-53.04199219	+13.44726563	+2788	+12.70898438	-14.95898438	-11.57519531	-36.71630859	-10.01953125	-88.22021484	+1684
+1457970573.94689990	+15.96093750	-15.65332031	-10.97314453	-33.15673828	+2.15332031	-106.72119141	+2116	+16.43115234	-15.01171875	-10.52929688	-89.20898438	-53.15185547	+13.66699219	+2772	+12.72216797	-14.97656250	-11.58398438	-36.62841797	-9.97558594	-88.30810547	+1680
+1457970573.95100000	+15.95654297	-15.65771484	-10.96435547	-33.15673828	+2.13134766	-106.78710938	+2116	+16.46630859	-15.02929688	-10.49414063	-89.31884766	-53.28369141	+13.93066406	+2760	+12.73535156	-14.99853516	-11.59277344	-36.54052734	-9.93164063	-88.39599609	+1676
+1457970573.95520000	+15.94775391	-15.66210938	-10.95556641	-33.15673828	+2.10937500	-106.85302734	+2124	+16.50146484	-15.04687500	-10.45898438	-89.47265625	-53.41552734	+14.17236328	+2744	+12.73535156	-15.01171875	-11.60595703	-36.43066406	-9.79980469	-88.50585938	+1676
+1457970573.96350000	+15.93017578	-15.67089844	-10.93798828	-33.15673828	+2.10937500	-106.94091797	+2148	+16.54101563	-15.08203125	-10.38867188	-89.75830078	-53.61328125	+14.58984375	+2712	+12.74853516	-15.01171875	-11.61914063	-36.18896484	-9.66796875	-88.63769531	+1680
+1457970573.96770000	+15.92138672	-15.67968750	-10.92919922	-33.15673828	+2.08740234	-106.98486328	+2168	+16.55419922	-15.09960938	-10.36669922	-89.86816406	-53.70117188	+14.74365234	+2696	+12.75292969	-15.02929688	-11.61474609	-36.12304688	-9.68994141	-88.70361328	+1688
+1457970573.97190000	+15.92578125	-15.68847656	-10.91601563	-33.15673828	+2.02148438	-107.00683594	+2184	+16.56738281	-15.11718750	-10.34912109	-89.95605469	-53.78906250	+14.87548828	+2680	+12.76171875	-15.03808594	-11.61035156	-36.07910156	-9.73388672	-88.74755859	+1692
+1457970573.97600010	+15.93017578	-15.70166016	-10.90283203	-33.11279297	+1.93359375	-107.05078125	+2204	+16.57177734	-15.13476563	-10.33154297	-90.04394531	-53.85498047	+14.98535156	+2664	+12.76171875	-15.05126953	-11.60156250	-36.07910156	-9.79980469	-88.79150391	+1700
+1457970573.98020010	+15.93896484	-15.71044922	-10.89404297	-33.06884766	+1.84570313	-107.07275391	+2220	+16.57617188	-15.15673828	-10.32275391	-90.08789063	-53.92089844	+15.02929688	+2652	+12.75732422	-15.07324219	-11.59716797	-36.12304688	-9.84375000	-88.83544922	+1704
+1457970573.98440000	+15.94775391	-15.72363281	-10.88964844	-33.02490234	+1.80175781	-107.09472656	+2232	+16.56738281	-15.17431641	-10.32714844	-90.08789063	-53.96484375	+15.00732422	+2636	+12.75292969	-15.08642578	-11.60595703	-36.16699219	-9.86572266	-88.81347656	+1704
+1457970573.98850010	+15.95214844	-15.74121094	-10.88964844	-33.00292969	+1.75781250	-107.11669922	+2244	+16.55419922	-15.20068359	-10.33593750	-90.10986328	-53.98681641	+14.94140625	+2624	+12.74414063	-15.10400391	-11.61474609	-36.27685547	-9.88769531	-88.81347656	+1704
+1457970573.99270010	+15.95654297	-15.76318359	-10.88964844	-33.02490234	+1.71386719	-107.16064453	+2252	+16.53222656	-15.22705078	-10.35351563	-90.08789063	-54.00878906	+14.83154297	+2612	+12.72656250	-15.12597656	-11.61914063	-36.43066406	-9.90966797	-88.79150391	+1700
+1457970574.00099990	+15.96533203	-15.80273438	-10.88085938	-33.00292969	+1.58203125	-107.18261719	+2256	+16.47949219	-15.27539063	-10.38427734	-90.08789063	-54.00878906	+14.58984375	+2596	+12.70019531	-15.15673828	-11.61474609	-36.67236328	-10.01953125	-88.74755859	+1688
+1457970574.00519990	+15.97412109	-15.82470703	-10.88085938	-32.98095703	+1.49414063	-107.18261719	+2252	+16.44873047	-15.29736328	-10.40625000	-90.06591797	-53.98681641	+14.43603516	+2592	+12.68261719	-15.17431641	-11.60595703	-36.80419922	-10.10742188	-88.72558594	+1676
+1457970574.00939990	+15.98730469	-15.84228516	-10.88085938	-32.93701172	+1.42822266	-107.16064453	+2244	+16.41796875	-15.31933594	-10.42822266	-90.02197266	-53.98681641	+14.28222656	+2584	+12.66943359	-15.18750000	-11.60156250	-36.93603516	-10.19531250	-88.70361328	+1664
+1457970574.01350000	+15.99609375	-15.86425781	-10.88085938	-32.91503906	+1.36230469	-107.18261719	+2228	+16.39160156	-15.34130859	-10.45898438	-89.95605469	-53.96484375	+14.08447266	+2580	+12.65625000	-15.20507813	-11.60156250	-37.06787109	-10.26123047	-88.68164063	+1648
+1457970574.01770000	+16.00048828	-15.88183594	-10.88525391	-32.91503906	+1.31835938	-107.18261719	+2208	+16.36083984	-15.35888672	-10.48974609	-89.89013672	-53.92089844	+13.88671875	+2576	+12.63867188	-15.22265625	-11.60156250	-37.19970703	-10.30517578	-88.63769531	+1632
+1457970574.02189990	+16.00048828	-15.90380859	-10.88964844	-32.91503906	+1.29638672	-107.20458984	+2188	+16.33447266	-15.37207031	-10.51611328	-89.82421875	-53.87695313	+13.71093750	+2568	+12.62109375	-15.24023438	-11.60156250	-37.35351563	-10.34912109	-88.61572266	+1616
+1457970574.02600000	+16.00048828	-15.91699219	-10.89843750	-32.93701172	+1.27441406	-107.20458984	+2160	+16.30810547	-15.38525391	-10.54687500	-89.73632813	-53.83300781	+13.51318359	+2564	+12.60351563	-15.25341797	-11.59716797	-37.48535156	-10.39306641	-88.59375000	+1600
+1457970574.03020000	+15.99609375	-15.93017578	-10.90283203	-32.93701172	+1.27441406	-107.20458984	+2132	+16.27734375	-15.39843750	-10.57324219	-89.67041016	-53.78906250	+13.31542969	+2560	+12.58593750	-15.26660156	-11.59716797	-37.61718750	-10.41503906	-88.57177734	+1584
+1457970574.03850010	+15.99169922	-15.94775391	-10.90722656	-32.95898438	+1.25244141	-107.18261719	+2068	+16.24218750	-15.40722656	-10.61279297	-89.53857422	-53.72314453	+13.05175781	+2544	+12.55957031	-15.28857422	-11.58398438	-37.77099609	-10.48095703	-88.52783203	+1552
+1457970574.04270010	+15.98730469	-15.94775391	-10.90722656	-32.95898438	+1.25244141	-107.18261719	+2036	+16.23339844	-15.40283203	-10.62597656	-89.49462891	-53.70117188	+12.96386719	+2536	+12.55078125	-15.28857422	-11.57958984	-37.79296875	-10.50292969	-88.52783203	+1536
+1457970574.04679990	+15.98291016	-15.94775391	-10.90722656	-32.95898438	+1.25244141	-107.20458984	+2008	+16.22900391	-15.39843750	-10.63037109	-89.45068359	-53.67919922	+12.91992188	+2528	+12.55078125	-15.28857422	-11.57958984	-37.79296875	-10.48095703	-88.52783203	+1520
+1457970574.05100010	+15.97851563	-15.94335938	-10.91162109	-32.95898438	+1.29638672	-107.20458984	+1980	+16.22900391	-15.39404297	-10.63916016	-89.38476563	-53.65722656	+12.85400391	+2516	+12.55078125	-15.28857422	-11.57958984	-37.74902344	-10.45898438	-88.52783203	+1504
+1457970574.05520010	+15.96972656	-15.93896484	-10.91162109	-32.98095703	+1.34033203	-107.22656250	+1952	+16.22900391	-15.38525391	-10.64355469	-89.34082031	-53.63525391	+12.81005859	+2508	+12.55078125	-15.28417969	-11.57958984	-37.70507813	-10.41503906	-88.52783203	+1492
+1457970574.05929990	+15.96533203	-15.93457031	-10.91162109	-32.98095703	+1.36230469	-107.22656250	+1928	+16.23339844	-15.38085938	-10.64355469	-89.31884766	-53.63525391	+12.81005859	+2500	+12.55078125	-15.27978516	-11.57958984	-37.66113281	-10.39306641	-88.54980469	+1480
+1457970574.06349990	+15.96533203	-15.93017578	-10.91162109	-32.98095703	+1.38427734	-107.24853516	+1908	+16.23779297	-15.37646484	-10.64355469	-89.29687500	-53.61328125	+12.81005859	+2492	+12.55517578	-15.27539063	-11.57958984	-37.61718750	-10.37109375	-88.54980469	+1468
+1457970574.06769990	+15.96093750	-15.92578125	-10.90722656	-32.98095703	+1.38427734	-107.24853516	+1888	+16.24218750	-15.36767578	-10.63916016	-89.27490234	-53.61328125	+12.81005859	+2488	+12.55957031	-15.26660156	-11.57958984	-37.55126953	-10.32714844	-88.54980469	+1460
+1457970574.07600000	+15.95654297	-15.91699219	-10.90722656	-32.98095703	+1.40625000	-107.24853516	+1852	+16.24658203	-15.35888672	-10.63476563	-89.25292969	-53.61328125	+12.83203125	+2472	+12.56396484	-15.25781250	-11.57958984	-37.48535156	-10.30517578	-88.54980469	+1448
+1457970574.08020000	+15.95214844	-15.91259766	-10.90722656	-32.98095703	+1.42822266	-107.24853516	+1840	+16.25097656	-15.35009766	-10.63037109	-89.25292969	-53.61328125	+12.83203125	+2468	+12.56396484	-15.25341797	-11.57958984	-37.44140625	-10.28320313	-88.57177734	+1440
+1457970574.08430000	+15.95214844	-15.90820313	-10.90722656	-32.98095703	+1.45019531	-107.24853516	+1828	+16.25537109	-15.34570313	-10.62597656	-89.23095703	-53.61328125	+12.85400391	+2464	+12.57275391	-15.23144531	-11.57958984	-37.28759766	-10.17333984	-88.57177734	+1440
+1457970574.08850000	+15.94775391	-15.89941406	-10.90722656	-32.98095703	+1.47216797	-107.24853516	+1816	+16.25976563	-15.33691406	-10.62597656	-89.20898438	-53.61328125	+12.85400391	+2456	+12.58154297	-15.21386719	-11.57958984	-37.13378906	-10.08544922	-88.59375000	+1440
+1457970574.09270000	+15.94775391	-15.89501953	-10.90283203	-32.95898438	+1.49414063	-107.24853516	+1808	+16.26416016	-15.33251953	-10.62158203	-89.20898438	-53.59130859	+12.85400391	+2452	+12.59033203	-15.19189453	-11.58398438	-37.00195313	-9.99755859	-88.59375000	+1440
+1457970574.09680010	+15.93896484	-15.87304688	-10.90722656	-32.93701172	+1.58203125	-107.22656250	+1804	+16.27734375	-15.30615234	-10.61279297	-89.14306641	-53.59130859	+12.87597656	+2452	+12.60351563	-15.13476563	-11.58837891	-36.67236328	-9.75585938	-88.57177734	+1452
+1457970574.10100010	+15.93457031	-15.85107422	-10.90722656	-32.91503906	+1.64794922	-107.20458984	+1808	+16.29052734	-15.28417969	-10.59960938	-89.07714844	-53.56933594	+12.87597656	+2452	+12.60791016	-15.09082031	-11.58837891	-36.43066406	-9.58007813	-88.54980469	+1460
+1457970574.10509990	+15.93017578	-15.82910156	-10.90722656	-32.87109375	+1.71386719	-107.18261719	+1812	+16.29492188	-15.26220703	-10.59521484	-89.01123047	-53.54736328	+12.87597656	+2448	+12.60791016	-15.05566406	-11.58837891	-36.25488281	-9.44824219	-88.50585938	+1472
+1457970574.11350010	+15.92138672	-15.75878906	-10.92919922	-32.73925781	+1.99951172	-107.09472656	+1828	+16.30810547	-15.18310547	-10.58642578	-88.63769531	-53.39355469	+12.65625000	+2452	+12.60351563	-14.98535156	-11.58837891	-36.01318359	-9.22851563	-88.37402344	+1488
+1457970574.11760000	+15.91699219	-15.72802734	-10.94677734	-32.67333984	+2.15332031	-107.02880859	+1840	+16.29492188	-15.15234375	-10.59960938	-88.41796875	-53.30566406	+12.43652344	+2452	+12.59472656	-14.96337891	-11.58398438	-35.99121094	-9.14062500	-88.28613281	+1488
+1457970574.12179990	+15.91699219	-15.69287109	-10.96875000	-32.56347656	+2.32910156	-106.94091797	+1848	+16.26855469	-15.10400391	-10.62597656	-88.02246094	-53.10791016	+11.99707031	+2456	+12.58154297	-14.93701172	-11.58398438	-35.99121094	-9.07470703	-88.17626953	+1488
+1457970574.12599990	+15.91699219	-15.66210938	-10.99072266	-32.49755859	+2.50488281	-106.87500000	+1852	+16.23339844	-15.06445313	-10.66113281	-87.64892578	-52.93212891	+11.55761719	+2460	+12.56835938	-14.91503906	-11.58398438	-36.03515625	-9.00878906	-88.04443359	+1484
+1457970574.13010000	+15.91699219	-15.63574219	-11.01708984	-32.40966797	+2.68066406	-106.78710938	+1856	+16.19384766	-15.02929688	-10.69628906	-87.34130859	-52.73437500	+11.14013672	+2460	+12.55078125	-14.88867188	-11.57958984	-36.10107422	-8.96484375	-87.89062500	+1480
+1457970574.13430000	+15.91699219	-15.60498047	-11.03906250	-32.32177734	+2.85644531	-106.67724609	+1852	+16.14111328	-14.98535156	-10.73583984	-86.94580078	-52.47070313	+10.63476563	+2464	+12.53759766	-14.86230469	-11.57080078	-36.14501953	-8.94287109	-87.73681641	+1472
+1457970574.14260010	+15.91259766	-15.53906250	-11.07861328	-32.16796875	+3.16406250	-106.52343750	+1832	+16.04882813	-14.90625000	-10.79736328	-86.26464844	-52.05322266	+9.75585938	+2468	+12.51123047	-14.80078125	-11.55322266	-36.16699219	-8.85498047	-87.49511719	+1452
+1457970574.14680000	+15.91259766	-15.49511719	-11.09619141	-32.03613281	+3.33984375	-106.43554688	+1820	+16.00927734	-14.85791016	-10.83251953	-85.86914063	-51.81152344	+9.27246094	+2468	+12.50683594	-14.75683594	-11.54443359	-36.12304688	-8.76708984	-87.36328125	+1444
+1457970574.15100000	+15.91259766	-15.44677734	-11.10937500	-31.90429688	+3.53759766	-106.39160156	+1804	+15.98291016	-14.80078125	-10.86328125	-85.47363281	-51.56982422	+8.89892578	+2472	+12.51123047	-14.71289063	-11.54003906	-36.03515625	-8.67919922	-87.20947266	+1436
+1457970574.15510010	+15.89941406	-15.39843750	-11.12255859	-31.79443359	+3.75732422	-106.32568359	+1784	+15.96972656	-14.73486328	-10.87207031	-85.14404297	-51.35009766	+8.61328125	+2472	+12.51123047	-14.65136719	-11.54003906	-35.85937500	-8.48144531	-87.07763672	+1432
+1457970574.15930010	+15.89062500	-15.31494141	-11.12255859	-31.61865234	+4.04296875	-106.23779297	+1772	+15.96972656	-14.64697266	-10.86328125	-84.79248047	-51.13037109	+8.43750000	+2480	+12.51562500	-14.55908203	-11.53564453	-35.57373047	-8.21777344	-86.90185547	+1432
+1457970574.16350010	+15.87304688	-15.23144531	-11.10937500	-31.46484375	+4.24072266	-106.17187500	+1764	+15.97851563	-14.55468750	-10.83251953	-84.55078125	-50.97656250	+8.39355469	+2488	+12.51562500	-14.47998047	-11.52685547	-35.28808594	-7.97607422	-86.77001953	+1436
+1457970574.16759990	+15.85546875	-15.14794922	-11.09619141	-31.31103516	+4.41650391	-106.08398438	+1756	+15.99609375	-14.46679688	-10.79296875	-84.33105469	-50.84472656	+8.43750000	+2500	+12.51562500	-14.40087891	-11.52685547	-34.98046875	-7.71240234	-86.68212891	+1440
+1457970574.17179990	+15.83789063	-15.02050781	-11.06103516	-31.04736328	+4.61425781	-105.97412109	+1764	+16.03564453	-14.35253906	-10.73144531	-84.11132813	-50.73486328	+8.59130859	+2520	+12.53320313	-14.29541016	-11.51367188	-34.51904297	-7.44873047	-86.59423828	+1452
+1457970574.17600010	+15.82910156	-14.91064453	-11.02587891	-30.78369141	+4.76806641	-105.90820313	+1776	+16.08398438	-14.24267578	-10.67431641	-83.84765625	-50.64697266	+8.74511719	+2544	+12.55078125	-14.20751953	-11.50488281	-34.05761719	-7.22900391	-86.55029297	+1460
+1457970574.18429990	+15.81152344	-14.64257813	-10.95117188	-30.12451172	+5.16357422	-105.71044922	+1828	+16.18505859	-13.97900391	-10.57324219	-83.07861328	-50.36132813	+8.92089844	+2596	+12.58593750	-13.99658203	-11.49609375	-33.04687500	-6.59179688	-86.35253906	+1500
+1457970574.18840000	+15.80712891	-14.51513672	-10.91162109	-29.77294922	+5.33935547	-105.57861328	+1868	+16.23339844	-13.85156250	-10.52490234	-82.70507813	-50.20751953	+9.00878906	+2620	+12.59472656	-13.90869141	-11.47851563	-32.62939453	-6.35009766	-86.26464844	+1516
+1457970574.19260000	+15.79394531	-14.39208984	-10.88085938	-29.48730469	+5.55908203	-105.44677734	+1912	+16.26855469	-13.71972656	-10.47656250	-82.30957031	-50.03173828	+9.03076172	+2644	+12.58593750	-13.80761719	-11.47412109	-32.25585938	-5.99853516	-86.15478516	+1540
+1457970574.19680000	+15.78515625	-14.24267578	-10.84130859	-29.13574219	+5.80078125	-105.22705078	+1964	+16.31250000	-13.56152344	-10.41503906	-81.84814453	-49.83398438	+9.09667969	+2676	+12.59033203	-13.69335938	-11.46533203	-31.77246094	-5.66894531	-85.97900391	+1568
+1457970574.20090010	+15.78076172	-14.11962891	-10.80175781	-28.85009766	+5.93261719	-105.05126953	+2020	+16.34326172	-13.44287109	-10.35351563	-81.51855469	-49.72412109	+9.14062500	+2704	+12.58593750	-13.59667969	-11.44335938	-31.39892578	-5.42724609	-85.84716797	+1592
+1457970574.20510010	+15.78076172	-14.00097656	-10.77099609	-28.49853516	+6.06445313	-104.85351563	+2076	+16.35644531	-13.32421875	-10.32275391	-81.07910156	-49.52636719	+9.03076172	+2728	+12.57714844	-13.51318359	-11.42578125	-31.11328125	-5.20751953	-85.73730469	+1616
+1457970574.20930000	+15.79833984	-13.86474609	-10.74462891	-28.08105469	+6.26220703	-104.61181641	+2128	+16.37841797	-13.19238281	-10.30517578	-80.57373047	-49.24072266	+8.87695313	+2748	+12.59472656	-13.41650391	-11.40380859	-30.73974609	-5.03173828	-85.51757813	+1640
+1457970574.21760010	+15.81591797	-13.62304688	-10.72705078	-27.33398438	+6.85546875	-104.23828125	+2232	+16.37402344	-12.96826172	-10.30517578	-79.47509766	-48.64746094	+8.17382813	+2784	+12.58593750	-13.24511719	-11.34667969	-30.21240234	-4.65820313	-85.14404297	+1680
+1457970574.22180010	+15.82470703	-13.50439453	-10.74462891	-27.00439453	+7.29492188	-103.95263672	+2276	+16.36083984	-12.84960938	-10.32275391	-78.85986328	-48.20800781	+7.71240234	+2800	+12.59033203	-13.13964844	-11.33349609	-29.97070313	-4.37255859	-84.77050781	+1700
+1457970574.22589990	+15.82470703	-13.39453125	-10.74023438	-26.74072266	+7.62451172	-103.68896484	+2312	+16.33447266	-12.74853516	-10.33593750	-78.33251953	-47.83447266	+7.22900391	+2812	+12.57714844	-13.04736328	-11.30273438	-29.79492188	-4.15283203	-84.44091797	+1708
+1457970574.23009990	+15.81152344	-13.28906250	-10.74023438	-26.56494141	+7.99804688	-103.40332031	+2340	+16.29052734	-12.64746094	-10.34472656	-77.87109375	-47.41699219	+6.74560547	+2820	+12.55517578	-12.95507813	-11.27636719	-29.68505859	-3.88916016	-84.13330078	+1716
+1457970574.23429990	+15.82031250	-13.17480469	-10.73144531	-26.30126953	+8.28369141	-103.11767578	+2360	+16.26855469	-12.53759766	-10.34472656	-77.40966797	-47.02148438	+6.35009766	+2828	+12.55517578	-12.84521484	-11.24121094	-29.46533203	-3.71337891	-83.73779297	+1716
+1457970574.23840000	+15.82470703	-13.06494141	-10.73144531	-26.03759766	+8.65722656	-102.85400391	+2376	+16.24218750	-12.42773438	-10.34033203	-76.94824219	-46.64794922	+5.91064453	+2836	+12.55517578	-12.74853516	-11.20166016	-29.24560547	-3.53759766	-83.40820313	+1716
+1457970574.24260000	+15.82910156	-12.94628906	-10.73144531	-25.75195313	+9.03076172	-102.61230469	+2388	+16.20263672	-12.31347656	-10.35351563	-76.44287109	-46.20849609	+5.42724609	+2844	+12.54199219	-12.64746094	-11.16210938	-29.09179688	-3.31787109	-83.07861328	+1716
+1457970574.24679990	+15.84667969	-12.81884766	-10.73583984	-25.37841797	+9.44824219	-102.28271484	+2400	+16.18505859	-12.19482422	-10.37109375	-75.93750000	-45.72509766	+4.96582031	+2852	+12.55517578	-12.53320313	-11.12255859	-28.85009766	-3.14208984	-82.61718750	+1716
+1457970574.25090000	+15.84667969	-12.69580078	-10.72705078	-25.07080078	+9.86572266	-102.01904297	+2396	+16.15869141	-12.06738281	-10.38867188	-75.36621094	-45.21972656	+4.43847656	+2856	+12.55957031	-12.43212891	-11.07861328	-28.65234375	-2.94433594	-82.22167969	+1712
+1457970574.25920010	+15.82031250	-12.42773438	-10.69628906	-24.58740234	+10.70068359	-101.35986328	+2396	+16.11035156	-11.79492188	-10.36669922	-74.35546875	-44.29687500	+3.60351563	+2868	+12.54199219	-12.16845703	-10.99951172	-28.05908203	-2.30712891	-81.34277344	+1708
+1457970574.26340010	+15.81591797	-12.29150391	-10.66552734	-24.30175781	+11.05224609	-101.03027344	+2392	+16.09716797	-11.64111328	-10.34033203	-73.87207031	-43.83544922	+3.29589844	+2876	+12.53759766	-12.04541016	-10.95117188	-27.72949219	-2.04345703	-80.92529297	+1704
+1457970574.26760010	+15.79394531	-12.14648438	-10.63916016	-24.03808594	+11.44775391	-100.70068359	+2388	+16.07958984	-11.48730469	-10.30517578	-73.41064453	-43.39599609	+3.01025391	+2884	+12.52441406	-11.91357422	-10.91162109	-27.42187500	-1.69189453	-80.48583984	+1704
+1457970574.27169990	+15.80273438	-11.97949219	-10.58642578	-23.57666016	+11.71142578	-100.30517578	+2392	+16.09277344	-11.31591797	-10.25683594	-72.92724609	-43.00048828	+2.90039063	+2892	+12.53759766	-11.77294922	-10.85009766	-26.98242188	-1.49414063	-80.06835938	+1708
+1457970574.27589990	+15.79833984	-11.81250000	-10.53808594	-23.13720703	+11.99707031	-99.97558594	+2392	+16.10156250	-11.14013672	-10.20849609	-72.39990234	-42.60498047	+2.70263672	+2904	+12.54638672	-11.64111328	-10.79736328	-26.52099609	-1.25244141	-79.69482422	+1712
+1457970574.28010010	+15.78076172	-11.64111328	-10.48974609	-22.71972656	+12.34863281	-99.62402344	+2400	+16.10156250	-10.96435547	-10.14697266	-71.85058594	-42.25341797	+2.52685547	+2920	+12.54199219	-11.49609375	-10.75341797	-26.01562500	-0.85693359	-79.32128906	+1724
+1457970574.28420000	+15.78076172	-11.45654297	-10.44140625	-22.21435547	+12.67822266	-99.20654297	+2416	+16.12792969	-10.77539063	-10.07666016	-71.27929688	-41.85791016	+2.43896484	+2940	+12.55078125	-11.33789063	-10.70947266	-25.44433594	-0.50537109	-78.85986328	+1736
+1457970574.29259990	+15.73242188	-11.10058594	-10.34033203	-21.31347656	+13.42529297	-98.43750000	+2448	+16.14990234	-10.38867188	-9.93603516	-70.13671875	-41.08886719	+2.24121094	+2980	+12.53759766	-11.05664063	-10.60839844	-24.45556641	+0.19775391	-78.02490234	+1760
+1457970574.29670000	+15.72363281	-10.90283203	-10.27441406	-20.74218750	+13.71093750	-97.97607422	+2476	+16.17187500	-10.18652344	-9.85253906	-69.56542969	-40.69335938	+2.21923828	+3008	+12.54199219	-10.90283203	-10.55126953	-23.86230469	+0.50537109	-77.56347656	+1776
+1457970574.30090000	+15.70605469	-10.70947266	-10.20410156	-20.19287109	+13.97460938	-97.55859375	+2508	+16.18066406	-9.99755859	-9.76025391	-69.03808594	-40.34179688	+2.19726563	+3036	+12.53759766	-10.75341797	-10.48974609	-23.29101563	+0.83496094	-77.16796875	+1796
+1457970574.30510000	+15.69287109	-10.52490234	-10.13378906	-19.59960938	+14.21630859	-97.16308594	+2544	+16.18505859	-9.80859375	-9.67675781	-68.48876953	-39.99023438	+2.15332031	+3060	+12.52441406	-10.60839844	-10.43701172	-22.78564453	+1.18652344	-76.75048828	+1816
+1457970574.30920000	+15.69726563	-10.33154297	-10.07226563	-18.96240234	+14.50195313	-96.67968750	+2584	+16.20263672	-9.61083984	-9.59326172	-67.91748047	-39.61669922	+2.15332031	+3088	+12.53759766	-10.45458984	-10.38427734	-22.17041016	+1.47216797	-76.24511719	+1840
+1457970574.31340000	+15.68847656	-10.14697266	-10.01513672	-18.36914063	+14.83154297	-96.26220703	+2620	+16.20703125	-9.43066406	-9.50537109	-67.36816406	-39.26513672	+2.08740234	+3112	+12.54199219	-10.31396484	-10.31835938	-21.64306641	+1.73583984	-75.80566406	+1864
+1457970574.31760000	+15.65771484	-9.96240234	-9.95800781	-17.84179688	+15.20507813	-95.82275391	+2656	+16.19384766	-9.24609375	-9.42626953	-66.79687500	-38.89160156	+1.95556641	+3136	+12.52880859	-10.17333984	-10.25683594	-21.13769531	+2.06542969	-75.38818359	+1888
+1457970574.32170010	+15.64892578	-9.77343750	-9.90087891	-17.22656250	+15.57861328	-95.36132813	+2696	+16.18945313	-9.06152344	-9.35156250	-66.20361328	-38.43017578	+1.84570313	+3160	+12.53759766	-10.01513672	-10.19970703	-20.52246094	+2.39501953	-74.79492188	+1916
+1457970574.33010010	+15.61816406	-9.42187500	-9.76904297	-16.10595703	+16.19384766	-94.46044922	+2772	+16.14550781	-8.72314453	-9.20654297	-65.17089844	-37.55126953	+1.60400391	+3200	+12.51562500	-9.72509766	-10.06347656	-19.59960938	+2.94433594	-73.74023438	+1956
+1457970574.33419990	+15.60937500	-9.24169922	-9.70751953	-15.49072266	+16.50146484	-93.97705078	+2808	+16.12353516	-8.54736328	-9.14501953	-64.64355469	-37.02392578	+1.49414063	+3216	+12.52441406	-9.57128906	-9.98876953	-19.02832031	+3.12011719	-73.14697266	+1984
+1457970574.33839990	+15.60058594	-9.06591797	-9.64160156	-14.89746094	+16.78710938	-93.49365234	+2836	+16.09277344	-8.38916016	-9.07910156	-64.18212891	-36.56250000	+1.36230469	+3232	+12.52441406	-9.42626953	-9.90527344	-18.54492188	+3.27392578	-72.61962891	+2004
+1457970574.34250000	+15.58740234	-8.89892578	-9.57128906	-14.30419922	+17.05078125	-93.05419922	+2860	+16.05322266	-8.23535156	-9.01318359	-63.69873047	-36.12304688	+1.20849609	+3244	+12.52001953	-9.29003906	-9.82177734	-18.10546875	+3.44970703	-72.11425781	+2020
+1457970574.34670000	+15.59179688	-8.73193359	-9.50537109	-13.68896484	+17.29248047	-92.54882813	+2884	+16.02685547	-8.07275391	-8.95605469	-63.17138672	-35.63964844	+1.09863281	+3256	+12.53320313	-9.13623047	-9.74267578	-17.53417969	+3.60351563	-71.47705078	+2040
+1457970574.35089990	+15.59179688	-8.56054688	-9.43505859	-13.09570313	+17.55615234	-92.10937500	+2900	+16.00048828	-7.91015625	-8.89453125	-62.64404297	-35.13427734	+1.01074219	+3268	+12.53759766	-8.99560547	-9.65917969	-17.05078125	+3.71337891	-70.88378906	+2052
+1457970574.35500000	+15.56542969	-8.39355469	-9.36474609	-12.54638672	+17.86376953	-91.64794922	+2912	+15.96093750	-7.74755859	-8.82861328	-62.16064453	-34.62890625	+0.90087891	+3280	+12.52441406	-8.85058594	-9.57568359	-16.58935547	+3.91113281	-70.29052734	+2060
+1457970574.36340000	+15.54345703	-8.04638672	-9.21972656	-11.29394531	+18.41308594	-90.59326172	+2932	+15.89062500	-7.42236328	-8.70996094	-61.21582031	-33.53027344	+0.74707031	+3296	+12.52441406	-8.54736328	-9.39550781	-15.51269531	+4.15283203	-69.01611328	+2076
+1457970574.36750010	+15.52587891	-7.88378906	-9.13623047	-10.72265625	+18.63281250	-90.10986328	+2940	+15.85107422	-7.26416016	-8.63964844	-60.79833984	-33.00292969	+0.72509766	+3308	+12.51562500	-8.40234375	-9.30322266	-15.05126953	+4.26269531	-68.42285156	+2084
+1457970574.37170000	+15.52587891	-7.70800781	-9.04394531	-10.06347656	+18.76464844	-89.58251953	+2944	+15.82910156	-7.10156250	-8.56494141	-60.31494141	-32.51953125	+0.76904297	+3316	+12.52001953	-8.25292969	-9.20214844	-14.50195313	+4.30664063	-67.80761719	+2092
+1457970574.37590000	+15.51708984	-7.53662109	-8.95605469	-9.38232422	+18.94042969	-89.12109375	+2952	+15.80273438	-6.92578125	-8.49462891	-59.80957031	-32.01416016	+0.81298828	+3324	+12.52441406	-8.10791016	-9.10986328	-13.95263672	+4.37255859	-67.21435547	+2100
+1457970574.38000010	+15.49511719	-7.36523438	-8.85937500	-8.78906250	+19.09423828	-88.63769531	+2956	+15.77636719	-6.75878906	-8.39794922	-59.37011719	-31.59667969	+0.90087891	+3336	+12.51123047	-7.96728516	-9.01318359	-13.44726563	+4.50439453	-66.64306641	+2108
+1457970574.38420010	+15.48632813	-7.19824219	-8.77148438	-8.15185547	+19.31396484	-88.11035156	+2960	+15.75439453	-6.59619141	-8.31445313	-58.93066406	-31.09130859	+0.96679688	+3348	+12.51123047	-7.81787109	-8.92089844	-12.87597656	+4.63623047	-66.00585938	+2116
+1457970574.38840010	+15.46875000	-7.02246094	-8.68798828	-7.49267578	+19.53369141	-87.58300781	+2964	+15.73681641	-6.41601563	-8.23095703	-58.42529297	-30.58593750	+1.05468750	+3360	+12.51123047	-7.67285156	-8.82861328	-12.30468750	+4.74609375	-65.41259766	+2124
+1457970574.39249990	+15.43798828	-6.85107422	-8.58691406	-6.89941406	+19.73144531	-87.07763672	+2972	+15.71044922	-6.24023438	-8.12988281	-57.98583984	-30.12451172	+1.20849609	+3372	+12.49365234	-7.52783203	-8.74072266	-11.75537109	+4.92187500	-64.79736328	+2132
+1457970574.40089990	+15.38964844	-6.49951172	-8.38476563	-5.55908203	+20.01708984	-86.02294922	+2996	+15.67529297	-5.88867188	-7.92333984	-57.08496094	-29.22363281	+1.58203125	+3404	+12.48046875	-7.24218750	-8.55175781	-10.59082031	+5.18554688	-63.63281250	+2152
+1457970574.40500000	+15.36328125	-6.33691406	-8.27050781	-4.92187500	+20.08300781	-85.51757813	+3012	+15.65771484	-5.72167969	-7.80468750	-56.68945313	-28.87207031	+1.84570313	+3424	+12.46728516	-7.10595703	-8.45507813	-10.06347656	+5.27343750	-63.08349609	+2164
+1457970574.40920000	+15.34570313	-6.16992188	-8.16503906	-4.26269531	+20.17089844	-85.01220703	+3032	+15.64453125	-5.55468750	-7.69042969	-56.25000000	-28.49853516	+2.08740234	+3440	+12.46289063	-6.96972656	-8.35839844	-9.49218750	+5.38330078	-62.51220703	+2172
+1457970574.41339990	+15.32373047	-6.00292969	-8.06396484	-3.58154297	+20.28076172	-84.50683594	+3052	+15.63134766	-5.38330078	-7.57617188	-55.78857422	-28.10302734	+2.32910156	+3456	+12.45410156	-6.83789063	-8.27050781	-8.92089844	+5.47119141	-61.96289063	+2184
+1457970574.41750000	+15.29296875	-5.84472656	-7.94970703	-2.94433594	+20.34667969	-84.04541016	+3076	+15.61376953	-5.21630859	-7.44873047	-55.39306641	-27.79541016	+2.63671875	+3476	+12.44091797	-6.71044922	-8.17382813	-8.39355469	+5.58105469	-61.43554688	+2196
+1457970574.42170000	+15.26660156	-5.68652344	-7.84863281	-2.30712891	+20.50048828	-83.54003906	+3100	+15.60058594	-5.05371094	-7.33007813	-54.95361328	-27.39990234	+2.90039063	+3496	+12.43212891	-6.57861328	-8.08593750	-7.82226563	+5.71289063	-60.84228516	+2208
+1457970574.42580010	+15.23583984	-5.52832031	-7.74755859	-1.66992188	+20.61035156	-83.01269531	+3124	+15.57861328	-4.89550781	-7.21582031	-54.55810547	-27.02636719	+3.18603516	+3516	+12.41894531	-6.44677734	-7.99365234	-7.27294922	+5.80078125	-60.27099609	+2220
+1457970574.43420000	+15.18750000	-5.23388672	-7.52783203	-0.39550781	+20.65429688	-82.00195313	+3184	+15.53906250	-4.59228516	-6.97412109	-53.83300781	-26.34521484	+3.82324219	+3556	+12.40136719	-6.20068359	-7.79589844	-6.26220703	+5.86669922	-59.17236328	+2248
+1457970574.43829990	+15.16552734	-5.08447266	-7.42236328	+0.24169922	+20.67626953	-81.49658203	+3212	+15.51708984	-4.44726563	-6.85986328	-53.45947266	-25.99365234	+4.15283203	+3572	+12.38818359	-6.07763672	-7.70361328	-5.75683594	+5.91064453	-58.62304688	+2264
+1457970574.44250010	+15.14794922	-4.94824219	-7.30371094	+0.83496094	+20.58837891	-81.03515625	+3240	+15.49951172	-4.31103516	-6.73242188	-53.17382813	-25.72998047	+4.54833984	+3588	+12.37939453	-5.96337891	-7.59375000	-5.31738281	+5.84472656	-58.11767578	+2280
+1457970574.44670010	+15.13037109	-4.81640625	-7.20703125	+1.42822266	+20.67626953	-80.52978516	+3264	+15.47753906	-4.17480469	-6.62255859	-52.82226563	-25.33447266	+4.83398438	+3604	+12.37939453	-5.84912109	-7.49707031	-4.85595703	+5.84472656	-57.52441406	+2292
+1457970574.45079990	+15.11279297	-4.68457031	-7.11474609	+2.04345703	+20.74218750	-80.00244141	+3284	+15.45556641	-4.04736328	-6.52148438	-52.49267578	-24.93896484	+5.11962891	+3616	+12.37060547	-5.73486328	-7.40039063	-4.37255859	+5.86669922	-56.95312500	+2304
+1457970574.45499990	+15.09521484	-4.55712891	-7.00048828	+2.59277344	+20.69824219	-79.51904297	+3304	+15.43359375	-3.92431641	-6.40722656	-52.22900391	-24.58740234	+5.44921875	+3628	+12.36181641	-5.62500000	-7.29052734	-3.95507813	+5.80078125	-56.42578125	+2316
+1457970574.45919990	+15.07324219	-4.43408203	-6.90380859	+3.14208984	+20.78613281	-78.99169922	+3320	+15.40283203	-3.80566406	-6.31054688	-51.92138672	-24.12597656	+5.69091797	+3632	+12.35742188	-5.51513672	-7.19384766	-3.53759766	+5.80078125	-55.83251953	+2328
+1457970574.46330000	+15.05126953	-4.30664063	-6.80712891	+3.71337891	+20.80810547	-78.44238281	+3336	+15.37646484	-3.69140625	-6.21826172	-51.63574219	-23.66455078	+5.95458984	+3640	+12.34863281	-5.39648438	-7.09716797	-3.07617188	+5.80078125	-55.21728516	+2336
+1457970574.46750000	+15.04248047	-4.19238281	-6.69287109	+4.26269531	+20.72021484	-77.95898438	+3348	+15.35009766	-3.58154297	-6.11279297	-51.41601563	-23.31298828	+6.30615234	+3644	+12.34423828	-5.29101563	-6.98291016	-2.65869141	+5.66894531	-54.66796875	+2348
+1457970574.47170000	+15.03369141	-4.07812500	-6.59619141	+4.76806641	+20.74218750	-77.43164063	+3356	+15.32373047	-3.47607422	-6.02050781	-51.17431641	-22.85156250	+6.56982422	+3648	+12.33984375	-5.18554688	-6.87744141	-2.28515625	+5.64697266	-54.09667969	+2352
+1457970574.48000000	+15.00732422	-3.84521484	-6.39843750	+5.86669922	+20.69824219	-76.42089844	+3360	+15.27539063	-3.26513672	-5.82275391	-50.69091797	-22.03857422	+7.16308594	+3652	+12.32666016	-4.98339844	-6.67089844	-1.49414063	+5.51513672	-53.02001953	+2364
+1457970574.48420000	+14.99414063	-3.73974609	-6.29736328	+6.35009766	+20.72021484	-75.93750000	+3360	+15.24902344	-3.16845703	-5.73046875	-50.47119141	-21.62109375	+7.40478516	+3648	+12.32226563	-4.88671875	-6.57421875	-1.12060547	+5.49316406	-52.47070313	+2368
+1457970574.48830010	+14.97656250	-3.62988281	-6.20507813	+6.85546875	+20.74218750	-75.43212891	+3356	+15.22265625	-3.06738281	-5.64257813	-50.20751953	-21.15966797	+7.64648438	+3648	+12.31347656	-4.78125000	-6.47753906	-0.70312500	+5.49316406	-51.89941406	+2372
+1457970574.49250010	+14.96777344	-3.52441406	-6.09960938	+7.33886719	+20.67626953	-74.99267578	+3352	+15.20068359	-2.97070313	-5.54589844	-49.98779297	-20.78613281	+7.95410156	+3648	+12.31347656	-4.68457031	-6.37646484	-0.28564453	+5.40527344	-51.37207031	+2376
+1457970574.49659990	+14.95019531	-3.42333984	-5.99853516	+7.80029297	+20.63232422	-74.53125000	+3348	+15.17431641	-2.87402344	-5.44921875	-49.76806641	-20.43457031	+8.21777344	+3648	+12.30029297	-4.59228516	-6.27978516	+0.06591797	+5.36132813	-50.86669922	+2376
+1457970574.50079990	+14.93261719	-3.31787109	-5.90625000	+8.30566406	+20.61035156	-74.06982422	+3340	+15.15234375	-2.77294922	-5.35693359	-49.52636719	-20.06103516	+8.50341797	+3648	+12.29150391	-4.50000000	-6.19189453	+0.43945313	+5.33935547	-50.38330078	+2376
+1457970574.50500010	+14.92382813	-3.21240234	-5.80078125	+8.81103516	+20.50048828	-73.65234375	+3336	+15.13916016	-2.67626953	-5.24707031	-49.30664063	-19.79736328	+8.87695313	+3652	+12.29150391	-4.41210938	-6.09082031	+0.81298828	+5.20751953	-49.94384766	+2376
+1457970574.51329990	+14.88867188	-3.01464844	-5.59863281	+9.73388672	+20.32470703	-72.88330078	+3328	+15.10400391	-2.48730469	-5.03613281	-48.84521484	-19.29199219	+9.55810547	+3656	+12.27832031	-4.24951172	-5.91503906	+1.47216797	+5.09765625	-49.08691406	+2372
+1457970574.51749990	+14.87548828	-2.92236328	-5.49316406	+10.15136719	+20.17089844	-72.55371094	+3328	+15.09082031	-2.39501953	-4.92626953	-48.60351563	-19.09423828	+9.93164063	+3660	+12.27392578	-4.17041016	-5.82275391	+1.84570313	+4.98779297	-48.69140625	+2376
+1457970574.52580000	+14.83593750	-2.74658203	-5.30419922	+11.00830078	+20.03906250	-71.82861328	+3324	+15.06005859	-2.21484375	-4.71972656	-48.14208984	-18.65478516	+10.59082031	+3668	+12.25634766	-4.02099609	-5.66015625	+2.48291016	+4.92187500	-47.90039063	+2368
+1457970574.53410010	+14.80078125	-2.57519531	-5.10644531	+11.79931641	+19.77539063	-71.14746094	+3332	+15.03369141	-2.03906250	-4.49560547	-47.70263672	-18.34716797	+11.35986328	+3684	+12.24755859	-3.88037109	-5.49755859	+3.07617188	+4.74609375	-47.19726563	+2364
+1457970574.53830000	+14.78320313	-2.49169922	-5.01416016	+12.21679688	+19.68750000	-70.81787109	+3336	+15.02050781	-1.95556641	-4.39453125	-47.48291016	-18.17138672	+11.71142578	+3688	+12.23876953	-3.81445313	-5.41845703	+3.36181641	+4.70214844	-46.84570313	+2364
+1457970574.54250000	+14.77001953	-2.41259766	-4.91308594	+12.59033203	+19.48974609	-70.51025391	+3344	+15.01611328	-1.87646484	-4.28027344	-47.30712891	-18.06152344	+12.12890625	+3696	+12.23876953	-3.75292969	-5.33056641	+3.62548828	+4.57031250	-46.53808594	+2364
+1457970574.54660010	+14.75683594	-2.33789063	-4.82519531	+12.96386719	+19.44580078	-70.18066406	+3352	+15.00732422	-1.80175781	-4.17919922	-47.13134766	-17.88574219	+12.45849609	+3700	+12.23437500	-3.69140625	-5.25585938	+3.86718750	+4.52636719	-46.20849609	+2360
+1457970574.55080010	+14.73925781	-2.26318359	-4.74169922	+13.33740234	+19.37988281	-69.82910156	+3360	+14.99414063	-1.72705078	-4.08251953	-46.93359375	-17.66601563	+12.76611328	+3700	+12.22998047	-3.62988281	-5.18115234	+4.13085938	+4.50439453	-45.85693359	+2356
+1457970574.55500010	+14.72607422	-2.19726563	-4.64941406	+13.66699219	+19.24804688	-69.52148438	+3368	+14.98974609	-1.65673828	-3.98144531	-46.77978516	-17.51220703	+13.11767578	+3704	+12.22998047	-3.56835938	-5.10205078	+4.39453125	+4.39453125	-45.52734375	+2356
+1457970574.55909990	+14.70849609	-2.13134766	-4.56591797	+13.99658203	+19.22607422	-69.16992188	+3376	+14.97216797	-1.59082031	-3.88916016	-46.60400391	-17.29248047	+13.38134766	+3708	+12.22558594	-3.51123047	-5.02734375	+4.61425781	+4.37255859	-45.19775391	+2352
+1457970574.56750010	+14.69091797	-1.99511719	-4.40771484	+14.67773438	+19.09423828	-68.42285156	+3388	+14.95458984	-1.47216797	-3.71337891	-46.36230469	-16.87500000	+13.99658203	+3708	+12.22119141	-3.39257813	-4.87353516	+5.07568359	+4.19677734	-44.51660156	+2348
+1457970574.57160000	+14.68212891	-1.93359375	-4.32861328	+15.00732422	+19.02832031	-68.07128906	+3396	+14.94580078	-1.41503906	-3.62988281	-46.23046875	-16.63330078	+14.26025391	+3704	+12.21679688	-3.33544922	-4.79443359	+5.27343750	+4.13085938	-44.16503906	+2344
+1457970574.57579990	+14.67333984	-1.87207031	-4.25390625	+15.31494141	+18.96240234	-67.74169922	+3396	+14.93261719	-1.36230469	-3.55078125	-46.14257813	-16.39160156	+14.50195313	+3704	+12.21679688	-3.27832031	-4.72412109	+5.49316406	+4.06494141	-43.81347656	+2344
+1457970574.57990000	+14.67333984	-1.81933594	-4.17041016	+15.60058594	+18.85253906	-67.41210938	+3400	+14.92822266	-1.31396484	-3.47167969	-46.05468750	-16.17187500	+14.76562500	+3700	+12.22119141	-3.22119141	-4.64062500	+5.71289063	+3.91113281	-43.48388672	+2344
+1457970574.58410000	+14.66455078	-1.76660156	-4.10009766	+15.86425781	+18.80859375	-67.08251953	+3400	+14.91503906	-1.27001953	-3.39697266	-45.96679688	-15.93017578	+15.00732422	+3696	+12.22119141	-3.17285156	-4.56591797	+5.91064453	+3.82324219	-43.15429688	+2344
+1457970574.58830000	+14.66455078	-1.70947266	-4.02978516	+16.12792969	+18.74267578	-66.73095703	+3396	+14.90625000	-1.22167969	-3.32226563	-45.87890625	-15.66650391	+15.24902344	+3692	+12.22119141	-3.11572266	-4.49560547	+6.13037109	+3.73535156	-42.80273438	+2344
+1457970574.59240010	+14.66455078	-1.65673828	-3.95507813	+16.41357422	+18.67675781	-66.37939453	+3392	+14.90185547	-1.17773438	-3.25195313	-45.79101563	-15.42480469	+15.49072266	+3684	+12.22998047	-3.05859375	-4.42089844	+6.35009766	+3.60351563	-42.47314453	+2344
+1457970574.59660010	+14.65576172	-1.60400391	-3.88476563	+16.65527344	+18.56689453	-66.07177734	+3384	+14.88867188	-1.13378906	-3.18164063	-45.72509766	-15.22705078	+15.75439453	+3680	+12.22558594	-3.01025391	-4.34619141	+6.52587891	+3.47167969	-42.16552734	+2340
+1457970574.60080000	+14.65576172	-1.55566406	-3.81005859	+16.91894531	+18.47900391	-65.76416016	+3380	+14.87988281	-1.09423828	-3.11132813	-45.68115234	-15.00732422	+15.99609375	+3672	+12.22998047	-2.95312500	-4.27587891	+6.74560547	+3.33984375	-41.83593750	+2340
+1457970574.60910010	+14.66015625	-1.45458984	-3.66503906	+17.38037109	+18.19335938	-65.19287109	+3360	+14.87109375	-1.01513672	-2.96630859	-45.57128906	-14.61181641	+16.54541016	+3660	+12.23876953	-2.85644531	-4.13085938	+7.09716797	+3.01025391	-41.26464844	+2340
+1457970574.61330010	+14.66015625	-1.41064453	-3.59033203	+17.60009766	+18.06152344	-64.92919922	+3348	+14.86669922	-0.97558594	-2.89599609	-45.50537109	-14.43603516	+16.80908203	+3656	+12.24316406	-2.80810547	-4.06054688	+7.27294922	+2.85644531	-40.97900391	+2340
+1457970574.61739990	+14.66015625	-1.36669922	-3.52001953	+17.79785156	+17.90771484	-64.66552734	+3340	+14.86230469	-0.93603516	-2.82128906	-45.43945313	-14.28222656	+17.09472656	+3652	+12.25195313	-2.76416016	-3.99462891	+7.44873047	+2.70263672	-40.71533203	+2340
+1457970574.62159990	+14.66015625	-1.32714844	-3.44970703	+17.99560547	+17.77587891	-64.42382813	+3328	+14.85791016	-0.89648438	-2.74658203	-45.37353516	-14.15039063	+17.35839844	+3648	+12.25195313	-2.72460938	-3.93310547	+7.58056641	+2.59277344	-40.47363281	+2336
+1457970574.62579990	+14.66015625	-1.28320313	-3.37939453	+18.19335938	+17.64404297	-64.16015625	+3316	+14.85351563	-0.85693359	-2.67626953	-45.30761719	-13.99658203	+17.60009766	+3644	+12.25634766	-2.68066406	-3.87158203	+7.71240234	+2.46093750	-40.20996094	+2332
+1457970574.62990000	+14.66015625	-1.23925781	-3.30908203	+18.39111328	+17.51220703	-63.91845703	+3308	+14.85351563	-0.81738281	-2.60156250	-45.21972656	-13.86474609	+17.88574219	+3640	+12.26513672	-2.64111328	-3.80566406	+7.88818359	+2.32910156	-39.96826172	+2332
+1457970574.63829990	+14.65576172	-1.16015625	-3.16406250	+18.78662109	+17.18261719	-63.50097656	+3292	+14.84912109	-0.73828125	-2.44775391	-45.10986328	-13.68896484	+18.45703125	+3636	+12.26953125	-2.57080078	-3.69140625	+8.08593750	+2.13134766	-39.52880859	+2320
+1457970574.64240000	+14.65576172	-1.12060547	-3.08935547	+18.96240234	+16.98486328	-63.30322266	+3288	+14.85351563	-0.70312500	-2.36865234	-45.04394531	-13.62304688	+18.76464844	+3636	+12.27832031	-2.53564453	-3.62988281	+8.19580078	+1.99951172	-39.33105469	+2316
+1457970574.64660000	+14.65576172	-1.08544922	-3.01904297	+19.13818359	+16.83105469	-63.10546875	+3284	+14.85351563	-0.66357422	-2.28955078	-44.97802734	-13.57910156	+19.05029297	+3636	+12.28271484	-2.50488281	-3.57714844	+8.28369141	+1.91162109	-39.13330078	+2312
+1457970574.65070010	+14.65136719	-1.05029297	-2.94873047	+19.29199219	+16.67724609	-62.92968750	+3280	+14.85351563	-0.62841797	-2.21044922	-44.89013672	-13.51318359	+19.31396484	+3636	+12.28710938	-2.47412109	-3.52001953	+8.37158203	+1.82373047	-38.91357422	+2304
+1457970574.65490010	+14.65136719	-1.01953125	-2.88281250	+19.44580078	+16.54541016	-62.75390625	+3280	+14.85791016	-0.58886719	-2.13134766	-44.78027344	-13.46923828	+19.57763672	+3640	+12.29589844	-2.44775391	-3.46728516	+8.45947266	+1.73583984	-38.73779297	+2300
+1457970574.65910010	+14.64697266	-0.98437500	-2.81689453	+19.62158203	+16.39160156	-62.57812500	+3284	+14.85791016	-0.55371094	-2.05664063	-44.69238281	-13.42529297	+19.81933594	+3644	+12.30029297	-2.41699219	-3.41455078	+8.52539063	+1.66992188	-38.54003906	+2292
+1457970574.66319990	+14.64257813	-0.94921875	-2.74658203	+19.77539063	+16.23779297	-62.42431641	+3288	+14.85351563	-0.51855469	-1.98193359	-44.64843750	-13.38134766	+20.08300781	+3648	+12.30468750	-2.39062500	-3.36181641	+8.63525391	+1.58203125	-38.34228516	+2288
+1457970574.67160010	+14.64257813	-0.88330078	-2.61474609	+20.10498047	+15.88623047	-62.09472656	+3300	+14.85791016	-0.45703125	-1.83691406	-44.51660156	-13.31542969	+20.61035156	+3652	+12.32226563	-2.33349609	-3.25634766	+8.78906250	+1.36230469	-37.99072266	+2276
+1457970574.67569990	+14.64257813	-0.85693359	-2.54882813	+20.21484375	+15.68847656	-61.96289063	+3304	+14.86230469	-0.42626953	-1.76220703	-44.45068359	-13.31542969	+20.89599609	+3656	+12.32666016	-2.30712891	-3.20361328	+8.87695313	+1.23046875	-37.81494141	+2272
+1457970574.67989990	+14.64697266	-0.83056641	-2.48291016	+20.34667969	+15.51269531	-61.83105469	+3312	+14.86669922	-0.39990234	-1.69628906	-44.38476563	-13.27148438	+21.11572266	+3660	+12.33544922	-2.28076172	-3.15087891	+8.96484375	+1.09863281	-37.63916016	+2268
+1457970574.68409990	+14.65136719	-0.80419922	-2.42138672	+20.45654297	+15.35888672	-61.69921875	+3320	+14.86669922	-0.36914063	-1.63037109	-44.31884766	-13.24951172	+21.35742188	+3660	+12.34863281	-2.25439453	-3.09814453	+9.03076172	+0.92285156	-37.48535156	+2264
+1457970574.68820000	+14.65136719	-0.77783203	-2.35986328	+20.58837891	+15.18310547	-61.54541016	+3328	+14.86669922	-0.34716797	-1.56445313	-44.29687500	-13.22753906	+21.59912109	+3664	+12.35302734	-2.22363281	-3.04541016	+9.14062500	+0.74707031	-37.30957031	+2260
+1457970574.69240000	+14.65576172	-0.74707031	-2.30712891	+20.72021484	+15.02929688	-61.39160156	+3332	+14.86669922	-0.32080078	-1.51171875	-44.23095703	-13.13964844	+21.75292969	+3664	+12.36621094	-2.19287109	-2.99707031	+9.27246094	+0.57128906	-37.13378906	+2256
+1457970574.69660000	+14.66015625	-0.72070313	-2.24560547	+20.85205078	+14.83154297	-61.25976563	+3340	+14.86669922	-0.29882813	-1.45458984	-44.20898438	-13.09570313	+21.97265625	+3664	+12.37060547	-2.16650391	-2.94433594	+9.36035156	+0.39550781	-36.97998047	+2256
+1457970574.70490000	+14.67333984	-0.66796875	-2.13134766	+21.07177734	+14.43603516	-60.97412109	+3348	+14.86669922	-0.26806641	-1.34912109	-44.20898438	-12.96386719	+22.39013672	+3664	+12.38818359	-2.10498047	-2.84326172	+9.58007813	-0.02197266	-36.65039063	+2252
+1457970574.70910000	+14.68212891	-0.64160156	-2.07421875	+21.18164063	+14.26025391	-60.84228516	+3352	+14.86669922	-0.25048828	-1.29638672	-44.20898438	-12.89794922	+22.60986328	+3660	+12.40136719	-2.07861328	-2.79052734	+9.66796875	-0.24169922	-36.49658203	+2256
+1457970574.71320010	+14.69091797	-0.61962891	-2.02148438	+21.26953125	+14.06250000	-60.71044922	+3352	+14.86669922	-0.23291016	-1.24365234	-44.20898438	-12.87597656	+22.82958984	+3656	+12.41015625	-2.04785156	-2.73779297	+9.75585938	-0.48339844	-36.36474609	+2256
+1457970574.71740010	+14.69531250	-0.59765625	-1.96875000	+21.35742188	+13.90869141	-60.57861328	+3352	+14.86669922	-0.21972656	-1.19970703	-44.18701172	-12.78808594	+22.98339844	+3656	+12.41894531	-2.02148438	-2.68945313	+9.86572266	-0.68115234	-36.21093750	+2256
+1457970574.72160010	+14.70410156	-0.57568359	-1.92041016	+21.44531250	+13.75488281	-60.42480469	+3352	+14.87109375	-0.20214844	-1.16015625	-44.18701172	-12.72216797	+23.13720703	+3652	+12.42773438	-1.99511719	-2.64550781	+9.95361328	-0.87890625	-36.07910156	+2256
+1457970574.72569990	+14.71289063	-0.55371094	-1.87207031	+21.55517578	+13.60107422	-60.29296875	+3348	+14.86669922	-0.18896484	-1.11621094	-44.18701172	-12.63427734	+23.31298828	+3648	+12.43212891	-1.96875000	-2.59716797	+10.04150391	-1.07666016	-35.94726563	+2256
+1457970574.72989990	+14.72167969	-0.53173828	-1.82812500	+21.64306641	+13.49121094	-60.13916016	+3344	+14.87109375	-0.18017578	-1.07666016	-44.18701172	-12.54638672	+23.46679688	+3644	+12.44091797	-1.94238281	-2.55761719	+10.12939453	-1.23046875	-35.79345703	+2256
+1457970574.73400000	+14.72607422	-0.50976563	-1.77978516	+21.73095703	+13.29345703	-60.00732422	+3340	+14.87109375	-0.16259766	-1.02832031	-44.18701172	-12.50244141	+23.68652344	+3640	+12.44531250	-1.91601563	-2.51367188	+10.19531250	-1.40625000	-35.68359375	+2256
+1457970574.74239990	+14.73486328	-0.47900391	-1.68310547	+21.86279297	+12.98583984	-59.78759766	+3328	+14.87109375	-0.13623047	-0.94042969	-44.18701172	-12.41455078	+24.08203125	+3632	+12.45849609	-1.88085938	-2.43457031	+10.28320313	-1.71386719	-35.44189453	+2256
+1457970574.74650000	+14.73486328	-0.45703125	-1.63916016	+21.95068359	+12.83203125	-59.67773438	+3324	+14.87548828	-0.12304688	-0.89208984	-44.16503906	-12.39257813	+24.27978516	+3628	+12.46728516	-1.85888672	-2.39501953	+10.34912109	-1.84570313	-35.33203125	+2256
+1457970574.75070000	+14.73925781	-0.44384766	-1.59082031	+21.99462891	+12.67822266	-59.61181641	+3320	+14.87548828	-0.10546875	-0.84375000	-44.12109375	-12.39257813	+24.47753906	+3628	+12.47607422	-1.84570313	-2.35546875	+10.34912109	-1.97753906	-35.24414063	+2256
+1457970574.75490000	+14.73925781	-0.43066406	-1.55126953	+22.06054688	+12.59033203	-59.50195313	+3312	+14.87548828	-0.08789063	-0.80419922	-44.07714844	-12.37060547	+24.63134766	+3624	+12.48046875	-1.83251953	-2.32910156	+10.39306641	-2.04345703	-35.13427734	+2252
+1457970574.75900010	+14.73925781	-0.41748047	-1.51171875	+22.12646484	+12.45849609	-59.43603516	+3312	+14.87988281	-0.07031250	-0.75585938	-44.03320313	-12.39257813	+24.85107422	+3624	+12.48486328	-1.81933594	-2.29833984	+10.41503906	-2.13134766	-35.06835938	+2248
+1457970574.76320000	+14.73925781	-0.39990234	-1.46777344	+22.19238281	+12.30468750	-59.34814453	+3312	+14.87988281	-0.05273438	-0.70751953	-43.98925781	-12.39257813	+25.07080078	+3624	+12.48486328	-1.80615234	-2.26757813	+10.41503906	-2.21923828	-34.98046875	+2248
+1457970574.76740000	+14.73486328	-0.38671875	-1.43261719	+22.28027344	+12.19482422	-59.28222656	+3308	+14.87548828	-0.03955078	-0.66357422	-43.96728516	-12.39257813	+25.26855469	+3624	+12.48925781	-1.79736328	-2.24121094	+10.43701172	-2.26318359	-34.89257813	+2240
+1457970574.77150010	+14.73046875	-0.37353516	-1.39306641	+22.34619141	+12.04101563	-59.21630859	+3312	+14.87548828	-0.02197266	-0.61523438	-43.90136719	-12.43652344	+25.51025391	+3624	+12.49365234	-1.78417969	-2.21484375	+10.45898438	-2.32910156	-34.82666016	+2236
+1457970574.77990010	+14.72167969	-0.34716797	-1.31396484	+22.45605469	+11.73339844	-59.12841797	+3316	+14.87109375	+0.01318359	-0.52294922	-43.79150391	-12.50244141	+25.92773438	+3624	+12.49804688	-1.76660156	-2.16650391	+10.45898438	-2.46093750	-34.69482422	+2228
+1457970574.78399990	+14.72167969	-0.33398438	-1.27880859	+22.54394531	+11.62353516	-59.06250000	+3320	+14.87109375	+0.03076172	-0.48339844	-43.72558594	-12.50244141	+26.12548828	+3628	+12.50244141	-1.75781250	-2.14453125	+10.48095703	-2.50488281	-34.62890625	+2220
+1457970574.78819990	+14.71728516	-0.32080078	-1.24365234	+22.63183594	+11.51367188	-58.99658203	+3324	+14.86669922	+0.04833984	-0.43945313	-43.68164063	-12.52441406	+26.34521484	+3628	+12.50683594	-1.74902344	-2.12255859	+10.50292969	-2.57080078	-34.58496094	+2216
+1457970574.79239990	+14.71289063	-0.30761719	-1.22167969	+22.71972656	+11.44775391	-58.90869141	+3328	+14.86669922	+0.06152344	-0.40869141	-43.61572266	-12.48046875	+26.49902344	+3628	+12.50683594	-1.74023438	-2.10498047	+10.52490234	-2.61474609	-34.49707031	+2208
+1457970574.79650000	+14.70849609	-0.29443359	-1.19091797	+22.80761719	+11.35986328	-58.82080078	+3332	+14.86230469	+0.07470703	-0.37792969	-43.57177734	-12.43652344	+26.65283203	+3624	+12.50683594	-1.73144531	-2.08740234	+10.54687500	-2.63671875	-34.43115234	+2204
+1457970574.80069990	+14.69970703	-0.28125000	-1.16455078	+22.91748047	+11.25000000	-58.71093750	+3340	+14.85351563	+0.08349609	-0.34716797	-43.52783203	-12.41455078	+26.85058594	+3624	+12.50244141	-1.71826172	-2.06982422	+10.59082031	-2.68066406	-34.36523438	+2196
+1457970574.80480000	+14.69970703	-0.26367188	-1.13818359	+23.00537109	+11.14013672	-58.62304688	+3344	+14.85351563	+0.09667969	-0.32519531	-43.48388672	-12.32666016	+27.00439453	+3620	+12.50244141	-1.70507813	-2.04785156	+10.63476563	-2.74658203	-34.27734375	+2192
+1457970574.80900000	+14.69970703	-0.25048828	-1.11621094	+23.09326172	+11.07421875	-58.49121094	+3344	+14.84912109	+0.10546875	-0.30322266	-43.43994141	-12.23876953	+27.13623047	+3616	+12.50244141	-1.69189453	-2.03027344	+10.67871094	-2.79052734	-34.18945313	+2188
+1457970574.81730010	+14.69970703	-0.23291016	-1.07226563	+23.24707031	+10.96435547	-58.24951172	+3344	+14.84472656	+0.11865234	-0.26806641	-43.39599609	-11.99707031	+27.42187500	+3604	+12.49804688	-1.66113281	-1.99072266	+10.78857422	-2.92236328	-34.01367188	+2180
+1457970574.82150010	+14.69531250	-0.21972656	-1.05908203	+23.31298828	+10.96435547	-58.09570313	+3344	+14.84033203	+0.12304688	-0.25927734	-43.37402344	-11.86523438	+27.50976563	+3596	+12.49804688	-1.64794922	-1.97314453	+10.83251953	-2.96630859	-33.90380859	+2176
+1457970574.82570000	+14.69531250	-0.21093750	-1.04589844	+23.40087891	+10.94238281	-57.91992188	+3340	+14.83593750	+0.12744141	-0.25048828	-43.35205078	-11.68945313	+27.61962891	+3588	+12.49365234	-1.63476563	-1.95556641	+10.89843750	-2.98828125	-33.79394531	+2172
+1457970574.82979990	+14.69531250	-0.19775391	-1.03271484	+23.48876953	+10.94238281	-57.74414063	+3332	+14.83593750	+0.13183594	-0.24609375	-43.33007813	-11.46972656	+27.70751953	+3580	+12.48925781	-1.61718750	-1.93798828	+10.94238281	-3.03222656	-33.68408203	+2168
+1457970574.83400010	+14.69091797	-0.18896484	-1.02392578	+23.55468750	+10.94238281	-57.56835938	+3328	+14.83154297	+0.13183594	-0.24169922	-43.30810547	-11.27197266	+27.81738281	+3572	+12.48486328	-1.59960938	-1.92480469	+11.00830078	-3.05419922	-33.55224609	+2168
+1457970574.83820010	+14.69091797	-0.18017578	-1.01074219	+23.59863281	+10.94238281	-57.41455078	+3320	+14.82714844	+0.13623047	-0.23730469	-43.30810547	-11.07421875	+27.92724609	+3564	+12.48046875	-1.58642578	-1.90722656	+11.05224609	-3.07617188	-33.42041016	+2164
+1457970574.84229990	+14.69091797	-0.17578125	-1.00195313	+23.64257813	+10.94238281	-57.23876953	+3312	+14.82714844	+0.13623047	-0.23291016	-43.30810547	-10.87646484	+28.03710938	+3556	+12.47607422	-1.57324219	-1.89404297	+11.09619141	-3.09814453	-33.31054688	+2160
+1457970574.84649990	+14.69091797	-0.17138672	-0.99316406	+23.68652344	+10.96435547	-57.08496094	+3304	+14.82275391	+0.13623047	-0.22851563	-43.30810547	-10.65673828	+28.14697266	+3548	+12.47167969	-1.56005859	-1.87646484	+11.11816406	-3.12011719	-33.17871094	+2156
+1457970574.85480000	+14.68652344	-0.16259766	-0.97998047	+23.77441406	+11.07421875	-56.73339844	+3288	+14.81835938	+0.13183594	-0.22412109	-43.28613281	-10.23925781	+28.34472656	+3532	+12.46289063	-1.54248047	-1.85449219	+11.14013672	-3.09814453	-32.93701172	+2148
+1457970574.85900000	+14.68212891	-0.15820313	-0.97558594	+23.81835938	+11.11816406	-56.55761719	+3280	+14.81835938	+0.13183594	-0.21972656	-43.26416016	-10.06347656	+28.47656250	+3524	+12.45410156	-1.53369141	-1.84570313	+11.14013672	-3.07617188	-32.82714844	+2144
+1457970574.86319990	+14.67773438	-0.15380859	-0.97558594	+23.84033203	+11.16210938	-56.40380859	+3272	+14.81396484	+0.13183594	-0.21533203	-43.24218750	-9.88769531	+28.60839844	+3520	+12.44970703	-1.52490234	-1.83691406	+11.14013672	-3.03222656	-32.71728516	+2136
+1457970574.86730000	+14.67333984	-0.15380859	-0.97119141	+23.88427734	+11.22802734	-56.25000000	+3264	+14.80957031	+0.13623047	-0.21093750	-43.19824219	-9.71191406	+28.71826172	+3512	+12.44531250	-1.52050781	-1.83691406	+11.11816406	-2.96630859	-32.60742188	+2132
+1457970574.87150000	+14.66894531	-0.14941406	-0.96679688	+23.92822266	+11.25000000	-56.11816406	+3260	+14.80517578	+0.13623047	-0.20214844	-43.15429688	-9.60205078	+28.89404297	+3508	+12.44091797	-1.51171875	-1.83251953	+11.11816406	-2.94433594	-32.51953125	+2124
+1457970574.87570000	+14.66455078	-0.14941406	-0.96240234	+23.95019531	+11.27197266	-56.00830078	+3252	+14.80517578	+0.14062500	-0.19335938	-43.11035156	-9.51416016	+29.06982422	+3504	+12.43652344	-1.51171875	-1.82812500	+11.07421875	-2.90039063	-32.45361328	+2116
+1457970574.87980010	+14.66015625	-0.14941406	-0.95800781	+23.95019531	+11.31591797	-55.92041016	+3244	+14.80078125	+0.14501953	-0.18017578	-43.04443359	-9.40429688	+29.22363281	+3500	+12.43212891	-1.51171875	-1.82373047	+11.03027344	-2.85644531	-32.36572266	+2108
+1457970574.88400010	+14.65576172	-0.14501953	-0.95800781	+23.99414063	+11.33789063	-55.83251953	+3240	+14.79638672	+0.14941406	-0.17138672	-42.97851563	-9.36035156	+29.39941406	+3496	+12.42773438	-1.51171875	-1.82373047	+11.00830078	-2.81250000	-32.32177734	+2100
+1457970574.88809990	+14.65136719	-0.14501953	-0.95361328	+24.03808594	+11.33789063	-55.74462891	+3232	+14.79638672	+0.15380859	-0.15380859	-42.86865234	-9.31640625	+29.57519531	+3492	+12.42333984	-1.51171875	-1.82373047	+10.98632813	-2.79052734	-32.27783203	+2092
+1457970574.89650010	+14.63818359	-0.14062500	-0.95361328	+24.14794922	+11.40380859	-55.59082031	+3224	+14.78759766	+0.16699219	-0.13183594	-42.64892578	-9.25048828	+29.92675781	+3488	+12.41455078	-1.51171875	-1.82812500	+10.94238281	-2.70263672	-32.18994141	+2076
+1457970574.90060000	+14.62939453	-0.13623047	-0.95361328	+24.19189453	+11.42578125	-55.52490234	+3220	+14.78320313	+0.17578125	-0.11865234	-42.51708984	-9.25048828	+30.12451172	+3484	+12.41455078	-1.51171875	-1.83251953	+10.94238281	-2.68066406	-32.14599609	+2068
+1457970574.90479990	+14.62500000	-0.13623047	-0.94921875	+24.23583984	+11.42578125	-55.45898438	+3220	+14.77880859	+0.18017578	-0.10986328	-42.38525391	-9.22851563	+30.30029297	+3484	+12.41015625	-1.51171875	-1.83251953	+10.92041016	-2.65869141	-32.12402344	+2060
+1457970574.90899990	+14.62060547	-0.13183594	-0.94921875	+24.27978516	+11.40380859	-55.41503906	+3216	+14.77441406	+0.19335938	-0.09667969	-42.20947266	-9.22851563	+30.49804688	+3484	+12.40576172	-1.51171875	-1.83691406	+10.92041016	-2.65869141	-32.10205078	+2052
+1457970574.91310000	+14.61621094	-0.12744141	-0.94482422	+24.34570313	+11.40380859	-55.37109375	+3216	+14.77001953	+0.19775391	-0.08349609	-42.05566406	-9.25048828	+30.71777344	+3484	+12.40136719	-1.50732422	-1.83691406	+10.92041016	-2.65869141	-32.08007813	+2044
+1457970574.91730000	+14.61181641	-0.12304688	-0.94042969	+24.41162109	+11.40380859	-55.32714844	+3220	+14.76562500	+0.20654297	-0.07470703	-41.87988281	-9.25048828	+30.89355469	+3484	+12.40136719	-1.50732422	-1.83691406	+10.92041016	-2.68066406	-32.08007813	+2036
+1457970574.92560010	+14.60302734	-0.11865234	-0.94482422	+24.52148438	+11.42578125	-55.23925781	+3220	+14.75244141	+0.21972656	-0.06152344	-41.44042969	-9.27246094	+31.28906250	+3480	+12.39697266	-1.50732422	-1.84130859	+10.96435547	-2.70263672	-32.05810547	+2020
+1457970574.92980000	+14.59863281	-0.11425781	-0.94482422	+24.58740234	+11.44775391	-55.19531250	+3220	+14.75244141	+0.22412109	-0.06152344	-41.24267578	-9.25048828	+31.44287109	+3476	+12.39257813	-1.50292969	-1.84130859	+10.98632813	-2.74658203	-32.03613281	+2012
+1457970574.93400000	+14.59863281	-0.10986328	-0.94921875	+24.63134766	+11.49169922	-55.15136719	+3220	+14.74365234	+0.23291016	-0.06152344	-40.91308594	-9.22851563	+31.64062500	+3476	+12.38818359	-1.49853516	-1.84130859	+11.00830078	-2.76855469	-32.03613281	+2008
+1457970574.93810010	+14.59423828	-0.10546875	-0.94921875	+24.67529297	+11.51367188	-55.10742188	+3220	+14.73925781	+0.23291016	-0.06591797	-40.67138672	-9.20654297	+31.79443359	+3472	+12.38818359	-1.49414063	-1.84130859	+11.05224609	-2.81250000	-32.01416016	+2000
+1457970574.94230010	+14.58984375	-0.10107422	-0.94921875	+24.74121094	+11.55761719	-55.08544922	+3220	+14.73925781	+0.23730469	-0.06591797	-40.42968750	-9.20654297	+31.92626953	+3468	+12.38378906	-1.48974609	-1.84130859	+11.09619141	-2.85644531	-32.01416016	+1996
+1457970574.95479990	+14.58984375	-0.09228516	-0.95800781	+24.80712891	+11.68945313	-54.97558594	+3208	+14.72607422	+0.24169922	-0.08789063	-39.50683594	-9.18457031	+32.27783203	+3456	+12.37500000	-1.47216797	-1.83691406	+11.25000000	-3.07617188	-31.97021484	+1980
+1457970574.96310000	+14.58544922	-0.08789063	-0.96679688	+24.80712891	+11.88720703	-54.93164063	+3192	+14.72167969	+0.25048828	-0.10107422	-38.75976563	-9.18457031	+32.43164063	+3448	+12.36181641	-1.45898438	-1.83691406	+11.38183594	-3.25195313	-31.94824219	+1972
+1457970574.97140000	+14.58544922	-0.08789063	-0.97558594	+24.76318359	+12.08496094	-54.90966797	+3180	+14.71289063	+0.25927734	-0.11425781	-38.03466797	-9.27246094	+32.60742188	+3440	+12.35302734	-1.44140625	-1.83251953	+11.51367188	-3.44970703	-31.92626953	+1964
+1457970574.97560000	+14.58105469	-0.08349609	-0.97558594	+24.74121094	+12.19482422	-54.90966797	+3172	+14.70849609	+0.26367188	-0.11425781	-37.63916016	-9.33837891	+32.69531250	+3432	+12.34863281	-1.43261719	-1.83251953	+11.57958984	-3.55957031	-31.90429688	+1964
+1457970574.97980000	+14.58105469	-0.08349609	-0.97998047	+24.69726563	+12.30468750	-54.93164063	+3164	+14.70849609	+0.27246094	-0.10986328	-37.26562500	-9.44824219	+32.76123047	+3428	+12.34423828	-1.42822266	-1.82812500	+11.62353516	-3.64746094	-31.90429688	+1960
+1457970574.98390010	+14.57666016	-0.08789063	-0.97998047	+24.65332031	+12.45849609	-54.95361328	+3156	+14.70410156	+0.28125000	-0.10986328	-36.82617188	-9.55810547	+32.82714844	+3420	+12.33984375	-1.42382813	-1.83251953	+11.64550781	-3.73535156	-31.90429688	+1956
+1457970574.99230000	+14.56787109	-0.08789063	-0.98876953	+24.52148438	+12.81005859	-54.99755859	+3144	+14.69970703	+0.30322266	-0.10546875	-35.94726563	-9.77783203	+32.95898438	+3412	+12.33105469	-1.41943359	-1.83251953	+11.66748047	-3.84521484	-31.88232422	+1948
+1457970574.99640010	+14.56347656	-0.08789063	-0.99316406	+24.45556641	+13.02978516	-55.04150391	+3140	+14.69531250	+0.31640625	-0.10107422	-35.50781250	-9.93164063	+33.04687500	+3408	+12.32666016	-1.41503906	-1.83691406	+11.66748047	-3.88916016	-31.88232422	+1944
+1457970575.00060010	+14.55468750	-0.08789063	-0.99755859	+24.38964844	+13.22753906	-55.06347656	+3132	+14.69091797	+0.32958984	-0.09667969	-35.06835938	-10.06347656	+33.11279297	+3408	+12.32226563	-1.41503906	-1.84130859	+11.64550781	-3.91113281	-31.88232422	+1940
+1457970575.00480010	+14.55029297	-0.08789063	-1.00195313	+24.32373047	+13.42529297	-55.10742188	+3128	+14.68652344	+0.34277344	-0.08349609	-34.62890625	-10.23925781	+33.22265625	+3408	+12.31787109	-1.41503906	-1.84570313	+11.62353516	-3.91113281	-31.86035156	+1936
+1457970575.00889990	+14.54150391	-0.08349609	-1.00195313	+24.25781250	+13.66699219	-55.15136719	+3120	+14.68652344	+0.35595703	-0.07470703	-34.18945313	-10.41503906	+33.31054688	+3404	+12.31347656	-1.41503906	-1.85009766	+11.60156250	-3.93310547	-31.86035156	+1932
+1457970575.01729990	+14.52832031	-0.08349609	-1.01074219	+24.14794922	+14.10644531	-55.21728516	+3108	+14.68212891	+0.38671875	-0.05712891	-33.31054688	-10.72265625	+33.44238281	+3404	+12.30468750	-1.41943359	-1.86328125	+11.53564453	-3.91113281	-31.83837891	+1924
+1457970575.02140000	+14.51953125	-0.08349609	-1.01513672	+24.08203125	+14.37011719	-55.26123047	+3104	+14.68212891	+0.39990234	-0.05273438	-32.89306641	-10.85449219	+33.48632813	+3404	+12.30468750	-1.41943359	-1.86767578	+11.51367188	-3.91113281	-31.83837891	+1920
+1457970575.02560000	+14.51074219	-0.07910156	-1.02392578	+24.06005859	+14.61181641	-55.26123047	+3104	+14.68212891	+0.41308594	-0.04833984	-32.47558594	-10.98632813	+33.55224609	+3400	+12.30029297	-1.41943359	-1.87207031	+11.46972656	-3.91113281	-31.83837891	+1916
+1457970575.02979990	+14.50634766	-0.07910156	-1.02832031	+24.01611328	+14.85351563	-55.26123047	+3104	+14.67773438	+0.42626953	-0.03955078	-32.08007813	-11.09619141	+33.61816406	+3400	+12.29589844	-1.41943359	-1.87646484	+11.44775391	-3.88916016	-31.81640625	+1908
+1457970575.03390000	+14.49755859	-0.07470703	-1.03271484	+23.99414063	+15.05126953	-55.28320313	+3104	+14.67773438	+0.43066406	-0.03515625	-31.75048828	-11.22802734	+33.68408203	+3396	+12.29150391	-1.41503906	-1.88085938	+11.42578125	-3.88916016	-31.79443359	+1904
+1457970575.04220010	+14.48876953	-0.06591797	-1.04150391	+23.97216797	+15.40283203	-55.28320313	+3100	+14.67333984	+0.45263672	-0.02636719	-31.04736328	-11.44775391	+33.79394531	+3392	+12.28710938	-1.41503906	-1.88964844	+11.40380859	-3.88916016	-31.77246094	+1896
+1457970575.04640010	+14.48876953	-0.06152344	-1.04589844	+23.95019531	+15.55664063	-55.30517578	+3100	+14.67333984	+0.45703125	-0.02636719	-30.73974609	-11.51367188	+33.81591797	+3388	+12.28271484	-1.41064453	-1.89404297	+11.38183594	-3.88916016	-31.75048828	+1888
+1457970575.05060010	+14.48437500	-0.06152344	-1.04589844	+23.92822266	+15.68847656	-55.30517578	+3096	+14.67773438	+0.46582031	-0.02636719	-30.41015625	-11.57958984	+33.81591797	+3384	+12.27832031	-1.40625000	-1.89404297	+11.38183594	-3.91113281	-31.72851563	+1884
+1457970575.05469990	+14.48437500	-0.05712891	-1.05468750	+23.90625000	+15.86425781	-55.28320313	+3092	+14.67333984	+0.47460938	-0.03076172	-30.10253906	-11.64550781	+33.83789063	+3380	+12.27392578	-1.40185547	-1.89404297	+11.38183594	-3.95507813	-31.70654297	+1880
+1457970575.05890010	+14.47998047	-0.05712891	-1.05468750	+23.90625000	+15.97412109	-55.28320313	+3088	+14.67333984	+0.47900391	-0.03515625	-29.83886719	-11.68945313	+33.83789063	+3376	+12.27392578	-1.39746094	-1.89404297	+11.38183594	-3.97705078	-31.68457031	+1876
+1457970575.06310010	+14.47998047	-0.04833984	-1.05908203	+23.90625000	+16.08398438	-55.26123047	+3084	+14.66894531	+0.48339844	-0.03955078	-29.57519531	-11.73339844	+33.83789063	+3372	+12.26953125	-1.38867188	-1.89404297	+11.40380859	-4.02099609	-31.66259766	+1872
+1457970575.06719990	+14.47558594	-0.04394531	-1.06347656	+23.92822266	+16.17187500	-55.23925781	+3080	+14.66894531	+0.49218750	-0.03955078	-29.28955078	-11.79931641	+33.81591797	+3368	+12.26513672	-1.38427734	-1.89404297	+11.42578125	-4.08691406	-31.64062500	+1868
+1457970575.07559990	+14.47558594	-0.03515625	-1.06347656	+23.95019531	+16.28173828	-55.19531250	+3072	+14.66015625	+0.50097656	-0.04394531	-28.78417969	-11.93115234	+33.79394531	+3360	+12.25634766	-1.36669922	-1.88964844	+11.46972656	-4.19677734	-31.59667969	+1864
+1457970575.07970000	+14.47558594	-0.03076172	-1.06347656	+23.95019531	+16.32568359	-55.19531250	+3064	+14.66015625	+0.50976563	-0.04394531	-28.52050781	-11.99707031	+33.75000000	+3356	+12.25195313	-1.35791016	-1.88525391	+11.49169922	-4.26269531	-31.57470703	+1860
+1457970575.08390000	+14.47558594	-0.02636719	-1.06347656	+23.97216797	+16.39160156	-55.17333984	+3060	+14.66015625	+0.51855469	-0.04833984	-28.23486328	-12.06298828	+33.70605469	+3352	+12.24755859	-1.34912109	-1.88525391	+11.53564453	-4.32861328	-31.55273438	+1860
+1457970575.08810000	+14.47558594	-0.02197266	-1.06347656	+23.97216797	+16.43554688	-55.17333984	+3056	+14.65576172	+0.52734375	-0.05273438	-27.92724609	-12.12890625	+33.66210938	+3348	+12.24316406	-1.34033203	-1.88085938	+11.55761719	-4.39453125	-31.53076172	+1856
+1457970575.09220000	+14.47558594	-0.01757813	-1.06787109	+23.99414063	+16.50146484	-55.15136719	+3052	+14.65136719	+0.54052734	-0.05273438	-27.61962891	-12.21679688	+33.59619141	+3344	+12.24316406	-1.33154297	-1.87646484	+11.60156250	-4.43847656	-31.53076172	+1856
+1457970575.10060000	+14.46679688	-0.00439453	-1.07226563	+24.03808594	+16.65527344	-55.10742188	+3044	+14.63818359	+0.56250000	-0.05273438	-27.00439453	-12.41455078	+33.48632813	+3336	+12.22998047	-1.31835938	-1.87646484	+11.64550781	-4.50439453	-31.48681641	+1852
+1457970575.10470010	+14.46240234	+0.00000000	-1.07226563	+24.06005859	+16.74316406	-55.08544922	+3040	+14.62939453	+0.57568359	-0.04833984	-26.69677734	-12.54638672	+33.44238281	+3332	+12.22558594	-1.31396484	-1.87646484	+11.66748047	-4.50439453	-31.48681641	+1852
+1457970575.10890010	+14.45800781	+0.00439453	-1.07666016	+24.08203125	+16.83105469	-55.06347656	+3036	+14.62500000	+0.58886719	-0.04394531	-26.32324219	-12.67822266	+33.39843750	+3332	+12.22119141	-1.30957031	-1.88085938	+11.68945313	-4.50439453	-31.46484375	+1852
+1457970575.11299990	+14.45361328	+0.00878906	-1.07666016	+24.08203125	+16.94091797	-55.06347656	+3028	+14.62060547	+0.61083984	-0.03955078	-25.94970703	-12.83203125	+33.33251953	+3332	+12.21679688	-1.30517578	-1.88085938	+11.71142578	-4.50439453	-31.46484375	+1848
+1457970575.11719990	+14.44921875	+0.01318359	-1.08105469	+24.08203125	+17.07275391	-55.06347656	+3024	+14.61621094	+0.62841797	-0.03515625	-25.57617188	-12.96386719	+33.28857422	+3332	+12.21240234	-1.30078125	-1.88085938	+11.73339844	-4.48242188	-31.46484375	+1848
+1457970575.12140010	+14.44042969	+0.01757813	-1.08544922	+24.08203125	+17.22656250	-55.06347656	+3016	+14.60742188	+0.64599609	-0.03076172	-25.18066406	-13.09570313	+33.22265625	+3328	+12.20800781	-1.30078125	-1.88525391	+11.73339844	-4.43847656	-31.46484375	+1844
+1457970575.12969990	+14.42285156	+0.03076172	-1.10302734	+24.10400391	+17.62207031	-55.04150391	+3004	+14.58984375	+0.68554688	-0.02636719	-24.38964844	-13.33740234	+33.09082031	+3324	+12.19482422	-1.29638672	-1.89843750	+11.77734375	-4.32861328	-31.44287109	+1840
+1457970575.13389990	+14.40966797	+0.03515625	-1.11621094	+24.12597656	+17.84179688	-55.01953125	+3000	+14.58544922	+0.70312500	-0.02197266	-24.03808594	-13.46923828	+33.04687500	+3324	+12.19042969	-1.29199219	-1.90722656	+11.79931641	-4.26269531	-31.44287109	+1840
+1457970575.13800000	+14.39648438	+0.04394531	-1.12939453	+24.14794922	+18.06152344	-55.01953125	+2996	+14.57666016	+0.72070313	-0.01757813	-23.66455078	-13.60107422	+33.00292969	+3324	+12.18164063	-1.29199219	-1.91162109	+11.82128906	-4.19677734	-31.46484375	+1836
+1457970575.14220000	+14.38769531	+0.04833984	-1.13818359	+24.16992188	+18.28125000	-55.01953125	+2996	+14.56787109	+0.74267578	-0.01757813	-23.29101563	-13.71093750	+32.95898438	+3324	+12.17285156	-1.29199219	-1.92041016	+11.84326172	-4.13085938	-31.46484375	+1836
+1457970575.14640000	+14.37890625	+0.05273438	-1.15136719	+24.16992188	+18.50097656	-55.04150391	+2992	+14.55908203	+0.76025391	-0.01757813	-22.93945313	-13.79882813	+32.89306641	+3320	+12.16406250	-1.29199219	-1.92919922	+11.90917969	-4.06494141	-31.46484375	+1832
+1457970575.15050010	+14.36572266	+0.06152344	-1.16015625	+24.19189453	+18.69873047	-55.06347656	+2992	+14.55029297	+0.78222656	-0.01757813	-22.58789063	-13.90869141	+32.84912109	+3320	+12.15527344	-1.28759766	-1.93798828	+11.95312500	-3.99902344	-31.48681641	+1828
+1457970575.15890000	+14.34375000	+0.07470703	-1.19091797	+24.25781250	+19.16015625	-55.12939453	+2992	+14.52832031	+0.81298828	-0.03515625	-21.92871094	-13.99658203	+32.71728516	+3316	+12.13330078	-1.28320313	-1.95556641	+12.12890625	-3.86718750	-31.53076172	+1824
+1457970575.16300010	+14.33056641	+0.08349609	-1.20849609	+24.30175781	+19.35791016	-55.17333984	+2988	+14.51513672	+0.83056641	-0.04833984	-21.59912109	-14.01855469	+32.65136719	+3316	+12.12451172	-1.28320313	-1.96875000	+12.23876953	-3.80126953	-31.57470703	+1824
+1457970575.16720010	+14.32177734	+0.08789063	-1.22607422	+24.36767578	+19.59960938	-55.17333984	+2988	+14.49755859	+0.84814453	-0.06152344	-21.26953125	-14.01855469	+32.58544922	+3316	+12.11132813	-1.27880859	-1.97753906	+12.34863281	-3.75732422	-31.59667969	+1820
+1457970575.17140010	+14.30859375	+0.10107422	-1.24365234	+24.45556641	+19.75341797	-55.23925781	+2984	+14.48437500	+0.86572266	-0.07910156	-21.00585938	-14.01855469	+32.51953125	+3312	+12.09375000	-1.27001953	-1.99072266	+12.52441406	-3.73535156	-31.64062500	+1816
+1457970575.17549990	+14.29980469	+0.10986328	-1.25683594	+24.52148438	+19.90722656	-55.30517578	+2980	+14.47119141	+0.87890625	-0.09667969	-20.72021484	-14.04052734	+32.43164063	+3312	+12.08056641	-1.26562500	-1.99951172	+12.70019531	-3.73535156	-31.68457031	+1812
+1457970575.18390010	+14.27783203	+0.13183594	-1.29199219	+24.69726563	+20.23681641	-55.43701172	+2968	+14.44042969	+0.90966797	-0.14062500	-20.14892578	-13.95263672	+32.25585938	+3304	+12.04541016	-1.24804688	-2.02148438	+13.09570313	-3.71337891	-31.81640625	+1808
+1457970575.18800000	+14.26464844	+0.14062500	-1.30957031	+24.78515625	+20.41259766	-55.52490234	+2956	+14.42285156	+0.92724609	-0.16699219	-19.84130859	-13.93066406	+32.14599609	+3300	+12.02783203	-1.24365234	-2.03027344	+13.29345703	-3.73535156	-31.88232422	+1808
+1457970575.19219990	+14.25146484	+0.14941406	-1.34033203	+24.89501953	+20.65429688	-55.59082031	+2952	+14.40087891	+0.94482422	-0.19775391	-19.53369141	-13.84277344	+32.01416016	+3296	+12.01025391	-1.23925781	-2.04785156	+13.49121094	-3.69140625	-31.94824219	+1804
+1457970575.19630000	+14.23388672	+0.16259766	-1.36669922	+25.04882813	+20.85205078	-55.67871094	+2944	+14.38330078	+0.95800781	-0.22412109	-19.24804688	-13.79882813	+31.88232422	+3292	+11.98828125	-1.23046875	-2.06542969	+13.77685547	-3.66943359	-32.03613281	+1804
+1457970575.20050000	+14.21630859	+0.17578125	-1.39306641	+25.18066406	+21.00585938	-55.76660156	+2936	+14.36132813	+0.97558594	-0.25488281	-18.94042969	-13.77685547	+31.75048828	+3288	+11.97070313	-1.22607422	-2.07861328	+13.97460938	-3.64746094	-32.12402344	+1800
+1457970575.20470000	+14.19873047	+0.18457031	-1.42382813	+25.31250000	+21.22558594	-55.83251953	+2932	+14.33496094	+0.98876953	-0.29003906	-18.63281250	-13.68896484	+31.61865234	+3284	+11.95312500	-1.22607422	-2.09619141	+14.17236328	-3.58154297	-32.21191406	+1800
+1457970575.21300010	+14.16357422	+0.20654297	-1.48535156	+25.59814453	+21.55517578	-56.05224609	+2920	+14.29541016	+1.01953125	-0.34716797	-18.01757813	-13.66699219	+31.33300781	+3272	+11.90917969	-1.22167969	-2.13574219	+14.58984375	-3.49365234	-32.40966797	+1796
+1457970575.21720000	+14.14160156	+0.21093750	-1.52490234	+25.72998047	+21.81884766	-56.14013672	+2912	+14.26904297	+1.03710938	-0.38232422	-17.70996094	-13.62304688	+31.15722656	+3264	+11.88720703	-1.22607422	-2.16210938	+14.76562500	-3.33984375	-32.51953125	+1800
+1457970575.22129990	+14.11523438	+0.21972656	-1.56445313	+25.88378906	+22.03857422	-56.22802734	+2904	+14.24707031	+1.05029297	-0.41748047	-17.38037109	-13.62304688	+30.98144531	+3256	+11.86523438	-1.22607422	-2.18847656	+14.98535156	-3.22998047	-32.62939453	+1800
+1457970575.22550010	+14.09326172	+0.22412109	-1.59960938	+25.99365234	+22.25830078	-56.33789063	+2896	+14.22070313	+1.06787109	-0.44824219	-17.02880859	-13.62304688	+30.80566406	+3244	+11.84326172	-1.23486328	-2.21484375	+15.16113281	-3.12011719	-32.73925781	+1800
+1457970575.22970010	+14.06250000	+0.22412109	-1.65234375	+26.12548828	+22.56591797	-56.40380859	+2888	+14.18994141	+1.08544922	-0.48779297	-16.67724609	-13.55712891	+30.58593750	+3236	+11.81689453	-1.24365234	-2.25439453	+15.33691406	-2.90039063	-32.84912109	+1800
+1457970575.23379990	+14.03613281	+0.22851563	-1.69628906	+26.25732422	+22.74169922	-56.51367188	+2880	+14.16357422	+1.09863281	-0.52734375	-16.34765625	-13.57910156	+30.41015625	+3228	+11.79492188	-1.25244141	-2.28955078	+15.51269531	-2.72460938	-32.98095703	+1804
+1457970575.24219990	+13.97460938	+0.22412109	-1.78857422	+26.45507813	+23.20312500	-56.73339844	+2864	+14.10644531	+1.12060547	-0.60205078	-15.73242188	-13.55712891	+30.01464844	+3208	+11.73779297	-1.28320313	-2.36425781	+15.77636719	-2.30712891	-33.24462891	+1808
+1457970575.24630000	+13.94384766	+0.22412109	-1.83691406	+26.58691406	+23.37890625	-56.84326172	+2852	+14.07568359	+1.12939453	-0.64599609	-15.42480469	-13.55712891	+29.81689453	+3196	+11.71142578	-1.29638672	-2.40380859	+15.95214844	-2.10937500	-33.37646484	+1808
+1457970575.25050000	+13.91308594	+0.21533203	-1.88525391	+26.65283203	+23.57666016	-56.99707031	+2844	+14.04931641	+1.13818359	-0.68115234	-15.13916016	-13.55712891	+29.61914063	+3184	+11.68066406	-1.31835938	-2.44335938	+16.08398438	-1.93359375	-33.53027344	+1808
+1457970575.25880000	+13.84277344	+0.20214844	-2.00390625	+26.85058594	+24.06005859	-57.21679688	+2828	+13.97900391	+1.14697266	-0.79101563	-14.56787109	-13.40332031	+29.13574219	+3160	+11.61914063	-1.35351563	-2.54003906	+16.36962891	-1.42822266	-33.81591797	+1812
+1457970575.26300000	+13.80761719	+0.18896484	-2.05224609	+26.91650391	+24.23583984	-57.34863281	+2820	+13.94384766	+1.15136719	-0.83935547	-14.34814453	-13.33740234	+28.91601563	+3148	+11.58398438	-1.37548828	-2.58398438	+16.50146484	-1.23046875	-33.96972656	+1812
+1457970575.26710010	+13.77246094	+0.17578125	-2.12255859	+27.00439453	+24.49951172	-57.43652344	+2816	+13.90869141	+1.15136719	-0.90527344	-14.08447266	-13.16162109	+28.65234375	+3136	+11.54882813	-1.40185547	-2.63671875	+16.63330078	-0.94482422	-34.10156250	+1816
+1457970575.27550010	+13.69775391	+0.15380859	-2.22802734	+27.20214844	+24.74121094	-57.72216797	+2804	+13.83837891	+1.13818359	-1.01953125	-13.75488281	-12.98583984	+28.21289063	+3112	+11.47851563	-1.44580078	-2.72900391	+16.91894531	-0.54931641	-34.43115234	+1812
+1457970575.27959990	+13.66259766	+0.14062500	-2.29833984	+27.31201172	+24.96093750	-57.83203125	+2796	+13.79882813	+1.12939453	-1.09423828	-13.57910156	-12.76611328	+27.94921875	+3100	+11.44335938	-1.47216797	-2.78613281	+17.05078125	-0.30761719	-34.58496094	+1812
+1457970575.28379990	+13.62744141	+0.13183594	-2.35986328	+27.44384766	+25.07080078	-57.98583984	+2788	+13.76367188	+1.12060547	-1.16455078	-13.44726563	-12.59033203	+27.70751953	+3088	+11.40380859	-1.49414063	-2.83447266	+17.24853516	-0.13183594	-34.76074219	+1808
+1457970575.28800010	+13.59667969	+0.10986328	-2.41699219	+27.50976563	+25.15869141	-58.13964844	+2780	+13.72412109	+1.10742188	-1.23486328	-13.33740234	-12.43652344	+27.48779297	+3072	+11.36865234	-1.52490234	-2.87841797	+17.38037109	+0.02197266	-34.93652344	+1808
+1457970575.29210000	+13.55712891	+0.08789063	-2.49169922	+27.61962891	+25.37841797	-58.24951172	+2772	+13.68457031	+1.09423828	-1.32275391	-13.20556641	-12.12890625	+27.20214844	+3064	+11.32910156	-1.55126953	-2.93554688	+17.53417969	+0.28564453	-35.09033203	+1808
+1457970575.30049990	+13.48242188	+0.04833984	-2.61914063	+27.83935547	+25.51025391	-58.55712891	+2748	+13.60107422	+1.05908203	-1.47216797	-13.05175781	-11.79931641	+26.71875000	+3036	+11.24560547	-1.60839844	-3.04101563	+17.84179688	+0.61523438	-35.46386719	+1804
+1457970575.30460000	+13.44726563	+0.02636719	-2.69384766	+27.94921875	+25.68603516	-58.66699219	+2736	+13.55712891	+1.03271484	-1.56445313	-12.98583984	-11.51367188	+26.43310547	+3024	+11.20605469	-1.63916016	-3.09814453	+17.99560547	+0.83496094	-35.61767578	+1800
+1457970575.30880000	+13.41210938	+0.00878906	-2.75976563	+28.10302734	+25.72998047	-58.84277344	+2724	+13.51757813	+1.01513672	-1.64355469	-12.91992188	-11.33789063	+26.19140625	+3012	+11.16210938	-1.66992188	-3.15087891	+18.17138672	+0.96679688	-35.81542969	+1796
+1457970575.31300000	+13.37255859	-0.02197266	-2.82568359	+28.14697266	+25.79589844	-59.01855469	+2712	+13.47802734	+0.98437500	-1.72265625	-12.89794922	-11.20605469	+25.92773438	+2996	+11.11816406	-1.70947266	-3.20361328	+18.28125000	+1.12060547	-36.03515625	+1796
+1457970575.31710000	+13.33300781	-0.05273438	-2.90478516	+28.21289063	+25.94970703	-59.19433594	+2700	+13.42968750	+0.95361328	-1.81494141	-12.85400391	-10.94238281	+25.62011719	+2984	+11.07861328	-1.74902344	-3.26513672	+18.41308594	+1.34033203	-36.23291016	+1796
+1457970575.32130000	+13.29345703	-0.07910156	-2.97949219	+28.32275391	+26.01562500	-59.37011719	+2688	+13.38574219	+0.93164063	-1.89843750	-12.74414063	-10.81054688	+25.35644531	+2968	+11.03466797	-1.78417969	-3.32226563	+18.56689453	+1.51611328	-36.45263672	+1792
+1457970575.32960010	+13.20996094	-0.15820313	-3.13330078	+28.38867188	+26.25732422	-59.72167969	+2668	+13.29345703	+0.85693359	-2.07421875	-12.67822266	-10.48095703	+24.71923828	+2936	+10.94238281	-1.87207031	-3.44531250	+18.76464844	+1.91162109	-36.91406250	+1792
+1457970575.33380010	+13.16162109	-0.18896484	-3.20800781	+28.49853516	+26.32324219	-59.91943359	+2656	+13.24951172	+0.82617188	-2.15771484	-12.56835938	-10.43701172	+24.45556641	+2920	+10.89404297	-1.91601563	-3.51123047	+18.87451172	+2.08740234	-37.15576172	+1788
+1457970575.33800010	+13.11328125	-0.23730469	-3.27832031	+28.49853516	+26.41113281	-60.16113281	+2644	+13.20117188	+0.78222656	-2.23242188	-12.54638672	-10.41503906	+24.14794922	+2904	+10.84130859	-1.97314453	-3.57275391	+18.91845703	+2.26318359	-37.41943359	+1792
+1457970575.34209990	+13.06494141	-0.28125000	-3.36181641	+28.52050781	+26.54296875	-60.35888672	+2636	+13.15283203	+0.74267578	-2.32470703	-12.48046875	-10.28320313	+23.77441406	+2888	+10.79736328	-2.02587891	-3.63867188	+19.00634766	+2.48291016	-37.68310547	+1788
+1457970575.34629990	+13.01660156	-0.32080078	-3.43652344	+28.58642578	+26.63085938	-60.60058594	+2624	+13.10449219	+0.70751953	-2.40380859	-12.32666016	-10.28320313	+23.48876953	+2872	+10.74462891	-2.07861328	-3.70019531	+19.09423828	+2.68066406	-37.94677734	+1788
+1457970575.35040000	+12.96826172	-0.37792969	-3.51123047	+28.54248047	+26.71875000	-60.86425781	+2616	+13.05615234	+0.65917969	-2.47851563	-12.26074219	-10.30517578	+23.15917969	+2852	+10.69189453	-2.14453125	-3.76611328	+19.11621094	+2.90039063	-38.23242188	+1788
+1457970575.35460000	+12.91552734	-0.43066406	-3.59472656	+28.52050781	+26.87255859	-61.10595703	+2604	+13.00781250	+0.61083984	-2.57080078	-12.15087891	-10.21728516	+22.76367188	+2836	+10.64355469	-2.20605469	-3.83642578	+19.16015625	+3.12011719	-38.54003906	+1788
+1457970575.36290000	+12.80566406	-0.54052734	-3.74853516	+28.56445313	+27.07031250	-61.58935547	+2580	+12.90234375	+0.51855469	-2.72460938	-11.88720703	-10.30517578	+22.10449219	+2804	+10.53369141	-2.33349609	-3.97265625	+19.24804688	+3.55957031	-39.11132813	+1792
+1457970575.36710000	+12.75292969	-0.59765625	-3.83203125	+28.58642578	+27.20214844	-61.85302734	+2572	+12.84960938	+0.46582031	-2.81250000	-11.77734375	-10.26123047	+21.70898438	+2788	+10.48535156	-2.39941406	-4.03857422	+19.31396484	+3.75732422	-39.44091797	+1792
+1457970575.37130000	+12.69580078	-0.64599609	-3.90673828	+28.67431641	+27.24609375	-62.09472656	+2556	+12.79687500	+0.42187500	-2.89160156	-11.57958984	-10.34912109	+21.37939453	+2768	+10.42822266	-2.46972656	-4.10449219	+19.35791016	+3.97705078	-39.74853516	+1792
+1457970575.37540010	+12.63867188	-0.71191406	-3.98144531	+28.63037109	+27.33398438	-62.38037109	+2544	+12.74414063	+0.36035156	-2.96191406	-11.46972656	-10.43701172	+21.04980469	+2752	+10.37109375	-2.54003906	-4.17480469	+19.37988281	+4.17480469	-40.07812500	+1792
+1457970575.37960000	+12.59033203	-0.77783203	-4.06054688	+28.63037109	+27.42187500	-62.68798828	+2532	+12.69140625	+0.30322266	-3.04980469	-11.33789063	-10.43701172	+20.65429688	+2740	+10.31835938	-2.61474609	-4.23632813	+19.42382813	+4.32861328	-40.42968750	+1792
+1457970575.38380000	+12.53320313	-0.83496094	-4.13525391	+28.69628906	+27.48779297	-62.97363281	+2520	+12.63867188	+0.25488281	-3.12451172	-11.14013672	-10.50292969	+20.34667969	+2720	+10.26123047	-2.68945313	-4.30224609	+19.48974609	+4.52636719	-40.75927734	+1792
+1457970575.38790010	+12.47607422	-0.90527344	-4.20996094	+28.69628906	+27.55371094	-63.25927734	+2508	+12.58154297	+0.18896484	-3.20361328	-11.00830078	-10.56884766	+19.99511719	+2704	+10.20410156	-2.76416016	-4.36816406	+19.53369141	+4.72412109	-41.04492188	+1792
+1457970575.39630010	+12.37060547	-1.03271484	-4.35937500	+28.80615234	+27.68554688	-63.83056641	+2484	+12.47167969	+0.07031250	-3.36621094	-10.65673828	-10.65673828	+19.27001953	+2672	+10.09863281	-2.91796875	-4.49121094	+19.66552734	+5.00976563	-41.74804688	+1788
+1457970575.40039990	+12.31347656	-1.10302734	-4.42968750	+28.82812500	+27.72949219	-64.09423828	+2472	+12.41455078	+0.00000000	-3.44091797	-10.54687500	-10.74462891	+18.94042969	+2656	+10.04150391	-2.99267578	-4.55712891	+19.73144531	+5.14160156	-42.03369141	+1788
+1457970575.40459990	+12.26513672	-1.17333984	-4.50000000	+28.85009766	+27.75146484	-64.40185547	+2460	+12.35742188	-0.07031250	-3.52441406	-10.41503906	-10.78857422	+18.56689453	+2644	+9.99316406	-3.07177734	-4.60986328	+19.84130859	+5.18554688	-42.40722656	+1784
+1457970575.40879990	+12.20800781	-1.23925781	-4.57031250	+28.91601563	+27.77343750	-64.70947266	+2444	+12.30029297	-0.13183594	-3.59912109	-10.19531250	-10.87646484	+18.25927734	+2624	+9.93603516	-3.15087891	-4.67138672	+19.88525391	+5.29541016	-42.73681641	+1780
+1457970575.41290000	+12.15527344	-1.31835938	-4.64062500	+28.91601563	+27.81738281	-64.99511719	+2432	+12.24316406	-0.20654297	-3.67382813	-10.08544922	-10.96435547	+17.92968750	+2608	+9.88330078	-3.22998047	-4.72851563	+19.97314453	+5.38330078	-43.04443359	+1780
+1457970575.41710000	+12.10693359	-1.39746094	-4.70654297	+28.91601563	+27.81738281	-65.34667969	+2416	+12.18603516	-0.28125000	-3.75292969	-9.93164063	-11.05224609	+17.55615234	+2592	+9.83496094	-3.31347656	-4.78125000	+20.06103516	+5.38330078	-43.41796875	+1772
+1457970575.42120000	+12.04980469	-1.47216797	-4.77246094	+28.98193359	+27.83935547	-65.63232422	+2400	+12.12890625	-0.34716797	-3.82763672	-9.73388672	-11.11816406	+17.22656250	+2576	+9.77783203	-3.39697266	-4.83837891	+20.10498047	+5.49316406	-43.74755859	+1772
+1457970575.42540000	+11.99707031	-1.55126953	-4.84277344	+28.98193359	+27.88330078	-65.89599609	+2388	+12.06738281	-0.43066406	-3.90673828	-9.62402344	-11.18408203	+16.89697266	+2560	+9.72509766	-3.48046875	-4.89550781	+20.19287109	+5.55908203	-44.01123047	+1768
+1457970575.43370010	+11.89160156	-1.70947266	-4.96582031	+29.02587891	+27.88330078	-66.51123047	+2352	+11.94873047	-0.58447266	-4.04736328	-9.27246094	-11.38183594	+16.21582031	+2520	+9.61962891	-3.65185547	-4.99658203	+20.32470703	+5.60302734	-44.71435547	+1756
+1457970575.43790010	+11.83447266	-1.79736328	-5.03173828	+29.00390625	+27.92724609	-66.79687500	+2340	+11.89160156	-0.66796875	-4.11767578	-9.14062500	-11.46972656	+15.88623047	+2504	+9.56689453	-3.73974609	-5.05371094	+20.39062500	+5.66894531	-45.00000000	+1752
+1457970575.44210000	+11.78613281	-1.88525391	-5.08447266	+28.98193359	+27.88330078	-67.17041016	+2320	+11.83447266	-0.75146484	-4.18359375	-8.98681641	-11.60156250	+15.53466797	+2484	+9.51855469	-3.82763672	-5.09326172	+20.47851563	+5.62500000	-45.39550781	+1744
+1457970575.44619990	+11.72900391	-1.96875000	-5.14599609	+29.00390625	+27.92724609	-67.47802734	+2304	+11.77734375	-0.82617188	-4.24951172	-8.78906250	-11.71142578	+15.22705078	+2464	+9.46142578	-3.92431641	-5.14160156	+20.47851563	+5.69091797	-45.72509766	+1744
+1457970575.45040010	+11.67187500	-2.06103516	-5.20751953	+28.95996094	+27.94921875	-67.74169922	+2292	+11.71582031	-0.91406250	-4.31982422	-8.65722656	-11.79931641	+14.89746094	+2448	+9.40869141	-4.01660156	-5.19873047	+20.52246094	+5.75683594	-45.98876953	+1740
+1457970575.45460010	+11.62353516	-2.14892578	-5.25585938	+28.93798828	+27.92724609	-68.09326172	+2272	+11.66308594	-1.00195313	-4.37695313	-8.48144531	-11.93115234	+14.54589844	+2428	+9.36035156	-4.11328125	-5.23828125	+20.61035156	+5.73486328	-46.36230469	+1732
+1457970575.45869990	+11.56201172	-2.24121094	-5.31298828	+28.91601563	+27.97119141	-68.37890625	+2256	+11.60156250	-1.08105469	-4.43847656	-8.23974609	-12.04101563	+14.21630859	+2404	+9.29882813	-4.20996094	-5.28662109	+20.58837891	+5.84472656	-46.69189453	+1728
+1457970575.46709990	+11.45654297	-2.42578125	-5.41406250	+28.85009766	+27.94921875	-69.01611328	+2224	+11.49169922	-1.25683594	-4.55273438	-7.91015625	-12.30468750	+13.55712891	+2364	+9.19335938	-4.40332031	-5.37451172	+20.72021484	+5.91064453	-47.32910156	+1720
+1457970575.47120000	+11.39941406	-2.51806641	-5.46240234	+28.82812500	+27.97119141	-69.32373047	+2208	+11.43017578	-1.34033203	-4.60546875	-7.69042969	-12.45849609	+13.24951172	+2340	+9.13623047	-4.50878906	-5.41406250	+20.69824219	+6.02050781	-47.63671875	+1720
+1457970575.47540000	+11.34228516	-2.61035156	-5.51074219	+28.80615234	+27.99316406	-69.60937500	+2196	+11.37304688	-1.43261719	-4.65820313	-7.51464844	-12.59033203	+12.91992188	+2324	+9.07910156	-4.60986328	-5.46679688	+20.74218750	+6.13037109	-47.90039063	+1720
+1457970575.47960000	+11.29394531	-2.70703125	-5.54589844	+28.78417969	+27.92724609	-70.00488281	+2180	+11.32031250	-1.52050781	-4.70214844	-7.29492188	-12.78808594	+12.59033203	+2300	+9.03076172	-4.71093750	-5.49755859	+20.80810547	+6.10839844	-48.27392578	+1712
+1457970575.48370000	+11.23681641	-2.79931641	-5.58984375	+28.76220703	+27.92724609	-70.31250000	+2164	+11.26318359	-1.60400391	-4.75048828	-7.05322266	-12.94189453	+12.28271484	+2276	+8.96923828	-4.82080078	-5.53710938	+20.78613281	+6.24023438	-48.60351563	+1712
+1457970575.48790000	+11.17968750	-2.89599609	-5.63378906	+28.74023438	+27.90527344	-70.62011719	+2156	+11.21044922	-1.69628906	-4.79882813	-6.87744141	-13.07373047	+11.97509766	+2260	+8.91650391	-4.91748047	-5.58105469	+20.87402344	+6.30615234	-48.84521484	+1712
+1457970575.49210000	+11.13134766	-2.98828125	-5.66455078	+28.69628906	+27.83935547	-70.97167969	+2140	+11.15771484	-1.78857422	-4.83837891	-6.65771484	-13.27148438	+11.66748047	+2240	+8.86816406	-5.01855469	-5.60742188	+20.93994141	+6.30615234	-49.19677734	+1708
+1457970575.50040010	+11.02148438	-3.18164063	-5.73925781	+28.67431641	+27.75146484	-71.60888672	+2124	+11.03906250	-1.96435547	-4.91748047	-6.19628906	-13.55712891	+11.07421875	+2204	+8.75830078	-5.22949219	-5.67773438	+21.04980469	+6.45996094	-49.72412109	+1708
+1457970575.50449990	+10.97314453	-3.27392578	-5.76123047	+28.65234375	+27.64160156	-72.00439453	+2112	+10.99072266	-2.05224609	-4.95263672	-5.97656250	-13.77685547	+10.76660156	+2184	+8.70996094	-5.33056641	-5.69970703	+21.13769531	+6.41601563	-50.07568359	+1704
+1457970575.50869990	+10.92041016	-3.37060547	-5.79199219	+28.63037109	+27.57568359	-72.35595703	+2100	+10.93359375	-2.14013672	-4.98779297	-5.73486328	-13.93066406	+10.48095703	+2168	+8.65722656	-5.44042969	-5.72607422	+21.18164063	+6.43798828	-50.36132813	+1704
+1457970575.51290010	+10.87207031	-3.46728516	-5.82275391	+28.65234375	+27.50976563	-72.64160156	+2092	+10.87646484	-2.23242188	-5.02734375	-5.53710938	-14.04052734	+10.19531250	+2152	+8.60888672	-5.53710938	-5.75683594	+21.31347656	+6.45996094	-50.60302734	+1700
+1457970575.51700000	+10.82812500	-3.55957031	-5.84033203	+28.63037109	+27.35595703	-73.03710938	+2080	+10.82373047	-2.32031250	-5.05371094	-5.29541016	-14.26025391	+9.90966797	+2132	+8.56054688	-5.63818359	-5.77001953	+21.42333984	+6.39404297	-50.91064453	+1696
+1457970575.52119990	+10.77539063	-3.65625000	-5.86669922	+28.63037109	+27.31201172	-73.34472656	+2072	+10.76660156	-2.40820313	-5.08447266	-5.07568359	-14.37011719	+9.64599609	+2120	+8.51660156	-5.74365234	-5.78759766	+21.46728516	+6.41601563	-51.19628906	+1692
+1457970575.52539990	+10.72705078	-3.75292969	-5.89306641	+28.63037109	+27.22412109	-73.63037109	+2064	+10.70947266	-2.50048828	-5.11962891	-4.87792969	-14.45800781	+9.38232422	+2108	+8.47265625	-5.84033203	-5.80957031	+21.62109375	+6.39404297	-51.41601563	+1684
+1457970575.52950000	+10.68310547	-3.84521484	-5.90625000	+28.63037109	+27.09228516	-74.00390625	+2052	+10.65673828	-2.58837891	-5.13720703	-4.65820313	-14.65576172	+9.11865234	+2092	+8.42871094	-5.94140625	-5.81835938	+21.73095703	+6.30615234	-51.70166016	+1680
+1457970575.53790000	+10.58642578	-4.03417969	-5.94140625	+28.67431641	+26.91650391	-74.55322266	+2028	+10.54248047	-2.76855469	-5.19433594	-4.24072266	-14.76562500	+8.63525391	+2064	+8.34521484	-6.13916016	-5.84033203	+21.95068359	+6.24023438	-52.18505859	+1664
+1457970575.54200010	+10.54248047	-4.12646484	-5.94580078	+28.69628906	+26.74072266	-74.90478516	+2016	+10.49414063	-2.85644531	-5.20751953	-4.04296875	-14.94140625	+8.37158203	+2048	+8.30566406	-6.24023438	-5.84033203	+22.08251953	+6.15234375	-52.47070313	+1660
+1457970575.54620000	+10.49853516	-4.21875000	-5.95898438	+28.74023438	+26.67480469	-75.14648438	+2004	+10.44140625	-2.94873047	-5.22949219	-3.86718750	-14.98535156	+8.12988281	+2036	+8.26611328	-6.34130859	-5.84472656	+22.17041016	+6.10839844	-52.71240234	+1656
+1457970575.55040000	+10.45458984	-4.31103516	-5.97656250	+28.80615234	+26.58691406	-75.34423828	+1988	+10.38867188	-3.03662109	-5.25585938	-3.69140625	-14.98535156	+7.93212891	+2024	+8.23095703	-6.43798828	-5.85351563	+22.32421875	+6.08642578	-52.91015625	+1648
+1457970575.55450010	+10.41064453	-4.40332031	-5.97656250	+28.85009766	+26.47705078	-75.62988281	+1976	+10.34033203	-3.12451172	-5.26025391	-3.47167969	-15.11718750	+7.69042969	+2008	+8.19140625	-6.53466797	-5.84472656	+22.43408203	+6.04248047	-53.15185547	+1644
+1457970575.55870010	+10.36669922	-4.49560547	-5.98095703	+28.93798828	+26.41113281	-75.82763672	+1960	+10.28759766	-3.21240234	-5.27343750	-3.29589844	-15.11718750	+7.47070313	+1996	+8.15185547	-6.63134766	-5.84472656	+22.52197266	+6.02050781	-53.34960938	+1636
+1457970575.56699990	+10.28320313	-4.67138672	-5.98095703	+29.13574219	+26.19140625	-76.20117188	+1936	+10.19091797	-3.38378906	-5.28662109	-2.92236328	-15.20507813	+7.07519531	+1968	+8.07714844	-6.82031250	-5.83154297	+22.78564453	+5.99853516	-53.67919922	+1624
+1457970575.57119990	+10.23925781	-4.75488281	-5.97656250	+29.24560547	+26.10351563	-76.35498047	+1924	+10.14257813	-3.46728516	-5.29101563	-2.76855469	-15.18310547	+6.87744141	+1956	+8.04199219	-6.91259766	-5.82275391	+22.89550781	+5.99853516	-53.85498047	+1620
+1457970575.57950000	+10.16015625	-4.91748047	-5.95458984	+29.53125000	+25.88378906	-76.64062500	+1900	+10.05908203	-3.62988281	-5.28662109	-2.39501953	-15.24902344	+6.52587891	+1928	+7.96728516	-7.09716797	-5.80078125	+23.13720703	+6.06445313	-54.11865234	+1608
+1457970575.58780000	+10.08544922	-5.07568359	-5.93701172	+29.86083984	+25.70800781	-76.77246094	+1880	+9.97998047	-3.78808594	-5.27783203	-2.04345703	-15.18310547	+6.26220703	+1896	+7.89697266	-7.27734375	-5.77441406	+23.37890625	+6.15234375	-54.27246094	+1600
+1457970575.59620000	+10.01074219	-5.22949219	-5.88427734	+30.14648438	+25.46630859	-76.94824219	+1872	+9.90527344	-3.94189453	-5.24267578	-1.73583984	-15.20507813	+6.02050781	+1876	+7.82666016	-7.45312500	-5.73046875	+23.55468750	+6.21826172	-54.36035156	+1600
+1457970575.60450010	+9.94921875	-5.37011719	-5.82714844	+30.47607422	+25.15869141	-77.05810547	+1868	+9.83496094	-4.08691406	-5.19433594	-1.40625000	-15.24902344	+5.86669922	+1860	+7.75634766	-7.61572266	-5.68652344	+23.77441406	+6.30615234	-54.36035156	+1600
+1457970575.61279990	+9.89648438	-5.50634766	-5.76562500	+30.78369141	+24.89501953	-77.10205078	+1864	+9.77783203	-4.22314453	-5.14599609	-1.12060547	-15.20507813	+5.80078125	+1848	+7.69921875	-7.77392578	-5.63378906	+23.97216797	+6.35009766	-54.29443359	+1600
+1457970575.62120010	+9.84375000	-5.64257813	-5.67773438	+30.95947266	+24.54345703	-77.18994141	+1872	+9.72070313	-4.35937500	-5.06689453	-0.90087891	-15.27099609	+5.73486328	+1844	+7.64208984	-7.93212891	-5.56347656	+24.12597656	+6.32812500	-54.18457031	+1608
+1457970575.62529990	+9.82617188	-5.69970703	-5.63818359	+31.11328125	+24.41162109	-77.16796875	+1872	+9.69873047	-4.42089844	-5.03613281	-0.79101563	-15.22705078	+5.77880859	+1840	+7.62011719	-7.99804688	-5.52832031	+24.23583984	+6.32812500	-54.09667969	+1608
+1457970575.62949990	+9.80419922	-5.76123047	-5.58544922	+31.17919922	+24.19189453	-77.23388672	+1880	+9.67675781	-4.48242188	-4.98779297	-0.70312500	-15.31494141	+5.77880859	+1840	+7.59375000	-8.07275391	-5.48437500	+24.30175781	+6.28417969	-54.00878906	+1612
+1457970575.63780000	+9.76904297	-5.88427734	-5.48876953	+31.33300781	+23.88427734	-77.21191406	+1884	+9.63281250	-4.60546875	-4.90429688	-0.59326172	-15.24902344	+5.86669922	+1840	+7.56298828	-8.20019531	-5.39648438	+24.49951172	+6.15234375	-53.78906250	+1616
+1457970575.64200000	+9.75585938	-5.94580078	-5.43164063	+31.37695313	+23.68652344	-77.25585938	+1892	+9.61523438	-4.66699219	-4.84716797	-0.52734375	-15.33691406	+5.91064453	+1840	+7.54541016	-8.26611328	-5.34375000	+24.56542969	+6.06445313	-53.72314453	+1620
+1457970575.64619990	+9.74267578	-6.00732422	-5.37451172	+31.42089844	+23.51074219	-77.25585938	+1896	+9.59326172	-4.72851563	-4.79882813	-0.54931641	-15.31494141	+5.97656250	+1840	+7.54101563	-8.33203125	-5.29101563	+24.65332031	+5.95458984	-53.63525391	+1620
+1457970575.65030000	+9.73388672	-6.06005859	-5.32617188	+31.50878906	+23.35693359	-77.18994141	+1896	+9.58007813	-4.78125000	-4.75488281	-0.50537109	-15.27099609	+6.06445313	+1840	+7.53222656	-8.38916016	-5.23828125	+24.76318359	+5.86669922	-53.50341797	+1620
+1457970575.65860010	+9.71191406	-6.16992188	-5.20312500	+31.59667969	+23.02734375	-77.14599609	+1904	+9.54931641	-4.89550781	-4.63623047	-0.54931641	-15.29296875	+6.24023438	+1840	+7.51904297	-8.50341797	-5.11962891	+24.93896484	+5.64697266	-53.28369141	+1616
+1457970575.66280010	+9.70312500	-6.21826172	-5.14599609	+31.68457031	+22.89550781	-77.05810547	+1904	+9.53613281	-4.94384766	-4.58789063	-0.54931641	-15.20507813	+6.35009766	+1836	+7.51904297	-8.55175781	-5.06250000	+25.04882813	+5.55908203	-53.15185547	+1608
+1457970575.66700010	+9.68994141	-6.27099609	-5.08007813	+31.72851563	+22.71972656	-77.03613281	+1904	+9.52294922	-4.99218750	-4.52197266	-0.57128906	-15.24902344	+6.43798828	+1836	+7.51464844	-8.60449219	-4.99658203	+25.13671875	+5.44921875	-53.04199219	+1604
+1457970575.67109990	+9.68554688	-6.31933594	-5.01855469	+31.81640625	+22.54394531	-76.97021484	+1904	+9.50976563	-5.04931641	-4.46044922	-0.65917969	-15.22705078	+6.56982422	+1836	+7.51464844	-8.65283203	-4.93066406	+25.26855469	+5.31738281	-52.93212891	+1600
+1457970575.67950010	+9.67236328	-6.40283203	-4.88232422	+32.05810547	+22.25830078	-76.79443359	+1900	+9.49218750	-5.13720703	-4.33300781	-0.72509766	-15.16113281	+6.81152344	+1832	+7.51025391	-8.74511719	-4.79882813	+25.46630859	+5.18554688	-52.64648438	+1584
+1457970575.68359990	+9.66357422	-6.44238281	-4.81640625	+32.21191406	+22.08251953	-76.66259766	+1896	+9.48339844	-5.18554688	-4.26708984	-0.83496094	-15.11718750	+6.96533203	+1828	+7.51464844	-8.78466797	-4.72851563	+25.57617188	+5.07568359	-52.51464844	+1576
+1457970575.68779990	+9.65917969	-6.48193359	-4.75048828	+32.36572266	+21.95068359	-76.53076172	+1892	+9.47900391	-5.22509766	-4.20996094	-0.87890625	-15.00732422	+7.11914063	+1824	+7.51464844	-8.82861328	-4.65820313	+25.68603516	+5.05371094	-52.33886719	+1568
+1457970575.69199990	+9.65039063	-6.51708984	-4.67578125	+32.49755859	+21.81884766	-76.39892578	+1892	+9.47021484	-5.26464844	-4.13525391	-0.92285156	-14.98535156	+7.27294922	+1820	+7.51025391	-8.86816406	-4.59228516	+25.77392578	+5.00976563	-52.14111328	+1560
+1457970575.69610000	+9.64160156	-6.54785156	-4.60546875	+32.65136719	+21.64306641	-76.24511719	+1888	+9.46582031	-5.30419922	-4.06494141	-1.03271484	-14.94140625	+7.42675781	+1820	+7.50585938	-8.90332031	-4.52636719	+25.88378906	+4.94384766	-51.92138672	+1548
+1457970575.70450000	+9.63281250	-6.60058594	-4.45605469	+33.04687500	+21.35742188	-75.93750000	+1880	+9.45703125	-5.37011719	-3.92431641	-1.12060547	-14.80957031	+7.73437500	+1812	+7.49707031	-8.96923828	-4.39013672	+26.03759766	+4.94384766	-51.45996094	+1532
+1457970575.70860000	+9.62841797	-6.62695313	-4.38134766	+33.22265625	+21.20361328	-75.76171875	+1876	+9.45703125	-5.40527344	-3.84960938	-1.23046875	-14.72167969	+7.91015625	+1808	+7.49267578	-9.00000000	-4.31982422	+26.12548828	+4.92187500	-51.24023438	+1524
+1457970575.71280000	+9.62402344	-6.64453125	-4.31103516	+33.44238281	+21.09375000	-75.56396484	+1872	+9.45263672	-5.43164063	-3.78369141	-1.27441406	-14.58984375	+8.08593750	+1804	+7.48388672	-9.03076172	-4.25390625	+26.21337891	+4.96582031	-50.97656250	+1516
+1457970575.71700000	+9.61523438	-6.66210938	-4.23193359	+33.66210938	+20.96191406	-75.41015625	+1872	+9.45263672	-5.45361328	-3.70458984	-1.29638672	-14.52392578	+8.23974609	+1804	+7.47509766	-9.06152344	-4.18359375	+26.25732422	+4.98779297	-50.69091797	+1512
+1457970575.72110010	+9.61083984	-6.67968750	-4.15722656	+33.83789063	+20.85205078	-75.19042969	+1868	+9.44824219	-5.48437500	-3.63427734	-1.38427734	-14.39208984	+8.41552734	+1800	+7.47070313	-9.08789063	-4.11767578	+26.32324219	+5.00976563	-50.40527344	+1504
+1457970575.72939990	+9.59326172	-6.70605469	-4.01220703	+34.27734375	+20.65429688	-74.72900391	+1868	+9.44384766	-5.52392578	-3.48925781	-1.49414063	-14.10644531	+8.76708984	+1796	+7.45312500	-9.13183594	-3.98583984	+26.45507813	+5.14160156	-49.76806641	+1492
+1457970575.73359990	+9.58886719	-6.71484375	-3.93750000	+34.49707031	+20.54443359	-74.50927734	+1868	+9.43945313	-5.54589844	-3.41894531	-1.56005859	-13.95263672	+8.92089844	+1792	+7.44433594	-9.14941406	-3.91992188	+26.54296875	+5.18554688	-49.46044922	+1488
+1457970575.73779990	+9.58007813	-6.72363281	-3.86718750	+34.73876953	+20.47851563	-74.24560547	+1868	+9.43945313	-5.56347656	-3.35302734	-1.60400391	-13.75488281	+9.07470703	+1792	+7.43554688	-9.16699219	-3.85839844	+26.63085938	+5.27343750	-49.10888672	+1484
+1457970575.74190000	+9.57128906	-6.73242188	-3.79248047	+34.95849609	+20.41259766	-74.02587891	+1868	+9.43505859	-5.57666016	-3.28271484	-1.62597656	-13.57910156	+9.22851563	+1788	+7.42675781	-9.18457031	-3.78808594	+26.69677734	+5.33935547	-48.80126953	+1480
+1457970575.74609990	+9.56689453	-6.73681641	-3.72216797	+35.20019531	+20.32470703	-73.78417969	+1868	+9.43066406	-5.59423828	-3.21240234	-1.71386719	-13.38134766	+9.38232422	+1788	+7.42236328	-9.19775391	-3.71777344	+26.78466797	+5.40527344	-48.51562500	+1480
+1457970575.75029990	+9.55810547	-6.74560547	-3.65625000	+35.46386719	+20.28076172	-73.52050781	+1868	+9.42626953	-5.60742188	-3.14648438	-1.75781250	-13.16162109	+9.53613281	+1784	+7.41357422	-9.20654297	-3.65185547	+26.89453125	+5.49316406	-48.20800781	+1476
+1457970575.75860000	+9.53613281	-6.75000000	-3.52441406	+35.96923828	+20.17089844	-72.94921875	+1868	+9.41748047	-5.63378906	-3.01904297	-1.84570313	-12.72216797	+9.84375000	+1780	+7.40478516	-9.22851563	-3.52001953	+27.15820313	+5.66894531	-47.59277344	+1468
+1457970575.76280000	+9.52734375	-6.75000000	-3.45849609	+36.23291016	+20.10498047	-72.68554688	+1868	+9.40869141	-5.64257813	-2.95751953	-1.91162109	-12.50244141	+9.99755859	+1780	+7.40478516	-9.22851563	-3.45410156	+27.31201172	+5.73486328	-47.30712891	+1464
+1457970575.76690010	+9.51855469	-6.75439453	-3.39257813	+36.49658203	+20.06103516	-72.42187500	+1868	+9.40429688	-5.65136719	-2.89599609	-1.95556641	-12.26074219	+10.15136719	+1776	+7.40478516	-9.23291016	-3.38378906	+27.46582031	+5.77880859	-47.04345703	+1456
+1457970575.77110000	+9.50976563	-6.75000000	-3.33105469	+36.80419922	+19.99511719	-72.15820313	+1868	+9.39550781	-5.66015625	-2.83447266	-1.99951172	-12.06298828	+10.28320313	+1772	+7.40039063	-9.23730469	-3.31787109	+27.64160156	+5.84472656	-46.80175781	+1452
+1457970575.77530000	+9.49658203	-6.75000000	-3.26513672	+37.06787109	+19.90722656	-71.91650391	+1864	+9.38671875	-5.66455078	-2.77294922	-2.04345703	-11.86523438	+10.41503906	+1772	+7.40039063	-9.23730469	-3.24755859	+27.83935547	+5.88867188	-46.58203125	+1448
+1457970575.77940010	+9.48779297	-6.74560547	-3.20800781	+37.33154297	+19.84130859	-71.65283203	+1864	+9.38232422	-5.67333984	-2.71582031	-2.06542969	-11.64550781	+10.56884766	+1768	+7.40039063	-9.23730469	-3.18164063	+28.03710938	+5.93261719	-46.36230469	+1444
+1457970575.78780010	+9.46582031	-6.73681641	-3.08496094	+37.92480469	+19.68750000	-71.19140625	+1852	+9.36474609	-5.68212891	-2.59716797	-2.10937500	-11.31591797	+10.81054688	+1756	+7.40039063	-9.23291016	-3.04541016	+28.47656250	+5.99853516	-45.96679688	+1432
+1457970575.79189990	+9.45263672	-6.72802734	-3.02783203	+38.21044922	+19.59960938	-70.94970703	+1844	+9.35595703	-5.68212891	-2.54003906	-2.15332031	-11.11816406	+10.94238281	+1752	+7.40039063	-9.22851563	-2.98388672	+28.67431641	+5.99853516	-45.74707031	+1424
+1457970575.79609990	+9.44384766	-6.71923828	-2.97070313	+38.47412109	+19.51171875	-70.72998047	+1840	+9.34716797	-5.68652344	-2.48291016	-2.15332031	-10.96435547	+11.05224609	+1744	+7.39599609	-9.22412109	-2.92236328	+28.89404297	+6.04248047	-45.54931641	+1416
+1457970575.80029990	+9.43066406	-6.71044922	-2.91357422	+38.75976563	+19.42382813	-70.53222656	+1832	+9.33398438	-5.68652344	-2.42578125	-2.15332031	-10.85449219	+11.16210938	+1740	+7.39599609	-9.21972656	-2.86083984	+29.11376953	+6.04248047	-45.39550781	+1408
+1457970575.80859990	+9.40869141	-6.69287109	-2.79931641	+39.26513672	+19.20410156	-70.18066406	+1816	+9.31640625	-5.68212891	-2.32031250	-2.15332031	-10.61279297	+11.35986328	+1724	+7.38720703	-9.20654297	-2.74658203	+29.50927734	+6.02050781	-45.06591797	+1392
+1457970575.81690000	+9.38232422	-6.66210938	-2.69384766	+39.77050781	+19.00634766	-69.85107422	+1804	+9.29443359	-5.67773438	-2.21484375	-2.10937500	-10.41503906	+11.55761719	+1712	+7.36962891	-9.19775391	-2.64111328	+29.86083984	+6.04248047	-44.71435547	+1380
+1457970575.82520010	+9.36035156	-6.63574219	-2.59277344	+40.20996094	+18.85253906	-69.60937500	+1792	+9.27246094	-5.66894531	-2.11376953	-2.08740234	-10.21728516	+11.68945313	+1700	+7.34765625	-9.18457031	-2.54443359	+30.16845703	+6.04248047	-44.34082031	+1364
+1457970575.82940010	+9.34716797	-6.62255859	-2.54443359	+40.42968750	+18.76464844	-69.45556641	+1784	+9.25927734	-5.66015625	-2.06982422	-2.06542969	-10.10742188	+11.77734375	+1692	+7.33447266	-9.18017578	-2.50488281	+30.30029297	+6.04248047	-44.12109375	+1356
+1457970575.83360000	+9.32958984	-6.60937500	-2.49609375	+40.60546875	+18.69873047	-69.34570313	+1780	+9.25048828	-5.65576172	-2.02587891	-2.04345703	-10.01953125	+11.84326172	+1688	+7.31689453	-9.17138672	-2.46533203	+30.43212891	+6.06445313	-43.92333984	+1352
+1457970575.83769990	+9.31640625	-6.59179688	-2.45214844	+40.78125000	+18.61083984	-69.23583984	+1776	+9.23730469	-5.65136719	-1.97753906	-2.02148438	-9.95361328	+11.90917969	+1684	+7.30371094	-9.16699219	-2.42578125	+30.54199219	+6.06445313	-43.74755859	+1348
+1457970575.84190010	+9.30322266	-6.57861328	-2.40820313	+40.97900391	+18.54492188	-69.10400391	+1772	+9.22412109	-5.64257813	-1.93359375	-2.02148438	-9.84375000	+11.97509766	+1676	+7.28613281	-9.16259766	-2.38623047	+30.65185547	+6.08642578	-43.54980469	+1340
+1457970575.85019990	+9.27685547	-6.55224609	-2.32031250	+41.28662109	+18.45703125	-68.95019531	+1764	+9.19775391	-5.63378906	-1.85449219	-1.99951172	-9.66796875	+12.10693359	+1668	+7.25537109	-9.14941406	-2.31152344	+30.87158203	+6.10839844	-43.19824219	+1336
+1457970575.85439990	+9.26367188	-6.53906250	-2.28076172	+41.44042969	+18.43505859	-68.81835938	+1764	+9.18457031	-5.62500000	-1.81494141	-1.99951172	-9.55810547	+12.19482422	+1664	+7.23779297	-9.14501953	-2.28076172	+30.95947266	+6.13037109	-43.00048828	+1332
+1457970575.86270000	+9.22851563	-6.51708984	-2.20605469	+41.72607422	+18.39111328	-68.62060547	+1760	+9.15380859	-5.61181641	-1.74023438	-1.99951172	-9.33837891	+12.37060547	+1660	+7.20263672	-9.12744141	-2.21484375	+31.15722656	+6.15234375	-42.64892578	+1324
+1457970575.87109990	+9.20214844	-6.49511719	-2.13574219	+41.96777344	+18.34716797	-68.42285156	+1752	+9.12304688	-5.60302734	-1.66992188	-2.02148438	-9.14062500	+12.56835938	+1652	+7.17626953	-9.11425781	-2.14892578	+31.39892578	+6.17431641	-42.34130859	+1320
+1457970575.87520000	+9.18457031	-6.48193359	-2.10058594	+42.09960938	+18.34716797	-68.33496094	+1752	+9.10986328	-5.59423828	-1.63476563	-2.02148438	-9.03076172	+12.67822266	+1648	+7.16308594	-9.10107422	-2.11376953	+31.53076172	+6.15234375	-42.20947266	+1316
+1457970575.88350010	+9.15820313	-6.46435547	-2.03906250	+42.34130859	+18.34716797	-68.11523438	+1744	+9.07910156	-5.58544922	-1.57324219	-2.06542969	-8.81103516	+12.91992188	+1640	+7.14111328	-9.08789063	-2.04345703	+31.77246094	+6.15234375	-42.01171875	+1312
+1457970575.89190010	+9.12744141	-6.44677734	-1.98193359	+42.56103516	+18.34716797	-67.89550781	+1736	+9.05273438	-5.57226563	-1.51171875	-2.08740234	-8.61328125	+13.18359375	+1632	+7.12353516	-9.06591797	-1.97753906	+32.05810547	+6.13037109	-41.79199219	+1304
+1457970575.89599990	+9.11425781	-6.43798828	-1.95556641	+42.67089844	+18.36914063	-67.78564453	+1728	+9.03515625	-5.56787109	-1.48535156	-2.13134766	-8.50341797	+13.31542969	+1628	+7.11474609	-9.05712891	-1.94677734	+32.18994141	+6.13037109	-41.70410156	+1296
+1457970575.90440010	+9.08789063	-6.42041016	-1.90722656	+42.91259766	+18.36914063	-67.54394531	+1716	+9.00878906	-5.55468750	-1.42822266	-2.13134766	-8.30566406	+13.57910156	+1616	+7.10156250	-9.03076172	-1.88525391	+32.49755859	+6.10839844	-41.52832031	+1288
+1457970575.90850000	+9.07031250	-6.41601563	-1.88085938	+43.00048828	+18.36914063	-67.43408203	+1708	+8.99560547	-5.55029297	-1.40185547	-2.17529297	-8.21777344	+13.71093750	+1608	+7.09277344	-9.02197266	-1.85449219	+32.62939453	+6.08642578	-41.46240234	+1284
+1457970575.91269990	+9.05712891	-6.40722656	-1.85449219	+43.11035156	+18.39111328	-67.32421875	+1700	+8.98242188	-5.54589844	-1.37548828	-2.19726563	-8.10791016	+13.84277344	+1600	+7.08398438	-9.01318359	-1.82373047	+32.73925781	+6.08642578	-41.37451172	+1280
+1457970575.92100000	+9.03515625	-6.39843750	-1.81054688	+43.30810547	+18.43505859	-67.08251953	+1684	+8.96044922	-5.53710938	-1.32714844	-2.26318359	-7.88818359	+14.10644531	+1588	+7.06640625	-9.00000000	-1.77539063	+32.93701172	+6.08642578	-41.17675781	+1268
+1457970575.92940000	+9.00878906	-6.38085938	-1.77099609	+43.50585938	+18.45703125	-66.84082031	+1660	+8.93847656	-5.52832031	-1.28320313	-2.30712891	-7.69042969	+14.34814453	+1572	+7.04882813	-8.98242188	-1.72705078	+33.13476563	+6.04248047	-40.95703125	+1256
+1457970575.93770000	+8.98681641	-6.36767578	-1.73144531	+43.68164063	+18.50097656	-66.62109375	+1644	+8.91210938	-5.51953125	-1.23925781	-2.39501953	-7.49267578	+14.56787109	+1560	+7.02246094	-8.96923828	-1.69189453	+33.24462891	+6.04248047	-40.71533203	+1248
+1457970575.94600010	+8.96484375	-6.35888672	-1.69189453	+43.83544922	+18.52294922	-66.42333984	+1628	+8.89453125	-5.51513672	-1.19531250	-2.50488281	-7.29492188	+14.78759766	+1548	+6.99609375	-8.96484375	-1.65673828	+33.31054688	+6.02050781	-40.45166016	+1240
+1457970575.95440010	+8.94287109	-6.34570313	-1.65234375	+44.01123047	+18.54492188	-66.22558594	+1616	+8.87695313	-5.51074219	-1.15576172	-2.59277344	-7.09716797	+15.00732422	+1536	+6.96533203	-8.96044922	-1.62597656	+33.35449219	+5.99853516	-40.14404297	+1232
+1457970575.96269990	+8.92089844	-6.33691406	-1.61718750	+44.14306641	+18.56689453	-66.02783203	+1608	+8.85937500	-5.50634766	-1.12060547	-2.74658203	-6.89941406	+15.22705078	+1528	+6.93457031	-8.95605469	-1.59960938	+33.35449219	+5.97656250	-39.83642578	+1228
+1457970575.96680000	+8.91650391	-6.33251953	-1.59960938	+44.23095703	+18.54492188	-65.93994141	+1604	+8.85498047	-5.50634766	-1.09863281	-2.79052734	-6.81152344	+15.33691406	+1528	+6.92578125	-8.95605469	-1.58642578	+33.35449219	+5.93261719	-39.68261719	+1224
+1457970575.97519990	+8.89453125	-6.32373047	-1.56005859	+44.36279297	+18.54492188	-65.76416016	+1600	+8.83740234	-5.50195313	-1.05908203	-2.94433594	-6.65771484	+15.53466797	+1520	+6.89941406	-8.95166016	-1.56005859	+33.35449219	+5.88867188	-39.39697266	+1224
+1457970575.98350000	+8.88134766	-6.31933594	-1.52490234	+44.49462891	+18.52294922	-65.61035156	+1600	+8.82421875	-5.50195313	-1.02392578	-3.09814453	-6.50390625	+15.73242188	+1516	+6.87744141	-8.95605469	-1.52929688	+33.35449219	+5.82275391	-39.17724609	+1224
+1457970575.99180010	+8.86816406	-6.31494141	-1.48974609	+44.64843750	+18.47900391	-65.43457031	+1596	+8.81542969	-5.50195313	-0.98437500	-3.22998047	-6.37207031	+15.95214844	+1512	+6.86425781	-8.95166016	-1.49853516	+33.42041016	+5.71289063	-38.97949219	+1220
+1457970576.00020000	+8.85498047	-6.31054688	-1.45898438	+44.78027344	+18.43505859	-65.25878906	+1596	+8.80224609	-5.50195313	-0.94921875	-3.33984375	-6.24023438	+16.14990234	+1508	+6.85546875	-8.94726563	-1.46337891	+33.48632813	+5.62500000	-38.80371094	+1220
+1457970576.00850010	+8.84619141	-6.31054688	-1.42822266	+44.91210938	+18.39111328	-65.10498047	+1592	+8.79345703	-5.50195313	-0.91406250	-3.40576172	-6.10839844	+16.34765625	+1504	+6.85107422	-8.94287109	-1.42382813	+33.61816406	+5.51513672	-38.69384766	+1220
+1457970576.01270010	+8.84179688	-6.31054688	-1.41064453	+45.00000000	+18.36914063	-64.99511719	+1588	+8.78466797	-5.50195313	-0.89648438	-3.44970703	-6.06445313	+16.43554688	+1504	+6.85107422	-8.94287109	-1.40625000	+33.68408203	+5.47119141	-38.64990234	+1220
+1457970576.01679990	+8.83740234	-6.31054688	-1.39306641	+45.08789063	+18.34716797	-64.90722656	+1588	+8.78027344	-5.50195313	-0.88330078	-3.47167969	-5.97656250	+16.52343750	+1500	+6.85107422	-8.94287109	-1.38427734	+33.75000000	+5.42724609	-38.60595703	+1220
+1457970576.02099990	+8.83300781	-6.31054688	-1.37988281	+45.17578125	+18.32519531	-64.81933594	+1584	+8.77587891	-5.50195313	-0.86572266	-3.47167969	-5.91064453	+16.58935547	+1496	+6.84667969	-8.93847656	-1.36669922	+33.81591797	+5.38330078	-38.56201172	+1224
+1457970576.02930000	+8.81982422	-6.31054688	-1.34912109	+45.39550781	+18.25927734	-64.59960938	+1576	+8.76708984	-5.50195313	-0.83496094	-3.49365234	-5.73486328	+16.76513672	+1488	+6.84667969	-8.93408203	-1.32714844	+33.99169922	+5.31738281	-38.47412109	+1228
+1457970576.03350000	+8.81542969	-6.30615234	-1.33593750	+45.50537109	+18.23730469	-64.48974609	+1572	+8.75830078	-5.50195313	-0.82177734	-3.44970703	-5.66894531	+16.80908203	+1488	+6.84228516	-8.93408203	-1.30957031	+34.05761719	+5.29541016	-38.43017578	+1232
+1457970576.03769990	+8.81103516	-6.30615234	-1.31835938	+45.61523438	+18.19335938	-64.40185547	+1568	+8.75390625	-5.50195313	-0.80419922	-3.42773438	-5.62500000	+16.85302734	+1484	+6.84228516	-8.93408203	-1.29199219	+34.14550781	+5.25146484	-38.38623047	+1236
+1457970576.04180000	+8.80224609	-6.30615234	-1.30517578	+45.74707031	+18.17138672	-64.29199219	+1560	+8.74511719	-5.50195313	-0.79101563	-3.38378906	-5.53710938	+16.89697266	+1480	+6.84228516	-8.93408203	-1.27880859	+34.25537109	+5.22949219	-38.34228516	+1240
+1457970576.04600000	+8.79785156	-6.30615234	-1.29199219	+45.87890625	+18.12744141	-64.22607422	+1556	+8.74072266	-5.49755859	-0.77783203	-3.33984375	-5.47119141	+16.91894531	+1476	+6.83349609	-8.93847656	-1.26123047	+34.32128906	+5.22949219	-38.32031250	+1248
+1457970576.05430010	+8.78466797	-6.30175781	-1.27001953	+46.16455078	+18.08349609	-64.02832031	+1544	+8.72753906	-5.50195313	-0.75585938	-3.27392578	-5.31738281	+16.94091797	+1468	+6.82470703	-8.94287109	-1.23486328	+34.45312500	+5.20751953	-38.21044922	+1256
+1457970576.05850010	+8.78027344	-6.30175781	-1.26123047	+46.29638672	+18.06152344	-63.94042969	+1540	+8.72314453	-5.50195313	-0.74707031	-3.22998047	-5.25146484	+16.91894531	+1464	+6.82031250	-8.94726563	-1.22607422	+34.49707031	+5.22949219	-38.14453125	+1260
+1457970576.06259990	+8.77148438	-6.30175781	-1.24804688	+46.40625000	+18.01757813	-63.89648438	+1536	+8.71435547	-5.50195313	-0.73828125	-3.16406250	-5.22949219	+16.89697266	+1460	+6.81152344	-8.94726563	-1.21289063	+34.56298828	+5.22949219	-38.12255859	+1268
+1457970576.06680010	+8.76708984	-6.30175781	-1.23925781	+46.56005859	+17.99560547	-63.80859375	+1532	+8.70996094	-5.50195313	-0.73388672	-3.07617188	-5.14160156	+16.87500000	+1456	+6.80712891	-8.95166016	-1.20849609	+34.62890625	+5.22949219	-38.05664063	+1272
+1457970576.07100010	+8.76269531	-6.30175781	-1.23486328	+46.66992188	+17.97363281	-63.76464844	+1528	+8.70556641	-5.50195313	-0.72509766	-3.05419922	-5.11962891	+16.83105469	+1452	+6.79833984	-8.96044922	-1.20410156	+34.65087891	+5.25146484	-38.01269531	+1276
+1457970576.07509990	+8.75390625	-6.30175781	-1.22607422	+46.77978516	+17.95166016	-63.74267578	+1524	+8.69677734	-5.50634766	-0.71630859	-2.98828125	-5.09765625	+16.76513672	+1448	+6.78955078	-8.96484375	-1.19970703	+34.69482422	+5.27343750	-37.99072266	+1284
+1457970576.08349990	+8.74511719	-6.30175781	-1.21728516	+46.99951172	+17.92968750	-63.65478516	+1516	+8.68798828	-5.51074219	-0.71191406	-2.90039063	-5.00976563	+16.63330078	+1440	+6.77636719	-8.97802734	-1.19531250	+34.71679688	+5.33935547	-37.90283203	+1288
+1457970576.08760000	+8.74072266	-6.30175781	-1.21289063	+47.08740234	+17.92968750	-63.63281250	+1516	+8.68359375	-5.51074219	-0.70751953	-2.85644531	-4.98779297	+16.56738281	+1436	+6.76757813	-8.98681641	-1.19091797	+34.73876953	+5.36132813	-37.90283203	+1292
+1457970576.09180000	+8.73632813	-6.30175781	-1.20849609	+47.17529297	+17.90771484	-63.58886719	+1512	+8.67919922	-5.51513672	-0.70751953	-2.81250000	-4.94384766	+16.50146484	+1432	+6.76318359	-8.99121094	-1.19091797	+34.76074219	+5.40527344	-37.83691406	+1296
+1457970576.09600000	+8.73193359	-6.30615234	-1.20849609	+47.24121094	+17.90771484	-63.56689453	+1508	+8.67919922	-5.51513672	-0.70751953	-2.79052734	-4.92187500	+16.43554688	+1428	+6.75878906	-9.00000000	-1.19531250	+34.76074219	+5.44921875	-37.81494141	+1300
+1457970576.10010000	+8.72753906	-6.30615234	-1.20849609	+47.30712891	+17.90771484	-63.54492188	+1508	+8.67480469	-5.51953125	-0.70751953	-2.74658203	-4.87792969	+16.36962891	+1428	+6.75439453	-9.00439453	-1.19531250	+34.78271484	+5.47119141	-37.79296875	+1300
+1457970576.10850000	+8.72314453	-6.31054688	-1.20849609	+47.41699219	+17.90771484	-63.50097656	+1504	+8.67041016	-5.52392578	-0.70751953	-2.70263672	-4.83398438	+16.23779297	+1420	+6.75000000	-9.01318359	-1.19091797	+34.82666016	+5.55908203	-37.81494141	+1304
+1457970576.11260010	+8.72314453	-6.31494141	-1.20849609	+47.48291016	+17.90771484	-63.47900391	+1504	+8.66601563	-5.52832031	-0.70751953	-2.68066406	-4.81201172	+16.19384766	+1420	+6.74560547	-9.01757813	-1.19091797	+34.82666016	+5.58105469	-37.83691406	+1304
+1457970576.12089990	+8.71875000	-6.31933594	-1.20849609	+47.54882813	+17.90771484	-63.45703125	+1500	+8.66162109	-5.53271484	-0.71191406	-2.63671875	-4.76806641	+16.10595703	+1416	+6.74560547	-9.02636719	-1.18652344	+34.87060547	+5.66894531	-37.85888672	+1304
+1457970576.12509990	+8.71875000	-6.32373047	-1.20849609	+47.59277344	+17.90771484	-63.43505859	+1496	+8.66162109	-5.53710938	-0.71191406	-2.61474609	-4.74609375	+16.06201172	+1412	+6.74560547	-9.02636719	-1.18212891	+34.91455078	+5.69091797	-37.88085938	+1304
+1457970576.12930010	+8.71435547	-6.32373047	-1.20849609	+47.63671875	+17.90771484	-63.41308594	+1496	+8.66162109	-5.53710938	-0.71191406	-2.59277344	-4.72412109	+16.01806641	+1408	+6.75000000	-9.03076172	-1.18212891	+34.93652344	+5.71289063	-37.92480469	+1304
+1457970576.13759990	+8.71435547	-6.32812500	-1.20849609	+47.68066406	+17.88574219	-63.39111328	+1488	+8.65722656	-5.54150391	-0.71630859	-2.54882813	-4.68017578	+15.97412109	+1404	+6.75439453	-9.03076172	-1.17773438	+35.00244141	+5.75683594	-37.99072266	+1308
+1457970576.14590000	+8.71435547	-6.33251953	-1.20849609	+47.74658203	+17.88574219	-63.36914063	+1484	+8.65722656	-5.54589844	-0.71630859	-2.52685547	-4.65820313	+15.90820313	+1400	+6.75878906	-9.03515625	-1.16894531	+35.09033203	+5.75683594	-38.07861328	+1312
+1457970576.15010000	+8.71435547	-6.33691406	-1.20849609	+47.76855469	+17.86376953	-63.36914063	+1480	+8.65722656	-5.55029297	-0.71630859	-2.50488281	-4.65820313	+15.88623047	+1396	+6.76318359	-9.03515625	-1.16455078	+35.11230469	+5.77880859	-38.12255859	+1312
+1457970576.15430000	+8.71435547	-6.33691406	-1.20849609	+47.79052734	+17.86376953	-63.36914063	+1476	+8.65722656	-5.55029297	-0.71630859	-2.48291016	-4.63623047	+15.86425781	+1392	+6.76318359	-9.03515625	-1.16015625	+35.13427734	+5.77880859	-38.16650391	+1316
+1457970576.16260000	+8.71435547	-6.34130859	-1.20849609	+47.81250000	+17.81982422	-63.36914063	+1468	+8.65283203	-5.55468750	-0.71630859	-2.46093750	-4.63623047	+15.84228516	+1388	+6.77197266	-9.03955078	-1.15136719	+35.20019531	+5.77880859	-38.25439453	+1320
+1457970576.16680000	+8.71435547	-6.34130859	-1.20849609	+47.83447266	+17.81982422	-63.36914063	+1464	+8.65283203	-5.55468750	-0.71630859	-2.46093750	-4.63623047	+15.82031250	+1384	+6.77197266	-9.03955078	-1.14697266	+35.22216797	+5.77880859	-38.29833984	+1324
+1457970576.17090010	+8.71435547	-6.34570313	-1.20410156	+47.85644531	+17.79785156	-63.36914063	+1460	+8.65283203	-5.55908203	-0.71630859	-2.43896484	-4.63623047	+15.79833984	+1380	+6.77636719	-9.03955078	-1.14257813	+35.24414063	+5.77880859	-38.34228516	+1328
+1457970576.17930010	+8.71435547	-6.34570313	-1.20410156	+47.87841797	+17.75390625	-63.36914063	+1452	+8.65283203	-5.55908203	-0.71630859	-2.43896484	-4.63623047	+15.75439453	+1376	+6.77636719	-9.04394531	-1.13818359	+35.24414063	+5.75683594	-38.43017578	+1332
+1457970576.18339990	+8.71435547	-6.34570313	-1.20410156	+47.87841797	+17.75390625	-63.39111328	+1448	+8.65283203	-5.55908203	-0.71630859	-2.41699219	-4.63623047	+15.75439453	+1372	+6.77636719	-9.04394531	-1.13818359	+35.24414063	+5.75683594	-38.45214844	+1332
+1457970576.18759990	+8.71435547	-6.35009766	-1.19970703	+47.90039063	+17.73193359	-63.39111328	+1444	+8.65283203	-5.56347656	-0.71630859	-2.41699219	-4.63623047	+15.73242188	+1368	+6.77636719	-9.04394531	-1.13378906	+35.24414063	+5.75683594	-38.47412109	+1336
+1457970576.19590000	+8.71435547	-6.35009766	-1.19970703	+47.92236328	+17.68798828	-63.36914063	+1436	+8.65283203	-5.56347656	-0.71191406	-2.41699219	-4.63623047	+15.68847656	+1364	+6.77636719	-9.04833984	-1.13378906	+35.20019531	+5.77880859	-38.51806641	+1340
+1457970576.20420000	+8.71435547	-6.35009766	-1.19970703	+47.94433594	+17.66601563	-63.36914063	+1432	+8.65722656	-5.56787109	-0.71191406	-2.43896484	-4.61425781	+15.64453125	+1360	+6.77197266	-9.05273438	-1.13378906	+35.17822266	+5.77880859	-38.54003906	+1340
+1457970576.20840000	+8.71435547	-6.35009766	-1.19531250	+47.94433594	+17.64404297	-63.36914063	+1432	+8.65722656	-5.56787109	-0.71191406	-2.43896484	-4.61425781	+15.62255859	+1356	+6.77197266	-9.05273438	-1.13378906	+35.15625000	+5.80078125	-38.54003906	+1344
+1457970576.21260000	+8.71435547	-6.35009766	-1.19531250	+47.96630859	+17.64404297	-63.34716797	+1428	+8.65722656	-5.56787109	-0.71191406	-2.43896484	-4.61425781	+15.60058594	+1356	+6.76757813	-9.05712891	-1.13378906	+35.13427734	+5.80078125	-38.54003906	+1344
+1457970576.22090010	+8.71435547	-6.35009766	-1.19531250	+47.98828125	+17.60009766	-63.32519531	+1424	+8.65722656	-5.56787109	-0.71191406	-2.46093750	-4.59228516	+15.55664063	+1352	+6.76318359	-9.06152344	-1.13378906	+35.06835938	+5.82275391	-38.56201172	+1348
+1457970576.22510000	+8.71435547	-6.35009766	-1.19531250	+47.98828125	+17.60009766	-63.32519531	+1424	+8.65722656	-5.57226563	-0.71191406	-2.48291016	-4.57031250	+15.53466797	+1352	+6.76318359	-9.06152344	-1.13378906	+35.06835938	+5.84472656	-38.56201172	+1348
+1457970576.22919990	+8.71435547	-6.35009766	-1.19531250	+48.01025391	+17.57812500	-63.30322266	+1424	+8.65283203	-5.57226563	-0.71191406	-2.48291016	-4.57031250	+15.51269531	+1348	+6.75878906	-9.06152344	-1.13378906	+35.04638672	+5.86669922	-38.56201172	+1348
+1457970576.23760010	+8.70996094	-6.35449219	-1.19531250	+48.03222656	+17.55615234	-63.25927734	+1424	+8.65283203	-5.57226563	-0.71191406	-2.50488281	-4.54833984	+15.44677734	+1348	+6.75439453	-9.06591797	-1.13378906	+35.00244141	+5.88867188	-38.56201172	+1348
+1457970576.24589990	+8.70996094	-6.35449219	-1.19531250	+48.05419922	+17.53417969	-63.23730469	+1424	+8.65283203	-5.57666016	-0.71191406	-2.52685547	-4.50439453	+15.40283203	+1348	+6.75000000	-9.06591797	-1.13378906	+35.00244141	+5.93261719	-38.58398438	+1348
+1457970576.25009990	+8.70996094	-6.35449219	-1.19531250	+48.05419922	+17.53417969	-63.21533203	+1424	+8.65283203	-5.57666016	-0.71630859	-2.54882813	-4.48242188	+15.35888672	+1344	+6.75000000	-9.06591797	-1.13378906	+35.00244141	+5.95458984	-38.58398438	+1348
+1457970576.25420000	+8.70996094	-6.35449219	-1.19531250	+48.07617188	+17.51220703	-63.19335938	+1424	+8.65283203	-5.57666016	-0.71630859	-2.54882813	-4.48242188	+15.33691406	+1344	+6.75000000	-9.06591797	-1.13378906	+35.00244141	+5.97656250	-38.60595703	+1348
+1457970576.26259990	+8.70556641	-6.35449219	-1.19531250	+48.07617188	+17.49023438	-63.14941406	+1424	+8.65283203	-5.58105469	-0.71630859	-2.57080078	-4.43847656	+15.24902344	+1344	+6.74560547	-9.06591797	-1.12939453	+35.00244141	+6.02050781	-38.64990234	+1348
+1457970576.26670000	+8.70556641	-6.35888672	-1.19531250	+48.07617188	+17.49023438	-63.12744141	+1424	+8.64843750	-5.58105469	-0.71630859	-2.59277344	-4.41650391	+15.22705078	+1344	+6.74560547	-9.06591797	-1.12939453	+35.02441406	+6.04248047	-38.67187500	+1348
+1457970576.27500010	+8.70556641	-6.35888672	-1.19531250	+48.09814453	+17.49023438	-63.08349609	+1420	+8.64843750	-5.58544922	-0.72070313	-2.61474609	-4.37255859	+15.16113281	+1344	+6.74560547	-9.06591797	-1.12500000	+35.04638672	+6.08642578	-38.71582031	+1352
+1457970576.28340010	+8.70117188	-6.36328125	-1.19531250	+48.07617188	+17.49023438	-63.03955078	+1420	+8.64404297	-5.58984375	-0.72070313	-2.63671875	-4.32861328	+15.07324219	+1340	+6.74560547	-9.06591797	-1.11621094	+35.09033203	+6.15234375	-38.75976563	+1352
+1457970576.28749990	+8.70117188	-6.36328125	-1.19531250	+48.07617188	+17.51220703	-63.01757813	+1420	+8.64404297	-5.58984375	-0.72509766	-2.63671875	-4.30664063	+15.05126953	+1340	+6.74560547	-9.06591797	-1.11621094	+35.11230469	+6.17431641	-38.80371094	+1356
+1457970576.29590010	+8.69677734	-6.36767578	-1.19970703	+48.07617188	+17.51220703	-62.99560547	+1416	+8.63964844	-5.59423828	-0.72509766	-2.65869141	-4.26269531	+14.96337891	+1336	+6.74560547	-9.07031250	-1.11181641	+35.13427734	+6.24023438	-38.84765625	+1356
+1457970576.30000000	+8.69677734	-6.36767578	-1.19970703	+48.05419922	+17.53417969	-62.97363281	+1416	+8.63964844	-5.59863281	-0.72509766	-2.65869141	-4.21875000	+14.94140625	+1336	+6.74121094	-9.07031250	-1.11181641	+35.15625000	+6.28417969	-38.84765625	+1360
+1457970576.30839990	+8.69238281	-6.37207031	-1.19970703	+48.05419922	+17.57812500	-62.92968750	+1412	+8.63525391	-5.60302734	-0.72949219	-2.65869141	-4.17480469	+14.87548828	+1332	+6.73681641	-9.07470703	-1.10742188	+35.17822266	+6.39404297	-38.86962891	+1364
+1457970576.31250000	+8.69238281	-6.37207031	-1.19970703	+48.03222656	+17.60009766	-62.90771484	+1412	+8.63525391	-5.60302734	-0.72949219	-2.65869141	-4.13085938	+14.83154297	+1332	+6.73242188	-9.07470703	-1.10742188	+35.17822266	+6.43798828	-38.86962891	+1364
+1457970576.32500000	+8.68798828	-6.37646484	-1.20410156	+48.03222656	+17.66601563	-62.84179688	+1408	+8.62646484	-5.61181641	-0.73828125	-2.65869141	-4.02099609	+14.72167969	+1328	+6.71044922	-9.08789063	-1.11621094	+35.17822266	+6.61376953	-38.82568359	+1372
+1457970576.32920000	+8.68359375	-6.38085938	-1.20849609	+48.01025391	+17.70996094	-62.81982422	+1408	+8.62646484	-5.61181641	-0.73828125	-2.65869141	-3.97705078	+14.69970703	+1328	+6.70166016	-9.09228516	-1.11621094	+35.17822266	+6.67968750	-38.80371094	+1376
+1457970576.33340000	+8.67919922	-6.38085938	-1.20849609	+48.01025391	+17.73193359	-62.79785156	+1408	+8.62207031	-5.61621094	-0.73828125	-2.65869141	-3.93310547	+14.67773438	+1328	+6.69726563	-9.09667969	-1.12060547	+35.15625000	+6.72363281	-38.78173828	+1380
+1457970576.33750010	+8.67919922	-6.38525391	-1.20849609	+48.01025391	+17.77587891	-62.77587891	+1408	+8.62207031	-5.62060547	-0.74267578	-2.63671875	-3.88916016	+14.65576172	+1328	+6.68847656	-9.10107422	-1.12500000	+35.15625000	+6.78955078	-38.75976563	+1380
+1457970576.34590010	+8.67041016	-6.38525391	-1.21289063	+48.01025391	+17.84179688	-62.70996094	+1408	+8.61328125	-5.62500000	-0.74707031	-2.63671875	-3.77929688	+14.61181641	+1328	+6.67529297	-9.10986328	-1.12939453	+35.15625000	+6.87744141	-38.71582031	+1384
+1457970576.34999990	+8.67041016	-6.38964844	-1.21728516	+48.01025391	+17.88574219	-62.68798828	+1412	+8.61328125	-5.62500000	-0.74707031	-2.61474609	-3.73535156	+14.58984375	+1332	+6.67089844	-9.10986328	-1.13378906	+35.15625000	+6.94335938	-38.69384766	+1384
+1457970576.35419990	+8.66601563	-6.38964844	-1.21728516	+48.01025391	+17.92968750	-62.66601563	+1412	+8.60888672	-5.62939453	-0.75146484	-2.61474609	-3.69140625	+14.56787109	+1332	+6.66650391	-9.11425781	-1.13378906	+35.15625000	+6.96533203	-38.69384766	+1384
+1457970576.35830000	+8.66162109	-6.39404297	-1.22167969	+48.01025391	+17.97363281	-62.62207031	+1412	+8.60888672	-5.63378906	-0.75146484	-2.59277344	-3.64746094	+14.56787109	+1332	+6.66210938	-9.11865234	-1.13378906	+35.17822266	+7.00927734	-38.69384766	+1380
+1457970576.36250000	+8.65722656	-6.39843750	-1.22167969	+48.01025391	+18.01757813	-62.60009766	+1416	+8.60449219	-5.63378906	-0.75585938	-2.59277344	-3.60351563	+14.56787109	+1332	+6.66210938	-9.11865234	-1.13378906	+35.20019531	+7.03125000	-38.69384766	+1380
+1457970576.37080000	+8.65283203	-6.40283203	-1.22607422	+48.01025391	+18.08349609	-62.53417969	+1416	+8.60009766	-5.63818359	-0.76025391	-2.59277344	-3.53759766	+14.56787109	+1336	+6.66210938	-9.11865234	-1.12939453	+35.24414063	+7.09716797	-38.71582031	+1380
+1457970576.37920000	+8.64843750	-6.40722656	-1.23046875	+48.01025391	+18.14941406	-62.49023438	+1416	+8.59570313	-5.64257813	-0.76025391	-2.57080078	-3.47167969	+14.58984375	+1336	+6.66210938	-9.12304688	-1.12939453	+35.28808594	+7.14111328	-38.75976563	+1376
+1457970576.38750000	+8.64404297	-6.41162109	-1.23486328	+48.01025391	+18.19335938	-62.44628906	+1416	+8.59130859	-5.64697266	-0.76464844	-2.57080078	-3.40576172	+14.63378906	+1336	+6.66650391	-9.12304688	-1.12060547	+35.33203125	+7.18505859	-38.80371094	+1376
+1457970576.39580010	+8.63964844	-6.41601563	-1.23925781	+48.01025391	+18.23730469	-62.42431641	+1416	+8.59130859	-5.65136719	-0.76464844	-2.57080078	-3.36181641	+14.65576172	+1332	+6.67089844	-9.12304688	-1.11621094	+35.37597656	+7.22900391	-38.84765625	+1376
+1457970576.40420010	+8.63964844	-6.42041016	-1.23925781	+48.01025391	+18.25927734	-62.38037109	+1412	+8.59130859	-5.65576172	-0.76904297	-2.57080078	-3.31787109	+14.67773438	+1332	+6.67089844	-9.12304688	-1.11181641	+35.39794922	+7.25097656	-38.86962891	+1376
+1457970576.41249990	+8.63525391	-6.42480469	-1.23925781	+48.01025391	+18.28125000	-62.35839844	+1412	+8.58691406	-5.66015625	-0.76904297	-2.59277344	-3.29589844	+14.72167969	+1328	+6.67089844	-9.12304688	-1.11181641	+35.41992188	+7.29492188	-38.89160156	+1376
+1457970576.42080000	+8.63525391	-6.42919922	-1.24365234	+47.98828125	+18.30322266	-62.35839844	+1408	+8.58691406	-5.66015625	-0.76904297	-2.59277344	-3.27392578	+14.72167969	+1324	+6.67089844	-9.12744141	-1.10742188	+35.41992188	+7.33886719	-38.91357422	+1376
+1457970576.42910000	+8.63085938	-6.42919922	-1.24365234	+47.98828125	+18.32519531	-62.33642578	+1404	+8.58691406	-5.66015625	-0.77343750	-2.59277344	-3.22998047	+14.74365234	+1320	+6.66650391	-9.13183594	-1.10742188	+35.39794922	+7.36083984	-38.91357422	+1376
+1457970576.43330000	+8.63085938	-6.43359375	-1.24365234	+47.98828125	+18.34716797	-62.33642578	+1400	+8.58691406	-5.66455078	-0.77343750	-2.59277344	-3.22998047	+14.74365234	+1320	+6.66650391	-9.13183594	-1.11181641	+35.39794922	+7.38281250	-38.91357422	+1376
+1457970576.44160010	+8.63085938	-6.43359375	-1.24365234	+47.98828125	+18.36914063	-62.31445313	+1396	+8.58691406	-5.66455078	-0.77343750	-2.59277344	-3.18603516	+14.74365234	+1316	+6.66210938	-9.13623047	-1.11181641	+35.37597656	+7.44873047	-38.89160156	+1376
+1457970576.44580010	+8.62646484	-6.43359375	-1.24365234	+47.98828125	+18.36914063	-62.29248047	+1396	+8.58251953	-5.66455078	-0.77343750	-2.61474609	-3.16406250	+14.74365234	+1316	+6.65771484	-9.13623047	-1.11621094	+35.35400391	+7.47070313	-38.89160156	+1376
+1457970576.45000000	+8.62646484	-6.43359375	-1.24804688	+47.98828125	+18.39111328	-62.29248047	+1396	+8.58251953	-5.66455078	-0.77783203	-2.61474609	-3.14208984	+14.74365234	+1316	+6.65332031	-9.14062500	-1.11621094	+35.35400391	+7.51464844	-38.86962891	+1376
+1457970576.45409990	+8.62646484	-6.43798828	-1.24804688	+47.98828125	+18.41308594	-62.27050781	+1396	+8.58251953	-5.66894531	-0.77783203	-2.61474609	-3.12011719	+14.74365234	+1316	+6.64892578	-9.14062500	-1.12060547	+35.33203125	+7.55859375	-38.84765625	+1380
+1457970576.46250010	+8.62207031	-6.43798828	-1.24804688	+48.01025391	+18.45703125	-62.22656250	+1396	+8.57812500	-5.66894531	-0.77783203	-2.59277344	-3.05419922	+14.74365234	+1312	+6.63574219	-9.14941406	-1.12500000	+35.28808594	+7.64648438	-38.78173828	+1380
+1457970576.47079990	+8.61767578	-6.43798828	-1.25244141	+48.03222656	+18.50097656	-62.16064453	+1396	+8.57373047	-5.67333984	-0.78222656	-2.59277344	-2.96630859	+14.74365234	+1316	+6.62255859	-9.15380859	-1.12939453	+35.28808594	+7.77832031	-38.71582031	+1380
+1457970576.48330000	+8.60449219	-6.44677734	-1.26123047	+48.12011719	+18.61083984	-62.02880859	+1400	+8.56494141	-5.67773438	-0.79101563	-2.57080078	-2.74658203	+14.76562500	+1316	+6.60937500	-9.16259766	-1.13378906	+35.35400391	+7.97607422	-38.64990234	+1372
+1457970576.48750000	+8.60009766	-6.44677734	-1.26123047	+48.16406250	+18.67675781	-61.96289063	+1400	+8.56054688	-5.67773438	-0.79541016	-2.54882813	-2.65869141	+14.76562500	+1320	+6.60498047	-9.16699219	-1.13378906	+35.39794922	+8.04199219	-38.62792969	+1372
+1457970576.49160000	+8.60009766	-6.45117188	-1.26562500	+48.18603516	+18.72070313	-61.87500000	+1400	+8.55615234	-5.68212891	-0.79541016	-2.52685547	-2.57080078	+14.76562500	+1320	+6.60498047	-9.16699219	-1.13378906	+35.44189453	+8.10791016	-38.62792969	+1368
+1457970576.50000000	+8.58691406	-6.45556641	-1.27441406	+48.31787109	+18.83056641	-61.69921875	+1404	+8.54736328	-5.69091797	-0.80419922	-2.48291016	-2.35107422	+14.80957031	+1324	+6.60498047	-9.17138672	-1.12939453	+35.55175781	+8.23974609	-38.60595703	+1364
+1457970576.50830010	+8.57373047	-6.46435547	-1.28759766	+48.42773438	+18.94042969	-61.50146484	+1408	+8.53417969	-5.69531250	-0.81298828	-2.41699219	-2.13134766	+14.87548828	+1324	+6.60498047	-9.17138672	-1.12500000	+35.68359375	+8.32763672	-38.60595703	+1360
+1457970576.51659990	+8.56494141	-6.47314453	-1.29199219	+48.55957031	+19.02832031	-61.32568359	+1404	+8.52539063	-5.70410156	-0.81738281	-2.35107422	-1.97753906	+14.94140625	+1324	+6.60498047	-9.17578125	-1.12060547	+35.79345703	+8.43750000	-38.62792969	+1360
+1457970576.52490000	+8.55615234	-6.48193359	-1.30078125	+48.69140625	+19.09423828	-61.19384766	+1400	+8.51660156	-5.70849609	-0.82177734	-2.28515625	-1.84570313	+14.98535156	+1320	+6.60498047	-9.18457031	-1.11621094	+35.88134766	+8.50341797	-38.62792969	+1356
+1457970576.53329990	+8.55175781	-6.49072266	-1.30517578	+48.77929688	+19.11621094	-61.08398438	+1396	+8.51220703	-5.71728516	-0.82177734	-2.24121094	-1.75781250	+15.05126953	+1316	+6.60058594	-9.18896484	-1.11621094	+35.92529297	+8.54736328	-38.62792969	+1356
+1457970576.54160000	+8.54296875	-6.49511719	-1.30517578	+48.86718750	+19.13818359	-61.01806641	+1388	+8.50781250	-5.72167969	-0.82177734	-2.17529297	-1.71386719	+15.07324219	+1312	+6.59619141	-9.19775391	-1.11621094	+35.94726563	+8.59130859	-38.62792969	+1356
+1457970576.54990010	+8.54296875	-6.49951172	-1.30517578	+48.91113281	+19.13818359	-60.97412109	+1384	+8.50341797	-5.72607422	-0.82177734	-2.15332031	-1.66992188	+15.11718750	+1304	+6.59179688	-9.21093750	-1.12060547	+35.92529297	+8.61328125	-38.62792969	+1356
+1457970576.55410000	+8.53857422	-6.50390625	-1.30517578	+48.93310547	+19.13818359	-60.97412109	+1380	+8.50341797	-5.73046875	-0.82177734	-2.15332031	-1.66992188	+15.11718750	+1304	+6.58740234	-9.21533203	-1.12060547	+35.90332031	+8.61328125	-38.62792969	+1356
+1457970576.56240010	+8.53857422	-6.50830078	-1.30517578	+48.97705078	+19.11621094	-60.95214844	+1376	+8.49902344	-5.73486328	-0.82177734	-2.13134766	-1.64794922	+15.13916016	+1300	+6.57861328	-9.22851563	-1.12500000	+35.85937500	+8.61328125	-38.60595703	+1356
+1457970576.57080010	+8.53857422	-6.51269531	-1.30517578	+48.99902344	+19.09423828	-60.93017578	+1376	+8.49902344	-5.73925781	-0.82177734	-2.10937500	-1.64794922	+15.16113281	+1300	+6.56982422	-9.24169922	-1.13378906	+35.79345703	+8.59130859	-38.58398438	+1352
+1457970576.57489990	+8.53857422	-6.51708984	-1.30517578	+49.02099609	+19.09423828	-60.93017578	+1376	+8.49902344	-5.74365234	-0.82177734	-2.10937500	-1.66992188	+15.16113281	+1300	+6.56982422	-9.25048828	-1.13378906	+35.74951172	+8.59130859	-38.58398438	+1352
+1457970576.57909990	+8.53857422	-6.51708984	-1.30078125	+49.02099609	+19.07226563	-60.93017578	+1376	+8.49902344	-5.74804688	-0.82177734	-2.08740234	-1.66992188	+15.16113281	+1300	+6.56542969	-9.25488281	-1.13818359	+35.72753906	+8.56933594	-38.60595703	+1352
+1457970576.58740000	+8.53857422	-6.52587891	-1.30078125	+49.04296875	+19.05029297	-60.93017578	+1376	+8.50341797	-5.75244141	-0.82177734	-2.08740234	-1.69189453	+15.18310547	+1300	+6.56103516	-9.26806641	-1.13818359	+35.66162109	+8.54736328	-38.64990234	+1348
