# Supplementary material for: A direct effect of perception on action when grasping a cup
Source: Sci Rep. 2018 Jan 9;8:171. doi: 10.1038/s41598-017-18591-5 (PMC5760564; doi:10.1038/s41598-017-18591-5)
Supplement: Supplementary file 6 — Supplementary Information [file 41598_2017_18591_MOESM6_ESM.zip › SciRep_Data/S01instruct/S01_100instruct_Tr12.dat]

+1000000000000.00000000	+0.00000000	+0.00000000	+0.00000000	+0.00000000	+0.00000000	+0.00000000	+0	+0.00000000	+0.00000000	+0.00000000	+0.00000000	+0.00000000	+0.00000000	+0	+0.00000000	+0.00000000	+0.00000000	+0.00000000	+0.00000000	+0.00000000	+0
+1457970576.59570000	+8.53857422	-6.53027344	-1.30078125	+49.06494141	+19.02832031	-60.93017578	+1380	+8.50341797	-5.76123047	-0.81738281	-2.08740234	-1.69189453	+15.20507813	+1300	+6.56103516	-9.28125000	-1.13818359	+35.61767578	+8.52539063	-38.69384766	+1344
+1457970576.59990000	+8.53857422	-6.53466797	-1.29638672	+49.06494141	+19.00634766	-60.95214844	+1380	+8.50341797	-5.76562500	-0.81738281	-2.08740234	-1.71386719	+15.20507813	+1300	+6.56542969	-9.28564453	-1.13378906	+35.59570313	+8.50341797	-38.73779297	+1344
+1457970576.60820010	+8.54296875	-6.54345703	-1.29638672	+49.08691406	+18.96240234	-60.95214844	+1384	+8.50341797	-5.77001953	-0.81738281	-2.08740234	-1.73583984	+15.22705078	+1300	+6.57421875	-9.29443359	-1.12939453	+35.59570313	+8.45947266	-38.84765625	+1340
+1457970576.61240010	+8.54296875	-6.54785156	-1.29638672	+49.08691406	+18.94042969	-60.95214844	+1384	+8.50781250	-5.77441406	-0.81298828	-2.08740234	-1.75781250	+15.24902344	+1300	+6.57861328	-9.29882813	-1.12500000	+35.59570313	+8.45947266	-38.89160156	+1340
+1457970576.61660000	+8.54736328	-6.55224609	-1.29199219	+49.08691406	+18.91845703	-60.95214844	+1384	+8.50781250	-5.77880859	-0.81298828	-2.06542969	-1.77978516	+15.27099609	+1300	+6.57861328	-9.30322266	-1.11621094	+35.59570313	+8.43750000	-38.95751953	+1340
+1457970576.62069990	+8.54736328	-6.56103516	-1.29199219	+49.08691406	+18.87451172	-60.97412109	+1384	+8.51220703	-5.78320313	-0.81298828	-2.06542969	-1.80175781	+15.29296875	+1300	+6.58740234	-9.30761719	-1.11181641	+35.59570313	+8.43750000	-39.02343750	+1340
+1457970576.62490010	+8.55175781	-6.56542969	-1.29199219	+49.08691406	+18.85253906	-60.97412109	+1384	+8.51220703	-5.78759766	-0.81298828	-2.08740234	-1.82373047	+15.31494141	+1300	+6.59179688	-9.31201172	-1.10742188	+35.59570313	+8.41552734	-39.08935547	+1340
+1457970584.02589990	+8.51660156	-6.60058594	-1.35791016	+49.76806641	+18.85253906	-58.88671875	+1352	+8.50781250	-5.83593750	-0.85253906	-6.30615234	-0.54931641	+16.10595703	+1292	+6.51708984	-9.32080078	-1.13818359	+34.38720703	+9.66796875	-38.80371094	+1284
+1457970584.03420000	+8.51660156	-6.60058594	-1.35791016	+49.76806641	+18.85253906	-58.88671875	+1352	+8.51220703	-5.83593750	-0.85253906	-6.30615234	-0.54931641	+16.10595703	+1292	+6.52148438	-9.32080078	-1.13378906	+34.40917969	+9.66796875	-38.82568359	+1284
+1457970584.03839990	+8.51660156	-6.60498047	-1.35791016	+49.76806641	+18.83056641	-58.88671875	+1352	+8.51220703	-5.83593750	-0.85253906	-6.30615234	-0.54931641	+16.10595703	+1292	+6.52148438	-9.32080078	-1.13378906	+34.40917969	+9.66796875	-38.84765625	+1284
+1457970584.04250000	+8.51660156	-6.60498047	-1.35791016	+49.76806641	+18.83056641	-58.88671875	+1352	+8.51220703	-5.83593750	-0.85253906	-6.30615234	-0.54931641	+16.10595703	+1292	+6.52148438	-9.31640625	-1.13378906	+34.43115234	+9.66796875	-38.84765625	+1284
+1457970584.04670000	+8.52099609	-6.60498047	-1.35791016	+49.76806641	+18.83056641	-58.88671875	+1352	+8.51220703	-5.83593750	-0.85253906	-6.30615234	-0.54931641	+16.10595703	+1292	+6.52587891	-9.31640625	-1.12939453	+34.43115234	+9.66796875	-38.86962891	+1284
+1457970584.05090000	+8.52099609	-6.60498047	-1.35791016	+49.76806641	+18.83056641	-58.88671875	+1352	+8.51220703	-5.83593750	-0.85253906	-6.30615234	-0.54931641	+16.10595703	+1292	+6.52587891	-9.31640625	-1.12939453	+34.45312500	+9.66796875	-38.86962891	+1284
+1457970584.05500010	+8.52099609	-6.60498047	-1.35791016	+49.76806641	+18.83056641	-58.88671875	+1352	+8.51220703	-5.83593750	-0.85253906	-6.30615234	-0.54931641	+16.10595703	+1292	+6.53027344	-9.31640625	-1.12500000	+34.47509766	+9.66796875	-38.89160156	+1288
+1457970584.05920000	+8.52099609	-6.60498047	-1.35791016	+49.76806641	+18.83056641	-58.88671875	+1348	+8.51220703	-5.83593750	-0.85253906	-6.30615234	-0.54931641	+16.12792969	+1292	+6.53466797	-9.31201172	-1.12500000	+34.49707031	+9.64599609	-38.91357422	+1288
+1457970584.06340000	+8.52099609	-6.60498047	-1.35791016	+49.76806641	+18.83056641	-58.88671875	+1348	+8.51220703	-5.83593750	-0.85253906	-6.30615234	-0.54931641	+16.12792969	+1292	+6.53466797	-9.31201172	-1.12060547	+34.51904297	+9.64599609	-38.93554688	+1292
+1457970584.06750010	+8.52099609	-6.60498047	-1.35791016	+49.76806641	+18.83056641	-58.88671875	+1348	+8.51220703	-5.83593750	-0.85253906	-6.30615234	-0.57128906	+16.12792969	+1292	+6.53906250	-9.31201172	-1.12060547	+34.54101563	+9.64599609	-38.95751953	+1292
+1457970584.07170010	+8.52099609	-6.60498047	-1.35791016	+49.76806641	+18.83056641	-58.88671875	+1344	+8.51220703	-5.83593750	-0.85253906	-6.30615234	-0.57128906	+16.12792969	+1292	+6.54345703	-9.31201172	-1.11621094	+34.56298828	+9.64599609	-38.97949219	+1292
+1457970584.07590010	+8.52099609	-6.60498047	-1.35791016	+49.76806641	+18.83056641	-58.88671875	+1344	+8.51220703	-5.83593750	-0.85253906	-6.30615234	-0.57128906	+16.12792969	+1292	+6.54345703	-9.31201172	-1.11621094	+34.56298828	+9.64599609	-38.97949219	+1292
+1457970584.07999990	+8.52099609	-6.60498047	-1.35791016	+49.76806641	+18.83056641	-58.88671875	+1344	+8.51220703	-5.83593750	-0.85253906	-6.30615234	-0.57128906	+16.12792969	+1292	+6.54345703	-9.31201172	-1.11621094	+34.56298828	+9.64599609	-38.97949219	+1292
+1457970584.08419990	+8.52099609	-6.60498047	-1.35791016	+49.76806641	+18.83056641	-58.88671875	+1344	+8.51220703	-5.83593750	-0.85253906	-6.30615234	-0.57128906	+16.12792969	+1288	+6.54345703	-9.31201172	-1.11621094	+34.56298828	+9.64599609	-38.95751953	+1292
+1457970584.08830000	+8.52099609	-6.60498047	-1.35791016	+49.76806641	+18.83056641	-58.88671875	+1340	+8.51220703	-5.83593750	-0.85253906	-6.30615234	-0.57128906	+16.12792969	+1288	+6.54345703	-9.31201172	-1.12060547	+34.56298828	+9.64599609	-38.95751953	+1296
+1457970584.09250000	+8.52099609	-6.60498047	-1.35791016	+49.76806641	+18.83056641	-58.88671875	+1340	+8.51220703	-5.83593750	-0.85253906	-6.30615234	-0.57128906	+16.12792969	+1288	+6.54345703	-9.31201172	-1.12060547	+34.56298828	+9.64599609	-38.95751953	+1296
+1457970584.09670000	+8.52099609	-6.60498047	-1.35791016	+49.76806641	+18.83056641	-58.88671875	+1340	+8.51220703	-5.83593750	-0.85253906	-6.30615234	-0.57128906	+16.12792969	+1288	+6.53906250	-9.31201172	-1.12060547	+34.56298828	+9.64599609	-38.93554688	+1296
+1457970584.10080000	+8.52099609	-6.60498047	-1.35791016	+49.76806641	+18.83056641	-58.88671875	+1340	+8.51220703	-5.83593750	-0.85253906	-6.30615234	-0.57128906	+16.12792969	+1288	+6.53906250	-9.31201172	-1.12060547	+34.54101563	+9.64599609	-38.93554688	+1296
+1457970584.10500000	+8.52099609	-6.60498047	-1.35791016	+49.76806641	+18.83056641	-58.88671875	+1336	+8.51220703	-5.83593750	-0.85253906	-6.30615234	-0.57128906	+16.12792969	+1288	+6.53906250	-9.31201172	-1.12060547	+34.54101563	+9.64599609	-38.93554688	+1296
+1457970584.11330010	+8.52099609	-6.60498047	-1.35791016	+49.76806641	+18.83056641	-58.88671875	+1336	+8.51220703	-5.83593750	-0.85253906	-6.30615234	-0.57128906	+16.12792969	+1288	+6.53906250	-9.31201172	-1.12500000	+34.54101563	+9.64599609	-38.91357422	+1296
+1457970584.11750010	+8.52099609	-6.60498047	-1.35791016	+49.74609375	+18.83056641	-58.88671875	+1336	+8.51220703	-5.83593750	-0.85253906	-6.30615234	-0.57128906	+16.12792969	+1288	+6.53906250	-9.31201172	-1.12500000	+34.51904297	+9.64599609	-38.91357422	+1296
+1457970584.12170000	+8.52099609	-6.60498047	-1.35791016	+49.74609375	+18.83056641	-58.88671875	+1336	+8.51220703	-5.83593750	-0.85253906	-6.30615234	-0.57128906	+16.12792969	+1288	+6.53466797	-9.31201172	-1.12500000	+34.51904297	+9.64599609	-38.91357422	+1296
+1457970584.12579990	+8.52099609	-6.60498047	-1.35791016	+49.74609375	+18.83056641	-58.88671875	+1336	+8.51220703	-5.83593750	-0.85253906	-6.30615234	-0.57128906	+16.12792969	+1288	+6.53466797	-9.31640625	-1.12500000	+34.51904297	+9.64599609	-38.91357422	+1296
+1457970584.13420010	+8.52099609	-6.60498047	-1.35791016	+49.74609375	+18.83056641	-58.88671875	+1336	+8.51220703	-5.83593750	-0.85253906	-6.30615234	-0.57128906	+16.12792969	+1288	+6.53466797	-9.31640625	-1.12500000	+34.51904297	+9.64599609	-38.89160156	+1292
+1457970584.13829990	+8.52099609	-6.60498047	-1.35791016	+49.74609375	+18.83056641	-58.88671875	+1336	+8.51220703	-5.83593750	-0.85253906	-6.30615234	-0.57128906	+16.12792969	+1288	+6.53466797	-9.31640625	-1.12500000	+34.51904297	+9.64599609	-38.89160156	+1292
+1457970584.14249990	+8.52099609	-6.60498047	-1.35791016	+49.74609375	+18.83056641	-58.88671875	+1336	+8.51220703	-5.83593750	-0.85253906	-6.30615234	-0.57128906	+16.12792969	+1288	+6.53466797	-9.31640625	-1.12500000	+34.49707031	+9.64599609	-38.89160156	+1292
+1457970584.14669990	+8.52099609	-6.60498047	-1.35791016	+49.74609375	+18.83056641	-58.88671875	+1336	+8.51220703	-5.83593750	-0.85253906	-6.30615234	-0.57128906	+16.12792969	+1288	+6.53466797	-9.31640625	-1.12500000	+34.49707031	+9.64599609	-38.89160156	+1292
+1457970584.15080000	+8.52099609	-6.60498047	-1.35791016	+49.74609375	+18.83056641	-58.88671875	+1332	+8.51220703	-5.83593750	-0.85253906	-6.30615234	-0.57128906	+16.12792969	+1288	+6.53466797	-9.31640625	-1.12500000	+34.49707031	+9.64599609	-38.89160156	+1292
+1457970584.15500000	+8.52099609	-6.60498047	-1.35791016	+49.74609375	+18.83056641	-58.88671875	+1332	+8.51220703	-5.83593750	-0.85253906	-6.30615234	-0.57128906	+16.12792969	+1288	+6.53466797	-9.31640625	-1.12500000	+34.49707031	+9.64599609	-38.89160156	+1292
+1457970584.15920000	+8.52099609	-6.60498047	-1.35791016	+49.74609375	+18.83056641	-58.90869141	+1332	+8.51220703	-5.83593750	-0.85253906	-6.30615234	-0.57128906	+16.12792969	+1288	+6.53466797	-9.31640625	-1.12500000	+34.49707031	+9.64599609	-38.91357422	+1292
+1457970584.16330000	+8.52099609	-6.60498047	-1.35791016	+49.74609375	+18.83056641	-58.90869141	+1332	+8.51220703	-5.83593750	-0.85253906	-6.30615234	-0.57128906	+16.12792969	+1288	+6.53466797	-9.31640625	-1.12500000	+34.49707031	+9.64599609	-38.91357422	+1292
+1457970584.16750000	+8.52099609	-6.60498047	-1.35791016	+49.74609375	+18.83056641	-58.90869141	+1332	+8.51220703	-5.83593750	-0.85253906	-6.30615234	-0.57128906	+16.12792969	+1288	+6.53466797	-9.31640625	-1.12500000	+34.49707031	+9.64599609	-38.91357422	+1292
+1457970584.17160010	+8.52099609	-6.60498047	-1.35791016	+49.74609375	+18.83056641	-58.90869141	+1332	+8.51220703	-5.83593750	-0.85253906	-6.30615234	-0.57128906	+16.12792969	+1288	+6.53466797	-9.31640625	-1.12500000	+34.49707031	+9.64599609	-38.91357422	+1292
+1457970584.17580010	+8.52099609	-6.60498047	-1.35351563	+49.74609375	+18.83056641	-58.90869141	+1332	+8.51220703	-5.83593750	-0.85253906	-6.30615234	-0.57128906	+16.14990234	+1288	+6.53466797	-9.31640625	-1.12500000	+34.49707031	+9.64599609	-38.91357422	+1292
+1457970584.18000010	+8.52099609	-6.60498047	-1.35351563	+49.74609375	+18.83056641	-58.90869141	+1332	+8.51220703	-5.83593750	-0.85253906	-6.30615234	-0.57128906	+16.14990234	+1284	+6.53466797	-9.31640625	-1.12500000	+34.49707031	+9.64599609	-38.91357422	+1292
+1457970584.18409990	+8.52099609	-6.60498047	-1.35351563	+49.74609375	+18.83056641	-58.90869141	+1332	+8.51220703	-5.83593750	-0.85253906	-6.30615234	-0.57128906	+16.14990234	+1284	+6.53466797	-9.31640625	-1.12500000	+34.49707031	+9.64599609	-38.91357422	+1292
+1457970584.19250010	+8.52099609	-6.60498047	-1.35351563	+49.74609375	+18.83056641	-58.90869141	+1332	+8.51220703	-5.83593750	-0.85253906	-6.30615234	-0.57128906	+16.14990234	+1284	+6.53466797	-9.31640625	-1.12500000	+34.49707031	+9.64599609	-38.91357422	+1292
+1457970584.19660000	+8.52099609	-6.60498047	-1.35351563	+49.74609375	+18.83056641	-58.90869141	+1332	+8.51220703	-5.83593750	-0.85253906	-6.30615234	-0.57128906	+16.14990234	+1284	+6.53466797	-9.31640625	-1.12500000	+34.49707031	+9.64599609	-38.91357422	+1292
+1457970584.20079990	+8.52099609	-6.60498047	-1.35351563	+49.74609375	+18.83056641	-58.90869141	+1332	+8.51220703	-5.83593750	-0.85253906	-6.30615234	-0.57128906	+16.14990234	+1284	+6.53466797	-9.31640625	-1.12500000	+34.49707031	+9.64599609	-38.91357422	+1292
+1457970584.20499990	+8.52099609	-6.60498047	-1.35351563	+49.74609375	+18.83056641	-58.90869141	+1332	+8.51220703	-5.83593750	-0.85253906	-6.30615234	-0.57128906	+16.14990234	+1284	+6.53466797	-9.31640625	-1.12500000	+34.47509766	+9.64599609	-38.91357422	+1292
+1457970584.20910000	+8.52099609	-6.60498047	-1.35351563	+49.74609375	+18.83056641	-58.90869141	+1332	+8.51220703	-5.83593750	-0.85253906	-6.30615234	-0.57128906	+16.14990234	+1284	+6.53466797	-9.31640625	-1.12500000	+34.47509766	+9.64599609	-38.89160156	+1292
+1457970584.21330000	+8.52099609	-6.60498047	-1.35351563	+49.74609375	+18.83056641	-58.90869141	+1332	+8.51220703	-5.83593750	-0.85253906	-6.30615234	-0.57128906	+16.14990234	+1284	+6.53466797	-9.31640625	-1.12500000	+34.47509766	+9.64599609	-38.89160156	+1292
+1457970584.21750000	+8.52099609	-6.60498047	-1.35351563	+49.74609375	+18.83056641	-58.90869141	+1332	+8.51220703	-5.83593750	-0.85253906	-6.30615234	-0.57128906	+16.14990234	+1284	+6.53027344	-9.31640625	-1.12500000	+34.47509766	+9.64599609	-38.89160156	+1292
+1457970584.22160010	+8.52099609	-6.60498047	-1.35351563	+49.74609375	+18.83056641	-58.90869141	+1332	+8.51220703	-5.83593750	-0.85253906	-6.30615234	-0.57128906	+16.14990234	+1284	+6.53027344	-9.31640625	-1.12939453	+34.45312500	+9.64599609	-38.89160156	+1292
+1457970584.22580000	+8.52099609	-6.60498047	-1.35351563	+49.74609375	+18.83056641	-58.90869141	+1332	+8.51220703	-5.84033203	-0.85253906	-6.30615234	-0.57128906	+16.14990234	+1284	+6.53027344	-9.31640625	-1.12939453	+34.45312500	+9.64599609	-38.86962891	+1292
+1457970584.23000000	+8.52099609	-6.60498047	-1.35351563	+49.74609375	+18.83056641	-58.90869141	+1332	+8.51220703	-5.84033203	-0.85253906	-6.30615234	-0.57128906	+16.14990234	+1284	+6.53027344	-9.31640625	-1.12939453	+34.45312500	+9.64599609	-38.86962891	+1292
+1457970584.23410010	+8.52099609	-6.60498047	-1.35351563	+49.74609375	+18.83056641	-58.90869141	+1332	+8.51220703	-5.84033203	-0.85253906	-6.32812500	-0.57128906	+16.14990234	+1288	+6.53027344	-9.31640625	-1.12939453	+34.45312500	+9.64599609	-38.86962891	+1292
+1457970584.23830010	+8.52099609	-6.60498047	-1.35351563	+49.74609375	+18.83056641	-58.90869141	+1332	+8.51220703	-5.84033203	-0.85253906	-6.32812500	-0.57128906	+16.14990234	+1288	+6.53027344	-9.32080078	-1.12939453	+34.43115234	+9.64599609	-38.86962891	+1288
+1457970584.24659990	+8.52099609	-6.60498047	-1.35351563	+49.74609375	+18.83056641	-58.93066406	+1332	+8.51220703	-5.84033203	-0.85253906	-6.32812500	-0.57128906	+16.14990234	+1288	+6.52587891	-9.32080078	-1.12939453	+34.43115234	+9.64599609	-38.84765625	+1288
+1457970584.25490000	+8.52099609	-6.60498047	-1.35351563	+49.72412109	+18.83056641	-58.93066406	+1336	+8.51220703	-5.84033203	-0.85253906	-6.32812500	-0.57128906	+16.14990234	+1288	+6.52587891	-9.32080078	-1.12939453	+34.43115234	+9.64599609	-38.84765625	+1288
+1457970584.25910000	+8.52099609	-6.60498047	-1.35351563	+49.72412109	+18.83056641	-58.93066406	+1336	+8.51220703	-5.84033203	-0.85253906	-6.32812500	-0.57128906	+16.14990234	+1288	+6.52587891	-9.32080078	-1.12939453	+34.43115234	+9.64599609	-38.84765625	+1288
+1457970584.26329990	+8.52099609	-6.60498047	-1.35351563	+49.72412109	+18.83056641	-58.93066406	+1336	+8.51220703	-5.84033203	-0.85253906	-6.32812500	-0.57128906	+16.14990234	+1288	+6.52587891	-9.32080078	-1.12939453	+34.43115234	+9.64599609	-38.84765625	+1288
+1457970584.26740000	+8.52099609	-6.60498047	-1.35351563	+49.72412109	+18.83056641	-58.93066406	+1336	+8.51220703	-5.84033203	-0.85253906	-6.32812500	-0.57128906	+16.14990234	+1288	+6.52587891	-9.32080078	-1.12939453	+34.43115234	+9.64599609	-38.84765625	+1288
+1457970584.27160000	+8.52099609	-6.60498047	-1.35351563	+49.72412109	+18.83056641	-58.93066406	+1336	+8.51220703	-5.84033203	-0.85253906	-6.32812500	-0.57128906	+16.14990234	+1288	+6.52587891	-9.32080078	-1.12939453	+34.43115234	+9.64599609	-38.84765625	+1288
+1457970584.27580000	+8.52099609	-6.60498047	-1.35351563	+49.72412109	+18.83056641	-58.93066406	+1336	+8.51220703	-5.84033203	-0.85253906	-6.32812500	-0.57128906	+16.17187500	+1288	+6.53027344	-9.32080078	-1.12939453	+34.43115234	+9.64599609	-38.84765625	+1284
+1457970584.27990010	+8.52099609	-6.60498047	-1.35351563	+49.72412109	+18.83056641	-58.93066406	+1336	+8.51220703	-5.84033203	-0.85253906	-6.32812500	-0.57128906	+16.17187500	+1288	+6.53027344	-9.32080078	-1.12939453	+34.43115234	+9.64599609	-38.84765625	+1284
+1457970584.28410010	+8.52099609	-6.60498047	-1.35351563	+49.72412109	+18.83056641	-58.93066406	+1336	+8.51220703	-5.84033203	-0.85253906	-6.32812500	-0.57128906	+16.17187500	+1288	+6.53027344	-9.31640625	-1.12939453	+34.43115234	+9.64599609	-38.86962891	+1284
+1457970584.29239990	+8.52099609	-6.60498047	-1.35351563	+49.72412109	+18.83056641	-58.93066406	+1336	+8.51220703	-5.84033203	-0.85253906	-6.35009766	-0.57128906	+16.17187500	+1288	+6.53027344	-9.31640625	-1.12939453	+34.43115234	+9.64599609	-38.86962891	+1284
+1457970584.29660010	+8.52099609	-6.60498047	-1.35351563	+49.72412109	+18.83056641	-58.93066406	+1336	+8.51220703	-5.84033203	-0.85253906	-6.35009766	-0.57128906	+16.17187500	+1288	+6.53027344	-9.31640625	-1.12939453	+34.43115234	+9.64599609	-38.86962891	+1284
+1457970584.30080010	+8.52099609	-6.60498047	-1.35351563	+49.72412109	+18.83056641	-58.93066406	+1336	+8.51660156	-5.84033203	-0.85253906	-6.35009766	-0.57128906	+16.17187500	+1288	+6.53027344	-9.31640625	-1.12939453	+34.43115234	+9.64599609	-38.86962891	+1284
+1457970584.30489990	+8.52099609	-6.60498047	-1.35351563	+49.72412109	+18.80859375	-58.93066406	+1336	+8.51660156	-5.84033203	-0.85253906	-6.35009766	-0.57128906	+16.17187500	+1288	+6.53027344	-9.31640625	-1.12939453	+34.43115234	+9.64599609	-38.86962891	+1284
+1457970584.30909990	+8.52099609	-6.60498047	-1.35351563	+49.72412109	+18.80859375	-58.93066406	+1336	+8.51660156	-5.84033203	-0.85253906	-6.35009766	-0.57128906	+16.17187500	+1288	+6.53027344	-9.31640625	-1.12939453	+34.43115234	+9.64599609	-38.86962891	+1284
+1457970584.31329990	+8.52099609	-6.60498047	-1.35351563	+49.72412109	+18.80859375	-58.93066406	+1336	+8.51660156	-5.84033203	-0.85253906	-6.35009766	-0.57128906	+16.17187500	+1288	+6.53027344	-9.31640625	-1.12939453	+34.43115234	+9.64599609	-38.86962891	+1284
+1457970584.31740000	+8.52099609	-6.60498047	-1.35351563	+49.72412109	+18.80859375	-58.93066406	+1336	+8.51660156	-5.84033203	-0.85253906	-6.35009766	-0.57128906	+16.17187500	+1288	+6.53027344	-9.31640625	-1.12939453	+34.43115234	+9.64599609	-38.86962891	+1284
+1457970584.32160000	+8.52099609	-6.60498047	-1.35351563	+49.72412109	+18.80859375	-58.93066406	+1336	+8.51660156	-5.84033203	-0.85253906	-6.35009766	-0.57128906	+16.17187500	+1288	+6.53027344	-9.31640625	-1.12939453	+34.43115234	+9.64599609	-38.84765625	+1284
+1457970584.32570000	+8.52099609	-6.60498047	-1.35351563	+49.72412109	+18.80859375	-58.93066406	+1336	+8.51660156	-5.84033203	-0.85253906	-6.35009766	-0.57128906	+16.17187500	+1288	+6.53027344	-9.31640625	-1.12939453	+34.43115234	+9.64599609	-38.84765625	+1284
+1457970584.32990000	+8.52099609	-6.60498047	-1.35351563	+49.72412109	+18.80859375	-58.93066406	+1336	+8.51660156	-5.84033203	-0.85253906	-6.35009766	-0.57128906	+16.17187500	+1288	+6.53027344	-9.31640625	-1.12939453	+34.40917969	+9.64599609	-38.84765625	+1284
+1457970584.33410000	+8.52099609	-6.60498047	-1.35351563	+49.72412109	+18.83056641	-58.93066406	+1336	+8.51660156	-5.84033203	-0.85253906	-6.35009766	-0.54931641	+16.17187500	+1288	+6.52587891	-9.32080078	-1.12939453	+34.40917969	+9.64599609	-38.84765625	+1284
+1457970584.33820010	+8.52099609	-6.60498047	-1.35351563	+49.72412109	+18.83056641	-58.93066406	+1336	+8.51660156	-5.84033203	-0.85253906	-6.35009766	-0.54931641	+16.17187500	+1288	+6.52587891	-9.32080078	-1.13378906	+34.40917969	+9.64599609	-38.84765625	+1284
+1457970584.34240010	+8.52099609	-6.60498047	-1.35351563	+49.72412109	+18.83056641	-58.93066406	+1336	+8.51660156	-5.84033203	-0.85253906	-6.35009766	-0.54931641	+16.17187500	+1288	+6.52587891	-9.32080078	-1.13378906	+34.40917969	+9.64599609	-38.84765625	+1284
+1457970584.34660010	+8.52099609	-6.60498047	-1.35351563	+49.72412109	+18.83056641	-58.93066406	+1336	+8.51660156	-5.84033203	-0.85253906	-6.35009766	-0.54931641	+16.17187500	+1288	+6.52587891	-9.32080078	-1.13378906	+34.40917969	+9.64599609	-38.82568359	+1284
+1457970584.35069990	+8.52099609	-6.60498047	-1.35351563	+49.70214844	+18.83056641	-58.93066406	+1336	+8.51660156	-5.84033203	-0.85253906	-6.35009766	-0.54931641	+16.17187500	+1288	+6.52587891	-9.32080078	-1.13378906	+34.38720703	+9.64599609	-38.82568359	+1284
+1457970584.35489990	+8.52099609	-6.60498047	-1.35351563	+49.70214844	+18.83056641	-58.93066406	+1340	+8.51660156	-5.84033203	-0.85253906	-6.35009766	-0.54931641	+16.17187500	+1288	+6.52587891	-9.32080078	-1.13378906	+34.38720703	+9.64599609	-38.82568359	+1284
+1457970584.36319990	+8.52099609	-6.60498047	-1.35351563	+49.70214844	+18.83056641	-58.93066406	+1340	+8.51660156	-5.84033203	-0.85253906	-6.37207031	-0.57128906	+16.17187500	+1288	+6.52587891	-9.32080078	-1.13378906	+34.38720703	+9.64599609	-38.82568359	+1284
+1457970584.36739990	+8.52099609	-6.60498047	-1.35351563	+49.70214844	+18.83056641	-58.93066406	+1340	+8.51660156	-5.84033203	-0.85253906	-6.37207031	-0.57128906	+16.17187500	+1292	+6.52587891	-9.32080078	-1.13378906	+34.38720703	+9.64599609	-38.82568359	+1284
+1457970584.37159990	+8.52099609	-6.60498047	-1.35351563	+49.70214844	+18.80859375	-58.93066406	+1340	+8.51660156	-5.84033203	-0.85253906	-6.37207031	-0.57128906	+16.14990234	+1292	+6.52587891	-9.32080078	-1.13378906	+34.38720703	+9.64599609	-38.82568359	+1280
+1457970584.37570000	+8.52099609	-6.60498047	-1.35351563	+49.70214844	+18.80859375	-58.93066406	+1340	+8.51660156	-5.84033203	-0.85253906	-6.37207031	-0.57128906	+16.14990234	+1292	+6.52587891	-9.32080078	-1.13378906	+34.38720703	+9.64599609	-38.82568359	+1280
+1457970584.37990000	+8.52099609	-6.60498047	-1.35351563	+49.70214844	+18.80859375	-58.93066406	+1340	+8.51660156	-5.84033203	-0.85253906	-6.37207031	-0.57128906	+16.14990234	+1292	+6.52587891	-9.32080078	-1.13378906	+34.38720703	+9.64599609	-38.82568359	+1280
+1457970584.38410000	+8.52099609	-6.60498047	-1.35351563	+49.70214844	+18.80859375	-58.93066406	+1340	+8.51660156	-5.84033203	-0.85253906	-6.37207031	-0.57128906	+16.14990234	+1292	+6.52587891	-9.32080078	-1.13378906	+34.38720703	+9.64599609	-38.82568359	+1280
+1457970584.38820000	+8.52099609	-6.60498047	-1.35351563	+49.70214844	+18.80859375	-58.93066406	+1344	+8.51660156	-5.83593750	-0.85253906	-6.37207031	-0.57128906	+16.14990234	+1292	+6.52587891	-9.32080078	-1.13378906	+34.38720703	+9.64599609	-38.82568359	+1280
+1457970584.39240000	+8.52099609	-6.60498047	-1.35351563	+49.70214844	+18.80859375	-58.93066406	+1344	+8.51660156	-5.83593750	-0.85253906	-6.37207031	-0.57128906	+16.17187500	+1292	+6.52587891	-9.32080078	-1.13378906	+34.38720703	+9.64599609	-38.82568359	+1280
+1457970584.40070010	+8.52539063	-6.60498047	-1.35351563	+49.70214844	+18.80859375	-58.93066406	+1344	+8.51660156	-5.83593750	-0.85253906	-6.37207031	-0.57128906	+16.17187500	+1292	+6.52587891	-9.32080078	-1.13378906	+34.38720703	+9.64599609	-38.82568359	+1280
+1457970584.40490010	+8.52539063	-6.60498047	-1.35351563	+49.70214844	+18.80859375	-58.93066406	+1344	+8.51660156	-5.83593750	-0.85253906	-6.37207031	-0.57128906	+16.17187500	+1292	+6.52587891	-9.32080078	-1.13378906	+34.38720703	+9.64599609	-38.84765625	+1280
+1457970584.40899990	+8.52539063	-6.60498047	-1.35351563	+49.70214844	+18.80859375	-58.93066406	+1344	+8.51660156	-5.83593750	-0.85253906	-6.37207031	-0.57128906	+16.17187500	+1292	+6.52587891	-9.32080078	-1.13378906	+34.38720703	+9.64599609	-38.84765625	+1280
+1457970584.41319990	+8.52539063	-6.60498047	-1.35351563	+49.70214844	+18.80859375	-58.93066406	+1344	+8.51660156	-5.83593750	-0.85253906	-6.37207031	-0.57128906	+16.17187500	+1292	+6.52587891	-9.32080078	-1.13378906	+34.38720703	+9.64599609	-38.84765625	+1280
+1457970584.41739990	+8.52539063	-6.60498047	-1.35351563	+49.70214844	+18.80859375	-58.93066406	+1344	+8.51660156	-5.83593750	-0.85253906	-6.37207031	-0.57128906	+16.17187500	+1292	+6.52587891	-9.32080078	-1.13378906	+34.38720703	+9.62402344	-38.84765625	+1280
+1457970584.42150000	+8.52539063	-6.60498047	-1.35351563	+49.70214844	+18.80859375	-58.93066406	+1344	+8.51660156	-5.83593750	-0.85253906	-6.37207031	-0.57128906	+16.17187500	+1292	+6.53027344	-9.31640625	-1.13378906	+34.38720703	+9.62402344	-38.84765625	+1280
+1457970584.42569990	+8.52539063	-6.60498047	-1.35351563	+49.70214844	+18.80859375	-58.93066406	+1344	+8.51660156	-5.83593750	-0.85253906	-6.37207031	-0.57128906	+16.17187500	+1292	+6.53027344	-9.31640625	-1.13378906	+34.38720703	+9.62402344	-38.84765625	+1280
+1457970584.42989990	+8.52539063	-6.60498047	-1.35351563	+49.70214844	+18.80859375	-58.93066406	+1344	+8.51660156	-5.83593750	-0.85253906	-6.37207031	-0.57128906	+16.17187500	+1292	+6.53027344	-9.31640625	-1.13378906	+34.38720703	+9.62402344	-38.84765625	+1280
+1457970584.43400000	+8.52539063	-6.60498047	-1.35351563	+49.70214844	+18.80859375	-58.93066406	+1344	+8.51660156	-5.83593750	-0.85253906	-6.37207031	-0.57128906	+16.17187500	+1292	+6.52587891	-9.31640625	-1.12939453	+34.38720703	+9.62402344	-38.84765625	+1280
+1457970584.43820000	+8.52539063	-6.60498047	-1.35351563	+49.68017578	+18.80859375	-58.93066406	+1344	+8.51660156	-5.83593750	-0.85253906	-6.37207031	-0.57128906	+16.17187500	+1292	+6.52587891	-9.32080078	-1.12939453	+34.38720703	+9.62402344	-38.84765625	+1280
+1457970584.44240000	+8.52539063	-6.60498047	-1.35351563	+49.68017578	+18.80859375	-58.93066406	+1344	+8.51660156	-5.83593750	-0.85253906	-6.37207031	-0.57128906	+16.17187500	+1292	+6.52587891	-9.32080078	-1.13378906	+34.38720703	+9.62402344	-38.84765625	+1280
+1457970584.44650010	+8.52539063	-6.60498047	-1.35351563	+49.68017578	+18.80859375	-58.93066406	+1344	+8.51660156	-5.83593750	-0.85253906	-6.37207031	-0.57128906	+16.14990234	+1296	+6.52587891	-9.32080078	-1.13378906	+34.38720703	+9.62402344	-38.84765625	+1280
+1457970584.45070000	+8.52539063	-6.60498047	-1.35351563	+49.68017578	+18.80859375	-58.93066406	+1344	+8.51660156	-5.83593750	-0.85253906	-6.37207031	-0.57128906	+16.14990234	+1296	+6.52587891	-9.32080078	-1.13378906	+34.38720703	+9.62402344	-38.84765625	+1280
+1457970584.45490000	+8.52539063	-6.60498047	-1.35351563	+49.68017578	+18.80859375	-58.93066406	+1344	+8.51660156	-5.83593750	-0.85253906	-6.37207031	-0.57128906	+16.14990234	+1296	+6.52587891	-9.32080078	-1.13378906	+34.38720703	+9.62402344	-38.84765625	+1280
+1457970584.45900010	+8.52539063	-6.60498047	-1.35351563	+49.68017578	+18.80859375	-58.95263672	+1344	+8.51660156	-5.83593750	-0.84814453	-6.37207031	-0.57128906	+16.14990234	+1296	+6.52587891	-9.32080078	-1.13378906	+34.36523438	+9.62402344	-38.84765625	+1280
+1457970584.46740010	+8.52539063	-6.60498047	-1.35351563	+49.68017578	+18.80859375	-58.95263672	+1344	+8.51660156	-5.83593750	-0.84814453	-6.37207031	-0.57128906	+16.14990234	+1296	+6.52587891	-9.32080078	-1.13378906	+34.36523438	+9.62402344	-38.82568359	+1276
+1457970584.47149990	+8.52539063	-6.60498047	-1.35351563	+49.68017578	+18.80859375	-58.95263672	+1344	+8.51660156	-5.83593750	-0.84814453	-6.37207031	-0.57128906	+16.14990234	+1296	+6.52587891	-9.32080078	-1.13378906	+34.36523438	+9.62402344	-38.82568359	+1276
+1457970584.47569990	+8.52539063	-6.60498047	-1.35351563	+49.68017578	+18.80859375	-58.95263672	+1344	+8.51660156	-5.83593750	-0.84814453	-6.37207031	-0.57128906	+16.14990234	+1296	+6.52587891	-9.32080078	-1.13378906	+34.36523438	+9.62402344	-38.82568359	+1276
+1457970584.47980000	+8.52539063	-6.60498047	-1.35351563	+49.68017578	+18.80859375	-58.95263672	+1344	+8.51660156	-5.83593750	-0.84814453	-6.37207031	-0.57128906	+16.14990234	+1296	+6.52587891	-9.32080078	-1.13378906	+34.36523438	+9.62402344	-38.82568359	+1276
+1457970584.48400000	+8.52539063	-6.60498047	-1.35351563	+49.68017578	+18.78662109	-58.95263672	+1344	+8.51660156	-5.83593750	-0.84814453	-6.37207031	-0.57128906	+16.14990234	+1296	+6.52587891	-9.32080078	-1.13378906	+34.34326172	+9.62402344	-38.82568359	+1276
+1457970584.48819990	+8.52539063	-6.60498047	-1.35351563	+49.68017578	+18.78662109	-58.95263672	+1344	+8.51660156	-5.83593750	-0.84814453	-6.37207031	-0.57128906	+16.14990234	+1296	+6.52587891	-9.32080078	-1.13378906	+34.34326172	+9.62402344	-38.82568359	+1276
+1457970584.49230000	+8.52539063	-6.60498047	-1.35351563	+49.68017578	+18.78662109	-58.95263672	+1344	+8.51660156	-5.83593750	-0.84814453	-6.37207031	-0.57128906	+16.14990234	+1296	+6.52587891	-9.32080078	-1.13378906	+34.34326172	+9.62402344	-38.82568359	+1276
+1457970584.49650000	+8.52539063	-6.60498047	-1.35351563	+49.68017578	+18.78662109	-58.95263672	+1344	+8.51660156	-5.83593750	-0.84814453	-6.37207031	-0.57128906	+16.14990234	+1300	+6.52587891	-9.32080078	-1.13378906	+34.34326172	+9.62402344	-38.82568359	+1276
+1457970584.50070000	+8.52539063	-6.60498047	-1.35351563	+49.68017578	+18.78662109	-58.95263672	+1348	+8.51660156	-5.83593750	-0.84814453	-6.37207031	-0.57128906	+16.14990234	+1300	+6.52587891	-9.32080078	-1.13378906	+34.34326172	+9.62402344	-38.82568359	+1276
+1457970584.50480010	+8.52539063	-6.60498047	-1.35351563	+49.68017578	+18.78662109	-58.95263672	+1348	+8.51660156	-5.83593750	-0.84814453	-6.37207031	-0.57128906	+16.14990234	+1300	+6.52587891	-9.32080078	-1.13378906	+34.34326172	+9.62402344	-38.82568359	+1276
+1457970584.50900010	+8.52539063	-6.60498047	-1.35351563	+49.68017578	+18.78662109	-58.95263672	+1348	+8.51660156	-5.83593750	-0.84814453	-6.37207031	-0.57128906	+16.14990234	+1300	+6.52587891	-9.32080078	-1.13378906	+34.36523438	+9.62402344	-38.82568359	+1276
+1457970584.51320000	+8.52539063	-6.60498047	-1.35351563	+49.68017578	+18.78662109	-58.95263672	+1348	+8.51660156	-5.83593750	-0.84814453	-6.39404297	-0.57128906	+16.14990234	+1300	+6.52587891	-9.32080078	-1.13378906	+34.36523438	+9.62402344	-38.82568359	+1276
+1457970584.51729990	+8.52539063	-6.60498047	-1.35351563	+49.68017578	+18.78662109	-58.95263672	+1348	+8.51660156	-5.84033203	-0.84814453	-6.39404297	-0.57128906	+16.14990234	+1300	+6.52587891	-9.32080078	-1.13378906	+34.36523438	+9.62402344	-38.82568359	+1276
+1457970584.52150010	+8.52539063	-6.60498047	-1.35351563	+49.68017578	+18.78662109	-58.95263672	+1348	+8.51660156	-5.84033203	-0.84814453	-6.39404297	-0.57128906	+16.14990234	+1300	+6.52587891	-9.32080078	-1.13378906	+34.36523438	+9.62402344	-38.82568359	+1276
+1457970584.52570010	+8.52539063	-6.60498047	-1.35351563	+49.68017578	+18.78662109	-58.93066406	+1348	+8.51660156	-5.84033203	-0.84814453	-6.39404297	-0.57128906	+16.14990234	+1300	+6.52587891	-9.32080078	-1.13378906	+34.36523438	+9.62402344	-38.82568359	+1276
+1457970584.52979990	+8.52539063	-6.60498047	-1.35351563	+49.68017578	+18.78662109	-58.93066406	+1348	+8.51660156	-5.84033203	-0.84814453	-6.39404297	-0.57128906	+16.14990234	+1300	+6.52587891	-9.32080078	-1.13378906	+34.36523438	+9.62402344	-38.82568359	+1276
+1457970584.53819990	+8.52539063	-6.60498047	-1.35351563	+49.68017578	+18.78662109	-58.93066406	+1348	+8.51660156	-5.84033203	-0.84814453	-6.39404297	-0.57128906	+16.17187500	+1300	+6.52587891	-9.31640625	-1.13378906	+34.36523438	+9.62402344	-38.84765625	+1276
+1457970584.54230000	+8.52539063	-6.60498047	-1.35351563	+49.68017578	+18.78662109	-58.93066406	+1348	+8.51660156	-5.84033203	-0.84814453	-6.39404297	-0.57128906	+16.17187500	+1300	+6.52587891	-9.31640625	-1.12939453	+34.36523438	+9.62402344	-38.84765625	+1276
+1457970584.54650000	+8.52539063	-6.60498047	-1.35351563	+49.68017578	+18.76464844	-58.93066406	+1348	+8.51660156	-5.84033203	-0.84814453	-6.39404297	-0.57128906	+16.17187500	+1300	+6.52587891	-9.31640625	-1.12939453	+34.36523438	+9.62402344	-38.84765625	+1276
+1457970584.55060010	+8.52539063	-6.60498047	-1.35351563	+49.68017578	+18.76464844	-58.93066406	+1348	+8.51660156	-5.84033203	-0.84814453	-6.39404297	-0.57128906	+16.17187500	+1300	+6.52587891	-9.31640625	-1.12939453	+34.36523438	+9.62402344	-38.84765625	+1276
+1457970584.55480000	+8.52539063	-6.60498047	-1.35351563	+49.68017578	+18.76464844	-58.93066406	+1348	+8.51660156	-5.84033203	-0.84814453	-6.39404297	-0.57128906	+16.17187500	+1300	+6.52587891	-9.31640625	-1.12939453	+34.36523438	+9.62402344	-38.82568359	+1276
+1457970584.55900000	+8.52539063	-6.60498047	-1.34912109	+49.68017578	+18.76464844	-58.93066406	+1348	+8.51660156	-5.84033203	-0.84814453	-6.39404297	-0.57128906	+16.19384766	+1300	+6.52587891	-9.32080078	-1.13378906	+34.34326172	+9.62402344	-38.82568359	+1276
+1457970584.56310010	+8.52539063	-6.60498047	-1.34912109	+49.70214844	+18.76464844	-58.93066406	+1348	+8.51660156	-5.84033203	-0.84814453	-6.39404297	-0.57128906	+16.19384766	+1300	+6.52587891	-9.32080078	-1.13378906	+34.34326172	+9.62402344	-38.82568359	+1276
+1457970584.56730010	+8.52539063	-6.60498047	-1.34912109	+49.70214844	+18.76464844	-58.93066406	+1348	+8.51660156	-5.84033203	-0.84814453	-6.39404297	-0.57128906	+16.19384766	+1300	+6.52587891	-9.32080078	-1.13378906	+34.34326172	+9.62402344	-38.82568359	+1276
+1457970584.57150010	+8.52539063	-6.60498047	-1.34912109	+49.70214844	+18.76464844	-58.90869141	+1348	+8.51660156	-5.84033203	-0.84814453	-6.39404297	-0.54931641	+16.21582031	+1300	+6.52587891	-9.32080078	-1.13378906	+34.34326172	+9.62402344	-38.82568359	+1276
+1457970584.57559990	+8.52539063	-6.60498047	-1.34912109	+49.70214844	+18.76464844	-58.90869141	+1348	+8.51660156	-5.84033203	-0.84814453	-6.39404297	-0.54931641	+16.21582031	+1300	+6.52587891	-9.32080078	-1.13378906	+34.32128906	+9.62402344	-38.80371094	+1276
+1457970584.57979990	+8.52539063	-6.60498047	-1.34912109	+49.70214844	+18.76464844	-58.90869141	+1348	+8.52099609	-5.84033203	-0.84814453	-6.39404297	-0.54931641	+16.21582031	+1300	+6.52587891	-9.32080078	-1.13378906	+34.29931641	+9.62402344	-38.80371094	+1276
+1457970584.58400010	+8.52539063	-6.60498047	-1.34912109	+49.70214844	+18.74267578	-58.90869141	+1348	+8.52099609	-5.84033203	-0.84814453	-6.39404297	-0.54931641	+16.23779297	+1300	+6.52587891	-9.32080078	-1.13378906	+34.29931641	+9.62402344	-38.80371094	+1276
+1457970584.58810000	+8.52539063	-6.60498047	-1.34912109	+49.70214844	+18.74267578	-58.90869141	+1348	+8.52099609	-5.84033203	-0.84814453	-6.39404297	-0.54931641	+16.23779297	+1300	+6.52587891	-9.32080078	-1.13378906	+34.27734375	+9.62402344	-38.78173828	+1276
+1457970584.59229990	+8.52978516	-6.60498047	-1.34912109	+49.70214844	+18.74267578	-58.88671875	+1348	+8.52099609	-5.84033203	-0.84814453	-6.39404297	-0.54931641	+16.23779297	+1304	+6.52148438	-9.32080078	-1.13378906	+34.25537109	+9.62402344	-38.78173828	+1280
+1457970584.60060000	+8.52978516	-6.60498047	-1.34912109	+49.70214844	+18.72070313	-58.88671875	+1348	+8.52539063	-5.84033203	-0.84814453	-6.41601563	-0.54931641	+16.23779297	+1304	+6.52148438	-9.32519531	-1.13818359	+34.18945313	+9.62402344	-38.78173828	+1280
+1457970584.60480000	+8.52978516	-6.60498047	-1.34912109	+49.70214844	+18.69873047	-58.86474609	+1352	+8.52978516	-5.84033203	-0.84814453	-6.41601563	-0.57128906	+16.21582031	+1304	+6.52148438	-9.32519531	-1.13818359	+34.12353516	+9.62402344	-38.78173828	+1276
+1457970584.60900000	+8.53417969	-6.60498047	-1.35351563	+49.68017578	+18.67675781	-58.84277344	+1352	+8.53417969	-5.84033203	-0.84814453	-6.43798828	-0.59326172	+16.21582031	+1308	+6.52587891	-9.32519531	-1.13378906	+34.05761719	+9.62402344	-38.78173828	+1280
+1457970584.61310010	+8.53417969	-6.60498047	-1.35351563	+49.68017578	+18.65478516	-58.82080078	+1352	+8.53857422	-5.84033203	-0.84814453	-6.45996094	-0.61523438	+16.19384766	+1308	+6.52587891	-9.32519531	-1.13378906	+34.01367188	+9.60205078	-38.80371094	+1280
+1457970584.61730000	+8.53857422	-6.60498047	-1.35351563	+49.68017578	+18.61083984	-58.79882813	+1352	+8.54736328	-5.84033203	-0.84814453	-6.48193359	-0.68115234	+16.14990234	+1308	+6.53466797	-9.32519531	-1.12939453	+33.92578125	+9.60205078	-38.84765625	+1280
+1457970584.62150000	+8.54296875	-6.60937500	-1.35351563	+49.65820313	+18.56689453	-58.77685547	+1352	+8.55175781	-5.84033203	-0.84814453	-6.50390625	-0.76904297	+16.08398438	+1312	+6.53906250	-9.32519531	-1.12939453	+33.83789063	+9.58007813	-38.89160156	+1284
+1457970584.62560010	+8.54736328	-6.60937500	-1.35351563	+49.63623047	+18.52294922	-58.75488281	+1352	+8.55615234	-5.84033203	-0.84814453	-6.54785156	-0.81298828	+16.04003906	+1312	+6.54345703	-9.32519531	-1.12500000	+33.77197266	+9.58007813	-38.93554688	+1284
+1457970584.62980010	+8.55615234	-6.61376953	-1.35351563	+49.61425781	+18.43505859	-58.73291016	+1352	+8.56494141	-5.84472656	-0.84814453	-6.56982422	-0.92285156	+15.93017578	+1312	+6.55664063	-9.32519531	-1.11621094	+33.68408203	+9.55810547	-39.04541016	+1288
+1457970584.63389990	+8.56494141	-6.61816406	-1.35351563	+49.59228516	+18.36914063	-58.71093750	+1352	+8.56933594	-5.84472656	-0.84814453	-6.59179688	-1.03271484	+15.84228516	+1312	+6.56542969	-9.32519531	-1.11181641	+33.59619141	+9.53613281	-39.13330078	+1292
+1457970584.63809990	+8.56933594	-6.61816406	-1.35791016	+49.59228516	+18.30322266	-58.66699219	+1352	+8.57373047	-5.84472656	-0.85253906	-6.59179688	-1.12060547	+15.75439453	+1312	+6.57421875	-9.32519531	-1.10742188	+33.55224609	+9.53613281	-39.19921875	+1296
+1457970584.64229990	+8.57812500	-6.62255859	-1.36230469	+49.57031250	+18.19335938	-58.64501953	+1352	+8.57812500	-5.84033203	-0.85253906	-6.59179688	-1.20849609	+15.62255859	+1312	+6.57861328	-9.32519531	-1.10302734	+33.48632813	+9.51416016	-39.26513672	+1300
+1457970584.64640000	+8.58691406	-6.62695313	-1.36669922	+49.57031250	+18.12744141	-58.62304688	+1352	+8.58251953	-5.84033203	-0.85253906	-6.59179688	-1.34033203	+15.49072266	+1312	+6.58300781	-9.32958984	-1.10302734	+33.44238281	+9.51416016	-39.33105469	+1304
+1457970584.65060000	+8.59570313	-6.62695313	-1.37109375	+49.57031250	+18.06152344	-58.60107422	+1352	+8.58251953	-5.84033203	-0.85253906	-6.59179688	-1.42822266	+15.35888672	+1312	+6.59179688	-9.32958984	-1.09863281	+33.37646484	+9.53613281	-39.37500000	+1304
+1457970584.65479990	+8.60449219	-6.63134766	-1.37548828	+49.59228516	+17.97363281	-58.57910156	+1352	+8.58691406	-5.83593750	-0.85693359	-6.52587891	-1.53808594	+15.18310547	+1316	+6.59179688	-9.32958984	-1.09863281	+33.33251953	+9.53613281	-39.41894531	+1308
+1457970584.65890000	+8.60888672	-6.63134766	-1.38427734	+49.61425781	+17.92968750	-58.53515625	+1356	+8.58691406	-5.83154297	-0.85693359	-6.48193359	-1.64794922	+15.02929688	+1316	+6.59619141	-9.32958984	-1.09863281	+33.28857422	+9.55810547	-39.44091797	+1308
+1457970584.66310000	+8.61767578	-6.63574219	-1.39306641	+49.63623047	+17.88574219	-58.51318359	+1356	+8.58691406	-5.82714844	-0.85693359	-6.43798828	-1.73583984	+14.87548828	+1316	+6.59619141	-9.33398438	-1.10302734	+33.22265625	+9.60205078	-39.46289063	+1308
+1457970584.66730000	+8.62646484	-6.63574219	-1.40185547	+49.65820313	+17.84179688	-58.44726563	+1356	+8.59130859	-5.81835938	-0.86132813	-6.28417969	-1.84570313	+14.69970703	+1320	+6.59619141	-9.33398438	-1.10302734	+33.17871094	+9.62402344	-39.46289063	+1312
+1457970584.67140010	+8.63085938	-6.63574219	-1.41503906	+49.70214844	+17.79785156	-58.38134766	+1360	+8.59130859	-5.81396484	-0.86132813	-6.17431641	-1.97753906	+14.52392578	+1324	+6.59619141	-9.33398438	-1.10742188	+33.11279297	+9.66796875	-39.46289063	+1312
+1457970584.67560010	+8.63964844	-6.63574219	-1.42382813	+49.74609375	+17.75390625	-58.31542969	+1364	+8.59130859	-5.80517578	-0.86572266	-6.06445313	-2.06542969	+14.37011719	+1324	+6.59619141	-9.33837891	-1.11181641	+33.04687500	+9.71191406	-39.44091797	+1312
+1457970584.67980000	+8.64404297	-6.63574219	-1.43701172	+49.81201172	+17.70996094	-58.22753906	+1368	+8.59130859	-5.79199219	-0.87011719	-5.80078125	-2.19726563	+14.17236328	+1332	+6.59619141	-9.33837891	-1.11621094	+33.00292969	+9.75585938	-39.41894531	+1316
+1457970584.68810010	+8.66162109	-6.63574219	-1.46777344	+49.92187500	+17.62207031	-58.00781250	+1380	+8.58691406	-5.77001953	-0.87451172	-5.38330078	-2.46093750	+13.84277344	+1340	+6.59619141	-9.33837891	-1.12939453	+32.89306641	+9.86572266	-39.37500000	+1316
+1457970584.69230010	+8.67041016	-6.63574219	-1.48095703	+49.96582031	+17.57812500	-57.87597656	+1388	+8.59130859	-5.76123047	-0.87451172	-5.27343750	-2.50488281	+13.79882813	+1340	+6.60058594	-9.33837891	-1.13378906	+32.82714844	+9.90966797	-39.33105469	+1316
+1457970584.69639990	+8.67919922	-6.63134766	-1.49853516	+50.03173828	+17.49023438	-57.72216797	+1396	+8.59130859	-5.75244141	-0.87451172	-5.11962891	-2.59277344	+13.71093750	+1344	+6.60058594	-9.33398438	-1.13818359	+32.78320313	+9.97558594	-39.30908203	+1316
+1457970584.70059990	+8.68798828	-6.62695313	-1.51171875	+50.09765625	+17.40234375	-57.59033203	+1404	+8.59130859	-5.73925781	-0.87451172	-4.89990234	-2.68066406	+13.64501953	+1348	+6.60498047	-9.33398438	-1.14697266	+32.71728516	+10.01953125	-39.28710938	+1320
+1457970584.70470000	+8.70117188	-6.62695313	-1.52929688	+50.14160156	+17.29248047	-57.41455078	+1412	+8.59130859	-5.71289063	-0.87890625	-4.46044922	-2.87841797	+13.46923828	+1356	+6.61376953	-9.32958984	-1.15136719	+32.65136719	+10.06347656	-39.24316406	+1320
+1457970584.70890000	+8.71875000	-6.62255859	-1.54687500	+50.18554688	+17.16064453	-57.26074219	+1420	+8.59130859	-5.68652344	-0.87890625	-3.99902344	-3.09814453	+13.33740234	+1360	+6.62255859	-9.32080078	-1.16015625	+32.58544922	+10.06347656	-39.22119141	+1324
+1457970584.71310000	+8.73193359	-6.61816406	-1.56005859	+50.25146484	+16.98486328	-57.12890625	+1428	+8.59570313	-5.66015625	-0.88330078	-3.55957031	-3.31787109	+13.20556641	+1368	+6.63574219	-9.31201172	-1.16455078	+32.54150391	+10.06347656	-39.22119141	+1324
+1457970584.71720000	+8.77148438	-6.61376953	-1.59082031	+50.20751953	+16.54541016	-56.88720703	+1444	+8.60009766	-5.60302734	-0.88769531	-2.54882813	-3.80126953	+12.94189453	+1384	+6.65771484	-9.29882813	-1.17333984	+32.47558594	+10.01953125	-39.22119141	+1332
+1457970584.72140000	+8.80224609	-6.59619141	-1.60400391	+50.20751953	+16.25976563	-56.86523438	+1456	+8.60449219	-5.56347656	-0.88330078	-1.91162109	-4.17480469	+12.78808594	+1388	+6.67968750	-9.28564453	-1.17773438	+32.40966797	+9.95361328	-39.28710938	+1336
+1457970584.72560000	+8.83300781	-6.58740234	-1.61718750	+50.18554688	+15.90820313	-56.82128906	+1464	+8.60888672	-5.52832031	-0.89648438	-1.31835938	-4.43847656	+12.70019531	+1396	+6.70166016	-9.27246094	-1.18652344	+32.34375000	+9.84375000	-39.35302734	+1340
+1457970584.72970010	+8.85937500	-6.59179688	-1.62597656	+49.94384766	+15.64453125	-56.86523438	+1468	+8.61328125	-5.48876953	-0.89648438	-0.63720703	-4.81201172	+12.52441406	+1404	+6.74121094	-9.25048828	-1.19970703	+32.21191406	+9.66796875	-39.44091797	+1348
+1457970584.73390010	+8.89453125	-6.57861328	-1.63037109	+49.85595703	+15.27099609	-57.01904297	+1480	+8.62207031	-5.44482422	-0.89648438	+0.06591797	-5.27343750	+12.34863281	+1408	+6.77636719	-9.22851563	-1.19970703	+32.12402344	+9.47021484	-39.66064453	+1352
+1457970584.73810010	+8.93847656	-6.56542969	-1.64355469	+49.74609375	+14.83154297	-57.10693359	+1488	+8.63525391	-5.40527344	-0.91406250	+0.76904297	-5.60302734	+12.26074219	+1420	+6.80712891	-9.21093750	-1.21728516	+32.03613281	+9.25048828	-39.72656250	+1360
+1457970584.74219990	+8.96923828	-6.56982422	-1.64794922	+49.35058594	+14.45800781	-57.32666016	+1492	+8.63964844	-5.36132813	-0.91845703	+1.49414063	-6.04248047	+12.01904297	+1424	+6.83789063	-9.19335938	-1.23486328	+31.90429688	+9.03076172	-39.85839844	+1364
+1457970584.74640010	+9.01757813	-6.55224609	-1.64794922	+49.13085938	+13.99658203	-57.63427734	+1504	+8.65283203	-5.31298828	-0.91845703	+2.32910156	-6.59179688	+11.77734375	+1428	+6.87744141	-9.17138672	-1.23925781	+31.75048828	+8.74511719	-40.14404297	+1368
+1457970584.75060010	+9.07031250	-6.53906250	-1.66113281	+48.88916016	+13.46923828	-57.87597656	+1516	+8.67041016	-5.26025391	-0.94042969	+3.14208984	-6.98730469	+11.62353516	+1440	+6.91259766	-9.14941406	-1.26562500	+31.61865234	+8.41552734	-40.27587891	+1380
+1457970584.75469990	+9.11425781	-6.54345703	-1.66552734	+48.36181641	+13.02978516	-58.29345703	+1520	+8.67919922	-5.21630859	-0.95361328	+3.91113281	-7.51464844	+11.31591797	+1444	+6.95214844	-9.13183594	-1.28759766	+31.39892578	+8.12988281	-40.49560547	+1384
+1457970584.75889990	+9.16699219	-6.53027344	-1.66992188	+47.96630859	+12.52441406	-58.73291016	+1536	+8.69677734	-5.16357422	-0.96240234	+4.79003906	-8.08593750	+10.98632813	+1452	+6.99169922	-9.10546875	-1.29638672	+31.17919922	+7.77832031	-40.84716797	+1392
+1457970584.76720000	+9.27685547	-6.52148438	-1.68750000	+46.88964844	+11.49169922	-59.61181641	+1560	+8.73193359	-5.06689453	-1.01074219	+6.45996094	-9.03076172	+10.37109375	+1468	+7.07080078	-9.06591797	-1.36230469	+30.62988281	+7.05322266	-41.28662109	+1416
+1457970584.77140000	+9.33837891	-6.50830078	-1.69628906	+46.36230469	+10.94238281	-60.13916016	+1580	+8.75390625	-5.00537109	-1.02832031	+7.38281250	-9.60205078	+9.99755859	+1476	+7.11474609	-9.03515625	-1.38867188	+30.34423828	+6.63574219	-41.68212891	+1428
+1457970584.77560000	+9.40869141	-6.49511719	-1.71386719	+45.83496094	+10.39306641	-60.60058594	+1600	+8.78027344	-4.94824219	-1.06787109	+8.30566406	-10.04150391	+9.68994141	+1488	+7.15869141	-9.00878906	-1.43261719	+30.03662109	+6.21826172	-41.90185547	+1444
+1457970584.77970000	+9.46582031	-6.49511719	-1.72705078	+45.08789063	+9.86572266	-61.23779297	+1616	+8.79785156	-4.90429688	-1.09423828	+9.07470703	-10.56884766	+9.22851563	+1496	+7.19824219	-8.99121094	-1.47656250	+29.64111328	+5.84472656	-42.20947266	+1460
+1457970584.78390000	+9.53173828	-6.48632813	-1.74023438	+44.42871094	+9.33837891	-61.80908203	+1640	+8.82421875	-4.83837891	-1.12500000	+10.01953125	-11.11816406	+8.76708984	+1508	+7.24218750	-8.96044922	-1.51611328	+29.28955078	+5.42724609	-42.60498047	+1476
+1457970584.78800010	+9.59765625	-6.47753906	-1.76220703	+43.76953125	+8.81103516	-62.35839844	+1668	+8.85937500	-4.77685547	-1.16455078	+10.96435547	-11.57958984	+8.37158203	+1524	+7.29052734	-8.92968750	-1.56445313	+28.91601563	+4.98779297	-42.89062500	+1500
+1457970584.79220010	+9.66357422	-6.47314453	-1.77539063	+42.97851563	+8.28369141	-63.01757813	+1692	+8.88134766	-4.73291016	-1.20410156	+11.71142578	-12.06298828	+7.86621094	+1532	+7.33007813	-8.90771484	-1.61279297	+28.45458984	+4.59228516	-43.26416016	+1516
+1457970584.79640010	+9.73388672	-6.46435547	-1.80175781	+42.25341797	+7.77832031	-63.58886719	+1720	+8.91210938	-4.66699219	-1.24365234	+12.63427734	-12.56835938	+7.36083984	+1548	+7.37841797	-8.87255859	-1.66113281	+28.08105469	+4.15283203	-43.68164063	+1540
+1457970584.80049990	+9.80419922	-6.45556641	-1.82812500	+41.52832031	+7.29492188	-64.18212891	+1752	+8.95166016	-4.60546875	-1.29199219	+13.57910156	-13.02978516	+6.89941406	+1564	+7.43115234	-8.84179688	-1.72265625	+27.68554688	+3.71337891	-43.98925781	+1564
+1457970584.80469990	+9.87011719	-6.44677734	-1.85009766	+40.75927734	+6.76757813	-64.84130859	+1784	+8.98242188	-4.56152344	-1.34033203	+14.28222656	-13.49121094	+6.32812500	+1572	+7.47070313	-8.81542969	-1.77539063	+27.18017578	+3.29589844	-44.38476563	+1588
+1457970584.80890010	+9.94042969	-6.43798828	-1.88085938	+40.03417969	+6.28417969	-65.41259766	+1816	+9.01757813	-4.49121094	-1.38867188	+15.18310547	-13.95263672	+5.80078125	+1592	+7.52783203	-8.77587891	-1.83691406	+26.80664063	+2.85644531	-44.78027344	+1616
+1457970584.81300000	+10.01953125	-6.42919922	-1.91162109	+39.28710938	+5.77880859	-66.04980469	+1852	+9.06152344	-4.42529297	-1.44140625	+16.12792969	-14.43603516	+5.27343750	+1612	+7.58496094	-8.74072266	-1.89404297	+26.43310547	+2.39501953	-45.15380859	+1644
+1457970584.81719990	+10.08544922	-6.41601563	-1.93798828	+38.54003906	+5.25146484	-66.70898438	+1888	+9.09667969	-4.37695313	-1.49414063	+16.76513672	-14.89746094	+4.70214844	+1624	+7.63330078	-8.70996094	-1.95117188	+25.92773438	+1.95556641	-45.61523438	+1664
+1457970584.82139990	+10.16015625	-6.40283203	-1.97314453	+37.81494141	+4.79003906	-67.30224609	+1924	+9.14062500	-4.30664063	-1.55126953	+17.62207031	-15.33691406	+4.13085938	+1644	+7.69482422	-8.66162109	-2.01708984	+25.57617188	+1.51611328	-46.01074219	+1696
+1457970584.82550000	+10.23925781	-6.39404297	-2.00390625	+37.08984375	+4.28466797	-67.96142578	+1960	+9.19335938	-4.23632813	-1.60400391	+18.52294922	-15.86425781	+3.53759766	+1664	+7.75634766	-8.61767578	-2.07421875	+25.20263672	+1.01074219	-46.45019531	+1724
+1457970584.82970000	+10.31396484	-6.37646484	-2.03466797	+36.38671875	+3.75732422	-68.59863281	+1996	+9.23291016	-4.19238281	-1.66552734	+19.09423828	-16.30371094	+2.94433594	+1676	+7.81347656	-8.58691406	-2.13134766	+24.71923828	+0.52734375	-46.91162109	+1748
+1457970584.83800010	+10.47216797	-6.34570313	-2.10498047	+34.98046875	+2.74658203	-69.80712891	+2064	+9.34277344	-4.05175781	-1.77978516	+20.67626953	-17.31445313	+1.75781250	+1720	+7.95410156	-8.48144531	-2.25878906	+24.06005859	-0.50537109	-47.76855469	+1808
+1457970584.84220000	+10.54687500	-6.32373047	-2.14013672	+34.29931641	+2.17529297	-70.40039063	+2100	+9.39111328	-4.00341797	-1.84570313	+21.15966797	-17.77587891	+1.14257813	+1732	+8.01562500	-8.44189453	-2.31591797	+23.57666016	-1.01074219	-48.27392578	+1832
+1457970584.84640000	+10.62597656	-6.30175781	-2.18408203	+33.64013672	+1.64794922	-70.92773438	+2136	+9.44824219	-3.92871094	-1.91162109	+21.84082031	-18.19335938	+0.57128906	+1756	+8.09033203	-8.38037109	-2.38623047	+23.29101563	-1.56005859	-48.66943359	+1864
+1457970584.85050010	+10.70947266	-6.27978516	-2.21044922	+32.95898438	+1.05468750	-71.58691406	+2164	+9.51416016	-3.85839844	-1.95996094	+22.58789063	-18.83056641	-0.13183594	+1776	+8.17382813	-8.32324219	-2.44335938	+22.98339844	-2.17529297	-49.15283203	+1888
+1457970584.85470010	+10.78857422	-6.25781250	-2.24121094	+32.27783203	+0.43945313	-72.15820313	+2192	+9.57128906	-3.80566406	-2.02587891	+22.96142578	-19.33593750	-0.74707031	+1792	+8.23535156	-8.27490234	-2.50048828	+22.52197266	-2.76855469	-49.68017578	+1912
+1457970584.85879990	+10.87207031	-6.23144531	-2.28076172	+31.64062500	-0.08789063	-72.64160156	+2224	+9.63720703	-3.73535156	-2.09619141	+23.51074219	-19.77539063	-1.34033203	+1816	+8.31445313	-8.21337891	-2.56640625	+22.23632813	-3.33984375	-50.07568359	+1940
+1457970584.86299990	+10.95556641	-6.20947266	-2.30273438	+30.93750000	-0.72509766	-73.27880859	+2248	+9.71191406	-3.66503906	-2.14013672	+24.12597656	-20.45654297	-2.13134766	+1832	+8.39794922	-8.15185547	-2.62353516	+21.90673828	-4.02099609	-50.55908203	+1964
+1457970584.86719990	+11.03466797	-6.17871094	-2.33349609	+30.27832031	-1.36230469	-73.78417969	+2276	+9.77343750	-3.60791016	-2.20166016	+24.49951172	-20.98388672	-2.76855469	+1848	+8.46386719	-8.10351563	-2.68505859	+21.42333984	-4.65820313	-51.02050781	+1984
+1457970584.87130000	+11.11816406	-6.14794922	-2.37304688	+29.61914063	-1.95556641	-74.22363281	+2300	+9.84375000	-3.53759766	-2.27197266	+24.93896484	-21.44531250	-3.40576172	+1872	+8.54736328	-8.03320313	-2.75537109	+21.11572266	-5.27343750	-51.37207031	+2016
+1457970584.87550000	+11.20166016	-6.11718750	-2.38623047	+28.91601563	-2.65869141	-74.79492188	+2324	+9.92285156	-3.46728516	-2.31152344	+25.48828125	-22.14843750	-4.24072266	+1888	+8.63085938	-7.96728516	-2.81250000	+20.78613281	-6.02050781	-51.83349609	+2040
+1457970584.87969990	+11.27636719	-6.08203125	-2.40820313	+28.23486328	-3.38378906	-75.25634766	+2348	+9.99316406	-3.40136719	-2.36865234	+25.86181641	-22.74169922	-4.89990234	+1908	+8.70117188	-7.91015625	-2.87402344	+20.28076172	-6.70166016	-52.22900391	+2060
+1457970584.88800000	+11.44335938	-6.01611328	-2.44775391	+26.87255859	-4.76806641	-76.22314453	+2396	+10.15136719	-3.26074219	-2.46972656	+26.78466797	-23.97216797	-6.50390625	+1940	+8.86376953	-7.77392578	-3.00585938	+19.55566406	-8.10791016	-52.91015625	+2108
+1457970584.89220000	+11.52246094	-5.97216797	-2.46093750	+26.19140625	-5.53710938	-76.66259766	+2420	+10.23046875	-3.18603516	-2.51806641	+27.20214844	-24.58740234	-7.22900391	+1960	+8.92968750	-7.71679688	-3.06298828	+19.00634766	-8.83300781	-53.28369141	+2128
+1457970584.89630010	+11.60595703	-5.93261719	-2.48291016	+25.51025391	-6.24023438	-77.05810547	+2444	+10.30957031	-3.11572266	-2.57958984	+27.61962891	-25.11474609	-7.97607422	+1976	+9.00878906	-7.64648438	-3.13769531	+18.63281250	-9.49218750	-53.50341797	+2152
+1457970584.90050010	+11.68945313	-5.89306641	-2.48730469	+24.78515625	-7.03125000	-77.54150391	+2472	+10.39306641	-3.04541016	-2.60595703	+28.14697266	-25.83984375	-8.94287109	+1988	+9.09667969	-7.57617188	-3.19482422	+18.23730469	-10.23925781	-53.83300781	+2176
+1457970584.90470000	+11.76416016	-5.84472656	-2.48730469	+24.14794922	-7.86621094	-77.95898438	+2500	+10.47656250	-2.96191406	-2.64990234	+28.65234375	-26.47705078	-9.68994141	+2008	+9.16259766	-7.51464844	-3.25195313	+17.70996094	-10.96435547	-54.11865234	+2196
+1457970584.90879990	+11.84326172	-5.80078125	-2.50048828	+23.44482422	-8.63525391	-78.33251953	+2528	+10.55566406	-2.88720703	-2.70263672	+29.13574219	-27.00439453	-10.48095703	+2024	+9.24169922	-7.43994141	-3.33105469	+17.31445313	-11.64550781	-54.27246094	+2224
+1457970584.91300010	+11.92675781	-5.75683594	-2.50048828	+22.76367188	-9.47021484	-78.77197266	+2560	+10.64355469	-2.81250000	-2.72460938	+29.70703125	-27.72949219	-11.49169922	+2036	+9.32958984	-7.36523438	-3.38378906	+16.94091797	-12.43652344	-54.58007813	+2244
+1457970584.91720010	+12.00146484	-5.69970703	-2.49609375	+22.17041016	-10.34912109	-79.18945313	+2596	+10.72705078	-2.72460938	-2.76416016	+30.25634766	-28.36669922	-12.28271484	+2052	+9.39550781	-7.29931641	-3.43652344	+16.43554688	-13.18359375	-54.88769531	+2264
+1457970584.92129990	+12.08056641	-5.65136719	-2.49609375	+21.53320313	-11.16210938	-79.56298828	+2628	+10.81054688	-2.64990234	-2.80810547	+30.78369141	-28.89404297	-13.13964844	+2068	+9.47900391	-7.22021484	-3.50244141	+16.08398438	-13.88671875	-55.06347656	+2292
+1457970584.92549990	+12.15527344	-5.60302734	-2.49169922	+20.89599609	-11.99707031	-80.00244141	+2664	+10.89843750	-2.57080078	-2.82568359	+31.39892578	-29.61914063	-14.21630859	+2076	+9.56689453	-7.14990234	-3.55078125	+15.75439453	-14.69970703	-55.39306641	+2312
+1457970584.92969990	+12.22998047	-5.54150391	-2.48291016	+20.39062500	-12.89794922	-80.37597656	+2700	+10.98632813	-2.48291016	-2.86083984	+31.99218750	-30.21240234	-15.02929688	+2092	+9.64160156	-7.07519531	-3.60351563	+15.33691406	-15.51269531	-55.70068359	+2332
+1457970584.93380000	+12.30468750	-5.49316406	-2.48730469	+19.81933594	-13.68896484	-80.72753906	+2736	+11.07421875	-2.40380859	-2.90478516	+32.51953125	-30.71777344	-15.90820313	+2108	+9.72509766	-6.99609375	-3.66503906	+15.02929688	-16.23779297	-55.89843750	+2360
+1457970584.94210000	+12.44970703	-5.37011719	-2.47412109	+18.83056641	-15.38085938	-81.45263672	+2808	+11.25000000	-2.22802734	-2.95312500	+33.72802734	-31.97021484	-17.75390625	+2136	+9.89648438	-6.83789063	-3.75292969	+14.41406250	-17.88574219	-56.55761719	+2396
+1457970584.94630000	+12.52441406	-5.31298828	-2.47412109	+18.32519531	-16.19384766	-81.78222656	+2840	+11.33349609	-2.14892578	-2.99267578	+34.23339844	-32.45361328	-18.63281250	+2148	+9.97998047	-6.75439453	-3.81005859	+14.15039063	-18.65478516	-56.77734375	+2424
+1457970584.95050000	+12.59472656	-5.26025391	-2.46533203	+17.86376953	-17.00683594	-82.17773438	+2876	+11.42138672	-2.06982422	-3.00585938	+34.82666016	-33.11279297	-19.66552734	+2160	+10.07226563	-6.67089844	-3.84082031	+13.95263672	-19.53369141	-57.17285156	+2440
+1457970584.95460010	+12.66503906	-5.18994141	-2.46533203	+17.49023438	-17.81982422	-82.44140625	+2908	+11.50927734	-1.97753906	-3.04101563	+35.31005859	-33.61816406	-20.41259766	+2172	+10.15576172	-6.58740234	-3.87597656	+13.68896484	-20.41259766	-57.52441406	+2456
+1457970584.95880010	+12.73095703	-5.13281250	-2.46972656	+17.05078125	-18.54492188	-82.70507813	+2936	+11.59716797	-1.90283203	-3.08056641	+35.72753906	-34.07958984	-21.24755859	+2180	+10.24365234	-6.49951172	-3.92431641	+13.49121094	-21.20361328	-57.78808594	+2472
+1457970584.96300010	+12.80126953	-5.07568359	-2.46533203	+16.65527344	-19.31396484	-83.03466797	+2964	+11.68505859	-1.82373047	-3.08935547	+36.21093750	-34.69482422	-22.25830078	+2188	+10.33593750	-6.41162109	-3.95068359	+13.31542969	-22.10449219	-58.18359375	+2488
+1457970584.96709990	+12.86718750	-5.00097656	-2.46533203	+16.32568359	-20.06103516	-83.25439453	+2992	+11.77294922	-1.72705078	-3.12011719	+36.62841797	-35.17822266	-22.93945313	+2200	+10.41943359	-6.32812500	-3.98144531	+13.09570313	-22.96142578	-58.46923828	+2496
+1457970584.97129990	+12.93310547	-4.93945313	-2.47412109	+15.95214844	-20.74218750	-83.45214844	+3012	+11.85644531	-1.65673828	-3.15527344	+36.95800781	-35.59570313	-23.66455078	+2208	+10.50732422	-6.24023438	-4.02978516	+12.87597656	-23.68652344	-58.66699219	+2512
+1457970584.97550010	+12.99902344	-4.88232422	-2.46972656	+15.55664063	-21.51123047	-83.69384766	+3036	+11.93994141	-1.57763672	-3.16406250	+37.33154297	-36.16699219	-24.58740234	+2212	+10.59521484	-6.15234375	-4.05175781	+12.70019531	-24.54345703	-58.99658203	+2520
+1457970584.97960000	+13.06054688	-4.80761719	-2.46972656	+15.24902344	-22.21435547	-83.80371094	+3060	+12.02343750	-1.48535156	-3.18603516	+37.70507813	-36.65039063	-25.22460938	+2220	+10.67431641	-6.06005859	-4.07812500	+12.48046875	-25.37841797	-59.26025391	+2524
+1457970584.98379990	+13.12207031	-4.74609375	-2.47851563	+14.87548828	-22.87353516	-83.93554688	+3076	+12.10693359	-1.41943359	-3.21240234	+37.92480469	-37.06787109	-25.94970703	+2224	+10.75781250	-5.97216797	-4.11767578	+12.26074219	-26.12548828	-59.43603516	+2536
+1457970584.98799990	+13.18798828	-4.68457031	-2.46972656	+14.52392578	-23.64257813	-84.13330078	+3096	+12.19042969	-1.34472656	-3.21679688	+38.23242188	-37.63916016	-26.80664063	+2228	+10.85009766	-5.88867188	-4.13525391	+12.08496094	-26.98242188	-59.76562500	+2540
+1457970584.99210000	+13.24951172	-4.60986328	-2.46533203	+14.21630859	-24.34570313	-84.17724609	+3116	+12.27832031	-1.25683594	-3.22998047	+38.56201172	-38.10058594	-27.42187500	+2232	+10.92919922	-5.79638672	-4.15722656	+11.84326172	-27.79541016	-59.94140625	+2540
+1457970584.99630000	+13.31103516	-4.54833984	-2.46972656	+13.84277344	-25.00488281	-84.22119141	+3132	+12.36181641	-1.18652344	-3.25195313	+38.75976563	-38.51806641	-28.10302734	+2232	+11.00830078	-5.71289063	-4.19677734	+11.57958984	-28.47656250	-60.09521484	+2548
+1457970585.00460000	+13.42529297	-4.41210938	-2.44335938	+13.16162109	-26.49902344	-84.28710938	+3172	+12.52441406	-1.02832031	-3.24755859	+39.39697266	-39.52880859	-29.55322266	+2248	+11.16650391	-5.54150391	-4.23632813	+11.11816406	-29.99267578	-60.49072266	+2552
+1457970585.00880000	+13.48242188	-4.34619141	-2.43457031	+12.78808594	-27.20214844	-84.28710938	+3192	+12.60351563	-0.95800781	-3.24755859	+39.63867188	-39.99023438	-30.25634766	+2252	+11.24121094	-5.45800781	-4.27148438	+10.85449219	-30.67382813	-60.64453125	+2556
+1457970585.01290010	+13.53955078	-4.28027344	-2.41259766	+12.41455078	-27.99316406	-84.30908203	+3212	+12.68261719	-0.88769531	-3.23437500	+39.92431641	-40.51757813	-31.06933594	+2260	+11.32031250	-5.37451172	-4.28906250	+10.63476563	-31.42089844	-60.84228516	+2556
+1457970585.01710010	+13.59228516	-4.20556641	-2.39062500	+12.12890625	-28.76220703	-84.26513672	+3236	+12.76171875	-0.79541016	-3.22558594	+40.31982422	-41.02294922	-31.75048828	+2272	+11.39501953	-5.28222656	-4.30664063	+10.39306641	-32.18994141	-60.99609375	+2560
+1457970585.02130010	+13.64501953	-4.13964844	-2.37304688	+11.75537109	-29.50927734	-84.22119141	+3256	+12.84521484	-0.72509766	-3.21679688	+40.60546875	-41.50634766	-32.49755859	+2280	+11.46972656	-5.20312500	-4.33300781	+10.12939453	-32.84912109	-61.14990234	+2564
+1457970585.02539990	+13.69775391	-4.07373047	-2.34667969	+11.40380859	-30.30029297	-84.22119141	+3280	+12.91992188	-0.65478516	-3.19482422	+40.97900391	-42.01171875	-33.35449219	+2292	+11.54443359	-5.12402344	-4.34619141	+9.90966797	-33.59619141	-61.39160156	+2568
+1457970585.02959990	+13.74609375	-3.99902344	-2.31591797	+11.14013672	-31.11328125	-84.17724609	+3308	+12.99902344	-0.56250000	-3.17724609	+41.39648438	-42.51708984	-34.05761719	+2304	+11.61474609	-5.03613281	-4.35937500	+9.71191406	-34.34326172	-61.50146484	+2572
+1457970585.03379990	+13.79443359	-3.93750000	-2.28955078	+10.78857422	-31.88232422	-84.13330078	+3332	+13.07373047	-0.49218750	-3.15527344	+41.77001953	-43.00048828	-34.84863281	+2316	+11.68505859	-4.96142578	-4.38134766	+9.47021484	-35.00244141	-61.63330078	+2576
+1457970585.03790000	+13.83837891	-3.87158203	-2.25878906	+10.43701172	-32.65136719	-84.08935547	+3360	+13.14404297	-0.41308594	-3.13330078	+42.16552734	-43.48388672	-35.66162109	+2328	+11.75537109	-4.88232422	-4.39453125	+9.27246094	-35.70556641	-61.85302734	+2580
+1457970585.04210000	+13.88232422	-3.79687500	-2.23242188	+10.19531250	-33.44238281	-84.02343750	+3388	+13.21875000	-0.32080078	-3.10693359	+42.64892578	-43.96728516	-36.38671875	+2348	+11.82568359	-4.79003906	-4.40771484	+9.11865234	-36.40869141	-61.94091797	+2588
+1457970585.04629990	+13.92626953	-3.73535156	-2.20605469	+9.88769531	-34.18945313	-83.97949219	+3416	+13.28906250	-0.25488281	-3.08496094	+43.02246094	-44.45068359	-37.15576172	+2356	+11.89160156	-4.71093750	-4.42529297	+8.89892578	-37.04589844	-62.05078125	+2592
+1457970585.05040000	+13.96582031	-3.67382813	-2.17529297	+9.60205078	-34.93652344	-83.95751953	+3444	+13.35058594	-0.18017578	-3.05859375	+43.39599609	-44.91210938	-37.94677734	+2372	+11.95751953	-4.63623047	-4.42529297	+8.74511719	-37.79296875	-62.24853516	+2600
+1457970585.05460000	+14.00537109	-3.59912109	-2.14892578	+9.40429688	-35.70556641	-83.89160156	+3472	+13.42089844	-0.09667969	-3.03662109	+43.85742188	-45.39550781	-38.62792969	+2384	+12.02783203	-4.54394531	-4.42968750	+8.59130859	-38.49609375	-62.29248047	+2604
+1457970585.05880000	+14.04492188	-3.54199219	-2.12255859	+9.11865234	-36.43066406	-83.84765625	+3496	+13.48681641	-0.02636719	-3.01025391	+44.23095703	-45.83496094	-39.37500000	+2396	+12.08935547	-4.47363281	-4.44287109	+8.39355469	-39.13330078	-62.35839844	+2608
+1457970585.06290010	+14.08447266	-3.48925781	-2.09619141	+8.83300781	-37.13378906	-83.82568359	+3520	+13.53955078	+0.03955078	-2.99267578	+44.58251953	-46.27441406	-40.07812500	+2408	+12.15527344	-4.39892578	-4.43847656	+8.23974609	-39.81445313	-62.53417969	+2612
+1457970585.07130000	+14.15478516	-3.37060547	-2.06103516	+8.32763672	-38.45214844	-83.67187500	+3568	+13.65820313	+0.18457031	-2.95751953	+45.28564453	-47.06542969	-41.26464844	+2428	+12.27832031	-4.23632813	-4.45166016	+7.91015625	-41.06689453	-62.46826172	+2620
+1457970585.07540010	+14.18554688	-3.31787109	-2.04345703	+8.02001953	-39.08935547	-83.58398438	+3584	+13.70214844	+0.24169922	-2.94433594	+45.52734375	-47.46093750	-41.83593750	+2436	+12.33544922	-4.16162109	-4.44726563	+7.75634766	-41.70410156	-62.51220703	+2624
+1457970585.07960010	+14.22070313	-3.25634766	-2.03466797	+7.80029297	-39.70458984	-83.45214844	+3604	+13.75488281	+0.31640625	-2.93115234	+45.85693359	-47.85644531	-42.34130859	+2444	+12.39257813	-4.07373047	-4.44726563	+7.58056641	-42.34130859	-62.38037109	+2628
+1457970585.08380010	+14.25146484	-3.20800781	-2.02148438	+7.49267578	-40.29785156	-83.34228516	+3620	+13.80322266	+0.36914063	-2.91796875	+46.09863281	-48.25195313	-42.84667969	+2448	+12.44970703	-4.00781250	-4.45166016	+7.36083984	-42.91259766	-62.31445313	+2628
+1457970585.08789990	+14.28222656	-3.16406250	-2.00830078	+7.18505859	-40.91308594	-83.23242188	+3632	+13.84277344	+0.42187500	-2.90478516	+46.29638672	-48.62548828	-43.35205078	+2456	+12.50244141	-3.93750000	-4.44287109	+7.16308594	-43.52783203	-62.29248047	+2628
+1457970585.09209990	+14.31298828	-3.11132813	-1.99511719	+6.89941406	-41.48437500	-83.07861328	+3644	+13.88671875	+0.48779297	-2.89599609	+46.53808594	-49.02099609	-43.76953125	+2464	+12.55517578	-3.85839844	-4.44287109	+6.96533203	-44.14306641	-62.13867188	+2628
+1457970585.09620000	+14.34375000	-3.07177734	-1.98632813	+6.54785156	-42.03369141	-82.92480469	+3652	+13.93066406	+0.54052734	-2.88281250	+46.73583984	-49.37255859	-44.18701172	+2468	+12.60791016	-3.79248047	-4.44287109	+6.72363281	-44.69238281	-62.02880859	+2628
+1457970585.10040000	+14.36572266	-3.02783203	-1.97314453	+6.17431641	-42.62695313	-82.77099609	+3660	+13.96142578	+0.58886719	-2.86962891	+46.95556641	-49.74609375	-44.64843750	+2472	+12.65625000	-3.72216797	-4.43847656	+6.50390625	-45.24169922	-61.91894531	+2624
+1457970585.10460000	+14.39208984	-2.97949219	-1.96435547	+5.84472656	-43.15429688	-82.55126953	+3668	+14.00097656	+0.65039063	-2.85205078	+47.21923828	-50.14160156	-45.04394531	+2480	+12.70458984	-3.64746094	-4.43408203	+6.30615234	-45.79101563	-61.72119141	+2624
+1457970585.10870000	+14.41406250	-2.93994141	-1.95556641	+5.47119141	-43.65966797	-82.33154297	+3672	+14.03613281	+0.69873047	-2.83886719	+47.41699219	-50.53710938	-45.43945313	+2488	+12.75292969	-3.58154297	-4.43408203	+6.04248047	-46.31835938	-61.56738281	+2624
+1457970585.11290000	+14.44042969	-2.89599609	-1.94238281	+5.09765625	-44.20898438	-82.11181641	+3680	+14.06689453	+0.74707031	-2.81689453	+47.65869141	-50.95458984	-45.90087891	+2500	+12.79687500	-3.52001953	-4.42968750	+5.82275391	-46.84570313	-61.43554688	+2620
+1457970585.11710000	+14.46240234	-2.84765625	-1.92041016	+4.76806641	-44.78027344	-81.89208984	+3684	+14.10205078	+0.79980469	-2.79052734	+47.96630859	-51.39404297	-46.34033203	+2512	+12.84082031	-3.44970703	-4.42529297	+5.60302734	-47.41699219	-61.25976563	+2620
+1457970585.12120010	+14.48437500	-2.80810547	-1.90283203	+4.41650391	-45.32958984	-81.67236328	+3692	+14.13281250	+0.84814453	-2.75976563	+48.29589844	-51.83349609	-46.82373047	+2524	+12.88476563	-3.39257813	-4.42089844	+5.38330078	-47.92236328	-61.14990234	+2616
+1457970585.12540010	+14.50195313	-2.76855469	-1.87646484	+4.06494141	-45.94482422	-81.49658203	+3696	+14.15917969	+0.90087891	-2.72900391	+48.64746094	-52.29492188	-47.37304688	+2540	+12.92871094	-3.33544922	-4.41650391	+5.20751953	-48.44970703	-61.06201172	+2616
+1457970585.13369990	+14.54150391	-2.67626953	-1.82373047	+3.49365234	-47.06542969	-81.07910156	+3708	+14.22509766	+1.01074219	-2.65869141	+49.48242188	-53.21777344	-48.38378906	+2572	+13.01220703	-3.21240234	-4.40332031	+4.87792969	-49.48242188	-60.84228516	+2616
+1457970585.13790010	+14.55908203	-2.63671875	-1.79736328	+3.20800781	-47.63671875	-80.90332031	+3716	+14.24707031	+1.06787109	-2.61474609	+49.94384766	-53.72314453	-48.95507813	+2592	+13.05615234	-3.15966797	-4.39892578	+4.76806641	-49.96582031	-60.79833984	+2612
+1457970585.14210010	+14.57226563	-2.58398438	-1.76220703	+2.98828125	-48.25195313	-80.70556641	+3724	+14.27783203	+1.12500000	-2.56640625	+50.44921875	-54.25048828	-49.52636719	+2612	+13.09570313	-3.09814453	-4.39013672	+4.65820313	-50.44921875	-60.71044922	+2616
+1457970585.14619990	+14.58984375	-2.54003906	-1.73144531	+2.74658203	-48.86718750	-80.50781250	+3732	+14.30419922	+1.17333984	-2.51806641	+50.91064453	-54.77783203	-50.09765625	+2628	+13.13085938	-3.04541016	-4.38574219	+4.52636719	-50.93261719	-60.66650391	+2616
+1457970585.15039990	+14.60302734	-2.49609375	-1.69628906	+2.52685547	-49.46044922	-80.35400391	+3740	+14.33056641	+1.22167969	-2.46972656	+51.37207031	-55.30517578	-50.66894531	+2648	+13.17041016	-2.99707031	-4.37255859	+4.43847656	-51.41601563	-60.64453125	+2616
+1457970585.15459990	+14.62060547	-2.44335938	-1.66552734	+2.39501953	-50.05371094	-80.17822266	+3752	+14.35253906	+1.27880859	-2.42578125	+51.83349609	-55.83251953	-51.15234375	+2668	+13.20996094	-2.93554688	-4.36376953	+4.35058594	-51.92138672	-60.55664063	+2616
+1457970585.15870000	+14.63378906	-2.40380859	-1.63037109	+2.21923828	-50.64697266	-80.02441406	+3760	+14.37890625	+1.32714844	-2.38183594	+52.25097656	-56.35986328	-51.65771484	+2684	+13.24511719	-2.89160156	-4.35937500	+4.26269531	-52.38281250	-60.53466797	+2616
+1457970585.16290000	+14.64697266	-2.36865234	-1.59960938	+2.02148438	-51.24023438	-79.87060547	+3768	+14.40087891	+1.37109375	-2.33349609	+52.66845703	-56.90917969	-52.16308594	+2700	+13.28027344	-2.84326172	-4.34619141	+4.17480469	-52.84423828	-60.51269531	+2616
+1457970585.16700010	+14.66015625	-2.32031250	-1.56884766	+1.86767578	-51.78955078	-79.67285156	+3776	+14.42285156	+1.42382813	-2.28955078	+53.06396484	-57.41455078	-52.55859375	+2716	+13.31982422	-2.79052734	-4.34179688	+4.04296875	-53.26171875	-60.35888672	+2620
+1457970585.17120000	+14.66894531	-2.28955078	-1.54248047	+1.66992188	-52.31689453	-79.45312500	+3784	+14.44482422	+1.45898438	-2.25000000	+53.34960938	-57.94189453	-52.91015625	+2732	+13.35058594	-2.74658203	-4.33300781	+3.86718750	-53.65722656	-60.24902344	+2616
+1457970585.17540000	+14.68212891	-2.25439453	-1.51611328	+1.42822266	-52.84423828	-79.23339844	+3792	+14.46240234	+1.49414063	-2.21044922	+53.54736328	-58.49121094	-53.23974609	+2744	+13.38134766	-2.70703125	-4.32421875	+3.69140625	-54.07470703	-60.13916016	+2616
+1457970585.17950010	+14.68652344	-2.21923828	-1.49414063	+1.23046875	-53.32763672	-78.96972656	+3800	+14.47558594	+1.53369141	-2.17089844	+53.78906250	-58.99658203	-53.45947266	+2756	+13.40771484	-2.65869141	-4.31542969	+3.49365234	-54.47021484	-59.91943359	+2620
+1457970585.18370010	+14.69531250	-2.19287109	-1.47216797	+0.94482422	-53.81103516	-78.70605469	+3804	+14.49316406	+1.55566406	-2.13574219	+53.87695313	-59.52392578	-53.67919922	+2768	+13.43408203	-2.61914063	-4.31103516	+3.25195313	-54.82177734	-59.74365234	+2616
+1457970585.18790010	+14.70410156	-2.17529297	-1.45458984	+0.61523438	-54.29443359	-78.42041016	+3808	+14.50634766	+1.57324219	-2.10937500	+53.87695313	-60.02929688	-53.81103516	+2780	+13.46044922	-2.57958984	-4.30224609	+2.96630859	-55.21728516	-59.50195313	+2616
+1457970585.19199990	+14.71728516	-2.14892578	-1.44140625	+0.32958984	-54.68994141	-78.09082031	+3808	+14.51953125	+1.59960938	-2.08300781	+53.87695313	-60.53466797	-53.83300781	+2792	+13.48681641	-2.53564453	-4.29345703	+2.63671875	-55.56884766	-59.17236328	+2616
+1457970585.20040010	+14.73046875	-2.13134766	-1.41943359	-0.46142578	-55.48095703	-77.40966797	+3804	+14.54589844	+1.61718750	-2.03466797	+53.70117188	-61.50146484	-53.85498047	+2808	+13.53515625	-2.47412109	-4.28466797	+1.91162109	-56.22802734	-58.55712891	+2612
+1457970585.20450000	+14.73486328	-2.11816406	-1.40625000	-0.87890625	-55.83251953	-77.03613281	+3804	+14.55468750	+1.63476563	-2.01269531	+53.63525391	-62.00683594	-53.85498047	+2816	+13.55273438	-2.43896484	-4.28027344	+1.51611328	-56.53564453	-58.18359375	+2612
+1457970585.20869990	+14.73486328	-2.10937500	-1.39746094	-1.31835938	-56.18408203	-76.64062500	+3800	+14.56347656	+1.63476563	-1.98632813	+53.48144531	-62.49023438	-53.83300781	+2828	+13.57031250	-2.40820313	-4.27587891	+1.09863281	-56.82128906	-57.81005859	+2608
+1457970585.21289990	+14.73925781	-2.10498047	-1.39306641	-1.75781250	-56.53564453	-76.26708984	+3796	+14.57226563	+1.63476563	-1.96875000	+53.26171875	-62.97363281	-53.72314453	+2836	+13.58789063	-2.38183594	-4.27148438	+0.65917969	-57.10693359	-57.43652344	+2608
+1457970585.21700000	+14.74365234	-2.09619141	-1.38427734	-2.17529297	-56.86523438	-75.87158203	+3792	+14.57666016	+1.63476563	-1.94677734	+53.10791016	-63.50097656	-53.70117188	+2848	+13.60546875	-2.35107422	-4.26269531	+0.26367188	-57.43652344	-57.04101563	+2608
+1457970585.22120000	+14.74804688	-2.09179688	-1.37548828	-2.61474609	-57.21679688	-75.52001953	+3784	+14.58544922	+1.63037109	-1.92041016	+52.97607422	-64.02832031	-53.67919922	+2856	+13.62304688	-2.32910156	-4.25390625	-0.15380859	-57.76611328	-56.71142578	+2608
+1457970585.22540000	+14.75244141	-2.08740234	-1.36669922	-3.03222656	-57.56835938	-75.16845703	+3776	+14.59423828	+1.63037109	-1.89843750	+52.82226563	-64.53369141	-53.65722656	+2868	+13.64501953	-2.30273438	-4.24511719	-0.52734375	-58.07373047	-56.40380859	+2608
+1457970585.22950010	+14.75683594	-2.08300781	-1.35351563	-3.42773438	-57.94189453	-74.81689453	+3772	+14.60302734	+1.63037109	-1.87207031	+52.73437500	-65.08300781	-53.67919922	+2880	+13.66259766	-2.27636719	-4.24072266	-0.90087891	-58.38134766	-56.05224609	+2608
+1457970585.23370000	+14.76123047	-2.07861328	-1.34033203	-3.77929688	-58.31542969	-74.50927734	+3768	+14.61181641	+1.63037109	-1.84570313	+52.64648438	-65.63232422	-53.67919922	+2892	+13.68017578	-2.25878906	-4.23193359	-1.29638672	-58.68896484	-55.74462891	+2608
+1457970585.23790000	+14.76123047	-2.06982422	-1.32714844	-4.13085938	-58.66699219	-74.22363281	+3760	+14.62060547	+1.63037109	-1.81494141	+52.55859375	-66.20361328	-53.70117188	+2904	+13.69775391	-2.24121094	-4.22314453	-1.60400391	-58.97460938	-55.50292969	+2608
+1457970585.24200010	+14.76123047	-2.06103516	-1.30957031	-4.41650391	-59.08447266	-73.91601563	+3756	+14.62939453	+1.63037109	-1.77978516	+52.58056641	-66.81884766	-53.81103516	+2916	+13.71093750	-2.21923828	-4.21435547	-1.88964844	-59.28222656	-55.26123047	+2608
+1457970585.24620010	+14.76123047	-2.04785156	-1.29199219	-4.70214844	-59.47998047	-73.65234375	+3756	+14.63818359	+1.63476563	-1.74462891	+52.58056641	-67.45605469	-53.89892578	+2928	+13.72851563	-2.20166016	-4.20556641	-2.17529297	-59.58984375	-55.04150391	+2608
+1457970585.25029990	+14.76562500	-2.03906250	-1.27441406	-4.92187500	-59.89746094	-73.41064453	+3752	+14.64257813	+1.63476563	-1.70947266	+52.55859375	-68.09326172	-53.96484375	+2940	+13.74609375	-2.18408203	-4.19238281	-2.39501953	-59.89746094	-54.88769531	+2608
+1457970585.25449990	+14.77001953	-2.02148438	-1.25244141	-5.11962891	-60.35888672	-73.19091797	+3752	+14.65576172	+1.63916016	-1.66992188	+52.58056641	-68.77441406	-54.03076172	+2952	+13.76367188	-2.16210938	-4.18359375	-2.63671875	-60.20507813	-54.68994141	+2608
+1457970585.25869990	+14.77441406	-2.00830078	-1.22607422	-5.25146484	-60.82031250	-73.01513672	+3756	+14.66455078	+1.64355469	-1.63037109	+52.55859375	-69.43359375	-54.05273438	+2964	+13.78564453	-2.15332031	-4.17480469	-2.85644531	-60.49072266	-54.55810547	+2608
+1457970585.26700000	+14.77880859	-1.97753906	-1.18212891	-5.44921875	-61.69921875	-72.70751953	+3760	+14.69091797	+1.65673828	-1.54687500	+52.51464844	-70.81787109	-54.09667969	+2988	+13.82519531	-2.12255859	-4.14843750	-3.16406250	-61.04003906	-54.33837891	+2612
+1457970585.27119990	+14.78320313	-1.95996094	-1.16015625	-5.55908203	-62.11669922	-72.55371094	+3760	+14.69970703	+1.66113281	-1.50732422	+52.42675781	-71.52099609	-54.03076172	+3000	+13.83837891	-2.10937500	-4.14404297	-3.33984375	-61.25976563	-54.22851563	+2608
+1457970585.27530000	+14.78759766	-1.94677734	-1.14257813	-5.62500000	-62.53417969	-72.44384766	+3764	+14.70849609	+1.66113281	-1.46777344	+52.25097656	-72.22412109	-53.89892578	+3008	+13.85595703	-2.10058594	-4.13085938	-3.47167969	-61.50146484	-54.16259766	+2608
+1457970585.27950000	+14.78759766	-1.92919922	-1.12060547	-5.66894531	-62.92968750	-72.31201172	+3768	+14.71289063	+1.66552734	-1.43261719	+52.07519531	-72.90527344	-53.72314453	+3016	+13.86914063	-2.08300781	-4.12207031	-3.62548828	-61.69921875	-54.03076172	+2608
+1457970585.28370000	+14.79199219	-1.92041016	-1.10302734	-5.71289063	-63.34716797	-72.20214844	+3772	+14.72167969	+1.66552734	-1.39306641	+51.85546875	-73.60839844	-53.52539063	+3024	+13.88671875	-2.07421875	-4.11328125	-3.77929688	-61.87500000	-53.94287109	+2604
+1457970585.28780010	+14.79199219	-1.90722656	-1.08544922	-5.73486328	-63.72070313	-72.15820313	+3780	+14.73046875	+1.66113281	-1.36230469	+51.48193359	-74.26757813	-53.21777344	+3032	+13.89990234	-2.06982422	-4.10009766	-3.95507813	-62.09472656	-53.83300781	+2604
+1457970585.29200010	+14.79638672	-1.89404297	-1.07226563	-5.73486328	-64.07226563	-72.09228516	+3780	+14.73486328	+1.66113281	-1.33593750	+51.04248047	-74.90478516	-52.77832031	+3036	+13.91308594	-2.05664063	-4.09570313	-4.13085938	-62.27050781	-53.67919922	+2604
+1457970585.29620000	+14.80078125	-1.88964844	-1.05908203	-5.73486328	-64.42382813	-72.07031250	+3784	+14.74365234	+1.65673828	-1.30957031	+50.58105469	-75.54199219	-52.36083984	+3044	+13.92626953	-2.05224609	-4.08691406	-4.30664063	-62.42431641	-53.56933594	+2600
+1457970585.30029990	+14.80078125	-1.88525391	-1.05029297	-5.71289063	-64.73144531	-72.07031250	+3788	+14.74365234	+1.64794922	-1.28759766	+49.98779297	-76.11328125	-51.78955078	+3048	+13.93945313	-2.04345703	-4.08251953	-4.46044922	-62.55615234	-53.45947266	+2596
+1457970585.30450010	+14.80078125	-1.87646484	-1.04589844	-5.71289063	-64.99511719	-72.07031250	+3788	+14.74804688	+1.63916016	-1.27001953	+49.30664063	-76.68457031	-51.17431641	+3056	+13.94824219	-2.03027344	-4.08251953	-4.63623047	-62.64404297	-53.28369141	+2596
+1457970585.30870010	+14.80078125	-1.88085938	-1.04589844	-5.73486328	-65.25878906	-72.07031250	+3788	+14.74804688	+1.62597656	-1.25244141	+48.64746094	-77.25585938	-50.58105469	+3060	+13.95703125	-2.02587891	-4.07812500	-4.83398438	-62.75390625	-53.12988281	+2592
+1457970585.31279990	+14.80078125	-1.88525391	-1.04589844	-5.69091797	-65.50048828	-72.15820313	+3792	+14.74804688	+1.61718750	-1.24365234	+47.76855469	-77.76123047	-49.76806641	+3064	+13.96142578	-2.02148438	-4.07373047	-5.05371094	-62.86376953	-52.95410156	+2592
+1457970585.31699990	+14.80078125	-1.88525391	-1.04150391	-5.64697266	-65.78613281	-72.24609375	+3792	+14.74804688	+1.59960938	-1.23486328	+46.88964844	-78.26660156	-48.97705078	+3072	+13.97021484	-2.01269531	-4.06933594	-5.27343750	-62.97363281	-52.75634766	+2588
+1457970585.32110000	+14.79638672	-1.88964844	-1.04150391	-5.53710938	-66.07177734	-72.39990234	+3792	+14.74804688	+1.58642578	-1.22607422	+46.05468750	-78.75000000	-48.22998047	+3076	+13.97460938	-2.00830078	-4.06494141	-5.44921875	-63.10546875	-52.60253906	+2588
+1457970585.32950000	+14.79638672	-1.89404297	-1.04589844	-5.16357422	-66.55517578	-72.86132813	+3788	+14.74365234	+1.55566406	-1.22607422	+43.90136719	-79.65087891	-46.31835938	+3084	+13.98339844	-1.99951172	-4.06494141	-5.84472656	-63.30322266	-52.29492188	+2584
+1457970585.33360000	+14.79199219	-1.89843750	-1.05029297	-4.94384766	-66.79687500	-73.16894531	+3788	+14.74365234	+1.53808594	-1.22607422	+42.78076172	-80.06835938	-45.28564453	+3088	+13.98779297	-1.99511719	-4.06494141	-5.99853516	-63.39111328	-52.16308594	+2584
+1457970585.33780000	+14.78759766	-1.90283203	-1.05468750	-4.61425781	-67.03857422	-73.54248047	+3788	+14.73925781	+1.52490234	-1.22607422	+41.63818359	-80.48583984	-44.23095703	+3092	+13.99218750	-1.99072266	-4.06494141	-6.08642578	-63.45703125	-52.09716797	+2588
+1457970585.34200000	+14.78759766	-1.90722656	-1.05029297	-4.26269531	-67.34619141	-73.95996094	+3784	+14.73925781	+1.51171875	-1.22607422	+40.42968750	-80.90332031	-43.13232422	+3096	+13.99218750	-1.98193359	-4.06494141	-6.17431641	-63.54492188	-52.03125000	+2588
+1457970585.34610010	+14.78320313	-1.90722656	-1.04589844	-3.82324219	-67.65380859	-74.44335938	+3780	+14.73486328	+1.50292969	-1.22607422	+39.13330078	-81.29882813	-41.92382813	+3100	+13.99658203	-1.97753906	-4.06494141	-6.24023438	-63.63281250	-51.98730469	+2588
+1457970585.35030010	+14.77880859	-1.90283203	-1.04589844	-3.27392578	-67.93945313	-75.03662109	+3776	+14.73486328	+1.48974609	-1.22167969	+37.74902344	-81.73828125	-40.62744141	+3104	+13.99658203	-1.97314453	-4.06054688	-6.28417969	-63.74267578	-51.96533203	+2592
+1457970585.35450010	+14.77880859	-1.90283203	-1.04150391	-2.68066406	-68.29101563	-75.67382813	+3772	+14.73486328	+1.48535156	-1.22167969	+36.18896484	-82.13378906	-39.11132813	+3108	+14.00097656	-1.97314453	-4.05615234	-6.32812500	-63.87451172	-51.96533203	+2592
+1457970585.35859990	+14.77880859	-1.88964844	-1.03710938	-1.93359375	-68.62060547	-76.39892578	+3772	+14.73486328	+1.47656250	-1.22167969	+34.47509766	-82.52929688	-37.44140625	+3108	+14.00976563	-1.97314453	-4.05175781	-6.32812500	-64.00634766	-52.03125000	+2596
+1457970585.36279990	+14.77441406	-1.88085938	-1.02832031	-1.12060547	-68.99414063	-77.21191406	+3768	+14.73486328	+1.47216797	-1.21289063	+32.87109375	-82.96875000	-35.85937500	+3112	+14.01416016	-1.96875000	-4.05175781	-6.24023438	-64.11621094	-52.16308594	+2596
+1457970585.36700010	+14.77441406	-1.86767578	-1.01513672	-0.28564453	-69.36767578	-78.04687500	+3768	+14.73925781	+1.47216797	-1.20849609	+30.89355469	-83.34228516	-33.85986328	+3116	+14.01855469	-1.96435547	-4.05175781	-6.13037109	-64.18212891	-52.27294922	+2600
+1457970585.37109990	+14.77441406	-1.85449219	-1.00634766	+0.61523438	-69.71923828	-78.92578125	+3768	+14.73925781	+1.47216797	-1.20410156	+28.60839844	-83.71582031	-31.53076172	+3116	+14.02734375	-1.95996094	-4.05175781	-6.02050781	-64.27001953	-52.42675781	+2604
+1457970585.37529990	+14.77001953	-1.84130859	-0.99316406	+1.60400391	-70.09277344	-79.91455078	+3768	+14.73925781	+1.47216797	-1.19091797	+26.32324219	-84.11132813	-29.22363281	+3120	+14.03173828	-1.95556641	-4.04736328	-5.86669922	-64.35791016	-52.60253906	+2608
+1457970585.37949990	+14.77001953	-1.82812500	-0.97558594	+2.63671875	-70.46630859	-80.92529297	+3768	+14.73925781	+1.47656250	-1.17773438	+23.62060547	-84.50683594	-26.41113281	+3124	+14.03613281	-1.95117188	-4.03857422	-5.71289063	-64.46777344	-52.77832031	+2608
+1457970585.38780000	+14.77001953	-1.78417969	-0.94482422	+4.89990234	-71.21337891	-83.10058594	+3772	+14.74365234	+1.47656250	-1.14697266	+17.44628906	-85.20996094	-20.06103516	+3132	+14.05371094	-1.94238281	-4.02539063	-5.36132813	-64.70947266	-53.19580078	+2616
+1457970585.39200000	+14.77001953	-1.76220703	-0.93164063	+6.02050781	-71.54296875	-84.19921875	+3772	+14.74365234	+1.48095703	-1.13818359	+13.66699219	-85.49560547	-16.10595703	+3136	+14.05810547	-1.93798828	-4.02099609	-5.20751953	-64.79736328	-53.39355469	+2616
+1457970585.39610000	+14.77001953	-1.74462891	-0.92285156	+7.16308594	-71.87255859	-85.34179688	+3772	+14.74365234	+1.48535156	-1.12500000	+9.60205078	-85.73730469	-11.90917969	+3136	+14.06689453	-1.93359375	-4.01660156	-5.03173828	-64.90722656	-53.59130859	+2620
+1457970585.40030000	+14.77001953	-1.73144531	-0.90527344	+8.32763672	-72.20214844	-86.50634766	+3772	+14.74365234	+1.48974609	-1.11181641	+5.40527344	-85.97900391	-7.53662109	+3140	+14.07568359	-1.92480469	-4.01220703	-4.85595703	-65.01708984	-53.78906250	+2620
+1457970585.40440010	+14.76562500	-1.71826172	-0.89648438	+9.42626953	-72.46582031	-87.64892578	+3772	+14.74365234	+1.49414063	-1.10302734	+0.74707031	-86.17675781	-2.65869141	+3140	+14.08447266	-1.92041016	-4.00781250	-4.68017578	-65.10498047	-53.98681641	+2624
+1457970585.40860010	+14.76562500	-1.70507813	-0.88769531	+10.50292969	-72.72949219	-88.74755859	+3772	+14.74365234	+1.49414063	-1.08984375	-4.15283203	-86.33056641	+2.41699219	+3144	+14.08886719	-1.91162109	-4.00341797	-4.50439453	-65.19287109	-54.16259766	+2624
+1457970585.41280010	+14.76562500	-1.69189453	-0.87890625	+11.57958984	-72.97119141	-89.84619141	+3772	+14.74365234	+1.48974609	-1.08105469	-9.20654297	-86.46240234	+7.64648438	+3144	+14.09326172	-1.91162109	-4.00341797	-4.41650391	-65.25878906	-54.31640625	+2624
+1457970585.41689990	+14.76123047	-1.68310547	-0.87451172	+12.61230469	-73.19091797	-90.94482422	+3768	+14.73925781	+1.49414063	-1.07226563	-14.47998047	-86.52832031	+13.11767578	+3144	+14.09765625	-1.90283203	-3.99902344	-4.32861328	-65.34667969	-54.40429688	+2624
+1457970585.42109990	+14.75683594	-1.67871094	-0.87011719	+13.60107422	-73.41064453	-92.04345703	+3764	+14.73486328	+1.48974609	-1.06347656	-19.73144531	-86.59423828	+18.56689453	+3144	+14.10205078	-1.89843750	-3.99462891	-4.26269531	-65.45654297	-54.49218750	+2624
+1457970585.42529990	+14.75683594	-1.67871094	-0.86572266	+14.56787109	-73.60839844	-93.09814453	+3760	+14.73046875	+1.48535156	-1.06347656	-24.56542969	-86.57226563	+23.57666016	+3140	+14.10644531	-1.89404297	-3.99462891	-4.24072266	-65.54443359	-54.55810547	+2624
+1457970585.42940000	+14.75244141	-1.67431641	-0.87011719	+15.44677734	-73.74023438	-94.08691406	+3756	+14.72607422	+1.48095703	-1.06787109	-29.11376953	-86.52832031	+28.32275391	+3140	+14.11083984	-1.88964844	-3.99462891	-4.24072266	-65.61035156	-54.55810547	+2624
+1457970585.43779990	+14.74804688	-1.68750000	-0.87890625	+17.16064453	-73.95996094	-96.08642578	+3748	+14.71728516	+1.47216797	-1.07226563	-37.66113281	-86.35253906	+37.22167969	+3136	+14.11083984	-1.88525391	-3.99462891	-4.32861328	-65.72021484	-54.53613281	+2620
+1457970585.44190000	+14.74365234	-1.69189453	-0.88330078	+18.06152344	-74.06982422	-97.14111328	+3744	+14.70849609	+1.46777344	-1.07666016	-41.90185547	-86.24267578	+41.63818359	+3136	+14.11083984	-1.88085938	-3.99902344	-4.39453125	-65.76416016	-54.51416016	+2620
+1457970585.44610000	+14.73925781	-1.70068359	-0.88769531	+18.96240234	-74.15771484	-98.19580078	+3736	+14.70410156	+1.45898438	-1.07666016	-46.01074219	-86.13281250	+45.87890625	+3132	+14.11083984	-1.87646484	-3.99902344	-4.48242188	-65.83007813	-54.44824219	+2620
+1457970585.45030000	+14.73486328	-1.70947266	-0.89648438	+19.86328125	-74.24560547	-99.22851563	+3732	+14.69970703	+1.45019531	-1.08544922	-49.41650391	-85.95703125	+49.41650391	+3132	+14.10644531	-1.87646484	-3.99902344	-4.59228516	-65.87402344	-54.38232422	+2620
+1457970585.45440010	+14.73046875	-1.71386719	-0.90087891	+20.85205078	-74.35546875	-100.34912109	+3728	+14.69091797	+1.43701172	-1.08984375	-52.97607422	-85.78125000	+53.08593750	+3132	+14.10644531	-1.87207031	-4.00341797	-4.70214844	-65.91796875	-54.29443359	+2620
+1457970585.45860000	+14.73046875	-1.71826172	-0.90527344	+21.90673828	-74.44335938	-101.53564453	+3720	+14.68652344	+1.43261719	-1.09423828	-56.35986328	-85.58349609	+56.60156250	+3128	+14.10644531	-1.87207031	-4.00341797	-4.83398438	-65.96191406	-54.20654297	+2620
+1457970585.46280000	+14.72607422	-1.72705078	-0.91406250	+23.02734375	-74.48730469	-102.78808594	+3716	+14.68212891	+1.43261719	-1.09863281	-59.30419922	-85.36376953	+59.69970703	+3128	+14.10205078	-1.86767578	-4.00781250	-4.94384766	-66.02783203	-54.14062500	+2620
+1457970585.46690010	+14.72167969	-1.73144531	-0.91845703	+24.23583984	-74.57519531	-104.12841797	+3708	+14.67773438	+1.42382813	-1.10742188	-62.20458984	-85.14404297	+62.68798828	+3124	+14.10205078	-1.86328125	-4.00781250	-5.03173828	-66.07177734	-54.07470703	+2620
+1457970585.47110010	+14.72167969	-1.73144531	-0.92285156	+25.51025391	-74.64111328	-105.49072266	+3700	+14.67333984	+1.41943359	-1.11181641	-64.86328125	-84.88037109	+65.45654297	+3124	+14.09765625	-1.86328125	-4.00781250	-5.14160156	-66.11572266	-54.00878906	+2624
+1457970585.47519990	+14.72167969	-1.73144531	-0.92285156	+26.93847656	-74.70703125	-106.98486328	+3692	+14.66894531	+1.41503906	-1.11181641	-67.65380859	-84.66064453	+68.33496094	+3120	+14.09765625	-1.85888672	-4.00781250	-5.20751953	-66.15966797	-53.96484375	+2624
+1457970585.47939990	+14.71728516	-1.73144531	-0.91406250	+28.52050781	-74.83886719	-108.65478516	+3688	+14.66455078	+1.40625000	-1.10742188	-70.62011719	-84.41894531	+71.30126953	+3116	+14.09326172	-1.85888672	-4.00781250	-5.27343750	-66.20361328	-53.96484375	+2628
+1457970585.48770000	+14.71289063	-1.71386719	-0.89648438	+31.92626953	-75.03662109	-112.17041016	+3680	+14.66455078	+1.41064453	-1.09863281	-75.91552734	-83.89160156	+76.79443359	+3112	+14.09326172	-1.85009766	-4.00781250	-5.31738281	-66.33544922	-54.00878906	+2632
+1457970585.49190000	+14.71728516	-1.70947266	-0.88769531	+33.66210938	-75.10253906	-113.97216797	+3676	+14.66455078	+1.40625000	-1.09423828	-78.17871094	-83.62792969	+79.07958984	+3108	+14.09326172	-1.84570313	-4.00341797	-5.31738281	-66.42333984	-54.07470703	+2632
+1457970585.49609990	+14.71728516	-1.69189453	-0.87890625	+35.46386719	-75.16845703	-115.79589844	+3672	+14.66015625	+1.41064453	-1.08984375	-80.24414063	-83.36425781	+81.18896484	+3104	+14.09326172	-1.84570313	-3.99902344	-5.27343750	-66.51123047	-54.16259766	+2636
+1457970585.50020000	+14.71728516	-1.67871094	-0.86572266	+37.37548828	-75.25634766	-117.75146484	+3672	+14.66455078	+1.41503906	-1.07666016	-82.52929688	-83.10058594	+83.54003906	+3100	+14.09326172	-1.84130859	-3.99462891	-5.20751953	-66.59912109	-54.29443359	+2636
+1457970585.50440000	+14.71289063	-1.66552734	-0.84814453	+39.24316406	-75.30029297	-119.66308594	+3672	+14.66455078	+1.41503906	-1.06787109	-84.50683594	-82.85888672	+85.49560547	+3096	+14.09765625	-1.83691406	-3.99023438	-5.09765625	-66.70898438	-54.47021484	+2640
+1457970585.50860000	+14.71289063	-1.64794922	-0.83496094	+41.08886719	-75.36621094	-121.55273438	+3672	+14.66455078	+1.41943359	-1.05468750	-86.33056641	-82.61718750	+87.34130859	+3092	+14.09765625	-1.83251953	-3.98144531	-4.98779297	-66.81884766	-54.64599609	+2640
+1457970585.51270010	+14.71289063	-1.63476563	-0.81738281	+42.91259766	-75.43212891	-123.44238281	+3672	+14.66894531	+1.42382813	-1.04150391	-88.19824219	-82.39746094	+89.20898438	+3088	+14.09765625	-1.82812500	-3.97705078	-4.85595703	-66.92871094	-54.82177734	+2644
+1457970585.51690010	+14.71289063	-1.62158203	-0.80419922	+44.58251953	-75.45410156	-125.17822266	+3672	+14.66894531	+1.41943359	-1.02832031	-89.91210938	-82.17773438	+90.90087891	+3088	+14.10205078	-1.82373047	-3.96826172	-4.72412109	-67.06054688	-55.04150391	+2644
+1457970585.52110000	+14.71289063	-1.60839844	-0.79101563	+46.20849609	-75.47607422	-126.89208984	+3672	+14.66894531	+1.42382813	-1.01513672	-91.58203125	-81.97998047	+92.52685547	+3084	+14.10644531	-1.81933594	-3.95947266	-4.59228516	-67.19238281	-55.23925781	+2648
+1457970585.52519990	+14.71289063	-1.59521484	-0.77783203	+47.72460938	-75.49804688	-128.49609375	+3668	+14.67333984	+1.42822266	-1.00634766	-92.96630859	-81.78222656	+93.88916016	+3076	+14.10644531	-1.81933594	-3.95068359	-4.48242188	-67.32421875	-55.43701172	+2648
+1457970585.53360010	+14.70849609	-1.57763672	-0.77343750	+50.18554688	-75.43212891	-131.13281250	+3660	+14.67333984	+1.42822266	-0.99755859	-95.14160156	-81.47460938	+95.95458984	+3064	+14.11523438	-1.81054688	-3.93750000	-4.26269531	-67.58789063	-55.76660156	+2648
+1457970585.53769990	+14.70849609	-1.57324219	-0.76904297	+51.35009766	-75.41015625	-132.40722656	+3656	+14.67333984	+1.42822266	-0.99755859	-96.10839844	-81.32080078	+96.87744141	+3060	+14.11523438	-1.80615234	-3.92871094	-4.19677734	-67.69775391	-55.87646484	+2644
+1457970585.54189990	+14.70410156	-1.56884766	-0.76904297	+52.36083984	-75.36621094	-133.50585938	+3652	+14.66894531	+1.42382813	-0.99316406	-97.05322266	-81.18896484	+97.77832031	+3052	+14.11523438	-1.80175781	-3.92431641	-4.15283203	-67.78564453	-55.96435547	+2644
+1457970585.54609990	+14.69970703	-1.57324219	-0.76904297	+53.30566406	-75.32226563	-134.58251953	+3648	+14.66894531	+1.41943359	-0.99316406	-98.10791016	-81.05712891	+98.74511719	+3048	+14.11083984	-1.79736328	-3.91992188	-4.15283203	-67.87353516	-56.00830078	+2644
+1457970585.55020000	+14.69531250	-1.57763672	-0.78222656	+53.98681641	-75.27832031	-135.39550781	+3644	+14.66455078	+1.41503906	-0.99755859	-98.76708984	-80.90332031	+99.31640625	+3044	+14.11083984	-1.79736328	-3.91992188	-4.21875000	-67.96142578	-56.00830078	+2640
+1457970585.55440000	+14.69091797	-1.57763672	-0.79101563	+54.64599609	-75.19042969	-136.14257813	+3640	+14.65576172	+1.40625000	-1.00195313	-99.55810547	-80.74951172	+100.01953125	+3040	+14.10644531	-1.79296875	-3.91552734	-4.30664063	-68.02734375	-55.94238281	+2640
+1457970585.55850010	+14.68652344	-1.58203125	-0.80419922	+55.26123047	-75.12451172	-136.88964844	+3636	+14.65136719	+1.40185547	-1.01074219	-100.39306641	-80.57373047	+100.76660156	+3040	+14.10644531	-1.78857422	-3.91552734	-4.41650391	-68.09326172	-55.87646484	+2636
+1457970585.56270000	+14.68212891	-1.59082031	-0.82177734	+55.85449219	-75.05859375	-137.59277344	+3632	+14.64697266	+1.39746094	-1.01953125	-100.94238281	-80.41992188	+101.22802734	+3036	+14.10205078	-1.78857422	-3.91992188	-4.54833984	-68.15917969	-55.76660156	+2636
+1457970585.56690000	+14.67773438	-1.59521484	-0.83496094	+56.42578125	-74.97070313	-138.25195313	+3632	+14.63818359	+1.39306641	-1.03271484	-101.64550781	-80.24414063	+101.84326172	+3036	+14.09765625	-1.78417969	-3.91992188	-4.65820313	-68.18115234	-55.67871094	+2636
+1457970585.57100010	+14.67333984	-1.60400391	-0.85253906	+56.95312500	-74.88281250	-138.91113281	+3628	+14.62939453	+1.38427734	-1.04589844	-102.32666016	-80.06835938	+102.41455078	+3036	+14.09326172	-1.77978516	-3.92431641	-4.81201172	-68.20312500	-55.52490234	+2636
+1457970585.57520010	+14.66455078	-1.61279297	-0.87011719	+57.41455078	-74.79492188	-139.50439453	+3628	+14.62060547	+1.37988281	-1.05908203	-102.83203125	-79.89257813	+102.83203125	+3036	+14.08447266	-1.77539063	-3.93310547	-4.98779297	-68.22509766	-55.39306641	+2636
+1457970585.58349990	+14.65576172	-1.62158203	-0.89648438	+58.60107422	-74.64111328	-140.86669922	+3620	+14.59863281	+1.36669922	-1.08105469	-104.37011719	-79.45312500	+104.12841797	+3036	+14.07568359	-1.77099609	-3.94189453	-5.27343750	-68.26904297	-55.12939453	+2636
+1457970585.58769990	+14.65136719	-1.62158203	-0.90966797	+59.21630859	-74.59716797	-141.56982422	+3620	+14.58984375	+1.36230469	-1.09423828	-105.02929688	-79.23339844	+104.69970703	+3036	+14.07128906	-1.76660156	-3.95068359	-5.42724609	-68.29101563	-54.99755859	+2636
+1457970585.59190010	+14.64697266	-1.62597656	-0.92285156	+59.78759766	-74.53125000	-142.25097656	+3616	+14.58544922	+1.35791016	-1.10742188	-105.77636719	-79.01367188	+105.33691406	+3036	+14.06250000	-1.76220703	-3.95947266	-5.58105469	-68.29101563	-54.88769531	+2640
+1457970585.59600000	+14.64697266	-1.62158203	-0.93603516	+60.42480469	-74.46533203	-142.93212891	+3612	+14.57666016	+1.36230469	-1.12060547	-106.41357422	-78.79394531	+105.93017578	+3036	+14.06250000	-1.75781250	-3.96826172	-5.71289063	-68.31298828	-54.77783203	+2640
+1457970585.60019990	+14.64257813	-1.61718750	-0.94042969	+61.19384766	-74.42138672	-143.76708984	+3608	+14.57666016	+1.37109375	-1.12500000	-107.24853516	-78.61816406	+106.72119141	+3036	+14.05810547	-1.75341797	-3.97705078	-5.80078125	-68.33496094	-54.71191406	+2640
+1457970585.60439990	+14.64257813	-1.61279297	-0.94482422	+61.87500000	-74.35546875	-144.53613281	+3604	+14.57226563	+1.37109375	-1.13378906	-107.92968750	-78.42041016	+107.33642578	+3036	+14.05810547	-1.74462891	-3.98583984	-5.84472656	-68.35693359	-54.68994141	+2644
+1457970585.60850000	+14.64257813	-1.59960938	-0.94921875	+62.62207031	-74.33349609	-145.30517578	+3600	+14.56787109	+1.37988281	-1.14257813	-108.56689453	-78.26660156	+107.95166016	+3036	+14.05371094	-1.74023438	-3.99902344	-5.86669922	-68.40087891	-54.68994141	+2644
+1457970585.61270000	+14.64257813	-1.58642578	-0.95361328	+63.43505859	-74.31152344	-146.16210938	+3596	+14.56787109	+1.38867188	-1.14257813	-109.48974609	-78.09082031	+108.83056641	+3032	+14.05371094	-1.73144531	-4.00781250	-5.84472656	-68.42285156	-54.73388672	+2648
+1457970585.61690000	+14.64257813	-1.57324219	-0.95361328	+64.22607422	-74.28955078	-147.01904297	+3592	+14.56787109	+1.39746094	-1.14697266	-110.21484375	-77.93701172	+109.51171875	+3028	+14.05371094	-1.72265625	-4.02099609	-5.80078125	-68.46679688	-54.82177734	+2648
+1457970585.62520000	+14.65136719	-1.53369141	-0.95361328	+65.91796875	-74.24560547	-148.71093750	+3588	+14.57226563	+1.43261719	-1.15576172	-111.62109375	-77.69531250	+110.96191406	+3028	+14.05810547	-1.70507813	-4.04296875	-5.53710938	-68.57666016	-55.12939453	+2648
+1457970585.62940000	+14.65576172	-1.51611328	-0.95361328	+66.57714844	-74.20166016	-149.39208984	+3584	+14.57226563	+1.45019531	-1.16455078	-112.06054688	-77.62939453	+111.40136719	+3028	+14.06250000	-1.69189453	-4.05615234	-5.36132813	-68.64257813	-55.34912109	+2648
+1457970585.63350010	+14.66015625	-1.49414063	-0.95800781	+67.25830078	-74.15771484	-150.05126953	+3580	+14.57666016	+1.46777344	-1.17333984	-112.54394531	-77.56347656	+111.88476563	+3028	+14.06689453	-1.68310547	-4.06494141	-5.14160156	-68.70849609	-55.59082031	+2648
+1457970585.63770010	+14.66455078	-1.46777344	-0.96679688	+67.85156250	-74.09179688	-150.64453125	+3580	+14.58105469	+1.48974609	-1.18652344	-113.02734375	-77.51953125	+112.41210938	+3024	+14.06689453	-1.66992188	-4.08251953	-4.87792969	-68.75244141	-55.85449219	+2644
+1457970585.64179990	+14.66894531	-1.44580078	-0.97558594	+68.40087891	-74.02587891	-151.17187500	+3576	+14.58105469	+1.50732422	-1.19970703	-113.37890625	-77.49755859	+112.76367188	+3024	+14.07128906	-1.65234375	-4.10009766	-4.54833984	-68.79638672	-56.18408203	+2644
+1457970585.64599990	+14.66894531	-1.42382813	-0.98437500	+68.92822266	-73.95996094	-151.69921875	+3572	+14.58105469	+1.52490234	-1.21289063	-113.73046875	-77.45361328	+113.11523438	+3024	+14.07128906	-1.63476563	-4.11767578	-4.24072266	-68.84033203	-56.49169922	+2644
+1457970585.65019990	+14.67333984	-1.40625000	-1.00195313	+69.27978516	-73.87207031	-152.05078125	+3572	+14.58544922	+1.54687500	-1.23486328	-113.88427734	-77.45361328	+113.26904297	+3024	+14.07128906	-1.62158203	-4.13964844	-3.97705078	-68.84033203	-56.75537109	+2640
+1457970585.65430000	+14.67773438	-1.38427734	-1.02392578	+69.54345703	-73.78417969	-152.31445313	+3568	+14.58544922	+1.56445313	-1.26123047	-113.92822266	-77.47558594	+113.31298828	+3028	+14.07128906	-1.60400391	-4.16601563	-3.71337891	-68.86230469	-57.01904297	+2640
+1457970585.65850000	+14.67773438	-1.36669922	-1.04589844	+69.80712891	-73.67431641	-152.57812500	+3568	+14.58544922	+1.58642578	-1.28759766	-113.99414063	-77.47558594	+113.37890625	+3028	+14.07128906	-1.58642578	-4.18798828	-3.42773438	-68.88427734	-57.28271484	+2636
+1457970585.66680000	+14.68212891	-1.32714844	-1.12060547	+69.58740234	-73.38867188	-152.35839844	+3564	+14.57666016	+1.62158203	-1.37109375	-113.40087891	-77.60742188	+112.67578125	+3032	+14.06250000	-1.55566406	-4.25390625	-2.94433594	-68.81835938	-57.76611328	+2632
+1457970585.67100000	+14.67773438	-1.31396484	-1.16015625	+69.41162109	-73.23486328	-152.18261719	+3564	+14.57226563	+1.63476563	-1.41503906	-113.04931641	-77.67333984	+112.28027344	+3036	+14.05810547	-1.53808594	-4.28466797	-2.74658203	-68.77441406	-57.94189453	+2632
+1457970585.67520000	+14.67773438	-1.30078125	-1.20849609	+69.08203125	-73.05908203	-151.87500000	+3564	+14.56787109	+1.65234375	-1.46777344	-112.56591797	-77.76123047	+111.70898438	+3040	+14.04931641	-1.52050781	-4.32861328	-2.59277344	-68.66455078	-58.07373047	+2632
+1457970585.67930010	+14.67333984	-1.28759766	-1.25683594	+68.75244141	-72.90527344	-151.56738281	+3560	+14.55908203	+1.66552734	-1.51611328	-112.10449219	-77.84912109	+111.15966797	+3044	+14.04052734	-1.50292969	-4.37255859	-2.41699219	-68.53271484	-58.22753906	+2632
+1457970585.68770000	+14.66894531	-1.26562500	-1.36230469	+67.93945313	-72.55371094	-150.79833984	+3560	+14.55029297	+1.69628906	-1.62597656	-110.96191406	-78.04687500	+109.86328125	+3056	+14.01855469	-1.47216797	-4.46044922	-2.13134766	-68.33496094	-58.46923828	+2632
+1457970585.69600010	+14.66894531	-1.23925781	-1.48095703	+66.99462891	-72.18017578	-149.83154297	+3556	+14.53271484	+1.72705078	-1.74462891	-109.44580078	-78.28857422	+108.12744141	+3068	+14.00097656	-1.43701172	-4.55273438	-1.86767578	-68.11523438	-58.73291016	+2632
+1457970585.70429990	+14.66015625	-1.19970703	-1.60400391	+66.04980469	-71.80664063	-148.86474609	+3556	+14.52392578	+1.76660156	-1.86767578	-107.97363281	-78.59619141	+106.50146484	+3080	+13.97900391	-1.39746094	-4.65820313	-1.47216797	-67.80761719	-59.08447266	+2640
+1457970585.70849990	+14.66015625	-1.17773438	-1.66113281	+65.61035156	-71.63085938	-148.38134766	+3556	+14.51513672	+1.79296875	-1.92919922	-107.13867188	-78.77197266	+105.60058594	+3088	+13.97021484	-1.37548828	-4.71093750	-1.27441406	-67.65380859	-59.21630859	+2640
+1457970585.71680000	+14.66015625	-1.13378906	-1.77099609	+64.99511719	-71.32324219	-147.72216797	+3548	+14.50634766	+1.84570313	-2.03906250	-105.93017578	-79.10156250	+104.32617188	+3096	+13.94824219	-1.33154297	-4.81201172	-0.79101563	-67.39013672	-59.63378906	+2644
+1457970585.72510000	+14.66455078	-1.05908203	-1.87646484	+64.68750000	-71.03759766	-147.17285156	+3544	+14.50634766	+1.91601563	-2.14453125	-104.80957031	-79.49707031	+103.18359375	+3104	+13.93945313	-1.27441406	-4.90869141	-0.13183594	-67.19238281	-60.20507813	+2644
+1457970585.72930000	+14.66455078	-1.02392578	-1.92480469	+64.57763672	-70.90576172	-146.97509766	+3540	+14.50634766	+1.95117188	-2.19726563	-104.10644531	-79.69482422	+102.48046875	+3108	+13.93505859	-1.24804688	-4.95703125	+0.24169922	-67.10449219	-60.53466797	+2640
+1457970585.73760010	+14.67333984	-0.93603516	-2.01708984	+64.55566406	-70.66406250	-146.66748047	+3532	+14.51074219	+2.04345703	-2.29833984	-102.91992188	-80.13427734	+101.42578125	+3116	+13.93066406	-1.18212891	-5.05810547	+1.12060547	-66.90673828	-61.23779297	+2640
+1457970585.74180010	+14.67333984	-0.88769531	-2.05664063	+64.64355469	-70.55419922	-146.62353516	+3528	+14.51074219	+2.08740234	-2.34228516	-102.50244141	-80.35400391	+101.09619141	+3116	+13.92626953	-1.14697266	-5.11083984	+1.58203125	-66.79687500	-61.63330078	+2636
+1457970585.74600010	+14.67333984	-0.83935547	-2.10058594	+64.77539063	-70.46630859	-146.60156250	+3520	+14.51074219	+2.13574219	-2.38623047	-102.08496094	-80.57373047	+100.76660156	+3120	+13.91748047	-1.11181641	-5.15917969	+2.04345703	-66.70898438	-62.00683594	+2636
+1457970585.75009990	+14.67773438	-0.79101563	-2.14453125	+64.86328125	-70.37841797	-146.51367188	+3512	+14.51513672	+2.18408203	-2.43457031	-101.55761719	-80.79345703	+100.30517578	+3120	+13.91748047	-1.07666016	-5.20751953	+2.50488281	-66.62109375	-62.35839844	+2628
+1457970585.75430010	+14.68212891	-0.74267578	-2.18408203	+64.99511719	-70.29052734	-146.53564453	+3504	+14.51513672	+2.23242188	-2.47851563	-101.11816406	-81.01318359	+99.93164063	+3120	+13.90869141	-1.04150391	-5.25585938	+2.96630859	-66.57714844	-62.75390625	+2624
+1457970585.76259990	+14.68652344	-0.64160156	-2.26757813	+65.30273438	-70.09277344	-146.53564453	+3484	+14.51513672	+2.32910156	-2.57519531	-100.08544922	-81.45263672	+99.03076172	+3120	+13.90429688	-0.96679688	-5.34814453	+3.95507813	-66.48925781	-63.58886719	+2608
+1457970585.77099990	+14.68212891	-0.54492188	-2.35986328	+65.45654297	-69.85107422	-146.42578125	+3464	+14.50634766	+2.42578125	-2.67626953	-99.03076172	-81.89208984	+98.15185547	+3124	+13.89111328	-0.89208984	-5.44921875	+4.85595703	-66.29150391	-64.24804688	+2596
+1457970585.77930000	+14.67773438	-0.45703125	-2.46093750	+65.47851563	-69.58740234	-146.27197266	+3440	+14.48437500	+2.52246094	-2.78613281	-97.40478516	-82.30957031	+96.67968750	+3128	+13.86914063	-0.81738281	-5.55468750	+5.62500000	-66.11572266	-64.84130859	+2580
+1457970585.78350000	+14.67333984	-0.41748047	-2.50927734	+65.50048828	-69.45556641	-146.22802734	+3428	+14.47558594	+2.56201172	-2.84326172	-96.81152344	-82.52929688	+96.10839844	+3128	+13.85595703	-0.77783203	-5.60302734	+5.99853516	-66.00585938	-65.12695313	+2568
+1457970585.79180000	+14.66015625	-0.34277344	-2.62792969	+65.19287109	-69.12597656	-145.78857422	+3404	+14.45361328	+2.64111328	-2.96630859	-94.79003906	-82.92480469	+94.10888672	+3136	+13.82958984	-0.70751953	-5.70849609	+6.56982422	-65.83007813	-65.54443359	+2552
+1457970585.80010010	+14.64697266	-0.26806641	-2.74658203	+64.86328125	-68.77441406	-145.39306641	+3380	+14.42285156	+2.72021484	-3.08935547	-92.68066406	-83.34228516	+92.06542969	+3148	+13.80322266	-0.62841797	-5.80957031	+7.11914063	-65.65429688	-65.91796875	+2532
+1457970585.80430010	+14.63818359	-0.23730469	-2.80810547	+64.64355469	-68.59863281	-145.15136719	+3364	+14.40527344	+2.75976563	-3.15527344	-91.40625000	-83.54003906	+90.83496094	+3156	+13.79003906	-0.59326172	-5.86230469	+7.38281250	-65.52246094	-66.09375000	+2524
+1457970585.80839990	+14.62939453	-0.20214844	-2.86962891	+64.42382813	-68.40087891	-144.88769531	+3352	+14.38330078	+2.79931641	-3.22119141	-90.06591797	-83.73779297	+89.51660156	+3160	+13.77685547	-0.55371094	-5.91503906	+7.60253906	-65.41259766	-66.24755859	+2516
+1457970585.81259990	+14.62060547	-0.16699219	-2.92675781	+64.24804688	-68.24707031	-144.71191406	+3340	+14.36572266	+2.83886719	-3.27392578	-89.18701172	-83.91357422	+88.63769531	+3164	+13.75927734	-0.51416016	-5.96777344	+7.82226563	-65.30273438	-66.37939453	+2504
+1457970585.82090000	+14.60302734	-0.09228516	-3.03662109	+63.89648438	-67.91748047	-144.27246094	+3312	+14.33496094	+2.91357422	-3.38818359	-86.77001953	-84.28710938	+86.24267578	+3176	+13.72851563	-0.43505859	-6.06005859	+8.28369141	-65.10498047	-66.66503906	+2488
+1457970585.82929990	+14.58544922	-0.01318359	-3.13769531	+63.69873047	-67.65380859	-144.03076172	+3284	+14.30419922	+2.99707031	-3.48486328	-84.99023438	-84.63867188	+84.50683594	+3184	+13.70654297	-0.35156250	-6.14355469	+8.81103516	-65.01708984	-67.01660156	+2464
+1457970585.83760000	+14.57226563	+0.08349609	-3.21679688	+63.69873047	-67.43408203	-143.89892578	+3256	+14.27783203	+3.09375000	-3.56835938	-83.47412109	-84.94628906	+83.10058594	+3192	+13.68896484	-0.25927734	-6.21826172	+9.44824219	-64.88525391	-67.39013672	+2444
+1457970585.84590010	+14.55908203	+0.18896484	-3.27832031	+63.89648438	-67.30224609	-143.92089844	+3224	+14.25585938	+3.19482422	-3.63867188	-81.56250000	-85.23193359	+81.34277344	+3200	+13.67138672	-0.16699219	-6.28417969	+10.15136719	-64.79736328	-67.85156250	+2424
+1457970585.85430000	+14.54589844	+0.29882813	-3.32226563	+64.27001953	-67.25830078	-144.11865234	+3188	+14.24267578	+3.30468750	-3.68261719	-81.62841797	-85.47363281	+81.58447266	+3200	+13.65820313	-0.07031250	-6.33691406	+10.85449219	-64.81933594	-68.33496094	+2396
+1457970585.85840010	+14.54150391	+0.35595703	-3.34423828	+64.48974609	-67.23632813	-144.20654297	+3168	+14.23828125	+3.36181641	-3.70458984	-81.32080078	-85.58349609	+81.34277344	+3200	+13.65380859	-0.02197266	-6.35888672	+11.25000000	-64.81933594	-68.59863281	+2384
+1457970585.86260010	+14.53710938	+0.41748047	-3.35302734	+64.81933594	-67.23632813	-144.44824219	+3152	+14.23388672	+3.41894531	-3.72216797	-81.49658203	-85.67138672	+81.62841797	+3200	+13.64941406	+0.02636719	-6.38085938	+11.66748047	-64.84130859	-68.86230469	+2368
+1457970585.86669990	+14.53271484	+0.47900391	-3.36621094	+65.06103516	-67.23632813	-144.55810547	+3132	+14.22509766	+3.47607422	-3.73974609	-80.92529297	-85.78125000	+81.16699219	+3200	+13.64501953	+0.07910156	-6.39843750	+12.06298828	-64.84130859	-69.10400391	+2356
+1457970585.87509990	+14.52392578	+0.59765625	-3.39257813	+65.56640625	-67.21435547	-144.79980469	+3096	+14.21191406	+3.59472656	-3.77490234	-80.24414063	-85.93505859	+80.72753906	+3200	+13.63623047	+0.18457031	-6.44238281	+12.81005859	-64.84130859	-69.56542969	+2328
+1457970585.88340000	+14.50634766	+0.71630859	-3.41455078	+66.00585938	-67.21435547	-144.99755859	+3060	+14.20312500	+3.71337891	-3.80126953	-79.87060547	-86.08886719	+80.55175781	+3196	+13.62304688	+0.28564453	-6.47753906	+13.46923828	-64.81933594	-69.93896484	+2308
+1457970585.88759990	+14.50195313	+0.76904297	-3.42773438	+66.20361328	-67.21435547	-145.08544922	+3044	+14.19433594	+3.76611328	-3.81445313	-79.40917969	-86.15478516	+80.15625000	+3196	+13.61865234	+0.32958984	-6.49072266	+13.73291016	-64.84130859	-70.09277344	+2300
+1457970585.89170000	+14.49316406	+0.82617188	-3.44091797	+66.29150391	-67.17041016	-145.06347656	+3028	+14.18554688	+3.81884766	-3.82763672	-78.66210938	-86.19873047	+79.51904297	+3192	+13.60986328	+0.37792969	-6.50830078	+13.95263672	-64.84130859	-70.18066406	+2292
+1457970585.89590000	+14.48876953	+0.87451172	-3.45849609	+66.35742188	-67.12646484	-145.04150391	+3012	+14.17675781	+3.87158203	-3.84521484	-77.91503906	-86.28662109	+78.81591797	+3192	+13.60546875	+0.42626953	-6.52587891	+14.19433594	-64.81933594	-70.31250000	+2284
+1457970585.90010000	+14.47998047	+0.92285156	-3.47607422	+66.46728516	-67.06054688	-145.06347656	+2996	+14.16357422	+3.91992188	-3.86279297	-76.86035156	-86.35253906	+77.82714844	+3188	+13.59228516	+0.47021484	-6.53906250	+14.41406250	-64.79736328	-70.42236328	+2276
+1457970585.90420010	+14.46679688	+0.97119141	-3.49365234	+66.44531250	-66.99462891	-144.93164063	+2984	+14.15039063	+3.96826172	-3.88476563	-75.27832031	-86.44042969	+76.35498047	+3188	+13.57910156	+0.51855469	-6.56103516	+14.58984375	-64.73144531	-70.44433594	+2272
+1457970585.91260000	+14.44482422	+1.05468750	-3.53759766	+66.31347656	-66.84082031	-144.64599609	+2960	+14.11962891	+4.05615234	-3.92431641	-72.00439453	-86.57226563	+73.16894531	+3188	+13.55273438	+0.60205078	-6.59619141	+14.74365234	-64.62158203	-70.40039063	+2260
+1457970585.91669990	+14.43164063	+1.09423828	-3.55957031	+66.20361328	-66.73095703	-144.49218750	+2948	+14.10644531	+4.09570313	-3.94189453	-70.35644531	-86.66015625	+71.56494141	+3188	+13.53955078	+0.64160156	-6.61376953	+14.78759766	-64.55566406	-70.35644531	+2252
+1457970585.92090010	+14.42285156	+1.12939453	-3.58154297	+66.09375000	-66.64306641	-144.31640625	+2940	+14.08886719	+4.13085938	-3.95947266	-68.57666016	-86.72607422	+69.80712891	+3188	+13.52636719	+0.67675781	-6.63134766	+14.83154297	-64.51171875	-70.33447266	+2244
+1457970585.92919990	+14.40087891	+1.19970703	-3.62109375	+65.87402344	-66.46728516	-144.03076172	+2920	+14.05810547	+4.20556641	-3.99902344	-64.35791016	-86.85791016	+65.63232422	+3192	+13.50000000	+0.75585938	-6.65771484	+14.91943359	-64.40185547	-70.26855469	+2220
+1457970585.93339990	+14.39208984	+1.23486328	-3.64306641	+65.69824219	-66.35742188	-143.78906250	+2916	+14.04052734	+4.24511719	-4.02099609	-61.54541016	-86.90185547	+62.88574219	+3196	+13.48681641	+0.79541016	-6.67529297	+14.96337891	-64.33593750	-70.20263672	+2208
+1457970585.93759990	+14.38330078	+1.27441406	-3.65625000	+65.67626953	-66.29150391	-143.72314453	+2908	+14.02294922	+4.28466797	-4.03417969	-59.87548828	-86.94580078	+61.25976563	+3200	+13.47363281	+0.83496094	-6.68408203	+15.00732422	-64.27001953	-70.15869141	+2196
+1457970585.94170000	+14.37451172	+1.30957031	-3.66943359	+65.58837891	-66.20361328	-143.56933594	+2904	+14.00976563	+4.32421875	-4.04736328	-57.59033203	-86.98974609	+58.99658203	+3200	+13.46044922	+0.87011719	-6.69287109	+15.07324219	-64.20410156	-70.11474609	+2180
+1457970585.94590000	+14.36132813	+1.34912109	-3.67822266	+65.50048828	-66.13769531	-143.41552734	+2900	+13.99218750	+4.35937500	-4.06054688	-55.01953125	-87.01171875	+56.42578125	+3204	+13.45166016	+0.90966797	-6.70166016	+15.09521484	-64.13818359	-70.07080078	+2164
+1457970585.95000000	+14.35693359	+1.38427734	-3.68261719	+65.47851563	-66.11572266	-143.34960938	+2896	+13.98339844	+4.39892578	-4.06054688	-53.96484375	-87.03369141	+55.41503906	+3208	+13.43847656	+0.94921875	-6.70605469	+15.16113281	-64.09423828	-70.04882813	+2152
+1457970585.95420000	+14.35253906	+1.42382813	-3.69140625	+65.43457031	-66.07177734	-143.23974609	+2892	+13.97460938	+4.43408203	-4.06494141	-52.18505859	-87.05566406	+53.67919922	+3208	+13.42968750	+0.98437500	-6.71044922	+15.24902344	-64.07226563	-70.02685547	+2136
+1457970585.96250010	+14.34375000	+1.51611328	-3.68261719	+65.54443359	-66.07177734	-143.17382813	+2888	+13.95703125	+4.52197266	-4.06054688	-49.96582031	-87.07763672	+51.56982422	+3220	+13.41650391	+1.07226563	-6.70605469	+15.51269531	-64.05029297	-70.07080078	+2112
+1457970585.96670010	+14.34375000	+1.56445313	-3.67822266	+65.61035156	-66.09375000	-143.12988281	+2888	+13.94824219	+4.56591797	-4.05615234	-48.75732422	-87.05566406	+50.44921875	+3224	+13.41650391	+1.12060547	-6.70605469	+15.66650391	-64.02832031	-70.09277344	+2100
+1457970585.97090010	+14.33935547	+1.61279297	-3.66943359	+65.65429688	-66.11572266	-143.02001953	+2884	+13.94384766	+4.61425781	-4.05175781	-47.35107422	-87.03369141	+49.13085938	+3228	+13.41210938	+1.16455078	-6.70166016	+15.79833984	-64.00634766	-70.11474609	+2088
+1457970585.97499990	+14.33496094	+1.66113281	-3.65625000	+65.76416016	-66.15966797	-143.02001953	+2884	+13.93945313	+4.65820313	-4.03417969	-47.24121094	-87.03369141	+49.08691406	+3236	+13.40771484	+1.20849609	-6.69726563	+15.97412109	-63.98437500	-70.13671875	+2084
+1457970585.98340010	+14.33056641	+1.75781250	-3.62548828	+65.96191406	-66.26953125	-142.93212891	+2884	+13.93945313	+4.74609375	-4.00341797	-46.27441406	-87.01171875	+48.29589844	+3244	+13.39892578	+1.29638672	-6.67529297	+16.30371094	-63.98437500	-70.20263672	+2080
+1457970585.99169990	+14.32617188	+1.85009766	-3.59033203	+66.11572266	-66.42333984	-142.82226563	+2884	+13.93505859	+4.83398438	-3.96826172	-45.26367188	-86.96777344	+47.46093750	+3256	+13.39453125	+1.38427734	-6.65332031	+16.61132813	-64.02832031	-70.24658203	+2084
+1457970586.00000000	+14.32177734	+1.93798828	-3.55517578	+66.20361328	-66.55517578	-142.62451172	+2876	+13.92626953	+4.91748047	-3.93310547	-43.90136719	-86.92382813	+46.29638672	+3264	+13.39013672	+1.46777344	-6.63134766	+16.87500000	-64.02832031	-70.29052734	+2092
+1457970586.00840000	+14.30859375	+2.01269531	-3.52441406	+66.24755859	-66.66503906	-142.38281250	+2868	+13.92187500	+4.99218750	-3.89355469	-43.08837891	-86.87988281	+45.63720703	+3268	+13.37695313	+1.54687500	-6.61376953	+17.02880859	-64.00634766	-70.18066406	+2104
+1457970586.01250000	+14.30419922	+2.04785156	-3.51562500	+66.13769531	-66.68701172	-142.16308594	+2864	+13.91748047	+5.02734375	-3.88476563	-41.57226563	-86.83593750	+44.18701172	+3268	+13.37255859	+1.58203125	-6.60498047	+17.02880859	-63.98437500	-70.09277344	+2108
+1457970586.02080010	+14.29101563	+2.10058594	-3.49804688	+65.96191406	-66.73095703	-141.78955078	+2852	+13.89990234	+5.08447266	-3.85400391	-39.74853516	-86.79199219	+42.47314453	+3272	+13.35498047	+1.64355469	-6.58740234	+17.02880859	-63.94042969	-69.91699219	+2116
+1457970586.02920010	+14.28222656	+2.14453125	-3.48925781	+65.69824219	-66.73095703	-141.37207031	+2840	+13.87792969	+5.12841797	-3.84521484	-36.89208984	-86.70410156	+39.70458984	+3272	+13.34619141	+1.69628906	-6.56982422	+16.87500000	-63.91845703	-69.63134766	+2124
+1457970586.03329990	+14.27343750	+2.16650391	-3.48486328	+65.54443359	-66.73095703	-141.15234375	+2832	+13.86914063	+5.15039063	-3.84082031	-35.90332031	-86.66015625	+38.73779297	+3272	+13.33740234	+1.72265625	-6.56542969	+16.74316406	-63.89648438	-69.45556641	+2124
+1457970586.03749990	+14.26464844	+2.18408203	-3.48046875	+65.34667969	-66.70898438	-140.91064453	+2828	+13.85595703	+5.16796875	-3.83642578	-34.60693359	-86.61621094	+37.46337891	+3272	+13.32421875	+1.74902344	-6.56103516	+16.63330078	-63.83056641	-69.25781250	+2120
+1457970586.04169990	+14.25585938	+2.19726563	-3.48046875	+65.19287109	-66.68701172	-140.71289063	+2824	+13.84716797	+5.18554688	-3.82763672	-33.85986328	-86.59423828	+36.71630859	+3272	+13.31542969	+1.77539063	-6.55664063	+16.52343750	-63.76464844	-69.06005859	+2116
+1457970586.04580000	+14.25146484	+2.21484375	-3.47607422	+65.01708984	-66.66503906	-140.49316406	+2820	+13.83398438	+5.19873047	-3.82324219	-33.09082031	-86.55029297	+35.96923828	+3276	+13.30224609	+1.79736328	-6.55224609	+16.39160156	-63.69873047	-68.86230469	+2112
+1457970586.05000000	+14.24267578	+2.22802734	-3.47607422	+64.81933594	-66.64306641	-140.27343750	+2816	+13.81640625	+5.21191406	-3.81884766	-31.99218750	-86.50634766	+34.87060547	+3280	+13.29345703	+1.81933594	-6.54345703	+16.23779297	-63.67675781	-68.66455078	+2108
+1457970586.05419990	+14.23828125	+2.24121094	-3.47167969	+64.66552734	-66.62109375	-140.09765625	+2812	+13.80761719	+5.22509766	-3.81445313	-31.39892578	-86.46240234	+34.25537109	+3280	+13.28466797	+1.83691406	-6.53027344	+16.08398438	-63.65478516	-68.48876953	+2104
+1457970586.05830000	+14.22949219	+2.25878906	-3.47167969	+64.53369141	-66.62109375	-139.92187500	+2812	+13.79443359	+5.23828125	-3.81005859	-30.89355469	-86.41845703	+33.75000000	+3284	+13.27587891	+1.85888672	-6.52148438	+15.95214844	-63.65478516	-68.31298828	+2096
+1457970586.06670000	+14.21630859	+2.28955078	-3.45849609	+64.31396484	-66.62109375	-139.63623047	+2816	+13.77246094	+5.26904297	-3.79248047	-30.82763672	-86.37451172	+33.68408203	+3296	+13.26269531	+1.89843750	-6.50390625	+15.73242188	-63.58886719	-68.00537109	+2080
+1457970586.07080010	+14.21191406	+2.30712891	-3.44970703	+64.22607422	-66.62109375	-139.50439453	+2816	+13.76367188	+5.28662109	-3.77929688	-30.95947266	-86.35253906	+33.81591797	+3300	+13.25390625	+1.92041016	-6.49072266	+15.62255859	-63.56689453	-67.82958984	+2072
+1457970586.07500000	+14.20751953	+2.32470703	-3.43652344	+64.16015625	-66.64306641	-139.39453125	+2820	+13.75048828	+5.30859375	-3.76171875	-31.53076172	-86.33056641	+34.40917969	+3308	+13.24511719	+1.94238281	-6.48193359	+15.55664063	-63.54492188	-67.69775391	+2068
+1457970586.07920000	+14.20312500	+2.34667969	-3.42333984	+64.16015625	-66.68701172	-139.35058594	+2824	+13.74609375	+5.32177734	-3.73974609	-32.25585938	-86.33056641	+35.15625000	+3316	+13.24072266	+1.96435547	-6.46435547	+15.51269531	-63.56689453	-67.60986328	+2064
+1457970586.08330010	+14.19433594	+2.36865234	-3.40576172	+64.18212891	-66.75292969	-139.28466797	+2828	+13.73730469	+5.34375000	-3.72216797	-33.06884766	-86.33056641	+35.96923828	+3328	+13.23632813	+1.98632813	-6.44677734	+15.49072266	-63.58886719	-67.52197266	+2060
+1457970586.09170010	+14.18554688	+2.41699219	-3.36181641	+64.29199219	-66.92871094	-139.24072266	+2840	+13.72851563	+5.37890625	-3.66943359	-35.61767578	-86.33056641	+38.51806641	+3344	+13.23193359	+2.02587891	-6.39843750	+15.46875000	-63.69873047	-67.43408203	+2056
+1457970586.09579990	+14.18115234	+2.44335938	-3.33544922	+64.37988281	-67.03857422	-139.24072266	+2844	+13.72412109	+5.40527344	-3.63867188	-37.04589844	-86.33056641	+39.99023438	+3352	+13.23193359	+2.04785156	-6.37646484	+15.49072266	-63.78662109	-67.41210938	+2056
+1457970586.09999990	+14.17675781	+2.46972656	-3.30908203	+64.48974609	-67.17041016	-139.28466797	+2848	+13.72412109	+5.42724609	-3.60791016	-38.86962891	-86.33056641	+41.85791016	+3364	+13.23193359	+2.06982422	-6.35449219	+15.53466797	-63.85253906	-67.41210938	+2060
+1457970586.10410000	+14.17236328	+2.49609375	-3.27832031	+64.62158203	-67.30224609	-139.30664063	+2852	+13.71972656	+5.45361328	-3.57275391	-40.64941406	-86.35253906	+43.70361328	+3372	+13.23193359	+2.09179688	-6.32812500	+15.57861328	-63.91845703	-67.39013672	+2064
+1457970586.10830000	+14.16796875	+2.51806641	-3.24755859	+64.73144531	-67.45605469	-139.32861328	+2856	+13.71972656	+5.47119141	-3.53759766	-42.31933594	-86.35253906	+45.39550781	+3380	+13.23193359	+2.10937500	-6.31054688	+15.60058594	-63.98437500	-67.36816406	+2068
+1457970586.11250000	+14.16357422	+2.54003906	-3.22119141	+64.79736328	-67.58789063	-139.30664063	+2856	+13.71533203	+5.48876953	-3.50244141	-43.85742188	-86.35253906	+46.95556641	+3388	+13.23193359	+2.12695313	-6.28417969	+15.60058594	-64.07226563	-67.32421875	+2076
+1457970586.12080000	+14.15478516	+2.57958984	-3.15966797	+64.95117188	-67.89550781	-139.32861328	+2856	+13.71533203	+5.51953125	-3.43652344	-47.41699219	-86.33056641	+50.53710938	+3396	+13.23632813	+2.16210938	-6.22705078	+15.57861328	-64.29199219	-67.25830078	+2092
+1457970586.12500000	+14.15478516	+2.59277344	-3.13330078	+64.95117188	-68.04931641	-139.28466797	+2852	+13.71533203	+5.53271484	-3.40576172	-48.88916016	-86.30859375	+52.03125000	+3400	+13.24072266	+2.17529297	-6.20068359	+15.53466797	-64.40185547	-67.19238281	+2100
+1457970586.12910010	+14.15039063	+2.60595703	-3.10693359	+64.95117188	-68.18115234	-139.21875000	+2848	+13.71093750	+5.54589844	-3.37500000	-50.11962891	-86.28662109	+53.28369141	+3400	+13.24072266	+2.19287109	-6.17871094	+15.46875000	-64.46777344	-67.06054688	+2108
+1457970586.13330010	+14.14599609	+2.61474609	-3.08496094	+64.88525391	-68.31298828	-139.10888672	+2844	+13.71093750	+5.55468750	-3.34423828	-51.30615234	-86.26464844	+54.49218750	+3404	+13.23632813	+2.20605469	-6.15673828	+15.35888672	-64.53369141	-66.92871094	+2116
+1457970586.13750000	+14.14160156	+2.62353516	-3.06298828	+64.79736328	-68.44482422	-138.97705078	+2836	+13.70654297	+5.56347656	-3.31787109	-52.11914063	-86.26464844	+55.30517578	+3404	+13.23632813	+2.21923828	-6.13916016	+15.22705078	-64.59960938	-66.77490234	+2120
+1457970586.14159990	+14.13720703	+2.62792969	-3.04541016	+64.68750000	-68.53271484	-138.84521484	+2828	+13.70214844	+5.56787109	-3.29589844	-52.77832031	-86.22070313	+55.98632813	+3404	+13.23193359	+2.23242188	-6.12158203	+15.07324219	-64.62158203	-66.59912109	+2124
+1457970586.14580010	+14.13281250	+2.62792969	-3.02783203	+64.51171875	-68.64257813	-138.66943359	+2820	+13.69335938	+5.57226563	-3.27392578	-53.37158203	-86.19873047	+56.55761719	+3400	+13.22753906	+2.24121094	-6.10400391	+14.87548828	-64.66552734	-66.35742188	+2128
+1457970586.15000010	+14.12841797	+2.62792969	-3.01904297	+64.27001953	-68.70849609	-138.42773438	+2812	+13.68896484	+5.57226563	-3.25634766	-53.52539063	-86.17675781	+56.71142578	+3400	+13.22314453	+2.25000000	-6.09082031	+14.63378906	-64.68750000	-66.09375000	+2132
+1457970586.15829990	+14.11962891	+2.62353516	-3.00146484	+63.78662109	-68.84033203	-137.96630859	+2800	+13.67578125	+5.57226563	-3.22558594	-53.83300781	-86.13281250	+56.99707031	+3400	+13.20996094	+2.26757813	-6.06445313	+14.15039063	-64.70947266	-65.54443359	+2132
+1457970586.16249990	+14.11962891	+2.62353516	-2.99267578	+63.54492188	-68.88427734	-137.72460938	+2796	+13.67138672	+5.57226563	-3.20800781	-53.89892578	-86.11083984	+57.06298828	+3400	+13.20117188	+2.27636719	-6.05126953	+13.90869141	-64.70947266	-65.25878906	+2128
+1457970586.16660000	+14.11523438	+2.61914063	-2.98828125	+63.30322266	-68.90625000	-137.48291016	+2788	+13.66699219	+5.57226563	-3.19482422	-53.70117188	-86.08886719	+56.84326172	+3400	+13.19238281	+2.28955078	-6.04248047	+13.66699219	-64.68750000	-64.97314453	+2124
+1457970586.17080000	+14.11083984	+2.61914063	-2.98388672	+63.03955078	-68.95019531	-137.19726563	+2784	+13.65820313	+5.57226563	-3.18603516	-53.37158203	-86.06689453	+56.51367188	+3400	+13.18798828	+2.29833984	-6.03369141	+13.40332031	-64.64355469	-64.68750000	+2116
+1457970586.17490010	+14.10644531	+2.61914063	-2.97949219	+62.77587891	-68.97216797	-136.93359375	+2780	+13.64941406	+5.57226563	-3.17285156	-52.99804688	-86.04492188	+56.14013672	+3404	+13.17919922	+2.30712891	-6.02929688	+13.16162109	-64.59960938	-64.40185547	+2108
+1457970586.17910000	+14.10205078	+2.61474609	-2.97509766	+62.55615234	-68.99414063	-136.73583984	+2780	+13.64062500	+5.57226563	-3.16406250	-52.66845703	-86.02294922	+55.81054688	+3408	+13.17041016	+2.31591797	-6.02050781	+12.94189453	-64.55566406	-64.13818359	+2104
+1457970586.18330000	+14.09765625	+2.61474609	-2.96630859	+62.38037109	-69.01611328	-136.53808594	+2776	+13.63623047	+5.57226563	-3.15527344	-52.31689453	-86.00097656	+55.45898438	+3412	+13.16162109	+2.32470703	-6.01171875	+12.74414063	-64.53369141	-63.89648438	+2096
+1457970586.18740010	+14.09326172	+2.61474609	-2.96191406	+62.18261719	-69.06005859	-136.36230469	+2776	+13.62744141	+5.57666016	-3.14208984	-52.14111328	-85.97900391	+55.26123047	+3416	+13.15283203	+2.33349609	-6.00292969	+12.54638672	-64.51171875	-63.67675781	+2088
+1457970586.19160010	+14.09326172	+2.61474609	-2.95312500	+62.02880859	-69.08203125	-136.18652344	+2776	+13.62744141	+5.57666016	-3.12890625	-51.96533203	-85.95703125	+55.08544922	+3420	+13.14843750	+2.34228516	-5.98974609	+12.39257813	-64.48974609	-63.50097656	+2080
+1457970586.19580010	+14.08886719	+2.61914063	-2.94433594	+61.89697266	-69.12597656	-136.03271484	+2776	+13.62304688	+5.58105469	-3.11572266	-51.83349609	-85.95703125	+54.95361328	+3428	+13.14843750	+2.35107422	-5.98095703	+12.28271484	-64.48974609	-63.34716797	+2072
+1457970586.20409990	+14.08447266	+2.63232422	-2.92236328	+61.80908203	-69.23583984	-135.90087891	+2780	+13.61425781	+5.59423828	-3.08496094	-51.98730469	-85.91308594	+55.12939453	+3440	+13.14404297	+2.37304688	-5.95898438	+12.15087891	-64.48974609	-63.17138672	+2060
+1457970586.20830010	+14.08447266	+2.64111328	-2.90478516	+61.80908203	-69.27978516	-135.85693359	+2784	+13.61425781	+5.59863281	-3.07177734	-52.03125000	-85.89111328	+55.17333984	+3448	+13.14404297	+2.38183594	-5.94580078	+12.12890625	-64.51171875	-63.12744141	+2056
+1457970586.21240000	+14.08447266	+2.64990234	-2.88720703	+61.83105469	-69.36767578	-135.85693359	+2784	+13.61425781	+5.60742188	-3.05419922	-52.25097656	-85.89111328	+55.41503906	+3456	+13.14404297	+2.39501953	-5.93261719	+12.12890625	-64.53369141	-63.08349609	+2056
+1457970586.21659990	+14.08447266	+2.65869141	-2.86523438	+61.89697266	-69.45556641	-135.92285156	+2788	+13.61425781	+5.61621094	-3.03222656	-52.80029297	-85.86914063	+55.96435547	+3460	+13.14404297	+2.40380859	-5.91503906	+12.15087891	-64.57763672	-63.08349609	+2056
+1457970586.22079990	+14.08007813	+2.66748047	-2.84326172	+62.00683594	-69.54345703	-135.98876953	+2792	+13.61865234	+5.62500000	-3.01025391	-53.50341797	-85.86914063	+56.66748047	+3468	+13.14843750	+2.41259766	-5.90185547	+12.17285156	-64.62158203	-63.12744141	+2056
+1457970586.22490000	+14.08447266	+2.68066406	-2.82128906	+62.13867188	-69.63134766	-136.09863281	+2792	+13.62304688	+5.63378906	-2.98828125	-54.22851563	-85.84716797	+57.39257813	+3472	+13.15283203	+2.41699219	-5.88427734	+12.23876953	-64.70947266	-63.19335938	+2060
+1457970586.22910000	+14.08447266	+2.69384766	-2.80371094	+62.24853516	-69.74121094	-136.16455078	+2792	+13.62744141	+5.64257813	-2.96630859	-54.93164063	-85.84716797	+58.11767578	+3476	+13.15722656	+2.42578125	-5.87109375	+12.28271484	-64.77539063	-63.23730469	+2064
+1457970586.23330000	+14.08447266	+2.70703125	-2.78173828	+62.33642578	-69.80712891	-136.25244141	+2792	+13.63183594	+5.65136719	-2.94433594	-55.63476563	-85.82519531	+58.79882813	+3480	+13.16162109	+2.43457031	-5.85351563	+12.34863281	-64.81933594	-63.30322266	+2068
+1457970586.24160000	+14.08447266	+2.72900391	-2.74218750	+62.55615234	-69.96093750	-136.40625000	+2792	+13.64062500	+5.67333984	-2.90917969	-56.77734375	-85.80322266	+59.98535156	+3480	+13.17041016	+2.44775391	-5.82714844	+12.45849609	-64.92919922	-63.45703125	+2076
+1457970586.24580000	+14.08447266	+2.73779297	-2.72460938	+62.64404297	-70.02685547	-136.49414063	+2788	+13.64501953	+5.68212891	-2.89160156	-57.41455078	-85.80322266	+60.62255859	+3480	+13.17041016	+2.45654297	-5.81835938	+12.50244141	-64.97314453	-63.50097656	+2084
+1457970586.24990010	+14.08447266	+2.74658203	-2.71142578	+62.68798828	-70.09277344	-136.51611328	+2784	+13.64941406	+5.69091797	-2.87402344	-57.78808594	-85.78125000	+60.99609375	+3480	+13.17480469	+2.46093750	-5.80517578	+12.52441406	-65.01708984	-63.54492188	+2088
+1457970586.25410010	+14.08447266	+2.75097656	-2.70263672	+62.68798828	-70.13671875	-136.51611328	+2780	+13.64941406	+5.69531250	-2.86523438	-58.11767578	-85.75927734	+61.32568359	+3476	+13.17919922	+2.46533203	-5.79638672	+12.52441406	-65.03906250	-63.54492188	+2096
+1457970586.25819990	+14.08447266	+2.75976563	-2.69384766	+62.66601563	-70.15869141	-136.49414063	+2776	+13.65380859	+5.70410156	-2.85205078	-58.49121094	-85.75927734	+61.69921875	+3476	+13.17919922	+2.46972656	-5.78759766	+12.52441406	-65.06103516	-63.56689453	+2100
+1457970586.26239990	+14.08886719	+2.76416016	-2.68945313	+62.60009766	-70.15869141	-136.42822266	+2772	+13.65380859	+5.70849609	-2.84326172	-58.46923828	-85.73730469	+61.65527344	+3472	+13.17919922	+2.47412109	-5.78320313	+12.48046875	-65.06103516	-63.56689453	+2104
+1457970586.26659990	+14.08447266	+2.76416016	-2.68945313	+62.49023438	-70.15869141	-136.31835938	+2768	+13.65380859	+5.71289063	-2.83886719	-58.22753906	-85.73730469	+61.43554688	+3468	+13.17919922	+2.47851563	-5.77880859	+12.43652344	-65.06103516	-63.52294922	+2108
+1457970586.27070000	+14.08447266	+2.76855469	-2.68945313	+62.35839844	-70.13671875	-136.18652344	+2764	+13.65380859	+5.71728516	-2.83886719	-57.89794922	-85.71533203	+61.08398438	+3464	+13.17919922	+2.48291016	-5.77880859	+12.37060547	-65.03906250	-63.45703125	+2108
+1457970586.27490000	+14.08447266	+2.76855469	-2.69384766	+62.18261719	-70.09277344	-136.03271484	+2760	+13.65380859	+5.71728516	-2.83886719	-57.37060547	-85.71533203	+60.55664063	+3460	+13.17919922	+2.48730469	-5.77880859	+12.28271484	-64.99511719	-63.36914063	+2112
+1457970586.27909990	+14.08447266	+2.76855469	-2.69824219	+62.05078125	-70.07080078	-135.92285156	+2756	+13.65380859	+5.72167969	-2.83886719	-56.93115234	-85.69335938	+60.09521484	+3456	+13.17480469	+2.49169922	-5.78320313	+12.21679688	-64.95117188	-63.28125000	+2112
+1457970586.28740000	+14.08447266	+2.76416016	-2.70703125	+61.69921875	-69.98291016	-135.61523438	+2756	+13.65380859	+5.72607422	-2.84326172	-55.76660156	-85.67138672	+58.93066406	+3452	+13.17041016	+2.50048828	-5.78759766	+12.01904297	-64.86328125	-63.08349609	+2112
+1457970586.29160000	+14.08447266	+2.76416016	-2.71142578	+61.50146484	-69.93896484	-135.46142578	+2756	+13.64941406	+5.72607422	-2.84765625	-55.15136719	-85.64941406	+58.31542969	+3452	+13.16601563	+2.50488281	-5.78759766	+11.90917969	-64.79736328	-62.99560547	+2112
+1457970586.29570010	+14.08447266	+2.76416016	-2.72021484	+61.30371094	-69.87304688	-135.28564453	+2760	+13.64941406	+5.72607422	-2.85205078	-54.44824219	-85.62744141	+57.61230469	+3452	+13.16601563	+2.50927734	-5.79199219	+11.79931641	-64.75341797	-62.88574219	+2108
+1457970586.29990010	+14.08447266	+2.75976563	-2.72460938	+61.10595703	-69.82910156	-135.10986328	+2764	+13.64941406	+5.72607422	-2.85644531	-53.74511719	-85.62744141	+56.88720703	+3456	+13.16162109	+2.51367188	-5.79638672	+11.71142578	-64.70947266	-62.77587891	+2104
+1457970586.30410000	+14.08886719	+2.75976563	-2.73339844	+60.90820313	-69.76318359	-134.93408203	+2764	+13.64941406	+5.72607422	-2.86083984	-53.04199219	-85.60546875	+56.18408203	+3456	+13.16162109	+2.51806641	-5.80078125	+11.62353516	-64.66552734	-62.68798828	+2104
+1457970586.30819990	+14.08886719	+2.75976563	-2.74218750	+60.71044922	-69.71923828	-134.73632813	+2768	+13.64941406	+5.73046875	-2.86523438	-52.27294922	-85.58349609	+55.39306641	+3460	+13.15722656	+2.52246094	-5.80517578	+11.53564453	-64.59960938	-62.60009766	+2100
+1457970586.31240010	+14.08886719	+2.75976563	-2.74658203	+60.51269531	-69.67529297	-134.58251953	+2772	+13.64941406	+5.73046875	-2.86962891	-51.59179688	-85.56152344	+54.73388672	+3460	+13.15722656	+2.52685547	-5.80517578	+11.46972656	-64.55566406	-62.51220703	+2096
+1457970586.32069990	+14.09326172	+2.75976563	-2.75537109	+60.13916016	-69.58740234	-134.25292969	+2784	+13.64941406	+5.73486328	-2.87402344	-50.36132813	-85.53955078	+53.52539063	+3468	+13.15283203	+2.54003906	-5.80957031	+11.33789063	-64.48974609	-62.38037109	+2084
+1457970586.32489990	+14.09326172	+2.76416016	-2.75537109	+60.00732422	-69.58740234	-134.12109375	+2788	+13.65380859	+5.73925781	-2.86962891	-49.89990234	-85.51757813	+53.06396484	+3468	+13.15722656	+2.54443359	-5.80957031	+11.29394531	-64.46777344	-62.33642578	+2080
+1457970586.32900000	+14.09765625	+2.77294922	-2.75537109	+59.87548828	-69.58740234	-133.98925781	+2792	+13.65820313	+5.74365234	-2.86962891	-49.41650391	-85.49560547	+52.60253906	+3472	+13.15722656	+2.54882813	-5.80957031	+11.25000000	-64.44580078	-62.31445313	+2076
+1457970586.33320000	+14.10205078	+2.78173828	-2.75537109	+59.78759766	-69.60937500	-133.87939453	+2796	+13.66259766	+5.74804688	-2.86523438	-48.99902344	-85.47363281	+52.20703125	+3476	+13.16162109	+2.55761719	-5.80517578	+11.22802734	-64.46777344	-62.31445313	+2072
+1457970586.33740000	+14.10644531	+2.79052734	-2.74658203	+59.72167969	-69.65332031	-133.79150391	+2804	+13.66699219	+5.75683594	-2.86083984	-48.73535156	-85.45166016	+51.98730469	+3480	+13.16601563	+2.56201172	-5.80517578	+11.22802734	-64.46777344	-62.31445313	+2072
+1457970586.34150000	+14.10644531	+2.79931641	-2.73779297	+59.72167969	-69.69726563	-133.74755859	+2808	+13.67138672	+5.76562500	-2.85205078	-48.55957031	-85.45166016	+51.83349609	+3484	+13.16601563	+2.57080078	-5.80078125	+11.25000000	-64.46777344	-62.33642578	+2072
+1457970586.34570000	+14.11083984	+2.81250000	-2.72900391	+59.72167969	-69.78515625	-133.70361328	+2812	+13.67578125	+5.77441406	-2.84326172	-48.40576172	-85.42968750	+51.74560547	+3488	+13.17041016	+2.57958984	-5.79638672	+11.27197266	-64.48974609	-62.35839844	+2072
+1457970586.34990000	+14.11523438	+2.82568359	-2.72021484	+59.69970703	-69.85107422	-133.61572266	+2816	+13.68017578	+5.78320313	-2.83447266	-48.29589844	-85.42968750	+51.67968750	+3492	+13.17919922	+2.58398438	-5.79199219	+11.29394531	-64.51171875	-62.40234375	+2072
+1457970586.35400010	+14.11962891	+2.83447266	-2.71142578	+59.69970703	-69.93896484	-133.52783203	+2820	+13.68896484	+5.79199219	-2.82128906	-48.18603516	-85.40771484	+51.61376953	+3496	+13.18359375	+2.59277344	-5.78320313	+11.31591797	-64.55566406	-62.44628906	+2076
+1457970586.36240010	+14.12402344	+2.85644531	-2.69384766	+59.58984375	-70.13671875	-133.28613281	+2820	+13.69775391	+5.80517578	-2.79931641	-47.87841797	-85.38574219	+51.43798828	+3500	+13.19677734	+2.60595703	-5.77001953	+11.35986328	-64.64355469	-62.51220703	+2084
+1457970586.36649990	+14.12402344	+2.86523438	-2.68945313	+59.52392578	-70.22460938	-133.11035156	+2820	+13.70654297	+5.81835938	-2.79052734	-47.32910156	-85.38574219	+50.99853516	+3504	+13.20117188	+2.61474609	-5.76562500	+11.35986328	-64.68750000	-62.53417969	+2092
+1457970586.37069990	+14.12841797	+2.87402344	-2.68066406	+59.39208984	-70.31250000	-132.89062500	+2816	+13.70654297	+5.82275391	-2.78173828	-46.58203125	-85.36376953	+50.36132813	+3504	+13.20556641	+2.61914063	-5.76562500	+11.35986328	-64.70947266	-62.51220703	+2096
+1457970586.37490010	+14.12841797	+2.87841797	-2.68066406	+59.19433594	-70.40039063	-132.60498047	+2816	+13.71093750	+5.83154297	-2.77734375	-45.72509766	-85.36376953	+49.59228516	+3504	+13.20996094	+2.62792969	-5.76562500	+11.31591797	-64.73144531	-62.49023438	+2104
+1457970586.37899990	+14.13281250	+2.88720703	-2.68066406	+58.90869141	-70.51025391	-132.23144531	+2812	+13.71093750	+5.84033203	-2.76855469	-44.42871094	-85.34179688	+48.47167969	+3504	+13.21435547	+2.63671875	-5.76562500	+11.27197266	-64.73144531	-62.42431641	+2108
+1457970586.38319990	+14.13281250	+2.88720703	-2.68066406	+58.55712891	-70.59814453	-131.79199219	+2808	+13.71093750	+5.84472656	-2.76416016	-43.00048828	-85.34179688	+47.19726563	+3504	+13.21435547	+2.64111328	-5.76562500	+11.18408203	-64.73144531	-62.33642578	+2116
+1457970586.38739990	+14.13281250	+2.88720703	-2.68505859	+58.09570313	-70.70800781	-131.24267578	+2804	+13.70654297	+5.84472656	-2.76416016	-41.26464844	-85.34179688	+45.59326172	+3504	+13.21435547	+2.64550781	-5.77001953	+11.07421875	-64.70947266	-62.22656250	+2120
+1457970586.39150000	+14.13281250	+2.88720703	-2.69384766	+57.28271484	-70.83984375	-130.27587891	+2804	+13.70654297	+5.84912109	-2.76855469	-38.43017578	-85.31982422	+42.95654297	+3504	+13.21435547	+2.64990234	-5.77441406	+10.96435547	-64.68750000	-62.11669922	+2128
+1457970586.39570000	+14.13281250	+2.88281250	-2.70703125	+56.40380859	-70.97167969	-129.28710938	+2804	+13.70214844	+5.84912109	-2.77294922	-35.50781250	-85.27587891	+40.25390625	+3508	+13.20996094	+2.65429688	-5.77880859	+10.83251953	-64.64355469	-61.98486328	+2132
+1457970586.40400000	+14.13720703	+2.86523438	-2.74218750	+53.70117188	-71.25732422	-126.40869141	+2812	+13.68896484	+5.85351563	-2.79492188	-28.08105469	-85.23193359	+33.31054688	+3516	+13.20556641	+2.65869141	-5.79638672	+10.54687500	-64.55566406	-61.67724609	+2140
+1457970586.40820000	+14.13720703	+2.85205078	-2.76855469	+52.09716797	-71.36718750	-124.76074219	+2816	+13.68457031	+5.85791016	-2.80810547	-23.84033203	-85.16601563	+29.28955078	+3524	+13.20117188	+2.65869141	-5.80517578	+10.39306641	-64.51171875	-61.52343750	+2140
+1457970586.41230010	+14.13720703	+2.83447266	-2.78613281	+50.51513672	-71.49902344	-123.17871094	+2820	+13.68017578	+5.86230469	-2.81689453	-19.75341797	-85.12207031	+25.44433594	+3528	+13.19677734	+2.66308594	-5.81396484	+10.23925781	-64.44580078	-61.34765625	+2144
+1457970586.42070010	+14.14160156	+2.79931641	-2.83007813	+46.07666016	-71.71875000	-118.78417969	+2836	+13.66699219	+5.86230469	-2.84765625	-8.96484375	-84.92431641	+15.07324219	+3544	+13.18798828	+2.66748047	-5.83593750	+9.90966797	-64.33593750	-60.99609375	+2144
+1457970586.42899990	+14.15478516	+2.76416016	-2.85205078	+41.79199219	-71.96044922	-114.63134766	+2840	+13.66259766	+5.87548828	-2.87841797	+1.88964844	-84.63867188	+4.57031250	+3560	+13.17919922	+2.66748047	-5.85791016	+9.55810547	-64.20410156	-60.62255859	+2140
+1457970586.43730000	+14.16357422	+2.74218750	-2.86962891	+36.80419922	-72.13623047	-109.75341797	+2840	+13.65820313	+5.91064453	-2.89599609	+12.39257813	-84.26513672	-5.51513672	+3576	+13.17041016	+2.67187500	-5.87988281	+9.22851563	-64.11621094	-60.24902344	+2132
+1457970586.44149990	+14.16796875	+2.72900391	-2.87402344	+34.16748047	-72.20214844	-107.16064453	+2840	+13.65820313	+5.92382813	-2.90039063	+18.06152344	-83.97949219	-11.00830078	+3580	+13.17041016	+2.67187500	-5.88867188	+9.05273438	-64.09423828	-60.05126953	+2128
+1457970586.44569990	+14.17236328	+2.71582031	-2.88281250	+31.33300781	-72.20214844	-104.37011719	+2836	+13.65820313	+5.94140625	-2.90917969	+23.09326172	-83.64990234	-15.88623047	+3588	+13.16601563	+2.67626953	-5.89746094	+8.89892578	-64.07226563	-59.85351563	+2120
+1457970586.45400000	+14.17675781	+2.69384766	-2.88281250	+25.37841797	-72.20214844	-98.54736328	+2828	+13.65820313	+5.98095703	-2.90917969	+32.34375000	-82.90283203	-24.78515625	+3600	+13.16601563	+2.68066406	-5.91503906	+8.59130859	-64.07226563	-59.50195313	+2112
+1457970586.46230010	+14.18115234	+2.67626953	-2.88720703	+19.44580078	-72.02636719	-92.74658203	+2820	+13.65820313	+6.02490234	-2.91357422	+40.20996094	-82.00195313	-32.34375000	+3608	+13.16601563	+2.68505859	-5.92382813	+8.30566406	-64.13818359	-59.17236328	+2104
+1457970586.47070000	+14.18554688	+2.65869141	-2.89160156	+13.71093750	-71.67480469	-87.07763672	+2808	+13.65820313	+6.07763672	-2.91796875	+46.47216797	-80.92529297	-38.18847656	+3612	+13.17041016	+2.68945313	-5.93261719	+7.97607422	-64.24804688	-58.75488281	+2100
+1457970586.47900010	+14.17675781	+2.64550781	-2.91357422	+8.52539063	-71.08154297	-81.89208984	+2796	+13.65380859	+6.12158203	-2.92236328	+51.37207031	-79.76074219	-42.73681641	+3616	+13.17919922	+2.69824219	-5.94140625	+7.58056641	-64.33593750	-58.27148438	+2100
+1457970586.48729990	+14.17675781	+2.61914063	-2.93994141	+4.10888672	-70.40039063	-77.54150391	+2792	+13.65380859	+6.14794922	-2.94433594	+54.66796875	-78.50830078	-45.74707031	+3620	+13.17919922	+2.69824219	-5.95898438	+7.09716797	-64.40185547	-57.67822266	+2108
+1457970586.49149990	+14.17675781	+2.61035156	-2.96191406	+2.15332031	-69.98291016	-75.60791016	+2792	+13.64941406	+6.16992188	-2.95751953	+55.96435547	-77.93701172	-46.84570313	+3624	+13.17919922	+2.69824219	-5.97216797	+6.74560547	-64.40185547	-57.26074219	+2116
+1457970586.49560000	+14.17675781	+2.59277344	-2.98388672	+0.43945313	-69.60937500	-73.95996094	+2792	+13.64501953	+6.17871094	-2.97070313	+57.08496094	-77.36572266	-47.81250000	+3628	+13.17919922	+2.69384766	-5.98974609	+6.39404297	-64.35791016	-56.88720703	+2124
+1457970586.49980000	+14.17675781	+2.57958984	-3.01464844	-0.92285156	-69.16992188	-72.59765625	+2796	+13.64501953	+6.18750000	-3.00146484	+57.67822266	-76.68457031	-48.27392578	+3632	+13.17480469	+2.68945313	-6.00732422	+6.06445313	-64.31396484	-56.51367188	+2132
+1457970586.50810000	+14.17236328	+2.54882813	-3.08056641	-3.29589844	-68.24707031	-70.29052734	+2800	+13.63183594	+6.19628906	-3.05419922	+58.88671875	-75.58593750	-49.21875000	+3640	+13.16162109	+2.68066406	-6.06445313	+5.29541016	-64.02832031	-55.65673828	+2148
+1457970586.51650000	+14.17675781	+2.51806641	-3.16406250	-4.83398438	-67.30224609	-68.81835938	+2812	+13.62304688	+6.19628906	-3.13769531	+59.10644531	-74.46533203	-49.24072266	+3656	+13.13525391	+2.66748047	-6.12597656	+4.61425781	-63.61083984	-54.88769531	+2164
+1457970586.52480010	+14.18115234	+2.47851563	-3.24755859	-5.77880859	-66.46728516	-67.98339844	+2824	+13.61425781	+6.18310547	-3.22558594	+59.04052734	-73.43261719	-49.04296875	+3676	+13.11328125	+2.64550781	-6.18750000	+4.08691406	-63.17138672	-54.33837891	+2176
+1457970586.53309990	+14.18994141	+2.44775391	-3.33544922	-6.24023438	-65.58837891	-67.56591797	+2832	+13.60986328	+6.17431641	-3.31787109	+58.90869141	-72.57568359	-48.75732422	+3692	+13.08691406	+2.62353516	-6.26220703	+3.71337891	-62.60009766	-53.92089844	+2180
+1457970586.54150010	+14.19873047	+2.41699219	-3.42773438	-6.24023438	-64.79736328	-67.60986328	+2840	+13.60546875	+6.16552734	-3.41894531	+58.51318359	-71.76269531	-48.18603516	+3708	+13.06054688	+2.60156250	-6.33251953	+3.58154297	-62.02880859	-53.74511719	+2176
+1457970586.54979990	+14.21191406	+2.39062500	-3.51562500	-5.97656250	-64.05029297	-67.89550781	+2848	+13.59667969	+6.15234375	-3.51123047	+58.02978516	-71.03759766	-47.54882813	+3724	+13.03417969	+2.57958984	-6.39843750	+3.60351563	-61.43554688	-53.72314453	+2164
+1457970586.55810000	+14.22509766	+2.37304688	-3.59472656	-5.53710938	-63.34716797	-68.26904297	+2848	+13.59667969	+6.14355469	-3.59033203	+57.70019531	-70.51025391	-47.10937500	+3736	+13.01660156	+2.55322266	-6.45996094	+3.77929688	-60.90820313	-53.85498047	+2156
+1457970586.56640010	+14.24267578	+2.35986328	-3.66503906	-4.89990234	-62.70996094	-68.77441406	+2844	+13.60546875	+6.14355469	-3.65625000	+57.41455078	-70.07080078	-46.69189453	+3736	+13.00341797	+2.53125000	-6.52148438	+4.10888672	-60.38085938	-54.14062500	+2144
+1457970586.57480000	+14.25585938	+2.35546875	-3.73535156	-4.10888672	-62.02880859	-69.36767578	+2836	+13.60546875	+6.14794922	-3.72656250	+57.06298828	-69.65332031	-46.12060547	+3732	+12.99023438	+2.50927734	-6.58740234	+4.52636719	-59.78759766	-54.49218750	+2136
+1457970586.57890010	+14.26464844	+2.35546875	-3.77490234	-3.66943359	-61.65527344	-69.67529297	+2832	+13.60546875	+6.14794922	-3.75732422	+56.93115234	-69.47753906	-45.87890625	+3728	+12.98583984	+2.49609375	-6.61816406	+4.76806641	-59.47998047	-54.68994141	+2132
+1457970586.58310010	+14.26904297	+2.34667969	-3.81445313	-3.27392578	-61.25976563	-70.00488281	+2832	+13.60546875	+6.14355469	-3.78808594	+56.73339844	-69.27978516	-45.63720703	+3728	+12.97705078	+2.48291016	-6.64892578	+5.00976563	-59.17236328	-54.90966797	+2132
+1457970586.58730010	+14.28222656	+2.34228516	-3.84960938	-2.85644531	-60.90820313	-70.31250000	+2828	+13.60986328	+6.13916016	-3.82324219	+56.51367188	-69.06005859	-45.32958984	+3724	+12.96826172	+2.46533203	-6.67968750	+5.25146484	-58.84277344	-55.12939453	+2136
+1457970586.59559990	+14.30419922	+2.32910156	-3.94189453	-1.95556641	-59.98535156	-70.94970703	+2824	+13.61865234	+6.13037109	-3.89355469	+56.05224609	-68.66455078	-44.75830078	+3716	+12.95068359	+2.42578125	-6.75878906	+5.73486328	-58.02978516	-55.56884766	+2148
+1457970586.59980010	+14.31738281	+2.31591797	-3.98583984	-1.51611328	-59.54589844	-71.27929688	+2820	+13.62304688	+6.12597656	-3.93310547	+55.72265625	-68.42285156	-44.36279297	+3712	+12.94189453	+2.40380859	-6.79833984	+5.95458984	-57.59033203	-55.76660156	+2156
+1457970586.60390000	+14.32617188	+2.31591797	-4.04296875	-0.98876953	-58.93066406	-71.63085938	+2820	+13.62744141	+6.12158203	-3.97705078	+55.37109375	-68.18115234	-43.94531250	+3708	+12.92871094	+2.37744141	-6.85107422	+6.21826172	-56.97509766	-55.98632813	+2168
+1457970586.60809990	+14.33496094	+2.29394531	-4.10888672	-0.57128906	-58.29345703	-71.96044922	+2824	+13.62744141	+6.10839844	-4.02978516	+54.90966797	-67.89550781	-43.43994141	+3704	+12.91113281	+2.35107422	-6.90380859	+6.39404297	-56.38183594	-56.16210938	+2180
+1457970586.61229990	+14.34814453	+2.27197266	-4.17041016	-0.13183594	-57.65625000	-72.29003906	+2828	+13.63183594	+6.09082031	-4.08691406	+54.36035156	-67.56591797	-42.86865234	+3704	+12.89355469	+2.31591797	-6.95214844	+6.50390625	-55.78857422	-56.29394531	+2192
+1457970586.61640000	+14.35693359	+2.26318359	-4.24511719	+0.35156250	-56.90917969	-72.57568359	+2828	+13.63183594	+6.06884766	-4.15722656	+53.72314453	-67.17041016	-42.18750000	+3708	+12.86718750	+2.27636719	-7.02246094	+6.63574219	-54.93164063	-56.40380859	+2208
+1457970586.62060000	+14.37011719	+2.22802734	-4.32861328	+0.72509766	-56.09619141	-72.90527344	+2840	+13.63623047	+6.04248047	-4.23193359	+52.99804688	-66.75292969	-41.46240234	+3708	+12.84082031	+2.23242188	-7.08398438	+6.65771484	-54.18457031	-56.46972656	+2220
+1457970586.62480000	+14.38769531	+2.19287109	-4.39892578	+1.07666016	-55.37109375	-73.19091797	+2844	+13.64062500	+6.00732422	-4.31103516	+52.18505859	-66.31347656	-40.69335938	+3712	+12.81884766	+2.19287109	-7.14111328	+6.63574219	-53.48144531	-56.49169922	+2232
+1457970586.63310000	+14.41845703	+2.12255859	-4.58789063	+1.84570313	-53.45947266	-73.69628906	+2864	+13.64501953	+5.91503906	-4.52197266	+50.05371094	-65.12695313	-38.62792969	+3732	+12.76171875	+2.09619141	-7.28173828	+6.54785156	-51.72363281	-56.46972656	+2248
+1457970586.63720010	+14.43603516	+2.08300781	-4.68017578	+2.17529297	-52.51464844	-73.95996094	+2872	+13.64501953	+5.86669922	-4.62304688	+49.02099609	-64.55566406	-37.63916016	+3740	+12.73535156	+2.04785156	-7.34326172	+6.48193359	-50.86669922	-56.46972656	+2252
+1457970586.64969990	+14.47558594	+1.95996094	-4.99218750	+3.22998047	-49.24072266	-74.55322266	+2900	+13.64062500	+5.68652344	-4.98779297	+45.28564453	-62.49023438	-34.14550781	+3776	+12.64306641	+1.88964844	-7.54541016	+6.24023438	-48.09814453	-56.33789063	+2252
+1457970586.65389990	+14.49316406	+1.92041016	-5.09765625	+3.58154297	-48.12011719	-74.66308594	+2908	+13.64501953	+5.61621094	-5.11083984	+43.96728516	-61.78710938	-32.91503906	+3788	+12.60791016	+1.83691406	-7.61132813	+6.17431641	-47.13134766	-56.29394531	+2248
+1457970586.65809990	+14.50634766	+1.87646484	-5.20312500	+3.97705078	-46.97753906	-74.83886719	+2916	+13.64501953	+5.55468750	-5.21630859	+42.82470703	-61.19384766	-31.86035156	+3792	+12.58154297	+1.77539063	-7.68164063	+6.13037109	-46.16455078	-56.33789063	+2240
+1457970586.66220000	+14.52392578	+1.83691406	-5.30419922	+4.41650391	-45.87890625	-75.01464844	+2924	+13.64501953	+5.49755859	-5.32177734	+41.68212891	-60.60058594	-30.82763672	+3796	+12.55078125	+1.71826172	-7.74316406	+6.13037109	-45.21972656	-56.38183594	+2232
+1457970586.67059990	+14.55468750	+1.76220703	-5.51074219	+5.36132813	-43.50585938	-75.32226563	+2932	+13.64501953	+5.38330078	-5.52832031	+39.48486328	-59.45800781	-28.71826172	+3796	+12.49804688	+1.59521484	-7.87500000	+6.19628906	-43.22021484	-56.55761719	+2208
+1457970586.67470000	+14.56347656	+1.73583984	-5.61621094	+5.97656250	-42.34130859	-75.52001953	+2932	+13.64941406	+5.32617188	-5.62939453	+38.36425781	-58.90869141	-27.68554688	+3792	+12.46728516	+1.53808594	-7.93652344	+6.32812500	-42.25341797	-56.66748047	+2196
+1457970586.67890000	+14.57666016	+1.70507813	-5.70849609	+6.56982422	-41.22070313	-75.67382813	+2932	+13.65380859	+5.26464844	-5.71728516	+37.28759766	-58.44726563	-26.69677734	+3788	+12.43652344	+1.47656250	-7.99365234	+6.45996094	-41.24267578	-56.84326172	+2184
+1457970586.68310000	+14.58544922	+1.67431641	-5.80078125	+7.20703125	-40.12207031	-75.87158203	+2928	+13.65820313	+5.20751953	-5.80078125	+36.21093750	-57.98583984	-25.70800781	+3780	+12.40576172	+1.41064453	-8.05517578	+6.63574219	-40.23193359	-57.06298828	+2176
+1457970586.68720010	+14.59863281	+1.64794922	-5.89306641	+7.93212891	-39.00146484	-76.09130859	+2928	+13.65820313	+5.14599609	-5.88867188	+35.11230469	-57.50244141	-24.69726563	+3776	+12.37500000	+1.34912109	-8.11230469	+6.85546875	-39.26513672	-57.30468750	+2164
+1457970586.69560000	+14.61621094	+1.59521484	-6.06005859	+9.38232422	-36.89208984	-76.55273438	+2920	+13.67138672	+5.02294922	-6.05566406	+32.98095703	-56.62353516	-22.76367188	+3752	+12.32226563	+1.20849609	-8.22656250	+7.31689453	-37.28759766	-57.91992188	+2152
+1457970586.69970010	+14.62060547	+1.57324219	-6.15673828	+10.17333984	-35.74951172	-76.79443359	+2916	+13.67578125	+4.96142578	-6.13476563	+31.97021484	-56.18408203	-21.86279297	+3740	+12.29589844	+1.13818359	-8.28369141	+7.60253906	-36.29882813	-58.27148438	+2144
+1457970586.70390010	+14.62060547	+1.53808594	-6.24902344	+10.92041016	-34.65087891	-77.03613281	+2916	+13.68017578	+4.89990234	-6.21386719	+30.98144531	-55.72265625	-20.93994141	+3724	+12.26513672	+1.07226563	-8.34082031	+7.86621094	-35.28808594	-58.60107422	+2140
+1457970586.71219990	+14.61621094	+1.46337891	-6.43798828	+12.26074219	-32.36572266	-77.47558594	+2908	+13.68457031	+4.75488281	-6.37207031	+28.93798828	-54.75585938	-19.16015625	+3692	+12.19482422	+0.90966797	-8.45947266	+8.34960938	-33.22265625	-59.32617188	+2136
+1457970586.71639990	+14.61181641	+1.41503906	-6.53027344	+12.85400391	-31.26708984	-77.69531250	+2908	+13.68457031	+4.68017578	-6.45556641	+27.94921875	-54.20654297	-18.32519531	+3676	+12.15966797	+0.83056641	-8.51220703	+8.54736328	-32.21191406	-59.63378906	+2136
+1457970586.72470000	+14.59863281	+1.30517578	-6.72802734	+13.82080078	-28.95996094	-77.95898438	+2908	+13.68896484	+4.50000000	-6.61816406	+25.97167969	-53.06396484	-16.83105469	+3648	+12.08935547	+0.65039063	-8.61767578	+8.81103516	-30.19042969	-60.33691406	+2140
+1457970586.72890000	+14.58544922	+1.23925781	-6.83349609	+14.17236328	-27.75146484	-78.06884766	+2908	+13.68457031	+4.41650391	-6.71484375	+25.02685547	-52.29492188	-16.06201172	+3636	+12.04980469	+0.56250000	-8.67480469	+8.87695313	-29.11376953	-60.55664063	+2140
+1457970586.73720000	+14.55908203	+1.08105469	-7.05761719	+14.58984375	-25.22460938	-78.11279297	+2908	+13.68017578	+4.20556641	-6.90380859	+23.15917969	-50.75683594	-14.72167969	+3608	+11.96191406	+0.35595703	-8.78466797	+8.81103516	-26.96044922	-61.04003906	+2136
+1457970586.74550010	+14.51953125	+0.89648438	-7.30810547	+14.63378906	-22.50000000	-77.91503906	+2912	+13.66259766	+3.98144531	-7.11474609	+21.37939453	-48.86718750	-13.49121094	+3588	+11.86523438	+0.15380859	-8.89892578	+8.54736328	-24.69726563	-61.23779297	+2128
+1457970586.74970010	+14.50195313	+0.78662109	-7.42675781	+14.50195313	-21.18164063	-77.76123047	+2912	+13.65380859	+3.85839844	-7.21142578	+20.47851563	-47.92236328	-12.94189453	+3576	+11.81689453	+0.03955078	-8.94726563	+8.30566406	-23.59863281	-61.32568359	+2120
+1457970586.75390010	+14.47998047	+0.68115234	-7.55419922	+14.34814453	-19.77539063	-77.54150391	+2916	+13.64062500	+3.73535156	-7.32128906	+19.62158203	-46.86767578	-12.37060547	+3568	+11.76416016	-0.06152344	-9.00000000	+8.02001953	-22.45605469	-61.32568359	+2112
+1457970586.76220010	+14.43603516	+0.45263672	-7.80468750	+13.93066406	-16.98486328	-77.03613281	+2916	+13.62304688	+3.46289063	-7.52783203	+17.92968750	-44.78027344	-11.44775391	+3544	+11.66748047	-0.29882813	-9.09228516	+7.31689453	-20.19287109	-61.34765625	+2100
+1457970586.77049990	+14.38769531	+0.21533203	-8.06396484	+13.42529297	-14.06250000	-76.37695313	+2916	+13.59667969	+3.19482422	-7.74316406	+16.36962891	-42.53906250	-10.52490234	+3516	+11.55761719	-0.52734375	-9.19335938	+6.54785156	-17.86376953	-61.17187500	+2092
+1457970586.77889990	+14.33056641	-0.02197266	-8.30126953	+12.96386719	-11.18408203	-75.62988281	+2904	+13.56591797	+2.92236328	-7.92333984	+14.94140625	-40.42968750	-9.68994141	+3480	+11.44775391	-0.75585938	-9.27246094	+5.80078125	-15.55664063	-60.95214844	+2080
+1457970586.78720000	+14.26464844	-0.25927734	-8.52539063	+12.61230469	-8.37158203	-74.86083984	+2884	+13.53955078	+2.64111328	-8.09033203	+13.55712891	-38.43017578	-9.00878906	+3440	+11.33789063	-0.99755859	-9.34277344	+5.03173828	-13.35937500	-60.79833984	+2068
+1457970586.79130010	+14.22949219	-0.36914063	-8.61767578	+12.50244141	-7.09716797	-74.46533203	+2872	+13.53076172	+2.50048828	-8.16064453	+12.89794922	-37.50732422	-8.65722656	+3416	+11.28515625	-1.11181641	-9.37353516	+4.65820313	-12.30468750	-60.66650391	+2060
+1457970586.79970000	+14.15917969	-0.59326172	-8.80224609	+12.45849609	-4.48242188	-73.76220703	+2844	+13.50439453	+2.23681641	-8.28369141	+11.77734375	-35.81542969	-8.06396484	+3360	+11.17968750	-1.35791016	-9.43505859	+4.02099609	-10.23925781	-60.60058594	+2048
+1457970586.80380010	+14.11962891	-0.69873047	-8.88134766	+12.50244141	-3.31787109	-73.38867188	+2824	+13.49560547	+2.10937500	-8.33203125	+11.25000000	-35.04638672	-7.75634766	+3332	+11.12255859	-1.47656250	-9.46142578	+3.77929688	-9.27246094	-60.53466797	+2040
+1457970586.81220010	+14.03613281	-0.91845703	-9.03955078	+12.67822266	-0.92285156	-72.72949219	+2800	+13.46923828	+1.85009766	-8.42431641	+10.21728516	-33.53027344	-7.25097656	+3268	+11.01269531	-1.71826172	-9.50976563	+3.29589844	-7.36083984	-60.49072266	+2028
+1457970586.82049990	+13.94384766	-1.12939453	-9.14501953	+13.00781250	+1.05468750	-72.15820313	+2772	+13.44726563	+1.58203125	-8.48144531	+9.18457031	-32.34375000	-6.81152344	+3204	+10.90283203	-1.96435547	-9.54052734	+2.87841797	-5.62500000	-60.49072266	+2020
+1457970586.82470010	+13.89550781	-1.23486328	-9.20214844	+13.20556641	+2.06542969	-71.87255859	+2760	+13.43408203	+1.44580078	-8.50781250	+8.67919922	-31.72851563	-6.61376953	+3172	+10.85449219	-2.09619141	-9.55371094	+2.68066406	-4.81201172	-60.53466797	+2012
+1457970586.82880000	+13.84716797	-1.34033203	-9.25048828	+13.44726563	+2.92236328	-71.58691406	+2752	+13.42089844	+1.31835938	-8.53857422	+8.17382813	-31.11328125	-6.39404297	+3140	+10.79736328	-2.21923828	-9.56250000	+2.50488281	-4.02099609	-60.53466797	+2008
+1457970586.83299990	+13.79882813	-1.45458984	-9.29443359	+13.64501953	+3.82324219	-71.36718750	+2744	+13.40332031	+1.18212891	-8.56494141	+7.66845703	-30.54199219	-6.19628906	+3108	+10.74023438	-2.34667969	-9.57128906	+2.32910156	-3.22998047	-60.57861328	+2004
+1457970586.84130000	+13.68896484	-1.66992188	-9.39111328	+14.15039063	+5.55908203	-70.83984375	+2736	+13.36376953	+0.91406250	-8.61328125	+6.63574219	-29.35546875	-5.82275391	+3040	+10.63037109	-2.59277344	-9.58007813	+2.04345703	-1.71386719	-60.57861328	+1996
+1457970586.84550000	+13.63183594	-1.78857422	-9.42626953	+14.34814453	+6.35009766	-70.59814453	+2736	+13.34179688	+0.76464844	-8.63525391	+6.04248047	-28.80615234	-5.66894531	+3012	+10.57324219	-2.72460938	-9.58447266	+1.86767578	-0.96679688	-60.57861328	+1996
+1457970586.84970000	+13.57910156	-1.90722656	-9.46582031	+14.54589844	+7.14111328	-70.35644531	+2736	+13.31542969	+0.61083984	-8.65722656	+5.42724609	-28.21289063	-5.51513672	+2980	+10.52050781	-2.85205078	-9.57568359	+1.66992188	-0.28564453	-60.60058594	+1992
+1457970586.85800000	+13.46044922	-2.14453125	-9.54052734	+14.96337891	+8.59130859	-69.78515625	+2732	+13.25830078	+0.30761719	-8.70117188	+4.17480469	-27.07031250	-5.18554688	+2920	+10.40625000	-3.10693359	-9.56250000	+1.27441406	+1.09863281	-60.55664063	+1984
+1457970586.86630010	+13.35058594	-2.38623047	-9.61083984	+15.31494141	+9.97558594	-69.23583984	+2724	+13.19238281	+0.00439453	-8.74951172	+2.90039063	-25.86181641	-4.85595703	+2860	+10.29638672	-3.36181641	-9.53173828	+0.85693359	+2.35107422	-60.49072266	+1976
+1457970586.87050010	+13.29345703	-2.51367188	-9.64160156	+15.44677734	+10.65673828	-68.92822266	+2720	+13.15283203	-0.15380859	-8.77148438	+2.26318359	-25.26855469	-4.72412109	+2836	+10.24365234	-3.48486328	-9.51855469	+0.65917969	+3.01025391	-60.42480469	+1972
+1457970586.87879990	+13.17480469	-2.75976563	-9.69433594	+15.68847656	+11.97509766	-68.26904297	+2704	+13.07373047	-0.46582031	-8.80224609	+0.96679688	-24.12597656	-4.41650391	+2784	+10.13378906	-3.72656250	-9.47900391	+0.26367188	+4.21875000	-60.24902344	+1960
+1457970586.88299990	+13.11328125	-2.88720703	-9.71630859	+15.79833984	+12.59033203	-67.93945313	+2688	+13.03417969	-0.62841797	-8.81103516	+0.32958984	-23.57666016	-4.30664063	+2760	+10.07666016	-3.85400391	-9.45703125	+0.04394531	+4.83398438	-60.18310547	+1956
+1457970586.88710000	+13.05615234	-3.01464844	-9.73388672	+15.86425781	+13.16162109	-67.63183594	+2676	+12.99023438	-0.78222656	-8.81982422	-0.28564453	-23.04931641	-4.19677734	+2736	+10.02392578	-3.97705078	-9.42626953	-0.15380859	+5.38330078	-60.11718750	+1952
+1457970586.89130000	+12.99902344	-3.13769531	-9.74267578	+15.93017578	+13.68896484	-67.32421875	+2656	+12.94628906	-0.93164063	-8.81982422	-0.87890625	-22.56591797	-4.02099609	+2708	+9.96679688	-4.09570313	-9.39550781	-0.35156250	+5.91064453	-60.00732422	+1948
+1457970586.89960000	+12.88476563	-3.37939453	-9.75585938	+16.10595703	+14.74365234	-66.70898438	+2612	+12.86279297	-1.22167969	-8.81542969	-1.88964844	-21.59912109	-3.80126953	+2652	+9.86572266	-4.33740234	-9.33398438	-0.65917969	+6.96533203	-59.80957031	+1936
+1457970586.90380000	+12.82763672	-3.49804688	-9.75146484	+16.14990234	+15.20507813	-66.44531250	+2584	+12.81884766	-1.35351563	-8.80224609	-2.37304688	-21.18164063	-3.66943359	+2624	+9.80859375	-4.44726563	-9.30322266	-0.76904297	+7.47070313	-59.67773438	+1928
+1457970586.90800000	+12.77050781	-3.61669922	-9.74267578	+16.19384766	+15.64453125	-66.20361328	+2560	+12.77929688	-1.49414063	-8.78906250	-2.81250000	-20.76416016	-3.55957031	+2596	+9.75585938	-4.57031250	-9.26806641	-0.92285156	+7.95410156	-59.58984375	+1924
+1457970586.91210010	+12.70898438	-3.73095703	-9.73388672	+16.23779297	+16.12792969	-65.96191406	+2536	+12.73095703	-1.62158203	-8.76708984	-3.18603516	-20.34667969	-3.47167969	+2568	+9.70312500	-4.68457031	-9.23291016	-0.98876953	+8.41552734	-59.45800781	+1916
+1457970586.91630010	+12.65185547	-3.84082031	-9.70751953	+16.28173828	+16.47949219	-65.78613281	+2508	+12.69140625	-1.74462891	-8.73632813	-3.51562500	-20.01708984	-3.36181641	+2540	+9.64160156	-4.79443359	-9.18896484	-1.03271484	+8.85498047	-59.37011719	+1908
+1457970586.92459990	+12.53759766	-4.05615234	-9.65039063	+16.39160156	+17.20458984	-65.47851563	+2464	+12.61230469	-1.98632813	-8.67041016	-4.08691406	-19.37988281	-3.25195313	+2496	+9.53613281	-5.02734375	-9.10986328	-1.09863281	+9.68994141	-59.19433594	+1900
+1457970586.92880010	+12.48486328	-4.16162109	-9.61083984	+16.43554688	+17.46826172	-65.39062500	+2448	+12.57714844	-2.09619141	-8.63085938	-4.30664063	-19.07226563	-3.14208984	+2476	+9.47900391	-5.13281250	-9.06591797	-1.07666016	+10.04150391	-59.08447266	+1896
+1457970586.93709990	+12.37500000	-4.36376953	-9.52734375	+16.52343750	+18.03955078	-65.23681641	+2416	+12.49804688	-2.31591797	-8.54736328	-4.61425781	-18.47900391	-3.05419922	+2440	+9.36914063	-5.35693359	-8.97802734	-1.01074219	+10.72265625	-58.90869141	+1896
+1457970586.94129990	+12.31787109	-4.46044922	-9.47900391	+16.58935547	+18.30322266	-65.19287109	+2408	+12.45849609	-2.41259766	-8.50341797	-4.72412109	-18.17138672	-2.96630859	+2428	+9.31201172	-5.46240234	-8.92968750	-0.92285156	+11.05224609	-58.77685547	+1896
+1457970586.94540000	+12.26513672	-4.55712891	-9.43066406	+16.61132813	+18.54492188	-65.14892578	+2400	+12.41894531	-2.52246094	-8.45507813	-4.87792969	-17.86376953	-2.94433594	+2416	+9.25488281	-5.56787109	-8.88134766	-0.85693359	+11.38183594	-58.64501953	+1900
+1457970586.94960000	+12.20800781	-4.65820313	-9.37353516	+16.63330078	+18.74267578	-65.12695313	+2392	+12.37500000	-2.62792969	-8.40673828	-4.98779297	-17.57812500	-2.92236328	+2408	+9.20214844	-5.67773438	-8.82861328	-0.76904297	+11.64550781	-58.55712891	+1904
+1457970586.95380000	+12.15966797	-4.74609375	-9.31640625	+16.69921875	+18.91845703	-65.08300781	+2388	+12.33544922	-2.72460938	-8.35400391	-5.07568359	-17.27050781	-2.81250000	+2396	+9.14941406	-5.78320313	-8.76708984	-0.70312500	+11.88720703	-58.44726563	+1908
+1457970586.95790000	+12.10693359	-4.83837891	-9.25927734	+16.74316406	+19.07226563	-65.06103516	+2388	+12.29150391	-2.83007813	-8.30566406	-5.18554688	-16.96289063	-2.76855469	+2392	+9.09228516	-5.88867188	-8.71435547	-0.59326172	+12.17285156	-58.31542969	+1912
+1457970586.96210000	+12.05859375	-4.93066406	-9.19775391	+16.80908203	+19.20410156	-65.06103516	+2388	+12.25195313	-2.93554688	-8.25292969	-5.27343750	-16.67724609	-2.74658203	+2388	+9.04394531	-5.99414063	-8.64843750	-0.50537109	+12.37060547	-58.22753906	+1924
+1457970586.97040010	+11.96630859	-5.11523438	-9.08349609	+16.91894531	+19.46777344	-64.92919922	+2388	+12.15966797	-3.12890625	-8.15625000	-5.44921875	-15.95214844	-2.54882813	+2380	+8.94726563	-6.19189453	-8.52978516	-0.30761719	+12.81005859	-57.85400391	+1936
+1457970586.97460010	+11.91796875	-5.20751953	-9.01757813	+16.96289063	+19.57763672	-64.88525391	+2388	+12.11572266	-3.22998047	-8.10351563	-5.53710938	-15.62255859	-2.46093750	+2376	+8.89892578	-6.28857422	-8.45507813	-0.21972656	+12.98583984	-57.70019531	+1944
+1457970586.97880010	+11.86523438	-5.29101563	-8.95605469	+17.07275391	+19.68750000	-64.75341797	+2388	+12.06738281	-3.32226563	-8.05078125	-5.62500000	-15.22705078	-2.30712891	+2372	+8.85058594	-6.38525391	-8.38476563	-0.13183594	+13.18359375	-57.50244141	+1952
+1457970586.98289990	+11.81689453	-5.37890625	-8.89892578	+17.11669922	+19.77539063	-64.62158203	+2384	+12.01464844	-3.42773438	-8.00244141	-5.75683594	-14.85351563	-2.19726563	+2372	+8.80664063	-6.47753906	-8.32324219	-0.02197266	+13.40332031	-57.26074219	+1952
+1457970586.98709990	+11.77294922	-5.47119141	-8.83300781	+17.18261719	+19.81933594	-64.53369141	+2384	+11.96630859	-3.53320313	-7.94531250	-5.88867188	-14.52392578	-2.08740234	+2368	+8.76269531	-6.57421875	-8.23974609	+0.04394531	+13.51318359	-57.08496094	+1960
+1457970586.99130010	+11.73339844	-5.55029297	-8.76269531	+17.29248047	+19.81933594	-64.40185547	+2376	+11.91796875	-3.62548828	-7.88818359	-5.99853516	-14.17236328	-1.91162109	+2364	+8.71875000	-6.66650391	-8.16064453	+0.10986328	+13.62304688	-56.88720703	+1964
+1457970586.99959990	+11.64990234	-5.72167969	-8.63085938	+17.46826172	+19.84130859	-64.16015625	+2364	+11.82568359	-3.81884766	-7.77392578	-6.17431641	-13.49121094	-1.62597656	+2356	+8.64404297	-6.84228516	-8.00683594	+0.32958984	+13.88671875	-56.44775391	+1968
+1457970587.00790000	+11.56640625	-5.88427734	-8.49462891	+17.75390625	+19.81933594	-63.83056641	+2344	+11.72900391	-3.99462891	-7.65527344	-6.28417969	-12.85400391	-1.23046875	+2344	+8.56494141	-7.00927734	-7.85302734	+0.54931641	+14.15039063	-55.92041016	+1964
+1457970587.01630000	+11.48291016	-6.03369141	-8.33642578	+18.03955078	+19.68750000	-63.58886719	+2320	+11.63671875	-4.16162109	-7.51025391	-6.35009766	-12.34863281	-0.83496094	+2328	+8.49023438	-7.17187500	-7.68164063	+0.76904297	+14.26025391	-55.45898438	+1960
+1457970587.02040000	+11.44335938	-6.10839844	-8.25732422	+18.19335938	+19.57763672	-63.47900391	+2308	+11.59277344	-4.24511719	-7.43994141	-6.37207031	-12.10693359	-0.65917969	+2324	+8.45068359	-7.25097656	-7.60693359	+0.94482422	+14.34814453	-55.19531250	+1956
+1457970587.02460000	+11.40380859	-6.17871094	-8.16943359	+18.34716797	+19.46777344	-63.39111328	+2296	+11.54882813	-4.32421875	-7.35644531	-6.35009766	-11.93115234	-0.48339844	+2320	+8.41992188	-7.33007813	-7.51904297	+1.12060547	+14.37011719	-54.97558594	+1956
+1457970587.02870010	+11.36865234	-6.24023438	-8.07714844	+18.56689453	+19.29199219	-63.30322266	+2284	+11.50927734	-4.39453125	-7.27294922	-6.26220703	-11.77734375	-0.26367188	+2312	+8.38037109	-7.40917969	-7.43554688	+1.27441406	+14.41406250	-54.75585938	+1952
+1457970587.03290010	+11.33349609	-6.30615234	-7.99365234	+18.76464844	+19.18212891	-63.23730469	+2272	+11.47412109	-4.46484375	-7.19384766	-6.17431641	-11.62353516	-0.06591797	+2304	+8.34521484	-7.48388672	-7.35644531	+1.49414063	+14.47998047	-54.49218750	+1948
+1457970587.04119990	+11.25878906	-6.42480469	-7.80029297	+19.22607422	+18.89648438	-63.10546875	+2256	+11.39941406	-4.58789063	-7.01367188	-5.91064453	-11.38183594	+0.32958984	+2292	+8.27490234	-7.63769531	-7.18945313	+1.91162109	+14.52392578	-54.03076172	+1944
+1457970587.04959990	+11.17968750	-6.53906250	-7.60253906	+19.66552734	+18.54492188	-63.03955078	+2248	+11.32470703	-4.71093750	-6.82470703	-5.64697266	-11.20605469	+0.68115234	+2288	+8.20898438	-7.77832031	-7.02246094	+2.43896484	+14.54589844	-53.52539063	+1936
+1457970587.05790000	+11.11376953	-6.63134766	-7.39599609	+20.21484375	+18.14941406	-62.97363281	+2244	+11.25439453	-4.81201172	-6.63134766	-5.29541016	-11.05224609	+1.09863281	+2284	+8.13867188	-7.91894531	-6.85546875	+2.98828125	+14.56787109	-53.02001953	+1936
+1457970587.06209990	+11.07861328	-6.67968750	-7.28613281	+20.47851563	+17.95166016	-62.99560547	+2248	+11.21923828	-4.86474609	-6.52587891	-5.11962891	-11.05224609	+1.25244141	+2284	+8.10791016	-7.98925781	-6.76318359	+3.27392578	+14.52392578	-52.80029297	+1940
+1457970587.06620000	+11.04785156	-6.71923828	-7.18066406	+20.76416016	+17.75390625	-62.92968750	+2252	+11.18847656	-4.90869141	-6.42919922	-4.92187500	-10.96435547	+1.49414063	+2284	+8.07275391	-8.05517578	-6.67529297	+3.53759766	+14.50195313	-52.55859375	+1940
+1457970587.07460000	+10.98193359	-6.80273438	-6.96972656	+21.31347656	+17.40234375	-62.81982422	+2260	+11.11816406	-5.00537109	-6.22705078	-4.61425781	-10.83251953	+1.88964844	+2292	+8.01562500	-8.17822266	-6.50390625	+4.19677734	+14.43603516	-52.00927734	+1940
+1457970587.08290000	+10.91601563	-6.87304688	-6.75878906	+21.88476563	+17.05078125	-62.66601563	+2272	+11.04345703	-5.09326172	-6.03369141	-4.32861328	-10.61279297	+2.39501953	+2296	+7.95849609	-8.28808594	-6.32812500	+4.83398438	+14.37011719	-51.43798828	+1940
+1457970587.08710000	+10.88525391	-6.90820313	-6.64892578	+22.12646484	+16.83105469	-62.66601563	+2280	+11.01269531	-5.13720703	-5.92822266	-4.21875000	-10.61279297	+2.59277344	+2300	+7.93652344	-8.34521484	-6.22705078	+5.14160156	+14.26025391	-51.19628906	+1940
+1457970587.09120010	+10.85888672	-6.94335938	-6.54345703	+22.36816406	+16.63330078	-62.57812500	+2284	+10.97753906	-5.18115234	-5.83154297	-4.13085938	-10.52490234	+2.85644531	+2304	+7.91015625	-8.40234375	-6.13476563	+5.44921875	+14.15039063	-50.95458984	+1940
+1457970587.09949990	+10.80175781	-7.00488281	-6.33691406	+22.89550781	+16.30371094	-62.40234375	+2292	+10.91162109	-5.26464844	-5.63818359	-3.93310547	-10.37109375	+3.31787109	+2308	+7.87060547	-8.49462891	-5.94580078	+6.13037109	+13.95263672	-50.40527344	+1932
+1457970587.10369990	+10.77539063	-7.03564453	-6.23583984	+23.13720703	+16.17187500	-62.29248047	+2292	+10.87646484	-5.30859375	-5.54150391	-3.88916016	-10.26123047	+3.60351563	+2308	+7.85302734	-8.54296875	-5.84912109	+6.41601563	+13.84277344	-50.14160156	+1932
+1457970587.10789990	+10.74902344	-7.06201172	-6.14355469	+23.37890625	+16.01806641	-62.16064453	+2292	+10.84130859	-5.34814453	-5.45361328	-3.84521484	-10.10742188	+3.86718750	+2308	+7.83544922	-8.58251953	-5.75683594	+6.78955078	+13.73291016	-49.83398438	+1920
+1457970587.11200000	+10.72265625	-7.09277344	-6.03369141	+23.59863281	+15.84228516	-62.09472656	+2292	+10.81054688	-5.38769531	-5.35253906	-3.80126953	-10.10742188	+4.10888672	+2308	+7.82226563	-8.62207031	-5.65576172	+7.09716797	+13.57910156	-49.59228516	+1916
+1457970587.11620000	+10.69628906	-7.11914063	-5.93261719	+23.81835938	+15.66650391	-61.98486328	+2288	+10.77539063	-5.43164063	-5.25585938	-3.80126953	-10.01953125	+4.37255859	+2308	+7.80468750	-8.66601563	-5.55908203	+7.36083984	+13.44726563	-49.35058594	+1908
+1457970587.12450000	+10.65234375	-7.17187500	-5.73486328	+24.27978516	+15.35888672	-61.80908203	+2276	+10.71826172	-5.50195313	-5.06250000	-3.71337891	-9.93164063	+4.85595703	+2300	+7.77832031	-8.73632813	-5.36572266	+8.04199219	+13.13964844	-48.84521484	+1888
+1457970587.13290000	+10.60400391	-7.21582031	-5.54150391	+24.78515625	+15.07324219	-61.56738281	+2260	+10.66113281	-5.57666016	-4.88232422	-3.71337891	-9.77783203	+5.33935547	+2288	+7.75195313	-8.80664063	-5.17675781	+8.63525391	+12.87597656	-48.38378906	+1868
+1457970587.13700010	+10.58203125	-7.23339844	-5.44042969	+25.02685547	+14.91943359	-61.47949219	+2252	+10.63476563	-5.60742188	-4.78125000	-3.69140625	-9.75585938	+5.55908203	+2284	+7.73876953	-8.84179688	-5.08447266	+8.94287109	+12.74414063	-48.16406250	+1856
+1457970587.14540000	+10.53369141	-7.26416016	-5.24267578	+25.62011719	+14.61181641	-61.21582031	+2232	+10.57763672	-5.66894531	-4.59667969	-3.69140625	-9.64599609	+6.02050781	+2268	+7.70800781	-8.90332031	-4.90429688	+9.53613281	+12.52441406	-47.68066406	+1832
+1457970587.14949990	+10.51171875	-7.28173828	-5.14160156	+25.90576172	+14.41406250	-61.12792969	+2224	+10.55566406	-5.69531250	-4.50000000	-3.64746094	-9.66796875	+6.21826172	+2260	+7.69482422	-8.93408203	-4.81640625	+9.86572266	+12.37060547	-47.46093750	+1820
+1457970587.15790010	+10.46337891	-7.29492188	-4.94824219	+26.63085938	+14.01855469	-60.88623047	+2208	+10.50292969	-5.74804688	-4.31103516	-3.62548828	-9.64599609	+6.56982422	+2244	+7.65966797	-8.99121094	-4.64062500	+10.43701172	+12.19482422	-47.02148438	+1800
+1457970587.16199990	+10.44140625	-7.30371094	-4.84716797	+26.98242188	+13.82080078	-60.79833984	+2200	+10.48535156	-5.77441406	-4.20996094	-3.58154297	-9.66796875	+6.74560547	+2240	+7.64648438	-9.02197266	-4.55712891	+10.74462891	+12.08496094	-46.80175781	+1792
+1457970587.17039990	+10.39306641	-7.31250000	-4.65380859	+27.79541016	+13.38134766	-60.53466797	+2192	+10.43701172	-5.81396484	-4.02539063	-3.51562500	-9.66796875	+7.07519531	+2228	+7.60693359	-9.07470703	-4.39453125	+11.31591797	+11.90917969	-46.36230469	+1772
+1457970587.17450000	+10.36669922	-7.31250000	-4.55273438	+28.16894531	+13.11767578	-60.44677734	+2188	+10.41943359	-5.83154297	-3.93310547	-3.44970703	-9.71191406	+7.22900391	+2224	+7.59375000	-9.10107422	-4.31542969	+11.62353516	+11.79931641	-46.14257813	+1764
+1457970587.18280010	+10.31835938	-7.30810547	-4.36376953	+29.02587891	+12.56835938	-60.18310547	+2184	+10.37109375	-5.86230469	-3.74414063	-3.38378906	-9.79980469	+7.49267578	+2216	+7.55419922	-9.14501953	-4.16162109	+12.19482422	+11.57958984	-45.70312500	+1748
+1457970587.18700000	+10.29638672	-7.30810547	-4.26269531	+29.42138672	+12.23876953	-60.11718750	+2188	+10.35351563	-5.87988281	-3.65185547	-3.31787109	-9.88769531	+7.62451172	+2216	+7.54101563	-9.16699219	-4.08691406	+12.48046875	+11.42578125	-45.50537109	+1740
+1457970587.19120000	+10.27441406	-7.30810547	-4.16601563	+29.81689453	+11.90917969	-60.02929688	+2188	+10.32714844	-5.89746094	-3.56396484	-3.31787109	-9.95361328	+7.75634766	+2212	+7.52343750	-9.19335938	-4.00781250	+12.72216797	+11.29394531	-45.32958984	+1732
+1457970587.19950010	+10.23486328	-7.29931641	-3.97705078	+30.62988281	+11.27197266	-59.85351563	+2192	+10.28759766	-5.91943359	-3.38818359	-3.20800781	-10.08544922	+7.99804688	+2212	+7.49267578	-9.22851563	-3.85400391	+13.31542969	+10.98632813	-44.97802734	+1720
+1457970587.20370010	+10.21289063	-7.29931641	-3.88476563	+30.98144531	+10.96435547	-59.72167969	+2192	+10.26562500	-5.93701172	-3.30468750	-3.20800781	-10.12939453	+8.12988281	+2212	+7.47949219	-9.25048828	-3.77929688	+13.55712891	+10.83251953	-44.80224609	+1712
+1457970587.20779990	+10.19091797	-7.29492188	-3.80126953	+31.39892578	+10.63476563	-59.58984375	+2192	+10.24365234	-5.94580078	-3.22119141	-3.16406250	-10.15136719	+8.28369141	+2208	+7.47070313	-9.26367188	-3.70898438	+13.86474609	+10.67871094	-44.60449219	+1704
+1457970587.21620010	+10.15136719	-7.29052734	-3.62109375	+32.12402344	+9.93164063	-59.39208984	+2196	+10.20410156	-5.97216797	-3.05859375	-3.16406250	-10.26123047	+8.56933594	+2208	+7.45312500	-9.29003906	-3.55517578	+14.41406250	+10.32714844	-44.31884766	+1692
+1457970587.22030000	+10.13378906	-7.28173828	-3.53759766	+32.49755859	+9.60205078	-59.23828125	+2196	+10.18212891	-5.98535156	-2.98388672	-3.16406250	-10.26123047	+8.72314453	+2204	+7.44433594	-9.29882813	-3.48486328	+14.72167969	+10.19531250	-44.12109375	+1684
+1457970587.22449990	+10.11621094	-7.27734375	-3.45410156	+32.87109375	+9.25048828	-59.15039063	+2196	+10.16455078	-5.99414063	-2.90478516	-3.16406250	-10.30517578	+8.85498047	+2200	+7.43994141	-9.31201172	-3.40576172	+15.02929688	+10.01953125	-43.98925781	+1676
+1457970587.22869990	+10.09423828	-7.27294922	-3.37500000	+33.22265625	+8.92089844	-58.97460938	+2192	+10.14257813	-6.01171875	-2.83447266	-3.20800781	-10.30517578	+9.00878906	+2200	+7.43115234	-9.32080078	-3.32666016	+15.29296875	+9.86572266	-43.87939453	+1672
+1457970587.23280000	+10.07666016	-7.26855469	-3.30029297	+33.61816406	+8.61328125	-58.77685547	+2188	+10.12060547	-6.02050781	-2.76416016	-3.22998047	-10.26123047	+9.16259766	+2192	+7.42675781	-9.32958984	-3.25634766	+15.60058594	+9.75585938	-43.72558594	+1660
+1457970587.23700000	+10.05908203	-7.26416016	-3.22119141	+33.99169922	+8.28369141	-58.60107422	+2184	+10.10302734	-6.02929688	-2.69824219	-3.22998047	-10.23925781	+9.31640625	+2188	+7.42236328	-9.33837891	-3.18603516	+15.90820313	+9.64599609	-43.57177734	+1652
+1457970587.24530010	+10.01513672	-7.25097656	-3.08056641	+34.82666016	+7.62451172	-58.20556641	+2172	+10.06347656	-6.05566406	-2.56640625	-3.29589844	-10.12939453	+9.62402344	+2176	+7.40917969	-9.35156250	-3.04980469	+16.50146484	+9.47021484	-43.28613281	+1636
+1457970587.24950000	+9.99755859	-7.24218750	-3.01025391	+35.24414063	+7.29492188	-58.02978516	+2164	+10.04589844	-6.06445313	-2.50488281	-3.29589844	-10.06347656	+9.77783203	+2168	+7.40917969	-9.35595703	-2.98388672	+16.83105469	+9.38232422	-43.11035156	+1624
+1457970587.25370000	+9.97558594	-7.22900391	-2.93994141	+35.66162109	+6.94335938	-57.83203125	+2156	+10.02392578	-6.07763672	-2.43896484	-3.33984375	-10.04150391	+9.86572266	+2164	+7.40039063	-9.36474609	-2.91796875	+17.11669922	+9.33837891	-42.97851563	+1616
+1457970587.25780010	+9.95800781	-7.22021484	-2.87402344	+36.12304688	+6.61376953	-57.65625000	+2148	+10.00634766	-6.08203125	-2.37744141	-3.31787109	-9.99755859	+9.97558594	+2156	+7.39160156	-9.36914063	-2.85205078	+17.42431641	+9.27246094	-42.84667969	+1608
+1457970587.26609990	+9.91845703	-7.19824219	-2.74658203	+37.00195313	+5.91064453	-57.32666016	+2132	+9.96679688	-6.09521484	-2.26318359	-3.27392578	-9.90966797	+10.17333984	+2144	+7.37402344	-9.38671875	-2.73779297	+17.99560547	+9.18457031	-42.56103516	+1588
+1457970587.27449990	+9.87890625	-7.17187500	-2.62353516	+37.92480469	+5.20751953	-57.06298828	+2116	+9.93164063	-6.10400391	-2.15332031	-3.16406250	-9.84375000	+10.37109375	+2128	+7.36083984	-9.39550781	-2.62792969	+18.56689453	+9.07470703	-42.25341797	+1568
+1457970587.27860000	+9.85693359	-7.15869141	-2.56201172	+38.32031250	+4.85595703	-56.97509766	+2108	+9.90966797	-6.10400391	-2.09619141	-3.09814453	-9.82177734	+10.41503906	+2120	+7.34326172	-9.40869141	-2.57958984	+18.80859375	+9.03076172	-42.09960938	+1560
+1457970587.28699990	+9.82177734	-7.12792969	-2.43896484	+39.19921875	+4.13085938	-56.84326172	+2096	+9.87451172	-6.10839844	-1.99072266	-2.92236328	-9.82177734	+10.52490234	+2108	+7.32568359	-9.42187500	-2.48730469	+19.35791016	+8.85498047	-41.83593750	+1544
+1457970587.29530000	+9.78662109	-7.10156250	-2.32470703	+39.96826172	+3.49365234	-56.77734375	+2084	+9.83496094	-6.10400391	-1.88525391	-2.68066406	-9.84375000	+10.61279297	+2096	+7.29492188	-9.43945313	-2.39501953	+19.84130859	+8.70117188	-41.61621094	+1528
+1457970587.30360010	+9.75146484	-7.08398438	-2.21923828	+40.67138672	+2.90039063	-56.71142578	+2076	+9.79980469	-6.09960938	-1.79296875	-2.43896484	-9.79980469	+10.76660156	+2088	+7.26855469	-9.45703125	-2.31152344	+20.28076172	+8.56933594	-41.35253906	+1516
+1457970587.31200000	+9.72070313	-7.05761719	-2.12255859	+41.37451172	+2.37304688	-56.60156250	+2068	+9.76464844	-6.09521484	-1.70507813	-2.17529297	-9.73388672	+10.94238281	+2080	+7.24658203	-9.47021484	-2.23681641	+20.80810547	+8.41552734	-41.06689453	+1500
+1457970587.32030010	+9.68554688	-7.04003906	-2.03466797	+41.94580078	+1.95556641	-56.49169922	+2064	+9.72070313	-6.08642578	-1.62597656	-1.95556641	-9.58007813	+11.22802734	+2072	+7.22460938	-9.48339844	-2.16210938	+21.26953125	+8.30566406	-40.84716797	+1492
+1457970587.32450010	+9.67236328	-7.02685547	-1.99072266	+42.27539063	+1.75781250	-56.42578125	+2060	+9.70751953	-6.08642578	-1.58642578	-1.82373047	-9.53613281	+11.35986328	+2072	+7.21142578	-9.49218750	-2.12255859	+21.53320313	+8.28369141	-40.73730469	+1484
+1457970587.33279990	+9.64160156	-7.01367188	-1.92041016	+42.80273438	+1.47216797	-56.18408203	+2052	+9.66796875	-6.08203125	-1.52050781	-1.62597656	-9.29443359	+11.73339844	+2064	+7.19824219	-9.50097656	-2.04785156	+22.03857422	+8.23974609	-40.56152344	+1476
+1457970587.33690000	+9.62841797	-7.00927734	-1.88525391	+43.08837891	+1.36230469	-56.05224609	+2048	+9.65478516	-6.08203125	-1.48535156	-1.51611328	-9.18457031	+11.90917969	+2060	+7.18945313	-9.50537109	-2.01269531	+22.30224609	+8.21777344	-40.42968750	+1468
+1457970587.34110000	+9.61083984	-7.00488281	-1.85449219	+43.30810547	+1.25244141	-55.92041016	+2044	+9.63281250	-6.08203125	-1.45458984	-1.45019531	-9.05273438	+12.12890625	+2056	+7.18066406	-9.51416016	-1.97753906	+22.54394531	+8.23974609	-40.34179688	+1464
+1457970587.34530000	+9.59326172	-7.00048828	-1.82373047	+43.57177734	+1.16455078	-55.78857422	+2040	+9.61523438	-6.08203125	-1.42382813	-1.34033203	-8.94287109	+12.37060547	+2052	+7.18066406	-9.51416016	-1.93798828	+22.82958984	+8.23974609	-40.25390625	+1456
+1457970587.34940000	+9.58447266	-6.99169922	-1.79736328	+43.83544922	+1.07666016	-55.65673828	+2032	+9.60205078	-6.07763672	-1.39746094	-1.23046875	-8.83300781	+12.59033203	+2048	+7.17626953	-9.51416016	-1.90722656	+23.11523438	+8.21777344	-40.16601563	+1448
+1457970587.35780000	+9.55810547	-6.98730469	-1.74023438	+44.27490234	+0.92285156	-55.41503906	+2020	+9.56689453	-6.07763672	-1.34033203	-1.05468750	-8.63525391	+13.02978516	+2036	+7.16748047	-9.52294922	-1.83251953	+23.59863281	+8.21777344	-40.07812500	+1432
+1457970587.36190010	+9.54492188	-6.98291016	-1.71386719	+44.51660156	+0.87890625	-55.28320313	+2012	+9.55810547	-6.07763672	-1.31396484	-0.94482422	-8.52539063	+13.24951172	+2028	+7.16748047	-9.52734375	-1.79736328	+23.84033203	+8.21777344	-40.03417969	+1424
+1457970587.37030010	+9.52294922	-6.98291016	-1.66552734	+44.89013672	+0.76904297	-55.08544922	+1996	+9.53173828	-6.07763672	-1.25683594	-0.74707031	-8.41552734	+13.62304688	+2016	+7.16308594	-9.53613281	-1.73144531	+24.27978516	+8.17382813	-39.99023438	+1412
+1457970587.37439990	+9.51416016	-6.97851563	-1.63916016	+45.10986328	+0.70312500	-54.97558594	+1984	+9.52294922	-6.07763672	-1.23486328	-0.61523438	-8.34960938	+13.84277344	+2004	+7.16308594	-9.54052734	-1.70068359	+24.47753906	+8.12988281	-39.92431641	+1400
+1457970587.37859990	+9.50097656	-6.98291016	-1.61279297	+45.21972656	+0.68115234	-54.90966797	+1976	+9.50976563	-6.08203125	-1.20849609	-0.57128906	-8.32763672	+13.97460938	+2000	+7.15869141	-9.54492188	-1.67431641	+24.65332031	+8.10791016	-39.90234375	+1392
+1457970587.38689990	+9.48779297	-6.97412109	-1.56445313	+45.59326172	+0.57128906	-54.79980469	+1956	+9.49218750	-6.07324219	-1.16015625	-0.32958984	-8.26171875	+14.28222656	+1992	+7.15429688	-9.55371094	-1.61718750	+24.98291016	+7.97607422	-39.88037109	+1376
+1457970587.39109990	+9.47900391	-6.97412109	-1.53808594	+45.70312500	+0.54931641	-54.75585938	+1952	+9.47900391	-6.07763672	-1.12939453	-0.28564453	-8.28369141	+14.37011719	+1988	+7.14550781	-9.56250000	-1.59082031	+25.09277344	+7.91015625	-39.88037109	+1372
+1457970587.39529990	+9.47021484	-6.97412109	-1.51611328	+45.83496094	+0.52734375	-54.71191406	+1944	+9.47460938	-6.07763672	-1.10302734	-0.17578125	-8.28369141	+14.45800781	+1988	+7.14111328	-9.56689453	-1.56005859	+25.18066406	+7.84423828	-39.90234375	+1364
+1457970587.39940000	+9.46582031	-6.96972656	-1.48974609	+45.96679688	+0.50537109	-54.66796875	+1940	+9.46582031	-6.07324219	-1.08105469	-0.06591797	-8.23974609	+14.56787109	+1984	+7.13232422	-9.57568359	-1.54248047	+25.24658203	+7.80029297	-39.85839844	+1360
+1457970587.40360000	+9.45703125	-6.97412109	-1.46777344	+46.05468750	+0.48339844	-54.64599609	+1936	+9.46142578	-6.07763672	-1.05908203	+0.00000000	-8.23974609	+14.63378906	+1984	+7.12353516	-9.58447266	-1.52050781	+25.33447266	+7.73437500	-39.81445313	+1352
+1457970587.40780000	+9.44824219	-6.96972656	-1.44580078	+46.16455078	+0.48339844	-54.60205078	+1932	+9.45263672	-6.07763672	-1.03271484	+0.08789063	-8.21777344	+14.69970703	+1984	+7.11474609	-9.59326172	-1.49853516	+25.37841797	+7.69042969	-39.77050781	+1348
+1457970587.41610000	+9.43505859	-6.96972656	-1.40185547	+46.36230469	+0.46142578	-54.51416016	+1928	+9.43945313	-6.07763672	-0.99316406	+0.21972656	-8.15185547	+14.80957031	+1988	+7.09716797	-9.60644531	-1.46337891	+25.48828125	+7.58056641	-39.66064453	+1336
+1457970587.42020010	+9.43066406	-6.96533203	-1.37988281	+46.45019531	+0.46142578	-54.47021484	+1928	+9.43505859	-6.07324219	-0.97119141	+0.28564453	-8.08593750	+14.85351563	+1992	+7.08837891	-9.61523438	-1.45019531	+25.53222656	+7.55859375	-39.59472656	+1332
+1457970587.42440010	+9.42187500	-6.96533203	-1.35791016	+46.53808594	+0.46142578	-54.42626953	+1928	+9.43066406	-6.07324219	-0.94921875	+0.37353516	-8.04199219	+14.91943359	+1992	+7.07519531	-9.62402344	-1.42822266	+25.55419922	+7.51464844	-39.55078125	+1328
+1457970587.42860010	+9.41748047	-6.96533203	-1.34033203	+46.60400391	+0.46142578	-54.38232422	+1928	+9.42187500	-6.07763672	-0.93164063	+0.41748047	-7.97607422	+14.96337891	+1996	+7.06640625	-9.63281250	-1.41064453	+25.59814453	+7.49267578	-39.50683594	+1328
+1457970587.43269990	+9.41308594	-6.96533203	-1.31835938	+46.66992188	+0.46142578	-54.33837891	+1928	+9.41748047	-6.07763672	-0.90966797	+0.46142578	-7.91015625	+15.00732422	+2000	+7.05761719	-9.63720703	-1.39306641	+25.62011719	+7.47070313	-39.41894531	+1324
+1457970587.43689990	+9.40429688	-6.96533203	-1.30078125	+46.73583984	+0.48339844	-54.27246094	+1932	+9.41308594	-6.07763672	-0.89208984	+0.52734375	-7.82226563	+15.05126953	+2004	+7.04882813	-9.64599609	-1.37548828	+25.66406250	+7.47070313	-39.37500000	+1320
+1457970587.44109990	+9.39550781	-6.96533203	-1.28320313	+46.80175781	+0.48339844	-54.20654297	+1932	+9.40869141	-6.07763672	-0.87451172	+0.57128906	-7.73437500	+15.11718750	+2008	+7.04443359	-9.65478516	-1.35791016	+25.70800781	+7.44873047	-39.30908203	+1316
+1457970587.44939990	+9.38671875	-6.96093750	-1.24365234	+46.95556641	+0.48339844	-54.07470703	+1940	+9.39550781	-6.07763672	-0.83935547	+0.68115234	-7.58056641	+15.22705078	+2020	+7.03125000	-9.65917969	-1.31835938	+25.83984375	+7.40478516	-39.17724609	+1312
+1457970587.45359990	+9.38232422	-6.96093750	-1.22607422	+47.02148438	+0.48339844	-54.03076172	+1944	+9.39111328	-6.07763672	-0.82177734	+0.72509766	-7.51464844	+15.29296875	+2028	+7.03125000	-9.66357422	-1.29638672	+25.92773438	+7.40478516	-39.15527344	+1312
+1457970587.45770000	+9.37353516	-6.96093750	-1.20410156	+47.08740234	+0.48339844	-54.03076172	+1952	+9.38671875	-6.07763672	-0.80419922	+0.76904297	-7.47070313	+15.33691406	+2036	+7.02685547	-9.66796875	-1.27001953	+25.99365234	+7.38281250	-39.13330078	+1312
+1457970587.46610000	+9.36474609	-6.96533203	-1.16455078	+47.19726563	+0.46142578	-53.96484375	+1968	+9.37792969	-6.07763672	-0.76904297	+0.85693359	-7.36083984	+15.46875000	+2052	+7.02685547	-9.67236328	-1.22167969	+26.14746094	+7.31689453	-39.13330078	+1316
+1457970587.47020010	+9.36035156	-6.96533203	-1.14697266	+47.24121094	+0.43945313	-53.96484375	+1976	+9.37353516	-6.07763672	-0.75146484	+0.90087891	-7.36083984	+15.51269531	+2060	+7.02685547	-9.67236328	-1.19091797	+26.23535156	+7.29492188	-39.15527344	+1316
+1457970587.47440000	+9.35595703	-6.96533203	-1.13378906	+47.30712891	+0.43945313	-53.89892578	+1984	+9.36914063	-6.07763672	-0.73828125	+0.94482422	-7.29492188	+15.60058594	+2068	+7.02685547	-9.67236328	-1.17333984	+26.32324219	+7.25097656	-39.13330078	+1320
+1457970587.47860000	+9.35156250	-6.96533203	-1.11621094	+47.35107422	+0.43945313	-53.92089844	+1996	+9.36474609	-6.07763672	-0.72509766	+0.96679688	-7.27294922	+15.62255859	+2076	+7.02685547	-9.67236328	-1.14697266	+26.41113281	+7.25097656	-39.13330078	+1320
+1457970587.48270010	+9.34716797	-6.96533203	-1.09423828	+47.41699219	+0.43945313	-53.96484375	+2004	+9.36035156	-6.07763672	-0.70751953	+1.01074219	-7.29492188	+15.66650391	+2088	+7.02685547	-9.67236328	-1.12060547	+26.47705078	+7.20703125	-39.19921875	+1328
+1457970587.49099990	+9.34277344	-6.96533203	-1.07226563	+47.50488281	+0.46142578	-54.00878906	+2028	+9.35595703	-6.07763672	-0.68554688	+1.05468750	-7.27294922	+15.73242188	+2108	+7.03125000	-9.67236328	-1.08105469	+26.65283203	+7.18505859	-39.26513672	+1336
+1457970587.49519990	+9.33837891	-6.96972656	-1.05908203	+47.52685547	+0.48339844	-54.07470703	+2040	+9.35156250	-6.08203125	-0.67236328	+1.05468750	-7.29492188	+15.71044922	+2116	+7.02685547	-9.67675781	-1.05468750	+26.67480469	+7.16308594	-39.35302734	+1344
+1457970587.49939990	+9.32958984	-6.96972656	-1.05468750	+47.57080078	+0.52734375	-54.07470703	+2048	+9.34277344	-6.08203125	-0.66796875	+1.07666016	-7.25097656	+15.73242188	+2124	+7.02246094	-9.67675781	-1.04150391	+26.71875000	+7.16308594	-39.35302734	+1348
+1457970587.50350000	+9.32519531	-6.97412109	-1.04589844	+47.57080078	+0.57128906	-54.11865234	+2056	+9.33837891	-6.08642578	-0.66357422	+1.05468750	-7.22900391	+15.73242188	+2136	+7.01806641	-9.68115234	-1.02832031	+26.74072266	+7.20703125	-39.39697266	+1352
+1457970587.50770000	+9.32080078	-6.97851563	-1.04150391	+47.57080078	+0.63720703	-54.16259766	+2068	+9.33398438	-6.09082031	-0.65478516	+1.03271484	-7.20703125	+15.71044922	+2144	+7.01367188	-9.68554688	-1.01513672	+26.74072266	+7.22900391	-39.44091797	+1356
+1457970587.51189990	+9.31640625	-6.97851563	-1.04150391	+47.59277344	+0.72509766	-54.14062500	+2076	+9.32958984	-6.09082031	-0.65917969	+1.03271484	-7.11914063	+15.73242188	+2152	+7.00488281	-9.68554688	-1.01513672	+26.76269531	+7.29492188	-39.39697266	+1360
+1457970587.51600000	+9.30761719	-6.98291016	-1.04150391	+47.59277344	+0.79101563	-54.16259766	+2084	+9.32519531	-6.09521484	-0.65917969	+1.01074219	-7.07519531	+15.68847656	+2160	+6.99609375	-9.68994141	-1.01074219	+26.76269531	+7.36083984	-39.39697266	+1364
+1457970587.52440000	+9.29443359	-6.98730469	-1.04150391	+47.59277344	+0.98876953	-54.22851563	+2096	+9.30761719	-6.10400391	-0.66357422	+0.92285156	-6.92138672	+15.62255859	+2172	+6.97412109	-9.70312500	-1.00195313	+26.71875000	+7.55859375	-39.39697266	+1372
+1457970587.52850010	+9.29003906	-6.99169922	-1.04589844	+47.59277344	+1.07666016	-54.22851563	+2104	+9.30322266	-6.10839844	-0.66357422	+0.87890625	-6.85546875	+15.57861328	+2180	+6.96093750	-9.70751953	-1.00195313	+26.71875000	+7.64648438	-39.37500000	+1376
+1457970587.53270010	+9.28564453	-6.99169922	-1.04589844	+47.57080078	+1.18652344	-54.22851563	+2108	+9.29882813	-6.11279297	-0.67236328	+0.83496094	-6.76757813	+15.55664063	+2184	+6.94775391	-9.71630859	-1.00634766	+26.67480469	+7.77832031	-39.35302734	+1380
+1457970587.53690000	+9.27685547	-6.99609375	-1.05029297	+47.57080078	+1.29638672	-54.20654297	+2112	+9.29003906	-6.12158203	-0.67675781	+0.79101563	-6.65771484	+15.51269531	+2192	+6.93017578	-9.72070313	-1.01074219	+26.63085938	+7.88818359	-39.28710938	+1384
+1457970587.54099990	+9.26806641	-7.00048828	-1.05908203	+47.54882813	+1.40625000	-54.18457031	+2116	+9.28564453	-6.12158203	-0.68115234	+0.74707031	-6.56982422	+15.49072266	+2196	+6.91699219	-9.72949219	-1.01513672	+26.60888672	+8.02001953	-39.22119141	+1388
+1457970587.54520010	+9.26367188	-7.00048828	-1.06347656	+47.54882813	+1.49414063	-54.18457031	+2120	+9.27685547	-6.12597656	-0.68554688	+0.70312500	-6.48193359	+15.46875000	+2200	+6.90820313	-9.72949219	-1.02392578	+26.60888672	+8.15185547	-39.17724609	+1392
+1457970587.54940010	+9.25488281	-7.00488281	-1.06787109	+47.54882813	+1.60400391	-54.16259766	+2124	+9.27246094	-6.13037109	-0.68994141	+0.65917969	-6.37207031	+15.44677734	+2204	+6.89501953	-9.73388672	-1.02392578	+26.60888672	+8.26171875	-39.13330078	+1392
+1457970587.55769990	+9.24169922	-7.00927734	-1.07666016	+47.54882813	+1.80175781	-54.11865234	+2124	+9.25927734	-6.13476563	-0.69873047	+0.59326172	-6.24023438	+15.38085938	+2208	+6.87304688	-9.74267578	-1.03271484	+26.63085938	+8.45947266	-39.04541016	+1396
+1457970587.56189990	+9.23291016	-7.00927734	-1.08105469	+47.54882813	+1.88964844	-54.11865234	+2124	+9.25048828	-6.13916016	-0.70312500	+0.57128906	-6.17431641	+15.35888672	+2208	+6.86425781	-9.74267578	-1.03271484	+26.63085938	+8.52539063	-39.02343750	+1396
+1457970587.56600000	+9.22412109	-7.01367188	-1.08544922	+47.54882813	+1.97753906	-54.11865234	+2124	+9.24609375	-6.13916016	-0.70312500	+0.52734375	-6.13037109	+15.33691406	+2208	+6.85546875	-9.74707031	-1.03271484	+26.65283203	+8.59130859	-39.02343750	+1396
+1457970587.57020000	+9.21533203	-7.01367188	-1.08544922	+47.54882813	+2.06542969	-54.11865234	+2124	+9.24169922	-6.14355469	-0.70312500	+0.50537109	-6.08642578	+15.29296875	+2208	+6.85107422	-9.74707031	-1.02832031	+26.67480469	+8.65722656	-39.00146484	+1392
+1457970587.57430010	+9.21093750	-7.01367188	-1.08544922	+47.54882813	+2.10937500	-54.11865234	+2124	+9.23730469	-6.14355469	-0.70751953	+0.48339844	-6.04248047	+15.27099609	+2208	+6.84667969	-9.74707031	-1.02832031	+26.69677734	+8.70117188	-39.00146484	+1392
+1457970587.57850000	+9.20654297	-7.01806641	-1.08984375	+47.52685547	+2.17529297	-54.14062500	+2120	+9.23291016	-6.14355469	-0.70751953	+0.46142578	-6.02050781	+15.24902344	+2204	+6.84228516	-9.74707031	-1.02392578	+26.74072266	+8.74511719	-39.00146484	+1392
+1457970587.58270000	+9.20214844	-7.01806641	-1.08984375	+47.52685547	+2.21923828	-54.14062500	+2116	+9.22851563	-6.14794922	-0.70751953	+0.41748047	-5.99853516	+15.22705078	+2204	+6.84228516	-9.74267578	-1.01953125	+26.78466797	+8.76708984	-39.00146484	+1388
+1457970587.58680010	+9.19775391	-7.01806641	-1.08544922	+47.52685547	+2.24121094	-54.18457031	+2116	+9.22412109	-6.14794922	-0.70751953	+0.39550781	-5.99853516	+15.20507813	+2204	+6.84228516	-9.73828125	-1.01074219	+26.80664063	+8.76708984	-39.04541016	+1388
+1457970587.59520010	+9.19335938	-7.02246094	-1.08544922	+47.48291016	+2.26318359	-54.25048828	+2112	+9.21972656	-6.14794922	-0.70751953	+0.32958984	-6.02050781	+15.16113281	+2200	+6.84667969	-9.73388672	-0.99755859	+26.82861328	+8.81103516	-39.11132813	+1392
+1457970587.59929990	+9.18896484	-7.02685547	-1.08105469	+47.43896484	+2.28515625	-54.29443359	+2112	+9.21972656	-6.15234375	-0.70751953	+0.30761719	-6.04248047	+15.13916016	+2200	+6.84228516	-9.73388672	-0.98876953	+26.82861328	+8.81103516	-39.15527344	+1392
+1457970587.60349990	+9.18896484	-7.02685547	-1.08105469	+47.39501953	+2.28515625	-54.33837891	+2112	+9.21533203	-6.15234375	-0.70312500	+0.26367188	-6.04248047	+15.11718750	+2200	+6.84667969	-9.72949219	-0.98437500	+26.80664063	+8.81103516	-39.17724609	+1392
+1457970587.60770010	+9.18896484	-7.03125000	-1.07666016	+47.35107422	+2.28515625	-54.36035156	+2112	+9.21533203	-6.15234375	-0.70312500	+0.21972656	-6.06445313	+15.11718750	+2196	+6.84667969	-9.72949219	-0.97558594	+26.76269531	+8.81103516	-39.19921875	+1392
+1457970587.61180000	+9.18896484	-7.03564453	-1.07666016	+47.28515625	+2.28515625	-54.38232422	+2112	+9.21533203	-6.15673828	-0.70312500	+0.17578125	-6.06445313	+15.09521484	+2196	+6.84667969	-9.72509766	-0.97119141	+26.74072266	+8.83300781	-39.22119141	+1392
+1457970587.61599990	+9.18896484	-7.03564453	-1.07666016	+47.26318359	+2.28515625	-54.40429688	+2108	+9.21533203	-6.15673828	-0.70312500	+0.15380859	-6.08642578	+15.09521484	+2196	+6.84667969	-9.72509766	-0.96679688	+26.69677734	+8.83300781	-39.24316406	+1392
+1457970587.62019990	+9.18896484	-7.03564453	-1.07226563	+47.21923828	+2.28515625	-54.42626953	+2108	+9.21533203	-6.15673828	-0.70312500	+0.13183594	-6.08642578	+15.07324219	+2196	+6.84667969	-9.72509766	-0.96240234	+26.63085938	+8.83300781	-39.24316406	+1392
+1457970587.62430000	+9.18896484	-7.04003906	-1.07226563	+47.15332031	+2.28515625	-54.44824219	+2108	+9.21533203	-6.15673828	-0.70312500	+0.08789063	-6.10839844	+15.07324219	+2196	+6.84667969	-9.72509766	-0.95800781	+26.56494141	+8.83300781	-39.26513672	+1392
+1457970587.62850000	+9.18896484	-7.04003906	-1.07226563	+47.13134766	+2.28515625	-54.44824219	+2108	+9.21972656	-6.16113281	-0.70312500	+0.06591797	-6.10839844	+15.07324219	+2196	+6.84228516	-9.72509766	-0.95800781	+26.49902344	+8.85498047	-39.26513672	+1388
+1457970587.63680010	+9.18896484	-7.04443359	-1.07226563	+47.08740234	+2.28515625	-54.47021484	+2108	+9.21972656	-6.16113281	-0.69873047	-0.02197266	-6.13037109	+15.05126953	+2196	+6.83789063	-9.72509766	-0.95361328	+26.27929688	+8.85498047	-39.24316406	+1392
+1457970587.64100000	+9.18896484	-7.04443359	-1.07226563	+47.02148438	+2.26318359	-54.47021484	+2112	+9.22412109	-6.16992188	-0.69873047	-0.21972656	-6.17431641	+15.02929688	+2200	+6.82910156	-9.72509766	-0.94921875	+26.12548828	+8.87695313	-39.22119141	+1392
+1457970587.64510010	+9.18896484	-7.04882813	-1.06787109	+46.95556641	+2.26318359	-54.49218750	+2112	+9.22412109	-6.17871094	-0.69433594	-0.41748047	-6.19628906	+15.00732422	+2200	+6.82470703	-9.72949219	-0.94921875	+25.97167969	+8.89892578	-39.19921875	+1392
+1457970587.64930010	+9.18896484	-7.04882813	-1.06787109	+46.88964844	+2.26318359	-54.49218750	+2112	+9.22851563	-6.18310547	-0.69433594	-0.61523438	-6.21826172	+15.00732422	+2204	+6.81591797	-9.72949219	-0.95361328	+25.81787109	+8.89892578	-39.15527344	+1392
+1457970587.65350010	+9.19335938	-7.06201172	-1.06347656	+46.58203125	+2.24121094	-54.53613281	+2116	+9.23730469	-6.20068359	-0.68554688	-1.09863281	-6.30615234	+14.96337891	+2212	+6.80712891	-9.73388672	-0.95361328	+25.59814453	+8.92089844	-39.08935547	+1392
+1457970587.65759990	+9.19335938	-7.07080078	-1.05908203	+46.31835938	+2.19726563	-54.55810547	+2120	+9.24169922	-6.20947266	-0.68115234	-1.38427734	-6.35009766	+14.96337891	+2220	+6.79394531	-9.73828125	-0.95800781	+25.40039063	+8.94287109	-39.02343750	+1396
+1457970587.66179990	+9.19335938	-7.07958984	-1.05468750	+46.07666016	+2.17529297	-54.58007813	+2124	+9.24169922	-6.21826172	-0.67675781	-1.58203125	-6.37207031	+14.94140625	+2224	+6.78515625	-9.73828125	-0.95800781	+25.22460938	+8.96484375	-38.97949219	+1396
+1457970587.66599990	+9.19335938	-7.09277344	-1.04589844	+45.63720703	+2.13134766	-54.60205078	+2132	+9.24609375	-6.22265625	-0.67236328	-1.71386719	-6.39404297	+14.96337891	+2228	+6.77197266	-9.74267578	-0.96240234	+25.00488281	+8.98681641	-38.91357422	+1396
+1457970587.67430000	+9.18896484	-7.11035156	-1.03710938	+45.17578125	+2.04345703	-54.58007813	+2140	+9.24609375	-6.23144531	-0.66796875	-1.99951172	-6.39404297	+14.98535156	+2236	+6.75000000	-9.74707031	-0.96679688	+24.69726563	+9.03076172	-38.78173828	+1400
+1457970587.67849990	+9.18896484	-7.11035156	-1.03710938	+45.06591797	+2.02148438	-54.55810547	+2140	+9.24609375	-6.23144531	-0.66357422	-2.08740234	-6.39404297	+15.00732422	+2240	+6.74121094	-9.75146484	-0.97119141	+24.54345703	+9.05273438	-38.71582031	+1400
+1457970587.68260000	+9.18896484	-7.11474609	-1.03271484	+44.95605469	+1.97753906	-54.51416016	+2144	+9.24609375	-6.23583984	-0.66357422	-2.17529297	-6.41601563	+15.00732422	+2244	+6.73242188	-9.74707031	-0.97119141	+24.45556641	+9.07470703	-38.64990234	+1400
+1457970587.68680000	+9.18457031	-7.11474609	-1.03271484	+44.86816406	+1.93359375	-54.49218750	+2148	+9.24609375	-6.24023438	-0.65917969	-2.28515625	-6.41601563	+15.02929688	+2248	+6.72802734	-9.74707031	-0.97119141	+24.38964844	+9.09667969	-38.62792969	+1396
+1457970587.69100000	+9.18457031	-7.11914063	-1.02832031	+44.82421875	+1.91162109	-54.49218750	+2148	+9.24609375	-6.24023438	-0.65917969	-2.35107422	-6.43798828	+15.05126953	+2252	+6.72363281	-9.74707031	-0.97119141	+24.32373047	+9.11865234	-38.60595703	+1396
+1457970587.69510010	+9.18457031	-7.11914063	-1.02832031	+44.75830078	+1.88964844	-54.47021484	+2152	+9.24169922	-6.24023438	-0.65478516	-2.41699219	-6.43798828	+15.05126953	+2256	+6.71923828	-9.74267578	-0.96679688	+24.30175781	+9.14062500	-38.58398438	+1396
+1457970587.69930010	+9.18017578	-7.12353516	-1.02392578	+44.69238281	+1.86767578	-54.44824219	+2156	+9.24169922	-6.24462891	-0.65478516	-2.50488281	-6.41601563	+15.07324219	+2260	+6.71484375	-9.74267578	-0.96679688	+24.27978516	+9.16259766	-38.58398438	+1392
+1457970587.70760010	+9.18017578	-7.12353516	-1.02392578	+44.62646484	+1.82373047	-54.40429688	+2156	+9.24169922	-6.24462891	-0.65039063	-2.59277344	-6.41601563	+15.11718750	+2264	+6.71484375	-9.73828125	-0.95800781	+24.25781250	+9.20654297	-38.58398438	+1392
+1457970587.71180010	+9.18017578	-7.12353516	-1.01953125	+44.60449219	+1.80175781	-54.38232422	+2160	+9.23730469	-6.24462891	-0.65039063	-2.63671875	-6.41601563	+15.11718750	+2268	+6.71484375	-9.73388672	-0.95361328	+24.27978516	+9.22851563	-38.58398438	+1392
+1457970587.71600010	+9.18017578	-7.12353516	-1.01953125	+44.58251953	+1.77978516	-54.38232422	+2160	+9.23730469	-6.24462891	-0.65039063	-2.68066406	-6.39404297	+15.13916016	+2268	+6.71484375	-9.72949219	-0.95361328	+24.27978516	+9.25048828	-38.60595703	+1392
+1457970587.72009990	+9.17578125	-7.12353516	-1.01953125	+44.56054688	+1.75781250	-54.36035156	+2164	+9.23730469	-6.24902344	-0.65039063	-2.70263672	-6.39404297	+15.16113281	+2272	+6.71923828	-9.72509766	-0.94921875	+24.30175781	+9.27246094	-38.60595703	+1392
+1457970587.72429990	+9.17578125	-7.12353516	-1.01953125	+44.53857422	+1.73583984	-54.36035156	+2164	+9.23730469	-6.24902344	-0.65039063	-2.74658203	-6.39404297	+15.16113281	+2276	+6.71923828	-9.72070313	-0.94482422	+24.34570313	+9.29443359	-38.62792969	+1392
+1457970587.72840000	+9.17578125	-7.12792969	-1.01953125	+44.51660156	+1.73583984	-54.33837891	+2168	+9.23291016	-6.24902344	-0.65039063	-2.76855469	-6.39404297	+15.16113281	+2280	+6.71923828	-9.72070313	-0.94042969	+24.34570313	+9.29443359	-38.67187500	+1392
+1457970587.73260000	+9.17578125	-7.12792969	-1.01513672	+44.51660156	+1.71386719	-54.33837891	+2168	+9.23291016	-6.24902344	-0.65039063	-2.79052734	-6.39404297	+15.18310547	+2284	+6.72363281	-9.72070313	-0.93603516	+24.36767578	+9.31640625	-38.69384766	+1392
+1457970587.73680000	+9.17578125	-7.12792969	-1.01513672	+44.49462891	+1.71386719	-54.33837891	+2172	+9.23291016	-6.24902344	-0.65039063	-2.81250000	-6.39404297	+15.18310547	+2284	+6.72363281	-9.71630859	-0.93164063	+24.36767578	+9.33837891	-38.71582031	+1396
+1457970587.74510000	+9.17578125	-7.12792969	-1.01513672	+44.47265625	+1.69189453	-54.31640625	+2176	+9.23291016	-6.25341797	-0.65039063	-2.85644531	-6.39404297	+15.18310547	+2292	+6.72363281	-9.71630859	-0.92724609	+24.36767578	+9.36035156	-38.73779297	+1396
+1457970587.74930000	+9.17578125	-7.13232422	-1.01513672	+44.45068359	+1.69189453	-54.31640625	+2180	+9.23291016	-6.25341797	-0.65039063	-2.85644531	-6.39404297	+15.16113281	+2296	+6.72363281	-9.71630859	-0.92724609	+24.36767578	+9.36035156	-38.75976563	+1396
+1457970587.75340010	+9.17578125	-7.13232422	-1.01513672	+44.45068359	+1.69189453	-54.31640625	+2180	+9.23291016	-6.25341797	-0.65039063	-2.87841797	-6.39404297	+15.16113281	+2296	+6.72363281	-9.71630859	-0.92724609	+24.34570313	+9.38232422	-38.75976563	+1396
+1457970587.75760010	+9.17578125	-7.13232422	-1.01074219	+44.42871094	+1.66992188	-54.33837891	+2184	+9.23291016	-6.25341797	-0.65039063	-2.90039063	-6.41601563	+15.16113281	+2300	+6.72363281	-9.71630859	-0.92724609	+24.34570313	+9.38232422	-38.78173828	+1396
+1457970587.76180010	+9.17578125	-7.13232422	-1.01074219	+44.42871094	+1.66992188	-54.33837891	+2184	+9.23291016	-6.25341797	-0.65039063	-2.90039063	-6.41601563	+15.13916016	+2304	+6.71923828	-9.72070313	-0.92724609	+24.32373047	+9.38232422	-38.78173828	+1396
+1457970587.76589990	+9.17578125	-7.13232422	-1.01074219	+44.40673828	+1.66992188	-54.33837891	+2188	+9.23291016	-6.25781250	-0.64599609	-2.92236328	-6.43798828	+15.11718750	+2308	+6.71923828	-9.72070313	-0.92724609	+24.30175781	+9.38232422	-38.80371094	+1396
+1457970587.77010010	+9.17578125	-7.13671875	-1.01074219	+44.40673828	+1.66992188	-54.36035156	+2188	+9.23291016	-6.25781250	-0.64599609	-2.92236328	-6.45996094	+15.09521484	+2308	+6.71923828	-9.72509766	-0.92724609	+24.27978516	+9.38232422	-38.80371094	+1396
+1457970587.77430010	+9.17578125	-7.13671875	-1.00634766	+44.38476563	+1.66992188	-54.36035156	+2192	+9.23291016	-6.25781250	-0.64599609	-2.94433594	-6.45996094	+15.07324219	+2312	+6.71923828	-9.72509766	-0.92724609	+24.25781250	+9.38232422	-38.80371094	+1396
+1457970587.78259990	+9.17578125	-7.14111328	-1.00634766	+44.36279297	+1.64794922	-54.40429688	+2196	+9.23730469	-6.26220703	-0.64160156	-2.96630859	-6.52587891	+15.00732422	+2320	+6.71923828	-9.72509766	-0.92724609	+24.23583984	+9.38232422	-38.82568359	+1400
+1457970587.78679990	+9.17578125	-7.14111328	-1.00195313	+44.34082031	+1.64794922	-54.42626953	+2196	+9.23730469	-6.26220703	-0.64160156	-2.98828125	-6.56982422	+14.98535156	+2324	+6.71484375	-9.72949219	-0.93164063	+24.21386719	+9.38232422	-38.82568359	+1400
+1457970587.79090000	+9.18017578	-7.14111328	-1.00195313	+44.31884766	+1.62597656	-54.47021484	+2200	+9.24169922	-6.26660156	-0.63720703	-3.01025391	-6.61376953	+14.91943359	+2328	+6.71484375	-9.73388672	-0.93164063	+24.14794922	+9.38232422	-38.84765625	+1400
+1457970587.79510000	+9.18017578	-7.14550781	-0.99755859	+44.27490234	+1.60400391	-54.51416016	+2200	+9.24169922	-6.26660156	-0.63720703	-3.01025391	-6.67968750	+14.85351563	+2332	+6.71044922	-9.73828125	-0.93164063	+24.08203125	+9.36035156	-38.86962891	+1400
+1457970587.79920010	+9.18017578	-7.14550781	-0.99316406	+44.25292969	+1.60400391	-54.55810547	+2204	+9.24609375	-6.27099609	-0.63281250	-3.03222656	-6.74560547	+14.80957031	+2336	+6.71044922	-9.74267578	-0.93164063	+24.01611328	+9.33837891	-38.91357422	+1400
+1457970587.80340000	+9.18457031	-7.14990234	-0.98876953	+44.20898438	+1.56005859	-54.64599609	+2208	+9.25048828	-6.27539063	-0.62841797	-3.05419922	-6.85546875	+14.72167969	+2340	+6.70605469	-9.76025391	-0.93603516	+23.81835938	+9.27246094	-39.04541016	+1404
+1457970587.80760000	+9.18457031	-7.15429688	-0.98437500	+44.16503906	+1.53808594	-54.73388672	+2212	+9.25488281	-6.27539063	-0.62402344	-3.07617188	-6.94335938	+14.65576172	+2344	+6.70605469	-9.77343750	-0.93603516	+23.68652344	+9.22851563	-39.13330078	+1404
+1457970587.81170010	+9.18896484	-7.15869141	-0.97998047	+44.12109375	+1.49414063	-54.82177734	+2212	+9.25927734	-6.27978516	-0.61962891	-3.09814453	-7.03125000	+14.61181641	+2348	+6.71044922	-9.77783203	-0.93603516	+23.59863281	+9.16259766	-39.22119141	+1404
+1457970587.82010010	+9.19775391	-7.16748047	-0.96679688	+44.01123047	+1.38427734	-55.04150391	+2224	+9.26806641	-6.28417969	-0.61083984	-3.14208984	-7.22900391	+14.52392578	+2360	+6.72363281	-9.78662109	-0.92724609	+23.51074219	+9.03076172	-39.41894531	+1404
+1457970587.82419990	+9.20214844	-7.17187500	-0.96240234	+43.96728516	+1.31835938	-55.12939453	+2228	+9.27246094	-6.28417969	-0.61083984	-3.16406250	-7.31689453	+14.50195313	+2364	+6.72802734	-9.78662109	-0.92285156	+23.48876953	+8.96484375	-39.52880859	+1404
+1457970587.82839990	+9.20654297	-7.17626953	-0.95361328	+43.92333984	+1.25244141	-55.23925781	+2232	+9.27685547	-6.28857422	-0.60644531	-3.18603516	-7.40478516	+14.47998047	+2368	+6.73681641	-9.78662109	-0.91406250	+23.48876953	+8.89892578	-39.61669922	+1408
+1457970587.83260010	+9.21533203	-7.18066406	-0.94921875	+43.87939453	+1.20849609	-55.32714844	+2240	+9.28125000	-6.28857422	-0.60205078	-3.20800781	-7.49267578	+14.47998047	+2376	+6.74121094	-9.78662109	-0.90527344	+23.46679688	+8.85498047	-39.70458984	+1408
+1457970587.83670000	+9.21533203	-7.18066406	-0.94482422	+43.85742188	+1.16455078	-55.39306641	+2244	+9.28564453	-6.29296875	-0.60205078	-3.25195313	-7.55859375	+14.45800781	+2380	+6.75000000	-9.78662109	-0.90087891	+23.46679688	+8.81103516	-39.77050781	+1412
+1457970587.84089990	+9.21972656	-7.18505859	-0.94482422	+43.83544922	+1.09863281	-55.43701172	+2252	+9.28564453	-6.29296875	-0.60205078	-3.25195313	-7.60253906	+14.45800781	+2388	+6.75439453	-9.78222656	-0.89648438	+23.46679688	+8.76708984	-39.83642578	+1412
+1457970587.84509990	+9.22412109	-7.18505859	-0.94042969	+43.79150391	+1.05468750	-55.48095703	+2256	+9.29003906	-6.29296875	-0.59765625	-3.27392578	-7.66845703	+14.47998047	+2392	+6.76318359	-9.78222656	-0.89208984	+23.48876953	+8.72314453	-39.90234375	+1412
+1457970587.85340000	+9.23291016	-7.18945313	-0.93603516	+43.74755859	+0.98876953	-55.54687500	+2268	+9.29443359	-6.29296875	-0.59765625	-3.31787109	-7.75634766	+14.47998047	+2408	+6.77636719	-9.77783203	-0.88330078	+23.48876953	+8.65722656	-40.01220703	+1416
+1457970587.85760000	+9.23291016	-7.19384766	-0.93164063	+43.74755859	+0.94482422	-55.59082031	+2272	+9.29443359	-6.29736328	-0.59326172	-3.33984375	-7.80029297	+14.50195313	+2412	+6.77636719	-9.77783203	-0.87890625	+23.48876953	+8.61328125	-40.05615234	+1416
+1457970587.86170010	+9.23730469	-7.19384766	-0.93164063	+43.72558594	+0.92285156	-55.61279297	+2280	+9.29882813	-6.29736328	-0.59326172	-3.36181641	-7.84423828	+14.50195313	+2420	+6.78076172	-9.77783203	-0.87890625	+23.46679688	+8.61328125	-40.10009766	+1420
+1457970587.86590000	+9.23730469	-7.19384766	-0.93164063	+43.72558594	+0.90087891	-55.65673828	+2284	+9.29882813	-6.29736328	-0.59326172	-3.36181641	-7.86621094	+14.50195313	+2428	+6.78076172	-9.77783203	-0.87451172	+23.46679688	+8.59130859	-40.12207031	+1420
+1457970587.87010000	+9.24169922	-7.19384766	-0.92724609	+43.72558594	+0.87890625	-55.65673828	+2292	+9.29882813	-6.29736328	-0.59326172	-3.38378906	-7.88818359	+14.50195313	+2432	+6.78515625	-9.78222656	-0.87451172	+23.46679688	+8.59130859	-40.16601563	+1420
+1457970587.87420010	+9.24169922	-7.19824219	-0.92724609	+43.70361328	+0.85693359	-55.67871094	+2296	+9.29882813	-6.29736328	-0.58886719	-3.38378906	-7.91015625	+14.52392578	+2440	+6.78515625	-9.78222656	-0.87451172	+23.44482422	+8.59130859	-40.16601563	+1420
+1457970587.87840010	+9.24169922	-7.19824219	-0.92724609	+43.70361328	+0.83496094	-55.67871094	+2300	+9.29882813	-6.29736328	-0.58886719	-3.38378906	-7.91015625	+14.52392578	+2444	+6.78076172	-9.78222656	-0.87451172	+23.42285156	+8.59130859	-40.16601563	+1420
+1457970587.88249990	+9.24169922	-7.19824219	-0.92724609	+43.70361328	+0.83496094	-55.70068359	+2304	+9.29882813	-6.29736328	-0.58886719	-3.40576172	-7.93212891	+14.52392578	+2452	+6.78076172	-9.78222656	-0.87890625	+23.42285156	+8.59130859	-40.16601563	+1420
+1457970587.89089990	+9.24169922	-7.19824219	-0.92724609	+43.72558594	+0.81298828	-55.72265625	+2312	+9.29882813	-6.29736328	-0.58886719	-3.40576172	-7.93212891	+14.52392578	+2460	+6.77636719	-9.78662109	-0.88330078	+23.37890625	+8.61328125	-40.14404297	+1420
+1457970587.89500000	+9.24169922	-7.19384766	-0.92724609	+43.72558594	+0.81298828	-55.72265625	+2316	+9.29882813	-6.29736328	-0.58886719	-3.40576172	-7.93212891	+14.52392578	+2468	+6.77197266	-9.79101563	-0.88769531	+23.35693359	+8.61328125	-40.14404297	+1420
+1457970587.89920000	+9.24169922	-7.19384766	-0.92724609	+43.74755859	+0.81298828	-55.72265625	+2320	+9.29882813	-6.29736328	-0.58886719	-3.40576172	-7.93212891	+14.50195313	+2472	+6.76757813	-9.79101563	-0.88769531	+23.33496094	+8.63525391	-40.12207031	+1420
+1457970587.90339990	+9.24169922	-7.19384766	-0.92285156	+43.74755859	+0.81298828	-55.74462891	+2320	+9.29882813	-6.29736328	-0.58886719	-3.40576172	-7.93212891	+14.50195313	+2476	+6.76757813	-9.79541016	-0.89208984	+23.31298828	+8.65722656	-40.12207031	+1420
+1457970587.90750000	+9.24169922	-7.19384766	-0.92285156	+43.74755859	+0.81298828	-55.74462891	+2324	+9.29882813	-6.29736328	-0.58886719	-3.40576172	-7.93212891	+14.50195313	+2480	+6.76318359	-9.79541016	-0.89208984	+23.29101563	+8.65722656	-40.10009766	+1420
+1457970587.91170000	+9.24169922	-7.19384766	-0.92285156	+43.76953125	+0.81298828	-55.74462891	+2328	+9.29882813	-6.29736328	-0.58886719	-3.40576172	-7.93212891	+14.50195313	+2484	+6.75878906	-9.79980469	-0.89648438	+23.29101563	+8.67919922	-40.10009766	+1420
+1457970587.91590000	+9.23730469	-7.19384766	-0.92285156	+43.76953125	+0.81298828	-55.74462891	+2328	+9.29882813	-6.29736328	-0.58886719	-3.40576172	-7.93212891	+14.50195313	+2488	+6.75439453	-9.79980469	-0.90087891	+23.26904297	+8.67919922	-40.07812500	+1420
+1457970587.92000010	+9.23730469	-7.19384766	-0.92285156	+43.76953125	+0.81298828	-55.74462891	+2332	+9.29882813	-6.29736328	-0.58886719	-3.40576172	-7.91015625	+14.50195313	+2492	+6.75439453	-9.79980469	-0.90087891	+23.24707031	+8.70117188	-40.07812500	+1420
+1457970587.92840000	+9.23730469	-7.19384766	-0.92285156	+43.79150391	+0.81298828	-55.76660156	+2336	+9.29882813	-6.29736328	-0.58886719	-3.40576172	-7.91015625	+14.50195313	+2500	+6.75000000	-9.80419922	-0.90527344	+23.22509766	+8.70117188	-40.07812500	+1420
+1457970587.93249990	+9.23730469	-7.19384766	-0.92285156	+43.79150391	+0.81298828	-55.76660156	+2336	+9.29443359	-6.29736328	-0.58886719	-3.38378906	-7.91015625	+14.50195313	+2500	+6.74560547	-9.80419922	-0.90527344	+23.22509766	+8.70117188	-40.07812500	+1420
+1457970587.93670010	+9.23730469	-7.19384766	-0.92285156	+43.79150391	+0.81298828	-55.78857422	+2336	+9.29443359	-6.29736328	-0.58886719	-3.38378906	-7.93212891	+14.50195313	+2504	+6.74560547	-9.80419922	-0.90966797	+23.22509766	+8.70117188	-40.10009766	+1416
+1457970587.94090010	+9.23730469	-7.19384766	-0.92285156	+43.79150391	+0.81298828	-55.78857422	+2340	+9.29443359	-6.29736328	-0.58886719	-3.38378906	-7.93212891	+14.50195313	+2508	+6.74560547	-9.80859375	-0.90527344	+23.22509766	+8.70117188	-40.12207031	+1416
+1457970587.94499990	+9.23730469	-7.19384766	-0.92285156	+43.81347656	+0.79101563	-55.78857422	+2340	+9.29443359	-6.29736328	-0.58886719	-3.38378906	-7.93212891	+14.50195313	+2508	+6.74560547	-9.80859375	-0.90527344	+23.22509766	+8.70117188	-40.14404297	+1416
+1457970587.94919990	+9.23730469	-7.19384766	-0.92285156	+43.81347656	+0.79101563	-55.81054688	+2344	+9.29443359	-6.29736328	-0.58886719	-3.38378906	-7.93212891	+14.50195313	+2512	+6.75000000	-9.80859375	-0.90527344	+23.24707031	+8.67919922	-40.16601563	+1416
+1457970587.95330000	+9.23730469	-7.19384766	-0.92285156	+43.81347656	+0.79101563	-55.81054688	+2344	+9.29882813	-6.29736328	-0.58886719	-3.38378906	-7.93212891	+14.50195313	+2516	+6.75439453	-9.80859375	-0.90087891	+23.24707031	+8.65722656	-40.20996094	+1416
+1457970587.96170000	+9.24169922	-7.19384766	-0.92285156	+43.81347656	+0.76904297	-55.85449219	+2348	+9.29882813	-6.29736328	-0.58886719	-3.40576172	-7.95410156	+14.50195313	+2520	+6.75878906	-9.80419922	-0.89648438	+23.26904297	+8.61328125	-40.31982422	+1416
+1457970587.96580000	+9.24169922	-7.19384766	-0.91845703	+43.79150391	+0.74707031	-55.87646484	+2348	+9.29882813	-6.30175781	-0.58886719	-3.40576172	-7.97607422	+14.50195313	+2524	+6.76757813	-9.80419922	-0.89208984	+23.29101563	+8.59130859	-40.38574219	+1416
+1457970587.97000000	+9.24169922	-7.19824219	-0.91845703	+43.79150391	+0.74707031	-55.89843750	+2352	+9.29882813	-6.30175781	-0.58886719	-3.40576172	-7.97607422	+14.50195313	+2524	+6.77197266	-9.80419922	-0.88769531	+23.29101563	+8.54736328	-40.42968750	+1420
+1457970587.97420000	+9.24609375	-7.19824219	-0.91845703	+43.79150391	+0.72509766	-55.92041016	+2352	+9.29882813	-6.30175781	-0.58886719	-3.40576172	-7.99804688	+14.52392578	+2528	+6.77636719	-9.80419922	-0.88330078	+23.31298828	+8.52539063	-40.49560547	+1420
+1457970587.97830010	+9.24609375	-7.20263672	-0.91406250	+43.76953125	+0.68115234	-55.96435547	+2356	+9.30322266	-6.30175781	-0.58886719	-3.42773438	-8.04199219	+14.52392578	+2528	+6.78515625	-9.80419922	-0.87451172	+23.31298828	+8.48144531	-40.56152344	+1424
+1457970587.98250010	+9.25048828	-7.20263672	-0.91406250	+43.76953125	+0.65917969	-56.00830078	+2356	+9.30322266	-6.30175781	-0.58886719	-3.42773438	-8.08593750	+14.54589844	+2532	+6.78955078	-9.80419922	-0.87011719	+23.31298828	+8.43750000	-40.62744141	+1424
+1457970587.98670010	+9.25048828	-7.20703125	-0.91406250	+43.74755859	+0.63720703	-56.03027344	+2360	+9.30761719	-6.30615234	-0.58447266	-3.44970703	-8.12988281	+14.54589844	+2536	+6.79833984	-9.80419922	-0.87011719	+23.31298828	+8.41552734	-40.67138672	+1424
+1457970587.99499990	+9.25927734	-7.21142578	-0.90527344	+43.70361328	+0.54931641	-56.14013672	+2364	+9.31201172	-6.30615234	-0.58007813	-3.49365234	-8.26171875	+14.56787109	+2544	+6.80273438	-9.80419922	-0.86572266	+23.26904297	+8.34960938	-40.78125000	+1428
+1457970587.99920010	+9.26367188	-7.21142578	-0.90527344	+43.70361328	+0.50537109	-56.20605469	+2368	+9.31640625	-6.31054688	-0.58007813	-3.51562500	-8.32763672	+14.56787109	+2548	+6.80273438	-9.80859375	-0.86572266	+23.22509766	+8.32763672	-40.82519531	+1428
+1457970588.00330000	+9.26367188	-7.21582031	-0.90087891	+43.68164063	+0.48339844	-56.25000000	+2372	+9.32080078	-6.31054688	-0.57568359	-3.53759766	-8.39355469	+14.56787109	+2552	+6.80273438	-9.81298828	-0.86572266	+23.18115234	+8.30566406	-40.84716797	+1428
+1457970588.00749990	+9.26806641	-7.22021484	-0.89648438	+43.65966797	+0.43945313	-56.29394531	+2376	+9.32519531	-6.31494141	-0.57128906	-3.55957031	-8.45947266	+14.58984375	+2556	+6.80273438	-9.81738281	-0.86572266	+23.13720703	+8.28369141	-40.84716797	+1428
+1457970588.01169990	+9.26806641	-7.22021484	-0.89648438	+43.63769531	+0.41748047	-56.31591797	+2380	+9.32519531	-6.31494141	-0.57128906	-3.58154297	-8.50341797	+14.56787109	+2560	+6.79833984	-9.81738281	-0.87011719	+23.09326172	+8.28369141	-40.84716797	+1428
+1457970588.01580000	+9.26806641	-7.22021484	-0.89648438	+43.63769531	+0.39550781	-56.35986328	+2380	+9.32958984	-6.31494141	-0.56689453	-3.58154297	-8.54736328	+14.56787109	+2564	+6.79394531	-9.82177734	-0.87011719	+23.04931641	+8.26171875	-40.84716797	+1428
+1457970588.02000000	+9.26806641	-7.22021484	-0.89208984	+43.63769531	+0.37353516	-56.38183594	+2384	+9.32958984	-6.31933594	-0.56689453	-3.60351563	-8.56933594	+14.56787109	+2568	+6.79394531	-9.82617188	-0.87451172	+23.00537109	+8.26171875	-40.84716797	+1428
+1457970588.02830000	+9.27246094	-7.22460938	-0.89208984	+43.61572266	+0.35156250	-56.42578125	+2392	+9.33398438	-6.31933594	-0.56250000	-3.62548828	-8.63525391	+14.54589844	+2576	+6.78515625	-9.83056641	-0.87890625	+22.91748047	+8.26171875	-40.84716797	+1428
+1457970588.03250000	+9.27246094	-7.22460938	-0.88769531	+43.59375000	+0.32958984	-56.44775391	+2392	+9.33398438	-6.32373047	-0.55810547	-3.64746094	-8.65722656	+14.54589844	+2580	+6.78076172	-9.83496094	-0.88330078	+22.87353516	+8.26171875	-40.82519531	+1432
+1457970588.03660010	+9.27246094	-7.22460938	-0.88769531	+43.59375000	+0.32958984	-56.44775391	+2396	+9.33398438	-6.32373047	-0.55810547	-3.64746094	-8.67919922	+14.54589844	+2584	+6.77636719	-9.83935547	-0.88769531	+22.82958984	+8.26171875	-40.82519531	+1432
+1457970588.04080010	+9.27246094	-7.22460938	-0.88769531	+43.59375000	+0.32958984	-56.44775391	+2396	+9.33398438	-6.32373047	-0.55810547	-3.64746094	-8.67919922	+14.54589844	+2588	+6.77636719	-9.83935547	-0.88769531	+22.80761719	+8.26171875	-40.82519531	+1428
+1457970588.04500010	+9.27246094	-7.22900391	-0.88769531	+43.59375000	+0.30761719	-56.44775391	+2400	+9.33398438	-6.32373047	-0.55810547	-3.66943359	-8.67919922	+14.54589844	+2592	+6.77636719	-9.83935547	-0.88769531	+22.78564453	+8.26171875	-40.82519531	+1428
+1457970588.04909990	+9.27246094	-7.22900391	-0.88769531	+43.59375000	+0.30761719	-56.44775391	+2400	+9.33398438	-6.32373047	-0.55810547	-3.66943359	-8.70117188	+14.54589844	+2592	+6.77636719	-9.84375000	-0.89208984	+22.76367188	+8.26171875	-40.82519531	+1428
+1457970588.05329990	+9.27246094	-7.22900391	-0.88769531	+43.57177734	+0.30761719	-56.44775391	+2404	+9.33398438	-6.32373047	-0.55810547	-3.69140625	-8.70117188	+14.54589844	+2596	+6.77636719	-9.84375000	-0.89208984	+22.76367188	+8.26171875	-40.82519531	+1428
+1457970588.05749990	+9.27246094	-7.22900391	-0.88769531	+43.57177734	+0.28564453	-56.44775391	+2404	+9.33398438	-6.32373047	-0.55810547	-3.69140625	-8.70117188	+14.54589844	+2600	+6.77636719	-9.84375000	-0.89208984	+22.76367188	+8.26171875	-40.82519531	+1424
+1457970588.06580000	+9.27246094	-7.22900391	-0.88769531	+43.57177734	+0.28564453	-56.44775391	+2408	+9.33398438	-6.32812500	-0.55810547	-3.71337891	-8.70117188	+14.56787109	+2608	+6.77636719	-9.83935547	-0.88769531	+22.78564453	+8.26171875	-40.84716797	+1424
+1457970588.06999990	+9.27246094	-7.23339844	-0.88769531	+43.57177734	+0.28564453	-56.44775391	+2408	+9.33398438	-6.32812500	-0.55810547	-3.73535156	-8.70117188	+14.56787109	+2608	+6.78076172	-9.83935547	-0.88330078	+22.78564453	+8.26171875	-40.84716797	+1424
+1457970588.07410000	+9.27246094	-7.23339844	-0.88769531	+43.57177734	+0.26367188	-56.42578125	+2412	+9.33398438	-6.32812500	-0.55810547	-3.73535156	-8.70117188	+14.56787109	+2612	+6.78076172	-9.83935547	-0.88330078	+22.80761719	+8.26171875	-40.86914063	+1428
+1457970588.07830000	+9.27246094	-7.23339844	-0.88769531	+43.54980469	+0.26367188	-56.42578125	+2412	+9.33398438	-6.32812500	-0.55810547	-3.73535156	-8.67919922	+14.58984375	+2616	+6.78515625	-9.83935547	-0.88330078	+22.80761719	+8.26171875	-40.86914063	+1428
+1457970588.08250000	+9.27246094	-7.23339844	-0.88769531	+43.54980469	+0.26367188	-56.42578125	+2416	+9.33398438	-6.32812500	-0.55810547	-3.75732422	-8.67919922	+14.58984375	+2620	+6.78515625	-9.83496094	-0.87890625	+22.82958984	+8.26171875	-40.89111328	+1428
+1457970588.08660010	+9.27246094	-7.23339844	-0.88769531	+43.54980469	+0.24169922	-56.40380859	+2416	+9.33398438	-6.32812500	-0.55810547	-3.75732422	-8.67919922	+14.61181641	+2620	+6.78955078	-9.83496094	-0.87890625	+22.82958984	+8.26171875	-40.89111328	+1428
+1457970588.09080000	+9.27685547	-7.23339844	-0.88769531	+43.54980469	+0.24169922	-56.40380859	+2416	+9.33398438	-6.33251953	-0.55810547	-3.77929688	-8.67919922	+14.61181641	+2624	+6.78955078	-9.83496094	-0.87451172	+22.85156250	+8.26171875	-40.91308594	+1428
+1457970588.09910010	+9.27685547	-7.23339844	-0.88769531	+43.54980469	+0.24169922	-56.38183594	+2420	+9.33398438	-6.33251953	-0.55810547	-3.80126953	-8.67919922	+14.63378906	+2632	+6.79394531	-9.83056641	-0.87451172	+22.87353516	+8.26171875	-40.91308594	+1428
+1457970588.10330010	+9.27685547	-7.23339844	-0.88769531	+43.54980469	+0.21972656	-56.38183594	+2424	+9.33398438	-6.33251953	-0.55810547	-3.80126953	-8.65722656	+14.63378906	+2632	+6.79394531	-9.83056641	-0.87011719	+22.87353516	+8.26171875	-40.93505859	+1432
+1457970588.10739990	+9.27685547	-7.23339844	-0.88769531	+43.54980469	+0.21972656	-56.35986328	+2424	+9.33398438	-6.33251953	-0.55810547	-3.80126953	-8.65722656	+14.65576172	+2636	+6.79394531	-9.83056641	-0.87011719	+22.89550781	+8.26171875	-40.93505859	+1432
+1457970588.11159990	+9.27685547	-7.23339844	-0.88769531	+43.54980469	+0.21972656	-56.35986328	+2428	+9.33398438	-6.33251953	-0.55810547	-3.82324219	-8.65722656	+14.65576172	+2640	+6.79833984	-9.83056641	-0.87011719	+22.89550781	+8.26171875	-40.93505859	+1432
+1457970588.11579990	+9.27685547	-7.23339844	-0.88769531	+43.54980469	+0.21972656	-56.35986328	+2428	+9.33398438	-6.33251953	-0.55810547	-3.82324219	-8.65722656	+14.67773438	+2640	+6.79833984	-9.83056641	-0.87011719	+22.89550781	+8.26171875	-40.93505859	+1432
+1457970588.11990000	+9.27685547	-7.23339844	-0.88769531	+43.54980469	+0.21972656	-56.33789063	+2432	+9.33398438	-6.33251953	-0.55810547	-3.82324219	-8.63525391	+14.67773438	+2644	+6.79833984	-9.83056641	-0.87011719	+22.89550781	+8.26171875	-40.93505859	+1432
+1457970588.12410000	+9.27685547	-7.23339844	-0.88769531	+43.54980469	+0.21972656	-56.33789063	+2432	+9.33398438	-6.33251953	-0.55810547	-3.84521484	-8.63525391	+14.67773438	+2644	+6.79833984	-9.83056641	-0.87011719	+22.89550781	+8.26171875	-40.91308594	+1432
+1457970588.12830000	+9.27685547	-7.23339844	-0.89208984	+43.54980469	+0.21972656	-56.31591797	+2436	+9.33398438	-6.33251953	-0.55810547	-3.84521484	-8.63525391	+14.69970703	+2648	+6.79833984	-9.83056641	-0.87011719	+22.89550781	+8.28369141	-40.91308594	+1428
+1457970588.13660000	+9.27685547	-7.23339844	-0.89208984	+43.54980469	+0.19775391	-56.29394531	+2436	+9.33398438	-6.33251953	-0.55810547	-3.84521484	-8.61328125	+14.69970703	+2652	+6.79394531	-9.83056641	-0.87011719	+22.87353516	+8.28369141	-40.91308594	+1428
+1457970588.14080000	+9.27685547	-7.23339844	-0.89208984	+43.54980469	+0.19775391	-56.29394531	+2440	+9.33398438	-6.33251953	-0.55810547	-3.86718750	-8.61328125	+14.69970703	+2652	+6.79394531	-9.83056641	-0.87011719	+22.87353516	+8.28369141	-40.89111328	+1428
+1457970588.14490010	+9.27685547	-7.23339844	-0.89208984	+43.54980469	+0.19775391	-56.27197266	+2440	+9.33398438	-6.33251953	-0.55810547	-3.86718750	-8.61328125	+14.72167969	+2656	+6.79394531	-9.83056641	-0.87011719	+22.87353516	+8.30566406	-40.89111328	+1428
+1457970588.14910010	+9.27246094	-7.23339844	-0.89208984	+43.54980469	+0.19775391	-56.27197266	+2444	+9.33398438	-6.33251953	-0.55810547	-3.86718750	-8.61328125	+14.72167969	+2656	+6.79394531	-9.83056641	-0.87011719	+22.85156250	+8.30566406	-40.86914063	+1428
+1457970588.15330000	+9.27246094	-7.23339844	-0.89208984	+43.54980469	+0.19775391	-56.25000000	+2444	+9.33398438	-6.33251953	-0.55810547	-3.86718750	-8.59130859	+14.72167969	+2656	+6.78955078	-9.83056641	-0.87451172	+22.85156250	+8.30566406	-40.84716797	+1428
+1457970588.15739990	+9.27246094	-7.23339844	-0.89208984	+43.54980469	+0.19775391	-56.25000000	+2444	+9.33398438	-6.33251953	-0.55810547	-3.86718750	-8.59130859	+14.74365234	+2660	+6.78955078	-9.83496094	-0.87451172	+22.82958984	+8.32763672	-40.82519531	+1428
+1457970588.16580010	+9.27246094	-7.23339844	-0.89208984	+43.54980469	+0.19775391	-56.20605469	+2448	+9.33398438	-6.33251953	-0.56250000	-3.88916016	-8.56933594	+14.74365234	+2660	+6.78515625	-9.83496094	-0.87890625	+22.80761719	+8.34960938	-40.78125000	+1432
+1457970588.16989990	+9.27246094	-7.23339844	-0.89208984	+43.57177734	+0.19775391	-56.20605469	+2448	+9.33398438	-6.33251953	-0.56250000	-3.88916016	-8.56933594	+14.76562500	+2660	+6.78076172	-9.83496094	-0.87890625	+22.78564453	+8.37158203	-40.75927734	+1432
+1457970588.17409990	+9.27246094	-7.23339844	-0.89208984	+43.57177734	+0.17578125	-56.18408203	+2448	+9.33398438	-6.33251953	-0.56250000	-3.91113281	-8.54736328	+14.76562500	+2664	+6.78076172	-9.83496094	-0.87890625	+22.76367188	+8.39355469	-40.73730469	+1432
+1457970588.17829990	+9.26806641	-7.23339844	-0.89208984	+43.57177734	+0.17578125	-56.16210938	+2452	+9.33398438	-6.33251953	-0.56250000	-3.91113281	-8.52539063	+14.78759766	+2664	+6.77636719	-9.83935547	-0.88330078	+22.74169922	+8.41552734	-40.71533203	+1432
+1457970588.18240000	+9.26806641	-7.23339844	-0.89648438	+43.57177734	+0.17578125	-56.14013672	+2452	+9.32958984	-6.33251953	-0.56250000	-3.91113281	-8.52539063	+14.78759766	+2664	+6.77197266	-9.83935547	-0.88330078	+22.74169922	+8.43750000	-40.69335938	+1428
+1457970588.18660000	+9.26806641	-7.23339844	-0.89648438	+43.57177734	+0.17578125	-56.11816406	+2452	+9.32958984	-6.33251953	-0.56250000	-3.93310547	-8.50341797	+14.80957031	+2664	+6.77197266	-9.83935547	-0.88330078	+22.74169922	+8.45947266	-40.67138672	+1428
+1457970588.19070010	+9.26806641	-7.23339844	-0.89648438	+43.59375000	+0.15380859	-56.09619141	+2452	+9.32958984	-6.33251953	-0.56250000	-3.93310547	-8.50341797	+14.83154297	+2664	+6.77197266	-9.83496094	-0.88330078	+22.74169922	+8.48144531	-40.64941406	+1428
+1457970588.19910000	+9.26806641	-7.23339844	-0.89648438	+43.59375000	+0.15380859	-56.05224609	+2456	+9.32958984	-6.33251953	-0.56250000	-3.95507813	-8.45947266	+14.85351563	+2668	+6.77197266	-9.83496094	-0.88330078	+22.76367188	+8.52539063	-40.64941406	+1428
+1457970588.20320010	+9.26367188	-7.23339844	-0.89648438	+43.61572266	+0.15380859	-56.00830078	+2456	+9.32958984	-6.33251953	-0.56250000	-3.95507813	-8.45947266	+14.87548828	+2668	+6.77197266	-9.83496094	-0.87890625	+22.78564453	+8.54736328	-40.64941406	+1428
+1457970588.20740010	+9.26367188	-7.23339844	-0.90087891	+43.61572266	+0.13183594	-55.98632813	+2456	+9.32519531	-6.33251953	-0.56689453	-3.95507813	-8.43750000	+14.89746094	+2668	+6.77197266	-9.83056641	-0.87451172	+22.80761719	+8.56933594	-40.67138672	+1428
+1457970588.21160010	+9.26367188	-7.23339844	-0.90087891	+43.61572266	+0.13183594	-55.96435547	+2456	+9.32519531	-6.33251953	-0.56689453	-3.97705078	-8.41552734	+14.91943359	+2668	+6.77636719	-9.83056641	-0.87451172	+22.85156250	+8.59130859	-40.67138672	+1428
+1457970588.21569990	+9.26367188	-7.23339844	-0.90087891	+43.63769531	+0.13183594	-55.92041016	+2456	+9.32519531	-6.33251953	-0.56689453	-3.97705078	-8.39355469	+14.94140625	+2668	+6.77636719	-9.82617188	-0.87011719	+22.87353516	+8.61328125	-40.67138672	+1428
+1457970588.21989990	+9.26367188	-7.23339844	-0.90527344	+43.65966797	+0.13183594	-55.89843750	+2456	+9.32080078	-6.33251953	-0.57128906	-3.97705078	-8.37158203	+14.94140625	+2668	+6.77636719	-9.82617188	-0.87011719	+22.91748047	+8.65722656	-40.69335938	+1428
+1457970588.22410010	+9.25927734	-7.23339844	-0.90527344	+43.68164063	+0.13183594	-55.85449219	+2460	+9.32080078	-6.33251953	-0.57128906	-3.97705078	-8.34960938	+14.96337891	+2668	+6.77636719	-9.82177734	-0.87011719	+22.96142578	+8.67919922	-40.69335938	+1432
+1457970588.23239990	+9.25488281	-7.23339844	-0.90966797	+43.70361328	+0.15380859	-55.78857422	+2460	+9.31640625	-6.33251953	-0.57568359	-3.97705078	-8.28369141	+14.98535156	+2668	+6.77197266	-9.82177734	-0.86572266	+23.00537109	+8.76708984	-40.69335938	+1432
+1457970588.23659990	+9.25488281	-7.23339844	-0.91406250	+43.72558594	+0.15380859	-55.76660156	+2460	+9.31640625	-6.33251953	-0.57568359	-3.97705078	-8.26171875	+15.00732422	+2668	+6.77197266	-9.82177734	-0.86572266	+23.02734375	+8.81103516	-40.67138672	+1432
+1457970588.24070000	+9.25048828	-7.23339844	-0.91406250	+43.74755859	+0.17578125	-55.72265625	+2460	+9.31201172	-6.33251953	-0.57568359	-3.97705078	-8.21777344	+15.00732422	+2668	+6.76757813	-9.82177734	-0.87011719	+23.04931641	+8.87695313	-40.62744141	+1432
+1457970588.24490000	+9.25048828	-7.23339844	-0.91845703	+43.79150391	+0.17578125	-55.65673828	+2460	+9.31201172	-6.33691406	-0.58007813	-3.97705078	-8.17382813	+15.00732422	+2668	+6.75878906	-9.82177734	-0.87011719	+23.04931641	+8.94287109	-40.58349609	+1432
+1457970588.24910000	+9.24609375	-7.23339844	-0.92285156	+43.81347656	+0.19775391	-55.61279297	+2456	+9.30761719	-6.33691406	-0.58007813	-3.97705078	-8.12988281	+15.02929688	+2664	+6.75439453	-9.82177734	-0.87451172	+23.04931641	+8.98681641	-40.53955078	+1436
+1457970588.25320010	+9.24169922	-7.23339844	-0.92285156	+43.83544922	+0.21972656	-55.56884766	+2456	+9.30322266	-6.33691406	-0.58447266	-3.95507813	-8.06396484	+15.02929688	+2664	+6.74560547	-9.82617188	-0.87890625	+23.04931641	+9.05273438	-40.47363281	+1436
+1457970588.25740000	+9.23730469	-7.23339844	-0.92724609	+43.85742188	+0.24169922	-55.52490234	+2456	+9.29882813	-6.33691406	-0.58447266	-3.95507813	-8.02001953	+15.02929688	+2660	+6.74121094	-9.82617188	-0.88769531	+23.02734375	+9.11865234	-40.42968750	+1440
+1457970588.26570010	+9.22851563	-7.23339844	-0.93164063	+43.90136719	+0.26367188	-55.43701172	+2448	+9.29443359	-6.33691406	-0.58886719	-3.93310547	-7.93212891	+15.00732422	+2656	+6.72363281	-9.83496094	-0.89648438	+22.98339844	+9.25048828	-40.29785156	+1444
+1457970588.26990010	+9.22412109	-7.23339844	-0.93603516	+43.92333984	+0.28564453	-55.39306641	+2448	+9.29003906	-6.33691406	-0.59326172	-3.93310547	-7.88818359	+15.00732422	+2652	+6.71484375	-9.83935547	-0.90087891	+22.98339844	+9.29443359	-40.23193359	+1444
+1457970588.27399990	+9.22412109	-7.23339844	-0.94042969	+43.94531250	+0.30761719	-55.34912109	+2444	+9.29003906	-6.33691406	-0.59326172	-3.93310547	-7.84423828	+15.00732422	+2648	+6.71044922	-9.83935547	-0.90527344	+22.96142578	+9.36035156	-40.18798828	+1444
+1457970588.27819990	+9.21972656	-7.23339844	-0.94042969	+43.96728516	+0.30761719	-55.30517578	+2440	+9.28564453	-6.34130859	-0.59326172	-3.93310547	-7.80029297	+15.00732422	+2644	+6.70166016	-9.84375000	-0.91406250	+22.93945313	+9.40429688	-40.12207031	+1444
+1457970588.28650000	+9.21093750	-7.23339844	-0.94482422	+43.98925781	+0.32958984	-55.23925781	+2432	+9.28125000	-6.34130859	-0.59765625	-3.93310547	-7.73437500	+15.00732422	+2636	+6.69287109	-9.84375000	-0.91845703	+22.93945313	+9.49218750	-40.01220703	+1440
+1457970588.29070000	+9.21093750	-7.23339844	-0.94921875	+43.98925781	+0.32958984	-55.19531250	+2428	+9.27685547	-6.34130859	-0.59765625	-3.95507813	-7.71240234	+15.00732422	+2632	+6.69287109	-9.84814453	-0.91845703	+22.93945313	+9.51416016	-39.99023438	+1436
+1457970588.29900000	+9.20654297	-7.23339844	-0.94921875	+44.01123047	+0.32958984	-55.12939453	+2416	+9.27246094	-6.34570313	-0.59765625	-3.97705078	-7.66845703	+15.00732422	+2624	+6.68847656	-9.84814453	-0.91845703	+22.93945313	+9.58007813	-39.94628906	+1432
+1457970588.30320000	+9.20654297	-7.23779297	-0.95361328	+44.01123047	+0.32958984	-55.10742188	+2412	+9.27246094	-6.34570313	-0.59765625	-3.97705078	-7.64648438	+15.02929688	+2620	+6.68847656	-9.84814453	-0.91845703	+22.96142578	+9.60205078	-39.92431641	+1428
+1457970588.30740000	+9.20214844	-7.23779297	-0.95361328	+44.01123047	+0.32958984	-55.08544922	+2408	+9.27246094	-6.34570313	-0.60205078	-3.99902344	-7.64648438	+15.02929688	+2616	+6.69287109	-9.84375000	-0.91845703	+22.98339844	+9.62402344	-39.92431641	+1428
+1457970588.31150010	+9.20214844	-7.23779297	-0.95361328	+44.01123047	+0.32958984	-55.04150391	+2404	+9.26806641	-6.34570313	-0.60205078	-4.02099609	-7.62451172	+15.05126953	+2612	+6.69287109	-9.84375000	-0.91406250	+23.00537109	+9.64599609	-39.90234375	+1424
+1457970588.31570010	+9.20214844	-7.23779297	-0.95800781	+44.01123047	+0.32958984	-55.01953125	+2400	+9.26806641	-6.34570313	-0.60205078	-4.02099609	-7.60253906	+15.07324219	+2608	+6.69726563	-9.83935547	-0.91406250	+23.02734375	+9.66796875	-39.90234375	+1424
+1457970588.31990000	+9.20214844	-7.23779297	-0.95800781	+44.01123047	+0.30761719	-54.99755859	+2396	+9.26806641	-6.35009766	-0.60205078	-4.04296875	-7.58056641	+15.07324219	+2604	+6.69726563	-9.83935547	-0.90966797	+23.04931641	+9.66796875	-39.90234375	+1420
+1457970588.32399990	+9.20214844	-7.23779297	-0.95800781	+44.01123047	+0.30761719	-54.95361328	+2392	+9.26367188	-6.35009766	-0.60644531	-4.04296875	-7.58056641	+15.09521484	+2600	+6.69726563	-9.83496094	-0.90966797	+23.07128906	+9.68994141	-39.90234375	+1420
+1457970588.33240010	+9.19775391	-7.24218750	-0.96240234	+44.01123047	+0.30761719	-54.90966797	+2388	+9.26367188	-6.35009766	-0.60644531	-4.08691406	-7.55859375	+15.11718750	+2596	+6.70166016	-9.83056641	-0.90087891	+23.11523438	+9.73388672	-39.90234375	+1416
+1457970588.33649990	+9.19775391	-7.24218750	-0.96240234	+44.01123047	+0.28564453	-54.88769531	+2384	+9.26367188	-6.35009766	-0.60644531	-4.08691406	-7.53662109	+15.13916016	+2592	+6.70605469	-9.83056641	-0.90087891	+23.11523438	+9.73388672	-39.90234375	+1416
+1457970588.34069990	+9.19775391	-7.24218750	-0.96679688	+44.01123047	+0.28564453	-54.86572266	+2384	+9.26367188	-6.35009766	-0.60644531	-4.10888672	-7.51464844	+15.13916016	+2588	+6.70605469	-9.83056641	-0.89648438	+23.13720703	+9.75585938	-39.88037109	+1412
+1457970588.34480000	+9.19775391	-7.24218750	-0.96679688	+43.98925781	+0.28564453	-54.84375000	+2380	+9.25927734	-6.35009766	-0.61083984	-4.10888672	-7.51464844	+15.16113281	+2588	+6.70605469	-9.82617188	-0.89648438	+23.13720703	+9.77783203	-39.85839844	+1412
+1457970588.34900000	+9.19775391	-7.24218750	-0.96679688	+43.98925781	+0.28564453	-54.82177734	+2376	+9.25927734	-6.35009766	-0.61083984	-4.13085938	-7.49267578	+15.16113281	+2584	+6.70605469	-9.82617188	-0.89648438	+23.13720703	+9.79980469	-39.83642578	+1412
+1457970588.35320000	+9.19775391	-7.24218750	-0.97119141	+43.98925781	+0.28564453	-54.79980469	+2376	+9.25927734	-6.35449219	-0.61083984	-4.13085938	-7.47070313	+15.18310547	+2584	+6.70166016	-9.82617188	-0.89648438	+23.13720703	+9.82177734	-39.81445313	+1408
+1457970588.35730000	+9.19775391	-7.24218750	-0.97119141	+43.98925781	+0.28564453	-54.77783203	+2372	+9.25927734	-6.35449219	-0.61083984	-4.15283203	-7.47070313	+15.18310547	+2580	+6.70166016	-9.82617188	-0.90087891	+23.13720703	+9.84375000	-39.79248047	+1408
+1457970588.36570000	+9.19335938	-7.24658203	-0.97119141	+43.96728516	+0.28564453	-54.75585938	+2368	+9.25488281	-6.35449219	-0.61523438	-4.17480469	-7.44873047	+15.18310547	+2576	+6.69287109	-9.82617188	-0.90527344	+23.09326172	+9.90966797	-39.72656250	+1404
+1457970588.36980010	+9.19335938	-7.24658203	-0.97558594	+43.96728516	+0.28564453	-54.73388672	+2368	+9.25488281	-6.35449219	-0.61523438	-4.17480469	-7.42675781	+15.18310547	+2576	+6.68847656	-9.83056641	-0.90527344	+23.04931641	+9.93164063	-39.68261719	+1404
+1457970588.37400010	+9.19335938	-7.24658203	-0.97558594	+43.96728516	+0.28564453	-54.71191406	+2364	+9.25488281	-6.35449219	-0.61523438	-4.17480469	-7.40478516	+15.18310547	+2572	+6.68408203	-9.83056641	-0.90966797	+23.02734375	+9.95361328	-39.63867188	+1404
+1457970588.37820010	+9.18896484	-7.24658203	-0.97558594	+43.94531250	+0.28564453	-54.68994141	+2364	+9.25488281	-6.35449219	-0.61523438	-4.19677734	-7.38281250	+15.18310547	+2572	+6.67968750	-9.83056641	-0.91406250	+22.98339844	+9.99755859	-39.57275391	+1404
+1457970588.38229990	+9.18896484	-7.24658203	-0.97558594	+43.94531250	+0.28564453	-54.66796875	+2360	+9.25488281	-6.35449219	-0.61523438	-4.19677734	-7.38281250	+15.18310547	+2568	+6.67529297	-9.83496094	-0.91845703	+22.96142578	+10.01953125	-39.52880859	+1404
+1457970588.38649990	+9.18896484	-7.24658203	-0.97558594	+43.92333984	+0.30761719	-54.64599609	+2360	+9.25488281	-6.35449219	-0.61962891	-4.21875000	-7.36083984	+15.18310547	+2568	+6.66650391	-9.83496094	-0.92724609	+22.91748047	+10.04150391	-39.46289063	+1404
+1457970588.39070010	+9.18457031	-7.24658203	-0.97998047	+43.92333984	+0.30761719	-54.64599609	+2356	+9.25488281	-6.35449219	-0.61962891	-4.21875000	-7.36083984	+15.18310547	+2564	+6.66210938	-9.83935547	-0.93164063	+22.87353516	+10.08544922	-39.41894531	+1404
+1457970588.39899990	+9.18457031	-7.24658203	-0.97998047	+43.90136719	+0.30761719	-54.60205078	+2352	+9.25048828	-6.35449219	-0.61962891	-4.24072266	-7.31689453	+15.18310547	+2560	+6.65332031	-9.84375000	-0.93603516	+22.80761719	+10.12939453	-39.33105469	+1404
+1457970588.40319990	+9.18457031	-7.24658203	-0.97998047	+43.87939453	+0.30761719	-54.60205078	+2352	+9.25048828	-6.35888672	-0.61962891	-4.26269531	-7.31689453	+15.18310547	+2560	+6.64892578	-9.84375000	-0.94042969	+22.78564453	+10.15136719	-39.30908203	+1400
+1457970588.40730000	+9.18017578	-7.25097656	-0.97998047	+43.87939453	+0.30761719	-54.58007813	+2348	+9.25048828	-6.35888672	-0.61962891	-4.26269531	-7.29492188	+15.18310547	+2556	+6.64892578	-9.84375000	-0.94042969	+22.76367188	+10.19531250	-39.26513672	+1400
+1457970588.41150000	+9.18017578	-7.25097656	-0.97998047	+43.85742188	+0.30761719	-54.55810547	+2348	+9.25048828	-6.35888672	-0.61962891	-4.28466797	-7.27294922	+15.18310547	+2556	+6.64453125	-9.84375000	-0.94482422	+22.74169922	+10.21728516	-39.24316406	+1396
+1457970588.41560010	+9.18017578	-7.25097656	-0.97998047	+43.85742188	+0.30761719	-54.53613281	+2344	+9.25048828	-6.35888672	-0.62402344	-4.28466797	-7.27294922	+15.18310547	+2552	+6.64453125	-9.84814453	-0.94482422	+22.74169922	+10.23925781	-39.22119141	+1392
+1457970588.41980000	+9.17578125	-7.25097656	-0.97998047	+43.83544922	+0.30761719	-54.51416016	+2344	+9.25048828	-6.35888672	-0.62402344	-4.30664063	-7.25097656	+15.18310547	+2552	+6.64453125	-9.84375000	-0.94482422	+22.74169922	+10.26123047	-39.19921875	+1388
+1457970588.42400000	+9.17578125	-7.25097656	-0.98437500	+43.83544922	+0.30761719	-54.51416016	+2340	+9.25048828	-6.36328125	-0.62402344	-4.32861328	-7.22900391	+15.18310547	+2548	+6.64453125	-9.84375000	-0.94482422	+22.76367188	+10.26123047	-39.19921875	+1388
+1457970588.42810010	+9.17578125	-7.25537109	-0.98437500	+43.81347656	+0.30761719	-54.49218750	+2340	+9.25048828	-6.36328125	-0.62402344	-4.32861328	-7.20703125	+15.20507813	+2548	+6.64453125	-9.84375000	-0.94042969	+22.76367188	+10.28320313	-39.19921875	+1384
+1457970588.43650010	+9.17138672	-7.25537109	-0.98437500	+43.81347656	+0.30761719	-54.44824219	+2336	+9.24609375	-6.36328125	-0.62841797	-4.37255859	-7.18505859	+15.20507813	+2544	+6.64892578	-9.83935547	-0.93603516	+22.80761719	+10.32714844	-39.22119141	+1384
+1457970588.44059990	+9.17138672	-7.25537109	-0.98437500	+43.79150391	+0.30761719	-54.40429688	+2332	+9.24609375	-6.36767578	-0.62841797	-4.39453125	-7.16308594	+15.22705078	+2544	+6.64892578	-9.83935547	-0.93603516	+22.82958984	+10.32714844	-39.22119141	+1380
+1457970588.44479990	+9.17138672	-7.25976563	-0.98876953	+43.79150391	+0.30761719	-54.38232422	+2332	+9.24609375	-6.36767578	-0.62841797	-4.39453125	-7.14111328	+15.24902344	+2540	+6.65332031	-9.83935547	-0.93164063	+22.85156250	+10.34912109	-39.24316406	+1380
+1457970588.44899990	+9.17138672	-7.25976563	-0.98876953	+43.79150391	+0.28564453	-54.36035156	+2332	+9.24609375	-6.36767578	-0.62841797	-4.41650391	-7.14111328	+15.24902344	+2540	+6.65332031	-9.83935547	-0.92724609	+22.87353516	+10.37109375	-39.24316406	+1380
+1457970588.45310000	+9.17138672	-7.25976563	-0.98876953	+43.79150391	+0.28564453	-54.31640625	+2328	+9.24169922	-6.36767578	-0.63281250	-4.43847656	-7.11914063	+15.27099609	+2540	+6.65332031	-9.83496094	-0.92724609	+22.89550781	+10.37109375	-39.26513672	+1380
+1457970588.45729990	+9.16699219	-7.26416016	-0.99316406	+43.79150391	+0.28564453	-54.29443359	+2328	+9.24169922	-6.37207031	-0.63281250	-4.43847656	-7.09716797	+15.27099609	+2536	+6.65771484	-9.83496094	-0.92285156	+22.91748047	+10.39306641	-39.26513672	+1380
+1457970588.46149990	+9.16699219	-7.26416016	-0.99316406	+43.79150391	+0.26367188	-54.27246094	+2328	+9.24169922	-6.37207031	-0.63281250	-4.46044922	-7.07519531	+15.29296875	+2536	+6.65771484	-9.83496094	-0.92285156	+22.93945313	+10.41503906	-39.26513672	+1380
+1457970588.46980000	+9.16699219	-7.26855469	-0.99755859	+43.81347656	+0.24169922	-54.20654297	+2324	+9.24169922	-6.37207031	-0.63281250	-4.48242188	-7.05322266	+15.31494141	+2536	+6.65771484	-9.83496094	-0.91845703	+22.98339844	+10.43701172	-39.28710938	+1376
+1457970588.47400000	+9.16699219	-7.26855469	-0.99755859	+43.81347656	+0.24169922	-54.18457031	+2324	+9.23730469	-6.37646484	-0.63720703	-4.50439453	-7.05322266	+15.33691406	+2532	+6.65771484	-9.83496094	-0.91845703	+22.98339844	+10.45898438	-39.28710938	+1376
+1457970588.47810010	+9.16259766	-7.26855469	-0.99755859	+43.81347656	+0.21972656	-54.16259766	+2324	+9.23730469	-6.37646484	-0.63720703	-4.50439453	-7.03125000	+15.35888672	+2532	+6.65332031	-9.83496094	-0.91845703	+22.98339844	+10.48095703	-39.26513672	+1376
+1457970588.48230000	+9.16259766	-7.26855469	-0.99755859	+43.83544922	+0.21972656	-54.14062500	+2320	+9.23730469	-6.37646484	-0.63720703	-4.50439453	-7.03125000	+15.35888672	+2532	+6.65332031	-9.83935547	-0.92285156	+22.98339844	+10.50292969	-39.24316406	+1376
+1457970588.48650000	+9.16259766	-7.27294922	-1.00195313	+43.83544922	+0.19775391	-54.11865234	+2320	+9.23291016	-6.37646484	-0.63720703	-4.52636719	-7.00927734	+15.35888672	+2528	+6.64892578	-9.83935547	-0.92285156	+22.96142578	+10.52490234	-39.22119141	+1376
+1457970588.49060010	+9.15820313	-7.27294922	-1.00195313	+43.85742188	+0.19775391	-54.11865234	+2320	+9.23291016	-6.38085938	-0.63720703	-4.52636719	-7.00927734	+15.38085938	+2528	+6.64453125	-9.84375000	-0.92724609	+22.96142578	+10.54687500	-39.19921875	+1376
+1457970588.49480010	+9.15820313	-7.27294922	-1.00195313	+43.85742188	+0.19775391	-54.09667969	+2316	+9.23291016	-6.38085938	-0.63720703	-4.52636719	-6.98730469	+15.38085938	+2528	+6.64013672	-9.84375000	-0.92724609	+22.93945313	+10.56884766	-39.17724609	+1376
+1457970588.50309990	+9.15380859	-7.27294922	-1.00195313	+43.87939453	+0.17578125	-54.07470703	+2316	+9.22851563	-6.38085938	-0.63720703	-4.52636719	-6.98730469	+15.38085938	+2524	+6.63134766	-9.85253906	-0.93603516	+22.87353516	+10.61279297	-39.13330078	+1380
+1457970588.50729990	+9.15380859	-7.27734375	-1.00634766	+43.90136719	+0.17578125	-54.07470703	+2312	+9.22851563	-6.38525391	-0.63720703	-4.54833984	-6.98730469	+15.38085938	+2524	+6.62695313	-9.85693359	-0.93603516	+22.85156250	+10.63476563	-39.11132813	+1380
+1457970588.51140000	+9.15380859	-7.27734375	-1.00634766	+43.90136719	+0.15380859	-54.05273438	+2312	+9.22851563	-6.38525391	-0.63720703	-4.54833984	-6.96533203	+15.38085938	+2520	+6.61816406	-9.86132813	-0.94042969	+22.82958984	+10.65673828	-39.08935547	+1380
+1457970588.51560000	+9.14941406	-7.27734375	-1.00634766	+43.92333984	+0.15380859	-54.05273438	+2308	+9.22412109	-6.38525391	-0.63720703	-4.54833984	-6.96533203	+15.38085938	+2520	+6.61376953	-9.86572266	-0.94482422	+22.80761719	+10.67871094	-39.06738281	+1380
+1457970588.51979990	+9.14941406	-7.27734375	-1.00634766	+43.92333984	+0.15380859	-54.05273438	+2308	+9.22412109	-6.38525391	-0.63720703	-4.54833984	-6.96533203	+15.38085938	+2520	+6.60937500	-9.87011719	-0.94921875	+22.78564453	+10.72265625	-39.02343750	+1380
+1457970588.52390000	+9.14501953	-7.27734375	-1.00634766	+43.94531250	+0.13183594	-54.03076172	+2304	+9.22412109	-6.38964844	-0.63720703	-4.54833984	-6.96533203	+15.38085938	+2516	+6.60498047	-9.87011719	-0.94921875	+22.76367188	+10.74462891	-39.02343750	+1380
+1457970588.52810000	+9.14501953	-7.27734375	-1.00634766	+43.96728516	+0.13183594	-54.03076172	+2300	+9.21972656	-6.38964844	-0.64160156	-4.54833984	-6.96533203	+15.38085938	+2516	+6.60058594	-9.87451172	-0.95361328	+22.76367188	+10.76660156	-39.02343750	+1380
+1457970588.53640010	+9.14062500	-7.28173828	-1.01074219	+43.98925781	+0.10986328	-54.00878906	+2296	+9.21533203	-6.38964844	-0.64160156	-4.54833984	-6.94335938	+15.38085938	+2512	+6.59619141	-9.87890625	-0.95361328	+22.76367188	+10.81054688	-39.02343750	+1376
+1457970588.54060010	+9.14062500	-7.28173828	-1.01074219	+44.01123047	+0.08789063	-53.98681641	+2296	+9.21533203	-6.39404297	-0.64160156	-4.54833984	-6.94335938	+15.38085938	+2512	+6.59619141	-9.87890625	-0.94921875	+22.78564453	+10.83251953	-39.02343750	+1372
+1457970588.54480000	+9.14062500	-7.28173828	-1.01074219	+44.05517578	+0.08789063	-53.96484375	+2292	+9.21533203	-6.39404297	-0.64160156	-4.52636719	-6.92138672	+15.40283203	+2512	+6.59619141	-9.87890625	-0.94921875	+22.82958984	+10.85449219	-39.04541016	+1372
+1457970588.54889990	+9.13623047	-7.28613281	-1.01513672	+44.07714844	+0.06591797	-53.94287109	+2288	+9.21093750	-6.39404297	-0.64160156	-4.52636719	-6.92138672	+15.40283203	+2508	+6.59619141	-9.87890625	-0.94921875	+22.87353516	+10.87646484	-39.06738281	+1368
+1457970588.55310010	+9.13623047	-7.28613281	-1.01513672	+44.09912109	+0.04394531	-53.89892578	+2288	+9.20654297	-6.39843750	-0.64599609	-4.52636719	-6.89941406	+15.42480469	+2508	+6.60058594	-9.87890625	-0.94482422	+22.91748047	+10.89843750	-39.08935547	+1368
+1457970588.55730010	+9.13623047	-7.28613281	-1.01953125	+44.14306641	+0.02197266	-53.87695313	+2284	+9.20654297	-6.39843750	-0.64599609	-4.50439453	-6.89941406	+15.42480469	+2508	+6.60058594	-9.87890625	-0.94042969	+22.96142578	+10.92041016	-39.08935547	+1368
+1457970588.56139990	+9.13183594	-7.29052734	-1.01953125	+44.18701172	+0.00000000	-53.85498047	+2284	+9.20214844	-6.40283203	-0.65039063	-4.50439453	-6.87744141	+15.44677734	+2504	+6.60498047	-9.87890625	-0.94042969	+23.02734375	+10.94238281	-39.13330078	+1368
+1457970588.56970000	+9.12744141	-7.29492188	-1.02392578	+44.27490234	-0.04394531	-53.76708984	+2280	+9.19775391	-6.40722656	-0.65478516	-4.46044922	-6.83349609	+15.46875000	+2504	+6.60937500	-9.87890625	-0.93164063	+23.13720703	+11.00830078	-39.17724609	+1368
+1457970588.57390000	+9.12744141	-7.29492188	-1.02832031	+44.29687500	-0.06591797	-53.74511719	+2276	+9.19335938	-6.40722656	-0.65917969	-4.43847656	-6.81152344	+15.49072266	+2504	+6.61376953	-9.87890625	-0.92724609	+23.18115234	+11.03027344	-39.19921875	+1368
+1457970588.57810000	+9.12304688	-7.29931641	-1.02832031	+44.36279297	-0.08789063	-53.70117188	+2276	+9.18896484	-6.41162109	-0.65917969	-4.39453125	-6.78955078	+15.49072266	+2504	+6.61376953	-9.87890625	-0.92724609	+23.22509766	+11.05224609	-39.19921875	+1368
+1457970588.58220010	+9.12304688	-7.29931641	-1.03271484	+44.40673828	-0.13183594	-53.67919922	+2272	+9.18457031	-6.41162109	-0.66357422	-4.37255859	-6.76757813	+15.51269531	+2500	+6.61376953	-9.88330078	-0.92285156	+23.26904297	+11.07421875	-39.22119141	+1368
+1457970588.58640000	+9.11865234	-7.30371094	-1.03271484	+44.45068359	-0.15380859	-53.63525391	+2268	+9.18017578	-6.41162109	-0.66357422	-4.35058594	-6.76757813	+15.51269531	+2500	+6.61376953	-9.88330078	-0.92285156	+23.31298828	+11.09619141	-39.22119141	+1364
+1457970588.59060000	+9.11425781	-7.30371094	-1.03271484	+44.49462891	-0.17578125	-53.61328125	+2268	+9.17578125	-6.41601563	-0.66796875	-4.30664063	-6.76757813	+15.51269531	+2500	+6.61376953	-9.88769531	-0.92285156	+23.33496094	+11.14013672	-39.22119141	+1364
+1457970588.59890010	+9.10986328	-7.30810547	-1.03710938	+44.58251953	-0.21972656	-53.61328125	+2260	+9.16699219	-6.42041016	-0.66796875	-4.24072266	-6.78955078	+15.46875000	+2496	+6.60498047	-9.89648438	-0.92724609	+23.35693359	+11.16210938	-39.24316406	+1368
+1457970588.60310010	+9.10546875	-7.30810547	-1.03710938	+44.64843750	-0.24169922	-53.61328125	+2260	+9.16259766	-6.42041016	-0.66796875	-4.17480469	-6.81152344	+15.44677734	+2492	+6.59619141	-9.90087891	-0.93164063	+23.35693359	+11.16210938	-39.22119141	+1368
+1457970588.60719990	+9.10107422	-7.30810547	-1.03710938	+44.69238281	-0.26367188	-53.63525391	+2256	+9.15820313	-6.42041016	-0.66796875	-4.13085938	-6.83349609	+15.42480469	+2492	+6.59179688	-9.90966797	-0.93164063	+23.35693359	+11.16210938	-39.22119141	+1368
+1457970588.61139990	+9.09667969	-7.30810547	-1.03710938	+44.75830078	-0.28564453	-53.65722656	+2252	+9.15380859	-6.42041016	-0.66796875	-4.08691406	-6.87744141	+15.40283203	+2488	+6.58300781	-9.91406250	-0.93603516	+23.35693359	+11.16210938	-39.22119141	+1368
+1457970588.61560010	+9.08789063	-7.30810547	-1.03710938	+44.82421875	-0.30761719	-53.70117188	+2248	+9.14501953	-6.42480469	-0.66796875	-4.02099609	-6.92138672	+15.35888672	+2484	+6.57421875	-9.92285156	-0.94482422	+23.33496094	+11.14013672	-39.19921875	+1372
+1457970588.62389990	+9.07910156	-7.30810547	-1.03271484	+44.95605469	-0.37353516	-53.76708984	+2244	+9.13183594	-6.42480469	-0.66357422	-3.88916016	-7.05322266	+15.27099609	+2480	+6.55664063	-9.94042969	-0.95361328	+23.33496094	+11.07421875	-39.22119141	+1372
+1457970588.62809990	+9.07031250	-7.30810547	-1.03271484	+45.04394531	-0.39550781	-53.83300781	+2240	+9.12744141	-6.42480469	-0.66357422	-3.77929688	-7.11914063	+15.22705078	+2476	+6.54785156	-9.94921875	-0.95361328	+23.33496094	+11.03027344	-39.24316406	+1372
+1457970588.63220000	+9.06591797	-7.30810547	-1.02832031	+45.13183594	-0.43945313	-53.89892578	+2236	+9.11865234	-6.42480469	-0.65917969	-3.71337891	-7.20703125	+15.20507813	+2472	+6.53906250	-9.95800781	-0.95800781	+23.35693359	+11.00830078	-39.26513672	+1368
+1457970588.63640000	+9.05712891	-7.30810547	-1.02832031	+45.21972656	-0.46142578	-53.94287109	+2236	+9.10986328	-6.42919922	-0.65917969	-3.62548828	-7.27294922	+15.16113281	+2472	+6.53027344	-9.96679688	-0.95800781	+23.37890625	+10.96435547	-39.28710938	+1364
+1457970588.64060000	+9.04833984	-7.30810547	-1.02832031	+45.30761719	-0.50537109	-53.98681641	+2232	+9.10107422	-6.42919922	-0.65917969	-3.53759766	-7.33886719	+15.13916016	+2468	+6.52587891	-9.97558594	-0.95800781	+23.40087891	+10.92041016	-39.33105469	+1364
+1457970588.64470010	+9.03955078	-7.31250000	-1.02392578	+45.39550781	-0.54931641	-54.03076172	+2232	+9.09228516	-6.42919922	-0.65478516	-3.44970703	-7.38281250	+15.11718750	+2464	+6.52148438	-9.97998047	-0.96240234	+23.46679688	+10.87646484	-39.33105469	+1360
+1457970588.65300010	+9.02636719	-7.31250000	-1.02392578	+45.59326172	-0.61523438	-54.09667969	+2228	+9.07470703	-6.43359375	-0.65478516	-3.25195313	-7.47070313	+15.09521484	+2456	+6.51269531	-9.98876953	-0.95361328	+23.62060547	+10.83251953	-39.44091797	+1352
+1457970588.65720010	+9.01318359	-7.31689453	-1.02392578	+45.68115234	-0.65917969	-54.09667969	+2228	+9.06591797	-6.43359375	-0.65917969	-3.18603516	-7.51464844	+15.09521484	+2456	+6.50830078	-9.99316406	-0.95361328	+23.68652344	+10.81054688	-39.46289063	+1348
+1457970588.66140010	+9.00439453	-7.31689453	-1.02392578	+45.74707031	-0.68115234	-54.11865234	+2228	+9.05712891	-6.43798828	-0.65917969	-3.09814453	-7.53662109	+15.09521484	+2452	+6.50830078	-10.00195313	-0.94921875	+23.77441406	+10.81054688	-39.52880859	+1344
+1457970588.66549990	+8.99560547	-7.32128906	-1.02392578	+45.85693359	-0.70312500	-54.14062500	+2224	+9.04394531	-6.43798828	-0.65917969	-3.03222656	-7.53662109	+15.11718750	+2448	+6.50390625	-10.00634766	-0.94042969	+23.86230469	+10.81054688	-39.59472656	+1340
+1457970588.66969990	+8.98681641	-7.32568359	-1.02392578	+45.92285156	-0.72509766	-54.11865234	+2224	+9.03515625	-6.44238281	-0.66357422	-2.94433594	-7.53662109	+15.13916016	+2448	+6.49951172	-10.01074219	-0.93603516	+23.95019531	+10.81054688	-39.61669922	+1336
+1457970588.67389990	+8.97802734	-7.33007813	-1.02832031	+46.01074219	-0.72509766	-54.11865234	+2224	+9.02636719	-6.44677734	-0.66357422	-2.87841797	-7.53662109	+15.13916016	+2444	+6.49511719	-10.01513672	-0.93164063	+24.03808594	+10.83251953	-39.63867188	+1336
+1457970588.68220000	+8.96044922	-7.33886719	-1.03271484	+46.16455078	-0.74707031	-54.05273438	+2220	+9.00439453	-6.45117188	-0.66796875	-2.72460938	-7.51464844	+15.18310547	+2440	+6.49072266	-10.02392578	-0.92724609	+24.23583984	+10.87646484	-39.68261719	+1328
+1457970588.68639990	+8.94726563	-7.34326172	-1.03710938	+46.23046875	-0.76904297	-54.03076172	+2220	+8.99121094	-6.45556641	-0.67236328	-2.65869141	-7.49267578	+15.20507813	+2436	+6.48632813	-10.02832031	-0.92724609	+24.32373047	+10.89843750	-39.68261719	+1324
+1457970588.69050000	+8.93847656	-7.34765625	-1.03710938	+46.31835938	-0.76904297	-54.00878906	+2220	+8.98242188	-6.45996094	-0.67236328	-2.57080078	-7.47070313	+15.22705078	+2432	+6.48193359	-10.02832031	-0.92285156	+24.34570313	+10.89843750	-39.70458984	+1320
+1457970588.69470000	+8.92968750	-7.35205078	-1.03710938	+46.38427734	-0.79101563	-54.00878906	+2220	+8.96923828	-6.46435547	-0.67675781	-2.50488281	-7.47070313	+15.22705078	+2428	+6.48193359	-10.03271484	-0.92285156	+24.36767578	+10.89843750	-39.70458984	+1316
+1457970588.69890000	+8.92089844	-7.35644531	-1.04150391	+46.47216797	-0.79101563	-53.98681641	+2216	+8.96044922	-6.46875000	-0.67675781	-2.43896484	-7.44873047	+15.22705078	+2428	+6.47314453	-10.03710938	-0.92285156	+24.41162109	+10.92041016	-39.70458984	+1316
+1457970588.70300010	+8.90771484	-7.36083984	-1.04150391	+46.53808594	-0.79101563	-53.96484375	+2212	+8.94726563	-6.47314453	-0.67675781	-2.37304688	-7.42675781	+15.22705078	+2420	+6.46875000	-10.04150391	-0.92285156	+24.45556641	+10.94238281	-39.70458984	+1312
+1457970588.71140000	+8.88574219	-7.36962891	-1.04589844	+46.71386719	-0.79101563	-53.94287109	+2208	+8.92529297	-6.47753906	-0.68115234	-2.21923828	-7.42675781	+15.24902344	+2412	+6.45117188	-10.05468750	-0.92285156	+24.56542969	+10.98632813	-39.70458984	+1308
+1457970588.71550010	+8.87695313	-7.36962891	-1.04589844	+46.80175781	-0.79101563	-53.94287109	+2204	+8.91650391	-6.48193359	-0.68115234	-2.13134766	-7.40478516	+15.22705078	+2408	+6.43798828	-10.06347656	-0.92724609	+24.63134766	+11.00830078	-39.68261719	+1308
+1457970588.71970010	+8.86376953	-7.37402344	-1.05029297	+46.88964844	-0.81298828	-53.94287109	+2200	+8.90332031	-6.48193359	-0.68115234	-2.06542969	-7.42675781	+15.20507813	+2400	+6.42480469	-10.07666016	-0.93164063	+24.67529297	+11.00830078	-39.66064453	+1312
+1457970588.72379990	+8.85498047	-7.37402344	-1.05029297	+46.97753906	-0.81298828	-53.96484375	+2200	+8.89453125	-6.48632813	-0.68554688	-1.97753906	-7.42675781	+15.20507813	+2396	+6.41162109	-10.08544922	-0.93603516	+24.71923828	+11.03027344	-39.66064453	+1308
+1457970588.72799990	+8.84619141	-7.37841797	-1.05029297	+47.04345703	-0.81298828	-53.98681641	+2196	+8.88134766	-6.49072266	-0.68554688	-1.91162109	-7.44873047	+15.18310547	+2392	+6.39843750	-10.09423828	-0.94042969	+24.76318359	+11.03027344	-39.63867188	+1312
+1457970588.73630000	+8.82421875	-7.37841797	-1.05029297	+47.21923828	-0.81298828	-54.00878906	+2188	+8.86376953	-6.49511719	-0.68554688	-1.75781250	-7.44873047	+15.13916016	+2376	+6.36767578	-10.11621094	-0.94921875	+24.82910156	+11.05224609	-39.61669922	+1312
+1457970588.74050000	+8.81542969	-7.38281250	-1.05029297	+47.28515625	-0.81298828	-54.00878906	+2184	+8.85498047	-6.49951172	-0.68554688	-1.69189453	-7.44873047	+15.11718750	+2368	+6.35449219	-10.12939453	-0.95361328	+24.85107422	+11.05224609	-39.59472656	+1308
+1457970588.74470000	+8.80664063	-7.38281250	-1.05468750	+47.35107422	-0.81298828	-54.00878906	+2180	+8.84179688	-6.49951172	-0.68554688	-1.60400391	-7.47070313	+15.09521484	+2360	+6.34130859	-10.13818359	-0.95800781	+24.87304688	+11.05224609	-39.57275391	+1308
+1457970588.74880000	+8.79785156	-7.38720703	-1.05468750	+47.43896484	-0.81298828	-54.03076172	+2176	+8.83300781	-6.50390625	-0.68554688	-1.53808594	-7.47070313	+15.09521484	+2356	+6.33251953	-10.14257813	-0.96240234	+24.91699219	+11.05224609	-39.57275391	+1304
+1457970588.75300000	+8.78906250	-7.38720703	-1.05468750	+47.48291016	-0.81298828	-54.03076172	+2172	+8.82421875	-6.50830078	-0.68554688	-1.49414063	-7.47070313	+15.07324219	+2348	+6.31933594	-10.15136719	-0.96679688	+24.93896484	+11.05224609	-39.57275391	+1300
+1457970588.76130010	+8.77148438	-7.39599609	-1.05908203	+47.61474609	-0.79101563	-54.05273438	+2164	+8.80664063	-6.51269531	-0.68554688	-1.36230469	-7.47070313	+15.02929688	+2332	+6.30175781	-10.16455078	-0.96679688	+25.00488281	+11.07421875	-39.59472656	+1296
+1457970588.76550010	+8.76269531	-7.40039063	-1.05908203	+47.65869141	-0.79101563	-54.05273438	+2160	+8.80224609	-6.51708984	-0.68554688	-1.34033203	-7.47070313	+15.02929688	+2328	+6.29736328	-10.16894531	-0.96679688	+25.02685547	+11.07421875	-39.61669922	+1292
+1457970588.76970010	+8.75830078	-7.40039063	-1.06347656	+47.70263672	-0.76904297	-54.03076172	+2156	+8.79345703	-6.52148438	-0.68554688	-1.29638672	-7.47070313	+15.02929688	+2320	+6.29296875	-10.17773438	-0.96240234	+25.07080078	+11.09619141	-39.63867188	+1288
+1457970588.77379990	+8.74951172	-7.40478516	-1.06347656	+47.74658203	-0.76904297	-54.03076172	+2152	+8.78906250	-6.52587891	-0.68994141	-1.25244141	-7.44873047	+15.02929688	+2312	+6.28857422	-10.18212891	-0.96240234	+25.13671875	+11.11816406	-39.66064453	+1284
+1457970588.77800010	+8.74511719	-7.40917969	-1.06787109	+47.76855469	-0.74707031	-54.00878906	+2148	+8.78027344	-6.53027344	-0.68994141	-1.23046875	-7.42675781	+15.05126953	+2304	+6.28417969	-10.18652344	-0.95800781	+25.18066406	+11.14013672	-39.68261719	+1276
+1457970588.78220010	+8.74072266	-7.41357422	-1.06787109	+47.79052734	-0.74707031	-53.98681641	+2148	+8.77587891	-6.53027344	-0.69433594	-1.20849609	-7.38281250	+15.07324219	+2300	+6.27978516	-10.18652344	-0.95361328	+25.22460938	+11.16210938	-39.70458984	+1272
+1457970588.79049990	+8.73193359	-7.42236328	-1.07226563	+47.83447266	-0.70312500	-53.96484375	+2140	+8.76708984	-6.53906250	-0.69433594	-1.16455078	-7.36083984	+15.07324219	+2284	+6.27978516	-10.19091797	-0.94482422	+25.31250000	+11.20605469	-39.77050781	+1264
+1457970588.79469990	+8.72753906	-7.42675781	-1.07226563	+47.85644531	-0.70312500	-53.96484375	+2136	+8.76269531	-6.53906250	-0.69433594	-1.16455078	-7.33886719	+15.07324219	+2280	+6.27978516	-10.19091797	-0.94042969	+25.35644531	+11.22802734	-39.79248047	+1264
+1457970588.79880000	+8.72314453	-7.42675781	-1.07226563	+47.87841797	-0.68115234	-53.94287109	+2132	+8.75830078	-6.54345703	-0.69873047	-1.14257813	-7.33886719	+15.09521484	+2272	+6.27978516	-10.19531250	-0.93603516	+25.40039063	+11.25000000	-39.83642578	+1260
+1457970588.80300000	+8.71875000	-7.43115234	-1.07226563	+47.87841797	-0.65917969	-53.94287109	+2128	+8.75830078	-6.54785156	-0.69873047	-1.14257813	-7.31689453	+15.09521484	+2264	+6.27978516	-10.19531250	-0.93164063	+25.44433594	+11.27197266	-39.85839844	+1256
+1457970588.80710010	+8.71875000	-7.43554688	-1.07666016	+47.90039063	-0.65917969	-53.94287109	+2124	+8.75390625	-6.55224609	-0.69873047	-1.14257813	-7.29492188	+15.09521484	+2260	+6.27978516	-10.19531250	-0.92724609	+25.46630859	+11.29394531	-39.88037109	+1252
+1457970588.81550000	+8.71435547	-7.43994141	-1.07666016	+47.90039063	-0.63720703	-53.92089844	+2112	+8.74951172	-6.55664063	-0.69873047	-1.14257813	-7.27294922	+15.11718750	+2248	+6.27978516	-10.19970703	-0.92285156	+25.51025391	+11.33789063	-39.92431641	+1244
+1457970588.81960010	+8.71435547	-7.44433594	-1.07666016	+47.92236328	-0.61523438	-53.92089844	+2108	+8.74951172	-6.55664063	-0.70312500	-1.14257813	-7.27294922	+15.11718750	+2240	+6.28417969	-10.19970703	-0.92285156	+25.53222656	+11.35986328	-39.94628906	+1240
+1457970588.82380010	+8.71435547	-7.44433594	-1.07666016	+47.92236328	-0.61523438	-53.92089844	+2108	+8.74951172	-6.55664063	-0.70312500	-1.14257813	-7.27294922	+15.11718750	+2236	+6.28417969	-10.19970703	-0.91845703	+25.53222656	+11.35986328	-39.94628906	+1240
+1457970588.82800010	+8.71435547	-7.44433594	-1.07226563	+47.92236328	-0.61523438	-53.94287109	+2104	+8.74951172	-6.56103516	-0.69873047	-1.16455078	-7.27294922	+15.11718750	+2228	+6.28417969	-10.19970703	-0.91845703	+25.53222656	+11.35986328	-39.96826172	+1236
+1457970588.83209990	+8.71435547	-7.44433594	-1.07226563	+47.92236328	-0.61523438	-53.96484375	+2100	+8.74951172	-6.56103516	-0.69873047	-1.16455078	-7.27294922	+15.11718750	+2224	+6.28417969	-10.20410156	-0.91845703	+25.53222656	+11.38183594	-39.96826172	+1232
+1457970588.84050010	+8.71435547	-7.44873047	-1.07226563	+47.92236328	-0.61523438	-53.98681641	+2092	+8.74951172	-6.56103516	-0.69873047	-1.18652344	-7.29492188	+15.09521484	+2212	+6.27978516	-10.20410156	-0.91845703	+25.48828125	+11.38183594	-39.96826172	+1228
+1457970588.84460000	+8.71435547	-7.44873047	-1.06787109	+47.92236328	-0.61523438	-53.98681641	+2088	+8.74951172	-6.56103516	-0.69873047	-1.18652344	-7.29492188	+15.09521484	+2208	+6.27978516	-10.20849609	-0.91845703	+25.46630859	+11.38183594	-39.96826172	+1224
+1457970588.84879990	+8.71435547	-7.44873047	-1.06787109	+47.92236328	-0.61523438	-54.00878906	+2088	+8.75390625	-6.56103516	-0.69873047	-1.18652344	-7.31689453	+15.09521484	+2204	+6.27978516	-10.20849609	-0.91845703	+25.44433594	+11.38183594	-39.96826172	+1224
+1457970588.85299990	+8.71875000	-7.44873047	-1.06787109	+47.90039063	-0.63720703	-54.03076172	+2084	+8.75390625	-6.56103516	-0.69873047	-1.18652344	-7.31689453	+15.09521484	+2200	+6.27978516	-10.20849609	-0.92285156	+25.44433594	+11.38183594	-39.96826172	+1220
+1457970588.85710000	+8.71875000	-7.44873047	-1.06787109	+47.90039063	-0.63720703	-54.03076172	+2080	+8.75390625	-6.56103516	-0.69873047	-1.20849609	-7.31689453	+15.09521484	+2196	+6.27539063	-10.21289063	-0.92285156	+25.42236328	+11.35986328	-39.94628906	+1220
+1457970588.86550000	+8.71875000	-7.44873047	-1.06347656	+47.90039063	-0.63720703	-54.05273438	+2076	+8.75390625	-6.56103516	-0.69873047	-1.20849609	-7.33886719	+15.09521484	+2188	+6.27539063	-10.21289063	-0.92285156	+25.37841797	+11.35986328	-39.94628906	+1216
+1457970588.86960010	+8.71875000	-7.44873047	-1.06347656	+47.90039063	-0.63720703	-54.05273438	+2076	+8.75390625	-6.56103516	-0.69873047	-1.20849609	-7.33886719	+15.07324219	+2184	+6.27539063	-10.21289063	-0.92285156	+25.35644531	+11.35986328	-39.94628906	+1212
+1457970588.87380000	+8.71875000	-7.44873047	-1.06347656	+47.90039063	-0.65917969	-54.07470703	+2072	+8.75390625	-6.56103516	-0.69433594	-1.20849609	-7.33886719	+15.07324219	+2180	+6.27539063	-10.21289063	-0.92724609	+25.33447266	+11.33789063	-39.94628906	+1212
+1457970588.87800000	+8.71875000	-7.44873047	-1.06347656	+47.87841797	-0.65917969	-54.07470703	+2072	+8.75830078	-6.56103516	-0.69433594	-1.23046875	-7.36083984	+15.07324219	+2176	+6.27539063	-10.21728516	-0.92724609	+25.31250000	+11.33789063	-39.94628906	+1208
+1457970588.88210010	+8.71875000	-7.44873047	-1.06347656	+47.87841797	-0.65917969	-54.09667969	+2068	+8.75830078	-6.56103516	-0.69433594	-1.23046875	-7.38281250	+15.07324219	+2176	+6.27539063	-10.21728516	-0.92724609	+25.29052734	+11.33789063	-39.94628906	+1208
+1457970588.89039990	+8.72314453	-7.44873047	-1.05908203	+47.85644531	-0.68115234	-54.14062500	+2068	+8.76708984	-6.56103516	-0.68994141	-1.29638672	-7.47070313	+15.02929688	+2172	+6.27539063	-10.21728516	-0.92724609	+25.24658203	+11.31591797	-39.94628906	+1204
+1457970588.89459990	+8.72753906	-7.44873047	-1.05468750	+47.83447266	-0.70312500	-54.18457031	+2064	+8.77148438	-6.56103516	-0.68994141	-1.34033203	-7.51464844	+15.00732422	+2172	+6.27539063	-10.21728516	-0.92724609	+25.22460938	+11.29394531	-39.94628906	+1200
+1457970588.89879990	+8.72753906	-7.44873047	-1.05468750	+47.79052734	-0.72509766	-54.20654297	+2064	+8.77587891	-6.56103516	-0.68554688	-1.36230469	-7.58056641	+14.98535156	+2172	+6.27539063	-10.21728516	-0.93164063	+25.20263672	+11.27197266	-39.94628906	+1200
+1457970588.90290000	+8.73193359	-7.44873047	-1.05029297	+47.74658203	-0.76904297	-54.27246094	+2068	+8.78466797	-6.56103516	-0.68115234	-1.42822266	-7.66845703	+14.94140625	+2176	+6.27539063	-10.21728516	-0.93164063	+25.15869141	+11.25000000	-39.96826172	+1196
+1457970588.90710000	+8.73632813	-7.44873047	-1.04589844	+47.70263672	-0.79101563	-54.33837891	+2068	+8.78906250	-6.56103516	-0.67675781	-1.47216797	-7.73437500	+14.94140625	+2176	+6.27978516	-10.21728516	-0.92724609	+25.11474609	+11.22802734	-39.99023438	+1196
+1457970588.91540000	+8.74951172	-7.44873047	-1.04150391	+47.63671875	-0.85693359	-54.44824219	+2072	+8.79785156	-6.55664063	-0.67675781	-1.53808594	-7.80029297	+14.91943359	+2180	+6.28857422	-10.21289063	-0.92724609	+25.07080078	+11.16210938	-40.05615234	+1196
+1457970588.91960000	+8.75390625	-7.44433594	-1.04150391	+47.61474609	-0.87890625	-54.49218750	+2076	+8.79785156	-6.55664063	-0.67675781	-1.53808594	-7.84423828	+14.91943359	+2180	+6.29296875	-10.21289063	-0.92285156	+25.04882813	+11.14013672	-40.07812500	+1196
+1457970588.92380000	+8.75830078	-7.44433594	-1.03710938	+47.59277344	-0.90087891	-54.51416016	+2076	+8.80224609	-6.55664063	-0.67675781	-1.56005859	-7.86621094	+14.89746094	+2180	+6.29736328	-10.20849609	-0.91845703	+25.02685547	+11.11816406	-40.12207031	+1200
+1457970588.92790010	+8.75830078	-7.44433594	-1.03710938	+47.57080078	-0.92285156	-54.55810547	+2080	+8.80224609	-6.55664063	-0.67236328	-1.56005859	-7.88818359	+14.89746094	+2184	+6.30615234	-10.20410156	-0.91845703	+25.02685547	+11.07421875	-40.16601563	+1200
+1457970588.93210010	+8.76269531	-7.44433594	-1.03710938	+47.57080078	-0.92285156	-54.58007813	+2080	+8.80224609	-6.55224609	-0.67236328	-1.58203125	-7.88818359	+14.89746094	+2184	+6.31054688	-10.20410156	-0.91406250	+25.02685547	+11.05224609	-40.20996094	+1200
+1457970588.93630000	+8.76708984	-7.44433594	-1.03710938	+47.57080078	-0.94482422	-54.58007813	+2084	+8.80664063	-6.55224609	-0.67236328	-1.58203125	-7.91015625	+14.89746094	+2188	+6.31494141	-10.19970703	-0.90966797	+25.02685547	+11.03027344	-40.23193359	+1204
+1457970588.94039990	+8.76708984	-7.43994141	-1.03710938	+47.57080078	-0.94482422	-54.58007813	+2084	+8.80664063	-6.55224609	-0.67236328	-1.58203125	-7.91015625	+14.91943359	+2188	+6.31933594	-10.19531250	-0.90527344	+25.04882813	+11.03027344	-40.25390625	+1204
+1457970588.94880010	+8.76708984	-7.43994141	-1.03710938	+47.57080078	-0.94482422	-54.58007813	+2088	+8.80664063	-6.55224609	-0.67236328	-1.58203125	-7.88818359	+14.91943359	+2192	+6.32812500	-10.19091797	-0.90527344	+25.04882813	+11.00830078	-40.27587891	+1204
+1457970588.95289990	+8.76708984	-7.43994141	-1.03710938	+47.57080078	-0.92285156	-54.58007813	+2088	+8.80664063	-6.54785156	-0.67236328	-1.58203125	-7.88818359	+14.91943359	+2192	+6.32812500	-10.19091797	-0.90527344	+25.07080078	+10.98632813	-40.27587891	+1204
+1457970588.95709990	+8.76708984	-7.43554688	-1.03710938	+47.57080078	-0.92285156	-54.58007813	+2088	+8.80664063	-6.54785156	-0.67675781	-1.58203125	-7.88818359	+14.91943359	+2192	+6.32812500	-10.19091797	-0.90527344	+25.07080078	+10.98632813	-40.27587891	+1204
+1457970588.96120000	+8.76708984	-7.43554688	-1.03710938	+47.57080078	-0.92285156	-54.58007813	+2088	+8.80664063	-6.54785156	-0.67675781	-1.58203125	-7.86621094	+14.91943359	+2192	+6.32812500	-10.19091797	-0.90527344	+25.04882813	+11.00830078	-40.27587891	+1204
+1457970588.96540000	+8.76708984	-7.43554688	-1.03710938	+47.57080078	-0.92285156	-54.55810547	+2088	+8.80664063	-6.54785156	-0.67675781	-1.56005859	-7.86621094	+14.89746094	+2196	+6.32812500	-10.19091797	-0.90966797	+25.04882813	+11.00830078	-40.25390625	+1204
+1457970588.96960000	+8.76708984	-7.43554688	-1.03710938	+47.57080078	-0.90087891	-54.55810547	+2088	+8.80664063	-6.54785156	-0.67675781	-1.56005859	-7.86621094	+14.89746094	+2196	+6.32812500	-10.19091797	-0.90966797	+25.04882813	+11.00830078	-40.25390625	+1204
+1457970588.97790000	+8.76708984	-7.43554688	-1.03710938	+47.57080078	-0.90087891	-54.55810547	+2088	+8.80664063	-6.54785156	-0.67675781	-1.56005859	-7.84423828	+14.89746094	+2196	+6.32373047	-10.19091797	-0.91406250	+25.02685547	+11.00830078	-40.23193359	+1204
+1457970588.98210000	+8.76708984	-7.43115234	-1.03710938	+47.57080078	-0.87890625	-54.53613281	+2088	+8.80664063	-6.54345703	-0.67675781	-1.56005859	-7.82226563	+14.89746094	+2196	+6.32373047	-10.19091797	-0.91406250	+25.02685547	+11.03027344	-40.20996094	+1200
+1457970588.98620010	+8.76708984	-7.43115234	-1.04150391	+47.57080078	-0.87890625	-54.53613281	+2088	+8.80224609	-6.54345703	-0.67675781	-1.56005859	-7.82226563	+14.89746094	+2196	+6.31933594	-10.19091797	-0.91406250	+25.02685547	+11.03027344	-40.18798828	+1200
+1457970588.99040010	+8.76708984	-7.43115234	-1.04150391	+47.57080078	-0.87890625	-54.53613281	+2088	+8.80224609	-6.54345703	-0.67675781	-1.56005859	-7.82226563	+14.89746094	+2196	+6.31933594	-10.19091797	-0.91845703	+25.00488281	+11.03027344	-40.18798828	+1200
+1457970588.99460010	+8.76708984	-7.43115234	-1.04150391	+47.57080078	-0.87890625	-54.53613281	+2088	+8.80224609	-6.54345703	-0.67675781	-1.56005859	-7.80029297	+14.87548828	+2196	+6.31933594	-10.19091797	-0.91845703	+25.00488281	+11.03027344	-40.18798828	+1200
+1457970589.00289990	+8.76708984	-7.43115234	-1.04150391	+47.57080078	-0.85693359	-54.51416016	+2088	+8.80224609	-6.54345703	-0.67675781	-1.56005859	-7.80029297	+14.87548828	+2196	+6.31494141	-10.19091797	-0.91845703	+25.00488281	+11.05224609	-40.16601563	+1196
+1457970589.00710010	+8.76708984	-7.43115234	-1.04150391	+47.57080078	-0.85693359	-54.51416016	+2088	+8.80224609	-6.54345703	-0.67675781	-1.56005859	-7.77832031	+14.87548828	+2196	+6.31494141	-10.19091797	-0.91845703	+25.00488281	+11.05224609	-40.16601563	+1196
+1457970589.01120000	+8.76269531	-7.43115234	-1.04150391	+47.57080078	-0.85693359	-54.51416016	+2088	+8.80224609	-6.54345703	-0.67675781	-1.56005859	-7.77832031	+14.87548828	+2196	+6.31494141	-10.19091797	-0.91845703	+25.00488281	+11.05224609	-40.16601563	+1196
+1457970589.01539990	+8.76269531	-7.43115234	-1.04150391	+47.57080078	-0.85693359	-54.51416016	+2088	+8.80224609	-6.54345703	-0.67675781	-1.56005859	-7.77832031	+14.85351563	+2196	+6.31494141	-10.19091797	-0.91845703	+25.00488281	+11.05224609	-40.16601563	+1192
+1457970589.01959990	+8.76269531	-7.43115234	-1.04150391	+47.57080078	-0.83496094	-54.51416016	+2088	+8.80224609	-6.54345703	-0.67675781	-1.56005859	-7.75634766	+14.85351563	+2196	+6.31494141	-10.19091797	-0.92285156	+25.00488281	+11.05224609	-40.16601563	+1192
+1457970589.02790000	+8.76269531	-7.42675781	-1.04150391	+47.57080078	-0.83496094	-54.49218750	+2088	+8.80224609	-6.53906250	-0.67675781	-1.53808594	-7.75634766	+14.85351563	+2196	+6.31494141	-10.19091797	-0.92285156	+25.00488281	+11.05224609	-40.16601563	+1192
+1457970589.03210000	+8.76269531	-7.42675781	-1.04150391	+47.57080078	-0.83496094	-54.49218750	+2088	+8.80224609	-6.53906250	-0.67675781	-1.53808594	-7.75634766	+14.85351563	+2192	+6.31494141	-10.19091797	-0.91845703	+25.00488281	+11.05224609	-40.16601563	+1188
+1457970589.03620000	+8.76269531	-7.42675781	-1.04150391	+47.59277344	-0.81298828	-54.49218750	+2088	+8.80224609	-6.53906250	-0.67675781	-1.53808594	-7.75634766	+14.85351563	+2192	+6.31494141	-10.19091797	-0.91845703	+25.00488281	+11.07421875	-40.16601563	+1188
