# Supplementary material for: A direct effect of perception on action when grasping a cup
Source: Sci Rep. 2018 Jan 9;8:171. doi: 10.1038/s41598-017-18591-5 (PMC5760564; doi:10.1038/s41598-017-18591-5)
Supplement: Supplementary file 6 — Supplementary Information [file 41598_2017_18591_MOESM6_ESM.zip › SciRep_Data/S01instruct/S01_100instruct_Tr13.dat]

+1000000000000.00000000	+0.00000000	+0.00000000	+0.00000000	+0.00000000	+0.00000000	+0.00000000	+0	+0.00000000	+0.00000000	+0.00000000	+0.00000000	+0.00000000	+0.00000000	+0	+0.00000000	+0.00000000	+0.00000000	+0.00000000	+0.00000000	+0.00000000	+0
+1457970589.04040000	+8.76269531	-7.42675781	-1.04150391	+47.59277344	-0.81298828	-54.49218750	+2084	+8.80224609	-6.53906250	-0.67675781	-1.53808594	-7.75634766	+14.85351563	+2192	+6.31494141	-10.19091797	-0.91845703	+25.00488281	+11.07421875	-40.18798828	+1188
+1457970589.04450010	+8.76269531	-7.42675781	-1.04150391	+47.59277344	-0.81298828	-54.49218750	+2084	+8.80224609	-6.53906250	-0.67675781	-1.53808594	-7.75634766	+14.85351563	+2192	+6.31494141	-10.19091797	-0.91845703	+25.00488281	+11.07421875	-40.18798828	+1188
+1457970589.04870010	+8.76708984	-7.42675781	-1.04150391	+47.59277344	-0.81298828	-54.49218750	+2084	+8.80224609	-6.53906250	-0.67675781	-1.53808594	-7.75634766	+14.85351563	+2192	+6.31933594	-10.19091797	-0.91845703	+25.00488281	+11.07421875	-40.18798828	+1184
+1457970589.05699990	+8.76708984	-7.42675781	-1.04150391	+47.59277344	-0.81298828	-54.49218750	+2084	+8.80224609	-6.53906250	-0.67675781	-1.53808594	-7.75634766	+14.85351563	+2192	+6.31933594	-10.18652344	-0.91845703	+25.02685547	+11.05224609	-40.20996094	+1184
+1457970589.06119990	+8.76708984	-7.42675781	-1.04150391	+47.59277344	-0.81298828	-54.51416016	+2084	+8.80664063	-6.53906250	-0.67675781	-1.53808594	-7.75634766	+14.85351563	+2188	+6.31933594	-10.18652344	-0.91845703	+25.02685547	+11.05224609	-40.20996094	+1184
+1457970589.06539990	+8.76708984	-7.42675781	-1.04150391	+47.59277344	-0.81298828	-54.51416016	+2088	+8.80664063	-6.53906250	-0.67675781	-1.53808594	-7.77832031	+14.85351563	+2188	+6.31933594	-10.18652344	-0.91845703	+25.02685547	+11.05224609	-40.20996094	+1184
+1457970589.06950000	+8.76708984	-7.42675781	-1.04150391	+47.59277344	-0.81298828	-54.51416016	+2088	+8.80664063	-6.53906250	-0.67675781	-1.53808594	-7.77832031	+14.85351563	+2188	+6.31933594	-10.18652344	-0.91406250	+25.02685547	+11.05224609	-40.23193359	+1184
+1457970594.46300010	+8.63964844	-7.18066406	-1.03710938	+53.67919922	-4.70214844	-55.26123047	+1944	+8.60449219	-6.34570313	-0.68554688	+2.10937500	-7.86621094	+13.44726563	+1796	+6.31933594	-10.12060547	-0.91845703	+29.11376953	+10.65673828	-41.13281250	+1212
+1457970594.47140000	+8.63964844	-7.18066406	-1.03710938	+53.67919922	-4.72412109	-55.26123047	+1948	+8.60449219	-6.34570313	-0.68554688	+2.10937500	-7.88818359	+13.44726563	+1796	+6.31933594	-10.11621094	-0.91406250	+29.13574219	+10.65673828	-41.15478516	+1212
+1457970594.47550010	+8.63964844	-7.18066406	-1.03710938	+53.67919922	-4.72412109	-55.26123047	+1948	+8.60449219	-6.34570313	-0.68554688	+2.10937500	-7.88818359	+13.44726563	+1796	+6.32373047	-10.11621094	-0.91406250	+29.15771484	+10.65673828	-41.15478516	+1212
+1457970594.47970010	+8.63964844	-7.18066406	-1.03710938	+53.67919922	-4.72412109	-55.26123047	+1948	+8.60449219	-6.34570313	-0.68554688	+2.10937500	-7.88818359	+13.44726563	+1796	+6.32373047	-10.11621094	-0.91406250	+29.15771484	+10.65673828	-41.15478516	+1212
+1457970594.48390010	+8.63964844	-7.18066406	-1.03710938	+53.67919922	-4.72412109	-55.26123047	+1948	+8.60449219	-6.34570313	-0.68554688	+2.10937500	-7.88818359	+13.44726563	+1792	+6.31933594	-10.12060547	-0.91406250	+29.13574219	+10.65673828	-41.15478516	+1212
+1457970594.48799990	+8.63964844	-7.18066406	-1.03710938	+53.67919922	-4.72412109	-55.26123047	+1948	+8.60449219	-6.34570313	-0.68554688	+2.10937500	-7.86621094	+13.44726563	+1792	+6.31933594	-10.12060547	-0.91845703	+29.13574219	+10.65673828	-41.13281250	+1212
+1457970594.49219990	+8.63964844	-7.18066406	-1.03710938	+53.67919922	-4.72412109	-55.26123047	+1948	+8.60449219	-6.34570313	-0.68554688	+2.10937500	-7.86621094	+13.44726563	+1792	+6.31933594	-10.12060547	-0.91845703	+29.13574219	+10.65673828	-41.13281250	+1216
+1457970594.49640010	+8.63964844	-7.18066406	-1.03710938	+53.67919922	-4.72412109	-55.26123047	+1948	+8.60449219	-6.34570313	-0.68554688	+2.10937500	-7.86621094	+13.44726563	+1792	+6.31933594	-10.12060547	-0.91845703	+29.11376953	+10.65673828	-41.13281250	+1216
+1457970594.50050000	+8.63964844	-7.18066406	-1.03710938	+53.67919922	-4.72412109	-55.26123047	+1948	+8.60449219	-6.34570313	-0.68554688	+2.10937500	-7.86621094	+13.44726563	+1792	+6.31933594	-10.12060547	-0.91845703	+29.11376953	+10.65673828	-41.11083984	+1216
+1457970594.50469990	+8.63964844	-7.18066406	-1.03710938	+53.67919922	-4.72412109	-55.26123047	+1948	+8.60449219	-6.34570313	-0.68554688	+2.10937500	-7.86621094	+13.44726563	+1792	+6.31494141	-10.12060547	-0.91845703	+29.11376953	+10.65673828	-41.11083984	+1216
+1457970594.50889990	+8.63964844	-7.18066406	-1.03710938	+53.67919922	-4.70214844	-55.26123047	+1948	+8.60449219	-6.34570313	-0.68554688	+2.10937500	-7.86621094	+13.42529297	+1792	+6.31494141	-10.12060547	-0.92285156	+29.09179688	+10.65673828	-41.11083984	+1216
+1457970594.51300000	+8.63964844	-7.18066406	-1.03710938	+53.67919922	-4.70214844	-55.26123047	+1948	+8.60449219	-6.34570313	-0.68554688	+2.10937500	-7.86621094	+13.42529297	+1792	+6.31494141	-10.12060547	-0.92285156	+29.09179688	+10.65673828	-41.08886719	+1216
+1457970594.51720000	+8.63964844	-7.18066406	-1.03710938	+53.67919922	-4.70214844	-55.26123047	+1948	+8.60449219	-6.34570313	-0.68554688	+2.10937500	-7.86621094	+13.42529297	+1792	+6.31054688	-10.12500000	-0.92285156	+29.06982422	+10.65673828	-41.08886719	+1216
+1457970594.52140000	+8.63964844	-7.18066406	-1.03710938	+53.67919922	-4.70214844	-55.26123047	+1948	+8.60449219	-6.34570313	-0.68554688	+2.10937500	-7.86621094	+13.42529297	+1792	+6.31054688	-10.12500000	-0.92285156	+29.06982422	+10.65673828	-41.08886719	+1216
+1457970594.52550010	+8.63964844	-7.18066406	-1.03710938	+53.67919922	-4.70214844	-55.26123047	+1948	+8.60449219	-6.34570313	-0.68554688	+2.10937500	-7.86621094	+13.42529297	+1792	+6.31054688	-10.12500000	-0.92285156	+29.04785156	+10.65673828	-41.06689453	+1216
+1457970594.52970000	+8.63964844	-7.18066406	-1.03710938	+53.67919922	-4.70214844	-55.23925781	+1948	+8.60449219	-6.34570313	-0.68554688	+2.10937500	-7.86621094	+13.42529297	+1792	+6.31054688	-10.12500000	-0.92724609	+29.04785156	+10.65673828	-41.06689453	+1216
+1457970594.53379990	+8.63964844	-7.18066406	-1.03710938	+53.67919922	-4.70214844	-55.23925781	+1948	+8.60449219	-6.34570313	-0.68554688	+2.10937500	-7.86621094	+13.42529297	+1792	+6.31054688	-10.12500000	-0.92724609	+29.04785156	+10.65673828	-41.06689453	+1212
+1457970594.53800010	+8.63964844	-7.18066406	-1.03710938	+53.70117188	-4.70214844	-55.23925781	+1948	+8.60449219	-6.34570313	-0.68554688	+2.10937500	-7.86621094	+13.42529297	+1792	+6.31054688	-10.12500000	-0.92724609	+29.04785156	+10.65673828	-41.06689453	+1212
+1457970594.54629990	+8.63964844	-7.18066406	-1.03710938	+53.70117188	-4.70214844	-55.23925781	+1948	+8.60449219	-6.34570313	-0.68554688	+2.10937500	-7.86621094	+13.42529297	+1792	+6.31054688	-10.12500000	-0.92724609	+29.04785156	+10.67871094	-41.06689453	+1212
+1457970594.55049990	+8.63964844	-7.18066406	-1.03710938	+53.70117188	-4.70214844	-55.23925781	+1948	+8.60449219	-6.34570313	-0.68554688	+2.10937500	-7.86621094	+13.42529297	+1792	+6.31054688	-10.12500000	-0.92724609	+29.04785156	+10.67871094	-41.06689453	+1212
+1457970594.55469990	+8.63964844	-7.18066406	-1.03710938	+53.70117188	-4.70214844	-55.23925781	+1948	+8.60449219	-6.34570313	-0.68554688	+2.10937500	-7.86621094	+13.44726563	+1792	+6.31054688	-10.12500000	-0.92724609	+29.04785156	+10.67871094	-41.06689453	+1212
+1457970594.55880000	+8.63964844	-7.18066406	-1.03710938	+53.70117188	-4.70214844	-55.23925781	+1948	+8.60449219	-6.34570313	-0.68554688	+2.10937500	-7.86621094	+13.44726563	+1792	+6.31054688	-10.12500000	-0.92285156	+29.04785156	+10.67871094	-41.06689453	+1212
+1457970594.56300000	+8.63964844	-7.18066406	-1.03710938	+53.70117188	-4.72412109	-55.23925781	+1944	+8.60449219	-6.34570313	-0.68554688	+2.10937500	-7.86621094	+13.44726563	+1796	+6.31054688	-10.12500000	-0.92285156	+29.04785156	+10.67871094	-41.08886719	+1212
+1457970594.56719990	+8.63964844	-7.18066406	-1.03710938	+53.70117188	-4.72412109	-55.23925781	+1944	+8.60449219	-6.34570313	-0.68554688	+2.10937500	-7.86621094	+13.44726563	+1796	+6.31054688	-10.12500000	-0.92285156	+29.04785156	+10.67871094	-41.08886719	+1208
+1457970594.57130000	+8.63964844	-7.18066406	-1.03710938	+53.70117188	-4.72412109	-55.23925781	+1944	+8.60449219	-6.34570313	-0.68554688	+2.10937500	-7.86621094	+13.44726563	+1796	+6.31054688	-10.12500000	-0.92285156	+29.06982422	+10.67871094	-41.08886719	+1208
+1457970594.57550000	+8.63964844	-7.18066406	-1.03710938	+53.70117188	-4.72412109	-55.23925781	+1944	+8.60449219	-6.34570313	-0.68554688	+2.10937500	-7.86621094	+13.44726563	+1796	+6.31054688	-10.12500000	-0.92285156	+29.06982422	+10.67871094	-41.08886719	+1208
+1457970594.57970000	+8.63964844	-7.18066406	-1.03710938	+53.70117188	-4.72412109	-55.26123047	+1944	+8.60449219	-6.34570313	-0.68554688	+2.10937500	-7.86621094	+13.44726563	+1796	+6.31054688	-10.12500000	-0.92285156	+29.06982422	+10.67871094	-41.08886719	+1208
+1457970594.58380010	+8.63964844	-7.18066406	-1.03710938	+53.70117188	-4.72412109	-55.26123047	+1944	+8.60449219	-6.34570313	-0.68554688	+2.10937500	-7.86621094	+13.44726563	+1796	+6.31494141	-10.12500000	-0.92285156	+29.06982422	+10.67871094	-41.11083984	+1208
+1457970594.59220000	+8.63964844	-7.18066406	-1.03710938	+53.70117188	-4.72412109	-55.26123047	+1944	+8.60449219	-6.34570313	-0.68554688	+2.10937500	-7.86621094	+13.44726563	+1796	+6.31494141	-10.12500000	-0.92285156	+29.06982422	+10.65673828	-41.11083984	+1208
+1457970594.60050010	+8.63964844	-7.18066406	-1.03710938	+53.70117188	-4.72412109	-55.26123047	+1944	+8.60449219	-6.34570313	-0.68554688	+2.10937500	-7.86621094	+13.44726563	+1796	+6.31494141	-10.12500000	-0.92285156	+29.06982422	+10.67871094	-41.11083984	+1208
+1457970594.60460000	+8.63964844	-7.18066406	-1.03710938	+53.70117188	-4.72412109	-55.26123047	+1944	+8.60449219	-6.34570313	-0.68554688	+2.10937500	-7.86621094	+13.44726563	+1796	+6.31494141	-10.12500000	-0.92285156	+29.06982422	+10.67871094	-41.11083984	+1208
+1457970594.60879990	+8.63964844	-7.18066406	-1.03710938	+53.70117188	-4.72412109	-55.23925781	+1944	+8.60449219	-6.34570313	-0.68554688	+2.10937500	-7.86621094	+13.44726563	+1796	+6.31494141	-10.12500000	-0.92285156	+29.06982422	+10.67871094	-41.11083984	+1208
+1457970594.61299990	+8.63964844	-7.18066406	-1.03710938	+53.70117188	-4.72412109	-55.23925781	+1944	+8.60449219	-6.34570313	-0.68554688	+2.10937500	-7.86621094	+13.44726563	+1796	+6.31494141	-10.12500000	-0.92285156	+29.06982422	+10.67871094	-41.11083984	+1208
+1457970594.61710000	+8.63964844	-7.18066406	-1.03710938	+53.70117188	-4.72412109	-55.23925781	+1944	+8.60449219	-6.34570313	-0.68554688	+2.10937500	-7.86621094	+13.44726563	+1796	+6.31494141	-10.12500000	-0.92285156	+29.06982422	+10.67871094	-41.11083984	+1208
+1457970594.62130000	+8.63964844	-7.18066406	-1.03710938	+53.72314453	-4.72412109	-55.23925781	+1944	+8.60449219	-6.34570313	-0.68554688	+2.10937500	-7.86621094	+13.44726563	+1796	+6.31054688	-10.12500000	-0.92285156	+29.06982422	+10.67871094	-41.11083984	+1208
+1457970594.62960000	+8.63964844	-7.18066406	-1.03710938	+53.72314453	-4.72412109	-55.23925781	+1944	+8.60449219	-6.34570313	-0.68554688	+2.10937500	-7.86621094	+13.44726563	+1796	+6.31054688	-10.12500000	-0.92285156	+29.04785156	+10.67871094	-41.11083984	+1208
+1457970594.63800000	+8.63964844	-7.18066406	-1.03710938	+53.72314453	-4.72412109	-55.23925781	+1944	+8.60449219	-6.34570313	-0.68554688	+2.10937500	-7.86621094	+13.44726563	+1796	+6.31054688	-10.12500000	-0.92285156	+29.04785156	+10.67871094	-41.08886719	+1208
+1457970594.64210010	+8.63964844	-7.18066406	-1.03710938	+53.72314453	-4.72412109	-55.23925781	+1944	+8.60449219	-6.34570313	-0.68554688	+2.10937500	-7.86621094	+13.44726563	+1796	+6.31054688	-10.12500000	-0.92285156	+29.04785156	+10.67871094	-41.08886719	+1204
+1457970594.64630010	+8.63964844	-7.18066406	-1.03710938	+53.72314453	-4.72412109	-55.23925781	+1944	+8.60449219	-6.34570313	-0.68554688	+2.10937500	-7.86621094	+13.44726563	+1796	+6.31054688	-10.12500000	-0.92285156	+29.04785156	+10.67871094	-41.08886719	+1204
+1457970594.65050010	+8.63964844	-7.18066406	-1.03710938	+53.72314453	-4.72412109	-55.23925781	+1944	+8.60449219	-6.34570313	-0.68554688	+2.10937500	-7.86621094	+13.44726563	+1796	+6.31054688	-10.12500000	-0.92285156	+29.02587891	+10.67871094	-41.08886719	+1204
+1457970594.65879990	+8.63964844	-7.18066406	-1.03710938	+53.72314453	-4.72412109	-55.23925781	+1944	+8.60449219	-6.34570313	-0.68554688	+2.10937500	-7.86621094	+13.44726563	+1796	+6.31054688	-10.12500000	-0.92285156	+29.02587891	+10.67871094	-41.08886719	+1204
+1457970594.66300010	+8.63964844	-7.18066406	-1.03710938	+53.72314453	-4.72412109	-55.23925781	+1944	+8.60449219	-6.34570313	-0.68554688	+2.10937500	-7.86621094	+13.44726563	+1796	+6.31054688	-10.12939453	-0.92285156	+29.02587891	+10.67871094	-41.11083984	+1204
+1457970594.67129990	+8.64404297	-7.18066406	-1.03710938	+53.72314453	-4.72412109	-55.23925781	+1944	+8.60449219	-6.34570313	-0.68554688	+2.10937500	-7.88818359	+13.44726563	+1796	+6.31054688	-10.12939453	-0.92285156	+29.02587891	+10.67871094	-41.11083984	+1204
+1457970594.67960000	+8.64404297	-7.18066406	-1.03710938	+53.72314453	-4.74609375	-55.23925781	+1944	+8.60449219	-6.34570313	-0.68554688	+2.10937500	-7.88818359	+13.44726563	+1796	+6.31054688	-10.12939453	-0.92285156	+29.04785156	+10.67871094	-41.11083984	+1204
+1457970594.68790010	+8.64404297	-7.18066406	-1.03710938	+53.72314453	-4.74609375	-55.23925781	+1944	+8.60449219	-6.34570313	-0.68554688	+2.10937500	-7.88818359	+13.44726563	+1796	+6.31054688	-10.12939453	-0.92285156	+29.04785156	+10.67871094	-41.13281250	+1204
+1457970594.69210000	+8.64404297	-7.18066406	-1.03710938	+53.72314453	-4.74609375	-55.23925781	+1944	+8.60449219	-6.34570313	-0.68554688	+2.10937500	-7.88818359	+13.44726563	+1796	+6.31494141	-10.12939453	-0.91845703	+29.04785156	+10.67871094	-41.13281250	+1204
+1457970594.69630000	+8.64404297	-7.18505859	-1.03710938	+53.72314453	-4.74609375	-55.23925781	+1944	+8.60449219	-6.34570313	-0.68554688	+2.10937500	-7.88818359	+13.44726563	+1796	+6.31494141	-10.12939453	-0.91845703	+29.04785156	+10.67871094	-41.13281250	+1204
+1457970594.70040010	+8.64404297	-7.18505859	-1.03710938	+53.72314453	-4.74609375	-55.23925781	+1944	+8.60449219	-6.34570313	-0.68554688	+2.10937500	-7.88818359	+13.44726563	+1796	+6.31494141	-10.12500000	-0.91845703	+29.04785156	+10.67871094	-41.13281250	+1204
+1457970594.70460010	+8.64404297	-7.18505859	-1.03710938	+53.72314453	-4.74609375	-55.23925781	+1944	+8.60449219	-6.34570313	-0.68554688	+2.10937500	-7.88818359	+13.44726563	+1796	+6.31494141	-10.12500000	-0.91845703	+29.04785156	+10.67871094	-41.13281250	+1204
+1457970594.70880010	+8.64404297	-7.18505859	-1.03710938	+53.72314453	-4.74609375	-55.23925781	+1944	+8.60449219	-6.34570313	-0.68554688	+2.10937500	-7.88818359	+13.44726563	+1796	+6.31494141	-10.12500000	-0.91845703	+29.04785156	+10.67871094	-41.15478516	+1204
+1457970594.71709990	+8.64404297	-7.18505859	-1.03710938	+53.72314453	-4.74609375	-55.26123047	+1944	+8.60449219	-6.34570313	-0.68554688	+2.10937500	-7.88818359	+13.44726563	+1796	+6.31494141	-10.12500000	-0.91845703	+29.04785156	+10.67871094	-41.15478516	+1204
+1457970594.72129990	+8.64404297	-7.18505859	-1.03710938	+53.72314453	-4.74609375	-55.26123047	+1944	+8.60449219	-6.34570313	-0.68554688	+2.10937500	-7.88818359	+13.44726563	+1796	+6.31494141	-10.12500000	-0.91845703	+29.04785156	+10.67871094	-41.15478516	+1200
+1457970594.72540000	+8.64404297	-7.18505859	-1.03710938	+53.70117188	-4.74609375	-55.26123047	+1944	+8.60449219	-6.34570313	-0.68554688	+2.10937500	-7.88818359	+13.44726563	+1796	+6.31494141	-10.12939453	-0.91845703	+29.04785156	+10.67871094	-41.15478516	+1200
+1457970594.73379990	+8.64404297	-7.18505859	-1.03710938	+53.70117188	-4.74609375	-55.26123047	+1944	+8.60449219	-6.34570313	-0.68554688	+2.10937500	-7.91015625	+13.44726563	+1796	+6.31494141	-10.12939453	-0.91845703	+29.02587891	+10.67871094	-41.15478516	+1200
+1457970594.73790000	+8.64404297	-7.18505859	-1.03710938	+53.70117188	-4.74609375	-55.26123047	+1944	+8.60449219	-6.34570313	-0.68554688	+2.10937500	-7.91015625	+13.44726563	+1796	+6.31494141	-10.12939453	-0.91845703	+29.02587891	+10.67871094	-41.15478516	+1204
+1457970594.74210000	+8.64404297	-7.18505859	-1.03710938	+53.70117188	-4.74609375	-55.26123047	+1944	+8.60449219	-6.34570313	-0.68554688	+2.10937500	-7.91015625	+13.44726563	+1796	+6.31494141	-10.12939453	-0.91845703	+29.02587891	+10.67871094	-41.15478516	+1204
+1457970594.74630000	+8.64404297	-7.18505859	-1.03710938	+53.70117188	-4.74609375	-55.26123047	+1944	+8.60449219	-6.34570313	-0.68115234	+2.10937500	-7.91015625	+13.44726563	+1796	+6.31054688	-10.12939453	-0.91845703	+29.02587891	+10.70068359	-41.13281250	+1204
+1457970594.75040010	+8.64404297	-7.18505859	-1.03710938	+53.70117188	-4.74609375	-55.26123047	+1944	+8.60449219	-6.34570313	-0.68115234	+2.10937500	-7.91015625	+13.42529297	+1796	+6.31054688	-10.12939453	-0.92285156	+29.02587891	+10.70068359	-41.13281250	+1204
+1457970594.75869990	+8.64404297	-7.18505859	-1.03710938	+53.70117188	-4.74609375	-55.26123047	+1944	+8.60449219	-6.34570313	-0.68115234	+2.10937500	-7.91015625	+13.42529297	+1796	+6.31054688	-10.12939453	-0.92285156	+29.00390625	+10.70068359	-41.13281250	+1200
+1457970594.76710010	+8.64404297	-7.18505859	-1.03710938	+53.70117188	-4.74609375	-55.26123047	+1944	+8.60449219	-6.34570313	-0.68115234	+2.10937500	-7.91015625	+13.42529297	+1796	+6.31054688	-10.12939453	-0.92285156	+29.00390625	+10.70068359	-41.13281250	+1200
+1457970594.77539990	+8.64404297	-7.18505859	-1.03710938	+53.70117188	-4.74609375	-55.26123047	+1944	+8.60449219	-6.35009766	-0.68115234	+2.10937500	-7.91015625	+13.42529297	+1796	+6.31054688	-10.12939453	-0.92285156	+29.00390625	+10.70068359	-41.13281250	+1200
+1457970594.77959990	+8.64404297	-7.18505859	-1.03710938	+53.70117188	-4.74609375	-55.26123047	+1944	+8.60449219	-6.35009766	-0.68115234	+2.10937500	-7.91015625	+13.42529297	+1796	+6.31054688	-10.12939453	-0.92285156	+29.00390625	+10.70068359	-41.13281250	+1200
+1457970594.78370000	+8.64404297	-7.18505859	-1.03710938	+53.70117188	-4.74609375	-55.26123047	+1944	+8.60449219	-6.35009766	-0.68115234	+2.10937500	-7.91015625	+13.42529297	+1796	+6.31054688	-10.12939453	-0.92285156	+29.00390625	+10.70068359	-41.13281250	+1200
+1457970594.78790000	+8.64404297	-7.18505859	-1.03710938	+53.70117188	-4.74609375	-55.26123047	+1944	+8.60449219	-6.35009766	-0.68115234	+2.10937500	-7.91015625	+13.42529297	+1796	+6.31054688	-10.12939453	-0.92285156	+29.00390625	+10.70068359	-41.13281250	+1200
+1457970594.79620000	+8.64404297	-7.18505859	-1.03710938	+53.70117188	-4.76806641	-55.26123047	+1944	+8.60449219	-6.35009766	-0.68115234	+2.08740234	-7.91015625	+13.42529297	+1796	+6.31054688	-10.12939453	-0.92285156	+29.00390625	+10.70068359	-41.13281250	+1200
+1457970594.80040000	+8.64404297	-7.18945313	-1.03710938	+53.70117188	-4.76806641	-55.26123047	+1944	+8.60449219	-6.35009766	-0.68115234	+2.08740234	-7.91015625	+13.44726563	+1796	+6.31054688	-10.12939453	-0.92285156	+29.00390625	+10.70068359	-41.13281250	+1200
+1457970594.80460000	+8.64404297	-7.18945313	-1.03710938	+53.70117188	-4.76806641	-55.26123047	+1944	+8.60449219	-6.35009766	-0.68115234	+2.08740234	-7.91015625	+13.44726563	+1800	+6.31054688	-10.12939453	-0.92285156	+29.00390625	+10.70068359	-41.13281250	+1200
+1457970594.80870010	+8.64404297	-7.18945313	-1.03710938	+53.70117188	-4.76806641	-55.26123047	+1944	+8.60449219	-6.35009766	-0.68554688	+2.08740234	-7.91015625	+13.44726563	+1800	+6.31054688	-10.12939453	-0.92285156	+29.00390625	+10.70068359	-41.13281250	+1200
+1457970594.81290010	+8.64404297	-7.18945313	-1.03710938	+53.67919922	-4.76806641	-55.26123047	+1944	+8.60449219	-6.35009766	-0.68554688	+2.08740234	-7.91015625	+13.44726563	+1800	+6.31054688	-10.12939453	-0.91845703	+29.00390625	+10.70068359	-41.15478516	+1200
+1457970594.81710000	+8.64404297	-7.18945313	-1.03710938	+53.67919922	-4.76806641	-55.26123047	+1944	+8.60449219	-6.35009766	-0.68554688	+2.08740234	-7.91015625	+13.44726563	+1800	+6.31494141	-10.12939453	-0.91845703	+29.00390625	+10.70068359	-41.15478516	+1200
+1457970594.82119990	+8.64404297	-7.18945313	-1.03710938	+53.67919922	-4.76806641	-55.26123047	+1944	+8.60449219	-6.35009766	-0.68554688	+2.08740234	-7.91015625	+13.44726563	+1800	+6.31494141	-10.12939453	-0.91845703	+29.00390625	+10.70068359	-41.15478516	+1200
+1457970594.82540010	+8.64404297	-7.18945313	-1.03710938	+53.67919922	-4.76806641	-55.26123047	+1944	+8.60449219	-6.35009766	-0.68554688	+2.08740234	-7.91015625	+13.44726563	+1800	+6.31494141	-10.12939453	-0.91845703	+29.00390625	+10.70068359	-41.15478516	+1200
+1457970594.82960010	+8.64404297	-7.18945313	-1.03710938	+53.67919922	-4.76806641	-55.26123047	+1944	+8.60449219	-6.35009766	-0.68554688	+2.06542969	-7.91015625	+13.44726563	+1800	+6.31494141	-10.12939453	-0.91845703	+29.00390625	+10.70068359	-41.15478516	+1200
+1457970594.83369990	+8.64404297	-7.18945313	-1.03710938	+53.67919922	-4.76806641	-55.26123047	+1948	+8.60449219	-6.35009766	-0.68554688	+2.06542969	-7.91015625	+13.44726563	+1800	+6.31494141	-10.12939453	-0.91845703	+29.00390625	+10.70068359	-41.15478516	+1200
+1457970594.83789990	+8.64404297	-7.18945313	-1.03710938	+53.67919922	-4.76806641	-55.26123047	+1948	+8.60449219	-6.35009766	-0.68554688	+2.06542969	-7.91015625	+13.44726563	+1800	+6.31494141	-10.12939453	-0.91845703	+29.00390625	+10.70068359	-41.15478516	+1200
+1457970594.84200000	+8.64404297	-7.18945313	-1.03710938	+53.65722656	-4.76806641	-55.28320313	+1948	+8.60449219	-6.35009766	-0.68554688	+2.06542969	-7.91015625	+13.44726563	+1800	+6.31494141	-10.12939453	-0.91845703	+29.00390625	+10.70068359	-41.15478516	+1200
+1457970594.84620000	+8.64404297	-7.18945313	-1.03710938	+53.65722656	-4.76806641	-55.28320313	+1948	+8.60449219	-6.35009766	-0.68554688	+2.06542969	-7.91015625	+13.44726563	+1804	+6.31494141	-10.12939453	-0.91845703	+29.00390625	+10.72265625	-41.15478516	+1200
+1457970594.85040000	+8.64404297	-7.18945313	-1.03710938	+53.65722656	-4.76806641	-55.28320313	+1948	+8.60449219	-6.35009766	-0.68554688	+2.06542969	-7.91015625	+13.42529297	+1804	+6.31494141	-10.12939453	-0.91845703	+28.98193359	+10.72265625	-41.15478516	+1200
+1457970594.85450010	+8.64404297	-7.18945313	-1.03710938	+53.65722656	-4.76806641	-55.28320313	+1948	+8.60449219	-6.35009766	-0.68554688	+2.06542969	-7.91015625	+13.42529297	+1804	+6.31054688	-10.12939453	-0.92285156	+28.98193359	+10.72265625	-41.13281250	+1200
+1457970594.85870000	+8.64404297	-7.18945313	-1.03710938	+53.65722656	-4.76806641	-55.28320313	+1948	+8.60449219	-6.35009766	-0.68554688	+2.06542969	-7.91015625	+13.42529297	+1804	+6.31054688	-10.12939453	-0.92285156	+28.98193359	+10.72265625	-41.13281250	+1200
+1457970594.86290000	+8.64404297	-7.18945313	-1.03710938	+53.65722656	-4.76806641	-55.28320313	+1948	+8.60888672	-6.35009766	-0.68554688	+2.04345703	-7.91015625	+13.42529297	+1804	+6.31054688	-10.12939453	-0.92285156	+28.98193359	+10.72265625	-41.13281250	+1200
+1457970594.86700010	+8.64404297	-7.18945313	-1.03710938	+53.65722656	-4.76806641	-55.28320313	+1948	+8.60888672	-6.35009766	-0.68554688	+2.04345703	-7.91015625	+13.42529297	+1804	+6.31054688	-10.12939453	-0.92285156	+28.98193359	+10.72265625	-41.13281250	+1200
+1457970594.87540010	+8.64404297	-7.18945313	-1.03710938	+53.63525391	-4.76806641	-55.28320313	+1948	+8.60888672	-6.35449219	-0.68554688	+2.04345703	-7.88818359	+13.42529297	+1808	+6.31054688	-10.12939453	-0.92285156	+28.95996094	+10.72265625	-41.13281250	+1200
+1457970594.87949990	+8.64404297	-7.18945313	-1.03710938	+53.63525391	-4.76806641	-55.28320313	+1948	+8.60888672	-6.35449219	-0.68554688	+2.04345703	-7.88818359	+13.40332031	+1808	+6.31054688	-10.12939453	-0.92285156	+28.95996094	+10.72265625	-41.13281250	+1200
+1457970594.88369990	+8.64404297	-7.18945313	-1.03710938	+53.63525391	-4.76806641	-55.28320313	+1948	+8.60888672	-6.35449219	-0.68554688	+2.04345703	-7.88818359	+13.40332031	+1808	+6.31054688	-10.13378906	-0.92285156	+28.95996094	+10.72265625	-41.11083984	+1200
+1457970594.88790010	+8.64404297	-7.18945313	-1.03710938	+53.63525391	-4.76806641	-55.28320313	+1948	+8.60888672	-6.35449219	-0.68554688	+2.04345703	-7.88818359	+13.40332031	+1808	+6.31054688	-10.13378906	-0.92285156	+28.95996094	+10.72265625	-41.11083984	+1200
+1457970594.89200000	+8.64404297	-7.18945313	-1.03710938	+53.63525391	-4.76806641	-55.26123047	+1948	+8.60888672	-6.35449219	-0.68554688	+2.04345703	-7.88818359	+13.40332031	+1808	+6.31054688	-10.13378906	-0.92285156	+28.93798828	+10.72265625	-41.11083984	+1200
+1457970594.89619990	+8.64404297	-7.18945313	-1.03710938	+53.63525391	-4.76806641	-55.26123047	+1948	+8.60888672	-6.35449219	-0.68554688	+2.02148438	-7.88818359	+13.40332031	+1808	+6.31054688	-10.13378906	-0.92285156	+28.93798828	+10.72265625	-41.11083984	+1196
+1457970594.90039990	+8.64404297	-7.19384766	-1.03710938	+53.63525391	-4.76806641	-55.26123047	+1948	+8.60888672	-6.35449219	-0.68554688	+2.02148438	-7.88818359	+13.40332031	+1808	+6.31054688	-10.13378906	-0.92285156	+28.93798828	+10.72265625	-41.11083984	+1196
+1457970594.90450000	+8.64404297	-7.19384766	-1.03710938	+53.63525391	-4.76806641	-55.26123047	+1948	+8.60888672	-6.35449219	-0.68554688	+2.02148438	-7.88818359	+13.40332031	+1808	+6.31054688	-10.13378906	-0.92285156	+28.93798828	+10.72265625	-41.11083984	+1196
+1457970594.90870000	+8.64404297	-7.19384766	-1.03710938	+53.63525391	-4.76806641	-55.26123047	+1948	+8.60888672	-6.35449219	-0.68554688	+2.02148438	-7.88818359	+13.40332031	+1808	+6.31054688	-10.13378906	-0.92285156	+28.93798828	+10.72265625	-41.13281250	+1196
+1457970594.91280010	+8.64404297	-7.19384766	-1.03710938	+53.63525391	-4.76806641	-55.26123047	+1948	+8.60888672	-6.35449219	-0.68554688	+2.02148438	-7.88818359	+13.42529297	+1808	+6.31054688	-10.13378906	-0.92285156	+28.93798828	+10.72265625	-41.13281250	+1196
+1457970594.91700010	+8.64404297	-7.19384766	-1.03710938	+53.63525391	-4.76806641	-55.26123047	+1948	+8.60888672	-6.35449219	-0.68554688	+2.02148438	-7.88818359	+13.42529297	+1808	+6.31054688	-10.13378906	-0.92285156	+28.93798828	+10.72265625	-41.13281250	+1196
+1457970594.92120000	+8.64404297	-7.19384766	-1.03710938	+53.63525391	-4.76806641	-55.26123047	+1948	+8.60888672	-6.35449219	-0.68554688	+2.02148438	-7.88818359	+13.42529297	+1812	+6.31054688	-10.13378906	-0.92285156	+28.93798828	+10.72265625	-41.13281250	+1196
+1457970594.92529990	+8.64404297	-7.19384766	-1.03710938	+53.61328125	-4.76806641	-55.26123047	+1948	+8.60888672	-6.35449219	-0.68554688	+2.02148438	-7.88818359	+13.42529297	+1812	+6.31054688	-10.13378906	-0.92285156	+28.95996094	+10.72265625	-41.13281250	+1196
+1457970594.92950010	+8.64404297	-7.19384766	-1.03710938	+53.61328125	-4.76806641	-55.26123047	+1948	+8.60888672	-6.35449219	-0.68554688	+2.02148438	-7.86621094	+13.42529297	+1812	+6.31054688	-10.13378906	-0.92285156	+28.95996094	+10.72265625	-41.13281250	+1196
+1457970594.93370010	+8.64404297	-7.19384766	-1.03710938	+53.61328125	-4.76806641	-55.26123047	+1948	+8.60888672	-6.35449219	-0.68554688	+2.02148438	-7.86621094	+13.42529297	+1808	+6.31054688	-10.12939453	-0.92285156	+28.95996094	+10.72265625	-41.13281250	+1196
+1457970594.93779990	+8.64404297	-7.19384766	-1.03710938	+53.61328125	-4.76806641	-55.26123047	+1948	+8.60888672	-6.35449219	-0.68554688	+2.02148438	-7.86621094	+13.42529297	+1808	+6.31054688	-10.12939453	-0.91845703	+28.95996094	+10.72265625	-41.13281250	+1196
+1457970594.94199990	+8.64404297	-7.19384766	-1.03710938	+53.61328125	-4.76806641	-55.26123047	+1948	+8.60888672	-6.35449219	-0.68554688	+2.02148438	-7.86621094	+13.42529297	+1808	+6.31054688	-10.12939453	-0.91845703	+28.95996094	+10.72265625	-41.15478516	+1196
+1457970594.94619990	+8.64404297	-7.19384766	-1.03710938	+53.61328125	-4.76806641	-55.26123047	+1948	+8.60888672	-6.35449219	-0.68554688	+2.02148438	-7.86621094	+13.42529297	+1808	+6.31054688	-10.12939453	-0.91845703	+28.95996094	+10.72265625	-41.15478516	+1196
+1457970594.95030000	+8.64404297	-7.19384766	-1.03710938	+53.61328125	-4.76806641	-55.26123047	+1948	+8.60888672	-6.35449219	-0.68554688	+2.02148438	-7.86621094	+13.42529297	+1808	+6.31494141	-10.12939453	-0.91845703	+28.95996094	+10.72265625	-41.15478516	+1196
+1457970594.95450000	+8.64404297	-7.19384766	-1.03710938	+53.61328125	-4.76806641	-55.23925781	+1948	+8.60888672	-6.35449219	-0.68554688	+2.02148438	-7.86621094	+13.42529297	+1808	+6.31494141	-10.12939453	-0.91845703	+28.95996094	+10.72265625	-41.15478516	+1196
+1457970594.95869990	+8.64404297	-7.19384766	-1.03710938	+53.61328125	-4.76806641	-55.23925781	+1948	+8.60888672	-6.35449219	-0.68554688	+2.02148438	-7.86621094	+13.42529297	+1808	+6.31494141	-10.12939453	-0.91845703	+28.95996094	+10.72265625	-41.15478516	+1196
+1457970594.96280000	+8.64404297	-7.19384766	-1.03710938	+53.61328125	-4.76806641	-55.23925781	+1948	+8.60888672	-6.35449219	-0.68554688	+2.02148438	-7.86621094	+13.42529297	+1808	+6.31054688	-10.12939453	-0.91845703	+28.95996094	+10.72265625	-41.15478516	+1196
+1457970594.96700000	+8.64404297	-7.19384766	-1.03710938	+53.61328125	-4.76806641	-55.23925781	+1948	+8.60888672	-6.35449219	-0.68554688	+2.02148438	-7.86621094	+13.42529297	+1808	+6.31054688	-10.12939453	-0.91845703	+28.95996094	+10.72265625	-41.15478516	+1196
+1457970594.97530010	+8.64404297	-7.19384766	-1.04150391	+53.61328125	-4.74609375	-55.23925781	+1948	+8.60888672	-6.35449219	-0.68554688	+2.02148438	-7.84423828	+13.42529297	+1808	+6.31054688	-10.13378906	-0.91845703	+28.95996094	+10.74462891	-41.13281250	+1196
+1457970594.97950010	+8.64404297	-7.19384766	-1.04150391	+53.61328125	-4.74609375	-55.23925781	+1948	+8.60888672	-6.35449219	-0.68554688	+2.02148438	-7.84423828	+13.42529297	+1808	+6.31054688	-10.13378906	-0.91845703	+28.95996094	+10.74462891	-41.13281250	+1196
+1457970594.98370000	+8.64404297	-7.19384766	-1.04150391	+53.61328125	-4.74609375	-55.23925781	+1948	+8.60888672	-6.35449219	-0.68554688	+2.02148438	-7.84423828	+13.42529297	+1808	+6.31054688	-10.13378906	-0.91845703	+28.95996094	+10.74462891	-41.13281250	+1196
+1457970594.98779990	+8.64404297	-7.19384766	-1.04150391	+53.61328125	-4.74609375	-55.23925781	+1948	+8.60888672	-6.35449219	-0.68994141	+2.02148438	-7.84423828	+13.42529297	+1808	+6.31054688	-10.13378906	-0.92285156	+28.93798828	+10.74462891	-41.13281250	+1196
+1457970594.99200010	+8.64404297	-7.19384766	-1.04150391	+53.61328125	-4.74609375	-55.23925781	+1948	+8.60888672	-6.35449219	-0.68994141	+2.02148438	-7.84423828	+13.42529297	+1808	+6.31054688	-10.13378906	-0.92285156	+28.93798828	+10.74462891	-41.13281250	+1196
+1457970594.99609990	+8.64404297	-7.19384766	-1.04150391	+53.61328125	-4.74609375	-55.21728516	+1948	+8.60888672	-6.35449219	-0.68994141	+2.02148438	-7.84423828	+13.42529297	+1808	+6.31054688	-10.13378906	-0.92285156	+28.93798828	+10.74462891	-41.13281250	+1196
+1457970595.00029990	+8.64404297	-7.19384766	-1.04150391	+53.63525391	-4.74609375	-55.21728516	+1948	+8.60888672	-6.35449219	-0.68994141	+2.02148438	-7.84423828	+13.42529297	+1808	+6.30615234	-10.13378906	-0.92285156	+28.93798828	+10.74462891	-41.11083984	+1196
+1457970595.00449990	+8.64404297	-7.19384766	-1.04150391	+53.63525391	-4.74609375	-55.21728516	+1948	+8.60888672	-6.35449219	-0.68994141	+2.02148438	-7.82226563	+13.42529297	+1808	+6.30615234	-10.13378906	-0.92285156	+28.93798828	+10.74462891	-41.11083984	+1196
+1457970595.00860000	+8.64404297	-7.19384766	-1.04150391	+53.63525391	-4.74609375	-55.21728516	+1948	+8.60888672	-6.35449219	-0.68994141	+2.02148438	-7.82226563	+13.42529297	+1808	+6.30615234	-10.13378906	-0.92285156	+28.93798828	+10.74462891	-41.11083984	+1196
+1457970595.01280000	+8.64404297	-7.19384766	-1.04150391	+53.63525391	-4.74609375	-55.21728516	+1948	+8.60888672	-6.35449219	-0.68994141	+2.02148438	-7.82226563	+13.40332031	+1808	+6.30615234	-10.13378906	-0.92285156	+28.93798828	+10.76660156	-41.11083984	+1196
+1457970595.01700000	+8.64404297	-7.19384766	-1.04150391	+53.63525391	-4.74609375	-55.21728516	+1948	+8.60449219	-6.35449219	-0.68994141	+2.02148438	-7.82226563	+13.40332031	+1808	+6.30615234	-10.13378906	-0.92285156	+28.93798828	+10.76660156	-41.11083984	+1196
+1457970595.02110000	+8.64404297	-7.19384766	-1.04150391	+53.63525391	-4.72412109	-55.21728516	+1948	+8.60449219	-6.35449219	-0.68994141	+2.02148438	-7.82226563	+13.40332031	+1808	+6.30615234	-10.13378906	-0.92285156	+28.93798828	+10.76660156	-41.11083984	+1196
+1457970595.02530000	+8.64404297	-7.19384766	-1.04150391	+53.63525391	-4.72412109	-55.21728516	+1944	+8.60449219	-6.35449219	-0.68994141	+2.02148438	-7.82226563	+13.40332031	+1808	+6.30615234	-10.13378906	-0.92285156	+28.93798828	+10.76660156	-41.11083984	+1196
+1457970595.02950000	+8.64404297	-7.19384766	-1.04150391	+53.65722656	-4.72412109	-55.21728516	+1944	+8.60449219	-6.35449219	-0.68994141	+2.02148438	-7.82226563	+13.42529297	+1808	+6.30615234	-10.13378906	-0.92285156	+28.95996094	+10.76660156	-41.11083984	+1196
+1457970595.03360010	+8.64404297	-7.19384766	-1.04150391	+53.65722656	-4.72412109	-55.21728516	+1944	+8.60449219	-6.35449219	-0.68994141	+2.02148438	-7.82226563	+13.42529297	+1808	+6.31054688	-10.13378906	-0.92285156	+28.95996094	+10.76660156	-41.11083984	+1196
+1457970595.03780010	+8.64404297	-7.19384766	-1.04150391	+53.65722656	-4.72412109	-55.19531250	+1944	+8.60449219	-6.35449219	-0.68994141	+2.04345703	-7.82226563	+13.42529297	+1804	+6.31054688	-10.13378906	-0.92285156	+28.95996094	+10.76660156	-41.13281250	+1196
+1457970595.04200010	+8.64404297	-7.19384766	-1.04150391	+53.67919922	-4.72412109	-55.19531250	+1944	+8.60449219	-6.35449219	-0.68994141	+2.04345703	-7.82226563	+13.42529297	+1804	+6.31054688	-10.13378906	-0.92285156	+28.98193359	+10.76660156	-41.13281250	+1196
+1457970595.04609990	+8.64404297	-7.19384766	-1.04150391	+53.67919922	-4.72412109	-55.19531250	+1944	+8.60449219	-6.35449219	-0.68994141	+2.04345703	-7.82226563	+13.42529297	+1804	+6.31054688	-10.13378906	-0.91845703	+28.98193359	+10.76660156	-41.13281250	+1196
+1457970595.05029990	+8.64404297	-7.18945313	-1.04150391	+53.70117188	-4.72412109	-55.19531250	+1944	+8.60449219	-6.35449219	-0.68994141	+2.04345703	-7.82226563	+13.42529297	+1804	+6.31054688	-10.13378906	-0.91845703	+28.98193359	+10.78857422	-41.13281250	+1196
+1457970595.05450010	+8.64404297	-7.18945313	-1.04150391	+53.72314453	-4.72412109	-55.19531250	+1944	+8.60449219	-6.35449219	-0.68994141	+2.06542969	-7.82226563	+13.40332031	+1804	+6.31054688	-10.13378906	-0.91845703	+29.00390625	+10.78857422	-41.13281250	+1196
+1457970595.05859990	+8.64404297	-7.18945313	-1.04589844	+53.74511719	-4.72412109	-55.19531250	+1944	+8.60449219	-6.35449219	-0.68994141	+2.06542969	-7.82226563	+13.40332031	+1804	+6.31494141	-10.13378906	-0.91845703	+29.00390625	+10.78857422	-41.15478516	+1196
+1457970595.06279990	+8.64404297	-7.18945313	-1.04589844	+53.76708984	-4.72412109	-55.19531250	+1944	+8.60449219	-6.35449219	-0.68994141	+2.08740234	-7.82226563	+13.40332031	+1804	+6.31494141	-10.13378906	-0.91845703	+29.02587891	+10.78857422	-41.15478516	+1196
+1457970595.06690000	+8.64404297	-7.18945313	-1.04589844	+53.81103516	-4.72412109	-55.17333984	+1944	+8.60449219	-6.35449219	-0.68994141	+2.10937500	-7.82226563	+13.40332031	+1804	+6.31494141	-10.13378906	-0.91845703	+29.04785156	+10.78857422	-41.15478516	+1196
+1457970595.07110000	+8.64404297	-7.18945313	-1.04589844	+53.83300781	-4.70214844	-55.17333984	+1944	+8.60449219	-6.35449219	-0.68994141	+2.13134766	-7.80029297	+13.40332031	+1804	+6.31494141	-10.13378906	-0.91845703	+29.04785156	+10.81054688	-41.15478516	+1200
+1457970595.07530000	+8.64404297	-7.18505859	-1.05029297	+53.87695313	-4.70214844	-55.17333984	+1944	+8.60449219	-6.35009766	-0.69433594	+2.15332031	-7.80029297	+13.38134766	+1804	+6.31933594	-10.13378906	-0.91845703	+29.06982422	+10.81054688	-41.15478516	+1200
+1457970595.08360000	+8.64843750	-7.18066406	-1.05468750	+53.96484375	-4.68017578	-55.12939453	+1948	+8.60449219	-6.35009766	-0.69433594	+2.21923828	-7.77832031	+13.35937500	+1808	+6.31933594	-10.13378906	-0.91845703	+29.09179688	+10.83251953	-41.13281250	+1200
+1457970595.08780000	+8.64843750	-7.18066406	-1.05468750	+54.03076172	-4.65820313	-55.10742188	+1948	+8.60449219	-6.34570313	-0.69873047	+2.26318359	-7.75634766	+13.31542969	+1808	+6.32373047	-10.13378906	-0.91845703	+29.11376953	+10.83251953	-41.13281250	+1200
+1457970595.09190010	+8.64843750	-7.17626953	-1.05908203	+54.09667969	-4.65820313	-55.08544922	+1948	+8.60449219	-6.34570313	-0.70312500	+2.30712891	-7.73437500	+13.29345703	+1808	+6.32373047	-10.13378906	-0.92285156	+29.13574219	+10.85449219	-41.11083984	+1200
+1457970595.09610010	+8.65283203	-7.17187500	-1.06347656	+54.16259766	-4.63623047	-55.04150391	+1948	+8.60449219	-6.34130859	-0.70312500	+2.35107422	-7.69042969	+13.24951172	+1808	+6.32373047	-10.13378906	-0.92285156	+29.15771484	+10.87646484	-41.06689453	+1200
+1457970595.10030010	+8.65283203	-7.16748047	-1.06787109	+54.22851563	-4.61425781	-54.99755859	+1948	+8.60888672	-6.33691406	-0.70751953	+2.39501953	-7.64648438	+13.20556641	+1808	+6.32812500	-10.12939453	-0.92724609	+29.17968750	+10.89843750	-41.04492188	+1200
+1457970595.10439990	+8.65722656	-7.16308594	-1.07226563	+54.29443359	-4.59228516	-54.93164063	+1948	+8.60888672	-6.33691406	-0.71191406	+2.46093750	-7.60253906	+13.18359375	+1808	+6.33251953	-10.12939453	-0.93164063	+29.20166016	+10.92041016	-41.00097656	+1200
+1457970595.10859990	+8.65722656	-7.15869141	-1.07666016	+54.36035156	-4.57031250	-54.86572266	+1948	+8.61328125	-6.33251953	-0.71630859	+2.50488281	-7.53662109	+13.13964844	+1812	+6.33251953	-10.12939453	-0.93603516	+29.20166016	+10.94238281	-40.95703125	+1200
+1457970595.11279990	+8.66162109	-7.15429688	-1.08105469	+54.42626953	-4.54833984	-54.79980469	+1948	+8.61328125	-6.32373047	-0.72070313	+2.57080078	-7.47070313	+13.07373047	+1812	+6.33691406	-10.12500000	-0.94042969	+29.24560547	+10.96435547	-40.91308594	+1204
+1457970595.11690000	+8.66601563	-7.14550781	-1.08544922	+54.51416016	-4.52636719	-54.71191406	+1948	+8.61767578	-6.31933594	-0.72509766	+2.63671875	-7.38281250	+13.05175781	+1812	+6.34570313	-10.12500000	-0.94482422	+29.26757813	+10.98632813	-40.84716797	+1204
+1457970595.12109990	+8.67041016	-7.14111328	-1.08984375	+54.58007813	-4.52636719	-54.62402344	+1948	+8.62207031	-6.31054688	-0.72949219	+2.70263672	-7.31689453	+13.00781250	+1812	+6.35009766	-10.12060547	-0.94921875	+29.31152344	+11.00830078	-40.80322266	+1208
+1457970595.12529990	+8.67480469	-7.13232422	-1.09423828	+54.66796875	-4.52636719	-54.51416016	+1948	+8.62646484	-6.30615234	-0.73388672	+2.76855469	-7.22900391	+12.96386719	+1812	+6.36328125	-10.11181641	-0.95361328	+29.37744141	+11.03027344	-40.73730469	+1208
+1457970595.12940000	+8.68359375	-7.12353516	-1.10302734	+54.75585938	-4.52636719	-54.42626953	+1948	+8.63085938	-6.29296875	-0.73828125	+2.83447266	-7.16308594	+12.94189453	+1812	+6.37646484	-10.10302734	-0.95800781	+29.42138672	+11.03027344	-40.67138672	+1212
+1457970595.13360000	+8.69238281	-7.11035156	-1.10742188	+54.84375000	-4.52636719	-54.31640625	+1948	+8.63964844	-6.28417969	-0.74267578	+2.90039063	-7.09716797	+12.91992188	+1816	+6.38964844	-10.09423828	-0.96240234	+29.48730469	+11.03027344	-40.62744141	+1216
+1457970595.13780000	+8.70117188	-7.10156250	-1.11181641	+54.93164063	-4.54833984	-54.20654297	+1948	+8.64404297	-6.27539063	-0.74707031	+2.98828125	-7.03125000	+12.91992188	+1816	+6.41601563	-10.07666016	-0.97119141	+29.61914063	+11.03027344	-40.53955078	+1228
+1457970595.14190010	+8.70996094	-7.08398438	-1.12060547	+55.04150391	-4.59228516	-54.11865234	+1948	+8.65283203	-6.26220703	-0.75146484	+3.05419922	-6.98730469	+12.89794922	+1816	+6.44238281	-10.05468750	-0.97558594	+29.72900391	+10.98632813	-40.51757813	+1232
+1457970595.15019990	+8.74072266	-7.05322266	-1.13378906	+55.23925781	-4.72412109	-53.94287109	+1948	+8.67480469	-6.23144531	-0.76025391	+3.20800781	-6.94335938	+12.91992188	+1816	+6.51708984	-10.00195313	-0.99316406	+29.99267578	+10.81054688	-40.49560547	+1260
+1457970595.15440010	+8.75830078	-7.03564453	-1.13818359	+55.34912109	-4.79003906	-53.87695313	+1952	+8.68798828	-6.21386719	-0.76464844	+3.29589844	-6.94335938	+12.91992188	+1816	+6.55664063	-9.97119141	-0.99755859	+30.12451172	+10.67871094	-40.56152344	+1272
+1457970595.15860010	+8.77587891	-7.01367188	-1.14257813	+55.45898438	-4.89990234	-53.83300781	+1952	+8.70117188	-6.19628906	-0.76904297	+3.40576172	-6.94335938	+12.94189453	+1816	+6.59179688	-9.94482422	-1.01074219	+30.21240234	+10.50292969	-40.60546875	+1280
+1457970595.16269990	+8.80664063	-6.98730469	-1.15136719	+55.54687500	-5.05371094	-53.81103516	+1956	+8.72314453	-6.16992188	-0.77783203	+3.49365234	-6.98730469	+12.96386719	+1816	+6.65332031	-9.90087891	-1.03271484	+30.30029297	+10.21728516	-40.71533203	+1304
+1457970595.16689990	+8.83300781	-6.95654297	-1.15576172	+55.63476563	-5.20751953	-53.83300781	+1960	+8.74072266	-6.14355469	-0.78222656	+3.60351563	-7.07519531	+12.98583984	+1816	+6.68408203	-9.87011719	-1.03710938	+30.30029297	+9.99755859	-40.89111328	+1312
+1457970595.17109990	+8.86376953	-6.93017578	-1.16455078	+55.72265625	-5.38330078	-53.87695313	+1964	+8.76269531	-6.11718750	-0.78662109	+3.69140625	-7.16308594	+13.02978516	+1816	+6.71484375	-9.84814453	-1.05908203	+30.27832031	+9.79980469	-40.95703125	+1324
+1457970595.17520000	+8.91650391	-6.89062500	-1.17333984	+55.70068359	-5.66894531	-54.05273438	+1976	+8.79785156	-6.08203125	-0.79980469	+3.80126953	-7.33886719	+13.05175781	+1824	+6.74560547	-9.82617188	-1.07666016	+30.21240234	+9.60205078	-41.04492188	+1332
+1457970595.17940000	+8.95166016	-6.85986328	-1.17773438	+55.72265625	-5.84472656	-54.22851563	+1980	+8.83300781	-6.04687500	-0.80859375	+3.88916016	-7.55859375	+13.05175781	+1824	+6.77636719	-9.79980469	-1.08984375	+30.10253906	+9.40429688	-41.24267578	+1340
+1457970595.18359990	+8.99121094	-6.82910156	-1.18652344	+55.70068359	-6.02050781	-54.36035156	+1984	+8.86376953	-6.01611328	-0.81738281	+3.97705078	-7.73437500	+13.07373047	+1828	+6.80712891	-9.77343750	-1.11621094	+30.01464844	+9.16259766	-41.28662109	+1348
+1457970595.18770000	+9.02636719	-6.81152344	-1.19531250	+55.50292969	-6.15234375	-54.58007813	+1984	+8.92968750	-5.95898438	-0.83935547	+3.99902344	-8.15185547	+13.05175781	+1840	+6.84228516	-9.75146484	-1.14697266	+29.86083984	+8.96484375	-41.39648438	+1356
+1457970595.19190000	+9.06152344	-6.78515625	-1.19970703	+55.41503906	-6.28417969	-54.82177734	+1984	+8.96484375	-5.92822266	-0.84814453	+4.04296875	-8.41552734	+12.98583984	+1840	+6.87304688	-9.72509766	-1.16894531	+29.68505859	+8.74511719	-41.59423828	+1364
+1457970595.19610000	+9.10546875	-6.75878906	-1.21728516	+55.32714844	-6.41601563	-54.97558594	+1988	+9.00000000	-5.89746094	-0.86572266	+4.08691406	-8.61328125	+12.98583984	+1840	+6.90380859	-9.69873047	-1.19970703	+29.53125000	+8.52539063	-41.68212891	+1372
+1457970595.20020010	+9.14062500	-6.75000000	-1.22607422	+55.06347656	-6.48193359	-55.23925781	+1988	+9.03076172	-5.87548828	-0.87890625	+4.02099609	-8.85498047	+12.87597656	+1836	+6.93896484	-9.67236328	-1.23046875	+29.31152344	+8.32763672	-41.83593750	+1384
+1457970595.20440010	+9.18017578	-6.72363281	-1.23925781	+54.90966797	-6.56982422	-55.50292969	+1988	+9.07031250	-5.84912109	-0.89208984	+4.04296875	-9.11865234	+12.76611328	+1840	+6.97412109	-9.64599609	-1.25683594	+29.09179688	+8.12988281	-42.03369141	+1396
+1457970595.20860000	+9.22412109	-6.70166016	-1.25683594	+54.75585938	-6.63574219	-55.72265625	+1992	+9.10986328	-5.81835938	-0.91406250	+4.04296875	-9.33837891	+12.72216797	+1844	+7.00927734	-9.61523438	-1.29638672	+28.87207031	+7.91015625	-42.18750000	+1408
+1457970595.21690010	+9.30761719	-6.66210938	-1.28759766	+54.25048828	-6.72363281	-56.27197266	+1996	+9.18457031	-5.76123047	-0.94921875	+4.04296875	-9.86572266	+12.45849609	+1856	+7.08398438	-9.55810547	-1.35791016	+28.38867188	+7.53662109	-42.58300781	+1436
+1457970595.22100000	+9.35595703	-6.64013672	-1.31396484	+54.00878906	-6.74560547	-56.49169922	+2004	+9.22851563	-5.73046875	-0.97558594	+4.06494141	-10.08544922	+12.37060547	+1864	+7.12792969	-9.52294922	-1.39746094	+28.16894531	+7.36083984	-42.73681641	+1452
+1457970595.22519990	+9.39990234	-6.61816406	-1.33593750	+53.74511719	-6.74560547	-56.75537109	+2012	+9.26806641	-5.69531250	-1.00195313	+4.06494141	-10.34912109	+12.21679688	+1872	+7.16748047	-9.49218750	-1.43261719	+27.92724609	+7.18505859	-42.95654297	+1468
+1457970595.22939990	+9.44384766	-6.59619141	-1.35791016	+53.50341797	-6.74560547	-57.01904297	+2024	+9.30761719	-5.66015625	-1.02392578	+4.10888672	-10.61279297	+12.06298828	+1884	+7.21142578	-9.45263672	-1.46777344	+27.72949219	+7.00927734	-43.17626953	+1484
+1457970595.23350000	+9.49658203	-6.56982422	-1.38867188	+53.26171875	-6.72363281	-57.26074219	+2036	+9.35156250	-5.62500000	-1.05468750	+4.13085938	-10.85449219	+11.93115234	+1892	+7.25537109	-9.41308594	-1.50292969	+27.50976563	+6.83349609	-43.39599609	+1500
+1457970595.23770000	+9.54492188	-6.54345703	-1.41064453	+53.04199219	-6.67968750	-57.54638672	+2044	+9.39550781	-5.58984375	-1.08105469	+4.17480469	-11.11816406	+11.77734375	+1904	+7.30371094	-9.37353516	-1.53808594	+27.31201172	+6.65771484	-43.65966797	+1516
+1457970595.24190000	+9.59326172	-6.51708984	-1.44140625	+52.80029297	-6.61376953	-57.81005859	+2056	+9.43945313	-5.55029297	-1.11181641	+4.24072266	-11.38183594	+11.60156250	+1916	+7.35205078	-9.32958984	-1.57324219	+27.13623047	+6.50390625	-43.92333984	+1536
+1457970595.24600010	+9.64160156	-6.48632813	-1.47656250	+52.55859375	-6.54785156	-58.02978516	+2068	+9.48339844	-5.51074219	-1.14257813	+4.32861328	-11.60156250	+11.44775391	+1928	+7.40478516	-9.28564453	-1.60839844	+26.96044922	+6.35009766	-44.16503906	+1552
+1457970595.25020000	+9.68994141	-6.45556641	-1.50732422	+52.36083984	-6.45996094	-58.27148438	+2080	+9.52734375	-5.47119141	-1.17333984	+4.39453125	-11.84326172	+11.25000000	+1940	+7.45312500	-9.24169922	-1.64355469	+26.78466797	+6.21826172	-44.42871094	+1568
+1457970595.25440000	+9.74267578	-6.42480469	-1.54687500	+52.14111328	-6.35009766	-58.46923828	+2092	+9.57128906	-5.42724609	-1.20849609	+4.50439453	-12.06298828	+11.07421875	+1952	+7.50585938	-9.18896484	-1.67871094	+26.65283203	+6.06445313	-44.69238281	+1588
+1457970595.25850010	+9.79101563	-6.38964844	-1.58203125	+51.94335938	-6.21826172	-58.66699219	+2104	+9.61523438	-5.37890625	-1.24365234	+4.61425781	-12.28271484	+10.87646484	+1964	+7.55859375	-9.14062500	-1.71386719	+26.52099609	+5.93261719	-44.91210938	+1604
+1457970595.26270010	+9.83935547	-6.35009766	-1.62158203	+51.78955078	-6.08642578	-58.86474609	+2112	+9.65917969	-5.33496094	-1.27880859	+4.70214844	-12.50244141	+10.67871094	+1972	+7.61132813	-9.08789063	-1.74902344	+26.36718750	+5.80078125	-45.19775391	+1620
+1457970595.27099990	+9.93603516	-6.27539063	-1.70068359	+51.48193359	-5.73486328	-59.21630859	+2136	+9.74707031	-5.23828125	-1.35351563	+4.98779297	-12.91992188	+10.21728516	+1996	+7.72119141	-8.97802734	-1.81933594	+26.12548828	+5.55908203	-45.72509766	+1652
+1457970595.27519990	+9.98437500	-6.23144531	-1.74023438	+51.35009766	-5.55908203	-59.37011719	+2144	+9.79101563	-5.18994141	-1.38867188	+5.09765625	-13.16162109	+9.95361328	+2008	+7.77392578	-8.92529297	-1.85449219	+25.97167969	+5.44921875	-46.01074219	+1668
+1457970595.27940010	+10.03710938	-6.18750000	-1.78417969	+51.21826172	-5.31738281	-59.47998047	+2156	+9.83935547	-5.13281250	-1.42382813	+5.27343750	-13.33740234	+9.68994141	+2020	+7.82666016	-8.86376953	-1.89404297	+25.86181641	+5.36132813	-46.23046875	+1684
+1457970595.28350000	+10.08544922	-6.14355469	-1.82373047	+51.13037109	-5.07568359	-59.63378906	+2164	+9.88769531	-5.08007813	-1.46337891	+5.44921875	-13.53515625	+9.40429688	+2032	+7.87939453	-8.80224609	-1.92919922	+25.75195313	+5.25146484	-46.45019531	+1700
+1457970595.28769990	+10.13378906	-6.09521484	-1.86767578	+50.99853516	-4.83398438	-59.76562500	+2172	+9.93164063	-5.02734375	-1.49853516	+5.58105469	-13.73291016	+9.11865234	+2040	+7.93212891	-8.74951172	-1.96875000	+25.57617188	+5.16357422	-46.66992188	+1716
+1457970595.29189990	+10.18212891	-6.04248047	-1.91601563	+50.91064453	-4.54833984	-59.83154297	+2184	+9.97998047	-4.96582031	-1.53808594	+5.77880859	-13.90869141	+8.81103516	+2056	+7.98486328	-8.68359375	-2.01269531	+25.44433594	+5.09765625	-46.84570313	+1732
+1457970595.29600000	+10.23486328	-5.98974609	-1.95556641	+50.86669922	-4.26269531	-59.96337891	+2196	+10.03271484	-4.90429688	-1.56884766	+5.99853516	-14.12841797	+8.48144531	+2064	+8.03320313	-8.62207031	-2.04785156	+25.31250000	+4.98779297	-47.04345703	+1748
+1457970595.30020000	+10.27880859	-5.93701172	-1.99511719	+50.73486328	-3.99902344	-60.07324219	+2204	+10.07666016	-4.84716797	-1.60400391	+6.13037109	-14.37011719	+8.12988281	+2076	+8.08593750	-8.56054688	-2.08740234	+25.13671875	+4.89990234	-47.24121094	+1764
+1457970595.30430010	+10.33154297	-5.87988281	-2.03906250	+50.66894531	-3.66943359	-60.13916016	+2216	+10.12939453	-4.78564453	-1.63916016	+6.35009766	-14.54589844	+7.75634766	+2088	+8.13427734	-8.49462891	-2.13134766	+24.98291016	+4.85595703	-47.35107422	+1780
+1457970595.30850010	+10.37988281	-5.82275391	-2.07421875	+50.60302734	-3.38378906	-60.29296875	+2228	+10.18212891	-4.71533203	-1.66552734	+6.59179688	-14.78759766	+7.36083984	+2100	+8.18261719	-8.43310547	-2.16650391	+24.82910156	+4.79003906	-47.52685547	+1796
+1457970595.31270000	+10.42822266	-5.76562500	-2.11376953	+50.49316406	-3.05419922	-60.35888672	+2240	+10.23046875	-4.65380859	-1.69628906	+6.78955078	-14.98535156	+7.00927734	+2112	+8.23095703	-8.36718750	-2.20166016	+24.60937500	+4.72412109	-47.63671875	+1808
+1457970595.31680010	+10.48095703	-5.70410156	-2.15771484	+50.42724609	-2.72460938	-60.40283203	+2252	+10.28320313	-4.58349609	-1.73144531	+7.03125000	-15.16113281	+6.65771484	+2124	+8.28369141	-8.30126953	-2.24560547	+24.45556641	+4.70214844	-47.68066406	+1828
+1457970595.32100010	+10.53369141	-5.63818359	-2.18847656	+50.36132813	-2.41699219	-60.55664063	+2264	+10.34033203	-4.50878906	-1.75341797	+7.31689453	-15.42480469	+6.24023438	+2136	+8.33203125	-8.23095703	-2.28076172	+24.30175781	+4.63623047	-47.76855469	+1844
+1457970595.32520010	+10.58203125	-5.57666016	-2.22363281	+50.25146484	-2.10937500	-60.60058594	+2280	+10.38867188	-4.43847656	-1.78417969	+7.51464844	-15.62255859	+5.88867188	+2148	+8.38037109	-8.16503906	-2.32031250	+24.08203125	+4.59228516	-47.83447266	+1856
+1457970595.33349990	+10.68750000	-5.43603516	-2.28955078	+50.11962891	-1.49414063	-60.79833984	+2308	+10.49853516	-4.28466797	-1.83251953	+8.04199219	-16.08398438	+5.14160156	+2176	+8.48583984	-8.01123047	-2.38623047	+23.79638672	+4.48242188	-47.92236328	+1892
+1457970595.33769990	+10.74023438	-5.37011719	-2.32031250	+50.00976563	-1.18652344	-60.84228516	+2324	+10.55126953	-4.20556641	-1.85449219	+8.30566406	-16.30371094	+4.81201172	+2188	+8.53417969	-7.94091797	-2.41699219	+23.62060547	+4.41650391	-47.98828125	+1904
+1457970595.34180000	+10.79296875	-5.29541016	-2.35546875	+49.92187500	-0.85693359	-60.90820313	+2340	+10.60400391	-4.12646484	-1.88525391	+8.56933594	-16.47949219	+4.48242188	+2200	+8.59130859	-7.86181641	-2.45214844	+23.51074219	+4.37255859	-47.98828125	+1920
+1457970595.34600000	+10.84570313	-5.22509766	-2.37744141	+49.85595703	-0.59326172	-61.04003906	+2352	+10.65673828	-4.04736328	-1.89843750	+8.85498047	-16.74316406	+4.13085938	+2212	+8.64404297	-7.78271484	-2.47851563	+23.37890625	+4.30664063	-48.03222656	+1936
+1457970595.35019990	+10.89843750	-5.15039063	-2.40380859	+49.76806641	-0.28564453	-61.06201172	+2368	+10.70947266	-3.95947266	-1.92041016	+9.14062500	-16.94091797	+3.84521484	+2224	+8.69677734	-7.70361328	-2.50488281	+23.24707031	+4.21875000	-48.07617188	+1952
+1457970595.35430000	+10.95556641	-5.07568359	-2.43457031	+49.70214844	+0.00000000	-61.10595703	+2380	+10.76220703	-3.87597656	-1.94677734	+9.40429688	-17.09472656	+3.55957031	+2232	+8.75830078	-7.61572266	-2.53125000	+23.20312500	+4.10888672	-48.09814453	+1968
+1457970595.35850000	+11.00830078	-4.99658203	-2.45654297	+49.63623047	+0.24169922	-61.19384766	+2396	+10.81494141	-3.79248047	-1.95996094	+9.71191406	-17.35839844	+3.25195313	+2240	+8.81542969	-7.53222656	-2.54882813	+23.13720703	+3.95507813	-48.16406250	+1980
+1457970595.36270000	+11.06103516	-4.91748047	-2.47851563	+49.57031250	+0.50537109	-61.21582031	+2408	+10.86328125	-3.70458984	-1.97753906	+9.99755859	-17.55615234	+2.98828125	+2252	+8.87255859	-7.44873047	-2.56640625	+23.04931641	+3.80126953	-48.22998047	+1992
+1457970595.36680010	+11.11376953	-4.83398438	-2.50488281	+49.52636719	+0.76904297	-61.25976563	+2420	+10.91601563	-3.61669922	-1.99951172	+10.28320313	-17.70996094	+2.72460938	+2260	+8.93408203	-7.35644531	-2.58837891	+23.04931641	+3.64746094	-48.25195313	+2008
+1457970595.37100010	+11.16650391	-4.75488281	-2.51806641	+49.46044922	+0.98876953	-61.36962891	+2428	+10.96875000	-3.52880859	-2.00830078	+10.59082031	-17.97363281	+2.41699219	+2264	+8.99560547	-7.26416016	-2.59716797	+23.02734375	+3.42773438	-48.33984375	+2016
+1457970595.37520000	+11.21923828	-4.67578125	-2.54003906	+49.39453125	+1.23046875	-61.41357422	+2436	+11.01708984	-3.43652344	-2.02587891	+10.89843750	-18.17138672	+2.17529297	+2268	+9.05273438	-7.17626953	-2.61035156	+22.96142578	+3.20800781	-48.38378906	+2028
+1457970595.37930010	+11.27197266	-4.59228516	-2.55761719	+49.35058594	+1.45019531	-61.45751953	+2440	+11.06542969	-3.34863281	-2.04345703	+11.20605469	-18.32519531	+1.93359375	+2276	+9.11425781	-7.08398438	-2.62353516	+22.98339844	+3.01025391	-48.40576172	+2036
+1457970595.38759990	+11.37744141	-4.42089844	-2.58398438	+49.24072266	+1.84570313	-61.58935547	+2448	+11.16650391	-3.16406250	-2.06103516	+11.84326172	-18.76464844	+1.40625000	+2280	+9.23291016	-6.89941406	-2.64111328	+22.96142578	+2.50488281	-48.44970703	+2052
+1457970595.39179990	+11.43017578	-4.33300781	-2.59716797	+49.21875000	+2.02148438	-61.61132813	+2452	+11.21923828	-3.06738281	-2.06982422	+12.15087891	-18.91845703	+1.16455078	+2280	+9.29443359	-6.80273438	-2.65429688	+22.98339844	+2.28515625	-48.40576172	+2060
+1457970595.39599990	+11.48291016	-4.24511719	-2.59716797	+49.17480469	+2.13134766	-61.72119141	+2452	+11.26757813	-2.97509766	-2.06982422	+12.48046875	-19.18212891	+0.85693359	+2284	+9.35156250	-6.70605469	-2.65869141	+23.00537109	+1.97753906	-48.42773438	+2064
+1457970595.40010000	+11.53564453	-4.16162109	-2.60595703	+49.08691406	+2.28515625	-61.74316406	+2452	+11.31591797	-2.87841797	-2.07421875	+12.78808594	-19.37988281	+0.61523438	+2280	+9.40869141	-6.61376953	-2.66308594	+22.93945313	+1.71386719	-48.38378906	+2068
+1457970595.40430000	+11.58837891	-4.06933594	-2.61035156	+49.02099609	+2.41699219	-61.78710938	+2452	+11.36425781	-2.78173828	-2.07861328	+13.09570313	-19.55566406	+0.35156250	+2280	+9.46582031	-6.51708984	-2.67187500	+22.93945313	+1.49414063	-48.29589844	+2072
+1457970595.40850000	+11.64111328	-3.98144531	-2.60156250	+48.95507813	+2.50488281	-61.91894531	+2456	+11.41699219	-2.68505859	-2.06982422	+13.44726563	-19.84130859	+0.04394531	+2284	+9.52294922	-6.42041016	-2.67187500	+22.91748047	+1.23046875	-48.25195313	+2076
+1457970595.41260000	+11.68945313	-3.89355469	-2.60156250	+48.84521484	+2.61474609	-61.94091797	+2452	+11.46533203	-2.58837891	-2.06542969	+13.77685547	-20.03906250	-0.19775391	+2284	+9.57128906	-6.32812500	-2.67626953	+22.82958984	+0.98876953	-48.18603516	+2080
+1457970595.41680000	+11.74658203	-3.80566406	-2.60156250	+48.77929688	+2.70263672	-61.96289063	+2452	+11.51806641	-2.49169922	-2.06542969	+14.08447266	-20.19287109	-0.46142578	+2288	+9.62841797	-6.23144531	-2.68505859	+22.80761719	+0.79101563	-48.07617188	+2084
+1457970595.42100000	+11.79492188	-3.70898438	-2.59277344	+48.69140625	+2.79052734	-62.02880859	+2456	+11.56640625	-2.39062500	-2.04785156	+14.43603516	-20.45654297	-0.76904297	+2292	+9.68115234	-6.13476563	-2.68945313	+22.78564453	+0.57128906	-47.96630859	+2088
+1457970595.42510010	+11.83886719	-3.61669922	-2.58837891	+48.58154297	+2.90039063	-62.05078125	+2456	+11.61474609	-2.28515625	-2.03906250	+14.78759766	-20.65429688	-1.01074219	+2296	+9.72509766	-6.04248047	-2.68945313	+22.65380859	+0.37353516	-47.90039063	+2088
+1457970595.42930010	+11.88720703	-3.52441406	-2.57958984	+48.47167969	+2.98828125	-62.05078125	+2460	+11.66308594	-2.18408203	-2.03027344	+15.11718750	-20.83007813	-1.27441406	+2300	+9.77343750	-5.94580078	-2.69384766	+22.58789063	+0.19775391	-47.79052734	+2096
+1457970595.43350010	+11.93554688	-3.43212891	-2.56640625	+48.36181641	+3.05419922	-62.11669922	+2464	+11.71142578	-2.08300781	-2.00830078	+15.44677734	-21.09375000	-1.58203125	+2304	+9.82177734	-5.84912109	-2.69824219	+22.54394531	+0.00000000	-47.70263672	+2100
+1457970595.43759990	+11.98388672	-3.33984375	-2.55322266	+48.25195313	+3.12011719	-62.16064453	+2472	+11.75537109	-1.97753906	-1.99072266	+15.82031250	-21.29150391	-1.82373047	+2312	+9.86572266	-5.75683594	-2.69824219	+22.41210938	-0.17578125	-47.70263672	+2100
+1457970595.44180010	+12.03222656	-3.24755859	-2.54003906	+48.12011719	+3.20800781	-62.18261719	+2476	+11.80371094	-1.87646484	-1.97314453	+16.17187500	-21.48925781	-2.06542969	+2316	+9.91406250	-5.66455078	-2.69824219	+22.32421875	-0.37353516	-47.65869141	+2108
+1457970595.45009990	+12.12011719	-3.05859375	-2.50927734	+47.87841797	+3.42773438	-62.24853516	+2492	+11.88720703	-1.66552734	-1.92480469	+16.91894531	-21.88476563	-2.59277344	+2336	+10.00195313	-5.47558594	-2.69824219	+22.14843750	-0.70312500	-47.65869141	+2120
+1457970595.45840000	+12.20361328	-2.87402344	-2.47851563	+47.63671875	+3.62548828	-62.33642578	+2512	+11.97070313	-1.46337891	-1.88085938	+17.60009766	-22.28027344	-3.07617188	+2352	+10.08984375	-5.28222656	-2.68945313	+22.03857422	-1.09863281	-47.74658203	+2132
+1457970595.46260000	+12.24316406	-2.77294922	-2.46093750	+47.54882813	+3.71337891	-62.38037109	+2524	+12.00585938	-1.35791016	-1.85449219	+17.97363281	-22.45605469	-3.29589844	+2360	+10.12939453	-5.18554688	-2.68066406	+21.97265625	-1.27441406	-47.83447266	+2140
+1457970595.46680000	+12.27832031	-2.68066406	-2.43896484	+47.41699219	+3.80126953	-62.44628906	+2532	+12.04101563	-1.26123047	-1.83251953	+18.28125000	-22.63183594	-3.49365234	+2368	+10.16894531	-5.08886719	-2.67626953	+21.92871094	-1.49414063	-47.90039063	+2148
+1457970595.47090010	+12.31787109	-2.59277344	-2.42138672	+47.28515625	+3.88916016	-62.51220703	+2544	+12.08056641	-1.16015625	-1.80615234	+18.56689453	-22.85156250	-3.71337891	+2372	+10.21289063	-4.99218750	-2.66308594	+21.88476563	-1.71386719	-47.98828125	+2156
+1457970595.47510000	+12.35742188	-2.49169922	-2.39941406	+47.24121094	+3.95507813	-62.57812500	+2556	+12.11572266	-1.05908203	-1.78417969	+18.87451172	-22.98339844	-3.86718750	+2380	+10.25244141	-4.89550781	-2.65429688	+21.88476563	-1.95556641	-48.07617188	+2164
+1457970595.47930000	+12.39257813	-2.40380859	-2.37744141	+47.13134766	+3.99902344	-62.64404297	+2564	+12.14648438	-0.96240234	-1.76220703	+19.09423828	-23.13720703	-3.99902344	+2384	+10.29199219	-4.79882813	-2.64111328	+21.88476563	-2.17529297	-48.14208984	+2168
+1457970595.48340010	+12.42773438	-2.31591797	-2.35546875	+47.02148438	+4.08691406	-62.70996094	+2568	+12.18164063	-0.87011719	-1.73583984	+19.33593750	-23.31298828	-4.13085938	+2388	+10.33154297	-4.70214844	-2.62353516	+21.88476563	-2.43896484	-48.25195313	+2176
+1457970595.48760010	+12.45849609	-2.21484375	-2.33789063	+46.99951172	+4.15283203	-62.73193359	+2576	+12.20800781	-0.77343750	-1.71386719	+19.53369141	-23.42285156	-4.19677734	+2388	+10.36669922	-4.60546875	-2.61035156	+21.90673828	-2.65869141	-48.25195313	+2184
+1457970595.49180010	+12.48925781	-2.12695313	-2.32031250	+46.93359375	+4.19677734	-62.75390625	+2580	+12.23876953	-0.68115234	-1.69189453	+19.66552734	-23.53271484	-4.26269531	+2388	+10.40185547	-4.50878906	-2.60156250	+21.95068359	-2.87841797	-48.25195313	+2184
+1457970595.49589990	+12.52001953	-2.03906250	-2.29394531	+46.84570313	+4.24072266	-62.81982422	+2584	+12.26513672	-0.59326172	-1.66552734	+19.79736328	-23.70849609	-4.30664063	+2388	+10.43701172	-4.41210938	-2.57519531	+21.99462891	-3.16406250	-48.27392578	+2192
+1457970595.50009990	+12.54638672	-1.94238281	-2.27197266	+46.86767578	+4.28466797	-62.79785156	+2588	+12.29150391	-0.50097656	-1.64355469	+19.88525391	-23.79638672	-4.28466797	+2384	+10.46777344	-4.31542969	-2.55761719	+22.06054688	-3.38378906	-48.18603516	+2192
+1457970595.50430010	+12.57714844	-1.85888672	-2.25439453	+46.80175781	+4.30664063	-62.77587891	+2584	+12.31787109	-0.41748047	-1.62597656	+19.92919922	-23.90625000	-4.26269531	+2380	+10.50292969	-4.22314453	-2.54882813	+22.10449219	-3.55957031	-48.05419922	+2188
+1457970595.51259990	+12.62548828	-1.68310547	-2.21044922	+46.73583984	+4.37255859	-62.73193359	+2580	+12.37060547	-0.24169922	-1.57324219	+20.01708984	-24.12597656	-4.15283203	+2368	+10.56005859	-4.03417969	-2.50927734	+22.21435547	-3.97705078	-47.81250000	+2184
+1457970595.52090000	+12.67382813	-1.51171875	-2.16650391	+46.66992188	+4.43847656	-62.62207031	+2568	+12.41455078	-0.07910156	-1.52490234	+19.95117188	-24.32373047	-3.93310547	+2360	+10.61279297	-3.85839844	-2.47412109	+22.32421875	-4.32861328	-47.46093750	+2176
+1457970595.52510000	+12.69140625	-1.42382813	-2.14892578	+46.66992188	+4.50439453	-62.51220703	+2560	+12.43652344	+0.00439453	-1.49414063	+19.95117188	-24.41162109	-3.80126953	+2356	+10.63476563	-3.77050781	-2.46093750	+22.34619141	-4.43847656	-47.24121094	+2168
+1457970595.52930000	+12.70898438	-1.34472656	-2.13134766	+46.64794922	+4.54833984	-62.38037109	+2552	+12.45410156	+0.07910156	-1.46777344	+19.86328125	-24.49951172	-3.64746094	+2356	+10.65234375	-3.68261719	-2.44775391	+22.36816406	-4.54833984	-47.02148438	+2164
+1457970595.53340010	+12.72656250	-1.26562500	-2.10498047	+46.60400391	+4.57031250	-62.29248047	+2544	+12.47607422	+0.15820313	-1.43261719	+19.77539063	-24.63134766	-3.49365234	+2352	+10.67431641	-3.59912109	-2.43457031	+22.41210938	-4.63623047	-46.77978516	+2156
+1457970595.53760000	+12.74414063	-1.18212891	-2.08300781	+46.58203125	+4.59228516	-62.16064453	+2536	+12.49365234	+0.23730469	-1.39746094	+19.70947266	-24.76318359	-3.31787109	+2356	+10.69189453	-3.52001953	-2.41699219	+22.36816406	-4.74609375	-46.60400391	+2148
+1457970595.54169990	+12.76171875	-1.10742188	-2.06103516	+46.51611328	+4.63623047	-62.02880859	+2528	+12.51562500	+0.31201172	-1.36669922	+19.57763672	-24.89501953	-3.14208984	+2352	+10.70947266	-3.44091797	-2.40380859	+22.34619141	-4.83398438	-46.40625000	+2140
+1457970595.54590010	+12.77929688	-1.03271484	-2.03466797	+46.45019531	+4.68017578	-61.91894531	+2520	+12.53759766	+0.38232422	-1.32714844	+19.44580078	-25.04882813	-2.96630859	+2356	+10.72705078	-3.36621094	-2.39062500	+22.32421875	-4.92187500	-46.20849609	+2132
+1457970595.55010010	+12.78808594	-0.95800781	-2.01269531	+46.38427734	+4.74609375	-61.74316406	+2512	+12.55517578	+0.45703125	-1.29199219	+19.33593750	-25.18066406	-2.74658203	+2356	+10.74023438	-3.29589844	-2.38183594	+22.23632813	-4.98779297	-46.05468750	+2120
+1457970595.55419990	+12.80126953	-0.89208984	-1.99511719	+46.27441406	+4.81201172	-61.56738281	+2504	+12.57275391	+0.52294922	-1.25244141	+19.13818359	-25.31250000	-2.52685547	+2356	+10.75341797	-3.22119141	-2.36865234	+22.14843750	-5.07568359	-45.85693359	+2112
+1457970595.55839990	+12.81884766	-0.82177734	-1.96875000	+46.14257813	+4.83398438	-61.41357422	+2500	+12.59472656	+0.58447266	-1.21289063	+18.91845703	-25.46630859	-2.28515625	+2360	+10.76660156	-3.15087891	-2.35546875	+22.06054688	-5.14160156	-45.68115234	+2104
+1457970595.56259990	+12.82763672	-0.75585938	-1.94677734	+46.01074219	+4.87792969	-61.23779297	+2492	+12.60791016	+0.65039063	-1.17333984	+18.69873047	-25.62011719	-2.04345703	+2364	+10.77978516	-3.08496094	-2.34667969	+21.92871094	-5.20751953	-45.52734375	+2096
+1457970595.56670000	+12.84082031	-0.69873047	-1.92480469	+45.81298828	+4.92187500	-61.04003906	+2488	+12.62988281	+0.70312500	-1.12939453	+18.39111328	-25.79589844	-1.77978516	+2364	+10.78857422	-3.01904297	-2.33349609	+21.77490234	-5.29541016	-45.32958984	+2084
+1457970595.57090000	+12.85839844	-0.64160156	-1.89843750	+45.61523438	+4.94384766	-60.86425781	+2484	+12.65185547	+0.76025391	-1.08984375	+18.06152344	-25.94970703	-1.47216797	+2368	+10.80175781	-2.95751953	-2.32031250	+21.62109375	-5.40527344	-45.17578125	+2076
+1457970595.57920000	+12.88476563	-0.53613281	-1.85009766	+45.13183594	+5.00976563	-60.49072266	+2472	+12.69580078	+0.86132813	-1.01513672	+17.33642578	-26.21337891	-0.83496094	+2372	+10.82373047	-2.83447266	-2.29394531	+21.22558594	-5.55908203	-44.75830078	+2056
+1457970595.58340000	+12.90234375	-0.48779297	-1.82812500	+44.86816406	+5.03173828	-60.27099609	+2468	+12.71777344	+0.90527344	-0.97558594	+16.89697266	-26.32324219	-0.48339844	+2372	+10.83691406	-2.77734375	-2.27636719	+21.02783203	-5.69091797	-44.56054688	+2048
+1457970595.58760000	+12.91552734	-0.43945313	-1.80615234	+44.60449219	+5.05371094	-60.07324219	+2464	+12.73974609	+0.94921875	-0.94042969	+16.50146484	-26.43310547	-0.13183594	+2376	+10.84570313	-2.72021484	-2.26318359	+20.80810547	-5.75683594	-44.29687500	+2040
+1457970595.59170010	+12.92871094	-0.39990234	-1.78417969	+44.27490234	+5.07568359	-59.85351563	+2460	+12.76611328	+0.97998047	-0.90527344	+15.97412109	-26.52099609	+0.24169922	+2372	+10.85449219	-2.66308594	-2.25439453	+20.58837891	-5.82275391	-44.03320313	+2028
+1457970595.59590010	+12.94628906	-0.36035156	-1.76660156	+43.92333984	+5.11962891	-59.61181641	+2452	+12.78808594	+1.01513672	-0.87890625	+15.42480469	-26.56494141	+0.65917969	+2372	+10.86767578	-2.60595703	-2.23681641	+20.36865234	-5.93261719	-43.76953125	+2016
+1457970595.60010000	+12.96386719	-0.31640625	-1.74023438	+43.63769531	+5.07568359	-59.43603516	+2452	+12.81445313	+1.05029297	-0.84375000	+14.91943359	-26.67480469	+1.07666016	+2372	+10.87207031	-2.55322266	-2.22363281	+20.14892578	-6.04248047	-43.48388672	+2008
+1457970595.60419990	+12.98144531	-0.28564453	-1.71826172	+43.26416016	+5.03173828	-59.23828125	+2444	+12.84082031	+1.07226563	-0.80859375	+14.32617188	-26.78466797	+1.49414063	+2372	+10.88525391	-2.50048828	-2.21044922	+19.88525391	-6.13037109	-43.17626953	+1996
+1457970595.60840010	+13.00341797	-0.25488281	-1.69628906	+42.89062500	+5.05371094	-59.04052734	+2436	+12.86718750	+1.09863281	-0.78222656	+13.73291016	-26.80664063	+1.91162109	+2368	+10.89404297	-2.44775391	-2.19287109	+19.64355469	-6.24023438	-42.89062500	+1984
+1457970595.61250000	+13.02099609	-0.21533203	-1.67431641	+42.60498047	+4.96582031	-58.88671875	+2432	+12.89355469	+1.12939453	-0.75585938	+13.20556641	-26.87255859	+2.32910156	+2368	+10.90283203	-2.39941406	-2.17529297	+19.42382813	-6.37207031	-42.62695313	+1972
+1457970595.61669990	+13.03857422	-0.18896484	-1.64794922	+42.20947266	+4.89990234	-58.73291016	+2424	+12.91992188	+1.14257813	-0.72509766	+12.59033203	-26.96044922	+2.74658203	+2364	+10.91601563	-2.35107422	-2.15771484	+19.18212891	-6.50390625	-42.34130859	+1964
+1457970595.62089990	+13.06054688	-0.16699219	-1.63037109	+41.83593750	+4.89990234	-58.53515625	+2416	+12.94628906	+1.16015625	-0.70751953	+11.99707031	-26.93847656	+3.14208984	+2360	+10.92480469	-2.30273438	-2.14892578	+18.94042969	-6.59179688	-42.05566406	+1952
+1457970595.62500000	+13.07812500	-0.13183594	-1.60839844	+41.55029297	+4.79003906	-58.40332031	+2412	+12.97265625	+1.18212891	-0.67675781	+11.44775391	-27.04833984	+3.53759766	+2360	+10.93359375	-2.25878906	-2.13134766	+18.72070313	-6.74560547	-41.81396484	+1940
+1457970595.62920000	+13.09570313	-0.10986328	-1.58203125	+41.17675781	+4.65820313	-58.29345703	+2408	+12.99462891	+1.19531250	-0.64599609	+10.85449219	-27.18017578	+3.93310547	+2356	+10.94238281	-2.21484375	-2.11376953	+18.47900391	-6.92138672	-41.57226563	+1928
+1457970595.63340000	+13.11328125	-0.08789063	-1.56005859	+40.82519531	+4.59228516	-58.16162109	+2400	+13.02099609	+1.20849609	-0.62402344	+10.26123047	-27.22412109	+4.30664063	+2352	+10.95556641	-2.17529297	-2.10498047	+18.23730469	-7.03125000	-41.30859375	+1916
+1457970595.63750000	+13.13085938	-0.06152344	-1.52929688	+40.51757813	+4.39453125	-58.09570313	+2400	+13.04296875	+1.23046875	-0.59326172	+9.75585938	-27.37792969	+4.68017578	+2356	+10.96435547	-2.13134766	-2.08740234	+18.01757813	-7.25097656	-41.11083984	+1908
+1457970595.64170000	+13.15283203	-0.04394531	-1.50292969	+40.16601563	+4.24072266	-58.05175781	+2396	+13.06933594	+1.24365234	-0.56250000	+9.20654297	-27.53173828	+5.03173828	+2352	+10.97314453	-2.09619141	-2.06982422	+17.75390625	-7.44873047	-40.93505859	+1896
+1457970595.65000010	+13.18359375	-0.00439453	-1.45019531	+39.50683594	+3.91113281	-57.94189453	+2392	+13.11328125	+1.27001953	-0.50537109	+8.19580078	-27.79541016	+5.64697266	+2352	+10.99511719	-2.02587891	-2.04345703	+17.24853516	-7.82226563	-40.56152344	+1876
+1457970595.65420010	+13.20117188	+0.00878906	-1.41943359	+39.13330078	+3.73535156	-57.91992188	+2388	+13.13525391	+1.28320313	-0.47460938	+7.69042969	-27.94921875	+5.95458984	+2352	+11.00390625	-1.99951172	-2.03027344	+16.98486328	-8.02001953	-40.38574219	+1864
+1457970595.65840010	+13.21435547	+0.02636719	-1.39746094	+38.78173828	+3.60351563	-57.87597656	+2384	+13.15283203	+1.29638672	-0.44384766	+7.20703125	-28.10302734	+6.21826172	+2352	+11.01708984	-1.96875000	-2.02148438	+16.69921875	-8.17382813	-40.23193359	+1852
+1457970595.66249990	+13.22753906	+0.03955078	-1.36669922	+38.47412109	+3.40576172	-57.85400391	+2384	+13.17480469	+1.30957031	-0.40869141	+6.74560547	-28.32275391	+6.52587891	+2356	+11.02587891	-1.93798828	-2.01269531	+16.45751953	-8.37158203	-40.05615234	+1840
+1457970595.66669990	+13.23632813	+0.05273438	-1.34033203	+38.10058594	+3.22998047	-57.83203125	+2384	+13.19238281	+1.31835938	-0.37353516	+6.26220703	-28.54248047	+6.81152344	+2360	+11.03027344	-1.91601563	-1.99951172	+16.17187500	-8.54736328	-39.90234375	+1828
+1457970595.67090010	+13.25390625	+0.06152344	-1.30957031	+37.72705078	+3.03222656	-57.83203125	+2384	+13.20996094	+1.33154297	-0.33837891	+5.75683594	-28.74023438	+7.09716797	+2364	+11.04345703	-1.88964844	-1.99072266	+15.88623047	-8.72314453	-39.74853516	+1820
+1457970595.67500000	+13.26708984	+0.07470703	-1.28320313	+37.39746094	+2.85644531	-57.81005859	+2384	+13.23193359	+1.34033203	-0.30322266	+5.27343750	-28.93798828	+7.38281250	+2368	+11.05224609	-1.86328125	-1.97753906	+15.60058594	-8.89892578	-39.59472656	+1808
+1457970595.67919990	+13.28027344	+0.08349609	-1.25683594	+37.02392578	+2.72460938	-57.76611328	+2384	+13.24951172	+1.34912109	-0.26806641	+4.74609375	-29.11376953	+7.69042969	+2372	+11.05664063	-1.84570313	-1.96875000	+15.31494141	-9.05273438	-39.44091797	+1796
+1457970595.68339990	+13.28906250	+0.09228516	-1.23046875	+36.65039063	+2.59277344	-57.74414063	+2384	+13.26708984	+1.35351563	-0.23730469	+4.21875000	-29.28955078	+8.02001953	+2376	+11.06542969	-1.82373047	-1.95996094	+15.00732422	-9.20654297	-39.28710938	+1784
+1457970595.68750000	+13.30224609	+0.10107422	-1.20849609	+36.27685547	+2.52685547	-57.67822266	+2380	+13.28466797	+1.35791016	-0.20214844	+3.64746094	-29.46533203	+8.34960938	+2380	+11.07421875	-1.80175781	-1.95117188	+14.74365234	-9.31640625	-39.11132813	+1776
+1457970595.69170000	+13.31103516	+0.10546875	-1.18652344	+35.88134766	+2.46093750	-57.61230469	+2380	+13.29785156	+1.36230469	-0.16699219	+3.03222656	-29.61914063	+8.74511719	+2384	+11.07861328	-1.77978516	-1.94677734	+14.45800781	-9.42626953	-38.95751953	+1764
+1457970595.69580010	+13.31982422	+0.10986328	-1.16455078	+35.48583984	+2.35107422	-57.56835938	+2380	+13.31542969	+1.36669922	-0.13623047	+2.37304688	-29.75097656	+9.16259766	+2388	+11.08300781	-1.76220703	-1.93798828	+14.17236328	-9.51416016	-38.80371094	+1752
+1457970595.70000000	+13.33300781	+0.11865234	-1.14257813	+35.13427734	+2.35107422	-57.45849609	+2380	+13.32861328	+1.36230469	-0.10107422	+1.62597656	-29.92675781	+9.62402344	+2396	+11.08740234	-1.74023438	-1.92919922	+13.90869141	-9.62402344	-38.62792969	+1744
+1457970595.70420000	+13.34179688	+0.11865234	-1.12939453	+34.73876953	+2.37304688	-57.34863281	+2380	+13.34619141	+1.35791016	-0.07031250	+0.85693359	-30.05859375	+10.12939453	+2404	+11.09179688	-1.71826172	-1.92041016	+13.64501953	-9.71191406	-38.47412109	+1732
+1457970595.70830010	+13.35058594	+0.12304688	-1.10742188	+34.34326172	+2.35107422	-57.28271484	+2380	+13.36376953	+1.35351563	-0.04394531	+0.04394531	-30.14648438	+10.70068359	+2408	+11.09619141	-1.70068359	-1.90722656	+13.35937500	-9.79980469	-38.34228516	+1724
+1457970595.71670010	+13.37255859	+0.12744141	-1.08105469	+33.57421875	+2.59277344	-56.99707031	+2376	+13.39453125	+1.33154297	+0.00439453	-1.84570313	-30.27832031	+11.90917969	+2420	+11.10058594	-1.66113281	-1.88964844	+12.87597656	-9.95361328	-38.03466797	+1708
+1457970595.72079990	+13.38134766	+0.13183594	-1.07226563	+33.17871094	+2.72460938	-56.88720703	+2376	+13.40771484	+1.32275391	+0.02636719	-2.83447266	-30.27832031	+12.59033203	+2428	+11.10498047	-1.63916016	-1.88085938	+12.63427734	-9.99755859	-37.88085938	+1700
+1457970595.72499990	+13.38574219	+0.13183594	-1.06347656	+32.80517578	+2.92236328	-56.73339844	+2372	+13.42089844	+1.30078125	+0.05273438	-3.95507813	-30.32226563	+13.31542969	+2436	+11.10498047	-1.61718750	-1.87207031	+12.45849609	-10.06347656	-37.72705078	+1692
+1457970595.72919990	+13.39453125	+0.13623047	-1.05908203	+32.43164063	+3.12011719	-56.57958984	+2372	+13.43408203	+1.28320313	+0.07470703	-5.09765625	-30.32226563	+14.08447266	+2444	+11.10498047	-1.59960938	-1.86328125	+12.23876953	-10.10742188	-37.57324219	+1684
+1457970595.73330000	+13.39892578	+0.13623047	-1.05029297	+32.05810547	+3.31787109	-56.44775391	+2368	+13.44726563	+1.26562500	+0.08789063	-6.24023438	-30.23437500	+14.87548828	+2452	+11.10498047	-1.57763672	-1.85449219	+12.01904297	-10.15136719	-37.44140625	+1676
+1457970595.73750000	+13.40771484	+0.14062500	-1.04589844	+31.70654297	+3.53759766	-56.29394531	+2368	+13.45605469	+1.23925781	+0.10546875	-7.51464844	-30.16845703	+15.71044922	+2464	+11.10498047	-1.55566406	-1.84570313	+11.86523438	-10.19531250	-37.28759766	+1668
+1457970595.74169990	+13.41650391	+0.14062500	-1.03710938	+31.33300781	+3.77929688	-56.16210938	+2368	+13.46923828	+1.21728516	+0.11865234	-8.76708984	-30.05859375	+16.54541016	+2468	+11.10058594	-1.54248047	-1.83691406	+11.66748047	-10.23925781	-37.15576172	+1660
+1457970595.74580000	+13.41650391	+0.14062500	-1.03710938	+30.95947266	+4.08691406	-56.03027344	+2364	+13.47802734	+1.19531250	+0.12744141	-10.01953125	-29.92675781	+17.35839844	+2476	+11.09619141	-1.52490234	-1.82812500	+11.46972656	-10.26123047	-37.02392578	+1652
+1457970595.75000000	+13.42089844	+0.14501953	-1.03710938	+30.62988281	+4.35058594	-55.89843750	+2360	+13.48681641	+1.16894531	+0.14062500	-11.27197266	-29.79492188	+18.19335938	+2484	+11.09619141	-1.50292969	-1.82373047	+11.33789063	-10.26123047	-36.87011719	+1644
+1457970595.75420000	+13.42529297	+0.14501953	-1.03710938	+30.27832031	+4.63623047	-55.78857422	+2356	+13.49121094	+1.14257813	+0.14941406	-12.54638672	-29.61914063	+19.00634766	+2488	+11.09179688	-1.48974609	-1.81494141	+11.16210938	-10.26123047	-36.73828125	+1636
+1457970595.75830010	+13.42529297	+0.14501953	-1.04150391	+29.94873047	+4.94384766	-55.67871094	+2356	+13.49560547	+1.11621094	+0.15380859	-13.79882813	-29.39941406	+19.77539063	+2492	+11.08740234	-1.47216797	-1.81054688	+10.98632813	-10.23925781	-36.60644531	+1628
+1457970595.76250000	+13.42529297	+0.14941406	-1.03710938	+29.64111328	+5.18554688	-55.59082031	+2352	+13.50000000	+1.08984375	+0.16259766	-15.05126953	-29.20166016	+20.56640625	+2500	+11.08300781	-1.45458984	-1.81054688	+10.85449219	-10.19531250	-36.47460938	+1620
+1457970595.76659990	+13.42529297	+0.14941406	-1.03710938	+29.31152344	+5.42724609	-55.52490234	+2352	+13.50000000	+1.06347656	+0.16699219	-16.25976563	-28.98193359	+21.31347656	+2504	+11.07421875	-1.44580078	-1.80615234	+10.67871094	-10.17333984	-36.34277344	+1612
+1457970595.77500010	+13.42089844	+0.14941406	-1.03710938	+28.71826172	+5.91064453	-55.39306641	+2352	+13.50439453	+1.01513672	+0.18017578	-18.65478516	-28.52050781	+22.78564453	+2512	+11.06103516	-1.41943359	-1.79736328	+10.37109375	-10.08544922	-36.12304688	+1596
+1457970595.77909990	+13.42089844	+0.14501953	-1.03271484	+28.43261719	+6.10839844	-55.34912109	+2348	+13.50878906	+0.99316406	+0.18896484	-19.79736328	-28.27880859	+23.44482422	+2516	+11.05664063	-1.41064453	-1.79736328	+10.17333984	-10.04150391	-36.01318359	+1584
+1457970595.78329990	+13.41210938	+0.14501953	-1.03271484	+28.12500000	+6.35009766	-55.30517578	+2348	+13.50878906	+0.97119141	+0.19775391	-20.93994141	-28.05908203	+24.10400391	+2516	+11.04785156	-1.40185547	-1.79736328	+9.99755859	-9.97558594	-35.90332031	+1576
+1457970595.78749990	+13.40771484	+0.14501953	-1.03271484	+27.88330078	+6.54785156	-55.28320313	+2344	+13.50878906	+0.94921875	+0.20654297	-22.08251953	-27.81738281	+24.74121094	+2520	+11.03906250	-1.39306641	-1.79736328	+9.84375000	-9.88769531	-35.81542969	+1568
+1457970595.79160000	+13.40332031	+0.14501953	-1.03271484	+27.59765625	+6.72363281	-55.26123047	+2340	+13.50878906	+0.93164063	+0.21093750	-23.18115234	-27.55371094	+25.35644531	+2520	+11.03027344	-1.38427734	-1.79736328	+9.66796875	-9.79980469	-35.70556641	+1560
+1457970595.79580000	+13.39892578	+0.14062500	-1.03271484	+27.33398438	+6.92138672	-55.21728516	+2340	+13.50878906	+0.91406250	+0.22412109	-24.25781250	-27.31201172	+25.94970703	+2524	+11.02587891	-1.37548828	-1.79736328	+9.49218750	-9.73388672	-35.59570313	+1552
+1457970595.80000000	+13.39013672	+0.14501953	-1.02832031	+27.09228516	+7.07519531	-55.19531250	+2336	+13.50439453	+0.89208984	+0.23291016	-25.44433594	-27.02636719	+26.56494141	+2528	+11.01708984	-1.36669922	-1.79736328	+9.31640625	-9.66796875	-35.50781250	+1544
+1457970595.80410000	+13.38574219	+0.14062500	-1.02832031	+26.85058594	+7.22900391	-55.19531250	+2332	+13.50439453	+0.87451172	+0.23730469	-26.56494141	-26.74072266	+27.15820313	+2528	+11.00830078	-1.36230469	-1.79736328	+9.11865234	-9.60205078	-35.41992188	+1536
+1457970595.80830000	+13.38134766	+0.14062500	-1.01953125	+26.58691406	+7.36083984	-55.19531250	+2332	+13.50878906	+0.86132813	+0.25048828	-27.68554688	-26.43310547	+27.72949219	+2532	+10.99951172	-1.35351563	-1.79736328	+8.94287109	-9.53613281	-35.31005859	+1524
+1457970595.81250000	+13.37695313	+0.13623047	-1.01953125	+26.32324219	+7.53662109	-55.17333984	+2332	+13.50878906	+0.83935547	+0.25488281	-28.87207031	-26.10351563	+28.27880859	+2536	+10.99072266	-1.34912109	-1.79296875	+8.74511719	-9.47021484	-35.22216797	+1516
+1457970595.81660010	+13.37255859	+0.13623047	-1.01513672	+26.05957031	+7.69042969	-55.15136719	+2332	+13.50878906	+0.82617188	+0.25927734	-29.99267578	-25.72998047	+28.78417969	+2536	+10.98632813	-1.34033203	-1.79296875	+8.56933594	-9.42626953	-35.11230469	+1508
+1457970595.82080010	+13.36816406	+0.13623047	-1.01074219	+25.79589844	+7.86621094	-55.12939453	+2332	+13.50878906	+0.80859375	+0.26367188	-31.11328125	-25.35644531	+29.28955078	+2536	+10.97753906	-1.33154297	-1.79296875	+8.39355469	-9.36035156	-35.00244141	+1500
+1457970595.82500000	+13.36376953	+0.13183594	-1.01074219	+25.48828125	+8.08593750	-55.08544922	+2336	+13.50439453	+0.79101563	+0.26367188	-32.25585938	-24.93896484	+29.72900391	+2540	+10.96875000	-1.32275391	-1.79296875	+8.21777344	-9.31640625	-34.91455078	+1492
+1457970595.82909990	+13.35498047	+0.13183594	-1.01074219	+25.22460938	+8.28369141	-55.04150391	+2332	+13.50000000	+0.77343750	+0.25927734	-33.37646484	-24.47753906	+30.14648438	+2544	+10.95996094	-1.31396484	-1.78857422	+8.04199219	-9.27246094	-34.80468750	+1484
+1457970595.83330010	+13.35058594	+0.13183594	-1.00634766	+24.93896484	+8.45947266	-55.01953125	+2332	+13.50000000	+0.75585938	+0.25488281	-34.47509766	-24.03808594	+30.54199219	+2544	+10.95117188	-1.30517578	-1.78417969	+7.86621094	-9.25048828	-34.67285156	+1476
+1457970595.83750010	+13.35058594	+0.12744141	-1.00634766	+24.63134766	+8.67919922	-54.99755859	+2332	+13.49560547	+0.74267578	+0.25048828	-35.55175781	-23.53271484	+30.89355469	+2548	+10.94677734	-1.29638672	-1.77978516	+7.69042969	-9.22851563	-34.56298828	+1468
+1457970595.84579990	+13.34619141	+0.12304688	-1.00195313	+23.99414063	+9.11865234	-54.95361328	+2328	+13.49560547	+0.69873047	+0.22851563	-37.68310547	-22.56591797	+31.42089844	+2560	+10.92919922	-1.27441406	-1.77539063	+7.36083984	-9.18457031	-34.32128906	+1456
+1457970595.84990000	+13.34179688	+0.11865234	-1.00195313	+23.64257813	+9.36035156	-54.90966797	+2324	+13.49121094	+0.68994141	+0.21533203	-38.56201172	-22.06054688	+31.59667969	+2560	+10.92480469	-1.26123047	-1.77099609	+7.18505859	-9.16259766	-34.18945313	+1452
+1457970595.85410000	+13.34179688	+0.11865234	-1.00195313	+23.29101563	+9.60205078	-54.88769531	+2320	+13.49121094	+0.66796875	+0.20214844	-39.50683594	-21.55517578	+31.70654297	+2568	+10.91601563	-1.25244141	-1.76660156	+7.03125000	-9.14062500	-34.07958984	+1444
+1457970595.85830000	+13.33740234	+0.11425781	-1.00195313	+22.96142578	+9.86572266	-54.84375000	+2316	+13.48681641	+0.64599609	+0.18457031	-40.40771484	-21.07177734	+31.79443359	+2572	+10.90722656	-1.23925781	-1.76220703	+6.87744141	-9.11865234	-33.94775391	+1440
+1457970595.86240010	+13.33300781	+0.10986328	-1.00195313	+22.63183594	+10.08544922	-54.82177734	+2312	+13.48681641	+0.63720703	+0.17138672	-41.19873047	-20.58837891	+31.83837891	+2576	+10.89843750	-1.23046875	-1.76220703	+6.72363281	-9.07470703	-33.83789063	+1432
+1457970595.86660000	+13.32861328	+0.10986328	-1.00195313	+22.28027344	+10.28320313	-54.79980469	+2308	+13.48242188	+0.61523438	+0.15380859	-42.03369141	-20.12695313	+31.86035156	+2580	+10.89404297	-1.21728516	-1.75781250	+6.54785156	-9.00878906	-33.70605469	+1428
+1457970595.87080000	+13.32861328	+0.10546875	-1.00634766	+21.95068359	+10.50292969	-54.75585938	+2304	+13.48242188	+0.59765625	+0.14062500	-42.84667969	-19.73144531	+31.88232422	+2584	+10.88525391	-1.20849609	-1.75341797	+6.39404297	-8.98681641	-33.59619141	+1424
+1457970595.87490010	+13.32861328	+0.10546875	-0.99755859	+21.62109375	+10.63476563	-54.73388672	+2300	+13.48242188	+0.58886719	+0.12744141	-43.50585938	-19.29199219	+31.86035156	+2588	+10.88085938	-1.19531250	-1.75341797	+6.21826172	-8.92089844	-33.46435547	+1416
+1457970595.87910010	+13.32861328	+0.10107422	-0.99316406	+21.26953125	+10.74462891	-54.73388672	+2296	+13.48242188	+0.57128906	+0.11425781	-44.18701172	-18.89648438	+31.77246094	+2588	+10.87207031	-1.18652344	-1.75341797	+6.04248047	-8.85498047	-33.33251953	+1412
+1457970595.88330010	+13.32421875	+0.09228516	-0.99755859	+20.91796875	+10.94238281	-54.66796875	+2296	+13.48242188	+0.55371094	+0.10107422	-44.89013672	-18.54492188	+31.70654297	+2592	+10.86767578	-1.17773438	-1.74902344	+5.88867188	-8.76708984	-33.22265625	+1408
+1457970595.88739990	+13.31982422	+0.09228516	-0.99755859	+20.63232422	+11.03027344	-54.64599609	+2292	+13.48242188	+0.54492188	+0.09228516	-45.46142578	-18.21533203	+31.61865234	+2592	+10.85888672	-1.16894531	-1.74902344	+5.71289063	-8.65722656	-33.11279297	+1400
+1457970595.89159990	+13.31542969	+0.09228516	-0.99755859	+20.34667969	+11.11816406	-54.58007813	+2288	+13.48242188	+0.53613281	+0.08349609	-46.05468750	-17.86376953	+31.50878906	+2592	+10.85449219	-1.16015625	-1.75341797	+5.53710938	-8.52539063	-32.98095703	+1396
+1457970595.89990000	+13.31103516	+0.08789063	-0.99755859	+19.79736328	+11.22802734	-54.44824219	+2280	+13.48242188	+0.51416016	+0.07031250	-47.19726563	-17.24853516	+31.35498047	+2588	+10.84130859	-1.14697266	-1.75341797	+5.20751953	-8.28369141	-32.76123047	+1384
+1457970595.90409990	+13.30664063	+0.08349609	-0.98876953	+19.53369141	+11.22802734	-54.38232422	+2280	+13.48242188	+0.50976563	+0.06591797	-47.74658203	-16.94091797	+31.24511719	+2588	+10.83691406	-1.13818359	-1.75781250	+5.00976563	-8.12988281	-32.65136719	+1380
+1457970595.90829990	+13.30224609	+0.07910156	-0.98876953	+19.24804688	+11.22802734	-54.27246094	+2276	+13.48681641	+0.50097656	+0.06152344	-48.29589844	-16.67724609	+31.17919922	+2584	+10.83251953	-1.13378906	-1.75341797	+4.83398438	-7.99804688	-32.54150391	+1372
+1457970595.91240000	+13.29785156	+0.07910156	-0.98876953	+19.02832031	+11.22802734	-54.18457031	+2272	+13.48681641	+0.49658203	+0.06152344	-48.77929688	-16.41357422	+31.09130859	+2580	+10.82812500	-1.12939453	-1.75781250	+4.65820313	-7.82226563	-32.43164063	+1368
+1457970595.91660000	+13.29785156	+0.07910156	-0.98437500	+18.78662109	+11.20605469	-54.07470703	+2268	+13.48681641	+0.49218750	+0.06152344	-49.28466797	-16.12792969	+31.02539063	+2576	+10.82373047	-1.12060547	-1.75781250	+4.46044922	-7.64648438	-32.29980469	+1360
+1457970595.92070010	+13.29345703	+0.07470703	-0.98437500	+18.54492188	+11.20605469	-53.96484375	+2268	+13.49121094	+0.48779297	+0.05712891	-49.79003906	-15.82031250	+30.95947266	+2572	+10.81933594	-1.11621094	-1.76220703	+4.28466797	-7.49267578	-32.18994141	+1356
+1457970595.92490010	+13.28466797	+0.07031250	-0.98437500	+18.32519531	+11.22802734	-53.83300781	+2264	+13.49121094	+0.48339844	+0.05273438	-50.29541016	-15.53466797	+30.93750000	+2564	+10.81494141	-1.10742188	-1.76220703	+4.10888672	-7.29492188	-32.08007813	+1348
+1457970595.92910000	+13.28027344	+0.07031250	-0.98437500	+18.12744141	+11.25000000	-53.70117188	+2260	+13.49121094	+0.47900391	+0.05273438	-50.80078125	-15.22705078	+30.91552734	+2560	+10.81054688	-1.10302734	-1.76660156	+3.93310547	-7.09716797	-31.94824219	+1344
+1457970595.93319990	+13.28027344	+0.07031250	-0.97998047	+17.92968750	+11.22802734	-53.56933594	+2260	+13.49121094	+0.47460938	+0.04833984	-51.32812500	-14.85351563	+30.89355469	+2556	+10.80615234	-1.09423828	-1.76660156	+3.75732422	-6.94335938	-31.83837891	+1336
+1457970595.93740010	+13.27587891	+0.07031250	-0.97998047	+17.75390625	+11.25000000	-53.43750000	+2260	+13.49560547	+0.47021484	+0.05273438	-51.83349609	-14.54589844	+30.95947266	+2552	+10.80175781	-1.08544922	-1.76660156	+3.55957031	-6.76757813	-31.70654297	+1332
+1457970595.94160010	+13.27587891	+0.07031250	-0.97998047	+17.55615234	+11.29394531	-53.30566406	+2260	+13.49560547	+0.46582031	+0.05712891	-52.38281250	-14.21630859	+31.04736328	+2552	+10.79736328	-1.08105469	-1.76660156	+3.38378906	-6.59179688	-31.59667969	+1324
+1457970595.94989990	+13.27148438	+0.06152344	-0.97558594	+17.13867188	+11.42578125	-53.06396484	+2260	+13.50439453	+0.45703125	+0.04833984	-53.43750000	-13.42529297	+31.26708984	+2548	+10.79296875	-1.06787109	-1.76660156	+3.01025391	-6.28417969	-31.35498047	+1312
+1457970595.95409990	+13.27148438	+0.06152344	-0.97998047	+16.91894531	+11.55761719	-52.95410156	+2260	+13.50439453	+0.44824219	+0.04833984	-53.98681641	-13.00781250	+31.46484375	+2544	+10.78857422	-1.05468750	-1.76220703	+2.85644531	-6.13037109	-31.24511719	+1304
+1457970595.95820000	+13.27148438	+0.06152344	-0.97558594	+16.72119141	+11.66748047	-52.84423828	+2260	+13.50878906	+0.43945313	+0.03515625	-54.51416016	-12.45849609	+31.59667969	+2544	+10.78417969	-1.04589844	-1.76220703	+2.70263672	-5.97656250	-31.11328125	+1300
+1457970595.96240000	+13.27148438	+0.06152344	-0.97998047	+16.52343750	+11.82128906	-52.73437500	+2256	+13.50878906	+0.43505859	+0.03515625	-55.06347656	-11.99707031	+31.88232422	+2540	+10.77978516	-1.03710938	-1.76220703	+2.52685547	-5.84472656	-31.00341797	+1296
+1457970595.96659990	+13.27148438	+0.06152344	-0.97998047	+16.32568359	+11.99707031	-52.64648438	+2256	+13.50878906	+0.42626953	+0.03515625	-55.65673828	-11.51367188	+32.18994141	+2540	+10.77539063	-1.02832031	-1.75781250	+2.37304688	-5.73486328	-30.89355469	+1292
+1457970595.97070000	+13.27148438	+0.06152344	-0.97998047	+16.10595703	+12.15087891	-52.60253906	+2256	+13.51318359	+0.41308594	+0.01757813	-56.22802734	-10.92041016	+32.40966797	+2540	+10.77539063	-1.01953125	-1.75781250	+2.21923828	-5.62500000	-30.78369141	+1288
+1457970595.97490000	+13.27148438	+0.06152344	-0.97998047	+15.90820313	+12.34863281	-52.53662109	+2260	+13.51318359	+0.40869141	+0.01757813	-56.73339844	-10.43701172	+32.80517578	+2536	+10.77099609	-1.01074219	-1.75341797	+2.06542969	-5.53710938	-30.69580078	+1284
+1457970595.97910000	+13.27587891	+0.06152344	-0.98437500	+15.71044922	+12.54638672	-52.51464844	+2256	+13.51757813	+0.39990234	+0.01318359	-57.28271484	-9.93164063	+33.20068359	+2532	+10.76660156	-1.00195313	-1.74902344	+1.91162109	-5.47119141	-30.58593750	+1284
+1457970595.98320010	+13.27587891	+0.05712891	-0.98437500	+15.49072266	+12.76611328	-52.53662109	+2256	+13.51757813	+0.38671875	+0.00439453	-57.81005859	-9.36035156	+33.53027344	+2532	+10.76660156	-0.99316406	-1.74902344	+1.75781250	-5.38330078	-30.52001953	+1280
+1457970595.98740010	+13.27587891	+0.05712891	-0.98437500	+15.29296875	+12.96386719	-52.55859375	+2256	+13.51757813	+0.38232422	-0.00439453	-58.29345703	-8.83300781	+33.94775391	+2528	+10.76220703	-0.98437500	-1.74462891	+1.62597656	-5.33935547	-30.43212891	+1276
+1457970595.99160000	+13.27587891	+0.05712891	-0.98437500	+15.09521484	+13.16162109	-52.60253906	+2252	+13.51318359	+0.37353516	-0.00878906	-58.79882813	-8.32763672	+34.34326172	+2528	+10.76220703	-0.97558594	-1.74023438	+1.49414063	-5.31738281	-30.38818359	+1276
+1457970595.99990010	+13.27587891	+0.06152344	-0.98437500	+14.72167969	+13.55712891	-52.71240234	+2252	+13.50878906	+0.35595703	-0.02197266	-59.72167969	-7.36083984	+35.13427734	+2524	+10.75781250	-0.95800781	-1.73583984	+1.23046875	-5.22949219	-30.27832031	+1272
+1457970596.00399990	+13.27587891	+0.06152344	-0.98437500	+14.54589844	+13.71093750	-52.82226563	+2252	+13.50878906	+0.34716797	-0.02636719	-60.16113281	-6.96533203	+35.52978516	+2524	+10.75781250	-0.95361328	-1.73583984	+1.09863281	-5.22949219	-30.25634766	+1272
+1457970596.00819990	+13.27587891	+0.05712891	-0.98437500	+14.34814453	+13.90869141	-52.95410156	+2252	+13.50439453	+0.33837891	-0.02636719	-60.60058594	-6.61376953	+35.92529297	+2520	+10.75781250	-0.94921875	-1.73583984	+0.94482422	-5.20751953	-30.25634766	+1268
+1457970596.01239990	+13.27587891	+0.06152344	-0.97998047	+14.17236328	+14.01855469	-53.08593750	+2248	+13.50439453	+0.33837891	-0.02636719	-60.95214844	-6.26220703	+36.29882813	+2516	+10.75341797	-0.94042969	-1.73144531	+0.83496094	-5.22949219	-30.25634766	+1268
+1457970596.01650000	+13.27587891	+0.05712891	-0.97558594	+13.99658203	+14.08447266	-53.26171875	+2248	+13.50439453	+0.33398438	-0.02636719	-61.30371094	-5.97656250	+36.65039063	+2512	+10.75781250	-0.93603516	-1.73144531	+0.68115234	-5.25146484	-30.25634766	+1264
+1457970596.02070000	+13.27587891	+0.05273438	-0.97998047	+13.79882813	+14.23828125	-53.41552734	+2248	+13.50000000	+0.32958984	-0.02197266	-61.65527344	-5.75683594	+37.00195313	+2508	+10.75781250	-0.93164063	-1.73144531	+0.57128906	-5.22949219	-30.27832031	+1260
+1457970596.02490000	+13.27148438	+0.05273438	-0.97558594	+13.64501953	+14.28222656	-53.56933594	+2244	+13.49560547	+0.32958984	-0.01757813	-61.96289063	-5.51513672	+37.30957031	+2508	+10.75781250	-0.92724609	-1.73144531	+0.43945313	-5.25146484	-30.30029297	+1260
+1457970596.02900000	+13.26708984	+0.05273438	-0.97119141	+13.49121094	+14.30419922	-53.72314453	+2244	+13.49121094	+0.32958984	-0.01318359	-62.27050781	-5.36132813	+37.59521484	+2504	+10.75781250	-0.92724609	-1.73144531	+0.30761719	-5.29541016	-30.34423828	+1256
+1457970596.03740000	+13.26708984	+0.05273438	-0.97119141	+13.18359375	+14.37011719	-54.00878906	+2240	+13.49121094	+0.32958984	+0.00000000	-62.81982422	-5.14160156	+38.16650391	+2500	+10.76220703	-0.92285156	-1.73583984	+0.04394531	-5.33935547	-30.38818359	+1248
+1457970596.04150010	+13.26269531	+0.04833984	-0.96679688	+13.02978516	+14.32617188	-54.18457031	+2240	+13.49121094	+0.32958984	+0.00878906	-63.08349609	-5.07568359	+38.43017578	+2496	+10.76220703	-0.91845703	-1.73583984	-0.08789063	-5.36132813	-30.43212891	+1244
+1457970596.04570010	+13.26269531	+0.04394531	-0.96679688	+12.85400391	+14.30419922	-54.31640625	+2236	+13.49121094	+0.32519531	+0.01757813	-63.34716797	-5.05371094	+38.67187500	+2492	+10.76220703	-0.91845703	-1.74023438	-0.24169922	-5.38330078	-30.47607422	+1240
+1457970596.04990010	+13.26269531	+0.04394531	-0.96240234	+12.72216797	+14.26025391	-54.44824219	+2236	+13.49121094	+0.32958984	+0.01757813	-63.56689453	-5.00976563	+38.84765625	+2492	+10.76660156	-0.91845703	-1.74023438	-0.35156250	-5.40527344	-30.49804688	+1236
+1457970596.05819990	+13.26269531	+0.03955078	-0.95800781	+12.43652344	+14.17236328	-54.68994141	+2240	+13.48681641	+0.32519531	+0.02636719	-64.05029297	-4.98779297	+39.17724609	+2484	+10.76660156	-0.90966797	-1.74462891	-0.61523438	-5.42724609	-30.54199219	+1232
+1457970596.06240010	+13.26269531	+0.03515625	-0.95800781	+12.32666016	+14.10644531	-54.77783203	+2240	+13.48681641	+0.32958984	+0.02636719	-64.27001953	-4.98779297	+39.30908203	+2480	+10.76660156	-0.90966797	-1.74902344	-0.72509766	-5.40527344	-30.56396484	+1228
+1457970596.06649990	+13.26269531	+0.03515625	-0.96240234	+12.19482422	+14.06250000	-54.86572266	+2244	+13.48681641	+0.32519531	+0.02636719	-64.51171875	-4.98779297	+39.41894531	+2480	+10.76660156	-0.90527344	-1.75341797	-0.85693359	-5.38330078	-30.56396484	+1224
+1457970596.07069990	+13.26269531	+0.03515625	-0.95800781	+12.06298828	+13.99658203	-54.95361328	+2244	+13.48681641	+0.32080078	+0.02197266	-64.75341797	-4.98779297	+39.52880859	+2476	+10.77099609	-0.90527344	-1.75341797	-0.98876953	-5.38330078	-30.56396484	+1220
+1457970596.07480000	+13.26269531	+0.03076172	-0.96240234	+11.95312500	+13.93066406	-55.01953125	+2248	+13.48681641	+0.32080078	+0.01757813	-64.92919922	-4.96582031	+39.59472656	+2476	+10.77099609	-0.90087891	-1.75781250	-1.07666016	-5.36132813	-30.56396484	+1216
+1457970596.07900000	+13.26708984	+0.03076172	-0.96240234	+11.84326172	+13.88671875	-55.06347656	+2248	+13.49121094	+0.31640625	+0.01318359	-65.17089844	-4.96582031	+39.66064453	+2476	+10.77099609	-0.89648438	-1.75781250	-1.18652344	-5.33935547	-30.56396484	+1212
+1457970596.08730010	+13.27587891	+0.02636719	-0.96240234	+11.60156250	+13.77685547	-55.17333984	+2252	+13.49121094	+0.30322266	-0.00439453	-65.56640625	-4.96582031	+39.72656250	+2472	+10.77099609	-0.89208984	-1.76220703	-1.38427734	-5.27343750	-30.56396484	+1208
+1457970596.09150000	+13.27587891	+0.02197266	-0.96679688	+11.51367188	+13.73291016	-55.19531250	+2252	+13.49121094	+0.29882813	-0.01318359	-65.78613281	-4.94384766	+39.74853516	+2472	+10.77099609	-0.88769531	-1.76660156	-1.47216797	-5.20751953	-30.56396484	+1208
+1457970596.09980010	+13.28466797	+0.02197266	-0.97558594	+11.33789063	+13.68896484	-55.23925781	+2252	+13.49560547	+0.28564453	-0.03076172	-66.18164063	-4.94384766	+39.79248047	+2472	+10.77099609	-0.88330078	-1.76660156	-1.60400391	-5.14160156	-30.56396484	+1204
+1457970596.10400010	+13.28906250	+0.02197266	-0.97558594	+11.25000000	+13.66699219	-55.23925781	+2252	+13.49560547	+0.27685547	-0.03955078	-66.37939453	-4.94384766	+39.85839844	+2476	+10.77539063	-0.88330078	-1.77099609	-1.66992188	-5.07568359	-30.56396484	+1204
+1457970596.10820010	+13.29345703	+0.01757813	-0.97998047	+11.16210938	+13.64501953	-55.26123047	+2248	+13.50000000	+0.26806641	-0.05273438	-66.57714844	-4.94384766	+39.88037109	+2476	+10.77539063	-0.88330078	-1.77099609	-1.75781250	-5.03173828	-30.56396484	+1200
+1457970596.11229990	+13.29785156	+0.01757813	-0.98437500	+11.09619141	+13.62304688	-55.26123047	+2248	+13.50000000	+0.26367188	-0.06152344	-66.73095703	-4.96582031	+39.94628906	+2476	+10.77539063	-0.87890625	-1.77099609	-1.80175781	-4.96582031	-30.56396484	+1200
+1457970596.11649990	+13.30224609	+0.01318359	-0.98876953	+11.00830078	+13.60107422	-55.26123047	+2244	+13.50439453	+0.25488281	-0.07031250	-66.90673828	-5.00976563	+39.99023438	+2476	+10.77539063	-0.88330078	-1.77539063	-1.88964844	-4.89990234	-30.56396484	+1200
+1457970596.12069990	+13.30664063	+0.01318359	-0.99316406	+10.94238281	+13.60107422	-55.26123047	+2244	+13.50439453	+0.24609375	-0.07910156	-67.10449219	-5.03173828	+40.03417969	+2480	+10.77978516	-0.88330078	-1.77539063	-1.95556641	-4.83398438	-30.58593750	+1200
+1457970596.12480000	+13.31103516	+0.00878906	-0.99755859	+10.87646484	+13.57910156	-55.26123047	+2240	+13.50878906	+0.24169922	-0.08349609	-67.25830078	-5.09765625	+40.14404297	+2480	+10.77978516	-0.88330078	-1.77978516	-1.99951172	-4.74609375	-30.60791016	+1200
+1457970596.12899990	+13.31542969	+0.00439453	-1.00195313	+10.81054688	+13.57910156	-55.23925781	+2240	+13.50878906	+0.23291016	-0.08789063	-67.41210938	-5.18554688	+40.23193359	+2480	+10.78417969	-0.88330078	-1.78417969	-2.06542969	-4.65820313	-30.62988281	+1204
+1457970596.13319990	+13.31982422	+0.00439453	-1.00634766	+10.76660156	+13.57910156	-55.23925781	+2240	+13.50878906	+0.22851563	-0.09228516	-67.56591797	-5.25146484	+40.31982422	+2480	+10.78417969	-0.88769531	-1.78857422	-2.13134766	-4.57031250	-30.67382813	+1204
+1457970596.13730000	+13.31982422	+0.00000000	-1.01074219	+10.70068359	+13.55712891	-55.21728516	+2240	+13.51318359	+0.22412109	-0.09667969	-67.71972656	-5.33935547	+40.45166016	+2480	+10.78857422	-0.89208984	-1.79296875	-2.17529297	-4.48242188	-30.69580078	+1204
+1457970596.14150000	+13.32421875	-0.00439453	-1.01953125	+10.63476563	+13.53515625	-55.21728516	+2240	+13.51757813	+0.21972656	-0.09667969	-67.85156250	-5.44921875	+40.58349609	+2480	+10.78857422	-0.89648438	-1.79736328	-2.26318359	-4.39453125	-30.73974609	+1208
+1457970596.14570000	+13.32861328	-0.00878906	-1.02392578	+10.56884766	+13.51318359	-55.19531250	+2240	+13.52197266	+0.21533203	-0.10107422	-68.00537109	-5.60302734	+40.69335938	+2480	+10.79296875	-0.90087891	-1.80175781	-2.35107422	-4.28466797	-30.80566406	+1208
+1457970596.14980010	+13.32861328	-0.01318359	-1.02832031	+10.52490234	+13.49121094	-55.19531250	+2240	+13.52197266	+0.21093750	-0.10546875	-68.11523438	-5.73486328	+40.80322266	+2480	+10.79736328	-0.90527344	-1.81054688	-2.39501953	-4.19677734	-30.84960938	+1212
+1457970596.15809990	+13.33300781	-0.02636719	-1.04589844	+10.39306641	+13.46923828	-55.19531250	+2244	+13.53076172	+0.20214844	-0.10986328	-68.35693359	-6.08642578	+41.00097656	+2480	+10.80175781	-0.91845703	-1.82373047	-2.54882813	-3.95507813	-30.98144531	+1216
+1457970596.16230010	+13.33740234	-0.03076172	-1.05468750	+10.34912109	+13.44726563	-55.17333984	+2244	+13.53076172	+0.20214844	-0.11865234	-68.44482422	-6.24023438	+41.08886719	+2480	+10.80615234	-0.92724609	-1.83251953	-2.59277344	-3.84521484	-31.06933594	+1220
+1457970596.16650010	+13.33740234	-0.03955078	-1.06347656	+10.28320313	+13.42529297	-55.17333984	+2248	+13.53076172	+0.19775391	-0.12304688	-68.53271484	-6.43798828	+41.17675781	+2480	+10.80615234	-0.93603516	-1.84130859	-2.65869141	-3.71337891	-31.15722656	+1220
+1457970596.17059990	+13.34179688	-0.04833984	-1.07226563	+10.23925781	+13.40332031	-55.17333984	+2252	+13.53515625	+0.19335938	-0.13183594	-68.64257813	-6.63574219	+41.24267578	+2480	+10.81054688	-0.94482422	-1.85449219	-2.72460938	-3.60351563	-31.24511719	+1224
+1457970596.17479990	+13.34179688	-0.05712891	-1.08544922	+10.17333984	+13.38134766	-55.17333984	+2252	+13.53955078	+0.18896484	-0.14062500	-68.70849609	-6.81152344	+41.26464844	+2480	+10.81494141	-0.95361328	-1.86328125	-2.76855469	-3.49365234	-31.35498047	+1224
+1457970596.17899990	+13.34619141	-0.06591797	-1.09423828	+10.12939453	+13.35937500	-55.19531250	+2256	+13.54394531	+0.18457031	-0.15380859	-68.77441406	-7.03125000	+41.26464844	+2480	+10.81933594	-0.96240234	-1.87207031	-2.83447266	-3.38378906	-31.44287109	+1224
+1457970596.18310000	+13.35058594	-0.07470703	-1.10742188	+10.08544922	+13.33740234	-55.19531250	+2264	+13.54833984	+0.17578125	-0.16259766	-68.86230469	-7.25097656	+41.26464844	+2484	+10.81933594	-0.97558594	-1.88525391	-2.87841797	-3.27392578	-31.55273438	+1228
+1457970596.18730000	+13.35058594	-0.08349609	-1.12500000	+10.06347656	+13.33740234	-55.19531250	+2268	+13.54833984	+0.17138672	-0.18457031	-68.88427734	-7.42675781	+41.17675781	+2488	+10.82373047	-0.98437500	-1.89843750	-2.90039063	-3.16406250	-31.66259766	+1228
+1457970596.19149990	+13.35498047	-0.09228516	-1.13818359	+10.04150391	+13.33740234	-55.21728516	+2276	+13.55273438	+0.16259766	-0.20214844	-68.95019531	-7.60253906	+41.06689453	+2492	+10.82812500	-0.99316406	-1.91162109	-2.92236328	-3.05419922	-31.79443359	+1232
+1457970596.19560000	+13.35937500	-0.10107422	-1.15576172	+10.01953125	+13.33740234	-55.21728516	+2284	+13.55273438	+0.14941406	-0.22412109	-69.01611328	-7.80029297	+40.97900391	+2500	+10.82812500	-1.00634766	-1.92480469	-2.94433594	-2.94433594	-31.90429688	+1236
+1457970596.19980000	+13.36376953	-0.10986328	-1.17773438	+10.01953125	+13.35937500	-55.21728516	+2288	+13.55712891	+0.14501953	-0.24609375	-69.03808594	-7.97607422	+40.82519531	+2504	+10.83251953	-1.01513672	-1.93798828	-2.94433594	-2.85644531	-32.01416016	+1236
+1457970596.20400000	+13.36816406	-0.11865234	-1.19531250	+10.01953125	+13.35937500	-55.23925781	+2296	+13.55712891	+0.13183594	-0.27246094	-69.08203125	-8.15185547	+40.67138672	+2508	+10.83251953	-1.02392578	-1.95556641	-2.94433594	-2.79052734	-32.14599609	+1240
+1457970596.20810010	+13.37255859	-0.12744141	-1.21289063	+10.01953125	+13.38134766	-55.23925781	+2300	+13.56152344	+0.11865234	-0.29882813	-69.12597656	-8.32763672	+40.51757813	+2516	+10.83251953	-1.03710938	-1.96875000	-2.94433594	-2.68066406	-32.27783203	+1244
+1457970596.21230010	+13.37695313	-0.14062500	-1.23486328	+10.04150391	+13.40332031	-55.26123047	+2304	+13.56591797	+0.10986328	-0.32519531	-69.10400391	-8.45947266	+40.31982422	+2520	+10.83691406	-1.05029297	-1.98632813	-2.92236328	-2.59277344	-32.40966797	+1248
+1457970596.22059990	+13.39013672	-0.16259766	-1.28320313	+10.08544922	+13.46923828	-55.30517578	+2312	+13.57031250	+0.07910156	-0.39111328	-69.12597656	-8.78906250	+39.85839844	+2532	+10.84130859	-1.08105469	-2.02587891	-2.87841797	-2.43896484	-32.71728516	+1256
+1457970596.22480010	+13.39892578	-0.18896484	-1.34912109	+10.15136719	+13.60107422	-55.39306641	+2324	+13.57031250	+0.06591797	-0.42626953	-69.10400391	-8.94287109	+39.63867188	+2536	+10.84130859	-1.09863281	-2.05664063	-2.81250000	-2.35107422	-32.91503906	+1264
+1457970596.22890000	+13.40332031	-0.20214844	-1.38427734	+10.19531250	+13.64501953	-55.45898438	+2328	+13.57031250	+0.04833984	-0.46142578	-69.08203125	-9.11865234	+39.44091797	+2544	+10.84130859	-1.11621094	-2.07861328	-2.76855469	-2.26318359	-33.11279297	+1272
+1457970596.23309990	+13.40771484	-0.21533203	-1.41943359	+10.21728516	+13.73291016	-55.52490234	+2328	+13.57470703	+0.03076172	-0.50097656	-69.06005859	-9.27246094	+39.17724609	+2552	+10.84570313	-1.13378906	-2.10937500	-2.72460938	-2.17529297	-33.28857422	+1280
+1457970596.23729990	+13.41210938	-0.22851563	-1.44580078	+10.28320313	+13.71093750	-55.61279297	+2328	+13.57470703	+0.01757813	-0.54052734	-68.99414063	-9.47021484	+38.97949219	+2556	+10.84570313	-1.16015625	-2.14453125	-2.65869141	-2.08740234	-33.55224609	+1292
+1457970596.24140000	+13.41650391	-0.24609375	-1.47656250	+10.28320313	+13.71093750	-55.74462891	+2328	+13.57910156	+0.00000000	-0.57568359	-68.95019531	-9.66796875	+38.82568359	+2560	+10.85009766	-1.18212891	-2.17089844	-2.63671875	-2.02148438	-33.75000000	+1300
+1457970596.24560000	+13.42089844	-0.26367188	-1.52050781	+10.28320313	+13.79882813	-55.87646484	+2332	+13.58349609	-0.01318359	-0.61962891	-68.90625000	-9.84375000	+38.58398438	+2564	+10.85449219	-1.20410156	-2.20605469	-2.59277344	-1.91162109	-33.96972656	+1312
+1457970596.24980000	+13.42529297	-0.28125000	-1.55566406	+10.32714844	+13.82080078	-56.00830078	+2332	+13.58789063	-0.02636719	-0.66357422	-68.77441406	-10.08544922	+38.45214844	+2568	+10.85449219	-1.22607422	-2.24121094	-2.54882813	-1.84570313	-34.21142578	+1320
+1457970596.25390010	+13.42529297	-0.30322266	-1.59082031	+10.30517578	+13.82080078	-56.18408203	+2336	+13.58789063	-0.04394531	-0.69873047	-68.70849609	-10.30517578	+38.34228516	+2572	+10.85888672	-1.25244141	-2.27636719	-2.52685547	-1.77978516	-34.43115234	+1332
+1457970596.25810000	+13.42968750	-0.32519531	-1.64355469	+10.32714844	+13.93066406	-56.35986328	+2340	+13.59228516	-0.06152344	-0.75146484	-68.59863281	-10.50292969	+38.12255859	+2580	+10.86328125	-1.27880859	-2.32031250	-2.48291016	-1.66992188	-34.67285156	+1340
+1457970596.26230000	+13.42968750	-0.34716797	-1.69189453	+10.34912109	+13.93066406	-56.55761719	+2344	+13.59667969	-0.07470703	-0.79101563	-68.46679688	-10.76660156	+38.07861328	+2580	+10.86767578	-1.30957031	-2.36425781	-2.46093750	-1.58203125	-34.93652344	+1352
+1457970596.27060010	+13.43408203	-0.39990234	-1.78857422	+10.32714844	+13.97460938	-57.01904297	+2356	+13.60546875	-0.11425781	-0.88330078	-68.22509766	-11.25000000	+37.92480469	+2588	+10.87646484	-1.37109375	-2.45654297	-2.41699219	-1.38427734	-35.46386719	+1372
+1457970596.27480010	+13.43847656	-0.42626953	-1.84130859	+10.34912109	+13.93066406	-57.26074219	+2360	+13.60986328	-0.12304688	-0.92724609	-68.02734375	-11.51367188	+37.92480469	+2592	+10.88085938	-1.40625000	-2.50488281	-2.41699219	-1.29638672	-35.74951172	+1384
+1457970596.27889990	+13.44287109	-0.45703125	-1.88964844	+10.30517578	+13.88671875	-57.52441406	+2368	+13.61865234	-0.14941406	-0.97558594	-67.89550781	-11.79931641	+37.94677734	+2596	+10.88525391	-1.44140625	-2.55322266	-2.41699219	-1.23046875	-36.03515625	+1396
+1457970596.28309990	+13.45166016	-0.49218750	-1.95117188	+10.30517578	+13.93066406	-57.78808594	+2380	+13.62744141	-0.17138672	-1.03271484	-67.74169922	-12.06298828	+37.83691406	+2604	+10.89843750	-1.48095703	-2.61035156	-2.41699219	-1.09863281	-36.32080078	+1404
+1457970596.28730010	+13.45166016	-0.52294922	-2.01269531	+10.30517578	+13.95263672	-58.07373047	+2392	+13.63183594	-0.18896484	-1.08984375	-67.54394531	-12.32666016	+37.81494141	+2608	+10.90283203	-1.52050781	-2.66748047	-2.41699219	-1.01074219	-36.65039063	+1416
+1457970596.29140000	+13.45605469	-0.55810547	-2.07861328	+10.28320313	+13.97460938	-58.33740234	+2404	+13.64062500	-0.21972656	-1.14697266	-67.36816406	-12.61230469	+37.81494141	+2616	+10.90722656	-1.56005859	-2.72460938	-2.39501953	-0.90087891	-36.95800781	+1428
+1457970596.29559990	+13.46923828	-0.59326172	-2.14453125	+10.28320313	+13.99658203	-58.62304688	+2416	+13.65380859	-0.24609375	-1.21289063	-67.19238281	-12.85400391	+37.74902344	+2624	+10.91601563	-1.59960938	-2.79052734	-2.37304688	-0.79101563	-37.26562500	+1436
+1457970596.29979990	+13.47363281	-0.63281250	-2.21484375	+10.28320313	+13.99658203	-58.88671875	+2432	+13.65820313	-0.26806641	-1.27880859	-66.99462891	-13.09570313	+37.70507813	+2632	+10.92480469	-1.64355469	-2.85205078	-2.39501953	-0.70312500	-37.59521484	+1448
+1457970596.30390000	+13.47802734	-0.67236328	-2.28515625	+10.26123047	+13.99658203	-59.17236328	+2448	+13.66699219	-0.30322266	-1.34472656	-66.84082031	-13.35937500	+37.68310547	+2640	+10.92919922	-1.68750000	-2.91796875	-2.39501953	-0.59326172	-37.92480469	+1460
+1457970596.31220010	+13.50878906	-0.75585938	-2.43017578	+10.23925781	+14.04052734	-59.74365234	+2476	+13.69335938	-0.37792969	-1.50292969	-66.48925781	-13.84277344	+37.48535156	+2660	+10.95117188	-1.78417969	-3.05419922	-2.41699219	-0.43945313	-38.62792969	+1484
+1457970596.31640010	+13.51757813	-0.80419922	-2.51367188	+10.21728516	+14.10644531	-60.00732422	+2488	+13.70214844	-0.41748047	-1.58642578	-66.33544922	-14.06250000	+37.35351563	+2672	+10.95556641	-1.83251953	-3.12451172	-2.41699219	-0.32958984	-38.97949219	+1496
+1457970596.32060000	+13.53515625	-0.85253906	-2.59277344	+10.21728516	+14.15039063	-60.29296875	+2500	+13.71972656	-0.46142578	-1.67431641	-66.18164063	-14.28222656	+37.19970703	+2680	+10.97314453	-1.88085938	-3.19482422	-2.39501953	-0.26367188	-39.35302734	+1504
+1457970596.32470010	+13.54833984	-0.90087891	-2.68066406	+10.19531250	+14.26025391	-60.55664063	+2512	+13.72851563	-0.50976563	-1.76660156	-66.02783203	-14.47998047	+37.00195313	+2692	+10.97753906	-1.93798828	-3.27392578	-2.39501953	-0.15380859	-39.72656250	+1516
+1457970596.32890010	+13.56152344	-0.94921875	-2.77294922	+10.17333984	+14.39208984	-60.79833984	+2528	+13.73730469	-0.55810547	-1.86328125	-65.89599609	-14.67773438	+36.78222656	+2708	+10.98632813	-1.99072266	-3.35742188	-2.37304688	-0.02197266	-40.07812500	+1532
+1457970596.33310010	+13.58349609	-1.00195313	-2.85644531	+10.17333984	+14.43603516	-61.06201172	+2536	+13.75488281	-0.60644531	-1.95556641	-65.74218750	-14.87548828	+36.62841797	+2716	+11.00390625	-2.04345703	-3.43212891	-2.35107422	+0.02197266	-40.45166016	+1540
+1457970596.34139990	+13.61865234	-1.11181641	-3.04980469	+10.10742188	+14.72167969	-61.54541016	+2552	+13.77685547	-0.71630859	-2.16210938	-65.52246094	-15.18310547	+36.05712891	+2740	+11.02148438	-2.16210938	-3.59912109	-2.37304688	+0.28564453	-41.24267578	+1568
+1457970596.34559990	+13.64062500	-1.16894531	-3.13769531	+10.08544922	+14.80957031	-61.80908203	+2556	+13.79443359	-0.77343750	-2.26318359	-65.41259766	-15.38085938	+35.83740234	+2752	+11.03906250	-2.22363281	-3.68261719	-2.35107422	+0.35156250	-41.63818359	+1580
+1457970596.34970000	+13.65820313	-1.23046875	-3.24316406	+10.04150391	+15.00732422	-62.02880859	+2564	+13.80322266	-0.83496094	-2.37304688	-65.32470703	-15.51269531	+35.48583984	+2768	+11.04785156	-2.28955078	-3.77050781	-2.39501953	+0.50537109	-42.03369141	+1596
+1457970596.35390000	+13.67578125	-1.29638672	-3.35302734	+9.97558594	+15.22705078	-62.24853516	+2568	+13.81640625	-0.89648438	-2.49169922	-65.21484375	-15.62255859	+35.11230469	+2780	+11.05664063	-2.35107422	-3.86718750	-2.39501953	+0.70312500	-42.42919922	+1612
+1457970596.35809990	+13.69335938	-1.35791016	-3.45410156	+9.93164063	+15.38085938	-62.49023438	+2572	+13.83398438	-0.95361328	-2.59277344	-65.10498047	-15.79833984	+34.84863281	+2792	+11.07421875	-2.41699219	-3.95507813	-2.39501953	+0.79101563	-42.84667969	+1628
+1457970596.36220000	+13.70654297	-1.42822266	-3.55957031	+9.84375000	+15.60058594	-62.73193359	+2580	+13.84716797	-1.02392578	-2.70703125	-65.03906250	-15.93017578	+34.47509766	+2804	+11.08300781	-2.49169922	-4.05175781	-2.46093750	+0.98876953	-43.28613281	+1644
+1457970596.36640000	+13.72412109	-1.49853516	-3.67382813	+9.77783203	+15.84228516	-62.95166016	+2584	+13.86474609	-1.08544922	-2.82568359	-64.95117188	-16.01806641	+34.07958984	+2820	+11.09179688	-2.56201172	-4.15283203	-2.48291016	+1.20849609	-43.68164063	+1660
+1457970596.37060000	+13.74169922	-1.56884766	-3.77929688	+9.68994141	+15.99609375	-63.19335938	+2588	+13.88232422	-1.15136719	-2.93115234	-64.88525391	-16.17187500	+33.81591797	+2828	+11.10937500	-2.63671875	-4.24511719	-2.50488281	+1.31835938	-44.12109375	+1676
+1457970596.37890010	+13.77246094	-1.72265625	-4.00781250	+9.47021484	+16.47949219	-63.72070313	+2604	+13.91748047	-1.29199219	-3.16406250	-64.75341797	-16.39160156	+33.00292969	+2860	+11.13134766	-2.79931641	-4.45605469	-2.70263672	+1.77978516	-45.02197266	+1708
+1457970596.38299990	+13.79003906	-1.80175781	-4.11328125	+9.36035156	+16.65527344	-64.00634766	+2612	+13.93945313	-1.36230469	-3.26953125	-64.66552734	-16.56738281	+32.69531250	+2872	+11.14892578	-2.87841797	-4.55273438	-2.76855469	+1.91162109	-45.50537109	+1724
+1457970596.38720010	+13.80322266	-1.88964844	-4.23193359	+9.16259766	+16.94091797	-64.31396484	+2624	+13.95703125	-1.43701172	-3.38818359	-64.62158203	-16.69921875	+32.23388672	+2888	+11.15771484	-2.97070313	-4.66259766	-2.90039063	+2.17529297	-45.98876953	+1744
+1457970596.39140010	+13.81201172	-1.97314453	-4.35498047	+9.03076172	+17.24853516	-64.59960938	+2636	+13.97900391	-1.51171875	-3.51562500	-64.53369141	-16.80908203	+31.77246094	+2904	+11.16650391	-3.05859375	-4.77685547	-2.96630859	+2.46093750	-46.45019531	+1760
+1457970596.39549990	+13.82519531	-2.06103516	-4.46923828	+8.87695313	+17.44628906	-64.90722656	+2652	+14.00537109	-1.58203125	-3.62548828	-64.46777344	-16.96289063	+31.44287109	+2916	+11.18408203	-3.14648438	-4.87792969	-3.05419922	+2.61474609	-46.93359375	+1776
+1457970596.39969990	+13.83398438	-2.15771484	-4.58789063	+8.65722656	+17.73193359	-65.25878906	+2668	+14.02734375	-1.66552734	-3.73974609	-64.42382813	-17.11669922	+31.02539063	+2928	+11.19287109	-3.24316406	-4.98779297	-3.20800781	+2.87841797	-47.43896484	+1792
+1457970596.40389990	+13.84716797	-2.25000000	-4.71533203	+8.48144531	+18.01757813	-65.56640625	+2688	+14.04931641	-1.74462891	-3.86279297	-64.35791016	-17.27050781	+30.58593750	+2944	+11.20166016	-3.33544922	-5.10644531	-3.29589844	+3.14208984	-47.94433594	+1812
+1457970596.40800000	+13.86474609	-2.34228516	-4.82519531	+8.30566406	+18.19335938	-65.93994141	+2704	+14.07568359	-1.82812500	-3.97705078	-64.31396484	-17.44628906	+30.23437500	+2960	+11.21484375	-3.43652344	-5.20751953	-3.42773438	+3.27392578	-48.44970703	+1824
+1457970596.41220000	+13.87792969	-2.44335938	-4.94824219	+8.08593750	+18.47900391	-66.31347656	+2724	+14.09765625	-1.92041016	-4.10009766	-64.29199219	-17.62207031	+29.77294922	+2976	+11.22802734	-3.54199219	-5.32617188	-3.60351563	+3.53759766	-48.97705078	+1844
+1457970596.41640000	+13.88671875	-2.54443359	-5.07568359	+7.88818359	+18.76464844	-66.68701172	+2748	+14.11962891	-2.00830078	-4.22753906	-64.22607422	-17.75390625	+29.31152344	+2992	+11.24121094	-3.64306641	-5.44482422	-3.69140625	+3.80126953	-49.46044922	+1856
+1457970596.42050000	+13.90429688	-2.64550781	-5.19433594	+7.69042969	+18.96240234	-67.06054688	+2768	+14.14599609	-2.10058594	-4.35058594	-64.16015625	-17.92968750	+28.93798828	+3008	+11.25000000	-3.74414063	-5.55468750	-3.82324219	+3.95507813	-49.96582031	+1872
+1457970596.42470000	+13.91748047	-2.75976563	-5.32177734	+7.40478516	+19.27001953	-67.47802734	+2792	+14.16796875	-2.19726563	-4.47802734	-64.13818359	-18.10546875	+28.47656250	+3024	+11.26318359	-3.85400391	-5.66894531	-3.97705078	+4.19677734	-50.49316406	+1888
+1457970596.42890000	+13.92626953	-2.86083984	-5.45800781	+7.22900391	+19.57763672	-67.80761719	+2812	+14.18994141	-2.29833984	-4.60986328	-64.11621094	-18.25927734	+28.01513672	+3044	+11.27197266	-3.95507813	-5.78759766	-4.06494141	+4.43847656	-50.97656250	+1900
+1457970596.43720010	+13.96582031	-3.08935547	-5.70410156	+6.74560547	+19.97314453	-68.59863281	+2848	+14.22949219	-2.52246094	-4.87353516	-64.16015625	-18.61083984	+27.20214844	+3076	+11.29394531	-4.17919922	-6.01171875	-4.37255859	+4.72412109	-51.98730469	+1924
+1457970596.44140010	+13.98339844	-3.19921875	-5.83593750	+6.54785156	+20.21484375	-68.99414063	+2864	+14.24267578	-2.63232422	-5.00976563	-64.16015625	-18.76464844	+26.76269531	+3092	+11.30273438	-4.28906250	-6.13037109	-4.48242188	+4.89990234	-52.47070313	+1936
+1457970596.44549990	+14.00537109	-3.31787109	-5.95458984	+6.32812500	+20.34667969	-69.41162109	+2876	+14.26025391	-2.74658203	-5.14160156	-64.18212891	-18.96240234	+26.38916016	+3108	+11.31591797	-4.40332031	-6.23583984	-4.65820313	+4.98779297	-52.99804688	+1948
+1457970596.44970010	+14.02734375	-3.44531250	-6.08642578	+6.04248047	+20.56640625	-69.87304688	+2888	+14.27343750	-2.87402344	-5.28222656	-64.24804688	-19.13818359	+25.92773438	+3128	+11.32910156	-4.52197266	-6.34570313	-4.81201172	+5.11962891	-53.50341797	+1956
+1457970596.45390010	+14.04931641	-3.56396484	-6.22265625	+5.82275391	+20.78613281	-70.26855469	+2896	+14.28662109	-2.99267578	-5.42724609	-64.27001953	-19.27001953	+25.46630859	+3144	+11.34228516	-4.63183594	-6.45996094	-4.92187500	+5.25146484	-53.98681641	+1964
+1457970596.45799990	+14.07128906	-3.68701172	-6.34570313	+5.60302734	+20.93994141	-70.70800781	+2900	+14.29541016	-3.12011719	-5.56347656	-64.31396484	-19.46777344	+25.07080078	+3160	+11.35107422	-4.75048828	-6.56982422	-5.07568359	+5.33935547	-54.49218750	+1968
+1457970596.46219990	+14.08886719	-3.81884766	-6.47753906	+5.29541016	+21.13769531	-71.19140625	+2904	+14.30419922	-3.24755859	-5.69970703	-64.40185547	-19.66552734	+24.67529297	+3176	+11.36425781	-4.87353516	-6.67529297	-5.22949219	+5.40527344	-55.04150391	+1972
+1457970596.46630000	+14.10644531	-3.94189453	-6.60937500	+5.07568359	+21.31347656	-71.65283203	+2904	+14.31298828	-3.37060547	-5.84033203	-64.42382813	-19.81933594	+24.27978516	+3188	+11.37744141	-4.98779297	-6.78515625	-5.36132813	+5.44921875	-55.56884766	+1976
+1457970596.47050000	+14.12841797	-4.06933594	-6.73242188	+4.85595703	+21.42333984	-72.15820313	+2900	+14.32177734	-3.49804688	-5.96777344	-64.48974609	-20.03906250	+23.99414063	+3200	+11.38623047	-5.11083984	-6.88623047	-5.51513672	+5.47119141	-56.11816406	+1980
+1457970596.47470000	+14.15478516	-4.20556641	-6.85107422	+4.57031250	+21.51123047	-72.75146484	+2892	+14.33056641	-3.62988281	-6.10400391	-64.57763672	-20.25878906	+23.62060547	+3212	+11.40380859	-5.23828125	-6.99169922	-5.66894531	+5.47119141	-56.68945313	+1980
+1457970596.48300000	+14.18994141	-4.46923828	-7.09716797	+4.13085938	+21.73095703	-73.93798828	+2872	+14.34375000	-3.87158203	-6.36767578	-64.66552734	-20.65429688	+23.02734375	+3228	+11.42578125	-5.49316406	-7.20703125	-5.95458984	+5.53710938	-57.85400391	+1980
+1457970596.48720000	+14.20751953	-4.60986328	-7.21582031	+3.84521484	+21.84082031	-74.59716797	+2864	+14.35693359	-4.00341797	-6.49072266	-64.73144531	-20.87402344	+22.76367188	+3236	+11.43896484	-5.62060547	-7.30810547	-6.08642578	+5.55908203	-58.44726563	+1980
+1457970596.49130010	+14.22070313	-4.73730469	-7.34326172	+3.66943359	+21.97265625	-75.21240234	+2852	+14.36572266	-4.11767578	-6.61816406	-64.73144531	-21.04980469	+22.52197266	+3240	+11.45214844	-5.74804688	-7.41357422	-6.19628906	+5.55908203	-59.06250000	+1980
+1457970596.49550010	+14.22509766	-4.86914063	-7.45312500	+3.47167969	+22.08251953	-75.84960938	+2844	+14.37451172	-4.23632813	-6.73242188	-64.79736328	-21.26953125	+22.39013672	+3240	+11.45214844	-5.87548828	-7.51904297	-6.32812500	+5.60302734	-59.67773438	+1980
+1457970596.49970010	+14.23828125	-4.99658203	-7.56298828	+3.27392578	+22.14843750	-76.55273438	+2836	+14.39208984	-4.35498047	-6.84667969	-64.84130859	-21.48925781	+22.25830078	+3244	+11.46533203	-6.00732422	-7.62011719	-6.43798828	+5.62500000	-60.29296875	+1980
+1457970596.50379990	+14.24267578	-5.12402344	-7.67285156	+3.14208984	+22.23632813	-77.23388672	+2828	+14.40966797	-4.46044922	-6.95654297	-64.86328125	-21.68701172	+22.19238281	+3244	+11.47412109	-6.13916016	-7.72558594	-6.54785156	+5.64697266	-60.95214844	+1980
+1457970596.50799990	+14.25146484	-5.25146484	-7.76953125	+2.98828125	+22.23632813	-77.95898438	+2824	+14.42724609	-4.57470703	-7.05322266	-64.90722656	-21.95068359	+22.21435547	+3240	+11.46972656	-6.27539063	-7.82226563	-6.70166016	+5.69091797	-61.61132813	+1984
+1457970596.51630000	+14.27343750	-5.51074219	-7.97607422	+2.72460938	+22.36816406	-79.40917969	+2824	+14.47119141	-4.80322266	-7.25976563	-64.99511719	-22.36816406	+22.19238281	+3240	+11.49609375	-6.54345703	-8.02001953	-6.87744141	+5.77880859	-62.88574219	+1988
+1457970596.52049990	+14.26464844	-5.63818359	-8.06835938	+2.57080078	+22.41210938	-80.11230469	+2828	+14.48876953	-4.91748047	-7.35205078	-65.06103516	-22.60986328	+22.25830078	+3236	+11.48730469	-6.67968750	-8.12109375	-7.03125000	+5.88867188	-63.54492188	+1996
+1457970596.52469990	+14.26904297	-5.76123047	-8.16503906	+2.46093750	+22.54394531	-80.77148438	+2840	+14.51074219	-5.03173828	-7.44873047	-65.12695313	-22.80761719	+22.28027344	+3236	+11.49609375	-6.80712891	-8.21777344	-7.09716797	+5.99853516	-64.13818359	+2004
+1457970596.52880000	+14.26904297	-5.87988281	-8.26171875	+2.39501953	+22.63183594	-81.38671875	+2848	+14.53271484	-5.13720703	-7.54541016	-65.17089844	-23.00537109	+22.34619141	+3232	+11.49609375	-6.93896484	-8.31445313	-7.18505859	+6.06445313	-64.75341797	+2008
+1457970596.53710010	+14.27343750	-6.12597656	-8.43750000	+2.19726563	+22.71972656	-82.68310547	+2876	+14.57226563	-5.37011719	-7.71679688	-65.36865234	-23.44482422	+22.56591797	+3232	+11.49609375	-7.20263672	-8.48583984	-7.47070313	+6.17431641	-65.93994141	+2028
+1457970596.54130010	+14.28222656	-6.24462891	-8.52539063	+2.13134766	+22.74169922	-83.29833984	+2888	+14.58984375	-5.48876953	-7.80908203	-65.45654297	-23.66455078	+22.60986328	+3228	+11.50048828	-7.33447266	-8.56933594	-7.58056641	+6.21826172	-66.55517578	+2032
+1457970596.54550000	+14.28662109	-6.37207031	-8.60449219	+1.99951172	+22.74169922	-83.91357422	+2904	+14.59863281	-5.60742188	-7.89257813	-65.56640625	-23.90625000	+22.65380859	+3232	+11.48730469	-7.47070313	-8.65283203	-7.82226563	+6.30615234	-67.14843750	+2044
+1457970596.54959990	+14.29980469	-6.50390625	-8.70117188	+1.86767578	+22.89550781	-84.48486328	+2924	+14.60742188	-5.73925781	-7.98925781	-65.72021484	-24.08203125	+22.58789063	+3232	+11.50048828	-7.59375000	-8.73193359	-7.93212891	+6.37207031	-67.63183594	+2048
+1457970596.55800010	+14.30419922	-6.75439453	-8.88574219	+1.53808594	+23.09326172	-85.49560547	+2948	+14.61181641	-5.98535156	-8.18701172	-65.91796875	-24.38964844	+22.43408203	+3240	+11.49609375	-7.84863281	-8.88134766	-8.32763672	+6.45996094	-68.66455078	+2060
+1457970596.56209990	+14.31738281	-6.88183594	-8.97802734	+1.38427734	+23.20312500	-85.97900391	+2956	+14.61621094	-6.12158203	-8.28369141	-66.07177734	-24.58740234	+22.30224609	+3240	+11.50927734	-7.96728516	-8.95166016	-8.45947266	+6.48193359	-69.08203125	+2060
+1457970596.56629990	+14.32617188	-7.00488281	-9.06591797	+1.23046875	+23.29101563	-86.44042969	+2956	+14.61181641	-6.25341797	-8.38037109	-66.20361328	-24.78515625	+22.12646484	+3244	+11.50927734	-8.09472656	-9.01318359	-8.67919922	+6.45996094	-69.58740234	+2056
+1457970596.57049990	+14.33496094	-7.14111328	-9.14941406	+1.01074219	+23.31298828	-86.90185547	+2956	+14.59863281	-6.38964844	-8.46826172	-66.37939453	-24.98291016	+21.92871094	+3244	+11.50048828	-8.22656250	-9.07910156	-8.98681641	+6.45996094	-70.04882813	+2056
+1457970596.57460000	+14.36132813	-7.27734375	-9.23730469	+0.76904297	+23.37890625	-87.36328125	+2952	+14.59423828	-6.53466797	-8.56494141	-66.59912109	-25.20263672	+21.70898438	+3248	+11.51806641	-8.34521484	-9.13623047	-9.16259766	+6.39404297	-70.46630859	+2048
+1457970596.57880000	+14.38330078	-7.40917969	-9.32519531	+0.54931641	+23.44482422	-87.82470703	+2940	+14.58984375	-6.66650391	-8.66162109	-66.70898438	-25.40039063	+21.40136719	+3248	+11.53125000	-8.47265625	-9.18896484	-9.38232422	+6.32812500	-70.92773438	+2036
+1457970596.58710000	+14.40087891	-7.68164063	-9.49658203	+0.00000000	+23.66455078	-88.65966797	+2908	+14.56787109	-6.93896484	-8.85058594	-66.95068359	-25.79589844	+20.76416016	+3248	+11.53564453	-8.70556641	-9.31201172	-9.84375000	+6.39404297	-71.67480469	+2020
+1457970596.59130000	+14.40966797	-7.80908203	-9.58007813	-0.24169922	+23.77441406	-89.05517578	+2884	+14.55908203	-7.06640625	-8.95166016	-67.03857422	-25.99365234	+20.41259766	+3244	+11.54003906	-8.82421875	-9.36035156	-10.08544922	+6.35009766	-72.07031250	+2004
+1457970596.59960010	+14.41845703	-8.06835938	-9.72949219	-0.85693359	+23.95019531	-89.82421875	+2832	+14.54150391	-7.33447266	-9.10107422	-67.28027344	-26.47705078	+19.79736328	+3232	+11.54003906	-9.05273438	-9.47021484	-10.56884766	+6.39404297	-72.79541016	+1980
+1457970596.60800000	+14.42285156	-8.32324219	-9.85253906	-1.47216797	+24.08203125	-90.65917969	+2776	+14.53710938	-7.58056641	-9.23730469	-67.45605469	-27.04833984	+19.22607422	+3216	+11.53564453	-9.28564453	-9.57128906	-11.03027344	+6.45996094	-73.60839844	+1956
+1457970596.61630010	+14.43603516	-8.56054688	-9.97119141	-1.97753906	+24.19189453	-91.45019531	+2720	+14.55908203	-7.80468750	-9.36474609	-67.50000000	-27.55371094	+18.76464844	+3184	+11.55322266	-9.50976563	-9.67675781	-11.35986328	+6.54785156	-74.35546875	+1928
+1457970596.62040000	+14.41406250	-8.67041016	-10.03271484	-2.28515625	+24.36767578	-91.82373047	+2700	+14.56787109	-7.91015625	-9.42187500	-67.50000000	-27.79541016	+18.54492188	+3172	+11.54003906	-9.61083984	-9.73828125	-11.51367188	+6.76757813	-74.70703125	+1924
+1457970596.62459990	+14.40527344	-8.77148438	-10.08105469	-2.50488281	+24.47753906	-92.15332031	+2680	+14.59423828	-8.00244141	-9.46582031	-67.45605469	-28.05908203	+18.41308594	+3152	+11.54003906	-9.70751953	-9.79541016	-11.62353516	+6.89941406	-75.03662109	+1912
+1457970596.63290000	+14.37890625	-8.97802734	-10.17333984	-2.96630859	+24.63134766	-92.83447266	+2660	+14.62939453	-8.20458984	-9.54052734	-67.52197266	-28.63037109	+18.23730469	+3120	+11.52246094	-9.91845703	-9.90087891	-11.95312500	+7.18505859	-75.80566406	+1896
+1457970596.63710000	+14.37890625	-9.07031250	-10.20849609	-3.09814453	+24.58740234	-93.16406250	+2648	+14.65576172	-8.29687500	-9.56689453	-67.50000000	-28.91601563	+18.23730469	+3104	+11.51806641	-10.01953125	-9.94921875	-12.06298828	+7.27294922	-76.20117188	+1892
+1457970596.64130000	+14.37451172	-9.16699219	-10.23925781	-3.27392578	+24.58740234	-93.53759766	+2644	+14.68652344	-8.38476563	-9.58886719	-67.50000000	-29.22363281	+18.28125000	+3088	+11.51806641	-10.12060547	-10.00195313	-12.15087891	+7.38281250	-76.59667969	+1888
+1457970596.64540000	+14.36572266	-9.25927734	-10.27441406	-3.40576172	+24.60937500	-93.91113281	+2648	+14.71289063	-8.47265625	-9.62841797	-67.47802734	-29.46533203	+18.28125000	+3072	+11.50488281	-10.21728516	-10.05468750	-12.26074219	+7.55859375	-76.97021484	+1892
+1457970596.64960000	+14.35693359	-9.35156250	-10.31396484	-3.51562500	+24.67529297	-94.21875000	+2660	+14.74365234	-8.55175781	-9.67236328	-67.41210938	-29.66308594	+18.30322266	+3056	+11.50927734	-10.30957031	-10.11181641	-12.30468750	+7.69042969	-77.29980469	+1896
+1457970596.65790010	+14.34375000	-9.53173828	-10.39746094	-3.71337891	+24.74121094	-94.79003906	+2684	+14.77441406	-8.74072266	-9.74707031	-67.43408203	-30.10253906	+18.28125000	+3028	+11.49169922	-10.50732422	-10.20410156	-12.56835938	+7.88818359	-78.00292969	+1904
+1457970596.66210010	+14.34375000	-9.61523438	-10.43261719	-3.75732422	+24.74121094	-95.05371094	+2700	+14.79199219	-8.83300781	-9.77783203	-67.43408203	-30.34423828	+18.30322266	+3016	+11.49169922	-10.59521484	-10.24804688	-12.65625000	+7.95410156	-78.31054688	+1912
+1457970596.66630010	+14.35253906	-9.71630859	-10.46337891	-3.86718750	+24.63134766	-95.33935547	+2716	+14.80078125	-8.93408203	-9.79980469	-67.50000000	-30.62988281	+18.36914063	+3004	+11.48730469	-10.68750000	-10.27880859	-12.78808594	+7.95410156	-78.64013672	+1916
+1457970596.67459990	+14.38769531	-9.92285156	-10.52490234	-3.97705078	+24.36767578	-95.97656250	+2740	+14.80517578	-9.13623047	-9.90527344	-67.60986328	-30.98144531	+18.32519531	+2988	+11.50048828	-10.88964844	-10.33593750	-13.07373047	+7.75634766	-79.34326172	+1928
+1457970596.67880010	+14.40527344	-10.02832031	-10.56445313	-4.02099609	+24.27978516	-96.28417969	+2740	+14.79638672	-9.25048828	-9.95800781	-67.65380859	-31.17919922	+18.23730469	+2984	+11.50927734	-10.99072266	-10.35791016	-13.22753906	+7.64648438	-79.67285156	+1928
+1457970596.68709990	+14.43164063	-10.24365234	-10.66113281	-4.17480469	+24.23583984	-96.81152344	+2736	+14.76123047	-9.47900391	-10.06787109	-67.80761719	-31.50878906	+17.97363281	+2972	+11.52685547	-11.17968750	-10.41503906	-13.53515625	+7.44873047	-80.24414063	+1924
+1457970596.69120000	+14.44921875	-10.36230469	-10.70947266	-4.28466797	+24.14794922	-97.07519531	+2724	+14.73925781	-9.59326172	-10.12500000	-67.89550781	-31.68457031	+17.84179688	+2968	+11.53564453	-11.28076172	-10.42822266	-13.75488281	+7.25097656	-80.55175781	+1916
+1457970596.69540000	+14.46679688	-10.48535156	-10.75341797	-4.46044922	+24.06005859	-97.33886719	+2704	+14.71289063	-9.70751953	-10.17333984	-68.00537109	-31.83837891	+17.68798828	+2964	+11.54003906	-11.38623047	-10.44140625	-14.01855469	+7.07519531	-80.83740234	+1908
+1457970596.69960000	+14.49316406	-10.60400391	-10.78417969	-4.57031250	+23.86230469	-97.60253906	+2680	+14.69531250	-9.82177734	-10.21728516	-68.09326172	-32.05810547	+17.55615234	+2956	+11.55322266	-11.48730469	-10.45019531	-14.21630859	+6.83349609	-81.12304688	+1896
+1457970596.70370010	+14.51953125	-10.72265625	-10.81494141	-4.68017578	+23.73046875	-97.91015625	+2652	+14.67773438	-9.93603516	-10.26123047	-68.15917969	-32.25585938	+17.42431641	+2948	+11.56640625	-11.58398438	-10.45898438	-14.41406250	+6.63574219	-81.40869141	+1880
+1457970596.70790000	+14.53271484	-10.84130859	-10.85009766	-4.81201172	+23.64257813	-98.19580078	+2620	+14.65576172	-10.05029297	-10.30517578	-68.26904297	-32.47558594	+17.29248047	+2940	+11.57519531	-11.68505859	-10.47656250	-14.63378906	+6.45996094	-81.69433594	+1864
+1457970596.71210000	+14.55468750	-10.95996094	-10.88525391	-4.94384766	+23.55468750	-98.48144531	+2588	+14.64697266	-10.16455078	-10.34912109	-68.37890625	-32.65136719	+17.18261719	+2932	+11.59716797	-11.77734375	-10.48535156	-14.78759766	+6.26220703	-81.95800781	+1844
+1457970596.72040010	+14.57226563	-11.18408203	-10.95996094	-5.25146484	+23.53271484	-99.00878906	+2512	+14.62500000	-10.37109375	-10.41943359	-68.48876953	-33.02490234	+16.89697266	+2912	+11.61035156	-11.97509766	-10.52050781	-15.20507813	+6.04248047	-82.48535156	+1800
+1457970596.72460010	+14.58984375	-11.28515625	-10.98193359	-5.36132813	+23.46679688	-99.22851563	+2476	+14.62939453	-10.47216797	-10.43261719	-68.55468750	-33.26660156	+16.83105469	+2904	+11.61914063	-12.06298828	-10.53369141	-15.38085938	+5.93261719	-82.72705078	+1776
+1457970596.72869990	+14.59863281	-11.38623047	-10.99511719	-5.51513672	+23.37890625	-99.49218750	+2444	+14.64697266	-10.55566406	-10.44580078	-68.59863281	-33.48632813	+16.83105469	+2896	+11.62353516	-12.15527344	-10.54687500	-15.57861328	+5.84472656	-82.96875000	+1756
+1457970596.73289990	+14.59863281	-11.48730469	-10.99951172	-5.73486328	+23.29101563	-99.75585938	+2416	+14.66015625	-10.64355469	-10.45019531	-68.68652344	-33.72802734	+16.87500000	+2888	+11.62792969	-12.24316406	-10.56005859	-15.75439453	+5.82275391	-83.18847656	+1736
+1457970596.73709990	+14.61181641	-11.57958984	-10.98632813	-5.86669922	+23.11523438	-100.04150391	+2392	+14.69970703	-10.72265625	-10.44580078	-68.75244141	-33.99169922	+16.98486328	+2880	+11.63671875	-12.32226563	-10.56445313	-15.86425781	+5.73486328	-83.45214844	+1720
+1457970596.74120000	+14.62500000	-11.65869141	-10.98193359	-5.95458984	+23.02734375	-100.32714844	+2372	+14.73486328	-10.79736328	-10.44140625	-68.79638672	-34.25537109	+17.05078125	+2872	+11.64550781	-12.41015625	-10.57324219	-15.95214844	+5.71289063	-83.75976563	+1704
+1457970596.74959990	+14.63378906	-11.80810547	-10.98193359	-6.15234375	+22.93945313	-100.78857422	+2344	+14.81835938	-10.95117188	-10.41503906	-68.90625000	-34.78271484	+17.27050781	+2864	+11.64990234	-12.55957031	-10.61279297	-16.17187500	+5.84472656	-84.19921875	+1680
+1457970596.75790000	+14.63378906	-11.95312500	-10.96435547	-6.43798828	+22.80761719	-101.22802734	+2344	+14.91064453	-11.07861328	-10.38867188	-68.99414063	-35.22216797	+17.55615234	+2852	+11.65429688	-12.71777344	-10.64355469	-16.43554688	+5.97656250	-84.61669922	+1672
+1457970596.76210000	+14.63818359	-12.02343750	-10.94238281	-6.56982422	+22.69775391	-101.42578125	+2360	+14.96337891	-11.13574219	-10.36669922	-69.03808594	-35.44189453	+17.70996094	+2848	+11.65429688	-12.78369141	-10.65234375	-16.52343750	+6.04248047	-84.81445313	+1676
+1457970596.76620010	+14.64257813	-12.09814453	-10.91162109	-6.72363281	+22.52197266	-101.64550781	+2380	+15.01171875	-11.20605469	-10.34033203	-69.12597656	-35.70556641	+17.88574219	+2848	+11.65429688	-12.84960938	-10.65234375	-16.63330078	+6.06445313	-85.01220703	+1684
+1457970596.77040000	+14.65136719	-12.17285156	-10.90283203	-6.83349609	+22.39013672	-101.84326172	+2400	+15.05126953	-11.27636719	-10.32275391	-69.25781250	-35.92529297	+18.01757813	+2848	+11.65869141	-12.92431641	-10.65673828	-16.76513672	+6.06445313	-85.23193359	+1696
+1457970596.77870010	+14.68652344	-12.32226563	-10.88085938	-7.05322266	+22.14843750	-102.23876953	+2452	+15.13037109	-11.42578125	-10.29638672	-69.52148438	-36.34277344	+18.25927734	+2844	+11.68066406	-13.06494141	-10.65673828	-16.98486328	+6.02050781	-85.62744141	+1728
+1457970596.78290010	+14.69970703	-12.39697266	-10.87646484	-7.14111328	+22.03857422	-102.41455078	+2480	+15.15673828	-11.50048828	-10.30078125	-69.58740234	-36.49658203	+18.28125000	+2844	+11.68505859	-13.14404297	-10.66552734	-17.18261719	+6.02050781	-85.82519531	+1748
+1457970596.78699990	+14.70410156	-12.48486328	-10.88964844	-7.31689453	+22.06054688	-102.54638672	+2508	+15.16992188	-11.57958984	-10.31396484	-69.67529297	-36.58447266	+18.21533203	+2840	+11.69824219	-13.21435547	-10.67871094	-17.35839844	+6.04248047	-85.91308594	+1764
+1457970596.79119990	+14.71289063	-12.58154297	-10.89843750	-7.53662109	+21.99462891	-102.70019531	+2532	+15.17431641	-11.67187500	-10.32275391	-69.85107422	-36.71630859	+18.17138672	+2836	+11.70703125	-13.29345703	-10.67431641	-17.57812500	+5.88867188	-86.04492188	+1780
+1457970596.79539990	+14.72167969	-12.68261719	-10.92041016	-7.73437500	+21.95068359	-102.81005859	+2544	+15.16113281	-11.76416016	-10.34912109	-70.04882813	-36.76025391	+18.06152344	+2836	+11.72021484	-13.36816406	-10.66552734	-17.81982422	+5.73486328	-86.15478516	+1792
+1457970596.79950000	+14.73925781	-12.78369141	-10.92919922	-7.91015625	+21.84082031	-102.96386719	+2556	+15.15673828	-11.85205078	-10.36669922	-70.22460938	-36.89208984	+17.99560547	+2832	+11.73339844	-13.44287109	-10.65234375	-18.03955078	+5.53710938	-86.28662109	+1800
+1457970596.80790000	+14.78759766	-12.99023438	-10.95996094	-8.21777344	+21.62109375	-103.31542969	+2556	+15.12158203	-12.06738281	-10.40185547	-70.68603516	-37.17773438	+17.70996094	+2828	+11.75537109	-13.61425781	-10.62597656	-18.58886719	+5.09765625	-86.66015625	+1812
+1457970596.81200000	+14.81396484	-13.09570313	-10.99511719	-8.37158203	+21.55517578	-103.46923828	+2540	+15.09521484	-12.18164063	-10.43701172	-70.90576172	-37.28759766	+17.51220703	+2824	+11.77734375	-13.69775391	-10.61718750	-18.87451172	+4.85595703	-86.77001953	+1808
+1457970596.81620000	+14.83154297	-13.20556641	-11.02587891	-8.56933594	+21.57714844	-103.66699219	+2512	+15.06884766	-12.28271484	-10.47656250	-71.10351563	-37.37548828	+17.31445313	+2820	+11.79492188	-13.79003906	-10.60839844	-19.18212891	+4.61425781	-86.92382813	+1800
+1457970596.82040000	+14.83593750	-13.31103516	-11.06103516	-8.78906250	+21.59912109	-103.82080078	+2484	+15.03369141	-12.38378906	-10.52050781	-71.30126953	-37.39746094	+17.07275391	+2820	+11.80371094	-13.86914063	-10.60839844	-19.46777344	+4.46044922	-87.01171875	+1784
+1457970596.82450010	+14.85351563	-13.40771484	-11.08740234	-8.96484375	+21.59912109	-103.97460938	+2448	+15.01171875	-12.47607422	-10.55566406	-71.47705078	-37.50732422	+16.85302734	+2812	+11.81250000	-13.94384766	-10.59960938	-19.73144531	+4.26269531	-87.12158203	+1768
+1457970596.83290000	+14.87988281	-13.60107422	-11.14453125	-9.31640625	+21.57714844	-104.26025391	+2360	+14.95019531	-12.68701172	-10.60400391	-72.00439453	-37.79296875	+16.52343750	+2800	+11.82568359	-14.09765625	-10.57763672	-20.30273438	+3.82324219	-87.38525391	+1724
+1457970596.83699990	+14.91064453	-13.68017578	-11.15332031	-9.40429688	+21.44531250	-104.45800781	+2316	+14.94140625	-12.77929688	-10.60839844	-72.26806641	-38.03466797	+16.50146484	+2792	+11.83007813	-14.17675781	-10.56005859	-20.56640625	+3.55957031	-87.58300781	+1700
+1457970596.84120010	+14.92382813	-13.74609375	-11.16210938	-9.51416016	+21.40136719	-104.69970703	+2268	+14.94140625	-12.85400391	-10.62158203	-72.44384766	-38.18847656	+16.43554688	+2780	+11.83886719	-14.25146484	-10.55126953	-20.80810547	+3.42773438	-87.80273438	+1672
+1457970596.84530000	+14.92822266	-13.81640625	-11.15771484	-9.68994141	+21.35742188	-104.94140625	+2228	+14.95019531	-12.92431641	-10.62597656	-72.57568359	-38.40820313	+16.39160156	+2768	+11.83447266	-14.31738281	-10.55566406	-20.98388672	+3.36181641	-87.97851563	+1644
+1457970596.84949990	+14.94580078	-13.87792969	-11.15332031	-9.82177734	+21.26953125	-105.16113281	+2184	+14.96337891	-12.99462891	-10.63476563	-72.72949219	-38.60595703	+16.34765625	+2756	+11.84765625	-14.37451172	-10.55566406	-21.11572266	+3.29589844	-88.13232422	+1616
+1457970596.85369990	+14.95898438	-13.93505859	-11.14892578	-9.97558594	+21.26953125	-105.38085938	+2144	+14.98535156	-13.05615234	-10.63916016	-72.86132813	-38.78173828	+16.36962891	+2740	+11.85644531	-14.43603516	-10.56005859	-21.22558594	+3.25195313	-88.30810547	+1588
+1457970596.86200000	+14.95019531	-14.00537109	-11.13134766	-10.23925781	+21.26953125	-105.68847656	+2080	+15.03369141	-13.15283203	-10.60400391	-73.19091797	-39.22119141	+16.54541016	+2720	+11.84326172	-14.50634766	-10.58642578	-21.35742188	+3.40576172	-88.54980469	+1536
+1457970596.86620000	+14.95019531	-14.03173828	-11.09619141	-10.34912109	+21.15966797	-105.88623047	+2060	+15.07763672	-13.19238281	-10.57324219	-73.34472656	-39.46289063	+16.72119141	+2708	+11.84326172	-14.54150391	-10.58642578	-21.40136719	+3.47167969	-88.74755859	+1516
+1457970596.87030010	+14.95458984	-14.05810547	-11.06103516	-10.48095703	+21.02783203	-106.08398438	+2052	+15.12597656	-13.23193359	-10.54687500	-73.47656250	-39.72656250	+16.91894531	+2700	+11.83886719	-14.58544922	-10.59082031	-21.46728516	+3.49365234	-88.92333984	+1504
+1457970596.87450000	+14.96337891	-14.08447266	-11.02587891	-10.56884766	+20.87402344	-106.28173828	+2052	+15.18310547	-13.26708984	-10.51611328	-73.58642578	-39.96826172	+17.13867188	+2688	+11.84765625	-14.61621094	-10.59082031	-21.48925781	+3.51562500	-89.07714844	+1496
+1457970596.87870000	+14.96337891	-14.10205078	-10.98632813	-10.70068359	+20.80810547	-106.50146484	+2060	+15.24462891	-13.29345703	-10.48974609	-73.67431641	-40.20996094	+17.33642578	+2680	+11.84765625	-14.65136719	-10.59960938	-21.51123047	+3.60351563	-89.25292969	+1488
+1457970596.88280010	+14.95019531	-14.11962891	-10.95556641	-10.85449219	+20.76416016	-106.69921875	+2080	+15.28857422	-13.31542969	-10.47216797	-73.71826172	-40.36376953	+17.46826172	+2668	+11.84326172	-14.67333984	-10.62158203	-21.51123047	+3.80126953	-89.38476563	+1492
+1457970596.88700010	+14.94580078	-14.13281250	-10.93798828	-10.96435547	+20.78613281	-106.80908203	+2104	+15.32812500	-13.33300781	-10.45898438	-73.78417969	-40.47363281	+17.57812500	+2652	+11.84326172	-14.68652344	-10.65234375	-21.48925781	+3.99902344	-89.42871094	+1496
+1457970596.89120010	+14.94140625	-14.16357422	-10.91162109	-11.14013672	+20.72021484	-106.91894531	+2136	+15.35449219	-13.37695313	-10.43701172	-73.95996094	-40.62744141	+17.70996094	+2644	+11.84326172	-14.70849609	-10.66552734	-21.53320313	+4.08691406	-89.49462891	+1504
+1457970596.89949990	+14.92382813	-14.20751953	-10.89404297	-11.38183594	+20.72021484	-107.05078125	+2204	+15.40283203	-13.44287109	-10.41064453	-74.22363281	-40.84716797	+17.90771484	+2612	+11.83886719	-14.75683594	-10.68750000	-21.66503906	+4.21875000	-89.60449219	+1528
+1457970596.90370010	+14.91503906	-14.22949219	-10.87646484	-11.51367188	+20.65429688	-107.11669922	+2244	+15.42041016	-13.48242188	-10.38867188	-74.37744141	-41.00097656	+18.01757813	+2600	+11.83007813	-14.77880859	-10.67871094	-21.79687500	+4.21875000	-89.69238281	+1548
+1457970596.90780000	+14.91503906	-14.26025391	-10.86767578	-11.60156250	+20.58837891	-107.22656250	+2284	+15.42919922	-13.52197266	-10.40185547	-74.46533203	-41.06689453	+18.01757813	+2580	+11.83007813	-14.81835938	-10.68310547	-21.92871094	+4.17480469	-89.82421875	+1568
+1457970596.91199990	+14.91503906	-14.29541016	-10.87207031	-11.71142578	+20.58837891	-107.31445313	+2320	+15.42480469	-13.55273438	-10.42382813	-74.55322266	-41.06689453	+17.97363281	+2564	+11.83886719	-14.84472656	-10.69189453	-22.03857422	+4.13085938	-89.84619141	+1580
+1457970596.91619990	+14.91503906	-14.34375000	-10.88085938	-11.84326172	+20.58837891	-107.38037109	+2348	+15.39843750	-13.60546875	-10.44140625	-74.66308594	-41.11083984	+17.84179688	+2556	+11.84326172	-14.88427734	-10.69628906	-22.17041016	+4.06494141	-89.89013672	+1592
+1457970596.92030000	+14.91064453	-14.39648438	-10.90722656	-11.97509766	+20.67626953	-107.44628906	+2376	+15.35449219	-13.66259766	-10.47216797	-74.79492188	-41.08886719	+17.62207031	+2548	+11.84326172	-14.91943359	-10.70507813	-22.34619141	+4.02099609	-89.91210938	+1596
+1457970596.92450000	+14.90625000	-14.44042969	-10.94238281	-12.10693359	+20.78613281	-107.46826172	+2392	+15.31494141	-13.70654297	-10.50292969	-74.88281250	-41.06689453	+17.44628906	+2540	+11.84326172	-14.94580078	-10.71826172	-22.47802734	+3.99902344	-89.91210938	+1592
+1457970596.92860010	+14.90625000	-14.49755859	-10.96875000	-12.23876953	+20.85205078	-107.51220703	+2404	+15.27099609	-13.76367188	-10.52929688	-75.03662109	-41.06689453	+17.24853516	+2536	+11.83886719	-14.98095703	-10.71386719	-22.67578125	+3.88916016	-89.95605469	+1592
+1457970596.93280010	+14.90625000	-14.55908203	-11.00390625	-12.34863281	+20.87402344	-107.53417969	+2404	+15.22265625	-13.82519531	-10.56884766	-75.19042969	-41.04492188	+17.05078125	+2528	+11.83447266	-15.02050781	-10.70947266	-22.89550781	+3.71337891	-90.00000000	+1580
+1457970596.93700000	+14.91503906	-14.61181641	-11.03027344	-12.41455078	+20.87402344	-107.60009766	+2396	+15.18750000	-13.87353516	-10.59082031	-75.27832031	-41.06689453	+16.91894531	+2520	+11.83886719	-15.04687500	-10.70068359	-23.04931641	+3.55957031	-90.04394531	+1564
+1457970596.94109990	+14.91943359	-14.66894531	-11.06103516	-12.48046875	+20.87402344	-107.68798828	+2376	+15.14794922	-13.92187500	-10.61718750	-75.36621094	-41.11083984	+16.74316406	+2512	+11.84326172	-15.07763672	-10.69189453	-23.18115234	+3.38378906	-90.10986328	+1548
+1457970596.94950010	+14.94140625	-14.77880859	-11.13134766	-12.56835938	+20.93994141	-107.86376953	+2320	+15.06445313	-14.01416016	-10.67871094	-75.47607422	-41.17675781	+16.36962891	+2500	+11.85644531	-15.14355469	-10.68750000	-23.44482422	+3.07617188	-90.21972656	+1504
+1457970596.95359990	+14.95019531	-14.83154297	-11.17089844	-12.59033203	+20.96191406	-107.95166016	+2284	+15.02490234	-14.05810547	-10.71386719	-75.52001953	-41.17675781	+16.17187500	+2496	+11.86523438	-15.18310547	-10.69189453	-23.57666016	+2.94433594	-90.28564453	+1476
+1457970596.95779990	+14.95458984	-14.87988281	-11.20605469	-12.65625000	+21.02783203	-108.01757813	+2244	+14.98974609	-14.09326172	-10.74462891	-75.52001953	-41.19873047	+15.99609375	+2488	+11.86523438	-15.20947266	-10.69628906	-23.70849609	+2.87841797	-90.32958984	+1448
+1457970596.96610000	+14.95898438	-14.94580078	-11.24121094	-12.65625000	+21.00585938	-108.14941406	+2156	+14.95898438	-14.13720703	-10.77099609	-75.47607422	-41.33056641	+15.84228516	+2464	+11.86523438	-15.24902344	-10.69628906	-23.84033203	+2.74658203	-90.43945313	+1392
+1457970596.97030000	+14.96337891	-14.96777344	-11.24560547	-12.65625000	+20.96191406	-108.23730469	+2116	+14.95898438	-14.15478516	-10.77099609	-75.45410156	-41.44042969	+15.84228516	+2452	+11.86523438	-15.25781250	-10.70068359	-23.86230469	+2.70263672	-90.50537109	+1364
+1457970596.97449990	+14.96777344	-14.98095703	-11.24121094	-12.63427734	+20.89599609	-108.30322266	+2072	+14.96777344	-14.16357422	-10.76660156	-75.43212891	-41.55029297	+15.90820313	+2436	+11.86523438	-15.26660156	-10.69628906	-23.86230469	+2.65869141	-90.57128906	+1336
+1457970596.97860000	+14.97216797	-14.98095703	-11.23681641	-12.56835938	+20.85205078	-108.39111328	+2036	+14.98535156	-14.16357422	-10.76220703	-75.36621094	-41.66015625	+15.95214844	+2424	+11.86962891	-15.27539063	-10.69628906	-23.84033203	+2.65869141	-90.65917969	+1312
+1457970596.98280000	+14.96777344	-14.97656250	-11.23242188	-12.52441406	+20.83007813	-108.45703125	+2000	+15.00732422	-14.15917969	-10.75341797	-75.27832031	-41.74804688	+16.01806641	+2412	+11.87402344	-15.27978516	-10.70068359	-23.79638672	+2.70263672	-90.72509766	+1288
+1457970596.98700000	+14.95898438	-14.96777344	-11.22802734	-12.50244141	+20.85205078	-108.50097656	+1972	+15.02929688	-14.15039063	-10.74462891	-75.16845703	-41.83593750	+16.10595703	+2404	+11.86962891	-15.27978516	-10.70507813	-23.77441406	+2.76855469	-90.79101563	+1272
+1457970596.99530010	+14.94140625	-14.94580078	-11.20605469	-12.45849609	+20.85205078	-108.56689453	+1924	+15.09521484	-14.11962891	-10.71826172	-74.97070313	-42.01171875	+16.30371094	+2392	+11.86083984	-15.27539063	-10.72705078	-23.68652344	+2.98828125	-90.90087891	+1240
+1457970596.99950000	+14.93261719	-14.92822266	-11.19287109	-12.43652344	+20.83007813	-108.58886719	+1912	+15.12597656	-14.10205078	-10.70068359	-74.88281250	-42.09960938	+16.43554688	+2384	+11.85644531	-15.26220703	-10.73144531	-23.62060547	+3.09814453	-90.94482422	+1228
+1457970597.00359990	+14.92382813	-14.91064453	-11.17529297	-12.39257813	+20.83007813	-108.61083984	+1900	+15.16113281	-14.08007813	-10.67871094	-74.79492188	-42.18750000	+16.56738281	+2384	+11.84765625	-15.25341797	-10.73583984	-23.55468750	+3.22998047	-90.98876953	+1224
+1457970597.00780010	+14.91503906	-14.89306641	-11.15771484	-12.37060547	+20.80810547	-108.63281250	+1900	+15.19628906	-14.05810547	-10.65673828	-74.70703125	-42.27539063	+16.69921875	+2380	+11.84326172	-15.24023438	-10.74023438	-23.46679688	+3.33984375	-91.05468750	+1220
+1457970597.01189990	+14.91064453	-14.87988281	-11.14892578	-12.32666016	+20.80810547	-108.63281250	+1900	+15.22265625	-14.04052734	-10.64355469	-74.61914063	-42.34130859	+16.80908203	+2376	+11.83447266	-15.23144531	-10.74023438	-23.40087891	+3.42773438	-91.12060547	+1224
+1457970597.01609990	+14.90185547	-14.86230469	-11.13574219	-12.30468750	+20.80810547	-108.65478516	+1908	+15.24902344	-14.02294922	-10.62597656	-74.55322266	-42.38525391	+16.89697266	+2372	+11.83007813	-15.22265625	-10.74462891	-23.33496094	+3.55957031	-91.16455078	+1228
+1457970597.02029990	+14.89746094	-14.84472656	-11.12695313	-12.26074219	+20.80810547	-108.67675781	+1916	+15.27539063	-14.00097656	-10.61718750	-74.44335938	-42.42919922	+16.96289063	+2368	+11.82128906	-15.21386719	-10.75341797	-23.26904297	+3.66943359	-91.23046875	+1240
+1457970597.02440000	+14.88867188	-14.83154297	-11.12255859	-12.23876953	+20.83007813	-108.67675781	+1932	+15.29296875	-13.98339844	-10.60839844	-74.37744141	-42.45117188	+17.00683594	+2364	+11.81250000	-15.20068359	-10.76220703	-23.20312500	+3.82324219	-91.25244141	+1256
+1457970597.02860000	+14.88427734	-14.82275391	-11.11816406	-12.21679688	+20.85205078	-108.67675781	+1944	+15.30615234	-13.96582031	-10.60400391	-74.31152344	-42.47314453	+17.02880859	+2360	+11.80371094	-15.18750000	-10.77099609	-23.15917969	+3.95507813	-91.27441406	+1276
+1457970597.03280000	+14.87988281	-14.81396484	-11.11376953	-12.21679688	+20.87402344	-108.69873047	+1960	+15.31494141	-13.95263672	-10.59960938	-74.24560547	-42.47314453	+17.02880859	+2356	+11.79492188	-15.17871094	-10.77099609	-23.11523438	+3.99902344	-91.31835938	+1292
+1457970597.04110000	+14.87548828	-14.80078125	-11.11376953	-12.17285156	+20.89599609	-108.69873047	+1996	+15.31933594	-13.93945313	-10.59960938	-74.15771484	-42.49511719	+16.98486328	+2344	+11.79052734	-15.16992188	-10.76220703	-23.07128906	+3.99902344	-91.34033203	+1328
+1457970597.04530000	+14.87109375	-14.80078125	-11.11816406	-12.15087891	+20.89599609	-108.69873047	+2012	+15.31494141	-13.93066406	-10.60400391	-74.11376953	-42.47314453	+16.94091797	+2340	+11.79052734	-15.16552734	-10.75781250	-23.07128906	+3.97705078	-91.36230469	+1344
+1457970597.04940010	+14.87548828	-14.79638672	-11.11816406	-12.12890625	+20.89599609	-108.72070313	+2024	+15.31054688	-13.92626953	-10.60839844	-74.06982422	-42.47314453	+16.89697266	+2336	+11.79492188	-15.16552734	-10.75341797	-23.04931641	+3.93310547	-91.38427734	+1360
+1457970597.05360010	+14.87548828	-14.80078125	-11.12255859	-12.10693359	+20.91796875	-108.72070313	+2036	+15.30615234	-13.92626953	-10.61279297	-74.04785156	-42.45117188	+16.85302734	+2332	+11.79492188	-15.16992188	-10.74902344	-23.07128906	+3.88916016	-91.38427734	+1372
+1457970597.05780010	+14.87548828	-14.80078125	-11.13134766	-12.10693359	+20.91796875	-108.74267578	+2044	+15.29296875	-13.92626953	-10.62158203	-74.02587891	-42.42919922	+16.78710938	+2332	+11.79931641	-15.16992188	-10.74902344	-23.07128906	+3.84521484	-91.36230469	+1380
+1457970597.06189990	+14.87988281	-14.80517578	-11.13574219	-12.08496094	+20.91796875	-108.74267578	+2052	+15.28857422	-13.92626953	-10.62597656	-74.00390625	-42.40722656	+16.72119141	+2328	+11.79931641	-15.16992188	-10.74462891	-23.07128906	+3.82324219	-91.36230469	+1388
+1457970597.06609990	+14.87988281	-14.80517578	-11.14013672	-12.08496094	+20.93994141	-108.74267578	+2056	+15.27539063	-13.92187500	-10.63476563	-73.98193359	-42.40722656	+16.65527344	+2328	+11.79931641	-15.16992188	-10.74462891	-23.07128906	+3.80126953	-91.36230469	+1396
+1457970597.07439990	+14.88867188	-14.81396484	-11.15332031	-12.04101563	+20.91796875	-108.76464844	+2056	+15.24902344	-13.92626953	-10.65234375	-73.91601563	-42.36328125	+16.47949219	+2328	+11.80371094	-15.16552734	-10.73583984	-23.04931641	+3.73535156	-91.36230469	+1404
+1457970597.07859990	+14.89306641	-14.81835938	-11.15771484	-12.01904297	+20.89599609	-108.76464844	+2048	+15.22705078	-13.92187500	-10.66552734	-73.89404297	-42.31933594	+16.34765625	+2328	+11.80810547	-15.16552734	-10.73583984	-23.04931641	+3.71337891	-91.36230469	+1408
+1457970597.08270000	+14.89746094	-14.81835938	-11.16210938	-11.99707031	+20.89599609	-108.78662109	+2040	+15.20947266	-13.92187500	-10.67871094	-73.85009766	-42.29736328	+16.21582031	+2328	+11.80810547	-15.16552734	-10.73144531	-23.04931641	+3.66943359	-91.34033203	+1412
+1457970597.08690000	+14.90625000	-14.81835938	-11.17089844	-11.93115234	+20.89599609	-108.78662109	+2028	+15.16113281	-13.90869141	-10.70507813	-73.69628906	-42.18750000	+15.88623047	+2336	+11.82128906	-15.14794922	-10.71386719	-22.98339844	+3.53759766	-91.29638672	+1416
+1457970597.09110000	+14.91064453	-14.80957031	-11.17529297	-11.86523438	+20.89599609	-108.78662109	+2008	+15.12158203	-13.89111328	-10.73144531	-73.56445313	-42.09960938	+15.60058594	+2344	+11.83007813	-15.13476563	-10.70068359	-22.91748047	+3.44970703	-91.27441406	+1412
+1457970597.09520010	+14.91503906	-14.80078125	-11.17968750	-11.82128906	+20.89599609	-108.76464844	+1988	+15.08642578	-13.87353516	-10.74462891	-73.45458984	-42.03369141	+15.35888672	+2348	+11.83447266	-15.11279297	-10.69189453	-22.82958984	+3.38378906	-91.20849609	+1408
+1457970597.09940000	+14.91943359	-14.77001953	-11.17089844	-11.71142578	+20.87402344	-108.72070313	+1968	+15.04687500	-13.82519531	-10.75781250	-73.21289063	-41.90185547	+15.00732422	+2352	+11.84326172	-15.05566406	-10.66992188	-22.58789063	+3.33984375	-91.09863281	+1404
+1457970597.10360000	+14.91943359	-14.73046875	-11.15771484	-11.60156250	+20.87402344	-108.65478516	+1952	+15.03369141	-13.76806641	-10.74902344	-73.01513672	-41.81396484	+14.83154297	+2360	+11.84326172	-14.99853516	-10.65234375	-22.36816406	+3.36181641	-91.01074219	+1400
+1457970597.10770010	+14.91503906	-14.68652344	-11.14453125	-11.46972656	+20.87402344	-108.56689453	+1936	+15.04248047	-13.70654297	-10.73583984	-72.81738281	-41.77001953	+14.76562500	+2364	+11.83886719	-14.94580078	-10.64355469	-22.14843750	+3.49365234	-90.92285156	+1396
+1457970597.11610010	+14.91503906	-14.52392578	-11.08740234	-11.05224609	+20.89599609	-108.28125000	+1920	+15.11279297	-13.53076172	-10.67431641	-72.31201172	-41.59423828	+14.80957031	+2388	+11.82568359	-14.80517578	-10.64794922	-21.53320313	+3.99902344	-90.70312500	+1408
+1457970597.12019990	+14.90625000	-14.44042969	-11.06103516	-10.83251953	+20.98388672	-108.10546875	+1924	+15.14794922	-13.45166016	-10.64794922	-72.07031250	-41.48437500	+14.80957031	+2400	+11.81250000	-14.73925781	-10.66113281	-21.26953125	+4.32861328	-90.57128906	+1420
+1457970597.12439990	+14.88427734	-14.29541016	-11.02587891	-10.50292969	+21.15966797	-107.79785156	+1944	+15.19189453	-13.35058594	-10.61279297	-71.76269531	-41.33056641	+14.83154297	+2416	+11.79931641	-14.65576172	-10.68310547	-20.91796875	+4.76806641	-90.37353516	+1440
+1457970597.12859990	+14.86669922	-14.17675781	-10.99511719	-10.21728516	+21.31347656	-107.49023438	+1976	+15.22705078	-13.27148438	-10.57324219	-71.54296875	-41.24267578	+14.89746094	+2428	+11.78173828	-14.58544922	-10.68750000	-20.65429688	+5.09765625	-90.19775391	+1460
+1457970597.13270000	+14.84912109	-14.07568359	-10.97753906	-9.95361328	+21.46728516	-107.20458984	+2008	+15.25341797	-13.19677734	-10.54248047	-71.34521484	-41.11083984	+14.94140625	+2432	+11.76416016	-14.52392578	-10.69189453	-20.43457031	+5.36132813	-90.06591797	+1480
+1457970597.13689990	+14.84033203	-13.93945313	-10.94677734	-9.53613281	+21.59912109	-106.80908203	+2060	+15.28417969	-13.10449219	-10.50292969	-71.14746094	-40.97900391	+15.02929688	+2444	+11.75537109	-14.44921875	-10.68750000	-20.17089844	+5.62500000	-89.84619141	+1512
+1457970597.14109990	+14.84033203	-13.83837891	-10.92041016	-9.20654297	+21.66503906	-106.50146484	+2108	+15.30615234	-13.02978516	-10.46777344	-70.94970703	-40.84716797	+15.00732422	+2448	+11.74658203	-14.38769531	-10.68310547	-19.95117188	+5.82275391	-89.69238281	+1540
+1457970597.14520000	+14.84472656	-13.74169922	-10.90722656	-8.81103516	+21.77490234	-106.23779297	+2160	+15.31054688	-12.95507813	-10.45458984	-70.66406250	-40.67138672	+14.89746094	+2452	+11.74218750	-14.33935547	-10.67431641	-19.77539063	+5.97656250	-89.56054688	+1568
+1457970597.14940000	+14.84912109	-13.64501953	-10.92041016	-8.37158203	+22.01660156	-105.86425781	+2212	+15.31054688	-12.85839844	-10.45458984	-70.33447266	-40.38574219	+14.72167969	+2460	+11.75976563	-14.27343750	-10.66992188	-19.46777344	+6.13037109	-89.27490234	+1592
+1457970597.15360000	+14.85791016	-13.57470703	-10.92919922	-8.06396484	+22.17041016	-105.51269531	+2252	+15.29736328	-12.79687500	-10.45019531	-70.09277344	-40.14404297	+14.52392578	+2456	+11.77294922	-14.22070313	-10.65234375	-19.27001953	+6.15234375	-89.07714844	+1612
+1457970597.16190000	+14.84912109	-13.42089844	-10.95996094	-7.40478516	+22.54394531	-104.72167969	+2312	+15.23144531	-12.65185547	-10.45019531	-69.63134766	-39.52880859	+14.04052734	+2460	+11.79492188	-14.09765625	-10.60400391	-18.91845703	+6.19628906	-88.54980469	+1636
+1457970597.16599990	+14.85791016	-13.35498047	-10.95996094	-7.09716797	+22.60986328	-104.34814453	+2328	+15.19628906	-12.59472656	-10.43261719	-69.47753906	-39.33105469	+13.86474609	+2460	+11.80371094	-14.04492188	-10.56005859	-18.76464844	+6.10839844	-88.33007813	+1640
+1457970597.17020010	+14.86669922	-13.28906250	-10.97314453	-6.76757813	+22.67578125	-103.99658203	+2340	+15.15234375	-12.52880859	-10.44580078	-69.30175781	-39.02343750	+13.60107422	+2460	+11.81689453	-13.99218750	-10.52490234	-18.63281250	+5.99853516	-88.11035156	+1640
+1457970597.17440010	+14.89746094	-13.20996094	-10.98193359	-6.32812500	+22.69775391	-103.60107422	+2340	+15.12158203	-12.45410156	-10.45019531	-69.08203125	-38.71582031	+13.42529297	+2460	+11.84326172	-13.92626953	-10.48095703	-18.39111328	+5.86669922	-87.82470703	+1640
+1457970597.17849990	+14.91064453	-13.14404297	-10.98193359	-5.99853516	+22.76367188	-103.24951172	+2324	+15.08203125	-12.37500000	-10.46337891	-68.79638672	-38.38623047	+13.13964844	+2464	+11.86523438	-13.86914063	-10.44140625	-18.19335938	+5.77880859	-87.58300781	+1632
+1457970597.18269990	+14.90625000	-13.06933594	-10.98193359	-5.71289063	+22.87353516	-102.87597656	+2308	+15.03808594	-12.29150391	-10.47216797	-68.51074219	-38.03466797	+12.85400391	+2472	+11.87402344	-13.79882813	-10.41503906	-17.97363281	+5.80078125	-87.29736328	+1620
+1457970597.18689990	+14.91503906	-12.98583984	-10.98632813	-5.36132813	+22.98339844	-102.43652344	+2288	+15.01611328	-12.20361328	-10.47656250	-68.18115234	-37.70507813	+12.61230469	+2476	+11.89599609	-13.72412109	-10.38867188	-17.70996094	+5.80078125	-86.96777344	+1608
+1457970597.19100000	+14.91503906	-12.90234375	-10.98193359	-5.05371094	+23.07128906	-102.04101563	+2260	+14.99414063	-12.11572266	-10.46777344	-67.93945313	-37.41943359	+12.45849609	+2480	+11.90917969	-13.65820313	-10.35351563	-17.49023438	+5.75683594	-86.68212891	+1592
+1457970597.19939990	+14.91064453	-12.70458984	-10.95117188	-4.43847656	+23.18115234	-101.14013672	+2208	+14.94140625	-11.91357422	-10.42382813	-67.52197266	-36.78222656	+12.26074219	+2484	+11.90917969	-13.47802734	-10.28759766	-16.98486328	+5.88867188	-86.00097656	+1560
+1457970597.20350000	+14.90625000	-12.59912109	-10.91601563	-4.13085938	+23.22509766	-100.76660156	+2180	+14.92822266	-11.80371094	-10.39746094	-67.25830078	-36.47460938	+12.17285156	+2492	+11.91357422	-13.39453125	-10.25244141	-16.69921875	+5.99853516	-85.71533203	+1544
+1457970597.20770000	+14.88867188	-12.49365234	-10.87207031	-3.86718750	+23.26904297	-100.39306641	+2156	+14.91503906	-11.69824219	-10.36669922	-66.97265625	-36.21093750	+12.08496094	+2500	+11.90478516	-13.30224609	-10.23486328	-16.39160156	+6.17431641	-85.38574219	+1532
+1457970597.21190000	+14.89746094	-12.37060547	-10.82373047	-3.49365234	+23.24707031	-99.95361328	+2140	+14.92822266	-11.57519531	-10.32714844	-66.66503906	-35.94726563	+12.12890625	+2508	+11.91796875	-13.19677734	-10.20849609	-16.01806641	+6.30615234	-85.03417969	+1528
+1457970597.21600010	+14.88867188	-12.24316406	-10.77978516	-3.12011719	+23.35693359	-99.55810547	+2124	+14.94580078	-11.44335938	-10.29199219	-66.31347656	-35.63964844	+12.15087891	+2520	+11.91796875	-13.10888672	-10.18652344	-15.64453125	+6.52587891	-84.74853516	+1520
+1457970597.22020010	+14.85791016	-12.11132813	-10.73583984	-2.83447266	+23.53271484	-99.09667969	+2116	+14.94580078	-11.30273438	-10.23925781	-65.98388672	-35.35400391	+12.19482422	+2532	+11.90039063	-12.99902344	-10.17333984	-15.31494141	+6.89941406	-84.35302734	+1520
+1457970597.22440000	+14.84472656	-11.97070313	-10.68310547	-2.46093750	+23.62060547	-98.59130859	+2116	+14.96777344	-11.15771484	-10.17773438	-65.65429688	-35.02441406	+12.30468750	+2552	+11.88720703	-12.88476563	-10.16015625	-14.91943359	+7.22900391	-83.95751953	+1528
+1457970597.22849990	+14.82275391	-11.83886719	-10.62597656	-2.15332031	+23.70849609	-98.15185547	+2120	+14.98095703	-11.02148438	-10.10742188	-65.39062500	-34.78271484	+12.43652344	+2572	+11.87402344	-12.77929688	-10.14257813	-14.56787109	+7.51464844	-83.60595703	+1536
+1457970597.23270010	+14.79199219	-11.70263672	-10.56445313	-1.86767578	+23.81835938	-97.71240234	+2132	+14.98974609	-10.88964844	-10.03710938	-65.14892578	-34.51904297	+12.56835938	+2588	+11.84765625	-12.67382813	-10.12500000	-14.26025391	+7.86621094	-83.21044922	+1548
+1457970597.23680000	+14.78320313	-11.55322266	-10.49414063	-1.42822266	+23.84033203	-97.22900391	+2156	+15.00732422	-10.74902344	-9.96240234	-64.90722656	-34.25537109	+12.78808594	+2612	+11.84765625	-12.55078125	-10.09423828	-13.79882813	+8.10791016	-82.79296875	+1568
+1457970597.24099990	+14.76562500	-11.41259766	-10.42822266	-1.05468750	+23.92822266	-96.78955078	+2188	+15.02490234	-10.60400391	-9.89208984	-64.62158203	-33.96972656	+12.94189453	+2632	+11.83447266	-12.43652344	-10.06347656	-13.42529297	+8.39355469	-82.44140625	+1584
+1457970597.24930000	+14.73486328	-11.14013672	-10.32275391	-0.26367188	+24.19189453	-95.82275391	+2264	+15.05126953	-10.31396484	-9.76464844	-64.00634766	-33.31054688	+13.22753906	+2680	+11.81689453	-12.21240234	-10.01513672	-12.67822266	+8.94287109	-81.60644531	+1640
+1457970597.25350000	+14.71728516	-11.00390625	-10.26123047	+0.06591797	+24.27978516	-95.31738281	+2308	+15.06445313	-10.17333984	-9.69433594	-63.76464844	-33.00292969	+13.40332031	+2700	+11.80810547	-12.10253906	-9.98876953	-12.34863281	+9.16259766	-81.16699219	+1664
+1457970597.25770000	+14.69091797	-10.86767578	-10.21289063	+0.43945313	+24.43359375	-94.79003906	+2356	+15.05566406	-10.03710938	-9.62402344	-63.54492188	-32.67333984	+13.53515625	+2720	+11.79052734	-11.99267578	-9.95800781	-12.04101563	+9.44824219	-80.70556641	+1692
+1457970597.26180010	+14.67333984	-10.72705078	-10.16894531	+0.83496094	+24.56542969	-94.21875000	+2404	+15.05126953	-9.89648438	-9.55810547	-63.32519531	-32.27783203	+13.66699219	+2740	+11.78613281	-11.86523438	-9.92724609	-11.62353516	+9.66796875	-80.15625000	+1724
+1457970597.26600000	+14.66455078	-10.59960938	-10.11621094	+1.18652344	+24.63134766	-93.69140625	+2444	+15.03808594	-9.77783203	-9.48779297	-63.19335938	-31.97021484	+13.79882813	+2756	+11.78173828	-11.74658203	-9.88330078	-11.29394531	+9.77783203	-79.69482422	+1748
+1457970597.27020000	+14.65576172	-10.47656250	-10.06787109	+1.56005859	+24.67529297	-93.16406250	+2484	+15.01171875	-9.65917969	-9.43945313	-63.08349609	-31.57470703	+13.86474609	+2768	+11.77734375	-11.63671875	-9.83496094	-11.03027344	+9.82177734	-79.23339844	+1772
+1457970597.27850010	+14.66894531	-10.21728516	-9.97558594	+2.43896484	+24.71923828	-92.06542969	+2548	+14.98535156	-9.41308594	-9.32958984	-62.79785156	-30.82763672	+14.10644531	+2796	+11.80371094	-11.40380859	-9.72949219	-10.32714844	+9.79980469	-78.22265625	+1808
+1457970597.28270010	+14.66015625	-10.08544922	-9.93164063	+2.83447266	+24.78515625	-91.51611328	+2572	+14.95458984	-9.29003906	-9.28125000	-62.64404297	-30.41015625	+14.15039063	+2808	+11.80371094	-11.29394531	-9.67236328	-10.08544922	+9.82177734	-77.71728516	+1820
+1457970597.29099990	+14.66455078	-9.83496094	-9.86132813	+3.66943359	+24.93896484	-90.28564453	+2596	+14.90185547	-9.05273438	-9.19335938	-62.38037109	-29.53125000	+14.28222656	+2820	+11.83447266	-11.05664063	-9.55810547	-9.42626953	+9.75585938	-76.59667969	+1840
+1457970597.29930000	+14.66015625	-9.57568359	-9.76025391	+4.48242188	+24.93896484	-89.09912109	+2596	+14.83154297	-8.81542969	-9.09667969	-62.20458984	-28.65234375	+14.43603516	+2832	+11.85205078	-10.80615234	-9.43945313	-8.76708984	+9.66796875	-75.43212891	+1848
+1457970597.30769990	+14.66015625	-9.31201172	-9.63720703	+5.36132813	+24.87304688	-87.97851563	+2588	+14.77001953	-8.57373047	-8.99121094	-61.98486328	-27.79541016	+14.69970703	+2844	+11.85644531	-10.57324219	-9.29882813	-8.17382813	+9.55810547	-74.39941406	+1848
+1457970597.31180000	+14.66455078	-9.17138672	-9.58007813	+5.86669922	+24.82910156	-87.38525391	+2576	+14.75683594	-8.44628906	-8.93408203	-61.85302734	-27.37792969	+14.87548828	+2848	+11.87402344	-10.45019531	-9.22412109	-7.84423828	+9.44824219	-73.85009766	+1848
+1457970597.31600000	+14.66455078	-9.03515625	-9.52294922	+6.35009766	+24.82910156	-86.81396484	+2564	+14.73925781	-8.31445313	-8.88134766	-61.67724609	-26.98242188	+15.05126953	+2852	+11.88720703	-10.33154297	-9.15820313	-7.51464844	+9.40429688	-73.32275391	+1848
+1457970597.32010010	+14.64697266	-8.89453125	-9.45263672	+6.76757813	+24.85107422	-86.22070313	+2548	+14.71728516	-8.18701172	-8.81103516	-61.54541016	-26.58691406	+15.20507813	+2860	+11.88281250	-10.20849609	-9.09667969	-7.16308594	+9.47021484	-72.75146484	+1848
+1457970597.32430010	+14.63818359	-8.74951172	-9.37792969	+7.27294922	+24.80712891	-85.64941406	+2540	+14.70410156	-8.05078125	-8.73632813	-61.34765625	-26.19140625	+15.44677734	+2872	+11.88720703	-10.07666016	-9.03076172	-6.76757813	+9.49218750	-72.18017578	+1848
+1457970597.32850000	+14.62500000	-8.60449219	-9.29882813	+7.71240234	+24.76318359	-85.12207031	+2532	+14.69531250	-7.90576172	-8.66601563	-61.14990234	-25.79589844	+15.68847656	+2880	+11.88720703	-9.95361328	-8.96484375	-6.39404297	+9.53613281	-71.65283203	+1848
+1457970597.33680010	+14.59863281	-8.32324219	-9.12304688	+8.63525391	+24.56542969	-84.04541016	+2524	+14.68212891	-7.62890625	-8.48583984	-60.79833984	-25.15869141	+16.32568359	+2908	+11.87841797	-9.70312500	-8.84179688	-5.64697266	+9.62402344	-70.55419922	+1852
+1457970597.34100010	+14.58544922	-8.16503906	-9.03515625	+9.16259766	+24.47753906	-83.51806641	+2524	+14.68652344	-7.48388672	-8.38916016	-60.57861328	-24.87304688	+16.67724609	+2924	+11.87402344	-9.58447266	-8.77587891	-5.27343750	+9.68994141	-70.07080078	+1856
+1457970597.34509990	+14.56787109	-8.01562500	-8.94287109	+9.62402344	+24.36767578	-83.01269531	+2532	+14.68652344	-7.34765625	-8.28808594	-60.40283203	-24.63134766	+17.07275391	+2940	+11.86083984	-9.46582031	-8.70996094	-4.92187500	+9.75585938	-69.58740234	+1864
+1457970597.34929990	+14.55908203	-7.87060547	-8.85058594	+10.10742188	+24.27978516	-82.50732422	+2544	+14.69531250	-7.20703125	-8.18261719	-60.18310547	-24.38964844	+17.44628906	+2960	+11.86083984	-9.34277344	-8.64843750	-4.52636719	+9.79980469	-69.08203125	+1872
+1457970597.35349990	+14.54589844	-7.72998047	-8.75830078	+10.56884766	+24.16992188	-82.02392578	+2556	+14.70410156	-7.05761719	-8.08593750	-59.94140625	-24.12597656	+17.84179688	+2976	+11.86083984	-9.22412109	-8.58251953	-4.15283203	+9.82177734	-68.57666016	+1880
+1457970597.35760000	+14.51953125	-7.59375000	-8.66162109	+10.96435547	+24.06005859	-81.51855469	+2576	+14.69970703	-6.91259766	-7.97607422	-59.74365234	-23.86230469	+18.23730469	+2992	+11.84765625	-9.10546875	-8.52099609	-3.77929688	+9.90966797	-68.07128906	+1888
+1457970597.36180000	+14.49755859	-7.45312500	-8.56933594	+11.40380859	+23.97216797	-81.01318359	+2596	+14.70410156	-6.76757813	-7.87060547	-59.52392578	-23.59863281	+18.61083984	+3012	+11.84326172	-8.98242188	-8.46386719	-3.36181641	+9.97558594	-67.52197266	+1904
+1457970597.36599990	+14.47998047	-7.30810547	-8.47265625	+11.84326172	+23.84033203	-80.48583984	+2624	+14.70410156	-6.62695313	-7.76074219	-59.34814453	-23.35693359	+19.05029297	+3032	+11.83447266	-8.85937500	-8.39794922	-3.01025391	+9.99755859	-67.01660156	+1916
+1457970597.37430000	+14.45800781	-7.03564453	-8.28369141	+12.72216797	+23.48876953	-79.51904297	+2684	+14.70410156	-6.35888672	-7.54980469	-59.06250000	-22.87353516	+19.88525391	+3068	+11.82568359	-8.63085938	-8.25732422	-2.35107422	+9.95361328	-66.02783203	+1952
+1457970597.37850000	+14.44482422	-6.90380859	-8.19140625	+13.18359375	+23.33496094	-79.01367188	+2716	+14.69970703	-6.22705078	-7.44873047	-58.90869141	-22.63183594	+20.28076172	+3084	+11.82568359	-8.51660156	-8.18261719	-1.99951172	+9.90966797	-65.54443359	+1968
+1457970597.38260010	+14.43164063	-6.77636719	-8.09472656	+13.57910156	+23.15917969	-78.57421875	+2748	+14.69091797	-6.09960938	-7.34326172	-58.79882813	-22.36816406	+20.67626953	+3100	+11.82128906	-8.40673828	-8.10791016	-1.71386719	+9.84375000	-65.08300781	+1988
+1457970597.38680010	+14.42285156	-6.65332031	-8.00683594	+13.99658203	+23.07128906	-78.04687500	+2780	+14.67773438	-5.97656250	-7.25537109	-58.66699219	-22.01660156	+21.00585938	+3112	+11.82568359	-8.28808594	-8.03320313	-1.34033203	+9.79980469	-64.53369141	+2008
+1457970597.39089990	+14.40966797	-6.53027344	-7.92333984	+14.39208984	+22.91748047	-77.49755859	+2808	+14.66455078	-5.85351563	-7.16748047	-58.53515625	-21.64306641	+21.33544922	+3124	+11.83007813	-8.16943359	-7.96289063	-0.98876953	+9.73388672	-63.98437500	+2024
+1457970597.39930010	+14.38769531	-6.28857422	-7.75634766	+15.22705078	+22.65380859	-76.42089844	+2856	+14.62500000	-5.62060547	-6.99169922	-58.35937500	-20.91796875	+21.97265625	+3144	+11.83447266	-7.94091797	-7.79589844	-0.37353516	+9.51416016	-62.92968750	+2060
+1457970597.40339990	+14.37890625	-6.16113281	-7.68164063	+15.68847656	+22.52197266	-75.84960938	+2872	+14.59863281	-5.51074219	-6.90820313	-58.29345703	-20.54443359	+22.25830078	+3152	+11.83447266	-7.82666016	-7.71679688	-0.06591797	+9.40429688	-62.38037109	+2076
+1457970597.40759990	+14.37451172	-6.04248047	-7.58935547	+16.10595703	+22.30224609	-75.36621094	+2888	+14.57666016	-5.40527344	-6.81591797	-58.27148438	-20.19287109	+22.58789063	+3160	+11.83886719	-7.71240234	-7.62451172	+0.21972656	+9.25048828	-61.91894531	+2088
+1457970597.41179990	+14.37451172	-5.93261719	-7.50585938	+16.52343750	+22.17041016	-74.83886719	+2900	+14.55468750	-5.30419922	-6.73681641	-58.24951172	-19.77539063	+22.85156250	+3164	+11.85205078	-7.59814453	-7.54101563	+0.54931641	+9.09667969	-61.36962891	+2104
+1457970597.41590000	+14.37011719	-5.81396484	-7.42236328	+16.96289063	+22.03857422	-74.33349609	+2908	+14.53271484	-5.19433594	-6.66210938	-58.16162109	-19.35791016	+23.11523438	+3168	+11.86083984	-7.48828125	-7.45312500	+0.90087891	+8.96484375	-60.86425781	+2112
+1457970597.42010000	+14.36132813	-5.70410156	-7.33447266	+17.35839844	+21.88476563	-73.85009766	+2916	+14.51074219	-5.08886719	-6.57421875	-58.09570313	-18.98437500	+23.40087891	+3172	+11.86083984	-7.37402344	-7.36523438	+1.18652344	+8.83300781	-60.33691406	+2124
+1457970597.42840000	+14.34814453	-5.47558594	-7.18505859	+18.21533203	+21.73095703	-72.77343750	+2912	+14.45800781	-4.88671875	-6.41601563	-57.94189453	-18.17138672	+23.84033203	+3180	+11.86962891	-7.15429688	-7.20263672	+1.84570313	+8.61328125	-59.28222656	+2136
+1457970597.43260000	+14.33935547	-5.36132813	-7.09716797	+18.63281250	+21.57714844	-72.26806641	+2912	+14.44042969	-4.79003906	-6.32373047	-57.87597656	-17.84179688	+24.12597656	+3184	+11.87402344	-7.04443359	-7.11474609	+2.15332031	+8.48144531	-58.79882813	+2140
+1457970597.43680000	+14.33496094	-5.25146484	-7.00927734	+19.05029297	+21.42333984	-71.80664063	+2908	+14.41845703	-4.69335938	-6.23144531	-57.83203125	-17.51220703	+24.36767578	+3188	+11.87402344	-6.93896484	-7.03125000	+2.46093750	+8.37158203	-58.31542969	+2144
+1457970597.44090010	+14.32617188	-5.13720703	-6.92578125	+19.46777344	+21.29150391	-71.36718750	+2904	+14.40087891	-4.58789063	-6.14355469	-57.70019531	-17.18261719	+24.60937500	+3192	+11.87402344	-6.83349609	-6.94775391	+2.76855469	+8.26171875	-57.85400391	+2148
+1457970597.44510010	+14.31738281	-5.02734375	-6.82470703	+19.86328125	+21.11572266	-70.99365234	+2900	+14.38769531	-4.48681641	-6.03808594	-57.56835938	-16.94091797	+24.93896484	+3200	+11.87402344	-6.73242188	-6.86425781	+3.07617188	+8.15185547	-57.43652344	+2152
+1457970597.44930010	+14.30859375	-4.92626953	-6.73242188	+20.23681641	+20.98388672	-70.57617188	+2896	+14.37451172	-4.39013672	-5.94140625	-57.45849609	-16.65527344	+25.18066406	+3208	+11.86962891	-6.63574219	-6.78515625	+3.38378906	+8.10791016	-56.97509766	+2152
+1457970597.45339990	+14.29541016	-4.81640625	-6.64892578	+20.63232422	+20.87402344	-70.15869141	+2892	+14.36572266	-4.28027344	-5.85351563	-57.28271484	-16.36962891	+25.42236328	+3212	+11.86962891	-6.53906250	-6.71044922	+3.66943359	+8.06396484	-56.53564453	+2152
+1457970597.46180010	+14.26025391	-4.60546875	-6.45996094	+21.37939453	+20.63232422	-69.36767578	+2896	+14.34375000	-4.06933594	-5.63818359	-56.88720703	-15.95214844	+25.97167969	+3228	+11.85205078	-6.35449219	-6.56103516	+4.24072266	+8.02001953	-55.67871094	+2152
+1457970597.46589990	+14.24267578	-4.50000000	-6.36767578	+21.77490234	+20.47851563	-68.97216797	+2900	+14.33496094	-3.96386719	-5.53710938	-56.68945313	-15.73242188	+26.23535156	+3236	+11.84326172	-6.26220703	-6.49072266	+4.54833984	+8.02001953	-55.26123047	+2152
+1457970597.47009990	+14.22949219	-4.39453125	-6.26660156	+22.14843750	+20.25878906	-68.64257813	+2912	+14.32617188	-3.86279297	-5.42724609	-56.49169922	-15.57861328	+26.54296875	+3244	+11.83886719	-6.17431641	-6.41601563	+4.83398438	+7.97607422	-54.86572266	+2156
+1457970597.47420000	+14.21191406	-4.29785156	-6.16992188	+22.50000000	+20.08300781	-68.29101563	+2920	+14.31738281	-3.76611328	-5.32617188	-56.31591797	-15.38085938	+26.80664063	+3252	+11.83007813	-6.08642578	-6.34130859	+5.11962891	+7.97607422	-54.44824219	+2156
+1457970597.47840000	+14.19433594	-4.19677734	-6.07763672	+22.87353516	+19.92919922	-67.96142578	+2936	+14.30859375	-3.66503906	-5.22509766	-56.07421875	-15.20507813	+27.07031250	+3260	+11.82128906	-6.00292969	-6.27539063	+5.38330078	+7.97607422	-54.05273438	+2156
+1457970597.48260000	+14.17675781	-4.10009766	-5.97656250	+23.22509766	+19.73144531	-67.67578125	+2952	+14.30419922	-3.56396484	-5.11962891	-55.83251953	-15.05126953	+27.35595703	+3268	+11.81250000	-5.92382813	-6.20068359	+5.64697266	+7.93212891	-53.67919922	+2160
+1457970597.48670010	+14.15917969	-4.01220703	-5.88427734	+23.55468750	+19.62158203	-67.32421875	+2968	+14.29101563	-3.46728516	-5.02734375	-55.59082031	-14.83154297	+27.55371094	+3272	+11.80810547	-5.84472656	-6.13037109	+5.91064453	+7.95410156	-53.26171875	+2164
+1457970597.49510000	+14.12841797	-3.82324219	-5.70849609	+24.25781250	+19.29199219	-66.62109375	+3004	+14.26464844	-3.28271484	-4.84277344	-55.15136719	-14.43603516	+28.01513672	+3280	+11.79492188	-5.67773438	-5.98974609	+6.48193359	+7.88818359	-52.42675781	+2172
+1457970597.49920010	+14.11083984	-3.73535156	-5.62500000	+24.58740234	+19.16015625	-66.26953125	+3020	+14.24707031	-3.19921875	-4.75488281	-54.95361328	-14.21630859	+28.21289063	+3284	+11.78613281	-5.59423828	-5.91943359	+6.74560547	+7.88818359	-51.98730469	+2180
+1457970597.50340010	+14.08886719	-3.64306641	-5.54150391	+24.91699219	+18.98437500	-65.89599609	+3040	+14.23388672	-3.11572266	-4.66699219	-54.75585938	-13.99658203	+28.41064453	+3284	+11.78173828	-5.51074219	-5.84912109	+7.05322266	+7.84423828	-51.54785156	+2184
+1457970597.50760010	+14.08447266	-3.55957031	-5.44921875	+25.24658203	+18.74267578	-65.61035156	+3060	+14.22070313	-3.03662109	-4.57910156	-54.58007813	-13.82080078	+28.65234375	+3288	+11.77734375	-5.43164063	-5.77001953	+7.29492188	+7.71240234	-51.17431641	+2192
+1457970597.51169990	+14.07568359	-3.47607422	-5.37011719	+25.55419922	+18.61083984	-65.23681641	+3072	+14.20312500	-2.96191406	-4.50000000	-54.42626953	-13.55712891	+28.80615234	+3288	+11.77734375	-5.35253906	-5.69531250	+7.55859375	+7.62451172	-50.75683594	+2196
+1457970597.51589990	+14.06689453	-3.39697266	-5.29541016	+25.86181641	+18.50097656	-64.86328125	+3080	+14.18554688	-2.88720703	-4.42968750	-54.25048828	-13.29345703	+28.95996094	+3284	+11.77734375	-5.27343750	-5.62060547	+7.82226563	+7.55859375	-50.33935547	+2204
+1457970597.52010010	+14.05810547	-3.31787109	-5.21191406	+26.14746094	+18.32519531	-64.53369141	+3088	+14.16796875	-2.81250000	-4.35058594	-54.07470703	-13.05175781	+29.13574219	+3284	+11.77294922	-5.19433594	-5.54150391	+8.08593750	+7.40478516	-49.94384766	+2208
+1457970597.52839990	+14.03613281	-3.16406250	-5.07128906	+26.74072266	+18.14941406	-63.74267578	+3096	+14.12841797	-2.68066406	-4.21435547	-53.81103516	-12.45849609	+29.37744141	+3280	+11.77294922	-5.03613281	-5.39208984	+8.63525391	+7.22900391	-49.10888672	+2220
+1457970597.53259990	+14.03173828	-3.08935547	-4.99218750	+27.02636719	+17.95166016	-63.39111328	+3096	+14.11523438	-2.61474609	-4.13525391	-53.70117188	-12.23876953	+29.57519531	+3276	+11.77294922	-4.95703125	-5.31298828	+8.89892578	+7.07519531	-48.71337891	+2224
+1457970597.53670000	+14.02734375	-3.01464844	-4.91748047	+27.31201172	+17.81982422	-62.99560547	+3092	+14.09765625	-2.55761719	-4.06054688	-53.59130859	-11.97509766	+29.72900391	+3272	+11.76855469	-4.88232422	-5.23388672	+9.14062500	+6.98730469	-48.29589844	+2228
+1457970597.54090000	+14.01855469	-2.93994141	-4.85156250	+27.59765625	+17.70996094	-62.62207031	+3080	+14.08007813	-2.49609375	-3.99462891	-53.48144531	-11.71142578	+29.86083984	+3268	+11.76855469	-4.80761719	-5.16357422	+9.38232422	+6.89941406	-47.92236328	+2228
+1457970597.54500010	+14.01416016	-2.86962891	-4.76806641	+27.83935547	+17.53417969	-62.29248047	+3072	+14.07128906	-2.43457031	-3.91113281	-53.37158203	-11.49169922	+30.05859375	+3268	+11.76416016	-4.73730469	-5.08007813	+9.62402344	+6.74560547	-47.57080078	+2232
+1457970597.54920010	+14.00976563	-2.80810547	-4.69335938	+28.05908203	+17.44628906	-61.91894531	+3060	+14.05810547	-2.37744141	-3.84521484	-53.26171875	-11.18408203	+30.16845703	+3260	+11.76416016	-4.66699219	-5.00976563	+9.82177734	+6.67968750	-47.19726563	+2232
+1457970597.55340000	+14.00097656	-2.73339844	-4.62744141	+28.34472656	+17.35839844	-61.52343750	+3048	+14.04492188	-2.31591797	-3.77929688	-53.12988281	-10.87646484	+30.25634766	+3256	+11.76416016	-4.59667969	-4.93945313	+10.06347656	+6.61376953	-46.80175781	+2232
+1457970597.55749990	+13.99658203	-2.66748047	-4.54833984	+28.60839844	+17.22656250	-61.17187500	+3032	+14.03173828	-2.25878906	-3.70019531	-53.02001953	-10.65673828	+30.45410156	+3252	+11.75976563	-4.52636719	-4.86474609	+10.30517578	+6.54785156	-46.45019531	+2232
+1457970597.56590010	+13.97460938	-2.53125000	-4.40771484	+29.13574219	+17.07275391	-60.38085938	+3004	+14.00976563	-2.14453125	-3.55078125	-52.80029297	-10.08544922	+30.69580078	+3244	+11.74218750	-4.39892578	-4.73730469	+10.70068359	+6.54785156	-45.68115234	+2224
+1457970597.56999990	+13.96582031	-2.46093750	-4.32421875	+29.37744141	+16.89697266	-60.05126953	+2992	+14.00537109	-2.08300781	-3.46728516	-52.66845703	-9.88769531	+30.89355469	+3244	+11.73779297	-4.33300781	-4.66699219	+10.92041016	+6.50390625	-45.32958984	+2224
+1457970597.57419990	+13.95263672	-2.39941406	-4.24951172	+29.59716797	+16.78710938	-59.67773438	+2980	+13.99658203	-2.02587891	-3.38818359	-52.55859375	-9.62402344	+31.02539063	+3240	+11.72460938	-4.27587891	-4.60546875	+11.07421875	+6.54785156	-44.97802734	+2220
+1457970597.58250000	+13.92626953	-2.27636719	-4.09570313	+30.05859375	+16.61132813	-58.99658203	+2960	+13.98339844	-1.90722656	-3.22998047	-52.29492188	-9.11865234	+31.31103516	+3232	+11.71142578	-4.16601563	-4.47802734	+11.40380859	+6.61376953	-44.29687500	+2212
+1457970597.59089990	+13.89550781	-2.15771484	-3.95947266	+30.52001953	+16.50146484	-58.24951172	+2948	+13.97021484	-1.79736328	-3.08056641	-52.05322266	-8.56933594	+31.50878906	+3228	+11.68945313	-4.06494141	-4.36816406	+11.71142578	+6.78955078	-43.57177734	+2200
+1457970597.59500000	+13.87792969	-2.10058594	-3.88476563	+30.73974609	+16.41357422	-57.89794922	+2944	+13.96582031	-1.74023438	-3.00146484	-51.92138672	-8.32763672	+31.66259766	+3228	+11.68066406	-4.01220703	-4.31103516	+11.88720703	+6.81152344	-43.22021484	+2196
+1457970597.59920000	+13.86035156	-2.04345703	-3.81884766	+30.95947266	+16.36962891	-57.54638672	+2944	+13.95703125	-1.68750000	-2.92236328	-51.78955078	-8.06396484	+31.77246094	+3224	+11.66748047	-3.96386719	-4.25830078	+12.01904297	+6.92138672	-42.86865234	+2192
+1457970597.60340000	+13.84277344	-1.99072266	-3.75292969	+31.15722656	+16.30371094	-57.19482422	+2944	+13.94824219	-1.63916016	-2.84765625	-51.67968750	-7.77832031	+31.88232422	+3224	+11.65869141	-3.91113281	-4.20996094	+12.17285156	+7.03125000	-42.51708984	+2184
+1457970597.61170010	+13.81640625	-1.88964844	-3.61669922	+31.57470703	+16.12792969	-56.51367188	+2948	+13.93505859	-1.54248047	-2.70703125	-51.48193359	-7.25097656	+32.12402344	+3216	+11.64111328	-3.82324219	-4.09570313	+12.43652344	+7.09716797	-41.87988281	+2180
+1457970597.61590000	+13.80322266	-1.84130859	-3.55517578	+31.75048828	+16.08398438	-56.16210938	+2952	+13.92626953	-1.49853516	-2.63671875	-51.37207031	-6.98730469	+32.21191406	+3212	+11.63671875	-3.77490234	-4.04296875	+12.59033203	+7.16308594	-41.52832031	+2176
+1457970597.61999990	+13.79443359	-1.79296875	-3.48925781	+31.94824219	+16.01806641	-55.83251953	+2956	+13.92187500	-1.45458984	-2.57519531	-51.28417969	-6.70166016	+32.32177734	+3208	+11.63232422	-3.73095703	-3.98583984	+12.74414063	+7.18505859	-41.22070313	+2172
+1457970597.62830000	+13.77246094	-1.70507813	-3.37500000	+32.34375000	+15.93017578	-55.06347656	+2960	+13.90429688	-1.37988281	-2.44775391	-51.13037109	-6.13037109	+32.51953125	+3200	+11.61914063	-3.63867188	-3.88037109	+13.05175781	+7.27294922	-40.53955078	+2168
+1457970597.63669990	+13.75927734	-1.61718750	-3.25634766	+32.71728516	+15.71044922	-54.36035156	+2960	+13.89111328	-1.30517578	-2.33789063	-50.97656250	-5.53710938	+32.71728516	+3184	+11.61474609	-3.54638672	-3.76611328	+13.38134766	+7.22900391	-39.92431641	+2164
+1457970597.64500000	+13.75488281	-1.53808594	-3.14208984	+33.06884766	+15.51269531	-53.70117188	+2956	+13.88232422	-1.24365234	-2.22802734	-50.84472656	-4.96582031	+32.89306641	+3168	+11.61035156	-3.45849609	-3.65185547	+13.71093750	+7.16308594	-39.28710938	+2160
+1457970597.64920000	+13.75488281	-1.49853516	-3.08496094	+33.24462891	+15.40283203	-53.37158203	+2952	+13.87353516	-1.21289063	-2.17529297	-50.80078125	-4.68017578	+33.00292969	+3160	+11.61035156	-3.41894531	-3.59912109	+13.86474609	+7.11914063	-39.00146484	+2160
+1457970597.65750000	+13.75488281	-1.42382813	-2.97949219	+33.57421875	+15.20507813	-52.66845703	+2936	+13.86474609	-1.15136719	-2.07861328	-50.64697266	-4.13085938	+33.17871094	+3140	+11.61035156	-3.33105469	-3.48925781	+14.21630859	+7.00927734	-38.38623047	+2156
+1457970597.66170000	+13.75048828	-1.38867188	-2.92236328	+33.72802734	+15.09521484	-52.33886719	+2924	+13.86035156	-1.12060547	-2.03027344	-50.58105469	-3.86718750	+33.26660156	+3132	+11.60595703	-3.29150391	-3.43652344	+14.37011719	+7.00927734	-38.10058594	+2152
+1457970597.66580010	+13.74609375	-1.34912109	-2.86962891	+33.90380859	+14.98535156	-52.00927734	+2912	+13.85156250	-1.09423828	-1.98193359	-50.51513672	-3.60351563	+33.35449219	+3120	+11.60595703	-3.24755859	-3.38818359	+14.52392578	+6.96533203	-37.79296875	+2148
+1457970597.67000010	+13.75048828	-1.31396484	-2.81689453	+34.07958984	+14.85351563	-51.67968750	+2900	+13.84716797	-1.06347656	-1.93359375	-50.44921875	-3.33984375	+33.44238281	+3112	+11.60595703	-3.20800781	-3.33544922	+14.69970703	+6.92138672	-37.50732422	+2144
+1457970597.67420010	+13.74609375	-1.27880859	-2.76416016	+34.23339844	+14.72167969	-51.39404297	+2888	+13.84277344	-1.03710938	-1.88525391	-50.38330078	-3.12011719	+33.55224609	+3104	+11.60156250	-3.17285156	-3.28710938	+14.85351563	+6.87744141	-37.22167969	+2140
+1457970597.68249990	+13.74169922	-1.21728516	-2.66308594	+34.51904297	+14.52392578	-50.80078125	+2860	+13.83837891	-0.97998047	-1.78417969	-50.20751953	-2.68066406	+33.77197266	+3084	+11.60156250	-3.10253906	-3.19482422	+15.11718750	+6.83349609	-36.69433594	+2132
+1457970597.68670010	+13.73730469	-1.18652344	-2.61035156	+34.67285156	+14.41406250	-50.51513672	+2844	+13.83398438	-0.94921875	-1.73144531	-50.11962891	-2.46093750	+33.88183594	+3076	+11.59716797	-3.07177734	-3.15087891	+15.24902344	+6.85546875	-36.45263672	+2124
+1457970597.69080000	+13.73291016	-1.15136719	-2.56201172	+34.80468750	+14.30419922	-50.22949219	+2832	+13.82958984	-0.92285156	-1.68310547	-50.03173828	-2.24121094	+33.96972656	+3072	+11.59716797	-3.04101563	-3.10693359	+15.35888672	+6.87744141	-36.18896484	+2120
+1457970597.69910000	+13.71533203	-1.08984375	-2.46972656	+35.13427734	+14.12841797	-49.65820313	+2812	+13.82080078	-0.87011719	-1.57763672	-49.85595703	-1.86767578	+34.21142578	+3060	+11.58837891	-2.98388672	-3.03222656	+15.60058594	+6.94335938	-35.68359375	+2104
+1457970597.70330000	+13.70654297	-1.06347656	-2.42578125	+35.26611328	+14.04052734	-49.39453125	+2800	+13.81640625	-0.83935547	-1.52490234	-49.76806641	-1.69189453	+34.34326172	+3056	+11.58398438	-2.96191406	-2.99707031	+15.68847656	+6.98730469	-35.44189453	+2096
+1457970597.70750000	+13.70214844	-1.03271484	-2.38183594	+35.41992188	+13.95263672	-49.13085938	+2796	+13.81640625	-0.81298828	-1.47216797	-49.68017578	-1.51611328	+34.49707031	+3052	+11.58398438	-2.93554688	-2.96191406	+15.79833984	+7.00927734	-35.20019531	+2088
+1457970597.71160010	+13.69335938	-1.00634766	-2.33349609	+35.55175781	+13.84277344	-48.88916016	+2788	+13.81201172	-0.78662109	-1.42382813	-49.59228516	-1.34033203	+34.62890625	+3048	+11.57958984	-2.91357422	-2.92675781	+15.86425781	+7.05322266	-34.98046875	+2080
+1457970597.71580000	+13.68457031	-0.97998047	-2.28955078	+35.66162109	+13.75488281	-48.66943359	+2784	+13.81201172	-0.76025391	-1.37109375	-49.50439453	-1.16455078	+34.76074219	+3048	+11.57519531	-2.89160156	-2.89160156	+15.95214844	+7.07519531	-34.76074219	+2072
+1457970597.72000000	+13.68017578	-0.95800781	-2.25000000	+35.79345703	+13.68896484	-48.42773438	+2780	+13.80761719	-0.73388672	-1.32275391	-49.41650391	-0.96679688	+34.89257813	+3044	+11.57080078	-2.86962891	-2.86083984	+16.04003906	+7.14111328	-34.54101563	+2064
+1457970597.72410010	+13.66699219	-0.93164063	-2.20605469	+35.90332031	+13.60107422	-48.18603516	+2780	+13.80322266	-0.71191406	-1.27441406	-49.35058594	-0.81298828	+35.02441406	+3044	+11.56640625	-2.84765625	-2.83007813	+16.10595703	+7.16308594	-34.32128906	+2056
+1457970597.73250010	+13.65380859	-0.88330078	-2.13134766	+36.16699219	+13.44726563	-47.68066406	+2780	+13.79443359	-0.66796875	-1.18212891	-49.21875000	-0.43945313	+35.28808594	+3040	+11.55761719	-2.80371094	-2.76855469	+16.28173828	+7.22900391	-33.88183594	+2044
+1457970597.73659990	+13.64941406	-0.86132813	-2.09179688	+36.27685547	+13.35937500	-47.46093750	+2780	+13.79003906	-0.64599609	-1.13818359	-49.15283203	-0.26367188	+35.41992188	+3036	+11.55761719	-2.78173828	-2.73779297	+16.36962891	+7.22900391	-33.68408203	+2036
+1457970597.74499990	+13.63623047	-0.81738281	-2.01269531	+36.45263672	+13.13964844	-47.04345703	+2784	+13.78564453	-0.60644531	-1.05468750	-49.06494141	+0.08789063	+35.68359375	+3032	+11.54882813	-2.73779297	-2.67187500	+16.54541016	+7.20703125	-33.31054688	+2024
+1457970597.75330000	+13.63183594	-0.77783203	-1.93359375	+36.62841797	+12.89794922	-46.62597656	+2784	+13.78125000	-0.57568359	-0.97998047	-48.99902344	+0.46142578	+35.94726563	+3020	+11.54443359	-2.68945313	-2.60156250	+16.72119141	+7.09716797	-32.93701172	+2016
+1457970597.75749990	+13.63183594	-0.76025391	-1.90283203	+36.71630859	+12.81005859	-46.40625000	+2780	+13.77685547	-0.56250000	-0.94921875	-48.97705078	+0.65917969	+36.01318359	+3016	+11.54003906	-2.66308594	-2.57080078	+16.83105469	+7.07519531	-32.76123047	+2008
+1457970597.76160000	+13.62744141	-0.73828125	-1.86767578	+36.80419922	+12.72216797	-46.18652344	+2776	+13.76806641	-0.54931641	-0.91845703	-48.95507813	+0.83496094	+36.12304688	+3008	+11.54003906	-2.64111328	-2.54003906	+16.94091797	+7.03125000	-32.58544922	+2004
+1457970597.76580000	+13.62304688	-0.71630859	-1.83251953	+36.91406250	+12.61230469	-45.96679688	+2772	+13.75927734	-0.53613281	-0.88769531	-48.95507813	+1.03271484	+36.23291016	+3004	+11.53564453	-2.61474609	-2.50927734	+17.05078125	+6.96533203	-32.40966797	+2000
+1457970597.77000000	+13.62304688	-0.69433594	-1.80175781	+37.02392578	+12.50244141	-45.74707031	+2768	+13.75927734	-0.52294922	-0.86132813	-48.95507813	+1.23046875	+36.29882813	+2992	+11.53125000	-2.58837891	-2.47851563	+17.16064453	+6.89941406	-32.25585938	+1996
+1457970597.77410010	+13.62304688	-0.67236328	-1.76660156	+37.11181641	+12.34863281	-45.54931641	+2760	+13.75488281	-0.50976563	-0.83496094	-48.93310547	+1.40625000	+36.40869141	+2984	+11.52685547	-2.56640625	-2.44335938	+17.27050781	+6.83349609	-32.10205078	+1992
+1457970597.78239990	+13.61865234	-0.63720703	-1.70068359	+37.26562500	+12.10693359	-45.17578125	+2740	+13.74609375	-0.49218750	-0.78222656	-48.93310547	+1.73583984	+36.56250000	+2964	+11.52246094	-2.52246094	-2.38623047	+17.44628906	+6.72363281	-31.81640625	+1980
+1457970597.78660010	+13.61865234	-0.61962891	-1.67431641	+37.35351563	+12.01904297	-44.95605469	+2728	+13.74169922	-0.48339844	-0.75585938	-48.91113281	+1.91162109	+36.62841797	+2956	+11.51806641	-2.50048828	-2.35546875	+17.55615234	+6.65771484	-31.68457031	+1976
+1457970597.79080010	+13.61425781	-0.59765625	-1.64794922	+37.46337891	+11.93115234	-44.75830078	+2712	+13.73730469	-0.47021484	-0.73388672	-48.88916016	+2.06542969	+36.69433594	+2944	+11.51367188	-2.47851563	-2.32910156	+17.64404297	+6.61376953	-31.55273438	+1972
+1457970597.79489990	+13.60986328	-0.58007813	-1.62597656	+37.57324219	+11.88720703	-44.51660156	+2700	+13.72851563	-0.46142578	-0.71191406	-48.86718750	+2.21923828	+36.73828125	+2936	+11.50927734	-2.46093750	-2.30273438	+17.73193359	+6.59179688	-31.39892578	+1964
+1457970597.79909990	+13.60546875	-0.55810547	-1.59960938	+37.66113281	+11.79931641	-44.31884766	+2688	+13.72412109	-0.44824219	-0.68994141	-48.84521484	+2.35107422	+36.80419922	+2924	+11.50048828	-2.44335938	-2.28076172	+17.81982422	+6.56982422	-31.28906250	+1956
+1457970597.80329990	+13.59667969	-0.54492188	-1.57324219	+37.72705078	+11.71142578	-44.14306641	+2672	+13.71533203	-0.43505859	-0.66796875	-48.82324219	+2.48291016	+36.87011719	+2912	+11.49609375	-2.42578125	-2.25878906	+17.88574219	+6.54785156	-31.15722656	+1952
+1457970597.81160000	+13.58349609	-0.51416016	-1.52490234	+37.88085938	+11.55761719	-43.81347656	+2648	+13.70654297	-0.41308594	-0.61523438	-48.75732422	+2.72460938	+37.00195313	+2892	+11.48730469	-2.39501953	-2.21923828	+17.99560547	+6.54785156	-30.91552734	+1936
+1457970597.81580000	+13.57910156	-0.50097656	-1.49853516	+37.92480469	+11.49169922	-43.68164063	+2636	+13.70654297	-0.39990234	-0.58886719	-48.71337891	+2.81250000	+37.08984375	+2884	+11.47851563	-2.38623047	-2.19726563	+18.01757813	+6.54785156	-30.82763672	+1924
+1457970597.81990000	+13.56591797	-0.49218750	-1.48095703	+37.99072266	+11.46972656	-43.50585938	+2624	+13.70214844	-0.38671875	-0.56689453	-48.66943359	+2.92236328	+37.13378906	+2876	+11.47412109	-2.37744141	-2.18408203	+18.03955078	+6.59179688	-30.69580078	+1916
+1457970597.82410000	+13.55712891	-0.47900391	-1.46337891	+38.05664063	+11.42578125	-43.35205078	+2616	+13.69775391	-0.37353516	-0.54492188	-48.62548828	+3.01025391	+37.19970703	+2868	+11.46972656	-2.36865234	-2.17089844	+18.06152344	+6.61376953	-30.60791016	+1904
+1457970597.82830000	+13.54833984	-0.47021484	-1.44580078	+38.10058594	+11.40380859	-43.22021484	+2608	+13.68896484	-0.36035156	-0.51855469	-48.58154297	+3.12011719	+37.24365234	+2860	+11.46093750	-2.35986328	-2.15771484	+18.08349609	+6.63574219	-30.49804688	+1896
+1457970597.83240010	+13.53955078	-0.45703125	-1.42822266	+38.14453125	+11.38183594	-43.04443359	+2600	+13.68457031	-0.35156250	-0.49658203	-48.53759766	+3.22998047	+37.30957031	+2852	+11.45654297	-2.35107422	-2.14453125	+18.10546875	+6.67968750	-30.38818359	+1884
+1457970597.83660010	+13.52636719	-0.44824219	-1.41064453	+38.18847656	+11.31591797	-42.93457031	+2596	+13.68017578	-0.33837891	-0.47021484	-48.49365234	+3.31787109	+37.41943359	+2844	+11.45214844	-2.34228516	-2.13134766	+18.10546875	+6.72363281	-30.27832031	+1876
+1457970597.84489990	+13.50878906	-0.43505859	-1.37109375	+38.23242188	+11.20605469	-42.71484375	+2588	+13.67578125	-0.31640625	-0.42187500	-48.42773438	+3.51562500	+37.59521484	+2832	+11.43896484	-2.32910156	-2.10498047	+18.10546875	+6.78955078	-30.08056641	+1856
+1457970597.84910010	+13.50439453	-0.42626953	-1.35351563	+38.27636719	+11.16210938	-42.62695313	+2588	+13.67138672	-0.30322266	-0.39990234	-48.36181641	+3.60351563	+37.66113281	+2828	+11.43457031	-2.32470703	-2.09619141	+18.10546875	+6.81152344	-29.97070313	+1844
+1457970597.85320000	+13.49560547	-0.41748047	-1.33593750	+38.32031250	+11.09619141	-42.51708984	+2588	+13.66699219	-0.29443359	-0.38232422	-48.31787109	+3.71337891	+37.74902344	+2820	+11.43017578	-2.31591797	-2.08300781	+18.12744141	+6.81152344	-29.88281250	+1836
+1457970597.85739990	+13.49121094	-0.40869141	-1.32275391	+38.36425781	+11.07421875	-42.36328125	+2588	+13.66699219	-0.28564453	-0.36914063	-48.29589844	+3.86718750	+37.79296875	+2812	+11.42578125	-2.30712891	-2.06982422	+18.14941406	+6.85546875	-29.79492188	+1824
+1457970597.86159990	+13.48681641	-0.39990234	-1.30957031	+38.43017578	+11.03027344	-42.25341797	+2588	+13.66259766	-0.27685547	-0.35156250	-48.22998047	+3.97705078	+37.88085938	+2808	+11.42138672	-2.30273438	-2.06103516	+18.17138672	+6.87744141	-29.68505859	+1816
+1457970597.86570000	+13.47802734	-0.39111328	-1.29638672	+38.47412109	+10.96435547	-42.12158203	+2588	+13.65820313	-0.26806641	-0.33398438	-48.20800781	+4.10888672	+37.96875000	+2804	+11.41699219	-2.28955078	-2.05224609	+18.21533203	+6.89941406	-29.59716797	+1808
+1457970597.86990000	+13.47802734	-0.38232422	-1.28320313	+38.51806641	+10.92041016	-41.98974609	+2588	+13.65380859	-0.26367188	-0.32519531	-48.18603516	+4.26269531	+38.03466797	+2796	+11.41259766	-2.28076172	-2.03906250	+18.25927734	+6.89941406	-29.48730469	+1800
+1457970597.87410000	+13.47802734	-0.37353516	-1.26562500	+38.56201172	+10.83251953	-41.87988281	+2588	+13.64941406	-0.25488281	-0.31201172	-48.14208984	+4.39453125	+38.12255859	+2788	+11.40820313	-2.26757813	-2.02587891	+18.30322266	+6.87744141	-29.39941406	+1796
+1457970597.88240000	+13.47363281	-0.35595703	-1.24365234	+38.69384766	+10.67871094	-41.66015625	+2580	+13.64501953	-0.24609375	-0.29882813	-48.09814453	+4.70214844	+38.23242188	+2772	+11.40380859	-2.24560547	-1.99951172	+18.41308594	+6.85546875	-29.22363281	+1784
+1457970597.88660000	+13.47363281	-0.34277344	-1.23046875	+38.75976563	+10.63476563	-41.52832031	+2576	+13.64501953	-0.24169922	-0.29443359	-48.07617188	+4.87792969	+38.29833984	+2764	+11.40380859	-2.23681641	-1.98632813	+18.45703125	+6.83349609	-29.13574219	+1776
+1457970597.89490010	+13.47802734	-0.32519531	-1.21728516	+38.89160156	+10.54687500	-41.24267578	+2560	+13.63623047	-0.23730469	-0.28564453	-48.01025391	+5.18554688	+38.38623047	+2748	+11.39941406	-2.21044922	-1.96875000	+18.61083984	+6.81152344	-28.93798828	+1768
+1457970597.90319990	+13.47802734	-0.30761719	-1.20410156	+39.02343750	+10.45898438	-41.00097656	+2544	+13.63183594	-0.22851563	-0.28125000	-47.96630859	+5.47119141	+38.49609375	+2732	+11.39062500	-2.18847656	-1.94677734	+18.72070313	+6.81152344	-28.76220703	+1760
+1457970597.91160010	+13.48242188	-0.29003906	-1.19091797	+39.13330078	+10.37109375	-40.75927734	+2520	+13.62744141	-0.22412109	-0.27685547	-47.92236328	+5.75683594	+38.58398438	+2716	+11.38623047	-2.17089844	-1.92919922	+18.80859375	+6.78955078	-28.58642578	+1752
+1457970597.91989990	+13.48681641	-0.27685547	-1.18212891	+39.19921875	+10.32714844	-40.56152344	+2496	+13.62744141	-0.21533203	-0.27246094	-47.85644531	+5.95458984	+38.62792969	+2704	+11.38183594	-2.15332031	-1.91601563	+18.87451172	+6.78955078	-28.43261719	+1744
+1457970597.92820000	+13.48242188	-0.26806641	-1.17773438	+39.26513672	+10.32714844	-40.34179688	+2472	+13.62744141	-0.21093750	-0.26367188	-47.79052734	+6.13037109	+38.67187500	+2692	+11.38183594	-2.14453125	-1.91162109	+18.89648438	+6.85546875	-28.30078125	+1736
+1457970597.93240000	+13.48242188	-0.26367188	-1.17773438	+39.28710938	+10.34912109	-40.23193359	+2460	+13.62744141	-0.20214844	-0.25927734	-47.72460938	+6.19628906	+38.71582031	+2688	+11.37744141	-2.14013672	-1.91162109	+18.91845703	+6.87744141	-28.21289063	+1732
+1457970597.94070010	+13.47802734	-0.25927734	-1.16894531	+39.28710938	+10.32714844	-40.07812500	+2440	+13.62744141	-0.19335938	-0.24609375	-47.63671875	+6.28417969	+38.78173828	+2680	+11.37304688	-2.13134766	-1.90722656	+18.91845703	+6.94335938	-28.08105469	+1720
+1457970597.94490000	+13.47802734	-0.25488281	-1.16455078	+39.28710938	+10.30517578	-40.01220703	+2432	+13.62744141	-0.18896484	-0.23730469	-47.57080078	+6.30615234	+38.80371094	+2676	+11.37304688	-2.13134766	-1.90722656	+18.89648438	+6.98730469	-28.01513672	+1712
+1457970597.95320010	+13.47363281	-0.25488281	-1.15576172	+39.28710938	+10.28320313	-39.90234375	+2416	+13.63183594	-0.18017578	-0.21972656	-47.46093750	+6.35009766	+38.86962891	+2672	+11.37304688	-2.13134766	-1.90283203	+18.87451172	+7.05322266	-27.92724609	+1700
+1457970597.95740010	+13.46923828	-0.25488281	-1.15136719	+39.28710938	+10.28320313	-39.83642578	+2412	+13.63183594	-0.17578125	-0.20654297	-47.39501953	+6.35009766	+38.89160156	+2668	+11.37304688	-2.13134766	-1.90283203	+18.85253906	+7.09716797	-27.86132813	+1692
+1457970597.96149990	+13.46923828	-0.25488281	-1.15136719	+39.26513672	+10.28320313	-39.79248047	+2408	+13.63183594	-0.17138672	-0.19775391	-47.32910156	+6.35009766	+38.91357422	+2668	+11.36865234	-2.13134766	-1.90283203	+18.83056641	+7.11914063	-27.81738281	+1688
+1457970597.96989990	+13.46044922	-0.25488281	-1.14257813	+39.26513672	+10.23925781	-39.68261719	+2408	+13.63183594	-0.16259766	-0.18017578	-47.17529297	+6.37207031	+39.00146484	+2664	+11.36865234	-2.12695313	-1.90283203	+18.80859375	+7.16308594	-27.72949219	+1676
+1457970597.97820000	+13.46044922	-0.25048828	-1.12500000	+39.26513672	+10.15136719	-39.63867188	+2408	+13.63623047	-0.15820313	-0.16259766	-47.04345703	+6.37207031	+39.11132813	+2660	+11.36865234	-2.12695313	-1.90283203	+18.78662109	+7.16308594	-27.64160156	+1660
+1457970597.98239990	+13.46044922	-0.25048828	-1.12060547	+39.24316406	+10.08544922	-39.61669922	+2412	+13.63623047	-0.15380859	-0.15380859	-46.97753906	+6.37207031	+39.15527344	+2656	+11.36865234	-2.12695313	-1.89843750	+18.76464844	+7.16308594	-27.59765625	+1656
+1457970597.99070000	+13.46044922	-0.24609375	-1.10742188	+39.24316406	+9.99755859	-39.59472656	+2416	+13.64062500	-0.15380859	-0.14062500	-46.86767578	+6.39404297	+39.26513672	+2648	+11.37304688	-2.12255859	-1.89404297	+18.76464844	+7.11914063	-27.55371094	+1644
+1457970597.99900010	+13.46044922	-0.24169922	-1.09863281	+39.26513672	+9.90966797	-39.55078125	+2420	+13.64062500	-0.14941406	-0.13623047	-46.73583984	+6.43798828	+39.37500000	+2640	+11.37304688	-2.11816406	-1.88964844	+18.76464844	+7.03125000	-27.48779297	+1636
+1457970598.00320010	+13.46484375	-0.23730469	-1.09423828	+39.28710938	+9.86572266	-39.55078125	+2420	+13.64062500	-0.14941406	-0.13183594	-46.66992188	+6.45996094	+39.41894531	+2636	+11.37304688	-2.11376953	-1.88525391	+18.78662109	+6.98730469	-27.46582031	+1632
+1457970598.01149990	+13.46923828	-0.23291016	-1.08544922	+39.30908203	+9.75585938	-39.55078125	+2420	+13.64062500	-0.14941406	-0.13183594	-46.53808594	+6.52587891	+39.52880859	+2628	+11.37304688	-2.10498047	-1.87646484	+18.80859375	+6.87744141	-27.42187500	+1624
+1457970598.01570010	+13.46923828	-0.22851563	-1.08105469	+39.33105469	+9.68994141	-39.57275391	+2420	+13.64062500	-0.14941406	-0.13183594	-46.47216797	+6.56982422	+39.57275391	+2624	+11.37744141	-2.10058594	-1.87207031	+18.83056641	+6.81152344	-27.39990234	+1624
+1457970598.02399990	+13.47802734	-0.21972656	-1.07226563	+39.35302734	+9.62402344	-39.57275391	+2416	+13.64062500	-0.15380859	-0.13183594	-46.31835938	+6.65771484	+39.63867188	+2620	+11.37744141	-2.09179688	-1.86328125	+18.87451172	+6.67968750	-27.35595703	+1620
+1457970598.03230000	+13.48242188	-0.21533203	-1.06787109	+39.37500000	+9.55810547	-39.57275391	+2408	+13.64062500	-0.15380859	-0.13623047	-46.12060547	+6.72363281	+39.68261719	+2612	+11.37744141	-2.08300781	-1.85009766	+18.91845703	+6.52587891	-27.31201172	+1616
+1457970598.04070000	+13.48242188	-0.21093750	-1.05908203	+39.41894531	+9.51416016	-39.59472656	+2396	+13.63623047	-0.15380859	-0.14062500	-45.90087891	+6.81152344	+39.68261719	+2608	+11.38183594	-2.07421875	-1.84130859	+18.98437500	+6.39404297	-27.26806641	+1612
+1457970598.04900000	+13.48681641	-0.20654297	-1.05468750	+39.44091797	+9.49218750	-39.61669922	+2388	+13.63623047	-0.15380859	-0.13183594	-45.65917969	+6.83349609	+39.61669922	+2600	+11.38183594	-2.06542969	-1.83251953	+19.00634766	+6.26220703	-27.20214844	+1612
+1457970598.05730010	+13.48681641	-0.20214844	-1.05029297	+39.44091797	+9.47021484	-39.63867188	+2376	+13.63623047	-0.14941406	-0.11865234	-45.43945313	+6.78955078	+39.50683594	+2600	+11.37744141	-2.05664063	-1.82373047	+19.02832031	+6.15234375	-27.15820313	+1608
+1457970598.06570010	+13.48681641	-0.20214844	-1.04589844	+39.44091797	+9.47021484	-39.63867188	+2368	+13.63623047	-0.14062500	-0.10546875	-45.19775391	+6.72363281	+39.30908203	+2600	+11.37744141	-2.05664063	-1.81933594	+19.02832031	+6.06445313	-27.09228516	+1604
+1457970598.07820010	+13.48242188	-0.20214844	-1.04150391	+39.44091797	+9.47021484	-39.68261719	+2356	+13.63623047	-0.13183594	-0.07031250	-44.86816406	+6.54785156	+39.04541016	+2600	+11.37304688	-2.05664063	-1.81494141	+18.98437500	+5.95458984	-26.98242188	+1596
+1457970598.08649990	+13.48242188	-0.20654297	-1.03710938	+39.41894531	+9.47021484	-39.70458984	+2352	+13.63623047	-0.12744141	-0.04833984	-44.64843750	+6.41601563	+38.84765625	+2600	+11.36865234	-2.05664063	-1.81054688	+18.89648438	+5.91064453	-26.91650391	+1592
+1457970598.09480000	+13.47802734	-0.20654297	-1.03271484	+39.39697266	+9.47021484	-39.70458984	+2348	+13.63623047	-0.11865234	-0.03076172	-44.40673828	+6.35009766	+38.62792969	+2604	+11.36425781	-2.06103516	-1.80615234	+18.80859375	+5.84472656	-26.85058594	+1588
+1457970598.10310010	+13.47363281	-0.21093750	-1.02392578	+39.35302734	+9.47021484	-39.72656250	+2348	+13.63623047	-0.11425781	-0.01318359	-44.12109375	+6.24023438	+38.45214844	+2604	+11.35986328	-2.06103516	-1.80615234	+18.72070313	+5.77880859	-26.76269531	+1580
+1457970598.11150000	+13.46923828	-0.21533203	-1.01513672	+39.35302734	+9.42626953	-39.70458984	+2348	+13.63623047	-0.10986328	-0.00878906	-43.81347656	+6.19628906	+38.27636719	+2604	+11.35107422	-2.06103516	-1.79736328	+18.63281250	+5.66894531	-26.67480469	+1576
+1457970598.11980010	+13.46484375	-0.21533203	-1.00634766	+39.35302734	+9.36035156	-39.68261719	+2348	+13.63183594	-0.11425781	-0.00878906	-43.48388672	+6.17431641	+38.10058594	+2604	+11.34667969	-2.06103516	-1.78857422	+18.56689453	+5.55908203	-26.58691406	+1572
+1457970598.12809990	+13.46044922	-0.21533203	-0.99755859	+39.41894531	+9.27246094	-39.61669922	+2352	+13.63183594	-0.10986328	-0.01757813	-42.93457031	+6.15234375	+37.90283203	+2600	+11.33789063	-2.05664063	-1.77978516	+18.54492188	+5.42724609	-26.47705078	+1572
+1457970598.13649990	+13.46044922	-0.21093750	-0.99316406	+39.55078125	+9.16259766	-39.52880859	+2352	+13.62744141	-0.10546875	-0.02636719	-42.31933594	+6.10839844	+37.72705078	+2600	+11.33349609	-2.04785156	-1.76660156	+18.56689453	+5.27343750	-26.38916016	+1572
+1457970598.14060000	+13.46484375	-0.20654297	-0.99316406	+39.61669922	+9.09667969	-39.46289063	+2348	+13.62304688	-0.10986328	-0.03076172	-42.01171875	+6.04248047	+37.66113281	+2600	+11.32910156	-2.04345703	-1.76220703	+18.58886719	+5.18554688	-26.34521484	+1572
+1457970598.14899990	+13.46484375	-0.19775391	-0.98437500	+39.83642578	+8.92089844	-39.37500000	+2348	+13.62304688	-0.10546875	-0.03515625	-41.28662109	+5.93261719	+37.50732422	+2600	+11.32470703	-2.03906250	-1.74902344	+18.65478516	+5.03173828	-26.27929688	+1572
+1457970598.15730000	+13.46923828	-0.19335938	-0.97998047	+40.05615234	+8.74511719	-39.30908203	+2344	+13.62304688	-0.10546875	-0.04394531	-40.51757813	+5.77880859	+37.33154297	+2596	+11.32031250	-2.03906250	-1.74023438	+18.72070313	+4.87792969	-26.23535156	+1572
+1457970598.16980000	+13.47363281	-0.18896484	-0.97998047	+40.40771484	+8.50341797	-39.28710938	+2336	+13.61865234	-0.08789063	-0.03955078	-39.17724609	+5.44921875	+37.22167969	+2592	+11.31591797	-2.03466797	-1.73144531	+18.76464844	+4.68017578	-26.19140625	+1572
+1457970598.17810010	+13.47363281	-0.18896484	-0.97558594	+40.51757813	+8.41552734	-39.33105469	+2332	+13.61425781	-0.07910156	-0.03076172	-38.25439453	+5.20751953	+37.24365234	+2592	+11.31152344	-2.03906250	-1.73144531	+18.76464844	+4.54833984	-26.19140625	+1572
+1457970598.18639990	+13.47363281	-0.19775391	-0.97558594	+40.56152344	+8.39355469	-39.44091797	+2332	+13.61865234	-0.06152344	-0.02197266	-37.28759766	+4.98779297	+37.33154297	+2596	+11.30712891	-2.04785156	-1.73144531	+18.72070313	+4.41650391	-26.16943359	+1568
+1457970598.19479990	+13.46923828	-0.20654297	-0.97558594	+40.51757813	+8.43750000	-39.55078125	+2328	+13.61425781	-0.04833984	-0.01318359	-36.29882813	+4.85595703	+37.50732422	+2596	+11.30273438	-2.05224609	-1.73144531	+18.65478516	+4.30664063	-26.16943359	+1568
+1457970598.20310000	+13.46484375	-0.21533203	-0.97998047	+40.42968750	+8.52539063	-39.61669922	+2328	+13.60986328	-0.03515625	+0.00000000	-35.28808594	+4.59228516	+37.83691406	+2608	+11.29833984	-2.06103516	-1.74023438	+18.54492188	+4.19677734	-26.12548828	+1568
+1457970598.21140000	+13.46044922	-0.22412109	-0.97998047	+40.34179688	+8.61328125	-39.68261719	+2328	+13.60986328	-0.01757813	+0.00878906	-34.18945313	+4.39453125	+38.25439453	+2616	+11.28955078	-2.06542969	-1.74462891	+18.39111328	+4.08691406	-26.08154297	+1564
+1457970598.21560000	+13.46044922	-0.22412109	-0.97998047	+40.29785156	+8.63525391	-39.68261719	+2328	+13.60986328	-0.00878906	+0.02197266	-33.64013672	+4.24072266	+38.49609375	+2620	+11.28076172	-2.06982422	-1.74902344	+18.30322266	+4.04296875	-26.03759766	+1560
+1457970598.21980000	+13.46044922	-0.22851563	-0.98437500	+40.25390625	+8.70117188	-39.72656250	+2328	+13.60986328	-0.00878906	+0.01757813	-33.11279297	+4.15283203	+38.67187500	+2624	+11.27636719	-2.06982422	-1.75341797	+18.21533203	+3.97705078	-26.01562500	+1560
+1457970598.22810010	+13.45605469	-0.23291016	-0.98437500	+40.20996094	+8.74511719	-39.72656250	+2332	+13.59667969	+0.01757813	+0.03955078	-31.72851563	+3.66943359	+39.24316406	+2640	+11.26318359	-2.07421875	-1.75781250	+18.01757813	+3.86718750	-25.90576172	+1552
+1457970598.23230000	+13.45605469	-0.23291016	-0.98437500	+40.16601563	+8.78906250	-39.72656250	+2332	+13.59228516	+0.02197266	+0.03955078	-31.09130859	+3.47167969	+39.44091797	+2644	+11.25439453	-2.06982422	-1.76220703	+17.95166016	+3.82324219	-25.83984375	+1552
+1457970598.23639990	+13.45605469	-0.23730469	-0.99316406	+40.01220703	+8.96484375	-39.74853516	+2336	+13.58789063	+0.04394531	+0.05273438	-30.23437500	+3.09814453	+39.74853516	+2656	+11.24560547	-2.06542969	-1.76220703	+17.88574219	+3.75732422	-25.77392578	+1548
+1457970598.24060010	+13.45166016	-0.24609375	-1.00195313	+39.85839844	+9.16259766	-39.74853516	+2340	+13.57910156	+0.04833984	+0.07031250	-29.46533203	+2.68066406	+40.05615234	+2664	+11.23681641	-2.06542969	-1.76660156	+17.79785156	+3.71337891	-25.68603516	+1544
+1457970598.24470000	+13.45166016	-0.25048828	-1.00634766	+39.70458984	+9.38232422	-39.77050781	+2344	+13.57470703	+0.05712891	+0.07470703	-28.71826172	+2.32910156	+40.23193359	+2668	+11.22802734	-2.06103516	-1.76660156	+17.75390625	+3.64746094	-25.64208984	+1540
+1457970598.24889990	+13.44726563	-0.28125000	-1.04589844	+38.84765625	+10.54687500	-39.77050781	+2360	+13.56591797	+0.08349609	+0.08789063	-27.70751953	+1.82373047	+40.49560547	+2676	+11.21484375	-2.05224609	-1.76660156	+17.68798828	+3.58154297	-25.55419922	+1540
+1457970598.25720000	+13.44726563	-0.29443359	-1.08105469	+38.27636719	+11.53564453	-39.72656250	+2364	+13.55273438	+0.10986328	+0.10986328	-25.83984375	+0.76904297	+40.84716797	+2688	+11.19726563	-2.04785156	-1.76660156	+17.60009766	+3.51562500	-25.42236328	+1536
+1457970598.26140000	+13.44287109	-0.30322266	-1.10742188	+38.03466797	+12.10693359	-39.63867188	+2364	+13.53955078	+0.13623047	+0.12744141	-24.76318359	+0.10986328	+41.02294922	+2700	+11.18408203	-2.04345703	-1.77099609	+17.55615234	+3.49365234	-25.33447266	+1532
+1457970598.26560000	+13.44287109	-0.30761719	-1.12939453	+37.81494141	+12.63427734	-39.55078125	+2368	+13.53076172	+0.15820313	+0.14501953	-23.73046875	-0.52734375	+41.17675781	+2704	+11.17089844	-2.03906250	-1.77539063	+17.51220703	+3.49365234	-25.26855469	+1532
+1457970598.26970010	+13.43847656	-0.31640625	-1.14697266	+37.59521484	+13.13964844	-39.52880859	+2364	+13.52197266	+0.18017578	+0.15380859	-22.69775391	-1.16455078	+41.28662109	+2708	+11.16210938	-2.03466797	-1.77539063	+17.49023438	+3.51562500	-25.20263672	+1532
+1457970598.27390000	+13.43408203	-0.32080078	-1.16894531	+37.41943359	+13.68896484	-39.46289063	+2364	+13.50878906	+0.20214844	+0.16699219	-21.59912109	-1.82373047	+41.37451172	+2716	+11.14453125	-2.03027344	-1.77978516	+17.44628906	+3.55957031	-25.11474609	+1532
+1457970598.27810000	+13.42968750	-0.32958984	-1.19091797	+37.17773438	+14.26025391	-39.44091797	+2364	+13.50000000	+0.22851563	+0.18017578	-20.52246094	-2.50488281	+41.44042969	+2720	+11.13134766	-2.03027344	-1.78417969	+17.40234375	+3.60351563	-25.02685547	+1532
+1457970598.28640010	+13.41650391	-0.34716797	-1.23486328	+36.80419922	+15.42480469	-39.35302734	+2360	+13.47802734	+0.27685547	+0.19775391	-18.43505859	-3.77929688	+41.44042969	+2720	+11.10498047	-2.03466797	-1.79736328	+17.29248047	+3.75732422	-24.89501953	+1532
+1457970598.29060010	+13.40771484	-0.36035156	-1.25683594	+36.62841797	+15.99609375	-39.33105469	+2356	+13.46484375	+0.30322266	+0.20214844	-17.40234375	-4.35058594	+41.39648438	+2720	+11.09179688	-2.03906250	-1.80615234	+17.24853516	+3.84521484	-24.82910156	+1536
+1457970598.29469990	+13.39453125	-0.36914063	-1.29199219	+36.45263672	+16.65527344	-39.24316406	+2360	+13.45166016	+0.33398438	+0.21533203	-16.36962891	-4.96582031	+41.37451172	+2720	+11.07421875	-2.04345703	-1.81933594	+17.20458984	+3.99902344	-24.76318359	+1540
+1457970598.29889990	+13.38134766	-0.37353516	-1.31835938	+36.36474609	+17.18261719	-39.24316406	+2356	+13.43408203	+0.34277344	+0.21533203	-15.57861328	-5.47119141	+41.28662109	+2712	+11.06103516	-2.04345703	-1.83691406	+17.18261719	+4.13085938	-24.71923828	+1540
+1457970598.30310010	+13.36816406	-0.38671875	-1.34033203	+36.23291016	+17.68798828	-39.24316406	+2356	+13.42089844	+0.36914063	+0.21093750	-14.72167969	-5.93261719	+41.19873047	+2708	+11.04345703	-2.05224609	-1.84570313	+17.13867188	+4.26269531	-24.67529297	+1544
+1457970598.30720000	+13.35058594	-0.39990234	-1.37988281	+36.10107422	+18.28125000	-39.15527344	+2360	+13.40771484	+0.39550781	+0.21533203	-13.84277344	-6.43798828	+41.11083984	+2704	+11.02587891	-2.06103516	-1.86767578	+17.09472656	+4.43847656	-24.63134766	+1544
+1457970598.31550000	+13.32421875	-0.41308594	-1.41943359	+36.01318359	+19.05029297	-39.24316406	+2360	+13.37695313	+0.41748047	+0.19335938	-12.59033203	-7.07519531	+40.82519531	+2688	+10.99072266	-2.07861328	-1.89404297	+17.07275391	+4.68017578	-24.63134766	+1548
+1457970598.31970000	+13.30224609	-0.42626953	-1.46337891	+35.99121094	+19.55566406	-39.17724609	+2364	+13.35937500	+0.43945313	+0.18457031	-11.93115234	-7.42675781	+40.69335938	+2684	+10.97753906	-2.08740234	-1.92041016	+17.05078125	+4.87792969	-24.63134766	+1548
+1457970598.32390000	+13.28466797	-0.42626953	-1.48974609	+36.01318359	+19.84130859	-39.24316406	+2364	+13.34179688	+0.43945313	+0.16699219	-11.53564453	-7.62451172	+40.51757813	+2676	+10.95556641	-2.09619141	-1.94238281	+17.09472656	+4.98779297	-24.67529297	+1552
+1457970598.32800010	+13.26708984	-0.43505859	-1.51171875	+36.03515625	+20.12695313	-39.30908203	+2368	+13.31982422	+0.44824219	+0.14941406	-11.05224609	-7.80029297	+40.34179688	+2668	+10.93798828	-2.10937500	-1.95996094	+17.11669922	+5.09765625	-24.71923828	+1552
+1457970598.33640000	+13.22753906	-0.44824219	-1.58203125	+36.14501953	+20.67626953	-39.35302734	+2372	+13.28027344	+0.46142578	+0.10107422	-10.28320313	-8.04199219	+39.96826172	+2656	+10.90283203	-2.13134766	-2.00830078	+17.24853516	+5.33935547	-24.85107422	+1548
+1457970598.34050010	+13.20556641	-0.45703125	-1.60839844	+36.16699219	+20.83007813	-39.48486328	+2376	+13.25830078	+0.46582031	+0.07470703	-9.97558594	-8.15185547	+39.77050781	+2648	+10.88525391	-2.14453125	-2.03027344	+17.29248047	+5.38330078	-24.96093750	+1548
+1457970598.34470010	+13.18798828	-0.46582031	-1.64794922	+36.23291016	+21.09375000	-39.50683594	+2380	+13.23632813	+0.47460938	+0.04394531	-9.62402344	-8.19580078	+39.57275391	+2644	+10.86767578	-2.15771484	-2.06103516	+17.35839844	+5.51513672	-25.02685547	+1548
+1457970598.34890010	+13.17041016	-0.47021484	-1.67431641	+36.32080078	+21.18164063	-39.66064453	+2376	+13.21875000	+0.47460938	+0.00878906	-9.38232422	-8.21777344	+39.35302734	+2636	+10.84570313	-2.16650391	-2.08300781	+17.49023438	+5.51513672	-25.18066406	+1544
+1457970598.35299990	+13.15283203	-0.47900391	-1.70068359	+36.36474609	+21.26953125	-39.81445313	+2376	+13.19677734	+0.47460938	-0.02197266	-9.11865234	-8.23974609	+39.13330078	+2628	+10.82812500	-2.17968750	-2.10058594	+17.57812500	+5.51513672	-25.33447266	+1544
+1457970598.35719990	+13.13085938	-0.48779297	-1.74462891	+36.45263672	+21.46728516	-39.90234375	+2376	+13.17041016	+0.47460938	-0.07031250	-8.87695313	-8.19580078	+38.89160156	+2620	+10.81054688	-2.19726563	-2.13574219	+17.66601563	+5.62500000	-25.46630859	+1544
+1457970598.36550000	+13.09130859	-0.50097656	-1.81054688	+36.56250000	+21.57714844	-40.25390625	+2368	+13.11767578	+0.47460938	-0.14941406	-8.37158203	-8.17382813	+38.43017578	+2604	+10.76660156	-2.22363281	-2.18408203	+17.95166016	+5.62500000	-25.81787109	+1540
+1457970598.36970000	+13.06933594	-0.51416016	-1.85449219	+36.62841797	+21.73095703	-40.38574219	+2364	+13.08691406	+0.47460938	-0.20214844	-8.12988281	-8.08593750	+38.16650391	+2596	+10.74462891	-2.24121094	-2.21923828	+18.06152344	+5.69091797	-25.97167969	+1540
+1457970598.37389990	+13.05175781	-0.52294922	-1.89404297	+36.67236328	+21.77490234	-40.58349609	+2356	+13.06494141	+0.47460938	-0.24609375	-7.84423828	-8.08593750	+37.92480469	+2588	+10.72265625	-2.25439453	-2.24560547	+18.23730469	+5.69091797	-26.16943359	+1536
+1457970598.37800000	+13.02978516	-0.53613281	-1.92919922	+36.69433594	+21.84082031	-40.82519531	+2348	+13.03417969	+0.47021484	-0.29003906	-7.60253906	-8.08593750	+37.68310547	+2576	+10.70068359	-2.27636719	-2.27636719	+18.32519531	+5.69091797	-26.36718750	+1540
+1457970598.38640000	+12.98144531	-0.56250000	-2.02148438	+36.80419922	+22.06054688	-41.19873047	+2332	+12.97705078	+0.46582031	-0.39990234	-7.07519531	-7.93212891	+37.11181641	+2560	+10.65234375	-2.31591797	-2.34667969	+18.63281250	+5.82275391	-26.78466797	+1540
+1457970598.39050010	+12.95947266	-0.58447266	-2.06542969	+36.78222656	+22.14843750	-41.44042969	+2324	+12.94628906	+0.45703125	-0.45263672	-6.81152344	-7.88818359	+36.82617188	+2548	+10.62597656	-2.34228516	-2.37744141	+18.74267578	+5.86669922	-27.00439453	+1544
+1457970598.39470010	+12.92871094	-0.60205078	-2.12255859	+36.80419922	+22.32421875	-41.59423828	+2320	+12.91113281	+0.45263672	-0.51855469	-6.54785156	-7.75634766	+36.51855469	+2540	+10.59960938	-2.36865234	-2.42138672	+18.87451172	+5.99853516	-27.22412109	+1548
+1457970598.39879990	+12.90234375	-0.61962891	-2.17089844	+36.87011719	+22.43408203	-41.83593750	+2312	+12.87597656	+0.44824219	-0.57568359	-6.24023438	-7.71240234	+36.21093750	+2528	+10.56884766	-2.39062500	-2.46093750	+19.02832031	+6.10839844	-27.44384766	+1552
+1457970598.40300010	+12.87158203	-0.64599609	-2.21923828	+36.84814453	+22.52197266	-42.07763672	+2304	+12.84521484	+0.43505859	-0.63281250	-5.99853516	-7.64648438	+35.90332031	+2520	+10.53808594	-2.42578125	-2.50048828	+19.13818359	+6.24023438	-27.68554688	+1556
+1457970598.40720010	+12.84082031	-0.66796875	-2.28515625	+36.89208984	+22.71972656	-42.25341797	+2300	+12.81005859	+0.42187500	-0.69873047	-5.73486328	-7.51464844	+35.57373047	+2512	+10.51171875	-2.46093750	-2.54882813	+19.24804688	+6.41601563	-27.90527344	+1560
+1457970598.41129990	+12.80566406	-0.68994141	-2.33789063	+36.93603516	+22.80761719	-42.51708984	+2292	+12.77490234	+0.41308594	-0.76025391	-5.44921875	-7.44873047	+35.24414063	+2500	+10.48095703	-2.49169922	-2.59277344	+19.40185547	+6.56982422	-28.14697266	+1564
+1457970598.41549990	+12.77490234	-0.72070313	-2.39062500	+36.91406250	+22.91748047	-42.80273438	+2288	+12.73974609	+0.39990234	-0.82177734	-5.20751953	-7.38281250	+34.91455078	+2488	+10.44580078	-2.53125000	-2.63671875	+19.46777344	+6.74560547	-28.41064453	+1572
+1457970598.42380000	+12.70019531	-0.77783203	-2.51806641	+36.97998047	+23.22509766	-43.28613281	+2276	+12.66943359	+0.36914063	-0.96240234	-4.70214844	-7.09716797	+34.16748047	+2472	+10.37988281	-2.61035156	-2.73779297	+19.73144531	+7.20703125	-28.91601563	+1584
+1457970598.42800000	+12.66503906	-0.81298828	-2.57519531	+36.97998047	+23.33496094	-43.54980469	+2276	+12.62988281	+0.34277344	-1.02832031	-4.48242188	-6.98730469	+33.79394531	+2460	+10.34472656	-2.65869141	-2.78613281	+19.84130859	+7.42675781	-29.17968750	+1588
+1457970598.43220000	+12.62548828	-0.85253906	-2.64550781	+37.00195313	+23.51074219	-43.76953125	+2272	+12.59033203	+0.32519531	-1.10742188	-4.26269531	-6.76757813	+33.39843750	+2452	+10.30957031	-2.70263672	-2.84326172	+19.95117188	+7.69042969	-29.44335938	+1596
+1457970598.43630000	+12.58593750	-0.87890625	-2.70703125	+37.11181641	+23.57666016	-44.07714844	+2268	+12.55078125	+0.30322266	-1.18212891	-3.99902344	-6.65771484	+33.00292969	+2444	+10.27001953	-2.74658203	-2.89599609	+20.10498047	+7.93212891	-29.72900391	+1600
+1457970598.44050000	+12.54199219	-0.91845703	-2.76416016	+37.11181641	+23.62060547	-44.38476563	+2268	+12.51123047	+0.27246094	-1.25244141	-3.82324219	-6.52587891	+32.60742188	+2436	+10.23046875	-2.79931641	-2.94873047	+20.21484375	+8.17382813	-30.01464844	+1604
+1457970598.44470000	+12.50244141	-0.95800781	-2.83886719	+37.15576172	+23.75244141	-44.64843750	+2264	+12.47167969	+0.24609375	-1.33593750	-3.62548828	-6.30615234	+32.16796875	+2432	+10.19531250	-2.85205078	-3.00146484	+20.34667969	+8.41552734	-30.34423828	+1608
+1457970598.44880010	+12.46289063	-0.98876953	-2.90039063	+37.28759766	+23.77441406	-44.97802734	+2260	+12.42773438	+0.21972656	-1.41503906	-3.40576172	-6.13037109	+31.75048828	+2420	+10.15576172	-2.90039063	-3.05419922	+20.50048828	+8.65722656	-30.67382813	+1612
+1457970598.45720010	+12.37500000	-1.08105469	-3.03662109	+37.39746094	+23.88427734	-45.54931641	+2256	+12.33984375	+0.14941406	-1.58203125	-3.05419922	-5.69091797	+30.87158203	+2408	+10.07666016	-3.01464844	-3.15966797	+20.78613281	+9.16259766	-31.33300781	+1620
+1457970598.46129990	+12.33105469	-1.11621094	-3.09814453	+37.57324219	+23.86230469	-45.87890625	+2252	+12.29589844	+0.11865234	-1.66552734	-2.85644531	-5.49316406	+30.41015625	+2400	+10.03710938	-3.06738281	-3.21240234	+20.96191406	+9.42626953	-31.66259766	+1624
+1457970598.46550010	+12.28710938	-1.16455078	-3.15966797	+37.68310547	+23.81835938	-46.16455078	+2248	+12.24755859	+0.07470703	-1.74902344	-2.72460938	-5.27343750	+29.97070313	+2392	+9.99316406	-3.12451172	-3.26513672	+21.11572266	+9.66796875	-31.99218750	+1628
+1457970598.46960000	+12.24316406	-1.20849609	-3.23437500	+37.81494141	+23.84033203	-46.42822266	+2244	+12.19921875	+0.03515625	-1.84130859	-2.57080078	-4.96582031	+29.50927734	+2388	+9.95361328	-3.18603516	-3.31787109	+21.31347656	+9.90966797	-32.36572266	+1628
+1457970598.47379990	+12.19482422	-1.24804688	-3.30029297	+38.03466797	+23.75244141	-46.73583984	+2236	+12.15087891	+0.00000000	-1.93359375	-2.39501953	-4.70214844	+29.04785156	+2380	+9.90966797	-3.24316406	-3.36621094	+21.48925781	+10.15136719	-32.71728516	+1632
+1457970598.47799990	+12.15087891	-1.29638672	-3.36181641	+38.16650391	+23.66455078	-47.02148438	+2228	+12.10253906	-0.05273438	-2.01708984	-2.30712891	-4.46044922	+28.58642578	+2376	+9.86572266	-3.30468750	-3.41894531	+21.66503906	+10.41503906	-33.06884766	+1632
+1457970598.48210000	+12.10693359	-1.34912109	-3.43212891	+38.29833984	+23.62060547	-47.28515625	+2220	+12.05419922	-0.10107422	-2.11376953	-2.19726563	-4.13085938	+28.12500000	+2368	+9.82617188	-3.36621094	-3.46289063	+21.86279297	+10.63476563	-33.46435547	+1632
+1457970598.48630000	+12.05859375	-1.39306641	-3.49804688	+38.56201172	+23.48876953	-47.57080078	+2208	+12.00146484	-0.14501953	-2.20605469	-2.04345703	-3.82324219	+27.64160156	+2360	+9.78222656	-3.42773438	-3.51123047	+22.06054688	+10.92041016	-33.81591797	+1636
+1457970598.49460010	+11.96191406	-1.49853516	-3.62988281	+38.91357422	+23.22509766	-48.05419922	+2192	+11.90039063	-0.25048828	-2.39062500	-1.91162109	-3.16406250	+26.71875000	+2348	+9.69433594	-3.55957031	-3.60791016	+22.47802734	+11.42578125	-34.49707031	+1636
+1457970598.49880000	+11.91357422	-1.54248047	-3.69140625	+39.15527344	+23.07128906	-48.27392578	+2180	+11.84765625	-0.30322266	-2.48291016	-1.82373047	-2.85644531	+26.25732422	+2340	+9.64599609	-3.62548828	-3.65625000	+22.65380859	+11.71142578	-34.84863281	+1640
+1457970598.50710010	+11.81689453	-1.65673828	-3.81445313	+39.50683594	+22.67578125	-48.75732422	+2168	+11.74218750	-0.42187500	-2.65869141	-1.77978516	-2.21923828	+25.33447266	+2324	+9.55810547	-3.76171875	-3.74853516	+23.04931641	+12.21679688	-35.50781250	+1640
+1457970598.51130010	+11.76416016	-1.70947266	-3.87597656	+39.74853516	+22.43408203	-48.97705078	+2156	+11.68945313	-0.47900391	-2.74658203	-1.73583984	-1.93359375	+24.87304688	+2312	+9.50976563	-3.83203125	-3.79248047	+23.18115234	+12.52441406	-35.85937500	+1640
+1457970598.51550010	+11.71582031	-1.77539063	-3.93310547	+39.90234375	+22.21435547	-49.21875000	+2148	+11.63671875	-0.54931641	-2.83007813	-1.75781250	-1.64794922	+24.41162109	+2304	+9.46142578	-3.90673828	-3.84082031	+23.35693359	+12.78808594	-36.14501953	+1644
+1457970598.52379990	+11.61035156	-1.89404297	-4.04296875	+40.23193359	+21.73095703	-49.72412109	+2132	+11.53125000	-0.67675781	-2.99267578	-1.77978516	-1.09863281	+23.48876953	+2284	+9.36914063	-4.05615234	-3.92871094	+23.64257813	+13.31542969	-36.80419922	+1644
+1457970598.52800010	+11.55761719	-1.96435547	-4.10009766	+40.36376953	+21.48925781	-49.94384766	+2124	+11.47412109	-0.74707031	-3.07177734	-1.84570313	-0.85693359	+23.02734375	+2276	+9.32080078	-4.13085938	-3.97705078	+23.81835938	+13.55712891	-37.06787109	+1648
+1457970598.53210000	+11.50927734	-2.02587891	-4.14404297	+40.51757813	+21.20361328	-50.22949219	+2112	+11.42138672	-0.81738281	-3.15087891	-1.88964844	-0.59326172	+22.58789063	+2264	+9.27685547	-4.20556641	-4.01220703	+23.97216797	+13.75488281	-37.41943359	+1644
+1457970598.53629990	+11.45654297	-2.09179688	-4.19238281	+40.69335938	+20.96191406	-50.49316406	+2100	+11.36865234	-0.88330078	-3.22119141	-1.93359375	-0.39550781	+22.14843750	+2252	+9.21972656	-4.28906250	-4.05615234	+24.06005859	+14.04052734	-37.72705078	+1648
+1457970598.54049990	+11.39941406	-2.16210938	-4.24072266	+40.78125000	+20.72021484	-50.77880859	+2092	+11.31152344	-0.95800781	-3.29150391	-2.04345703	-0.19775391	+21.70898438	+2240	+9.17138672	-4.37255859	-4.10009766	+24.19189453	+14.26025391	-38.01269531	+1648
+1457970598.54460000	+11.35107422	-2.23242188	-4.27587891	+40.91308594	+20.45654297	-51.13037109	+2080	+11.25878906	-1.03271484	-3.35742188	-2.13134766	-0.04394531	+21.24755859	+2228	+9.12744141	-4.45166016	-4.13525391	+24.34570313	+14.43603516	-38.36425781	+1648
+1457970598.55290010	+11.24560547	-2.37744141	-4.35937500	+41.15478516	+20.06103516	-51.74560547	+2056	+11.14892578	-1.18652344	-3.48486328	-2.30712891	+0.26367188	+20.36865234	+2208	+9.02636719	-4.62304688	-4.21435547	+24.58740234	+14.87548828	-38.95751953	+1652
+1457970598.55710010	+11.19287109	-2.45214844	-4.39013672	+41.28662109	+19.86328125	-52.14111328	+2044	+11.10058594	-1.26562500	-3.54199219	-2.39501953	+0.41748047	+19.90722656	+2196	+8.97802734	-4.70654297	-4.24511719	+24.74121094	+15.00732422	-39.30908203	+1648
+1457970598.56130000	+11.13574219	-2.52246094	-4.42968750	+41.46240234	+19.73144531	-52.42675781	+2032	+11.04345703	-1.34033203	-3.60351563	-2.48291016	+0.54931641	+19.46777344	+2188	+8.92529297	-4.79443359	-4.27587891	+24.82910156	+15.22705078	-39.63867188	+1652
+1457970598.56539990	+11.08300781	-2.59716797	-4.46923828	+41.59423828	+19.62158203	-52.73437500	+2028	+10.98632813	-1.42382813	-3.66064453	-2.61474609	+0.70312500	+19.05029297	+2180	+8.87695313	-4.87792969	-4.31542969	+25.00488281	+15.42480469	-39.92431641	+1652
+1457970598.56960010	+11.03027344	-2.67187500	-4.49560547	+41.74804688	+19.46777344	-53.12988281	+2016	+10.93359375	-1.50292969	-3.71337891	-2.72460938	+0.79101563	+18.58886719	+2168	+8.83300781	-4.96582031	-4.33740234	+25.15869141	+15.51269531	-40.29785156	+1648
+1457970598.57380010	+10.97753906	-2.74218750	-4.52636719	+41.90185547	+19.40185547	-53.43750000	+2008	+10.88085938	-1.58203125	-3.76611328	-2.83447266	+0.92285156	+18.17138672	+2156	+8.78027344	-5.05371094	-4.36376953	+25.26855469	+15.71044922	-40.64941406	+1648
+1457970598.57789990	+10.92480469	-2.82128906	-4.56152344	+42.05566406	+19.33593750	-53.74511719	+2004	+10.82373047	-1.66992188	-3.82324219	-2.96630859	+1.05468750	+17.73193359	+2148	+8.73193359	-5.13720703	-4.39453125	+25.46630859	+15.86425781	-40.93505859	+1648
+1457970598.58629990	+10.81933594	-2.97070313	-4.60986328	+42.38525391	+19.22607422	-54.44824219	+1988	+10.71826172	-1.83251953	-3.91552734	-3.18603516	+1.23046875	+16.85302734	+2128	+8.63964844	-5.31298828	-4.42968750	+25.72998047	+16.10595703	-41.63818359	+1644
+1457970598.59040000	+10.76660156	-3.04541016	-4.64501953	+42.56103516	+19.20410156	-54.68994141	+1980	+10.66552734	-1.92041016	-3.96826172	-3.33984375	+1.36230469	+16.45751953	+2120	+8.59570313	-5.39208984	-4.45166016	+25.94970703	+16.23779297	-41.92382813	+1640
+1457970598.59460000	+10.71826172	-3.12011719	-4.66259766	+42.71484375	+19.13818359	-55.04150391	+1972	+10.61718750	-2.00390625	-4.00781250	-3.44970703	+1.42822266	+16.04003906	+2108	+8.55615234	-5.47558594	-4.46044922	+26.14746094	+16.30371094	-42.29736328	+1636
+1457970598.59879990	+10.66552734	-3.19921875	-4.68896484	+42.86865234	+19.13818359	-55.32714844	+1964	+10.56445313	-2.08740234	-4.05175781	-3.53759766	+1.51611328	+15.64453125	+2100	+8.50781250	-5.56347656	-4.47363281	+26.25732422	+16.43554688	-42.60498047	+1632
+1457970598.60290000	+10.61279297	-3.27392578	-4.71533203	+43.04443359	+19.11621094	-55.56884766	+1956	+10.50732422	-2.17529297	-4.09130859	-3.66943359	+1.60400391	+15.27099609	+2088	+8.46826172	-5.64257813	-4.49121094	+26.47705078	+16.50146484	-42.86865234	+1624
+1457970598.60710000	+10.56884766	-3.34863281	-4.72851563	+43.17626953	+19.02832031	-55.92041016	+1944	+10.46337891	-2.26318359	-4.12646484	-3.77929688	+1.62597656	+14.87548828	+2076	+8.42871094	-5.72167969	-4.49121094	+26.65283203	+16.52343750	-43.22021484	+1620
+1457970598.61130000	+10.52050781	-3.42773438	-4.74609375	+43.28613281	+19.02832031	-56.20605469	+1936	+10.41064453	-2.34228516	-4.15722656	-3.84521484	+1.64794922	+14.52392578	+2064	+8.38916016	-5.80957031	-4.50000000	+26.74072266	+16.61132813	-43.52783203	+1612
+1457970598.61960010	+10.42822266	-3.57714844	-4.77246094	+43.50585938	+18.91845703	-56.82128906	+1908	+10.31396484	-2.51367188	-4.21875000	-4.02099609	+1.64794922	+13.84277344	+2036	+8.31445313	-5.96777344	-4.50878906	+27.11425781	+16.65527344	-44.09912109	+1600
+1457970598.62380000	+10.37988281	-3.66064453	-4.78564453	+43.54980469	+18.89648438	-57.10693359	+1900	+10.26562500	-2.59716797	-4.24072266	-4.04296875	+1.64794922	+13.51318359	+2024	+8.27050781	-6.05566406	-4.51318359	+27.18017578	+16.69921875	-44.36279297	+1592
+1457970598.62789990	+10.33593750	-3.73095703	-4.79882813	+43.63769531	+18.85253906	-57.39257813	+1884	+10.21728516	-2.68066406	-4.26708984	-4.10888672	+1.62597656	+13.22753906	+2008	+8.23535156	-6.13476563	-4.52197266	+27.37792969	+16.69921875	-44.58251953	+1584
+1457970598.63210010	+10.29638672	-3.80566406	-4.79882813	+43.68164063	+18.76464844	-57.76611328	+1868	+10.17333984	-2.76416016	-4.28027344	-4.15283203	+1.53808594	+12.91992188	+1992	+8.20458984	-6.21386719	-4.51757813	+27.50976563	+16.63330078	-44.89013672	+1576
+1457970598.63620000	+10.25244141	-3.88916016	-4.79882813	+43.65966797	+18.74267578	-58.11767578	+1856	+10.12500000	-2.84326172	-4.29785156	-4.17480469	+1.45019531	+12.65625000	+1976	+8.16503906	-6.29736328	-4.51757813	+27.57568359	+16.63330078	-45.13183594	+1572
+1457970598.64039990	+10.20849609	-3.96386719	-4.80761719	+43.70361328	+18.72070313	-58.42529297	+1840	+10.08105469	-2.92675781	-4.31103516	-4.19677734	+1.36230469	+12.39257813	+1960	+8.12548828	-6.37646484	-4.52197266	+27.75146484	+16.63330078	-45.32958984	+1564
+1457970598.64459990	+10.17333984	-4.03857422	-4.79882813	+43.70361328	+18.63281250	-58.86474609	+1828	+10.03710938	-3.00585938	-4.31542969	-4.19677734	+1.20849609	+12.10693359	+1944	+8.09033203	-6.45556641	-4.51318359	+27.83935547	+16.56738281	-45.59326172	+1560
+1457970598.65290000	+10.09423828	-4.19238281	-4.79443359	+43.63769531	+18.61083984	-59.58984375	+1800	+9.95361328	-3.16406250	-4.33300781	-4.21875000	+0.98876953	+11.62353516	+1912	+8.01562500	-6.62255859	-4.51318359	+28.01513672	+16.52343750	-45.96679688	+1552
+1457970598.65710000	+10.05908203	-4.26708984	-4.78125000	+43.61572266	+18.54492188	-60.02929688	+1792	+9.91406250	-3.24316406	-4.32861328	-4.21875000	+0.76904297	+11.35986328	+1896	+7.98046875	-6.70605469	-4.50439453	+28.08105469	+16.47949219	-46.16455078	+1552
+1457970598.66120000	+10.01953125	-4.34619141	-4.77685547	+43.50585938	+18.56689453	-60.42480469	+1780	+9.87451172	-3.32226563	-4.33300781	-4.26269531	+0.65917969	+11.11816406	+1880	+7.94091797	-6.79394531	-4.50000000	+28.12500000	+16.45751953	-46.31835938	+1552
+1457970598.66540000	+9.97998047	-4.41650391	-4.76806641	+43.48388672	+18.56689453	-60.77636719	+1772	+9.83496094	-3.39697266	-4.33740234	-4.28466797	+0.54931641	+10.92041016	+1868	+7.90576172	-6.86865234	-4.49560547	+28.23486328	+16.45751953	-46.42822266	+1548
+1457970598.66960000	+9.94921875	-4.49121094	-4.75488281	+43.43994141	+18.52294922	-61.21582031	+1764	+9.79980469	-3.47607422	-4.32421875	-4.30664063	+0.30761719	+10.67871094	+1852	+7.87060547	-6.94775391	-4.48242188	+28.27880859	+16.39160156	-46.58203125	+1552
+1457970598.67370010	+9.91406250	-4.56591797	-4.74169922	+43.35205078	+18.54492188	-61.58935547	+1760	+9.76025391	-3.55517578	-4.32421875	-4.37255859	+0.19775391	+10.45898438	+1840	+7.83544922	-7.03125000	-4.47363281	+28.30078125	+16.36962891	-46.69189453	+1552
+1457970598.67790010	+9.87890625	-4.63623047	-4.73291016	+43.33007813	+18.54492188	-61.91894531	+1756	+9.72509766	-3.62988281	-4.32421875	-4.39453125	+0.06591797	+10.28320313	+1828	+7.79589844	-7.11035156	-4.46923828	+28.36669922	+16.39160156	-46.73583984	+1552
+1457970598.68210010	+9.84814453	-4.70654297	-4.71093750	+43.26416016	+18.52294922	-62.35839844	+1756	+9.69433594	-3.70458984	-4.30664063	-4.43847656	-0.15380859	+10.06347656	+1820	+7.76074219	-7.18945313	-4.45166016	+28.38867188	+16.34765625	-46.82373047	+1556
+1457970598.69039990	+9.78662109	-4.85156250	-4.68457031	+43.15429688	+18.52294922	-62.99560547	+1752	+9.62841797	-3.85839844	-4.29785156	-4.59228516	-0.37353516	+9.71191406	+1800	+7.69482422	-7.34326172	-4.42529297	+28.45458984	+16.30371094	-46.95556641	+1564
+1457970598.69460010	+9.75585938	-4.92187500	-4.66259766	+43.08837891	+18.47900391	-63.36914063	+1752	+9.60205078	-3.93310547	-4.28027344	-4.68017578	-0.59326172	+9.53613281	+1792	+7.66406250	-7.41796875	-4.40771484	+28.47656250	+16.21582031	-47.02148438	+1564
+1457970598.69870000	+9.72509766	-4.99218750	-4.64501953	+43.02246094	+18.47900391	-63.65478516	+1752	+9.57128906	-4.00781250	-4.26708984	-4.81201172	-0.72509766	+9.38232422	+1788	+7.63330078	-7.49707031	-4.39013672	+28.47656250	+16.17187500	-47.10937500	+1568
+1457970598.70289990	+9.69873047	-5.05810547	-4.62744141	+43.00048828	+18.43505859	-63.94042969	+1752	+9.54052734	-4.08251953	-4.25830078	-4.89990234	-0.87890625	+9.27246094	+1780	+7.60693359	-7.56738281	-4.36816406	+28.52050781	+16.06201172	-47.17529297	+1568
+1457970598.70700000	+9.67236328	-5.12841797	-4.60107422	+42.93457031	+18.34716797	-64.29199219	+1756	+9.51416016	-4.15722656	-4.23632813	-5.00976563	-1.09863281	+9.14062500	+1776	+7.58056641	-7.63769531	-4.34619141	+28.54248047	+15.90820313	-47.28515625	+1568
+1457970598.71120000	+9.64599609	-5.19433594	-4.57910156	+42.84667969	+18.30322266	-64.57763672	+1760	+9.48779297	-4.23193359	-4.21875000	-5.14160156	-1.27441406	+9.05273438	+1776	+7.55419922	-7.70800781	-4.32421875	+28.56445313	+15.77636719	-47.43896484	+1572
+1457970598.71540000	+9.62402344	-5.26025391	-4.55712891	+42.82470703	+18.23730469	-64.86328125	+1760	+9.46582031	-4.30224609	-4.20117188	-5.22949219	-1.47216797	+8.96484375	+1768	+7.53222656	-7.77392578	-4.29345703	+28.60839844	+15.57861328	-47.65869141	+1572
+1457970598.72370000	+9.57568359	-5.39208984	-4.49560547	+42.71484375	+18.08349609	-65.45654297	+1764	+9.41748047	-4.44287109	-4.15283203	-5.49316406	-1.91162109	+8.83300781	+1764	+7.49267578	-7.91015625	-4.24072266	+28.67431641	+15.18310547	-48.05419922	+1568
+1457970598.72790000	+9.55371094	-5.45361328	-4.46923828	+42.69287109	+17.97363281	-65.74218750	+1764	+9.39550781	-4.51318359	-4.13085938	-5.60302734	-2.13134766	+8.78906250	+1760	+7.47509766	-7.97167969	-4.20556641	+28.74023438	+14.89746094	-48.36181641	+1564
+1457970598.73200010	+9.53173828	-5.51513672	-4.43408203	+42.64892578	+17.86376953	-66.04980469	+1768	+9.37353516	-4.57910156	-4.10009766	-5.71289063	-2.39501953	+8.76708984	+1756	+7.46191406	-8.02880859	-4.17480469	+28.80615234	+14.58984375	-48.62548828	+1560
+1457970598.73620010	+9.50976563	-5.57666016	-4.39892578	+42.58300781	+17.75390625	-66.33544922	+1768	+9.35156250	-4.64501953	-4.06933594	-5.84472656	-2.65869141	+8.74511719	+1752	+7.44433594	-8.09033203	-4.14404297	+28.87207031	+14.30419922	-48.93310547	+1556
+1457970598.74040010	+9.49218750	-5.63378906	-4.36376953	+42.58300781	+17.66601563	-66.62109375	+1768	+9.32958984	-4.71093750	-4.04296875	-5.93261719	-2.90039063	+8.74511719	+1748	+7.43115234	-8.15185547	-4.10888672	+28.93798828	+14.01855469	-49.26269531	+1548
+1457970598.74449990	+9.47021484	-5.69531250	-4.32421875	+42.53906250	+17.55615234	-66.92871094	+1772	+9.30761719	-4.77246094	-4.00341797	-6.04248047	-3.18603516	+8.74511719	+1748	+7.41357422	-8.20898438	-4.07373047	+29.00390625	+13.71093750	-49.59228516	+1544
+1457970598.74869990	+9.45263672	-5.75244141	-4.28466797	+42.49511719	+17.44628906	-67.21435547	+1772	+9.29003906	-4.83398438	-3.96826172	-6.13037109	-3.42773438	+8.76708984	+1744	+7.40478516	-8.27050781	-4.03417969	+29.06982422	+13.40332031	-49.92187500	+1540
+1457970598.75289990	+9.43066406	-5.80517578	-4.24951172	+42.51708984	+17.35839844	-67.43408203	+1772	+9.27246094	-4.89111328	-3.93750000	-6.19628906	-3.64746094	+8.78906250	+1740	+7.39160156	-8.32763672	-3.99902344	+29.13574219	+13.13964844	-50.22949219	+1532
+1457970598.76120000	+9.39550781	-5.91064453	-4.16601563	+42.45117188	+17.16064453	-67.93945313	+1772	+9.23291016	-5.00537109	-3.85839844	-6.35009766	-4.15283203	+8.85498047	+1736	+7.36083984	-8.43750000	-3.91992188	+29.24560547	+12.56835938	-50.80078125	+1520
+1457970598.76539990	+9.37792969	-5.95898438	-4.12646484	+42.47314453	+17.09472656	-68.11523438	+1768	+9.21533203	-5.05810547	-3.82324219	-6.41601563	-4.32861328	+8.92089844	+1732	+7.34326172	-8.49462891	-3.88916016	+29.31152344	+12.37060547	-50.93261719	+1512
+1457970598.76950000	+9.36035156	-6.00732422	-4.07812500	+42.45117188	+16.98486328	-68.35693359	+1772	+9.19775391	-5.11083984	-3.77929688	-6.45996094	-4.57031250	+8.94287109	+1732	+7.32128906	-8.54736328	-3.84960938	+29.33349609	+12.17285156	-51.15234375	+1508
+1457970598.77370000	+9.34277344	-6.06005859	-4.03417969	+42.42919922	+16.89697266	-68.53271484	+1772	+9.18017578	-5.16357422	-3.73535156	-6.50390625	-4.76806641	+9.00878906	+1732	+7.30810547	-8.60009766	-3.80566406	+29.37744141	+11.93115234	-51.30615234	+1504
+1457970598.77790000	+9.32519531	-6.10400391	-3.99462891	+42.45117188	+16.80908203	-68.64257813	+1772	+9.16259766	-5.21191406	-3.69580078	-6.52587891	-4.89990234	+9.07470703	+1728	+7.29052734	-8.65283203	-3.77490234	+29.39941406	+11.82128906	-51.32812500	+1500
+1457970598.78200010	+9.30761719	-6.14794922	-3.94189453	+42.45117188	+16.72119141	-68.84033203	+1776	+9.14941406	-5.25585938	-3.64746094	-6.52587891	-5.11962891	+9.11865234	+1728	+7.26416016	-8.70556641	-3.73095703	+29.37744141	+11.68945313	-51.41601563	+1496
+1457970598.79029990	+9.28125000	-6.23144531	-3.85839844	+42.47314453	+16.54541016	-68.95019531	+1772	+9.11865234	-5.34814453	-3.56396484	-6.56982422	-5.36132813	+9.25048828	+1728	+7.22900391	-8.80224609	-3.65625000	+29.37744141	+11.42578125	-51.32812500	+1488
+1457970598.79450010	+9.26367188	-6.27099609	-3.80566406	+42.45117188	+16.43554688	-69.06005859	+1776	+9.10546875	-5.38769531	-3.51562500	-6.56982422	-5.51513672	+9.31640625	+1728	+7.20703125	-8.85058594	-3.61230469	+29.35546875	+11.31591797	-51.26220703	+1488
+1457970598.79870010	+9.25048828	-6.31054688	-3.76171875	+42.42919922	+16.32568359	-69.08203125	+1780	+9.09228516	-5.43164063	-3.46728516	-6.59179688	-5.62500000	+9.40429688	+1728	+7.19384766	-8.89892578	-3.57275391	+29.35546875	+11.18408203	-51.13037109	+1484
+1457970598.80279990	+9.23730469	-6.35009766	-3.71337891	+42.45117188	+16.21582031	-69.10400391	+1780	+9.07910156	-5.46679688	-3.41894531	-6.59179688	-5.71289063	+9.47021484	+1728	+7.17187500	-8.93847656	-3.53759766	+29.33349609	+11.09619141	-50.95458984	+1480
+1457970598.80699990	+9.22412109	-6.38525391	-3.66064453	+42.45117188	+16.08398438	-69.14794922	+1784	+9.07031250	-5.50634766	-3.37060547	-6.56982422	-5.86669922	+9.55810547	+1732	+7.15429688	-8.98242188	-3.49365234	+29.31152344	+11.00830078	-50.82275391	+1480
+1457970598.81119990	+9.21093750	-6.42041016	-3.61230469	+42.45117188	+15.93017578	-69.14794922	+1788	+9.05712891	-5.54589844	-3.32226563	-6.56982422	-5.97656250	+9.62402344	+1732	+7.14111328	-9.02636719	-3.44970703	+29.28955078	+10.87646484	-50.66894531	+1480
+1457970598.81530000	+9.20214844	-6.45556641	-3.56396484	+42.47314453	+15.79833984	-69.14794922	+1788	+9.04394531	-5.57666016	-3.27392578	-6.56982422	-6.06445313	+9.71191406	+1732	+7.12353516	-9.06591797	-3.41015625	+29.28955078	+10.78857422	-50.44921875	+1476
+1457970598.82370000	+9.18017578	-6.52148438	-3.46289063	+42.47314453	+15.46875000	-69.12597656	+1792	+9.02197266	-5.64697266	-3.16845703	-6.54785156	-6.28417969	+9.88769531	+1736	+7.10156250	-9.14501953	-3.31787109	+29.28955078	+10.54687500	-50.05371094	+1472
+1457970598.82780000	+9.17138672	-6.55224609	-3.41455078	+42.49511719	+15.31494141	-69.08203125	+1792	+9.01318359	-5.67773438	-3.12011719	-6.50390625	-6.37207031	+9.97558594	+1736	+7.09277344	-9.17578125	-3.27832031	+29.33349609	+10.43701172	-49.79003906	+1468
+1457970598.83200000	+9.15820313	-6.58300781	-3.36621094	+42.51708984	+15.13916016	-69.06005859	+1796	+9.00439453	-5.70849609	-3.07177734	-6.48193359	-6.45996094	+10.06347656	+1736	+7.08398438	-9.21093750	-3.23437500	+29.35546875	+10.30517578	-49.57031250	+1464
+1457970598.83620000	+9.14941406	-6.61376953	-3.31347656	+42.51708984	+14.98535156	-69.03808594	+1796	+8.99121094	-5.73925781	-3.01904297	-6.48193359	-6.54785156	+10.15136719	+1736	+7.07519531	-9.24169922	-3.18603516	+29.39941406	+10.17333984	-49.35058594	+1460
+1457970598.84030010	+9.14062500	-6.64013672	-3.26513672	+42.53906250	+14.83154297	-68.99414063	+1796	+8.98242188	-5.77001953	-2.97509766	-6.45996094	-6.61376953	+10.26123047	+1736	+7.07080078	-9.27246094	-3.14208984	+29.46533203	+10.06347656	-49.13085938	+1456
+1457970598.84450010	+9.13183594	-6.66650391	-3.21679688	+42.58300781	+14.67773438	-68.95019531	+1792	+8.97363281	-5.79638672	-2.92236328	-6.41601563	-6.70166016	+10.34912109	+1736	+7.06640625	-9.30322266	-3.09375000	+29.53125000	+9.93164063	-48.91113281	+1448
+1457970598.84870000	+9.12304688	-6.69726563	-3.16845703	+42.58300781	+14.52392578	-68.92822266	+1792	+8.96044922	-5.82714844	-2.87402344	-6.43798828	-6.76757813	+10.43701172	+1732	+7.06201172	-9.32958984	-3.04541016	+29.59716797	+9.79980469	-48.71337891	+1444
+1457970598.85700010	+9.10546875	-6.75000000	-3.07617188	+42.64892578	+14.28222656	-68.79638672	+1784	+8.94287109	-5.87548828	-2.78173828	-6.35009766	-6.83349609	+10.63476563	+1728	+7.05322266	-9.38232422	-2.95312500	+29.72900391	+9.60205078	-48.20800781	+1428
+1457970598.86110000	+9.09667969	-6.77636719	-3.03222656	+42.64892578	+14.17236328	-68.73046875	+1780	+8.92968750	-5.90625000	-2.73339844	-6.37207031	-6.83349609	+10.74462891	+1724	+7.04882813	-9.40869141	-2.90917969	+29.79492188	+9.53613281	-47.98828125	+1420
+1457970598.86529990	+9.08789063	-6.79833984	-2.98828125	+42.67089844	+14.08447266	-68.62060547	+1776	+8.92089844	-5.92822266	-2.68945313	-6.32812500	-6.83349609	+10.87646484	+1720	+7.04443359	-9.43505859	-2.86083984	+29.86083984	+9.42626953	-47.79052734	+1412
+1457970598.86949990	+9.07910156	-6.82031250	-2.93994141	+42.71484375	+13.97460938	-68.55468750	+1768	+8.91650391	-5.95019531	-2.64550781	-6.30615234	-6.85546875	+11.00830078	+1716	+7.04003906	-9.45703125	-2.82128906	+29.94873047	+9.33837891	-47.54882813	+1400
+1457970598.87360000	+9.07031250	-6.84228516	-2.89599609	+42.71484375	+13.86474609	-68.48876953	+1764	+8.90771484	-5.97656250	-2.59716797	-6.30615234	-6.85546875	+11.11816406	+1712	+7.03564453	-9.47900391	-2.77734375	+30.01464844	+9.27246094	-47.35107422	+1392
+1457970598.87780000	+9.06152344	-6.86425781	-2.85205078	+42.75878906	+13.79882813	-68.40087891	+1760	+8.89892578	-5.99414063	-2.55761719	-6.28417969	-6.83349609	+11.25000000	+1708	+7.02685547	-9.50097656	-2.72900391	+30.03662109	+9.18457031	-47.19726563	+1384
+1457970598.88610010	+9.04833984	-6.90820313	-2.76416016	+42.80273438	+13.62304688	-68.24707031	+1748	+8.88574219	-6.03808594	-2.46533203	-6.26220703	-6.81152344	+11.51367188	+1700	+7.00927734	-9.54492188	-2.65429688	+30.10253906	+9.05273438	-46.80175781	+1364
+1457970598.89030000	+9.03955078	-6.92578125	-2.72021484	+42.82470703	+13.53515625	-68.15917969	+1744	+8.88134766	-6.05126953	-2.42578125	-6.21826172	-6.78955078	+11.64550781	+1692	+7.00048828	-9.56689453	-2.61035156	+30.12451172	+8.96484375	-46.71386719	+1360
+1457970598.89450000	+9.03076172	-6.93896484	-2.68066406	+42.86865234	+13.44726563	-68.04931641	+1736	+8.87695313	-6.06884766	-2.38183594	-6.19628906	-6.76757813	+11.82128906	+1688	+6.99169922	-9.58886719	-2.57958984	+30.12451172	+8.85498047	-46.51611328	+1348
+1457970598.89860010	+9.02197266	-6.95654297	-2.63671875	+42.86865234	+13.35937500	-67.98339844	+1732	+8.86816406	-6.08642578	-2.33789063	-6.19628906	-6.76757813	+11.95312500	+1684	+6.97851563	-9.61083984	-2.54882813	+30.12451172	+8.78906250	-46.36230469	+1340
+1457970598.90280010	+9.01757813	-6.96972656	-2.59716797	+42.91259766	+13.27148438	-67.89550781	+1732	+8.86376953	-6.09960938	-2.29394531	-6.15234375	-6.76757813	+12.10693359	+1684	+6.96533203	-9.62841797	-2.50927734	+30.12451172	+8.67919922	-46.29638672	+1336
+1457970598.90700010	+9.01318359	-6.98291016	-2.55322266	+42.97851563	+13.16162109	-67.82958984	+1728	+8.85937500	-6.11279297	-2.25439453	-6.10839844	-6.76757813	+12.26074219	+1680	+6.95214844	-9.64599609	-2.47851563	+30.12451172	+8.54736328	-46.18652344	+1328
+1457970598.91529990	+9.00439453	-7.00927734	-2.46533203	+43.04443359	+12.96386719	-67.76367188	+1724	+8.85498047	-6.14355469	-2.16650391	-6.04248047	-6.78955078	+12.54638672	+1676	+6.93017578	-9.68554688	-2.40820313	+30.08056641	+8.32763672	-46.09863281	+1320
+1457970598.91950010	+9.00000000	-7.02246094	-2.42578125	+43.08837891	+12.85400391	-67.67578125	+1724	+8.85058594	-6.15234375	-2.13134766	-5.99853516	-6.76757813	+12.72216797	+1672	+6.92138672	-9.70312500	-2.38183594	+30.08056641	+8.19580078	-46.01074219	+1316
+1457970598.92360000	+8.99121094	-7.03125000	-2.38623047	+43.13232422	+12.76611328	-67.60986328	+1724	+8.84619141	-6.16552734	-2.09179688	-5.97656250	-6.78955078	+12.87597656	+1672	+6.90820313	-9.72070313	-2.35107422	+30.08056641	+8.06396484	-45.96679688	+1312
+1457970598.92779990	+8.98681641	-7.04003906	-2.34667969	+43.19824219	+12.67822266	-67.56591797	+1724	+8.84179688	-6.17431641	-2.04785156	-5.93261719	-6.78955078	+13.00781250	+1672	+6.90380859	-9.73828125	-2.32031250	+30.08056641	+7.93212891	-45.94482422	+1308
+1457970598.93199990	+8.98681641	-7.04882813	-2.31152344	+43.26416016	+12.56835938	-67.47802734	+1724	+8.84179688	-6.18310547	-2.01269531	-5.86669922	-6.76757813	+13.18359375	+1668	+6.89501953	-9.75146484	-2.28955078	+30.08056641	+7.80029297	-45.90087891	+1304
+1457970598.93610000	+8.98242188	-7.05761719	-2.27636719	+43.30810547	+12.50244141	-67.43408203	+1724	+8.83740234	-6.19628906	-1.97753906	-5.84472656	-6.78955078	+13.31542969	+1668	+6.88623047	-9.76464844	-2.25439453	+30.08056641	+7.66845703	-45.90087891	+1304
+1457970598.94030000	+8.97802734	-7.06640625	-2.23681641	+43.37402344	+12.39257813	-67.39013672	+1728	+8.83300781	-6.20507813	-1.93798828	-5.80078125	-6.78955078	+13.44726563	+1668	+6.88183594	-9.77783203	-2.22363281	+30.10253906	+7.55859375	-45.87890625	+1300
+1457970598.94860010	+8.97363281	-7.08398438	-2.17089844	+43.50585938	+12.23876953	-67.25830078	+1728	+8.82861328	-6.22265625	-1.87207031	-5.71289063	-6.76757813	+13.71093750	+1664	+6.88183594	-9.80419922	-2.15332031	+30.19042969	+7.31689453	-45.92285156	+1296
+1457970598.95280000	+8.96923828	-7.09277344	-2.13574219	+43.54980469	+12.17285156	-67.21435547	+1728	+8.82861328	-6.22705078	-1.83691406	-5.69091797	-6.76757813	+13.82080078	+1664	+6.88183594	-9.81298828	-2.12255859	+30.23437500	+7.20703125	-45.92285156	+1292
+1457970598.95689990	+8.96484375	-7.10156250	-2.10498047	+43.61572266	+12.10693359	-67.12646484	+1728	+8.82421875	-6.23583984	-1.80615234	-5.62500000	-6.74560547	+13.97460938	+1660	+6.88183594	-9.82617188	-2.08740234	+30.27832031	+7.11914063	-45.92285156	+1288
+1457970598.96110010	+8.96044922	-7.11035156	-2.07421875	+43.65966797	+12.04101563	-67.03857422	+1728	+8.81982422	-6.24462891	-1.77539063	-5.60302734	-6.72363281	+14.06250000	+1656	+6.88183594	-9.83496094	-2.05224609	+30.32226563	+7.00927734	-45.92285156	+1284
+1457970598.96530010	+8.96044922	-7.11914063	-2.04345703	+43.72558594	+11.95312500	-66.99462891	+1724	+8.81982422	-6.24902344	-1.74462891	-5.58105469	-6.74560547	+14.17236328	+1652	+6.88623047	-9.83935547	-2.01708984	+30.38818359	+6.92138672	-45.90087891	+1280
+1457970598.96939990	+8.96044922	-7.12353516	-2.01269531	+43.79150391	+11.86523438	-66.92871094	+1724	+8.81542969	-6.25341797	-1.71386719	-5.53710938	-6.72363281	+14.28222656	+1648	+6.89062500	-9.84814453	-1.98193359	+30.47607422	+6.81152344	-45.90087891	+1276
+1457970598.97779990	+8.95605469	-7.14111328	-1.95117188	+43.87939453	+11.71142578	-66.88476563	+1720	+8.81542969	-6.26660156	-1.65234375	-5.47119141	-6.78955078	+14.45800781	+1644	+6.90380859	-9.86572266	-1.91162109	+30.60791016	+6.63574219	-45.92285156	+1268
+1457970598.98190000	+8.95605469	-7.14550781	-1.92041016	+43.94531250	+11.62353516	-66.84082031	+1712	+8.81542969	-6.27099609	-1.62597656	-5.40527344	-6.78955078	+14.54589844	+1636	+6.90820313	-9.87011719	-1.87646484	+30.65185547	+6.54785156	-45.90087891	+1260
+1457970598.98610000	+8.95605469	-7.15429688	-1.88964844	+43.98925781	+11.53564453	-66.81884766	+1708	+8.81103516	-6.27539063	-1.59521484	-5.38330078	-6.83349609	+14.61181641	+1632	+6.91259766	-9.87890625	-1.84130859	+30.71777344	+6.45996094	-45.87890625	+1256
+1457970598.99029990	+8.95605469	-7.15869141	-1.85888672	+44.03320313	+11.44775391	-66.81884766	+1704	+8.81542969	-6.27978516	-1.56445313	-5.33935547	-6.89941406	+14.67773438	+1628	+6.91699219	-9.88769531	-1.80615234	+30.76171875	+6.37207031	-45.85693359	+1248
+1457970598.99440000	+8.95605469	-7.16308594	-1.83251953	+44.07714844	+11.35986328	-66.79687500	+1696	+8.81103516	-6.28417969	-1.53808594	-5.29541016	-6.94335938	+14.74365234	+1624	+6.92138672	-9.89208984	-1.77978516	+30.80566406	+6.28417969	-45.79101563	+1240
+1457970598.99860000	+8.95605469	-7.16748047	-1.80175781	+44.12109375	+11.25000000	-66.79687500	+1692	+8.81103516	-6.28857422	-1.51171875	-5.25146484	-7.00927734	+14.80957031	+1616	+6.92578125	-9.90087891	-1.74902344	+30.82763672	+6.21826172	-45.72509766	+1236
+1457970599.00690010	+8.96044922	-7.17187500	-1.74023438	+44.23095703	+11.05224609	-66.81884766	+1680	+8.81542969	-6.28857422	-1.45458984	-5.14160156	-7.14111328	+14.89746094	+1608	+6.92578125	-9.91406250	-1.69189453	+30.87158203	+6.04248047	-45.59326172	+1224
+1457970599.01110010	+8.96044922	-7.17187500	-1.70947266	+44.29687500	+10.96435547	-66.86279297	+1676	+8.81542969	-6.29296875	-1.42382813	-5.07568359	-7.20703125	+14.94140625	+1604	+6.92578125	-9.91845703	-1.66552734	+30.89355469	+5.97656250	-45.52734375	+1220
+1457970599.01519990	+8.96044922	-7.17187500	-1.67871094	+44.34082031	+10.87646484	-66.88476563	+1672	+8.81542969	-6.29296875	-1.39746094	-5.03173828	-7.29492188	+14.96337891	+1600	+6.92138672	-9.93164063	-1.63916016	+30.87158203	+5.91064453	-45.43945313	+1216
+1457970599.01939990	+8.96044922	-7.17187500	-1.65234375	+44.38476563	+10.78857422	-66.88476563	+1668	+8.81542969	-6.29296875	-1.37109375	-4.96582031	-7.33886719	+15.00732422	+1596	+6.91699219	-9.93603516	-1.62158203	+30.84960938	+5.84472656	-45.30761719	+1212
+1457970599.02360010	+8.95605469	-7.17187500	-1.62597656	+44.45068359	+10.72265625	-66.88476563	+1664	+8.81542969	-6.29736328	-1.34912109	-4.92187500	-7.38281250	+15.02929688	+1596	+6.90820313	-9.94482422	-1.59960938	+30.82763672	+5.80078125	-45.19775391	+1208
+1457970599.02769990	+8.95605469	-7.17187500	-1.60400391	+44.49462891	+10.65673828	-66.86279297	+1660	+8.81542969	-6.29736328	-1.32275391	-4.85595703	-7.42675781	+15.05126953	+1592	+6.90380859	-9.95361328	-1.57763672	+30.80566406	+5.73486328	-45.08789063	+1204
+1457970599.03609990	+8.95605469	-7.17187500	-1.55126953	+44.62646484	+10.54687500	-66.86279297	+1660	+8.81542969	-6.29736328	-1.27880859	-4.74609375	-7.47070313	+15.11718750	+1588	+6.89062500	-9.96679688	-1.54687500	+30.76171875	+5.64697266	-44.84619141	+1200
+1457970599.04020000	+8.95166016	-7.17187500	-1.52929688	+44.69238281	+10.50292969	-66.86279297	+1660	+8.81103516	-6.29736328	-1.25244141	-4.68017578	-7.49267578	+15.13916016	+1588	+6.87744141	-9.97558594	-1.52490234	+30.73974609	+5.60302734	-44.75830078	+1200
+1457970599.04440000	+8.94726563	-7.17187500	-1.50732422	+44.73632813	+10.48095703	-66.84082031	+1660	+8.81103516	-6.29736328	-1.23486328	-4.63623047	-7.47070313	+15.18310547	+1584	+6.86865234	-9.97998047	-1.50732422	+30.71777344	+5.58105469	-44.67041016	+1200
+1457970599.04860000	+8.94726563	-7.16748047	-1.48535156	+44.82421875	+10.43701172	-66.81884766	+1664	+8.80664063	-6.29736328	-1.21289063	-4.54833984	-7.49267578	+15.20507813	+1584	+6.86425781	-9.98437500	-1.48974609	+30.73974609	+5.55908203	-44.58251953	+1200
+1457970599.05270000	+8.94287109	-7.16748047	-1.46777344	+44.89013672	+10.43701172	-66.79687500	+1664	+8.80664063	-6.29736328	-1.19531250	-4.50439453	-7.47070313	+15.22705078	+1584	+6.85986328	-9.99316406	-1.46777344	+30.73974609	+5.51513672	-44.56054688	+1200
+1457970599.05690000	+8.93847656	-7.16748047	-1.45019531	+44.95605469	+10.41503906	-66.73095703	+1664	+8.79785156	-6.30175781	-1.17773438	-4.46044922	-7.44873047	+15.27099609	+1584	+6.85107422	-9.99755859	-1.45458984	+30.73974609	+5.49316406	-44.47265625	+1200
+1457970599.06520010	+8.92968750	-7.16748047	-1.41503906	+45.08789063	+10.39306641	-66.66503906	+1668	+8.78906250	-6.29736328	-1.14257813	-4.30664063	-7.40478516	+15.35888672	+1580	+6.84228516	-10.00195313	-1.41503906	+30.80566406	+5.42724609	-44.42871094	+1204
+1457970599.06940010	+8.92529297	-7.16748047	-1.39746094	+45.17578125	+10.37109375	-66.62109375	+1668	+8.78466797	-6.29736328	-1.12500000	-4.26269531	-7.38281250	+15.40283203	+1580	+6.83789063	-10.00634766	-1.39746094	+30.87158203	+5.38330078	-44.42871094	+1204
+1457970599.07360010	+8.92089844	-7.16308594	-1.37988281	+45.26367188	+10.34912109	-66.59912109	+1672	+8.78027344	-6.29296875	-1.10742188	-4.15283203	-7.36083984	+15.44677734	+1576	+6.83789063	-10.00195313	-1.37548828	+30.93750000	+5.36132813	-44.42871094	+1204
+1457970599.07769990	+8.91210938	-7.16308594	-1.36230469	+45.32958984	+10.34912109	-66.57714844	+1676	+8.77148438	-6.29296875	-1.08984375	-4.10888672	-7.36083984	+15.46875000	+1576	+6.83789063	-10.00195313	-1.34912109	+31.02539063	+5.31738281	-44.47265625	+1204
+1457970599.08189990	+8.90771484	-7.16308594	-1.34912109	+45.39550781	+10.34912109	-66.53320313	+1676	+8.76708984	-6.29296875	-1.07666016	-4.04296875	-7.33886719	+15.51269531	+1576	+6.83789063	-10.00634766	-1.32714844	+31.11328125	+5.27343750	-44.53857422	+1204
+1457970599.08610010	+8.90332031	-7.15869141	-1.33593750	+45.50537109	+10.32714844	-66.48925781	+1680	+8.76269531	-6.29296875	-1.06347656	-3.95507813	-7.31689453	+15.55664063	+1576	+6.83789063	-10.00195313	-1.30517578	+31.20117188	+5.22949219	-44.58251953	+1204
+1457970599.09439990	+8.89013672	-7.15869141	-1.30957031	+45.65917969	+10.30517578	-66.40136719	+1688	+8.74511719	-6.28857422	-1.03271484	-3.80126953	-7.27294922	+15.62255859	+1576	+6.83789063	-10.00195313	-1.26123047	+31.39892578	+5.14160156	-44.64843750	+1200
+1457970599.09850000	+8.88134766	-7.15869141	-1.29638672	+45.74707031	+10.30517578	-66.35742188	+1692	+8.73632813	-6.28857422	-1.01953125	-3.71337891	-7.25097656	+15.66650391	+1576	+6.83789063	-9.99755859	-1.23925781	+31.53076172	+5.09765625	-44.67041016	+1196
+1457970599.10270000	+8.87695313	-7.15429688	-1.27880859	+45.83496094	+10.28320313	-66.33544922	+1696	+8.72753906	-6.28417969	-1.00195313	-3.62548828	-7.22900391	+15.68847656	+1576	+6.83789063	-9.99755859	-1.22167969	+31.64062500	+5.05371094	-44.69238281	+1196
+1457970599.10690000	+8.86816406	-7.15429688	-1.26562500	+45.92285156	+10.28320313	-66.29150391	+1704	+8.71875000	-6.27978516	-0.98876953	-3.55957031	-7.20703125	+15.73242188	+1576	+6.83349609	-9.99316406	-1.19970703	+31.75048828	+5.03173828	-44.71435547	+1196
+1457970599.11100010	+8.85937500	-7.14990234	-1.25244141	+46.01074219	+10.26123047	-66.24755859	+1708	+8.71435547	-6.27978516	-0.97558594	-3.47167969	-7.18505859	+15.73242188	+1576	+6.83349609	-9.99316406	-1.18212891	+31.83837891	+4.98779297	-44.73632813	+1196
+1457970599.11940000	+8.84179688	-7.14550781	-1.23046875	+46.18652344	+10.26123047	-66.13769531	+1720	+8.69677734	-6.27539063	-0.94921875	-3.29589844	-7.11914063	+15.77636719	+1576	+6.82470703	-9.99316406	-1.15136719	+32.01416016	+4.96582031	-44.69238281	+1196
+1457970599.12350010	+8.83300781	-7.14550781	-1.21728516	+46.27441406	+10.26123047	-66.09375000	+1724	+8.68798828	-6.27099609	-0.94042969	-3.20800781	-7.07519531	+15.77636719	+1576	+6.81591797	-9.99316406	-1.13818359	+32.08007813	+4.96582031	-44.64843750	+1196
+1457970599.12770010	+8.82421875	-7.14111328	-1.20849609	+46.38427734	+10.26123047	-66.02783203	+1732	+8.67919922	-6.26660156	-0.92724609	-3.12011719	-7.05322266	+15.77636719	+1576	+6.80712891	-9.99316406	-1.12939453	+32.12402344	+4.96582031	-44.58251953	+1200
+1457970599.13190010	+8.81542969	-7.13671875	-1.19531250	+46.47216797	+10.26123047	-65.96191406	+1736	+8.67041016	-6.26220703	-0.91845703	-3.03222656	-6.98730469	+15.79833984	+1572	+6.79833984	-9.98876953	-1.12060547	+32.18994141	+4.94384766	-44.47265625	+1200
+1457970599.13599990	+8.80664063	-7.13232422	-1.18652344	+46.56005859	+10.26123047	-65.91796875	+1740	+8.66162109	-6.25781250	-0.90527344	-2.94433594	-6.96533203	+15.77636719	+1572	+6.78515625	-9.99316406	-1.11181641	+32.23388672	+4.96582031	-44.38476563	+1200
+1457970599.14439990	+8.78466797	-7.12353516	-1.16455078	+46.75781250	+10.23925781	-65.83007813	+1752	+8.64404297	-6.25341797	-0.88769531	-2.76855469	-6.89941406	+15.75439453	+1576	+6.76318359	-9.99316406	-1.09863281	+32.29980469	+4.96582031	-44.18701172	+1204
+1457970599.14850000	+8.77587891	-7.11914063	-1.15576172	+46.86767578	+10.23925781	-65.78613281	+1756	+8.63525391	-6.24902344	-0.87451172	-2.68066406	-6.87744141	+15.73242188	+1576	+6.75000000	-9.99755859	-1.09423828	+32.32177734	+4.98779297	-44.09912109	+1208
+1457970599.15269990	+8.76708984	-7.11474609	-1.14257813	+46.95556641	+10.23925781	-65.74218750	+1760	+8.62646484	-6.24462891	-0.86572266	-2.59277344	-6.85546875	+15.71044922	+1576	+6.73681641	-9.99755859	-1.08544922	+32.32177734	+4.98779297	-43.98925781	+1208
+1457970599.15689990	+8.75830078	-7.11035156	-1.13378906	+47.04345703	+10.21728516	-65.67626953	+1764	+8.61767578	-6.24462891	-0.85693359	-2.50488281	-6.83349609	+15.71044922	+1576	+6.72363281	-10.00195313	-1.08105469	+32.34375000	+5.00976563	-43.85742188	+1208
+1457970599.16520000	+8.74072266	-7.10156250	-1.11621094	+47.21923828	+10.19531250	-65.58837891	+1768	+8.60449219	-6.23583984	-0.83935547	-2.35107422	-6.81152344	+15.66650391	+1576	+6.70166016	-10.00634766	-1.07226563	+32.36572266	+5.00976563	-43.63769531	+1208
+1457970599.16930010	+8.73632813	-7.09716797	-1.11181641	+47.32910156	+10.17333984	-65.54443359	+1772	+8.59570313	-6.23583984	-0.83056641	-2.26318359	-6.81152344	+15.66650391	+1576	+6.69287109	-10.00634766	-1.06787109	+32.40966797	+5.00976563	-43.54980469	+1212
+1457970599.17350010	+8.72753906	-7.09277344	-1.10302734	+47.39501953	+10.15136719	-65.52246094	+1776	+8.58691406	-6.23144531	-0.82617188	-2.19726563	-6.81152344	+15.66650391	+1580	+6.68408203	-10.00634766	-1.06347656	+32.43164063	+5.00976563	-43.46191406	+1212
+1457970599.17770000	+8.71875000	-7.08837891	-1.09423828	+47.48291016	+10.12939453	-65.50048828	+1780	+8.58251953	-6.23144531	-0.81738281	-2.13134766	-6.81152344	+15.64453125	+1580	+6.67529297	-10.01074219	-1.05468750	+32.45361328	+5.00976563	-43.41796875	+1212
+1457970599.18600010	+8.70556641	-7.08398438	-1.08105469	+47.63671875	+10.10742188	-65.45654297	+1788	+8.56933594	-6.23144531	-0.80419922	-2.04345703	-6.83349609	+15.64453125	+1584	+6.66210938	-10.01513672	-1.04150391	+32.49755859	+5.03173828	-43.33007813	+1212
+1457970599.19020010	+8.70117188	-7.07958984	-1.07666016	+47.70263672	+10.08544922	-65.43457031	+1792	+8.56054688	-6.22705078	-0.79541016	-1.97753906	-6.83349609	+15.64453125	+1584	+6.66210938	-10.01513672	-1.02832031	+32.54150391	+5.03173828	-43.33007813	+1212
+1457970599.19429990	+8.69677734	-7.07958984	-1.07226563	+47.76855469	+10.08544922	-65.39062500	+1792	+8.55615234	-6.22265625	-0.79101563	-1.91162109	-6.83349609	+15.66650391	+1580	+6.66210938	-10.01074219	-1.01953125	+32.60742188	+5.03173828	-43.30810547	+1212
+1457970599.19849990	+8.69238281	-7.07958984	-1.07226563	+47.81250000	+10.06347656	-65.39062500	+1796	+8.55175781	-6.22265625	-0.78662109	-1.86767578	-6.83349609	+15.68847656	+1584	+6.66210938	-10.01074219	-1.01513672	+32.65136719	+5.03173828	-43.28613281	+1212
+1457970599.20269990	+8.68798828	-7.07958984	-1.06787109	+47.85644531	+10.06347656	-65.36865234	+1800	+8.54736328	-6.22265625	-0.78222656	-1.82373047	-6.85546875	+15.71044922	+1584	+6.66210938	-10.01074219	-1.00634766	+32.71728516	+5.03173828	-43.30810547	+1216
+1457970599.21100000	+8.68359375	-7.07519531	-1.05908203	+47.94433594	+10.04150391	-65.34667969	+1808	+8.54296875	-6.22265625	-0.77783203	-1.77978516	-6.85546875	+15.73242188	+1580	+6.66210938	-10.00634766	-0.98876953	+32.84912109	+5.03173828	-43.35205078	+1220
+1457970599.21519990	+8.67919922	-7.07519531	-1.05908203	+47.98828125	+10.04150391	-65.34667969	+1812	+8.53857422	-6.22265625	-0.77783203	-1.77978516	-6.85546875	+15.73242188	+1580	+6.66650391	-10.00634766	-0.97558594	+32.89306641	+5.03173828	-43.41796875	+1220
+1457970599.21930000	+8.67919922	-7.07519531	-1.05468750	+48.03222656	+10.04150391	-65.34667969	+1816	+8.53857422	-6.22265625	-0.77343750	-1.75781250	-6.85546875	+15.73242188	+1576	+6.66650391	-10.00195313	-0.97119141	+32.95898438	+5.03173828	-43.43994141	+1224
+1457970599.22350000	+8.67480469	-7.07958984	-1.05468750	+48.05419922	+10.04150391	-65.32470703	+1820	+8.53417969	-6.22265625	-0.77343750	-1.73583984	-6.83349609	+15.75439453	+1576	+6.66650391	-10.00195313	-0.96240234	+33.00292969	+5.05371094	-43.46191406	+1228
+1457970599.22770000	+8.67041016	-7.07958984	-1.05468750	+48.07617188	+10.04150391	-65.32470703	+1824	+8.52978516	-6.22265625	-0.77343750	-1.71386719	-6.83349609	+15.77636719	+1576	+6.67089844	-10.00195313	-0.95800781	+33.04687500	+5.05371094	-43.50585938	+1228
+1457970599.23180010	+8.67041016	-7.07958984	-1.05468750	+48.12011719	+10.04150391	-65.30273438	+1824	+8.52978516	-6.21826172	-0.77343750	-1.69189453	-6.83349609	+15.77636719	+1572	+6.67089844	-9.99755859	-0.95361328	+33.09082031	+5.05371094	-43.52783203	+1232
+1457970599.23600010	+8.66601563	-7.07958984	-1.05468750	+48.14208984	+10.04150391	-65.28076172	+1828	+8.52539063	-6.21826172	-0.77343750	-1.69189453	-6.81152344	+15.79833984	+1572	+6.67089844	-9.99755859	-0.94921875	+33.13476563	+5.05371094	-43.54980469	+1232
+1457970599.24429990	+8.66162109	-7.07519531	-1.05468750	+48.20800781	+10.06347656	-65.28076172	+1836	+8.52099609	-6.21826172	-0.76904297	-1.64794922	-6.78955078	+15.82031250	+1568	+6.67089844	-9.99755859	-0.94482422	+33.20068359	+5.07568359	-43.59375000	+1236
+1457970599.24850010	+8.65722656	-7.07519531	-1.05029297	+48.22998047	+10.06347656	-65.25878906	+1836	+8.51660156	-6.21826172	-0.76904297	-1.64794922	-6.76757813	+15.84228516	+1568	+6.66650391	-9.99755859	-0.94042969	+33.22265625	+5.07568359	-43.59375000	+1240
+1457970599.25260000	+8.65283203	-7.07519531	-1.05029297	+48.27392578	+10.06347656	-65.23681641	+1840	+8.51220703	-6.21826172	-0.76904297	-1.62597656	-6.76757813	+15.86425781	+1564	+6.66210938	-9.99755859	-0.94042969	+33.22265625	+5.07568359	-43.59375000	+1240
+1457970599.25679990	+8.65283203	-7.07519531	-1.05029297	+48.29589844	+10.08544922	-65.21484375	+1840	+8.50781250	-6.21826172	-0.76904297	-1.60400391	-6.74560547	+15.86425781	+1564	+6.66210938	-9.99755859	-0.94042969	+33.22265625	+5.09765625	-43.59375000	+1244
+1457970599.26099990	+8.64843750	-7.07519531	-1.05029297	+48.33984375	+10.08544922	-65.19287109	+1844	+8.50781250	-6.21826172	-0.76464844	-1.60400391	-6.70166016	+15.88623047	+1560	+6.65771484	-9.99755859	-0.94482422	+33.24462891	+5.09765625	-43.57177734	+1244
+1457970599.26510000	+8.64404297	-7.07080078	-1.05029297	+48.38378906	+10.10742188	-65.14892578	+1844	+8.50341797	-6.21826172	-0.76464844	-1.58203125	-6.67968750	+15.90820313	+1560	+6.65332031	-9.99755859	-0.94482422	+33.24462891	+5.11962891	-43.54980469	+1248
+1457970599.27350000	+8.63525391	-7.06640625	-1.05029297	+48.47167969	+10.12939453	-65.08300781	+1844	+8.49462891	-6.21386719	-0.76464844	-1.56005859	-6.61376953	+15.93017578	+1556	+6.64013672	-9.99755859	-0.94921875	+33.24462891	+5.14160156	-43.46191406	+1252
+1457970599.27760000	+8.63085938	-7.06640625	-1.04589844	+48.51562500	+10.12939453	-65.03906250	+1844	+8.49023438	-6.21386719	-0.76025391	-1.53808594	-6.56982422	+15.95214844	+1556	+6.63134766	-10.00195313	-0.95361328	+33.22265625	+5.14160156	-43.41796875	+1256
+1457970599.28180000	+8.62646484	-7.06201172	-1.04589844	+48.58154297	+10.15136719	-64.99511719	+1844	+8.48583984	-6.21386719	-0.76025391	-1.53808594	-6.52587891	+15.97412109	+1556	+6.62695313	-10.00195313	-0.95361328	+33.22265625	+5.16357422	-43.37402344	+1256
+1457970599.28600000	+8.62207031	-7.05761719	-1.04589844	+48.64746094	+10.17333984	-64.92919922	+1844	+8.48144531	-6.21386719	-0.75585938	-1.51611328	-6.48193359	+15.99609375	+1552	+6.61816406	-10.00195313	-0.95800781	+33.22265625	+5.18554688	-43.28613281	+1260
+1457970599.29010010	+8.61767578	-7.05761719	-1.04150391	+48.69140625	+10.17333984	-64.86328125	+1844	+8.47705078	-6.21386719	-0.75585938	-1.49414063	-6.43798828	+16.04003906	+1552	+6.60937500	-10.00634766	-0.96240234	+33.22265625	+5.22949219	-43.22021484	+1260
+1457970599.29430010	+8.61328125	-7.05322266	-1.04150391	+48.75732422	+10.19531250	-64.79736328	+1844	+8.47265625	-6.21386719	-0.75146484	-1.47216797	-6.37207031	+16.06201172	+1552	+6.60058594	-10.00634766	-0.96240234	+33.22265625	+5.25146484	-43.15429688	+1260
+1457970599.29850010	+8.60888672	-7.04882813	-1.03710938	+48.82324219	+10.19531250	-64.70947266	+1844	+8.46826172	-6.20947266	-0.75146484	-1.45019531	-6.30615234	+16.10595703	+1552	+6.59179688	-10.00634766	-0.96679688	+33.22265625	+5.27343750	-43.04443359	+1260
+1457970599.30679990	+8.60009766	-7.04443359	-1.03710938	+48.95507813	+10.21728516	-64.57763672	+1840	+8.45947266	-6.20947266	-0.74267578	-1.38427734	-6.19628906	+16.19384766	+1548	+6.58300781	-10.00634766	-0.96679688	+33.28857422	+5.33935547	-42.89062500	+1260
+1457970599.31100010	+8.60009766	-7.04003906	-1.03271484	+49.02099609	+10.21728516	-64.51171875	+1840	+8.45507813	-6.20507813	-0.74267578	-1.36230469	-6.13037109	+16.23779297	+1548	+6.57861328	-10.00634766	-0.96240234	+33.33251953	+5.36132813	-42.82470703	+1260
+1457970599.31510000	+8.59570313	-7.04003906	-1.03271484	+49.08691406	+10.21728516	-64.44580078	+1840	+8.45068359	-6.20507813	-0.73828125	-1.31835938	-6.08642578	+16.30371094	+1548	+6.57421875	-10.00195313	-0.96240234	+33.37646484	+5.40527344	-42.78076172	+1260
+1457970599.31929990	+8.59130859	-7.04003906	-1.02832031	+49.13085938	+10.21728516	-64.35791016	+1836	+8.44628906	-6.20068359	-0.73388672	-1.29638672	-6.04248047	+16.34765625	+1544	+6.57421875	-10.00195313	-0.95800781	+33.42041016	+5.42724609	-42.73681641	+1260
+1457970599.32340000	+8.58691406	-7.03564453	-1.02832031	+49.17480469	+10.21728516	-64.29199219	+1836	+8.44189453	-6.20068359	-0.73388672	-1.25244141	-5.97656250	+16.39160156	+1544	+6.57421875	-9.99755859	-0.94921875	+33.48632813	+5.44921875	-42.69287109	+1260
+1457970599.32760000	+8.58691406	-7.03564453	-1.02832031	+49.24072266	+10.21728516	-64.22607422	+1836	+8.43750000	-6.20068359	-0.72949219	-1.23046875	-5.93261719	+16.43554688	+1544	+6.57861328	-9.99755859	-0.94482422	+33.57421875	+5.47119141	-42.67089844	+1260
+1457970599.33180000	+8.58251953	-7.03564453	-1.02832031	+49.28466797	+10.21728516	-64.16015625	+1836	+8.43310547	-6.19628906	-0.72949219	-1.18652344	-5.88867188	+16.47949219	+1540	+6.57861328	-9.99316406	-0.94042969	+33.66210938	+5.49316406	-42.64892578	+1264
+1457970599.34010000	+8.57812500	-7.03125000	-1.02832031	+49.39453125	+10.19531250	-64.05029297	+1832	+8.42431641	-6.19189453	-0.72509766	-1.12060547	-5.80078125	+16.54541016	+1536	+6.58300781	-9.98437500	-0.92724609	+33.79394531	+5.53710938	-42.62695313	+1268
+1457970599.34430000	+8.57373047	-7.03125000	-1.02832031	+49.43847656	+10.19531250	-63.98437500	+1832	+8.42431641	-6.19189453	-0.72509766	-1.07666016	-5.77880859	+16.58935547	+1536	+6.58740234	-9.98437500	-0.92285156	+33.88183594	+5.55908203	-42.62695313	+1272
+1457970599.34840010	+8.57373047	-7.03125000	-1.02832031	+49.48242188	+10.21728516	-63.94042969	+1832	+8.41992188	-6.19189453	-0.72509766	-1.03271484	-5.73486328	+16.61132813	+1532	+6.59179688	-9.97998047	-0.91845703	+33.94775391	+5.58105469	-42.62695313	+1276
+1457970599.35260010	+8.56933594	-7.03125000	-1.02832031	+49.52636719	+10.21728516	-63.89648438	+1832	+8.41552734	-6.18750000	-0.72509766	-1.01074219	-5.71289063	+16.63330078	+1528	+6.59179688	-9.97998047	-0.91406250	+33.99169922	+5.62500000	-42.64892578	+1280
+1457970599.35680010	+8.56933594	-7.03125000	-1.03271484	+49.59228516	+10.21728516	-63.85253906	+1832	+8.41552734	-6.18750000	-0.72509766	-0.96679688	-5.66894531	+16.65527344	+1528	+6.59179688	-9.97558594	-0.90966797	+34.05761719	+5.64697266	-42.62695313	+1284
+1457970599.36089990	+8.56494141	-7.02685547	-1.03271484	+49.63623047	+10.21728516	-63.80859375	+1832	+8.41113281	-6.18750000	-0.72509766	-0.92285156	-5.62500000	+16.65527344	+1524	+6.59179688	-9.97558594	-0.90527344	+34.10156250	+5.66894531	-42.62695313	+1284
+1457970599.36929990	+8.56054688	-7.02685547	-1.03271484	+49.72412109	+10.21728516	-63.72070313	+1832	+8.40673828	-6.18310547	-0.72070313	-0.85693359	-5.58105469	+16.67724609	+1520	+6.59179688	-9.97119141	-0.90527344	+34.16748047	+5.69091797	-42.60498047	+1288
+1457970599.37340000	+8.55615234	-7.02685547	-1.03271484	+49.76806641	+10.21728516	-63.69873047	+1828	+8.40673828	-6.18310547	-0.72070313	-0.83496094	-5.55908203	+16.67724609	+1516	+6.59179688	-9.97119141	-0.90527344	+34.18945313	+5.71289063	-42.60498047	+1292
+1457970599.37760000	+8.55615234	-7.02246094	-1.03271484	+49.81201172	+10.21728516	-63.67675781	+1828	+8.40234375	-6.17871094	-0.72070313	-0.79101563	-5.53710938	+16.67724609	+1516	+6.58740234	-9.97119141	-0.90527344	+34.21142578	+5.73486328	-42.58300781	+1292
+1457970599.38179990	+8.55615234	-7.02246094	-1.03271484	+49.85595703	+10.21728516	-63.65478516	+1828	+8.40234375	-6.17871094	-0.72070313	-0.76904297	-5.51513672	+16.67724609	+1512	+6.58740234	-9.97558594	-0.90527344	+34.21142578	+5.75683594	-42.58300781	+1296
+1457970599.38590000	+8.55175781	-7.01806641	-1.03271484	+49.89990234	+10.21728516	-63.63281250	+1824	+8.39794922	-6.17871094	-0.72070313	-0.74707031	-5.49316406	+16.65527344	+1508	+6.58300781	-9.97558594	-0.90966797	+34.21142578	+5.75683594	-42.56103516	+1300
+1457970599.39430000	+8.55175781	-7.01806641	-1.03271484	+49.98779297	+10.19531250	-63.61083984	+1824	+8.39794922	-6.17871094	-0.72070313	-0.68115234	-5.47119141	+16.65527344	+1504	+6.57861328	-9.97558594	-0.90966797	+34.21142578	+5.77880859	-42.51708984	+1304
+1457970599.39840010	+8.55175781	-7.01367188	-1.03271484	+50.00976563	+10.19531250	-63.58886719	+1820	+8.39794922	-6.17871094	-0.72070313	-0.65917969	-5.47119141	+16.63330078	+1500	+6.57421875	-9.97998047	-0.91406250	+34.18945313	+5.77880859	-42.49511719	+1304
+1457970599.40260000	+8.55175781	-7.01367188	-1.03271484	+50.03173828	+10.17333984	-63.58886719	+1820	+8.39794922	-6.17431641	-0.72070313	-0.63720703	-5.47119141	+16.63330078	+1500	+6.56982422	-9.97998047	-0.91406250	+34.18945313	+5.80078125	-42.49511719	+1304
+1457970599.40669990	+8.55175781	-7.00927734	-1.02832031	+50.07568359	+10.17333984	-63.58886719	+1820	+8.39794922	-6.17431641	-0.72070313	-0.61523438	-5.47119141	+16.63330078	+1496	+6.56982422	-9.97998047	-0.91845703	+34.16748047	+5.80078125	-42.47314453	+1308
+1457970599.41090010	+8.55175781	-7.00927734	-1.02832031	+50.09765625	+10.15136719	-63.58886719	+1820	+8.39794922	-6.17431641	-0.71630859	-0.61523438	-5.47119141	+16.61132813	+1496	+6.56542969	-9.98437500	-0.91845703	+34.16748047	+5.80078125	-42.47314453	+1308
+1457970599.41919990	+8.55175781	-7.00488281	-1.02392578	+50.14160156	+10.12939453	-63.61083984	+1820	+8.39794922	-6.17431641	-0.71630859	-0.59326172	-5.47119141	+16.61132813	+1492	+6.56542969	-9.98437500	-0.92285156	+34.14550781	+5.77880859	-42.45117188	+1308
+1457970599.42339990	+8.55175781	-7.00488281	-1.02392578	+50.16357422	+10.10742188	-63.61083984	+1816	+8.39794922	-6.17431641	-0.71630859	-0.57128906	-5.49316406	+16.61132813	+1492	+6.56103516	-9.98437500	-0.92285156	+34.14550781	+5.77880859	-42.45117188	+1308
+1457970599.42759990	+8.55175781	-7.00488281	-1.02392578	+50.18554688	+10.08544922	-63.61083984	+1816	+8.39794922	-6.17431641	-0.71630859	-0.57128906	-5.49316406	+16.58935547	+1492	+6.56103516	-9.98437500	-0.92285156	+34.14550781	+5.77880859	-42.45117188	+1304
+1457970599.43170000	+8.55175781	-7.00488281	-1.01953125	+50.20751953	+10.08544922	-63.63281250	+1816	+8.39794922	-6.17431641	-0.71191406	-0.54931641	-5.51513672	+16.58935547	+1492	+6.56103516	-9.98437500	-0.92285156	+34.14550781	+5.77880859	-42.45117188	+1304
+1457970599.43590000	+8.55615234	-7.00488281	-1.01953125	+50.20751953	+10.06347656	-63.63281250	+1816	+8.39794922	-6.17431641	-0.71191406	-0.54931641	-5.51513672	+16.58935547	+1488	+6.56103516	-9.98437500	-0.92285156	+34.14550781	+5.75683594	-42.47314453	+1304
+1457970599.44010000	+8.55615234	-7.00488281	-1.01953125	+50.20751953	+10.04150391	-63.63281250	+1816	+8.39794922	-6.16992188	-0.71191406	-0.54931641	-5.51513672	+16.58935547	+1488	+6.56103516	-9.98437500	-0.92285156	+34.14550781	+5.75683594	-42.47314453	+1304
+1457970599.44840000	+8.55615234	-7.00048828	-1.01953125	+50.22949219	+10.01953125	-63.65478516	+1816	+8.40234375	-6.16992188	-0.71191406	-0.52734375	-5.53710938	+16.58935547	+1488	+6.56542969	-9.98437500	-0.92285156	+34.14550781	+5.75683594	-42.47314453	+1300
+1457970599.45260000	+8.56054688	-7.00048828	-1.01953125	+50.25146484	+10.01953125	-63.65478516	+1816	+8.40234375	-6.16992188	-0.71191406	-0.52734375	-5.53710938	+16.58935547	+1484	+6.56542969	-9.98437500	-0.92285156	+34.14550781	+5.75683594	-42.49511719	+1300
+1457970599.45670010	+8.56054688	-7.00048828	-1.01513672	+50.25146484	+9.99755859	-63.65478516	+1816	+8.40234375	-6.16992188	-0.71191406	-0.52734375	-5.55908203	+16.58935547	+1484	+6.56542969	-9.98437500	-0.92285156	+34.14550781	+5.73486328	-42.49511719	+1300
+1457970599.46090010	+8.56054688	-7.00048828	-1.01513672	+50.25146484	+9.99755859	-63.65478516	+1816	+8.40234375	-6.16992188	-0.71191406	-0.52734375	-5.55908203	+16.58935547	+1484	+6.56542969	-9.98437500	-0.92285156	+34.14550781	+5.73486328	-42.49511719	+1300
+1457970599.46510000	+8.56054688	-7.00048828	-1.01513672	+50.25146484	+9.97558594	-63.67675781	+1816	+8.40234375	-6.16992188	-0.71191406	-0.52734375	-5.55908203	+16.58935547	+1484	+6.56982422	-9.98437500	-0.91845703	+34.16748047	+5.73486328	-42.51708984	+1300
+1457970599.47340010	+8.56494141	-7.00048828	-1.01513672	+50.27343750	+9.95361328	-63.67675781	+1816	+8.40234375	-6.16992188	-0.71191406	-0.50537109	-5.58105469	+16.58935547	+1484	+6.57421875	-9.98437500	-0.91845703	+34.18945313	+5.71289063	-42.53906250	+1300
