# Supplementary material for: A direct effect of perception on action when grasping a cup
Source: Sci Rep. 2018 Jan 9;8:171. doi: 10.1038/s41598-017-18591-5 (PMC5760564; doi:10.1038/s41598-017-18591-5)
Supplement: Supplementary file 6 — Supplementary Information [file 41598_2017_18591_MOESM6_ESM.zip › SciRep_Data/S01instruct/S01_100instruct_Tr14.dat]

+1000000000000.00000000	+0.00000000	+0.00000000	+0.00000000	+0.00000000	+0.00000000	+0.00000000	+0	+0.00000000	+0.00000000	+0.00000000	+0.00000000	+0.00000000	+0.00000000	+0	+0.00000000	+0.00000000	+0.00000000	+0.00000000	+0.00000000	+0.00000000	+0
+1457970599.47750000	+8.56494141	-7.00048828	-1.01513672	+50.27343750	+9.95361328	-63.69873047	+1816	+8.40234375	-6.16992188	-0.71191406	-0.50537109	-5.58105469	+16.58935547	+1480	+6.57421875	-9.98437500	-0.91406250	+34.21142578	+5.69091797	-42.58300781	+1304
+1457970599.48169990	+8.56494141	-7.00048828	-1.01513672	+50.29541016	+9.93164063	-63.69873047	+1820	+8.40234375	-6.16992188	-0.70751953	-0.50537109	-5.58105469	+16.58935547	+1480	+6.57861328	-9.98437500	-0.91406250	+34.23339844	+5.69091797	-42.60498047	+1304
+1457970599.48589990	+8.56933594	-7.00048828	-1.01074219	+50.29541016	+9.93164063	-63.72070313	+1820	+8.40234375	-6.16992188	-0.70751953	-0.50537109	-5.58105469	+16.58935547	+1480	+6.58740234	-9.97998047	-0.90966797	+34.25537109	+5.66894531	-42.64892578	+1308
+1457970599.49000000	+8.56933594	-7.00048828	-1.01074219	+50.31738281	+9.90966797	-63.72070313	+1820	+8.40234375	-6.16992188	-0.70751953	-0.50537109	-5.60302734	+16.58935547	+1480	+6.59179688	-9.97998047	-0.90527344	+34.29931641	+5.64697266	-42.67089844	+1308
+1457970599.49840000	+8.57373047	-7.00048828	-1.01074219	+50.33935547	+9.88769531	-63.74267578	+1820	+8.40673828	-6.16992188	-0.70751953	-0.48339844	-5.60302734	+16.58935547	+1480	+6.60058594	-9.97998047	-0.90087891	+34.34326172	+5.60302734	-42.73681641	+1312
+1457970599.50250010	+8.57373047	-7.00048828	-1.01074219	+50.33935547	+9.88769531	-63.74267578	+1824	+8.40673828	-6.16992188	-0.70751953	-0.48339844	-5.60302734	+16.58935547	+1480	+6.60498047	-9.97558594	-0.89648438	+34.36523438	+5.58105469	-42.75878906	+1316
+1457970599.50670000	+8.57373047	-7.00048828	-1.00634766	+50.36132813	+9.86572266	-63.76464844	+1824	+8.40673828	-6.16992188	-0.70751953	-0.48339844	-5.60302734	+16.58935547	+1480	+6.60937500	-9.97558594	-0.89648438	+34.38720703	+5.55908203	-42.78076172	+1316
+1457970605.91640000	+8.52099609	-6.93017578	-0.98876953	+52.16308594	+7.05322266	-62.77587891	+1776	+8.33642578	-6.13476563	-0.69433594	+0.76904297	-5.93261719	+15.31494141	+1400	+6.53466797	-9.94921875	-0.91845703	+35.37597656	+5.31738281	-43.79150391	+1320
+1457970605.92059990	+8.52099609	-6.93017578	-0.98876953	+52.16308594	+7.05322266	-62.77587891	+1776	+8.33642578	-6.13476563	-0.69433594	+0.76904297	-5.93261719	+15.31494141	+1400	+6.53027344	-9.95361328	-0.91845703	+35.35400391	+5.31738281	-43.76953125	+1320
+1457970605.92479990	+8.52099609	-6.93017578	-0.98876953	+52.16308594	+7.05322266	-62.77587891	+1776	+8.33642578	-6.13476563	-0.69433594	+0.76904297	-5.93261719	+15.29296875	+1404	+6.52587891	-9.95361328	-0.92285156	+35.33203125	+5.31738281	-43.76953125	+1320
+1457970605.92890000	+8.52099609	-6.93017578	-0.98876953	+52.16308594	+7.05322266	-62.77587891	+1776	+8.33642578	-6.13476563	-0.69433594	+0.74707031	-5.93261719	+15.29296875	+1404	+6.52587891	-9.95361328	-0.92285156	+35.33203125	+5.31738281	-43.74755859	+1320
+1457970605.93730000	+8.52099609	-6.93017578	-0.98876953	+52.16308594	+7.05322266	-62.77587891	+1776	+8.33642578	-6.13476563	-0.69433594	+0.74707031	-5.93261719	+15.29296875	+1404	+6.52148438	-9.95361328	-0.92724609	+35.28808594	+5.31738281	-43.72558594	+1320
+1457970605.94140010	+8.51660156	-6.93017578	-0.98876953	+52.16308594	+7.05322266	-62.77587891	+1776	+8.33642578	-6.13476563	-0.69433594	+0.74707031	-5.93261719	+15.29296875	+1404	+6.52148438	-9.95361328	-0.92724609	+35.28808594	+5.31738281	-43.72558594	+1320
+1457970605.94560000	+8.51660156	-6.93017578	-0.98876953	+52.16308594	+7.05322266	-62.79785156	+1776	+8.33642578	-6.13476563	-0.69433594	+0.74707031	-5.93261719	+15.29296875	+1404	+6.52148438	-9.95361328	-0.92724609	+35.28808594	+5.31738281	-43.72558594	+1316
+1457970605.94980000	+8.51660156	-6.93017578	-0.98876953	+52.16308594	+7.05322266	-62.79785156	+1776	+8.33642578	-6.13476563	-0.69433594	+0.74707031	-5.93261719	+15.29296875	+1404	+6.52148438	-9.95361328	-0.92724609	+35.31005859	+5.31738281	-43.72558594	+1316
+1457970605.95390010	+8.51660156	-6.93017578	-0.98876953	+52.16308594	+7.05322266	-62.79785156	+1776	+8.33642578	-6.13476563	-0.68994141	+0.74707031	-5.93261719	+15.29296875	+1404	+6.52587891	-9.95361328	-0.92724609	+35.31005859	+5.31738281	-43.72558594	+1316
+1457970605.95810010	+8.52099609	-6.93017578	-0.98876953	+52.16308594	+7.05322266	-62.79785156	+1776	+8.33642578	-6.13476563	-0.68994141	+0.74707031	-5.95458984	+15.29296875	+1404	+6.52587891	-9.95361328	-0.92724609	+35.33203125	+5.31738281	-43.72558594	+1316
+1457970605.96230010	+8.52099609	-6.93017578	-0.98876953	+52.16308594	+7.05322266	-62.79785156	+1776	+8.33642578	-6.13476563	-0.68994141	+0.74707031	-5.95458984	+15.29296875	+1404	+6.52587891	-9.95361328	-0.92724609	+35.33203125	+5.31738281	-43.74755859	+1316
+1457970605.96639990	+8.52099609	-6.93017578	-0.98876953	+52.16308594	+7.05322266	-62.79785156	+1776	+8.33642578	-6.13476563	-0.68994141	+0.74707031	-5.95458984	+15.29296875	+1404	+6.52587891	-9.95361328	-0.92285156	+35.33203125	+5.31738281	-43.74755859	+1312
+1457970605.97059990	+8.52099609	-6.93017578	-0.98876953	+52.16308594	+7.05322266	-62.79785156	+1776	+8.33642578	-6.13476563	-0.68994141	+0.74707031	-5.95458984	+15.29296875	+1404	+6.53027344	-9.95361328	-0.92285156	+35.35400391	+5.31738281	-43.74755859	+1312
+1457970605.97470000	+8.52099609	-6.93017578	-0.98876953	+52.16308594	+7.05322266	-62.79785156	+1776	+8.33642578	-6.13476563	-0.68994141	+0.74707031	-5.95458984	+15.29296875	+1404	+6.53027344	-9.95361328	-0.92285156	+35.35400391	+5.31738281	-43.76953125	+1312
+1457970605.97890000	+8.52099609	-6.93017578	-0.98876953	+52.16308594	+7.05322266	-62.79785156	+1776	+8.33642578	-6.13476563	-0.68994141	+0.74707031	-5.95458984	+15.29296875	+1404	+6.53027344	-9.95361328	-0.92285156	+35.35400391	+5.31738281	-43.76953125	+1312
+1457970605.98309990	+8.52099609	-6.93017578	-0.98876953	+52.16308594	+7.05322266	-62.79785156	+1776	+8.33642578	-6.13476563	-0.68994141	+0.74707031	-5.95458984	+15.29296875	+1404	+6.53027344	-9.95361328	-0.92285156	+35.37597656	+5.31738281	-43.79150391	+1312
+1457970605.98720000	+8.52099609	-6.93017578	-0.98876953	+52.16308594	+7.05322266	-62.79785156	+1776	+8.33642578	-6.13476563	-0.68994141	+0.74707031	-5.95458984	+15.29296875	+1404	+6.53466797	-9.94921875	-0.91845703	+35.37597656	+5.31738281	-43.79150391	+1312
+1457970605.99140000	+8.52099609	-6.93017578	-0.98876953	+52.16308594	+7.05322266	-62.79785156	+1776	+8.33642578	-6.13476563	-0.68994141	+0.74707031	-5.95458984	+15.31494141	+1404	+6.53466797	-9.94921875	-0.91845703	+35.37597656	+5.31738281	-43.79150391	+1312
+1457970605.99560000	+8.52099609	-6.93017578	-0.98876953	+52.16308594	+7.05322266	-62.79785156	+1776	+8.33642578	-6.13476563	-0.68994141	+0.74707031	-5.95458984	+15.31494141	+1404	+6.53466797	-9.94921875	-0.91845703	+35.37597656	+5.29541016	-43.79150391	+1312
+1457970605.99970010	+8.52099609	-6.93017578	-0.98876953	+52.16308594	+7.05322266	-62.79785156	+1776	+8.33642578	-6.13476563	-0.68994141	+0.74707031	-5.97656250	+15.31494141	+1408	+6.53466797	-9.94921875	-0.91845703	+35.37597656	+5.29541016	-43.79150391	+1312
+1457970606.00390010	+8.52099609	-6.93017578	-0.98876953	+52.16308594	+7.05322266	-62.79785156	+1776	+8.33642578	-6.13476563	-0.68994141	+0.74707031	-5.97656250	+15.31494141	+1408	+6.53466797	-9.94921875	-0.91845703	+35.39794922	+5.29541016	-43.81347656	+1312
+1457970606.01220010	+8.52099609	-6.93017578	-0.98876953	+52.16308594	+7.05322266	-62.79785156	+1776	+8.33642578	-6.13476563	-0.68994141	+0.74707031	-5.97656250	+15.31494141	+1408	+6.53466797	-9.94921875	-0.91845703	+35.37597656	+5.29541016	-43.81347656	+1308
+1457970606.01640010	+8.52099609	-6.93017578	-0.98876953	+52.16308594	+7.05322266	-62.79785156	+1776	+8.33642578	-6.13476563	-0.68994141	+0.74707031	-5.97656250	+15.29296875	+1408	+6.53466797	-9.94921875	-0.91845703	+35.37597656	+5.29541016	-43.81347656	+1308
+1457970606.02060010	+8.52099609	-6.93017578	-0.98876953	+52.16308594	+7.05322266	-62.79785156	+1776	+8.33642578	-6.13476563	-0.68994141	+0.74707031	-5.97656250	+15.29296875	+1408	+6.53466797	-9.94921875	-0.91845703	+35.37597656	+5.29541016	-43.79150391	+1308
+1457970606.02469990	+8.52099609	-6.93017578	-0.98876953	+52.16308594	+7.05322266	-62.79785156	+1776	+8.33642578	-6.13476563	-0.68994141	+0.74707031	-5.97656250	+15.29296875	+1408	+6.53466797	-9.94921875	-0.91845703	+35.37597656	+5.29541016	-43.79150391	+1308
+1457970606.02889990	+8.52099609	-6.93017578	-0.98876953	+52.16308594	+7.05322266	-62.81982422	+1776	+8.33642578	-6.13476563	-0.68994141	+0.74707031	-5.97656250	+15.29296875	+1408	+6.53466797	-9.94921875	-0.91845703	+35.37597656	+5.29541016	-43.79150391	+1308
+1457970606.03309990	+8.52099609	-6.93017578	-0.98876953	+52.16308594	+7.05322266	-62.81982422	+1776	+8.33642578	-6.13476563	-0.68994141	+0.74707031	-5.97656250	+15.29296875	+1408	+6.53466797	-9.95361328	-0.91845703	+35.37597656	+5.29541016	-43.79150391	+1308
+1457970606.03720000	+8.52099609	-6.93017578	-0.98876953	+52.16308594	+7.05322266	-62.81982422	+1776	+8.33642578	-6.13476563	-0.68994141	+0.74707031	-5.97656250	+15.29296875	+1408	+6.53027344	-9.95361328	-0.92285156	+35.37597656	+5.29541016	-43.79150391	+1308
+1457970606.04140000	+8.52099609	-6.93017578	-0.98876953	+52.16308594	+7.05322266	-62.81982422	+1776	+8.33642578	-6.13476563	-0.68994141	+0.74707031	-5.97656250	+15.29296875	+1408	+6.53027344	-9.95361328	-0.92285156	+35.35400391	+5.29541016	-43.79150391	+1308
+1457970606.04970000	+8.52099609	-6.93017578	-0.98876953	+52.16308594	+7.05322266	-62.81982422	+1776	+8.33642578	-6.13476563	-0.68994141	+0.74707031	-5.97656250	+15.29296875	+1408	+6.53027344	-9.95361328	-0.92285156	+35.35400391	+5.29541016	-43.79150391	+1304
+1457970606.05800010	+8.52099609	-6.93017578	-0.98876953	+52.16308594	+7.03125000	-62.81982422	+1776	+8.33642578	-6.13476563	-0.68994141	+0.74707031	-5.97656250	+15.29296875	+1408	+6.53027344	-9.95361328	-0.92285156	+35.35400391	+5.29541016	-43.79150391	+1304
+1457970606.06220010	+8.52099609	-6.93017578	-0.98876953	+52.16308594	+7.03125000	-62.81982422	+1776	+8.33642578	-6.13476563	-0.68994141	+0.74707031	-5.97656250	+15.29296875	+1408	+6.53027344	-9.95361328	-0.92285156	+35.35400391	+5.29541016	-43.79150391	+1304
+1457970606.06640010	+8.52099609	-6.93017578	-0.98876953	+52.16308594	+7.03125000	-62.81982422	+1776	+8.33642578	-6.13476563	-0.68994141	+0.74707031	-5.99853516	+15.29296875	+1408	+6.53027344	-9.95361328	-0.92285156	+35.35400391	+5.29541016	-43.79150391	+1304
+1457970606.07470010	+8.52099609	-6.93017578	-0.98876953	+52.16308594	+7.03125000	-62.81982422	+1776	+8.33642578	-6.13476563	-0.68994141	+0.76904297	-5.99853516	+15.29296875	+1408	+6.53027344	-9.95361328	-0.91845703	+35.35400391	+5.29541016	-43.81347656	+1304
+1457970606.08299990	+8.52099609	-6.93017578	-0.98876953	+52.16308594	+7.03125000	-62.81982422	+1776	+8.33642578	-6.13476563	-0.68994141	+0.76904297	-5.99853516	+15.29296875	+1408	+6.53466797	-9.95361328	-0.91845703	+35.35400391	+5.27343750	-43.81347656	+1304
+1457970606.09139990	+8.52099609	-6.93017578	-0.98876953	+52.18505859	+7.03125000	-62.81982422	+1776	+8.33642578	-6.13476563	-0.68994141	+0.76904297	-5.99853516	+15.29296875	+1408	+6.53466797	-9.95361328	-0.91845703	+35.37597656	+5.27343750	-43.83544922	+1304
+1457970606.09970000	+8.52099609	-6.93017578	-0.98876953	+52.18505859	+7.03125000	-62.81982422	+1776	+8.33642578	-6.13476563	-0.68994141	+0.76904297	-5.99853516	+15.29296875	+1408	+6.53466797	-9.95361328	-0.91845703	+35.37597656	+5.27343750	-43.83544922	+1304
+1457970606.10390000	+8.52099609	-6.93017578	-0.98876953	+52.18505859	+7.03125000	-62.81982422	+1776	+8.33642578	-6.13476563	-0.68994141	+0.76904297	-5.99853516	+15.29296875	+1408	+6.53466797	-9.95361328	-0.91845703	+35.37597656	+5.27343750	-43.85742188	+1304
+1457970606.10800000	+8.52099609	-6.93017578	-0.98876953	+52.18505859	+7.03125000	-62.81982422	+1776	+8.33642578	-6.13476563	-0.68994141	+0.76904297	-5.99853516	+15.29296875	+1408	+6.53466797	-9.94921875	-0.91406250	+35.37597656	+5.27343750	-43.85742188	+1304
+1457970606.11220000	+8.52099609	-6.93017578	-0.98876953	+52.18505859	+7.03125000	-62.81982422	+1776	+8.33642578	-6.13476563	-0.68994141	+0.76904297	-5.99853516	+15.29296875	+1408	+6.53466797	-9.94921875	-0.91406250	+35.37597656	+5.27343750	-43.85742188	+1304
+1457970606.11640000	+8.52099609	-6.93017578	-0.98876953	+52.18505859	+7.03125000	-62.81982422	+1776	+8.33642578	-6.13476563	-0.68994141	+0.76904297	-5.99853516	+15.29296875	+1408	+6.53466797	-9.94921875	-0.91406250	+35.39794922	+5.27343750	-43.85742188	+1304
+1457970606.12470010	+8.52099609	-6.93017578	-0.98876953	+52.18505859	+7.03125000	-62.81982422	+1776	+8.33642578	-6.13476563	-0.68994141	+0.76904297	-5.99853516	+15.29296875	+1408	+6.53466797	-9.94921875	-0.91406250	+35.39794922	+5.27343750	-43.85742188	+1304
+1457970606.12879990	+8.52099609	-6.93017578	-0.98876953	+52.18505859	+7.03125000	-62.81982422	+1776	+8.33642578	-6.13476563	-0.68994141	+0.76904297	-5.99853516	+15.29296875	+1408	+6.53466797	-9.94921875	-0.91406250	+35.39794922	+5.27343750	-43.85742188	+1304
+1457970606.13299990	+8.52099609	-6.93017578	-0.98876953	+52.18505859	+7.03125000	-62.81982422	+1776	+8.33642578	-6.13476563	-0.68994141	+0.76904297	-5.99853516	+15.29296875	+1408	+6.53466797	-9.94921875	-0.91406250	+35.37597656	+5.27343750	-43.85742188	+1304
+1457970606.13720010	+8.52099609	-6.93017578	-0.98876953	+52.18505859	+7.03125000	-62.81982422	+1776	+8.33642578	-6.13476563	-0.68994141	+0.76904297	-5.99853516	+15.29296875	+1408	+6.53466797	-9.95361328	-0.91406250	+35.37597656	+5.27343750	-43.85742188	+1304
+1457970606.14130000	+8.52099609	-6.93017578	-0.98876953	+52.18505859	+7.03125000	-62.81982422	+1776	+8.33642578	-6.13476563	-0.68994141	+0.76904297	-5.99853516	+15.29296875	+1408	+6.53466797	-9.95361328	-0.91845703	+35.37597656	+5.27343750	-43.85742188	+1304
+1457970606.14969990	+8.52099609	-6.93017578	-0.98876953	+52.18505859	+7.03125000	-62.81982422	+1776	+8.33642578	-6.13476563	-0.68994141	+0.76904297	-5.99853516	+15.29296875	+1408	+6.53466797	-9.95361328	-0.91845703	+35.37597656	+5.27343750	-43.85742188	+1304
+1457970606.15800000	+8.52099609	-6.93017578	-0.98876953	+52.18505859	+7.03125000	-62.81982422	+1776	+8.33642578	-6.13476563	-0.68994141	+0.76904297	-5.99853516	+15.29296875	+1408	+6.53466797	-9.95361328	-0.91845703	+35.37597656	+5.27343750	-43.85742188	+1304
+1457970606.16630010	+8.52099609	-6.93017578	-0.98876953	+52.18505859	+7.03125000	-62.84179688	+1776	+8.33642578	-6.13476563	-0.68994141	+0.76904297	-5.99853516	+15.29296875	+1408	+6.53466797	-9.95361328	-0.91845703	+35.35400391	+5.27343750	-43.83544922	+1304
+1457970606.17470000	+8.52099609	-6.93017578	-0.98876953	+52.18505859	+7.03125000	-62.84179688	+1776	+8.33642578	-6.13476563	-0.68994141	+0.76904297	-6.02050781	+15.29296875	+1408	+6.53466797	-9.95361328	-0.91845703	+35.35400391	+5.27343750	-43.83544922	+1304
+1457970606.18720010	+8.52099609	-6.93017578	-0.98876953	+52.18505859	+7.03125000	-62.84179688	+1776	+8.33642578	-6.13476563	-0.68994141	+0.76904297	-6.02050781	+15.29296875	+1408	+6.53466797	-9.95361328	-0.91845703	+35.35400391	+5.27343750	-43.83544922	+1300
+1457970606.19549990	+8.52099609	-6.93017578	-0.98876953	+52.18505859	+7.03125000	-62.84179688	+1776	+8.33642578	-6.13476563	-0.68994141	+0.76904297	-6.02050781	+15.29296875	+1408	+6.53466797	-9.95361328	-0.91845703	+35.35400391	+5.27343750	-43.85742188	+1300
+1457970606.19970010	+8.52099609	-6.93017578	-0.98876953	+52.18505859	+7.03125000	-62.84179688	+1776	+8.33642578	-6.13476563	-0.68994141	+0.76904297	-6.02050781	+15.29296875	+1408	+6.53466797	-9.95361328	-0.91845703	+35.37597656	+5.27343750	-43.85742188	+1300
+1457970606.21210000	+8.52099609	-6.93017578	-0.98876953	+52.18505859	+7.00927734	-62.84179688	+1776	+8.33642578	-6.13476563	-0.68994141	+0.76904297	-6.02050781	+15.29296875	+1412	+6.53466797	-9.95361328	-0.91845703	+35.37597656	+5.27343750	-43.85742188	+1300
+1457970606.21630000	+8.52099609	-6.93017578	-0.98876953	+52.18505859	+7.00927734	-62.84179688	+1780	+8.33642578	-6.13476563	-0.68994141	+0.76904297	-6.02050781	+15.29296875	+1412	+6.53466797	-9.95361328	-0.91845703	+35.37597656	+5.27343750	-43.85742188	+1300
+1457970606.22880010	+8.52099609	-6.93017578	-0.98876953	+52.18505859	+7.00927734	-62.84179688	+1780	+8.33642578	-6.13476563	-0.68994141	+0.76904297	-6.04248047	+15.29296875	+1412	+6.53906250	-9.95361328	-0.91406250	+35.39794922	+5.27343750	-43.87939453	+1300
+1457970606.23709990	+8.52099609	-6.93017578	-0.98876953	+52.18505859	+7.00927734	-62.84179688	+1780	+8.33642578	-6.13476563	-0.68994141	+0.76904297	-6.04248047	+15.29296875	+1412	+6.53906250	-9.95361328	-0.91406250	+35.39794922	+5.27343750	-43.87939453	+1300
+1457970606.24550010	+8.52099609	-6.93017578	-0.98876953	+52.18505859	+7.00927734	-62.86376953	+1780	+8.33642578	-6.13476563	-0.68994141	+0.76904297	-6.04248047	+15.29296875	+1412	+6.53906250	-9.95361328	-0.91406250	+35.39794922	+5.27343750	-43.87939453	+1300
+1457970606.25379990	+8.52099609	-6.93017578	-0.98876953	+52.18505859	+7.00927734	-62.86376953	+1780	+8.33642578	-6.13476563	-0.68994141	+0.76904297	-6.04248047	+15.29296875	+1412	+6.53906250	-9.95361328	-0.91406250	+35.39794922	+5.27343750	-43.87939453	+1300
+1457970606.26210000	+8.52099609	-6.93017578	-0.98876953	+52.18505859	+7.00927734	-62.86376953	+1780	+8.33642578	-6.13476563	-0.68994141	+0.76904297	-6.04248047	+15.29296875	+1412	+6.53906250	-9.95361328	-0.91845703	+35.39794922	+5.27343750	-43.87939453	+1300
+1457970606.27049990	+8.52099609	-6.93017578	-0.98876953	+52.18505859	+7.00927734	-62.86376953	+1780	+8.33642578	-6.13476563	-0.68994141	+0.76904297	-6.04248047	+15.29296875	+1412	+6.53466797	-9.95361328	-0.91845703	+35.37597656	+5.27343750	-43.87939453	+1300
+1457970606.27460000	+8.52099609	-6.93017578	-0.98437500	+52.18505859	+7.00927734	-62.86376953	+1780	+8.33642578	-6.13476563	-0.68994141	+0.76904297	-6.04248047	+15.29296875	+1412	+6.53466797	-9.95361328	-0.91845703	+35.37597656	+5.27343750	-43.87939453	+1300
+1457970606.28290010	+8.52099609	-6.93017578	-0.98876953	+52.18505859	+7.00927734	-62.86376953	+1780	+8.33642578	-6.13476563	-0.68994141	+0.76904297	-6.04248047	+15.29296875	+1416	+6.53466797	-9.95361328	-0.91845703	+35.37597656	+5.27343750	-43.85742188	+1300
+1457970606.28710010	+8.52099609	-6.93017578	-0.98876953	+52.18505859	+7.00927734	-62.86376953	+1780	+8.33642578	-6.13476563	-0.68994141	+0.76904297	-6.04248047	+15.29296875	+1416	+6.53466797	-9.95361328	-0.91845703	+35.37597656	+5.27343750	-43.85742188	+1300
+1457970606.29539990	+8.52099609	-6.93457031	-0.98876953	+52.18505859	+7.00927734	-62.86376953	+1780	+8.33642578	-6.13476563	-0.68994141	+0.79101563	-6.04248047	+15.29296875	+1416	+6.53466797	-9.95361328	-0.91845703	+35.37597656	+5.27343750	-43.85742188	+1300
+1457970606.29959990	+8.52099609	-6.93457031	-0.98876953	+52.18505859	+7.00927734	-62.86376953	+1780	+8.33642578	-6.13476563	-0.68994141	+0.79101563	-6.04248047	+15.29296875	+1416	+6.53466797	-9.95361328	-0.91845703	+35.37597656	+5.27343750	-43.85742188	+1296
+1457970606.30380010	+8.52099609	-6.93457031	-0.98876953	+52.18505859	+7.00927734	-62.86376953	+1780	+8.33642578	-6.13476563	-0.68994141	+0.79101563	-6.04248047	+15.29296875	+1416	+6.53466797	-9.95361328	-0.91845703	+35.37597656	+5.27343750	-43.85742188	+1296
+1457970606.31209990	+8.52099609	-6.93457031	-0.98876953	+52.18505859	+7.00927734	-62.86376953	+1780	+8.33642578	-6.13476563	-0.68994141	+0.79101563	-6.04248047	+15.31494141	+1416	+6.53466797	-9.95361328	-0.91845703	+35.37597656	+5.27343750	-43.87939453	+1296
+1457970606.32040000	+8.52099609	-6.93457031	-0.98876953	+52.18505859	+7.00927734	-62.86376953	+1780	+8.33642578	-6.13476563	-0.68994141	+0.79101563	-6.04248047	+15.31494141	+1416	+6.53466797	-9.95361328	-0.91845703	+35.37597656	+5.27343750	-43.87939453	+1296
+1457970606.32460000	+8.52099609	-6.93457031	-0.98876953	+52.18505859	+7.00927734	-62.86376953	+1780	+8.33642578	-6.13476563	-0.68994141	+0.79101563	-6.04248047	+15.31494141	+1416	+6.53466797	-9.95361328	-0.91845703	+35.37597656	+5.27343750	-43.87939453	+1296
+1457970606.33290000	+8.52099609	-6.93457031	-0.98876953	+52.18505859	+7.00927734	-62.86376953	+1780	+8.33642578	-6.13476563	-0.68994141	+0.79101563	-6.04248047	+15.31494141	+1416	+6.53466797	-9.95361328	-0.91845703	+35.39794922	+5.27343750	-43.87939453	+1296
+1457970606.34130000	+8.52099609	-6.93457031	-0.98876953	+52.18505859	+7.00927734	-62.86376953	+1780	+8.33642578	-6.13476563	-0.68994141	+0.79101563	-6.04248047	+15.31494141	+1416	+6.53906250	-9.95361328	-0.91845703	+35.39794922	+5.27343750	-43.90136719	+1296
+1457970606.34540010	+8.52099609	-6.93457031	-0.98876953	+52.18505859	+7.00927734	-62.86376953	+1780	+8.33642578	-6.13476563	-0.68994141	+0.79101563	-6.04248047	+15.31494141	+1416	+6.53906250	-9.95361328	-0.91406250	+35.39794922	+5.27343750	-43.90136719	+1296
+1457970606.35380010	+8.52099609	-6.93457031	-0.98876953	+52.18505859	+7.00927734	-62.86376953	+1780	+8.33642578	-6.13476563	-0.68994141	+0.79101563	-6.04248047	+15.31494141	+1416	+6.53906250	-9.95361328	-0.91406250	+35.39794922	+5.27343750	-43.90136719	+1296
+1457970606.36209990	+8.52099609	-6.93457031	-0.98876953	+52.18505859	+7.00927734	-62.86376953	+1780	+8.33642578	-6.13476563	-0.68994141	+0.79101563	-6.04248047	+15.31494141	+1416	+6.53906250	-9.95361328	-0.91406250	+35.41992188	+5.27343750	-43.90136719	+1296
+1457970606.36620000	+8.52099609	-6.93457031	-0.98876953	+52.18505859	+7.00927734	-62.86376953	+1780	+8.33642578	-6.13476563	-0.68994141	+0.79101563	-6.04248047	+15.31494141	+1416	+6.53906250	-9.95361328	-0.91406250	+35.41992188	+5.27343750	-43.90136719	+1296
+1457970606.37459990	+8.52099609	-6.93457031	-0.98876953	+52.20703125	+7.00927734	-62.86376953	+1780	+8.33642578	-6.13476563	-0.68994141	+0.79101563	-6.04248047	+15.31494141	+1416	+6.53906250	-9.95800781	-0.91406250	+35.39794922	+5.27343750	-43.90136719	+1296
+1457970606.38290000	+8.52099609	-6.93457031	-0.98876953	+52.20703125	+7.00927734	-62.86376953	+1780	+8.33642578	-6.13476563	-0.68994141	+0.79101563	-6.04248047	+15.31494141	+1416	+6.53906250	-9.95800781	-0.91845703	+35.39794922	+5.27343750	-43.90136719	+1296
+1457970606.38710000	+8.52099609	-6.93457031	-0.98876953	+52.20703125	+7.00927734	-62.86376953	+1780	+8.33642578	-6.13476563	-0.68994141	+0.79101563	-6.04248047	+15.31494141	+1416	+6.53906250	-9.95800781	-0.91845703	+35.39794922	+5.27343750	-43.90136719	+1296
+1457970606.39120010	+8.52099609	-6.93457031	-0.98876953	+52.20703125	+7.03125000	-62.86376953	+1780	+8.33642578	-6.13476563	-0.68994141	+0.79101563	-6.04248047	+15.31494141	+1420	+6.53466797	-9.95800781	-0.91845703	+35.39794922	+5.27343750	-43.90136719	+1296
+1457970606.39540000	+8.52099609	-6.93457031	-0.98876953	+52.20703125	+7.03125000	-62.86376953	+1780	+8.33642578	-6.13476563	-0.68994141	+0.79101563	-6.04248047	+15.31494141	+1420	+6.53466797	-9.95800781	-0.91845703	+35.39794922	+5.27343750	-43.90136719	+1296
+1457970606.40370010	+8.52099609	-6.93457031	-0.98876953	+52.20703125	+7.03125000	-62.86376953	+1780	+8.33642578	-6.13476563	-0.68994141	+0.79101563	-6.04248047	+15.31494141	+1420	+6.53466797	-9.95800781	-0.91845703	+35.37597656	+5.27343750	-43.87939453	+1296
+1457970606.40790010	+8.52099609	-6.93457031	-0.98876953	+52.20703125	+7.03125000	-62.86376953	+1780	+8.33642578	-6.13476563	-0.68994141	+0.79101563	-6.04248047	+15.31494141	+1420	+6.53466797	-9.95800781	-0.91845703	+35.37597656	+5.27343750	-43.87939453	+1296
+1457970606.41619990	+8.52099609	-6.93457031	-0.98876953	+52.20703125	+7.03125000	-62.86376953	+1780	+8.33642578	-6.13916016	-0.68994141	+0.79101563	-6.04248047	+15.31494141	+1420	+6.53466797	-9.95800781	-0.91845703	+35.37597656	+5.27343750	-43.87939453	+1296
+1457970606.42459990	+8.52099609	-6.93457031	-0.98876953	+52.20703125	+7.03125000	-62.86376953	+1780	+8.33642578	-6.13916016	-0.68994141	+0.79101563	-6.04248047	+15.31494141	+1420	+6.53466797	-9.95800781	-0.91845703	+35.37597656	+5.27343750	-43.87939453	+1292
+1457970606.43290000	+8.52099609	-6.93457031	-0.98876953	+52.20703125	+7.03125000	-62.86376953	+1780	+8.33642578	-6.13916016	-0.68994141	+0.79101563	-6.04248047	+15.31494141	+1420	+6.53466797	-9.95800781	-0.91845703	+35.37597656	+5.27343750	-43.87939453	+1292
+1457970606.44120000	+8.52099609	-6.93457031	-0.98876953	+52.22900391	+7.03125000	-62.86376953	+1780	+8.33642578	-6.13916016	-0.68994141	+0.79101563	-6.04248047	+15.31494141	+1420	+6.53466797	-9.95800781	-0.91845703	+35.39794922	+5.29541016	-43.90136719	+1292
+1457970606.44540000	+8.52099609	-6.93457031	-0.98876953	+52.22900391	+7.03125000	-62.86376953	+1780	+8.33642578	-6.13916016	-0.68994141	+0.79101563	-6.04248047	+15.31494141	+1420	+6.53466797	-9.95800781	-0.91845703	+35.39794922	+5.29541016	-43.90136719	+1292
+1457970606.45370010	+8.52099609	-6.93457031	-0.98876953	+52.22900391	+7.00927734	-62.86376953	+1780	+8.33642578	-6.13916016	-0.68994141	+0.79101563	-6.04248047	+15.31494141	+1420	+6.53906250	-9.95800781	-0.91406250	+35.39794922	+5.29541016	-43.90136719	+1292
+1457970606.45790000	+8.52099609	-6.93457031	-0.98876953	+52.22900391	+7.00927734	-62.86376953	+1780	+8.33642578	-6.13916016	-0.68994141	+0.79101563	-6.04248047	+15.31494141	+1420	+6.53906250	-9.95800781	-0.91406250	+35.41992188	+5.29541016	-43.90136719	+1292
+1457970606.46199990	+8.52099609	-6.93457031	-0.98876953	+52.22900391	+7.00927734	-62.86376953	+1780	+8.33642578	-6.13916016	-0.68994141	+0.79101563	-6.04248047	+15.31494141	+1420	+6.53906250	-9.95800781	-0.91406250	+35.41992188	+5.29541016	-43.92333984	+1292
+1457970606.46620010	+8.52099609	-6.93457031	-0.98876953	+52.22900391	+7.00927734	-62.86376953	+1780	+8.33642578	-6.13916016	-0.68994141	+0.79101563	-6.04248047	+15.31494141	+1420	+6.53906250	-9.95800781	-0.91406250	+35.41992188	+5.29541016	-43.92333984	+1292
+1457970606.47449990	+8.52099609	-6.93457031	-0.98876953	+52.22900391	+7.00927734	-62.86376953	+1780	+8.33642578	-6.13916016	-0.68994141	+0.79101563	-6.04248047	+15.31494141	+1420	+6.53906250	-9.95800781	-0.91406250	+35.41992188	+5.29541016	-43.92333984	+1292
+1457970606.47869990	+8.52099609	-6.93457031	-0.98876953	+52.22900391	+7.00927734	-62.86376953	+1780	+8.33642578	-6.13916016	-0.68994141	+0.79101563	-6.04248047	+15.31494141	+1420	+6.53906250	-9.95800781	-0.91406250	+35.41992188	+5.29541016	-43.92333984	+1292
+1457970606.48289990	+8.52099609	-6.93457031	-0.98876953	+52.22900391	+7.00927734	-62.86376953	+1780	+8.33642578	-6.13916016	-0.68994141	+0.79101563	-6.04248047	+15.31494141	+1420	+6.53906250	-9.95800781	-0.91406250	+35.41992188	+5.29541016	-43.92333984	+1292
+1457970606.48700000	+8.52099609	-6.93457031	-0.98876953	+52.22900391	+7.00927734	-62.86376953	+1780	+8.33642578	-6.13916016	-0.68994141	+0.81298828	-6.04248047	+15.31494141	+1420	+6.53906250	-9.95800781	-0.91406250	+35.41992188	+5.29541016	-43.92333984	+1292
+1457970606.49120000	+8.52099609	-6.93457031	-0.98876953	+52.22900391	+7.00927734	-62.86376953	+1780	+8.33203125	-6.13916016	-0.68994141	+0.81298828	-6.04248047	+15.31494141	+1420	+6.53906250	-9.95800781	-0.91406250	+35.41992188	+5.29541016	-43.92333984	+1292
+1457970606.49540000	+8.52099609	-6.93457031	-0.98876953	+52.25097656	+7.00927734	-62.86376953	+1780	+8.33203125	-6.13916016	-0.68994141	+0.81298828	-6.04248047	+15.31494141	+1420	+6.53906250	-9.95800781	-0.91406250	+35.41992188	+5.29541016	-43.92333984	+1292
+1457970606.50370000	+8.52099609	-6.93457031	-0.98876953	+52.25097656	+7.00927734	-62.86376953	+1780	+8.33203125	-6.13916016	-0.68994141	+0.81298828	-6.04248047	+15.31494141	+1420	+6.53906250	-9.95800781	-0.91406250	+35.41992188	+5.29541016	-43.92333984	+1296
+1457970606.50790000	+8.52099609	-6.93457031	-0.98876953	+52.25097656	+7.00927734	-62.86376953	+1780	+8.33203125	-6.13916016	-0.68994141	+0.81298828	-6.04248047	+15.33691406	+1420	+6.53906250	-9.95800781	-0.91406250	+35.41992188	+5.29541016	-43.90136719	+1296
+1457970606.51200010	+8.52099609	-6.93457031	-0.98876953	+52.25097656	+7.00927734	-62.86376953	+1780	+8.33203125	-6.13916016	-0.68994141	+0.81298828	-6.04248047	+15.33691406	+1420	+6.53906250	-9.95800781	-0.91406250	+35.39794922	+5.29541016	-43.90136719	+1296
+1457970606.51620010	+8.52099609	-6.93457031	-0.98876953	+52.25097656	+7.00927734	-62.86376953	+1780	+8.33203125	-6.13916016	-0.68994141	+0.81298828	-6.04248047	+15.33691406	+1420	+6.53906250	-9.95800781	-0.91406250	+35.39794922	+5.29541016	-43.90136719	+1296
+1457970606.52029990	+8.52099609	-6.93457031	-0.98876953	+52.25097656	+7.00927734	-62.86376953	+1780	+8.33203125	-6.13916016	-0.68994141	+0.81298828	-6.04248047	+15.33691406	+1420	+6.53906250	-9.95800781	-0.91845703	+35.39794922	+5.29541016	-43.90136719	+1296
+1457970606.52870010	+8.52099609	-6.93457031	-0.98876953	+52.25097656	+7.00927734	-62.86376953	+1780	+8.33203125	-6.13916016	-0.68994141	+0.81298828	-6.04248047	+15.33691406	+1420	+6.53466797	-9.95800781	-0.91845703	+35.39794922	+5.29541016	-43.90136719	+1296
+1457970606.53699990	+8.52099609	-6.93457031	-0.98876953	+52.27294922	+6.98730469	-62.86376953	+1780	+8.33203125	-6.13916016	-0.68994141	+0.81298828	-6.06445313	+15.33691406	+1420	+6.53466797	-9.95800781	-0.91845703	+35.39794922	+5.29541016	-43.90136719	+1296
+1457970606.54119990	+8.52099609	-6.93457031	-0.98876953	+52.27294922	+6.98730469	-62.86376953	+1780	+8.33642578	-6.13916016	-0.68994141	+0.81298828	-6.06445313	+15.33691406	+1420	+6.53466797	-9.95800781	-0.91845703	+35.39794922	+5.29541016	-43.90136719	+1296
+1457970606.54950000	+8.52099609	-6.93457031	-0.98876953	+52.27294922	+6.98730469	-62.86376953	+1780	+8.33642578	-6.13916016	-0.68994141	+0.81298828	-6.06445313	+15.33691406	+1420	+6.53906250	-9.95800781	-0.91845703	+35.39794922	+5.29541016	-43.90136719	+1296
+1457970606.55780010	+8.52099609	-6.93457031	-0.98876953	+52.27294922	+6.96533203	-62.86376953	+1780	+8.33642578	-6.13916016	-0.68994141	+0.83496094	-6.06445313	+15.33691406	+1420	+6.53906250	-9.95800781	-0.91845703	+35.39794922	+5.29541016	-43.90136719	+1296
+1457970606.56620000	+8.52539063	-6.93457031	-0.98876953	+52.29492188	+6.94335938	-62.88574219	+1780	+8.33642578	-6.13916016	-0.68994141	+0.83496094	-6.08642578	+15.33691406	+1420	+6.53906250	-9.95800781	-0.91406250	+35.39794922	+5.27343750	-43.92333984	+1296
+1457970606.57030010	+8.52539063	-6.93457031	-0.98876953	+52.29492188	+6.92138672	-62.88574219	+1780	+8.33642578	-6.13916016	-0.68994141	+0.83496094	-6.08642578	+15.31494141	+1420	+6.54345703	-9.95800781	-0.91406250	+35.39794922	+5.27343750	-43.94531250	+1296
+1457970606.57870010	+8.52978516	-6.93457031	-0.98876953	+52.31689453	+6.87744141	-62.90771484	+1784	+8.33642578	-6.13916016	-0.68994141	+0.83496094	-6.10839844	+15.31494141	+1420	+6.54785156	-9.95800781	-0.90966797	+35.39794922	+5.27343750	-43.98925781	+1300
+1457970606.58279990	+8.52978516	-6.93457031	-0.98876953	+52.33886719	+6.81152344	-62.90771484	+1784	+8.33642578	-6.13916016	-0.68994141	+0.85693359	-6.15234375	+15.29296875	+1420	+6.55224609	-9.95800781	-0.90966797	+35.39794922	+5.25146484	-44.01123047	+1300
+1457970606.59120010	+8.53857422	-6.93457031	-0.98876953	+52.40478516	+6.67968750	-62.92968750	+1788	+8.34082031	-6.13476563	-0.68994141	+0.87890625	-6.21826172	+15.22705078	+1424	+6.56103516	-9.95800781	-0.90527344	+35.35400391	+5.22949219	-44.05517578	+1304
+1457970606.59949990	+8.54736328	-6.93017578	-0.98876953	+52.51464844	+6.43798828	-62.92968750	+1788	+8.34521484	-6.13037109	-0.68994141	+0.92285156	-6.43798828	+15.05126953	+1424	+6.56982422	-9.96240234	-0.90087891	+35.24414063	+5.22949219	-44.09912109	+1304
+1457970606.60360000	+8.55175781	-6.93017578	-0.98876953	+52.58056641	+6.32812500	-62.90771484	+1792	+8.34960938	-6.13037109	-0.69433594	+0.94482422	-6.52587891	+14.98535156	+1424	+6.57421875	-9.96240234	-0.90527344	+35.17822266	+5.22949219	-44.09912109	+1304
+1457970606.60780000	+8.55615234	-6.92578125	-0.99316406	+52.66845703	+6.15234375	-62.86376953	+1792	+8.35839844	-6.12597656	-0.69433594	+1.01074219	-6.70166016	+14.80957031	+1428	+6.57421875	-9.96240234	-0.90527344	+35.06835938	+5.25146484	-44.05517578	+1308
+1457970606.61200000	+8.56494141	-6.92138672	-0.99755859	+52.75634766	+5.97656250	-62.79785156	+1796	+8.36279297	-6.12158203	-0.69873047	+1.05468750	-6.83349609	+14.65576172	+1428	+6.57861328	-9.96240234	-0.90966797	+34.95849609	+5.25146484	-44.03320313	+1308
+1457970606.61610010	+8.56933594	-6.91699219	-0.99755859	+52.84423828	+5.82275391	-62.73193359	+1800	+8.36718750	-6.11718750	-0.70312500	+1.07666016	-6.94335938	+14.54589844	+1432	+6.57861328	-9.96240234	-0.91845703	+34.84863281	+5.27343750	-43.96728516	+1308
+1457970606.62030010	+8.57373047	-6.91259766	-1.00634766	+52.93212891	+5.60302734	-62.62207031	+1800	+8.37597656	-6.10839844	-0.70751953	+1.14257813	-7.05322266	+14.41406250	+1436	+6.57861328	-9.96240234	-0.92724609	+34.73876953	+5.31738281	-43.87939453	+1308
+1457970606.62859990	+8.58691406	-6.90380859	-1.01513672	+53.12988281	+5.20751953	-62.44628906	+1804	+8.38476563	-6.09521484	-0.71630859	+1.25244141	-7.25097656	+14.23828125	+1440	+6.57861328	-9.95800781	-0.94482422	+34.47509766	+5.38330078	-43.72558594	+1308
+1457970606.63280010	+8.59570313	-6.89941406	-1.02392578	+53.23974609	+4.96582031	-62.33642578	+1804	+8.38916016	-6.08642578	-0.72509766	+1.31835938	-7.31689453	+14.17236328	+1440	+6.58300781	-9.95361328	-0.95361328	+34.36523438	+5.42724609	-43.63769531	+1312
+1457970606.63700010	+8.60449219	-6.89501953	-1.03271484	+53.32763672	+4.74609375	-62.24853516	+1804	+8.39355469	-6.07763672	-0.72949219	+1.40625000	-7.42675781	+14.10644531	+1440	+6.58740234	-9.94921875	-0.96240234	+34.23339844	+5.44921875	-43.59375000	+1312
+1457970606.64109990	+8.61328125	-6.88623047	-1.04150391	+53.41552734	+4.50439453	-62.16064453	+1808	+8.39794922	-6.06884766	-0.73828125	+1.49414063	-7.51464844	+14.08447266	+1444	+6.59179688	-9.94482422	-0.97558594	+34.14550781	+5.47119141	-43.50585938	+1312
+1457970606.64529990	+8.62207031	-6.88183594	-1.05468750	+53.45947266	+4.26269531	-62.09472656	+1808	+8.40234375	-6.05566406	-0.74707031	+1.62597656	-7.62451172	+14.04052734	+1448	+6.60058594	-9.93603516	-0.99316406	+34.01367188	+5.49316406	-43.41796875	+1316
+1457970606.65360000	+8.64843750	-6.86865234	-1.07666016	+53.56933594	+3.73535156	-62.07275391	+1812	+8.41552734	-6.02929688	-0.76904297	+1.88964844	-7.95410156	+13.95263672	+1452	+6.62255859	-9.91845703	-1.02392578	+33.81591797	+5.47119141	-43.41796875	+1320
+1457970606.65780000	+8.66162109	-6.86425781	-1.09423828	+53.52539063	+3.47167969	-62.11669922	+1808	+8.42431641	-6.01171875	-0.78662109	+2.10937500	-8.17382813	+13.86474609	+1452	+6.64453125	-9.90527344	-1.05029297	+33.68408203	+5.42724609	-43.41796875	+1328
+1457970606.66199990	+8.67919922	-6.85546875	-1.10302734	+53.50341797	+3.22998047	-62.24853516	+1808	+8.43310547	-5.99414063	-0.79541016	+2.30712891	-8.48144531	+13.77685547	+1452	+6.66650391	-9.89208984	-1.06347656	+33.57421875	+5.36132813	-43.57177734	+1328
+1457970606.66610000	+8.69677734	-6.84667969	-1.12500000	+53.50341797	+2.96630859	-62.29248047	+1812	+8.44189453	-5.97216797	-0.82177734	+2.52685547	-8.67919922	+13.75488281	+1456	+6.68408203	-9.87890625	-1.08544922	+33.46435547	+5.25146484	-43.63769531	+1336
+1457970606.67030000	+8.72314453	-6.85546875	-1.15136719	+53.26171875	+2.70263672	-62.49023438	+1812	+8.45507813	-5.95019531	-0.85253906	+2.81250000	-9.05273438	+13.57910156	+1464	+6.71044922	-9.86132813	-1.12500000	+33.28857422	+5.16357422	-43.72558594	+1340
+1457970606.67440010	+8.74511719	-6.84228516	-1.16455078	+53.17382813	+2.48291016	-62.75390625	+1812	+8.46826172	-5.92822266	-0.86572266	+3.09814453	-9.44824219	+13.40332031	+1464	+6.73681641	-9.84814453	-1.13818359	+33.13476563	+5.03173828	-43.98925781	+1344
+1457970606.67860010	+8.77587891	-6.83349609	-1.19970703	+53.08593750	+2.24121094	-62.86376953	+1816	+8.48144531	-5.90625000	-0.90527344	+3.36181641	-9.66796875	+13.38134766	+1472	+6.76318359	-9.83056641	-1.18212891	+32.98095703	+4.85595703	-44.05517578	+1348
+1457970606.68280010	+8.79785156	-6.84228516	-1.22607422	+52.73437500	+2.08740234	-63.14941406	+1808	+8.49023438	-5.88867188	-0.93164063	+3.58154297	-10.01953125	+13.16162109	+1472	+6.78515625	-9.81738281	-1.22167969	+32.78320313	+4.74609375	-44.18701172	+1352
+1457970606.68689990	+8.82421875	-6.83349609	-1.24804688	+52.51464844	+1.93359375	-63.47900391	+1808	+8.50781250	-5.85791016	-0.95800781	+3.88916016	-10.41503906	+12.94189453	+1476	+6.81152344	-9.79980469	-1.24804688	+32.56347656	+4.59228516	-44.49462891	+1356
+1457970606.69530010	+8.88574219	-6.83789063	-1.32275391	+51.87744141	+1.66992188	-64.02832031	+1808	+8.53857422	-5.81835938	-1.04589844	+4.43847656	-11.05224609	+12.56835938	+1488	+6.86425781	-9.77343750	-1.34472656	+32.08007813	+4.28466797	-44.82421875	+1372
+1457970606.69939990	+8.92089844	-6.82910156	-1.36230469	+51.54785156	+1.53808594	-64.37988281	+1812	+8.55615234	-5.78759766	-1.08105469	+4.76806641	-11.44775391	+12.30468750	+1496	+6.89062500	-9.75585938	-1.38867188	+31.79443359	+4.15283203	-45.13183594	+1376
+1457970606.70359990	+8.96044922	-6.82470703	-1.41064453	+51.24023438	+1.42822266	-64.64355469	+1820	+8.58251953	-5.75683594	-1.13818359	+5.11962891	-11.71142578	+12.10693359	+1508	+6.91259766	-9.73828125	-1.45458984	+31.48681641	+3.99902344	-45.28564453	+1388
+1457970606.70779990	+8.99560547	-6.83349609	-1.45458984	+50.73486328	+1.36230469	-64.99511719	+1824	+8.60009766	-5.73925781	-1.18652344	+5.33935547	-12.06298828	+11.77734375	+1516	+6.93896484	-9.72509766	-1.51611328	+31.11328125	+3.88916016	-45.48339844	+1400
+1457970606.71190000	+9.03515625	-6.82470703	-1.50292969	+50.33935547	+1.29638672	-65.34667969	+1832	+8.62207031	-5.70410156	-1.23925781	+5.71289063	-12.41455078	+11.46972656	+1528	+6.96533203	-9.70312500	-1.57324219	+30.76171875	+3.75732422	-45.76904297	+1408
+1457970606.71610000	+9.07910156	-6.82031250	-1.56005859	+49.94384766	+1.20849609	-65.65429688	+1848	+8.65283203	-5.67333984	-1.30078125	+6.08642578	-12.72216797	+11.20605469	+1544	+6.99169922	-9.68554688	-1.64794922	+30.41015625	+3.62548828	-45.94482422	+1424
+1457970606.72030000	+9.11865234	-6.82910156	-1.61279297	+49.39453125	+1.18652344	-66.04980469	+1856	+8.67041016	-5.65136719	-1.36230469	+6.30615234	-13.02978516	+10.83251953	+1552	+7.01367188	-9.67236328	-1.72265625	+29.99267578	+3.53759766	-46.20849609	+1436
+1457970606.72440000	+9.16259766	-6.82031250	-1.67431641	+48.93310547	+1.16455078	-66.40136719	+1872	+8.70117188	-5.61621094	-1.42382813	+6.67968750	-13.35937500	+10.48095703	+1568	+7.04443359	-9.64599609	-1.78857422	+29.59716797	+3.44970703	-46.49414063	+1452
+1457970606.72860000	+9.21093750	-6.81591797	-1.73144531	+48.47167969	+1.12060547	-66.79687500	+1888	+8.73632813	-5.57666016	-1.49414063	+7.09716797	-13.68896484	+10.15136719	+1584	+7.07519531	-9.62402344	-1.86767578	+29.22363281	+3.31787109	-46.73583984	+1472
+1457970606.73280000	+9.25488281	-6.81591797	-1.79296875	+47.87841797	+1.09863281	-67.19238281	+1904	+8.76269531	-5.55908203	-1.56445313	+7.29492188	-13.99658203	+9.73388672	+1596	+7.09716797	-9.61083984	-1.94677734	+28.76220703	+3.25195313	-47.04345703	+1484
+1457970606.73690010	+9.30761719	-6.80712891	-1.85888672	+47.39501953	+1.05468750	-67.58789063	+1924	+8.79785156	-5.51513672	-1.63476563	+7.66845703	-14.30419922	+9.33837891	+1616	+7.13232422	-9.58007813	-2.02148438	+28.38867188	+3.16406250	-47.35107422	+1504
+1457970606.74110010	+9.36035156	-6.79833984	-1.92041016	+46.91162109	+0.98876953	-68.02734375	+1944	+8.84179688	-5.47558594	-1.70507813	+8.08593750	-14.65576172	+8.92089844	+1636	+7.16748047	-9.55371094	-2.10498047	+27.99316406	+3.03222656	-47.63671875	+1524
+1457970606.74939990	+9.46142578	-6.78076172	-2.05664063	+45.81298828	+0.90087891	-68.90625000	+1988	+8.91210938	-5.40527344	-1.85888672	+8.61328125	-15.29296875	+8.10791016	+1672	+7.24218750	-9.49218750	-2.26318359	+27.20214844	+2.79052734	-48.36181641	+1564
+1457970606.75359990	+9.52294922	-6.76757813	-2.11816406	+45.28564453	+0.79101563	-69.45556641	+2008	+8.96044922	-5.35693359	-1.92919922	+9.00878906	-15.71044922	+7.64648438	+1692	+7.28613281	-9.46142578	-2.34228516	+26.85058594	+2.61474609	-48.75732422	+1584
+1457970606.75770000	+9.57568359	-6.75878906	-2.18408203	+44.69238281	+0.68115234	-69.93896484	+2028	+9.00000000	-5.33056641	-2.00390625	+9.16259766	-16.06201172	+7.20703125	+1708	+7.32568359	-9.43066406	-2.41699219	+26.43310547	+2.43896484	-49.19677734	+1604
+1457970606.76189990	+9.63720703	-6.74121094	-2.25439453	+44.16503906	+0.59326172	-70.40039063	+2056	+9.04394531	-5.28222656	-2.08740234	+9.47021484	-16.36962891	+6.78955078	+1732	+7.37402344	-9.39111328	-2.49609375	+26.12548828	+2.24121094	-49.59228516	+1628
+1457970606.76609990	+9.70312500	-6.72363281	-2.31152344	+43.61572266	+0.41748047	-70.99365234	+2076	+9.09667969	-5.23388672	-2.15332031	+9.82177734	-16.87500000	+6.26220703	+1752	+7.42675781	-9.35156250	-2.57080078	+25.81787109	+1.95556641	-50.07568359	+1648
+1457970606.77020000	+9.76025391	-6.70605469	-2.37744141	+43.02246094	+0.26367188	-71.52099609	+2096	+9.14501953	-5.20312500	-2.23242188	+9.95361328	-17.24853516	+5.84472656	+1768	+7.47509766	-9.31640625	-2.64550781	+25.40039063	+1.71386719	-50.53710938	+1664
+1457970606.77440000	+9.82617188	-6.68408203	-2.44775391	+42.49511719	+0.08789063	-71.98242188	+2120	+9.19335938	-5.15039063	-2.31591797	+10.21728516	-17.57812500	+5.44921875	+1792	+7.53222656	-9.26367188	-2.72460938	+25.15869141	+1.40625000	-50.97656250	+1688
+1457970606.77860000	+9.89208984	-6.66210938	-2.50048828	+41.92382813	-0.13183594	-72.59765625	+2140	+9.25488281	-5.10205078	-2.38183594	+10.52490234	-18.10546875	+4.92187500	+1808	+7.59375000	-9.21533203	-2.79492188	+24.87304688	+1.03271484	-51.48193359	+1708
+1457970606.78270010	+9.95361328	-6.64013672	-2.56201172	+41.30859375	-0.37353516	-73.12500000	+2160	+9.30761719	-5.05810547	-2.45654297	+10.65673828	-18.52294922	+4.50439453	+1824	+7.64648438	-9.17578125	-2.86523438	+24.47753906	+0.68115234	-51.98730469	+1724
+1457970606.78690000	+10.01953125	-6.60937500	-2.63232422	+40.75927734	-0.59326172	-73.58642578	+2180	+9.36035156	-5.00537109	-2.54003906	+10.87646484	-18.85253906	+4.10888672	+1848	+7.71240234	-9.11865234	-2.93994141	+24.23583984	+0.30761719	-52.42675781	+1748
+1457970606.79110000	+10.09423828	-6.58300781	-2.68066406	+40.16601563	-0.90087891	-74.24560547	+2200	+9.42626953	-4.95263672	-2.59716797	+11.16210938	-19.42382813	+3.55957031	+1864	+7.77832031	-9.06152344	-3.00585938	+23.97216797	-0.15380859	-52.93212891	+1768
+1457970606.79520010	+10.16015625	-6.55664063	-2.73339844	+39.55078125	-1.20849609	-74.77294922	+2212	+9.48339844	-4.90869141	-2.66748047	+11.31591797	-19.88525391	+3.12011719	+1876	+7.83544922	-9.01757813	-3.07177734	+23.57666016	-0.59326172	-53.45947266	+1784
+1457970606.79940010	+10.23046875	-6.52587891	-2.79931641	+38.97949219	-1.47216797	-75.21240234	+2232	+9.54492188	-4.85156250	-2.74658203	+11.53564453	-20.21484375	+2.70263672	+1896	+7.90136719	-8.95605469	-3.15087891	+23.33496094	-1.03271484	-53.85498047	+1804
+1457970606.80360010	+10.30517578	-6.49072266	-2.83886719	+38.40820313	-1.82373047	-75.84960938	+2248	+9.61523438	-4.79443359	-2.80371094	+11.84326172	-20.78613281	+2.13134766	+1912	+7.97167969	-8.89453125	-3.21679688	+23.02734375	-1.53808594	-54.33837891	+1824
+1457970606.80769990	+10.37109375	-6.45996094	-2.88720703	+37.77099609	-2.19726563	-76.35498047	+2260	+9.68115234	-4.73730469	-2.86962891	+12.01904297	-21.26953125	+1.69189453	+1924	+8.03320313	-8.84179688	-3.28271484	+22.63183594	-2.02148438	-54.77783203	+1836
+1457970606.81189990	+10.44580078	-6.42041016	-2.94433594	+37.19970703	-2.52685547	-76.77246094	+2280	+9.74707031	-4.68017578	-2.94433594	+12.28271484	-21.62109375	+1.27441406	+1944	+8.09912109	-8.77587891	-3.36181641	+22.36816406	-2.50488281	-55.12939453	+1856
+1457970606.81609990	+10.52050781	-6.38525391	-2.97949219	+36.60644531	-2.92236328	-77.36572266	+2288	+9.82177734	-4.61865234	-2.99267578	+12.59033203	-22.19238281	+0.68115234	+1956	+8.17382813	-8.71435547	-3.42333984	+22.06054688	-3.05419922	-55.56884766	+1876
+1457970606.82020000	+10.59082031	-6.34130859	-3.01904297	+36.01318359	-3.36181641	-77.87109375	+2304	+9.88769531	-4.55273438	-3.04980469	+12.85400391	-22.69775391	+0.19775391	+1968	+8.23095703	-8.65722656	-3.48925781	+21.64306641	-3.58154297	-56.00830078	+1888
+1457970606.82439990	+10.66552734	-6.30175781	-3.06738281	+35.46386719	-3.73535156	-78.31054688	+2320	+9.96240234	-4.49121094	-3.12011719	+13.13964844	-23.09326172	-0.28564453	+1988	+8.29687500	-8.58691406	-3.56835938	+21.33544922	-4.06494141	-56.29394531	+1908
+1457970606.83270000	+10.81933594	-6.20947266	-3.12011719	+34.32128906	-4.70214844	-79.40917969	+2344	+10.11181641	-4.35498047	-3.21240234	+13.79882813	-24.21386719	-1.42822266	+2012	+8.42431641	-8.45947266	-3.69140625	+20.56640625	-5.14160156	-57.10693359	+1936
+1457970606.83690000	+10.89843750	-6.16552734	-3.15966797	+33.77197266	-5.14160156	-79.84863281	+2356	+10.18652344	-4.28466797	-3.27392578	+14.10644531	-24.63134766	-1.95556641	+2028	+8.49462891	-8.38916016	-3.76611328	+20.23681641	-5.62500000	-57.34863281	+1960
+1457970606.84100010	+10.97753906	-6.11718750	-3.18164063	+33.22265625	-5.64697266	-80.37597656	+2368	+10.26562500	-4.20996094	-3.30908203	+14.47998047	-25.24658203	-2.59277344	+2040	+8.56494141	-8.31884766	-3.82324219	+19.90722656	-6.17431641	-57.72216797	+1976
+1457970606.84520010	+11.04785156	-6.06005859	-3.20361328	+32.71728516	-6.19628906	-80.83740234	+2384	+10.34472656	-4.13525391	-3.35302734	+14.78759766	-25.77392578	-3.09814453	+2056	+8.62207031	-8.25292969	-3.88476563	+19.46777344	-6.70166016	-58.05175781	+1992
+1457970606.84940000	+11.12695313	-6.01171875	-3.23437500	+32.21191406	-6.70166016	-81.23291016	+2400	+10.42382813	-4.06054688	-3.40576172	+15.09521484	-26.23535156	-3.64746094	+2072	+8.69238281	-8.17382813	-3.95947266	+19.16015625	-7.20703125	-58.27148438	+2016
+1457970606.85349990	+11.20605469	-5.95898438	-3.24316406	+31.70654297	-7.27294922	-81.76025391	+2412	+10.50292969	-3.98583984	-3.42773438	+15.44677734	-26.89453125	-4.30664063	+2080	+8.76269531	-8.10351563	-4.00781250	+18.85253906	-7.80029297	-58.62304688	+2032
+1457970606.85770010	+11.28076172	-5.89746094	-3.26074219	+31.26708984	-7.88818359	-82.19970703	+2428	+10.58203125	-3.90234375	-3.46728516	+15.75439453	-27.46582031	-4.79003906	+2096	+8.82421875	-8.03320313	-4.06054688	+18.45703125	-8.37158203	-58.95263672	+2048
+1457970606.86190010	+11.35986328	-5.84472656	-3.28271484	+30.78369141	-8.43750000	-82.59521484	+2440	+10.66113281	-3.82763672	-3.51123047	+16.01806641	-27.94921875	-5.31738281	+2108	+8.89453125	-7.94970703	-4.12646484	+18.14941406	-8.85498047	-59.15039063	+2072
+1457970606.86599990	+11.43896484	-5.79199219	-3.28710938	+30.32226563	-9.05273438	-83.07861328	+2456	+10.74462891	-3.74853516	-3.52880859	+16.34765625	-28.60839844	-5.95458984	+2120	+8.97363281	-7.87500000	-4.17041016	+17.86376953	-9.44824219	-59.50195313	+2088
+1457970606.87019990	+11.51367188	-5.72607422	-3.29589844	+29.92675781	-9.66796875	-83.45214844	+2472	+10.82373047	-3.66064453	-3.56396484	+16.61132813	-29.15771484	-6.37207031	+2136	+9.03955078	-7.80029297	-4.21875000	+17.49023438	-10.04150391	-59.76562500	+2104
+1457970606.87439990	+11.58837891	-5.66894531	-3.31347656	+29.48730469	-10.26123047	-83.78173828	+2488	+10.90283203	-3.58593750	-3.59912109	+16.83105469	-29.64111328	-6.85546875	+2148	+9.11425781	-7.71679688	-4.27587891	+17.22656250	-10.59082031	-59.91943359	+2128
+1457970606.87850000	+11.66308594	-5.61181641	-3.32226563	+29.06982422	-10.89843750	-84.15527344	+2504	+10.98193359	-3.50683594	-3.61230469	+17.09472656	-30.27832031	-7.44873047	+2156	+9.19335938	-7.63330078	-4.31542969	+16.96289063	-11.20605469	-60.20507813	+2144
+1457970606.88270000	+11.73779297	-5.54150391	-3.32666016	+28.69628906	-11.55761719	-84.46289063	+2520	+11.06103516	-3.41455078	-3.63867188	+17.35839844	-30.82763672	-7.82226563	+2168	+9.26367188	-7.54980469	-4.35058594	+16.65527344	-11.84326172	-60.44677734	+2156
+1457970606.88689990	+11.80810547	-5.48437500	-3.33984375	+28.30078125	-12.17285156	-84.74853516	+2536	+11.14013672	-3.33984375	-3.66943359	+17.55615234	-31.33300781	-8.26171875	+2176	+9.33837891	-7.46191406	-4.40332031	+16.41357422	-12.41455078	-60.57861328	+2176
+1457970606.89100000	+11.88281250	-5.42285156	-3.33984375	+27.88330078	-12.83203125	-85.10009766	+2552	+11.21923828	-3.25634766	-3.68261719	+17.79785156	-31.92626953	-8.78906250	+2184	+9.42187500	-7.37402344	-4.43408203	+16.19384766	-13.09570313	-60.82031250	+2188
+1457970606.89520000	+11.95312500	-5.35253906	-3.33984375	+27.55371094	-13.53515625	-85.38574219	+2568	+11.29394531	-3.16406250	-3.70458984	+18.03955078	-32.45361328	-9.16259766	+2192	+9.49658203	-7.28613281	-4.46044922	+15.93017578	-13.75488281	-61.04003906	+2200
+1457970606.90350010	+12.09375000	-5.22949219	-3.34863281	+26.76269531	-14.83154297	-85.91308594	+2596	+11.44335938	-3.00585938	-3.73974609	+18.47900391	-33.46435547	-10.12939453	+2204	+9.65917969	-7.10595703	-4.52636719	+15.51269531	-15.07324219	-61.39160156	+2224
+1457970606.90770010	+12.15966797	-5.15478516	-3.34423828	+26.45507813	-15.53466797	-86.13281250	+2608	+11.51806641	-2.91357422	-3.75732422	+18.76464844	-33.96972656	-10.52490234	+2212	+9.73388672	-7.01367188	-4.55273438	+15.24902344	-15.75439453	-61.56738281	+2232
+1457970606.91179990	+12.22558594	-5.08886719	-3.34863281	+26.08154297	-16.19384766	-86.33056641	+2620	+11.59277344	-2.83007813	-3.77929688	+19.00634766	-34.40917969	-10.98632813	+2216	+9.81298828	-6.91699219	-4.58789063	+15.05126953	-16.41357422	-61.67724609	+2244
+1457970606.91599990	+12.29150391	-5.02294922	-3.34423828	+25.72998047	-16.87500000	-86.57226563	+2632	+11.66308594	-2.74658203	-3.78369141	+19.31396484	-34.91455078	-11.51367188	+2224	+9.89648438	-6.82470703	-4.60986328	+14.85351563	-17.11669922	-61.83105469	+2248
+1457970606.92020010	+12.35302734	-4.94384766	-3.33544922	+25.44433594	-17.60009766	-86.79199219	+2648	+11.73339844	-2.64990234	-3.79687500	+19.66552734	-35.39794922	-11.97509766	+2228	+9.96679688	-6.72802734	-4.62744141	+14.63378906	-17.84179688	-62.00683594	+2252
+1457970606.92430000	+12.41455078	-4.87353516	-3.33105469	+25.11474609	-18.28125000	-87.01171875	+2660	+11.80371094	-2.57080078	-3.80566406	+19.97314453	-35.85937500	-12.52441406	+2232	+10.04150391	-6.63134766	-4.65380859	+14.43603516	-18.50097656	-62.13867188	+2260
+1457970606.92849990	+12.47607422	-4.80322266	-3.31347656	+24.78515625	-19.00634766	-87.29736328	+2672	+11.87402344	-2.48291016	-3.81005859	+20.36865234	-36.34277344	-13.13964844	+2240	+10.12060547	-6.53906250	-4.67138672	+14.28222656	-19.22607422	-62.33642578	+2264
+1457970606.93269990	+12.53759766	-4.72412109	-3.29589844	+24.56542969	-19.77539063	-87.53906250	+2688	+11.94433594	-2.38183594	-3.81445313	+20.80810547	-36.82617188	-13.66699219	+2252	+10.19091797	-6.44238281	-4.68457031	+14.08447266	-19.95117188	-62.51220703	+2264
+1457970606.93680000	+12.59912109	-4.64941406	-3.28271484	+24.27978516	-20.50048828	-87.78076172	+2700	+12.01464844	-2.29394531	-3.81884766	+21.22558594	-37.28759766	-14.28222656	+2256	+10.26123047	-6.35009766	-4.70654297	+13.90869141	-20.61035156	-62.64404297	+2268
+1457970606.94100000	+12.65185547	-4.57031250	-3.26074219	+24.01611328	-21.24755859	-88.04443359	+2716	+12.08496094	-2.20166016	-3.81005859	+21.68701172	-37.79296875	-14.96337891	+2268	+10.33593750	-6.25781250	-4.72412109	+13.73291016	-21.29150391	-62.79785156	+2272
+1457970606.94520000	+12.70458984	-4.49121094	-3.23437500	+23.81835938	-22.01660156	-88.28613281	+2736	+12.15087891	-2.09619141	-3.80566406	+22.21435547	-38.27636719	-15.55664063	+2280	+10.39746094	-6.16113281	-4.73730469	+13.57910156	-21.99462891	-62.97363281	+2272
+1457970606.94930010	+12.76171875	-4.41210938	-3.21679688	+23.59863281	-22.76367188	-88.52783203	+2752	+12.21679688	-2.00390625	-3.79687500	+22.71972656	-38.75976563	-16.21582031	+2288	+10.46337891	-6.06445313	-4.75927734	+13.42529297	-22.65380859	-63.10546875	+2276
+1457970606.95350000	+12.81445313	-4.32861328	-3.18603516	+23.40087891	-23.53271484	-88.81347656	+2772	+12.28271484	-1.90722656	-3.77929688	+23.24707031	-39.28710938	-16.94091797	+2300	+10.53808594	-5.96777344	-4.76367188	+13.31542969	-23.35693359	-63.28125000	+2280
+1457970606.96180010	+12.91552734	-4.16601563	-3.12011719	+23.07128906	-25.15869141	-89.40673828	+2812	+12.41455078	-1.70507813	-3.74853516	+24.38964844	-40.31982422	-18.28125000	+2324	+10.66552734	-5.78320313	-4.78564453	+13.05175781	-24.74121094	-63.58886719	+2288
+1457970606.96600010	+12.96386719	-4.08691406	-3.08056641	+22.91748047	-25.99365234	-89.73632813	+2836	+12.47607422	-1.60839844	-3.72216797	+24.96093750	-40.89111328	-19.02832031	+2340	+10.73144531	-5.69091797	-4.79003906	+12.98583984	-25.44433594	-63.78662109	+2292
+1457970606.97020010	+13.01220703	-4.00341797	-3.04101563	+22.78564453	-26.80664063	-89.97802734	+2860	+12.53759766	-1.49853516	-3.70019531	+25.55419922	-41.39648438	-19.64355469	+2356	+10.79296875	-5.59423828	-4.79443359	+12.87597656	-26.14746094	-63.91845703	+2296
+1457970606.97429990	+13.06054688	-3.92871094	-3.00585938	+22.60986328	-27.57568359	-90.21972656	+2880	+12.59912109	-1.40185547	-3.67822266	+26.10351563	-41.92382813	-20.30273438	+2368	+10.85449219	-5.50195313	-4.80761719	+12.76611328	-26.80664063	-64.02832031	+2304
+1457970606.97849990	+13.10888672	-3.84960938	-2.97070313	+22.43408203	-28.38867188	-90.48339844	+2904	+12.65185547	-1.30517578	-3.64746094	+26.63085938	-42.49511719	-21.00585938	+2380	+10.92041016	-5.40966797	-4.80761719	+12.70019531	-27.50976563	-64.16015625	+2312
+1457970606.98260000	+13.14843750	-3.76171875	-2.93115234	+22.30224609	-29.17968750	-90.68115234	+2928	+12.70898438	-1.19970703	-3.61669922	+27.22412109	-43.02246094	-21.59912109	+2396	+10.98193359	-5.31298828	-4.80761719	+12.63427734	-28.21289063	-64.24804688	+2320
+1457970606.98680000	+13.19238281	-3.68701172	-2.89599609	+22.10449219	-29.94873047	-90.87890625	+2952	+12.76171875	-1.10742188	-3.58593750	+27.70751953	-43.57177734	-22.23632813	+2404	+11.04345703	-5.21630859	-4.81201172	+12.54638672	-28.89404297	-64.33593750	+2324
+1457970606.99099990	+13.23632813	-3.61669922	-2.85644531	+21.92871094	-30.76171875	-91.12060547	+2972	+12.81445313	-1.01513672	-3.55078125	+28.16894531	-44.16503906	-22.87353516	+2416	+11.10937500	-5.12402344	-4.80761719	+12.48046875	-29.64111328	-64.44580078	+2336
+1457970606.99510000	+13.27587891	-3.53320313	-2.81689453	+21.79687500	-31.55273438	-91.27441406	+2996	+12.86718750	-0.91406250	-3.52001953	+28.67431641	-44.69238281	-23.40087891	+2428	+11.16650391	-5.03173828	-4.80322266	+12.39257813	-30.34423828	-64.51171875	+2344
+1457970606.99930000	+13.31542969	-3.46728516	-2.78173828	+21.57714844	-32.29980469	-91.40625000	+3012	+12.91552734	-0.83056641	-3.48925781	+29.04785156	-45.21972656	-23.95019531	+2432	+11.22363281	-4.93945313	-4.80761719	+12.26074219	-31.00341797	-64.53369141	+2348
+1457970607.00350000	+13.35498047	-3.39697266	-2.74218750	+21.35742188	-33.06884766	-91.56005859	+3032	+12.96386719	-0.74707031	-3.45410156	+29.44335938	-45.79101563	-24.52148438	+2440	+11.28955078	-4.84716797	-4.79443359	+12.19482422	-31.72851563	-64.62158203	+2356
+1457970607.00760010	+13.39013672	-3.32226563	-2.71142578	+21.15966797	-33.77197266	-91.60400391	+3048	+13.00781250	-0.65478516	-3.42333984	+29.81689453	-46.29638672	-24.93896484	+2448	+11.34667969	-4.75488281	-4.79003906	+12.08496094	-32.43164063	-64.59960938	+2364
+1457970607.01180010	+13.42529297	-3.26074219	-2.68505859	+20.89599609	-34.43115234	-91.64794922	+3060	+13.05175781	-0.57568359	-3.39257813	+30.08056641	-46.80175781	-25.37841797	+2452	+11.39941406	-4.66259766	-4.78564453	+11.95312500	-33.09082031	-64.57763672	+2368
+1457970607.01600000	+13.46044922	-3.19921875	-2.65429688	+20.65429688	-35.11230469	-91.71386719	+3072	+13.09570313	-0.50097656	-3.36181641	+30.34423828	-47.32910156	-25.83984375	+2456	+11.46093750	-4.57470703	-4.77246094	+11.84326172	-33.81591797	-64.59960938	+2376
+1457970607.02010010	+13.49121094	-3.12890625	-2.61914063	+20.43457031	-35.81542969	-91.71386719	+3084	+13.13964844	-0.41748047	-3.33105469	+30.62988281	-47.85644531	-26.19140625	+2464	+11.51367188	-4.48242188	-4.76367188	+11.68945313	-34.49707031	-64.57763672	+2380
+1457970607.02850010	+13.55712891	-3.01464844	-2.55322266	+19.92919922	-37.15576172	-91.77978516	+3096	+13.21875000	-0.28125000	-3.26513672	+31.02539063	-48.86718750	-27.02636719	+2464	+11.62353516	-4.31103516	-4.73730469	+11.40380859	-35.83740234	-64.55566406	+2384
+1457970607.03259990	+13.59228516	-2.95312500	-2.52246094	+19.68750000	-37.81494141	-91.75781250	+3104	+13.26269531	-0.20654297	-3.23437500	+31.24511719	-49.35058594	-27.35595703	+2468	+11.67187500	-4.22753906	-4.72412109	+11.25000000	-36.49658203	-64.48974609	+2384
+1457970607.03679990	+13.62304688	-2.90039063	-2.49609375	+19.40185547	-38.40820313	-91.71386719	+3108	+13.30224609	-0.14062500	-3.20361328	+31.39892578	-49.83398438	-27.70751953	+2468	+11.72460938	-4.14843750	-4.71533203	+11.07421875	-37.11181641	-64.44580078	+2384
+1457970607.04099990	+13.64941406	-2.84765625	-2.46093750	+19.13818359	-39.04541016	-91.73583984	+3112	+13.34179688	-0.07910156	-3.16406250	+31.59667969	-50.31738281	-28.10302734	+2468	+11.77734375	-4.06494141	-4.69775391	+10.92041016	-37.77099609	-64.44580078	+2384
+1457970607.04510000	+13.67578125	-2.79052734	-2.42578125	+18.89648438	-39.63867188	-91.69189453	+3116	+13.37695313	-0.00439453	-3.12890625	+31.81640625	-50.82275391	-28.43261719	+2472	+11.82128906	-3.98144531	-4.68017578	+10.78857422	-38.40820313	-64.37988281	+2384
+1457970607.04930000	+13.70654297	-2.73779297	-2.39501953	+18.58886719	-40.23193359	-91.62597656	+3116	+13.41650391	+0.05712891	-3.09375000	+32.03613281	-51.30615234	-28.82812500	+2476	+11.86962891	-3.91113281	-4.66699219	+10.59082031	-39.00146484	-64.31396484	+2384
+1457970607.05349990	+13.73291016	-2.68505859	-2.35546875	+18.32519531	-40.89111328	-91.62597656	+3120	+13.45166016	+0.11865234	-3.04980469	+32.29980469	-51.78955078	-29.26757813	+2480	+11.92236328	-3.83203125	-4.64941406	+10.45898438	-39.61669922	-64.29199219	+2384
+1457970607.05760000	+13.75927734	-2.63232422	-2.31152344	+18.08349609	-41.55029297	-91.60400391	+3128	+13.49121094	+0.18896484	-3.00585938	+32.60742188	-52.31689453	-29.68505859	+2484	+11.96630859	-3.75732422	-4.62744141	+10.30517578	-40.25390625	-64.24804688	+2384
+1457970607.06180000	+13.78564453	-2.57958984	-2.27197266	+17.84179688	-42.18750000	-91.58203125	+3132	+13.52636719	+0.25048828	-2.96191406	+32.93701172	-52.82226563	-30.16845703	+2488	+12.01464844	-3.68701172	-4.60986328	+10.15136719	-40.84716797	-64.22607422	+2384
+1457970607.06590010	+13.81201172	-2.53125000	-2.22363281	+17.60009766	-42.86865234	-91.58203125	+3140	+13.56152344	+0.31201172	-2.90917969	+33.35449219	-53.32763672	-30.73974609	+2496	+12.06298828	-3.62109375	-4.58789063	+10.04150391	-41.46240234	-64.24804688	+2384
+1457970607.07010010	+13.83837891	-2.47851563	-2.17529297	+17.31445313	-43.50585938	-91.51611328	+3148	+13.59667969	+0.38671875	-2.85644531	+33.83789063	-53.83300781	-31.24511719	+2504	+12.10693359	-3.54638672	-4.57031250	+9.93164063	-42.07763672	-64.18212891	+2388
+1457970607.07430010	+13.86474609	-2.43017578	-2.13134766	+17.00683594	-44.12109375	-91.42822266	+3152	+13.63623047	+0.45263672	-2.80371094	+34.29931641	-54.33837891	-31.81640625	+2512	+12.15527344	-3.48046875	-4.54833984	+9.79980469	-42.64892578	-64.16015625	+2388
+1457970607.07839990	+13.88671875	-2.38183594	-2.08300781	+16.69921875	-44.78027344	-91.36230469	+3160	+13.66699219	+0.51855469	-2.74658203	+34.87060547	-54.82177734	-32.45361328	+2520	+12.19921875	-3.41455078	-4.52636719	+9.66796875	-43.26416016	-64.13818359	+2388
+1457970607.08260010	+13.90869141	-2.32910156	-2.03027344	+16.39160156	-45.46142578	-91.25244141	+3172	+13.70214844	+0.58886719	-2.68945313	+35.48583984	-55.32714844	-33.09082031	+2536	+12.24316406	-3.34423828	-4.50439453	+9.58007813	-43.85742188	-64.07226563	+2392
+1457970607.09089990	+13.94824219	-2.24121094	-1.92041016	+15.66650391	-46.84570313	-91.01074219	+3192	+13.76367188	+0.71191406	-2.56640625	+36.76025391	-56.29394531	-34.56298828	+2556	+12.33105469	-3.22119141	-4.46044922	+9.31640625	-45.06591797	-64.02832031	+2400
+1457970607.09509990	+13.96582031	-2.19287109	-1.87207031	+15.29296875	-47.48291016	-90.81298828	+3204	+13.79443359	+0.78222656	-2.50927734	+37.46337891	-56.73339844	-35.22216797	+2572	+12.37500000	-3.15087891	-4.43408203	+9.18457031	-45.68115234	-63.94042969	+2404
+1457970607.09929990	+13.98779297	-2.15332031	-1.82373047	+14.85351563	-48.12011719	-90.59326172	+3212	+13.82519531	+0.83935547	-2.45214844	+38.14453125	-57.15087891	-35.96923828	+2584	+12.41894531	-3.09814453	-4.41210938	+9.03076172	-46.27441406	-63.89648438	+2408
+1457970607.10340000	+14.00537109	-2.11816406	-1.77099609	+14.39208984	-48.75732422	-90.37353516	+3224	+13.85595703	+0.89648438	-2.39501953	+38.84765625	-57.54638672	-36.76025391	+2596	+12.46289063	-3.04101563	-4.38574219	+8.89892578	-46.88964844	-63.85253906	+2412
+1457970607.10760000	+14.02294922	-2.07861328	-1.72705078	+13.90869141	-49.32861328	-90.06591797	+3232	+13.88232422	+0.96240234	-2.34667969	+39.57275391	-57.89794922	-37.46337891	+2608	+12.50683594	-2.97949219	-4.35937500	+8.72314453	-47.46093750	-63.69873047	+2416
+1457970607.11180000	+14.04052734	-2.05224609	-1.68310547	+13.31542969	-49.89990234	-89.71435547	+3240	+13.90869141	+1.01074219	-2.29394531	+40.20996094	-58.22753906	-38.16650391	+2616	+12.54199219	-2.92675781	-4.34179688	+8.50341797	-48.01025391	-63.58886719	+2416
+1457970607.11590000	+14.05810547	-2.02148438	-1.63476563	+12.72216797	-50.47119141	-89.38476563	+3248	+13.93505859	+1.05468750	-2.24560547	+40.82519531	-58.53515625	-38.89160156	+2624	+12.58154297	-2.87402344	-4.31542969	+8.28369141	-48.58154297	-63.45703125	+2420
+1457970607.12010000	+14.07128906	-1.99072266	-1.59521484	+12.10693359	-50.97656250	-88.94531250	+3256	+13.95703125	+1.10742188	-2.20166016	+41.46240234	-58.79882813	-39.50683594	+2636	+12.62109375	-2.81689453	-4.29345703	+8.02001953	-49.13085938	-63.23730469	+2420
+1457970607.12430000	+14.08886719	-1.97314453	-1.56005859	+11.44775391	-51.45996094	-88.52783203	+3260	+13.98339844	+1.14697266	-2.16210938	+41.98974609	-59.04052734	-40.16601563	+2644	+12.65625000	-2.76855469	-4.27148438	+7.73437500	-49.63623047	-63.06152344	+2420
+1457970607.12840010	+14.10644531	-1.95556641	-1.52050781	+10.74462891	-51.96533203	-88.08837891	+3264	+14.00976563	+1.17773438	-2.12255859	+42.51708984	-59.28222656	-40.82519531	+2652	+12.69140625	-2.72460938	-4.24511719	+7.44873047	-50.18554688	-62.90771484	+2424
+1457970607.13260010	+14.12402344	-1.93359375	-1.49414063	+10.04150391	-52.36083984	-87.58300781	+3264	+14.03173828	+1.22167969	-2.08740234	+43.02246094	-59.45800781	-41.35253906	+2660	+12.73095703	-2.67187500	-4.22314453	+7.11914063	-50.66894531	-62.60009766	+2424
+1457970607.13669990	+14.14160156	-1.92480469	-1.46777344	+9.27246094	-52.71240234	-87.03369141	+3264	+14.05810547	+1.25244141	-2.05664063	+43.43994141	-59.61181641	-41.87988281	+2664	+12.76171875	-2.63232422	-4.20117188	+6.76757813	-51.13037109	-62.35839844	+2420
+1457970607.14089990	+14.15917969	-1.91162109	-1.43701172	+8.50341797	-53.10791016	-86.52832031	+3268	+14.07568359	+1.27880859	-2.02587891	+43.83544922	-59.76562500	-42.38525391	+2672	+12.79687500	-2.59277344	-4.17919922	+6.41601563	-51.59179688	-62.11669922	+2420
+1457970607.14510010	+14.17236328	-1.89843750	-1.41064453	+7.73437500	-53.43750000	-85.97900391	+3268	+14.09765625	+1.30957031	-1.99951172	+44.25292969	-59.91943359	-42.86865234	+2680	+12.82763672	-2.54882813	-4.16162109	+6.06445313	-51.98730469	-61.78710938	+2420
+1457970607.14920000	+14.18994141	-1.89404297	-1.38427734	+6.92138672	-53.74511719	-85.40771484	+3268	+14.11962891	+1.33593750	-1.96875000	+44.60449219	-60.07324219	-43.33007813	+2684	+12.85400391	-2.50927734	-4.14404297	+5.66894531	-52.38281250	-61.47949219	+2416
+1457970607.15759990	+14.22509766	-1.87646484	-1.33154297	+5.33935547	-54.36035156	-84.22119141	+3268	+14.15917969	+1.38427734	-1.91162109	+45.32958984	-60.40283203	-44.25292969	+2704	+12.91552734	-2.43017578	-4.10009766	+4.89990234	-53.19580078	-60.82031250	+2416
+1457970607.16170000	+14.23828125	-1.87207031	-1.30957031	+4.54833984	-54.64599609	-83.62792969	+3268	+14.17675781	+1.41064453	-1.88085938	+45.72509766	-60.57861328	-44.71435547	+2716	+12.94189453	-2.39941406	-4.07812500	+4.48242188	-53.56933594	-60.51269531	+2412
+1457970607.16590000	+14.25585938	-1.86767578	-1.27880859	+3.75732422	-54.95361328	-83.03466797	+3268	+14.19433594	+1.43261719	-1.85009766	+46.09863281	-60.75439453	-45.15380859	+2728	+12.97265625	-2.36425781	-4.05615234	+4.13085938	-53.96484375	-60.24902344	+2412
+1457970607.17010000	+14.27343750	-1.85449219	-1.25244141	+3.01025391	-55.26123047	-82.41943359	+3268	+14.21630859	+1.45898438	-1.81494141	+46.53808594	-60.95214844	-45.65917969	+2740	+12.99902344	-2.32910156	-4.02978516	+3.77929688	-54.33837891	-59.91943359	+2412
+1457970607.17420010	+14.28662109	-1.85009766	-1.22167969	+2.21923828	-55.54687500	-81.80419922	+3272	+14.23388672	+1.48535156	-1.77978516	+46.97753906	-61.19384766	-46.16455078	+2752	+13.02978516	-2.29833984	-4.00781250	+3.38378906	-54.71191406	-59.61181641	+2416
+1457970607.17840000	+14.29541016	-1.84130859	-1.19531250	+1.42822266	-55.83251953	-81.18896484	+3272	+14.24707031	+1.51611328	-1.74023438	+47.41699219	-61.43554688	-46.64794922	+2768	+13.05615234	-2.26318359	-3.98583984	+3.05419922	-55.04150391	-59.32617188	+2416
+1457970607.18260000	+14.30859375	-1.82812500	-1.16015625	+0.72509766	-56.18408203	-80.57373047	+3280	+14.26464844	+1.54248047	-1.69189453	+47.96630859	-61.74316406	-47.26318359	+2788	+13.08251953	-2.22802734	-3.95947266	+2.74658203	-55.43701172	-59.06250000	+2416
+1457970607.18670010	+14.31738281	-1.81933594	-1.12500000	+0.00000000	-56.53564453	-79.95849609	+3284	+14.28222656	+1.57324219	-1.63916016	+48.53759766	-62.05078125	-47.87841797	+2808	+13.10888672	-2.19726563	-3.93310547	+2.43896484	-55.83251953	-58.79882813	+2420
+1457970607.19090010	+14.32617188	-1.80615234	-1.08984375	-0.72509766	-56.86523438	-79.32128906	+3292	+14.29541016	+1.60400391	-1.59082031	+49.08691406	-62.35839844	-48.49365234	+2824	+13.13525391	-2.16650391	-3.90673828	+2.13134766	-56.22802734	-58.55712891	+2420
+1457970607.19510010	+14.33496094	-1.78857422	-1.05029297	-1.42822266	-57.26074219	-78.68408203	+3300	+14.31298828	+1.63037109	-1.53808594	+49.74609375	-62.70996094	-49.19677734	+2844	+13.16601563	-2.13134766	-3.88037109	+1.86767578	-56.66748047	-58.29345703	+2424
+1457970607.19919990	+14.34375000	-1.77978516	-1.00634766	-2.13134766	-57.63427734	-78.04687500	+3308	+14.32617188	+1.66113281	-1.48095703	+50.42724609	-63.08349609	-49.92187500	+2864	+13.19238281	-2.10937500	-3.84521484	+1.56005859	-57.10693359	-58.09570313	+2428
+1457970607.20339990	+14.34814453	-1.76660156	-0.97119141	-2.83447266	-57.98583984	-77.43164063	+3316	+14.33935547	+1.69189453	-1.42822266	+51.06445313	-63.45703125	-50.62500000	+2884	+13.21875000	-2.08300781	-3.82324219	+1.29638672	-57.48046875	-57.89794922	+2432
+1457970607.20760010	+14.35693359	-1.74902344	-0.93164063	-3.51562500	-58.35937500	-76.77246094	+3328	+14.34814453	+1.72265625	-1.37109375	+51.76757813	-63.83056641	-51.35009766	+2904	+13.24511719	-2.05224609	-3.79687500	+1.05468750	-57.89794922	-57.65625000	+2436
+1457970607.21170000	+14.36132813	-1.74023438	-0.89208984	-4.24072266	-58.73291016	-76.11328125	+3340	+14.36132813	+1.74902344	-1.31396484	+52.42675781	-64.20410156	-52.09716797	+2924	+13.27148438	-2.02587891	-3.76611328	+0.76904297	-58.31542969	-57.43652344	+2440
+1457970607.21589990	+14.36132813	-1.73144531	-0.85693359	-4.96582031	-59.06250000	-75.45410156	+3348	+14.37011719	+1.77099609	-1.26123047	+53.04199219	-64.57763672	-52.80029297	+2940	+13.29345703	-1.99951172	-3.74414063	+0.48339844	-58.71093750	-57.19482422	+2444
+1457970607.22420000	+14.36572266	-1.70947266	-0.78222656	-6.39404297	-59.76562500	-74.11376953	+3368	+14.39208984	+1.81054688	-1.15136719	+54.33837891	-65.32470703	-54.25048828	+2972	+13.33740234	-1.95117188	-3.68701172	-0.08789063	-59.52392578	-56.71142578	+2448
+1457970607.22840000	+14.36572266	-1.70507813	-0.74707031	-7.11914063	-60.07324219	-73.47656250	+3376	+14.40087891	+1.82812500	-1.10302734	+54.86572266	-65.69824219	-54.88769531	+2984	+13.35937500	-1.92919922	-3.66064453	-0.41748047	-59.91943359	-56.44775391	+2452
+1457970607.23250010	+14.37011719	-1.69628906	-0.71630859	-7.82226563	-60.33691406	-72.77343750	+3384	+14.40966797	+1.84570313	-1.05908203	+55.39306641	-66.02783203	-55.48095703	+2996	+13.38134766	-1.90722656	-3.63867188	-0.76904297	-60.27099609	-56.14013672	+2456
+1457970607.23670010	+14.37011719	-1.69628906	-0.68994141	-8.54736328	-60.60058594	-72.13623047	+3388	+14.41845703	+1.85449219	-1.01513672	+55.83251953	-66.37939453	-56.03027344	+3004	+13.39892578	-1.88964844	-3.61669922	-1.14257813	-60.60058594	-55.83251953	+2456
+1457970607.24090000	+14.37451172	-1.69628906	-0.66796875	-9.27246094	-60.82031250	-71.49902344	+3396	+14.42285156	+1.86328125	-0.97558594	+56.14013672	-66.70898438	-56.46972656	+3012	+13.41650391	-1.87207031	-3.59472656	-1.51611328	-60.93017578	-55.50292969	+2456
+1457970607.24499990	+14.37451172	-1.69189453	-0.64599609	-9.93164063	-60.99609375	-70.88378906	+3400	+14.42724609	+1.87207031	-0.94482422	+56.44775391	-67.01660156	-56.84326172	+3020	+13.42968750	-1.85009766	-3.57714844	-1.91162109	-61.19384766	-55.10742188	+2460
+1457970607.24920010	+14.37451172	-1.70068359	-0.62402344	-10.63476563	-61.17187500	-70.24658203	+3404	+14.43164063	+1.87207031	-0.91406250	+56.62353516	-67.32421875	-57.15087891	+3024	+13.44287109	-1.83251953	-3.55957031	-2.32910156	-61.45751953	-54.73388672	+2460
+1457970607.25340010	+14.37451172	-1.70947266	-0.61083984	-11.31591797	-61.32568359	-69.65332031	+3408	+14.43603516	+1.86767578	-0.88769531	+56.66748047	-67.65380859	-57.30468750	+3028	+13.45166016	-1.81933594	-3.54199219	-2.76855469	-61.72119141	-54.36035156	+2460
+1457970607.26169990	+14.37890625	-1.71826172	-0.57568359	-12.52441406	-61.65527344	-68.55468750	+3416	+14.44482422	+1.86328125	-0.83496094	+56.75537109	-68.35693359	-57.61230469	+3040	+13.47363281	-1.78857422	-3.50683594	-3.69140625	-62.13867188	-53.52539063	+2460
+1457970607.27000000	+14.38769531	-1.72705078	-0.55371094	-13.51318359	-61.91894531	-67.65380859	+3416	+14.44921875	+1.85888672	-0.79980469	+56.42578125	-69.08203125	-57.43652344	+3044	+13.49121094	-1.75781250	-3.47607422	-4.59228516	-62.51220703	-52.71240234	+2464
+1457970607.27420000	+14.38769531	-1.73144531	-0.54052734	-13.90869141	-62.05078125	-67.25830078	+3420	+14.45361328	+1.85449219	-0.78662109	+56.16210938	-69.45556641	-57.26074219	+3052	+13.50000000	-1.74902344	-3.46289063	-5.03173828	-62.64404297	-52.31689453	+2464
+1457970607.27839990	+14.38769531	-1.73583984	-0.53613281	-14.23828125	-62.16064453	-66.99462891	+3416	+14.45800781	+1.85009766	-0.76904297	+55.81054688	-69.87304688	-56.99707031	+3056	+13.50878906	-1.73583984	-3.44970703	-5.38330078	-62.77587891	-51.96533203	+2464
+1457970607.28250000	+14.39208984	-1.73583984	-0.52294922	-14.50195313	-62.35839844	-66.68701172	+3416	+14.45800781	+1.84570313	-0.74707031	+55.54687500	-70.33447266	-56.82128906	+3060	+13.51318359	-1.72265625	-3.43652344	-5.75683594	-62.88574219	-51.63574219	+2468
+1457970607.28670000	+14.39208984	-1.74023438	-0.50537109	-14.72167969	-62.55615234	-66.46728516	+3420	+14.46240234	+1.84130859	-0.72509766	+55.17333984	-70.83984375	-56.53564453	+3068	+13.52197266	-1.70947266	-3.42333984	-6.10839844	-62.99560547	-51.32812500	+2468
+1457970607.29080010	+14.39208984	-1.74023438	-0.49658203	-14.83154297	-62.73193359	-66.37939453	+3416	+14.46679688	+1.83691406	-0.70751953	+54.64599609	-71.34521484	-56.07421875	+3072	+13.52636719	-1.69628906	-3.40576172	-6.39404297	-63.12744141	-51.06445313	+2472
+1457970607.29500010	+14.39648438	-1.73583984	-0.48339844	-14.87548828	-62.97363281	-66.26953125	+3416	+14.47119141	+1.83251953	-0.68994141	+54.14062500	-71.89453125	-55.63476563	+3080	+13.53515625	-1.68310547	-3.39257813	-6.67968750	-63.23730469	-50.82275391	+2472
+1457970607.29920010	+14.40087891	-1.73144531	-0.46582031	-14.80957031	-63.25927734	-66.29150391	+3420	+14.47998047	+1.83251953	-0.66796875	+53.56933594	-72.44384766	-55.10742188	+3084	+13.54394531	-1.67431641	-3.37939453	-6.89941406	-63.32519531	-50.62500000	+2472
+1457970607.30329990	+14.40527344	-1.72265625	-0.44824219	-14.61181641	-63.52294922	-66.42333984	+3420	+14.48437500	+1.83251953	-0.64599609	+52.88818359	-73.03710938	-54.49218750	+3088	+13.55273438	-1.66113281	-3.36181641	-7.03125000	-63.43505859	-50.53710938	+2476
+1457970607.31170010	+14.40966797	-1.70507813	-0.42187500	-14.21630859	-64.00634766	-66.70898438	+3424	+14.49755859	+1.83251953	-0.59326172	+51.45996094	-74.33349609	-53.17382813	+3100	+13.57031250	-1.63916016	-3.33984375	-7.22900391	-63.56689453	-50.38330078	+2476
+1457970607.31580000	+14.40966797	-1.69628906	-0.40429688	-13.84277344	-64.31396484	-66.99462891	+3428	+14.50634766	+1.83251953	-0.56250000	+50.51513672	-75.01464844	-52.27294922	+3104	+13.57910156	-1.62597656	-3.32666016	-7.25097656	-63.63281250	-50.38330078	+2480
+1457970607.31999990	+14.40966797	-1.68750000	-0.39111328	-13.55712891	-64.55566406	-67.21435547	+3432	+14.51513672	+1.83251953	-0.53173828	+49.54833984	-75.71777344	-51.37207031	+3108	+13.58789063	-1.61718750	-3.30908203	-7.27294922	-63.72070313	-50.38330078	+2480
+1457970607.32419990	+14.41406250	-1.67431641	-0.37353516	-13.16162109	-64.86328125	-67.54394531	+3436	+14.52392578	+1.82812500	-0.50097656	+48.38378906	-76.44287109	-50.25146484	+3112	+13.59667969	-1.60839844	-3.29589844	-7.25097656	-63.78662109	-50.44921875	+2480
+1457970607.32830000	+14.41406250	-1.66552734	-0.35595703	-12.65625000	-65.19287109	-67.96142578	+3440	+14.53271484	+1.82812500	-0.47460938	+46.84570313	-77.14599609	-48.77929688	+3116	+13.60546875	-1.59960938	-3.28271484	-7.22900391	-63.85253906	-50.51513672	+2480
+1457970607.33250000	+14.41845703	-1.64794922	-0.33398438	-12.04101563	-65.56640625	-68.48876953	+3444	+14.54150391	+1.82812500	-0.45263672	+45.24169922	-77.84912109	-47.19726563	+3116	+13.61425781	-1.59082031	-3.26953125	-7.18505859	-63.89648438	-50.55908203	+2480
+1457970607.33670000	+14.42285156	-1.63476563	-0.31201172	-11.35986328	-65.96191406	-69.10400391	+3452	+14.55029297	+1.82812500	-0.42626953	+43.41796875	-78.53027344	-45.41748047	+3116	+13.62304688	-1.58642578	-3.25634766	-7.14111328	-63.94042969	-50.64697266	+2476
+1457970607.34080000	+14.42285156	-1.62158203	-0.29443359	-10.56884766	-66.33544922	-69.80712891	+3456	+14.55468750	+1.82373047	-0.40429688	+41.30859375	-79.21142578	-43.35205078	+3116	+13.63183594	-1.57763672	-3.24755859	-7.09716797	-63.96240234	-50.73486328	+2476
+1457970607.34500000	+14.42724609	-1.59960938	-0.26806641	-9.25048828	-66.92871094	-70.99365234	+3464	+14.55908203	+1.81933594	-0.37792969	+39.00146484	-79.89257813	-41.08886719	+3120	+13.64062500	-1.57324219	-3.23876953	-7.03125000	-63.98437500	-50.82275391	+2472
+1457970607.35330010	+14.43164063	-1.56884766	-0.23730469	-7.07519531	-67.74169922	-73.08105469	+3476	+14.56787109	+1.79736328	-0.33837891	+33.11279297	-81.12304688	-35.33203125	+3120	+13.64941406	-1.56005859	-3.22119141	-7.00927734	-64.02832031	-50.88867188	+2468
+1457970607.35750010	+14.43164063	-1.55566406	-0.21972656	-5.47119141	-68.29101563	-74.64111328	+3484	+14.56787109	+1.78857422	-0.32958984	+29.53125000	-81.67236328	-31.77246094	+3120	+13.64941406	-1.55566406	-3.21679688	-7.00927734	-64.05029297	-50.88867188	+2468
+1457970607.36170010	+14.43164063	-1.54687500	-0.20214844	-4.30664063	-68.66455078	-75.82763672	+3488	+14.56787109	+1.77978516	-0.31640625	+25.70800781	-82.17773438	-28.01513672	+3120	+13.65380859	-1.55566406	-3.20800781	-7.03125000	-64.07226563	-50.91064453	+2464
+1457970607.36579990	+14.43164063	-1.54248047	-0.20214844	-3.12011719	-68.95019531	-77.03613281	+3488	+14.56787109	+1.76660156	-0.31201172	+21.59912109	-82.57324219	-23.97216797	+3120	+13.65820313	-1.55126953	-3.20361328	-7.07519531	-64.07226563	-50.88867188	+2460
+1457970607.36999990	+14.43164063	-1.53808594	-0.19775391	-1.86767578	-69.23583984	-78.33251953	+3488	+14.56347656	+1.74902344	-0.30761719	+17.09472656	-82.94677734	-19.53369141	+3120	+13.65820313	-1.55126953	-3.19921875	-7.11914063	-64.07226563	-50.84472656	+2456
+1457970607.37410000	+14.43164063	-1.53808594	-0.19775391	-0.65917969	-69.49951172	-79.62890625	+3484	+14.56347656	+1.73583984	-0.30322266	+12.45849609	-83.27636719	-14.96337891	+3120	+13.65820313	-1.54687500	-3.19921875	-7.18505859	-64.07226563	-50.80078125	+2456
+1457970607.37830000	+14.43164063	-1.53369141	-0.20214844	+0.61523438	-69.71923828	-80.94726563	+3484	+14.55908203	+1.72265625	-0.30322266	+7.75634766	-83.51806641	-10.34912109	+3120	+13.65820313	-1.54248047	-3.19921875	-7.25097656	-64.05029297	-50.71289063	+2452
+1457970607.38660000	+14.42285156	-1.53369141	-0.20654297	+3.25195313	-70.24658203	-83.75976563	+3484	+14.54589844	+1.69189453	-0.31201172	-2.10937500	-83.82568359	-0.65917969	+3124	+13.65380859	-1.53369141	-3.19921875	-7.40478516	-64.05029297	-50.58105469	+2448
+1457970607.39500000	+14.41845703	-1.52929688	-0.20654297	+6.13037109	-70.72998047	-86.74804688	+3480	+14.54150391	+1.66113281	-0.31640625	-11.49169922	-83.97949219	+8.50341797	+3128	+13.64941406	-1.52929688	-3.19921875	-7.60253906	-64.07226563	-50.42724609	+2444
+1457970607.40330000	+14.41406250	-1.52929688	-0.20654297	+9.22851563	-71.21337891	-89.95605469	+3472	+14.53271484	+1.64355469	-0.32080078	-20.12695313	-84.06738281	+16.96289063	+3132	+13.64501953	-1.52490234	-3.19921875	-7.80029297	-64.09423828	-50.27343750	+2440
+1457970607.40750000	+14.40966797	-1.52929688	-0.21093750	+10.85449219	-71.41113281	-91.60400391	+3468	+14.53271484	+1.63037109	-0.32519531	-24.01611328	-84.02343750	+20.74218750	+3136	+13.64501953	-1.52050781	-3.19921875	-7.88818359	-64.09423828	-50.20751953	+2440
+1457970607.41160010	+14.40966797	-1.52490234	-0.21533203	+12.48046875	-71.58691406	-93.22998047	+3464	+14.52832031	+1.62597656	-0.32958984	-27.66357422	-83.97949219	+24.27978516	+3140	+13.64062500	-1.52050781	-3.19921875	-7.95410156	-64.07226563	-50.14160156	+2440
+1457970607.42000010	+14.40087891	-1.50732422	-0.20214844	+15.86425781	-72.02636719	-96.52587891	+3460	+14.52832031	+1.61279297	-0.32080078	-34.95849609	-83.93554688	+31.33300781	+3144	+13.63623047	-1.51171875	-3.19921875	-8.10791016	-64.09423828	-50.05371094	+2440
+1457970607.42409990	+14.39648438	-1.50292969	-0.19335938	+17.60009766	-72.22412109	-98.17382813	+3460	+14.53271484	+1.61279297	-0.31640625	-38.27636719	-83.89160156	+34.51904297	+3144	+13.63183594	-1.51171875	-3.19482422	-8.15185547	-64.11621094	-50.05371094	+2440
+1457970607.42829990	+14.39648438	-1.49414063	-0.18017578	+19.35791016	-72.48779297	-99.84375000	+3460	+14.53271484	+1.61279297	-0.30322266	-41.68212891	-83.89160156	+37.83691406	+3148	+13.63183594	-1.50732422	-3.19482422	-8.19580078	-64.13818359	-50.05371094	+2440
+1457970607.43249990	+14.39648438	-1.48095703	-0.17138672	+21.02783203	-72.61962891	-101.38183594	+3456	+14.53710938	+1.60839844	-0.29882813	-44.51660156	-83.82568359	+40.47363281	+3148	+13.62744141	-1.50732422	-3.19042969	-8.23974609	-64.13818359	-50.05371094	+2440
+1457970607.44080000	+14.40087891	-1.45898438	-0.14941406	+24.32373047	-72.97119141	-104.41406250	+3452	+14.54589844	+1.62158203	-0.27685547	-49.85595703	-83.75976563	+45.59326172	+3152	+13.62744141	-1.50292969	-3.18603516	-8.26171875	-64.18212891	-50.11962891	+2444
+1457970607.44910000	+14.40087891	-1.43701172	-0.13183594	+27.15820313	-73.14697266	-106.91894531	+3452	+14.55468750	+1.62158203	-0.26367188	-53.72314453	-83.60595703	+49.08691406	+3148	+13.62744141	-1.49853516	-3.17724609	-8.23974609	-64.18212891	-50.22949219	+2444
+1457970607.45740010	+14.40087891	-1.41943359	-0.10546875	+29.61914063	-73.38867188	-109.07226563	+3452	+14.56347656	+1.62597656	-0.24169922	-57.32666016	-83.51806641	+52.27294922	+3148	+13.62744141	-1.49414063	-3.16845703	-8.17382813	-64.20410156	-50.36132813	+2444
+1457970607.46160010	+14.40527344	-1.41064453	-0.10107422	+30.62988281	-73.45458984	-109.90722656	+3448	+14.56347656	+1.63037109	-0.23291016	-58.53515625	-83.47412109	+53.26171875	+3144	+13.62744141	-1.48974609	-3.15966797	-8.15185547	-64.18212891	-50.44921875	+2444
+1457970607.46989990	+14.40966797	-1.39746094	-0.08349609	+32.27783203	-73.60839844	-111.24755859	+3448	+14.57226563	+1.63476563	-0.22412109	-60.11718750	-83.38623047	+54.40429688	+3140	+13.62744141	-1.48535156	-3.15527344	-8.10791016	-64.16015625	-50.58105469	+2444
+1457970607.47410010	+14.41406250	-1.39306641	-0.08789063	+32.76123047	-73.60839844	-111.59912109	+3444	+14.57666016	+1.63476563	-0.22412109	-60.16113281	-83.29833984	+54.18457031	+3136	+13.62744141	-1.48095703	-3.15527344	-8.08593750	-64.09423828	-50.62500000	+2444
+1457970607.48239990	+14.41406250	-1.38867188	-0.09228516	+33.31054688	-73.65234375	-111.86279297	+3436	+14.57666016	+1.63916016	-0.21972656	-60.07324219	-83.18847656	+53.65722656	+3132	+13.62304688	-1.47216797	-3.15527344	-8.08593750	-63.98437500	-50.62500000	+2440
+1457970607.49079990	+14.41406250	-1.39746094	-0.10107422	+33.24462891	-73.67431641	-111.59912109	+3432	+14.57666016	+1.62597656	-0.21972656	-59.12841797	-83.05664063	+52.18505859	+3128	+13.61425781	-1.46337891	-3.15527344	-8.17382813	-63.83056641	-50.55908203	+2440
+1457970607.49910000	+14.41406250	-1.40625000	-0.12744141	+32.54150391	-73.58642578	-110.72021484	+3432	+14.57666016	+1.62158203	-0.23291016	-56.62353516	-82.85888672	+49.41650391	+3128	+13.60546875	-1.45019531	-3.16406250	-8.37158203	-63.61083984	-50.38330078	+2436
+1457970607.51160000	+14.41406250	-1.42382813	-0.17138672	+31.00341797	-73.45458984	-108.96240234	+3428	+14.57666016	+1.61718750	-0.25048828	-52.84423828	-82.57324219	+45.41748047	+3128	+13.58789063	-1.43261719	-3.18164063	-8.74511719	-63.23730469	-49.96582031	+2440
+1457970607.51990010	+14.40966797	-1.43701172	-0.19775391	+29.86083984	-73.36669922	-107.73193359	+3424	+14.57226563	+1.60839844	-0.25927734	-50.42724609	-82.37548828	+42.95654297	+3132	+13.57031250	-1.41943359	-3.19482422	-9.00878906	-62.95166016	-49.63623047	+2440
+1457970607.52819990	+14.40966797	-1.45019531	-0.21972656	+28.58642578	-73.25683594	-106.36962891	+3424	+14.56347656	+1.60400391	-0.26806641	-48.03222656	-82.15576172	+40.62744141	+3132	+13.55712891	-1.40625000	-3.20800781	-9.31640625	-62.68798828	-49.28466797	+2440
+1457970607.53239990	+14.40966797	-1.45458984	-0.22851563	+28.03710938	-73.21289063	-105.79833984	+3420	+14.56347656	+1.60400391	-0.27246094	-47.35107422	-82.08984375	+40.01220703	+3132	+13.54833984	-1.40185547	-3.21240234	-9.47021484	-62.55615234	-49.10888672	+2436
+1457970607.53660010	+14.40966797	-1.45898438	-0.23730469	+27.42187500	-73.14697266	-105.16113281	+3416	+14.56347656	+1.60400391	-0.27246094	-46.62597656	-82.02392578	+39.37500000	+3132	+13.54394531	-1.39746094	-3.22119141	-9.60205078	-62.42431641	-48.93310547	+2436
+1457970607.54070000	+14.40966797	-1.45898438	-0.24609375	+26.82861328	-73.10302734	-104.47998047	+3416	+14.55908203	+1.60400391	-0.27685547	-45.83496094	-81.91406250	+38.69384766	+3136	+13.53955078	-1.39306641	-3.22558594	-9.71191406	-62.31445313	-48.80126953	+2436
+1457970607.54489990	+14.40966797	-1.46337891	-0.25048828	+26.16943359	-73.05908203	-103.79882813	+3412	+14.55908203	+1.60839844	-0.27685547	-45.28564453	-81.84814453	+38.25439453	+3136	+13.53515625	-1.38867188	-3.22558594	-9.79980469	-62.20458984	-48.66943359	+2432
+1457970607.54909990	+14.40966797	-1.46777344	-0.25488281	+25.53222656	-72.99316406	-103.11767578	+3408	+14.55468750	+1.60839844	-0.27246094	-44.80224609	-81.78222656	+37.90283203	+3136	+13.53076172	-1.38427734	-3.22998047	-9.86572266	-62.09472656	-48.55957031	+2432
+1457970607.55740000	+14.41406250	-1.46777344	-0.26367188	+24.14794922	-72.88330078	-101.60156250	+3400	+14.55029297	+1.61279297	-0.26806641	-43.94531250	-81.58447266	+37.37548828	+3136	+13.52636719	-1.37548828	-3.23437500	-9.97558594	-61.89697266	-48.38378906	+2424
+1457970607.56160000	+14.41406250	-1.46777344	-0.25927734	+23.51074219	-72.83935547	-100.87646484	+3396	+14.54589844	+1.62158203	-0.25927734	-43.81347656	-81.49658203	+37.46337891	+3140	+13.52197266	-1.37109375	-3.23437500	-10.01953125	-61.83105469	-48.31787109	+2420
+1457970607.56570010	+14.41845703	-1.46337891	-0.25927734	+22.98339844	-72.77343750	-100.26123047	+3392	+14.54589844	+1.62597656	-0.25488281	-43.76953125	-81.40869141	+37.66113281	+3144	+13.52197266	-1.37109375	-3.23437500	-10.04150391	-61.76513672	-48.27392578	+2412
+1457970607.56990000	+14.41845703	-1.45898438	-0.25488281	+22.39013672	-72.70751953	-99.58007813	+3388	+14.54150391	+1.63476563	-0.24169922	-44.14306641	-81.29882813	+38.29833984	+3144	+13.52197266	-1.36669922	-3.23437500	-10.06347656	-61.69921875	-48.22998047	+2408
+1457970607.57410000	+14.42285156	-1.45019531	-0.25488281	+21.97265625	-72.64160156	-99.05273438	+3388	+14.53710938	+1.64355469	-0.23291016	-44.71435547	-81.21093750	+39.06738281	+3148	+13.52197266	-1.36669922	-3.23437500	-10.06347656	-61.61132813	-48.18603516	+2400
+1457970607.57820010	+14.42285156	-1.44140625	-0.25048828	+21.68701172	-72.57568359	-98.67919922	+3388	+14.53710938	+1.64794922	-0.22412109	-45.21972656	-81.12304688	+39.74853516	+3148	+13.51757813	-1.36230469	-3.23437500	-10.06347656	-61.54541016	-48.16406250	+2396
+1457970607.58660010	+14.42724609	-1.42822266	-0.23730469	+21.46728516	-72.50976563	-98.28369141	+3392	+14.53271484	+1.65673828	-0.20654297	-46.75781250	-81.01318359	+41.50634766	+3148	+13.51757813	-1.35791016	-3.22998047	-10.01953125	-61.41357422	-48.12011719	+2384
+1457970607.59069990	+14.43164063	-1.42382813	-0.23730469	+21.40136719	-72.42187500	-98.15185547	+3392	+14.53271484	+1.65673828	-0.20214844	-47.52685547	-80.94726563	+42.34130859	+3144	+13.51757813	-1.35351563	-3.22998047	-10.01953125	-61.34765625	-48.09814453	+2376
+1457970607.59489990	+14.43164063	-1.41503906	-0.23730469	+21.40136719	-72.37792969	-98.10791016	+3392	+14.52832031	+1.65673828	-0.19775391	-48.22998047	-80.90332031	+43.06640625	+3144	+13.51318359	-1.35351563	-3.22998047	-10.01953125	-61.28173828	-48.07617188	+2372
+1457970607.59900000	+14.43164063	-1.41503906	-0.23730469	+21.46728516	-72.31201172	-98.10791016	+3392	+14.52832031	+1.65673828	-0.19335938	-49.02099609	-80.83740234	+43.85742188	+3140	+13.51318359	-1.34912109	-3.22998047	-10.01953125	-61.21582031	-48.03222656	+2364
+1457970607.60320000	+14.43603516	-1.41064453	-0.24169922	+21.55517578	-72.22412109	-98.17382813	+3392	+14.52832031	+1.65673828	-0.19335938	-49.63623047	-80.77148438	+44.49462891	+3140	+13.50878906	-1.34912109	-3.22998047	-10.04150391	-61.14990234	-47.98828125	+2360
+1457970607.60739990	+14.43603516	-1.40625000	-0.24609375	+21.66503906	-72.15820313	-98.26171875	+3392	+14.52832031	+1.65234375	-0.19335938	-50.07568359	-80.70556641	+44.89013672	+3136	+13.50878906	-1.34912109	-3.22998047	-10.04150391	-61.08398438	-47.94433594	+2352
+1457970607.61150000	+14.43603516	-1.40625000	-0.25048828	+21.81884766	-72.09228516	-98.39355469	+3392	+14.52832031	+1.65234375	-0.19775391	-50.53710938	-80.63964844	+45.28564453	+3136	+13.50439453	-1.34472656	-3.22998047	-10.06347656	-60.99609375	-47.87841797	+2348
+1457970607.61990000	+14.43603516	-1.41064453	-0.26367188	+22.12646484	-71.93847656	-98.70117188	+3392	+14.52832031	+1.64355469	-0.20654297	-51.30615234	-80.52978516	+45.94482422	+3132	+13.49560547	-1.34033203	-3.23437500	-10.10742188	-60.82031250	-47.74658203	+2336
+1457970607.62820010	+14.43603516	-1.41503906	-0.27685547	+22.56591797	-71.80664063	-99.16259766	+3396	+14.52392578	+1.63476563	-0.21533203	-52.03125000	-80.41992188	+46.49414063	+3132	+13.48242188	-1.34033203	-3.23437500	-10.19531250	-60.68847656	-47.59277344	+2328
+1457970607.63240000	+14.43603516	-1.41943359	-0.28125000	+22.78564453	-71.76269531	-99.38232422	+3396	+14.52392578	+1.63037109	-0.21972656	-52.31689453	-80.37597656	+46.71386719	+3132	+13.47802734	-1.34033203	-3.23876953	-10.26123047	-60.62255859	-47.50488281	+2324
+1457970607.64070010	+14.43603516	-1.42382813	-0.29443359	+23.33496094	-71.65283203	-99.97558594	+3396	+14.52392578	+1.62158203	-0.23291016	-52.99804688	-80.26611328	+47.15332031	+3132	+13.46923828	-1.34033203	-3.23876953	-10.34912109	-60.49072266	-47.35107422	+2320
+1457970607.64899990	+14.43603516	-1.43701172	-0.31201172	+24.47753906	-71.54296875	-101.16210938	+3396	+14.52392578	+1.60400391	-0.25048828	-54.33837891	-80.09033203	+48.03222656	+3136	+13.46044922	-1.34033203	-3.23876953	-10.43701172	-60.38085938	-47.24121094	+2316
+1457970607.65739990	+14.43603516	-1.45019531	-0.32958984	+27.13623047	-71.41113281	-103.86474609	+3396	+14.52392578	+1.58203125	-0.27246094	-57.01904297	-79.84863281	+49.85595703	+3140	+13.45166016	-1.34033203	-3.23437500	-10.50292969	-60.31494141	-47.13134766	+2312
+1457970607.66150000	+14.43603516	-1.45898438	-0.33398438	+28.85009766	-71.36718750	-105.57861328	+3396	+14.52392578	+1.57763672	-0.28125000	-58.38134766	-79.76074219	+50.80078125	+3140	+13.44726563	-1.34033203	-3.22998047	-10.52490234	-60.29296875	-47.08740234	+2312
+1457970607.66570000	+14.43603516	-1.45898438	-0.33398438	+30.43212891	-71.34521484	-107.09472656	+3392	+14.52832031	+1.57763672	-0.27685547	-59.61181641	-79.71679688	+51.70166016	+3136	+13.44726563	-1.34033203	-3.22558594	-10.54687500	-60.29296875	-47.06542969	+2308
+1457970607.66989990	+14.43603516	-1.45019531	-0.32080078	+33.55224609	-71.38916016	-110.06103516	+3392	+14.53271484	+1.58203125	-0.27246094	-61.39160156	-79.65087891	+53.06396484	+3136	+13.44726563	-1.34472656	-3.22119141	-10.54687500	-60.29296875	-47.06542969	+2308
+1457970607.67400000	+14.43603516	-1.44140625	-0.30761719	+35.37597656	-71.43310547	-111.77490234	+3392	+14.53271484	+1.58642578	-0.26806641	-62.55615234	-79.60693359	+53.96484375	+3136	+13.44287109	-1.34472656	-3.21240234	-10.56884766	-60.31494141	-47.06542969	+2308
+1457970607.67820000	+14.43603516	-1.43261719	-0.29882813	+37.04589844	-71.43310547	-113.31298828	+3392	+14.53710938	+1.59082031	-0.25488281	-63.96240234	-79.58496094	+55.12939453	+3136	+13.44287109	-1.34472656	-3.20800781	-10.54687500	-60.31494141	-47.08740234	+2308
+1457970607.68230010	+14.44042969	-1.42382813	-0.28125000	+38.95751953	-71.49902344	-115.07080078	+3396	+14.54150391	+1.60400391	-0.23730469	-65.39062500	-79.54101563	+56.35986328	+3136	+13.44287109	-1.34472656	-3.19921875	-10.54687500	-60.33691406	-47.10937500	+2308
+1457970607.69070010	+14.44042969	-1.40185547	-0.24609375	+42.64892578	-71.56494141	-118.45458984	+3396	+14.55029297	+1.60839844	-0.21093750	-68.11523438	-79.38720703	+58.62304688	+3132	+13.44287109	-1.34472656	-3.18603516	-10.52490234	-60.35888672	-47.15332031	+2308
+1457970607.69479990	+14.44042969	-1.38867188	-0.23291016	+44.53857422	-71.58691406	-120.16845703	+3400	+14.55029297	+1.61718750	-0.19775391	-69.38964844	-79.29931641	+59.80957031	+3132	+13.44287109	-1.34472656	-3.17724609	-10.50292969	-60.38085938	-47.17529297	+2308
+1457970607.69899990	+14.44482422	-1.37988281	-0.21533203	+46.40625000	-71.56494141	-121.88232422	+3400	+14.55468750	+1.62158203	-0.18457031	-70.70800781	-79.16748047	+60.95214844	+3128	+13.44726563	-1.34472656	-3.16845703	-10.48095703	-60.40283203	-47.19726563	+2308
+1457970607.70320010	+14.44482422	-1.36669922	-0.20214844	+48.20800781	-71.52099609	-123.50830078	+3400	+14.55908203	+1.62597656	-0.18017578	-71.76269531	-79.01367188	+61.87500000	+3124	+13.44726563	-1.34472656	-3.15966797	-10.48095703	-60.40283203	-47.21923828	+2304
+1457970607.70729990	+14.44482422	-1.35791016	-0.19335938	+49.94384766	-71.45507813	-125.06835938	+3400	+14.56347656	+1.63916016	-0.16699219	-73.23486328	-78.85986328	+63.25927734	+3120	+13.44726563	-1.34472656	-3.15527344	-10.48095703	-60.42480469	-47.24121094	+2304
+1457970607.71149990	+14.44482422	-1.34912109	-0.18896484	+51.56982422	-71.36718750	-126.56250000	+3400	+14.56347656	+1.63916016	-0.15380859	-74.70703125	-78.68408203	+64.62158203	+3116	+13.44287109	-1.34472656	-3.14648438	-10.48095703	-60.40283203	-47.21923828	+2304
+1457970607.71569990	+14.44482422	-1.34472656	-0.18457031	+53.10791016	-71.25732422	-127.96875000	+3396	+14.56347656	+1.63476563	-0.15820313	-75.60791016	-78.46435547	+65.39062500	+3112	+13.44287109	-1.34472656	-3.13769531	-10.50292969	-60.40283203	-47.21923828	+2300
+1457970607.71980000	+14.44482422	-1.34033203	-0.18017578	+54.62402344	-71.14746094	-129.30908203	+3392	+14.56347656	+1.63476563	-0.15380859	-77.03613281	-78.24462891	+66.68701172	+3108	+13.43847656	-1.34033203	-3.13330078	-10.52490234	-60.35888672	-47.17529297	+2300
+1457970607.72400000	+14.44042969	-1.34472656	-0.18017578	+56.00830078	-71.01562500	-130.60546875	+3388	+14.56347656	+1.63037109	-0.14941406	-78.46435547	-78.02490234	+67.96142578	+3104	+13.43408203	-1.33593750	-3.12890625	-10.54687500	-60.31494141	-47.13134766	+2296
+1457970607.72820000	+14.44042969	-1.34912109	-0.18457031	+57.32666016	-70.86181641	-131.79199219	+3388	+14.56347656	+1.62158203	-0.15820313	-79.36523438	-77.78320313	+68.70849609	+3100	+13.42968750	-1.33593750	-3.12451172	-10.61279297	-60.27099609	-47.06542969	+2296
+1457970607.73650000	+14.44042969	-1.35791016	-0.20654297	+59.50195313	-70.48828125	-133.63769531	+3384	+14.55908203	+1.60839844	-0.16699219	-81.95800781	-77.27783203	+70.90576172	+3096	+13.41650391	-1.33593750	-3.11572266	-10.78857422	-60.11718750	-46.84570313	+2292
+1457970607.74070000	+14.44482422	-1.36669922	-0.21093750	+60.62255859	-70.29052734	-134.62646484	+3384	+14.55468750	+1.60400391	-0.18017578	-82.96875000	-77.05810547	+71.76269531	+3096	+13.41210938	-1.33154297	-3.11132813	-10.89843750	-60.05126953	-46.73583984	+2288
+1457970607.74480010	+14.44042969	-1.37109375	-0.22412109	+61.56738281	-70.07080078	-135.37353516	+3384	+14.55029297	+1.58642578	-0.18896484	-84.26513672	-76.83837891	+72.68554688	+3096	+13.40332031	-1.33154297	-3.11132813	-10.98632813	-59.91943359	-46.60400391	+2288
+1457970607.74900010	+14.44042969	-1.37988281	-0.23730469	+62.44628906	-69.87304688	-136.07666016	+3388	+14.54589844	+1.57763672	-0.19775391	-85.49560547	-76.64062500	+73.60839844	+3096	+13.39453125	-1.33154297	-3.11132813	-11.07421875	-59.78759766	-46.45019531	+2288
+1457970607.75309990	+14.44042969	-1.39306641	-0.24609375	+63.36914063	-69.67529297	-136.82373047	+3388	+14.54150391	+1.57324219	-0.20214844	-86.79199219	-76.46484375	+74.61914063	+3096	+13.38574219	-1.32714844	-3.10693359	-11.16210938	-59.67773438	-46.31835938	+2284
+1457970607.75729990	+14.44042969	-1.39746094	-0.26367188	+64.16015625	-69.45556641	-137.35107422	+3388	+14.53710938	+1.55126953	-0.21533203	-87.86865234	-76.28906250	+75.19042969	+3104	+13.37695313	-1.32275391	-3.10253906	-11.25000000	-59.54589844	-46.16455078	+2284
+1457970607.76149990	+14.44482422	-1.40185547	-0.28125000	+64.88525391	-69.23583984	-137.81250000	+3388	+14.52832031	+1.55126953	-0.22851563	-88.81347656	-76.15722656	+75.76171875	+3104	+13.36816406	-1.32275391	-3.10253906	-11.31591797	-59.39208984	-46.05468750	+2284
+1457970607.76560000	+14.44921875	-1.40625000	-0.28125000	+65.89599609	-69.03808594	-138.55957031	+3388	+14.52832031	+1.55126953	-0.22412109	-90.19775391	-76.06933594	+76.79443359	+3108	+13.36376953	-1.32275391	-3.09814453	-11.38183594	-59.28222656	-45.96679688	+2284
+1457970607.76979990	+14.45361328	-1.41503906	-0.29003906	+66.53320313	-68.81835938	-138.95507813	+3388	+14.52392578	+1.54248047	-0.23291016	-91.03271484	-76.00341797	+77.12402344	+3112	+13.35937500	-1.32275391	-3.09375000	-11.42578125	-59.15039063	-45.87890625	+2284
+1457970607.77399990	+14.45800781	-1.41064453	-0.29882813	+67.19238281	-68.62060547	-139.30664063	+3388	+14.52392578	+1.54248047	-0.24609375	-91.75781250	-75.95947266	+77.43164063	+3116	+13.35498047	-1.32275391	-3.08935547	-11.44775391	-59.01855469	-45.81298828	+2284
+1457970607.78230000	+14.46240234	-1.41064453	-0.29882813	+68.51074219	-68.26904297	-140.14160156	+3388	+14.52392578	+1.55126953	-0.23291016	-93.71337891	-75.93750000	+78.53027344	+3120	+13.34619141	-1.31835938	-3.07617188	-11.33789063	-58.77685547	-45.83496094	+2288
+1457970607.78650000	+14.46679688	-1.39746094	-0.30322266	+69.01611328	-68.11523438	-140.33935547	+3392	+14.52392578	+1.55566406	-0.24169922	-94.17480469	-75.95947266	+78.57421875	+3124	+13.34179688	-1.31396484	-3.07177734	-11.27197266	-58.64501953	-45.85693359	+2288
+1457970607.79060010	+14.47119141	-1.37988281	-0.29003906	+69.85107422	-68.02734375	-140.86669922	+3396	+14.52392578	+1.56005859	-0.21972656	-95.40527344	-75.95947266	+79.36523438	+3132	+13.33740234	-1.31396484	-3.06298828	-11.18408203	-58.53515625	-45.92285156	+2288
+1457970607.79480000	+14.47998047	-1.38867188	-0.28564453	+70.04882813	-67.91748047	-140.99853516	+3396	+14.52832031	+1.57324219	-0.21533203	-95.53710938	-76.02539063	+79.18945313	+3136	+13.33740234	-1.31396484	-3.05419922	-11.09619141	-58.46923828	-46.01074219	+2284
+1457970607.79900000	+14.48437500	-1.37109375	-0.28125000	+70.33447266	-67.80761719	-141.08642578	+3396	+14.52832031	+1.58203125	-0.21533203	-95.64697266	-76.11328125	+78.92578125	+3136	+13.33740234	-1.30957031	-3.04541016	-10.98632813	-58.38134766	-46.12060547	+2284
+1457970607.80310010	+14.48876953	-1.34912109	-0.25927734	+70.94970703	-67.78564453	-141.50390625	+3404	+14.53271484	+1.58642578	-0.19335938	-96.39404297	-76.15722656	+79.32128906	+3144	+13.33740234	-1.30957031	-3.04101563	-10.85449219	-58.29345703	-46.25244141	+2284
+1457970607.80730010	+14.49755859	-1.35351563	-0.25488281	+70.68603516	-67.71972656	-141.28417969	+3404	+14.53710938	+1.61279297	-0.18457031	-95.95458984	-76.26708984	+78.75000000	+3148	+13.33740234	-1.30957031	-3.03662109	-10.70068359	-58.22753906	-46.40625000	+2280
+1457970607.81150010	+14.49755859	-1.33593750	-0.25048828	+70.46630859	-67.69775391	-140.99853516	+3404	+14.54150391	+1.61718750	-0.18457031	-95.53710938	-76.35498047	+78.04687500	+3144	+13.33740234	-1.30517578	-3.02783203	-10.54687500	-58.16162109	-46.56005859	+2280
+1457970607.81559990	+14.50195313	-1.31835938	-0.22851563	+70.51025391	-67.78564453	-140.99853516	+3408	+14.54589844	+1.61718750	-0.15820313	-95.69091797	-76.44287109	+77.91503906	+3148	+13.33300781	-1.29638672	-3.02783203	-10.39306641	-58.07373047	-46.73583984	+2276
+1457970607.81979990	+14.50195313	-1.32275391	-0.22851563	+70.00488281	-67.80761719	-140.58105469	+3404	+14.55029297	+1.63916016	-0.15380859	-94.68017578	-76.57470703	+76.90429688	+3152	+13.33300781	-1.29638672	-3.02343750	-10.23925781	-58.00781250	-46.91162109	+2272
+1457970607.82810000	+14.50634766	-1.30957031	-0.21093750	+68.79638672	-67.96142578	-139.59228516	+3404	+14.55468750	+1.63476563	-0.13183594	-93.07617188	-76.81640625	+74.99267578	+3144	+13.32421875	-1.29199219	-3.02343750	-9.95361328	-57.85400391	-47.26318359	+2264
+1457970607.83229990	+14.50634766	-1.30957031	-0.21093750	+68.51074219	-67.98339844	-139.35058594	+3400	+14.55908203	+1.65673828	-0.12744141	-91.45019531	-76.97021484	+73.54248047	+3144	+13.32421875	-1.28759766	-3.02343750	-9.84375000	-57.78808594	-47.39501953	+2260
+1457970607.83640000	+14.50634766	-1.30957031	-0.21093750	+68.04931641	-68.00537109	-138.95507813	+3396	+14.55908203	+1.64794922	-0.12744141	-89.95605469	-77.10205078	+72.02636719	+3140	+13.31982422	-1.28320313	-3.02343750	-9.73388672	-57.72216797	-47.52685547	+2256
+1457970607.84060000	+14.50634766	-1.30957031	-0.20654297	+67.45605469	-68.07128906	-138.49365234	+3396	+14.55908203	+1.63476563	-0.11865234	-88.52783203	-77.25585938	+70.57617188	+3140	+13.31542969	-1.27880859	-3.02343750	-9.62402344	-57.63427734	-47.68066406	+2252
+1457970607.84480000	+14.50634766	-1.31396484	-0.21093750	+66.51123047	-68.13720703	-137.70263672	+3392	+14.55908203	+1.65234375	-0.11865234	-86.39648438	-77.38769531	+68.75244141	+3136	+13.31103516	-1.27441406	-3.02783203	-9.51416016	-57.52441406	-47.79052734	+2248
+1457970607.84890010	+14.51074219	-1.31835938	-0.21533203	+65.36865234	-68.20312500	-136.73583984	+3392	+14.55908203	+1.63916016	-0.12304688	-84.37500000	-77.54150391	+66.84082031	+3132	+13.30224609	-1.27001953	-3.03662109	-9.42626953	-57.39257813	-47.87841797	+2248
+1457970607.85310010	+14.51074219	-1.32275391	-0.21533203	+64.09423828	-68.29101563	-135.63720703	+3388	+14.55908203	+1.62158203	-0.12744141	-82.13378906	-77.67333984	+64.75341797	+3128	+13.29345703	-1.26562500	-3.04101563	-9.36035156	-57.26074219	-47.94433594	+2244
+1457970607.85730000	+14.51074219	-1.34472656	-0.24609375	+56.40380859	-68.53271484	-129.02343750	+3396	+14.55468750	+1.62597656	-0.12744141	-80.59570313	-77.76123047	+63.43505859	+3124	+13.28906250	-1.26123047	-3.04980469	-9.31640625	-57.12890625	-48.01025391	+2240
+1457970607.86139990	+14.51074219	-1.36230469	-0.26806641	+53.52539063	-68.53271484	-126.51855469	+3400	+14.55468750	+1.61718750	-0.13183594	-78.64013672	-77.87109375	+61.74316406	+3120	+13.28027344	-1.25683594	-3.05419922	-9.27246094	-56.99707031	-48.05419922	+2240
+1457970607.86560010	+14.51513672	-1.37548828	-0.28564453	+51.15234375	-68.44482422	-124.47509766	+3400	+14.55029297	+1.60839844	-0.14062500	-76.28906250	-77.95898438	+59.65576172	+3120	+13.27587891	-1.25683594	-3.05859375	-9.27246094	-56.86523438	-48.07617188	+2236
+1457970607.87389990	+14.51513672	-1.39306641	-0.32080078	+46.71386719	-68.22509766	-120.49804688	+3404	+14.54150391	+1.59960938	-0.14941406	-71.47705078	-78.11279297	+55.74462891	+3116	+13.26269531	-1.24804688	-3.07177734	-9.25048828	-56.57958984	-48.07617188	+2232
+1457970607.87809990	+14.51513672	-1.40185547	-0.34716797	+44.45068359	-68.00537109	-118.47656250	+3404	+14.53710938	+1.59521484	-0.16259766	-68.88427734	-78.15673828	+53.56933594	+3116	+13.25830078	-1.24365234	-3.07617188	-9.25048828	-56.42578125	-48.07617188	+2228
+1457970607.88229990	+14.51513672	-1.40625000	-0.35595703	+42.71484375	-67.89550781	-116.91650391	+3404	+14.53271484	+1.58203125	-0.17138672	-66.07177734	-78.22265625	+51.32812500	+3116	+13.24951172	-1.24365234	-3.08056641	-9.22851563	-56.27197266	-48.07617188	+2228
+1457970607.88640000	+14.51513672	-1.41503906	-0.36035156	+41.02294922	-67.74169922	-115.44433594	+3404	+14.52832031	+1.58642578	-0.17578125	-64.02832031	-78.24462891	+49.79003906	+3116	+13.24072266	-1.23925781	-3.08496094	-9.22851563	-56.14013672	-48.07617188	+2224
+1457970607.89060000	+14.51513672	-1.42382813	-0.38232422	+39.28710938	-67.50000000	-113.90625000	+3404	+14.52392578	+1.58642578	-0.18896484	-61.74316406	-78.24462891	+48.01025391	+3116	+13.23632813	-1.23486328	-3.08935547	-9.22851563	-56.00830078	-48.05419922	+2224
+1457970607.89479990	+14.51513672	-1.42382813	-0.37792969	+38.12255859	-67.41210938	-112.89550781	+3404	+14.51953125	+1.58642578	-0.18896484	-60.29296875	-78.28857422	+47.02148438	+3116	+13.23193359	-1.23486328	-3.09375000	-9.22851563	-55.89843750	-48.05419922	+2220
+1457970607.89890000	+14.51953125	-1.42382813	-0.37353516	+37.04589844	-67.30224609	-111.97265625	+3400	+14.51513672	+1.59960938	-0.18457031	-58.82080078	-78.33251953	+46.09863281	+3116	+13.23193359	-1.23046875	-3.09375000	-9.25048828	-55.83251953	-48.05419922	+2216
+1457970607.90310000	+14.51953125	-1.42382813	-0.38671875	+35.85937500	-67.08251953	-110.93994141	+3400	+14.51074219	+1.60839844	-0.19335938	-57.08496094	-78.31054688	+44.89013672	+3120	+13.23193359	-1.23046875	-3.09375000	-9.22851563	-55.76660156	-48.07617188	+2212
+1457970607.90720010	+14.51953125	-1.41943359	-0.38232422	+35.13427734	-67.01660156	-110.32470703	+3400	+14.51074219	+1.60839844	-0.19335938	-56.05224609	-78.35449219	+44.27490234	+3120	+13.23193359	-1.23046875	-3.08935547	-9.20654297	-55.72265625	-48.12011719	+2208
+1457970607.91140010	+14.51953125	-1.41064453	-0.37353516	+34.47509766	-66.97265625	-109.75341797	+3400	+14.50634766	+1.62597656	-0.18896484	-54.99755859	-78.39843750	+43.70361328	+3120	+13.23193359	-1.23046875	-3.08935547	-9.18457031	-55.67871094	-48.14208984	+2204
+1457970607.91969990	+14.51513672	-1.39746094	-0.35595703	+33.35449219	-66.88476563	-108.87451172	+3400	+14.50634766	+1.63916016	-0.18457031	-53.21777344	-78.46435547	+42.69287109	+3124	+13.23193359	-1.23046875	-3.08496094	-9.11865234	-55.63476563	-48.27392578	+2200
+1457970607.92389990	+14.51074219	-1.39306641	-0.33837891	+33.00292969	-66.92871094	-108.67675781	+3404	+14.50634766	+1.65673828	-0.18017578	-52.66845703	-78.53027344	+42.49511719	+3124	+13.23193359	-1.23486328	-3.08056641	-9.07470703	-55.65673828	-48.33984375	+2196
+1457970607.92810010	+14.51074219	-1.38867188	-0.32958984	+32.56347656	-66.90673828	-108.36914063	+3408	+14.50634766	+1.66992188	-0.17578125	-51.96533203	-78.55224609	+42.16552734	+3124	+13.23632813	-1.23486328	-3.07617188	-9.05273438	-55.67871094	-48.40576172	+2196
+1457970607.93220000	+14.51074219	-1.38427734	-0.31201172	+32.32177734	-66.95068359	-108.23730469	+3412	+14.50634766	+1.67431641	-0.16699219	-51.92138672	-78.64013672	+42.31933594	+3124	+13.23632813	-1.23486328	-3.07177734	-9.03076172	-55.72265625	-48.47167969	+2192
+1457970607.93639990	+14.51074219	-1.37988281	-0.29882813	+32.08007813	-66.99462891	-108.12744141	+3416	+14.50634766	+1.68310547	-0.15380859	-51.87744141	-78.72802734	+42.53906250	+3124	+13.24072266	-1.23925781	-3.06738281	-9.00878906	-55.76660156	-48.53759766	+2188
+1457970607.94059990	+14.50634766	-1.37109375	-0.29003906	+31.79443359	-66.97265625	-107.97363281	+3420	+14.51074219	+1.69628906	-0.15820313	-51.52587891	-78.75000000	+42.40722656	+3124	+13.24511719	-1.23925781	-3.06738281	-8.96484375	-55.81054688	-48.62548828	+2188
+1457970607.94470000	+14.50634766	-1.36669922	-0.27685547	+31.64062500	-67.01660156	-107.95166016	+3424	+14.51074219	+1.68750000	-0.14941406	-51.85546875	-78.83789063	+42.80273438	+3120	+13.24511719	-1.24365234	-3.06298828	-8.94287109	-55.85449219	-48.69140625	+2188
+1457970607.94890000	+14.50195313	-1.36669922	-0.25927734	+31.46484375	-67.08251953	-107.97363281	+3432	+14.51074219	+1.69189453	-0.14062500	-52.22900391	-78.92578125	+43.26416016	+3116	+13.24951172	-1.24365234	-3.05859375	-8.89892578	-55.89843750	-48.75732422	+2184
+1457970607.95310000	+14.49755859	-1.37109375	-0.25488281	+31.24511719	-67.06054688	-107.92968750	+3432	+14.51074219	+1.69189453	-0.14062500	-52.40478516	-78.96972656	+43.52783203	+3112	+13.24951172	-1.24804688	-3.05419922	-8.87695313	-55.96435547	-48.82324219	+2184
+1457970607.95720010	+14.49316406	-1.37109375	-0.24609375	+31.17919922	-67.10449219	-107.99560547	+3436	+14.51074219	+1.68310547	-0.13183594	-53.21777344	-79.05761719	+44.29687500	+3112	+13.25390625	-1.24804688	-3.05419922	-8.85498047	-56.00830078	-48.86718750	+2180
+1457970607.96140000	+14.48876953	-1.37548828	-0.23730469	+31.11328125	-67.14843750	-108.10546875	+3440	+14.51513672	+1.67871094	-0.11865234	-54.07470703	-79.14550781	+45.13183594	+3112	+13.25390625	-1.25244141	-3.04980469	-8.83300781	-56.07421875	-48.93310547	+2180
+1457970607.96970010	+14.48876953	-1.38867188	-0.23730469	+30.98144531	-67.06054688	-108.30322266	+3444	+14.51513672	+1.66113281	-0.12304688	-55.12939453	-79.23339844	+46.07666016	+3108	+13.25830078	-1.25683594	-3.04101563	-8.78906250	-56.18408203	-49.04296875	+2180
+1457970607.97390010	+14.48437500	-1.39746094	-0.23730469	+30.98144531	-67.03857422	-108.47900391	+3444	+14.51513672	+1.65234375	-0.11865234	-55.89843750	-79.27734375	+46.75781250	+3104	+13.26269531	-1.26123047	-3.04101563	-8.76708984	-56.25000000	-49.08691406	+2180
+1457970607.97810010	+14.48437500	-1.40625000	-0.24169922	+30.95947266	-66.95068359	-108.65478516	+3448	+14.51074219	+1.64355469	-0.12304688	-56.64550781	-79.34326172	+47.41699219	+3104	+13.26269531	-1.26123047	-3.03662109	-8.74511719	-56.31591797	-49.13085938	+2176
+1457970607.98219990	+14.47998047	-1.41064453	-0.24169922	+31.04736328	-66.90673828	-108.83056641	+3448	+14.51074219	+1.63476563	-0.12304688	-57.08496094	-79.36523438	+47.79052734	+3104	+13.26708984	-1.26562500	-3.03222656	-8.70117188	-56.38183594	-49.19677734	+2180
+1457970607.98639990	+14.47558594	-1.41943359	-0.24609375	+31.15722656	-66.86279297	-109.05029297	+3448	+14.51074219	+1.62597656	-0.12304688	-57.65625000	-79.38720703	+48.25195313	+3100	+13.26708984	-1.27001953	-3.02783203	-8.67919922	-56.44775391	-49.24072266	+2180
+1457970607.99050000	+14.47558594	-1.42822266	-0.25048828	+31.26708984	-66.79687500	-109.31396484	+3448	+14.51074219	+1.61718750	-0.12744141	-58.31542969	-79.43115234	+48.80126953	+3100	+13.27148438	-1.27001953	-3.02783203	-8.65722656	-56.51367188	-49.30664063	+2180
+1457970607.99470000	+14.47558594	-1.43261719	-0.25048828	+31.39892578	-66.75292969	-109.48974609	+3444	+14.51074219	+1.61279297	-0.12744141	-58.64501953	-79.45312500	+49.06494141	+3100	+13.27148438	-1.27441406	-3.02343750	-8.61328125	-56.60156250	-49.35058594	+2180
+1457970607.99889990	+14.47558594	-1.43701172	-0.25048828	+31.59667969	-66.70898438	-109.75341797	+3444	+14.51074219	+1.60839844	-0.12744141	-58.99658203	-79.47509766	+49.35058594	+3100	+13.27148438	-1.27880859	-3.01904297	-8.59130859	-56.66748047	-49.41650391	+2184
+1457970608.00300000	+14.47558594	-1.44580078	-0.25488281	+31.81640625	-66.64306641	-110.06103516	+3444	+14.51074219	+1.59960938	-0.13183594	-59.45800781	-79.51904297	+49.70214844	+3100	+13.27587891	-1.28320313	-3.01464844	-8.54736328	-56.73339844	-49.46044922	+2184
+1457970608.00720000	+14.47558594	-1.44580078	-0.25488281	+31.99218750	-66.59912109	-110.25878906	+3440	+14.51074219	+1.59960938	-0.13183594	-59.76562500	-79.54101563	+49.94384766	+3100	+13.27587891	-1.28759766	-3.01025391	-8.50341797	-56.79931641	-49.50439453	+2188
+1457970608.01550010	+14.47558594	-1.45019531	-0.25488281	+32.45361328	-66.51123047	-110.76416016	+3436	+14.51074219	+1.59082031	-0.13623047	-60.44677734	-79.58496094	+50.44921875	+3100	+13.27587891	-1.29199219	-3.00146484	-8.41552734	-56.90917969	-49.61425781	+2192
+1457970608.01970010	+14.47558594	-1.45019531	-0.25488281	+32.65136719	-66.48925781	-110.96191406	+3432	+14.51074219	+1.58203125	-0.14062500	-61.23779297	-79.65087891	+51.04248047	+3100	+13.27587891	-1.29638672	-2.99707031	-8.37158203	-56.93115234	-49.65820313	+2196
+1457970608.02390000	+14.47558594	-1.45019531	-0.25048828	+32.91503906	-66.46728516	-111.20361328	+3432	+14.51074219	+1.57763672	-0.14501953	-61.94091797	-79.69482422	+51.56982422	+3100	+13.27587891	-1.29638672	-2.99707031	-8.32763672	-56.97509766	-49.72412109	+2196
+1457970608.02800010	+14.47558594	-1.45019531	-0.24609375	+33.22265625	-66.44531250	-111.48925781	+3428	+14.51074219	+1.57324219	-0.14501953	-62.64404297	-79.73876953	+52.11914063	+3104	+13.27587891	-1.30078125	-2.99267578	-8.28369141	-56.99707031	-49.76806641	+2200
+1457970608.03220010	+14.47558594	-1.44580078	-0.24169922	+33.46435547	-66.44531250	-111.68701172	+3428	+14.51074219	+1.57324219	-0.14062500	-63.98437500	-79.80468750	+53.19580078	+3104	+13.27587891	-1.30078125	-2.98828125	-8.23974609	-57.01904297	-49.81201172	+2204
+1457970608.03640010	+14.47558594	-1.44580078	-0.23730469	+33.75000000	-66.44531250	-111.95068359	+3428	+14.51074219	+1.57763672	-0.14062500	-64.92919922	-79.84863281	+53.96484375	+3108	+13.28027344	-1.30517578	-2.98388672	-8.19580078	-57.01904297	-49.87792969	+2204
+1457970608.04049990	+14.47998047	-1.44140625	-0.22851563	+34.07958984	-66.42333984	-112.23632813	+3428	+14.51513672	+1.58203125	-0.13623047	-65.74218750	-79.84863281	+54.64599609	+3108	+13.28027344	-1.30517578	-2.97949219	-8.12988281	-57.04101563	-49.92187500	+2208
+1457970608.04469990	+14.47998047	-1.43701172	-0.21972656	+34.56298828	-66.42333984	-112.63183594	+3428	+14.51513672	+1.59082031	-0.12744141	-66.59912109	-79.84863281	+55.41503906	+3116	+13.28027344	-1.30517578	-2.97509766	-8.10791016	-57.04101563	-49.96582031	+2208
+1457970608.04889990	+14.48437500	-1.43261719	-0.21093750	+35.06835938	-66.44531250	-113.07128906	+3432	+14.51953125	+1.59521484	-0.11865234	-67.34619141	-79.82666016	+56.11816406	+3120	+13.28027344	-1.30957031	-2.97070313	-8.06396484	-57.06298828	-50.00976563	+2212
+1457970608.05300000	+14.48437500	-1.42382813	-0.20214844	+35.61767578	-66.44531250	-113.53271484	+3432	+14.51953125	+1.59960938	-0.11425781	-68.00537109	-79.78271484	+56.73339844	+3120	+13.28027344	-1.30957031	-2.96630859	-8.02001953	-57.06298828	-50.05371094	+2212
+1457970608.06130000	+14.49316406	-1.39306641	-0.15380859	+38.36425781	-66.48925781	-115.81787109	+3444	+14.52392578	+1.61279297	-0.09667969	-69.49951172	-79.69482422	+58.20556641	+3128	+13.28027344	-1.30957031	-2.95751953	-7.93212891	-57.06298828	-50.11962891	+2216
+1457970608.06550000	+14.49755859	-1.38427734	-0.13183594	+39.52880859	-66.48925781	-116.78466797	+3452	+14.52392578	+1.61718750	-0.09228516	-70.18066406	-79.62890625	+58.88671875	+3128	+13.28466797	-1.31396484	-2.95312500	-7.88818359	-57.06298828	-50.14160156	+2216
+1457970608.06970000	+14.50195313	-1.35791016	-0.10107422	+42.05566406	-66.46728516	-118.82812500	+3460	+14.52832031	+1.62158203	-0.08349609	-70.90576172	-79.54101563	+59.63378906	+3128	+13.28466797	-1.31396484	-2.94433594	-7.84423828	-57.06298828	-50.18554688	+2220
+1457970608.07380010	+14.50634766	-1.34912109	-0.08349609	+43.54980469	-66.44531250	-120.08056641	+3464	+14.52832031	+1.62597656	-0.07910156	-71.74072266	-79.47509766	+60.49072266	+3128	+13.28466797	-1.31396484	-2.93554688	-7.82226563	-57.06298828	-50.20751953	+2220
+1457970608.07800010	+14.50634766	-1.34472656	-0.07910156	+44.69238281	-66.37939453	-121.00341797	+3464	+14.52832031	+1.62597656	-0.07470703	-72.44384766	-79.36523438	+61.21582031	+3128	+13.28466797	-1.31396484	-2.93115234	-7.77832031	-57.06298828	-50.20751953	+2220
+1457970608.08220010	+14.50634766	-1.33593750	-0.07031250	+46.25244141	-66.31347656	-122.25585938	+3468	+14.52832031	+1.62597656	-0.07470703	-73.30078125	-79.27734375	+62.05078125	+3128	+13.28466797	-1.31396484	-2.91796875	-7.73437500	-57.04101563	-50.20751953	+2220
+1457970608.08629990	+14.50634766	-1.34033203	-0.06591797	+47.46093750	-66.26953125	-123.24462891	+3468	+14.52392578	+1.62597656	-0.07031250	-74.26757813	-79.18945313	+63.03955078	+3124	+13.28466797	-1.31835938	-2.90917969	-7.71240234	-56.99707031	-50.16357422	+2220
+1457970608.09470010	+14.50634766	-1.34033203	-0.07910156	+49.59228516	-66.04980469	-124.87060547	+3464	+14.51953125	+1.61718750	-0.07470703	-76.26708984	-78.92578125	+64.99511719	+3124	+13.28027344	-1.31835938	-2.89160156	-7.73437500	-56.90917969	-50.00976563	+2224
+1457970608.09879990	+14.51074219	-1.34912109	-0.08789063	+50.69091797	-65.93994141	-125.70556641	+3464	+14.51513672	+1.61279297	-0.07470703	-77.47558594	-78.79394531	+66.18164063	+3120	+13.27587891	-1.31835938	-2.88281250	-7.77832031	-56.84326172	-49.87792969	+2220
+1457970608.10299990	+14.51074219	-1.35351563	-0.09228516	+51.74560547	-65.80810547	-126.51855469	+3464	+14.51074219	+1.60839844	-0.08349609	-78.53027344	-78.64013672	+67.19238281	+3120	+13.27148438	-1.31835938	-2.87841797	-7.84423828	-56.77734375	-49.74609375	+2220
+1457970608.10719990	+14.51074219	-1.35791016	-0.10546875	+52.73437500	-65.65429688	-127.19970703	+3464	+14.50634766	+1.59521484	-0.08789063	-80.26611328	-78.44238281	+68.81835938	+3120	+13.26708984	-1.31835938	-2.86962891	-7.93212891	-56.66748047	-49.54833984	+2220
+1457970608.11130000	+14.51074219	-1.36230469	-0.12304688	+53.63525391	-65.50048828	-127.81494141	+3468	+14.49755859	+1.59082031	-0.09228516	-81.78222656	-78.26660156	+70.24658203	+3120	+13.26269531	-1.31396484	-2.86523438	-7.99804688	-56.55761719	-49.37255859	+2220
+1457970608.11550000	+14.51513672	-1.36669922	-0.13183594	+54.58007813	-65.34667969	-128.45214844	+3468	+14.48876953	+1.58642578	-0.10107422	-82.99072266	-78.06884766	+71.36718750	+3120	+13.25830078	-1.31396484	-2.86523438	-8.08593750	-56.46972656	-49.21875000	+2220
+1457970608.11970000	+14.51513672	-1.37548828	-0.14941406	+55.39306641	-65.19287109	-129.00146484	+3468	+14.47998047	+1.56884766	-0.10546875	-85.16601563	-77.82714844	+73.30078125	+3120	+13.24951172	-1.30957031	-2.86083984	-8.17382813	-56.31591797	-49.02099609	+2220
+1457970608.12800000	+14.51953125	-1.37988281	-0.17138672	+57.12890625	-64.92919922	-130.07812500	+3468	+14.46240234	+1.56884766	-0.11425781	-88.24218750	-77.34375000	+76.15722656	+3120	+13.24072266	-1.30517578	-2.85644531	-8.32763672	-56.05224609	-48.69140625	+2220
+1457970608.13220000	+14.52392578	-1.38867188	-0.18896484	+57.72216797	-64.75341797	-130.42968750	+3472	+14.45800781	+1.56005859	-0.11425781	-90.00000000	-77.08007813	+77.65136719	+3120	+13.23193359	-1.30517578	-2.85644531	-8.43750000	-55.89843750	-48.51562500	+2220
+1457970608.14050010	+14.53271484	-1.38427734	-0.20654297	+59.17236328	-64.51171875	-131.26464844	+3472	+14.44482422	+1.56005859	-0.10986328	-93.33984375	-76.50878906	+80.61767578	+3116	+13.22753906	-1.30078125	-2.85205078	-8.59130859	-55.61279297	-48.22998047	+2224
+1457970608.14459990	+14.53710938	-1.39306641	-0.21533203	+59.72167969	-64.40185547	-131.61621094	+3476	+14.43603516	+1.55566406	-0.10546875	-94.92187500	-76.20117188	+81.91406250	+3116	+13.22314453	-1.29638672	-2.85205078	-8.65722656	-55.43701172	-48.12011719	+2224
+1457970608.14879990	+14.54150391	-1.38427734	-0.22412109	+60.29296875	-64.29199219	-131.92382813	+3480	+14.43164063	+1.55566406	-0.10107422	-96.32812500	-75.89355469	+83.10058594	+3112	+13.21875000	-1.29199219	-2.85205078	-8.70117188	-55.26123047	-47.98828125	+2224
+1457970608.15300010	+14.54589844	-1.37548828	-0.22412109	+60.95214844	-64.22607422	-132.31933594	+3480	+14.42724609	+1.56005859	-0.08789063	-97.97607422	-75.54199219	+84.55078125	+3112	+13.21875000	-1.28759766	-2.84765625	-8.74511719	-55.10742188	-47.87841797	+2228
+1457970608.15710000	+14.55029297	-1.37548828	-0.22412109	+61.45751953	-64.16015625	-132.64892578	+3480	+14.42285156	+1.55566406	-0.08349609	-99.03076172	-75.25634766	+85.29785156	+3112	+13.21435547	-1.28320313	-2.84765625	-8.78906250	-54.93164063	-47.76855469	+2228
+1457970608.16549990	+14.56347656	-1.35351563	-0.21972656	+62.66601563	-64.05029297	-133.39599609	+3484	+14.42285156	+1.56005859	-0.05712891	-101.53564453	-74.66308594	+87.23144531	+3108	+13.20996094	-1.27880859	-2.84326172	-8.89892578	-54.60205078	-47.59277344	+2228
+1457970608.16960000	+14.56787109	-1.34912109	-0.21533203	+63.14941406	-64.00634766	-133.74755859	+3488	+14.42285156	+1.56445313	-0.05712891	-101.86523438	-74.46533203	+87.29736328	+3104	+13.20996094	-1.27441406	-2.84326172	-8.94287109	-54.44824219	-47.50488281	+2228
+1457970608.17380000	+14.57226563	-1.33593750	-0.21533203	+63.67675781	-63.96240234	-134.09912109	+3488	+14.42285156	+1.56445313	-0.05712891	-102.17285156	-74.28955078	+87.31933594	+3100	+13.20996094	-1.27001953	-2.83886719	-8.98681641	-54.29443359	-47.41699219	+2228
+1457970608.17800000	+14.57226563	-1.32714844	-0.21093750	+64.16015625	-63.89648438	-134.42871094	+3492	+14.43164063	+1.56884766	-0.03076172	-103.29345703	-74.11376953	+88.13232422	+3104	+13.20996094	-1.26562500	-2.83886719	-8.98681641	-54.11865234	-47.35107422	+2228
+1457970608.18210010	+14.57666016	-1.31835938	-0.20654297	+64.68750000	-63.85253906	-134.80224609	+3492	+14.43164063	+1.58203125	-0.03076172	-102.89794922	-74.09179688	+87.56103516	+3100	+13.20556641	-1.26123047	-2.83447266	-9.00878906	-53.96484375	-47.30712891	+2228
+1457970608.18630000	+14.57666016	-1.30517578	-0.20214844	+65.23681641	-63.83056641	-135.19775391	+3496	+14.43603516	+1.58203125	-0.03955078	-102.50244141	-74.09179688	+86.90185547	+3100	+13.20117188	-1.25244141	-2.83447266	-9.03076172	-53.81103516	-47.24121094	+2224
+1457970608.19050000	+14.57666016	-1.29638672	-0.20214844	+65.69824219	-63.78662109	-135.50537109	+3496	+14.44921875	+1.58203125	-0.01757813	-102.85400391	-74.06982422	+86.98974609	+3100	+13.19677734	-1.24804688	-2.83447266	-9.05273438	-53.63525391	-47.17529297	+2224
+1457970608.19880010	+14.57666016	-1.27880859	-0.19775391	+66.73095703	-63.74267578	-136.34033203	+3492	+14.46679688	+1.59082031	-0.03076172	-100.78857422	-74.33349609	+84.48486328	+3096	+13.19238281	-1.23925781	-2.82568359	-9.11865234	-53.41552734	-47.04345703	+2220
+1457970608.20300010	+14.57666016	-1.27441406	-0.19775391	+67.17041016	-63.69873047	-136.64794922	+3492	+14.47558594	+1.58642578	-0.01757813	-100.34912109	-74.46533203	+83.78173828	+3096	+13.18798828	-1.23486328	-2.82568359	-9.18457031	-53.28369141	-46.97753906	+2216
+1457970608.20709990	+14.57226563	-1.27001953	-0.20654297	+67.47802734	-63.63281250	-136.88964844	+3492	+14.48437500	+1.61279297	-0.02636719	-98.54736328	-74.68505859	+82.04589844	+3100	+13.18359375	-1.23046875	-2.82568359	-9.20654297	-53.17382813	-46.91162109	+2216
+1457970608.21129990	+14.57226563	-1.26562500	-0.21093750	+67.78564453	-63.61083984	-137.10937500	+3488	+14.49316406	+1.60400391	-0.03955078	-96.76757813	-74.90478516	+80.15625000	+3104	+13.17919922	-1.22607422	-2.82128906	-9.25048828	-53.08593750	-46.80175781	+2212
+1457970608.21550010	+14.56347656	-1.26562500	-0.21533203	+68.13720703	-63.56689453	-137.37304688	+3484	+14.49755859	+1.59082031	-0.04394531	-95.09765625	-75.08056641	+78.33251953	+3104	+13.17480469	-1.21728516	-2.82568359	-9.29443359	-52.95410156	-46.71386719	+2212
+1457970608.21960000	+14.55908203	-1.27001953	-0.22412109	+68.24707031	-63.54492188	-137.50488281	+3484	+14.50634766	+1.59521484	-0.04833984	-93.60351563	-75.19042969	+76.92626953	+3104	+13.16601563	-1.21289063	-2.82128906	-9.33837891	-52.88818359	-46.62597656	+2208
+1457970608.22379990	+14.55029297	-1.26562500	-0.22851563	+68.40087891	-63.52294922	-137.65869141	+3480	+14.51074219	+1.59082031	-0.05273438	-91.75781250	-75.30029297	+75.10253906	+3104	+13.16162109	-1.20410156	-2.81689453	-9.40429688	-52.84423828	-46.53808594	+2208
+1457970608.23210000	+14.54150391	-1.27001953	-0.23730469	+68.57666016	-63.50097656	-137.90039063	+3472	+14.51953125	+1.59521484	-0.07470703	-87.60498047	-75.36621094	+71.19140625	+3112	+13.15283203	-1.19531250	-2.81689453	-9.60205078	-52.77832031	-46.29638672	+2204
+1457970608.23630000	+14.53710938	-1.27441406	-0.24609375	+68.42285156	-63.47900391	-137.85644531	+3468	+14.52392578	+1.58642578	-0.07470703	-85.80322266	-75.32226563	+69.63134766	+3116	+13.14843750	-1.19091797	-2.81689453	-9.71191406	-52.75634766	-46.18652344	+2200
+1457970608.24040010	+14.53271484	-1.27441406	-0.25048828	+68.42285156	-63.50097656	-137.94433594	+3464	+14.51953125	+1.57763672	-0.09667969	-83.54003906	-75.19042969	+67.56591797	+3120	+13.14404297	-1.18212891	-2.81689453	-9.79980469	-52.75634766	-46.05468750	+2200
+1457970608.24460010	+14.52392578	-1.27880859	-0.25488281	+68.22509766	-63.50097656	-137.85644531	+3460	+14.52392578	+1.58203125	-0.10107422	-81.97998047	-75.01464844	+66.51123047	+3124	+13.13964844	-1.17773438	-2.81689453	-9.88769531	-52.75634766	-45.98876953	+2196
+1457970608.25289990	+14.51513672	-1.27880859	-0.25927734	+67.71972656	-63.50097656	-137.63671875	+3456	+14.51074219	+1.58203125	-0.10986328	-79.25537109	-74.46533203	+64.75341797	+3132	+13.13525391	-1.16455078	-2.81689453	-10.08544922	-52.75634766	-45.76904297	+2196
+1457970608.25710010	+14.51074219	-1.28320313	-0.25927734	+67.54394531	-63.52294922	-137.57080078	+3452	+14.50195313	+1.57763672	-0.10546875	-78.81591797	-74.00390625	+65.01708984	+3136	+13.13085938	-1.16015625	-2.81689453	-10.17333984	-52.77832031	-45.70312500	+2192
+1457970608.26130010	+14.50634766	-1.28320313	-0.25927734	+67.30224609	-63.52294922	-137.46093750	+3448	+14.49755859	+1.58642578	-0.08349609	-78.90380859	-73.60839844	+65.72021484	+3144	+13.13085938	-1.15576172	-2.81250000	-10.28320313	-52.82226563	-45.63720703	+2192
+1457970608.26959990	+14.50195313	-1.28320313	-0.25048828	+66.64306641	-63.54492188	-137.19726563	+3440	+14.47998047	+1.59960938	-0.07910156	-78.88183594	-72.72949219	+66.92871094	+3152	+13.12646484	-1.14697266	-2.80810547	-10.45898438	-52.93212891	-45.57128906	+2188
+1457970608.27379990	+14.49755859	-1.28320313	-0.24609375	+66.18164063	-63.56689453	-136.97753906	+3436	+14.47119141	+1.61279297	-0.05712891	-79.45312500	-72.29003906	+68.18115234	+3156	+13.12646484	-1.14257813	-2.80810547	-10.52490234	-52.99804688	-45.54931641	+2188
+1457970608.27790000	+14.49316406	-1.28320313	-0.24169922	+65.72021484	-63.58886719	-136.75781250	+3436	+14.46240234	+1.62158203	-0.04394531	-79.78271484	-71.82861328	+69.16992188	+3156	+13.12646484	-1.13818359	-2.80371094	-10.59082031	-53.06396484	-45.57128906	+2188
+1457970608.28210000	+14.48437500	-1.27001953	-0.21093750	+63.94042969	-63.63281250	-135.96679688	+3436	+14.45361328	+1.60400391	-0.02636719	-80.72753906	-71.38916016	+70.46630859	+3160	+13.12646484	-1.13378906	-2.80371094	-10.63476563	-53.12988281	-45.59326172	+2184
+1457970608.28629990	+14.47558594	-1.26123047	-0.18896484	+63.12744141	-63.67675781	-135.61523438	+3440	+14.44042969	+1.61718750	+0.00000000	-81.51855469	-70.92773438	+71.78466797	+3160	+13.12646484	-1.13378906	-2.80371094	-10.67871094	-53.19580078	-45.65917969	+2184
+1457970608.29040000	+14.47558594	-1.25244141	-0.17578125	+62.46826172	-63.67675781	-135.28564453	+3440	+14.43603516	+1.63037109	+0.01757813	-82.17773438	-70.48828125	+72.97119141	+3160	+13.12646484	-1.13378906	-2.79931641	-10.70068359	-53.26171875	-45.72509766	+2180
+1457970608.29460000	+14.47558594	-1.23925781	-0.16259766	+61.91894531	-63.67675781	-135.00000000	+3440	+14.42724609	+1.62597656	+0.02197266	-82.66113281	-70.07080078	+73.69628906	+3156	+13.13085938	-1.12939453	-2.79492188	-10.72265625	-53.34960938	-45.83496094	+2176
+1457970608.29870010	+14.47558594	-1.23486328	-0.14941406	+61.41357422	-63.69873047	-134.78027344	+3436	+14.42285156	+1.63037109	+0.03076172	-83.10058594	-69.71923828	+74.44335938	+3148	+13.13085938	-1.12939453	-2.79052734	-10.72265625	-53.45947266	-45.94482422	+2176
+1457970608.30710010	+14.47119141	-1.21728516	-0.13183594	+60.40283203	-63.67675781	-134.23095703	+3432	+14.41406250	+1.63037109	+0.05712891	-83.97949219	-69.16992188	+75.71777344	+3140	+13.13085938	-1.12939453	-2.79052734	-10.67871094	-53.61328125	-46.23046875	+2168
+1457970608.31119990	+14.46679688	-1.21728516	-0.12304688	+59.87548828	-63.67675781	-133.96728516	+3432	+14.40966797	+1.63476563	+0.05712891	-84.04541016	-68.99414063	+75.93750000	+3132	+13.13085938	-1.12939453	-2.79052734	-10.65673828	-53.67919922	-46.38427734	+2164
+1457970608.31539990	+14.46679688	-1.21728516	-0.12304688	+59.26025391	-63.67675781	-133.59375000	+3424	+14.40966797	+1.63916016	+0.07470703	-84.39697266	-68.92822266	+76.46484375	+3128	+13.13085938	-1.12939453	-2.79052734	-10.61279297	-53.74511719	-46.53808594	+2160
+1457970608.31960010	+14.46240234	-1.21289063	-0.11865234	+58.73291016	-63.67675781	-133.22021484	+3424	+14.40527344	+1.63476563	+0.06591797	-83.97949219	-68.90625000	+76.00341797	+3124	+13.13085938	-1.13378906	-2.79052734	-10.59082031	-53.78906250	-46.64794922	+2156
+1457970608.32789990	+14.45800781	-1.22607422	-0.11865234	+57.43652344	-63.78662109	-132.40722656	+3416	+14.41406250	+1.63916016	+0.06152344	-83.47412109	-69.19189453	+75.49804688	+3116	+13.12646484	-1.13378906	-2.79492188	-10.54687500	-53.89892578	-46.86767578	+2152
+1457970608.34040000	+14.44921875	-1.26123047	-0.13623047	+54.68994141	-63.94042969	-130.36376953	+3412	+14.43164063	+1.65234375	+0.03076172	-80.81542969	-70.29052734	+72.72949219	+3108	+13.12207031	-1.13378906	-2.81250000	-10.54687500	-54.00878906	-47.08740234	+2148
+1457970608.34460000	+14.44482422	-1.27880859	-0.14941406	+53.41552734	-63.96240234	-129.37500000	+3412	+14.43603516	+1.65234375	+0.02197266	-79.98046875	-70.57617188	+71.87255859	+3104	+13.11767578	-1.13378906	-2.81689453	-10.54687500	-54.03076172	-47.13134766	+2148
+1457970608.34870000	+14.44482422	-1.29638672	-0.16259766	+52.05322266	-64.05029297	-128.27636719	+3412	+14.44042969	+1.66113281	+0.00878906	-78.77197266	-71.01562500	+70.64208984	+3104	+13.11767578	-1.13378906	-2.82568359	-10.54687500	-54.05273438	-47.17529297	+2148
+1457970608.35710000	+14.44042969	-1.33593750	-0.17138672	+49.13085938	-64.33593750	-125.94726563	+3408	+14.46240234	+1.67871094	-0.01318359	-75.14648438	-72.39990234	+66.95068359	+3108	+13.10888672	-1.13378906	-2.83447266	-10.59082031	-54.11865234	-47.24121094	+2148
+1457970608.36120010	+14.44042969	-1.35351563	-0.18457031	+47.35107422	-64.42382813	-124.47509766	+3412	+14.47119141	+1.69189453	-0.03076172	-72.81738281	-73.14697266	+64.59960938	+3108	+13.10888672	-1.13378906	-2.84326172	-10.61279297	-54.16259766	-47.26318359	+2148
+1457970608.36540010	+14.44042969	-1.37109375	-0.18457031	+45.68115234	-64.59960938	-123.09082031	+3412	+14.47998047	+1.70068359	-0.04394531	-70.42236328	-73.91601563	+62.18261719	+3112	+13.10449219	-1.13818359	-2.84765625	-10.63476563	-54.20654297	-47.30712891	+2148
+1457970608.37369990	+14.44042969	-1.41064453	-0.19775391	+41.79199219	-64.79736328	-119.86083984	+3416	+14.50195313	+1.73144531	-0.07031250	-63.69873047	-75.67382813	+55.39306641	+3120	+13.10449219	-1.14257813	-2.86083984	-10.65673828	-54.31640625	-47.39501953	+2152
+1457970608.37789990	+14.43603516	-1.41943359	-0.20214844	+39.88037109	-64.88525391	-118.21289063	+3416	+14.50634766	+1.74902344	-0.08789063	-60.18310547	-76.31103516	+51.85546875	+3124	+13.10449219	-1.14257813	-2.86523438	-10.63476563	-54.36035156	-47.46093750	+2152
+1457970608.38200000	+14.43164063	-1.42822266	-0.20214844	+38.05664063	-65.01708984	-116.67480469	+3412	+14.51513672	+1.75781250	-0.09228516	-57.10693359	-76.97021484	+48.71337891	+3124	+13.10449219	-1.14697266	-2.86962891	-10.61279297	-54.44824219	-47.54882813	+2152
+1457970608.38620000	+14.43164063	-1.43261719	-0.19775391	+36.23291016	-65.10498047	-115.09277344	+3412	+14.51953125	+1.77539063	-0.09667969	-53.76708984	-77.54150391	+45.35156250	+3128	+13.10449219	-1.14697266	-2.87402344	-10.59082031	-54.53613281	-47.63671875	+2152
+1457970608.39450000	+14.42285156	-1.43261719	-0.18896484	+32.95898438	-65.25878906	-112.23632813	+3412	+14.52832031	+1.80615234	-0.11865234	-46.84570313	-78.46435547	+38.32031250	+3136	+13.10888672	-1.15136719	-2.87841797	-10.48095703	-54.75585938	-47.87841797	+2152
+1457970608.39870000	+14.42285156	-1.42822266	-0.17578125	+31.57470703	-65.36865234	-111.07177734	+3408	+14.53271484	+1.82373047	-0.11865234	-43.70361328	-78.88183594	+35.15625000	+3140	+13.11328125	-1.15576172	-2.88281250	-10.41503906	-54.88769531	-48.03222656	+2152
+1457970608.40290000	+14.41406250	-1.42382813	-0.18457031	+30.12451172	-65.30273438	-109.79736328	+3408	+14.53710938	+1.84130859	-0.13623047	-40.14404297	-79.10156250	+31.53076172	+3148	+13.11767578	-1.16015625	-2.88281250	-10.34912109	-55.04150391	-48.20800781	+2152
+1457970608.40700010	+14.41406250	-1.41064453	-0.17138672	+29.20166016	-65.45654297	-108.96240234	+3408	+14.54589844	+1.85449219	-0.13623047	-37.44140625	-79.45312500	+28.74023438	+3148	+13.12207031	-1.16455078	-2.88281250	-10.21728516	-55.21728516	-48.40576172	+2148
+1457970608.41120000	+14.40966797	-1.40185547	-0.15380859	+28.34472656	-65.56640625	-108.25927734	+3408	+14.55029297	+1.86328125	-0.13183594	-34.84863281	-79.71679688	+26.05957031	+3152	+13.12646484	-1.16894531	-2.88720703	-10.10742188	-55.39306641	-48.60351563	+2148
+1457970608.41950010	+14.39648438	-1.37988281	-0.14501953	+26.93847656	-65.69824219	-107.07275391	+3404	+14.56347656	+1.88525391	-0.14501953	-30.08056641	-80.06835938	+21.07177734	+3156	+13.13964844	-1.17333984	-2.88720703	-9.86572266	-55.74462891	-49.02099609	+2148
+1457970608.42370010	+14.39208984	-1.37988281	-0.12744141	+26.43310547	-65.83007813	-106.72119141	+3408	+14.57226563	+1.88964844	-0.14501953	-28.19091797	-80.24414063	+19.05029297	+3160	+13.13964844	-1.17773438	-2.88281250	-9.73388672	-55.92041016	-49.24072266	+2148
+1457970608.43199990	+14.38769531	-1.37109375	-0.11865234	+25.62011719	-65.96191406	-106.14990234	+3404	+14.58984375	+1.90722656	-0.15820313	-24.69726563	-80.46386719	+15.29296875	+3164	+13.15283203	-1.18652344	-2.88281250	-9.53613281	-56.29394531	-49.61425781	+2148
+1457970608.43619990	+14.38330078	-1.36669922	-0.10546875	+25.37841797	-66.07177734	-106.04003906	+3404	+14.59863281	+1.90722656	-0.16259766	-23.26904297	-80.59570313	+13.68896484	+3164	+13.16162109	-1.19091797	-2.88281250	-9.42626953	-56.46972656	-49.79003906	+2148
+1457970608.44039990	+14.38330078	-1.36669922	-0.10546875	+25.09277344	-66.09375000	-105.90820313	+3404	+14.61181641	+1.90722656	-0.17138672	-21.79687500	-80.66162109	+12.04101563	+3168	+13.16601563	-1.19531250	-2.87841797	-9.33837891	-56.64550781	-49.96582031	+2152
+1457970608.44870000	+14.37451172	-1.37548828	-0.10986328	+24.54345703	-66.18164063	-105.68847656	+3404	+14.62939453	+1.89404297	-0.18896484	-19.27001953	-80.79345703	+9.05273438	+3176	+13.17480469	-1.19970703	-2.88281250	-9.16259766	-56.90917969	-50.27343750	+2156
+1457970608.45280000	+14.37890625	-1.38427734	-0.10986328	+24.25781250	-66.20361328	-105.55664063	+3404	+14.63818359	+1.88525391	-0.20654297	-18.12744141	-80.79345703	+7.66845703	+3180	+13.17919922	-1.20410156	-2.88281250	-9.09667969	-57.06298828	-50.38330078	+2156
+1457970608.46120000	+14.37451172	-1.40625000	-0.11425781	+23.70849609	-66.24755859	-105.35888672	+3404	+14.66015625	+1.86767578	-0.22412109	-16.36962891	-80.90332031	+5.44921875	+3188	+13.18798828	-1.21289063	-2.88720703	-8.98681641	-57.26074219	-50.62500000	+2160
+1457970608.46530010	+14.37451172	-1.41503906	-0.11865234	+23.46679688	-66.26953125	-105.29296875	+3408	+14.67333984	+1.85888672	-0.23730469	-15.66650391	-80.90332031	+4.48242188	+3196	+13.19677734	-1.21728516	-2.88720703	-8.96484375	-57.39257813	-50.73486328	+2164
+1457970608.47370000	+14.37890625	-1.43701172	-0.13183594	+23.00537109	-66.20361328	-105.09521484	+3408	+14.69531250	+1.83691406	-0.25927734	-14.76562500	-81.01318359	+3.12011719	+3204	+13.20556641	-1.22607422	-2.89599609	-8.87695313	-57.54638672	-50.91064453	+2172
+1457970608.47779990	+14.37890625	-1.44580078	-0.13623047	+22.78564453	-66.20361328	-105.05126953	+3404	+14.70410156	+1.82373047	-0.27246094	-14.58984375	-80.99121094	+2.68066406	+3212	+13.20996094	-1.23046875	-2.89599609	-8.83300781	-57.63427734	-50.99853516	+2176
+1457970608.48200010	+14.37890625	-1.45019531	-0.13623047	+22.69775391	-66.20361328	-105.05126953	+3404	+14.71289063	+1.81494141	-0.28125000	-14.61181641	-81.05712891	+2.48291016	+3220	+13.21875000	-1.23486328	-2.89599609	-8.78906250	-57.67822266	-51.08642578	+2180
+1457970608.48620010	+14.38330078	-1.45898438	-0.13623047	+22.58789063	-66.20361328	-105.02929688	+3404	+14.72167969	+1.80175781	-0.29003906	-14.89746094	-81.10107422	+2.54882813	+3224	+13.22314453	-1.23925781	-2.90039063	-8.74511719	-57.72216797	-51.15234375	+2184
+1457970608.49029990	+14.38769531	-1.46777344	-0.13623047	+22.50000000	-66.20361328	-105.05126953	+3400	+14.73046875	+1.79296875	-0.29882813	-15.51269531	-81.12304688	+2.94433594	+3232	+13.22753906	-1.24365234	-2.90039063	-8.70117188	-57.78808594	-51.21826172	+2184
+1457970608.49449990	+14.38769531	-1.47216797	-0.13623047	+22.52197266	-66.22558594	-105.07324219	+3400	+14.74365234	+1.78417969	-0.29443359	-16.36962891	-81.25488281	+3.62548828	+3236	+13.23632813	-1.24365234	-2.90039063	-8.67919922	-57.83203125	-51.30615234	+2188
+1457970608.49869990	+14.39208984	-1.47216797	-0.13183594	+22.58789063	-66.24755859	-105.16113281	+3396	+14.75244141	+1.77539063	-0.29443359	-17.38037109	-81.36474609	+4.46044922	+3244	+13.24511719	-1.24804688	-2.90039063	-8.63525391	-57.89794922	-51.37207031	+2192
+1457970608.50280000	+14.39648438	-1.47216797	-0.12744141	+22.71972656	-66.26953125	-105.31494141	+3396	+14.76123047	+1.77099609	-0.29003906	-18.54492188	-81.45263672	+5.47119141	+3248	+13.25390625	-1.25244141	-2.90039063	-8.59130859	-57.96386719	-51.45996094	+2196
+1457970608.51120000	+14.40087891	-1.46777344	-0.11865234	+23.00537109	-66.31347656	-105.57861328	+3396	+14.77880859	+1.75781250	-0.29003906	-20.85205078	-81.58447266	+7.51464844	+3256	+13.27148438	-1.25683594	-2.89599609	-8.50341797	-58.05175781	-51.63574219	+2204
+1457970608.51530000	+14.40527344	-1.46337891	-0.11425781	+23.20312500	-66.33544922	-105.73242188	+3396	+14.78320313	+1.75341797	-0.28125000	-22.41210938	-81.69433594	+8.96484375	+3264	+13.28027344	-1.26123047	-2.89599609	-8.43750000	-58.09570313	-51.72363281	+2208
+1457970608.51950000	+14.40966797	-1.45898438	-0.10986328	+23.37890625	-66.37939453	-105.86425781	+3400	+14.79199219	+1.75341797	-0.26806641	-23.90625000	-81.80419922	+10.37109375	+3268	+13.28906250	-1.26123047	-2.89160156	-8.37158203	-58.13964844	-51.81152344	+2212
+1457970608.52780010	+14.41845703	-1.45019531	-0.09667969	+23.86230469	-66.44531250	-106.23779297	+3404	+14.80517578	+1.74902344	-0.24609375	-27.37792969	-82.02392578	+13.68896484	+3280	+13.30664063	-1.26562500	-2.88281250	-8.23974609	-58.24951172	-52.00927734	+2220
+1457970608.53200010	+14.41845703	-1.44140625	-0.09228516	+24.06005859	-66.46728516	-106.39160156	+3408	+14.80957031	+1.74902344	-0.23730469	-28.89404297	-82.08984375	+15.11718750	+3284	+13.31542969	-1.26562500	-2.87841797	-8.19580078	-58.31542969	-52.09716797	+2224
+1457970608.53609990	+14.42285156	-1.43701172	-0.08349609	+24.27978516	-66.51123047	-106.58935547	+3408	+14.81835938	+1.74902344	-0.22412109	-30.47607422	-82.17773438	+16.61132813	+3288	+13.32861328	-1.27001953	-2.87402344	-8.12988281	-58.38134766	-52.20703125	+2228
+1457970608.54029990	+14.42724609	-1.43261719	-0.07910156	+24.54345703	-66.53320313	-106.78710938	+3412	+14.82275391	+1.74902344	-0.21533203	-32.08007813	-82.26562500	+18.12744141	+3292	+13.33740234	-1.27001953	-2.86962891	-8.08593750	-58.42529297	-52.29492188	+2232
+1457970608.54450010	+14.43164063	-1.42382813	-0.07470703	+24.82910156	-66.55517578	-107.02880859	+3416	+14.82714844	+1.74462891	-0.20654297	-33.55224609	-82.33154297	+19.51171875	+3296	+13.34619141	-1.27441406	-2.86523438	-8.02001953	-58.46923828	-52.38281250	+2236
+1457970608.54860000	+14.43603516	-1.41943359	-0.06591797	+25.15869141	-66.59912109	-107.29248047	+3420	+14.83154297	+1.74462891	-0.19335938	-35.04638672	-82.39746094	+20.91796875	+3296	+13.35498047	-1.27441406	-2.86083984	-7.95410156	-58.51318359	-52.47070313	+2236
+1457970608.55279990	+14.44042969	-1.41064453	-0.06152344	+25.48828125	-66.62109375	-107.55615234	+3424	+14.83593750	+1.74462891	-0.18457031	-36.49658203	-82.46337891	+22.28027344	+3300	+13.35937500	-1.27441406	-2.85644531	-7.91015625	-58.55712891	-52.53662109	+2240
+1457970608.56110000	+14.45361328	-1.39306641	-0.03955078	+26.58691406	-66.70898438	-108.52294922	+3432	+14.84472656	+1.74023438	-0.17138672	-39.30908203	-82.57324219	+24.87304688	+3304	+13.37255859	-1.27441406	-2.85205078	-7.84423828	-58.64501953	-52.66845703	+2244
+1457970608.56530000	+14.45800781	-1.38867188	-0.03515625	+27.11425781	-66.70898438	-108.98437500	+3436	+14.84912109	+1.73583984	-0.16699219	-40.49560547	-82.59521484	+25.94970703	+3304	+13.38134766	-1.27880859	-2.84765625	-7.82226563	-58.68896484	-52.71240234	+2248
+1457970608.56950000	+14.46679688	-1.38427734	-0.02636719	+27.92724609	-66.73095703	-109.75341797	+3440	+14.85351563	+1.73144531	-0.17138672	-41.59423828	-82.63916016	+26.89453125	+3304	+13.38574219	-1.27880859	-2.84326172	-7.82226563	-58.73291016	-52.73437500	+2248
+1457970608.57360010	+14.47558594	-1.37988281	-0.02197266	+28.60839844	-66.73095703	-110.41259766	+3444	+14.85351563	+1.72265625	-0.17138672	-42.60498047	-82.66113281	+27.75146484	+3308	+13.39013672	-1.28320313	-2.84326172	-7.82226563	-58.75488281	-52.75634766	+2252
+1457970608.57780000	+14.47998047	-1.37988281	-0.02197266	+29.20166016	-66.68701172	-110.98388672	+3444	+14.85791016	+1.71826172	-0.17578125	-43.57177734	-82.66113281	+28.56445313	+3308	+13.39453125	-1.28320313	-2.84326172	-7.82226563	-58.75488281	-52.77832031	+2252
+1457970608.58200000	+14.48437500	-1.37988281	-0.02197266	+29.92675781	-66.64306641	-111.73095703	+3444	+14.85791016	+1.70947266	-0.18017578	-44.62646484	-82.68310547	+29.42138672	+3312	+13.39453125	-1.28320313	-2.84326172	-7.82226563	-58.77685547	-52.77832031	+2256
+1457970608.59030010	+14.48876953	-1.38867188	-0.02636719	+31.04736328	-66.55517578	-112.89550781	+3448	+14.86230469	+1.69189453	-0.18896484	-46.58203125	-82.70507813	+30.98144531	+3316	+13.39892578	-1.28759766	-2.84765625	-7.82226563	-58.79882813	-52.77832031	+2256
+1457970608.59450010	+14.49316406	-1.39306641	-0.03076172	+31.61865234	-66.48925781	-113.51074219	+3448	+14.86230469	+1.67871094	-0.19335938	-47.61474609	-82.72705078	+31.77246094	+3324	+13.39892578	-1.28759766	-2.84765625	-7.82226563	-58.79882813	-52.77832031	+2260
+1457970608.59859990	+14.49316406	-1.40185547	-0.03515625	+32.14599609	-66.44531250	-114.08203125	+3452	+14.86669922	+1.66992188	-0.20214844	-48.55957031	-82.72705078	+32.49755859	+3328	+13.40332031	-1.28759766	-2.84765625	-7.84423828	-58.82080078	-52.77832031	+2260
+1457970608.60279990	+14.49755859	-1.40625000	-0.03955078	+32.69531250	-66.40136719	-114.65332031	+3452	+14.86669922	+1.66113281	-0.20654297	-49.61425781	-82.74902344	+33.35449219	+3332	+13.40332031	-1.28759766	-2.84765625	-7.84423828	-58.84277344	-52.75634766	+2260
+1457970608.61110000	+14.49755859	-1.40625000	-0.04833984	+33.90380859	-66.26953125	-115.83984375	+3452	+14.86669922	+1.64794922	-0.21093750	-51.89941406	-82.79296875	+35.13427734	+3344	+13.40771484	-1.28759766	-2.84765625	-7.84423828	-58.86474609	-52.75634766	+2264
+1457970608.61940000	+14.49755859	-1.40185547	-0.05273438	+35.22216797	-66.20361328	-117.09228516	+3460	+14.87109375	+1.63476563	-0.21093750	-54.68994141	-82.81494141	+37.44140625	+3352	+13.41210938	-1.28320313	-2.84765625	-7.80029297	-58.88671875	-52.75634766	+2268
+1457970608.62780000	+14.50195313	-1.39306641	-0.03955078	+36.73828125	-66.20361328	-118.45458984	+3468	+14.87109375	+1.63476563	-0.20214844	-57.91992188	-82.83691406	+40.23193359	+3364	+13.41650391	-1.28320313	-2.84326172	-7.73437500	-58.93066406	-52.80029297	+2272
+1457970608.63610010	+14.50634766	-1.37109375	-0.02197266	+38.60595703	-66.24755859	-120.05859375	+3480	+14.87548828	+1.63916016	-0.18017578	-61.43554688	-82.85888672	+43.33007813	+3376	+13.42529297	-1.27880859	-2.83886719	-7.66845703	-58.99658203	-52.84423828	+2276
+1457970608.64030000	+14.50634766	-1.35791016	-0.01318359	+39.55078125	-66.24755859	-120.82763672	+3484	+14.87988281	+1.64355469	-0.17138672	-63.30322266	-82.83691406	+45.04394531	+3380	+13.42968750	-1.27441406	-2.83007813	-7.62451172	-59.01855469	-52.86621094	+2276
+1457970608.64439990	+14.50634766	-1.34472656	+0.00000000	+40.64941406	-66.26953125	-121.75048828	+3492	+14.87988281	+1.65234375	-0.15820313	-65.17089844	-82.81494141	+46.77978516	+3388	+13.42968750	-1.27001953	-2.83007813	-7.58056641	-59.04052734	-52.91015625	+2280
+1457970608.64860010	+14.51074219	-1.33154297	+0.01318359	+41.70410156	-66.26953125	-122.60742188	+3496	+14.88427734	+1.65673828	-0.14501953	-66.99462891	-82.77099609	+48.47167969	+3392	+13.43408203	-1.27001953	-2.82128906	-7.53662109	-59.08447266	-52.93212891	+2284
+1457970608.65280010	+14.51074219	-1.31835938	+0.02197266	+42.71484375	-66.29150391	-123.46435547	+3500	+14.88427734	+1.66113281	-0.13183594	-68.75244141	-82.70507813	+50.05371094	+3396	+13.43847656	-1.26562500	-2.81689453	-7.47070313	-59.10644531	-52.97607422	+2284
+1457970608.65689990	+14.51074219	-1.30517578	+0.04394531	+43.94531250	-66.31347656	-124.51904297	+3504	+14.88867188	+1.66992188	-0.12304688	-70.44433594	-82.63916016	+51.67968750	+3400	+13.43847656	-1.26562500	-2.81250000	-7.42675781	-59.12841797	-53.02001953	+2288
+1457970608.66109990	+14.51513672	-1.29199219	+0.06152344	+45.15380859	-66.35742188	-125.52978516	+3508	+14.89306641	+1.67431641	-0.10986328	-72.13623047	-82.55126953	+53.28369141	+3400	+13.44287109	-1.26123047	-2.80810547	-7.38281250	-59.15039063	-53.06396484	+2292
+1457970608.66529990	+14.51953125	-1.27880859	+0.07031250	+46.25244141	-66.31347656	-126.47460938	+3508	+14.89746094	+1.67431641	-0.10107422	-73.71826172	-82.44140625	+54.75585938	+3400	+13.44726563	-1.26123047	-2.80371094	-7.33886719	-59.19433594	-53.08593750	+2292
+1457970608.67360000	+14.52392578	-1.26123047	+0.08789063	+48.49365234	-66.20361328	-128.38623047	+3504	+14.90185547	+1.68310547	-0.08789063	-76.22314453	-82.24365234	+57.19482422	+3400	+13.45166016	-1.25683594	-2.79492188	-7.27294922	-59.23828125	-53.15185547	+2296
+1457970608.67779990	+14.52392578	-1.25244141	+0.09228516	+49.46044922	-66.13769531	-129.22119141	+3500	+14.90185547	+1.68310547	-0.08789063	-77.25585938	-82.11181641	+58.13964844	+3396	+13.45166016	-1.25683594	-2.79052734	-7.22900391	-59.26025391	-53.19580078	+2300
+1457970608.68190000	+14.52392578	-1.25244141	+0.09228516	+50.27343750	-66.02783203	-129.99023438	+3496	+14.90185547	+1.68310547	-0.08789063	-78.04687500	-82.00195313	+58.93066406	+3392	+13.45166016	-1.25683594	-2.79052734	-7.20703125	-59.26025391	-53.21777344	+2300
+1457970608.68610000	+14.52392578	-1.25683594	+0.09228516	+51.06445313	-65.93994141	-130.71533203	+3492	+14.90185547	+1.67871094	-0.08789063	-78.92578125	-81.89208984	+59.76562500	+3392	+13.45605469	-1.25244141	-2.78613281	-7.18505859	-59.28222656	-53.23974609	+2300
+1457970608.69020010	+14.52392578	-1.25683594	+0.09667969	+51.85546875	-65.85205078	-131.46240234	+3488	+14.90625000	+1.66992188	-0.09228516	-79.65087891	-81.73828125	+60.42480469	+3392	+13.45605469	-1.25244141	-2.78613281	-7.16308594	-59.28222656	-53.26171875	+2300
+1457970608.69860010	+14.52392578	-1.27001953	+0.08349609	+53.02001953	-65.58837891	-132.58300781	+3484	+14.90625000	+1.65234375	-0.10107422	-80.72753906	-81.51855469	+61.43554688	+3392	+13.45605469	-1.25244141	-2.78173828	-7.14111328	-59.28222656	-53.30566406	+2304
+1457970608.70269990	+14.52392578	-1.27001953	+0.07910156	+53.56933594	-65.47851563	-133.11035156	+3484	+14.90185547	+1.64355469	-0.10986328	-81.21093750	-81.38671875	+61.85302734	+3392	+13.45605469	-1.25244141	-2.77734375	-7.11914063	-59.28222656	-53.30566406	+2304
+1457970608.70689990	+14.52392578	-1.28320313	+0.06152344	+53.76708984	-65.30273438	-133.35205078	+3488	+14.90185547	+1.63476563	-0.11865234	-81.51855469	-81.27685547	+62.13867188	+3392	+13.45605469	-1.25244141	-2.77734375	-7.11914063	-59.28222656	-53.32763672	+2304
+1457970608.71110010	+14.52392578	-1.29199219	+0.04394531	+53.92089844	-65.12695313	-133.52783203	+3492	+14.89746094	+1.62597656	-0.13183594	-81.78222656	-81.16699219	+62.38037109	+3396	+13.45166016	-1.25244141	-2.77734375	-7.09716797	-59.28222656	-53.32763672	+2304
+1457970608.71939990	+14.51953125	-1.30957031	+0.03076172	+54.29443359	-64.92919922	-134.01123047	+3496	+14.88867188	+1.60400391	-0.14941406	-82.44140625	-80.94726563	+62.95166016	+3404	+13.45166016	-1.25683594	-2.77734375	-7.09716797	-59.26025391	-53.34960938	+2304
+1457970608.72359990	+14.51953125	-1.31835938	+0.02197266	+54.38232422	-64.84130859	-134.14306641	+3500	+14.88867188	+1.59082031	-0.15820313	-82.79296875	-80.81542969	+63.28125000	+3408	+13.45166016	-1.25683594	-2.77734375	-7.07519531	-59.23828125	-53.37158203	+2304
+1457970608.72770000	+14.51953125	-1.32275391	+0.01757813	+54.53613281	-64.75341797	-134.31884766	+3504	+14.88427734	+1.58203125	-0.16259766	-83.18847656	-80.70556641	+63.61083984	+3412	+13.44726563	-1.25683594	-2.77734375	-7.07519531	-59.23828125	-53.37158203	+2308
+1457970608.73190000	+14.51953125	-1.33154297	+0.00878906	+54.49218750	-64.66552734	-134.34082031	+3508	+14.87988281	+1.57324219	-0.17138672	-83.58398438	-80.59570313	+63.96240234	+3416	+13.44726563	-1.25683594	-2.77294922	-7.05322266	-59.21630859	-53.39355469	+2308
+1457970608.73610000	+14.51953125	-1.33154297	-0.00439453	+54.47021484	-64.57763672	-134.31884766	+3512	+14.87548828	+1.56884766	-0.18017578	-83.93554688	-80.46386719	+64.31396484	+3420	+13.44287109	-1.25683594	-2.77294922	-7.05322266	-59.19433594	-53.41552734	+2308
+1457970608.74440000	+14.51953125	-1.33154297	-0.00439453	+54.55810547	-64.48974609	-134.45068359	+3520	+14.86669922	+1.56005859	-0.18457031	-85.10009766	-80.22216797	+65.47851563	+3424	+13.43847656	-1.25683594	-2.76855469	-7.00927734	-59.12841797	-53.48144531	+2308
+1457970608.74860000	+14.52392578	-1.33154297	-0.00439453	+54.55810547	-64.46777344	-134.47265625	+3520	+14.86669922	+1.56445313	-0.18457031	-85.73730469	-80.09033203	+66.11572266	+3424	+13.43408203	-1.26123047	-2.76855469	-6.96533203	-59.08447266	-53.52539063	+2312
+1457970608.75270010	+14.51953125	-1.32714844	-0.00439453	+54.62402344	-64.44580078	-134.51660156	+3524	+14.86230469	+1.56445313	-0.18017578	-86.46240234	-79.95849609	+66.84082031	+3428	+13.43408203	-1.26123047	-2.76855469	-6.94335938	-59.04052734	-53.59130859	+2312
+1457970608.76099990	+14.51953125	-1.32275391	+0.00439453	+54.73388672	-64.42382813	-134.62646484	+3528	+14.85791016	+1.57324219	-0.16259766	-88.13232422	-79.67285156	+68.53271484	+3432	+13.42529297	-1.26562500	-2.75976563	-6.81152344	-58.93066406	-53.76708984	+2316
+1457970608.76519990	+14.52392578	-1.31396484	+0.00878906	+54.82177734	-64.42382813	-134.71435547	+3528	+14.85351563	+1.58203125	-0.14941406	-89.03320313	-79.54101563	+69.45556641	+3432	+13.42089844	-1.27001953	-2.75537109	-6.76757813	-58.86474609	-53.85498047	+2316
+1457970608.77350000	+14.52392578	-1.30517578	+0.01757813	+54.93164063	-64.42382813	-134.78027344	+3528	+14.84912109	+1.60400391	-0.12744141	-90.74707031	-79.23339844	+71.25732422	+3436	+13.41650391	-1.27441406	-2.74218750	-6.63574219	-58.75488281	-54.07470703	+2320
+1457970608.78189990	+14.52392578	-1.29638672	+0.02636719	+55.01953125	-64.42382813	-134.84619141	+3528	+14.84472656	+1.62597656	-0.10546875	-92.28515625	-78.92578125	+72.90527344	+3432	+13.41210938	-1.27880859	-2.73779297	-6.52587891	-58.64501953	-54.22851563	+2320
+1457970608.79020000	+14.52832031	-1.28759766	+0.03076172	+55.08544922	-64.42382813	-134.89013672	+3524	+14.83593750	+1.63476563	-0.08789063	-93.60351563	-78.61816406	+74.26757813	+3424	+13.40771484	-1.27880859	-2.73339844	-6.43798828	-58.51318359	-54.36035156	+2316
+1457970608.79850010	+14.52832031	-1.28320313	+0.03515625	+55.10742188	-64.40185547	-134.89013672	+3516	+14.82714844	+1.64794922	-0.07910156	-94.52636719	-78.33251953	+75.23437500	+3412	+13.39892578	-1.27441406	-2.73339844	-6.35009766	-58.38134766	-54.42626953	+2312
+1457970608.80270000	+14.52832031	-1.27880859	+0.03515625	+55.10742188	-64.40185547	-134.89013672	+3512	+14.82275391	+1.64794922	-0.08349609	-94.74609375	-78.22265625	+75.47607422	+3404	+13.39453125	-1.27441406	-2.73339844	-6.32812500	-58.31542969	-54.44824219	+2308
+1457970608.80690000	+14.52832031	-1.27441406	+0.03515625	+55.08544922	-64.37988281	-134.86816406	+3508	+14.81396484	+1.65234375	-0.09667969	-94.83398438	-78.11279297	+75.58593750	+3400	+13.39013672	-1.27001953	-2.73779297	-6.30615234	-58.22753906	-54.44824219	+2308
+1457970608.81520010	+14.52832031	-1.27001953	+0.03076172	+54.97558594	-64.33593750	-134.75830078	+3504	+14.80078125	+1.64794922	-0.12304688	-94.74609375	-77.93701172	+75.47607422	+3388	+13.38134766	-1.26123047	-2.75097656	-6.24023438	-58.00781250	-54.42626953	+2308
+1457970608.81940010	+14.52832031	-1.27001953	+0.02636719	+54.86572266	-64.27001953	-134.64843750	+3504	+14.79199219	+1.64355469	-0.14501953	-94.54833984	-77.87109375	+75.25634766	+3388	+13.37255859	-1.25244141	-2.75976563	-6.21826172	-57.89794922	-54.40429688	+2308
+1457970608.82349990	+14.52832031	-1.27001953	+0.01757813	+54.73388672	-64.22607422	-134.51660156	+3500	+14.78320313	+1.63916016	-0.16699219	-94.32861328	-77.80517578	+75.01464844	+3388	+13.36376953	-1.24804688	-2.77294922	-6.17431641	-57.78808594	-54.38232422	+2308
+1457970608.82769990	+14.52832031	-1.26562500	+0.00878906	+54.58007813	-64.16015625	-134.36279297	+3500	+14.77441406	+1.63476563	-0.19335938	-94.02099609	-77.76123047	+74.64111328	+3388	+13.35498047	-1.23925781	-2.78613281	-6.15234375	-57.63427734	-54.36035156	+2312
+1457970608.83600000	+14.52832031	-1.26562500	-0.02197266	+54.11865234	-63.96240234	-133.90136719	+3500	+14.75683594	+1.63037109	-0.25048828	-93.05419922	-77.71728516	+73.65234375	+3388	+13.34179688	-1.22607422	-2.81250000	-6.08642578	-57.39257813	-54.29443359	+2312
+1457970608.84430000	+14.52392578	-1.26123047	-0.06591797	+53.54736328	-63.69873047	-133.30810547	+3504	+14.73486328	+1.63916016	-0.31640625	-91.91162109	-77.71728516	+72.53173828	+3396	+13.32421875	-1.20849609	-2.85205078	-5.95458984	-57.10693359	-54.29443359	+2316
+1457970608.85270000	+14.52392578	-1.25683594	-0.12304688	+52.95410156	-63.39111328	-132.67089844	+3504	+14.71728516	+1.64794922	-0.38232422	-90.63720703	-77.76123047	+71.27929688	+3400	+13.30224609	-1.18652344	-2.89599609	-5.75683594	-56.82128906	-54.31640625	+2320
+1457970608.86100010	+14.52392578	-1.23925781	-0.19335938	+52.38281250	-63.06152344	-131.98974609	+3512	+14.70410156	+1.66992188	-0.44384766	-89.45068359	-77.82714844	+70.15869141	+3408	+13.28466797	-1.16455078	-2.94433594	-5.51513672	-56.55761719	-54.44824219	+2324
+1457970608.86520000	+14.52392578	-1.23046875	-0.22412109	+52.18505859	-62.88574219	-131.72607422	+3512	+14.69531250	+1.69189453	-0.47460938	-88.81347656	-77.87109375	+69.63134766	+3412	+13.27587891	-1.15136719	-2.97070313	-5.36132813	-56.42578125	-54.53613281	+2324
+1457970608.87350010	+14.52832031	-1.18652344	-0.30322266	+51.89941406	-62.53417969	-131.19873047	+3520	+14.68212891	+1.74462891	-0.53613281	-87.67089844	-77.95898438	+68.70849609	+3420	+13.26269531	-1.12500000	-3.02783203	-4.96582031	-56.20605469	-54.79980469	+2328
+1457970608.87770010	+14.52832031	-1.16015625	-0.33837891	+51.87744141	-62.38037109	-131.02294922	+3520	+14.67773438	+1.77539063	-0.56689453	-87.05566406	-78.02490234	+68.22509766	+3424	+13.25390625	-1.10742188	-3.05859375	-4.74609375	-56.09619141	-54.95361328	+2332
+1457970608.88179990	+14.52832031	-1.12060547	-0.38232422	+51.94335938	-62.20458984	-130.89111328	+3528	+14.67333984	+1.81054688	-0.59326172	-86.61621094	-78.09082031	+67.89550781	+3424	+13.24511719	-1.08544922	-3.09814453	-4.46044922	-55.98632813	-55.17333984	+2332
+1457970608.89019990	+14.52832031	-1.04150391	-0.44384766	+52.25097656	-61.98486328	-130.82519531	+3532	+14.66015625	+1.88525391	-0.65039063	-85.75927734	-78.20068359	+67.34619141	+3424	+13.22753906	-1.04150391	-3.16845703	-3.91113281	-55.81054688	-55.56884766	+2336
+1457970608.89430000	+14.52832031	-0.98876953	-0.48339844	+52.53662109	-61.87500000	-130.91308594	+3540	+14.65136719	+1.92919922	-0.68554688	-85.45166016	-78.26660156	+67.19238281	+3428	+13.21875000	-1.01513672	-3.21240234	-3.55957031	-55.74462891	-55.87646484	+2340
+1457970608.89850000	+14.52392578	-0.94921875	-0.51416016	+52.82226563	-61.80908203	-131.04492188	+3540	+14.64257813	+1.97753906	-0.71630859	-85.31982422	-78.35449219	+67.23632813	+3424	+13.20996094	-0.98876953	-3.24755859	-3.25195313	-55.72265625	-56.09619141	+2340
+1457970608.90680000	+14.51953125	-0.85693359	-0.58447266	+53.30566406	-61.61132813	-131.22070313	+3544	+14.62500000	+2.06982422	-0.79541016	-84.63867188	-78.53027344	+66.86279297	+3424	+13.19238281	-0.93603516	-3.33105469	-2.65869141	-55.63476563	-56.55761719	+2340
+1457970608.91100000	+14.51953125	-0.81298828	-0.61523438	+53.56933594	-61.56738281	-131.33056641	+3540	+14.61621094	+2.11376953	-0.83056641	-84.61669922	-78.61816406	+66.95068359	+3420	+13.18359375	-0.90527344	-3.36621094	-2.35107422	-55.63476563	-56.75537109	+2336
+1457970608.91510010	+14.51513672	-0.77343750	-0.66357422	+53.67919922	-61.43554688	-131.28662109	+3540	+14.60302734	+2.15332031	-0.87890625	-84.06738281	-78.70605469	+66.53320313	+3416	+13.17480469	-0.87451172	-3.41455078	-2.08740234	-55.56884766	-56.93115234	+2336
+1457970608.91930010	+14.50634766	-0.73388672	-0.70312500	+53.85498047	-61.34765625	-131.37451172	+3540	+14.58984375	+2.18847656	-0.92724609	-83.91357422	-78.81591797	+66.44531250	+3412	+13.16601563	-0.84814453	-3.45410156	-1.82373047	-55.52490234	-57.10693359	+2336
+1457970608.92759990	+14.49755859	-0.65917969	-0.79541016	+54.09667969	-61.12792969	-131.41845703	+3536	+14.56347656	+2.25878906	-1.02392578	-83.27636719	-79.05761719	+65.93994141	+3408	+13.13964844	-0.78222656	-3.54199219	-1.34033203	-55.45898438	-57.43652344	+2332
+1457970608.93600010	+14.48437500	-0.58886719	-0.89648438	+54.27246094	-60.86425781	-131.46240234	+3524	+14.53271484	+2.32910156	-1.13818359	-82.55126953	-79.34326172	+65.28076172	+3404	+13.11767578	-0.71630859	-3.62988281	-0.85693359	-55.41503906	-57.72216797	+2328
+1457970608.94429990	+14.47119141	-0.51855469	-1.01513672	+54.36035156	-60.53466797	-131.39648438	+3516	+14.50195313	+2.39941406	-1.26123047	-81.34277344	-79.65087891	+64.13818359	+3408	+13.09570313	-0.64599609	-3.72656250	-0.35156250	-55.30517578	-58.02978516	+2324
+1457970608.95260000	+14.45361328	-0.44384766	-1.12939453	+54.44824219	-60.20507813	-131.30859375	+3504	+14.46679688	+2.46972656	-1.38427734	-80.09033203	-79.95849609	+62.95166016	+3408	+13.06933594	-0.57128906	-3.82763672	+0.15380859	-55.19531250	-58.31542969	+2324
+1457970608.96100000	+14.43603516	-0.36474609	-1.24804688	+54.58007813	-59.89746094	-131.26464844	+3484	+14.43603516	+2.54443359	-1.51171875	-78.68408203	-80.28808594	+61.61132813	+3416	+13.03857422	-0.49218750	-3.92871094	+0.65917969	-55.06347656	-58.62304688	+2320
+1457970608.96930000	+14.42724609	-0.29003906	-1.35791016	+54.73388672	-59.61181641	-131.24267578	+3464	+14.40527344	+2.62792969	-1.62597656	-77.40966797	-80.57373047	+60.46875000	+3424	+13.01660156	-0.41308594	-4.02539063	+1.16455078	-54.99755859	-58.93066406	+2316
+1457970608.97350000	+14.41845703	-0.23730469	-1.41064453	+54.84375000	-59.45800781	-131.22070313	+3456	+14.38769531	+2.67626953	-1.68750000	-76.53076172	-80.68359375	+59.69970703	+3428	+13.00781250	-0.37353516	-4.07812500	+1.45019531	-54.93164063	-59.10644531	+2316
+1457970608.98180010	+14.40527344	-0.14062500	-1.50732422	+55.21728516	-59.26025391	-131.30859375	+3432	+14.35693359	+2.77734375	-1.77978516	-75.84960938	-80.90332031	+59.23828125	+3432	+12.98583984	-0.28564453	-4.17480469	+2.04345703	-54.84375000	-59.47998047	+2312
+1457970608.99009990	+14.39648438	-0.03955078	-1.59082031	+55.59082031	-59.15039063	-131.39648438	+3408	+14.33496094	+2.87841797	-1.86767578	-75.21240234	-81.05712891	+58.86474609	+3436	+12.96826172	-0.19775391	-4.26708984	+2.61474609	-54.79980469	-59.80957031	+2304
+1457970608.99840000	+14.38769531	+0.07031250	-1.66992188	+56.05224609	-59.10644531	-131.55029297	+3380	+14.30859375	+2.99707031	-1.94677734	-74.79492188	-81.16699219	+58.82080078	+3436	+12.95068359	-0.11425781	-4.35058594	+3.14208984	-54.82177734	-60.16113281	+2292
+1457970609.00679990	+14.37890625	+0.18457031	-1.73144531	+56.60156250	-59.10644531	-131.79199219	+3356	+14.28222656	+3.12011719	-2.00830078	-74.97070313	-81.25488281	+59.41406250	+3432	+12.94189453	-0.02197266	-4.43847656	+3.71337891	-54.86572266	-60.53466797	+2284
+1457970609.01510000	+14.37011719	+0.30761719	-1.79736328	+57.15087891	-59.15039063	-131.98974609	+3332	+14.26025391	+3.24316406	-2.06982422	-74.99267578	-81.34277344	+59.85351563	+3424	+12.93310547	+0.07470703	-4.52197266	+4.26269531	-54.93164063	-60.86425781	+2268
+1457970609.02340010	+14.35693359	+0.42626953	-1.85449219	+57.67822266	-59.21630859	-132.23144531	+3304	+14.23388672	+3.36621094	-2.13134766	-75.25634766	-81.40869141	+60.51269531	+3416	+12.91992188	+0.17138672	-4.59667969	+4.79003906	-55.04150391	-61.17187500	+2252
+1457970609.03180000	+14.34814453	+0.54052734	-1.92041016	+58.11767578	-59.28222656	-132.42919922	+3276	+14.20312500	+3.48486328	-2.19726563	-75.30029297	-81.51855469	+60.93017578	+3404	+12.91113281	+0.26806641	-4.66699219	+5.25146484	-55.21728516	-61.43554688	+2232
+1457970609.04010010	+14.33496094	+0.65478516	-1.98193359	+58.60107422	-59.30419922	-132.69287109	+3248	+14.17675781	+3.59912109	-2.26318359	-75.36621094	-81.73828125	+61.34765625	+3396	+12.90234375	+0.36474609	-4.73730469	+5.73486328	-55.39306641	-61.74316406	+2216
+1457970609.04839990	+14.31738281	+0.76025391	-2.04785156	+58.95263672	-59.28222656	-132.86865234	+3220	+14.14160156	+3.70898438	-2.33789063	-75.03662109	-81.97998047	+61.28173828	+3388	+12.88916016	+0.47021484	-4.80761719	+6.19628906	-55.50292969	-61.96289063	+2200
+1457970609.05259990	+14.30859375	+0.81298828	-2.08300781	+59.10644531	-59.23828125	-132.95654297	+3204	+14.12402344	+3.75732422	-2.37304688	-74.94873047	-82.13378906	+61.30371094	+3384	+12.88037109	+0.52294922	-4.83837891	+6.41601563	-55.61279297	-62.07275391	+2192
+1457970609.05679990	+14.29541016	+0.86132813	-2.11816406	+59.23828125	-59.21630859	-133.02246094	+3192	+14.10644531	+3.80566406	-2.41259766	-74.57519531	-82.28759766	+61.01806641	+3380	+12.87597656	+0.57128906	-4.86914063	+6.63574219	-55.67871094	-62.16064453	+2184
+1457970609.06090000	+14.28662109	+0.90966797	-2.15771484	+59.37011719	-59.15039063	-133.11035156	+3180	+14.08886719	+3.85400391	-2.45214844	-74.22363281	-82.44140625	+60.77636719	+3380	+12.86279297	+0.61962891	-4.89990234	+6.83349609	-55.76660156	-62.27050781	+2176
+1457970609.06920000	+14.26464844	+0.99755859	-2.21484375	+59.72167969	-59.08447266	-133.37402344	+3152	+14.05371094	+3.95068359	-2.52246094	-73.87207031	-82.79296875	+60.64453125	+3380	+12.84960938	+0.72070313	-4.95703125	+7.25097656	-55.94238281	-62.49023438	+2156
+1457970609.07340000	+14.25585938	+1.04589844	-2.24560547	+59.87548828	-59.01855469	-133.46191406	+3140	+14.03613281	+3.99462891	-2.55761719	-73.34472656	-82.96875000	+60.22705078	+3384	+12.84521484	+0.77343750	-4.98779297	+7.47070313	-56.00830078	-62.57812500	+2148
+1457970609.07760000	+14.24707031	+1.08984375	-2.26757813	+60.11718750	-58.99658203	-133.65966797	+3128	+14.02294922	+4.04296875	-2.58398438	-73.56445313	-83.14453125	+60.53466797	+3384	+12.83642578	+0.82617188	-5.00976563	+7.69042969	-56.11816406	-62.66601563	+2136
+1457970609.08170010	+14.23388672	+1.14257813	-2.29394531	+60.31494141	-58.97460938	-133.79150391	+3120	+14.00537109	+4.09130859	-2.61035156	-73.25683594	-83.32031250	+60.35888672	+3384	+12.82763672	+0.87890625	-5.03173828	+7.91015625	-56.18408203	-62.75390625	+2124
+1457970609.09010000	+14.21191406	+1.23486328	-2.33349609	+60.75439453	-58.95263672	-134.09912109	+3104	+13.97021484	+4.18359375	-2.65429688	-73.14697266	-83.58398438	+60.49072266	+3388	+12.81005859	+0.97558594	-5.07568359	+8.30566406	-56.35986328	-62.90771484	+2100
+1457970609.09419990	+14.20312500	+1.28320313	-2.34667969	+60.99609375	-58.95263672	-134.25292969	+3096	+13.95703125	+4.23632813	-2.66748047	-73.08105469	-83.71582031	+60.57861328	+3392	+12.80126953	+1.02392578	-5.09326172	+8.48144531	-56.44775391	-62.99560547	+2084
+1457970609.09840010	+14.18994141	+1.33593750	-2.36425781	+61.23779297	-58.97460938	-134.40673828	+3088	+13.93945313	+4.28466797	-2.68945313	-72.83935547	-83.82568359	+60.49072266	+3396	+12.79687500	+1.07666016	-5.11083984	+8.67919922	-56.55761719	-63.10546875	+2072
+1457970609.10260010	+14.18115234	+1.38867188	-2.36425781	+61.61132813	-59.04052734	-134.69238281	+3080	+13.92626953	+4.33740234	-2.68945313	-73.71826172	-83.91357422	+61.52343750	+3396	+12.79248047	+1.12500000	-5.11962891	+8.89892578	-56.71142578	-63.19335938	+2060
+1457970609.11089990	+14.16796875	+1.49414063	-2.36865234	+62.18261719	-59.15039063	-135.02197266	+3064	+13.90429688	+4.44287109	-2.69384766	-74.28955078	-84.02343750	+62.46826172	+3396	+12.78369141	+1.22607422	-5.14160156	+9.27246094	-56.90917969	-63.34716797	+2036
+1457970609.11509990	+14.15917969	+1.54687500	-2.36425781	+62.53417969	-59.26025391	-135.26367188	+3060	+13.89111328	+4.50000000	-2.68505859	-75.36621094	-84.06738281	+63.72070313	+3400	+12.77929688	+1.27880859	-5.14599609	+9.49218750	-57.04101563	-63.43505859	+2028
+1457970609.11920000	+14.15039063	+1.59960938	-2.35986328	+62.84179688	-59.34814453	-135.46142578	+3052	+13.88232422	+4.55273438	-2.67187500	-76.26708984	-84.08935547	+64.81933594	+3400	+12.77490234	+1.32714844	-5.15039063	+9.68994141	-57.17285156	-63.52294922	+2020
+1457970609.12340000	+14.14160156	+1.65234375	-2.35546875	+63.14941406	-59.45800781	-135.63720703	+3048	+13.86914063	+4.60986328	-2.66308594	-77.01416016	-84.11132813	+65.74218750	+3400	+12.77050781	+1.37548828	-5.15478516	+9.86572266	-57.28271484	-63.61083984	+2012
+1457970609.12760000	+14.13281250	+1.70507813	-2.34228516	+63.50097656	-59.61181641	-135.90087891	+3044	+13.86035156	+4.66259766	-2.64990234	-78.00292969	-84.11132813	+66.88476563	+3404	+12.76611328	+1.41943359	-5.15039063	+10.01953125	-57.43652344	-63.69873047	+2004
+1457970609.13590000	+14.11962891	+1.80615234	-2.32470703	+64.07226563	-59.83154297	-136.23046875	+3032	+13.84277344	+4.76367188	-2.62792969	-79.73876953	-84.08935547	+68.95019531	+3404	+12.76611328	+1.51171875	-5.15039063	+10.34912109	-57.74414063	-63.83056641	+2000
+1457970609.14010000	+14.11523438	+1.85888672	-2.31591797	+64.35791016	-59.96337891	-136.42822266	+3028	+13.83398438	+4.81201172	-2.61035156	-80.94726563	-84.06738281	+70.31250000	+3404	+12.76171875	+1.56005859	-5.14160156	+10.50292969	-57.89794922	-63.91845703	+2000
+1457970609.14420010	+14.10644531	+1.90722656	-2.30712891	+64.57763672	-60.05126953	-136.56005859	+3020	+13.82519531	+4.86035156	-2.59277344	-81.97998047	-84.04541016	+71.49902344	+3404	+12.76171875	+1.60839844	-5.14160156	+10.65673828	-58.02978516	-63.96240234	+2000
+1457970609.14840010	+14.10205078	+1.95117188	-2.29833984	+64.77539063	-60.16113281	-136.66992188	+3012	+13.81640625	+4.90869141	-2.57519531	-82.96875000	-84.04541016	+72.61962891	+3404	+12.76171875	+1.64794922	-5.13720703	+10.78857422	-58.16162109	-63.98437500	+2000
+1457970609.15249990	+14.09326172	+1.99511719	-2.29394531	+64.97314453	-60.27099609	-136.80175781	+3004	+13.80322266	+4.94824219	-2.56640625	-83.58398438	-84.02343750	+73.36669922	+3400	+12.75732422	+1.69189453	-5.13281250	+10.87646484	-58.27148438	-64.00634766	+2004
+1457970609.15669990	+14.08447266	+2.03906250	-2.28515625	+65.12695313	-60.35888672	-136.86767578	+2996	+13.79443359	+4.99218750	-2.55322266	-84.17724609	-84.02343750	+74.06982422	+3400	+12.75292969	+1.73144531	-5.13281250	+10.96435547	-58.38134766	-64.02832031	+2004
+1457970609.16500000	+14.07128906	+2.11376953	-2.27636719	+65.36865234	-60.51269531	-137.02148438	+2976	+13.77685547	+5.05810547	-2.53564453	-85.34179688	-84.02343750	+75.34423828	+3392	+12.74414063	+1.80175781	-5.12402344	+11.05224609	-58.62304688	-64.02832031	+2008
+1457970609.16919990	+14.06250000	+2.14892578	-2.27636719	+65.41259766	-60.57861328	-137.04345703	+2968	+13.76367188	+5.09326172	-2.53125000	-85.58349609	-84.02343750	+75.67382813	+3388	+12.74414063	+1.83691406	-5.11962891	+11.07421875	-58.71093750	-63.96240234	+2012
+1457970609.17339990	+14.05810547	+2.18408203	-2.27636719	+65.43457031	-60.62255859	-137.02148438	+2956	+13.75488281	+5.12402344	-2.52685547	-85.82519531	-84.04541016	+75.98144531	+3388	+12.73974609	+1.87207031	-5.11962891	+11.09619141	-58.79882813	-63.91845703	+2012
+1457970609.17750000	+14.04931641	+2.21484375	-2.28076172	+65.43457031	-60.64453125	-137.02148438	+2948	+13.74169922	+5.15039063	-2.52246094	-86.17675781	-84.06738281	+76.37695313	+3384	+12.73535156	+1.90722656	-5.11523438	+11.09619141	-58.88671875	-63.85253906	+2012
+1457970609.18590000	+14.03173828	+2.26757813	-2.28515625	+65.39062500	-60.71044922	-136.91162109	+2932	+13.71972656	+5.20751953	-2.51806641	-86.06689453	-84.11132813	+76.39892578	+3388	+12.72216797	+1.97753906	-5.11523438	+11.09619141	-58.95263672	-63.67675781	+2008
+1457970609.19000010	+14.02734375	+2.29394531	-2.28515625	+65.36865234	-60.73242188	-136.88964844	+2924	+13.70654297	+5.22949219	-2.51806641	-85.95703125	-84.13330078	+76.33300781	+3388	+12.71777344	+2.00830078	-5.11083984	+11.05224609	-59.01855469	-63.56689453	+2004
+1457970609.19420000	+14.01855469	+2.32031250	-2.28515625	+65.32470703	-60.77636719	-136.82373047	+2916	+13.69775391	+5.25146484	-2.51367188	-85.64941406	-84.13330078	+76.09130859	+3388	+12.71337891	+2.03906250	-5.10644531	+11.00830078	-59.06250000	-63.45703125	+2000
+1457970609.19840000	+14.01416016	+2.34228516	-2.28515625	+65.28076172	-60.79833984	-136.75781250	+2912	+13.68896484	+5.27343750	-2.51367188	-85.23193359	-84.15527344	+75.71777344	+3392	+12.70898438	+2.06982422	-5.10205078	+10.96435547	-59.10644531	-63.32519531	+1996
+1457970609.20250010	+14.00537109	+2.36865234	-2.28515625	+65.23681641	-60.84228516	-136.71386719	+2908	+13.67578125	+5.29980469	-2.50927734	-85.31982422	-84.13330078	+75.87158203	+3400	+12.70458984	+2.10058594	-5.09765625	+10.92041016	-59.17236328	-63.21533203	+1992
+1457970609.20670010	+14.00097656	+2.39062500	-2.28076172	+65.21484375	-60.86425781	-136.64794922	+2900	+13.66699219	+5.32177734	-2.50048828	-85.14404297	-84.13330078	+75.80566406	+3408	+12.70019531	+2.13134766	-5.09326172	+10.87646484	-59.21630859	-63.08349609	+1988
+1457970609.21090010	+13.99658203	+2.41699219	-2.28076172	+65.19287109	-60.88623047	-136.56005859	+2900	+13.65820313	+5.34814453	-2.49609375	-84.74853516	-84.13330078	+75.49804688	+3416	+12.69580078	+2.16210938	-5.08447266	+10.83251953	-59.23828125	-62.95166016	+1980
+1457970609.21919990	+13.98779297	+2.46093750	-2.26757813	+65.21484375	-60.99609375	-136.49414063	+2896	+13.63623047	+5.40087891	-2.47412109	-84.48486328	-84.06738281	+75.43212891	+3436	+12.68701172	+2.22363281	-5.07128906	+10.78857422	-59.32617188	-62.70996094	+1968
+1457970609.22330000	+13.97900391	+2.48730469	-2.25878906	+65.28076172	-61.06201172	-136.47216797	+2896	+13.62744141	+5.42724609	-2.46093750	-84.19921875	-84.02343750	+75.25634766	+3448	+12.68261719	+2.25439453	-5.06250000	+10.76660156	-59.34814453	-62.60009766	+1964
+1457970609.22750000	+13.97460938	+2.51367188	-2.24560547	+65.34667969	-61.14990234	-136.47216797	+2896	+13.62304688	+5.45361328	-2.44335938	-84.24316406	-83.95751953	+75.41015625	+3460	+12.67822266	+2.28515625	-5.05371094	+10.74462891	-59.41406250	-62.49023438	+1960
+1457970609.23169990	+13.97021484	+2.54003906	-2.23242188	+65.43457031	-61.23779297	-136.47216797	+2900	+13.61425781	+5.47558594	-2.42578125	-84.35302734	-83.89160156	+75.62988281	+3472	+12.67382813	+2.31591797	-5.04052734	+10.72265625	-59.47998047	-62.38037109	+1956
+1457970609.23580000	+13.96582031	+2.56640625	-2.21484375	+65.52246094	-61.32568359	-136.49414063	+2900	+13.60986328	+5.50195313	-2.40380859	-84.48486328	-83.80371094	+75.87158203	+3484	+12.67382813	+2.34228516	-5.02734375	+10.72265625	-59.56787109	-62.29248047	+1956
+1457970609.24000000	+13.96142578	+2.59716797	-2.19726563	+65.65429688	-61.43554688	-136.51611328	+2904	+13.60107422	+5.53271484	-2.37744141	-84.70458984	-83.71582031	+76.22314453	+3496	+12.67382813	+2.37304688	-5.00976563	+10.70068359	-59.63378906	-62.20458984	+1956
+1457970609.24420000	+13.95703125	+2.62353516	-2.17968750	+65.80810547	-61.54541016	-136.56005859	+2908	+13.59667969	+5.56347656	-2.35546875	-84.94628906	-83.62792969	+76.59667969	+3508	+12.67382813	+2.39941406	-4.99658203	+10.70068359	-59.72167969	-62.11669922	+1956
+1457970609.24830010	+13.95703125	+2.64990234	-2.16210938	+65.96191406	-61.67724609	-136.62597656	+2908	+13.58789063	+5.58984375	-2.32910156	-85.16601563	-83.51806641	+76.94824219	+3520	+12.67382813	+2.42578125	-4.98339844	+10.70068359	-59.78759766	-62.05078125	+1956
+1457970609.25670000	+13.94824219	+2.70263672	-2.11816406	+66.29150391	-61.94091797	-136.73583984	+2916	+13.57910156	+5.64257813	-2.27197266	-85.86914063	-83.29833984	+77.87109375	+3540	+12.66943359	+2.47851563	-4.95263672	+10.65673828	-59.94140625	-61.85302734	+1964
+1457970609.26079990	+13.94384766	+2.72460938	-2.09619141	+66.44531250	-62.09472656	-136.80175781	+2916	+13.57470703	+5.66894531	-2.24121094	-86.46240234	-83.16650391	+78.55224609	+3548	+12.66943359	+2.50048828	-4.93505859	+10.61279297	-60.02929688	-61.76513672	+1968
+1457970609.26500010	+13.93945313	+2.75097656	-2.06982422	+66.59912109	-62.22656250	-136.86767578	+2916	+13.57031250	+5.69091797	-2.21044922	-86.96777344	-83.05664063	+79.14550781	+3556	+12.66943359	+2.52246094	-4.91748047	+10.56884766	-60.11718750	-61.67724609	+1976
+1457970609.26920010	+13.93505859	+2.77294922	-2.05224609	+66.70898438	-62.38037109	-136.91162109	+2920	+13.56591797	+5.71289063	-2.17968750	-87.45117188	-82.92480469	+79.71679688	+3564	+12.67382813	+2.54443359	-4.90429688	+10.50292969	-60.18310547	-61.56738281	+1980
+1457970609.27329990	+13.93066406	+2.79492188	-2.03027344	+66.81884766	-62.53417969	-136.95556641	+2920	+13.56152344	+5.73486328	-2.14892578	-87.97851563	-82.81494141	+80.28808594	+3568	+12.67382813	+2.56640625	-4.88671875	+10.41503906	-60.27099609	-61.45751953	+1988
+1457970609.27749990	+13.93066406	+2.81250000	-2.00830078	+66.92871094	-62.66601563	-136.97753906	+2916	+13.55712891	+5.75244141	-2.12695313	-88.33007813	-82.70507813	+80.68359375	+3568	+12.67382813	+2.58398438	-4.87353516	+10.30517578	-60.33691406	-61.32568359	+1996
+1457970609.28169990	+13.92626953	+2.83007813	-1.99072266	+66.99462891	-62.79785156	-136.97753906	+2916	+13.55273438	+5.76562500	-2.10058594	-88.76953125	-82.57324219	+81.14501953	+3572	+12.67382813	+2.60156250	-4.86035156	+10.21728516	-60.40283203	-61.17187500	+2000
+1457970609.28580000	+13.92187500	+2.84326172	-1.97314453	+67.01660156	-62.92968750	-136.95556641	+2912	+13.54833984	+5.77441406	-2.07421875	-89.23095703	-82.46337891	+81.60644531	+3572	+12.66943359	+2.61474609	-4.84716797	+10.08544922	-60.42480469	-61.01806641	+2008
+1457970609.29000000	+13.91748047	+2.85644531	-1.95996094	+66.99462891	-63.03955078	-136.91162109	+2912	+13.54833984	+5.78320313	-2.05224609	-89.60449219	-82.35351563	+81.93603516	+3572	+12.66943359	+2.63232422	-4.83398438	+9.90966797	-60.46875000	-60.84228516	+2012
+1457970609.29830000	+13.91308594	+2.87402344	-1.93798828	+66.86279297	-63.23730469	-136.71386719	+2900	+13.53955078	+5.79199219	-2.01269531	-90.19775391	-82.13378906	+82.39746094	+3568	+12.66503906	+2.65869141	-4.81201172	+9.58007813	-60.51269531	-60.44677734	+2020
+1457970609.30250000	+13.91308594	+2.87841797	-1.92919922	+66.75292969	-63.32519531	-136.60400391	+2896	+13.53955078	+5.79199219	-1.99511719	-90.35156250	-82.04589844	+82.46337891	+3568	+12.66064453	+2.67187500	-4.79882813	+9.36035156	-60.53466797	-60.22705078	+2024
+1457970609.30660010	+13.90869141	+2.88281250	-1.92480469	+66.62109375	-63.41308594	-136.47216797	+2892	+13.53515625	+5.79199219	-1.98193359	-90.37353516	-81.95800781	+82.37548828	+3568	+12.66064453	+2.68066406	-4.79003906	+9.16259766	-60.53466797	-60.00732422	+2024
+1457970609.31080010	+13.90869141	+2.88720703	-1.91601563	+66.44531250	-63.45703125	-136.29638672	+2888	+13.53076172	+5.79199219	-1.97314453	-90.26367188	-81.89208984	+82.15576172	+3564	+12.65625000	+2.69384766	-4.78125000	+8.94287109	-60.51269531	-59.76562500	+2028
+1457970609.31500010	+13.90869141	+2.89160156	-1.91601563	+66.24755859	-63.52294922	-136.09863281	+2884	+13.53076172	+5.78759766	-1.95996094	-90.13183594	-81.80419922	+81.89208984	+3564	+12.65185547	+2.70263672	-4.77246094	+8.72314453	-60.49072266	-59.52392578	+2024
+1457970609.31909990	+13.90869141	+2.89160156	-1.91162109	+66.04980469	-63.56689453	-135.87890625	+2880	+13.53076172	+5.78759766	-1.95117188	-89.86816406	-81.69433594	+81.47460938	+3564	+12.64746094	+2.71582031	-4.76806641	+8.52539063	-60.44677734	-59.30419922	+2024
+1457970609.32329990	+13.90429688	+2.89160156	-1.91162109	+65.83007813	-63.61083984	-135.65917969	+2876	+13.52636719	+5.78320313	-1.94238281	-89.47265625	-81.60644531	+80.94726563	+3568	+12.64306641	+2.72460938	-4.75927734	+8.32763672	-60.40283203	-59.06250000	+2024
+1457970609.32750010	+13.90429688	+2.89160156	-1.90722656	+65.56640625	-63.63281250	-135.41748047	+2872	+13.52636719	+5.78320313	-1.93359375	-89.07714844	-81.49658203	+80.44189453	+3572	+12.63867188	+2.73339844	-4.75048828	+8.10791016	-60.35888672	-58.82080078	+2020
+1457970609.33579990	+13.90869141	+2.89599609	-1.90722656	+65.03906250	-63.69873047	-134.89013672	+2868	+13.52636719	+5.77880859	-1.92480469	-87.75878906	-81.32080078	+78.94775391	+3576	+12.63427734	+2.75537109	-4.74169922	+7.69042969	-60.22705078	-58.35937500	+2016
+1457970609.33999990	+13.90869141	+2.89599609	-1.90283203	+64.77539063	-63.72070313	-134.60449219	+2868	+13.53076172	+5.78320313	-1.91601563	-87.09960938	-81.21093750	+78.22265625	+3580	+12.62988281	+2.76416016	-4.73291016	+7.49267578	-60.16113281	-58.16162109	+2012
+1457970609.34410000	+13.91308594	+2.90039063	-1.90283203	+64.48974609	-63.74267578	-134.29687500	+2868	+13.53076172	+5.78759766	-1.91162109	-86.35253906	-81.10107422	+77.45361328	+3584	+12.62548828	+2.77734375	-4.72412109	+7.31689453	-60.07324219	-57.96386719	+2008
+1457970609.34830000	+13.91308594	+2.90478516	-1.89843750	+64.18212891	-63.76464844	-133.98925781	+2868	+13.53076172	+5.79199219	-1.90722656	-85.49560547	-80.99121094	+76.61865234	+3588	+12.62548828	+2.78613281	-4.71972656	+7.16308594	-59.98535156	-57.78808594	+2004
+1457970609.35250000	+13.91748047	+2.90917969	-1.89404297	+63.89648438	-63.78662109	-133.68164063	+2872	+13.53515625	+5.79638672	-1.89843750	-84.72656250	-80.88134766	+75.87158203	+3596	+12.62109375	+2.79931641	-4.71093750	+7.05322266	-59.89746094	-57.63427734	+2000
+1457970609.35660000	+13.91748047	+2.91357422	-1.88964844	+63.56689453	-63.80859375	-133.35205078	+2872	+13.53515625	+5.80957031	-1.88964844	-83.97949219	-80.77148438	+75.19042969	+3600	+12.62109375	+2.80810547	-4.70654297	+6.92138672	-59.80957031	-57.50244141	+2000
+1457970609.36080000	+13.92187500	+2.92236328	-1.88085938	+63.30322266	-63.83056641	-133.04443359	+2876	+13.53955078	+5.81835938	-1.88085938	-83.25439453	-80.63964844	+74.55322266	+3604	+12.61669922	+2.82128906	-4.69775391	+6.81152344	-59.72167969	-57.39257813	+2000
+1457970609.36500000	+13.92626953	+2.93115234	-1.87646484	+63.03955078	-63.87451172	-132.78076172	+2876	+13.54394531	+5.82714844	-1.86767578	-82.57324219	-80.50781250	+73.95996094	+3612	+12.61669922	+2.83007813	-4.68896484	+6.74560547	-59.63378906	-57.28271484	+2000
+1457970609.36910010	+13.93066406	+2.94433594	-1.86328125	+62.79785156	-63.91845703	-132.49511719	+2880	+13.54833984	+5.83593750	-1.85888672	-81.95800781	-80.39794922	+73.45458984	+3616	+12.61669922	+2.83886719	-4.68017578	+6.65771484	-59.54589844	-57.21679688	+2000
+1457970609.37739990	+13.93505859	+2.96630859	-1.84130859	+62.42431641	-63.98437500	-132.07763672	+2884	+13.55273438	+5.85791016	-1.83691406	-80.81542969	-80.15625000	+72.57568359	+3620	+12.61669922	+2.86083984	-4.66699219	+6.54785156	-59.41406250	-57.10693359	+2004
+1457970609.38159990	+13.93505859	+2.97949219	-1.83251953	+62.27050781	-64.00634766	-131.90185547	+2884	+13.55712891	+5.87109375	-1.82373047	-80.31005859	-80.04638672	+72.18017578	+3624	+12.61669922	+2.86962891	-4.66259766	+6.52587891	-59.34814453	-57.06298828	+2008
+1457970609.38579990	+13.93945313	+2.98828125	-1.82373047	+62.13867188	-64.05029297	-131.77001953	+2888	+13.55712891	+5.87988281	-1.81054688	-79.89257813	-79.93652344	+71.87255859	+3624	+12.61669922	+2.87402344	-4.65380859	+6.48193359	-59.30419922	-57.04101563	+2012
+1457970609.38990000	+13.93945313	+2.99707031	-1.81494141	+62.00683594	-64.07226563	-131.63818359	+2884	+13.56152344	+5.88867188	-1.79736328	-79.43115234	-79.82666016	+71.49902344	+3624	+12.61669922	+2.88281250	-4.64941406	+6.43798828	-59.26025391	-57.01904297	+2016
+1457970609.39410000	+13.93945313	+3.00585938	-1.80615234	+61.89697266	-64.09423828	-131.55029297	+2884	+13.56591797	+5.89746094	-1.78857422	-79.07958984	-79.71679688	+71.21337891	+3624	+12.61669922	+2.88720703	-4.64501953	+6.39404297	-59.21630859	-56.97509766	+2020
+1457970609.39829990	+13.93945313	+3.01025391	-1.79736328	+61.83105469	-64.13818359	-131.50634766	+2880	+13.56591797	+5.89746094	-1.77539063	-78.85986328	-79.62890625	+71.03759766	+3624	+12.61230469	+2.89160156	-4.64062500	+6.35009766	-59.17236328	-56.95312500	+2024
+1457970609.40660000	+13.93945313	+3.01904297	-1.78857422	+61.58935547	-64.16015625	-131.35253906	+2872	+13.57031250	+5.90625000	-1.76220703	-78.11279297	-79.49707031	+70.37841797	+3620	+12.61230469	+2.90039063	-4.64062500	+6.21826172	-59.10644531	-56.88720703	+2032
+1457970609.41080000	+13.93945313	+3.02343750	-1.78857422	+61.47949219	-64.16015625	-131.26464844	+2868	+13.57031250	+5.90625000	-1.76220703	-77.69531250	-79.43115234	+70.00488281	+3620	+12.61230469	+2.90039063	-4.63623047	+6.15234375	-59.08447266	-56.82128906	+2036
+1457970609.41490010	+13.93945313	+3.02343750	-1.78857422	+61.30371094	-64.13818359	-131.17675781	+2860	+13.57031250	+5.90625000	-1.76220703	-77.21191406	-79.40917969	+69.56542969	+3616	+12.60791016	+2.90478516	-4.64062500	+6.06445313	-59.04052734	-56.77734375	+2036
+1457970609.41910000	+13.93945313	+3.01904297	-1.79296875	+61.17187500	-64.13818359	-131.06689453	+2856	+13.56591797	+5.90185547	-1.76220703	-76.68457031	-79.38720703	+69.06005859	+3616	+12.60791016	+2.90478516	-4.64062500	+5.99853516	-59.01855469	-56.71142578	+2036
+1457970609.42330000	+13.93505859	+3.01904297	-1.79736328	+60.97412109	-64.11621094	-130.95703125	+2852	+13.56591797	+5.89746094	-1.76660156	-76.09130859	-79.36523438	+68.48876953	+3616	+12.60351563	+2.90917969	-4.64062500	+5.93261719	-58.99658203	-56.66748047	+2036
+1457970609.42740010	+13.93505859	+3.01464844	-1.80175781	+60.77636719	-64.09423828	-130.82519531	+2852	+13.56591797	+5.89306641	-1.76660156	-75.49804688	-79.36523438	+67.93945313	+3620	+12.59912109	+2.90917969	-4.64501953	+5.84472656	-58.95263672	-56.60156250	+2036
+1457970609.43160010	+13.93505859	+3.01025391	-1.80615234	+60.57861328	-64.07226563	-130.69335938	+2848	+13.56152344	+5.88867188	-1.77539063	-74.72900391	-79.38720703	+67.23632813	+3624	+12.59912109	+2.90917969	-4.64941406	+5.75683594	-58.93066406	-56.55761719	+2036
+1457970609.43989990	+13.93066406	+3.00146484	-1.81933594	+60.07324219	-64.05029297	-130.34179688	+2844	+13.56152344	+5.87548828	-1.78857422	-72.99316406	-79.45312500	+65.69824219	+3632	+12.59033203	+2.90478516	-4.65380859	+5.58105469	-58.88671875	-56.42578125	+2032
+1457970609.44409990	+13.93066406	+2.99707031	-1.82812500	+59.78759766	-64.02832031	-130.12207031	+2844	+13.55712891	+5.87109375	-1.79736328	-71.54296875	-79.54101563	+64.44580078	+3636	+12.59033203	+2.90478516	-4.65820313	+5.51513672	-58.84277344	-56.38183594	+2032
+1457970609.44829990	+13.93066406	+2.99267578	-1.83691406	+59.43603516	-64.00634766	-129.85839844	+2844	+13.55712891	+5.87109375	-1.81054688	-69.93896484	-79.62890625	+63.06152344	+3644	+12.58593750	+2.90478516	-4.66259766	+5.44921875	-58.82080078	-56.33789063	+2028
+1457970609.45240000	+13.93066406	+2.98828125	-1.84570313	+59.06250000	-64.00634766	-129.55078125	+2844	+13.55273438	+5.86669922	-1.81933594	-68.59863281	-79.73876953	+61.94091797	+3652	+12.58593750	+2.90478516	-4.66699219	+5.38330078	-58.79882813	-56.29394531	+2024
+1457970609.45660000	+13.92626953	+2.97949219	-1.85449219	+58.57910156	-64.00634766	-129.15527344	+2848	+13.55273438	+5.86669922	-1.83251953	-65.89599609	-79.95849609	+59.63378906	+3656	+12.58154297	+2.90478516	-4.66699219	+5.31738281	-58.77685547	-56.27197266	+2020
+1457970609.46070000	+13.92626953	+2.97509766	-1.86328125	+58.02978516	-64.00634766	-128.69384766	+2848	+13.54833984	+5.86669922	-1.84130859	-63.56689453	-80.13427734	+57.65625000	+3664	+12.57714844	+2.90478516	-4.67138672	+5.27343750	-58.75488281	-56.25000000	+2016
+1457970609.46910000	+13.93066406	+2.96191406	-1.87207031	+56.51367188	-64.11621094	-127.39746094	+2848	+13.55273438	+5.88427734	-1.84570313	-58.57910156	-80.59570313	+53.43750000	+3676	+12.57714844	+2.90039063	-4.67578125	+5.18554688	-58.73291016	-56.20605469	+2008
+1457970609.47320010	+13.93066406	+2.95312500	-1.87646484	+55.56884766	-64.18212891	-126.54052734	+2848	+13.55273438	+5.90185547	-1.85009766	-55.65673828	-80.79345703	+50.91064453	+3680	+12.57275391	+2.90039063	-4.68017578	+5.14160156	-58.71093750	-56.20605469	+2004
+1457970609.47740010	+13.93066406	+2.94873047	-1.88085938	+54.60205078	-64.29199219	-125.66162109	+2848	+13.55273438	+5.91503906	-1.84130859	-53.30566406	-81.05712891	+48.95507813	+3688	+12.57275391	+2.90039063	-4.68017578	+5.11962891	-58.71093750	-56.20605469	+1996
+1457970609.48160000	+13.93505859	+2.94433594	-1.88085938	+52.99804688	-64.44580078	-124.14550781	+2844	+13.55273438	+5.92822266	-1.84130859	-49.85595703	-81.29882813	+45.83496094	+3688	+12.57275391	+2.89599609	-4.68017578	+5.09765625	-58.71093750	-56.20605469	+1992
+1457970609.48569990	+13.93945313	+2.93994141	-1.88085938	+51.45996094	-64.57763672	-122.71728516	+2844	+13.55273438	+5.94140625	-1.84570313	-46.09863281	-81.49658203	+42.42919922	+3688	+12.57275391	+2.89599609	-4.68457031	+5.09765625	-58.68896484	-56.22802734	+1988
+1457970609.48990010	+13.94384766	+2.93115234	-1.87646484	+49.98779297	-64.70947266	-121.31103516	+2840	+13.55273438	+5.95898438	-1.84130859	-42.56103516	-81.71630859	+39.24316406	+3692	+12.56835938	+2.89599609	-4.68457031	+5.07568359	-58.68896484	-56.22802734	+1984
+1457970609.49410010	+13.94824219	+2.92236328	-1.87207031	+47.79052734	-64.90722656	-119.20166016	+2840	+13.55273438	+5.97216797	-1.83691406	-38.54003906	-81.91406250	+35.52978516	+3692	+12.56835938	+2.89599609	-4.68457031	+5.07568359	-58.68896484	-56.25000000	+1984
+1457970609.50239990	+13.95703125	+2.90917969	-1.86767578	+44.34082031	-65.08300781	-115.88378906	+2828	+13.55712891	+6.00732422	-1.83691406	-29.70703125	-82.17773438	+27.29003906	+3688	+12.56835938	+2.89160156	-4.68457031	+5.05371094	-58.66699219	-56.29394531	+1976
+1457970609.50659990	+13.95703125	+2.90917969	-1.87207031	+42.40722656	-65.14892578	-113.97216797	+2824	+13.55273438	+6.02050781	-1.84130859	-24.89501953	-82.22167969	+22.74169922	+3688	+12.56835938	+2.89160156	-4.68896484	+5.05371094	-58.64501953	-56.31591797	+1976
+1457970609.51070000	+13.96142578	+2.89599609	-1.87207031	+40.71533203	-65.14892578	-112.32421875	+2820	+13.55273438	+6.03369141	-1.84570313	-20.01708984	-82.22167969	+18.10546875	+3688	+12.56835938	+2.88720703	-4.68896484	+5.03173828	-58.64501953	-56.31591797	+1972
+1457970609.51490000	+13.96142578	+2.88720703	-1.88525391	+39.08935547	-65.06103516	-110.74218750	+2816	+13.54833984	+6.04687500	-1.85888672	-15.07324219	-82.11181641	+13.40332031	+3684	+12.56396484	+2.88720703	-4.68896484	+5.03173828	-58.62304688	-56.33789063	+1972
+1457970609.51910000	+13.96142578	+2.88281250	-1.90283203	+37.44140625	-64.95117188	-109.11621094	+2816	+13.54833984	+6.05566406	-1.86767578	-10.72265625	-82.02392578	+9.27246094	+3684	+12.56396484	+2.88720703	-4.69335938	+5.00976563	-58.57910156	-56.33789063	+1972
+1457970609.52320000	+13.96582031	+2.86962891	-1.91601563	+35.92529297	-64.84130859	-107.64404297	+2816	+13.54394531	+6.06445313	-1.87207031	-6.54785156	-81.87011719	+5.27343750	+3684	+12.56396484	+2.88281250	-4.69775391	+4.98779297	-58.53515625	-56.31591797	+1972
+1457970609.52740000	+13.96582031	+2.85644531	-1.94238281	+34.45312500	-64.62158203	-106.21582031	+2816	+13.53955078	+6.06884766	-1.90283203	-2.19726563	-81.54052734	+1.09863281	+3684	+12.55957031	+2.88281250	-4.70214844	+4.96582031	-58.49121094	-56.31591797	+1972
+1457970609.53570010	+13.97021484	+2.83447266	-1.99072266	+31.86035156	-64.18212891	-103.66699219	+2824	+13.52636719	+6.08203125	-1.94677734	+4.57031250	-80.96923828	-5.29541016	+3692	+12.55078125	+2.87841797	-4.71533203	+4.92187500	-58.35937500	-56.25000000	+1976
+1457970609.53990010	+13.97021484	+2.82568359	-2.02587891	+30.73974609	-63.87451172	-102.56835938	+2828	+13.52197266	+6.08203125	-1.98193359	+7.55859375	-80.52978516	-8.15185547	+3696	+12.54638672	+2.87402344	-4.72412109	+4.89990234	-58.27148438	-56.20605469	+1976
+1457970609.54399990	+13.97021484	+2.81689453	-2.05664063	+29.77294922	-63.58886719	-101.60156250	+2832	+13.51757813	+6.08642578	-2.01708984	+10.01953125	-80.15625000	-10.43701172	+3704	+12.54199219	+2.87402344	-4.73291016	+4.85595703	-58.13964844	-56.16210938	+1980
+1457970609.54819990	+13.97021484	+2.80371094	-2.09179688	+28.82812500	-63.25927734	-100.63476563	+2836	+13.50878906	+6.09082031	-2.04785156	+12.21679688	-79.73876953	-12.45849609	+3708	+12.53320313	+2.86962891	-4.74609375	+4.83398438	-58.00781250	-56.09619141	+1980
+1457970609.55240010	+13.97460938	+2.79052734	-2.13574219	+27.92724609	-62.88574219	-99.75585938	+2844	+13.50000000	+6.09082031	-2.09619141	+14.17236328	-79.21142578	-14.26025391	+3716	+12.52880859	+2.86962891	-4.75927734	+4.79003906	-57.85400391	-56.03027344	+1980
+1457970609.55650000	+13.97460938	+2.77734375	-2.18847656	+26.85058594	-62.40234375	-98.65722656	+2856	+13.49121094	+6.09082031	-2.13574219	+15.73242188	-78.79394531	-15.62255859	+3724	+12.51123047	+2.86083984	-4.78564453	+4.76806641	-57.59033203	-55.92041016	+1984
+1457970609.56069990	+13.97460938	+2.76855469	-2.22802734	+26.12548828	-62.02880859	-97.91015625	+2864	+13.48242188	+6.09082031	-2.17089844	+17.11669922	-78.35449219	-16.83105469	+3732	+12.49804688	+2.85644531	-4.81201172	+4.72412109	-57.32666016	-55.83251953	+1988
+1457970609.56900000	+13.97900391	+2.75097656	-2.31591797	+24.91699219	-61.23779297	-96.59179688	+2876	+13.46923828	+6.09521484	-2.26757813	+19.20410156	-77.36572266	-18.61083984	+3744	+12.45849609	+2.83886719	-4.88232422	+4.68017578	-56.53564453	-55.59082031	+1996
+1457970609.57320000	+13.97900391	+2.74218750	-2.35986328	+24.38964844	-60.82031250	-95.99853516	+2884	+13.46484375	+6.09521484	-2.31591797	+20.03906250	-76.90429688	-19.24804688	+3752	+12.43652344	+2.83007813	-4.92626953	+4.68017578	-56.09619141	-55.48095703	+2000
+1457970609.57740000	+13.97900391	+2.73339844	-2.39941406	+23.92822266	-60.42480469	-95.49316406	+2888	+13.45605469	+6.09960938	-2.35986328	+20.72021484	-76.42089844	-19.73144531	+3756	+12.41455078	+2.81689453	-4.96582031	+4.72412109	-55.70068359	-55.39306641	+2000
+1457970609.58150010	+13.97900391	+2.72900391	-2.43896484	+23.51074219	-60.00732422	-94.96582031	+2892	+13.44726563	+6.09960938	-2.40380859	+21.29150391	-76.00341797	-20.10498047	+3760	+12.38378906	+2.80371094	-5.01855469	+4.83398438	-55.10742188	-55.32714844	+2004
+1457970609.58570000	+13.97900391	+2.72460938	-2.47851563	+23.09326172	-59.58984375	-94.46044922	+2896	+13.44287109	+6.10400391	-2.44775391	+21.73095703	-75.56396484	-20.34667969	+3764	+12.36181641	+2.79052734	-5.06250000	+4.92187500	-54.62402344	-55.30517578	+2004
+1457970609.58990000	+13.97900391	+2.71582031	-2.51806641	+22.69775391	-59.19433594	-93.97705078	+2896	+13.43408203	+6.10400391	-2.49169922	+22.08251953	-75.10253906	-20.50048828	+3764	+12.33984375	+2.77734375	-5.10205078	+5.05371094	-54.20654297	-55.30517578	+2000
+1457970609.59400010	+13.97900391	+2.71582031	-2.55761719	+22.32421875	-58.77685547	-93.47167969	+2900	+13.42968750	+6.10400391	-2.53564453	+22.34619141	-74.66308594	-20.56640625	+3764	+12.31787109	+2.76416016	-5.14160156	+5.22949219	-53.72314453	-55.34912109	+2000
+1457970609.60240010	+13.98339844	+2.71142578	-2.62792969	+21.70898438	-57.91992188	-92.57080078	+2896	+13.42529297	+6.10839844	-2.62353516	+22.65380859	-73.80615234	-20.52246094	+3760	+12.28271484	+2.73779297	-5.20751953	+5.55908203	-52.91015625	-55.50292969	+2000
+1457970609.60649990	+13.98339844	+2.71142578	-2.67187500	+21.44531250	-57.43652344	-92.10937500	+2896	+13.42089844	+6.10839844	-2.66748047	+22.76367188	-73.36669922	-20.43457031	+3760	+12.26513672	+2.72460938	-5.24267578	+5.75683594	-52.44873047	-55.59082031	+1996
+1457970609.61069990	+13.98339844	+2.70703125	-2.71582031	+21.18164063	-56.90917969	-91.69189453	+2896	+13.41650391	+6.10839844	-2.71582031	+22.80761719	-72.90527344	-20.30273438	+3752	+12.25195313	+2.70703125	-5.27783203	+5.95458984	-52.00927734	-55.70068359	+1996
+1457970609.61480000	+13.98339844	+2.70263672	-2.75537109	+20.93994141	-56.42578125	-91.29638672	+2896	+13.41210938	+6.10839844	-2.75976563	+22.82958984	-72.42187500	-20.14892578	+3748	+12.23437500	+2.68945313	-5.31298828	+6.15234375	-51.56982422	-55.81054688	+2000
+1457970609.61900000	+13.97900391	+2.70263672	-2.79931641	+20.74218750	-55.85449219	-90.85693359	+2892	+13.40771484	+6.11279297	-2.80810547	+22.87353516	-71.93847656	-19.97314453	+3744	+12.21240234	+2.67187500	-5.35693359	+6.41601563	-51.02050781	-55.94238281	+2004
+1457970609.62319990	+13.97900391	+2.69824219	-2.84765625	+20.54443359	-55.28320313	-90.46142578	+2892	+13.40332031	+6.10400391	-2.86083984	+22.80761719	-71.41113281	-19.79736328	+3736	+12.19482422	+2.65429688	-5.39648438	+6.63574219	-50.47119141	-56.07421875	+2008
+1457970609.62730000	+13.98339844	+2.69384766	-2.90039063	+20.36865234	-54.66796875	-90.10986328	+2892	+13.39892578	+6.09521484	-2.92236328	+22.71972656	-70.86181641	-19.55566406	+3736	+12.17285156	+2.63232422	-5.43603516	+6.85546875	-49.92187500	-56.20605469	+2012
+1457970609.63150000	+13.97900391	+2.69384766	-2.96191406	+20.25878906	-54.00878906	-89.71435547	+2892	+13.39453125	+6.08642578	-2.98388672	+22.63183594	-70.24658203	-19.31396484	+3732	+12.15087891	+2.61035156	-5.48437500	+7.09716797	-49.26269531	-56.31591797	+2020
+1457970609.63980010	+13.97900391	+2.68066406	-3.08496094	+20.12695313	-52.64648438	-89.14306641	+2892	+13.38574219	+6.06445313	-3.12451172	+22.47802734	-68.97216797	-18.87451172	+3724	+12.10253906	+2.55761719	-5.57226563	+7.51464844	-48.01025391	-56.55761719	+2036
+1457970609.64400010	+13.97900391	+2.68066406	-3.15527344	+20.14892578	-51.87744141	-88.85742188	+2896	+13.37695313	+6.05566406	-3.20361328	+22.47802734	-68.24707031	-18.67675781	+3720	+12.07617188	+2.53125000	-5.63378906	+7.75634766	-47.21923828	-56.66748047	+2048
+1457970609.64820000	+13.97900391	+2.66748047	-3.22558594	+20.12695313	-51.08642578	-88.61572266	+2896	+13.37255859	+6.03369141	-3.28271484	+22.39013672	-67.47802734	-18.50097656	+3720	+12.04541016	+2.50048828	-5.68652344	+7.95410156	-46.47216797	-56.75537109	+2056
+1457970609.65229990	+13.97460938	+2.64990234	-3.30908203	+20.14892578	-50.22949219	-88.39599609	+2904	+13.36376953	+6.01171875	-3.37060547	+22.32421875	-66.66503906	-18.32519531	+3720	+12.01464844	+2.46972656	-5.74365234	+8.15185547	-45.72509766	-56.84326172	+2060
+1457970609.65650010	+13.97460938	+2.64111328	-3.39257813	+20.19287109	-49.39453125	-88.15429688	+2908	+13.35058594	+5.98974609	-3.46728516	+22.28027344	-65.80810547	-18.14941406	+3720	+11.97949219	+2.43457031	-5.80957031	+8.37158203	-44.82421875	-56.90917969	+2072
+1457970609.66070010	+13.97021484	+2.62353516	-3.47607422	+20.23681641	-48.58154297	-87.95654297	+2916	+13.34179688	+5.95898438	-3.56396484	+22.21435547	-64.92919922	-17.99560547	+3724	+11.94433594	+2.39941406	-5.86669922	+8.54736328	-44.05517578	-56.99707031	+2076
+1457970609.66479990	+13.97021484	+2.60156250	-3.56835938	+20.34667969	-47.70263672	-87.80273438	+2920	+13.33300781	+5.92822266	-3.66064453	+22.14843750	-64.02832031	-17.84179688	+3728	+11.91357422	+2.35986328	-5.92382813	+8.67919922	-43.28613281	-57.08496094	+2080
+1457970609.66899990	+13.96582031	+2.58837891	-3.65625000	+20.45654297	-46.82373047	-87.60498047	+2928	+13.32421875	+5.90185547	-3.76611328	+22.12646484	-63.06152344	-17.70996094	+3732	+11.87841797	+2.32470703	-5.98095703	+8.83300781	-42.49511719	-57.10693359	+2080
+1457970609.67730000	+13.95703125	+2.53564453	-3.84521484	+20.67626953	-45.06591797	-87.34130859	+2940	+13.30224609	+5.83154297	-3.97705078	+22.08251953	-61.14990234	-17.46826172	+3736	+11.81689453	+2.23681641	-6.09960938	+9.07470703	-40.91308594	-57.23876953	+2080
+1457970609.68150000	+13.95263672	+2.51367188	-3.93750000	+20.78613281	-44.18701172	-87.16552734	+2948	+13.29345703	+5.80078125	-4.08251953	+22.10449219	-60.16113281	-17.38037109	+3736	+11.78173828	+2.19726563	-6.16113281	+9.18457031	-40.12207031	-57.28271484	+2076
+1457970609.68560000	+13.94824219	+2.47851563	-4.02978516	+20.87402344	-43.30810547	-87.01171875	+2952	+13.28027344	+5.75683594	-4.18798828	+22.06054688	-59.15039063	-17.27050781	+3736	+11.74658203	+2.14892578	-6.21826172	+9.27246094	-39.30908203	-57.32666016	+2072
+1457970609.68980000	+13.93945313	+2.44775391	-4.12646484	+20.93994141	-42.40722656	-86.83593750	+2960	+13.27148438	+5.71289063	-4.29345703	+22.01660156	-58.13964844	-17.18261719	+3736	+11.70703125	+2.10058594	-6.27539063	+9.38232422	-38.51806641	-57.37060547	+2068
+1457970609.69400000	+13.93505859	+2.41259766	-4.21875000	+21.00585938	-41.57226563	-86.66015625	+2964	+13.26269531	+5.66894531	-4.39892578	+21.95068359	-57.17285156	-17.02880859	+3736	+11.67187500	+2.05224609	-6.33251953	+9.47021484	-37.74902344	-57.41455078	+2060
+1457970609.69810010	+13.92626953	+2.37744141	-4.30664063	+21.11572266	-40.75927734	-86.50634766	+2968	+13.24951172	+5.62500000	-4.49560547	+21.92871094	-56.20605469	-16.91894531	+3736	+11.64111328	+1.99511719	-6.38525391	+9.53613281	-37.00195313	-57.48046875	+2052
+1457970609.70230010	+13.91748047	+2.34228516	-4.39453125	+21.20361328	-39.96826172	-86.35253906	+2972	+13.24072266	+5.58544922	-4.59228516	+21.88476563	-55.28320313	-16.80908203	+3728	+11.60595703	+1.93798828	-6.43798828	+9.60205078	-36.25488281	-57.54638672	+2044
+1457970609.70650010	+13.90869141	+2.30712891	-4.47802734	+21.29150391	-39.15527344	-86.15478516	+2968	+13.23193359	+5.54150391	-4.68457031	+21.84082031	-54.38232422	-16.67724609	+3724	+11.57080078	+1.88525391	-6.49511719	+9.68994141	-35.48583984	-57.59033203	+2036
+1457970609.71479990	+13.88671875	+2.22802734	-4.64501953	+21.46728516	-37.57324219	-85.80322266	+2968	+13.21435547	+5.44482422	-4.86474609	+21.75292969	-52.60253906	-16.43554688	+3704	+11.50488281	+1.76660156	-6.60058594	+9.82177734	-33.94775391	-57.74414063	+2024
+1457970609.71900010	+13.87353516	+2.19287109	-4.72412109	+21.57714844	-36.80419922	-85.58349609	+2964	+13.20556641	+5.39648438	-4.94824219	+21.70898438	-51.76757813	-16.30371094	+3696	+11.46972656	+1.70507813	-6.65332031	+9.90966797	-33.20068359	-57.78808594	+2016
+1457970609.72309990	+13.86474609	+2.14892578	-4.80322266	+21.68701172	-36.05712891	-85.38574219	+2960	+13.19677734	+5.34375000	-5.03173828	+21.62109375	-50.95458984	-16.17187500	+3684	+11.43457031	+1.63916016	-6.70605469	+9.97558594	-32.45361328	-57.89794922	+2012
+1457970609.72729990	+13.85156250	+2.10937500	-4.88232422	+21.81884766	-35.28808594	-85.23193359	+2956	+13.18798828	+5.28662109	-5.11962891	+21.53320313	-50.09765625	-16.01806641	+3672	+11.39941406	+1.57324219	-6.75439453	+10.04150391	-31.70654297	-57.98583984	+2008
+1457970609.73149990	+13.83837891	+2.07421875	-4.95703125	+21.99462891	-34.56298828	-85.01220703	+2948	+13.17919922	+5.23388672	-5.19873047	+21.42333984	-49.32861328	-15.84228516	+3660	+11.36425781	+1.51171875	-6.80712891	+10.12939453	-30.95947266	-58.05175781	+2004
+1457970609.73560000	+13.82519531	+2.02587891	-5.03173828	+22.17041016	-33.83789063	-84.83642578	+2940	+13.17041016	+5.17236328	-5.27783203	+21.31347656	-48.58154297	-15.68847656	+3648	+11.32910156	+1.43701172	-6.85546875	+10.19531250	-30.21240234	-58.16162109	+2000
+1457970609.73980000	+13.80761719	+1.98193359	-5.10644531	+22.41210938	-33.09082031	-84.70458984	+2932	+13.15722656	+5.11523438	-5.36132813	+21.22558594	-47.79052734	-15.53466797	+3636	+11.29394531	+1.36230469	-6.90820313	+10.26123047	-29.46533203	-58.29345703	+2000
+1457970609.74810000	+13.77685547	+1.89843750	-5.25585938	+22.96142578	-31.64062500	-84.33105469	+2916	+13.13525391	+4.98339844	-5.52392578	+20.93994141	-46.31835938	-15.16113281	+3604	+11.22363281	+1.21728516	-7.00927734	+10.41503906	-27.94921875	-58.46923828	+2000
+1457970609.75230000	+13.75927734	+1.85009766	-5.33935547	+23.26904297	-30.82763672	-84.19921875	+2908	+13.11767578	+4.90869141	-5.61621094	+20.76416016	-45.48339844	-14.98535156	+3596	+11.18847656	+1.13818359	-7.05761719	+10.48095703	-27.20214844	-58.57910156	+1996
+1457970609.75650000	+13.73730469	+1.81054688	-5.41406250	+23.62060547	-30.14648438	-84.00146484	+2900	+13.10009766	+4.83398438	-5.69970703	+20.54443359	-44.78027344	-14.76562500	+3580	+11.14892578	+1.06787109	-7.11035156	+10.56884766	-26.45507813	-58.64501953	+1996
+1457970609.76060010	+13.71533203	+1.74902344	-5.49316406	+23.95019531	-29.44335938	-83.84765625	+2892	+13.08691406	+4.74609375	-5.77880859	+20.30273438	-44.09912109	-14.56787109	+3572	+11.10937500	+0.97998047	-7.15869141	+10.61279297	-25.70800781	-58.75488281	+2000
+1457970609.76889990	+13.67578125	+1.64794922	-5.65576172	+24.74121094	-28.01513672	-83.54003906	+2880	+13.04736328	+4.57031250	-5.96337891	+19.68750000	-42.60498047	-14.08447266	+3548	+11.03466797	+0.81298828	-7.25537109	+10.67871094	-24.27978516	-58.90869141	+1996
+1457970609.77309990	+13.65380859	+1.58203125	-5.73486328	+25.11474609	-27.33398438	-83.40820313	+2872	+13.03417969	+4.47363281	-6.04687500	+19.35791016	-41.94580078	-13.86474609	+3536	+10.99511719	+0.72070313	-7.30371094	+10.67871094	-23.57666016	-58.99658203	+1996
+1457970609.77729990	+13.62744141	+1.51611328	-5.82714844	+25.53222656	-26.58691406	-83.25439453	+2868	+13.00781250	+4.37695313	-6.14355469	+19.00634766	-41.19873047	-13.62304688	+3528	+10.95996094	+0.62841797	-7.35644531	+10.67871094	-22.89550781	-59.08447266	+1992
+1457970609.78140000	+13.60107422	+1.45898438	-5.90625000	+25.97167969	-25.94970703	-83.10058594	+2860	+12.98583984	+4.28027344	-6.22705078	+18.63281250	-40.56152344	-13.38134766	+3512	+10.92041016	+0.54052734	-7.40039063	+10.70068359	-22.23632813	-59.12841797	+1984
+1457970609.78559990	+13.57470703	+1.38427734	-5.98535156	+26.34521484	-25.31250000	-82.94677734	+2856	+12.96386719	+4.16601563	-6.31054688	+18.21533203	-39.94628906	-13.13964844	+3500	+10.87646484	+0.44384766	-7.44433594	+10.65673828	-21.59912109	-59.21630859	+1980
+1457970609.79390000	+13.51757813	+1.23925781	-6.15234375	+27.09228516	-24.10400391	-82.63916016	+2844	+12.91992188	+3.94189453	-6.47753906	+17.27050781	-38.75976563	-12.65625000	+3476	+10.79736328	+0.25048828	-7.53222656	+10.59082031	-20.41259766	-59.30419922	+1960
+1457970609.79810000	+13.48681641	+1.16015625	-6.22265625	+27.44384766	-23.57666016	-82.50732422	+2836	+12.89794922	+3.82763672	-6.54785156	+16.80908203	-38.25439453	-12.43652344	+3460	+10.75781250	+0.14941406	-7.57617188	+10.54687500	-19.86328125	-59.39208984	+1952
+1457970609.80230000	+13.45605469	+1.08105469	-6.30175781	+27.79541016	-23.02734375	-82.35351563	+2828	+12.87158203	+3.71337891	-6.62695313	+16.36962891	-37.72705078	-12.23876953	+3440	+10.72705078	+0.04394531	-7.61572266	+10.50292969	-19.35791016	-59.50195313	+1940
+1457970609.80640010	+13.42529297	+1.00195313	-6.36767578	+28.12500000	-22.58789063	-82.24365234	+2820	+12.84960938	+3.59912109	-6.69287109	+15.90820313	-37.26562500	-12.04101563	+3424	+10.68750000	-0.05273438	-7.65087891	+10.45898438	-18.91845703	-59.56787109	+1928
+1457970609.81060000	+13.39453125	+0.91845703	-6.43359375	+28.45458984	-22.12646484	-82.13378906	+2808	+12.82763672	+3.48486328	-6.75878906	+15.44677734	-36.84814453	-11.86523438	+3404	+10.64794922	-0.16259766	-7.69042969	+10.41503906	-18.45703125	-59.67773438	+1912
+1457970609.81480000	+13.35937500	+0.83935547	-6.49951172	+28.74023438	-21.66503906	-82.00195313	+2796	+12.80126953	+3.37060547	-6.82470703	+15.05126953	-36.43066406	-11.73339844	+3380	+10.61279297	-0.26806641	-7.72558594	+10.39306641	-18.03955078	-59.78759766	+1896
+1457970609.81890010	+13.31982422	+0.75146484	-6.55224609	+29.02587891	-21.26953125	-81.93603516	+2780	+12.77490234	+3.25634766	-6.87744141	+14.65576172	-36.10107422	-11.57958984	+3356	+10.57324219	-0.36914063	-7.75634766	+10.41503906	-17.64404297	-59.89746094	+1880
+1457970609.82730010	+13.24951172	+0.58447266	-6.65771484	+29.55322266	-20.56640625	-81.78222656	+2748	+12.72656250	+3.01904297	-6.97412109	+13.88671875	-35.46386719	-11.38183594	+3308	+10.49414063	-0.58447266	-7.81787109	+10.41503906	-16.91894531	-60.18310547	+1852
+1457970609.83139990	+13.21435547	+0.49658203	-6.69726563	+29.79492188	-20.25878906	-81.76025391	+2732	+12.70019531	+2.90478516	-7.02246094	+13.51318359	-35.20019531	-11.27197266	+3284	+10.45458984	-0.69433594	-7.84423828	+10.43701172	-16.58935547	-60.35888672	+1836
+1457970609.83559990	+13.18359375	+0.41308594	-6.74121094	+30.05859375	-19.95117188	-81.76025391	+2708	+12.67822266	+2.79052734	-7.06201172	+13.18359375	-34.98046875	-11.20605469	+3256	+10.41503906	-0.80419922	-7.87500000	+10.48095703	-16.25976563	-60.55664063	+1824
+1457970609.83979990	+13.14404297	+0.32958984	-6.77636719	+30.32226563	-19.64355469	-81.76025391	+2688	+12.65185547	+2.68066406	-7.10156250	+12.89794922	-34.73876953	-11.14013672	+3228	+10.37988281	-0.91406250	-7.89697266	+10.56884766	-15.95214844	-60.77636719	+1812
+1457970609.84390000	+13.10449219	+0.24609375	-6.81152344	+30.60791016	-19.33593750	-81.76025391	+2664	+12.62109375	+2.57519531	-7.14111328	+12.63427734	-34.51904297	-11.07421875	+3200	+10.34033203	-1.02392578	-7.92333984	+10.65673828	-15.62255859	-60.95214844	+1800
+1457970609.84809990	+13.06933594	+0.16259766	-6.85107422	+30.84960938	-19.00634766	-81.78222656	+2644	+12.59472656	+2.45654297	-7.17626953	+12.34863281	-34.29931641	-11.03027344	+3172	+10.29638672	-1.13818359	-7.94970703	+10.72265625	-15.27099609	-61.17187500	+1792
+1457970609.85640000	+12.98583984	+0.00000000	-6.91699219	+31.44287109	-18.36914063	-81.82617188	+2596	+12.53320313	+2.23242188	-7.24218750	+11.82128906	-33.85986328	-10.92041016	+3112	+10.21289063	-1.35351563	-7.98925781	+10.98632813	-14.58984375	-61.56738281	+1776
+1457970609.86060000	+12.94628906	-0.09228516	-6.94775391	+31.70654297	-18.06152344	-81.89208984	+2572	+12.50244141	+2.10937500	-7.27294922	+11.51367188	-33.66210938	-10.87646484	+3084	+10.16894531	-1.46777344	-8.01562500	+11.09619141	-14.21630859	-61.76513672	+1772
+1457970609.86470010	+12.90673828	-0.17578125	-6.97851563	+32.01416016	-17.75390625	-81.93603516	+2552	+12.47167969	+1.99072266	-7.30371094	+11.22802734	-33.44238281	-10.83251953	+3060	+10.12500000	-1.58203125	-8.03320313	+11.22802734	-13.88671875	-61.98486328	+1764
+1457970609.86890010	+12.86279297	-0.25488281	-7.00927734	+32.34375000	-17.46826172	-81.97998047	+2528	+12.43652344	+1.88085938	-7.33447266	+10.96435547	-33.24462891	-10.74462891	+3028	+10.08105469	-1.69189453	-8.05078125	+11.35986328	-13.53515625	-62.18261719	+1760
+1457970609.87310000	+12.81884766	-0.34716797	-7.04003906	+32.62939453	-17.13867188	-82.02392578	+2504	+12.40136719	+1.75781250	-7.36523438	+10.65673828	-33.04687500	-10.67871094	+3004	+10.03710938	-1.81054688	-8.06835938	+11.44775391	-13.16162109	-62.35839844	+1760
+1457970609.87719990	+12.77050781	-0.43505859	-7.07958984	+32.95898438	-16.76513672	-82.04589844	+2488	+12.36621094	+1.63476563	-7.39599609	+10.37109375	-32.80517578	-10.63476563	+2976	+9.99316406	-1.92041016	-8.08593750	+11.60156250	-12.83203125	-62.55615234	+1756
+1457970609.88560010	+12.67382813	-0.61523438	-7.14111328	+33.57421875	-16.14990234	-82.11181641	+2452	+12.29150391	+1.38867188	-7.44873047	+9.75585938	-32.43164063	-10.45898438	+2916	+9.90087891	-2.14453125	-8.11669922	+11.84326172	-12.12890625	-62.81982422	+1756
+1457970609.88969990	+12.62109375	-0.71191406	-7.18066406	+33.83789063	-15.82031250	-82.13378906	+2436	+12.24755859	+1.26123047	-7.48388672	+9.44824219	-32.18994141	-10.39306641	+2892	+9.85693359	-2.25878906	-8.12548828	+11.95312500	-11.84326172	-62.97363281	+1752
+1457970609.89389990	+12.57275391	-0.79980469	-7.20263672	+34.14550781	-15.57861328	-82.19970703	+2416	+12.20361328	+1.14257813	-7.50585938	+9.16259766	-32.01416016	-10.30517578	+2864	+9.80859375	-2.37304688	-8.13427734	+12.06298828	-11.57958984	-63.12744141	+1748
+1457970609.89809990	+12.52001953	-0.89648438	-7.22900391	+34.40917969	-15.33691406	-82.26562500	+2400	+12.16406250	+1.00634766	-7.52783203	+8.83300781	-31.88232422	-10.26123047	+2836	+9.76464844	-2.48730469	-8.14306641	+12.15087891	-11.31591797	-63.25927734	+1744
+1457970609.90220000	+12.46728516	-0.99316406	-7.25976563	+34.62890625	-15.05126953	-82.28759766	+2380	+12.11572266	+0.87890625	-7.55419922	+8.54736328	-31.70654297	-10.23925781	+2808	+9.72070313	-2.60156250	-8.14746094	+12.26074219	-11.11816406	-63.41308594	+1740
+1457970609.90640000	+12.41015625	-1.08984375	-7.28173828	+34.87060547	-14.83154297	-82.37548828	+2360	+12.07177734	+0.75585938	-7.57177734	+8.30566406	-31.57470703	-10.17333984	+2776	+9.67675781	-2.71582031	-8.15185547	+12.39257813	-10.94238281	-63.54492188	+1736
+1457970609.91059990	+12.35742188	-1.18652344	-7.29931641	+35.09033203	-14.58984375	-82.44140625	+2340	+12.02783203	+0.62402344	-7.58935547	+8.02001953	-31.46484375	-10.15136719	+2744	+9.62841797	-2.83007813	-8.15625000	+12.50244141	-10.76660156	-63.67675781	+1728
+1457970609.91890000	+12.23876953	-1.37109375	-7.33447266	+35.48583984	-14.12841797	-82.59521484	+2300	+11.93115234	+0.37353516	-7.62011719	+7.60253906	-31.24511719	-10.12939453	+2680	+9.53613281	-3.04980469	-8.15625000	+12.81005859	-10.50292969	-63.94042969	+1712
+1457970609.92300010	+12.18164063	-1.46777344	-7.34765625	+35.66162109	-13.95263672	-82.70507813	+2276	+11.87841797	+0.24169922	-7.62451172	+7.36083984	-31.17919922	-10.15136719	+2648	+9.48779297	-3.16406250	-8.15625000	+12.94189453	-10.37109375	-64.07226563	+1704
+1457970609.92720010	+12.12451172	-1.56445313	-7.35205078	+35.81542969	-13.75488281	-82.81494141	+2252	+11.82568359	+0.11865234	-7.63330078	+7.18505859	-31.06933594	-10.17333984	+2616	+9.44384766	-3.27392578	-8.15185547	+13.13964844	-10.30517578	-64.22607422	+1696
+1457970609.93140010	+12.06738281	-1.65234375	-7.35644531	+35.99121094	-13.57910156	-82.90283203	+2228	+11.77734375	+0.00000000	-7.63769531	+7.00927734	-31.02539063	-10.15136719	+2580	+9.39550781	-3.38378906	-8.14306641	+13.31542969	-10.23925781	-64.37988281	+1684
+1457970609.93549990	+12.01025391	-1.74902344	-7.36083984	+36.16699219	-13.38134766	-83.03466797	+2204	+11.72900391	-0.12304688	-7.63769531	+6.81152344	-31.00341797	-10.15136719	+2548	+9.35156250	-3.49804688	-8.13867188	+13.49121094	-10.12939453	-64.55566406	+1676
+1457970609.93969990	+11.95312500	-1.83691406	-7.36083984	+36.36474609	-13.18359375	-83.14453125	+2180	+11.67187500	-0.24609375	-7.63330078	+6.65771484	-30.95947266	-10.17333984	+2512	+9.30322266	-3.60351563	-8.12548828	+13.75488281	-10.01953125	-64.70947266	+1664
+1457970609.94800000	+11.83447266	-2.00830078	-7.36523438	+36.76025391	-12.72216797	-83.25439453	+2132	+11.57080078	-0.47460938	-7.62011719	+6.28417969	-30.84960938	-9.99755859	+2436	+9.20214844	-3.82324219	-8.11230469	+14.21630859	-9.71191406	-64.95117188	+1648
+1457970609.95219990	+11.77294922	-2.09619141	-7.35644531	+37.00195313	-12.50244141	-83.34228516	+2112	+11.51367188	-0.59326172	-7.61132813	+6.06445313	-30.78369141	-9.93164063	+2400	+9.14941406	-3.92871094	-8.09472656	+14.50195313	-9.51416016	-65.08300781	+1644
+1457970609.95639990	+11.71142578	-2.16650391	-7.35205078	+37.28759766	-12.30468750	-83.32031250	+2088	+11.45654297	-0.69873047	-7.59375000	+5.88867188	-30.71777344	-9.75585938	+2364	+9.09667969	-4.02978516	-8.08154297	+14.76562500	-9.31640625	-65.14892578	+1640
+1457970609.96050000	+11.65429688	-2.25439453	-7.34326172	+37.50732422	-12.10693359	-83.34228516	+2072	+11.40380859	-0.81738281	-7.58056641	+5.60302734	-30.67382813	-9.60205078	+2332	+9.04394531	-4.13964844	-8.07275391	+15.02929688	-9.05273438	-65.21484375	+1636
+1457970609.96470000	+11.59716797	-2.33789063	-7.33007813	+37.81494141	-11.88720703	-83.38623047	+2052	+11.35107422	-0.93164063	-7.55859375	+5.33935547	-30.62988281	-9.47021484	+2296	+8.99121094	-4.24511719	-8.05078125	+15.29296875	-8.81103516	-65.30273438	+1636
+1457970609.96890000	+11.53564453	-2.40820313	-7.32128906	+38.16650391	-11.71142578	-83.27636719	+2036	+11.29833984	-1.03271484	-7.53662109	+5.09765625	-30.56396484	-9.18457031	+2264	+8.93408203	-4.34619141	-8.03320313	+15.55664063	-8.54736328	-65.34667969	+1636
+1457970609.97720000	+11.41259766	-2.57958984	-7.29931641	+38.73779297	-11.22802734	-83.16650391	+2012	+11.18847656	-1.25244141	-7.48828125	+4.48242188	-30.45410156	-8.67919922	+2208	+8.82421875	-4.55273438	-7.99365234	+16.08398438	-7.97607422	-65.36865234	+1644
+1457970609.98140000	+11.35546875	-2.64550781	-7.28613281	+39.13330078	-11.07421875	-83.01269531	+1996	+11.13574219	-1.35351563	-7.45751953	+4.19677734	-30.38818359	-8.32763672	+2180	+8.76708984	-4.65380859	-7.97167969	+16.32568359	-7.64648438	-65.32470703	+1648
+1457970609.98550010	+11.29394531	-2.73339844	-7.26855469	+39.41894531	-10.92041016	-82.90283203	+1988	+11.08300781	-1.46337891	-7.42675781	+3.84521484	-30.32226563	-8.06396484	+2160	+8.70996094	-4.75488281	-7.94970703	+16.54541016	-7.36083984	-65.25878906	+1656
+1457970609.98970010	+11.23242188	-2.81689453	-7.24658203	+39.72656250	-10.74462891	-82.81494141	+1976	+11.02587891	-1.57324219	-7.39160156	+3.53759766	-30.27832031	-7.77832031	+2136	+8.65722656	-4.86035156	-7.91894531	+16.74316406	-7.11914063	-65.23681641	+1664
+1457970609.99390010	+11.17089844	-2.89160156	-7.22021484	+40.07812500	-10.65673828	-82.66113281	+1968	+10.96875000	-1.66992188	-7.35205078	+3.27392578	-30.27832031	-7.42675781	+2116	+8.60009766	-4.95703125	-7.88818359	+16.96289063	-6.89941406	-65.19287109	+1672
+1457970609.99799990	+11.10937500	-2.97949219	-7.19384766	+40.36376953	-10.54687500	-82.57324219	+1960	+10.91601563	-1.77978516	-7.31250000	+2.96630859	-30.27832031	-7.16308594	+2100	+8.54296875	-5.05810547	-7.85742188	+17.16064453	-6.70166016	-65.12695313	+1680
+1457970610.00630000	+10.99072266	-3.13769531	-7.13671875	+40.93505859	-10.41503906	-82.35351563	+1944	+10.80615234	-1.97753906	-7.22900391	+2.48291016	-30.27832031	-6.59179688	+2068	+8.44189453	-5.25585938	-7.78271484	+17.53417969	-6.41601563	-65.06103516	+1700
+1457970610.01050000	+10.92919922	-3.22558594	-7.10156250	+41.15478516	-10.34912109	-82.26562500	+1940	+10.74902344	-2.08300781	-7.18945313	+2.21923828	-30.27832031	-6.37207031	+2052	+8.38916016	-5.35253906	-7.74755859	+17.73193359	-6.30615234	-64.97314453	+1708
+1457970610.01469990	+10.87207031	-3.31347656	-7.06201172	+41.37451172	-10.30517578	-82.19970703	+1936	+10.69189453	-2.18408203	-7.14111328	+2.02148438	-30.30029297	-6.15234375	+2040	+8.34521484	-5.44921875	-7.70361328	+17.92968750	-6.26220703	-64.95117188	+1716
+1457970610.01880000	+10.81054688	-3.39257813	-7.02246094	+41.61621094	-10.30517578	-82.13378906	+1928	+10.63476563	-2.27636719	-7.09716797	+1.82373047	-30.30029297	-5.88867188	+2024	+8.29248047	-5.54589844	-7.65527344	+18.10546875	-6.21826172	-64.92919922	+1724
+1457970610.02300000	+10.75341797	-3.47607422	-6.97851563	+41.79199219	-10.30517578	-82.08984375	+1924	+10.57763672	-2.38183594	-7.04882813	+1.62597656	-30.30029297	-5.71289063	+2016	+8.24414063	-5.63818359	-7.61572266	+18.30322266	-6.21826172	-64.86328125	+1732
+1457970610.02720000	+10.69628906	-3.55957031	-6.93017578	+41.98974609	-10.30517578	-82.08984375	+1924	+10.52050781	-2.47851563	-6.99609375	+1.42822266	-30.34423828	-5.55908203	+2004	+8.20458984	-5.73486328	-7.55859375	+18.50097656	-6.26220703	-64.86328125	+1736
+1457970610.03550000	+10.58642578	-3.72216797	-6.84228516	+42.34130859	-10.28320313	-81.93603516	+1912	+10.41064453	-2.66748047	-6.89941406	+1.05468750	-30.27832031	-5.14160156	+1980	+8.11669922	-5.91943359	-7.46191406	+18.91845703	-6.26220703	-64.79736328	+1744
+1457970610.03970000	+10.52929688	-3.80126953	-6.78076172	+42.51708984	-10.28320313	-81.91406250	+1908	+10.35351563	-2.76416016	-6.83789063	+0.87890625	-30.30029297	-4.98779297	+1976	+8.07275391	-6.01171875	-7.40039063	+19.13818359	-6.28417969	-64.79736328	+1752
+1457970610.04380010	+10.47216797	-3.87597656	-6.73242188	+42.69287109	-10.26123047	-81.78222656	+1904	+10.29638672	-2.85205078	-6.79394531	+0.68115234	-30.16845703	-4.72412109	+1964	+8.02880859	-6.09960938	-7.33886719	+19.31396484	-6.26220703	-64.75341797	+1752
+1457970610.04800010	+10.41943359	-3.95947266	-6.68847656	+42.84667969	-10.19531250	-81.65039063	+1900	+10.24365234	-2.94433594	-6.75000000	+0.46142578	-30.03662109	-4.50439453	+1956	+7.98925781	-6.18750000	-7.29052734	+19.55566406	-6.19628906	-64.64355469	+1752
+1457970610.05220010	+10.36669922	-4.03417969	-6.62695313	+43.02246094	-10.17333984	-81.60644531	+1900	+10.19091797	-3.03662109	-6.67968750	+0.24169922	-29.99267578	-4.32861328	+1952	+7.94531250	-6.27539063	-7.22460938	+19.77539063	-6.13037109	-64.57763672	+1756
+1457970610.06049990	+10.26123047	-4.17919922	-6.52587891	+43.33007813	-10.04150391	-81.14501953	+1888	+10.08544922	-3.20800781	-6.57861328	-0.26367188	-29.59716797	-3.73535156	+1940	+7.86181641	-6.44677734	-7.11474609	+20.19287109	-5.86669922	-64.27001953	+1756
+1457970610.06469990	+10.21289063	-4.25390625	-6.45996094	+43.50585938	-9.99755859	-81.01318359	+1892	+10.04150391	-3.29589844	-6.50390625	-0.48339844	-29.50927734	-3.49365234	+1940	+7.81787109	-6.53027344	-7.04443359	+20.41259766	-5.73486328	-64.16015625	+1760
+1457970610.06880000	+10.16455078	-4.32421875	-6.40283203	+43.63769531	-9.93164063	-80.72753906	+1892	+9.99316406	-3.37500000	-6.44677734	-0.76904297	-29.26757813	-3.12011719	+1936	+7.77392578	-6.61376953	-6.97851563	+20.56640625	-5.55908203	-63.96240234	+1760
+1457970610.07300000	+10.11621094	-4.39453125	-6.35449219	+43.76953125	-9.79980469	-80.41992188	+1888	+9.94921875	-3.45849609	-6.39404297	-1.01074219	-28.98193359	-2.79052734	+1932	+7.72998047	-6.69287109	-6.92578125	+20.76416016	-5.29541016	-63.69873047	+1760
+1457970610.07710000	+10.07226563	-4.46484375	-6.28417969	+43.92333984	-9.73388672	-80.22216797	+1892	+9.90527344	-3.54199219	-6.31494141	-1.20849609	-28.82812500	-2.52685547	+1936	+7.68603516	-6.77197266	-6.85546875	+20.93994141	-5.07568359	-63.47900391	+1764
+1457970610.08550000	+9.97998047	-4.59667969	-6.16992188	+44.14306641	-9.49218750	-79.51904297	+1892	+9.82177734	-3.69140625	-6.18750000	-1.64794922	-28.27880859	-1.77978516	+1932	+7.59814453	-6.93017578	-6.73242188	+21.24755859	-4.52636719	-62.84179688	+1768
+1457970610.08960010	+9.93603516	-4.66699219	-6.09521484	+44.25292969	-9.42626953	-79.27734375	+1900	+9.78222656	-3.76611328	-6.10839844	-1.82373047	-28.08105469	-1.49414063	+1936	+7.55859375	-7.00927734	-6.66210938	+21.37939453	-4.30664063	-62.57812500	+1772
+1457970610.09380010	+9.89648438	-4.73291016	-6.02490234	+44.29687500	-9.33837891	-78.96972656	+1904	+9.74267578	-3.83642578	-6.03369141	-1.97753906	-27.86132813	-1.09863281	+1936	+7.51025391	-7.08837891	-6.59179688	+21.48925781	-4.06494141	-62.29248047	+1776
+1457970610.09800000	+9.85253906	-4.79443359	-5.96337891	+44.38476563	-9.20654297	-78.59619141	+1904	+9.70312500	-3.90673828	-5.96337891	-2.10937500	-27.57568359	-0.76904297	+1936	+7.47070313	-7.15429688	-6.53027344	+21.64306641	-3.80126953	-61.91894531	+1780
+1457970610.10209990	+9.81738281	-4.85595703	-5.88427734	+44.47265625	-9.11865234	-78.37646484	+1912	+9.67236328	-3.97705078	-5.87988281	-2.17529297	-27.39990234	-0.52734375	+1940	+7.43554688	-7.22900391	-6.45117188	+21.79687500	-3.60351563	-61.63330078	+1784
+1457970610.10630010	+9.77783203	-4.92187500	-5.81396484	+44.47265625	-9.00878906	-78.06884766	+1916	+9.63281250	-4.04296875	-5.80517578	-2.24121094	-27.15820313	-0.17578125	+1940	+7.39160156	-7.30810547	-6.37646484	+21.88476563	-3.38378906	-61.34765625	+1792
+1457970610.11050010	+9.74267578	-4.98339844	-5.74365234	+44.51660156	-8.85498047	-77.73925781	+1916	+9.59765625	-4.10888672	-5.73046875	-2.28515625	-26.87255859	+0.10986328	+1940	+7.35644531	-7.36962891	-6.31054688	+22.06054688	-3.16406250	-60.95214844	+1792
+1457970610.11879990	+9.66796875	-5.10644531	-5.58984375	+44.56054688	-8.63525391	-77.21191406	+1928	+9.53173828	-4.23193359	-5.56347656	-2.28515625	-26.43310547	+0.65917969	+1948	+7.29052734	-7.51464844	-6.15234375	+22.32421875	-2.83447266	-60.40283203	+1804
+1457970610.12299990	+9.63281250	-5.15917969	-5.52392578	+44.60449219	-8.48144531	-76.83837891	+1928	+9.49218750	-4.29345703	-5.49316406	-2.24121094	-26.10351563	+0.92285156	+1948	+7.25976563	-7.57617188	-6.08203125	+22.52197266	-2.65869141	-59.98535156	+1804
+1457970610.12710000	+9.60644531	-5.22070313	-5.43603516	+44.64843750	-8.34960938	-76.64062500	+1936	+9.46582031	-4.35498047	-5.40087891	-2.17529297	-25.92773438	+1.12060547	+1952	+7.23779297	-7.64208984	-5.99414063	+22.71972656	-2.52685547	-59.74365234	+1808
+1457970610.13130000	+9.57128906	-5.27783203	-5.36132813	+44.62646484	-8.21777344	-76.28906250	+1936	+9.43066406	-4.41650391	-5.32177734	-2.19726563	-25.59814453	+1.45019531	+1952	+7.21142578	-7.70800781	-5.91064453	+22.87353516	-2.39501953	-59.50195313	+1812
+1457970610.13550000	+9.54052734	-5.33056641	-5.29980469	+44.67041016	-7.99804688	-75.87158203	+1936	+9.39550781	-4.46923828	-5.25585938	-2.13134766	-25.18066406	+1.73583984	+1948	+7.18945313	-7.76513672	-5.83593750	+23.09326172	-2.17529297	-59.08447266	+1808
+1457970610.14380000	+9.48339844	-5.44042969	-5.14160156	+44.73632813	-7.66845703	-75.16845703	+1940	+9.33837891	-4.58789063	-5.08886719	-2.06542969	-24.49951172	+2.30712891	+1956	+7.14990234	-7.89697266	-5.65576172	+23.48876953	-1.84570313	-58.55712891	+1808
+1457970610.14800000	+9.45263672	-5.48876953	-5.08447266	+44.80224609	-7.42675781	-74.61914063	+1936	+9.30761719	-4.63623047	-5.02734375	-1.99951172	-23.95019531	+2.65869141	+1948	+7.13232422	-7.94970703	-5.58105469	+23.73046875	-1.56005859	-58.09570313	+1800
+1457970610.15210010	+9.43066406	-5.54150391	-5.00097656	+44.89013672	-7.27294922	-74.28955078	+1936	+9.28564453	-4.69335938	-4.93505859	-1.91162109	-23.62060547	+2.92236328	+1952	+7.11914063	-8.00683594	-5.48876953	+23.97216797	-1.34033203	-57.78808594	+1796
+1457970610.15630010	+9.40429688	-5.59863281	-4.93066406	+44.86816406	-7.07519531	-73.76220703	+1936	+9.25048828	-4.75048828	-4.86035156	-1.97753906	-23.09326172	+3.31787109	+1952	+7.10156250	-8.06835938	-5.40087891	+24.12597656	-1.09863281	-57.43652344	+1792
+1457970610.16039990	+9.37792969	-5.64257813	-4.87353516	+44.95605469	-6.85546875	-73.12500000	+1928	+9.22412109	-4.79443359	-4.79882813	-1.93359375	-22.45605469	+3.73535156	+1948	+7.08398438	-8.11230469	-5.32617188	+24.36767578	-0.74707031	-56.93115234	+1780
+1457970610.16459990	+9.36035156	-5.69091797	-4.79003906	+45.06591797	-6.67968750	-72.70751953	+1932	+9.20654297	-4.84716797	-4.70654297	-1.86767578	-22.08251953	+4.06494141	+1948	+7.07519531	-8.16943359	-5.22949219	+24.58740234	-0.46142578	-56.55761719	+1772
+1457970610.16880010	+9.33837891	-5.74365234	-4.71533203	+45.08789063	-6.48193359	-72.13623047	+1928	+9.18017578	-4.89990234	-4.62744141	-1.93359375	-21.51123047	+4.46044922	+1948	+7.05761719	-8.22656250	-5.13720703	+24.71923828	-0.15380859	-56.18408203	+1768
+1457970610.17709990	+9.30761719	-5.83154297	-4.57470703	+45.32958984	-6.15234375	-70.97167969	+1920	+9.14501953	-4.98779297	-4.47363281	-1.82373047	-20.45654297	+5.29541016	+1944	+7.03564453	-8.32763672	-4.97021484	+25.11474609	+0.52734375	-55.26123047	+1744
+1457970610.18129990	+9.28564453	-5.88427734	-4.50000000	+45.37353516	-5.99853516	-70.40039063	+1920	+9.12304688	-5.04052734	-4.39453125	-1.86767578	-19.90722656	+5.69091797	+1944	+7.01367188	-8.38476563	-4.88232422	+25.18066406	+0.87890625	-54.82177734	+1736
+1457970610.18540000	+9.26806641	-5.91943359	-4.43408203	+45.50537109	-5.86669922	-69.76318359	+1912	+9.10546875	-5.07568359	-4.31982422	-1.80175781	-19.33593750	+6.15234375	+1936	+7.00488281	-8.42431641	-4.80322266	+25.37841797	+1.20849609	-54.27246094	+1724
+1457970610.18960000	+9.26367188	-5.95898438	-4.35058594	+45.65917969	-5.80078125	-69.27978516	+1912	+9.10107422	-5.11962891	-4.23193359	-1.73583984	-18.94042969	+6.52587891	+1932	+7.00048828	-8.47265625	-4.71533203	+25.55419922	+1.49414063	-53.85498047	+1712
+1457970610.19380000	+9.24609375	-6.00732422	-4.26708984	+45.72509766	-5.69091797	-68.79638672	+1912	+9.08349609	-5.16796875	-4.14404297	-1.73583984	-18.52294922	+6.85546875	+1936	+6.97851563	-8.52978516	-4.62744141	+25.59814453	+1.82373047	-53.43750000	+1704
+1457970610.19790010	+9.23730469	-6.03808594	-4.19238281	+45.92285156	-5.62500000	-68.29101563	+1908	+9.07470703	-5.19873047	-4.06494141	-1.62597656	-18.06152344	+7.25097656	+1928	+6.96972656	-8.56933594	-4.54833984	+25.79589844	+2.08740234	-52.93212891	+1692
+1457970610.20210000	+9.23730469	-6.07763672	-4.10888672	+46.12060547	-5.60302734	-67.87353516	+1908	+9.07470703	-5.23388672	-3.97265625	-1.47216797	-17.75390625	+7.58056641	+1928	+6.96972656	-8.61767578	-4.46044922	+25.94970703	+2.28515625	-52.55859375	+1684
+1457970610.20630000	+9.22412109	-6.12158203	-4.02539063	+46.20849609	-5.53710938	-67.47802734	+1908	+9.06152344	-5.27783203	-3.88476563	-1.42822266	-17.42431641	+7.84423828	+1928	+6.95214844	-8.67041016	-4.37695313	+25.99365234	+2.54882813	-52.18505859	+1680
+1457970610.21460010	+9.21972656	-6.17871094	-3.86279297	+46.64794922	-5.49316406	-66.66503906	+1908	+9.05712891	-5.33935547	-3.71777344	-1.07666016	-16.80908203	+8.41552734	+1920	+6.95214844	-8.75390625	-4.21435547	+26.36718750	+2.92236328	-51.37207031	+1656
+1457970610.21880010	+9.21093750	-6.21826172	-3.77929688	+46.77978516	-5.44921875	-66.33544922	+1912	+9.04394531	-5.38330078	-3.62988281	-0.98876953	-16.52343750	+8.61328125	+1920	+6.93896484	-8.80664063	-4.13085938	+26.45507813	+3.12011719	-50.99853516	+1652
+1457970610.22289990	+9.20654297	-6.24462891	-3.70019531	+47.02148438	-5.44921875	-65.96191406	+1912	+9.03955078	-5.40527344	-3.55078125	-0.79101563	-16.21582031	+8.85498047	+1916	+6.94335938	-8.84179688	-4.05615234	+26.67480469	+3.27392578	-50.60302734	+1644
+1457970610.22709990	+9.21093750	-6.27539063	-3.62109375	+47.28515625	-5.44921875	-65.65429688	+1912	+9.04394531	-5.43603516	-3.46289063	-0.57128906	-15.97412109	+9.05273438	+1916	+6.94775391	-8.88134766	-3.97265625	+26.89453125	+3.40576172	-50.27343750	+1636
+1457970610.23120000	+9.20214844	-6.31054688	-3.54199219	+47.43896484	-5.38330078	-65.34667969	+1916	+9.03955078	-5.47558594	-3.38378906	-0.43945313	-15.71044922	+9.20654297	+1916	+6.94775391	-8.92968750	-3.88916016	+27.02636719	+3.60351563	-49.96582031	+1632
+1457970610.23540000	+9.20214844	-6.33251953	-3.46728516	+47.70263672	-5.33935547	-64.99511719	+1916	+9.03515625	-5.50195313	-3.30468750	-0.21972656	-15.38085938	+9.40429688	+1912	+6.95214844	-8.96484375	-3.81005859	+27.26806641	+3.75732422	-49.61425781	+1624
+1457970610.23959990	+9.20654297	-6.35888672	-3.38818359	+47.96630859	-5.29541016	-64.68750000	+1920	+9.03955078	-5.52832031	-3.22558594	+0.02197266	-15.13916016	+9.55810547	+1908	+6.96093750	-9.00439453	-3.73095703	+27.50976563	+3.93310547	-49.30664063	+1620
+1457970610.24790000	+9.20214844	-6.42041016	-3.25195313	+48.36181641	-5.16357422	-63.94042969	+1920	+9.03515625	-5.58984375	-3.08496094	+0.35156250	-14.43603516	+9.90966797	+1900	+6.97412109	-9.07910156	-3.57275391	+27.94921875	+4.30664063	-48.66943359	+1608
+1457970610.25210000	+9.20654297	-6.44238281	-3.18164063	+48.60351563	-5.09765625	-63.58886719	+1920	+9.03955078	-5.61181641	-3.01025391	+0.57128906	-14.10644531	+10.10742188	+1896	+6.98730469	-9.11425781	-3.49365234	+28.21289063	+4.50439453	-48.33984375	+1596
+1457970610.25620010	+9.20214844	-6.47753906	-3.11572266	+48.73535156	-5.00976563	-63.21533203	+1920	+9.03515625	-5.65136719	-2.94433594	+0.65917969	-13.75488281	+10.26123047	+1896	+6.99609375	-9.15380859	-3.41455078	+28.41064453	+4.72412109	-48.03222656	+1592
+1457970610.26040010	+9.20654297	-6.49951172	-3.05419922	+48.97705078	-4.94384766	-62.84179688	+1920	+9.03515625	-5.66894531	-2.87841797	+0.87890625	-13.38134766	+10.45898438	+1888	+7.00927734	-9.18457031	-3.33544922	+28.67431641	+4.92187500	-47.74658203	+1584
+1457970610.26460000	+9.21533203	-6.52148438	-2.98828125	+49.21875000	-4.89990234	-62.44628906	+1916	+9.03955078	-5.69531250	-2.81250000	+1.07666016	-13.02978516	+10.65673828	+1884	+7.02246094	-9.21972656	-3.26074219	+28.91601563	+5.11962891	-47.43896484	+1576
+1457970610.26869990	+9.21093750	-6.55664063	-2.92675781	+49.35058594	-4.81201172	-62.09472656	+1916	+9.03955078	-5.73046875	-2.74658203	+1.16455078	-12.67822266	+10.83251953	+1880	+7.03564453	-9.25927734	-3.18164063	+29.09179688	+5.33935547	-47.17529297	+1568
+1457970610.27290010	+9.21533203	-6.57421875	-2.86962891	+49.57031250	-4.74609375	-61.72119141	+1908	+9.03955078	-5.74804688	-2.68505859	+1.34033203	-12.32666016	+11.05224609	+1872	+7.04882813	-9.28564453	-3.10253906	+29.33349609	+5.53710938	-46.93359375	+1560
+1457970610.28119990	+9.22412109	-6.63134766	-2.75097656	+49.87792969	-4.65820313	-60.99609375	+1900	+9.04833984	-5.80517578	-2.56201172	+1.58203125	-11.66748047	+11.44775391	+1864	+7.07519531	-9.35156250	-2.95751953	+29.68505859	+5.91064453	-46.36230469	+1544
+1457970610.28539990	+9.23291016	-6.64892578	-2.68945313	+50.07568359	-4.63623047	-60.68847656	+1896	+9.05273438	-5.82275391	-2.50048828	+1.75781250	-11.40380859	+11.64550781	+1856	+7.08837891	-9.37792969	-2.88281250	+29.88281250	+6.04248047	-46.16455078	+1536
+1457970610.28959990	+9.24169922	-6.66650391	-2.63232422	+50.27343750	-4.65820313	-60.35888672	+1888	+9.06152344	-5.84033203	-2.44335938	+1.91162109	-11.11816406	+11.88720703	+1848	+7.10595703	-9.40429688	-2.81250000	+30.08056641	+6.13037109	-45.87890625	+1524
+1457970610.29370000	+9.24609375	-6.69287109	-2.57080078	+50.40527344	-4.63623047	-60.11718750	+1884	+9.06591797	-5.86669922	-2.37744141	+1.99951172	-10.89843750	+12.04101563	+1844	+7.11914063	-9.43945313	-2.74658203	+30.19042969	+6.28417969	-45.65917969	+1516
+1457970610.29790000	+9.25488281	-6.71044922	-2.50927734	+50.60302734	-4.65820313	-59.89746094	+1880	+9.07031250	-5.88427734	-2.31591797	+2.17529297	-10.72265625	+12.19482422	+1840	+7.13232422	-9.46582031	-2.66748047	+30.34423828	+6.35009766	-45.54931641	+1512
+1457970610.30209990	+9.26367188	-6.72802734	-2.45214844	+50.77880859	-4.70214844	-59.63378906	+1872	+9.08349609	-5.90185547	-2.25878906	+2.32910156	-10.50292969	+12.41455078	+1832	+7.14550781	-9.49218750	-2.60595703	+30.47607422	+6.39404297	-45.32958984	+1500
+1457970610.30620000	+9.27246094	-6.75000000	-2.39501953	+50.93261719	-4.70214844	-59.45800781	+1872	+9.08789063	-5.92382813	-2.19726563	+2.43896484	-10.34912109	+12.54638672	+1828	+7.15429688	-9.52294922	-2.54003906	+30.58593750	+6.48193359	-45.15380859	+1496
+1457970610.31040000	+9.27685547	-6.76757813	-2.32910156	+51.10839844	-4.72412109	-59.30419922	+1868	+9.09667969	-5.94140625	-2.13574219	+2.61474609	-10.23925781	+12.67822266	+1824	+7.16748047	-9.54931641	-2.46972656	+30.69580078	+6.50390625	-45.06591797	+1492
+1457970610.31870010	+9.29443359	-6.79833984	-2.21484375	+51.48193359	-4.79003906	-58.97460938	+1860	+9.10986328	-5.97656250	-2.02148438	+2.92236328	-9.95361328	+12.98583984	+1816	+7.18066406	-9.60644531	-2.35546875	+30.91552734	+6.56982422	-44.67041016	+1476
+1457970610.32290010	+9.29882813	-6.81152344	-2.15332031	+51.67968750	-4.83398438	-58.90869141	+1860	+9.11425781	-5.98974609	-1.95996094	+3.09814453	-9.86572266	+13.11767578	+1812	+7.18945313	-9.62841797	-2.29394531	+31.02539063	+6.56982422	-44.60449219	+1472
+1457970610.32699990	+9.30322266	-6.82470703	-2.10058594	+51.87744141	-4.85595703	-58.71093750	+1860	+9.11865234	-5.99853516	-1.90722656	+3.25195313	-9.73388672	+13.27148438	+1808	+7.19824219	-9.65478516	-2.24121094	+31.13525391	+6.56982422	-44.42871094	+1468
+1457970610.33119990	+9.31201172	-6.83789063	-2.04785156	+52.07519531	-4.87792969	-58.62304688	+1860	+9.12304688	-6.01171875	-1.85449219	+3.42773438	-9.64599609	+13.38134766	+1808	+7.20263672	-9.68115234	-2.18408203	+31.24511719	+6.59179688	-44.31884766	+1464
+1457970610.33540010	+9.31201172	-6.84667969	-1.98632813	+52.27294922	-4.89990234	-58.57910156	+1860	+9.12744141	-6.02490234	-1.79736328	+3.58154297	-9.55810547	+13.49121094	+1808	+7.20263672	-9.70751953	-2.12255859	+31.33300781	+6.61376953	-44.29687500	+1468
+1457970610.34369990	+9.31640625	-6.86865234	-1.88964844	+52.66845703	-4.89990234	-58.38134766	+1864	+9.13183594	-6.04687500	-1.70068359	+3.91113281	-9.31640625	+13.73291016	+1808	+7.21142578	-9.75146484	-2.02148438	+31.53076172	+6.65771484	-44.03320313	+1460
+1457970610.34789990	+9.32080078	-6.87744141	-1.83251953	+52.84423828	-4.92187500	-58.33740234	+1868	+9.13623047	-6.05566406	-1.64794922	+4.08691406	-9.22851563	+13.84277344	+1808	+7.21142578	-9.77343750	-1.96875000	+31.64062500	+6.65771484	-44.01123047	+1464
+1457970610.35200000	+9.31640625	-6.88623047	-1.79296875	+53.04199219	-4.94384766	-58.18359375	+1868	+9.13623047	-6.06445313	-1.60400391	+4.21875000	-9.07470703	+14.01855469	+1804	+7.21582031	-9.79541016	-1.92041016	+31.75048828	+6.63574219	-43.87939453	+1460
+1457970610.35620000	+9.31640625	-6.89062500	-1.74902344	+53.23974609	-4.94384766	-58.11767578	+1868	+9.13623047	-6.07324219	-1.56005859	+4.39453125	-8.96484375	+14.12841797	+1804	+7.21582031	-9.81298828	-1.87646484	+31.90429688	+6.65771484	-43.81347656	+1460
+1457970610.36040000	+9.31640625	-6.89501953	-1.70068359	+53.43750000	-4.94384766	-58.13964844	+1872	+9.13183594	-6.07763672	-1.51171875	+4.54833984	-8.89892578	+14.21630859	+1804	+7.22021484	-9.83056641	-1.81933594	+32.03613281	+6.63574219	-43.83544922	+1460
+1457970610.36450000	+9.31201172	-6.89941406	-1.66113281	+53.61328125	-4.98779297	-58.05175781	+1876	+9.13183594	-6.08642578	-1.47656250	+4.68017578	-8.78906250	+14.39208984	+1804	+7.22021484	-9.84375000	-1.77099609	+32.14599609	+6.61376953	-43.81347656	+1460
+1457970610.36870000	+9.31201172	-6.90380859	-1.62158203	+53.81103516	-4.98779297	-58.02978516	+1876	+9.12744141	-6.09082031	-1.43261719	+4.83398438	-8.72314453	+14.47998047	+1804	+7.22900391	-9.86132813	-1.72265625	+32.32177734	+6.59179688	-43.79150391	+1460
+1457970610.37700010	+9.30761719	-6.91259766	-1.53808594	+54.16259766	-5.07568359	-57.98583984	+1880	+9.12304688	-6.09960938	-1.35351563	+5.11962891	-8.59130859	+14.74365234	+1800	+7.23339844	-9.88769531	-1.62597656	+32.58544922	+6.50390625	-43.87939453	+1456
+1457970610.38120010	+9.30761719	-6.91699219	-1.50292969	+54.33837891	-5.09765625	-57.96386719	+1880	+9.12304688	-6.10400391	-1.31396484	+5.25146484	-8.54736328	+14.85351563	+1800	+7.24218750	-9.89648438	-1.58203125	+32.76123047	+6.45996094	-43.87939453	+1452
+1457970610.38529990	+9.30322266	-6.91699219	-1.45898438	+54.51416016	-5.14160156	-58.00781250	+1880	+9.11865234	-6.10400391	-1.27441406	+5.38330078	-8.52539063	+14.94140625	+1796	+7.25097656	-9.90527344	-1.52929688	+32.89306641	+6.37207031	-43.98925781	+1452
+1457970610.38949990	+9.30322266	-6.91699219	-1.42822266	+54.66796875	-5.20751953	-57.96386719	+1880	+9.11425781	-6.10400391	-1.24365234	+5.51513672	-8.48144531	+15.09521484	+1792	+7.25537109	-9.91406250	-1.48535156	+33.04687500	+6.28417969	-44.03320313	+1448
+1457970610.39369990	+9.29882813	-6.92138672	-1.39306641	+54.82177734	-5.25146484	-57.96386719	+1880	+9.10986328	-6.10839844	-1.20849609	+5.64697266	-8.45947266	+15.18310547	+1788	+7.26416016	-9.92285156	-1.44140625	+33.22265625	+6.21826172	-44.09912109	+1444
+1457970610.39780000	+9.29443359	-6.92138672	-1.35791016	+54.95361328	-5.29541016	-57.96386719	+1884	+9.10986328	-6.10839844	-1.17333984	+5.75683594	-8.45947266	+15.27099609	+1784	+7.26855469	-9.93164063	-1.39306641	+33.33251953	+6.13037109	-44.20898438	+1440
+1457970610.40200000	+9.29443359	-6.92138672	-1.32275391	+55.10742188	-5.33935547	-57.98583984	+1892	+9.10546875	-6.10839844	-1.14257813	+5.88867188	-8.41552734	+15.38085938	+1776	+7.26855469	-9.93603516	-1.35351563	+33.46435547	+6.06445313	-44.27490234	+1436
+1457970610.41030000	+9.29003906	-6.92138672	-1.25683594	+55.34912109	-5.40527344	-57.96386719	+1904	+9.09667969	-6.10839844	-1.07666016	+6.10839844	-8.39355469	+15.55664063	+1772	+7.27734375	-9.94921875	-1.27001953	+33.70605469	+5.93261719	-44.42871094	+1428
+1457970610.41450000	+9.28564453	-6.92138672	-1.23046875	+55.45898438	-5.44921875	-57.87597656	+1912	+9.09228516	-6.10839844	-1.05029297	+6.21826172	-8.32763672	+15.66650391	+1768	+7.27734375	-9.95361328	-1.23486328	+33.79394531	+5.88867188	-44.42871094	+1420
+1457970610.41870000	+9.28125000	-6.92138672	-1.20410156	+55.56884766	-5.44921875	-57.83203125	+1916	+9.08789063	-6.10839844	-1.02392578	+6.30615234	-8.26171875	+15.75439453	+1768	+7.27734375	-9.95800781	-1.20410156	+33.90380859	+5.84472656	-44.45068359	+1416
+1457970610.42280010	+9.27685547	-6.92138672	-1.17773438	+55.65673828	-5.44921875	-57.78808594	+1928	+9.08349609	-6.10839844	-0.99755859	+6.41601563	-8.19580078	+15.82031250	+1768	+7.27294922	-9.96679688	-1.16894531	+33.96972656	+5.82275391	-44.47265625	+1416
+1457970610.42700000	+9.26806641	-6.92138672	-1.15136719	+55.74462891	-5.44921875	-57.70019531	+1936	+9.07910156	-6.10400391	-0.97558594	+6.50390625	-8.10791016	+15.93017578	+1768	+7.26855469	-9.97119141	-1.14257813	+34.03564453	+5.80078125	-44.42871094	+1412
+1457970610.43120000	+9.26367188	-6.92138672	-1.12500000	+55.85449219	-5.44921875	-57.65625000	+1944	+9.07470703	-6.10400391	-0.94921875	+6.61376953	-8.04199219	+15.97412109	+1768	+7.26416016	-9.97558594	-1.11621094	+34.10156250	+5.80078125	-44.42871094	+1412
+1457970610.43950010	+9.25048828	-6.91699219	-1.08544922	+55.98632813	-5.40527344	-57.45849609	+1964	+9.06152344	-6.10400391	-0.90966797	+6.74560547	-7.84423828	+16.12792969	+1772	+7.23779297	-9.98876953	-1.06787109	+34.14550781	+5.82275391	-44.34082031	+1412
+1457970610.44370010	+9.24169922	-6.91699219	-1.06347656	+56.07421875	-5.36132813	-57.37060547	+1972	+9.05712891	-6.09960938	-0.88769531	+6.83349609	-7.75634766	+16.17187500	+1776	+7.22900391	-9.99316406	-1.04589844	+34.18945313	+5.84472656	-44.27490234	+1412
+1457970610.44779990	+9.23291016	-6.91699219	-1.04150391	+56.14013672	-5.31738281	-57.30468750	+1984	+9.04833984	-6.09960938	-0.87011719	+6.89941406	-7.66845703	+16.23779297	+1780	+7.21582031	-9.99755859	-1.02832031	+34.21142578	+5.86669922	-44.23095703	+1412
+1457970610.45199990	+9.22412109	-6.91259766	-1.03271484	+56.20605469	-5.29541016	-57.15087891	+1992	+9.04394531	-6.09960938	-0.85693359	+6.96533203	-7.53662109	+16.32568359	+1780	+7.20263672	-10.00634766	-1.01513672	+34.23339844	+5.88867188	-44.12109375	+1412
+1457970610.45619990	+9.21533203	-6.90820313	-1.01953125	+56.29394531	-5.25146484	-57.06298828	+2000	+9.03515625	-6.09521484	-0.83935547	+7.05322266	-7.44873047	+16.36962891	+1784	+7.18945313	-10.01074219	-0.99755859	+34.27734375	+5.93261719	-44.03320313	+1412
+1457970610.46450000	+9.19775391	-6.90380859	-0.98876953	+56.42578125	-5.20751953	-56.88720703	+2020	+9.01757813	-6.09521484	-0.81298828	+7.16308594	-7.27294922	+16.47949219	+1788	+7.16308594	-10.01513672	-0.97119141	+34.32128906	+5.97656250	-43.92333984	+1412
+1457970610.46860000	+9.18896484	-6.89941406	-0.97558594	+56.49169922	-5.16357422	-56.82128906	+2028	+9.00878906	-6.09521484	-0.79980469	+7.20703125	-7.20703125	+16.50146484	+1792	+7.15429688	-10.01953125	-0.95800781	+34.36523438	+6.02050781	-43.87939453	+1412
+1457970610.47280000	+9.18017578	-6.89941406	-0.96240234	+56.53564453	-5.11962891	-56.79931641	+2040	+9.00439453	-6.09082031	-0.78222656	+7.27294922	-7.18505859	+16.52343750	+1796	+7.14111328	-10.02392578	-0.94042969	+34.38720703	+6.04248047	-43.87939453	+1412
+1457970610.47700000	+9.17138672	-6.89941406	-0.95800781	+56.57958984	-5.09765625	-56.68945313	+2048	+8.99560547	-6.09082031	-0.77783203	+7.31689453	-7.07519531	+16.58935547	+1800	+7.12792969	-10.02832031	-0.93164063	+34.40917969	+6.06445313	-43.81347656	+1412
+1457970610.48110010	+9.16259766	-6.89501953	-0.95361328	+56.62353516	-5.05371094	-56.62353516	+2052	+8.98681641	-6.09521484	-0.76904297	+7.33886719	-7.03125000	+16.61132813	+1804	+7.11914063	-10.03271484	-0.92724609	+34.45312500	+6.10839844	-43.76953125	+1412
+1457970610.48530010	+9.15820313	-6.89501953	-0.94482422	+56.66748047	-5.05371094	-56.57958984	+2064	+8.97802734	-6.09082031	-0.76025391	+7.36083984	-6.98730469	+16.63330078	+1804	+7.11474609	-10.03271484	-0.91406250	+34.51904297	+6.13037109	-43.76953125	+1408
+1457970610.49359990	+9.14501953	-6.89501953	-0.93603516	+56.73339844	-5.00976563	-56.46972656	+2076	+8.96484375	-6.09521484	-0.75146484	+7.40478516	-6.87744141	+16.67724609	+1808	+7.10595703	-10.03271484	-0.89648438	+34.65087891	+6.19628906	-43.76953125	+1408
+1457970610.49780010	+9.13623047	-6.89501953	-0.93164063	+56.75537109	-4.96582031	-56.44775391	+2084	+8.95605469	-6.09521484	-0.74267578	+7.42675781	-6.85546875	+16.67724609	+1812	+7.10156250	-10.03271484	-0.88330078	+34.69482422	+6.21826172	-43.81347656	+1404
+1457970610.50200010	+9.13183594	-6.89501953	-0.93164063	+56.77734375	-4.94384766	-56.40380859	+2092	+8.95166016	-6.09521484	-0.74267578	+7.42675781	-6.81152344	+16.69921875	+1812	+7.09716797	-10.03271484	-0.87451172	+34.76074219	+6.28417969	-43.81347656	+1404
+1457970610.50609990	+9.12304688	-6.89941406	-0.92724609	+56.77734375	-4.92187500	-56.35986328	+2100	+8.94726563	-6.09960938	-0.74267578	+7.42675781	-6.76757813	+16.69921875	+1812	+7.09716797	-10.03710938	-0.87011719	+34.82666016	+6.32812500	-43.83544922	+1404
+1457970610.51029990	+9.11865234	-6.89941406	-0.92724609	+56.77734375	-4.87792969	-56.31591797	+2104	+8.93847656	-6.09960938	-0.73828125	+7.42675781	-6.72363281	+16.69921875	+1812	+7.09716797	-10.03710938	-0.85693359	+34.89257813	+6.39404297	-43.90136719	+1400
+1457970610.51860000	+9.10546875	-6.90380859	-0.93164063	+56.77734375	-4.81201172	-56.20605469	+2120	+8.92968750	-6.10839844	-0.74267578	+7.40478516	-6.61376953	+16.72119141	+1812	+7.09277344	-10.03710938	-0.84814453	+35.00244141	+6.50390625	-43.92333984	+1396
+1457970610.52280000	+9.10107422	-6.90820313	-0.93164063	+56.79931641	-4.79003906	-56.16210938	+2124	+8.92089844	-6.10839844	-0.74267578	+7.40478516	-6.56982422	+16.69921875	+1812	+7.09277344	-10.03271484	-0.84375000	+35.06835938	+6.54785156	-43.96728516	+1396
+1457970610.52700000	+9.09667969	-6.90820313	-0.93603516	+56.79931641	-4.74609375	-56.14013672	+2128	+8.91650391	-6.10839844	-0.74267578	+7.40478516	-6.52587891	+16.69921875	+1812	+7.09277344	-10.03271484	-0.83935547	+35.13427734	+6.61376953	-44.01123047	+1396
+1457970610.53110000	+9.09228516	-6.91259766	-0.93603516	+56.79931641	-4.72412109	-56.11816406	+2136	+8.91210938	-6.11279297	-0.74267578	+7.38281250	-6.48193359	+16.69921875	+1808	+7.09277344	-10.03271484	-0.83496094	+35.17822266	+6.67968750	-44.03320313	+1396
+1457970610.53530000	+9.08789063	-6.91699219	-0.93603516	+56.79931641	-4.68017578	-56.07421875	+2140	+8.90771484	-6.11718750	-0.74267578	+7.38281250	-6.43798828	+16.67724609	+1808	+7.08837891	-10.03271484	-0.82617188	+35.20019531	+6.74560547	-44.07714844	+1396
+1457970610.54360010	+9.07470703	-6.92138672	-0.93603516	+56.77734375	-4.63623047	-56.03027344	+2148	+8.89892578	-6.12158203	-0.74707031	+7.38281250	-6.32812500	+16.65527344	+1804	+7.07958984	-10.04150391	-0.82177734	+35.22216797	+6.85546875	-44.09912109	+1396
+1457970610.54780010	+9.07031250	-6.92578125	-0.94042969	+56.77734375	-4.59228516	-55.98632813	+2152	+8.89453125	-6.12158203	-0.74707031	+7.38281250	-6.28417969	+16.63330078	+1804	+7.07519531	-10.04150391	-0.82177734	+35.24414063	+6.92138672	-44.12109375	+1396
+1457970610.55189990	+9.06591797	-6.92578125	-0.94042969	+56.77734375	-4.57031250	-55.96435547	+2156	+8.89013672	-6.12597656	-0.74707031	+7.40478516	-6.26220703	+16.63330078	+1800	+7.07080078	-10.04150391	-0.82177734	+35.26611328	+6.96533203	-44.12109375	+1392
+1457970610.55609990	+9.06152344	-6.92578125	-0.94042969	+56.77734375	-4.57031250	-55.94238281	+2156	+8.88574219	-6.12597656	-0.74707031	+7.38281250	-6.21826172	+16.61132813	+1796	+7.06201172	-10.04589844	-0.82617188	+35.24414063	+6.98730469	-44.09912109	+1392
+1457970610.56030010	+9.05712891	-6.93017578	-0.94042969	+56.77734375	-4.54833984	-55.94238281	+2160	+8.88134766	-6.12597656	-0.74707031	+7.38281250	-6.19628906	+16.58935547	+1796	+7.05322266	-10.05029297	-0.82617188	+35.22216797	+7.03125000	-44.09912109	+1392
+1457970610.56440000	+9.05273438	-6.93017578	-0.94042969	+56.77734375	-4.52636719	-55.92041016	+2160	+8.88134766	-6.12597656	-0.74707031	+7.38281250	-6.17431641	+16.56738281	+1792	+7.04443359	-10.05468750	-0.83056641	+35.17822266	+7.07519531	-44.09912109	+1392
+1457970610.56859990	+9.05273438	-6.93017578	-0.94042969	+56.75537109	-4.50439453	-55.92041016	+2164	+8.87695313	-6.13037109	-0.74707031	+7.38281250	-6.15234375	+16.54541016	+1792	+7.04003906	-10.05468750	-0.83056641	+35.15625000	+7.09716797	-44.09912109	+1392
+1457970610.57690000	+9.04833984	-6.93457031	-0.93603516	+56.75537109	-4.46044922	-55.92041016	+2164	+8.87695313	-6.13037109	-0.74707031	+7.38281250	-6.13037109	+16.50146484	+1784	+7.02246094	-10.06347656	-0.83496094	+35.04638672	+7.14111328	-44.07714844	+1388
+1457970610.58110000	+9.04394531	-6.93457031	-0.93603516	+56.73339844	-4.46044922	-55.92041016	+2168	+8.87255859	-6.13037109	-0.74267578	+7.36083984	-6.10839844	+16.47949219	+1784	+7.01806641	-10.06787109	-0.83496094	+35.00244141	+7.16308594	-44.07714844	+1384
+1457970610.58530000	+9.04394531	-6.93896484	-0.93603516	+56.73339844	-4.43847656	-55.92041016	+2168	+8.87255859	-6.13037109	-0.74267578	+7.36083984	-6.10839844	+16.45751953	+1780	+7.01367188	-10.06787109	-0.83935547	+34.95849609	+7.18505859	-44.05517578	+1384
+1457970610.58940010	+9.03955078	-6.93896484	-0.93164063	+56.71142578	-4.43847656	-55.94238281	+2168	+8.87255859	-6.13476563	-0.74267578	+7.33886719	-6.10839844	+16.43554688	+1780	+7.00927734	-10.07226563	-0.83935547	+34.91455078	+7.18505859	-44.05517578	+1380
+1457970610.59360000	+9.03955078	-6.93896484	-0.93164063	+56.71142578	-4.43847656	-55.94238281	+2168	+8.87255859	-6.13476563	-0.74267578	+7.33886719	-6.10839844	+16.41357422	+1776	+7.00488281	-10.07226563	-0.84375000	+34.89257813	+7.18505859	-44.03320313	+1376
+1457970610.60190010	+9.03955078	-6.93896484	-0.93164063	+56.68945313	-4.41650391	-55.96435547	+2168	+8.87255859	-6.13476563	-0.74267578	+7.31689453	-6.10839844	+16.39160156	+1776	+7.00048828	-10.07666016	-0.84375000	+34.80468750	+7.20703125	-44.05517578	+1368
+1457970610.60610010	+9.03955078	-6.93896484	-0.93164063	+56.66748047	-4.41650391	-55.96435547	+2168	+8.87255859	-6.13476563	-0.74267578	+7.29492188	-6.10839844	+16.39160156	+1772	+6.99609375	-10.07666016	-0.84375000	+34.78271484	+7.20703125	-44.07714844	+1364
+1457970610.61030010	+9.03955078	-6.93896484	-0.92724609	+56.66748047	-4.41650391	-55.98632813	+2172	+8.87695313	-6.13476563	-0.74267578	+7.29492188	-6.10839844	+16.36962891	+1772	+6.99609375	-10.07666016	-0.83935547	+34.76074219	+7.20703125	-44.07714844	+1364
+1457970610.61439990	+9.04394531	-6.93896484	-0.92724609	+56.64550781	-4.41650391	-55.98632813	+2172	+8.87695313	-6.13476563	-0.74267578	+7.27294922	-6.10839844	+16.36962891	+1772	+6.99609375	-10.07666016	-0.83935547	+34.73876953	+7.20703125	-44.09912109	+1360
+1457970610.61859990	+9.04394531	-6.93896484	-0.92724609	+56.64550781	-4.41650391	-55.98632813	+2172	+8.87695313	-6.13476563	-0.74267578	+7.27294922	-6.13037109	+16.36962891	+1772	+6.99609375	-10.07666016	-0.83935547	+34.73876953	+7.20703125	-44.12109375	+1356
+1457970610.62270000	+9.04394531	-6.93896484	-0.92724609	+56.64550781	-4.41650391	-55.98632813	+2172	+8.87695313	-6.13476563	-0.73828125	+7.27294922	-6.13037109	+16.34765625	+1772	+6.99609375	-10.07666016	-0.83935547	+34.71679688	+7.20703125	-44.12109375	+1352
+1457970610.63109990	+9.04394531	-6.93896484	-0.92724609	+56.62353516	-4.43847656	-56.00830078	+2172	+8.87695313	-6.13476563	-0.73828125	+7.27294922	-6.13037109	+16.34765625	+1768	+7.00048828	-10.07666016	-0.83496094	+34.71679688	+7.20703125	-44.14306641	+1348
+1457970610.63520000	+9.04394531	-6.93896484	-0.92724609	+56.62353516	-4.43847656	-56.00830078	+2172	+8.87695313	-6.13476563	-0.73828125	+7.25097656	-6.13037109	+16.34765625	+1768	+7.00048828	-10.07666016	-0.83496094	+34.71679688	+7.20703125	-44.14306641	+1344
+1457970610.63940000	+9.04394531	-6.93896484	-0.92724609	+56.62353516	-4.43847656	-56.00830078	+2172	+8.87695313	-6.13476563	-0.73828125	+7.25097656	-6.15234375	+16.34765625	+1768	+7.00048828	-10.07666016	-0.83496094	+34.71679688	+7.20703125	-44.16503906	+1344
+1457970610.64360000	+9.04394531	-6.93896484	-0.92724609	+56.60156250	-4.43847656	-56.03027344	+2172	+8.88134766	-6.13476563	-0.73828125	+7.22900391	-6.15234375	+16.32568359	+1768	+7.00048828	-10.07226563	-0.83056641	+34.71679688	+7.20703125	-44.18701172	+1340
+1457970610.64770010	+9.04833984	-6.93896484	-0.92285156	+56.60156250	-4.43847656	-56.03027344	+2172	+8.88134766	-6.13476563	-0.73828125	+7.18505859	-6.17431641	+16.30371094	+1768	+7.00488281	-10.07226563	-0.83056641	+34.69482422	+7.20703125	-44.20898438	+1340
+1457970610.65610000	+9.05273438	-6.93896484	-0.92285156	+56.53564453	-4.43847656	-56.05224609	+2176	+8.89013672	-6.13476563	-0.73388672	+7.11914063	-6.21826172	+16.28173828	+1772	+7.01367188	-10.06787109	-0.82177734	+34.69482422	+7.20703125	-44.31884766	+1344
+1457970610.66020010	+9.05273438	-6.93896484	-0.92285156	+56.51367188	-4.43847656	-56.05224609	+2176	+8.89013672	-6.13476563	-0.73388672	+7.07519531	-6.21826172	+16.25976563	+1772	+7.02246094	-10.06347656	-0.81298828	+34.69482422	+7.22900391	-44.38476563	+1344
+1457970610.66440010	+9.05712891	-6.93896484	-0.92285156	+56.46972656	-4.43847656	-56.07421875	+2180	+8.89453125	-6.13476563	-0.73388672	+7.05322266	-6.24023438	+16.25976563	+1776	+7.02685547	-10.05908203	-0.80859375	+34.69482422	+7.22900391	-44.45068359	+1348
+1457970610.66860010	+9.05712891	-6.93896484	-0.91845703	+56.42578125	-4.43847656	-56.07421875	+2180	+8.89453125	-6.13476563	-0.72949219	+7.00927734	-6.24023438	+16.23779297	+1776	+7.03125000	-10.05468750	-0.80419922	+34.69482422	+7.25097656	-44.56054688	+1352
+1457970610.67269990	+9.06152344	-6.93896484	-0.91845703	+56.40380859	-4.43847656	-56.07421875	+2184	+8.89892578	-6.13476563	-0.72949219	+6.98730469	-6.24023438	+16.21582031	+1780	+7.03564453	-10.05029297	-0.79541016	+34.69482422	+7.27294922	-44.60449219	+1356
+1457970610.67689990	+9.06152344	-6.93896484	-0.91845703	+56.35986328	-4.43847656	-56.07421875	+2184	+8.89892578	-6.13037109	-0.72949219	+6.96533203	-6.21826172	+16.21582031	+1780	+7.03564453	-10.04589844	-0.79541016	+34.67285156	+7.29492188	-44.64843750	+1356
+1457970610.68520000	+9.06591797	-6.93457031	-0.91845703	+56.31591797	-4.41650391	-56.03027344	+2188	+8.89892578	-6.13037109	-0.72949219	+6.94335938	-6.19628906	+16.19384766	+1780	+7.03125000	-10.04589844	-0.79980469	+34.62890625	+7.33886719	-44.64843750	+1360
+1457970610.68940000	+9.06591797	-6.93457031	-0.91845703	+56.29394531	-4.41650391	-56.03027344	+2188	+8.89892578	-6.13037109	-0.72949219	+6.92138672	-6.17431641	+16.19384766	+1780	+7.02685547	-10.04589844	-0.80419922	+34.60693359	+7.33886719	-44.64843750	+1364
+1457970610.69350000	+9.06591797	-6.93457031	-0.91845703	+56.29394531	-4.39453125	-56.00830078	+2192	+8.89892578	-6.13037109	-0.72949219	+6.92138672	-6.15234375	+16.19384766	+1784	+7.02685547	-10.04589844	-0.80419922	+34.58496094	+7.36083984	-44.62646484	+1364
+1457970610.69770000	+9.06591797	-6.93457031	-0.91845703	+56.27197266	-4.39453125	-56.00830078	+2192	+8.89892578	-6.13037109	-0.72949219	+6.92138672	-6.15234375	+16.19384766	+1784	+7.02246094	-10.05029297	-0.80859375	+34.56298828	+7.36083984	-44.62646484	+1368
+1457970610.70190000	+9.06591797	-6.93457031	-0.91845703	+56.27197266	-4.39453125	-56.00830078	+2192	+8.89892578	-6.13037109	-0.72949219	+6.92138672	-6.13037109	+16.17187500	+1784	+7.01806641	-10.05029297	-0.81298828	+34.54101563	+7.36083984	-44.60449219	+1368
+1457970610.71020010	+9.06591797	-6.93017578	-0.91845703	+56.27197266	-4.37255859	-55.98632813	+2196	+8.89892578	-6.13037109	-0.72509766	+6.92138672	-6.13037109	+16.17187500	+1784	+7.00927734	-10.05468750	-0.81298828	+34.49707031	+7.38281250	-44.60449219	+1372
+1457970610.71440010	+9.06591797	-6.93017578	-0.91845703	+56.25000000	-4.37255859	-55.98632813	+2196	+8.89892578	-6.13037109	-0.72509766	+6.89941406	-6.10839844	+16.17187500	+1784	+7.00927734	-10.05468750	-0.81738281	+34.47509766	+7.38281250	-44.58251953	+1372
+1457970610.71849990	+9.06591797	-6.93017578	-0.91845703	+56.25000000	-4.37255859	-55.98632813	+2196	+8.89892578	-6.13037109	-0.72509766	+6.89941406	-6.10839844	+16.17187500	+1784	+7.00488281	-10.05468750	-0.81738281	+34.45312500	+7.36083984	-44.58251953	+1372
+1457970610.72270010	+9.06591797	-6.93017578	-0.91406250	+56.25000000	-4.37255859	-56.00830078	+2196	+8.89892578	-6.13037109	-0.72509766	+6.89941406	-6.10839844	+16.14990234	+1784	+7.00488281	-10.05908203	-0.82177734	+34.45312500	+7.36083984	-44.58251953	+1372
+1457970610.72690010	+9.06591797	-6.93017578	-0.91406250	+56.25000000	-4.37255859	-56.00830078	+2196	+8.89892578	-6.13037109	-0.72509766	+6.89941406	-6.10839844	+16.14990234	+1784	+7.00048828	-10.05908203	-0.82177734	+34.43115234	+7.36083984	-44.58251953	+1372
+1457970610.73519990	+9.06591797	-6.93017578	-0.91406250	+56.25000000	-4.39453125	-56.03027344	+2196	+8.89892578	-6.13037109	-0.72509766	+6.89941406	-6.13037109	+16.14990234	+1784	+7.00048828	-10.05908203	-0.82177734	+34.40917969	+7.33886719	-44.58251953	+1372
+1457970610.73939990	+9.06591797	-6.93017578	-0.91406250	+56.25000000	-4.39453125	-56.03027344	+2200	+8.89892578	-6.13037109	-0.72509766	+6.89941406	-6.13037109	+16.14990234	+1788	+7.00048828	-10.05908203	-0.82177734	+34.40917969	+7.33886719	-44.60449219	+1368
+1457970610.74350000	+9.06591797	-6.93017578	-0.91406250	+56.25000000	-4.39453125	-56.03027344	+2200	+8.89892578	-6.13037109	-0.72070313	+6.87744141	-6.15234375	+16.14990234	+1788	+7.00048828	-10.05908203	-0.82177734	+34.40917969	+7.31689453	-44.60449219	+1368
+1457970610.74770000	+9.06591797	-6.93017578	-0.91406250	+56.22802734	-4.41650391	-56.05224609	+2200	+8.89892578	-6.13037109	-0.72070313	+6.87744141	-6.15234375	+16.12792969	+1788	+7.00048828	-10.05908203	-0.82177734	+34.40917969	+7.29492188	-44.62646484	+1368
+1457970610.75190000	+9.06591797	-6.93017578	-0.90966797	+56.22802734	-4.41650391	-56.05224609	+2200	+8.89892578	-6.12597656	-0.72070313	+6.87744141	-6.17431641	+16.12792969	+1788	+7.00048828	-10.05908203	-0.81738281	+34.40917969	+7.29492188	-44.64843750	+1368
+1457970610.76020000	+9.06591797	-6.93017578	-0.90966797	+56.22802734	-4.43847656	-56.07421875	+2200	+8.89892578	-6.12597656	-0.72070313	+6.87744141	-6.19628906	+16.12792969	+1788	+7.00488281	-10.05908203	-0.81738281	+34.43115234	+7.27294922	-44.67041016	+1368
+1457970610.76440000	+9.06591797	-6.93017578	-0.90966797	+56.22802734	-4.46044922	-56.07421875	+2200	+8.89892578	-6.12597656	-0.71630859	+6.87744141	-6.21826172	+16.12792969	+1792	+7.00488281	-10.05468750	-0.81298828	+34.43115234	+7.25097656	-44.69238281	+1368
+1457970610.76850010	+9.06591797	-6.93457031	-0.90966797	+56.22802734	-4.46044922	-56.09619141	+2204	+8.90332031	-6.12597656	-0.71630859	+6.85546875	-6.21826172	+16.12792969	+1792	+7.00927734	-10.05468750	-0.80859375	+34.45312500	+7.22900391	-44.73632813	+1368
+1457970610.77270010	+9.06591797	-6.93457031	-0.90527344	+56.22802734	-4.48242188	-56.09619141	+2204	+8.90332031	-6.12597656	-0.71630859	+6.85546875	-6.24023438	+16.12792969	+1792	+7.01367188	-10.05468750	-0.80859375	+34.47509766	+7.20703125	-44.75830078	+1372
+1457970610.77679990	+9.06591797	-6.93457031	-0.90527344	+56.20605469	-4.50439453	-56.11816406	+2204	+8.90332031	-6.12597656	-0.71191406	+6.85546875	-6.26220703	+16.12792969	+1792	+7.01367188	-10.05029297	-0.80419922	+34.47509766	+7.20703125	-44.78027344	+1372
+1457970610.78099990	+9.07031250	-6.93457031	-0.90527344	+56.20605469	-4.52636719	-56.11816406	+2204	+8.90332031	-6.12597656	-0.71191406	+6.85546875	-6.28417969	+16.12792969	+1796	+7.01806641	-10.05029297	-0.79980469	+34.49707031	+7.18505859	-44.82421875	+1372
+1457970610.78930000	+9.07031250	-6.93457031	-0.90087891	+56.20605469	-4.54833984	-56.14013672	+2208	+8.90332031	-6.12597656	-0.70751953	+6.85546875	-6.30615234	+16.12792969	+1800	+7.02685547	-10.04589844	-0.79541016	+34.54101563	+7.14111328	-44.86816406	+1376
+1457970610.79349990	+9.07031250	-6.93457031	-0.90087891	+56.20605469	-4.57031250	-56.14013672	+2208	+8.90332031	-6.12597656	-0.70751953	+6.83349609	-6.32812500	+16.12792969	+1800	+7.02685547	-10.04589844	-0.79101563	+34.54101563	+7.11914063	-44.89013672	+1376
+1457970610.79769990	+9.07031250	-6.93457031	-0.90087891	+56.18408203	-4.57031250	-56.16210938	+2212	+8.90771484	-6.12597656	-0.70751953	+6.83349609	-6.32812500	+16.12792969	+1800	+7.03125000	-10.04150391	-0.79101563	+34.56298828	+7.11914063	-44.91210938	+1380
+1457970610.80180000	+9.07031250	-6.93457031	-0.90087891	+56.18408203	-4.59228516	-56.16210938	+2212	+8.90771484	-6.12158203	-0.70751953	+6.83349609	-6.32812500	+16.12792969	+1804	+7.03125000	-10.04150391	-0.78662109	+34.56298828	+7.09716797	-44.93408203	+1380
+1457970610.80600000	+9.07031250	-6.93457031	-0.90087891	+56.18408203	-4.61425781	-56.16210938	+2216	+8.90771484	-6.12158203	-0.70751953	+6.83349609	-6.35009766	+16.12792969	+1804	+7.03125000	-10.04150391	-0.78662109	+34.56298828	+7.09716797	-44.93408203	+1380
+1457970610.81020000	+9.07031250	-6.93457031	-0.89648438	+56.18408203	-4.61425781	-56.16210938	+2216	+8.90771484	-6.12158203	-0.70312500	+6.83349609	-6.35009766	+16.12792969	+1804	+7.02685547	-10.04150391	-0.78662109	+34.54101563	+7.07519531	-44.93408203	+1380
+1457970610.81850000	+9.07031250	-6.93457031	-0.89648438	+56.18408203	-4.63623047	-56.18408203	+2216	+8.90771484	-6.12158203	-0.70312500	+6.83349609	-6.35009766	+16.12792969	+1808	+7.02685547	-10.04150391	-0.79101563	+34.51904297	+7.07519531	-44.91210938	+1380
+1457970610.82270000	+9.07031250	-6.93457031	-0.89648438	+56.18408203	-4.63623047	-56.18408203	+2220	+8.90771484	-6.12158203	-0.70312500	+6.81152344	-6.35009766	+16.12792969	+1808	+7.02246094	-10.04150391	-0.79101563	+34.51904297	+7.07519531	-44.91210938	+1384
+1457970610.82680010	+9.07031250	-6.93457031	-0.89648438	+56.18408203	-4.63623047	-56.18408203	+2220	+8.90771484	-6.12158203	-0.70312500	+6.81152344	-6.35009766	+16.12792969	+1808	+7.02246094	-10.04150391	-0.79541016	+34.49707031	+7.05322266	-44.89013672	+1384
+1457970610.83100010	+9.07031250	-6.93017578	-0.89648438	+56.18408203	-4.63623047	-56.18408203	+2220	+8.90771484	-6.12158203	-0.70312500	+6.81152344	-6.35009766	+16.12792969	+1808	+7.01806641	-10.04150391	-0.79541016	+34.47509766	+7.05322266	-44.89013672	+1384
+1457970610.83520010	+9.07031250	-6.93017578	-0.89648438	+56.18408203	-4.65820313	-56.18408203	+2220	+8.90771484	-6.12158203	-0.70312500	+6.81152344	-6.35009766	+16.12792969	+1812	+7.01806641	-10.04150391	-0.79541016	+34.47509766	+7.05322266	-44.86816406	+1384
+1457970610.83929990	+9.07031250	-6.93017578	-0.89648438	+56.18408203	-4.65820313	-56.18408203	+2224	+8.90771484	-6.12158203	-0.70312500	+6.81152344	-6.35009766	+16.12792969	+1812	+7.01367188	-10.04589844	-0.79980469	+34.45312500	+7.05322266	-44.86816406	+1384
+1457970610.84760000	+9.07031250	-6.93017578	-0.89208984	+56.18408203	-4.65820313	-56.20605469	+2224	+8.90771484	-6.12158203	-0.70312500	+6.78955078	-6.35009766	+16.12792969	+1812	+7.01367188	-10.04589844	-0.79980469	+34.40917969	+7.03125000	-44.84619141	+1384
+1457970610.85180000	+9.07031250	-6.93017578	-0.89208984	+56.18408203	-4.68017578	-56.20605469	+2224	+8.90771484	-6.12158203	-0.70312500	+6.78955078	-6.35009766	+16.12792969	+1812	+7.00927734	-10.04589844	-0.79980469	+34.40917969	+7.03125000	-44.84619141	+1384
+1457970610.85599990	+9.07031250	-6.93017578	-0.89208984	+56.18408203	-4.68017578	-56.20605469	+2224	+8.90771484	-6.12158203	-0.70312500	+6.76757813	-6.35009766	+16.12792969	+1812	+7.00927734	-10.04589844	-0.80419922	+34.38720703	+7.00927734	-44.84619141	+1384
+1457970610.86010000	+9.07031250	-6.93017578	-0.89208984	+56.18408203	-4.68017578	-56.20605469	+2224	+8.90771484	-6.12158203	-0.70312500	+6.76757813	-6.37207031	+16.10595703	+1812	+7.00927734	-10.04589844	-0.80419922	+34.36523438	+7.00927734	-44.84619141	+1384
+1457970610.86430000	+9.07031250	-6.93017578	-0.89208984	+56.16210938	-4.70214844	-56.22802734	+2224	+8.90771484	-6.12158203	-0.70312500	+6.74560547	-6.37207031	+16.10595703	+1812	+7.00927734	-10.04589844	-0.80419922	+34.34326172	+6.98730469	-44.84619141	+1384
+1457970610.86850000	+9.07470703	-6.93017578	-0.89208984	+56.16210938	-4.72412109	-56.25000000	+2228	+8.90771484	-6.12158203	-0.69873047	+6.72363281	-6.39404297	+16.10595703	+1816	+7.00927734	-10.04589844	-0.80419922	+34.34326172	+6.96533203	-44.86816406	+1380
+1457970610.87680010	+9.07470703	-6.93017578	-0.88769531	+56.16210938	-4.74609375	-56.27197266	+2228	+8.91210938	-6.12158203	-0.69873047	+6.67968750	-6.45996094	+16.10595703	+1816	+7.01367188	-10.04589844	-0.79980469	+34.32128906	+6.92138672	-44.93408203	+1380
+1457970610.88100000	+9.07910156	-6.93017578	-0.88330078	+56.14013672	-4.79003906	-56.31591797	+2228	+8.91650391	-6.12158203	-0.69433594	+6.65771484	-6.50390625	+16.10595703	+1820	+7.01806641	-10.04589844	-0.79980469	+34.32128906	+6.87744141	-44.97802734	+1384
+1457970610.88509990	+9.07910156	-6.93017578	-0.88330078	+56.14013672	-4.81201172	-56.35986328	+2232	+8.91650391	-6.12158203	-0.69433594	+6.63574219	-6.56982422	+16.10595703	+1820	+7.02246094	-10.04589844	-0.79541016	+34.32128906	+6.83349609	-45.02197266	+1384
+1457970610.88930010	+9.08349609	-6.93017578	-0.87890625	+56.11816406	-4.85595703	-56.40380859	+2232	+8.92089844	-6.12158203	-0.69433594	+6.61376953	-6.61376953	+16.10595703	+1824	+7.02685547	-10.04589844	-0.79101563	+34.32128906	+6.78955078	-45.08789063	+1388
+1457970610.89350010	+9.08789063	-6.93017578	-0.87451172	+56.11816406	-4.92187500	-56.46972656	+2236	+8.92529297	-6.12158203	-0.68994141	+6.56982422	-6.70166016	+16.08398438	+1828	+7.03564453	-10.04150391	-0.78222656	+34.32128906	+6.72363281	-45.17578125	+1392
+1457970610.89759990	+9.09228516	-6.93017578	-0.87451172	+56.09619141	-4.96582031	-56.53564453	+2240	+8.92968750	-6.12158203	-0.68554688	+6.54785156	-6.76757813	+16.08398438	+1832	+7.04443359	-10.04150391	-0.77783203	+34.32128906	+6.67968750	-45.26367188	+1396
+1457970610.90599990	+9.09667969	-6.93457031	-0.86572266	+56.05224609	-5.07568359	-56.68945313	+2248	+8.93408203	-6.12597656	-0.68115234	+6.50390625	-6.89941406	+16.06201172	+1840	+7.05761719	-10.04150391	-0.76904297	+34.32128906	+6.56982422	-45.41748047	+1400
+1457970610.91010000	+9.10107422	-6.93457031	-0.86132813	+56.05224609	-5.11962891	-56.75537109	+2256	+8.93847656	-6.12597656	-0.68115234	+6.48193359	-6.96533203	+16.04003906	+1844	+7.06201172	-10.04150391	-0.76464844	+34.29931641	+6.52587891	-45.48339844	+1404
+1457970610.91430000	+9.10546875	-6.93457031	-0.85693359	+56.03027344	-5.16357422	-56.82128906	+2260	+8.93847656	-6.12597656	-0.68115234	+6.45996094	-7.00927734	+16.01806641	+1848	+7.06201172	-10.04150391	-0.76464844	+34.27734375	+6.48193359	-45.52734375	+1404
+1457970610.91849990	+9.10546875	-6.93457031	-0.85693359	+56.00830078	-5.18554688	-56.86523438	+2264	+8.94287109	-6.12597656	-0.67675781	+6.45996094	-7.03125000	+15.99609375	+1848	+7.06201172	-10.04589844	-0.76464844	+34.23339844	+6.45996094	-45.52734375	+1404
+1457970610.92260000	+9.10546875	-6.93896484	-0.85693359	+56.00830078	-5.20751953	-56.88720703	+2268	+8.94287109	-6.13037109	-0.67675781	+6.43798828	-7.05322266	+15.97412109	+1852	+7.06201172	-10.04589844	-0.76904297	+34.21142578	+6.43798828	-45.52734375	+1404
