# Supplementary material for: A direct effect of perception on action when grasping a cup
Source: Sci Rep. 2018 Jan 9;8:171. doi: 10.1038/s41598-017-18591-5 (PMC5760564; doi:10.1038/s41598-017-18591-5)
Supplement: Supplementary file 6 — Supplementary Information [file 41598_2017_18591_MOESM6_ESM.zip › SciRep_Data/S01instruct/S01_100instruct_Tr15.dat]

+1000000000000.00000000	+0.00000000	+0.00000000	+0.00000000	+0.00000000	+0.00000000	+0.00000000	+0	+0.00000000	+0.00000000	+0.00000000	+0.00000000	+0.00000000	+0.00000000	+0	+0.00000000	+0.00000000	+0.00000000	+0.00000000	+0.00000000	+0.00000000	+0
+1457970610.92680000	+9.10546875	-6.93896484	-0.85253906	+55.98632813	-5.20751953	-56.93115234	+2272	+8.94287109	-6.13037109	-0.67675781	+6.43798828	-7.07519531	+15.95214844	+1856	+7.05761719	-10.05029297	-0.76904297	+34.16748047	+6.43798828	-45.52734375	+1404
+1457970610.93090010	+9.10546875	-6.93896484	-0.85253906	+55.98632813	-5.20751953	-56.95312500	+2276	+8.94287109	-6.13037109	-0.67675781	+6.43798828	-7.09716797	+15.93017578	+1860	+7.05322266	-10.05029297	-0.77343750	+34.14550781	+6.43798828	-45.52734375	+1408
+1457970610.93930010	+9.10546875	-6.93896484	-0.85253906	+55.96435547	-5.20751953	-56.97509766	+2284	+8.94726563	-6.13037109	-0.67675781	+6.41601563	-7.09716797	+15.88623047	+1864	+7.04443359	-10.05908203	-0.78222656	+34.05761719	+6.43798828	-45.48339844	+1408
+1457970610.94339990	+9.10546875	-6.93896484	-0.85253906	+55.96435547	-5.18554688	-56.99707031	+2288	+8.94726563	-6.13037109	-0.67675781	+6.41601563	-7.09716797	+15.86425781	+1868	+7.04003906	-10.05908203	-0.78222656	+34.01367188	+6.43798828	-45.48339844	+1408
+1457970610.95180010	+9.10546875	-6.93896484	-0.85253906	+55.96435547	-5.16357422	-56.99707031	+2296	+8.94726563	-6.13037109	-0.67675781	+6.41601563	-7.07519531	+15.84228516	+1868	+7.03125000	-10.06347656	-0.79101563	+33.94775391	+6.45996094	-45.43945313	+1408
+1457970610.95590000	+9.10546875	-6.93896484	-0.85693359	+55.96435547	-5.16357422	-56.99707031	+2296	+8.94287109	-6.13037109	-0.67675781	+6.39404297	-7.07519531	+15.82031250	+1872	+7.03125000	-10.06787109	-0.79101563	+33.92578125	+6.48193359	-45.43945313	+1408
+1457970610.96009990	+9.10107422	-6.93896484	-0.85693359	+55.96435547	-5.14160156	-56.97509766	+2300	+8.94287109	-6.13476563	-0.68115234	+6.39404297	-7.05322266	+15.82031250	+1872	+7.02685547	-10.06787109	-0.79541016	+33.92578125	+6.48193359	-45.41748047	+1404
+1457970621.42230010	+9.04394531	-7.09277344	-1.02392578	+54.31640625	-0.85693359	-55.34912109	+2096	+8.87695313	-6.24462891	-0.80859375	+6.52587891	-4.79003906	+14.01855469	+1756	+6.98291016	-10.17333984	-0.78662109	+33.90380859	+9.25048828	-45.72509766	+1336
+1457970621.42639990	+9.04394531	-7.09277344	-1.02392578	+54.31640625	-0.85693359	-55.34912109	+2096	+8.87695313	-6.24462891	-0.80859375	+6.52587891	-4.79003906	+14.01855469	+1756	+6.99169922	-10.16894531	-0.77783203	+33.96972656	+9.25048828	-45.76904297	+1340
+1457970621.43059990	+9.04394531	-7.09277344	-1.02392578	+54.31640625	-0.85693359	-55.34912109	+2096	+8.87695313	-6.24462891	-0.80859375	+6.52587891	-4.79003906	+14.01855469	+1756	+6.99609375	-10.16894531	-0.77343750	+33.99169922	+9.25048828	-45.81298828	+1340
+1457970621.43479990	+9.04394531	-7.09277344	-1.02392578	+54.31640625	-0.85693359	-55.34912109	+2096	+8.87695313	-6.24462891	-0.80859375	+6.52587891	-4.79003906	+14.01855469	+1756	+6.99609375	-10.16894531	-0.77783203	+33.99169922	+9.25048828	-45.79101563	+1340
+1457970621.43890000	+9.04394531	-7.09277344	-1.02392578	+54.31640625	-0.85693359	-55.34912109	+2096	+8.87695313	-6.24462891	-0.80859375	+6.52587891	-4.79003906	+14.01855469	+1756	+6.99169922	-10.16894531	-0.78222656	+33.96972656	+9.25048828	-45.76904297	+1340
+1457970621.44310000	+9.04394531	-7.09277344	-1.02392578	+54.31640625	-0.85693359	-55.34912109	+2096	+8.87695313	-6.24462891	-0.80859375	+6.52587891	-4.79003906	+14.01855469	+1756	+6.98730469	-10.17333984	-0.78662109	+33.94775391	+9.25048828	-45.72509766	+1340
+1457970621.44720010	+9.04394531	-7.09277344	-1.02392578	+54.31640625	-0.83496094	-55.34912109	+2096	+8.87255859	-6.24462891	-0.80859375	+6.52587891	-4.79003906	+14.01855469	+1756	+6.98291016	-10.17333984	-0.79101563	+33.90380859	+9.25048828	-45.68115234	+1344
+1457970621.45140000	+9.04394531	-7.09277344	-1.02392578	+54.31640625	-0.83496094	-55.34912109	+2096	+8.87255859	-6.24462891	-0.80859375	+6.52587891	-4.79003906	+14.01855469	+1760	+6.98291016	-10.17773438	-0.79101563	+33.88183594	+9.25048828	-45.68115234	+1340
+1457970621.45560000	+9.04394531	-7.09277344	-1.02392578	+54.31640625	-0.83496094	-55.34912109	+2096	+8.87255859	-6.24462891	-0.80859375	+6.52587891	-4.79003906	+14.01855469	+1760	+6.97851563	-10.17773438	-0.79541016	+33.88183594	+9.25048828	-45.65917969	+1340
+1457970621.45970010	+9.04394531	-7.09277344	-1.02392578	+54.31640625	-0.83496094	-55.34912109	+2096	+8.87255859	-6.24462891	-0.81298828	+6.52587891	-4.76806641	+14.01855469	+1760	+6.97851563	-10.17773438	-0.79541016	+33.85986328	+9.25048828	-45.65917969	+1340
+1457970621.46390010	+9.04394531	-7.09277344	-1.02392578	+54.31640625	-0.83496094	-55.34912109	+2096	+8.87255859	-6.24462891	-0.81298828	+6.52587891	-4.76806641	+14.01855469	+1760	+6.97851563	-10.17773438	-0.79541016	+33.85986328	+9.25048828	-45.63720703	+1336
+1457970621.46810010	+9.04394531	-7.09277344	-1.02392578	+54.31640625	-0.83496094	-55.34912109	+2096	+8.87255859	-6.24462891	-0.81298828	+6.52587891	-4.76806641	+14.01855469	+1760	+6.97412109	-10.17773438	-0.79980469	+33.83789063	+9.25048828	-45.63720703	+1336
+1457970621.47219990	+9.04394531	-7.09277344	-1.02392578	+54.31640625	-0.83496094	-55.34912109	+2096	+8.87255859	-6.24462891	-0.81298828	+6.50390625	-4.76806641	+14.01855469	+1760	+6.97412109	-10.17773438	-0.79980469	+33.83789063	+9.25048828	-45.63720703	+1336
+1457970621.47639990	+9.03955078	-7.09277344	-1.02392578	+54.31640625	-0.83496094	-55.34912109	+2096	+8.87255859	-6.24462891	-0.81298828	+6.50390625	-4.76806641	+14.01855469	+1760	+6.96533203	-10.18212891	-0.80859375	+33.79394531	+9.27246094	-45.59326172	+1336
+1457970621.48060010	+9.03955078	-7.09277344	-1.02392578	+54.31640625	-0.83496094	-55.34912109	+2096	+8.87255859	-6.24462891	-0.81298828	+6.50390625	-4.76806641	+14.01855469	+1760	+6.96093750	-10.18652344	-0.81298828	+33.75000000	+9.27246094	-45.54931641	+1336
+1457970621.48470000	+9.03955078	-7.09277344	-1.02392578	+54.31640625	-0.81298828	-55.34912109	+2096	+8.87255859	-6.24462891	-0.81298828	+6.50390625	-4.76806641	+13.99658203	+1760	+6.95654297	-10.18652344	-0.81738281	+33.70605469	+9.27246094	-45.52734375	+1336
+1457970621.48889990	+9.03955078	-7.09277344	-1.02392578	+54.31640625	-0.81298828	-55.34912109	+2096	+8.87255859	-6.24462891	-0.81298828	+6.50390625	-4.76806641	+13.99658203	+1760	+6.94775391	-10.19091797	-0.82177734	+33.66210938	+9.27246094	-45.50537109	+1336
+1457970621.49720000	+9.03955078	-7.09277344	-1.02392578	+54.31640625	-0.81298828	-55.34912109	+2096	+8.87255859	-6.24462891	-0.81298828	+6.50390625	-4.76806641	+13.99658203	+1760	+6.94335938	-10.19531250	-0.82177734	+33.64013672	+9.29443359	-45.48339844	+1328
+1457970621.50140000	+9.03955078	-7.09277344	-1.02392578	+54.31640625	-0.81298828	-55.34912109	+2096	+8.87255859	-6.24462891	-0.81298828	+6.50390625	-4.76806641	+13.99658203	+1760	+6.94335938	-10.19531250	-0.82177734	+33.61816406	+9.29443359	-45.50537109	+1328
+1457970621.50560000	+9.03955078	-7.09277344	-1.02392578	+54.31640625	-0.81298828	-55.34912109	+2096	+8.87255859	-6.24462891	-0.81298828	+6.50390625	-4.76806641	+13.99658203	+1760	+6.94335938	-10.19531250	-0.82177734	+33.64013672	+9.29443359	-45.50537109	+1324
+1457970621.50970010	+9.03955078	-7.09277344	-1.02392578	+54.31640625	-0.81298828	-55.34912109	+2096	+8.87255859	-6.24462891	-0.81298828	+6.50390625	-4.76806641	+13.99658203	+1760	+6.94775391	-10.19091797	-0.81738281	+33.66210938	+9.29443359	-45.52734375	+1324
+1457970621.51390000	+9.03955078	-7.09277344	-1.02392578	+54.31640625	-0.81298828	-55.34912109	+2096	+8.87255859	-6.24462891	-0.81298828	+6.50390625	-4.76806641	+13.99658203	+1756	+6.94775391	-10.19091797	-0.81738281	+33.66210938	+9.29443359	-45.54931641	+1320
+1457970621.52220010	+9.03955078	-7.09277344	-1.02392578	+54.31640625	-0.81298828	-55.34912109	+2096	+8.87255859	-6.24462891	-0.81298828	+6.50390625	-4.76806641	+13.99658203	+1756	+6.95214844	-10.19091797	-0.81298828	+33.68408203	+9.29443359	-45.57128906	+1320
+1457970621.52640010	+9.03955078	-7.09277344	-1.02392578	+54.31640625	-0.81298828	-55.34912109	+2096	+8.87255859	-6.24462891	-0.81298828	+6.50390625	-4.76806641	+13.99658203	+1756	+6.95214844	-10.19091797	-0.81298828	+33.68408203	+9.29443359	-45.57128906	+1320
+1457970621.53049990	+9.03955078	-7.09277344	-1.02392578	+54.31640625	-0.81298828	-55.34912109	+2096	+8.87255859	-6.24462891	-0.81298828	+6.50390625	-4.76806641	+13.99658203	+1756	+6.95214844	-10.19091797	-0.81298828	+33.70605469	+9.29443359	-45.57128906	+1316
+1457970621.53469990	+9.03955078	-7.09277344	-1.02832031	+54.31640625	-0.81298828	-55.34912109	+2096	+8.87255859	-6.24462891	-0.81298828	+6.50390625	-4.76806641	+13.99658203	+1756	+6.95214844	-10.19091797	-0.81298828	+33.70605469	+9.29443359	-45.59326172	+1316
+1457970621.53889990	+9.04394531	-7.09277344	-1.02832031	+54.31640625	-0.81298828	-55.34912109	+2096	+8.87255859	-6.24462891	-0.81298828	+6.50390625	-4.76806641	+13.99658203	+1756	+6.95214844	-10.19091797	-0.80859375	+33.70605469	+9.29443359	-45.59326172	+1316
+1457970621.54300000	+9.04394531	-7.09277344	-1.02832031	+54.31640625	-0.81298828	-55.34912109	+2096	+8.87255859	-6.24462891	-0.81298828	+6.50390625	-4.76806641	+13.99658203	+1756	+6.95214844	-10.19091797	-0.80859375	+33.70605469	+9.29443359	-45.59326172	+1312
+1457970621.54720000	+9.04394531	-7.09277344	-1.02832031	+54.31640625	-0.81298828	-55.34912109	+2096	+8.87255859	-6.24462891	-0.81298828	+6.50390625	-4.76806641	+13.99658203	+1756	+6.95214844	-10.19091797	-0.80859375	+33.70605469	+9.29443359	-45.59326172	+1312
+1457970621.55139990	+9.04394531	-7.09277344	-1.02832031	+54.31640625	-0.81298828	-55.34912109	+2096	+8.87255859	-6.24462891	-0.81298828	+6.50390625	-4.76806641	+13.99658203	+1756	+6.95654297	-10.19091797	-0.80859375	+33.70605469	+9.29443359	-45.59326172	+1312
+1457970621.55550000	+9.04394531	-7.09277344	-1.02832031	+54.31640625	-0.81298828	-55.34912109	+2096	+8.87255859	-6.24462891	-0.81298828	+6.50390625	-4.76806641	+13.99658203	+1756	+6.95654297	-10.19091797	-0.80859375	+33.70605469	+9.29443359	-45.59326172	+1312
+1457970621.55970000	+9.04394531	-7.09277344	-1.02832031	+54.31640625	-0.81298828	-55.34912109	+2096	+8.87255859	-6.24462891	-0.81298828	+6.50390625	-4.76806641	+13.99658203	+1760	+6.95654297	-10.19091797	-0.80859375	+33.70605469	+9.29443359	-45.59326172	+1308
+1457970621.56800010	+9.04394531	-7.09277344	-1.02832031	+54.31640625	-0.81298828	-55.34912109	+2096	+8.87255859	-6.24462891	-0.81298828	+6.52587891	-4.76806641	+13.99658203	+1760	+6.95214844	-10.19091797	-0.80859375	+33.70605469	+9.29443359	-45.59326172	+1308
+1457970621.57640000	+9.04394531	-7.09277344	-1.02832031	+54.33837891	-0.81298828	-55.34912109	+2096	+8.87255859	-6.24462891	-0.81298828	+6.52587891	-4.76806641	+13.99658203	+1760	+6.95214844	-10.19091797	-0.80859375	+33.70605469	+9.29443359	-45.59326172	+1304
+1457970621.58470010	+9.04394531	-7.09277344	-1.02832031	+54.33837891	-0.81298828	-55.34912109	+2096	+8.87255859	-6.24462891	-0.81298828	+6.52587891	-4.76806641	+13.99658203	+1760	+6.95214844	-10.19091797	-0.80859375	+33.68408203	+9.29443359	-45.59326172	+1304
+1457970621.59299990	+9.04394531	-7.09277344	-1.02832031	+54.33837891	-0.79101563	-55.34912109	+2096	+8.87255859	-6.24462891	-0.81298828	+6.52587891	-4.76806641	+13.97460938	+1760	+6.95214844	-10.19091797	-0.81298828	+33.68408203	+9.31640625	-45.59326172	+1304
+1457970621.60130000	+9.03955078	-7.09277344	-1.02832031	+54.33837891	-0.79101563	-55.34912109	+2096	+8.87255859	-6.24462891	-0.81298828	+6.52587891	-4.74609375	+13.97460938	+1760	+6.94775391	-10.19091797	-0.81298828	+33.68408203	+9.31640625	-45.57128906	+1304
+1457970621.60550000	+9.03955078	-7.09277344	-1.02832031	+54.33837891	-0.79101563	-55.34912109	+2096	+8.87255859	-6.24462891	-0.81298828	+6.52587891	-4.74609375	+13.97460938	+1756	+6.94775391	-10.19091797	-0.81298828	+33.66210938	+9.31640625	-45.57128906	+1300
+1457970621.60970000	+9.03955078	-7.09277344	-1.02832031	+54.33837891	-0.79101563	-55.34912109	+2096	+8.87255859	-6.24902344	-0.81298828	+6.52587891	-4.74609375	+13.97460938	+1756	+6.94775391	-10.19091797	-0.81298828	+33.66210938	+9.31640625	-45.57128906	+1300
+1457970621.61380000	+9.03955078	-7.09277344	-1.02832031	+54.33837891	-0.79101563	-55.34912109	+2096	+8.87255859	-6.24902344	-0.81298828	+6.52587891	-4.74609375	+13.95263672	+1756	+6.94775391	-10.19091797	-0.81298828	+33.66210938	+9.31640625	-45.57128906	+1300
+1457970621.61800000	+9.03955078	-7.09277344	-1.02832031	+54.33837891	-0.79101563	-55.34912109	+2096	+8.87255859	-6.24902344	-0.81298828	+6.52587891	-4.74609375	+13.95263672	+1756	+6.94775391	-10.19091797	-0.81298828	+33.66210938	+9.31640625	-45.57128906	+1300
+1457970621.62220000	+9.03955078	-7.09277344	-1.02832031	+54.33837891	-0.79101563	-55.34912109	+2096	+8.87255859	-6.24902344	-0.81298828	+6.52587891	-4.74609375	+13.95263672	+1756	+6.94775391	-10.19091797	-0.81298828	+33.66210938	+9.31640625	-45.57128906	+1300
+1457970621.62630010	+9.03955078	-7.09277344	-1.02832031	+54.33837891	-0.79101563	-55.34912109	+2096	+8.87255859	-6.24902344	-0.81298828	+6.52587891	-4.74609375	+13.95263672	+1756	+6.94775391	-10.19091797	-0.81298828	+33.66210938	+9.31640625	-45.57128906	+1300
+1457970621.63050010	+9.03955078	-7.09277344	-1.02832031	+54.33837891	-0.79101563	-55.34912109	+2096	+8.87255859	-6.24902344	-0.81298828	+6.50390625	-4.74609375	+13.95263672	+1756	+6.94775391	-10.19091797	-0.81298828	+33.66210938	+9.31640625	-45.57128906	+1296
+1457970621.63879990	+9.03955078	-7.09277344	-1.02832031	+54.33837891	-0.79101563	-55.34912109	+2096	+8.87255859	-6.24902344	-0.81738281	+6.50390625	-4.76806641	+13.95263672	+1756	+6.95214844	-10.19091797	-0.81298828	+33.68408203	+9.31640625	-45.59326172	+1296
+1457970621.64299990	+9.03955078	-7.09277344	-1.02832031	+54.33837891	-0.79101563	-55.34912109	+2096	+8.87255859	-6.24902344	-0.81738281	+6.50390625	-4.76806641	+13.95263672	+1756	+6.95214844	-10.19091797	-0.81298828	+33.68408203	+9.31640625	-45.59326172	+1296
+1457970621.64720010	+9.03955078	-7.09277344	-1.02832031	+54.33837891	-0.79101563	-55.34912109	+2096	+8.87255859	-6.24902344	-0.81738281	+6.50390625	-4.76806641	+13.95263672	+1756	+6.95214844	-10.19091797	-0.81298828	+33.70605469	+9.33837891	-45.61523438	+1296
+1457970621.65130000	+9.03955078	-7.09277344	-1.02832031	+54.33837891	-0.79101563	-55.34912109	+2096	+8.87255859	-6.24902344	-0.81738281	+6.50390625	-4.76806641	+13.95263672	+1756	+6.95654297	-10.19091797	-0.80859375	+33.70605469	+9.33837891	-45.61523438	+1296
+1457970621.65549990	+9.03955078	-7.09716797	-1.02832031	+54.33837891	-0.79101563	-55.37109375	+2096	+8.87255859	-6.24902344	-0.81738281	+6.50390625	-4.76806641	+13.95263672	+1756	+6.95654297	-10.19091797	-0.80859375	+33.70605469	+9.33837891	-45.61523438	+1296
+1457970621.66380000	+9.03955078	-7.09716797	-1.03271484	+54.33837891	-0.76904297	-55.37109375	+2096	+8.87255859	-6.24902344	-0.81738281	+6.50390625	-4.76806641	+13.95263672	+1760	+6.95654297	-10.19091797	-0.80859375	+33.72802734	+9.33837891	-45.63720703	+1296
+1457970621.67220000	+9.03955078	-7.09716797	-1.03271484	+54.31640625	-0.76904297	-55.37109375	+2096	+8.87255859	-6.24902344	-0.81738281	+6.50390625	-4.76806641	+13.95263672	+1760	+6.96093750	-10.19091797	-0.80859375	+33.72802734	+9.33837891	-45.65917969	+1296
+1457970621.67630000	+9.03955078	-7.09716797	-1.03271484	+54.31640625	-0.76904297	-55.37109375	+2096	+8.87255859	-6.24902344	-0.81738281	+6.50390625	-4.76806641	+13.95263672	+1760	+6.96093750	-10.19091797	-0.80859375	+33.72802734	+9.33837891	-45.65917969	+1296
+1457970621.68050000	+9.03955078	-7.09716797	-1.03271484	+54.31640625	-0.76904297	-55.37109375	+2096	+8.87255859	-6.24902344	-0.81738281	+6.50390625	-4.74609375	+13.95263672	+1760	+6.96093750	-10.19091797	-0.80859375	+33.72802734	+9.33837891	-45.65917969	+1296
+1457970621.68880010	+9.03955078	-7.09716797	-1.03271484	+54.31640625	-0.76904297	-55.37109375	+2096	+8.87255859	-6.25341797	-0.81738281	+6.50390625	-4.74609375	+13.95263672	+1760	+6.95654297	-10.19091797	-0.80859375	+33.72802734	+9.36035156	-45.65917969	+1296
+1457970621.69709990	+9.03955078	-7.09716797	-1.02832031	+54.31640625	-0.76904297	-55.39306641	+2096	+8.87255859	-6.25341797	-0.81738281	+6.50390625	-4.74609375	+13.93066406	+1760	+6.95654297	-10.19531250	-0.80859375	+33.72802734	+9.36035156	-45.63720703	+1296
+1457970621.70129990	+9.03955078	-7.09716797	-1.02832031	+54.31640625	-0.74707031	-55.39306641	+2096	+8.87255859	-6.25341797	-0.81738281	+6.50390625	-4.74609375	+13.93066406	+1760	+6.95214844	-10.19531250	-0.81298828	+33.70605469	+9.36035156	-45.63720703	+1296
+1457970621.70549990	+9.03955078	-7.09716797	-1.02832031	+54.31640625	-0.74707031	-55.39306641	+2096	+8.87255859	-6.25341797	-0.81738281	+6.50390625	-4.74609375	+13.93066406	+1760	+6.95214844	-10.19531250	-0.81298828	+33.70605469	+9.36035156	-45.63720703	+1296
+1457970621.70960000	+9.03955078	-7.09716797	-1.02832031	+54.31640625	-0.74707031	-55.39306641	+2096	+8.87255859	-6.25341797	-0.81738281	+6.50390625	-4.72412109	+13.93066406	+1760	+6.95214844	-10.19970703	-0.81298828	+33.68408203	+9.38232422	-45.61523438	+1296
+1457970621.71380000	+9.03955078	-7.09716797	-1.02832031	+54.31640625	-0.74707031	-55.39306641	+2096	+8.87255859	-6.25341797	-0.82177734	+6.50390625	-4.72412109	+13.93066406	+1760	+6.94775391	-10.19970703	-0.81738281	+33.68408203	+9.38232422	-45.61523438	+1296
+1457970621.71799990	+9.03955078	-7.09716797	-1.02832031	+54.31640625	-0.72509766	-55.39306641	+2096	+8.86816406	-6.25341797	-0.82177734	+6.50390625	-4.72412109	+13.90869141	+1760	+6.94775391	-10.19970703	-0.81738281	+33.66210938	+9.38232422	-45.59326172	+1296
+1457970621.72210000	+9.03955078	-7.10156250	-1.02832031	+54.31640625	-0.72509766	-55.41503906	+2096	+8.86816406	-6.25341797	-0.82177734	+6.50390625	-4.72412109	+13.90869141	+1760	+6.94335938	-10.19970703	-0.81738281	+33.66210938	+9.38232422	-45.59326172	+1296
+1457970621.72630000	+9.03955078	-7.10156250	-1.02832031	+54.31640625	-0.72509766	-55.41503906	+2096	+8.86816406	-6.25341797	-0.82177734	+6.50390625	-4.72412109	+13.90869141	+1760	+6.94335938	-10.19970703	-0.82177734	+33.64013672	+9.38232422	-45.59326172	+1296
+1457970621.73050000	+9.03955078	-7.10156250	-1.02832031	+54.31640625	-0.72509766	-55.41503906	+2096	+8.86816406	-6.25341797	-0.82177734	+6.50390625	-4.72412109	+13.90869141	+1760	+6.94335938	-10.20410156	-0.82177734	+33.64013672	+9.38232422	-45.59326172	+1292
+1457970621.73460010	+9.03955078	-7.10156250	-1.03271484	+54.31640625	-0.70312500	-55.41503906	+2096	+8.86816406	-6.25341797	-0.82177734	+6.50390625	-4.72412109	+13.90869141	+1760	+6.94335938	-10.20410156	-0.82177734	+33.64013672	+9.38232422	-45.59326172	+1292
+1457970621.73880000	+9.03955078	-7.10156250	-1.03271484	+54.31640625	-0.70312500	-55.41503906	+2096	+8.86816406	-6.25341797	-0.82177734	+6.50390625	-4.70214844	+13.90869141	+1760	+6.94335938	-10.20410156	-0.82177734	+33.64013672	+9.40429688	-45.59326172	+1292
+1457970621.74300000	+9.03955078	-7.10156250	-1.03271484	+54.31640625	-0.70312500	-55.41503906	+2096	+8.86816406	-6.25341797	-0.82177734	+6.50390625	-4.70214844	+13.90869141	+1760	+6.94335938	-10.20410156	-0.82177734	+33.66210938	+9.40429688	-45.59326172	+1288
+1457970621.75130010	+9.03955078	-7.10156250	-1.03271484	+54.31640625	-0.70312500	-55.41503906	+2096	+8.86816406	-6.25341797	-0.82177734	+6.50390625	-4.70214844	+13.90869141	+1760	+6.94775391	-10.19970703	-0.81738281	+33.66210938	+9.40429688	-45.61523438	+1288
+1457970621.75539990	+9.03955078	-7.10156250	-1.03271484	+54.31640625	-0.70312500	-55.41503906	+2092	+8.86816406	-6.25341797	-0.82177734	+6.50390625	-4.70214844	+13.90869141	+1760	+6.94775391	-10.19970703	-0.81738281	+33.68408203	+9.40429688	-45.63720703	+1288
+1457970621.75959990	+9.03955078	-7.10156250	-1.03271484	+54.31640625	-0.70312500	-55.41503906	+2092	+8.86816406	-6.25341797	-0.82177734	+6.50390625	-4.70214844	+13.90869141	+1760	+6.94775391	-10.19970703	-0.81738281	+33.68408203	+9.40429688	-45.63720703	+1288
+1457970621.76379990	+9.03955078	-7.10156250	-1.03271484	+54.31640625	-0.70312500	-55.41503906	+2092	+8.86816406	-6.25341797	-0.82177734	+6.50390625	-4.70214844	+13.90869141	+1760	+6.95214844	-10.19970703	-0.81738281	+33.70605469	+9.40429688	-45.65917969	+1288
+1457970621.76790000	+9.03955078	-7.10156250	-1.03271484	+54.31640625	-0.70312500	-55.41503906	+2092	+8.86816406	-6.25341797	-0.82177734	+6.50390625	-4.70214844	+13.90869141	+1760	+6.95214844	-10.19970703	-0.81298828	+33.70605469	+9.40429688	-45.65917969	+1288
+1457970621.77210000	+9.03955078	-7.10156250	-1.03271484	+54.31640625	-0.70312500	-55.41503906	+2092	+8.86816406	-6.25341797	-0.82177734	+6.50390625	-4.70214844	+13.90869141	+1760	+6.95214844	-10.19970703	-0.81298828	+33.72802734	+9.40429688	-45.68115234	+1288
+1457970621.77630000	+9.03955078	-7.10156250	-1.03271484	+54.31640625	-0.70312500	-55.41503906	+2092	+8.86816406	-6.25341797	-0.82177734	+6.50390625	-4.70214844	+13.90869141	+1760	+6.95214844	-10.19970703	-0.81298828	+33.72802734	+9.40429688	-45.68115234	+1288
+1457970621.78040000	+9.03955078	-7.10156250	-1.03271484	+54.31640625	-0.70312500	-55.41503906	+2092	+8.86816406	-6.25341797	-0.82177734	+6.50390625	-4.70214844	+13.90869141	+1760	+6.95654297	-10.19970703	-0.81298828	+33.72802734	+9.40429688	-45.68115234	+1288
+1457970621.78460000	+9.03955078	-7.10595703	-1.03271484	+54.31640625	-0.70312500	-55.41503906	+2092	+8.86816406	-6.25341797	-0.82177734	+6.50390625	-4.70214844	+13.90869141	+1760	+6.95654297	-10.19970703	-0.80859375	+33.75000000	+9.40429688	-45.70312500	+1288
+1457970621.78880000	+9.03955078	-7.10595703	-1.03271484	+54.31640625	-0.70312500	-55.41503906	+2092	+8.86816406	-6.25341797	-0.82177734	+6.50390625	-4.70214844	+13.90869141	+1760	+6.95654297	-10.19970703	-0.80859375	+33.75000000	+9.40429688	-45.70312500	+1288
+1457970621.79290010	+9.03955078	-7.10595703	-1.03271484	+54.31640625	-0.68115234	-55.43701172	+2092	+8.86816406	-6.25341797	-0.82177734	+6.50390625	-4.70214844	+13.90869141	+1760	+6.95654297	-10.19970703	-0.80859375	+33.75000000	+9.40429688	-45.72509766	+1288
+1457970621.79710010	+9.03955078	-7.10595703	-1.03271484	+54.31640625	-0.68115234	-55.43701172	+2092	+8.86816406	-6.25341797	-0.82177734	+6.50390625	-4.70214844	+13.90869141	+1760	+6.95654297	-10.19970703	-0.80859375	+33.75000000	+9.40429688	-45.72509766	+1288
+1457970621.80130000	+9.03955078	-7.10595703	-1.03271484	+54.31640625	-0.68115234	-55.43701172	+2092	+8.86816406	-6.25781250	-0.82177734	+6.50390625	-4.70214844	+13.90869141	+1760	+6.95654297	-10.19970703	-0.80859375	+33.75000000	+9.40429688	-45.72509766	+1288
+1457970621.80539990	+9.03955078	-7.10595703	-1.03271484	+54.31640625	-0.68115234	-55.43701172	+2092	+8.86816406	-6.25781250	-0.82177734	+6.50390625	-4.70214844	+13.90869141	+1760	+6.95654297	-10.19970703	-0.80859375	+33.75000000	+9.40429688	-45.72509766	+1288
+1457970621.80960010	+9.03955078	-7.10595703	-1.03271484	+54.31640625	-0.68115234	-55.43701172	+2092	+8.86816406	-6.25781250	-0.82177734	+6.50390625	-4.70214844	+13.90869141	+1760	+6.95654297	-10.19970703	-0.80859375	+33.75000000	+9.40429688	-45.72509766	+1288
+1457970621.81380010	+9.03955078	-7.10595703	-1.03271484	+54.31640625	-0.68115234	-55.43701172	+2092	+8.86816406	-6.25781250	-0.82177734	+6.50390625	-4.70214844	+13.88671875	+1760	+6.95654297	-10.19970703	-0.80859375	+33.75000000	+9.40429688	-45.72509766	+1288
+1457970621.81789990	+9.03955078	-7.10595703	-1.03271484	+54.31640625	-0.68115234	-55.43701172	+2092	+8.86816406	-6.25781250	-0.82177734	+6.50390625	-4.70214844	+13.88671875	+1760	+6.95654297	-10.19970703	-0.80859375	+33.72802734	+9.40429688	-45.72509766	+1288
+1457970621.82209990	+9.03955078	-7.10595703	-1.03271484	+54.31640625	-0.65917969	-55.43701172	+2088	+8.86816406	-6.25781250	-0.82177734	+6.50390625	-4.70214844	+13.88671875	+1760	+6.95654297	-10.19970703	-0.80859375	+33.72802734	+9.40429688	-45.72509766	+1288
+1457970621.82629990	+9.03955078	-7.10595703	-1.03710938	+54.31640625	-0.65917969	-55.43701172	+2088	+8.86816406	-6.25781250	-0.82177734	+6.50390625	-4.70214844	+13.88671875	+1760	+6.95214844	-10.19970703	-0.80859375	+33.72802734	+9.40429688	-45.72509766	+1288
+1457970621.83040000	+9.03955078	-7.10595703	-1.03710938	+54.31640625	-0.65917969	-55.43701172	+2088	+8.86816406	-6.25781250	-0.82617188	+6.50390625	-4.70214844	+13.88671875	+1760	+6.95214844	-10.19970703	-0.80859375	+33.72802734	+9.40429688	-45.72509766	+1288
+1457970621.83460000	+9.03955078	-7.10595703	-1.03710938	+54.31640625	-0.65917969	-55.43701172	+2088	+8.86816406	-6.25781250	-0.82617188	+6.50390625	-4.68017578	+13.88671875	+1760	+6.95214844	-10.19970703	-0.81298828	+33.70605469	+9.40429688	-45.70312500	+1288
+1457970621.83870010	+9.03955078	-7.10595703	-1.03710938	+54.31640625	-0.65917969	-55.43701172	+2088	+8.86816406	-6.25781250	-0.82617188	+6.50390625	-4.68017578	+13.86474609	+1760	+6.95214844	-10.19970703	-0.81298828	+33.70605469	+9.40429688	-45.70312500	+1288
+1457970621.84290000	+9.03955078	-7.10595703	-1.03710938	+54.31640625	-0.65917969	-55.43701172	+2088	+8.86816406	-6.25781250	-0.82617188	+6.50390625	-4.68017578	+13.86474609	+1760	+6.94775391	-10.20410156	-0.81298828	+33.68408203	+9.42626953	-45.70312500	+1288
+1457970621.84710000	+9.03955078	-7.10595703	-1.03710938	+54.31640625	-0.63720703	-55.43701172	+2088	+8.86816406	-6.25781250	-0.82617188	+6.50390625	-4.68017578	+13.86474609	+1760	+6.94775391	-10.20410156	-0.81298828	+33.68408203	+9.42626953	-45.70312500	+1284
+1457970621.85120010	+9.03955078	-7.10595703	-1.03710938	+54.31640625	-0.63720703	-55.43701172	+2088	+8.86816406	-6.25781250	-0.82617188	+6.50390625	-4.68017578	+13.86474609	+1760	+6.94775391	-10.20410156	-0.81298828	+33.68408203	+9.42626953	-45.70312500	+1284
+1457970621.85540010	+9.03955078	-7.10595703	-1.03710938	+54.31640625	-0.63720703	-55.43701172	+2084	+8.86816406	-6.25781250	-0.82617188	+6.50390625	-4.68017578	+13.84277344	+1760	+6.94775391	-10.20410156	-0.81298828	+33.68408203	+9.42626953	-45.68115234	+1284
+1457970621.85960010	+9.03955078	-7.10595703	-1.03710938	+54.31640625	-0.63720703	-55.43701172	+2084	+8.86816406	-6.25781250	-0.82617188	+6.48193359	-4.65820313	+13.84277344	+1760	+6.94775391	-10.20410156	-0.81298828	+33.68408203	+9.42626953	-45.70312500	+1284
+1457970621.86369990	+9.03955078	-7.10595703	-1.03710938	+54.31640625	-0.63720703	-55.43701172	+2084	+8.86816406	-6.25781250	-0.82617188	+6.48193359	-4.65820313	+13.84277344	+1760	+6.94775391	-10.20410156	-0.81298828	+33.68408203	+9.42626953	-45.70312500	+1284
+1457970621.87210010	+9.03955078	-7.10595703	-1.03710938	+54.31640625	-0.63720703	-55.43701172	+2084	+8.86816406	-6.25781250	-0.82617188	+6.48193359	-4.65820313	+13.84277344	+1760	+6.94775391	-10.20410156	-0.81298828	+33.68408203	+9.42626953	-45.70312500	+1284
+1457970621.87620000	+9.03955078	-7.10595703	-1.03710938	+54.29443359	-0.63720703	-55.43701172	+2084	+8.86816406	-6.25781250	-0.82617188	+6.48193359	-4.65820313	+13.84277344	+1760	+6.94775391	-10.20410156	-0.81298828	+33.68408203	+9.42626953	-45.70312500	+1284
+1457970621.88039990	+9.03955078	-7.10595703	-1.03710938	+54.29443359	-0.63720703	-55.43701172	+2084	+8.86816406	-6.25781250	-0.82617188	+6.48193359	-4.65820313	+13.84277344	+1760	+6.94775391	-10.20410156	-0.81298828	+33.68408203	+9.42626953	-45.70312500	+1284
+1457970621.88459990	+9.03955078	-7.10595703	-1.03710938	+54.29443359	-0.63720703	-55.43701172	+2084	+8.86816406	-6.25781250	-0.82617188	+6.48193359	-4.68017578	+13.84277344	+1760	+6.95214844	-10.20410156	-0.81298828	+33.68408203	+9.42626953	-45.72509766	+1284
+1457970621.88870000	+9.03955078	-7.10595703	-1.03710938	+54.29443359	-0.63720703	-55.43701172	+2084	+8.86816406	-6.26220703	-0.82617188	+6.48193359	-4.68017578	+13.84277344	+1760	+6.95214844	-10.20410156	-0.81298828	+33.70605469	+9.42626953	-45.72509766	+1284
+1457970621.89290000	+9.03955078	-7.10595703	-1.03710938	+54.29443359	-0.63720703	-55.45898438	+2080	+8.86816406	-6.26220703	-0.82617188	+6.48193359	-4.68017578	+13.84277344	+1760	+6.95214844	-10.20410156	-0.81298828	+33.70605469	+9.42626953	-45.72509766	+1284
+1457970621.89710000	+9.03955078	-7.10595703	-1.03710938	+54.29443359	-0.63720703	-55.45898438	+2080	+8.86816406	-6.26220703	-0.82617188	+6.48193359	-4.68017578	+13.84277344	+1760	+6.95214844	-10.20410156	-0.80859375	+33.70605469	+9.42626953	-45.72509766	+1284
+1457970621.90120010	+9.03955078	-7.10595703	-1.03710938	+54.29443359	-0.63720703	-55.45898438	+2080	+8.86816406	-6.26220703	-0.82617188	+6.48193359	-4.68017578	+13.82080078	+1760	+6.95214844	-10.20410156	-0.80859375	+33.70605469	+9.42626953	-45.74707031	+1284
+1457970621.90540000	+9.03955078	-7.11035156	-1.03710938	+54.29443359	-0.61523438	-55.45898438	+2080	+8.86816406	-6.26220703	-0.82617188	+6.48193359	-4.68017578	+13.82080078	+1760	+6.95654297	-10.19970703	-0.80859375	+33.72802734	+9.42626953	-45.74707031	+1284
+1457970621.90949990	+9.03955078	-7.11035156	-1.03710938	+54.29443359	-0.61523438	-55.45898438	+2080	+8.86816406	-6.26220703	-0.82617188	+6.48193359	-4.68017578	+13.82080078	+1760	+6.95654297	-10.19970703	-0.80859375	+33.72802734	+9.42626953	-45.74707031	+1284
+1457970621.91370010	+9.03955078	-7.11035156	-1.03710938	+54.29443359	-0.61523438	-55.45898438	+2080	+8.86816406	-6.26220703	-0.82617188	+6.48193359	-4.68017578	+13.82080078	+1760	+6.95654297	-10.19970703	-0.80859375	+33.72802734	+9.44824219	-45.74707031	+1284
+1457970621.91790010	+9.03955078	-7.11035156	-1.03710938	+54.29443359	-0.61523438	-55.45898438	+2080	+8.86816406	-6.26220703	-0.82617188	+6.48193359	-4.68017578	+13.82080078	+1756	+6.95654297	-10.19970703	-0.80859375	+33.72802734	+9.44824219	-45.74707031	+1284
+1457970621.92199990	+9.03955078	-7.11035156	-1.03710938	+54.29443359	-0.61523438	-55.45898438	+2080	+8.86816406	-6.26220703	-0.82617188	+6.48193359	-4.68017578	+13.82080078	+1756	+6.95654297	-10.19970703	-0.80859375	+33.72802734	+9.44824219	-45.74707031	+1284
+1457970621.92619990	+9.03955078	-7.11035156	-1.03710938	+54.29443359	-0.61523438	-55.45898438	+2080	+8.86816406	-6.26220703	-0.82617188	+6.48193359	-4.68017578	+13.82080078	+1756	+6.95654297	-10.19970703	-0.80859375	+33.72802734	+9.44824219	-45.74707031	+1284
+1457970621.93039990	+9.03955078	-7.11035156	-1.03710938	+54.29443359	-0.61523438	-55.45898438	+2080	+8.86816406	-6.26220703	-0.82617188	+6.48193359	-4.68017578	+13.82080078	+1756	+6.95654297	-10.19970703	-0.80859375	+33.72802734	+9.47021484	-45.74707031	+1284
+1457970621.93450000	+9.03955078	-7.11035156	-1.03710938	+54.29443359	-0.61523438	-55.45898438	+2080	+8.86816406	-6.26220703	-0.82617188	+6.48193359	-4.68017578	+13.79882813	+1756	+6.95654297	-10.20410156	-0.80859375	+33.72802734	+9.47021484	-45.74707031	+1284
+1457970621.93870000	+9.03955078	-7.11035156	-1.03710938	+54.29443359	-0.61523438	-55.43701172	+2080	+8.86816406	-6.26220703	-0.82617188	+6.48193359	-4.68017578	+13.79882813	+1756	+6.95214844	-10.20410156	-0.80859375	+33.70605469	+9.47021484	-45.74707031	+1284
+1457970621.94289990	+9.03955078	-7.11035156	-1.03710938	+54.29443359	-0.61523438	-55.43701172	+2080	+8.86816406	-6.26220703	-0.83056641	+6.48193359	-4.68017578	+13.79882813	+1756	+6.95214844	-10.20410156	-0.81298828	+33.70605469	+9.47021484	-45.72509766	+1284
+1457970621.95120000	+9.03955078	-7.11035156	-1.03710938	+54.29443359	-0.61523438	-55.43701172	+2080	+8.86816406	-6.26220703	-0.83056641	+6.48193359	-4.68017578	+13.79882813	+1756	+6.95214844	-10.20410156	-0.81298828	+33.68408203	+9.49218750	-45.70312500	+1284
+1457970621.95540000	+9.03955078	-7.11035156	-1.03710938	+54.29443359	-0.59326172	-55.43701172	+2080	+8.86816406	-6.26220703	-0.83056641	+6.48193359	-4.68017578	+13.77685547	+1756	+6.94775391	-10.20410156	-0.81298828	+33.68408203	+9.49218750	-45.70312500	+1284
+1457970621.95950010	+9.03955078	-7.11035156	-1.03710938	+54.29443359	-0.59326172	-55.43701172	+2080	+8.86816406	-6.26220703	-0.83056641	+6.48193359	-4.65820313	+13.77685547	+1756	+6.94775391	-10.20410156	-0.81738281	+33.66210938	+9.49218750	-45.70312500	+1284
+1457970621.96370010	+9.03955078	-7.11035156	-1.03710938	+54.29443359	-0.59326172	-55.43701172	+2080	+8.86816406	-6.26220703	-0.83056641	+6.48193359	-4.65820313	+13.77685547	+1756	+6.94775391	-10.20849609	-0.81738281	+33.66210938	+9.49218750	-45.68115234	+1284
+1457970621.96790000	+9.03955078	-7.11035156	-1.03710938	+54.29443359	-0.59326172	-55.43701172	+2080	+8.86816406	-6.26220703	-0.83056641	+6.48193359	-4.65820313	+13.77685547	+1756	+6.94335938	-10.20849609	-0.81738281	+33.64013672	+9.51416016	-45.68115234	+1284
+1457970621.97199990	+9.03955078	-7.11035156	-1.03710938	+54.29443359	-0.59326172	-55.43701172	+2080	+8.86816406	-6.26220703	-0.83056641	+6.48193359	-4.65820313	+13.77685547	+1756	+6.94335938	-10.20849609	-0.81738281	+33.64013672	+9.51416016	-45.68115234	+1284
+1457970621.97620010	+9.03955078	-7.11035156	-1.03710938	+54.29443359	-0.59326172	-55.43701172	+2080	+8.86816406	-6.26220703	-0.83056641	+6.48193359	-4.65820313	+13.77685547	+1756	+6.94335938	-10.20849609	-0.81738281	+33.64013672	+9.51416016	-45.68115234	+1284
+1457970621.98040010	+9.03515625	-7.11035156	-1.03710938	+54.29443359	-0.59326172	-55.43701172	+2080	+8.86816406	-6.26220703	-0.83056641	+6.48193359	-4.65820313	+13.75488281	+1756	+6.94335938	-10.20849609	-0.81738281	+33.64013672	+9.53613281	-45.68115234	+1284
+1457970621.98449990	+9.03515625	-7.11035156	-1.03710938	+54.29443359	-0.59326172	-55.43701172	+2080	+8.86816406	-6.26220703	-0.83056641	+6.48193359	-4.65820313	+13.75488281	+1756	+6.94335938	-10.20849609	-0.81738281	+33.64013672	+9.53613281	-45.68115234	+1284
+1457970621.98869990	+9.03515625	-7.11035156	-1.03710938	+54.29443359	-0.59326172	-55.43701172	+2080	+8.86816406	-6.26220703	-0.83056641	+6.48193359	-4.65820313	+13.75488281	+1756	+6.94335938	-10.20849609	-0.81738281	+33.64013672	+9.53613281	-45.68115234	+1280
+1457970621.99280000	+9.03515625	-7.11035156	-1.03710938	+54.29443359	-0.59326172	-55.43701172	+2084	+8.86816406	-6.26220703	-0.83056641	+6.48193359	-4.65820313	+13.75488281	+1756	+6.94775391	-10.20849609	-0.81738281	+33.64013672	+9.53613281	-45.70312500	+1280
+1457970621.99700000	+9.03515625	-7.11035156	-1.03710938	+54.29443359	-0.59326172	-55.43701172	+2084	+8.86816406	-6.26220703	-0.83056641	+6.48193359	-4.65820313	+13.75488281	+1756	+6.94775391	-10.20849609	-0.81298828	+33.64013672	+9.53613281	-45.70312500	+1280
+1457970622.00120000	+9.03955078	-7.11035156	-1.03710938	+54.29443359	-0.59326172	-55.43701172	+2084	+8.86816406	-6.26220703	-0.83056641	+6.48193359	-4.65820313	+13.75488281	+1756	+6.94775391	-10.20849609	-0.81298828	+33.66210938	+9.53613281	-45.72509766	+1280
+1457970622.00530000	+9.03955078	-7.11035156	-1.03710938	+54.29443359	-0.59326172	-55.43701172	+2084	+8.86816406	-6.26220703	-0.83056641	+6.48193359	-4.65820313	+13.77685547	+1756	+6.95214844	-10.20849609	-0.80859375	+33.66210938	+9.53613281	-45.72509766	+1284
+1457970622.00950000	+9.03955078	-7.11474609	-1.03710938	+54.29443359	-0.59326172	-55.43701172	+2084	+8.86816406	-6.26220703	-0.83056641	+6.48193359	-4.68017578	+13.77685547	+1756	+6.95214844	-10.20849609	-0.80859375	+33.66210938	+9.55810547	-45.74707031	+1284
+1457970622.01370000	+9.03955078	-7.11474609	-1.03710938	+54.29443359	-0.59326172	-55.43701172	+2084	+8.86816406	-6.26220703	-0.83496094	+6.48193359	-4.68017578	+13.77685547	+1756	+6.95654297	-10.20849609	-0.80859375	+33.68408203	+9.55810547	-45.76904297	+1284
+1457970622.01780010	+9.03955078	-7.11474609	-1.03710938	+54.29443359	-0.59326172	-55.43701172	+2084	+8.86816406	-6.26220703	-0.83056641	+6.48193359	-4.68017578	+13.77685547	+1756	+6.95654297	-10.20410156	-0.80419922	+33.68408203	+9.55810547	-45.76904297	+1284
+1457970622.02200010	+9.03955078	-7.11474609	-1.03710938	+54.29443359	-0.59326172	-55.43701172	+2084	+8.86816406	-6.26220703	-0.83056641	+6.48193359	-4.68017578	+13.77685547	+1756	+6.95654297	-10.20410156	-0.80419922	+33.70605469	+9.55810547	-45.79101563	+1284
+1457970622.02620010	+9.03955078	-7.11474609	-1.03710938	+54.29443359	-0.59326172	-55.43701172	+2084	+8.86816406	-6.26220703	-0.83056641	+6.50390625	-4.68017578	+13.77685547	+1756	+6.96093750	-10.20410156	-0.80419922	+33.70605469	+9.55810547	-45.79101563	+1284
+1457970622.03029990	+9.03955078	-7.11474609	-1.03710938	+54.29443359	-0.59326172	-55.43701172	+2084	+8.86816406	-6.26220703	-0.83056641	+6.50390625	-4.70214844	+13.77685547	+1756	+6.96093750	-10.20410156	-0.79980469	+33.70605469	+9.55810547	-45.81298828	+1288
+1457970622.03870010	+9.03955078	-7.11474609	-1.03710938	+54.29443359	-0.61523438	-55.43701172	+2084	+8.86816406	-6.26220703	-0.83056641	+6.50390625	-4.70214844	+13.77685547	+1756	+6.96093750	-10.20410156	-0.79980469	+33.70605469	+9.55810547	-45.81298828	+1288
+1457970622.04279990	+9.03955078	-7.11035156	-1.03710938	+54.29443359	-0.61523438	-55.43701172	+2084	+8.86816406	-6.26220703	-0.83056641	+6.50390625	-4.70214844	+13.77685547	+1756	+6.96093750	-10.20410156	-0.79980469	+33.70605469	+9.55810547	-45.81298828	+1288
+1457970622.04699990	+9.03955078	-7.11035156	-1.03710938	+54.29443359	-0.61523438	-55.43701172	+2084	+8.86816406	-6.26220703	-0.83056641	+6.50390625	-4.70214844	+13.77685547	+1756	+6.96093750	-10.20410156	-0.79980469	+33.70605469	+9.55810547	-45.79101563	+1288
+1457970622.05119990	+9.03955078	-7.11035156	-1.03710938	+54.31640625	-0.61523438	-55.43701172	+2084	+8.86816406	-6.26220703	-0.83056641	+6.50390625	-4.70214844	+13.77685547	+1756	+6.96093750	-10.20410156	-0.80419922	+33.68408203	+9.55810547	-45.79101563	+1288
+1457970622.05530000	+9.03955078	-7.11035156	-1.03710938	+54.31640625	-0.61523438	-55.43701172	+2084	+8.86816406	-6.26220703	-0.83056641	+6.50390625	-4.70214844	+13.77685547	+1756	+6.96093750	-10.20410156	-0.80419922	+33.68408203	+9.55810547	-45.76904297	+1288
+1457970622.05950000	+9.03955078	-7.11035156	-1.03710938	+54.31640625	-0.61523438	-55.43701172	+2084	+8.86816406	-6.26220703	-0.83056641	+6.50390625	-4.72412109	+13.77685547	+1756	+6.96093750	-10.20410156	-0.80419922	+33.66210938	+9.55810547	-45.76904297	+1288
+1457970622.06360010	+9.03955078	-7.11035156	-1.03710938	+54.31640625	-0.61523438	-55.43701172	+2084	+8.86816406	-6.26220703	-0.83056641	+6.50390625	-4.72412109	+13.75488281	+1756	+6.96093750	-10.20410156	-0.80419922	+33.66210938	+9.55810547	-45.74707031	+1288
+1457970622.06780000	+9.03955078	-7.11035156	-1.03710938	+54.31640625	-0.61523438	-55.43701172	+2084	+8.86816406	-6.26220703	-0.83056641	+6.52587891	-4.72412109	+13.75488281	+1756	+6.95654297	-10.20410156	-0.80859375	+33.66210938	+9.55810547	-45.74707031	+1288
+1457970622.07200000	+9.03955078	-7.11035156	-1.03710938	+54.33837891	-0.63720703	-55.43701172	+2084	+8.86816406	-6.26220703	-0.83056641	+6.52587891	-4.72412109	+13.75488281	+1756	+6.95654297	-10.20849609	-0.80859375	+33.64013672	+9.55810547	-45.72509766	+1288
+1457970622.07610010	+9.03955078	-7.11035156	-1.03710938	+54.33837891	-0.63720703	-55.41503906	+2084	+8.86816406	-6.26220703	-0.83056641	+6.52587891	-4.74609375	+13.73291016	+1756	+6.95654297	-10.20849609	-0.80859375	+33.61816406	+9.55810547	-45.70312500	+1288
+1457970622.08030010	+9.03955078	-7.11035156	-1.04150391	+54.33837891	-0.63720703	-55.41503906	+2084	+8.87255859	-6.26220703	-0.83056641	+6.54785156	-4.76806641	+13.73291016	+1756	+6.95654297	-10.20410156	-0.81298828	+33.61816406	+9.55810547	-45.68115234	+1288
+1457970622.08450010	+9.03955078	-7.11035156	-1.04150391	+54.33837891	-0.63720703	-55.41503906	+2084	+8.87255859	-6.25781250	-0.83056641	+6.54785156	-4.79003906	+13.71093750	+1756	+6.95654297	-10.20410156	-0.81298828	+33.59619141	+9.55810547	-45.65917969	+1288
+1457970622.08859990	+9.03955078	-7.10595703	-1.04150391	+54.36035156	-0.65917969	-55.41503906	+2084	+8.87255859	-6.25781250	-0.83056641	+6.56982422	-4.83398438	+13.66699219	+1756	+6.95654297	-10.20410156	-0.81738281	+33.55224609	+9.55810547	-45.59326172	+1288
+1457970622.09279990	+9.03955078	-7.10595703	-1.04150391	+54.38232422	-0.68115234	-55.41503906	+2088	+8.87255859	-6.25341797	-0.83056641	+6.59179688	-4.87792969	+13.64501953	+1756	+6.95654297	-10.19970703	-0.81738281	+33.53027344	+9.53613281	-45.54931641	+1288
+1457970622.09699990	+9.04394531	-7.10595703	-1.04150391	+54.38232422	-0.70312500	-55.39306641	+2088	+8.87695313	-6.24902344	-0.83056641	+6.61376953	-4.92187500	+13.60107422	+1760	+6.95654297	-10.19531250	-0.82177734	+33.48632813	+9.53613281	-45.50537109	+1288
+1457970622.10529990	+9.04833984	-7.09716797	-1.04150391	+54.44824219	-0.79101563	-55.37109375	+2088	+8.88574219	-6.23144531	-0.83056641	+6.70166016	-5.14160156	+13.44726563	+1760	+6.97412109	-10.17773438	-0.82617188	+33.39843750	+9.47021484	-45.32958984	+1296
+1457970622.10949990	+9.04833984	-7.09277344	-1.04150391	+54.47021484	-0.85693359	-55.37109375	+2088	+8.89013672	-6.22265625	-0.83056641	+6.74560547	-5.25146484	+13.38134766	+1764	+6.98730469	-10.16455078	-0.82617188	+33.37646484	+9.42626953	-45.28564453	+1300
+1457970622.11360000	+9.05712891	-7.08837891	-1.04150391	+54.51416016	-0.96679688	-55.34912109	+2092	+8.89892578	-6.20507813	-0.83056641	+6.78955078	-5.44921875	+13.27148438	+1764	+7.00927734	-10.14257813	-0.83056641	+33.35449219	+9.36035156	-45.19775391	+1308
+1457970622.11780000	+9.06152344	-7.07958984	-1.04589844	+54.55810547	-1.09863281	-55.32714844	+2092	+8.90771484	-6.19189453	-0.83056641	+6.83349609	-5.62500000	+13.18359375	+1768	+7.02246094	-10.12500000	-0.83056641	+33.31054688	+9.27246094	-45.19775391	+1312
+1457970622.12200000	+9.07031250	-7.07080078	-1.04589844	+54.60205078	-1.23046875	-55.32714844	+2096	+8.91650391	-6.17871094	-0.83496094	+6.85546875	-5.77880859	+13.13964844	+1772	+7.03564453	-10.11181641	-0.83935547	+33.28857422	+9.18457031	-45.17578125	+1320
+1457970622.12610010	+9.08349609	-7.05761719	-1.05029297	+54.64599609	-1.47216797	-55.32714844	+2100	+8.92968750	-6.16113281	-0.83935547	+6.87744141	-6.02050781	+13.05175781	+1772	+7.05322266	-10.09423828	-0.84814453	+33.26660156	+9.09667969	-45.15380859	+1328
+1457970622.13030000	+9.09667969	-7.04003906	-1.05029297	+54.68994141	-1.69189453	-55.37109375	+2104	+8.93847656	-6.14355469	-0.83935547	+6.89941406	-6.24023438	+12.96386719	+1776	+7.06640625	-10.07666016	-0.84375000	+33.17871094	+8.96484375	-45.24169922	+1332
+1457970622.13450000	+9.10986328	-7.02685547	-1.05468750	+54.71191406	-1.91162109	-55.39306641	+2108	+8.94726563	-6.13037109	-0.84375000	+6.92138672	-6.39404297	+12.94189453	+1780	+7.07958984	-10.06347656	-0.86572266	+33.11279297	+8.83300781	-45.17578125	+1340
+1457970622.13860010	+9.13183594	-7.00488281	-1.06347656	+54.71191406	-2.21923828	-55.50292969	+2116	+8.96044922	-6.11279297	-0.85253906	+6.92138672	-6.65771484	+12.85400391	+1780	+7.09277344	-10.04589844	-0.88330078	+33.04687500	+8.72314453	-45.15380859	+1344
+1457970622.14280010	+9.15380859	-6.98291016	-1.06787109	+54.68994141	-2.48291016	-55.63476563	+2120	+8.96923828	-6.09521484	-0.85253906	+6.96533203	-6.94335938	+12.74414063	+1780	+7.10595703	-10.02832031	-0.89208984	+32.93701172	+8.54736328	-45.26367188	+1352
+1457970622.14689990	+9.17138672	-6.96533203	-1.08105469	+54.66796875	-2.72460938	-55.72265625	+2128	+8.98242188	-6.07324219	-0.86572266	+6.98730469	-7.16308594	+12.74414063	+1784	+7.11914063	-10.01074219	-0.92724609	+32.82714844	+8.34960938	-45.21972656	+1360
+1457970622.15109990	+9.19775391	-6.94775391	-1.09423828	+54.55810547	-3.03222656	-56.00830078	+2132	+8.99560547	-6.05566406	-0.87451172	+6.98730469	-7.47070313	+12.59033203	+1784	+7.13671875	-9.99316406	-0.95361328	+32.71728516	+8.19580078	-45.21972656	+1368
+1457970622.15529990	+9.21972656	-6.92578125	-1.09863281	+54.49218750	-3.22998047	-56.31591797	+2136	+9.00878906	-6.03369141	-0.87451172	+7.03125000	-7.86621094	+12.43652344	+1784	+7.14990234	-9.97119141	-0.97119141	+32.54150391	+7.97607422	-45.41748047	+1372
+1457970622.15940000	+9.24169922	-6.90380859	-1.11621094	+54.44824219	-3.42773438	-56.46972656	+2140	+9.02197266	-6.01171875	-0.89648438	+7.05322266	-8.15185547	+12.39257813	+1788	+7.16308594	-9.95361328	-1.01074219	+32.38769531	+7.73437500	-45.43945313	+1380
+1457970622.16360000	+9.26367188	-6.89062500	-1.13378906	+54.27246094	-3.58154297	-56.82128906	+2140	+9.03515625	-5.99414063	-0.90966797	+7.05322266	-8.52539063	+12.19482422	+1784	+7.18066406	-9.93603516	-1.04589844	+32.23388672	+7.53662109	-45.52734375	+1388
+1457970622.16779990	+9.29003906	-6.86865234	-1.14257813	+54.18457031	-3.75732422	-57.21679688	+2140	+9.05273438	-5.96777344	-0.91845703	+7.14111328	-8.98681641	+12.01904297	+1784	+7.19824219	-9.90966797	-1.07226563	+32.03613281	+7.27294922	-45.79101563	+1392
+1457970622.17190000	+9.31640625	-6.84667969	-1.17333984	+54.09667969	-3.95507813	-57.43652344	+2140	+9.07470703	-5.94140625	-0.94921875	+7.18505859	-9.31640625	+11.95312500	+1788	+7.21582031	-9.88769531	-1.12500000	+31.86035156	+7.00927734	-45.83496094	+1404
+1457970622.18030000	+9.36474609	-6.81591797	-1.20849609	+53.76708984	-4.21875000	-58.31542969	+2136	+9.10986328	-5.89306641	-0.98437500	+7.25097656	-10.28320313	+11.44775391	+1796	+7.25537109	-9.83496094	-1.21289063	+31.46484375	+6.50390625	-46.27441406	+1428
+1457970622.18440010	+9.39990234	-6.79394531	-1.24365234	+53.65722656	-4.39453125	-58.64501953	+2140	+9.13183594	-5.86669922	-1.02832031	+7.31689453	-10.65673828	+11.31591797	+1804	+7.28173828	-9.80859375	-1.26562500	+31.28906250	+6.21826172	-46.42822266	+1444
+1457970622.18860010	+9.42626953	-6.78515625	-1.27441406	+53.37158203	-4.48242188	-59.12841797	+2136	+9.14941406	-5.84472656	-1.05908203	+7.31689453	-11.11816406	+11.03027344	+1812	+7.30810547	-9.78222656	-1.31835938	+31.04736328	+5.99853516	-46.69189453	+1460
+1457970622.19280000	+9.45703125	-6.75878906	-1.30078125	+53.21777344	-4.59228516	-59.61181641	+2144	+9.17578125	-5.80957031	-1.08984375	+7.40478516	-11.64550781	+10.74462891	+1820	+7.33447266	-9.74707031	-1.36230469	+30.82763672	+5.73486328	-47.04345703	+1476
+1457970622.19689990	+9.49658203	-6.73681641	-1.34472656	+53.06396484	-4.72412109	-60.00732422	+2152	+9.20214844	-5.77880859	-1.13818359	+7.49267578	-12.04101563	+10.54687500	+1836	+7.36523438	-9.71630859	-1.42382813	+30.60791016	+5.47119141	-47.26318359	+1496
+1457970622.20110010	+9.52734375	-6.72363281	-1.38867188	+52.73437500	-4.79003906	-60.46875000	+2156	+9.22412109	-5.75683594	-1.18212891	+7.49267578	-12.48046875	+10.21728516	+1844	+7.39599609	-9.68554688	-1.48095703	+30.34423828	+5.27343750	-47.59277344	+1512
+1457970622.20530010	+9.56689453	-6.69726563	-1.43261719	+52.53662109	-4.89990234	-60.95214844	+2168	+9.25048828	-5.71728516	-1.22607422	+7.60253906	-12.94189453	+9.93164063	+1860	+7.43554688	-9.64599609	-1.53808594	+30.12451172	+5.03173828	-47.94433594	+1536
+1457970622.20939990	+9.61083984	-6.67529297	-1.48535156	+52.31689453	-4.98779297	-61.36962891	+2184	+9.28564453	-5.67773438	-1.28759766	+7.73437500	-13.29345703	+9.68994141	+1876	+7.47509766	-9.60205078	-1.60400391	+29.92675781	+4.79003906	-48.20800781	+1556
+1457970622.21359990	+9.64160156	-6.66650391	-1.53369141	+51.92138672	-5.05371094	-61.85302734	+2188	+9.30761719	-5.65136719	-1.34033203	+7.73437500	-13.71093750	+9.33837891	+1888	+7.51025391	-9.57128906	-1.66552734	+29.61914063	+4.61425781	-48.55957031	+1576
+1457970622.21770000	+9.68554688	-6.63574219	-1.59082031	+51.65771484	-5.09765625	-62.31445313	+2204	+9.34277344	-5.60742188	-1.40185547	+7.91015625	-14.10644531	+8.98681641	+1904	+7.54980469	-9.51855469	-1.73144531	+29.37744141	+4.41650391	-48.91113281	+1600
+1457970622.22190000	+9.73828125	-6.60937500	-1.64794922	+51.41601563	-5.16357422	-62.77587891	+2220	+9.38232422	-5.56787109	-1.46777344	+8.08593750	-14.45800781	+8.67919922	+1924	+7.59814453	-9.47460938	-1.79736328	+29.13574219	+4.21875000	-49.24072266	+1624
+1457970622.22610000	+9.77783203	-6.60058594	-1.70947266	+50.93261719	-5.16357422	-63.23730469	+2228	+9.41308594	-5.53710938	-1.53369141	+8.10791016	-14.80957031	+8.30566406	+1936	+7.63769531	-9.43945313	-1.86328125	+28.78417969	+4.04296875	-49.63623047	+1644
+1457970622.23020010	+9.82617188	-6.57421875	-1.77539063	+50.62500000	-5.18554688	-63.63281250	+2244	+9.44824219	-5.48437500	-1.60400391	+8.32763672	-15.11718750	+7.93212891	+1956	+7.68603516	-9.38671875	-1.92919922	+28.52050781	+3.86718750	-50.00976563	+1668
+1457970622.23860000	+9.92724609	-6.53466797	-1.90283203	+49.79003906	-5.22949219	-64.55566406	+2272	+9.53173828	-5.40087891	-1.75341797	+8.63525391	-15.77636719	+7.11914063	+1992	+7.78271484	-9.29443359	-2.06982422	+27.81738281	+3.49365234	-50.73486328	+1716
+1457970622.24270010	+9.98437500	-6.49951172	-1.97753906	+49.43847656	-5.22949219	-64.95117188	+2288	+9.57568359	-5.33935547	-1.83251953	+8.92089844	-16.04003906	+6.72363281	+2016	+7.83544922	-9.23730469	-2.14453125	+27.53173828	+3.31787109	-51.08642578	+1740
+1457970622.24690010	+10.05029297	-6.46875000	-2.03906250	+49.08691406	-5.29541016	-65.50048828	+2304	+9.62841797	-5.28222656	-1.90722656	+9.22851563	-16.36962891	+6.28417969	+2036	+7.89257813	-9.18017578	-2.21923828	+27.22412109	+3.07617188	-51.43798828	+1768
+1457970622.25110010	+10.10302734	-6.45556641	-2.10498047	+48.49365234	-5.31738281	-66.00585938	+2312	+9.67236328	-5.23828125	-1.98193359	+9.38232422	-16.69921875	+5.77880859	+2048	+7.93652344	-9.13623047	-2.29394531	+26.76269531	+2.87841797	-51.83349609	+1788
+1457970622.25519990	+10.16894531	-6.41601563	-2.17968750	+48.09814453	-5.31738281	-66.44531250	+2332	+9.72070313	-5.17236328	-2.06542969	+9.71191406	-16.98486328	+5.31738281	+2072	+7.99365234	-9.07470703	-2.37304688	+26.43310547	+2.65869141	-52.18505859	+1816
+1457970622.25939990	+10.23925781	-6.38085938	-2.23242188	+47.68066406	-5.40527344	-67.06054688	+2348	+9.78222656	-5.10644531	-2.14013672	+10.10742188	-17.38037109	+4.76806641	+2092	+8.05517578	-9.01757813	-2.44775391	+26.05957031	+2.32910156	-52.55859375	+1840
+1457970622.26360010	+10.30078125	-6.35888672	-2.29394531	+47.06542969	-5.47119141	-67.60986328	+2360	+9.83056641	-5.05371094	-2.21923828	+10.32714844	-17.70996094	+4.21875000	+2108	+8.10351563	-8.97363281	-2.52246094	+25.51025391	+2.06542969	-52.95410156	+1860
+1457970622.26770000	+10.37548828	-6.31933594	-2.36425781	+46.58203125	-5.53710938	-68.07128906	+2380	+9.89208984	-4.97900391	-2.30273438	+10.72265625	-17.99560547	+3.71337891	+2132	+8.16503906	-8.90771484	-2.60595703	+25.13671875	+1.77978516	-53.26171875	+1888
+1457970622.27189990	+10.45458984	-6.27978516	-2.41259766	+46.09863281	-5.71289063	-68.77441406	+2400	+9.95800781	-4.90869141	-2.36865234	+11.18408203	-18.45703125	+3.07617188	+2152	+8.22656250	-8.84619141	-2.68066406	+24.74121094	+1.38427734	-53.61328125	+1916
+1457970622.27609990	+10.52490234	-6.24902344	-2.46533203	+45.41748047	-5.86669922	-69.38964844	+2416	+10.01513672	-4.84277344	-2.44335938	+11.51367188	-18.85253906	+2.50488281	+2168	+8.27490234	-8.79785156	-2.76416016	+24.12597656	+1.03271484	-53.96484375	+1936
+1457970622.28020000	+10.60400391	-6.20507813	-2.52685547	+44.86816406	-6.02050781	-69.93896484	+2440	+10.07666016	-4.75927734	-2.52685547	+11.95312500	-19.18212891	+1.93359375	+2192	+8.34082031	-8.72314453	-2.85205078	+23.73046875	+0.65917969	-54.22851563	+1968
+1457970622.28440000	+10.69189453	-6.16113281	-2.56201172	+44.31884766	-6.30615234	-70.70800781	+2460	+10.15136719	-4.68017578	-2.58398438	+12.48046875	-19.73144531	+1.23046875	+2208	+8.41113281	-8.65722656	-2.92236328	+23.31298828	+0.17578125	-54.60205078	+1996
+1457970622.29270010	+10.85449219	-6.07763672	-2.65869141	+42.97851563	-6.83349609	-71.93847656	+2504	+10.28320313	-4.51757813	-2.72900391	+13.33740234	-20.54443359	+0.02197266	+2248	+8.53417969	-8.52539063	-3.08496094	+22.28027344	-0.70312500	-55.19531250	+2052
+1457970622.29690000	+10.94238281	-6.02929688	-2.68505859	+42.31933594	-7.20703125	-72.72949219	+2528	+10.36230469	-4.42968750	-2.77734375	+13.88671875	-21.18164063	-0.72509766	+2268	+8.60449219	-8.45507813	-3.15527344	+21.81884766	-1.27441406	-55.54687500	+2080
+1457970622.30100010	+11.02587891	-5.98535156	-2.72021484	+41.59423828	-7.60253906	-73.38867188	+2552	+10.43261719	-4.34619141	-2.84326172	+14.32617188	-21.66503906	-1.31835938	+2284	+8.66601563	-8.39355469	-3.22998047	+21.20361328	-1.80175781	-55.87646484	+2104
+1457970622.30520010	+11.11376953	-5.93701172	-2.76416016	+40.89111328	-7.97607422	-74.00390625	+2580	+10.50292969	-4.25390625	-2.91357422	+14.80957031	-22.08251953	-1.91162109	+2308	+8.74072266	-8.31005859	-3.31347656	+20.80810547	-2.32910156	-56.07421875	+2136
+1457970622.30940010	+11.20166016	-5.88427734	-2.78613281	+40.16601563	-8.45947266	-74.77294922	+2604	+10.58203125	-4.16162109	-2.95312500	+15.35888672	-22.74169922	-2.65869141	+2324	+8.81982422	-8.23095703	-3.37939453	+20.39062500	-2.98828125	-56.40380859	+2164
+1457970622.31349990	+11.28515625	-5.83154297	-2.81250000	+39.44091797	-8.96484375	-75.43212891	+2628	+10.65673828	-4.06933594	-3.01025391	+15.82031250	-23.29101563	-3.22998047	+2340	+8.88134766	-8.16064453	-3.44531250	+19.84130859	-3.60351563	-56.71142578	+2188
+1457970622.31769990	+11.37304688	-5.77880859	-2.84765625	+38.69384766	-9.44824219	-76.02539063	+2656	+10.73144531	-3.97705078	-3.07177734	+16.30371094	-23.75244141	-3.82324219	+2360	+8.96044922	-8.06835938	-3.52441406	+19.46777344	-4.21875000	-56.90917969	+2220
+1457970622.32189990	+11.46093750	-5.73046875	-2.86083984	+37.92480469	-9.99755859	-76.75048828	+2680	+10.81054688	-3.88037109	-3.10693359	+16.83105469	-24.45556641	-4.57031250	+2376	+9.04833984	-7.98486328	-3.57714844	+19.07226563	-4.96582031	-57.23876953	+2248
+1457970622.32600000	+11.54443359	-5.66894531	-2.88281250	+37.22167969	-10.61279297	-77.38769531	+2704	+10.88964844	-3.78369141	-3.15527344	+17.29248047	-25.02685547	-5.11962891	+2392	+9.11865234	-7.90136719	-3.63427734	+18.58886719	-5.69091797	-57.59033203	+2268
+1457970622.33020000	+11.63232422	-5.61621094	-2.91357422	+36.45263672	-11.14013672	-77.93701172	+2728	+10.96435547	-3.69140625	-3.21240234	+17.73193359	-25.53222656	-5.69091797	+2404	+9.20214844	-7.80468750	-3.70019531	+18.25927734	-6.39404297	-57.81005859	+2300
+1457970622.33439990	+11.71582031	-5.56347656	-2.92236328	+35.68359375	-11.75537109	-78.61816406	+2752	+11.04785156	-3.59472656	-3.23876953	+18.23730469	-26.23535156	-6.41601563	+2416	+9.29443359	-7.71679688	-3.74853516	+17.92968750	-7.20703125	-58.13964844	+2320
+1457970622.33850000	+11.79492188	-5.49755859	-2.93554688	+34.98046875	-12.43652344	-79.21142578	+2772	+11.12695313	-3.48925781	-3.28271484	+18.67675781	-26.82861328	-6.94335938	+2428	+9.36474609	-7.62451172	-3.79687500	+17.49023438	-8.02001953	-58.44726563	+2340
+1457970622.34270000	+11.87841797	-5.44042969	-2.95751953	+34.23339844	-13.02978516	-79.73876953	+2792	+11.20166016	-3.39257813	-3.33105469	+19.07226563	-27.33398438	-7.49267578	+2440	+9.45263672	-7.52343750	-3.85839844	+17.20458984	-8.78906250	-58.62304688	+2364
+1457970622.34690000	+11.95751953	-5.38330078	-2.96191406	+33.50830078	-13.71093750	-80.39794922	+2812	+11.28076172	-3.29589844	-3.35302734	+19.53369141	-28.05908203	-8.19580078	+2444	+9.54492188	-7.42675781	-3.90234375	+16.91894531	-9.68994141	-58.93066406	+2380
+1457970622.35100010	+12.03662109	-5.31298828	-2.96630859	+32.84912109	-14.43603516	-80.92529297	+2832	+11.35546875	-3.19042969	-3.38378906	+19.95117188	-28.69628906	-8.70117188	+2456	+9.61962891	-7.33007813	-3.94189453	+16.56738281	-10.56884766	-59.23828125	+2396
+1457970622.35520010	+12.11572266	-5.25585938	-2.98388672	+32.14599609	-15.07324219	-81.40869141	+2848	+11.43457031	-3.09375000	-3.42333984	+20.34667969	-29.24560547	-9.27246094	+2460	+9.70312500	-7.22900391	-3.99462891	+16.30371094	-11.38183594	-59.43603516	+2416
+1457970622.35940000	+12.19482422	-5.19433594	-2.97949219	+31.44287109	-15.79833984	-82.00195313	+2868	+11.51367188	-2.99707031	-3.43212891	+20.78613281	-29.97070313	-9.95361328	+2464	+9.79541016	-7.12792969	-4.02978516	+16.06201172	-12.30468750	-59.72167969	+2428
+1457970622.36770010	+12.34423828	-5.05810547	-2.98388672	+30.21240234	-17.27050781	-82.96875000	+2896	+11.66748047	-2.79492188	-3.48925781	+21.53320313	-31.15722656	-11.00830078	+2472	+9.95361328	-6.93017578	-4.11328125	+15.49072266	-14.06250000	-60.18310547	+2448
+1457970622.37179990	+12.42333984	-4.99218750	-2.97070313	+29.57519531	-18.06152344	-83.54003906	+2916	+11.74218750	-2.69384766	-3.48925781	+21.97265625	-31.90429688	-11.68945313	+2476	+10.04150391	-6.82470703	-4.14404297	+15.24902344	-14.96337891	-60.42480469	+2460
+1457970622.37599990	+12.48925781	-4.90869141	-2.96191406	+29.04785156	-18.83056641	-83.91357422	+2932	+11.82128906	-2.58398438	-3.50244141	+22.39013672	-32.54150391	-12.21679688	+2480	+10.11181641	-6.72802734	-4.17919922	+14.94140625	-15.86425781	-60.68847656	+2464
+1457970622.38019990	+12.56396484	-4.84277344	-2.96630859	+28.45458984	-19.55566406	-84.26513672	+2944	+11.89599609	-2.48291016	-3.52001953	+22.78564453	-33.13476563	-12.78808594	+2480	+10.19091797	-6.62255859	-4.22314453	+14.69970703	-16.65527344	-60.82031250	+2476
+1457970622.38430000	+12.63427734	-4.77685547	-2.94433594	+27.86132813	-20.39062500	-84.70458984	+2964	+11.97070313	-2.38623047	-3.51123047	+23.22509766	-33.85986328	-13.49121094	+2484	+10.27441406	-6.51708984	-4.25390625	+14.50195313	-17.55615234	-61.06201172	+2484
+1457970622.38850000	+12.70458984	-4.69335938	-2.92236328	+27.37792969	-21.22558594	-85.05615234	+2980	+12.04541016	-2.27197266	-3.51562500	+23.66455078	-34.51904297	-14.01855469	+2492	+10.34033203	-6.42041016	-4.28027344	+14.21630859	-18.45703125	-61.32568359	+2488
+1457970622.39270000	+12.77490234	-4.62304688	-2.91357422	+26.82861328	-21.99462891	-85.34179688	+2996	+12.12011719	-2.17089844	-3.52001953	+24.10400391	-35.13427734	-14.63378906	+2496	+10.41503906	-6.31933594	-4.31982422	+13.97460938	-19.24804688	-61.50146484	+2496
+1457970622.39680000	+12.84082031	-4.54833984	-2.88281250	+26.32324219	-22.82958984	-85.73730469	+3012	+12.19482422	-2.06542969	-3.50244141	+24.60937500	-35.83740234	-15.35888672	+2504	+10.49853516	-6.21826172	-4.34179688	+13.79882813	-20.12695313	-61.76513672	+2504
+1457970622.40100000	+12.90673828	-4.46484375	-2.86083984	+25.88378906	-23.66455078	-85.97900391	+3032	+12.26953125	-1.95117188	-3.49804688	+25.13671875	-36.49658203	-15.93017578	+2512	+10.56445313	-6.11718750	-4.36816406	+13.53515625	-20.98388672	-62.00683594	+2512
+1457970622.40520000	+12.97265625	-4.39013672	-2.84326172	+25.35644531	-24.45556641	-86.19873047	+3048	+12.33984375	-1.85009766	-3.49365234	+25.59814453	-37.08984375	-16.58935547	+2520	+10.63916016	-6.01611328	-4.40771484	+13.33740234	-21.75292969	-62.16064453	+2524
+1457970622.40930010	+13.02978516	-4.31982422	-2.81250000	+24.87304688	-25.29052734	-86.46240234	+3068	+12.41015625	-1.74462891	-3.47167969	+26.14746094	-37.77099609	-17.33642578	+2528	+10.71826172	-5.91503906	-4.42529297	+13.16162109	-22.60986328	-62.40234375	+2532
+1457970622.41350010	+13.08691406	-4.23193359	-2.78613281	+24.47753906	-26.14746094	-86.66015625	+3092	+12.48046875	-1.62597656	-3.46289063	+26.74072266	-38.38623047	-17.97363281	+2540	+10.78417969	-5.81396484	-4.44726563	+12.96386719	-23.44482422	-62.64404297	+2536
+1457970622.42179990	+13.20556641	-4.08691406	-2.72900391	+23.51074219	-27.75146484	-87.03369141	+3132	+12.62109375	-1.41943359	-3.42773438	+27.83935547	-39.61669922	-19.46777344	+2560	+10.92919922	-5.61181641	-4.48242188	+12.65625000	-25.13671875	-63.10546875	+2556
+1457970622.42600010	+13.26269531	-4.00781250	-2.69384766	+23.07128906	-28.60839844	-87.20947266	+3156	+12.68701172	-1.30517578	-3.41455078	+28.43261719	-40.18798828	-20.10498047	+2568	+10.99951172	-5.50634766	-4.49560547	+12.48046875	-26.01562500	-63.30322266	+2564
+1457970622.43020010	+13.31542969	-3.93750000	-2.66748047	+22.60986328	-29.42138672	-87.38525391	+3176	+12.75292969	-1.20849609	-3.40576172	+28.98193359	-40.71533203	-20.83007813	+2576	+11.06982422	-5.40966797	-4.51757813	+12.32666016	-26.80664063	-63.47900391	+2576
+1457970622.43429990	+13.36816406	-3.86718750	-2.63232422	+22.14843750	-30.21240234	-87.58300781	+3196	+12.81884766	-1.10742188	-3.37939453	+29.57519531	-41.30859375	-21.66503906	+2584	+11.14892578	-5.30859375	-4.52197266	+12.19482422	-27.70751953	-63.72070313	+2584
+1457970622.43849990	+13.41650391	-3.78808594	-2.60156250	+21.70898438	-31.00341797	-87.67089844	+3220	+12.88037109	-0.99316406	-3.37060547	+30.16845703	-41.79199219	-22.32421875	+2592	+11.21484375	-5.20751953	-4.53076172	+12.04101563	-28.54248047	-63.87451172	+2588
+1457970622.44269990	+13.46484375	-3.72656250	-2.57519531	+21.15966797	-31.75048828	-87.75878906	+3236	+12.94189453	-0.90087891	-3.35742188	+30.67382813	-42.27539063	-23.04931641	+2596	+11.28515625	-5.10644531	-4.54394531	+11.88720703	-29.35546875	-63.96240234	+2596
+1457970622.44680000	+13.51757813	-3.66503906	-2.54443359	+20.61035156	-32.54150391	-87.89062500	+3256	+13.00341797	-0.80859375	-3.33984375	+31.22314453	-42.78076172	-23.81835938	+2604	+11.35986328	-5.00976563	-4.53955078	+11.75537109	-30.25634766	-64.16015625	+2604
+1457970622.45100000	+13.56152344	-3.59912109	-2.50927734	+20.08300781	-33.33251953	-87.93457031	+3272	+13.06054688	-0.70312500	-3.33105469	+31.75048828	-43.19824219	-24.45556641	+2608	+11.43017578	-4.90429688	-4.54394531	+11.60156250	-31.11328125	-64.22607422	+2608
+1457970622.45510010	+13.60546875	-3.54199219	-2.48291016	+19.51171875	-34.07958984	-87.97851563	+3284	+13.12207031	-0.61962891	-3.32226563	+32.18994141	-43.61572266	-25.15869141	+2608	+11.49609375	-4.81201172	-4.55273438	+11.38183594	-31.88232422	-64.27001953	+2608
+1457970622.45930000	+13.65380859	-3.48486328	-2.44775391	+18.94042969	-34.87060547	-88.04443359	+3300	+13.17919922	-0.53613281	-3.30029297	+32.69531250	-44.07714844	-25.94970703	+2612	+11.56640625	-4.71972656	-4.54394531	+11.22802734	-32.78320313	-64.40185547	+2612
+1457970622.46760010	+13.74169922	-3.37500000	-2.40380859	+17.62207031	-36.18896484	-87.84667969	+3316	+13.29345703	-0.36035156	-3.28271484	+33.57421875	-44.80224609	-27.22412109	+2616	+11.70263672	-4.53076172	-4.55273438	+10.74462891	-34.34326172	-64.31396484	+2612
+1457970622.47180010	+13.78125000	-3.33105469	-2.37304688	+16.91894531	-36.91406250	-87.78076172	+3324	+13.34619141	-0.28125000	-3.26074219	+34.01367188	-45.21972656	-27.97119141	+2616	+11.76855469	-4.43847656	-4.54394531	+10.54687500	-35.15625000	-64.33593750	+2612
+1457970622.47600010	+13.82080078	-3.27392578	-2.34667969	+16.25976563	-37.55126953	-87.58300781	+3332	+13.39892578	-0.18896484	-3.24316406	+34.47509766	-45.57128906	-28.56445313	+2620	+11.83007813	-4.34179688	-4.54394531	+10.28320313	-35.88134766	-64.20410156	+2608
+1457970622.48009990	+13.86035156	-3.22998047	-2.32470703	+15.49072266	-38.16650391	-87.34130859	+3336	+13.45605469	-0.11865234	-3.22998047	+34.84863281	-45.92285156	-29.17968750	+2616	+11.88720703	-4.25830078	-4.54833984	+9.97558594	-36.56250000	-64.05029297	+2600
+1457970622.48429990	+13.89990234	-3.18603516	-2.28955078	+14.72167969	-38.84765625	-87.14355469	+3340	+13.50439453	-0.04394531	-3.19921875	+35.26611328	-46.31835938	-29.90478516	+2620	+11.94873047	-4.17041016	-4.53955078	+9.68994141	-37.30957031	-63.98437500	+2596
+1457970622.48850010	+13.93505859	-3.13330078	-2.26318359	+14.01855469	-39.48486328	-86.81396484	+3344	+13.55712891	+0.03955078	-3.17724609	+35.72753906	-46.69189453	-30.49804688	+2620	+12.01025391	-4.07812500	-4.53515625	+9.38232422	-38.01269531	-63.78662109	+2592
+1457970622.49260000	+13.97460938	-3.08935547	-2.24121094	+13.24951172	-40.03417969	-86.46240234	+3344	+13.60986328	+0.10986328	-3.15087891	+36.14501953	-47.06542969	-31.15722656	+2620	+12.06738281	-3.99902344	-4.53955078	+9.03076172	-38.62792969	-63.61083984	+2584
+1457970622.49679990	+14.00976563	-3.04541016	-2.21044922	+12.48046875	-40.64941406	-86.15478516	+3348	+13.65820313	+0.18457031	-3.11132813	+36.58447266	-47.48291016	-31.86035156	+2624	+12.12451172	-3.91992188	-4.52636719	+8.74511719	-39.30908203	-63.47900391	+2580
+1457970622.50099990	+14.04052734	-2.98828125	-2.17968750	+11.79931641	-41.24267578	-85.75927734	+3356	+13.70654297	+0.26806641	-3.07617188	+37.11181641	-47.90039063	-32.49755859	+2632	+12.18164063	-3.83203125	-4.52197266	+8.43750000	-39.92431641	-63.23730469	+2576
+1457970622.50510000	+14.07568359	-2.94433594	-2.14892578	+11.05224609	-41.79199219	-85.34179688	+3360	+13.75927734	+0.34277344	-3.03662109	+37.59521484	-48.31787109	-33.17871094	+2636	+12.23437500	-3.75292969	-4.52197266	+8.06396484	-40.51757813	-63.03955078	+2568
+1457970622.50930000	+14.10644531	-2.90039063	-2.11816406	+10.30517578	-42.36328125	-84.92431641	+3368	+13.79882813	+0.41748047	-2.98828125	+38.10058594	-48.75732422	-33.88183594	+2644	+12.28710938	-3.67822266	-4.51318359	+7.77832031	-41.11083984	-62.86376953	+2564
+1457970622.51350000	+14.13281250	-2.83886719	-2.07861328	+9.68994141	-43.00048828	-84.48486328	+3380	+13.84716797	+0.50097656	-2.93994141	+38.71582031	-49.24072266	-34.60693359	+2652	+12.33984375	-3.59033203	-4.50439453	+7.51464844	-41.72607422	-62.62207031	+2564
+1457970622.51760010	+14.16357422	-2.79052734	-2.03906250	+9.00878906	-43.59375000	-84.06738281	+3388	+13.89111328	+0.57128906	-2.88281250	+39.30908203	-49.74609375	-35.37597656	+2664	+12.38818359	-3.52001953	-4.49560547	+7.18505859	-42.29736328	-62.44628906	+2560
+1457970622.52589990	+14.22070313	-2.67626953	-1.95996094	+7.82226563	-44.82421875	-83.21044922	+3416	+13.97021484	+0.72949219	-2.76855469	+40.56152344	-50.73486328	-36.89208984	+2688	+12.49365234	-3.36621094	-4.46484375	+6.65771484	-43.54980469	-62.07275391	+2560
+1457970622.53010010	+14.24707031	-2.62792969	-1.91601563	+7.20703125	-45.46142578	-82.77099609	+3432	+14.01416016	+0.79980469	-2.70703125	+41.19873047	-51.26220703	-37.72705078	+2700	+12.54638672	-3.30029297	-4.45166016	+6.37207031	-44.16503906	-61.89697266	+2560
+1457970622.53430010	+14.26904297	-2.57958984	-1.87207031	+6.59179688	-46.05468750	-82.35351563	+3448	+14.04492188	+0.87011719	-2.64990234	+41.83593750	-51.74560547	-38.51806641	+2712	+12.59472656	-3.23437500	-4.43408203	+6.13037109	-44.75830078	-61.76513672	+2560
+1457970622.53839990	+14.29101563	-2.52246094	-1.82812500	+6.06445313	-46.71386719	-81.91406250	+3464	+14.08007813	+0.94921875	-2.59277344	+42.53906250	-52.25097656	-39.30908203	+2728	+12.64306641	-3.15527344	-4.41210938	+5.93261719	-45.39550781	-61.56738281	+2564
+1457970622.54259990	+14.31298828	-2.47851563	-1.77978516	+5.44921875	-47.35107422	-81.45263672	+3484	+14.11523438	+1.01513672	-2.53125000	+43.17626953	-52.73437500	-40.10009766	+2740	+12.68701172	-3.09375000	-4.39453125	+5.66894531	-46.01074219	-61.36962891	+2564
+1457970622.54679990	+14.33056641	-2.43457031	-1.74023438	+4.83398438	-47.94433594	-81.01318359	+3500	+14.14160156	+1.08105469	-2.46972656	+43.81347656	-53.21777344	-40.89111328	+2756	+12.73535156	-3.02783203	-4.37255859	+5.42724609	-46.64794922	-61.19384766	+2568
+1457970622.55090000	+14.34814453	-2.38183594	-1.69189453	+4.28466797	-48.58154297	-80.52978516	+3516	+14.17236328	+1.15136719	-2.41259766	+44.49462891	-53.72314453	-41.68212891	+2772	+12.77929688	-2.95751953	-4.34619141	+5.20751953	-47.32910156	-60.97412109	+2572
+1457970622.55510000	+14.36572266	-2.34667969	-1.64794922	+3.66943359	-49.19677734	-80.04638672	+3532	+14.19873047	+1.20410156	-2.35107422	+45.08789063	-54.20654297	-42.47314453	+2788	+12.82324219	-2.90039063	-4.32421875	+4.94384766	-47.96630859	-60.79833984	+2576
+1457970622.55929990	+14.38769531	-2.31152344	-1.59960938	+3.03222656	-49.83398438	-79.58496094	+3544	+14.22509766	+1.25683594	-2.29833984	+45.63720703	-54.66796875	-43.24218750	+2800	+12.86718750	-2.84326172	-4.29785156	+4.65820313	-48.64746094	-60.60058594	+2576
+1457970622.56340000	+14.40087891	-2.26757813	-1.56005859	+2.41699219	-50.38330078	-79.03564453	+3560	+14.24707031	+1.31835938	-2.25439453	+46.20849609	-55.08544922	-43.87939453	+2816	+12.91113281	-2.77734375	-4.27148438	+4.37255859	-49.28466797	-60.31494141	+2580
+1457970622.56760000	+14.41406250	-2.24121094	-1.52050781	+1.69189453	-50.91064453	-78.48632813	+3572	+14.27343750	+1.36669922	-2.20605469	+46.69189453	-55.48095703	-44.53857422	+2824	+12.95068359	-2.72021484	-4.24951172	+4.04296875	-49.89990234	-60.02929688	+2584
+1457970622.57180000	+14.42724609	-2.21484375	-1.48095703	+0.96679688	-51.43798828	-77.91503906	+3580	+14.29101563	+1.41064453	-2.16210938	+47.15332031	-55.87646484	-45.17578125	+2836	+12.98583984	-2.66308594	-4.22314453	+3.71337891	-50.51513672	-59.76562500	+2584
+1457970622.57590010	+14.43603516	-2.18408203	-1.45019531	+0.26367188	-51.87744141	-77.29980469	+3588	+14.30859375	+1.45898438	-2.11816406	+47.63671875	-56.22802734	-45.74707031	+2848	+13.02099609	-2.60156250	-4.19677734	+3.38378906	-51.10839844	-59.39208984	+2588
+1457970622.58010010	+14.44921875	-2.16650391	-1.42382813	-0.50537109	-52.29492188	-76.68457031	+3592	+14.32617188	+1.49414063	-2.07861328	+48.01025391	-56.60156250	-46.31835938	+2860	+13.05615234	-2.54882813	-4.17480469	+2.98828125	-51.67968750	-59.04052734	+2588
+1457970622.58430000	+14.46240234	-2.14453125	-1.38867188	-1.29638672	-52.73437500	-76.06933594	+3596	+14.33935547	+1.52490234	-2.03906250	+48.36181641	-56.97509766	-46.84570313	+2872	+13.09130859	-2.50048828	-4.14843750	+2.61474609	-52.27294922	-58.68896484	+2588
+1457970622.58839990	+14.47119141	-2.11816406	-1.35791016	-1.99951172	-53.12988281	-75.41015625	+3600	+14.36132813	+1.56445313	-1.99951172	+48.71337891	-57.34863281	-47.32910156	+2884	+13.12207031	-2.44335938	-4.12207031	+2.19726563	-52.84423828	-58.27148438	+2592
+1457970622.59260010	+14.47998047	-2.10498047	-1.32714844	-2.76855469	-53.50341797	-74.77294922	+3600	+14.37890625	+1.59082031	-1.95996094	+49.04296875	-57.70019531	-47.81250000	+2896	+13.15722656	-2.39501953	-4.09570313	+1.75781250	-53.37158203	-57.89794922	+2588
+1457970622.60089990	+14.49755859	-2.06982422	-1.27001953	-4.24072266	-54.18457031	-73.49853516	+3600	+14.40527344	+1.65234375	-1.88525391	+49.70214844	-58.38134766	-48.75732422	+2920	+13.21435547	-2.29833984	-4.04296875	+0.92285156	-54.38232422	-57.08496094	+2588
+1457970622.60509990	+14.50634766	-2.05664063	-1.24804688	-4.96582031	-54.49218750	-72.88330078	+3596	+14.41845703	+1.67871094	-1.85009766	+49.96582031	-58.71093750	-49.15283203	+2932	+13.24072266	-2.25439453	-4.02099609	+0.46142578	-54.82177734	-56.66748047	+2588
+1457970622.60920000	+14.51074219	-2.04345703	-1.22607422	-5.66894531	-54.77783203	-72.29003906	+3596	+14.43164063	+1.70507813	-1.80615234	+50.27343750	-59.08447266	-49.61425781	+2944	+13.26708984	-2.21044922	-3.99462891	+0.06591797	-55.28320313	-56.29394531	+2592
+1457970622.61340000	+14.51953125	-2.02148438	-1.19531250	-6.28417969	-55.12939453	-71.67480469	+3596	+14.44482422	+1.73583984	-1.75781250	+50.62500000	-59.50195313	-50.09765625	+2960	+13.29345703	-2.16210938	-3.96826172	-0.30761719	-55.74462891	-55.89843750	+2592
+1457970622.61760000	+14.52392578	-2.00830078	-1.16455078	-6.89941406	-55.48095703	-71.10351563	+3596	+14.45800781	+1.75781250	-1.70947266	+50.95458984	-59.91943359	-50.58105469	+2976	+13.31982422	-2.12695313	-3.94189453	-0.72509766	-56.18408203	-55.56884766	+2592
+1457970622.62170000	+14.52832031	-1.99072266	-1.13378906	-7.47070313	-55.83251953	-70.57617188	+3596	+14.47119141	+1.78417969	-1.66113281	+51.28417969	-60.33691406	-51.08642578	+2992	+13.34619141	-2.09179688	-3.91552734	-1.09863281	-56.62353516	-55.26123047	+2592
+1457970622.62590000	+14.53710938	-1.96875000	-1.09423828	-7.99804688	-56.25000000	-70.04882813	+3596	+14.48876953	+1.81054688	-1.60839844	+51.65771484	-60.79833984	-51.59179688	+3008	+13.37255859	-2.05224609	-3.88476563	-1.47216797	-57.04101563	-54.90966797	+2592
+1457970622.63010000	+14.54150391	-1.95117188	-1.05468750	-8.48144531	-56.66748047	-69.56542969	+3600	+14.50195313	+1.83691406	-1.55566406	+52.05322266	-61.23779297	-52.11914063	+3024	+13.39892578	-2.02148438	-3.85839844	-1.82373047	-57.45849609	-54.62402344	+2592
+1457970622.63420010	+14.54589844	-1.93359375	-1.02392578	-8.92089844	-57.06298828	-69.14794922	+3600	+14.51513672	+1.86328125	-1.49853516	+52.49267578	-61.72119141	-52.69042969	+3044	+13.42529297	-1.98632813	-3.83203125	-2.13134766	-57.85400391	-54.38232422	+2596
+1457970622.63840010	+14.55029297	-1.90722656	-0.98437500	-9.31640625	-57.50244141	-68.68652344	+3608	+14.52832031	+1.88964844	-1.43701172	+52.97607422	-62.22656250	-53.30566406	+3060	+13.44726563	-1.94677734	-3.80566406	-2.41699219	-58.24951172	-54.11865234	+2596
+1457970622.64260010	+14.55468750	-1.88525391	-0.94482422	-9.71191406	-57.96386719	-68.26904297	+3612	+14.54150391	+1.91601563	-1.37548828	+53.43750000	-62.73193359	-53.89892578	+3076	+13.47363281	-1.92041016	-3.77929688	-2.72460938	-58.64501953	-53.87695313	+2596
+1457970622.64669990	+14.55468750	-1.86328125	-0.90527344	-10.08544922	-58.38134766	-67.87353516	+3620	+14.55468750	+1.93798828	-1.31396484	+53.83300781	-63.23730469	-54.44824219	+3092	+13.49560547	-1.88964844	-3.74853516	-2.98828125	-59.04052734	-53.67919922	+2600
+1457970622.65089990	+14.55468750	-1.84130859	-0.86132813	-10.41503906	-58.93066406	-67.45605469	+3628	+14.56787109	+1.95996094	-1.25244141	+54.31640625	-63.78662109	-55.06347656	+3112	+13.51757813	-1.85888672	-3.71777344	-3.25195313	-59.45800781	-53.45947266	+2600
+1457970622.65510010	+14.55468750	-1.82373047	-0.81298828	-10.76660156	-59.47998047	-67.08251953	+3640	+14.58105469	+1.97753906	-1.19091797	+54.82177734	-64.33593750	-55.70068359	+3124	+13.54394531	-1.83691406	-3.68701172	-3.53759766	-59.87548828	-53.28369141	+2600
+1457970622.65920000	+14.55908203	-1.80615234	-0.77343750	-11.07421875	-59.96337891	-66.75292969	+3648	+14.59423828	+1.99511719	-1.12939453	+55.26123047	-64.86328125	-56.29394531	+3140	+13.56591797	-1.81494141	-3.66064453	-3.80126953	-60.27099609	-53.10791016	+2600
+1457970622.66339990	+14.55908203	-1.78417969	-0.73388672	-11.35986328	-60.44677734	-66.42333984	+3656	+14.60742188	+2.01708984	-1.07666016	+55.72265625	-65.39062500	-56.88720703	+3152	+13.58789063	-1.78857422	-3.63427734	-4.08691406	-60.64453125	-52.88818359	+2600
+1457970622.66759990	+14.56347656	-1.76660156	-0.69433594	-11.62353516	-60.93017578	-66.13769531	+3664	+14.61621094	+2.03027344	-1.01953125	+56.14013672	-65.91796875	-57.45849609	+3164	+13.60546875	-1.76660156	-3.60791016	-4.35058594	-61.01806641	-52.69042969	+2600
+1457970622.67170000	+14.55908203	-1.75341797	-0.66357422	-11.82128906	-61.39160156	-65.89599609	+3668	+14.62939453	+2.04345703	-0.97119141	+56.44775391	-66.40136719	-57.91992188	+3172	+13.62744141	-1.74462891	-3.58593750	-4.59228516	-61.39160156	-52.51464844	+2600
+1457970622.67590000	+14.55908203	-1.73144531	-0.62841797	-12.04101563	-61.85302734	-65.65429688	+3680	+14.63378906	+2.05664063	-0.92285156	+56.82128906	-66.90673828	-58.38134766	+3180	+13.64501953	-1.71826172	-3.56396484	-4.83398438	-61.72119141	-52.29492188	+2600
+1457970622.68420000	+14.55468750	-1.71386719	-0.57128906	-12.39257813	-62.70996094	-65.32470703	+3688	+14.65136719	+2.06103516	-0.84375000	+57.10693359	-67.91748047	-58.99658203	+3188	+13.67138672	-1.68750000	-3.51562500	-5.40527344	-62.38037109	-51.92138672	+2596
+1457970622.68840000	+14.55908203	-1.70068359	-0.54492188	-12.48046875	-63.12744141	-65.21484375	+3692	+14.66015625	+2.06542969	-0.81298828	+57.19482422	-68.40087891	-59.21630859	+3192	+13.68457031	-1.66992188	-3.49804688	-5.69091797	-62.64404297	-51.65771484	+2592
+1457970622.69250010	+14.55908203	-1.69628906	-0.52294922	-12.52441406	-63.52294922	-65.21484375	+3692	+14.66894531	+2.06103516	-0.78662109	+57.19482422	-68.90625000	-59.39208984	+3196	+13.69775391	-1.65673828	-3.47607422	-5.97656250	-62.90771484	-51.45996094	+2592
+1457970622.69670010	+14.55908203	-1.69189453	-0.50537109	-12.45849609	-63.89648438	-65.32470703	+3692	+14.67773438	+2.05664063	-0.76464844	+56.95312500	-69.38964844	-59.30419922	+3196	+13.70654297	-1.64355469	-3.45849609	-6.24023438	-63.14941406	-51.28417969	+2588
+1457970622.70090010	+14.55908203	-1.68310547	-0.49218750	-12.32666016	-64.27001953	-65.45654297	+3692	+14.68652344	+2.05664063	-0.75146484	+56.77734375	-69.87304688	-59.21630859	+3196	+13.71972656	-1.62597656	-3.44970703	-6.48193359	-63.30322266	-51.04248047	+2584
+1457970622.70499990	+14.56347656	-1.67431641	-0.47900391	-12.12890625	-64.59960938	-65.69824219	+3688	+14.69091797	+2.04785156	-0.73388672	+56.40380859	-70.37841797	-58.95263672	+3200	+13.72851563	-1.61279297	-3.44091797	-6.72363281	-63.45703125	-50.86669922	+2580
+1457970622.70919990	+14.56347656	-1.66992188	-0.47460938	-11.82128906	-64.90722656	-66.02783203	+3684	+14.69531250	+2.03906250	-0.72949219	+55.81054688	-70.90576172	-58.49121094	+3200	+13.73291016	-1.60400391	-3.42333984	-6.89941406	-63.61083984	-50.73486328	+2580
+1457970622.71339990	+14.56347656	-1.65673828	-0.46582031	-11.46972656	-65.25878906	-66.40136719	+3680	+14.70410156	+2.03466797	-0.71630859	+55.32714844	-71.45507813	-58.09570313	+3200	+13.73730469	-1.59082031	-3.41455078	-7.09716797	-63.72070313	-50.55908203	+2576
+1457970622.71750000	+14.56347656	-1.65234375	-0.46142578	-11.05224609	-65.58837891	-66.81884766	+3676	+14.70849609	+2.02148438	-0.70312500	+54.68994141	-72.04833984	-57.56835938	+3208	+13.74609375	-1.58203125	-3.40576172	-7.27294922	-63.83056641	-50.44921875	+2576
+1457970622.72170000	+14.56787109	-1.64794922	-0.45263672	-10.54687500	-65.93994141	-67.36816406	+3672	+14.71289063	+2.00830078	-0.70312500	+53.74511719	-72.61962891	-56.71142578	+3208	+13.75048828	-1.57763672	-3.39697266	-7.40478516	-63.91845703	-50.38330078	+2572
+1457970622.72589990	+14.57226563	-1.63916016	-0.44384766	-9.97558594	-66.29150391	-67.93945313	+3668	+14.72167969	+1.99951172	-0.69873047	+52.88818359	-73.23486328	-55.92041016	+3212	+13.75488281	-1.56884766	-3.39257813	-7.53662109	-63.96240234	-50.29541016	+2572
+1457970622.73420000	+14.57666016	-1.61718750	-0.42626953	-8.59130859	-66.99462891	-69.27978516	+3656	+14.73046875	+1.98193359	-0.68554688	+50.84472656	-74.55322266	-53.96484375	+3220	+13.76806641	-1.55566406	-3.37939453	-7.62451172	-64.05029297	-50.25146484	+2568
+1457970622.73840000	+14.57666016	-1.60839844	-0.41748047	-7.84423828	-67.32421875	-70.00488281	+3652	+14.73486328	+1.97314453	-0.67236328	+49.79003906	-75.23437500	-52.93212891	+3224	+13.77246094	-1.54687500	-3.37500000	-7.64648438	-64.09423828	-50.27343750	+2568
+1457970622.74250010	+14.58105469	-1.59521484	-0.41308594	-7.07519531	-67.63183594	-70.72998047	+3648	+14.73925781	+1.96435547	-0.65917969	+48.55957031	-75.93750000	-51.72363281	+3228	+13.78125000	-1.53808594	-3.36621094	-7.66845703	-64.11621094	-50.29541016	+2568
+1457970622.74670000	+14.58105469	-1.57763672	-0.39990234	-6.32812500	-68.00537109	-71.45507813	+3644	+14.74365234	+1.95996094	-0.64599609	+47.24121094	-76.64062500	-50.42724609	+3232	+13.78564453	-1.53369141	-3.36181641	-7.62451172	-64.13818359	-50.36132813	+2568
+1457970622.75090000	+14.58544922	-1.56445313	-0.38232422	-5.55908203	-68.40087891	-72.20214844	+3644	+14.74804688	+1.95117188	-0.62402344	+45.87890625	-77.38769531	-49.10888672	+3240	+13.79003906	-1.52929688	-3.35742188	-7.60253906	-64.20410156	-50.44921875	+2568
+1457970622.75500010	+14.58544922	-1.55126953	-0.36474609	-4.74609375	-68.77441406	-72.97119141	+3640	+14.75244141	+1.94238281	-0.60205078	+44.45068359	-78.11279297	-47.68066406	+3248	+13.79882813	-1.52490234	-3.34863281	-7.55859375	-64.24804688	-50.55908203	+2568
+1457970622.75920010	+14.58544922	-1.53808594	-0.34716797	-3.95507813	-69.16992188	-73.71826172	+3644	+14.75244141	+1.93798828	-0.58007813	+42.93457031	-78.85986328	-46.18652344	+3252	+13.80761719	-1.52050781	-3.34423828	-7.53662109	-64.31396484	-50.64697266	+2568
+1457970622.76329990	+14.58984375	-1.52490234	-0.32958984	-3.16406250	-69.52148438	-74.48730469	+3640	+14.75683594	+1.92919922	-0.55371094	+41.17675781	-79.56298828	-44.45068359	+3260	+13.81640625	-1.51611328	-3.33544922	-7.49267578	-64.40185547	-50.75683594	+2568
+1457970622.76749990	+14.58984375	-1.51171875	-0.31201172	-2.35107422	-69.87304688	-75.25634766	+3640	+14.76123047	+1.92480469	-0.53173828	+39.28710938	-80.26611328	-42.60498047	+3264	+13.82519531	-1.51171875	-3.32666016	-7.44873047	-64.48974609	-50.84472656	+2568
+1457970622.77169990	+14.58984375	-1.49414063	-0.29443359	-1.60400391	-70.22460938	-75.98144531	+3640	+14.76562500	+1.92041016	-0.50097656	+37.39746094	-80.96923828	-40.73730469	+3272	+13.83398438	-1.50292969	-3.31787109	-7.40478516	-64.53369141	-50.95458984	+2568
+1457970622.77580000	+14.58984375	-1.48095703	-0.27685547	-0.85693359	-70.53222656	-76.70654297	+3644	+14.76562500	+1.91162109	-0.47460938	+35.09033203	-81.60644531	-38.49609375	+3276	+13.84277344	-1.49853516	-3.31347656	-7.36083984	-64.62158203	-51.04248047	+2568
+1457970622.78000000	+14.58984375	-1.47216797	-0.26367188	-0.17578125	-70.86181641	-77.38769531	+3644	+14.77001953	+1.90283203	-0.44824219	+32.54150391	-82.24365234	-35.96923828	+3280	+13.85156250	-1.49414063	-3.30468750	-7.33886719	-64.70947266	-51.10839844	+2568
+1457970622.78830000	+14.58544922	-1.45458984	-0.22851563	+1.25244141	-71.52099609	-78.79394531	+3648	+14.77001953	+1.88525391	-0.40429688	+26.27929688	-83.34228516	-29.86083984	+3288	+13.86035156	-1.48535156	-3.28710938	-7.42675781	-64.86328125	-51.15234375	+2568
+1457970622.79250000	+14.58544922	-1.45019531	-0.21093750	+1.95556641	-71.80664063	-79.49707031	+3648	+14.77441406	+1.87207031	-0.38671875	+22.63183594	-83.84765625	-26.32324219	+3292	+13.86914063	-1.48535156	-3.28271484	-7.47070313	-64.95117188	-51.19628906	+2564
+1457970622.79670000	+14.58544922	-1.44580078	-0.20214844	+2.61474609	-72.07031250	-80.17822266	+3648	+14.77880859	+1.86328125	-0.36914063	+18.72070313	-84.28710938	-22.47802734	+3296	+13.87353516	-1.48535156	-3.27392578	-7.53662109	-65.03906250	-51.21826172	+2560
+1457970622.80080010	+14.58544922	-1.43701172	-0.19775391	+3.25195313	-72.24609375	-80.81542969	+3648	+14.77880859	+1.85009766	-0.35595703	+14.12841797	-84.63867188	-17.99560547	+3296	+13.87792969	-1.48095703	-3.26953125	-7.62451172	-65.10498047	-51.17431641	+2560
+1457970622.80500010	+14.58544922	-1.44140625	-0.19775391	+3.77929688	-72.44384766	-81.40869141	+3648	+14.77880859	+1.83691406	-0.34716797	+9.27246094	-84.92431641	-13.22753906	+3296	+13.88232422	-1.47656250	-3.26513672	-7.73437500	-65.17089844	-51.13037109	+2560
+1457970622.80920000	+14.58105469	-1.44580078	-0.19335938	+4.28466797	-72.61962891	-81.95800781	+3644	+14.77880859	+1.82373047	-0.34277344	+4.35058594	-85.14404297	-8.43750000	+3300	+13.88232422	-1.47216797	-3.26074219	-7.84423828	-65.19287109	-51.04248047	+2556
+1457970622.81329990	+14.58105469	-1.44580078	-0.19775391	+4.74609375	-72.77343750	-82.46337891	+3644	+14.77441406	+1.81054688	-0.34277344	-0.81298828	-85.29785156	-3.36181641	+3300	+13.88671875	-1.46777344	-3.26074219	-7.97607422	-65.23681641	-50.95458984	+2552
+1457970622.81750010	+14.57666016	-1.45458984	-0.19775391	+5.16357422	-72.94921875	-82.94677734	+3644	+14.77441406	+1.79296875	-0.34277344	-5.91064453	-85.42968750	+1.62597656	+3300	+13.88232422	-1.46777344	-3.26074219	-8.10791016	-65.25878906	-50.86669922	+2552
+1457970622.82170010	+14.57226563	-1.46337891	-0.19775391	+5.55908203	-73.08105469	-83.40820313	+3644	+14.77001953	+1.77539063	-0.34277344	-10.70068359	-85.51757813	+6.28417969	+3304	+13.88232422	-1.46777344	-3.26074219	-8.30566406	-65.30273438	-50.73486328	+2548
+1457970622.82579990	+14.57226563	-1.46777344	-0.20654297	+5.88867188	-73.19091797	-83.80371094	+3644	+14.77001953	+1.76220703	-0.34716797	-15.27099609	-85.53955078	+10.78857422	+3308	+13.88232422	-1.46777344	-3.25634766	-8.48144531	-65.32470703	-50.60302734	+2548
+1457970622.82999990	+14.57226563	-1.47656250	-0.21533203	+6.17431641	-73.27880859	-84.17724609	+3644	+14.76562500	+1.74902344	-0.35156250	-19.40185547	-85.56152344	+14.80957031	+3308	+13.88232422	-1.46777344	-3.25634766	-8.67919922	-65.39062500	-50.44921875	+2544
+1457970622.83419990	+14.56787109	-1.48974609	-0.22412109	+6.41601563	-73.41064453	-84.50683594	+3644	+14.76123047	+1.73144531	-0.35595703	-23.00537109	-85.58349609	+18.32519531	+3312	+13.87792969	-1.46337891	-3.25634766	-8.85498047	-65.41259766	-50.31738281	+2544
+1457970622.83830000	+14.56347656	-1.50292969	-0.22851563	+6.56982422	-73.49853516	-84.77050781	+3644	+14.76123047	+1.72265625	-0.36474609	-26.19140625	-85.56152344	+21.46728516	+3312	+13.87792969	-1.46337891	-3.26074219	-9.00878906	-65.43457031	-50.20751953	+2544
+1457970622.84250000	+14.55908203	-1.51171875	-0.23730469	+6.70166016	-73.58642578	-85.01220703	+3640	+14.75683594	+1.70947266	-0.37353516	-29.04785156	-85.53955078	+24.25781250	+3316	+13.87792969	-1.46337891	-3.26074219	-9.16259766	-65.50048828	-50.07568359	+2544
+1457970622.84660010	+14.55029297	-1.52050781	-0.24169922	+6.81152344	-73.71826172	-85.23193359	+3640	+14.75244141	+1.70068359	-0.37353516	-31.68457031	-85.58349609	+26.87255859	+3316	+13.87353516	-1.45898438	-3.26513672	-9.31640625	-65.52246094	-49.94384766	+2544
+1457970622.85080000	+14.54589844	-1.53369141	-0.24169922	+6.92138672	-73.85009766	-85.42968750	+3636	+14.74804688	+1.68750000	-0.37353516	-34.36523438	-85.60546875	+29.46533203	+3320	+13.87353516	-1.45898438	-3.26513672	-9.47021484	-65.58837891	-49.83398438	+2544
+1457970622.85910010	+14.53271484	-1.54248047	-0.23730469	+7.20703125	-74.15771484	-85.89111328	+3628	+14.73925781	+1.67871094	-0.36914063	-39.28710938	-85.75927734	+34.38720703	+3320	+13.86914063	-1.45898438	-3.26074219	-9.71191406	-65.78613281	-49.68017578	+2544
+1457970622.86330010	+14.52832031	-1.54687500	-0.23291016	+7.33886719	-74.31152344	-86.13281250	+3624	+14.73925781	+1.67871094	-0.36474609	-41.52832031	-85.82519531	+36.62841797	+3316	+13.86914063	-1.45898438	-3.26074219	-9.82177734	-65.91796875	-49.61425781	+2544
+1457970622.86750010	+14.52392578	-1.55126953	-0.22851563	+7.51464844	-74.46533203	-86.37451172	+3620	+14.73486328	+1.67871094	-0.36035156	-43.70361328	-85.89111328	+38.82568359	+3316	+13.86914063	-1.45898438	-3.25634766	-9.90966797	-66.04980469	-49.59228516	+2548
+1457970622.87159990	+14.51513672	-1.54687500	-0.21533203	+7.73437500	-74.66308594	-86.68212891	+3616	+14.73046875	+1.68310547	-0.35156250	-46.34033203	-86.00097656	+41.48437500	+3316	+13.86914063	-1.45898438	-3.25195313	-9.93164063	-66.20361328	-49.59228516	+2548
+1457970622.87579990	+14.50634766	-1.54687500	-0.20214844	+7.91015625	-74.83886719	-86.94580078	+3612	+14.73046875	+1.67871094	-0.34277344	-48.55957031	-86.08886719	+43.68164063	+3312	+13.87353516	-1.45898438	-3.24755859	-9.93164063	-66.37939453	-49.65820313	+2552
+1457970622.88000010	+14.49755859	-1.53808594	-0.19335938	+8.15185547	-74.99267578	-87.23144531	+3608	+14.72607422	+1.68750000	-0.32958984	-51.24023438	-86.17675781	+46.40625000	+3312	+13.87353516	-1.45898438	-3.24316406	-9.90966797	-66.55517578	-49.74609375	+2552
+1457970622.88410000	+14.49316406	-1.53369141	-0.17578125	+8.48144531	-75.21240234	-87.62695313	+3608	+14.72167969	+1.69189453	-0.31640625	-54.33837891	-86.26464844	+49.54833984	+3312	+13.87353516	-1.45898438	-3.23437500	-9.86572266	-66.73095703	-49.85595703	+2556
+1457970622.88829990	+14.48876953	-1.52490234	-0.15820313	+8.81103516	-75.38818359	-88.00048828	+3604	+14.72167969	+1.69628906	-0.30322266	-57.15087891	-86.33056641	+52.38281250	+3308	+13.87353516	-1.46337891	-3.22119141	-9.79980469	-66.95068359	-50.00976563	+2556
+1457970622.89249990	+14.47998047	-1.51171875	-0.14062500	+9.20654297	-75.54199219	-88.43994141	+3604	+14.72167969	+1.70068359	-0.29443359	-60.40283203	-86.37451172	+55.65673828	+3304	+13.87792969	-1.46337891	-3.21240234	-9.71191406	-67.14843750	-50.18554688	+2560
+1457970622.89660000	+14.47998047	-1.50292969	-0.12304688	+9.64599609	-75.71777344	-88.90136719	+3600	+14.71728516	+1.70507813	-0.27685547	-63.96240234	-86.39648438	+59.23828125	+3304	+13.88232422	-1.46337891	-3.19921875	-9.58007813	-67.34619141	-50.36132813	+2560
+1457970622.90500000	+14.46679688	-1.48095703	-0.09228516	+10.39306641	-75.93750000	-89.73632813	+3600	+14.71289063	+1.71826172	-0.25927734	-70.04882813	-86.35253906	+65.36865234	+3296	+13.88671875	-1.46337891	-3.18164063	-9.27246094	-67.65380859	-50.77880859	+2564
+1457970622.90910010	+14.46679688	-1.47216797	-0.08349609	+10.81054688	-76.02539063	-90.17578125	+3596	+14.71289063	+1.72265625	-0.25048828	-72.99316406	-86.30859375	+68.31298828	+3288	+13.89111328	-1.46777344	-3.17285156	-9.14062500	-67.80761719	-50.95458984	+2564
+1457970622.91330000	+14.46240234	-1.46337891	-0.07031250	+11.18408203	-76.09130859	-90.57128906	+3596	+14.70849609	+1.72265625	-0.24169922	-75.62988281	-86.22070313	+70.92773438	+3284	+13.89111328	-1.46337891	-3.16406250	-9.00878906	-67.89550781	-51.13037109	+2564
+1457970622.91739990	+14.45800781	-1.45458984	-0.06152344	+11.55761719	-76.13525391	-90.96679688	+3592	+14.70410156	+1.72265625	-0.23291016	-78.15673828	-86.11083984	+73.41064453	+3276	+13.88671875	-1.46777344	-3.15527344	-8.89892578	-67.96142578	-51.28417969	+2568
+1457970622.92160010	+14.45800781	-1.45019531	-0.05712891	+11.93115234	-76.17919922	-91.40625000	+3588	+14.70410156	+1.72265625	-0.22851563	-80.31005859	-85.97900391	+75.54199219	+3272	+13.88671875	-1.46777344	-3.14648438	-8.81103516	-68.04931641	-51.41601563	+2568
+1457970622.92580010	+14.45800781	-1.44580078	-0.05273438	+12.26074219	-76.17919922	-91.77978516	+3584	+14.70410156	+1.72705078	-0.22851563	-81.93603516	-85.84716797	+77.16796875	+3264	+13.88671875	-1.46777344	-3.14208984	-8.76708984	-68.09326172	-51.48193359	+2568
+1457970622.92989990	+14.45361328	-1.44580078	-0.05273438	+12.63427734	-76.15722656	-92.19726563	+3580	+14.69970703	+1.72265625	-0.22851563	-83.32031250	-85.67138672	+78.53027344	+3260	+13.88232422	-1.46777344	-3.14208984	-8.72314453	-68.09326172	-51.54785156	+2564
+1457970622.93409990	+14.45361328	-1.44580078	-0.05273438	+13.02978516	-76.13525391	-92.65869141	+3576	+14.69970703	+1.71386719	-0.23291016	-84.44091797	-85.51757813	+79.58496094	+3256	+13.88232422	-1.47216797	-3.13769531	-8.67919922	-68.11523438	-51.61376953	+2564
+1457970622.93829990	+14.45361328	-1.44580078	-0.05712891	+13.35937500	-76.09130859	-93.05419922	+3568	+14.69531250	+1.70947266	-0.23730469	-85.03417969	-85.34179688	+80.15625000	+3252	+13.87792969	-1.47216797	-3.13769531	-8.65722656	-68.09326172	-51.63574219	+2564
+1457970622.94240000	+14.45361328	-1.44580078	-0.05712891	+13.73291016	-76.02539063	-93.49365234	+3564	+14.69091797	+1.70068359	-0.24609375	-85.40771484	-85.16601563	+80.52978516	+3248	+13.87792969	-1.47216797	-3.13769531	-8.65722656	-68.07128906	-51.65771484	+2564
+1457970622.94660000	+14.44921875	-1.45019531	-0.06591797	+14.15039063	-75.93750000	-93.99902344	+3564	+14.68652344	+1.69189453	-0.25488281	-85.75927734	-84.99023438	+80.88134766	+3248	+13.87353516	-1.47216797	-3.13769531	-8.65722656	-68.04931641	-51.67968750	+2564
+1457970622.95490000	+14.44921875	-1.45898438	-0.07910156	+15.13916016	-75.80566406	-95.14160156	+3556	+14.67773438	+1.67431641	-0.26806641	-86.26464844	-84.66064453	+81.43066406	+3244	+13.86474609	-1.47216797	-3.13769531	-8.67919922	-67.98339844	-51.67968750	+2560
+1457970622.95910000	+14.44921875	-1.46337891	-0.08789063	+15.77636719	-75.71777344	-95.86669922	+3556	+14.67333984	+1.66552734	-0.27246094	-86.61621094	-84.50683594	+81.80419922	+3244	+13.86035156	-1.47216797	-3.13769531	-8.67919922	-67.96142578	-51.67968750	+2560
+1457970622.96330000	+14.44921875	-1.47216797	-0.09228516	+16.58935547	-75.62988281	-96.81152344	+3552	+14.66894531	+1.66113281	-0.28125000	-86.79199219	-84.35302734	+82.08984375	+3244	+13.86035156	-1.47216797	-3.13769531	-8.67919922	-67.93945313	-51.67968750	+2560
+1457970622.96740010	+14.44921875	-1.47656250	-0.10107422	+17.49023438	-75.54199219	-97.82226563	+3548	+14.66455078	+1.65234375	-0.28564453	-86.98974609	-84.19921875	+82.37548828	+3244	+13.85595703	-1.47656250	-3.13769531	-8.70117188	-67.89550781	-51.67968750	+2560
+1457970622.97160010	+14.44921875	-1.48095703	-0.10546875	+18.52294922	-75.45410156	-98.94287109	+3544	+14.65576172	+1.64794922	-0.29003906	-87.25341797	-84.04541016	+82.77099609	+3244	+13.85156250	-1.47656250	-3.13769531	-8.67919922	-67.85156250	-51.70166016	+2560
+1457970622.97580000	+14.44921875	-1.48535156	-0.10986328	+20.10498047	-75.34423828	-100.67871094	+3540	+14.65136719	+1.63916016	-0.29003906	-87.78076172	-83.91357422	+83.40820313	+3244	+13.84716797	-1.47656250	-3.13769531	-8.67919922	-67.82958984	-51.72363281	+2560
+1457970622.97989990	+14.44482422	-1.48535156	-0.10986328	+21.62109375	-75.27832031	-102.32666016	+3532	+14.64697266	+1.63476563	-0.29003906	-88.30810547	-83.75976563	+84.11132813	+3244	+13.84277344	-1.47656250	-3.13769531	-8.65722656	-67.78564453	-51.76757813	+2560
+1457970622.98410010	+14.44482422	-1.48095703	-0.10986328	+23.15917969	-75.19042969	-103.97460938	+3524	+14.64257813	+1.63476563	-0.29003906	-88.98925781	-83.62792969	+84.94628906	+3244	+13.83837891	-1.47656250	-3.13769531	-8.61328125	-67.74169922	-51.81152344	+2560
+1457970622.98830010	+14.44482422	-1.47656250	-0.10546875	+25.55419922	-75.12451172	-106.50146484	+3520	+14.63818359	+1.63476563	-0.28125000	-90.06591797	-83.45214844	+86.17675781	+3244	+13.83398438	-1.47656250	-3.13330078	-8.52539063	-67.69775391	-51.89941406	+2560
+1457970622.99239990	+14.44482422	-1.46777344	-0.09228516	+27.61962891	-75.08056641	-108.61083984	+3516	+14.63818359	+1.63476563	-0.27246094	-91.20849609	-83.29833984	+87.47314453	+3244	+13.82958984	-1.47656250	-3.12890625	-8.43750000	-67.67578125	-52.03125000	+2560
+1457970623.00070000	+14.44482422	-1.43701172	-0.06152344	+32.10205078	-74.99267578	-113.15917969	+3512	+14.63378906	+1.64355469	-0.25488281	-93.47167969	-83.01269531	+89.97802734	+3244	+13.82080078	-1.47216797	-3.11572266	-8.12988281	-67.63183594	-52.38281250	+2560
+1457970623.00490000	+14.44482422	-1.42382813	-0.04394531	+34.25537109	-74.92675781	-115.31250000	+3512	+14.63378906	+1.65234375	-0.24609375	-94.59228516	-82.83691406	+91.18652344	+3244	+13.82080078	-1.47216797	-3.11132813	-7.95410156	-67.60986328	-52.60253906	+2560
+1457970623.00910000	+14.44482422	-1.40625000	-0.03076172	+36.29882813	-74.83886719	-117.37792969	+3508	+14.63378906	+1.66113281	-0.23291016	-95.69091797	-82.68310547	+92.41699219	+3244	+13.81640625	-1.47216797	-3.10253906	-7.73437500	-67.60986328	-52.82226563	+2560
+1457970623.01740000	+14.44482422	-1.37548828	+0.00439453	+40.47363281	-74.66308594	-121.50878906	+3508	+14.63378906	+1.66992188	-0.21093750	-98.15185547	-82.37548828	+94.85595703	+3244	+13.81640625	-1.46777344	-3.08056641	-7.22900391	-67.63183594	-53.41552734	+2560
+1457970623.02160000	+14.44482422	-1.36230469	+0.02197266	+42.45117188	-74.57519531	-123.48632813	+3504	+14.63818359	+1.67871094	-0.19775391	-99.29443359	-82.22167969	+95.99853516	+3240	+13.81640625	-1.46337891	-3.07177734	-6.98730469	-67.67578125	-53.67919922	+2560
+1457970623.02570010	+14.44482422	-1.34472656	+0.03515625	+44.31884766	-74.42138672	-125.31005859	+3504	+14.63818359	+1.67871094	-0.19335938	-100.12939453	-82.08984375	+96.78955078	+3240	+13.81640625	-1.45898438	-3.06298828	-6.74560547	-67.69775391	-53.94287109	+2560
+1457970623.02990010	+14.44482422	-1.33154297	+0.04833984	+46.09863281	-74.28955078	-127.04589844	+3500	+14.64257813	+1.68310547	-0.18457031	-100.98632813	-81.95800781	+97.55859375	+3236	+13.82080078	-1.45898438	-3.05419922	-6.52587891	-67.74169922	-54.22851563	+2556
+1457970623.03410010	+14.44482422	-1.31835938	+0.05712891	+47.70263672	-74.13574219	-128.60595703	+3496	+14.64257813	+1.68750000	-0.18017578	-101.86523438	-81.82617188	+98.34960938	+3232	+13.82080078	-1.45898438	-3.04541016	-6.32812500	-67.76367188	-54.47021484	+2556
+1457970623.04239990	+14.44042969	-1.30517578	+0.06152344	+50.16357422	-73.76220703	-131.02294922	+3488	+14.64697266	+1.69189453	-0.17138672	-103.16162109	-81.58447266	+99.44824219	+3224	+13.82080078	-1.45898438	-3.03662109	-5.97656250	-67.78564453	-54.90966797	+2552
+1457970623.04660010	+14.44042969	-1.30517578	+0.06152344	+51.17431641	-73.60839844	-132.07763672	+3480	+14.64697266	+1.69189453	-0.17138672	-103.71093750	-81.47460938	+99.86572266	+3220	+13.81640625	-1.45458984	-3.03222656	-5.84472656	-67.80761719	-55.08544922	+2548
+1457970623.05069990	+14.43603516	-1.30517578	+0.05712891	+52.00927734	-73.41064453	-132.93457031	+3476	+14.64697266	+1.69189453	-0.17138672	-104.15039063	-81.34277344	+100.17333984	+3212	+13.81640625	-1.45458984	-3.02783203	-5.73486328	-67.80761719	-55.23925781	+2544
+1457970623.05489990	+14.43164063	-1.30957031	+0.04833984	+52.75634766	-73.25683594	-133.72558594	+3472	+14.64697266	+1.68750000	-0.17578125	-104.54589844	-81.23291016	+100.45898438	+3212	+13.81201172	-1.45458984	-3.02783203	-5.64697266	-67.80761719	-55.37109375	+2540
+1457970623.05909990	+14.43164063	-1.31396484	+0.04394531	+53.41552734	-73.10302734	-134.40673828	+3468	+14.64697266	+1.67871094	-0.18017578	-104.83154297	-81.14501953	+100.59082031	+3208	+13.80761719	-1.45458984	-3.02343750	-5.60302734	-67.80761719	-55.48095703	+2540
+1457970623.06320000	+14.43164063	-1.32275391	+0.03076172	+53.72314453	-72.90527344	-134.80224609	+3468	+14.64697266	+1.67431641	-0.18896484	-104.96337891	-81.03515625	+100.59082031	+3204	+13.80322266	-1.45458984	-3.02343750	-5.55908203	-67.80761719	-55.54687500	+2536
+1457970623.06740000	+14.42724609	-1.33154297	+0.01318359	+53.96484375	-72.72949219	-135.15380859	+3468	+14.64257813	+1.66552734	-0.19775391	-104.98535156	-80.92529297	+100.50292969	+3204	+13.79882813	-1.45898438	-3.02783203	-5.53710938	-67.80761719	-55.61279297	+2532
+1457970623.07150010	+14.42724609	-1.34472656	+0.00439453	+54.27246094	-72.59765625	-135.54931641	+3468	+14.64257813	+1.65234375	-0.20654297	-104.96337891	-80.81542969	+100.34912109	+3204	+13.79443359	-1.45898438	-3.02783203	-5.53710938	-67.78564453	-55.67871094	+2532
+1457970623.07570000	+14.42285156	-1.35351563	-0.00878906	+54.38232422	-72.46582031	-135.74707031	+3468	+14.63818359	+1.64355469	-0.21533203	-104.91943359	-80.70556641	+100.23925781	+3204	+13.79003906	-1.45898438	-3.02783203	-5.51513672	-67.78564453	-55.72265625	+2532
+1457970623.07990000	+14.42285156	-1.36669922	-0.02197266	+54.44824219	-72.33398438	-135.94482422	+3468	+14.63378906	+1.63476563	-0.22412109	-104.89746094	-80.59570313	+100.17333984	+3204	+13.78564453	-1.46337891	-3.02783203	-5.51513672	-67.76367188	-55.76660156	+2528
+1457970623.08400010	+14.41845703	-1.37988281	-0.02636719	+54.62402344	-72.24609375	-136.23046875	+3468	+14.62500000	+1.62158203	-0.23730469	-104.72167969	-80.46386719	+99.97558594	+3208	+13.78125000	-1.46337891	-3.03222656	-5.53710938	-67.76367188	-55.78857422	+2528
+1457970623.08820010	+14.41845703	-1.38867188	-0.03515625	+54.64599609	-72.15820313	-136.38427734	+3468	+14.62060547	+1.61279297	-0.25048828	-104.58984375	-80.31005859	+99.86572266	+3208	+13.77246094	-1.46337891	-3.03222656	-5.55908203	-67.74169922	-55.81054688	+2524
+1457970623.09240010	+14.41845703	-1.39746094	-0.03955078	+54.71191406	-72.07031250	-136.53808594	+3468	+14.61621094	+1.60839844	-0.25927734	-104.45800781	-80.17822266	+99.75585938	+3208	+13.76806641	-1.46337891	-3.03222656	-5.55908203	-67.74169922	-55.85449219	+2524
+1457970623.09649990	+14.41845703	-1.39746094	-0.04394531	+54.86572266	-72.00439453	-136.80175781	+3468	+14.60742188	+1.59960938	-0.26806641	-104.39208984	-80.00244141	+99.73388672	+3208	+13.76367188	-1.46777344	-3.03222656	-5.58105469	-67.74169922	-55.89843750	+2524
+1457970623.10489990	+14.41845703	-1.40185547	-0.04833984	+54.97558594	-71.89453125	-137.06542969	+3464	+14.59863281	+1.59082031	-0.27685547	-104.47998047	-79.65087891	+100.06347656	+3208	+13.75488281	-1.46777344	-3.03222656	-5.55908203	-67.76367188	-56.00830078	+2520
+1457970623.10900000	+14.41845703	-1.40185547	-0.04394531	+55.12939453	-71.85058594	-137.30712891	+3460	+14.58984375	+1.59521484	-0.28125000	-104.61181641	-79.45312500	+100.34912109	+3208	+13.75048828	-1.46777344	-3.03222656	-5.51513672	-67.76367188	-56.09619141	+2520
+1457970623.11319990	+14.41845703	-1.40185547	-0.03955078	+55.30517578	-71.82861328	-137.54882813	+3456	+14.58544922	+1.59521484	-0.28125000	-104.94140625	-79.23339844	+100.87646484	+3208	+13.74609375	-1.46777344	-3.02783203	-5.44921875	-67.78564453	-56.20605469	+2520
+1457970623.11739990	+14.41845703	-1.39306641	-0.03076172	+55.54687500	-71.80664063	-137.83447266	+3456	+14.57666016	+1.59960938	-0.27685547	-105.35888672	-79.01367188	+101.49169922	+3208	+13.74609375	-1.46777344	-3.02783203	-5.38330078	-67.82958984	-56.33789063	+2520
+1457970623.12150000	+14.41845703	-1.38427734	-0.02197266	+55.81054688	-71.78466797	-138.14208984	+3456	+14.57226563	+1.60839844	-0.27246094	-105.77636719	-78.83789063	+102.10693359	+3208	+13.74169922	-1.46777344	-3.02343750	-5.29541016	-67.85156250	-56.49169922	+2516
+1457970623.12570000	+14.41845703	-1.37548828	-0.01318359	+56.11816406	-71.78466797	-138.47167969	+3452	+14.56787109	+1.61279297	-0.26367188	-106.39160156	-78.59619141	+102.94189453	+3208	+13.74169922	-1.46777344	-3.01904297	-5.16357422	-67.89550781	-56.66748047	+2516
+1457970623.12990000	+14.42285156	-1.36230469	-0.00439453	+56.46972656	-71.76269531	-138.86718750	+3452	+14.56787109	+1.62597656	-0.25927734	-106.96289063	-78.42041016	+103.73291016	+3208	+13.74169922	-1.46337891	-3.01464844	-5.03173828	-67.96142578	-56.86523438	+2516
+1457970623.13400010	+14.42285156	-1.34912109	+0.00439453	+56.79931641	-71.74072266	-139.21875000	+3452	+14.56347656	+1.63916016	-0.25048828	-107.53417969	-78.26660156	+104.50195313	+3208	+13.74169922	-1.46337891	-3.01025391	-4.87792969	-68.00537109	-57.08496094	+2516
+1457970623.13820000	+14.42285156	-1.33593750	+0.01757813	+57.21679688	-71.71875000	-139.63623047	+3452	+14.55908203	+1.64794922	-0.24609375	-108.25927734	-78.11279297	+105.40283203	+3208	+13.74169922	-1.45898438	-3.00585938	-4.68017578	-68.07128906	-57.34863281	+2516
+1457970623.14240000	+14.42285156	-1.32275391	+0.02636719	+57.65625000	-71.69677734	-140.07568359	+3452	+14.55468750	+1.66113281	-0.23730469	-109.02832031	-77.95898438	+106.32568359	+3208	+13.74169922	-1.45458984	-3.00146484	-4.48242188	-68.13720703	-57.59033203	+2516
+1457970623.14650010	+14.42285156	-1.30957031	+0.03076172	+58.02978516	-71.65283203	-140.47119141	+3452	+14.55029297	+1.67431641	-0.23730469	-109.59960938	-77.84912109	+107.05078125	+3204	+13.74169922	-1.45019531	-3.00146484	-4.28466797	-68.18115234	-57.83203125	+2512
+1457970623.15479990	+14.41845703	-1.28320313	+0.04833984	+59.04052734	-71.56494141	-141.50390625	+3452	+14.54589844	+1.68310547	-0.23730469	-110.98388672	-77.67333984	+108.54492188	+3196	+13.74169922	-1.44580078	-3.00146484	-3.88916016	-68.29101563	-58.31542969	+2508
+1457970623.15899990	+14.41845703	-1.27001953	+0.04833984	+59.39208984	-71.49902344	-141.87744141	+3448	+14.54589844	+1.68750000	-0.24169922	-111.55517578	-77.60742188	+109.16015625	+3192	+13.73730469	-1.44140625	-3.00146484	-3.71337891	-68.31298828	-58.53515625	+2508
+1457970623.16319990	+14.41845703	-1.25683594	+0.03955078	+59.72167969	-71.41113281	-142.20703125	+3448	+14.54150391	+1.68750000	-0.25488281	-112.06054688	-77.58544922	+109.64355469	+3188	+13.73730469	-1.43701172	-3.00585938	-3.55957031	-68.33496094	-58.73291016	+2504
+1457970623.16730000	+14.41845703	-1.25244141	+0.03076172	+59.98535156	-71.30126953	-142.49267578	+3444	+14.53710938	+1.68750000	-0.26367188	-112.60986328	-77.56347656	+110.17089844	+3184	+13.73730469	-1.43261719	-3.01464844	-3.40576172	-68.35693359	-58.90869141	+2504
+1457970623.17150000	+14.41845703	-1.24804688	+0.01757813	+60.13916016	-71.19140625	-142.66845703	+3440	+14.53271484	+1.69189453	-0.28125000	-113.02734375	-77.58544922	+110.58837891	+3180	+13.73291016	-1.43261719	-3.02343750	-3.25195313	-68.33496094	-59.06250000	+2504
+1457970623.17569990	+14.41406250	-1.24804688	+0.00000000	+60.22705078	-71.05957031	-142.80029297	+3440	+14.52832031	+1.69189453	-0.30322266	-113.40087891	-77.60742188	+110.89599609	+3176	+13.72851563	-1.42382813	-3.03662109	-3.12011719	-68.31298828	-59.19433594	+2504
+1457970623.17980000	+14.41406250	-1.24804688	-0.01757813	+60.24902344	-70.92773438	-142.88818359	+3440	+14.51953125	+1.68750000	-0.32519531	-113.81835938	-77.67333984	+111.20361328	+3172	+13.72412109	-1.41943359	-3.04980469	-3.01025391	-68.26904297	-59.32617188	+2504
+1457970623.18400000	+14.40966797	-1.24804688	-0.04394531	+60.18310547	-70.77392578	-142.86621094	+3440	+14.51513672	+1.68310547	-0.34716797	-114.16992188	-77.73925781	+111.44531250	+3172	+13.71533203	-1.41943359	-3.06298828	-2.90039063	-68.22509766	-59.43603516	+2504
+1457970623.18820000	+14.40966797	-1.25244141	-0.07031250	+60.00732422	-70.62011719	-142.75634766	+3436	+14.51074219	+1.67871094	-0.37792969	-114.36767578	-77.82714844	+111.51123047	+3172	+13.71093750	-1.41503906	-3.08056641	-2.79052734	-68.18115234	-59.54589844	+2504
+1457970623.19230010	+14.40527344	-1.25244141	-0.10107422	+59.83154297	-70.46630859	-142.60253906	+3436	+14.50195313	+1.67871094	-0.41308594	-114.52148438	-77.93701172	+111.55517578	+3172	+13.70214844	-1.41064453	-3.09375000	-2.68066406	-68.13720703	-59.65576172	+2508
+1457970623.19650010	+14.40527344	-1.25244141	-0.13623047	+59.61181641	-70.31250000	-142.42675781	+3436	+14.49755859	+1.67871094	-0.44384766	-114.69726563	-78.06884766	+111.62109375	+3172	+13.69775391	-1.40185547	-3.11572266	-2.57080078	-68.09326172	-59.78759766	+2508
+1457970623.20070000	+14.40527344	-1.25244141	-0.17138672	+59.30419922	-70.11474609	-142.16308594	+3436	+14.49316406	+1.68310547	-0.47900391	-114.74121094	-78.20068359	+111.55517578	+3172	+13.68896484	-1.39746094	-3.13769531	-2.41699219	-68.00537109	-59.89746094	+2512
+1457970623.20479990	+14.40527344	-1.25244141	-0.20654297	+58.97460938	-69.93896484	-141.87744141	+3436	+14.48437500	+1.68750000	-0.51416016	-114.69726563	-78.35449219	+111.44531250	+3176	+13.68017578	-1.38867188	-3.15966797	-2.26318359	-67.93945313	-60.02929688	+2516
+1457970623.21320010	+14.40527344	-1.24365234	-0.28125000	+58.38134766	-69.60937500	-141.30615234	+3436	+14.47119141	+1.70947266	-0.58886719	-114.52148438	-78.68408203	+111.13769531	+3184	+13.66259766	-1.36669922	-3.21679688	-1.84570313	-67.74169922	-60.38085938	+2524
+1457970623.21729990	+14.40527344	-1.23486328	-0.31640625	+58.13964844	-69.43359375	-141.06445313	+3436	+14.46679688	+1.72265625	-0.62841797	-114.27978516	-78.83789063	+110.85205078	+3188	+13.65380859	-1.35351563	-3.24316406	-1.62597656	-67.65380859	-60.55664063	+2528
+1457970623.22149990	+14.40527344	-1.22167969	-0.35156250	+57.89794922	-69.27978516	-140.80078125	+3432	+14.45800781	+1.73583984	-0.66796875	-114.06005859	-78.96972656	+110.58837891	+3192	+13.64941406	-1.34033203	-3.27392578	-1.38427734	-67.56591797	-60.75439453	+2532
+1457970623.22560000	+14.40966797	-1.20849609	-0.38671875	+57.67822266	-69.12597656	-140.55908203	+3432	+14.45800781	+1.75781250	-0.70751953	-113.75244141	-79.12353516	+110.25878906	+3196	+13.64062500	-1.32275391	-3.30468750	-1.09863281	-67.45605469	-60.99609375	+2536
+1457970623.22980000	+14.40966797	-1.18652344	-0.42187500	+57.52441406	-68.99414063	-140.33935547	+3432	+14.45361328	+1.78417969	-0.74267578	-113.35693359	-79.27734375	+109.90722656	+3204	+13.63183594	-1.30517578	-3.33984375	-0.79101563	-67.36816406	-61.21582031	+2540
+1457970623.23400000	+14.41406250	-1.16455078	-0.45703125	+57.39257813	-68.84033203	-140.11962891	+3432	+14.44921875	+1.81054688	-0.78222656	-112.89550781	-79.38720703	+109.48974609	+3208	+13.62744141	-1.28759766	-3.37500000	-0.48339844	-67.25830078	-61.47949219	+2540
+1457970623.23810010	+14.41406250	-1.13818359	-0.49218750	+57.37060547	-68.70849609	-139.98779297	+3432	+14.44921875	+1.84130859	-0.82177734	-112.41210938	-79.51904297	+109.07226563	+3212	+13.62304688	-1.26562500	-3.41894531	-0.08789063	-67.10449219	-61.78710938	+2548
+1457970623.24230000	+14.41845703	-1.10742188	-0.51855469	+57.39257813	-68.59863281	-139.89990234	+3432	+14.44482422	+1.87207031	-0.85693359	-111.88476563	-79.62890625	+108.63281250	+3216	+13.61865234	-1.24365234	-3.45849609	+0.26367188	-66.99462891	-62.05078125	+2548
+1457970623.24650000	+14.42285156	-1.07666016	-0.55371094	+57.32666016	-68.48876953	-139.72412109	+3436	+14.44482422	+1.90722656	-0.89648438	-111.29150391	-79.73876953	+108.08349609	+3220	+13.61425781	-1.22167969	-3.50244141	+0.59326172	-66.86279297	-62.27050781	+2552
+1457970623.25060010	+14.42285156	-1.04150391	-0.58886719	+57.41455078	-68.40087891	-139.65820313	+3436	+14.44042969	+1.93798828	-0.93603516	-110.83007813	-79.80468750	+107.70996094	+3224	+13.60986328	-1.19970703	-3.54638672	+0.96679688	-66.75292969	-62.57812500	+2552
+1457970623.25480010	+14.42724609	-1.00195313	-0.62402344	+57.54638672	-68.31298828	-139.63623047	+3436	+14.44042969	+1.97314453	-0.97119141	-110.41259766	-79.89257813	+107.40234375	+3228	+13.60107422	-1.17333984	-3.58593750	+1.31835938	-66.66503906	-62.84179688	+2552
+1457970623.25900010	+14.42724609	-0.96679688	-0.65917969	+57.54638672	-68.20312500	-139.48242188	+3436	+14.44042969	+2.01269531	-1.01513672	-109.59960938	-79.98046875	+106.67724609	+3232	+13.60107422	-1.15136719	-3.63427734	+1.60400391	-66.53320313	-63.03955078	+2552
+1457970623.26309990	+14.43164063	-0.92724609	-0.70312500	+57.67822266	-68.11523438	-139.43847656	+3436	+14.43603516	+2.04785156	-1.06347656	-108.89648438	-80.09033203	+106.06201172	+3232	+13.59667969	-1.12500000	-3.68261719	+1.93359375	-66.42333984	-63.28125000	+2552
+1457970623.27150010	+14.43603516	-0.85253906	-0.78662109	+57.78808594	-67.89550781	-139.21875000	+3436	+14.43164063	+2.11816406	-1.16015625	-107.51220703	-80.28808594	+104.87548828	+3236	+13.58789063	-1.07666016	-3.78369141	+2.54882813	-66.15966797	-63.69873047	+2548
+1457970623.27560000	+14.43603516	-0.81298828	-0.83496094	+57.87597656	-67.80761719	-139.17480469	+3436	+14.42724609	+2.15332031	-1.21289063	-107.02880859	-80.39794922	+104.43603516	+3236	+13.57910156	-1.05029297	-3.83203125	+2.85644531	-66.02783203	-63.91845703	+2544
+1457970623.27979990	+14.43164063	-0.77783203	-0.87451172	+57.96386719	-67.69775391	-139.13085938	+3432	+14.41845703	+2.18408203	-1.26123047	-106.69921875	-80.50781250	+104.17236328	+3232	+13.57031250	-1.02392578	-3.88476563	+3.14208984	-65.89599609	-64.09423828	+2540
+1457970623.28399990	+14.43164063	-0.74707031	-0.93164063	+57.87597656	-67.56591797	-138.93310547	+3432	+14.41406250	+2.21923828	-1.32275391	-105.82031250	-80.66162109	+103.35937500	+3232	+13.56152344	-0.99755859	-3.93750000	+3.38378906	-65.76416016	-64.24804688	+2536
+1457970623.28810000	+14.42724609	-0.71191406	-0.98437500	+57.89794922	-67.43408203	-138.84521484	+3428	+14.40087891	+2.25000000	-1.37988281	-105.22705078	-80.81542969	+102.78808594	+3232	+13.55273438	-0.97119141	-3.99023438	+3.62548828	-65.65429688	-64.40185547	+2532
+1457970623.29230000	+14.42285156	-0.68115234	-1.03710938	+57.94189453	-67.28027344	-138.77929688	+3424	+14.39208984	+2.28076172	-1.44140625	-104.80957031	-80.96923828	+102.39257813	+3228	+13.53955078	-0.94482422	-4.03857422	+3.88916016	-65.54443359	-64.59960938	+2528
+1457970623.29650000	+14.42285156	-0.64599609	-1.09863281	+57.87597656	-67.10449219	-138.58154297	+3420	+14.38330078	+2.31591797	-1.50732422	-103.97460938	-81.18896484	+101.57958984	+3228	+13.53076172	-0.91845703	-4.09570313	+4.15283203	-65.41259766	-64.77539063	+2524
+1457970623.30060010	+14.41845703	-0.61962891	-1.16455078	+57.76611328	-66.90673828	-138.40576172	+3416	+14.37011719	+2.34228516	-1.57763672	-103.27148438	-81.38671875	+100.85449219	+3228	+13.51757813	-0.89208984	-4.15283203	+4.39453125	-65.28076172	-64.92919922	+2520
+1457970623.30480000	+14.41406250	-0.58886719	-1.22607422	+57.70019531	-66.70898438	-138.25195313	+3412	+14.35693359	+2.37304688	-1.64794922	-102.59033203	-81.60644531	+100.17333984	+3228	+13.50439453	-0.85693359	-4.20996094	+4.68017578	-65.12695313	-65.10498047	+2520
+1457970623.30890010	+14.40966797	-0.55371094	-1.28759766	+57.63427734	-66.48925781	-138.12011719	+3404	+14.34375000	+2.40820313	-1.71386719	-101.97509766	-81.82617188	+99.55810547	+3224	+13.49121094	-0.82617188	-4.26708984	+4.98779297	-64.97314453	-65.28076172	+2516
+1457970623.31310010	+14.40087891	-0.52294922	-1.35351563	+57.54638672	-66.26953125	-137.96630859	+3400	+14.32617188	+2.43896484	-1.78417969	-101.31591797	-82.04589844	+98.89892578	+3224	+13.47802734	-0.79541016	-4.32421875	+5.29541016	-64.84130859	-65.50048828	+2512
+1457970623.31730010	+14.39648438	-0.48779297	-1.41943359	+57.52441406	-66.04980469	-137.81250000	+3396	+14.30859375	+2.47851563	-1.85009766	-100.61279297	-82.28759766	+98.19580078	+3228	+13.46044922	-0.76464844	-4.38134766	+5.60302734	-64.68750000	-65.72021484	+2512
+1457970623.32139990	+14.39208984	-0.44824219	-1.48095703	+57.52441406	-65.83007813	-137.72460938	+3388	+14.29541016	+2.51367188	-1.91601563	-99.95361328	-82.48535156	+97.53662109	+3228	+13.44726563	-0.72949219	-4.43408203	+5.91064453	-64.57763672	-65.91796875	+2508
+1457970623.32979990	+14.37890625	-0.36914063	-1.60839844	+57.41455078	-65.34667969	-137.39501953	+3372	+14.26025391	+2.59277344	-2.06103516	-97.71240234	-82.96875000	+95.29541016	+3232	+13.42089844	-0.65917969	-4.54394531	+6.59179688	-64.29199219	-66.37939453	+2500
+1457970623.33390000	+14.37451172	-0.32958984	-1.66552734	+57.48046875	-65.14892578	-137.37304688	+3364	+14.24707031	+2.63232422	-2.11816406	-97.20703125	-83.14453125	+94.81201172	+3232	+13.40771484	-0.61962891	-4.59667969	+6.98730469	-64.18212891	-66.62109375	+2496
+1457970623.33810000	+14.37011719	-0.28564453	-1.72705078	+57.43652344	-64.90722656	-137.19726563	+3356	+14.22949219	+2.67626953	-2.17968750	-96.06445313	-83.36425781	+93.71337891	+3236	+13.39453125	-0.58447266	-4.64941406	+7.38281250	-64.00634766	-66.90673828	+2492
+1457970623.34229990	+14.36132813	-0.23730469	-1.78417969	+57.41455078	-64.68750000	-137.02148438	+3348	+14.21630859	+2.72900391	-2.24121094	-94.63623047	-83.56201172	+92.37304688	+3240	+13.38134766	-0.54052734	-4.70654297	+7.75634766	-63.83056641	-67.14843750	+2488
+1457970623.34640000	+14.35693359	-0.18457031	-1.83251953	+57.56835938	-64.53369141	-136.99951172	+3340	+14.20312500	+2.77734375	-2.29394531	-93.99902344	-83.69384766	+91.80175781	+3240	+13.36816406	-0.50097656	-4.75048828	+8.17382813	-63.72070313	-67.41210938	+2480
+1457970623.35060000	+14.35253906	-0.13183594	-1.88085938	+57.65625000	-64.33593750	-136.93359375	+3328	+14.18994141	+2.83007813	-2.34228516	-92.81250000	-83.86962891	+90.70312500	+3240	+13.35498047	-0.46142578	-4.79882813	+8.61328125	-63.61083984	-67.71972656	+2472
+1457970623.35480000	+14.34814453	-0.07470703	-1.92480469	+57.76611328	-64.18212891	-136.84570313	+3320	+14.17675781	+2.88720703	-2.39941406	-91.38427734	-84.00146484	+89.38476563	+3244	+13.34179688	-0.41748047	-4.84277344	+9.03076172	-63.47900391	-68.02734375	+2464
+1457970623.35890010	+14.34375000	-0.01757813	-1.96435547	+57.96386719	-64.05029297	-136.84570313	+3308	+14.16357422	+2.93994141	-2.43896484	-90.79101563	-84.11132813	+88.90136719	+3244	+13.33300781	-0.37353516	-4.88232422	+9.47021484	-63.41308594	-68.31298828	+2456
+1457970623.36730000	+14.33935547	+0.10107422	-2.04345703	+58.20556641	-63.78662109	-136.71386719	+3288	+14.14160156	+3.05859375	-2.52246094	-88.46191406	-84.33105469	+86.85791016	+3244	+13.31542969	-0.28564453	-4.96582031	+10.32714844	-63.19335938	-68.88427734	+2436
+1457970623.37140010	+14.33496094	+0.15820313	-2.07421875	+58.42529297	-63.69873047	-136.73583984	+3276	+14.13281250	+3.12011719	-2.55761719	-87.71484375	-84.41894531	+86.24267578	+3244	+13.30664063	-0.23730469	-5.00537109	+10.76660156	-63.10546875	-69.16992188	+2424
+1457970623.37560010	+14.33056641	+0.19775391	-2.09619141	+58.55712891	-63.65478516	-136.73583984	+3256	+14.12402344	+3.17724609	-2.59277344	-86.77001953	-84.50683594	+85.45166016	+3240	+13.29345703	-0.19335938	-5.04052734	+11.20605469	-62.99560547	-69.45556641	+2416
+1457970623.37969990	+14.32617188	+0.24609375	-2.11816406	+58.71093750	-63.58886719	-136.73583984	+3244	+14.11083984	+3.23437500	-2.62792969	-85.75927734	-84.59472656	+84.57275391	+3240	+13.28466797	-0.14941406	-5.08007813	+11.60156250	-62.90771484	-69.69726563	+2404
+1457970623.38389990	+14.32177734	+0.29882813	-2.14892578	+58.88671875	-63.52294922	-136.73583984	+3232	+14.09765625	+3.29589844	-2.65869141	-85.01220703	-84.68261719	+83.95751953	+3236	+13.27148438	-0.10107422	-5.11083984	+11.95312500	-62.84179688	-69.91699219	+2392
+1457970623.38809990	+14.31738281	+0.36035156	-2.17529297	+59.10644531	-63.45703125	-136.75781250	+3216	+14.08886719	+3.35302734	-2.68945313	-84.46289063	-84.74853516	+83.54003906	+3232	+13.26269531	-0.05712891	-5.14160156	+12.32666016	-62.79785156	-70.13671875	+2376
+1457970623.39220000	+14.30859375	+0.41748047	-2.20166016	+59.30419922	-63.41308594	-136.80175781	+3204	+14.07568359	+3.40576172	-2.72021484	-84.04541016	-84.81445313	+83.23242188	+3228	+13.25390625	-0.01318359	-5.17236328	+12.67822266	-62.75390625	-70.35644531	+2364
+1457970623.39640000	+14.30419922	+0.47021484	-2.22802734	+59.47998047	-63.34716797	-136.84570313	+3192	+14.06250000	+3.45849609	-2.75097656	-83.34228516	-84.90234375	+82.61718750	+3220	+13.24511719	+0.03076172	-5.20312500	+12.98583984	-62.73193359	-70.55419922	+2348
+1457970623.40470000	+14.29101563	+0.58007813	-2.28955078	+59.80957031	-63.23730469	-136.86767578	+3164	+14.03173828	+3.55957031	-2.81250000	-82.02392578	-85.07812500	+81.47460938	+3212	+13.21875000	+0.12304688	-5.26904297	+13.51318359	-62.60009766	-70.75195313	+2324
+1457970623.40890000	+14.28222656	+0.62841797	-2.32031250	+59.89746094	-63.19335938	-136.84570313	+3148	+14.01855469	+3.60791016	-2.84765625	-81.14501953	-85.16601563	+80.66162109	+3208	+13.20996094	+0.16699219	-5.29541016	+13.73291016	-62.55615234	-70.83984375	+2308
+1457970623.41310000	+14.26904297	+0.68115234	-2.35107422	+60.00732422	-63.12744141	-136.84570313	+3132	+13.99658203	+3.65185547	-2.88281250	-80.46386719	-85.25390625	+80.02441406	+3204	+13.19677734	+0.21093750	-5.32617188	+13.95263672	-62.51220703	-70.88378906	+2296
+1457970623.41720010	+14.26025391	+0.72070313	-2.38183594	+60.07324219	-63.06152344	-136.84570313	+3116	+13.97900391	+3.69140625	-2.91796875	-79.78271484	-85.34179688	+79.36523438	+3200	+13.17919922	+0.25488281	-5.35253906	+14.10644531	-62.46826172	-70.90576172	+2284
+1457970623.42140010	+14.24707031	+0.76464844	-2.41259766	+60.11718750	-63.01757813	-136.80175781	+3096	+13.96142578	+3.73535156	-2.94873047	-79.12353516	-85.42968750	+78.72802734	+3196	+13.17041016	+0.29882813	-5.37890625	+14.23828125	-62.44628906	-70.90576172	+2272
+1457970623.42560010	+14.23828125	+0.80419922	-2.44775391	+60.09521484	-62.95166016	-136.73583984	+3080	+13.93945313	+3.77490234	-2.98388672	-78.20068359	-85.51757813	+77.84912109	+3196	+13.15722656	+0.34277344	-5.40966797	+14.32617188	-62.42431641	-70.86181641	+2260
+1457970623.42969990	+14.22509766	+0.84375000	-2.47851563	+60.07324219	-62.86376953	-136.64794922	+3068	+13.92187500	+3.81005859	-3.01464844	-77.29980469	-85.60546875	+76.94824219	+3192	+13.14404297	+0.38671875	-5.43603516	+14.43603516	-62.38037109	-70.83984375	+2248
+1457970623.43810010	+14.20312500	+0.92285156	-2.54003906	+60.05126953	-62.75390625	-136.51611328	+3040	+13.88232422	+3.88476563	-3.07617188	-75.67382813	-85.80322266	+75.34423828	+3192	+13.12207031	+0.47021484	-5.48876953	+14.63378906	-62.33642578	-70.75195313	+2216
+1457970623.44639990	+14.17675781	+0.99316406	-2.59716797	+59.96337891	-62.64404297	-136.36230469	+3016	+13.84277344	+3.96386719	-3.13330078	-74.22363281	-85.93505859	+73.93798828	+3196	+13.09570313	+0.55810547	-5.53271484	+14.76562500	-62.27050781	-70.59814453	+2188
+1457970623.45470000	+14.15039063	+1.06787109	-2.64990234	+59.89746094	-62.57812500	-136.20849609	+2996	+13.80761719	+4.03857422	-3.17724609	-72.35595703	-86.08886719	+72.11425781	+3200	+13.07373047	+0.64160156	-5.57226563	+14.94140625	-62.22656250	-70.55419922	+2156
+1457970623.45890000	+14.14160156	+1.10302734	-2.66308594	+59.94140625	-62.57812500	-136.20849609	+2988	+13.79882813	+4.07812500	-3.18603516	-72.79541016	-86.13281250	+72.57568359	+3200	+13.06494141	+0.68115234	-5.58105469	+15.05126953	-62.27050781	-70.55419922	+2140
+1457970623.46720000	+14.11962891	+1.18212891	-2.69824219	+59.98535156	-62.55615234	-136.12060547	+2968	+13.77246094	+4.15722656	-3.21679688	-71.67480469	-86.24267578	+71.56494141	+3204	+13.05175781	+0.76464844	-5.61181641	+15.29296875	-62.29248047	-70.57617188	+2108
+1457970623.47140000	+14.11083984	+1.22607422	-2.70263672	+60.11718750	-62.57812500	-136.18652344	+2960	+13.75927734	+4.20556641	-3.21240234	-72.57568359	-86.26464844	+72.53173828	+3204	+13.04296875	+0.80859375	-5.61621094	+15.46875000	-62.31445313	-70.62011719	+2092
+1457970623.47550010	+14.10644531	+1.26562500	-2.70703125	+60.24902344	-62.62207031	-136.23046875	+2948	+13.75048828	+4.25390625	-3.21679688	-72.77343750	-86.30859375	+72.83935547	+3204	+13.03417969	+0.84814453	-5.62500000	+15.66650391	-62.33642578	-70.70800781	+2076
+1457970623.48390010	+14.08886719	+1.35351563	-2.70263672	+60.57861328	-62.70996094	-136.38427734	+2932	+13.73730469	+4.34179688	-3.20800781	-73.98193359	-86.33056641	+74.20166016	+3208	+13.02539063	+0.93164063	-5.62939453	+16.01806641	-62.40234375	-70.83984375	+2048
+1457970623.48799990	+14.08447266	+1.39746094	-2.69824219	+60.75439453	-62.77587891	-136.47216797	+2920	+13.73291016	+4.39013672	-3.19921875	-74.75097656	-86.33056641	+75.05859375	+3208	+13.02099609	+0.97558594	-5.62939453	+16.21582031	-62.44628906	-70.92773438	+2036
+1457970623.49219990	+14.08007813	+1.44140625	-2.69384766	+60.95214844	-62.86376953	-136.56005859	+2912	+13.72851563	+4.43408203	-3.19042969	-75.38818359	-86.33056641	+75.78369141	+3212	+13.01660156	+1.01513672	-5.62939453	+16.43554688	-62.51220703	-71.03759766	+2028
+1457970623.49640010	+14.07568359	+1.48974609	-2.68505859	+61.19384766	-62.95166016	-136.69189453	+2908	+13.72412109	+4.48242188	-3.17724609	-76.44287109	-86.30859375	+76.92626953	+3212	+13.01660156	+1.05468750	-5.62500000	+16.63330078	-62.60009766	-71.14746094	+2020
+1457970623.50050000	+14.07128906	+1.53369141	-2.67626953	+61.36962891	-63.01757813	-136.75781250	+2900	+13.71972656	+4.53076172	-3.16406250	-77.10205078	-86.28662109	+77.71728516	+3212	+13.01220703	+1.09863281	-5.62060547	+16.80908203	-62.64404297	-71.23535156	+2016
+1457970623.50889990	+14.06250000	+1.62597656	-2.65869141	+61.74316406	-63.17138672	-136.88964844	+2884	+13.70654297	+4.62304688	-3.14208984	-78.33251953	-86.24267578	+79.12353516	+3216	+13.00341797	+1.17773438	-5.61181641	+17.11669922	-62.73193359	-71.32324219	+2008
+1457970623.51300000	+14.05810547	+1.66552734	-2.64550781	+61.89697266	-63.21533203	-136.93359375	+2872	+13.69775391	+4.66699219	-3.12890625	-78.83789063	-86.19873047	+79.76074219	+3216	+12.99902344	+1.21728516	-5.61181641	+17.27050781	-62.75390625	-71.34521484	+2004
+1457970623.52140000	+14.04931641	+1.74462891	-2.63232422	+62.11669922	-63.34716797	-136.95556641	+2860	+13.68457031	+4.74169922	-3.10693359	-79.16748047	-86.15478516	+80.22216797	+3216	+12.99023438	+1.29199219	-5.59863281	+17.42431641	-62.81982422	-71.34521484	+2008
+1457970623.52550010	+14.04492188	+1.78417969	-2.62792969	+62.13867188	-63.39111328	-136.88964844	+2852	+13.67578125	+4.78125000	-3.09814453	-78.88183594	-86.11083984	+80.00244141	+3212	+12.98583984	+1.33154297	-5.59863281	+17.46826172	-62.84179688	-71.25732422	+2008
+1457970623.52970000	+14.04052734	+1.81933594	-2.62353516	+62.13867188	-63.41308594	-136.77978516	+2840	+13.66699219	+4.81201172	-3.09375000	-78.61816406	-86.08886719	+79.78271484	+3212	+12.98144531	+1.36669922	-5.59423828	+17.46826172	-62.84179688	-71.16943359	+2008
+1457970623.53379990	+14.03613281	+1.85009766	-2.62353516	+62.13867188	-63.43505859	-136.69189453	+2832	+13.65380859	+4.84716797	-3.08935547	-77.93701172	-86.06689453	+79.14550781	+3208	+12.97265625	+1.40185547	-5.58984375	+17.46826172	-62.84179688	-71.08154297	+2008
+1457970623.53800010	+14.03173828	+1.88085938	-2.62353516	+62.07275391	-63.43505859	-136.56005859	+2824	+13.64062500	+4.87792969	-3.08935547	-76.92626953	-86.04492188	+78.20068359	+3208	+12.96826172	+1.43701172	-5.59423828	+17.42431641	-62.77587891	-70.92773438	+2008
+1457970623.54220010	+14.02734375	+1.90722656	-2.62792969	+61.96289063	-63.41308594	-136.36230469	+2820	+13.63183594	+4.90429688	-3.08935547	-75.80566406	-86.04492188	+77.10205078	+3208	+12.95947266	+1.47216797	-5.59423828	+17.33642578	-62.73193359	-70.75195313	+2004
+1457970623.54629990	+14.01855469	+1.93359375	-2.63232422	+61.83105469	-63.39111328	-136.16455078	+2812	+13.61865234	+4.92626953	-3.08935547	-74.79492188	-86.02294922	+76.09130859	+3204	+12.95068359	+1.50292969	-5.59423828	+17.24853516	-62.68798828	-70.57617188	+2004
+1457970623.55049990	+14.01416016	+1.95996094	-2.63671875	+61.69921875	-63.36914063	-135.96679688	+2808	+13.60986328	+4.94824219	-3.08935547	-73.47656250	-86.02294922	+74.79492188	+3204	+12.94189453	+1.53808594	-5.58984375	+17.16064453	-62.62207031	-70.37841797	+2000
+1457970623.55880000	+14.00537109	+2.00390625	-2.64550781	+61.34765625	-63.30322266	-135.50537109	+2800	+13.58789063	+4.98779297	-3.09375000	-70.62011719	-85.97900391	+71.91650391	+3208	+12.92431641	+1.59521484	-5.58984375	+16.94091797	-62.51220703	-70.00488281	+1992
+1457970623.56300000	+14.00097656	+2.02587891	-2.65429688	+61.17187500	-63.25927734	-135.26367188	+2796	+13.57910156	+5.00976563	-3.09814453	-69.01611328	-85.93505859	+70.35644531	+3212	+12.91552734	+1.62597656	-5.58984375	+16.78710938	-62.42431641	-69.78515625	+1984
+1457970623.56719990	+13.99658203	+2.04785156	-2.65869141	+60.97412109	-63.23730469	-135.00000000	+2792	+13.56591797	+5.02734375	-3.10253906	-67.32421875	-85.89111328	+68.68652344	+3216	+12.91113281	+1.65234375	-5.58984375	+16.65527344	-62.33642578	-69.56542969	+1976
+1457970623.57130000	+13.99218750	+2.06982422	-2.66308594	+60.82031250	-63.19335938	-134.78027344	+2788	+13.55712891	+5.04931641	-3.09814453	-66.64306641	-85.84716797	+68.02734375	+3216	+12.90234375	+1.67871094	-5.58544922	+16.58935547	-62.27050781	-69.38964844	+1968
+1457970623.57550000	+13.98779297	+2.08740234	-2.66308594	+60.66650391	-63.17138672	-134.56054688	+2788	+13.55273438	+5.07128906	-3.08935547	-65.87402344	-85.82519531	+67.28027344	+3220	+12.89355469	+1.70507813	-5.58105469	+16.50146484	-62.20458984	-69.23583984	+1960
+1457970623.58380010	+13.98339844	+2.13134766	-2.66308594	+60.35888672	-63.12744141	-134.09912109	+2784	+13.53515625	+5.11083984	-3.07617188	-64.20410156	-85.69335938	+65.65429688	+3232	+12.88037109	+1.76220703	-5.57226563	+16.32568359	-62.05078125	-68.84033203	+1948
+1457970623.58800010	+13.97900391	+2.14892578	-2.65869141	+60.24902344	-63.12744141	-133.90136719	+2784	+13.53076172	+5.12841797	-3.06298828	-63.80859375	-85.62744141	+65.28076172	+3236	+12.87597656	+1.78417969	-5.56347656	+16.25976563	-62.02880859	-68.68652344	+1940
+1457970623.59220000	+13.97900391	+2.17529297	-2.64990234	+60.16113281	-63.14941406	-133.70361328	+2784	+13.52636719	+5.15478516	-3.04980469	-63.36914063	-85.53955078	+64.90722656	+3244	+12.87158203	+1.81054688	-5.55468750	+16.19384766	-61.98486328	-68.55468750	+1936
+1457970623.59629990	+13.97900391	+2.19726563	-2.64111328	+60.09521484	-63.19335938	-133.52783203	+2784	+13.52197266	+5.18115234	-3.02783203	-63.54492188	-85.45166016	+65.14892578	+3252	+12.86718750	+1.83691406	-5.54150391	+16.14990234	-61.98486328	-68.42285156	+1932
+1457970623.60050010	+13.97460938	+2.21923828	-2.62792969	+60.05126953	-63.23730469	-133.37402344	+2784	+13.52197266	+5.20751953	-3.00585938	-63.83056641	-85.36376953	+65.52246094	+3260	+12.86718750	+1.86328125	-5.52832031	+16.10595703	-61.96289063	-68.26904297	+1928
+1457970623.60879990	+13.97460938	+2.27197266	-2.60156250	+60.00732422	-63.34716797	-133.08837891	+2788	+13.51757813	+5.26464844	-2.95751953	-64.59960938	-85.16601563	+66.46728516	+3272	+12.86279297	+1.91601563	-5.50195313	+16.01806641	-61.96289063	-67.98339844	+1928
+1457970623.61299990	+13.97460938	+2.29833984	-2.58398438	+60.00732422	-63.43505859	-132.95654297	+2788	+13.51318359	+5.29101563	-2.92675781	-65.23681641	-85.05615234	+67.19238281	+3280	+12.86279297	+1.94238281	-5.48437500	+15.99609375	-61.96289063	-67.87353516	+1928
+1457970623.61710000	+13.97021484	+2.32470703	-2.56201172	+60.02929688	-63.52294922	-132.82470703	+2792	+13.50878906	+5.31738281	-2.90039063	-65.89599609	-84.94628906	+67.91748047	+3288	+12.85839844	+1.96435547	-5.46679688	+15.95214844	-61.98486328	-67.74169922	+1932
+1457970623.62550000	+13.97021484	+2.37744141	-2.52246094	+60.05126953	-63.74267578	-132.58300781	+2796	+13.50439453	+5.36572266	-2.84326172	-66.73095703	-84.72656250	+68.95019531	+3300	+12.85839844	+2.01708984	-5.43164063	+15.79833984	-62.00683594	-67.39013672	+1944
+1457970623.62960000	+13.97021484	+2.39941406	-2.50048828	+60.09521484	-63.85253906	-132.47314453	+2796	+13.50439453	+5.39208984	-2.81689453	-67.30224609	-84.61669922	+69.58740234	+3304	+12.85839844	+2.03906250	-5.41845703	+15.71044922	-62.05078125	-67.23632813	+1952
+1457970623.63800000	+13.97021484	+2.44775391	-2.46093750	+60.07324219	-64.07226563	-132.20947266	+2796	+13.50000000	+5.43603516	-2.76416016	-68.07128906	-84.41894531	+70.51025391	+3312	+12.85839844	+2.08300781	-5.38330078	+15.53466797	-62.07275391	-66.90673828	+1964
+1457970623.64630010	+13.96582031	+2.48730469	-2.42578125	+59.98535156	-64.27001953	-131.90185547	+2792	+13.49560547	+5.47119141	-2.72021484	-68.42285156	-84.26513672	+70.97167969	+3316	+12.84960938	+2.12255859	-5.36132813	+15.24902344	-62.05078125	-66.46728516	+1980
+1457970623.65050010	+13.96142578	+2.50488281	-2.41259766	+59.89746094	-64.35791016	-131.70410156	+2792	+13.48681641	+5.48437500	-2.70263672	-68.40087891	-84.17724609	+70.99365234	+3316	+12.84521484	+2.14013672	-5.34814453	+15.09521484	-62.02880859	-66.24755859	+1984
+1457970623.65459990	+13.96142578	+2.51806641	-2.39501953	+59.78759766	-64.44580078	-131.52832031	+2788	+13.48242188	+5.49316406	-2.68945313	-68.46679688	-84.11132813	+71.08154297	+3316	+12.84082031	+2.15332031	-5.33496094	+14.91943359	-62.02880859	-66.00585938	+1988
+1457970623.65879990	+13.96142578	+2.53125000	-2.38623047	+59.65576172	-64.51171875	-131.33056641	+2784	+13.47802734	+5.50195313	-2.67626953	-68.26904297	-84.04541016	+70.88378906	+3316	+12.83642578	+2.17089844	-5.32617188	+14.72167969	-62.00683594	-65.76416016	+1996
+1457970623.66300010	+13.95703125	+2.54003906	-2.37744141	+59.47998047	-64.57763672	-131.11083984	+2780	+13.47363281	+5.50634766	-2.66748047	-68.02734375	-84.00146484	+70.64208984	+3316	+12.83203125	+2.18408203	-5.31738281	+14.50195313	-61.98486328	-65.50048828	+1996
+1457970623.67129990	+13.95263672	+2.55322266	-2.36425781	+59.10644531	-64.66552734	-130.67138672	+2776	+13.46484375	+5.51953125	-2.64550781	-67.56591797	-83.89160156	+70.18066406	+3320	+12.82324219	+2.21484375	-5.29980469	+14.10644531	-61.91894531	-64.97314453	+2000
+1457970623.67549990	+13.95263672	+2.56201172	-2.35986328	+58.93066406	-64.70947266	-130.47363281	+2772	+13.46044922	+5.51953125	-2.63671875	-67.34619141	-83.86962891	+69.96093750	+3320	+12.81445313	+2.22802734	-5.29541016	+13.93066406	-61.89697266	-64.75341797	+2000
+1457970623.67960000	+13.94824219	+2.56201172	-2.35546875	+58.73291016	-64.73144531	-130.25390625	+2768	+13.45166016	+5.52392578	-2.62792969	-67.10449219	-83.82568359	+69.69726563	+3324	+12.81005859	+2.23681641	-5.28662109	+13.71093750	-61.85302734	-64.48974609	+1996
+1457970623.68380000	+13.94384766	+2.56640625	-2.35107422	+58.53515625	-64.75341797	-130.05615234	+2764	+13.44726563	+5.52392578	-2.61914063	-66.88476563	-83.78173828	+69.45556641	+3324	+12.80126953	+2.25000000	-5.27783203	+13.51318359	-61.83105469	-64.24804688	+1992
+1457970623.68790010	+13.94384766	+2.57080078	-2.34667969	+58.35937500	-64.79736328	-129.85839844	+2760	+13.44287109	+5.52392578	-2.61035156	-66.81884766	-83.75976563	+69.36767578	+3328	+12.79687500	+2.26318359	-5.26904297	+13.31542969	-61.80908203	-64.00634766	+1992
+1457970623.69210000	+13.93945313	+2.57519531	-2.34228516	+58.20556641	-64.81933594	-129.70458984	+2760	+13.43847656	+5.52832031	-2.59716797	-66.81884766	-83.71582031	+69.34570313	+3332	+12.79248047	+2.27197266	-5.26025391	+13.13964844	-61.83105469	-63.80859375	+1988
+1457970623.70040010	+13.93505859	+2.57958984	-2.32910156	+57.91992188	-64.90722656	-129.39697266	+2756	+13.42968750	+5.53271484	-2.57080078	-67.08251953	-83.64990234	+69.58740234	+3344	+12.78808594	+2.29394531	-5.23388672	+12.83203125	-61.85302734	-63.45703125	+1980
+1457970623.70460010	+13.93505859	+2.58398438	-2.32031250	+57.78808594	-64.95117188	-129.26513672	+2756	+13.42529297	+5.53710938	-2.55761719	-67.25830078	-83.60595703	+69.74121094	+3348	+12.78808594	+2.30273438	-5.22509766	+12.70019531	-61.87500000	-63.28125000	+1976
+1457970623.70880010	+13.93066406	+2.58837891	-2.31152344	+57.70019531	-65.01708984	-129.15527344	+2760	+13.42089844	+5.54150391	-2.54003906	-67.63183594	-83.56201172	+70.11474609	+3356	+12.78369141	+2.31591797	-5.21191406	+12.59033203	-61.89697266	-63.12744141	+1972
+1457970623.71289990	+13.93066406	+2.59277344	-2.29833984	+57.65625000	-65.06103516	-129.06738281	+2760	+13.41650391	+5.55029297	-2.51806641	-68.18115234	-83.51806641	+70.68603516	+3364	+12.78369141	+2.32910156	-5.19873047	+12.50244141	-61.94091797	-63.01757813	+1968
+1457970623.71709990	+13.92626953	+2.60156250	-2.28515625	+57.61230469	-65.14892578	-129.00146484	+2764	+13.41210938	+5.55908203	-2.49609375	-68.77441406	-83.45214844	+71.30126953	+3368	+12.78369141	+2.33789063	-5.18115234	+12.43652344	-61.98486328	-62.92968750	+1968
+1457970623.72129990	+13.92626953	+2.60595703	-2.27197266	+57.56835938	-65.23681641	-128.93554688	+2764	+13.41210938	+5.56787109	-2.46972656	-69.41162109	-83.40820313	+71.96044922	+3376	+12.78369141	+2.35107422	-5.16357422	+12.34863281	-62.05078125	-62.81982422	+1968
+1457970623.72540000	+13.92187500	+2.61474609	-2.25439453	+57.56835938	-65.32470703	-128.89160156	+2768	+13.41210938	+5.57666016	-2.44335938	-70.13671875	-83.34228516	+72.70751953	+3384	+12.78369141	+2.35107422	-5.15917969	+12.32666016	-62.07275391	-62.81982422	+1964
+1457970623.73379990	+13.92187500	+2.63671875	-2.21484375	+57.61230469	-65.54443359	-128.82568359	+2776	+13.41210938	+5.59863281	-2.38623047	-71.63085938	-83.18847656	+74.28955078	+3396	+12.78369141	+2.35986328	-5.14599609	+12.28271484	-62.13867188	-62.75390625	+1956
+1457970623.73790000	+13.91748047	+2.64550781	-2.19287109	+57.63427734	-65.67626953	-128.78173828	+2780	+13.40771484	+5.61621094	-2.35986328	-72.35595703	-83.10058594	+75.08056641	+3400	+12.78808594	+2.36865234	-5.13720703	+12.26074219	-62.18261719	-62.70996094	+1956
+1457970623.74210000	+13.91748047	+2.65869141	-2.17089844	+57.65625000	-65.78613281	-128.75976563	+2780	+13.40771484	+5.62939453	-2.32910156	-72.94921875	-83.03466797	+75.71777344	+3404	+12.78808594	+2.37304688	-5.12402344	+12.23876953	-62.20458984	-62.66601563	+1956
+1457970623.74630000	+13.91748047	+2.67187500	-2.14892578	+57.67822266	-65.89599609	-128.71582031	+2784	+13.40771484	+5.63818359	-2.30712891	-73.36669922	-82.94677734	+76.17919922	+3408	+12.78808594	+2.38183594	-5.11523438	+12.19482422	-62.24853516	-62.62207031	+1960
+1457970623.75040010	+13.91748047	+2.68066406	-2.12695313	+57.70019531	-66.02783203	-128.64990234	+2788	+13.40771484	+5.65136719	-2.28076172	-73.76220703	-82.88085938	+76.61865234	+3408	+12.79248047	+2.39062500	-5.09765625	+12.15087891	-62.31445313	-62.57812500	+1964
+1457970623.75460000	+13.91308594	+2.69384766	-2.10058594	+57.70019531	-66.13769531	-128.58398438	+2788	+13.41210938	+5.66015625	-2.25439453	-74.11376953	-82.79296875	+77.01416016	+3412	+12.79248047	+2.39941406	-5.08447266	+12.10693359	-62.35839844	-62.51220703	+1968
+1457970623.76290010	+13.91308594	+2.71142578	-2.06542969	+57.63427734	-66.33544922	-128.40820313	+2792	+13.41210938	+5.67333984	-2.22363281	-74.28955078	-82.66113281	+77.21191406	+3408	+12.79687500	+2.42138672	-5.04931641	+11.95312500	-62.46826172	-62.33642578	+1980
+1457970623.76710010	+13.91308594	+2.72021484	-2.04785156	+57.56835938	-66.42333984	-128.27636719	+2788	+13.41210938	+5.67773438	-2.20605469	-74.22363281	-82.61718750	+77.16796875	+3404	+12.79687500	+2.43457031	-5.03173828	+11.86523438	-62.51220703	-62.22656250	+1988
+1457970623.77539990	+13.91308594	+2.73339844	-2.02587891	+57.34863281	-66.51123047	-127.99072266	+2784	+13.41210938	+5.68212891	-2.18847656	-73.82812500	-82.52929688	+76.77246094	+3400	+12.79687500	+2.45214844	-5.00097656	+11.66748047	-62.55615234	-62.00683594	+2004
+1457970623.77959990	+13.91308594	+2.73779297	-2.01708984	+57.19482422	-66.55517578	-127.81494141	+2784	+13.41210938	+5.68212891	-2.17968750	-73.54248047	-82.48535156	+76.46484375	+3396	+12.79687500	+2.46093750	-4.98779297	+11.55761719	-62.55615234	-61.87500000	+2008
+1457970623.78370000	+13.91308594	+2.73779297	-2.01269531	+57.01904297	-66.55517578	-127.63916016	+2780	+13.41210938	+5.67773438	-2.17529297	-73.12500000	-82.46337891	+76.02539063	+3392	+12.79687500	+2.46972656	-4.97900391	+11.42578125	-62.53417969	-61.74316406	+2012
+1457970623.78790000	+13.90869141	+2.74218750	-2.00830078	+56.84326172	-66.55517578	-127.44140625	+2776	+13.40771484	+5.67333984	-2.17089844	-72.72949219	-82.44140625	+75.58593750	+3392	+12.79248047	+2.47412109	-4.96582031	+11.27197266	-62.51220703	-61.58935547	+2016
+1457970623.79620000	+13.90869141	+2.73779297	-2.00390625	+56.46972656	-66.53320313	-127.08984375	+2772	+13.40771484	+5.66894531	-2.16210938	-71.96044922	-82.37548828	+74.77294922	+3392	+12.78808594	+2.48730469	-4.95263672	+11.00830078	-62.46826172	-61.28173828	+2020
+1457970623.80460000	+13.90869141	+2.73779297	-2.00390625	+56.11816406	-66.51123047	-126.78222656	+2768	+13.40771484	+5.66455078	-2.15771484	-71.21337891	-82.35351563	+74.00390625	+3392	+12.78369141	+2.49609375	-4.94384766	+10.72265625	-62.40234375	-60.99609375	+2020
+1457970623.81290010	+13.90869141	+2.73339844	-2.00390625	+55.81054688	-66.44531250	-126.49658203	+2764	+13.40332031	+5.66015625	-2.14892578	-70.59814453	-82.30957031	+73.34472656	+3396	+12.77929688	+2.50488281	-4.93505859	+10.50292969	-62.33642578	-60.75439453	+2012
+1457970623.81710000	+13.90869141	+2.73339844	-2.00390625	+55.67871094	-66.44531250	-126.36474609	+2764	+13.40332031	+5.66015625	-2.14013672	-70.35644531	-82.28759766	+73.08105469	+3400	+12.77490234	+2.50927734	-4.92626953	+10.39306641	-62.31445313	-60.62255859	+2008
+1457970623.82540010	+13.90429688	+2.73339844	-1.99951172	+55.45898438	-66.42333984	-126.18896484	+2768	+13.39892578	+5.65576172	-2.12695313	-69.96093750	-82.24365234	+72.64160156	+3408	+12.77050781	+2.51806641	-4.91748047	+10.19531250	-62.27050781	-60.42480469	+2000
+1457970623.82960010	+13.90429688	+2.73339844	-1.99951172	+55.37109375	-66.42333984	-126.12304688	+2768	+13.39892578	+5.66015625	-2.11816406	-69.82910156	-82.19970703	+72.50976563	+3416	+12.77050781	+2.52246094	-4.91308594	+10.12939453	-62.27050781	-60.31494141	+1996
+1457970623.83789990	+13.90429688	+2.73779297	-1.98632813	+55.30517578	-66.42333984	-126.05712891	+2772	+13.39892578	+5.66894531	-2.09619141	-69.82910156	-82.13378906	+72.53173828	+3428	+12.77050781	+2.53125000	-4.89990234	+9.99755859	-62.29248047	-60.18310547	+1984
+1457970623.84200000	+13.90429688	+2.74218750	-1.98193359	+55.30517578	-66.44531250	-126.03515625	+2776	+13.39892578	+5.67333984	-2.07861328	-69.87304688	-82.08984375	+72.57568359	+3432	+12.77050781	+2.54003906	-4.89111328	+9.95361328	-62.33642578	-60.11718750	+1980
+1457970623.84620000	+13.90429688	+2.74658203	-1.97314453	+55.30517578	-66.46728516	-126.03515625	+2780	+13.40332031	+5.67773438	-2.06542969	-69.91699219	-82.02392578	+72.61962891	+3440	+12.77050781	+2.54443359	-4.88232422	+9.90966797	-62.35839844	-60.07324219	+1976
+1457970623.85450010	+13.90429688	+2.75537109	-1.95556641	+55.37109375	-66.53320313	-126.05712891	+2784	+13.40332031	+5.69091797	-2.03466797	-70.15869141	-81.84814453	+72.90527344	+3452	+12.77050781	+2.55322266	-4.86474609	+9.86572266	-62.40234375	-60.00732422	+1972
+1457970623.85870000	+13.90429688	+2.75976563	-1.94677734	+55.43701172	-66.57714844	-126.07910156	+2788	+13.40771484	+5.69970703	-2.01708984	-70.24658203	-81.76025391	+73.01513672	+3456	+12.77490234	+2.55761719	-4.85595703	+9.86572266	-62.44628906	-59.98535156	+1972
+1457970623.86290000	+13.90429688	+2.76855469	-1.93359375	+55.50292969	-66.62109375	-126.10107422	+2792	+13.41210938	+5.70849609	-2.00390625	-70.26855469	-81.67236328	+73.08105469	+3460	+12.77490234	+2.56201172	-4.84716797	+9.84375000	-62.46826172	-59.96337891	+1972
+1457970623.86700010	+13.90429688	+2.77294922	-1.92480469	+55.56884766	-66.64306641	-126.14501953	+2792	+13.41210938	+5.71289063	-1.99072266	-70.22460938	-81.56250000	+73.10302734	+3460	+12.77929688	+2.56640625	-4.83837891	+9.82177734	-62.51220703	-59.94140625	+1972
+1457970623.87120010	+13.90869141	+2.78173828	-1.91162109	+55.63476563	-66.68701172	-126.16699219	+2796	+13.41650391	+5.72167969	-1.97753906	-70.18066406	-81.45263672	+73.08105469	+3464	+12.77929688	+2.57080078	-4.82958984	+9.82177734	-62.53417969	-59.94140625	+1972
+1457970623.87540010	+13.90869141	+2.78613281	-1.89843750	+55.70068359	-66.73095703	-126.18896484	+2796	+13.41650391	+5.72607422	-1.96435547	-70.02685547	-81.34277344	+73.03710938	+3464	+12.77929688	+2.57519531	-4.82080078	+9.82177734	-62.55615234	-59.91943359	+1972
+1457970623.87949990	+13.90869141	+2.79492188	-1.88964844	+55.74462891	-66.77490234	-126.21093750	+2796	+13.42089844	+5.73046875	-1.95117188	-69.85107422	-81.23291016	+72.92724609	+3460	+12.78369141	+2.57958984	-4.81640625	+9.79980469	-62.57812500	-59.89746094	+1976
+1457970623.88369990	+13.90869141	+2.79931641	-1.88085938	+55.76660156	-66.79687500	-126.21093750	+2796	+13.42089844	+5.73486328	-1.94238281	-69.52148438	-81.12304688	+72.66357422	+3460	+12.78369141	+2.58398438	-4.80761719	+9.79980469	-62.57812500	-59.87548828	+1976
+1457970623.89200000	+13.90869141	+2.80810547	-1.86328125	+55.76660156	-66.86279297	-126.16699219	+2796	+13.42529297	+5.73925781	-1.93359375	-68.55468750	-80.90332031	+71.89453125	+3456	+12.78369141	+2.58837891	-4.79882813	+9.73388672	-62.57812500	-59.80957031	+1984
+1457970623.89619990	+13.91308594	+2.81250000	-1.85449219	+55.72265625	-66.88476563	-126.14501953	+2796	+13.42529297	+5.73486328	-1.92919922	-68.00537109	-80.81542969	+71.43310547	+3452	+12.78369141	+2.59277344	-4.79443359	+9.68994141	-62.55615234	-59.74365234	+1984
+1457970623.90039990	+13.91308594	+2.81250000	-1.85009766	+55.65673828	-66.88476563	-126.07910156	+2792	+13.42529297	+5.73486328	-1.92919922	-67.30224609	-80.72753906	+70.83984375	+3448	+12.78369141	+2.59716797	-4.79003906	+9.64599609	-62.53417969	-59.69970703	+1988
+1457970623.90450000	+13.91308594	+2.81250000	-1.84570313	+55.56884766	-66.88476563	-125.99121094	+2788	+13.42089844	+5.73046875	-1.93359375	-66.53320313	-80.63964844	+70.18066406	+3444	+12.78369141	+2.59716797	-4.79003906	+9.60205078	-62.51220703	-59.63378906	+1988
+1457970623.90870000	+13.91308594	+2.81250000	-1.84570313	+55.43701172	-66.88476563	-125.85937500	+2784	+13.42089844	+5.72607422	-1.93359375	-65.74218750	-80.57373047	+69.49951172	+3444	+12.78369141	+2.60156250	-4.79003906	+9.53613281	-62.46826172	-59.54589844	+1992
+1457970623.91290000	+13.91308594	+2.81250000	-1.84570313	+55.30517578	-66.86279297	-125.74951172	+2784	+13.41650391	+5.71728516	-1.94238281	-64.75341797	-80.50781250	+68.62060547	+3444	+12.78369141	+2.60156250	-4.79003906	+9.47021484	-62.42431641	-59.47998047	+1992
+1457970623.91700010	+13.91308594	+2.81250000	-1.84570313	+55.12939453	-66.84082031	-125.59570313	+2780	+13.41650391	+5.71289063	-1.94677734	-63.76464844	-80.44189453	+67.74169922	+3444	+12.77929688	+2.60156250	-4.79003906	+9.38232422	-62.38037109	-59.39208984	+1992
+1457970623.92120000	+13.91308594	+2.80810547	-1.85009766	+54.93164063	-66.81884766	-125.44189453	+2780	+13.41210938	+5.70849609	-1.95117188	-62.84179688	-80.41992188	+66.95068359	+3444	+12.77929688	+2.60595703	-4.79003906	+9.31640625	-62.33642578	-59.30419922	+1992
+1457970623.92529990	+13.91308594	+2.80371094	-1.85009766	+54.73388672	-66.79687500	-125.24414063	+2780	+13.40771484	+5.69531250	-1.95996094	-61.69921875	-80.39794922	+65.87402344	+3448	+12.77490234	+2.60595703	-4.79443359	+9.22851563	-62.29248047	-59.23828125	+1992
+1457970623.93370010	+13.91308594	+2.79492188	-1.85888672	+54.27246094	-66.77490234	-124.84863281	+2780	+13.40332031	+5.69091797	-1.97314453	-59.63378906	-80.39794922	+64.00634766	+3452	+12.77050781	+2.60595703	-4.79882813	+9.05273438	-62.20458984	-59.06250000	+1988
+1457970623.93779990	+13.91308594	+2.79052734	-1.86328125	+54.00878906	-66.75292969	-124.60693359	+2780	+13.40332031	+5.68652344	-1.97753906	-58.42529297	-80.44189453	+62.86376953	+3452	+12.76611328	+2.60595703	-4.79882813	+8.98681641	-62.16064453	-58.99658203	+1988
+1457970623.94199990	+13.91308594	+2.78613281	-1.86767578	+53.72314453	-66.73095703	-124.34326172	+2780	+13.39892578	+5.68652344	-1.98632813	-57.12890625	-80.48583984	+61.67724609	+3456	+12.76611328	+2.60595703	-4.80322266	+8.92089844	-62.11669922	-58.93066406	+1984
+1457970623.94619990	+13.91308594	+2.77734375	-1.87207031	+53.41552734	-66.70898438	-124.05761719	+2784	+13.39892578	+5.69091797	-1.98632813	-56.05224609	-80.57373047	+60.68847656	+3456	+12.76171875	+2.60595703	-4.80322266	+8.83300781	-62.07275391	-58.86474609	+1980
+1457970623.95030000	+13.91308594	+2.77294922	-1.87646484	+53.02001953	-66.70898438	-123.68408203	+2784	+13.39453125	+5.69091797	-1.98632813	-54.77783203	-80.66162109	+59.47998047	+3460	+12.76171875	+2.60595703	-4.80761719	+8.78906250	-62.05078125	-58.79882813	+1980
+1457970623.95450000	+13.91308594	+2.76855469	-1.88085938	+52.60253906	-66.70898438	-123.28857422	+2788	+13.39453125	+5.69531250	-1.98632813	-53.41552734	-80.77148438	+58.18359375	+3460	+12.75732422	+2.60595703	-4.80761719	+8.72314453	-62.02880859	-58.77685547	+1976
+1457970623.95869990	+13.91308594	+2.76416016	-1.88525391	+52.18505859	-66.73095703	-122.87109375	+2788	+13.39453125	+5.69970703	-1.98193359	-52.16308594	-80.90332031	+57.01904297	+3464	+12.75732422	+2.60595703	-4.80761719	+8.67919922	-61.98486328	-58.73291016	+1972
+1457970623.96700000	+13.91308594	+2.75537109	-1.88964844	+50.84472656	-66.81884766	-121.55273438	+2792	+13.39892578	+5.71728516	-1.97753906	-48.75732422	-81.21093750	+53.81103516	+3468	+12.75292969	+2.60595703	-4.81201172	+8.59130859	-61.96289063	-58.68896484	+1964
+1457970623.97120000	+13.91308594	+2.75097656	-1.88964844	+50.14160156	-66.88476563	-120.82763672	+2792	+13.39892578	+5.72607422	-1.96875000	-47.13134766	-81.40869141	+52.29492188	+3468	+12.75292969	+2.60595703	-4.81201172	+8.56933594	-61.96289063	-58.66699219	+1964
+1457970623.97530010	+13.91308594	+2.74218750	-1.88525391	+48.91113281	-67.01660156	-119.59716797	+2796	+13.40332031	+5.73925781	-1.95996094	-44.80224609	-81.62841797	+50.09765625	+3468	+12.74853516	+2.60595703	-4.81201172	+8.52539063	-61.94091797	-58.66699219	+1960
+1457970623.97950010	+13.91748047	+2.73779297	-1.88525391	+47.70263672	-67.12646484	-118.34472656	+2792	+13.40332031	+5.75244141	-1.95556641	-42.51708984	-81.84814453	+47.92236328	+3468	+12.74853516	+2.60595703	-4.80761719	+8.50341797	-61.94091797	-58.66699219	+1956
+1457970623.98370000	+13.91748047	+2.73779297	-1.88085938	+46.45019531	-67.23632813	-117.09228516	+2792	+13.40771484	+5.76123047	-1.94677734	-40.23193359	-82.04589844	+45.74707031	+3468	+12.74853516	+2.60595703	-4.80761719	+8.48144531	-61.94091797	-58.64501953	+1956
+1457970623.98779990	+13.92187500	+2.72900391	-1.87646484	+44.38476563	-67.43408203	-114.98291016	+2792	+13.40771484	+5.77441406	-1.93798828	-36.84814453	-82.30957031	+42.53906250	+3472	+12.74414063	+2.61035156	-4.80761719	+8.45947266	-61.91894531	-58.64501953	+1956
+1457970623.99200010	+13.92626953	+2.72021484	-1.87646484	+42.56103516	-67.54394531	-113.13720703	+2788	+13.40771484	+5.78759766	-1.92919922	-33.81591797	-82.48535156	+39.63867188	+3468	+12.74414063	+2.61035156	-4.80761719	+8.43750000	-61.91894531	-58.64501953	+1956
+1457970623.99609990	+13.93066406	+2.71582031	-1.87207031	+40.78125000	-67.67578125	-111.37939453	+2788	+13.40771484	+5.80078125	-1.92480469	-30.56396484	-82.68310547	+36.54052734	+3468	+12.74414063	+2.61035156	-4.80322266	+8.39355469	-61.91894531	-58.62304688	+1956
+1457970624.00449990	+13.94384766	+2.68945313	-1.87646484	+36.25488281	-67.78564453	-106.85302734	+2776	+13.40771484	+5.82275391	-1.92919922	-22.58789063	-82.90283203	+28.85009766	+3464	+12.73974609	+2.61035156	-4.80322266	+8.28369141	-61.91894531	-58.55712891	+1956
+1457970624.00860000	+13.94824219	+2.68066406	-1.88525391	+34.18945313	-67.76367188	-104.83154297	+2772	+13.40771484	+5.83154297	-1.92919922	-18.25927734	-82.99072266	+24.67529297	+3460	+12.73974609	+2.61035156	-4.80322266	+8.21777344	-61.89697266	-58.49121094	+1956
+1457970624.01280000	+13.94824219	+2.66308594	-1.89843750	+31.77246094	-67.67578125	-102.43652344	+2768	+13.40332031	+5.84472656	-1.93798828	-13.60107422	-83.01269531	+20.14892578	+3460	+12.73974609	+2.61035156	-4.80322266	+8.15185547	-61.87500000	-58.42529297	+1960
+1457970624.01700000	+13.95263672	+2.64550781	-1.91162109	+29.59716797	-67.54394531	-100.34912109	+2768	+13.39892578	+5.85351563	-1.94677734	-8.92089844	-82.96875000	+15.60058594	+3460	+12.73535156	+2.60595703	-4.80322266	+8.04199219	-61.83105469	-58.31542969	+1960
+1457970624.02110000	+13.95703125	+2.62792969	-1.92919922	+27.50976563	-67.34619141	-98.32763672	+2768	+13.39453125	+5.86230469	-1.95996094	-4.17480469	-82.85888672	+11.00830078	+3464	+12.73095703	+2.60595703	-4.80761719	+7.93212891	-61.78710938	-58.20556641	+1964
+1457970624.02530000	+13.96142578	+2.61035156	-1.95117188	+25.29052734	-67.10449219	-96.19628906	+2768	+13.38574219	+5.87109375	-1.97753906	+0.57128906	-82.63916016	+6.39404297	+3468	+12.72656250	+2.60595703	-4.81201172	+7.80029297	-61.72119141	-58.05175781	+1964
+1457970624.02950000	+13.96582031	+2.58837891	-1.97314453	+23.31298828	-66.86279297	-94.32861328	+2768	+13.38134766	+5.87988281	-1.99511719	+5.09765625	-82.39746094	+1.97753906	+3472	+12.72216797	+2.60595703	-4.81640625	+7.64648438	-61.65527344	-57.89794922	+1968
+1457970624.03360010	+13.97021484	+2.57080078	-1.99951172	+21.48925781	-66.53320313	-92.59277344	+2772	+13.38134766	+5.88427734	-2.02148438	+9.36035156	-82.08984375	-2.19726563	+3480	+12.71777344	+2.60156250	-4.82080078	+7.49267578	-61.56738281	-57.72216797	+1972
+1457970624.04200010	+13.97460938	+2.53125000	-2.06103516	+18.12744141	-65.83007813	-89.38476563	+2776	+13.36816406	+5.89746094	-2.07421875	+16.78710938	-81.29882813	-9.40429688	+3492	+12.70898438	+2.59716797	-4.84277344	+7.07519531	-61.34765625	-57.28271484	+1976
+1457970624.04609990	+13.97900391	+2.51367188	-2.09619141	+16.76513672	-65.39062500	-88.08837891	+2780	+13.36376953	+5.90185547	-2.10498047	+19.86328125	-80.83740234	-12.37060547	+3504	+12.70019531	+2.59277344	-4.85595703	+6.87744141	-61.19384766	-57.04101563	+1976
+1457970624.05029990	+13.97900391	+2.50048828	-2.12695313	+15.51269531	-65.01708984	-86.85791016	+2784	+13.35937500	+5.90625000	-2.13574219	+22.54394531	-80.37597656	-14.98535156	+3508	+12.68701172	+2.58837891	-4.87353516	+6.59179688	-60.99609375	-56.71142578	+1980
+1457970624.05450010	+13.97900391	+2.47851563	-2.15771484	+14.37011719	-64.62158203	-85.80322266	+2788	+13.35498047	+5.91064453	-2.16210938	+24.91699219	-79.91455078	-17.29248047	+3520	+12.67822266	+2.58398438	-4.89550781	+6.32812500	-60.77636719	-56.40380859	+1980
+1457970624.05859990	+13.98779297	+2.46093750	-2.19287109	+13.42529297	-64.20410156	-84.92431641	+2792	+13.35498047	+5.91503906	-2.20166016	+26.87255859	-79.36523438	-19.18212891	+3528	+12.66943359	+2.57958984	-4.91748047	+6.08642578	-60.55664063	-56.11816406	+1984
+1457970624.06279990	+13.99218750	+2.44775391	-2.22363281	+12.65625000	-63.85253906	-84.17724609	+2796	+13.35498047	+5.91943359	-2.23681641	+28.54248047	-78.90380859	-20.80810547	+3536	+12.65185547	+2.57080078	-4.94384766	+5.75683594	-60.22705078	-55.74462891	+1984
+1457970624.06699990	+13.99658203	+2.43896484	-2.25439453	+11.97509766	-63.50097656	-83.49609375	+2796	+13.35498047	+5.92382813	-2.26757813	+30.08056641	-78.44238281	-22.28027344	+3544	+12.64306641	+2.56201172	-4.97460938	+5.51513672	-59.94140625	-55.45898438	+1984
+1457970624.07110000	+14.00097656	+2.43017578	-2.28955078	+11.46972656	-63.10546875	-82.96875000	+2800	+13.35498047	+5.92382813	-2.30712891	+31.35498047	-77.91503906	-23.46679688	+3548	+12.62988281	+2.55322266	-5.00097656	+5.31738281	-59.65576172	-55.21728516	+1984
+1457970624.07940010	+14.00537109	+2.41699219	-2.34667969	+10.78857422	-62.46826172	-82.22167969	+2800	+13.35498047	+5.93261719	-2.36425781	+33.44238281	-77.12402344	-25.44433594	+3560	+12.60791016	+2.53125000	-5.06250000	+5.05371094	-59.01855469	-54.86572266	+1984
+1457970624.08360000	+14.00976563	+2.40820313	-2.37744141	+10.56884766	-62.11669922	-81.95800781	+2804	+13.35498047	+5.93701172	-2.39941406	+34.16748047	-76.66259766	-26.10351563	+3564	+12.59472656	+2.52246094	-5.09326172	+5.00976563	-58.73291016	-54.75585938	+1984
+1457970624.08780000	+14.01416016	+2.40380859	-2.41699219	+10.34912109	-61.67724609	-81.62841797	+2804	+13.35937500	+5.94140625	-2.43017578	+34.82666016	-76.35498047	-26.69677734	+3564	+12.58593750	+2.51367188	-5.12402344	+5.00976563	-58.44726563	-54.71191406	+1984
+1457970624.09190010	+14.02294922	+2.39941406	-2.44775391	+10.30517578	-61.41357422	-81.49658203	+2804	+13.36376953	+5.94140625	-2.45654297	+35.44189453	-76.04736328	-27.26806641	+3568	+12.57714844	+2.50488281	-5.15039063	+5.05371094	-58.18359375	-54.73388672	+1984
+1457970624.09610010	+14.02734375	+2.39501953	-2.47851563	+10.37109375	-61.08398438	-81.45263672	+2804	+13.36816406	+5.94140625	-2.49609375	+35.85937500	-75.65185547	-27.66357422	+3568	+12.57275391	+2.49169922	-5.17675781	+5.11962891	-57.94189453	-54.77783203	+1984
+1457970624.10030010	+14.03173828	+2.39501953	-2.51367188	+10.45898438	-60.79833984	-81.43066406	+2800	+13.37255859	+5.94580078	-2.52685547	+36.25488281	-75.34423828	-27.97119141	+3568	+12.56396484	+2.48291016	-5.20312500	+5.20751953	-57.72216797	-54.84375000	+1984
+1457970624.10439990	+14.03613281	+2.39501953	-2.54443359	+10.61279297	-60.51269531	-81.47460938	+2800	+13.37695313	+5.95019531	-2.56201172	+36.60644531	-75.03662109	-28.23486328	+3568	+12.55957031	+2.47412109	-5.22949219	+5.31738281	-57.48046875	-54.93164063	+1988
+1457970624.11279990	+14.04492188	+2.39501953	-2.61914063	+11.09619141	-59.87548828	-81.67236328	+2792	+13.37695313	+5.95019531	-2.64111328	+37.02392578	-74.39941406	-28.52050781	+3568	+12.54638672	+2.44775391	-5.28662109	+5.62500000	-56.97509766	-55.17333984	+1992
+1457970624.11690000	+14.04931641	+2.38623047	-2.65429688	+11.31591797	-59.54589844	-81.80419922	+2792	+13.38134766	+5.94140625	-2.68066406	+37.15576172	-74.11376953	-28.58642578	+3568	+12.53759766	+2.43896484	-5.31738281	+5.80078125	-56.71142578	-55.32714844	+1996
+1457970624.12109990	+14.05371094	+2.38183594	-2.70263672	+11.57958984	-59.17236328	-81.95800781	+2788	+13.38134766	+5.93261719	-2.73339844	+37.08984375	-73.71826172	-28.49853516	+3572	+12.52880859	+2.42138672	-5.35253906	+5.97656250	-56.42578125	-55.48095703	+2000
+1457970624.12529990	+14.05810547	+2.37744141	-2.75097656	+11.84326172	-58.77685547	-82.08984375	+2788	+13.38134766	+5.93261719	-2.77734375	+37.02392578	-73.45458984	-28.38867188	+3572	+12.52001953	+2.40820313	-5.38769531	+6.17431641	-56.09619141	-55.63476563	+2008
+1457970624.12940000	+14.06250000	+2.36425781	-2.80371094	+12.10693359	-58.40332031	-82.26562500	+2792	+13.38574219	+5.92382813	-2.82568359	+36.91406250	-73.12500000	-28.23486328	+3572	+12.50683594	+2.39062500	-5.42724609	+6.37207031	-55.76660156	-55.81054688	+2016
+1457970624.13360000	+14.07128906	+2.35546875	-2.86083984	+12.39257813	-57.96386719	-82.46337891	+2792	+13.38574219	+5.91064453	-2.88720703	+36.69433594	-72.70751953	-27.97119141	+3576	+12.49804688	+2.37304688	-5.47119141	+6.54785156	-55.41503906	-55.96435547	+2020
+1457970624.13780000	+14.07128906	+2.34667969	-2.92675781	+12.70019531	-57.43652344	-82.63916016	+2796	+13.38134766	+5.90185547	-2.94433594	+36.51855469	-72.35595703	-27.72949219	+3580	+12.48046875	+2.35107422	-5.52392578	+6.76757813	-54.95361328	-56.16210938	+2032
+1457970624.14190010	+14.07568359	+2.33349609	-2.99707031	+12.96386719	-56.88720703	-82.83691406	+2800	+13.38134766	+5.88867188	-3.01025391	+36.23291016	-71.91650391	-27.39990234	+3584	+12.46289063	+2.32470703	-5.57666016	+6.94335938	-54.49218750	-56.31591797	+2040
+1457970624.15019990	+14.08007813	+2.30273438	-3.14208984	+13.53515625	-55.70068359	-83.18847656	+2808	+13.37255859	+5.85351563	-3.15966797	+35.44189453	-70.90576172	-26.54296875	+3596	+12.41894531	+2.27197266	-5.69970703	+7.31689453	-53.32763672	-56.62353516	+2060
+1457970624.15440010	+14.08447266	+2.28076172	-3.22558594	+13.75488281	-55.06347656	-83.34228516	+2820	+13.37255859	+5.82714844	-3.24316406	+34.95849609	-70.35644531	-26.03759766	+3604	+12.39257813	+2.24121094	-5.77001953	+7.49267578	-52.69042969	-56.77734375	+2068
+1457970624.15860010	+14.09326172	+2.25439453	-3.30468750	+13.97460938	-54.42626953	-83.49609375	+2828	+13.37255859	+5.80078125	-3.33105469	+34.43115234	-69.78515625	-25.51025391	+3612	+12.37060547	+2.21044922	-5.83154297	+7.62451172	-52.07519531	-56.88720703	+2072
+1457970624.16269990	+14.09765625	+2.23681641	-3.39697266	+14.21630859	-53.70117188	-83.60595703	+2836	+13.36816406	+5.77001953	-3.44091797	+33.77197266	-69.06005859	-24.82910156	+3628	+12.33984375	+2.17089844	-5.91064453	+7.75634766	-51.28417969	-57.01904297	+2084
+1457970624.16689990	+14.10205078	+2.21484375	-3.48925781	+14.45800781	-52.95410156	-83.73779297	+2848	+13.36816406	+5.73925781	-3.54638672	+33.17871094	-68.37890625	-24.21386719	+3636	+12.31347656	+2.13574219	-5.98535156	+7.86621094	-50.55908203	-57.12890625	+2088
+1457970624.17109990	+14.10644531	+2.19287109	-3.57275391	+14.72167969	-52.25097656	-83.89160156	+2856	+13.36816406	+5.70849609	-3.64306641	+32.60742188	-67.71972656	-23.62060547	+3644	+12.29150391	+2.09619141	-6.05126953	+7.99804688	-49.85595703	-57.23876953	+2088
+1457970624.17520000	+14.10644531	+2.17529297	-3.66503906	+15.00732422	-51.45996094	-83.97949219	+2864	+13.36376953	+5.66455078	-3.77490234	+31.90429688	-66.81884766	-22.89550781	+3660	+12.26074219	+2.05664063	-6.13476563	+8.12988281	-48.97705078	-57.34863281	+2092
+1457970624.17940000	+14.11083984	+2.14892578	-3.75732422	+15.24902344	-50.66894531	-84.06738281	+2872	+13.35937500	+5.62939453	-3.88476563	+31.31103516	-66.04980469	-22.30224609	+3668	+12.22998047	+2.01708984	-6.20947266	+8.23974609	-48.18603516	-57.45849609	+2088
+1457970624.18770000	+14.12402344	+2.10058594	-3.93750000	+15.71044922	-49.13085938	-84.19921875	+2888	+13.36376953	+5.55468750	-4.09130859	+30.21240234	-64.57763672	-21.22558594	+3680	+12.16845703	+1.92041016	-6.36767578	+8.52539063	-46.34033203	-57.72216797	+2092
+1457970624.19190000	+14.12841797	+2.07861328	-4.02978516	+15.97412109	-48.33984375	-84.24316406	+2892	+13.36816406	+5.51953125	-4.19238281	+29.75097656	-63.87451172	-20.74218750	+3684	+12.14208984	+1.87207031	-6.44238281	+8.65722656	-45.54931641	-57.89794922	+2088
+1457970624.19610000	+14.13720703	+2.05664063	-4.11328125	+16.23779297	-47.59277344	-84.33105469	+2896	+13.36816406	+5.48437500	-4.28027344	+29.33349609	-63.23730469	-20.32470703	+3680	+12.12011719	+1.82812500	-6.50390625	+8.81103516	-44.78027344	-58.05175781	+2084
+1457970624.20020010	+14.14160156	+2.03466797	-4.20117188	+16.52343750	-46.77978516	-84.35302734	+2900	+13.37255859	+5.45361328	-4.37695313	+28.95996094	-62.51220703	-19.90722656	+3680	+12.09814453	+1.78417969	-6.56982422	+8.96484375	-43.98925781	-58.20556641	+2076
+1457970624.20440010	+14.14599609	+2.01708984	-4.28906250	+16.83105469	-45.98876953	-84.39697266	+2904	+13.37695313	+5.41845703	-4.47802734	+28.60839844	-61.76513672	-19.51171875	+3676	+12.07617188	+1.73144531	-6.64013672	+9.09667969	-43.19824219	-58.38134766	+2072
+1457970624.21269990	+14.15478516	+1.97314453	-4.46044922	+17.38037109	-44.40673828	-84.39697266	+2904	+13.38134766	+5.35253906	-4.65380859	+28.03710938	-60.35888672	-18.85253906	+3668	+12.02343750	+1.63476563	-6.76757813	+9.44824219	-41.57226563	-58.73291016	+2064
+1457970624.21690010	+14.15917969	+1.94677734	-4.54833984	+17.62207031	-43.57177734	-84.37500000	+2904	+13.38574219	+5.31298828	-4.75048828	+27.75146484	-59.58984375	-18.54492188	+3664	+11.99707031	+1.58203125	-6.83349609	+9.58007813	-40.73730469	-58.90869141	+2064
+1457970624.22110010	+14.16357422	+1.91601563	-4.63623047	+17.84179688	-42.75878906	-84.35302734	+2904	+13.39013672	+5.27343750	-4.83837891	+27.48779297	-58.86474609	-18.23730469	+3656	+11.97509766	+1.52490234	-6.89941406	+9.71191406	-39.90234375	-59.08447266	+2064
+1457970624.22519990	+14.16357422	+1.88964844	-4.72412109	+18.08349609	-41.92382813	-84.30908203	+2904	+13.39013672	+5.23828125	-4.93505859	+27.24609375	-58.05175781	-17.92968750	+3652	+11.94873047	+1.47216797	-6.96533203	+9.82177734	-39.04541016	-59.23828125	+2068
+1457970624.22939990	+14.16357422	+1.85888672	-4.82080078	+18.30322266	-41.04492188	-84.24316406	+2904	+13.39453125	+5.19433594	-5.03613281	+26.98242188	-57.23876953	-17.66601563	+3644	+11.92236328	+1.41064453	-7.03125000	+9.93164063	-38.16650391	-59.41406250	+2072
+1457970624.23350000	+14.16796875	+1.82812500	-4.91308594	+18.52294922	-40.18798828	-84.17724609	+2900	+13.39892578	+5.14599609	-5.13281250	+26.74072266	-56.40380859	-17.40234375	+3640	+11.89160156	+1.34912109	-7.09716797	+10.01953125	-37.28759766	-59.58984375	+2072
+1457970624.23770000	+14.16357422	+1.79736328	-5.01416016	+18.72070313	-39.22119141	-84.06738281	+2900	+13.39892578	+5.10644531	-5.23828125	+26.49902344	-55.48095703	-17.11669922	+3632	+11.86083984	+1.29199219	-7.16748047	+10.10742188	-36.34277344	-59.69970703	+2076
+1457970624.24600010	+14.16357422	+1.70947266	-5.22949219	+18.96240234	-37.22167969	-83.82568359	+2904	+13.39892578	+4.99218750	-5.46240234	+25.94970703	-53.56933594	-16.56738281	+3624	+11.79492188	+1.15576172	-7.30810547	+10.17333984	-34.43115234	-59.91943359	+2088
+1457970624.25020000	+14.15478516	+1.66552734	-5.34375000	+19.07226563	-36.18896484	-83.64990234	+2904	+13.39453125	+4.93505859	-5.57666016	+25.66406250	-52.58056641	-16.25976563	+3620	+11.75976563	+1.09423828	-7.38281250	+10.17333984	-33.42041016	-59.98535156	+2092
+1457970624.25440000	+14.15039063	+1.60839844	-5.46240234	+19.11621094	-35.11230469	-83.49609375	+2908	+13.39013672	+4.86474609	-5.69531250	+25.33447266	-51.59179688	-15.99609375	+3616	+11.72021484	+1.01953125	-7.45312500	+10.15136719	-32.40966797	-60.05126953	+2096
+1457970624.26270010	+14.13720703	+1.49853516	-5.70849609	+19.29199219	-32.89306641	-83.10058594	+2916	+13.37695313	+4.71533203	-5.95019531	+24.58740234	-49.43847656	-15.38085938	+3616	+11.64990234	+0.87011719	-7.59814453	+10.04150391	-30.36621094	-60.13916016	+2100
+1457970624.27099990	+14.12402344	+1.36669922	-5.96777344	+19.46777344	-30.54199219	-82.74902344	+2924	+13.35937500	+4.54833984	-6.20947266	+23.81835938	-47.21923828	-14.78759766	+3608	+11.57080078	+0.71191406	-7.73876953	+9.90966797	-28.27880859	-60.24902344	+2096
+1457970624.27519990	+14.11083984	+1.30517578	-6.09960938	+19.57763672	-29.37744141	-82.52929688	+2924	+13.34179688	+4.46484375	-6.34570313	+23.42285156	-46.09863281	-14.45800781	+3604	+11.52685547	+0.63281250	-7.81347656	+9.84375000	-27.18017578	-60.27099609	+2088
+1457970624.27940010	+14.10205078	+1.23046875	-6.23583984	+19.66552734	-28.16894531	-82.30957031	+2928	+13.32861328	+4.37255859	-6.47753906	+22.98339844	-44.97802734	-14.12841797	+3600	+11.48730469	+0.54492188	-7.88818359	+9.75585938	-26.08154297	-60.31494141	+2084
+1457970624.28769990	+14.07128906	+1.08984375	-6.49072266	+20.01708984	-25.86181641	-81.91406250	+2928	+13.29345703	+4.17919922	-6.73681641	+22.06054688	-42.78076172	-13.46923828	+3588	+11.39941406	+0.37353516	-8.02001953	+9.60205078	-23.95019531	-60.40283203	+2060
+1457970624.29189990	+14.05810547	+1.01074219	-6.61376953	+20.23681641	-24.78515625	-81.76025391	+2928	+13.27587891	+4.08251953	-6.85986328	+21.62109375	-41.77001953	-13.16162109	+3580	+11.35986328	+0.27685547	-8.08593750	+9.53613281	-22.89550781	-60.51269531	+2052
+1457970624.29600000	+14.04492188	+0.94042969	-6.74121094	+20.52246094	-23.64257813	-81.62841797	+2928	+13.25830078	+3.98144531	-6.98730469	+21.15966797	-40.69335938	-12.85400391	+3572	+11.32031250	+0.18457031	-8.14746094	+9.49218750	-21.86279297	-60.62255859	+2040
+1457970624.30020000	+14.03173828	+0.87011719	-6.85986328	+20.87402344	-22.63183594	-81.43066406	+2924	+13.23632813	+3.88037109	-7.10595703	+20.69824219	-39.68261719	-12.54638672	+3560	+11.28076172	+0.09228516	-8.20458984	+9.44824219	-20.80810547	-60.68847656	+2028
+1457970624.30440000	+14.01416016	+0.79541016	-6.97851563	+21.22558594	-21.59912109	-81.29882813	+2916	+13.21875000	+3.77929688	-7.22460938	+20.25878906	-38.71582031	-12.23876953	+3548	+11.23681641	-0.00439453	-8.26611328	+9.38232422	-19.75341797	-60.84228516	+2024
+1457970624.30850010	+13.99218750	+0.72509766	-7.09277344	+21.64306641	-20.52246094	-81.14501953	+2912	+13.19238281	+3.67822266	-7.33886719	+19.84130859	-37.74902344	-11.95312500	+3528	+11.19726563	-0.10107422	-8.32763672	+9.40429688	-18.69873047	-60.97412109	+2012
+1457970624.31270000	+13.97021484	+0.65478516	-7.19384766	+22.10449219	-19.62158203	-81.01318359	+2900	+13.17480469	+3.57714844	-7.43554688	+19.42382813	-36.87011719	-11.66748047	+3512	+11.15332031	-0.19775391	-8.38037109	+9.40429688	-17.68798828	-61.10595703	+2004
+1457970624.32100010	+13.91748047	+0.50537109	-7.38720703	+23.11523438	-17.77587891	-80.77148438	+2880	+13.13085938	+3.37060547	-7.62451172	+18.58886719	-35.20019531	-11.16210938	+3468	+11.06982422	-0.40869141	-8.48144531	+9.42626953	-15.66650391	-61.47949219	+1988
+1457970624.32929990	+13.86474609	+0.36474609	-7.54980469	+24.30175781	-16.28173828	-80.52978516	+2852	+13.09130859	+3.15527344	-7.78710938	+17.81982422	-33.75000000	-10.72265625	+3420	+10.98632813	-0.62402344	-8.56933594	+9.47021484	-13.75488281	-61.85302734	+1972
+1457970624.33769990	+13.80322266	+0.22412109	-7.71679688	+25.55419922	-14.76562500	-80.26611328	+2824	+13.04736328	+2.94873047	-7.94091797	+17.16064453	-32.32177734	-10.34912109	+3368	+10.90283203	-0.83935547	-8.65283203	+9.60205078	-11.90917969	-62.22656250	+1960
+1457970624.34180000	+13.76367188	+0.14501953	-7.79589844	+26.16943359	-14.04052734	-80.13427734	+2808	+13.02539063	+2.83886719	-8.01123047	+16.83105469	-31.66259766	-10.19531250	+3340	+10.85449219	-0.95800781	-8.69238281	+9.62402344	-10.98632813	-62.42431641	+1960
+1457970624.34600000	+13.72412109	+0.06591797	-7.87500000	+26.78466797	-13.27148438	-79.95849609	+2796	+12.99462891	+2.73339844	-8.08154297	+16.56738281	-30.95947266	-10.04150391	+3312	+10.81494141	-1.07226563	-8.73193359	+9.68994141	-10.08544922	-62.64404297	+1952
+1457970624.35019990	+13.68017578	-0.00878906	-7.93652344	+27.42187500	-12.65625000	-79.82666016	+2780	+12.96826172	+2.62353516	-8.13867188	+16.28173828	-30.34423828	-9.88769531	+3284	+10.76660156	-1.18212891	-8.76269531	+9.77783203	-9.27246094	-62.79785156	+1948
+1457970624.35430000	+13.64062500	-0.09228516	-8.00244141	+28.01513672	-12.06298828	-79.71679688	+2764	+12.94189453	+2.50488281	-8.19140625	+15.99609375	-29.75097656	-9.82177734	+3260	+10.71826172	-1.30517578	-8.79345703	+9.79980469	-8.43750000	-62.99560547	+1948
+1457970624.35850000	+13.59667969	-0.18017578	-8.07275391	+28.60839844	-11.40380859	-79.54101563	+2748	+12.91113281	+2.38623047	-8.25732422	+15.75439453	-29.11376953	-9.73388672	+3232	+10.67871094	-1.42382813	-8.82421875	+9.86572266	-7.64648438	-63.21533203	+1944
+1457970624.36270000	+13.55712891	-0.26367188	-8.13867188	+29.17968750	-10.85449219	-79.40917969	+2732	+12.88037109	+2.27197266	-8.31445313	+15.51269531	-28.52050781	-9.62402344	+3204	+10.63037109	-1.54248047	-8.85058594	+9.93164063	-6.94335938	-63.34716797	+1940
+1457970624.37100010	+13.46484375	-0.44824219	-8.27050781	+30.27832031	-9.68994141	-79.12353516	+2700	+12.81005859	+2.02148438	-8.43310547	+15.09521484	-27.31201172	-9.55810547	+3152	+10.53808594	-1.78857422	-8.89453125	+10.01953125	-5.51513672	-63.72070313	+1936
+1457970624.37520000	+13.41650391	-0.54052734	-8.32763672	+30.78369141	-9.16259766	-79.01367188	+2688	+12.77490234	+1.90722656	-8.48583984	+14.91943359	-26.71875000	-9.49218750	+3124	+10.49414063	-1.90722656	-8.91650391	+10.08544922	-4.87792969	-63.85253906	+1932
+1457970624.37930010	+13.36816406	-0.64160156	-8.38476563	+31.22314453	-8.63525391	-78.88183594	+2672	+12.73535156	+1.77099609	-8.53857422	+14.69970703	-26.14746094	-9.47021484	+3096	+10.44580078	-2.03466797	-8.93408203	+10.08544922	-4.24072266	-64.00634766	+1932
+1457970624.38759990	+13.27148438	-0.85253906	-8.48583984	+32.03613281	-7.66845703	-78.66210938	+2640	+12.64306641	+1.50292969	-8.64404297	+14.30419922	-24.96093750	-9.42626953	+3044	+10.35351563	-2.28515625	-8.95605469	+10.17333984	-3.14208984	-64.29199219	+1920
+1457970624.39179990	+13.22314453	-0.95800781	-8.52978516	+32.43164063	-7.25097656	-78.59619141	+2624	+12.60351563	+1.36230469	-8.68798828	+14.08447266	-24.45556641	-9.44824219	+3016	+10.30957031	-2.41259766	-8.96044922	+10.17333984	-2.63671875	-64.44580078	+1916
+1457970624.39599990	+13.17480469	-1.06347656	-8.57373047	+32.78320313	-6.83349609	-78.53027344	+2604	+12.55517578	+1.22607422	-8.73632813	+13.90869141	-23.90625000	-9.47021484	+2988	+10.27001953	-2.54003906	-8.96484375	+10.21728516	-2.17529297	-64.62158203	+1904
+1457970624.40430000	+13.07812500	-1.28320313	-8.64843750	+33.42041016	-6.04248047	-78.46435547	+2556	+12.46728516	+0.95800781	-8.81542969	+13.55712891	-22.91748047	-9.47021484	+2924	+10.18212891	-2.79052734	-8.96484375	+10.28320313	-1.31835938	-64.86328125	+1888
+1457970624.40850000	+13.02539063	-1.39746094	-8.67919922	+33.68408203	-5.64697266	-78.42041016	+2536	+12.41455078	+0.81738281	-8.85058594	+13.38134766	-22.43408203	-9.49218750	+2892	+10.13818359	-2.91796875	-8.96044922	+10.32714844	-0.92285156	-64.99511719	+1876
+1457970624.41260000	+12.97705078	-1.50732422	-8.69677734	+33.92578125	-5.31738281	-78.42041016	+2508	+12.36621094	+0.68994141	-8.87255859	+13.22753906	-22.01660156	-9.47021484	+2856	+10.09423828	-3.04541016	-8.95166016	+10.37109375	-0.54931641	-65.12695313	+1868
+1457970624.41680000	+12.92431641	-1.61718750	-8.71435547	+34.14550781	-5.00976563	-78.39843750	+2484	+12.31787109	+0.54931641	-8.89453125	+13.02978516	-21.62109375	-9.49218750	+2824	+10.05029297	-3.17285156	-8.94726563	+10.39306641	-0.17578125	-65.23681641	+1856
+1457970624.42100000	+12.87597656	-1.73144531	-8.72753906	+34.32128906	-4.72412109	-78.39843750	+2456	+12.26953125	+0.41308594	-8.91210938	+12.87597656	-21.22558594	-9.49218750	+2788	+10.01074219	-3.29589844	-8.92968750	+10.43701172	+0.15380859	-65.36865234	+1848
+1457970624.42510010	+12.82763672	-1.84130859	-8.72753906	+34.49707031	-4.48242188	-78.44238281	+2428	+12.22558594	+0.28564453	-8.92089844	+12.70019531	-20.93994141	-9.47021484	+2752	+9.96240234	-3.41894531	-8.91210938	+10.50292969	+0.46142578	-65.47851563	+1836
+1457970624.42930010	+12.77929688	-1.95117188	-8.72753906	+34.67285156	-4.21875000	-78.50830078	+2396	+12.18603516	+0.15380859	-8.92089844	+12.54638672	-20.67626953	-9.49218750	+2712	+9.92285156	-3.54638672	-8.89892578	+10.54687500	+0.76904297	-65.58837891	+1828
+1457970624.43759990	+12.68261719	-2.17089844	-8.71435547	+34.93652344	-3.73535156	-78.57421875	+2344	+12.09814453	-0.09228516	-8.91210938	+12.26074219	-20.21484375	-9.44824219	+2632	+9.83496094	-3.80126953	-8.85498047	+10.70068359	+1.34033203	-65.83007813	+1820
+1457970624.44180010	+12.63427734	-2.27636719	-8.70556641	+35.04638672	-3.49365234	-78.59619141	+2320	+12.05859375	-0.21972656	-8.90332031	+12.08496094	-19.99511719	-9.42626953	+2592	+9.79101563	-3.92431641	-8.83740234	+10.76660156	+1.64794922	-65.91796875	+1816
+1457970624.44600010	+12.58593750	-2.38623047	-8.68798828	+35.13427734	-3.25195313	-78.61816406	+2300	+12.01464844	-0.34716797	-8.88574219	+11.93115234	-19.79736328	-9.42626953	+2548	+9.74267578	-4.05175781	-8.81103516	+10.85449219	+1.95556641	-66.00585938	+1812
+1457970624.45009990	+12.53320313	-2.48730469	-8.66601563	+35.22216797	-3.07617188	-78.66210938	+2276	+11.97509766	-0.46142578	-8.85937500	+11.77734375	-19.70947266	-9.38232422	+2508	+9.69433594	-4.17041016	-8.78466797	+10.94238281	+2.21923828	-66.07177734	+1812
+1457970624.45429990	+12.48925781	-2.59716797	-8.63964844	+35.26611328	-2.85644531	-78.70605469	+2260	+11.93994141	-0.58886719	-8.83300781	+11.60156250	-19.59960938	-9.36035156	+2468	+9.64599609	-4.29785156	-8.75830078	+11.03027344	+2.50488281	-66.13769531	+1816
+1457970624.46260000	+12.39697266	-2.80810547	-8.57812500	+35.39794922	-2.50488281	-78.79394531	+2240	+11.86523438	-0.82177734	-8.77148438	+11.25000000	-19.42382813	-9.25048828	+2400	+9.55371094	-4.54394531	-8.69238281	+11.20605469	+3.01025391	-66.29150391	+1824
+1457970624.46680000	+12.35302734	-2.91796875	-8.55175781	+35.46386719	-2.30712891	-78.81591797	+2232	+11.82568359	-0.94482422	-8.74072266	+11.03027344	-19.33593750	-9.20654297	+2372	+9.50537109	-4.66699219	-8.66162109	+11.29394531	+3.27392578	-66.33544922	+1832
+1457970624.47090010	+12.30468750	-3.02343750	-8.51660156	+35.50781250	-2.10937500	-78.83789063	+2228	+11.78613281	-1.06787109	-8.70556641	+10.83251953	-19.24804688	-9.18457031	+2344	+9.46142578	-4.79003906	-8.62646484	+11.40380859	+3.51562500	-66.40136719	+1840
+1457970624.47510000	+12.25634766	-3.12451172	-8.48583984	+35.59570313	-1.91162109	-78.75000000	+2224	+11.74658203	-1.18212891	-8.67041016	+10.63476563	-19.13818359	-9.07470703	+2320	+9.40869141	-4.90869141	-8.59130859	+11.49169922	+3.80126953	-66.40136719	+1848
+1457970624.47930000	+12.20800781	-3.23437500	-8.45947266	+35.61767578	-1.69189453	-78.70605469	+2224	+11.70703125	-1.30957031	-8.63085938	+10.39306641	-19.05029297	-9.00878906	+2300	+9.36035156	-5.02734375	-8.55615234	+11.57958984	+4.06494141	-66.37939453	+1860
+1457970624.48760010	+12.11132813	-3.44091797	-8.38476563	+35.72753906	-1.36230469	-78.59619141	+2228	+11.62353516	-1.54687500	-8.55615234	+9.90966797	-18.85253906	-8.81103516	+2264	+9.26367188	-5.26025391	-8.47265625	+11.75537109	+4.52636719	-66.35742188	+1880
+1457970624.49180010	+12.06298828	-3.55517578	-8.34960938	+35.72753906	-1.16455078	-78.53027344	+2232	+11.57958984	-1.67871094	-8.51660156	+9.60205078	-18.74267578	-8.74511719	+2248	+9.21533203	-5.37451172	-8.43310547	+11.86523438	+4.76806641	-66.31347656	+1892
+1457970624.49589990	+12.01464844	-3.66503906	-8.31005859	+35.77148438	-0.98876953	-78.48632813	+2236	+11.53564453	-1.80615234	-8.47265625	+9.31640625	-18.65478516	-8.67919922	+2236	+9.17138672	-5.49316406	-8.38037109	+11.93115234	+4.94384766	-66.31347656	+1904
+1457970624.50009990	+11.96630859	-3.76611328	-8.27929688	+35.85937500	-0.81298828	-78.31054688	+2236	+11.49169922	-1.92041016	-8.43750000	+9.00878906	-18.50097656	-8.52539063	+2220	+9.12744141	-5.60742188	-8.33203125	+11.99707031	+5.14160156	-66.24755859	+1916
+1457970624.50430010	+11.91796875	-3.87597656	-8.24853516	+35.90332031	-0.63720703	-78.15673828	+2236	+11.44775391	-2.05224609	-8.39794922	+8.67919922	-18.34716797	-8.41552734	+2208	+9.08349609	-5.71728516	-8.29248047	+12.10693359	+5.36132813	-66.13769531	+1920
+1457970624.51259990	+11.81250000	-4.07812500	-8.17822266	+36.03515625	-0.30761719	-77.78320313	+2236	+11.35107422	-2.29394531	-8.31005859	+8.02001953	-18.03955078	-8.12988281	+2184	+8.99121094	-5.93701172	-8.18261719	+12.26074219	+5.73486328	-65.93994141	+1936
+1457970624.51679990	+11.75976563	-4.18359375	-8.13867188	+36.05712891	-0.15380859	-77.60742188	+2232	+11.30273438	-2.42138672	-8.26611328	+7.66845703	-17.90771484	-7.99804688	+2176	+8.94726563	-6.04248047	-8.13427734	+12.34863281	+5.91064453	-65.78613281	+1940
+1457970624.52090000	+11.70703125	-4.29345703	-8.09472656	+36.05712891	-0.02197266	-77.45361328	+2232	+11.25439453	-2.54882813	-8.21337891	+7.27294922	-17.79785156	-7.86621094	+2164	+8.90771484	-6.15234375	-8.07714844	+12.43652344	+6.02050781	-65.69824219	+1944
+1457970624.52510000	+11.65429688	-4.39013672	-8.04638672	+36.12304688	+0.04394531	-77.25585938	+2228	+11.20605469	-2.66308594	-8.16503906	+6.89941406	-17.66601563	-7.69042969	+2156	+8.86376953	-6.25781250	-8.01562500	+12.50244141	+6.15234375	-65.61035156	+1944
+1457970624.53340010	+11.55322266	-4.58789063	-7.95410156	+36.25488281	+0.24169922	-76.88232422	+2220	+11.11376953	-2.90478516	-8.05078125	+6.13037109	-17.46826172	-7.40478516	+2140	+8.78906250	-6.45996094	-7.89697266	+12.74414063	+6.39404297	-65.34667969	+1944
+1457970624.53760000	+11.50048828	-4.67578125	-7.90576172	+36.34277344	+0.30761719	-76.66259766	+2212	+11.06542969	-3.01904297	-7.99365234	+5.75683594	-17.35839844	-7.20703125	+2128	+8.74511719	-6.56103516	-7.83105469	+12.81005859	+6.52587891	-65.21484375	+1944
+1457970624.54590010	+11.39501953	-4.86474609	-7.79589844	+36.47460938	+0.43945313	-76.24511719	+2196	+10.97753906	-3.24755859	-7.86621094	+4.96582031	-17.22656250	-6.87744141	+2116	+8.66601563	-6.75878906	-7.70800781	+13.07373047	+6.74560547	-64.88525391	+1936
+1457970624.55010010	+11.34667969	-4.94824219	-7.73437500	+36.56250000	+0.46142578	-76.04736328	+2188	+10.93798828	-3.35302734	-7.79589844	+4.59228516	-17.18261719	-6.65771484	+2108	+8.61767578	-6.85546875	-7.64208984	+13.18359375	+6.85546875	-64.77539063	+1932
+1457970624.55419990	+11.29833984	-5.03173828	-7.67285156	+36.65039063	+0.48339844	-75.82763672	+2184	+10.89843750	-3.45849609	-7.72558594	+4.21875000	-17.11669922	-6.45996094	+2104	+8.57812500	-6.95214844	-7.58056641	+13.33740234	+6.98730469	-64.57763672	+1928
+1457970624.55839990	+11.25000000	-5.11962891	-7.60693359	+36.76025391	+0.50537109	-75.67382813	+2180	+10.85888672	-3.56396484	-7.64648438	+3.86718750	-17.13867188	-6.30615234	+2104	+8.53857422	-7.04443359	-7.51025391	+13.49121094	+7.07519531	-64.44580078	+1928
+1457970624.56670000	+11.15332031	-5.26904297	-7.47070313	+37.04589844	+0.48339844	-75.30029297	+2168	+10.78417969	-3.76171875	-7.49267578	+3.22998047	-17.13867188	-5.86669922	+2096	+8.45068359	-7.23339844	-7.37841797	+13.82080078	+7.31689453	-64.11621094	+1924
+1457970624.57509990	+11.06103516	-5.41406250	-7.32128906	+37.39746094	+0.48339844	-74.92675781	+2164	+10.70947266	-3.94628906	-7.32128906	+2.72460938	-17.16064453	-5.42724609	+2096	+8.35839844	-7.41357422	-7.23779297	+14.12841797	+7.58056641	-63.78662109	+1928
+1457970624.58340000	+10.96875000	-5.55908203	-7.17187500	+37.70507813	+0.46142578	-74.57519531	+2168	+10.63916016	-4.13085938	-7.15429688	+2.24121094	-17.16064453	-5.03173828	+2104	+8.27490234	-7.58496094	-7.10156250	+14.52392578	+7.80029297	-63.34716797	+1932
+1457970624.58760000	+10.92480469	-5.62060547	-7.09277344	+37.92480469	+0.39550781	-74.37744141	+2168	+10.60400391	-4.20996094	-7.06640625	+2.06542969	-17.18261719	-4.76806641	+2104	+8.22656250	-7.67285156	-7.02685547	+14.65576172	+7.91015625	-63.17138672	+1936
+1457970624.59590010	+10.84130859	-5.75683594	-6.93457031	+38.34228516	+0.30761719	-74.04785156	+2176	+10.53369141	-4.38134766	-6.88623047	+1.71386719	-17.20458984	-4.39453125	+2116	+8.14746094	-7.83544922	-6.88183594	+15.09521484	+8.10791016	-62.70996094	+1944
+1457970624.60010000	+10.79736328	-5.81396484	-6.85546875	+38.56201172	+0.24169922	-73.78417969	+2180	+10.49414063	-4.45605469	-6.80273438	+1.58203125	-17.18261719	-4.10888672	+2120	+8.10351563	-7.91894531	-6.80712891	+15.27099609	+8.19580078	-62.49023438	+1952
+1457970624.60840010	+10.71386719	-5.94140625	-6.69287109	+38.97949219	+0.13183594	-73.36669922	+2192	+10.42382813	-4.61865234	-6.62695313	+1.29638672	-17.11669922	-3.66943359	+2132	+8.02880859	-8.07275391	-6.66210938	+15.73242188	+8.32763672	-61.94091797	+1960
+1457970624.61260010	+10.66552734	-5.99853516	-6.61376953	+39.19921875	+0.04394531	-73.08105469	+2196	+10.38427734	-4.69335938	-6.54345703	+1.14257813	-17.02880859	-3.36181641	+2136	+7.98486328	-8.15185547	-6.58300781	+15.88623047	+8.39355469	-61.69921875	+1968
+1457970624.62089990	+10.58203125	-6.12158203	-6.45117188	+39.63867188	-0.13183594	-72.59765625	+2208	+10.30517578	-4.84716797	-6.36767578	+0.81298828	-16.89697266	-2.87841797	+2144	+7.92333984	-8.29687500	-6.42919922	+16.36962891	+8.43750000	-61.12792969	+1972
+1457970624.62500000	+10.53808594	-6.17431641	-6.36767578	+39.85839844	-0.26367188	-72.29003906	+2212	+10.26123047	-4.92187500	-6.27978516	+0.61523438	-16.78710938	-2.59277344	+2148	+7.88818359	-8.37158203	-6.34130859	+16.56738281	+8.45947266	-60.88623047	+1976
+1457970624.62920000	+10.49853516	-6.23144531	-6.29296875	+40.10009766	-0.37353516	-71.96044922	+2212	+10.22167969	-4.99218750	-6.20068359	+0.46142578	-16.63330078	-2.28515625	+2148	+7.86181641	-8.43310547	-6.26660156	+16.85302734	+8.50341797	-60.53466797	+1972
+1457970624.63340000	+10.45898438	-6.28857422	-6.20068359	+40.34179688	-0.48339844	-71.74072266	+2220	+10.18652344	-5.06689453	-6.10400391	+0.28564453	-16.61132813	-2.04345703	+2152	+7.83544922	-8.50341797	-6.17871094	+17.07275391	+8.48144531	-60.29296875	+1972
+1457970624.64170000	+10.37548828	-6.39404297	-6.04687500	+40.86914063	-0.74707031	-71.01562500	+2216	+10.10742188	-5.20312500	-5.94580078	-0.15380859	-16.28173828	-1.38427734	+2148	+7.78271484	-8.63085938	-6.01611328	+17.57812500	+8.50341797	-59.67773438	+1960
+1457970624.64590000	+10.33593750	-6.44677734	-5.95898438	+41.13281250	-0.90087891	-70.75195313	+2220	+10.07226563	-5.27343750	-5.84472656	-0.35156250	-16.21582031	-1.09863281	+2152	+7.76513672	-8.69238281	-5.92382813	+17.81982422	+8.48144531	-59.39208984	+1956
+1457970624.65000010	+10.29199219	-6.49511719	-5.87109375	+41.39648438	-1.05468750	-70.42236328	+2216	+10.03710938	-5.34375000	-5.75683594	-0.61523438	-16.08398438	-0.74707031	+2152	+7.73437500	-8.75830078	-5.83593750	+18.01757813	+8.48144531	-59.12841797	+1948
+1457970624.65420010	+10.25244141	-6.53906250	-5.79199219	+41.72607422	-1.20849609	-70.04882813	+2212	+9.99755859	-5.40527344	-5.67773438	-0.83496094	-15.93017578	-0.41748047	+2144	+7.71240234	-8.81103516	-5.75683594	+18.32519531	+8.50341797	-58.75488281	+1936
+1457970624.65840010	+10.21728516	-6.58300781	-5.69970703	+42.05566406	-1.38427734	-69.80712891	+2212	+9.97119141	-5.46679688	-5.57666016	-1.03271484	-15.88623047	-0.10986328	+2144	+7.69482422	-8.86816406	-5.66455078	+18.58886719	+8.48144531	-58.49121094	+1928
+1457970624.66249990	+10.18212891	-6.62695313	-5.61181641	+42.36328125	-1.56005859	-69.49951172	+2208	+9.93603516	-5.52832031	-5.48437500	-1.27441406	-15.79833984	+0.21972656	+2140	+7.66845703	-8.92968750	-5.57666016	+18.80859375	+8.48144531	-58.22753906	+1920
+1457970624.66669990	+10.14697266	-6.66650391	-5.53271484	+42.71484375	-1.69189453	-69.14794922	+2200	+9.90527344	-5.58544922	-5.40087891	-1.42822266	-15.62255859	+0.57128906	+2136	+7.65087891	-8.98242188	-5.49755859	+19.11621094	+8.52539063	-57.87597656	+1904
+1457970624.67500000	+10.07226563	-6.74560547	-5.34375000	+43.37402344	-2.02148438	-68.62060547	+2196	+9.84814453	-5.69531250	-5.20751953	-1.80175781	-15.51269531	+1.23046875	+2128	+7.60253906	-9.09667969	-5.32177734	+19.59960938	+8.54736328	-57.26074219	+1884
+1457970624.67919990	+10.04150391	-6.77197266	-5.26025391	+43.74755859	-2.17529297	-68.26904297	+2188	+9.81738281	-5.74365234	-5.11962891	-1.93359375	-15.35888672	+1.60400391	+2120	+7.58056641	-9.14062500	-5.24707031	+19.88525391	+8.56933594	-56.88720703	+1868
+1457970624.68339990	+10.01074219	-6.80712891	-5.15917969	+44.12109375	-2.35107422	-68.07128906	+2184	+9.79541016	-5.79199219	-5.01855469	-2.04345703	-15.33691406	+1.91162109	+2120	+7.55859375	-9.19335938	-5.16357422	+20.12695313	+8.56933594	-56.55761719	+1856
+1457970624.68750000	+9.97558594	-6.84228516	-5.06689453	+44.38476563	-2.50488281	-67.82958984	+2184	+9.76904297	-5.84033203	-4.92187500	-2.17529297	-15.29296875	+2.24121094	+2116	+7.52783203	-9.24609375	-5.08007813	+20.32470703	+8.59130859	-56.25000000	+1848
+1457970624.69170000	+9.94482422	-6.86425781	-4.98339844	+44.75830078	-2.63671875	-67.52197266	+2176	+9.74267578	-5.87988281	-4.82958984	-2.24121094	-15.16113281	+2.59277344	+2112	+7.50146484	-9.29443359	-5.00537109	+20.58837891	+8.63525391	-55.85449219	+1836
+1457970624.70000000	+9.89208984	-6.93017578	-4.79003906	+45.28564453	-2.90039063	-67.12646484	+2176	+9.69873047	-5.96777344	-4.63183594	-2.37304688	-15.09521484	+3.20800781	+2108	+7.45312500	-9.39550781	-4.84277344	+21.00585938	+8.65722656	-55.23925781	+1824
+1457970624.70420000	+9.86572266	-6.95214844	-4.70654297	+45.59326172	-2.98828125	-66.81884766	+2168	+9.67675781	-6.00292969	-4.54394531	-2.37304688	-14.94140625	+3.55957031	+2104	+7.43115234	-9.43945313	-4.76806641	+21.24755859	+8.67919922	-54.86572266	+1816
+1457970624.70830010	+9.84375000	-6.97412109	-4.60986328	+45.85693359	-3.12011719	-66.62109375	+2164	+9.65917969	-6.04248047	-4.44726563	-2.37304688	-14.89746094	+3.84521484	+2104	+7.40478516	-9.48339844	-4.68896484	+21.44531250	+8.70117188	-54.51416016	+1808
+1457970624.71250010	+9.81298828	-7.01367188	-4.52197266	+45.98876953	-3.18603516	-66.40136719	+2168	+9.63281250	-6.08203125	-4.35498047	-2.41699219	-14.78759766	+4.17480469	+2104	+7.37841797	-9.53173828	-4.61425781	+21.59912109	+8.72314453	-54.18457031	+1804
+1457970624.71670010	+9.78662109	-7.03125000	-4.43847656	+46.20849609	-3.25195313	-66.09375000	+2160	+9.61083984	-6.11279297	-4.27148438	-2.39501953	-14.61181641	+4.50439453	+2100	+7.35644531	-9.56689453	-4.53955078	+21.84082031	+8.74511719	-53.78906250	+1796
+1457970624.72499990	+9.74267578	-7.08837891	-4.26708984	+46.51611328	-3.38378906	-65.67626953	+2160	+9.57128906	-6.17871094	-4.08691406	-2.37304688	-14.41406250	+5.09765625	+2100	+7.31689453	-9.65478516	-4.38134766	+22.19238281	+8.74511719	-53.19580078	+1788
+1457970624.73330000	+9.70312500	-7.13232422	-4.10449219	+46.84570313	-3.44970703	-65.17089844	+2152	+9.53613281	-6.23583984	-3.91992188	-2.24121094	-14.08447266	+5.71289063	+2092	+7.28173828	-9.72509766	-4.22753906	+22.63183594	+8.78906250	-52.55859375	+1776
+1457970624.74169990	+9.65917969	-7.18505859	-3.95507813	+47.02148438	-3.47167969	-64.62158203	+2148	+9.49218750	-6.29736328	-3.76611328	-2.17529297	-13.68896484	+6.32812500	+2088	+7.25976563	-9.79541016	-4.07373047	+23.04931641	+8.83300781	-51.98730469	+1760
+1457970624.75000000	+9.61962891	-7.23779297	-3.80566406	+47.24121094	-3.51562500	-64.16015625	+2136	+9.45263672	-6.35009766	-3.61230469	-2.06542969	-13.31542969	+6.89941406	+2080	+7.24218750	-9.86132813	-3.91552734	+23.48876953	+8.83300781	-51.43798828	+1740
+1457970624.75830010	+9.58447266	-7.27734375	-3.66503906	+47.50488281	-3.55957031	-63.67675781	+2124	+9.41308594	-6.39404297	-3.46728516	-1.88964844	-12.96386719	+7.47070313	+2064	+7.23339844	-9.91406250	-3.76611328	+24.01611328	+8.83300781	-50.95458984	+1720
+1457970624.76670000	+9.54931641	-7.31689453	-3.52441406	+47.76855469	-3.60351563	-63.28125000	+2108	+9.37353516	-6.44238281	-3.32226563	-1.71386719	-12.63427734	+7.97607422	+2052	+7.22460938	-9.96679688	-3.60791016	+24.49951172	+8.83300781	-50.55908203	+1696
+1457970624.77500010	+9.51416016	-7.35644531	-3.39257813	+48.05419922	-3.64746094	-62.88574219	+2088	+9.33398438	-6.48193359	-3.19042969	-1.49414063	-12.32666016	+8.45947266	+2032	+7.21582031	-10.01953125	-3.46728516	+24.98291016	+8.83300781	-50.11962891	+1672
+1457970624.77909990	+9.49658203	-7.36962891	-3.32666016	+48.22998047	-3.66943359	-62.70996094	+2076	+9.31640625	-6.49511719	-3.12451172	-1.34033203	-12.17285156	+8.70117188	+2024	+7.21582031	-10.03710938	-3.39697266	+25.26855469	+8.81103516	-49.94384766	+1656
+1457970624.78329990	+9.48339844	-7.38720703	-3.26513672	+48.40576172	-3.71337891	-62.51220703	+2064	+9.30322266	-6.50830078	-3.05859375	-1.18652344	-12.04101563	+8.94287109	+2012	+7.21142578	-10.05908203	-3.33105469	+25.53222656	+8.78906250	-49.70214844	+1640
+1457970624.78749990	+9.46582031	-7.40039063	-3.20361328	+48.55957031	-3.73535156	-62.35839844	+2052	+9.28125000	-6.52587891	-2.99707031	-1.05468750	-11.93115234	+9.14062500	+2004	+7.20703125	-10.08105469	-3.26513672	+25.75195313	+8.81103516	-49.52636719	+1628
+1457970624.79160000	+9.44824219	-7.40917969	-3.14208984	+48.77929688	-3.77929688	-62.20458984	+2044	+9.26367188	-6.53466797	-2.93115234	-0.87890625	-11.82128906	+9.33837891	+1992	+7.19824219	-10.10302734	-3.19921875	+25.99365234	+8.81103516	-49.35058594	+1616
+1457970624.79580000	+9.43505859	-7.42236328	-3.08056641	+48.97705078	-3.80126953	-62.05078125	+2032	+9.25048828	-6.54785156	-2.86962891	-0.70312500	-11.71142578	+9.53613281	+1980	+7.19384766	-10.12500000	-3.14208984	+26.21337891	+8.81103516	-49.13085938	+1600
+1457970624.80000000	+9.41748047	-7.43554688	-3.01904297	+49.13085938	-3.82324219	-61.91894531	+2020	+9.23291016	-6.56103516	-2.80810547	-0.54931641	-11.62353516	+9.68994141	+1972	+7.18066406	-10.14697266	-3.08056641	+26.41113281	+8.83300781	-48.95507813	+1588
+1457970624.80830000	+9.38671875	-7.45312500	-2.90478516	+49.52636719	-3.86718750	-61.61132813	+2000	+9.20654297	-6.57421875	-2.69384766	-0.15380859	-11.38183594	+10.04150391	+1948	+7.16308594	-10.18652344	-2.97070313	+26.80664063	+8.89892578	-48.53759766	+1564
+1457970624.81250000	+9.36914063	-7.46191406	-2.84765625	+49.70214844	-3.86718750	-61.45751953	+1988	+9.18896484	-6.58740234	-2.63671875	+0.00000000	-11.25000000	+10.19531250	+1940	+7.14990234	-10.20849609	-2.91796875	+26.96044922	+8.94287109	-48.31787109	+1552
+1457970624.81660010	+9.35595703	-7.46630859	-2.79492188	+49.89990234	-3.86718750	-61.32568359	+1980	+9.17578125	-6.59179688	-2.57958984	+0.17578125	-11.14013672	+10.32714844	+1932	+7.13671875	-10.23046875	-2.86523438	+27.13623047	+8.98681641	-48.14208984	+1544
+1457970624.82500000	+9.32519531	-7.47949219	-2.68945313	+50.27343750	-3.88916016	-61.01806641	+1964	+9.14501953	-6.60498047	-2.47412109	+0.52734375	-10.92041016	+10.61279297	+1916	+7.11035156	-10.27001953	-2.76855469	+27.42187500	+9.09667969	-47.74658203	+1524
+1457970624.83330010	+9.29882813	-7.48388672	-2.59277344	+50.69091797	-3.88916016	-60.75439453	+1952	+9.12304688	-6.61376953	-2.37744141	+0.90087891	-10.70068359	+10.87646484	+1900	+7.07958984	-10.30517578	-2.67187500	+27.68554688	+9.18457031	-47.41699219	+1508
+1457970624.84159990	+9.27246094	-7.49267578	-2.49609375	+51.06445313	-3.88916016	-60.53466797	+1944	+9.09667969	-6.62255859	-2.28076172	+1.23046875	-10.50292969	+11.09619141	+1888	+7.05761719	-10.34033203	-2.57958984	+27.94921875	+9.27246094	-47.15332031	+1492
+1457970624.84579990	+9.25927734	-7.49267578	-2.45654297	+51.26220703	-3.91113281	-60.38085938	+1936	+9.08349609	-6.62695313	-2.23681641	+1.38427734	-10.39306641	+11.25000000	+1880	+7.04882813	-10.35351563	-2.53564453	+28.10302734	+9.29443359	-46.99951172	+1484
+1457970624.84990000	+9.24609375	-7.49707031	-2.41699219	+51.43798828	-3.91113281	-60.24902344	+1932	+9.07031250	-6.63134766	-2.19287109	+1.53808594	-10.32714844	+11.33789063	+1876	+7.04003906	-10.37109375	-2.49169922	+28.23486328	+9.31640625	-46.84570313	+1476
+1457970624.85410000	+9.23730469	-7.49707031	-2.37304688	+51.65771484	-3.95507813	-60.18310547	+1928	+9.05712891	-6.63134766	-2.14892578	+1.71386719	-10.28320313	+11.44775391	+1872	+7.03564453	-10.37988281	-2.44335938	+28.41064453	+9.31640625	-46.80175781	+1468
+1457970624.85830000	+9.22851563	-7.49707031	-2.33349609	+51.85546875	-3.99902344	-60.09521484	+1924	+9.04394531	-6.63134766	-2.10937500	+1.88964844	-10.23925781	+11.57958984	+1864	+7.03125000	-10.39306641	-2.39941406	+28.56445313	+9.27246094	-46.73583984	+1460
+1457970624.86660000	+9.20654297	-7.49707031	-2.25000000	+52.22900391	-4.06494141	-60.00732422	+1912	+9.02197266	-6.63574219	-2.02587891	+2.19726563	-10.19531250	+11.75537109	+1852	+7.03125000	-10.41064453	-2.30273438	+28.89404297	+9.20654297	-46.66992188	+1444
+1457970624.87080000	+9.20214844	-7.49707031	-2.21044922	+52.42675781	-4.10888672	-59.94140625	+1908	+9.01318359	-6.63574219	-1.99072266	+2.37304688	-10.17333984	+11.88720703	+1844	+7.03125000	-10.41943359	-2.25878906	+29.06982422	+9.16259766	-46.62597656	+1432
+1457970624.87490010	+9.19335938	-7.49707031	-2.17529297	+52.60253906	-4.15283203	-59.87548828	+1900	+9.00000000	-6.63574219	-1.95117188	+2.52685547	-10.15136719	+11.97509766	+1836	+7.03564453	-10.42822266	-2.21484375	+29.26757813	+9.09667969	-46.58203125	+1424
+1457970624.88330010	+9.17578125	-7.49267578	-2.10058594	+52.95410156	-4.28466797	-59.80957031	+1884	+8.98242188	-6.63134766	-1.88085938	+2.85644531	-10.17333984	+12.17285156	+1820	+7.04443359	-10.43261719	-2.12695313	+29.64111328	+8.94287109	-46.58203125	+1400
+1457970624.88739990	+9.17138672	-7.49267578	-2.06542969	+53.12988281	-4.32861328	-59.78759766	+1876	+8.97363281	-6.63134766	-1.84570313	+3.01025391	-10.17333984	+12.23876953	+1812	+7.04882813	-10.43701172	-2.08740234	+29.83886719	+8.87695313	-46.58203125	+1388
+1457970624.89580010	+9.15380859	-7.48828125	-1.99511719	+53.45947266	-4.43847656	-59.76562500	+1856	+8.95605469	-6.62695313	-1.77539063	+3.33984375	-10.19531250	+12.39257813	+1792	+7.05322266	-10.44140625	-2.00390625	+30.16845703	+8.72314453	-46.60400391	+1364
+1457970624.90409990	+9.14062500	-7.48388672	-1.92919922	+53.78906250	-4.50439453	-59.72167969	+1840	+8.93847656	-6.61816406	-1.71386719	+3.64746094	-10.21728516	+12.50244141	+1772	+7.05761719	-10.45019531	-1.92480469	+30.47607422	+8.61328125	-46.62597656	+1344
+1457970624.90829990	+9.13183594	-7.47949219	-1.90283203	+53.94287109	-4.54833984	-59.67773438	+1828	+8.92529297	-6.61376953	-1.68310547	+3.80126953	-10.17333984	+12.59033203	+1764	+7.05761719	-10.45019531	-1.89404297	+30.62988281	+8.56933594	-46.58203125	+1332
+1457970624.91660000	+9.10986328	-7.47070313	-1.84130859	+54.25048828	-4.59228516	-59.63378906	+1808	+8.90771484	-6.60937500	-1.62597656	+4.13085938	-10.17333984	+12.65625000	+1744	+7.04443359	-10.45458984	-1.83251953	+30.87158203	+8.50341797	-46.53808594	+1312
+1457970624.92080000	+9.10107422	-7.46630859	-1.81494141	+54.40429688	-4.61425781	-59.58984375	+1800	+8.89453125	-6.60058594	-1.60400391	+4.28466797	-10.12939453	+12.72216797	+1732	+7.04003906	-10.45898438	-1.80615234	+30.98144531	+8.45947266	-46.49414063	+1300
+1457970624.92490010	+9.09228516	-7.46191406	-1.78857422	+54.55810547	-4.61425781	-59.58984375	+1792	+8.88574219	-6.59619141	-1.57324219	+4.46044922	-10.12939453	+12.72216797	+1724	+7.03125000	-10.46337891	-1.77539063	+31.06933594	+8.43750000	-46.47216797	+1292
+1457970624.92910000	+9.07910156	-7.45751953	-1.75781250	+54.73388672	-4.61425781	-59.56787109	+1784	+8.87695313	-6.59179688	-1.54687500	+4.61425781	-10.10742188	+12.72216797	+1716	+7.01806641	-10.46777344	-1.74902344	+31.15722656	+8.43750000	-46.47216797	+1288
+1457970624.93740010	+9.05712891	-7.44433594	-1.70947266	+55.06347656	-4.59228516	-59.50195313	+1772	+8.85498047	-6.58300781	-1.49853516	+4.94384766	-10.04150391	+12.76611328	+1700	+6.99609375	-10.47656250	-1.70068359	+31.28906250	+8.41552734	-46.38427734	+1272
+1457970624.94160010	+9.04833984	-7.43554688	-1.68310547	+55.21728516	-4.59228516	-59.45800781	+1764	+8.84179688	-6.57861328	-1.47656250	+5.11962891	-10.01953125	+12.76611328	+1692	+6.98291016	-10.48095703	-1.67431641	+31.35498047	+8.41552734	-46.36230469	+1268
+1457970624.94569990	+9.03515625	-7.43115234	-1.66113281	+55.37109375	-4.59228516	-59.41406250	+1760	+8.82861328	-6.57421875	-1.45019531	+5.27343750	-9.97558594	+12.78808594	+1688	+6.96972656	-10.48535156	-1.65673828	+31.42089844	+8.39355469	-46.29638672	+1264
+1457970624.95409990	+9.00878906	-7.41357422	-1.61279297	+55.70068359	-4.57031250	-59.34814453	+1752	+8.80224609	-6.56103516	-1.40625000	+5.60302734	-9.90966797	+12.78808594	+1676	+6.93896484	-10.48974609	-1.61279297	+31.57470703	+8.37158203	-46.20849609	+1260
+1457970624.95820000	+8.99560547	-7.40917969	-1.59082031	+55.87646484	-4.57031250	-59.30419922	+1752	+8.78906250	-6.55224609	-1.37988281	+5.75683594	-9.88769531	+12.81005859	+1672	+6.92578125	-10.49414063	-1.59082031	+31.66259766	+8.37158203	-46.20849609	+1256
+1457970624.96659990	+8.96923828	-7.39160156	-1.54687500	+56.20605469	-4.57031250	-59.21630859	+1748	+8.76269531	-6.53906250	-1.33593750	+6.10839844	-9.79980469	+12.83203125	+1664	+6.90380859	-10.49853516	-1.53808594	+31.86035156	+8.34960938	-46.18652344	+1256
+1457970624.97490000	+8.94287109	-7.37841797	-1.50732422	+56.53564453	-4.54833984	-59.06250000	+1744	+8.73632813	-6.52587891	-1.29199219	+6.41601563	-9.71191406	+12.89794922	+1656	+6.88183594	-10.49853516	-1.48974609	+32.05810547	+8.32763672	-46.14257813	+1256
+1457970624.97910000	+8.92968750	-7.36962891	-1.48535156	+56.68945313	-4.57031250	-58.99658203	+1744	+8.72314453	-6.52148438	-1.27441406	+6.54785156	-9.66796875	+12.94189453	+1656	+6.87304688	-10.49853516	-1.46337891	+32.21191406	+8.30566406	-46.07666016	+1252
+1457970624.98320010	+8.91650391	-7.36083984	-1.46337891	+56.84326172	-4.57031250	-58.93066406	+1740	+8.70556641	-6.51708984	-1.25244141	+6.67968750	-9.60205078	+12.98583984	+1652	+6.86865234	-10.49414063	-1.43701172	+32.36572266	+8.28369141	-46.07666016	+1252
+1457970624.99160000	+8.88574219	-7.34765625	-1.42382813	+57.15087891	-4.59228516	-58.75488281	+1740	+8.67919922	-6.49951172	-1.20849609	+6.98730469	-9.51416016	+13.09570313	+1644	+6.85546875	-10.48974609	-1.37988281	+32.67333984	+8.26171875	-46.01074219	+1248
+1457970624.99990010	+8.85937500	-7.33447266	-1.38427734	+57.45849609	-4.63623047	-58.62304688	+1740	+8.64843750	-6.49072266	-1.16455078	+7.27294922	-9.42626953	+13.20556641	+1636	+6.84667969	-10.48535156	-1.31396484	+33.02490234	+8.23974609	-46.01074219	+1244
+1457970625.00819990	+8.83300781	-7.32128906	-1.34472656	+57.76611328	-4.70214844	-58.46923828	+1744	+8.61767578	-6.47753906	-1.12500000	+7.55859375	-9.33837891	+13.35937500	+1624	+6.83789063	-10.47656250	-1.25683594	+33.35449219	+8.19580078	-45.92285156	+1232
+1457970625.01650000	+8.80664063	-7.30371094	-1.30517578	+58.07373047	-4.76806641	-58.38134766	+1752	+8.58691406	-6.46435547	-1.08105469	+7.84423828	-9.29443359	+13.49121094	+1616	+6.82910156	-10.47216797	-1.20410156	+33.68408203	+8.15185547	-45.83496094	+1224
+1457970625.02070000	+8.79345703	-7.29931641	-1.28759766	+58.24951172	-4.81201172	-58.33740234	+1756	+8.57373047	-6.45996094	-1.05908203	+7.97607422	-9.29443359	+13.55712891	+1616	+6.82470703	-10.46777344	-1.17333984	+33.85986328	+8.10791016	-45.81298828	+1216
+1457970625.02900000	+8.76708984	-7.28173828	-1.23925781	+58.55712891	-4.87792969	-58.33740234	+1768	+8.54296875	-6.44677734	-1.01953125	+8.28369141	-9.29443359	+13.64501953	+1612	+6.80712891	-10.46337891	-1.12060547	+34.12353516	+8.04199219	-45.76904297	+1208
+1457970625.03740000	+8.74072266	-7.26855469	-1.19970703	+58.88671875	-4.96582031	-58.31542969	+1780	+8.51660156	-6.43359375	-0.97558594	+8.56933594	-9.33837891	+13.71093750	+1608	+6.78955078	-10.46337891	-1.07226563	+34.34326172	+7.93212891	-45.68115234	+1200
+1457970625.04570010	+8.71875000	-7.25097656	-1.15576172	+59.19433594	-5.05371094	-58.31542969	+1792	+8.49023438	-6.42041016	-0.93164063	+8.87695313	-9.36035156	+13.79882813	+1608	+6.76757813	-10.46777344	-1.03271484	+34.54101563	+7.84423828	-45.57128906	+1196
+1457970625.04990010	+8.70556641	-7.24658203	-1.13378906	+59.32617188	-5.07568359	-58.31542969	+1800	+8.47705078	-6.41601563	-0.91406250	+8.98681641	-9.36035156	+13.84277344	+1608	+6.75000000	-10.46777344	-1.01513672	+34.60693359	+7.80029297	-45.50537109	+1192
+1457970625.05819990	+8.67919922	-7.22900391	-1.09423828	+59.65576172	-5.14160156	-58.29345703	+1816	+8.45068359	-6.40722656	-0.87451172	+9.29443359	-9.36035156	+13.88671875	+1612	+6.71923828	-10.47216797	-0.97558594	+34.73876953	+7.71240234	-45.39550781	+1188
+1457970625.06649990	+8.65722656	-7.21582031	-1.05908203	+59.91943359	-5.16357422	-58.24951172	+1832	+8.42431641	-6.39843750	-0.83935547	+9.53613281	-9.31640625	+13.93066406	+1616	+6.68847656	-10.47656250	-0.94042969	+34.82666016	+7.69042969	-45.30761719	+1188
+1457970625.07069990	+8.64404297	-7.21142578	-1.04589844	+60.05126953	-5.14160156	-58.18359375	+1840	+8.41552734	-6.39404297	-0.82177734	+9.64599609	-9.25048828	+13.97460938	+1616	+6.67089844	-10.47656250	-0.92724609	+34.87060547	+7.66845703	-45.19775391	+1184
+1457970625.07900000	+8.61767578	-7.20263672	-1.01953125	+60.24902344	-5.14160156	-58.07373047	+1856	+8.38916016	-6.38964844	-0.79541016	+9.84375000	-9.16259766	+14.04052734	+1620	+6.64013672	-10.48535156	-0.90087891	+34.95849609	+7.69042969	-45.06591797	+1184
+1457970625.08320000	+8.60888672	-7.19824219	-1.01074219	+60.35888672	-5.14160156	-57.96386719	+1860	+8.38037109	-6.38964844	-0.78662109	+9.93164063	-9.07470703	+14.08447266	+1620	+6.62695313	-10.48535156	-0.89208984	+35.02441406	+7.71240234	-44.97802734	+1180
+1457970625.08730010	+8.59570313	-7.19824219	-0.99755859	+60.42480469	-5.11962891	-57.91992188	+1868	+8.36718750	-6.38964844	-0.77783203	+9.97558594	-8.98681641	+14.10644531	+1624	+6.61376953	-10.48974609	-0.88330078	+35.06835938	+7.75634766	-44.93408203	+1180
+1457970625.09150000	+8.58691406	-7.19384766	-0.98876953	+60.51269531	-5.09765625	-57.87597656	+1876	+8.35839844	-6.38525391	-0.76464844	+10.06347656	-8.94287109	+14.10644531	+1624	+6.60498047	-10.48974609	-0.86572266	+35.11230469	+7.77832031	-44.91210938	+1180
+1457970625.09570000	+8.57812500	-7.19384766	-0.98437500	+60.62255859	-5.07568359	-57.76611328	+1884	+8.34960938	-6.38525391	-0.76025391	+10.15136719	-8.85498047	+14.17236328	+1624	+6.59179688	-10.49414063	-0.85693359	+35.15625000	+7.82226563	-44.86816406	+1180
+1457970625.09980010	+8.56933594	-7.19824219	-0.97998047	+60.62255859	-5.03173828	-57.70019531	+1888	+8.34082031	-6.38964844	-0.75585938	+10.15136719	-8.78906250	+14.17236328	+1624	+6.58740234	-10.49853516	-0.84375000	+35.20019531	+7.88818359	-44.84619141	+1180
+1457970625.10820010	+8.55615234	-7.19824219	-0.97119141	+60.75439453	-4.98779297	-57.59033203	+1900	+8.32763672	-6.38964844	-0.74707031	+10.28320313	-8.67919922	+14.19433594	+1624	+6.57421875	-10.50292969	-0.82177734	+35.31005859	+7.99804688	-44.84619141	+1176
+1457970625.11229990	+8.54736328	-7.20703125	-0.97119141	+60.75439453	-4.94384766	-57.52441406	+1908	+8.31884766	-6.39404297	-0.74707031	+10.26123047	-8.61328125	+14.19433594	+1624	+6.57421875	-10.50732422	-0.81738281	+35.35400391	+8.06396484	-44.82421875	+1172
+1457970625.11649990	+8.54296875	-7.20703125	-0.96679688	+60.79833984	-4.89990234	-57.52441406	+1912	+8.31005859	-6.39843750	-0.74267578	+10.30517578	-8.59130859	+14.17236328	+1624	+6.57421875	-10.50732422	-0.80419922	+35.39794922	+8.10791016	-44.89013672	+1172
+1457970625.12069990	+8.53857422	-7.21142578	-0.97119141	+60.82031250	-4.89990234	-57.48046875	+1916	+8.31005859	-6.39843750	-0.74267578	+10.34912109	-8.54736328	+14.17236328	+1620	+6.57421875	-10.51171875	-0.79541016	+35.46386719	+8.12988281	-44.91210938	+1172
+1457970625.12480000	+8.53417969	-7.22021484	-0.97119141	+60.82031250	-4.85595703	-57.48046875	+1920	+8.30566406	-6.40283203	-0.74267578	+10.32714844	-8.54736328	+14.15039063	+1620	+6.57421875	-10.51171875	-0.79101563	+35.52978516	+8.19580078	-44.95605469	+1172
+1457970625.13319990	+8.52539063	-7.22460938	-0.96679688	+60.84228516	-4.81201172	-57.52441406	+1928	+8.29687500	-6.40722656	-0.74267578	+10.37109375	-8.54736328	+14.06250000	+1616	+6.57421875	-10.51611328	-0.76904297	+35.57373047	+8.28369141	-45.10986328	+1172
+1457970625.14150000	+8.52539063	-7.23339844	-0.96679688	+60.84228516	-4.76806641	-57.56835938	+1936	+8.29248047	-6.41162109	-0.74267578	+10.37109375	-8.54736328	+13.99658203	+1612	+6.58300781	-10.52490234	-0.75585938	+35.61767578	+8.32763672	-45.24169922	+1172
+1457970625.14980010	+8.52099609	-7.24218750	-0.96679688	+60.84228516	-4.76806641	-57.63427734	+1944	+8.29248047	-6.41601563	-0.74707031	+10.37109375	-8.56933594	+13.93066406	+1604	+6.58300781	-10.52490234	-0.75146484	+35.66162109	+8.32763672	-45.30761719	+1172
+1457970625.15400000	+8.52099609	-7.24218750	-0.96240234	+60.84228516	-4.76806641	-57.65625000	+1944	+8.29248047	-6.42041016	-0.74707031	+10.39306641	-8.59130859	+13.90869141	+1600	+6.58740234	-10.52929688	-0.74707031	+35.66162109	+8.30566406	-45.35156250	+1172
+1457970625.15809990	+8.52099609	-7.24658203	-0.96240234	+60.84228516	-4.79003906	-57.72216797	+1948	+8.29248047	-6.42041016	-0.74267578	+10.39306641	-8.63525391	+13.86474609	+1600	+6.58740234	-10.52929688	-0.74267578	+35.63964844	+8.28369141	-45.41748047	+1172
+1457970625.16650010	+8.52099609	-7.24658203	-0.95800781	+60.86425781	-4.81201172	-57.81005859	+1956	+8.29248047	-6.42041016	-0.74267578	+10.39306641	-8.70117188	+13.79882813	+1596	+6.58740234	-10.53369141	-0.73828125	+35.61767578	+8.23974609	-45.46142578	+1172
+1457970625.17479990	+8.52539063	-7.24658203	-0.94921875	+60.88623047	-4.83398438	-57.89794922	+1964	+8.29248047	-6.42480469	-0.73828125	+10.39306641	-8.74511719	+13.75488281	+1592	+6.57861328	-10.54248047	-0.73828125	+35.52978516	+8.17382813	-45.50537109	+1172
+1457970625.18310000	+8.52539063	-7.24658203	-0.94482422	+60.90820313	-4.87792969	-57.98583984	+1968	+8.29248047	-6.42480469	-0.73828125	+10.41503906	-8.81103516	+13.71093750	+1588	+6.57861328	-10.54687500	-0.73828125	+35.46386719	+8.06396484	-45.52734375	+1168
+1457970625.19149990	+8.52539063	-7.24658203	-0.94042969	+60.90820313	-4.92187500	-58.05175781	+1976	+8.29248047	-6.42480469	-0.73388672	+10.41503906	-8.85498047	+13.68896484	+1584	+6.57421875	-10.55126953	-0.73828125	+35.39794922	+7.97607422	-45.52734375	+1168
+1457970625.19980000	+8.52978516	-7.24658203	-0.93603516	+60.93017578	-4.96582031	-58.11767578	+1984	+8.29687500	-6.42480469	-0.73388672	+10.43701172	-8.92089844	+13.64501953	+1584	+6.56982422	-10.55126953	-0.73828125	+35.33203125	+7.88818359	-45.57128906	+1164
+1457970625.20400000	+8.52978516	-7.24658203	-0.93164063	+60.93017578	-4.98779297	-58.13964844	+1988	+8.29687500	-6.42480469	-0.72949219	+10.43701172	-8.96484375	+13.64501953	+1584	+6.56982422	-10.55566406	-0.73828125	+35.28808594	+7.84423828	-45.59326172	+1160
+1457970625.20810010	+8.52978516	-7.24218750	-0.93164063	+60.95214844	-5.00976563	-58.18359375	+1992	+8.29687500	-6.42480469	-0.72949219	+10.43701172	-9.00878906	+13.62304688	+1580	+6.56982422	-10.55566406	-0.73828125	+35.24414063	+7.77832031	-45.59326172	+1160
+1457970625.21230010	+8.53417969	-7.24218750	-0.92724609	+60.95214844	-5.03173828	-58.22753906	+1996	+8.30126953	-6.42480469	-0.72509766	+10.43701172	-9.07470703	+13.57910156	+1584	+6.56982422	-10.56005859	-0.73828125	+35.20019531	+7.73437500	-45.61523438	+1156
+1457970625.21650000	+8.53417969	-7.24218750	-0.92285156	+60.95214844	-5.07568359	-58.29345703	+2000	+8.30126953	-6.42041016	-0.72070313	+10.43701172	-9.16259766	+13.55712891	+1584	+6.56982422	-10.56005859	-0.73828125	+35.15625000	+7.66845703	-45.65917969	+1156
+1457970625.22480010	+8.54296875	-7.23779297	-0.90966797	+60.97412109	-5.18554688	-58.46923828	+2012	+8.31005859	-6.42041016	-0.71191406	+10.43701172	-9.38232422	+13.49121094	+1588	+6.56982422	-10.56445313	-0.73388672	+35.04638672	+7.51464844	-45.74707031	+1152
+1457970625.22900010	+8.54736328	-7.23779297	-0.90527344	+60.97412109	-5.27343750	-58.57910156	+2020	+8.31445313	-6.42041016	-0.70312500	+10.43701172	-9.51416016	+13.44726563	+1592	+6.57421875	-10.56445313	-0.72949219	+35.00244141	+7.42675781	-45.81298828	+1148
+1457970625.23309990	+8.55615234	-7.23779297	-0.89648438	+60.97412109	-5.33935547	-58.66699219	+2024	+8.31884766	-6.42041016	-0.69873047	+10.43701172	-9.64599609	+13.40332031	+1596	+6.57861328	-10.56445313	-0.72509766	+34.95849609	+7.36083984	-45.87890625	+1148
+1457970625.23729990	+8.56054688	-7.23339844	-0.88769531	+60.97412109	-5.42724609	-58.79882813	+2032	+8.32763672	-6.42041016	-0.68994141	+10.41503906	-9.79980469	+13.38134766	+1604	+6.58300781	-10.56445313	-0.71630859	+34.91455078	+7.27294922	-45.98876953	+1148
+1457970625.24140000	+8.56933594	-7.23339844	-0.87890625	+60.95214844	-5.51513672	-58.90869141	+2040	+8.33642578	-6.42041016	-0.68554688	+10.39306641	-9.93164063	+13.35937500	+1608	+6.59179688	-10.56445313	-0.71191406	+34.91455078	+7.20703125	-46.07666016	+1148
+1457970625.24560000	+8.57373047	-7.23339844	-0.87451172	+60.95214844	-5.58105469	-58.97460938	+2048	+8.34082031	-6.42041016	-0.67675781	+10.37109375	-10.04150391	+13.33740234	+1612	+6.59619141	-10.56445313	-0.70312500	+34.91455078	+7.14111328	-46.14257813	+1152
+1457970625.24980000	+8.57812500	-7.23339844	-0.86572266	+60.93017578	-5.64697266	-59.01855469	+2056	+8.34521484	-6.41601563	-0.67236328	+10.37109375	-10.15136719	+13.33740234	+1616	+6.60498047	-10.56005859	-0.69433594	+34.91455078	+7.09716797	-46.23046875	+1156
+1457970625.25810000	+8.58251953	-7.22900391	-0.86132813	+60.90820313	-5.73486328	-59.08447266	+2072	+8.34960938	-6.41601563	-0.66357422	+10.32714844	-10.28320313	+13.33740234	+1624	+6.62255859	-10.55566406	-0.68115234	+34.95849609	+7.03125000	-46.36230469	+1160
+1457970625.26230000	+8.58691406	-7.22900391	-0.85693359	+60.90820313	-5.75683594	-59.08447266	+2076	+8.35400391	-6.41162109	-0.66357422	+10.30517578	-10.32714844	+13.35937500	+1628	+6.62695313	-10.55126953	-0.67675781	+34.98046875	+7.03125000	-46.40625000	+1164
+1457970625.26640010	+8.58691406	-7.22900391	-0.85693359	+60.90820313	-5.77880859	-59.08447266	+2084	+8.35839844	-6.41162109	-0.65917969	+10.30517578	-10.37109375	+13.35937500	+1632	+6.63134766	-10.54687500	-0.66796875	+35.00244141	+7.00927734	-46.47216797	+1164
+1457970625.27060010	+8.58691406	-7.22900391	-0.85693359	+60.90820313	-5.80078125	-59.08447266	+2088	+8.35839844	-6.41162109	-0.65478516	+10.28320313	-10.39306641	+13.38134766	+1636	+6.63574219	-10.54687500	-0.66357422	+35.02441406	+7.00927734	-46.49414063	+1168
+1457970625.27480010	+8.58691406	-7.22900391	-0.85253906	+60.90820313	-5.82275391	-59.08447266	+2096	+8.35839844	-6.41162109	-0.65478516	+10.28320313	-10.41503906	+13.38134766	+1636	+6.63574219	-10.54687500	-0.66357422	+35.02441406	+6.98730469	-46.51611328	+1168
+1457970625.28309990	+8.58691406	-7.22460938	-0.85253906	+60.90820313	-5.84472656	-59.06250000	+2108	+8.35839844	-6.40722656	-0.65039063	+10.26123047	-10.43701172	+13.40332031	+1644	+6.64013672	-10.54248047	-0.65917969	+35.04638672	+6.98730469	-46.53808594	+1172
+1457970625.28730010	+8.58691406	-7.22460938	-0.85253906	+60.90820313	-5.86669922	-59.04052734	+2112	+8.36279297	-6.40722656	-0.65039063	+10.26123047	-10.43701172	+13.40332031	+1644	+6.64013672	-10.54248047	-0.65917969	+35.04638672	+6.98730469	-46.53808594	+1172
+1457970625.29140000	+8.58691406	-7.22460938	-0.85253906	+60.90820313	-5.86669922	-59.04052734	+2116	+8.36279297	-6.40722656	-0.65039063	+10.26123047	-10.43701172	+13.42529297	+1644	+6.63574219	-10.54248047	-0.65917969	+35.04638672	+6.98730469	-46.51611328	+1172
+1457970625.29559990	+8.58691406	-7.22021484	-0.85253906	+60.90820313	-5.86669922	-59.04052734	+2124	+8.35839844	-6.40722656	-0.65039063	+10.26123047	-10.43701172	+13.42529297	+1648	+6.63574219	-10.54248047	-0.66357422	+35.04638672	+6.98730469	-46.51611328	+1176
+1457970625.29979990	+8.58691406	-7.22021484	-0.85253906	+60.90820313	-5.86669922	-59.01855469	+2128	+8.35839844	-6.40722656	-0.65039063	+10.23925781	-10.43701172	+13.42529297	+1648	+6.63574219	-10.54248047	-0.66357422	+35.04638672	+6.98730469	-46.51611328	+1176
+1457970625.30810000	+8.58691406	-7.22021484	-0.84814453	+60.90820313	-5.88867188	-58.99658203	+2136	+8.35839844	-6.40283203	-0.65039063	+10.23925781	-10.43701172	+13.42529297	+1652	+6.63134766	-10.54248047	-0.66796875	+35.02441406	+6.98730469	-46.49414063	+1176
+1457970625.31220010	+8.58251953	-7.22021484	-0.84814453	+60.90820313	-5.88867188	-58.99658203	+2140	+8.35839844	-6.40283203	-0.65039063	+10.23925781	-10.43701172	+13.42529297	+1656	+6.62695313	-10.54248047	-0.66796875	+35.00244141	+6.98730469	-46.47216797	+1180
+1457970625.31640010	+8.58251953	-7.22021484	-0.84814453	+60.90820313	-5.88867188	-58.97460938	+2144	+8.35839844	-6.40283203	-0.64599609	+10.23925781	-10.43701172	+13.42529297	+1656	+6.62695313	-10.54248047	-0.66796875	+35.00244141	+6.98730469	-46.47216797	+1180
+1457970625.32470010	+8.58251953	-7.22021484	-0.84814453	+60.90820313	-5.88867188	-58.97460938	+2148	+8.35839844	-6.40283203	-0.64599609	+10.23925781	-10.41503906	+13.42529297	+1660	+6.62255859	-10.54248047	-0.66796875	+34.98046875	+6.98730469	-46.45019531	+1180
+1457970625.32890010	+8.58251953	-7.21582031	-0.84814453	+60.90820313	-5.88867188	-58.95263672	+2152	+8.35839844	-6.40283203	-0.64599609	+10.21728516	-10.41503906	+13.42529297	+1660	+6.62255859	-10.54248047	-0.67236328	+34.98046875	+6.98730469	-46.45019531	+1180
+1457970625.33310010	+8.58251953	-7.21582031	-0.84814453	+60.90820313	-5.91064453	-58.95263672	+2156	+8.35839844	-6.40283203	-0.64599609	+10.21728516	-10.41503906	+13.42529297	+1660	+6.62255859	-10.54248047	-0.67236328	+34.95849609	+6.98730469	-46.42822266	+1180
+1457970625.33719990	+8.58251953	-7.21582031	-0.84814453	+60.88623047	-5.91064453	-58.95263672	+2160	+8.35839844	-6.40283203	-0.64599609	+10.21728516	-10.41503906	+13.42529297	+1664	+6.61816406	-10.54687500	-0.67236328	+34.93652344	+6.98730469	-46.42822266	+1180
+1457970625.34139990	+8.58251953	-7.21582031	-0.84375000	+60.88623047	-5.91064453	-58.93066406	+2160	+8.35839844	-6.40283203	-0.64599609	+10.21728516	-10.41503906	+13.42529297	+1664	+6.61376953	-10.54687500	-0.67675781	+34.93652344	+6.98730469	-46.40625000	+1180
+1457970625.34970000	+8.58251953	-7.21582031	-0.84375000	+60.88623047	-5.93261719	-58.93066406	+2164	+8.35839844	-6.40283203	-0.64599609	+10.21728516	-10.41503906	+13.42529297	+1668	+6.60937500	-10.54687500	-0.67675781	+34.89257813	+6.98730469	-46.40625000	+1180
+1457970625.35390000	+8.58251953	-7.21582031	-0.84375000	+60.88623047	-5.93261719	-58.90869141	+2168	+8.35839844	-6.40283203	-0.64599609	+10.21728516	-10.41503906	+13.42529297	+1668	+6.60937500	-10.54687500	-0.67675781	+34.89257813	+6.98730469	-46.40625000	+1176
+1457970625.35809990	+8.58251953	-7.21582031	-0.84375000	+60.88623047	-5.93261719	-58.90869141	+2168	+8.35839844	-6.40283203	-0.64599609	+10.21728516	-10.41503906	+13.42529297	+1668	+6.60937500	-10.54687500	-0.67675781	+34.89257813	+6.98730469	-46.40625000	+1176
+1457970625.36640000	+8.58251953	-7.22021484	-0.83935547	+60.86425781	-5.95458984	-58.90869141	+2172	+8.35839844	-6.40283203	-0.64599609	+10.19531250	-10.41503906	+13.42529297	+1672	+6.60937500	-10.54687500	-0.67675781	+34.89257813	+6.98730469	-46.42822266	+1176
+1457970625.37060000	+8.58251953	-7.22021484	-0.83935547	+60.86425781	-5.95458984	-58.90869141	+2176	+8.35839844	-6.40283203	-0.64599609	+10.19531250	-10.41503906	+13.42529297	+1672	+6.60937500	-10.54687500	-0.67675781	+34.89257813	+7.00927734	-46.45019531	+1172
+1457970625.37470010	+8.58251953	-7.22021484	-0.83935547	+60.86425781	-5.97656250	-58.90869141	+2176	+8.35839844	-6.40283203	-0.64160156	+10.19531250	-10.41503906	+13.42529297	+1672	+6.61376953	-10.54687500	-0.67236328	+34.89257813	+7.00927734	-46.45019531	+1172
+1457970625.37890010	+8.58691406	-7.22021484	-0.83496094	+60.86425781	-5.97656250	-58.90869141	+2180	+8.36279297	-6.40283203	-0.64160156	+10.19531250	-10.41503906	+13.40332031	+1676	+6.61376953	-10.54687500	-0.67236328	+34.91455078	+7.00927734	-46.47216797	+1172
+1457970625.38720010	+8.58691406	-7.22460938	-0.83496094	+60.84228516	-5.99853516	-58.88671875	+2180	+8.36279297	-6.40283203	-0.64160156	+10.17333984	-10.41503906	+13.40332031	+1676	+6.61376953	-10.54687500	-0.67236328	+34.91455078	+7.00927734	-46.49414063	+1172
+1457970625.39140010	+8.58691406	-7.22460938	-0.83496094	+60.84228516	-5.99853516	-58.88671875	+2184	+8.36279297	-6.40283203	-0.64160156	+10.17333984	-10.41503906	+13.40332031	+1680	+6.61816406	-10.54687500	-0.66796875	+34.93652344	+7.00927734	-46.51611328	+1172
+1457970625.39549990	+8.59130859	-7.22460938	-0.83496094	+60.84228516	-5.99853516	-58.88671875	+2188	+8.36279297	-6.40283203	-0.64160156	+10.17333984	-10.39306641	+13.40332031	+1680	+6.61816406	-10.54687500	-0.66796875	+34.93652344	+7.00927734	-46.51611328	+1172
+1457970625.39969990	+8.59130859	-7.22460938	-0.83496094	+60.82031250	-5.97656250	-58.86474609	+2188	+8.36279297	-6.40722656	-0.64160156	+10.17333984	-10.39306641	+13.40332031	+1684	+6.62255859	-10.55126953	-0.66357422	+34.95849609	+7.03125000	-46.56005859	+1172
+1457970625.40389990	+8.59130859	-7.22900391	-0.83496094	+60.82031250	-5.97656250	-58.84277344	+2192	+8.36279297	-6.40722656	-0.64160156	+10.15136719	-10.39306641	+13.40332031	+1684	+6.62255859	-10.55126953	-0.66357422	+34.98046875	+7.03125000	-46.58203125	+1172
+1457970625.40800000	+8.59130859	-7.22900391	-0.83496094	+60.82031250	-5.97656250	-58.84277344	+2192	+8.36279297	-6.40722656	-0.64160156	+10.15136719	-10.37109375	+13.40332031	+1684	+6.62695313	-10.55126953	-0.65917969	+34.98046875	+7.05322266	-46.60400391	+1172
+1457970625.41640000	+8.59130859	-7.23339844	-0.83496094	+60.79833984	-5.93261719	-58.79882813	+2196	+8.36718750	-6.40722656	-0.64160156	+10.12939453	-10.32714844	+13.38134766	+1688	+6.62695313	-10.55566406	-0.65917969	+35.00244141	+7.11914063	-46.62597656	+1172
+1457970625.42050000	+8.59130859	-7.23339844	-0.83496094	+60.79833984	-5.93261719	-58.77685547	+2200	+8.36718750	-6.41162109	-0.64160156	+10.12939453	-10.30517578	+13.38134766	+1688	+6.62695313	-10.55566406	-0.65917969	+35.02441406	+7.16308594	-46.62597656	+1172
+1457970625.42470000	+8.59130859	-7.23339844	-0.83496094	+60.77636719	-5.91064453	-58.75488281	+2200	+8.36718750	-6.41162109	-0.64160156	+10.12939453	-10.28320313	+13.38134766	+1692	+6.62695313	-10.56005859	-0.65917969	+35.02441406	+7.18505859	-46.62597656	+1172
+1457970625.42890000	+8.59130859	-7.23339844	-0.83496094	+60.77636719	-5.88867188	-58.73291016	+2204	+8.36718750	-6.41162109	-0.64160156	+10.10742188	-10.23925781	+13.38134766	+1692	+6.62255859	-10.56445313	-0.65917969	+35.00244141	+7.22900391	-46.60400391	+1172
+1457970625.43300010	+8.58691406	-7.23339844	-0.83496094	+60.77636719	-5.86669922	-58.68896484	+2204	+8.36718750	-6.41162109	-0.64160156	+10.10742188	-10.21728516	+13.38134766	+1692	+6.61816406	-10.56884766	-0.66357422	+34.98046875	+7.27294922	-46.58203125	+1176
+1457970625.43720010	+8.58691406	-7.23779297	-0.83496094	+60.75439453	-5.84472656	-58.66699219	+2208	+8.36718750	-6.41601563	-0.64160156	+10.10742188	-10.17333984	+13.38134766	+1696	+6.61376953	-10.56884766	-0.66796875	+34.95849609	+7.31689453	-46.53808594	+1176
+1457970625.44140010	+8.58691406	-7.23779297	-0.83496094	+60.75439453	-5.82275391	-58.64501953	+2208	+8.36718750	-6.41601563	-0.64160156	+10.10742188	-10.12939453	+13.38134766	+1696	+6.60937500	-10.57324219	-0.66796875	+34.95849609	+7.36083984	-46.49414063	+1176
+1457970625.44549990	+8.58691406	-7.23779297	-0.83935547	+60.75439453	-5.80078125	-58.62304688	+2208	+8.36279297	-6.41601563	-0.64160156	+10.08544922	-10.08544922	+13.38134766	+1700	+6.60058594	-10.57763672	-0.67236328	+34.93652344	+7.40478516	-46.45019531	+1176
+1457970625.45390010	+8.58251953	-7.23779297	-0.83935547	+60.73242188	-5.75683594	-58.55712891	+2212	+8.36279297	-6.42041016	-0.64160156	+10.08544922	-9.99755859	+13.40332031	+1700	+6.59179688	-10.58203125	-0.68115234	+34.89257813	+7.47070313	-46.36230469	+1172
+1457970625.45799990	+8.58251953	-7.23779297	-0.83935547	+60.73242188	-5.73486328	-58.53515625	+2212	+8.36279297	-6.42041016	-0.64599609	+10.06347656	-9.97558594	+13.40332031	+1704	+6.58740234	-10.58642578	-0.68115234	+34.87060547	+7.51464844	-46.31835938	+1172
+1457970625.46219990	+8.58251953	-7.23779297	-0.83935547	+60.73242188	-5.73486328	-58.49121094	+2212	+8.36279297	-6.42480469	-0.64599609	+10.06347656	-9.93164063	+13.40332031	+1704	+6.58740234	-10.58642578	-0.68115234	+34.87060547	+7.53662109	-46.29638672	+1168
+1457970625.46630000	+8.58251953	-7.24218750	-0.83935547	+60.73242188	-5.71289063	-58.46923828	+2212	+8.36279297	-6.42480469	-0.64599609	+10.06347656	-9.88769531	+13.40332031	+1708	+6.58300781	-10.59082031	-0.68115234	+34.87060547	+7.55859375	-46.27441406	+1164
+1457970625.47050000	+8.57812500	-7.24218750	-0.83935547	+60.71044922	-5.69091797	-58.44726563	+2212	+8.36279297	-6.42480469	-0.64599609	+10.04150391	-9.86572266	+13.40332031	+1708	+6.58300781	-10.59082031	-0.68115234	+34.87060547	+7.58056641	-46.27441406	+1160
+1457970625.47470000	+8.57812500	-7.24218750	-0.83935547	+60.71044922	-5.69091797	-58.42529297	+2212	+8.36279297	-6.42480469	-0.64599609	+10.04150391	-9.82177734	+13.42529297	+1712	+6.58300781	-10.59082031	-0.68115234	+34.87060547	+7.60253906	-46.27441406	+1160
+1457970625.47880010	+8.57812500	-7.24218750	-0.83935547	+60.71044922	-5.66894531	-58.40332031	+2212	+8.36279297	-6.42919922	-0.64599609	+10.04150391	-9.79980469	+13.42529297	+1712	+6.58300781	-10.59082031	-0.67675781	+34.89257813	+7.60253906	-46.27441406	+1156
+1457970625.48300000	+8.57812500	-7.24218750	-0.83935547	+60.68847656	-5.66894531	-58.38134766	+2212	+8.36279297	-6.42919922	-0.64599609	+10.01953125	-9.77783203	+13.42529297	+1712	+6.58740234	-10.59082031	-0.67675781	+34.91455078	+7.62451172	-46.27441406	+1156
+1457970625.49130010	+8.57812500	-7.24658203	-0.84375000	+60.66650391	-5.64697266	-58.35937500	+2212	+8.36279297	-6.42919922	-0.64599609	+10.01953125	-9.73388672	+13.42529297	+1716	+6.59179688	-10.58642578	-0.66796875	+34.95849609	+7.62451172	-46.31835938	+1152
+1457970625.49550010	+8.57812500	-7.24658203	-0.83935547	+60.66650391	-5.64697266	-58.35937500	+2212	+8.36279297	-6.42919922	-0.64599609	+9.99755859	-9.71191406	+13.42529297	+1716	+6.59619141	-10.58642578	-0.66796875	+34.98046875	+7.62451172	-46.34033203	+1152
+1457970625.49970010	+8.57812500	-7.24658203	-0.83935547	+60.64453125	-5.64697266	-58.35937500	+2212	+8.36279297	-6.42919922	-0.64599609	+9.99755859	-9.71191406	+13.42529297	+1720	+6.59619141	-10.58642578	-0.66357422	+35.00244141	+7.62451172	-46.36230469	+1152
+1457970625.50799990	+8.58251953	-7.24658203	-0.83935547	+60.62255859	-5.64697266	-58.35937500	+2212	+8.36279297	-6.43359375	-0.64599609	+9.99755859	-9.68994141	+13.42529297	+1720	+6.60058594	-10.58203125	-0.65917969	+35.02441406	+7.62451172	-46.40625000	+1152
+1457970625.51630000	+8.58251953	-7.25097656	-0.83935547	+60.60058594	-5.62500000	-58.35937500	+2212	+8.36279297	-6.43359375	-0.64599609	+9.97558594	-9.68994141	+13.40332031	+1724	+6.60498047	-10.58203125	-0.65039063	+35.04638672	+7.62451172	-46.45019531	+1156
+1457970625.52049990	+8.58251953	-7.25097656	-0.83935547	+60.60058594	-5.62500000	-58.35937500	+2212	+8.36279297	-6.43359375	-0.64599609	+9.97558594	-9.68994141	+13.40332031	+1724	+6.60937500	-10.58203125	-0.65039063	+35.06835938	+7.62451172	-46.47216797	+1156
+1457970625.52469990	+8.58251953	-7.25097656	-0.83935547	+60.57861328	-5.62500000	-58.38134766	+2216	+8.36279297	-6.43359375	-0.64160156	+9.97558594	-9.68994141	+13.40332031	+1728	+6.60937500	-10.58203125	-0.64599609	+35.09033203	+7.62451172	-46.49414063	+1156
+1457970625.52880000	+8.58251953	-7.25097656	-0.83935547	+60.57861328	-5.60302734	-58.38134766	+2216	+8.36279297	-6.43359375	-0.64160156	+9.97558594	-9.66796875	+13.38134766	+1728	+6.60937500	-10.58203125	-0.64599609	+35.09033203	+7.62451172	-46.51611328	+1156
+1457970625.53720000	+8.57812500	-7.25097656	-0.83935547	+60.55664063	-5.58105469	-58.38134766	+2216	+8.36279297	-6.43359375	-0.64160156	+9.97558594	-9.66796875	+13.38134766	+1728	+6.60937500	-10.58203125	-0.64160156	+35.11230469	+7.64648438	-46.53808594	+1156
+1457970625.54130010	+8.57812500	-7.25097656	-0.83935547	+60.55664063	-5.58105469	-58.38134766	+2216	+8.36279297	-6.43798828	-0.64160156	+9.97558594	-9.64599609	+13.35937500	+1732	+6.60937500	-10.58203125	-0.64160156	+35.11230469	+7.64648438	-46.56005859	+1160
+1457970625.54550000	+8.57812500	-7.25097656	-0.83935547	+60.55664063	-5.58105469	-58.38134766	+2216	+8.36279297	-6.43798828	-0.64160156	+9.97558594	-9.64599609	+13.35937500	+1732	+6.60937500	-10.58203125	-0.64160156	+35.11230469	+7.66845703	-46.56005859	+1160
+1457970625.54959990	+8.57812500	-7.25097656	-0.83935547	+60.55664063	-5.55908203	-58.38134766	+2216	+8.36279297	-6.43798828	-0.64160156	+9.97558594	-9.62402344	+13.35937500	+1732	+6.60498047	-10.58203125	-0.64160156	+35.11230469	+7.69042969	-46.56005859	+1160
+1457970625.55380010	+8.57812500	-7.25537109	-0.83935547	+60.53466797	-5.53710938	-58.38134766	+2216	+8.36279297	-6.43798828	-0.64599609	+9.97558594	-9.62402344	+13.33740234	+1732	+6.60058594	-10.58642578	-0.64160156	+35.11230469	+7.71240234	-46.56005859	+1160
+1457970625.55800010	+8.57812500	-7.25537109	-0.83935547	+60.53466797	-5.53710938	-58.38134766	+2220	+8.36279297	-6.43798828	-0.64599609	+9.97558594	-9.60205078	+13.33740234	+1736	+6.60058594	-10.58642578	-0.64160156	+35.11230469	+7.73437500	-46.53808594	+1160
+1457970625.56629990	+8.57373047	-7.25537109	-0.83935547	+60.53466797	-5.49316406	-58.35937500	+2220	+8.35839844	-6.44238281	-0.64599609	+9.97558594	-9.55810547	+13.31542969	+1736	+6.58740234	-10.59082031	-0.64599609	+35.09033203	+7.82226563	-46.49414063	+1164
+1457970625.57049990	+8.57373047	-7.25537109	-0.83935547	+60.51269531	-5.47119141	-58.35937500	+2220	+8.35839844	-6.44238281	-0.64599609	+9.97558594	-9.53613281	+13.31542969	+1736	+6.57861328	-10.59521484	-0.65039063	+35.09033203	+7.86621094	-46.47216797	+1168
+1457970625.57460000	+8.56933594	-7.25537109	-0.83935547	+60.51269531	-5.42724609	-58.33740234	+2220	+8.35839844	-6.44238281	-0.64599609	+9.97558594	-9.49218750	+13.31542969	+1740	+6.56542969	-10.60400391	-0.65478516	+35.06835938	+7.95410156	-46.40625000	+1168
+1457970625.57880000	+8.56933594	-7.25976563	-0.84375000	+60.49072266	-5.38330078	-58.31542969	+2220	+8.35400391	-6.44677734	-0.64599609	+9.97558594	-9.47021484	+13.31542969	+1740	+6.56103516	-10.60400391	-0.65917969	+35.06835938	+8.04199219	-46.34033203	+1172
+1457970625.58299990	+8.56494141	-7.25976563	-0.84375000	+60.49072266	-5.33935547	-58.29345703	+2220	+8.35400391	-6.44677734	-0.65039063	+9.99755859	-9.42626953	+13.31542969	+1740	+6.55224609	-10.60839844	-0.66357422	+35.09033203	+8.10791016	-46.29638672	+1172
+1457970625.58710000	+8.56054688	-7.26416016	-0.84814453	+60.46875000	-5.27343750	-58.24951172	+2220	+8.35400391	-6.44677734	-0.65039063	+9.99755859	-9.36035156	+13.31542969	+1740	+6.54785156	-10.60839844	-0.66357422	+35.11230469	+8.17382813	-46.25244141	+1172
+1457970625.59550000	+8.55175781	-7.26855469	-0.85253906	+60.42480469	-5.16357422	-58.16162109	+2220	+8.34960938	-6.45117188	-0.65478516	+10.01953125	-9.25048828	+13.33740234	+1744	+6.54345703	-10.61279297	-0.66357422	+35.17822266	+8.28369141	-46.20849609	+1168
+1457970625.59960010	+8.54736328	-7.26855469	-0.85693359	+60.40283203	-5.09765625	-58.11767578	+2220	+8.34521484	-6.45117188	-0.65478516	+10.01953125	-9.16259766	+13.33740234	+1744	+6.54345703	-10.60839844	-0.66357422	+35.22216797	+8.32763672	-46.18652344	+1168
+1457970625.60380010	+8.54296875	-7.27294922	-0.85693359	+60.40283203	-5.05371094	-58.05175781	+2220	+8.34082031	-6.45556641	-0.65917969	+10.01953125	-9.07470703	+13.35937500	+1744	+6.54785156	-10.60839844	-0.65917969	+35.26611328	+8.37158203	-46.18652344	+1168
+1457970625.60800000	+8.54296875	-7.27294922	-0.86132813	+60.38085938	-5.00976563	-58.00781250	+2220	+8.34082031	-6.45556641	-0.66357422	+10.04150391	-9.00878906	+13.38134766	+1744	+6.55224609	-10.60839844	-0.65478516	+35.31005859	+8.41552734	-46.18652344	+1168
+1457970625.61209990	+8.53857422	-7.27734375	-0.86572266	+60.35888672	-4.96582031	-57.94189453	+2220	+8.33642578	-6.45996094	-0.66357422	+10.04150391	-8.92089844	+13.42529297	+1744	+6.55224609	-10.60400391	-0.65478516	+35.35400391	+8.43750000	-46.18652344	+1168
+1457970625.61630010	+8.53857422	-7.27734375	-0.87011719	+60.33691406	-4.94384766	-57.89794922	+2220	+8.33642578	-6.45996094	-0.66796875	+10.04150391	-8.83300781	+13.46923828	+1744	+6.55664063	-10.60400391	-0.65039063	+35.39794922	+8.45947266	-46.18652344	+1168
+1457970625.62040000	+8.53417969	-7.27734375	-0.87011719	+60.31494141	-4.92187500	-57.85400391	+2220	+8.33203125	-6.45996094	-0.66796875	+10.04150391	-8.76708984	+13.49121094	+1744	+6.56103516	-10.59960938	-0.64599609	+35.44189453	+8.50341797	-46.18652344	+1172
+1457970625.62879990	+8.53417969	-7.28173828	-0.87451172	+60.29296875	-4.89990234	-57.76611328	+2216	+8.32763672	-6.46435547	-0.67236328	+10.04150391	-8.63525391	+13.57910156	+1740	+6.56542969	-10.59521484	-0.64160156	+35.50781250	+8.54736328	-46.18652344	+1176
+1457970625.63290000	+8.53417969	-7.28173828	-0.87451172	+60.27099609	-4.87792969	-57.74414063	+2216	+8.32763672	-6.46435547	-0.67236328	+10.04150391	-8.56933594	+13.62304688	+1740	+6.56982422	-10.59521484	-0.64160156	+35.52978516	+8.56933594	-46.16455078	+1176
+1457970625.63710000	+8.52978516	-7.28173828	-0.87890625	+60.24902344	-4.87792969	-57.70019531	+2212	+8.32763672	-6.46435547	-0.67236328	+10.04150391	-8.50341797	+13.64501953	+1740	+6.56982422	-10.59521484	-0.63720703	+35.55175781	+8.59130859	-46.16455078	+1176
+1457970625.64130000	+8.52978516	-7.28173828	-0.87890625	+60.24902344	-4.85595703	-57.67822266	+2212	+8.32763672	-6.46875000	-0.67675781	+10.04150391	-8.45947266	+13.68896484	+1736	+6.57421875	-10.59082031	-0.63720703	+35.57373047	+8.61328125	-46.16455078	+1180
+1457970625.64540000	+8.52978516	-7.28173828	-0.87890625	+60.22705078	-4.83398438	-57.65625000	+2208	+8.32763672	-6.46875000	-0.67675781	+10.01953125	-8.41552734	+13.71093750	+1732	+6.57421875	-10.59082031	-0.63720703	+35.59570313	+8.63525391	-46.14257813	+1180
+1457970625.65380000	+8.52978516	-7.28613281	-0.88330078	+60.20507813	-4.81201172	-57.61230469	+2204	+8.32324219	-6.46875000	-0.67675781	+10.01953125	-8.30566406	+13.77685547	+1728	+6.56982422	-10.59082031	-0.64160156	+35.59570313	+8.67919922	-46.09863281	+1180
+1457970625.65790010	+8.52978516	-7.28613281	-0.88330078	+60.18310547	-4.81201172	-57.59033203	+2204	+8.32324219	-6.46875000	-0.67675781	+9.99755859	-8.26171875	+13.79882813	+1728	+6.56982422	-10.59082031	-0.64160156	+35.59570313	+8.70117188	-46.07666016	+1180
+1457970625.66210010	+8.52539063	-7.28613281	-0.88330078	+60.18310547	-4.79003906	-57.56835938	+2200	+8.32324219	-6.47314453	-0.68115234	+9.99755859	-8.21777344	+13.79882813	+1724	+6.56542969	-10.59082031	-0.64599609	+35.59570313	+8.74511719	-46.03271484	+1184
+1457970625.66630010	+8.52539063	-7.28613281	-0.88330078	+60.16113281	-4.76806641	-57.54638672	+2200	+8.32324219	-6.47314453	-0.68115234	+9.97558594	-8.15185547	+13.82080078	+1724	+6.56103516	-10.59082031	-0.64599609	+35.57373047	+8.76708984	-45.98876953	+1184
+1457970625.67039990	+8.52539063	-7.28613281	-0.88769531	+60.16113281	-4.74609375	-57.50244141	+2200	+8.32324219	-6.47314453	-0.68115234	+9.97558594	-8.10791016	+13.84277344	+1720	+6.55664063	-10.59521484	-0.65039063	+35.55175781	+8.81103516	-45.94482422	+1184
+1457970625.67459990	+8.52539063	-7.28613281	-0.88769531	+60.13916016	-4.72412109	-57.48046875	+2196	+8.32324219	-6.47314453	-0.68115234	+9.95361328	-8.04199219	+13.84277344	+1720	+6.55224609	-10.59521484	-0.65478516	+35.52978516	+8.85498047	-45.87890625	+1188
+1457970625.68290000	+8.52099609	-7.28613281	-0.88769531	+60.09521484	-4.65820313	-57.41455078	+2192	+8.31884766	-6.47753906	-0.68554688	+9.93164063	-7.93212891	+13.86474609	+1716	+6.53906250	-10.59960938	-0.66796875	+35.46386719	+8.94287109	-45.74707031	+1188
+1457970625.68709990	+8.52099609	-7.28613281	-0.89208984	+60.09521484	-4.61425781	-57.37060547	+2192	+8.31884766	-6.47753906	-0.68554688	+9.93164063	-7.86621094	+13.88671875	+1716	+6.53027344	-10.60400391	-0.67675781	+35.44189453	+9.00878906	-45.68115234	+1192
+1457970625.69129990	+8.52099609	-7.29052734	-0.89208984	+60.07324219	-4.59228516	-57.32666016	+2188	+8.31884766	-6.47753906	-0.68994141	+9.90966797	-7.80029297	+13.90869141	+1716	+6.52148438	-10.60400391	-0.68115234	+35.39794922	+9.05273438	-45.59326172	+1192
+1457970625.69540000	+8.51660156	-7.29052734	-0.89648438	+60.05126953	-4.54833984	-57.28271484	+2188	+8.31445313	-6.48193359	-0.68994141	+9.88769531	-7.73437500	+13.90869141	+1716	+6.51708984	-10.60400391	-0.68554688	+35.37597656	+9.11865234	-45.52734375	+1188
+1457970625.69960000	+8.51660156	-7.29052734	-0.89648438	+60.00732422	-4.50439453	-57.23876953	+2188	+8.31445313	-6.48193359	-0.69433594	+9.88769531	-7.66845703	+13.93066406	+1716	+6.50830078	-10.60839844	-0.68994141	+35.35400391	+9.18457031	-45.43945313	+1188
+1457970625.70370010	+8.51220703	-7.29052734	-0.90087891	+59.98535156	-4.46044922	-57.17285156	+2184	+8.31445313	-6.48632813	-0.69433594	+9.86572266	-7.60253906	+13.95263672	+1712	+6.50390625	-10.60839844	-0.69433594	+35.33203125	+9.25048828	-45.37353516	+1188
+1457970625.71210000	+8.50781250	-7.29492188	-0.90527344	+59.94140625	-4.35058594	-57.06298828	+2180	+8.31005859	-6.48632813	-0.69873047	+9.84375000	-7.44873047	+13.99658203	+1712	+6.49511719	-10.61279297	-0.69873047	+35.33203125	+9.38232422	-45.26367188	+1180
+1457970625.71620010	+8.50781250	-7.29931641	-0.90966797	+59.91943359	-4.30664063	-56.99707031	+2180	+8.31005859	-6.49072266	-0.70312500	+9.82177734	-7.36083984	+14.01855469	+1712	+6.49511719	-10.61279297	-0.69873047	+35.35400391	+9.44824219	-45.24169922	+1176
+1457970625.72040010	+8.50341797	-7.29931641	-0.91406250	+59.89746094	-4.28466797	-56.95312500	+2176	+8.31005859	-6.49072266	-0.70312500	+9.79980469	-7.29492188	+14.04052734	+1712	+6.49511719	-10.61279297	-0.69873047	+35.37597656	+9.51416016	-45.19775391	+1172
+1457970625.72460010	+8.50341797	-7.30371094	-0.91406250	+59.87548828	-4.24072266	-56.88720703	+2172	+8.31005859	-6.49511719	-0.70751953	+9.77783203	-7.22900391	+14.08447266	+1712	+6.49511719	-10.61279297	-0.69873047	+35.41992188	+9.55810547	-45.19775391	+1172
+1457970625.72869990	+8.49902344	-7.30371094	-0.91845703	+59.85351563	-4.19677734	-56.84326172	+2172	+8.30566406	-6.49511719	-0.71191406	+9.77783203	-7.14111328	+14.10644531	+1712	+6.49951172	-10.60839844	-0.69433594	+35.46386719	+9.60205078	-45.17578125	+1168
+1457970625.73289990	+8.49902344	-7.30810547	-0.92285156	+59.83154297	-4.17480469	-56.79931641	+2168	+8.30566406	-6.49951172	-0.71191406	+9.75585938	-7.07519531	+14.15039063	+1712	+6.50390625	-10.60839844	-0.68994141	+35.48583984	+9.64599609	-45.17578125	+1168
+1457970625.73709990	+8.49902344	-7.30810547	-0.92285156	+59.80957031	-4.15283203	-56.75537109	+2164	+8.30566406	-6.49951172	-0.71191406	+9.73388672	-7.00927734	+14.17236328	+1712	+6.50390625	-10.60839844	-0.68554688	+35.52978516	+9.68994141	-45.19775391	+1168
+1457970625.74120000	+8.49902344	-7.31250000	-0.92285156	+59.78759766	-4.13085938	-56.73339844	+2160	+8.30566406	-6.49951172	-0.71630859	+9.71191406	-6.94335938	+14.21630859	+1712	+6.50830078	-10.60839844	-0.68115234	+35.55175781	+9.73388672	-45.19775391	+1168
+1457970625.74959990	+8.49462891	-7.31689453	-0.92724609	+59.76562500	-4.08691406	-56.66748047	+2152	+8.30126953	-6.50390625	-0.72070313	+9.68994141	-6.83349609	+14.30419922	+1708	+6.51269531	-10.60839844	-0.67675781	+35.61767578	+9.79980469	-45.21972656	+1168
+1457970625.75370000	+8.49462891	-7.31689453	-0.92724609	+59.74365234	-4.08691406	-56.64550781	+2148	+8.30126953	-6.50830078	-0.72070313	+9.68994141	-6.78955078	+14.34814453	+1708	+6.51269531	-10.60839844	-0.67236328	+35.63964844	+9.82177734	-45.21972656	+1168
+1457970625.75790000	+8.49462891	-7.32128906	-0.93164063	+59.74365234	-4.06494141	-56.62353516	+2148	+8.30126953	-6.50830078	-0.72070313	+9.66796875	-6.72363281	+14.37011719	+1708	+6.51708984	-10.60400391	-0.66796875	+35.66162109	+9.84375000	-45.21972656	+1168
+1457970625.76210000	+8.49462891	-7.32128906	-0.93164063	+59.74365234	-4.06494141	-56.62353516	+2144	+8.29687500	-6.50830078	-0.72070313	+9.64599609	-6.67968750	+14.41406250	+1704	+6.51708984	-10.60839844	-0.66796875	+35.68359375	+9.86572266	-45.24169922	+1168
+1457970625.76620010	+8.49462891	-7.32128906	-0.93164063	+59.72167969	-4.04296875	-56.60156250	+2140	+8.29687500	-6.51269531	-0.72070313	+9.64599609	-6.63574219	+14.43603516	+1704	+6.51708984	-10.60839844	-0.66357422	+35.68359375	+9.88769531	-45.24169922	+1168
+1457970625.77040000	+8.49023438	-7.32568359	-0.93164063	+59.72167969	-4.04296875	-56.60156250	+2136	+8.29687500	-6.51269531	-0.72070313	+9.62402344	-6.61376953	+14.47998047	+1700	+6.51269531	-10.60839844	-0.66357422	+35.68359375	+9.90966797	-45.24169922	+1168
+1457970625.77449990	+8.49023438	-7.32568359	-0.93164063	+59.72167969	-4.02099609	-56.60156250	+2132	+8.29687500	-6.51269531	-0.72070313	+9.62402344	-6.56982422	+14.50195313	+1700	+6.51269531	-10.60839844	-0.66357422	+35.66162109	+9.90966797	-45.24169922	+1168
+1457970625.78290010	+8.49023438	-7.32568359	-0.93164063	+59.69970703	-4.02099609	-56.57958984	+2124	+8.29687500	-6.51708984	-0.72509766	+9.60205078	-6.48193359	+14.56787109	+1696	+6.50830078	-10.61279297	-0.66796875	+35.63964844	+9.93164063	-45.21972656	+1168
+1457970625.78699990	+8.49023438	-7.32568359	-0.93164063	+59.69970703	-3.99902344	-56.57958984	+2120	+8.29687500	-6.51708984	-0.72509766	+9.58007813	-6.45996094	+14.58984375	+1692	+6.50390625	-10.61279297	-0.66796875	+35.61767578	+9.95361328	-45.19775391	+1168
+1457970625.79119990	+8.49023438	-7.32568359	-0.93164063	+59.69970703	-3.99902344	-56.57958984	+2116	+8.29248047	-6.51708984	-0.72509766	+9.55810547	-6.41601563	+14.61181641	+1692	+6.49951172	-10.61718750	-0.67236328	+35.61767578	+9.95361328	-45.17578125	+1168
+1457970625.79539990	+8.49023438	-7.32568359	-0.93164063	+59.69970703	-3.99902344	-56.57958984	+2116	+8.29248047	-6.52148438	-0.72509766	+9.53613281	-6.39404297	+14.63378906	+1688	+6.49511719	-10.61718750	-0.67675781	+35.59570313	+9.95361328	-45.15380859	+1168
+1457970625.79950000	+8.49023438	-7.33007813	-0.93164063	+59.67773438	-3.97705078	-56.57958984	+2112	+8.29248047	-6.52148438	-0.72509766	+9.53613281	-6.35009766	+14.65576172	+1688	+6.49072266	-10.61718750	-0.67675781	+35.57373047	+9.95361328	-45.13183594	+1168
+1457970625.80370000	+8.49023438	-7.33007813	-0.93603516	+59.67773438	-3.97705078	-56.57958984	+2108	+8.29248047	-6.52148438	-0.72509766	+9.51416016	-6.32812500	+14.67773438	+1684	+6.48632813	-10.62158203	-0.68115234	+35.55175781	+9.95361328	-45.10986328	+1168
+1457970625.81200000	+8.49023438	-7.33007813	-0.93603516	+59.67773438	-3.95507813	-56.60156250	+2104	+8.29248047	-6.52587891	-0.72509766	+9.47021484	-6.26220703	+14.72167969	+1684	+6.47753906	-10.62597656	-0.68554688	+35.48583984	+9.95361328	-45.06591797	+1164
+1457970625.81620000	+8.48583984	-7.33007813	-0.93603516	+59.67773438	-3.95507813	-56.60156250	+2100	+8.29248047	-6.52587891	-0.72509766	+9.47021484	-6.24023438	+14.74365234	+1680	+6.47314453	-10.62597656	-0.68994141	+35.46386719	+9.95361328	-45.04394531	+1164
+1457970625.82040000	+8.48583984	-7.33007813	-0.93603516	+59.65576172	-3.93310547	-56.60156250	+2096	+8.29248047	-6.52587891	-0.72509766	+9.44824219	-6.21826172	+14.74365234	+1680	+6.46875000	-10.63037109	-0.69433594	+35.44189453	+9.95361328	-45.02197266	+1160
+1457970625.82450010	+8.48583984	-7.33007813	-0.93603516	+59.65576172	-3.93310547	-56.60156250	+2096	+8.29248047	-6.52587891	-0.72509766	+9.42626953	-6.19628906	+14.76562500	+1680	+6.46875000	-10.63037109	-0.69873047	+35.44189453	+9.95361328	-45.00000000	+1160
+1457970625.82870010	+8.48583984	-7.33007813	-0.93603516	+59.65576172	-3.91113281	-56.62353516	+2092	+8.29248047	-6.53027344	-0.72509766	+9.40429688	-6.17431641	+14.78759766	+1680	+6.46435547	-10.63037109	-0.69873047	+35.44189453	+9.93164063	-44.97802734	+1156
+1457970625.83290000	+8.48583984	-7.33007813	-0.93603516	+59.65576172	-3.91113281	-56.64550781	+2092	+8.29248047	-6.53027344	-0.72509766	+9.40429688	-6.15234375	+14.80957031	+1676	+6.46435547	-10.63037109	-0.69873047	+35.41992188	+9.93164063	-44.97802734	+1152
+1457970625.84120010	+8.48583984	-7.33447266	-0.93603516	+59.63378906	-3.86718750	-56.68945313	+2088	+8.29248047	-6.53027344	-0.72509766	+9.36035156	-6.10839844	+14.85351563	+1676	+6.46435547	-10.63476563	-0.69873047	+35.44189453	+9.90966797	-44.97802734	+1148
+1457970625.84540010	+8.48583984	-7.33447266	-0.93164063	+59.63378906	-3.86718750	-56.71142578	+2088	+8.29248047	-6.53027344	-0.72509766	+9.36035156	-6.08642578	+14.87548828	+1676	+6.46435547	-10.63476563	-0.69873047	+35.46386719	+9.90966797	-45.00000000	+1144
+1457970625.84949990	+8.48583984	-7.33447266	-0.93164063	+59.61181641	-3.84521484	-56.77734375	+2084	+8.29248047	-6.53027344	-0.72509766	+9.33837891	-6.08642578	+14.89746094	+1672	+6.46875000	-10.63476563	-0.69873047	+35.46386719	+9.90966797	-45.00000000	+1140
+1457970625.85369990	+8.48583984	-7.33447266	-0.93164063	+59.61181641	-3.82324219	-56.82128906	+2084	+8.29248047	-6.53466797	-0.72509766	+9.31640625	-6.06445313	+14.91943359	+1672	+6.46875000	-10.63037109	-0.69873047	+35.48583984	+9.88769531	-45.00000000	+1140
+1457970625.85780000	+8.48583984	-7.33886719	-0.93164063	+59.61181641	-3.80126953	-56.86523438	+2084	+8.29248047	-6.53466797	-0.72509766	+9.31640625	-6.04248047	+14.94140625	+1672	+6.47314453	-10.63037109	-0.69433594	+35.50781250	+9.88769531	-45.02197266	+1136
+1457970625.86200000	+8.48583984	-7.33886719	-0.92724609	+59.61181641	-3.77929688	-56.95312500	+2084	+8.29248047	-6.53466797	-0.72509766	+9.29443359	-6.02050781	+14.98535156	+1672	+6.47314453	-10.63037109	-0.69433594	+35.52978516	+9.88769531	-45.02197266	+1136
+1457970625.87030010	+8.48583984	-7.34326172	-0.92285156	+59.61181641	-3.73535156	-57.08496094	+2084	+8.29248047	-6.53466797	-0.72509766	+9.27246094	-5.99853516	+15.05126953	+1672	+6.47753906	-10.63037109	-0.68994141	+35.55175781	+9.86572266	-45.06591797	+1136
+1457970625.87450000	+8.48583984	-7.34326172	-0.92285156	+59.61181641	-3.71337891	-57.15087891	+2084	+8.29248047	-6.53466797	-0.72070313	+9.27246094	-5.97656250	+15.09521484	+1668	+6.48193359	-10.63037109	-0.68994141	+35.59570313	+9.84375000	-45.06591797	+1136
+1457970625.87870000	+8.48583984	-7.34326172	-0.91845703	+59.61181641	-3.69140625	-57.21679688	+2088	+8.29248047	-6.53466797	-0.72070313	+9.25048828	-5.95458984	+15.13916016	+1668	+6.48193359	-10.63037109	-0.68554688	+35.61767578	+9.84375000	-45.08789063	+1132
+1457970625.88280010	+8.48583984	-7.34765625	-0.91845703	+59.61181641	-3.69140625	-57.28271484	+2088	+8.29248047	-6.53466797	-0.72070313	+9.25048828	-5.93261719	+15.18310547	+1668	+6.48632813	-10.63037109	-0.68554688	+35.63964844	+9.82177734	-45.10986328	+1132
+1457970625.88700010	+8.48583984	-7.34765625	-0.91845703	+59.63378906	-3.66943359	-57.32666016	+2088	+8.29248047	-6.53466797	-0.72070313	+9.22851563	-5.91064453	+15.24902344	+1668	+6.49072266	-10.62597656	-0.68115234	+35.68359375	+9.79980469	-45.13183594	+1136
+1457970625.89120010	+8.48144531	-7.34765625	-0.91845703	+59.63378906	-3.64746094	-57.34863281	+2088	+8.28808594	-6.53466797	-0.72070313	+9.20654297	-5.86669922	+15.29296875	+1668	+6.49511719	-10.62597656	-0.68115234	+35.72753906	+9.77783203	-45.15380859	+1136
+1457970625.89949990	+8.48144531	-7.34765625	-0.91406250	+59.63378906	-3.62548828	-57.41455078	+2092	+8.28808594	-6.53027344	-0.71630859	+9.18457031	-5.80078125	+15.42480469	+1668	+6.49951172	-10.62597656	-0.67675781	+35.79345703	+9.73388672	-45.17578125	+1136
+1457970625.90370010	+8.48144531	-7.34765625	-0.91406250	+59.65576172	-3.60351563	-57.43652344	+2092	+8.28808594	-6.53466797	-0.71630859	+9.18457031	-5.75683594	+15.49072266	+1668	+6.49951172	-10.62597656	-0.67675781	+35.81542969	+9.71191406	-45.19775391	+1132
+1457970625.90780000	+8.48144531	-7.34765625	-0.91406250	+59.65576172	-3.58154297	-57.45849609	+2092	+8.28808594	-6.53466797	-0.71630859	+9.18457031	-5.73486328	+15.55664063	+1668	+6.49951172	-10.62597656	-0.67675781	+35.83740234	+9.68994141	-45.19775391	+1132
+1457970625.91199990	+8.47705078	-7.34765625	-0.91406250	+59.65576172	-3.55957031	-57.48046875	+2092	+8.28808594	-6.53466797	-0.71630859	+9.16259766	-5.66894531	+15.62255859	+1668	+6.49511719	-10.63037109	-0.68115234	+35.83740234	+9.66796875	-45.17578125	+1132
+1457970625.91619990	+8.47705078	-7.34765625	-0.91406250	+59.65576172	-3.55957031	-57.48046875	+2092	+8.28808594	-6.53466797	-0.71630859	+9.16259766	-5.64697266	+15.68847656	+1668	+6.49511719	-10.63037109	-0.68115234	+35.83740234	+9.64599609	-45.17578125	+1132
+1457970625.92450000	+8.47705078	-7.34765625	-0.91406250	+59.63378906	-3.51562500	-57.48046875	+2092	+8.28369141	-6.53466797	-0.71630859	+9.14062500	-5.55908203	+15.79833984	+1668	+6.49072266	-10.63037109	-0.68994141	+35.83740234	+9.62402344	-45.13183594	+1132
+1457970625.92870000	+8.47705078	-7.34765625	-0.91406250	+59.63378906	-3.51562500	-57.48046875	+2096	+8.28369141	-6.53466797	-0.71630859	+9.14062500	-5.51513672	+15.86425781	+1668	+6.48632813	-10.63476563	-0.69433594	+35.81542969	+9.60205078	-45.10986328	+1136
+1457970625.93280010	+8.47265625	-7.34765625	-0.91406250	+59.63378906	-3.49365234	-57.50244141	+2096	+8.28369141	-6.53466797	-0.71630859	+9.14062500	-5.49316406	+15.90820313	+1672	+6.48193359	-10.63476563	-0.69433594	+35.81542969	+9.60205078	-45.10986328	+1132
+1457970625.93700000	+8.47265625	-7.34765625	-0.91406250	+59.63378906	-3.49365234	-57.50244141	+2096	+8.28369141	-6.53466797	-0.71630859	+9.14062500	-5.47119141	+15.97412109	+1672	+6.48193359	-10.63476563	-0.69873047	+35.79345703	+9.60205078	-45.08789063	+1132
+1457970625.94109990	+8.47265625	-7.34765625	-0.91406250	+59.63378906	-3.47167969	-57.50244141	+2096	+8.28369141	-6.53466797	-0.71191406	+9.11865234	-5.44921875	+16.01806641	+1672	+6.47753906	-10.63916016	-0.69873047	+35.79345703	+9.58007813	-45.08789063	+1132
+1457970625.94530010	+8.47265625	-7.34765625	-0.91406250	+59.61181641	-3.47167969	-57.50244141	+2096	+8.28369141	-6.53466797	-0.71191406	+9.11865234	-5.42724609	+16.06201172	+1672	+6.47753906	-10.63916016	-0.70312500	+35.77148438	+9.58007813	-45.06591797	+1132
+1457970625.95359990	+8.47265625	-7.34765625	-0.91406250	+59.61181641	-3.44970703	-57.50244141	+2096	+8.28369141	-6.53466797	-0.71191406	+9.14062500	-5.38330078	+16.14990234	+1676	+6.47314453	-10.63916016	-0.70312500	+35.77148438	+9.55810547	-45.06591797	+1128
+1457970625.95779990	+8.47265625	-7.34765625	-0.91406250	+59.61181641	-3.44970703	-57.52441406	+2096	+8.28369141	-6.53906250	-0.71191406	+9.14062500	-5.38330078	+16.19384766	+1676	+6.47314453	-10.63916016	-0.70312500	+35.79345703	+9.55810547	-45.06591797	+1124
+1457970625.96199990	+8.47265625	-7.34765625	-0.91406250	+59.61181641	-3.44970703	-57.52441406	+2096	+8.28369141	-6.53906250	-0.71191406	+9.14062500	-5.38330078	+16.21582031	+1676	+6.47753906	-10.63916016	-0.70312500	+35.79345703	+9.55810547	-45.08789063	+1124
+1457970625.96610000	+8.47265625	-7.34765625	-0.91406250	+59.58984375	-3.42773438	-57.52441406	+2096	+8.28369141	-6.53906250	-0.71191406	+9.14062500	-5.36132813	+16.25976563	+1680	+6.47753906	-10.63916016	-0.69873047	+35.81542969	+9.55810547	-45.10986328	+1124
+1457970625.97030000	+8.47265625	-7.35205078	-0.91406250	+59.58984375	-3.42773438	-57.54638672	+2096	+8.28369141	-6.53906250	-0.70751953	+9.16259766	-5.36132813	+16.30371094	+1680	+6.48193359	-10.63916016	-0.69873047	+35.83740234	+9.55810547	-45.13183594	+1124
+1457970625.97449990	+8.47265625	-7.35205078	-0.91406250	+59.58984375	-3.42773438	-57.54638672	+2096	+8.28369141	-6.53906250	-0.70751953	+9.16259766	-5.36132813	+16.32568359	+1680	+6.48193359	-10.63916016	-0.69433594	+35.85937500	+9.53613281	-45.15380859	+1124
+1457970625.97860000	+8.47265625	-7.35205078	-0.91406250	+59.58984375	-3.42773438	-57.56835938	+2096	+8.28369141	-6.53906250	-0.70751953	+9.16259766	-5.36132813	+16.36962891	+1680	+6.48632813	-10.63916016	-0.69433594	+35.88134766	+9.53613281	-45.17578125	+1124
+1457970625.98700000	+8.47265625	-7.35205078	-0.91406250	+59.56787109	-3.40576172	-57.59033203	+2096	+8.28369141	-6.53906250	-0.70751953	+9.18457031	-5.38330078	+16.43554688	+1684	+6.49072266	-10.63916016	-0.68994141	+35.92529297	+9.51416016	-45.24169922	+1124
+1457970625.99110010	+8.47265625	-7.35205078	-0.90966797	+59.56787109	-3.40576172	-57.59033203	+2096	+8.28369141	-6.53466797	-0.70312500	+9.18457031	-5.38330078	+16.47949219	+1684	+6.49511719	-10.63476563	-0.68554688	+35.96923828	+9.51416016	-45.26367188	+1124
+1457970625.99530010	+8.47265625	-7.35205078	-0.90966797	+59.56787109	-3.40576172	-57.61230469	+2096	+8.28369141	-6.53466797	-0.70312500	+9.20654297	-5.38330078	+16.52343750	+1684	+6.49951172	-10.63476563	-0.68115234	+35.99121094	+9.49218750	-45.28564453	+1124
+1457970625.99950000	+8.47265625	-7.35205078	-0.90966797	+59.56787109	-3.40576172	-57.61230469	+2096	+8.28369141	-6.53466797	-0.70312500	+9.20654297	-5.38330078	+16.56738281	+1684	+6.50390625	-10.63476563	-0.68115234	+36.01318359	+9.49218750	-45.32958984	+1124
+1457970626.00359990	+8.47265625	-7.35205078	-0.90966797	+59.56787109	-3.40576172	-57.63427734	+2096	+8.28369141	-6.53466797	-0.70312500	+9.20654297	-5.38330078	+16.61132813	+1688	+6.50390625	-10.63476563	-0.67675781	+36.03515625	+9.47021484	-45.35156250	+1128
+1457970626.00780010	+8.47265625	-7.35205078	-0.90966797	+59.54589844	-3.40576172	-57.63427734	+2096	+8.28369141	-6.53466797	-0.70312500	+9.20654297	-5.38330078	+16.63330078	+1688	+6.50830078	-10.63037109	-0.67675781	+36.05712891	+9.47021484	-45.37353516	+1128
+1457970626.01189990	+8.47265625	-7.35205078	-0.90966797	+59.54589844	-3.40576172	-57.65625000	+2100	+8.28369141	-6.53466797	-0.69873047	+9.20654297	-5.38330078	+16.67724609	+1688	+6.51269531	-10.63037109	-0.67236328	+36.07910156	+9.44824219	-45.39550781	+1128
+1457970626.02029990	+8.47265625	-7.35205078	-0.90527344	+59.52392578	-3.38378906	-57.67822266	+2100	+8.28369141	-6.53466797	-0.69873047	+9.20654297	-5.36132813	+16.76513672	+1688	+6.51269531	-10.63037109	-0.67236328	+36.10107422	+9.40429688	-45.41748047	+1128
+1457970626.02440000	+8.47265625	-7.35205078	-0.90527344	+59.52392578	-3.38378906	-57.70019531	+2100	+8.28808594	-6.53466797	-0.69873047	+9.20654297	-5.36132813	+16.78710938	+1692	+6.51269531	-10.63037109	-0.67236328	+36.10107422	+9.38232422	-45.41748047	+1128
+1457970626.02860000	+8.47265625	-7.35205078	-0.90527344	+59.52392578	-3.38378906	-57.72216797	+2100	+8.28808594	-6.53466797	-0.69873047	+9.20654297	-5.36132813	+16.83105469	+1692	+6.51269531	-10.63037109	-0.67675781	+36.10107422	+9.36035156	-45.41748047	+1128
+1457970626.03280000	+8.47265625	-7.35205078	-0.90527344	+59.50195313	-3.36181641	-57.74414063	+2104	+8.28808594	-6.53466797	-0.69873047	+9.20654297	-5.36132813	+16.85302734	+1692	+6.51269531	-10.63037109	-0.67675781	+36.07910156	+9.33837891	-45.41748047	+1128
+1457970626.03690000	+8.47265625	-7.35205078	-0.90087891	+59.50195313	-3.36181641	-57.74414063	+2104	+8.28808594	-6.53466797	-0.69433594	+9.18457031	-5.36132813	+16.87500000	+1692	+6.50830078	-10.63037109	-0.68115234	+36.05712891	+9.31640625	-45.41748047	+1128
+1457970626.04110000	+8.47265625	-7.35205078	-0.90087891	+59.47998047	-3.36181641	-57.76611328	+2104	+8.28808594	-6.53466797	-0.69433594	+9.18457031	-5.36132813	+16.89697266	+1692	+6.50830078	-10.63476563	-0.68115234	+36.03515625	+9.29443359	-45.41748047	+1132
+1457970626.04530000	+8.47265625	-7.35205078	-0.90087891	+59.45800781	-3.33984375	-57.78808594	+2104	+8.28808594	-6.53466797	-0.69433594	+9.18457031	-5.33935547	+16.94091797	+1696	+6.50390625	-10.63476563	-0.68554688	+36.01318359	+9.27246094	-45.39550781	+1132
+1457970626.05360010	+8.47265625	-7.35205078	-0.90087891	+59.41406250	-3.31787109	-57.81005859	+2108	+8.28808594	-6.53466797	-0.69433594	+9.16259766	-5.33935547	+16.96289063	+1696	+6.49511719	-10.63916016	-0.68994141	+35.94726563	+9.22851563	-45.37353516	+1132
+1457970626.05780010	+8.47265625	-7.34765625	-0.89648438	+59.39208984	-3.29589844	-57.83203125	+2108	+8.28808594	-6.53466797	-0.68994141	+9.16259766	-5.33935547	+16.98486328	+1700	+6.49511719	-10.63916016	-0.69433594	+35.92529297	+9.20654297	-45.37353516	+1132
+1457970626.06189990	+8.47265625	-7.34765625	-0.89648438	+59.37011719	-3.29589844	-57.85400391	+2108	+8.28808594	-6.53466797	-0.68994141	+9.14062500	-5.33935547	+17.00683594	+1700	+6.49072266	-10.63916016	-0.69873047	+35.90332031	+9.18457031	-45.35156250	+1132
+1457970626.06609990	+8.47705078	-7.34765625	-0.89648438	+59.34814453	-3.27392578	-57.87597656	+2112	+8.29248047	-6.53466797	-0.68994141	+9.14062500	-5.33935547	+17.00683594	+1700	+6.48632813	-10.64355469	-0.69873047	+35.85937500	+9.16259766	-45.35156250	+1132
+1457970626.07030010	+8.47705078	-7.34765625	-0.89208984	+59.30419922	-3.27392578	-57.89794922	+2112	+8.29248047	-6.53466797	-0.68994141	+9.14062500	-5.33935547	+17.02880859	+1704	+6.48632813	-10.64355469	-0.69873047	+35.83740234	+9.14062500	-45.35156250	+1128
+1457970626.07859990	+8.47705078	-7.35205078	-0.89208984	+59.26025391	-3.22998047	-57.91992188	+2112	+8.29248047	-6.53906250	-0.68554688	+9.11865234	-5.33935547	+17.05078125	+1704	+6.48193359	-10.64355469	-0.69873047	+35.81542969	+9.11865234	-45.37353516	+1124
+1457970626.08279990	+8.47705078	-7.35205078	-0.89208984	+59.23828125	-3.22998047	-57.94189453	+2116	+8.29248047	-6.53906250	-0.68554688	+9.11865234	-5.33935547	+17.05078125	+1704	+6.48193359	-10.64355469	-0.69873047	+35.79345703	+9.09667969	-45.39550781	+1124
+1457970626.08690000	+8.47705078	-7.35205078	-0.88769531	+59.21630859	-3.22998047	-57.94189453	+2116	+8.29248047	-6.53906250	-0.68554688	+9.11865234	-5.36132813	+17.07275391	+1708	+6.48193359	-10.64355469	-0.69873047	+35.79345703	+9.09667969	-45.39550781	+1124
+1457970626.09110000	+8.47705078	-7.35205078	-0.88769531	+59.19433594	-3.20800781	-57.96386719	+2116	+8.29248047	-6.53906250	-0.68554688	+9.09667969	-5.36132813	+17.07275391	+1708	+6.48632813	-10.64355469	-0.69873047	+35.81542969	+9.07470703	-45.41748047	+1120
+1457970626.09520010	+8.47705078	-7.35205078	-0.88769531	+59.17236328	-3.20800781	-57.96386719	+2116	+8.29248047	-6.53906250	-0.68554688	+9.09667969	-5.36132813	+17.09472656	+1708	+6.48632813	-10.64355469	-0.69433594	+35.81542969	+9.07470703	-45.43945313	+1120
+1457970626.09940000	+8.47705078	-7.35205078	-0.88769531	+59.15039063	-3.20800781	-57.98583984	+2120	+8.29248047	-6.53906250	-0.68115234	+9.09667969	-5.36132813	+17.11669922	+1712	+6.49072266	-10.64355469	-0.68994141	+35.83740234	+9.07470703	-45.46142578	+1120
+1457970626.10770010	+8.47705078	-7.35644531	-0.88769531	+59.12841797	-3.20800781	-57.98583984	+2120	+8.29687500	-6.53906250	-0.68115234	+9.09667969	-5.38330078	+17.13867188	+1712	+6.49511719	-10.64355469	-0.68554688	+35.85937500	+9.05273438	-45.50537109	+1124
+1457970626.11190010	+8.47705078	-7.35644531	-0.88769531	+59.12841797	-3.20800781	-58.00781250	+2124	+8.29687500	-6.53906250	-0.68115234	+9.09667969	-5.38330078	+17.13867188	+1716	+6.49511719	-10.64355469	-0.68554688	+35.88134766	+9.05273438	-45.52734375	+1124
+1457970626.11610010	+8.47705078	-7.35644531	-0.88330078	+59.10644531	-3.22998047	-58.00781250	+2124	+8.29687500	-6.53906250	-0.68115234	+9.09667969	-5.38330078	+17.16064453	+1716	+6.49951172	-10.64355469	-0.68115234	+35.90332031	+9.05273438	-45.54931641	+1124
+1457970626.12019990	+8.47705078	-7.35644531	-0.88330078	+59.10644531	-3.22998047	-58.00781250	+2128	+8.29687500	-6.53906250	-0.67675781	+9.07470703	-5.40527344	+17.18261719	+1716	+6.50390625	-10.63916016	-0.68115234	+35.92529297	+9.05273438	-45.57128906	+1124
+1457970626.12439990	+8.47705078	-7.36083984	-0.88330078	+59.10644531	-3.22998047	-58.00781250	+2128	+8.29687500	-6.53906250	-0.67675781	+9.07470703	-5.40527344	+17.20458984	+1716	+6.50390625	-10.63916016	-0.67675781	+35.94726563	+9.03076172	-45.59326172	+1124
+1457970626.13270000	+8.47705078	-7.36083984	-0.88330078	+59.10644531	-3.22998047	-58.00781250	+2132	+8.29687500	-6.54345703	-0.67675781	+9.07470703	-5.40527344	+17.22656250	+1720	+6.50830078	-10.63916016	-0.67236328	+35.96923828	+9.03076172	-45.63720703	+1128
+1457970626.13689990	+8.47705078	-7.36083984	-0.88330078	+59.08447266	-3.25195313	-58.02978516	+2132	+8.29687500	-6.54345703	-0.67675781	+9.07470703	-5.42724609	+17.22656250	+1720	+6.51269531	-10.63916016	-0.67236328	+35.99121094	+9.00878906	-45.63720703	+1128
+1457970626.14109990	+8.47705078	-7.36083984	-0.88330078	+59.08447266	-3.25195313	-58.02978516	+2132	+8.29687500	-6.54345703	-0.67236328	+9.07470703	-5.42724609	+17.24853516	+1720	+6.51269531	-10.63916016	-0.67236328	+35.99121094	+9.00878906	-45.65917969	+1128
+1457970626.14520000	+8.47705078	-7.36083984	-0.88330078	+59.08447266	-3.25195313	-58.02978516	+2132	+8.29687500	-6.54345703	-0.67236328	+9.07470703	-5.42724609	+17.24853516	+1720	+6.51269531	-10.64355469	-0.66796875	+36.01318359	+9.00878906	-45.65917969	+1128
+1457970626.14940000	+8.47705078	-7.36083984	-0.88330078	+59.08447266	-3.25195313	-58.02978516	+2136	+8.29687500	-6.54345703	-0.67236328	+9.07470703	-5.42724609	+17.27050781	+1724	+6.51269531	-10.64355469	-0.67236328	+36.01318359	+8.98681641	-45.65917969	+1132
+1457970626.15770010	+8.47705078	-7.36083984	-0.87890625	+59.08447266	-3.25195313	-58.02978516	+2136	+8.29687500	-6.54345703	-0.67236328	+9.07470703	-5.44921875	+17.27050781	+1724	+6.50830078	-10.64794922	-0.67236328	+35.99121094	+8.96484375	-45.63720703	+1132
+1457970626.16190000	+8.47705078	-7.36083984	-0.87890625	+59.10644531	-3.27392578	-58.05175781	+2140	+8.29687500	-6.54345703	-0.66796875	+9.07470703	-5.44921875	+17.29248047	+1724	+6.50830078	-10.64794922	-0.67675781	+35.96923828	+8.94287109	-45.63720703	+1132
+1457970626.16599990	+8.47705078	-7.36083984	-0.87890625	+59.10644531	-3.27392578	-58.05175781	+2140	+8.29687500	-6.54345703	-0.66796875	+9.07470703	-5.44921875	+17.29248047	+1728	+6.50390625	-10.65234375	-0.67675781	+35.96923828	+8.94287109	-45.63720703	+1132
+1457970626.17020010	+8.47705078	-7.36083984	-0.87890625	+59.10644531	-3.27392578	-58.05175781	+2140	+8.29687500	-6.54785156	-0.66796875	+9.07470703	-5.47119141	+17.29248047	+1728	+6.49951172	-10.65234375	-0.68115234	+35.94726563	+8.92089844	-45.63720703	+1136
+1457970626.17440010	+8.47705078	-7.36523438	-0.87890625	+59.10644531	-3.27392578	-58.07373047	+2140	+8.29687500	-6.54785156	-0.66796875	+9.07470703	-5.47119141	+17.31445313	+1728	+6.49511719	-10.65673828	-0.68115234	+35.90332031	+8.89892578	-45.61523438	+1136
+1457970626.17849990	+8.47705078	-7.36523438	-0.87890625	+59.10644531	-3.29589844	-58.07373047	+2140	+8.29687500	-6.54785156	-0.66796875	+9.09667969	-5.47119141	+17.31445313	+1732	+6.49511719	-10.66113281	-0.68554688	+35.88134766	+8.87695313	-45.61523438	+1136
+1457970626.18689990	+8.47705078	-7.36523438	-0.87451172	+59.12841797	-3.31787109	-58.09570313	+2144	+8.29687500	-6.54785156	-0.66357422	+9.09667969	-5.49316406	+17.31445313	+1736	+6.48632813	-10.66552734	-0.68554688	+35.83740234	+8.85498047	-45.61523438	+1136
+1457970626.19100000	+8.47705078	-7.36523438	-0.87451172	+59.12841797	-3.33984375	-58.11767578	+2144	+8.29687500	-6.54785156	-0.66357422	+9.09667969	-5.51513672	+17.33642578	+1736	+6.48632813	-10.66552734	-0.68554688	+35.81542969	+8.83300781	-45.63720703	+1132
+1457970626.19520000	+8.47705078	-7.36523438	-0.87451172	+59.12841797	-3.33984375	-58.11767578	+2144	+8.29687500	-6.54785156	-0.66357422	+9.09667969	-5.51513672	+17.33642578	+1736	+6.48632813	-10.66552734	-0.68554688	+35.79345703	+8.81103516	-45.65917969	+1132
+1457970626.19939990	+8.48144531	-7.36523438	-0.87011719	+59.15039063	-3.36181641	-58.13964844	+2148	+8.29687500	-6.54785156	-0.66357422	+9.09667969	-5.53710938	+17.33642578	+1740	+6.48632813	-10.66552734	-0.68554688	+35.79345703	+8.78906250	-45.68115234	+1132
+1457970626.20350000	+8.48144531	-7.36523438	-0.87011719	+59.15039063	-3.38378906	-58.16162109	+2148	+8.29687500	-6.54785156	-0.66357422	+9.09667969	-5.53710938	+17.35839844	+1740	+6.49072266	-10.66992188	-0.68115234	+35.79345703	+8.78906250	-45.72509766	+1128
+1457970626.20770000	+8.48144531	-7.36523438	-0.87011719	+59.15039063	-3.40576172	-58.18359375	+2148	+8.29687500	-6.54785156	-0.65917969	+9.09667969	-5.55908203	+17.35839844	+1744	+6.49072266	-10.66992188	-0.67675781	+35.79345703	+8.76708984	-45.76904297	+1128
+1457970626.21600010	+8.48583984	-7.36523438	-0.86572266	+59.17236328	-3.47167969	-58.20556641	+2152	+8.30126953	-6.54785156	-0.65917969	+9.09667969	-5.58105469	+17.38037109	+1748	+6.49951172	-10.66552734	-0.66796875	+35.81542969	+8.76708984	-45.85693359	+1128
+1457970626.22020010	+8.48583984	-7.36523438	-0.86572266	+59.17236328	-3.49365234	-58.22753906	+2152	+8.30126953	-6.54785156	-0.65917969	+9.11865234	-5.58105469	+17.38037109	+1748	+6.50390625	-10.66552734	-0.66357422	+35.83740234	+8.76708984	-45.87890625	+1132
+1457970626.22440000	+8.48583984	-7.36523438	-0.86132813	+59.17236328	-3.51562500	-58.22753906	+2156	+8.30126953	-6.54785156	-0.65917969	+9.11865234	-5.60302734	+17.40234375	+1752	+6.50830078	-10.66552734	-0.65917969	+35.88134766	+8.76708984	-45.92285156	+1132
+1457970626.22849990	+8.48583984	-7.36523438	-0.86132813	+59.17236328	-3.53759766	-58.22753906	+2156	+8.30126953	-6.54785156	-0.65917969	+9.11865234	-5.60302734	+17.40234375	+1752	+6.51269531	-10.66552734	-0.65478516	+35.88134766	+8.76708984	-45.96679688	+1132
+1457970626.23270010	+8.49023438	-7.36523438	-0.86132813	+59.17236328	-3.53759766	-58.24951172	+2160	+8.30126953	-6.54785156	-0.65917969	+9.11865234	-5.62500000	+17.42431641	+1752	+6.51708984	-10.66552734	-0.65039063	+35.90332031	+8.76708984	-45.98876953	+1132
+1457970626.24099990	+8.49023438	-7.36962891	-0.86132813	+59.17236328	-3.55957031	-58.24951172	+2160	+8.30566406	-6.54785156	-0.65478516	+9.11865234	-5.62500000	+17.42431641	+1756	+6.52587891	-10.66113281	-0.64599609	+35.94726563	+8.76708984	-46.03271484	+1136
+1457970626.24519990	+8.49023438	-7.36962891	-0.86132813	+59.17236328	-3.58154297	-58.24951172	+2164	+8.30566406	-6.54785156	-0.65478516	+9.11865234	-5.64697266	+17.42431641	+1756	+6.53027344	-10.66113281	-0.64160156	+35.96923828	+8.78906250	-46.05468750	+1136
+1457970626.24930000	+8.49023438	-7.36962891	-0.86132813	+59.17236328	-3.58154297	-58.22753906	+2164	+8.30566406	-6.54785156	-0.65478516	+9.11865234	-5.64697266	+17.44628906	+1760	+6.53027344	-10.66113281	-0.64160156	+35.96923828	+8.78906250	-46.07666016	+1136
+1457970626.25350000	+8.49023438	-7.36962891	-0.86132813	+59.17236328	-3.58154297	-58.22753906	+2164	+8.30566406	-6.54785156	-0.65478516	+9.11865234	-5.64697266	+17.44628906	+1760	+6.53027344	-10.66113281	-0.64160156	+35.96923828	+8.81103516	-46.07666016	+1136
+1457970626.25770000	+8.49023438	-7.36962891	-0.86132813	+59.17236328	-3.58154297	-58.22753906	+2168	+8.30566406	-6.54785156	-0.65478516	+9.11865234	-5.64697266	+17.44628906	+1760	+6.53027344	-10.66113281	-0.63720703	+35.99121094	+8.81103516	-46.07666016	+1132
+1457970626.26180010	+8.49023438	-7.36962891	-0.86132813	+59.17236328	-3.55957031	-58.20556641	+2168	+8.30566406	-6.54785156	-0.65478516	+9.11865234	-5.62500000	+17.44628906	+1760	+6.53027344	-10.66113281	-0.64160156	+35.99121094	+8.83300781	-46.05468750	+1132
+1457970626.27020000	+8.49023438	-7.36962891	-0.86132813	+59.17236328	-3.55957031	-58.20556641	+2168	+8.30566406	-6.54785156	-0.65478516	+9.11865234	-5.62500000	+17.44628906	+1764	+6.53027344	-10.66113281	-0.64160156	+35.96923828	+8.83300781	-46.05468750	+1132
+1457970626.27430010	+8.49023438	-7.37402344	-0.86132813	+59.17236328	-3.55957031	-58.18359375	+2172	+8.30566406	-6.54785156	-0.65478516	+9.11865234	-5.62500000	+17.44628906	+1764	+6.53027344	-10.66552734	-0.64160156	+35.96923828	+8.85498047	-46.03271484	+1132
+1457970626.27850010	+8.48583984	-7.37402344	-0.86132813	+59.17236328	-3.53759766	-58.18359375	+2172	+8.30566406	-6.54785156	-0.65478516	+9.11865234	-5.60302734	+17.44628906	+1764	+6.53027344	-10.66552734	-0.64160156	+35.96923828	+8.85498047	-46.03271484	+1132
+1457970626.28270010	+8.48583984	-7.37402344	-0.86132813	+59.17236328	-3.53759766	-58.18359375	+2172	+8.30566406	-6.54785156	-0.65478516	+9.11865234	-5.60302734	+17.44628906	+1764	+6.52587891	-10.66552734	-0.64160156	+35.96923828	+8.85498047	-46.03271484	+1128
+1457970626.28679990	+8.48583984	-7.37402344	-0.86132813	+59.17236328	-3.53759766	-58.18359375	+2172	+8.30566406	-6.55224609	-0.65478516	+9.11865234	-5.60302734	+17.44628906	+1764	+6.52587891	-10.66552734	-0.64160156	+35.96923828	+8.85498047	-46.01074219	+1128
+1457970626.29099990	+8.48583984	-7.37402344	-0.86572266	+59.17236328	-3.53759766	-58.16162109	+2172	+8.30566406	-6.55224609	-0.65478516	+9.11865234	-5.58105469	+17.44628906	+1768	+6.52587891	-10.66552734	-0.64599609	+35.94726563	+8.87695313	-46.01074219	+1128
+1457970626.29930000	+8.48583984	-7.37402344	-0.86572266	+59.19433594	-3.51562500	-58.16162109	+2176	+8.30566406	-6.55224609	-0.65917969	+9.11865234	-5.55908203	+17.44628906	+1768	+6.51708984	-10.66552734	-0.65039063	+35.92529297	+8.89892578	-45.96679688	+1128
+1457970626.30349990	+8.48583984	-7.37402344	-0.86572266	+59.19433594	-3.51562500	-58.13964844	+2176	+8.30566406	-6.55224609	-0.65917969	+9.11865234	-5.55908203	+17.44628906	+1768	+6.51708984	-10.66552734	-0.65039063	+35.90332031	+8.92089844	-45.92285156	+1128
+1457970626.30769990	+8.48583984	-7.37402344	-0.86572266	+59.19433594	-3.51562500	-58.13964844	+2176	+8.30126953	-6.55224609	-0.65917969	+9.11865234	-5.55908203	+17.44628906	+1768	+6.51269531	-10.66992188	-0.65478516	+35.90332031	+8.94287109	-45.90087891	+1128
+1457970626.31180000	+8.48583984	-7.37402344	-0.86572266	+59.19433594	-3.49365234	-58.13964844	+2176	+8.30126953	-6.55224609	-0.65917969	+9.11865234	-5.53710938	+17.44628906	+1768	+6.50390625	-10.66992188	-0.65917969	+35.85937500	+8.98681641	-45.83496094	+1132
+1457970626.31600000	+8.48583984	-7.37402344	-0.86572266	+59.19433594	-3.49365234	-58.11767578	+2176	+8.30126953	-6.55224609	-0.65917969	+9.11865234	-5.53710938	+17.44628906	+1772	+6.49951172	-10.66992188	-0.66357422	+35.83740234	+9.03076172	-45.79101563	+1132
+1457970626.32430010	+8.48144531	-7.37402344	-0.86572266	+59.19433594	-3.47167969	-58.09570313	+2176	+8.30126953	-6.55224609	-0.65917969	+9.11865234	-5.51513672	+17.44628906	+1772	+6.49072266	-10.67431641	-0.66796875	+35.81542969	+9.09667969	-45.72509766	+1132
+1457970626.32850000	+8.48144531	-7.37402344	-0.86572266	+59.21630859	-3.44970703	-58.07373047	+2176	+8.30126953	-6.55224609	-0.65917969	+9.11865234	-5.51513672	+17.44628906	+1772	+6.49072266	-10.67431641	-0.66796875	+35.81542969	+9.14062500	-45.70312500	+1128
+1457970626.33260010	+8.48144531	-7.37402344	-0.87011719	+59.21630859	-3.44970703	-58.05175781	+2176	+8.30126953	-6.55224609	-0.65917969	+9.09667969	-5.49316406	+17.44628906	+1772	+6.49072266	-10.67431641	-0.66796875	+35.83740234	+9.16259766	-45.70312500	+1128
+1457970626.33680010	+8.48144531	-7.37841797	-0.87011719	+59.21630859	-3.42773438	-58.05175781	+2176	+8.30126953	-6.55224609	-0.65917969	+9.09667969	-5.49316406	+17.44628906	+1772	+6.49072266	-10.67431641	-0.66796875	+35.83740234	+9.18457031	-45.70312500	+1128
+1457970626.34100010	+8.48144531	-7.37841797	-0.87011719	+59.21630859	-3.42773438	-58.02978516	+2172	+8.30126953	-6.55224609	-0.65917969	+9.09667969	-5.47119141	+17.44628906	+1776	+6.49072266	-10.67431641	-0.66357422	+35.85937500	+9.20654297	-45.70312500	+1128
+1457970626.34509990	+8.48144531	-7.37841797	-0.87011719	+59.21630859	-3.40576172	-58.00781250	+2172	+8.30126953	-6.55224609	-0.65917969	+9.09667969	-5.47119141	+17.44628906	+1776	+6.49511719	-10.66992188	-0.66357422	+35.88134766	+9.22851563	-45.72509766	+1132
+1457970626.35349990	+8.48144531	-7.37841797	-0.87451172	+59.23828125	-3.38378906	-57.98583984	+2172	+8.30126953	-6.55224609	-0.65917969	+9.09667969	-5.44921875	+17.44628906	+1776	+6.49951172	-10.66992188	-0.65917969	+35.90332031	+9.25048828	-45.74707031	+1132
+1457970626.35760000	+8.48144531	-7.38281250	-0.87451172	+59.23828125	-3.38378906	-57.96386719	+2172	+8.29687500	-6.55224609	-0.66357422	+9.09667969	-5.44921875	+17.44628906	+1776	+6.49951172	-10.66992188	-0.65917969	+35.92529297	+9.25048828	-45.74707031	+1132
+1457970626.36180000	+8.48144531	-7.38281250	-0.87451172	+59.23828125	-3.38378906	-57.94189453	+2172	+8.29687500	-6.55664063	-0.66357422	+9.09667969	-5.42724609	+17.46826172	+1776	+6.50390625	-10.66992188	-0.65478516	+35.92529297	+9.27246094	-45.74707031	+1132
+1457970626.36599990	+8.47705078	-7.38281250	-0.87451172	+59.23828125	-3.36181641	-57.91992188	+2172	+8.29687500	-6.55664063	-0.66357422	+9.09667969	-5.40527344	+17.46826172	+1776	+6.50390625	-10.66992188	-0.65478516	+35.94726563	+9.27246094	-45.76904297	+1136
+1457970626.37010000	+8.47705078	-7.38281250	-0.87451172	+59.23828125	-3.36181641	-57.91992188	+2172	+8.29687500	-6.55664063	-0.66357422	+9.09667969	-5.40527344	+17.46826172	+1776	+6.50390625	-10.66992188	-0.65478516	+35.94726563	+9.29443359	-45.76904297	+1136
+1457970626.37430000	+8.47705078	-7.38281250	-0.87890625	+59.23828125	-3.33984375	-57.89794922	+2172	+8.29687500	-6.55664063	-0.66357422	+9.09667969	-5.38330078	+17.46826172	+1776	+6.50390625	-10.66992188	-0.65039063	+35.94726563	+9.29443359	-45.76904297	+1136
+1457970626.38260010	+8.47705078	-7.38720703	-0.87890625	+59.23828125	-3.31787109	-57.87597656	+2172	+8.29687500	-6.55664063	-0.66357422	+9.07470703	-5.36132813	+17.46826172	+1776	+6.50390625	-10.66992188	-0.65039063	+35.94726563	+9.33837891	-45.74707031	+1136
+1457970626.38680010	+8.47705078	-7.38720703	-0.87890625	+59.23828125	-3.31787109	-57.85400391	+2172	+8.29687500	-6.55664063	-0.66357422	+9.07470703	-5.33935547	+17.46826172	+1776	+6.50390625	-10.66992188	-0.65478516	+35.94726563	+9.33837891	-45.74707031	+1136
+1457970626.39100000	+8.47265625	-7.38720703	-0.88330078	+59.23828125	-3.29589844	-57.83203125	+2172	+8.29687500	-6.55664063	-0.66357422	+9.07470703	-5.33935547	+17.46826172	+1776	+6.49951172	-10.66992188	-0.65478516	+35.94726563	+9.36035156	-45.72509766	+1136
+1457970626.39510010	+8.47265625	-7.38720703	-0.88330078	+59.23828125	-3.27392578	-57.83203125	+2168	+8.29248047	-6.56103516	-0.66796875	+9.07470703	-5.31738281	+17.44628906	+1776	+6.49951172	-10.66992188	-0.65478516	+35.92529297	+9.36035156	-45.72509766	+1136
+1457970626.39930010	+8.47265625	-7.38720703	-0.88330078	+59.23828125	-3.25195313	-57.81005859	+2168	+8.29248047	-6.56103516	-0.66796875	+9.07470703	-5.29541016	+17.44628906	+1776	+6.49511719	-10.67431641	-0.65917969	+35.92529297	+9.38232422	-45.70312500	+1140
+1457970626.40339990	+8.46826172	-7.38720703	-0.88330078	+59.26025391	-3.22998047	-57.78808594	+2168	+8.29248047	-6.56103516	-0.66796875	+9.07470703	-5.27343750	+17.44628906	+1776	+6.49072266	-10.67431641	-0.65917969	+35.90332031	+9.40429688	-45.65917969	+1140
+1457970626.41179990	+8.46826172	-7.38720703	-0.88769531	+59.26025391	-3.20800781	-57.74414063	+2168	+8.29248047	-6.56103516	-0.66796875	+9.07470703	-5.22949219	+17.44628906	+1776	+6.48193359	-10.67871094	-0.66796875	+35.85937500	+9.44824219	-45.61523438	+1140
+1457970626.41590000	+8.46386719	-7.38720703	-0.88769531	+59.26025391	-3.18603516	-57.72216797	+2168	+8.28808594	-6.56103516	-0.66796875	+9.05273438	-5.20751953	+17.44628906	+1776	+6.47753906	-10.67871094	-0.67236328	+35.83740234	+9.47021484	-45.57128906	+1140
+1457970626.42010000	+8.46386719	-7.38720703	-0.88769531	+59.26025391	-3.16406250	-57.70019531	+2168	+8.28808594	-6.56103516	-0.67236328	+9.05273438	-5.18554688	+17.42431641	+1776	+6.47314453	-10.68310547	-0.67675781	+35.81542969	+9.49218750	-45.52734375	+1140
+1457970626.42430000	+8.46386719	-7.38720703	-0.89208984	+59.26025391	-3.14208984	-57.67822266	+2168	+8.28808594	-6.56542969	-0.67236328	+9.05273438	-5.16357422	+17.42431641	+1772	+6.46875000	-10.68310547	-0.68115234	+35.79345703	+9.51416016	-45.50537109	+1140
+1457970626.42840000	+8.45947266	-7.38720703	-0.89208984	+59.26025391	-3.12011719	-57.67822266	+2164	+8.28808594	-6.56542969	-0.67236328	+9.05273438	-5.14160156	+17.42431641	+1772	+6.46435547	-10.68750000	-0.68115234	+35.77148438	+9.53613281	-45.46142578	+1136
