# Supplementary material for: A direct effect of perception on action when grasping a cup
Source: Sci Rep. 2018 Jan 9;8:171. doi: 10.1038/s41598-017-18591-5 (PMC5760564; doi:10.1038/s41598-017-18591-5)
Supplement: Supplementary file 6 — Supplementary Information [file 41598_2017_18591_MOESM6_ESM.zip › SciRep_Data/S01instruct/S01_100instruct_Tr16.dat]

+1000000000000.00000000	+0.00000000	+0.00000000	+0.00000000	+0.00000000	+0.00000000	+0.00000000	+0	+0.00000000	+0.00000000	+0.00000000	+0.00000000	+0.00000000	+0.00000000	+0	+0.00000000	+0.00000000	+0.00000000	+0.00000000	+0.00000000	+0.00000000	+0
+1457970626.43680000	+8.45947266	-7.39160156	-0.89648438	+59.28222656	-3.09814453	-57.63427734	+2164	+8.28369141	-6.56542969	-0.67675781	+9.05273438	-5.07568359	+17.42431641	+1772	+6.45556641	-10.68750000	-0.68554688	+35.74951172	+9.58007813	-45.43945313	+1132
+1457970626.44090010	+8.45507813	-7.39160156	-0.89648438	+59.28222656	-3.07617188	-57.61230469	+2164	+8.28369141	-6.56542969	-0.67675781	+9.05273438	-5.07568359	+17.40234375	+1772	+6.45556641	-10.69189453	-0.68554688	+35.74951172	+9.60205078	-45.43945313	+1128
+1457970626.44510010	+8.45507813	-7.39160156	-0.89648438	+59.28222656	-3.05419922	-57.61230469	+2160	+8.28369141	-6.56542969	-0.67675781	+9.05273438	-5.05371094	+17.40234375	+1772	+6.45556641	-10.69189453	-0.68115234	+35.74951172	+9.62402344	-45.43945313	+1128
+1457970626.44930010	+8.45507813	-7.39160156	-0.89648438	+59.28222656	-3.05419922	-57.59033203	+2160	+8.28369141	-6.56542969	-0.67675781	+9.05273438	-5.03173828	+17.40234375	+1772	+6.45996094	-10.69189453	-0.68115234	+35.77148438	+9.62402344	-45.46142578	+1124
+1457970626.45339990	+8.45507813	-7.39599609	-0.89648438	+59.28222656	-3.05419922	-57.59033203	+2160	+8.28369141	-6.56542969	-0.67675781	+9.05273438	-5.00976563	+17.40234375	+1772	+6.45996094	-10.69189453	-0.67675781	+35.79345703	+9.64599609	-45.48339844	+1120
+1457970626.45760010	+8.45507813	-7.39599609	-0.90087891	+59.28222656	-3.03222656	-57.56835938	+2156	+8.27929688	-6.56982422	-0.68115234	+9.05273438	-5.00976563	+17.40234375	+1768	+6.46435547	-10.69189453	-0.67675781	+35.79345703	+9.64599609	-45.50537109	+1120
+1457970626.46589990	+8.45507813	-7.39599609	-0.90087891	+59.28222656	-3.03222656	-57.56835938	+2156	+8.27929688	-6.56982422	-0.68115234	+9.05273438	-4.98779297	+17.40234375	+1768	+6.46875000	-10.68750000	-0.67236328	+35.83740234	+9.66796875	-45.52734375	+1116
+1457970632.06769990	+8.46826172	-7.50146484	-0.93603516	+59.65576172	-5.14160156	-54.93164063	+2104	+8.28369141	-6.65332031	-0.70312500	+6.98730469	-4.98779297	+16.17187500	+1792	+6.42919922	-10.78417969	-0.60205078	+34.21142578	+11.25000000	-46.47216797	+1108
+1457970632.07180000	+8.47265625	-7.50585938	-0.93603516	+59.63378906	-5.14160156	-54.95361328	+2104	+8.28369141	-6.65332031	-0.70312500	+6.98730469	-4.98779297	+16.17187500	+1788	+6.43798828	-10.77978516	-0.59326172	+34.27734375	+11.27197266	-46.56005859	+1112
+1457970632.07600000	+8.47265625	-7.50585938	-0.93603516	+59.63378906	-5.14160156	-54.95361328	+2104	+8.28369141	-6.65332031	-0.70312500	+6.98730469	-5.00976563	+16.14990234	+1788	+6.44238281	-10.77978516	-0.58886719	+34.29931641	+11.29394531	-46.60400391	+1112
+1457970632.08020000	+8.47265625	-7.50585938	-0.93603516	+59.63378906	-5.14160156	-54.95361328	+2104	+8.28369141	-6.65332031	-0.70312500	+6.96533203	-5.00976563	+16.14990234	+1788	+6.44238281	-10.77978516	-0.58886719	+34.27734375	+11.29394531	-46.60400391	+1112
+1457970632.08430000	+8.47265625	-7.50585938	-0.93603516	+59.63378906	-5.11962891	-54.95361328	+2108	+8.28369141	-6.65771484	-0.70751953	+6.96533203	-5.00976563	+16.12792969	+1788	+6.43798828	-10.78417969	-0.59326172	+34.25537109	+11.29394531	-46.58203125	+1112
+1457970632.08850000	+8.47265625	-7.51025391	-0.93603516	+59.61181641	-5.11962891	-54.95361328	+2108	+8.28369141	-6.65771484	-0.70751953	+6.96533203	-4.98779297	+16.12792969	+1788	+6.43359375	-10.78417969	-0.59765625	+34.21142578	+11.31591797	-46.56005859	+1116
+1457970632.09680010	+8.46826172	-7.51025391	-0.93603516	+59.58984375	-5.09765625	-54.93164063	+2108	+8.28369141	-6.65771484	-0.70751953	+6.94335938	-4.98779297	+16.10595703	+1788	+6.42041016	-10.78857422	-0.60644531	+34.14550781	+11.31591797	-46.49414063	+1116
+1457970632.10100010	+8.46826172	-7.51025391	-0.93603516	+59.58984375	-5.07568359	-54.93164063	+2108	+8.28369141	-6.65771484	-0.70751953	+6.94335938	-4.98779297	+16.08398438	+1788	+6.42041016	-10.78857422	-0.60644531	+34.12353516	+11.31591797	-46.47216797	+1112
+1457970632.10520010	+8.46826172	-7.51025391	-0.94042969	+59.58984375	-5.07568359	-54.93164063	+2108	+8.28369141	-6.65771484	-0.70751953	+6.94335938	-4.96582031	+16.08398438	+1788	+6.41601563	-10.79296875	-0.61083984	+34.10156250	+11.31591797	-46.45019531	+1112
+1457970632.10929990	+8.46826172	-7.51025391	-0.94042969	+59.58984375	-5.05371094	-54.93164063	+2108	+8.28369141	-6.66210938	-0.70751953	+6.94335938	-4.96582031	+16.06201172	+1788	+6.41162109	-10.79296875	-0.61083984	+34.07958984	+11.31591797	-46.45019531	+1112
+1457970632.11350010	+8.46386719	-7.51025391	-0.94042969	+59.56787109	-5.03173828	-54.90966797	+2108	+8.28369141	-6.66210938	-0.70751953	+6.92138672	-4.96582031	+16.04003906	+1788	+6.41162109	-10.79296875	-0.61523438	+34.05761719	+11.31591797	-46.42822266	+1108
+1457970632.11760000	+8.46386719	-7.51025391	-0.94042969	+59.56787109	-5.03173828	-54.90966797	+2108	+8.27929688	-6.66210938	-0.70751953	+6.92138672	-4.94384766	+16.04003906	+1788	+6.40722656	-10.79296875	-0.61523438	+34.03564453	+11.33789063	-46.42822266	+1108
+1457970632.12179990	+8.46386719	-7.51025391	-0.94042969	+59.56787109	-5.00976563	-54.90966797	+2108	+8.27929688	-6.66210938	-0.70751953	+6.92138672	-4.94384766	+16.01806641	+1788	+6.39843750	-10.79736328	-0.62402344	+33.99169922	+11.33789063	-46.38427734	+1108
+1457970632.12599990	+8.46386719	-7.51025391	-0.94042969	+59.54589844	-5.00976563	-54.90966797	+2108	+8.27929688	-6.66210938	-0.71191406	+6.92138672	-4.94384766	+15.99609375	+1792	+6.39404297	-10.80175781	-0.62841797	+33.94775391	+11.33789063	-46.34033203	+1108
+1457970632.13010000	+8.46386719	-7.51464844	-0.94042969	+59.54589844	-4.98779297	-54.88769531	+2108	+8.27929688	-6.66210938	-0.71191406	+6.89941406	-4.92187500	+15.99609375	+1792	+6.38525391	-10.80175781	-0.63281250	+33.90380859	+11.33789063	-46.31835938	+1104
+1457970632.13430000	+8.46386719	-7.51464844	-0.94482422	+59.54589844	-4.98779297	-54.88769531	+2104	+8.27929688	-6.66650391	-0.71191406	+6.89941406	-4.92187500	+15.97412109	+1792	+6.38085938	-10.80615234	-0.63281250	+33.85986328	+11.35986328	-46.31835938	+1104
+1457970632.13850000	+8.46386719	-7.51464844	-0.94482422	+59.54589844	-4.96582031	-54.88769531	+2104	+8.27929688	-6.66650391	-0.71191406	+6.89941406	-4.92187500	+15.97412109	+1792	+6.37646484	-10.81054688	-0.63720703	+33.83789063	+11.35986328	-46.29638672	+1100
+1457970632.14260010	+8.46386719	-7.51464844	-0.94482422	+59.54589844	-4.96582031	-54.88769531	+2104	+8.27929688	-6.66650391	-0.71191406	+6.89941406	-4.92187500	+15.95214844	+1792	+6.37646484	-10.81054688	-0.63720703	+33.81591797	+11.38183594	-46.31835938	+1096
+1457970632.14680000	+8.46386719	-7.51464844	-0.94482422	+59.52392578	-4.94384766	-54.88769531	+2104	+8.27929688	-6.66650391	-0.71191406	+6.89941406	-4.89990234	+15.95214844	+1792	+6.37646484	-10.81054688	-0.63720703	+33.81591797	+11.38183594	-46.34033203	+1092
+1457970632.15100000	+8.46386719	-7.51464844	-0.94482422	+59.52392578	-4.94384766	-54.88769531	+2104	+8.27929688	-6.66650391	-0.71191406	+6.89941406	-4.89990234	+15.95214844	+1792	+6.37646484	-10.81054688	-0.63281250	+33.81591797	+11.38183594	-46.36230469	+1088
+1457970632.15510010	+8.46386719	-7.51904297	-0.94482422	+59.52392578	-4.94384766	-54.88769531	+2104	+8.27929688	-6.66650391	-0.71191406	+6.89941406	-4.89990234	+15.93017578	+1792	+6.38085938	-10.81054688	-0.62841797	+33.83789063	+11.40380859	-46.38427734	+1088
+1457970632.15930010	+8.46386719	-7.51904297	-0.94482422	+59.52392578	-4.94384766	-54.88769531	+2104	+8.27929688	-6.66650391	-0.71191406	+6.87744141	-4.89990234	+15.93017578	+1792	+6.38085938	-10.81054688	-0.62841797	+33.83789063	+11.40380859	-46.40625000	+1084
+1457970632.16350010	+8.46386719	-7.51904297	-0.94482422	+59.52392578	-4.94384766	-54.88769531	+2100	+8.27929688	-6.66650391	-0.71630859	+6.87744141	-4.89990234	+15.93017578	+1792	+6.38525391	-10.81054688	-0.62402344	+33.85986328	+11.40380859	-46.40625000	+1084
+1457970632.16759990	+8.46386719	-7.51904297	-0.94482422	+59.52392578	-4.94384766	-54.88769531	+2100	+8.27929688	-6.67089844	-0.71630859	+6.87744141	-4.89990234	+15.93017578	+1792	+6.38525391	-10.81054688	-0.62402344	+33.88183594	+11.40380859	-46.42822266	+1080
+1457970632.17600010	+8.46386719	-7.51904297	-0.94482422	+59.52392578	-4.92187500	-54.90966797	+2100	+8.27929688	-6.67089844	-0.71630859	+6.87744141	-4.89990234	+15.93017578	+1792	+6.38964844	-10.81054688	-0.61962891	+33.90380859	+11.40380859	-46.45019531	+1076
+1457970632.18010000	+8.46386719	-7.52343750	-0.94482422	+59.52392578	-4.92187500	-54.90966797	+2100	+8.27929688	-6.67089844	-0.71630859	+6.87744141	-4.89990234	+15.90820313	+1792	+6.38964844	-10.81054688	-0.61962891	+33.90380859	+11.42578125	-46.47216797	+1076
+1457970632.18429990	+8.46386719	-7.52343750	-0.94482422	+59.52392578	-4.92187500	-54.90966797	+2100	+8.27929688	-6.67089844	-0.71630859	+6.87744141	-4.89990234	+15.90820313	+1792	+6.39404297	-10.81054688	-0.61962891	+33.90380859	+11.42578125	-46.47216797	+1072
+1457970632.18849990	+8.46386719	-7.52343750	-0.94482422	+59.52392578	-4.92187500	-54.90966797	+2100	+8.27929688	-6.67089844	-0.71630859	+6.87744141	-4.89990234	+15.90820313	+1792	+6.39404297	-10.81054688	-0.61523438	+33.92578125	+11.42578125	-46.49414063	+1072
+1457970632.19680000	+8.46386719	-7.52343750	-0.94482422	+59.50195313	-4.92187500	-54.90966797	+2100	+8.27929688	-6.67089844	-0.71630859	+6.87744141	-4.89990234	+15.90820313	+1792	+6.39404297	-10.81054688	-0.61523438	+33.92578125	+11.42578125	-46.49414063	+1068
+1457970632.20090010	+8.46386719	-7.52343750	-0.94482422	+59.50195313	-4.89990234	-54.90966797	+2100	+8.27929688	-6.67089844	-0.71630859	+6.87744141	-4.89990234	+15.90820313	+1792	+6.39404297	-10.81054688	-0.61523438	+33.92578125	+11.42578125	-46.49414063	+1064
+1457970632.20510010	+8.46386719	-7.52343750	-0.94482422	+59.50195313	-4.89990234	-54.90966797	+2100	+8.27929688	-6.67089844	-0.71630859	+6.87744141	-4.89990234	+15.88623047	+1788	+6.39404297	-10.81054688	-0.61523438	+33.92578125	+11.42578125	-46.49414063	+1064
+1457970632.20930000	+8.46386719	-7.52783203	-0.94482422	+59.50195313	-4.89990234	-54.90966797	+2096	+8.27929688	-6.67089844	-0.71630859	+6.87744141	-4.89990234	+15.88623047	+1788	+6.39404297	-10.81054688	-0.61523438	+33.92578125	+11.44775391	-46.49414063	+1064
+1457970632.21339990	+8.46386719	-7.52783203	-0.94482422	+59.50195313	-4.89990234	-54.90966797	+2096	+8.27929688	-6.67529297	-0.71630859	+6.87744141	-4.87792969	+15.88623047	+1788	+6.39404297	-10.81054688	-0.61523438	+33.92578125	+11.44775391	-46.49414063	+1060
+1457970632.21760010	+8.46386719	-7.52783203	-0.94482422	+59.50195313	-4.89990234	-54.90966797	+2096	+8.27929688	-6.67529297	-0.71630859	+6.87744141	-4.87792969	+15.88623047	+1788	+6.39404297	-10.81054688	-0.61523438	+33.92578125	+11.44775391	-46.49414063	+1060
+1457970632.22180010	+8.46386719	-7.52783203	-0.94921875	+59.50195313	-4.87792969	-54.90966797	+2096	+8.27929688	-6.67529297	-0.71630859	+6.87744141	-4.87792969	+15.88623047	+1788	+6.38964844	-10.81054688	-0.61962891	+33.92578125	+11.44775391	-46.47216797	+1060
+1457970632.22589990	+8.45947266	-7.52783203	-0.94921875	+59.50195313	-4.87792969	-54.90966797	+2096	+8.27929688	-6.67529297	-0.72070313	+6.87744141	-4.87792969	+15.86425781	+1788	+6.38964844	-10.81054688	-0.61962891	+33.90380859	+11.44775391	-46.47216797	+1056
+1457970632.23009990	+8.45947266	-7.52783203	-0.94921875	+59.50195313	-4.87792969	-54.90966797	+2096	+8.27929688	-6.67529297	-0.72070313	+6.87744141	-4.87792969	+15.86425781	+1788	+6.38964844	-10.81054688	-0.61962891	+33.90380859	+11.44775391	-46.47216797	+1056
+1457970632.23429990	+8.45947266	-7.52783203	-0.94921875	+59.50195313	-4.87792969	-54.90966797	+2096	+8.27929688	-6.67529297	-0.72070313	+6.87744141	-4.87792969	+15.86425781	+1788	+6.38525391	-10.81054688	-0.61962891	+33.88183594	+11.46972656	-46.45019531	+1056
+1457970632.24260000	+8.45947266	-7.52783203	-0.94921875	+59.50195313	-4.85595703	-54.90966797	+2096	+8.27929688	-6.67529297	-0.72070313	+6.87744141	-4.85595703	+15.84228516	+1788	+6.38085938	-10.81494141	-0.62402344	+33.85986328	+11.46972656	-46.42822266	+1056
+1457970632.24679990	+8.45947266	-7.52783203	-0.94921875	+59.50195313	-4.85595703	-54.90966797	+2096	+8.27929688	-6.67529297	-0.72070313	+6.85546875	-4.85595703	+15.84228516	+1788	+6.38085938	-10.81494141	-0.62841797	+33.85986328	+11.49169922	-46.42822266	+1052
+1457970632.25090000	+8.45947266	-7.52783203	-0.94921875	+59.50195313	-4.85595703	-54.90966797	+2096	+8.27929688	-6.67529297	-0.72070313	+6.85546875	-4.85595703	+15.84228516	+1788	+6.37646484	-10.81494141	-0.62841797	+33.83789063	+11.49169922	-46.40625000	+1052
+1457970632.25510000	+8.45947266	-7.52783203	-0.94921875	+59.50195313	-4.85595703	-54.88769531	+2096	+8.27929688	-6.67529297	-0.72070313	+6.85546875	-4.85595703	+15.84228516	+1788	+6.37646484	-10.81933594	-0.62841797	+33.83789063	+11.49169922	-46.40625000	+1052
+1457970632.25930000	+8.45507813	-7.52783203	-0.94921875	+59.50195313	-4.85595703	-54.88769531	+2096	+8.27929688	-6.67968750	-0.72070313	+6.85546875	-4.85595703	+15.82031250	+1792	+6.37646484	-10.81933594	-0.62841797	+33.81591797	+11.51367188	-46.40625000	+1052
+1457970632.26340010	+8.45507813	-7.52783203	-0.94921875	+59.50195313	-4.83398438	-54.88769531	+2096	+8.27929688	-6.67968750	-0.72070313	+6.85546875	-4.83398438	+15.82031250	+1792	+6.37646484	-10.81933594	-0.62841797	+33.81591797	+11.51367188	-46.40625000	+1048
+1457970632.26760010	+8.45507813	-7.52783203	-0.94921875	+59.47998047	-4.83398438	-54.88769531	+2096	+8.27929688	-6.67968750	-0.72070313	+6.85546875	-4.83398438	+15.82031250	+1792	+6.37646484	-10.81933594	-0.62841797	+33.81591797	+11.51367188	-46.40625000	+1048
+1457970632.27169990	+8.45507813	-7.53222656	-0.94921875	+59.47998047	-4.83398438	-54.88769531	+2096	+8.27929688	-6.67968750	-0.72070313	+6.85546875	-4.83398438	+15.82031250	+1792	+6.37646484	-10.81933594	-0.62841797	+33.81591797	+11.53564453	-46.40625000	+1048
+1457970632.27589990	+8.45507813	-7.53222656	-0.94921875	+59.47998047	-4.83398438	-54.88769531	+2096	+8.27490234	-6.67968750	-0.72070313	+6.85546875	-4.83398438	+15.82031250	+1792	+6.37646484	-10.81933594	-0.62841797	+33.81591797	+11.53564453	-46.42822266	+1044
+1457970632.28010010	+8.45507813	-7.53222656	-0.94921875	+59.47998047	-4.83398438	-54.88769531	+2096	+8.27490234	-6.67968750	-0.72070313	+6.85546875	-4.83398438	+15.82031250	+1792	+6.37646484	-10.81933594	-0.62402344	+33.83789063	+11.53564453	-46.42822266	+1044
+1457970632.28420000	+8.45507813	-7.53222656	-0.94921875	+59.47998047	-4.83398438	-54.90966797	+2096	+8.27490234	-6.67968750	-0.72070313	+6.85546875	-4.83398438	+15.79833984	+1792	+6.38085938	-10.81933594	-0.62402344	+33.83789063	+11.53564453	-46.45019531	+1044
+1457970632.29259990	+8.45507813	-7.53222656	-0.94921875	+59.47998047	-4.83398438	-54.90966797	+2096	+8.27490234	-6.67968750	-0.72070313	+6.85546875	-4.83398438	+15.79833984	+1792	+6.38085938	-10.81933594	-0.61962891	+33.85986328	+11.55761719	-46.47216797	+1044
+1457970632.30090000	+8.45507813	-7.53222656	-0.94921875	+59.47998047	-4.83398438	-54.90966797	+2096	+8.27490234	-6.67968750	-0.72070313	+6.83349609	-4.85595703	+15.79833984	+1792	+6.38525391	-10.81933594	-0.61523438	+33.85986328	+11.55761719	-46.49414063	+1044
+1457970632.30920000	+8.45507813	-7.53222656	-0.94921875	+59.47998047	-4.83398438	-54.90966797	+2092	+8.27490234	-6.67968750	-0.72070313	+6.83349609	-4.85595703	+15.79833984	+1792	+6.38964844	-10.81494141	-0.61523438	+33.88183594	+11.57958984	-46.51611328	+1044
+1457970632.31340000	+8.45507813	-7.53222656	-0.94921875	+59.45800781	-4.83398438	-54.90966797	+2092	+8.27490234	-6.68408203	-0.72070313	+6.83349609	-4.85595703	+15.77636719	+1792	+6.38964844	-10.81494141	-0.61083984	+33.88183594	+11.57958984	-46.51611328	+1044
+1457970632.32170010	+8.45507813	-7.53222656	-0.94921875	+59.45800781	-4.83398438	-54.90966797	+2092	+8.27490234	-6.68408203	-0.72070313	+6.83349609	-4.85595703	+15.77636719	+1792	+6.38964844	-10.81494141	-0.61083984	+33.88183594	+11.57958984	-46.53808594	+1044
+1457970632.33010010	+8.45507813	-7.53662109	-0.94921875	+59.45800781	-4.83398438	-54.93164063	+2092	+8.27490234	-6.68408203	-0.72070313	+6.83349609	-4.85595703	+15.77636719	+1792	+6.38964844	-10.81494141	-0.61083984	+33.88183594	+11.60156250	-46.53808594	+1044
+1457970632.33839990	+8.45507813	-7.53662109	-0.94921875	+59.45800781	-4.83398438	-54.93164063	+2092	+8.27490234	-6.68408203	-0.72070313	+6.83349609	-4.85595703	+15.75439453	+1792	+6.38964844	-10.81494141	-0.61083984	+33.88183594	+11.60156250	-46.53808594	+1044
+1457970632.34260010	+8.45507813	-7.53662109	-0.94921875	+59.45800781	-4.83398438	-54.93164063	+2092	+8.27490234	-6.68408203	-0.72070313	+6.83349609	-4.85595703	+15.75439453	+1792	+6.38964844	-10.81933594	-0.61083984	+33.85986328	+11.60156250	-46.53808594	+1040
+1457970632.34670000	+8.45507813	-7.53662109	-0.94921875	+59.45800781	-4.83398438	-54.93164063	+2092	+8.27490234	-6.68408203	-0.72070313	+6.81152344	-4.85595703	+15.73242188	+1792	+6.38525391	-10.81933594	-0.61523438	+33.85986328	+11.60156250	-46.53808594	+1040
+1457970632.35500000	+8.45507813	-7.53662109	-0.94921875	+59.45800781	-4.81201172	-54.93164063	+2092	+8.27490234	-6.68408203	-0.72070313	+6.81152344	-4.85595703	+15.73242188	+1792	+6.38525391	-10.81933594	-0.61523438	+33.83789063	+11.60156250	-46.51611328	+1040
+1457970632.36340000	+8.45507813	-7.53662109	-0.94921875	+59.45800781	-4.81201172	-54.93164063	+2092	+8.27490234	-6.68408203	-0.72509766	+6.81152344	-4.85595703	+15.71044922	+1792	+6.38085938	-10.81933594	-0.61523438	+33.81591797	+11.60156250	-46.49414063	+1040
+1457970632.36750010	+8.45507813	-7.53662109	-0.94921875	+59.45800781	-4.81201172	-54.93164063	+2092	+8.27490234	-6.68408203	-0.72509766	+6.81152344	-4.85595703	+15.71044922	+1792	+6.38085938	-10.81933594	-0.61962891	+33.81591797	+11.60156250	-46.49414063	+1040
+1457970632.37590000	+8.45507813	-7.53662109	-0.94921875	+59.45800781	-4.81201172	-54.93164063	+2092	+8.27490234	-6.68408203	-0.72509766	+6.78955078	-4.87792969	+15.68847656	+1796	+6.38085938	-10.81933594	-0.61962891	+33.79394531	+11.60156250	-46.47216797	+1040
+1457970632.38000010	+8.45507813	-7.53662109	-0.94921875	+59.43603516	-4.81201172	-54.95361328	+2092	+8.27490234	-6.68408203	-0.72509766	+6.78955078	-4.87792969	+15.66650391	+1796	+6.37646484	-10.81933594	-0.62402344	+33.77197266	+11.60156250	-46.47216797	+1036
+1457970632.38420010	+8.45507813	-7.53662109	-0.94921875	+59.43603516	-4.81201172	-54.95361328	+2092	+8.27490234	-6.68408203	-0.72509766	+6.78955078	-4.87792969	+15.66650391	+1796	+6.37646484	-10.82373047	-0.62402344	+33.77197266	+11.60156250	-46.47216797	+1036
+1457970632.38840010	+8.45507813	-7.53662109	-0.94921875	+59.43603516	-4.81201172	-54.95361328	+2092	+8.27490234	-6.68408203	-0.72509766	+6.78955078	-4.87792969	+15.64453125	+1796	+6.37646484	-10.82373047	-0.62402344	+33.75000000	+11.60156250	-46.47216797	+1036
+1457970632.39249990	+8.45507813	-7.53662109	-0.94921875	+59.43603516	-4.81201172	-54.95361328	+2092	+8.27490234	-6.68408203	-0.72509766	+6.78955078	-4.87792969	+15.64453125	+1796	+6.37646484	-10.82373047	-0.62402344	+33.75000000	+11.60156250	-46.47216797	+1036
+1457970632.39669990	+8.45507813	-7.53662109	-0.94921875	+59.43603516	-4.81201172	-54.95361328	+2092	+8.27490234	-6.68408203	-0.72509766	+6.76757813	-4.87792969	+15.64453125	+1800	+6.37646484	-10.82373047	-0.62402344	+33.75000000	+11.60156250	-46.47216797	+1032
+1457970632.40500000	+8.45507813	-7.53662109	-0.94921875	+59.41406250	-4.81201172	-54.95361328	+2092	+8.27929688	-6.68408203	-0.72509766	+6.76757813	-4.89990234	+15.62255859	+1800	+6.38085938	-10.81933594	-0.62402344	+33.75000000	+11.62353516	-46.47216797	+1032
+1457970632.41339990	+8.45947266	-7.54101563	-0.94921875	+59.41406250	-4.81201172	-54.97558594	+2092	+8.27929688	-6.68847656	-0.72509766	+6.76757813	-4.89990234	+15.62255859	+1800	+6.38085938	-10.81933594	-0.61962891	+33.77197266	+11.62353516	-46.51611328	+1032
+1457970632.41750000	+8.45947266	-7.54101563	-0.94921875	+59.41406250	-4.81201172	-54.97558594	+2092	+8.27929688	-6.68847656	-0.72509766	+6.74560547	-4.92187500	+15.62255859	+1800	+6.38525391	-10.81933594	-0.61962891	+33.77197266	+11.62353516	-46.51611328	+1032
+1457970632.42590000	+8.45947266	-7.54101563	-0.94921875	+59.39208984	-4.81201172	-54.97558594	+2088	+8.27929688	-6.68847656	-0.72509766	+6.74560547	-4.92187500	+15.60058594	+1800	+6.38964844	-10.81933594	-0.61523438	+33.79394531	+11.62353516	-46.56005859	+1036
+1457970632.43420000	+8.45947266	-7.54101563	-0.94921875	+59.39208984	-4.81201172	-54.99755859	+2088	+8.27929688	-6.68847656	-0.72509766	+6.74560547	-4.92187500	+15.60058594	+1800	+6.38964844	-10.81933594	-0.61523438	+33.79394531	+11.62353516	-46.58203125	+1036
+1457970632.44250010	+8.45947266	-7.54101563	-0.94921875	+59.39208984	-4.81201172	-54.99755859	+2088	+8.27929688	-6.68847656	-0.72509766	+6.72363281	-4.94384766	+15.60058594	+1800	+6.39404297	-10.81933594	-0.61083984	+33.81591797	+11.62353516	-46.60400391	+1036
+1457970632.44670010	+8.45947266	-7.54101563	-0.94921875	+59.39208984	-4.81201172	-54.99755859	+2088	+8.27929688	-6.68847656	-0.72509766	+6.72363281	-4.94384766	+15.60058594	+1800	+6.39404297	-10.81933594	-0.61083984	+33.79394531	+11.62353516	-46.60400391	+1036
+1457970632.45499990	+8.45947266	-7.54541016	-0.94921875	+59.39208984	-4.81201172	-55.01953125	+2088	+8.27929688	-6.68847656	-0.72509766	+6.72363281	-4.94384766	+15.57861328	+1800	+6.39404297	-10.81933594	-0.61523438	+33.79394531	+11.62353516	-46.60400391	+1040
+1457970632.46330000	+8.45947266	-7.54541016	-0.94482422	+59.39208984	-4.81201172	-55.01953125	+2088	+8.27929688	-6.68847656	-0.72509766	+6.72363281	-4.94384766	+15.57861328	+1800	+6.38964844	-10.81933594	-0.61523438	+33.77197266	+11.62353516	-46.60400391	+1040
+1457970632.47170000	+8.45947266	-7.54541016	-0.94482422	+59.37011719	-4.81201172	-55.01953125	+2088	+8.27929688	-6.68847656	-0.72509766	+6.72363281	-4.94384766	+15.57861328	+1800	+6.38525391	-10.82373047	-0.61962891	+33.75000000	+11.62353516	-46.58203125	+1040
+1457970632.48000000	+8.45947266	-7.54541016	-0.94482422	+59.37011719	-4.81201172	-55.04150391	+2088	+8.27929688	-6.69287109	-0.72509766	+6.70166016	-4.94384766	+15.57861328	+1800	+6.38525391	-10.82373047	-0.61962891	+33.72802734	+11.62353516	-46.58203125	+1044
+1457970632.48420000	+8.45947266	-7.54541016	-0.94482422	+59.37011719	-4.81201172	-55.04150391	+2088	+8.27929688	-6.69287109	-0.72509766	+6.70166016	-4.96582031	+15.57861328	+1800	+6.38085938	-10.82373047	-0.61962891	+33.70605469	+11.62353516	-46.56005859	+1044
+1457970632.49250010	+8.45947266	-7.54541016	-0.94482422	+59.37011719	-4.81201172	-55.04150391	+2088	+8.27929688	-6.69287109	-0.72509766	+6.70166016	-4.96582031	+15.55664063	+1800	+6.38085938	-10.82373047	-0.62402344	+33.68408203	+11.62353516	-46.56005859	+1044
+1457970632.50079990	+8.45947266	-7.54541016	-0.94482422	+59.37011719	-4.81201172	-55.04150391	+2088	+8.27929688	-6.69287109	-0.72509766	+6.70166016	-4.96582031	+15.55664063	+1800	+6.37646484	-10.82812500	-0.62402344	+33.66210938	+11.60156250	-46.56005859	+1044
+1457970632.50500010	+8.45947266	-7.54541016	-0.94482422	+59.37011719	-4.81201172	-55.04150391	+2088	+8.27929688	-6.69287109	-0.72509766	+6.70166016	-4.96582031	+15.55664063	+1800	+6.37646484	-10.82812500	-0.62402344	+33.66210938	+11.60156250	-46.56005859	+1044
+1457970632.50910000	+8.45947266	-7.54541016	-0.94482422	+59.37011719	-4.81201172	-55.04150391	+2088	+8.27929688	-6.69287109	-0.72509766	+6.70166016	-4.96582031	+15.55664063	+1804	+6.37646484	-10.82812500	-0.62402344	+33.66210938	+11.60156250	-46.56005859	+1040
+1457970632.51329990	+8.45947266	-7.54541016	-0.94482422	+59.37011719	-4.81201172	-55.04150391	+2088	+8.27929688	-6.69287109	-0.72509766	+6.70166016	-4.96582031	+15.55664063	+1804	+6.37646484	-10.82812500	-0.62402344	+33.66210938	+11.60156250	-46.56005859	+1040
+1457970632.52160000	+8.45947266	-7.54541016	-0.94482422	+59.37011719	-4.81201172	-55.04150391	+2088	+8.27929688	-6.69287109	-0.72509766	+6.70166016	-4.96582031	+15.55664063	+1804	+6.38085938	-10.82812500	-0.62402344	+33.66210938	+11.60156250	-46.58203125	+1040
+1457970632.52580000	+8.45947266	-7.54541016	-0.94482422	+59.37011719	-4.81201172	-55.04150391	+2088	+8.27929688	-6.69287109	-0.72509766	+6.70166016	-4.98779297	+15.55664063	+1804	+6.38085938	-10.82812500	-0.61962891	+33.68408203	+11.60156250	-46.60400391	+1040
+1457970632.53000000	+8.45947266	-7.54541016	-0.94482422	+59.37011719	-4.81201172	-55.04150391	+2088	+8.27929688	-6.69287109	-0.72509766	+6.70166016	-4.98779297	+15.55664063	+1804	+6.38085938	-10.82812500	-0.61962891	+33.68408203	+11.60156250	-46.60400391	+1040
+1457970632.53410010	+8.45947266	-7.54541016	-0.94482422	+59.37011719	-4.81201172	-55.04150391	+2088	+8.28369141	-6.69287109	-0.72070313	+6.70166016	-4.98779297	+15.55664063	+1804	+6.38525391	-10.82812500	-0.61962891	+33.68408203	+11.57958984	-46.60400391	+1044
+1457970632.53830000	+8.45947266	-7.54541016	-0.94482422	+59.37011719	-4.81201172	-55.06347656	+2088	+8.28369141	-6.69287109	-0.72070313	+6.70166016	-4.98779297	+15.55664063	+1804	+6.38525391	-10.82812500	-0.61962891	+33.70605469	+11.57958984	-46.62597656	+1044
+1457970632.54250000	+8.45947266	-7.54541016	-0.94482422	+59.37011719	-4.81201172	-55.06347656	+2092	+8.28369141	-6.69287109	-0.72070313	+6.70166016	-4.98779297	+15.55664063	+1804	+6.38525391	-10.82373047	-0.61523438	+33.70605469	+11.57958984	-46.62597656	+1044
+1457970632.54660010	+8.45947266	-7.54541016	-0.94482422	+59.37011719	-4.81201172	-55.06347656	+2092	+8.28369141	-6.69287109	-0.72070313	+6.70166016	-5.00976563	+15.55664063	+1804	+6.38964844	-10.82373047	-0.61523438	+33.70605469	+11.57958984	-46.64794922	+1044
+1457970632.55080010	+8.45947266	-7.54541016	-0.94482422	+59.37011719	-4.81201172	-55.06347656	+2092	+8.28369141	-6.69287109	-0.72070313	+6.70166016	-5.00976563	+15.55664063	+1804	+6.38964844	-10.82373047	-0.61523438	+33.72802734	+11.57958984	-46.64794922	+1044
+1457970632.55500010	+8.45947266	-7.54541016	-0.94482422	+59.37011719	-4.83398438	-55.06347656	+2092	+8.28369141	-6.69287109	-0.72070313	+6.70166016	-5.00976563	+15.55664063	+1804	+6.38964844	-10.82373047	-0.61523438	+33.72802734	+11.55761719	-46.66992188	+1044
+1457970632.55909990	+8.45947266	-7.54541016	-0.94482422	+59.37011719	-4.83398438	-55.06347656	+2092	+8.28369141	-6.69287109	-0.72070313	+6.70166016	-5.00976563	+15.55664063	+1804	+6.38964844	-10.82373047	-0.61083984	+33.72802734	+11.55761719	-46.66992188	+1048
+1457970632.56329990	+8.45947266	-7.54541016	-0.94482422	+59.37011719	-4.83398438	-55.06347656	+2092	+8.28369141	-6.69287109	-0.72070313	+6.70166016	-5.00976563	+15.55664063	+1804	+6.39404297	-10.82373047	-0.61083984	+33.75000000	+11.55761719	-46.66992188	+1048
+1457970632.57160000	+8.45947266	-7.54541016	-0.94482422	+59.37011719	-4.83398438	-55.06347656	+2092	+8.28369141	-6.69287109	-0.72070313	+6.70166016	-5.00976563	+15.55664063	+1804	+6.39404297	-10.82373047	-0.61083984	+33.75000000	+11.53564453	-46.69189453	+1048
+1457970632.57579990	+8.45947266	-7.54541016	-0.94482422	+59.37011719	-4.83398438	-55.08544922	+2092	+8.28369141	-6.68847656	-0.72070313	+6.70166016	-5.03173828	+15.55664063	+1804	+6.39404297	-10.82373047	-0.61523438	+33.75000000	+11.51367188	-46.69189453	+1048
+1457970632.57999990	+8.45947266	-7.54541016	-0.94482422	+59.37011719	-4.83398438	-55.08544922	+2092	+8.28369141	-6.68847656	-0.72070313	+6.70166016	-5.03173828	+15.55664063	+1804	+6.38964844	-10.82373047	-0.61523438	+33.72802734	+11.51367188	-46.69189453	+1048
+1457970632.58410000	+8.45947266	-7.54541016	-0.94482422	+59.37011719	-4.83398438	-55.08544922	+2096	+8.28369141	-6.68847656	-0.72070313	+6.70166016	-5.03173828	+15.55664063	+1804	+6.38964844	-10.82373047	-0.61523438	+33.72802734	+11.51367188	-46.66992188	+1048
+1457970632.58830000	+8.45947266	-7.54541016	-0.94482422	+59.37011719	-4.83398438	-55.08544922	+2096	+8.28369141	-6.68847656	-0.72070313	+6.70166016	-5.03173828	+15.55664063	+1804	+6.38964844	-10.82373047	-0.61523438	+33.72802734	+11.51367188	-46.66992188	+1048
+1457970632.59240010	+8.45947266	-7.54101563	-0.94482422	+59.37011719	-4.83398438	-55.08544922	+2096	+8.28369141	-6.68847656	-0.72070313	+6.70166016	-5.03173828	+15.55664063	+1804	+6.38964844	-10.82373047	-0.61523438	+33.70605469	+11.49169922	-46.66992188	+1048
+1457970632.59660010	+8.45947266	-7.54101563	-0.94482422	+59.37011719	-4.85595703	-55.08544922	+2096	+8.28369141	-6.68847656	-0.72070313	+6.70166016	-5.03173828	+15.55664063	+1804	+6.38525391	-10.82373047	-0.61523438	+33.70605469	+11.49169922	-46.66992188	+1048
+1457970632.60080000	+8.45947266	-7.54101563	-0.94482422	+59.37011719	-4.85595703	-55.08544922	+2096	+8.28369141	-6.68847656	-0.72070313	+6.70166016	-5.03173828	+15.55664063	+1804	+6.38525391	-10.82373047	-0.61962891	+33.70605469	+11.49169922	-46.64794922	+1048
+1457970632.60489990	+8.45947266	-7.54101563	-0.94482422	+59.37011719	-4.85595703	-55.08544922	+2096	+8.28369141	-6.68847656	-0.72070313	+6.70166016	-5.03173828	+15.55664063	+1804	+6.38525391	-10.82373047	-0.61962891	+33.68408203	+11.49169922	-46.64794922	+1048
+1457970632.60910010	+8.45947266	-7.54101563	-0.94482422	+59.37011719	-4.85595703	-55.08544922	+2096	+8.28369141	-6.68847656	-0.72070313	+6.70166016	-5.03173828	+15.55664063	+1804	+6.38525391	-10.82812500	-0.61962891	+33.68408203	+11.46972656	-46.64794922	+1048
+1457970632.61330010	+8.45947266	-7.54101563	-0.94482422	+59.37011719	-4.85595703	-55.10742188	+2096	+8.28369141	-6.68847656	-0.72070313	+6.70166016	-5.03173828	+15.55664063	+1804	+6.38085938	-10.82812500	-0.61962891	+33.66210938	+11.46972656	-46.64794922	+1048
+1457970632.62159990	+8.45947266	-7.54101563	-0.94042969	+59.37011719	-4.85595703	-55.10742188	+2096	+8.28369141	-6.68847656	-0.72070313	+6.70166016	-5.05371094	+15.55664063	+1804	+6.38085938	-10.82812500	-0.61962891	+33.66210938	+11.46972656	-46.62597656	+1048
+1457970632.62990000	+8.45947266	-7.54101563	-0.94042969	+59.37011719	-4.85595703	-55.10742188	+2100	+8.28369141	-6.68847656	-0.72070313	+6.70166016	-5.05371094	+15.55664063	+1804	+6.38085938	-10.82812500	-0.61962891	+33.64013672	+11.44775391	-46.62597656	+1044
+1457970632.63410000	+8.45947266	-7.54101563	-0.94042969	+59.37011719	-4.85595703	-55.10742188	+2100	+8.28369141	-6.68847656	-0.71630859	+6.70166016	-5.05371094	+15.55664063	+1804	+6.38085938	-10.82812500	-0.61962891	+33.64013672	+11.44775391	-46.62597656	+1044
+1457970632.63829990	+8.45947266	-7.54101563	-0.94042969	+59.37011719	-4.87792969	-55.10742188	+2100	+8.28369141	-6.68847656	-0.71630859	+6.70166016	-5.05371094	+15.55664063	+1804	+6.38085938	-10.82812500	-0.61962891	+33.64013672	+11.44775391	-46.64794922	+1044
+1457970632.64240000	+8.46386719	-7.54101563	-0.94042969	+59.37011719	-4.87792969	-55.10742188	+2100	+8.28369141	-6.68847656	-0.71630859	+6.70166016	-5.07568359	+15.57861328	+1804	+6.38085938	-10.82812500	-0.61962891	+33.66210938	+11.44775391	-46.64794922	+1044
+1457970632.64660000	+8.46386719	-7.54101563	-0.94042969	+59.37011719	-4.87792969	-55.12939453	+2100	+8.28369141	-6.68847656	-0.71630859	+6.70166016	-5.07568359	+15.57861328	+1804	+6.38525391	-10.82812500	-0.61962891	+33.66210938	+11.42578125	-46.64794922	+1044
+1457970632.65080000	+8.46386719	-7.54101563	-0.94042969	+59.37011719	-4.87792969	-55.12939453	+2100	+8.28369141	-6.68847656	-0.71630859	+6.70166016	-5.07568359	+15.57861328	+1804	+6.38525391	-10.82812500	-0.61523438	+33.66210938	+11.42578125	-46.66992188	+1044
+1457970632.65490010	+8.46386719	-7.54101563	-0.94042969	+59.37011719	-4.89990234	-55.12939453	+2100	+8.28369141	-6.68847656	-0.71630859	+6.70166016	-5.07568359	+15.57861328	+1804	+6.38525391	-10.82373047	-0.61523438	+33.66210938	+11.42578125	-46.66992188	+1044
+1457970632.65910010	+8.46386719	-7.54101563	-0.94042969	+59.37011719	-4.89990234	-55.12939453	+2100	+8.28369141	-6.68847656	-0.71630859	+6.70166016	-5.09765625	+15.57861328	+1804	+6.38964844	-10.82373047	-0.61523438	+33.68408203	+11.42578125	-46.66992188	+1044
+1457970632.66319990	+8.46386719	-7.54101563	-0.94042969	+59.37011719	-4.89990234	-55.15136719	+2104	+8.28369141	-6.68847656	-0.71630859	+6.70166016	-5.09765625	+15.57861328	+1804	+6.38964844	-10.82373047	-0.61083984	+33.68408203	+11.40380859	-46.69189453	+1044
+1457970632.66739990	+8.46386719	-7.54101563	-0.93603516	+59.37011719	-4.92187500	-55.15136719	+2104	+8.28369141	-6.68847656	-0.71630859	+6.70166016	-5.09765625	+15.57861328	+1804	+6.39404297	-10.82373047	-0.61083984	+33.70605469	+11.40380859	-46.71386719	+1044
+1457970632.67160010	+8.46386719	-7.54101563	-0.93603516	+59.37011719	-4.94384766	-55.15136719	+2104	+8.28369141	-6.68847656	-0.71630859	+6.70166016	-5.11962891	+15.57861328	+1804	+6.39843750	-10.82373047	-0.60644531	+33.70605469	+11.38183594	-46.71386719	+1044
+1457970632.67569990	+8.46386719	-7.54101563	-0.93603516	+59.37011719	-4.94384766	-55.17333984	+2104	+8.28369141	-6.68847656	-0.71630859	+6.70166016	-5.11962891	+15.57861328	+1804	+6.39843750	-10.81933594	-0.60644531	+33.72802734	+11.35986328	-46.73583984	+1048
+1457970632.68409990	+8.46826172	-7.54101563	-0.93603516	+59.37011719	-4.98779297	-55.19531250	+2108	+8.28808594	-6.68847656	-0.71191406	+6.70166016	-5.14160156	+15.57861328	+1804	+6.40283203	-10.81933594	-0.60205078	+33.72802734	+11.33789063	-46.75781250	+1048
+1457970632.68820000	+8.46826172	-7.54101563	-0.93164063	+59.37011719	-4.98779297	-55.21728516	+2112	+8.28808594	-6.68847656	-0.71191406	+6.70166016	-5.16357422	+15.57861328	+1804	+6.40722656	-10.81933594	-0.60205078	+33.72802734	+11.31591797	-46.75781250	+1048
+1457970632.69240000	+8.46826172	-7.53662109	-0.93164063	+59.37011719	-5.00976563	-55.21728516	+2112	+8.28808594	-6.68847656	-0.71191406	+6.70166016	-5.16357422	+15.57861328	+1804	+6.40722656	-10.81933594	-0.60205078	+33.70605469	+11.29394531	-46.75781250	+1048
+1457970632.69660000	+8.46826172	-7.53662109	-0.93164063	+59.37011719	-5.03173828	-55.23925781	+2112	+8.28808594	-6.68847656	-0.71191406	+6.67968750	-5.18554688	+15.57861328	+1808	+6.40722656	-10.81933594	-0.60644531	+33.68408203	+11.27197266	-46.75781250	+1048
+1457970632.70070000	+8.46826172	-7.53662109	-0.93164063	+59.37011719	-5.05371094	-55.23925781	+2116	+8.28808594	-6.68847656	-0.71191406	+6.67968750	-5.18554688	+15.57861328	+1808	+6.40283203	-10.81933594	-0.60644531	+33.66210938	+11.25000000	-46.75781250	+1048
+1457970632.70490000	+8.46826172	-7.53662109	-0.92724609	+59.37011719	-5.07568359	-55.26123047	+2116	+8.28808594	-6.68847656	-0.71191406	+6.67968750	-5.20751953	+15.57861328	+1808	+6.40283203	-10.81933594	-0.61083984	+33.64013672	+11.22802734	-46.73583984	+1052
+1457970632.70910000	+8.47265625	-7.53662109	-0.92724609	+59.37011719	-5.07568359	-55.26123047	+2120	+8.28808594	-6.68408203	-0.70751953	+6.67968750	-5.22949219	+15.57861328	+1808	+6.39843750	-10.82373047	-0.61083984	+33.61816406	+11.22802734	-46.73583984	+1052
+1457970632.71320010	+8.47265625	-7.53222656	-0.92724609	+59.39208984	-5.09765625	-55.28320313	+2120	+8.29248047	-6.68408203	-0.70751953	+6.67968750	-5.25146484	+15.57861328	+1808	+6.39843750	-10.82373047	-0.61083984	+33.59619141	+11.20605469	-46.71386719	+1048
+1457970632.71740010	+8.47265625	-7.53222656	-0.92724609	+59.39208984	-5.11962891	-55.30517578	+2124	+8.29248047	-6.68408203	-0.70751953	+6.67968750	-5.27343750	+15.57861328	+1808	+6.39404297	-10.82373047	-0.61523438	+33.57421875	+11.18408203	-46.71386719	+1048
+1457970632.72160010	+8.47265625	-7.53222656	-0.92285156	+59.39208984	-5.11962891	-55.30517578	+2124	+8.29248047	-6.68408203	-0.70751953	+6.67968750	-5.27343750	+15.57861328	+1808	+6.39404297	-10.82373047	-0.61523438	+33.53027344	+11.18408203	-46.71386719	+1048
+1457970632.72569990	+8.47265625	-7.53222656	-0.92285156	+59.39208984	-5.14160156	-55.32714844	+2128	+8.29248047	-6.68408203	-0.70751953	+6.67968750	-5.29541016	+15.57861328	+1808	+6.38964844	-10.82373047	-0.61962891	+33.50830078	+11.16210938	-46.69189453	+1048
+1457970632.72989990	+8.47705078	-7.53222656	-0.92285156	+59.39208984	-5.16357422	-55.32714844	+2128	+8.29248047	-6.68408203	-0.70312500	+6.67968750	-5.31738281	+15.57861328	+1812	+6.38964844	-10.82373047	-0.61962891	+33.50830078	+11.14013672	-46.69189453	+1048
+1457970632.73819990	+8.47705078	-7.52783203	-0.91845703	+59.41406250	-5.18554688	-55.34912109	+2132	+8.29687500	-6.68408203	-0.70312500	+6.67968750	-5.36132813	+15.57861328	+1812	+6.38964844	-10.82373047	-0.61962891	+33.46435547	+11.11816406	-46.69189453	+1044
+1457970632.74239990	+8.47705078	-7.52783203	-0.91845703	+59.41406250	-5.20751953	-55.37109375	+2136	+8.29687500	-6.68408203	-0.70312500	+6.67968750	-5.38330078	+15.57861328	+1812	+6.38964844	-10.82373047	-0.61962891	+33.46435547	+11.09619141	-46.69189453	+1044
+1457970632.74650000	+8.47705078	-7.52783203	-0.91845703	+59.43603516	-5.22949219	-55.37109375	+2136	+8.29687500	-6.67968750	-0.70312500	+6.67968750	-5.40527344	+15.57861328	+1816	+6.38964844	-10.82373047	-0.61962891	+33.46435547	+11.07421875	-46.69189453	+1040
+1457970632.75070000	+8.48144531	-7.52783203	-0.91845703	+59.43603516	-5.25146484	-55.37109375	+2136	+8.29687500	-6.67968750	-0.69873047	+6.67968750	-5.42724609	+15.55664063	+1816	+6.39404297	-10.82373047	-0.61962891	+33.46435547	+11.07421875	-46.69189453	+1040
+1457970632.75490000	+8.48144531	-7.52783203	-0.91845703	+59.43603516	-5.25146484	-55.37109375	+2140	+8.29687500	-6.67968750	-0.69873047	+6.70166016	-5.44921875	+15.55664063	+1816	+6.39404297	-10.82373047	-0.61962891	+33.46435547	+11.05224609	-46.71386719	+1040
+1457970632.75900010	+8.48144531	-7.52343750	-0.91845703	+59.43603516	-5.27343750	-55.37109375	+2140	+8.30126953	-6.67968750	-0.69873047	+6.70166016	-5.47119141	+15.55664063	+1816	+6.39843750	-10.81933594	-0.61523438	+33.46435547	+11.03027344	-46.71386719	+1040
+1457970632.76320000	+8.48583984	-7.52343750	-0.91845703	+59.45800781	-5.29541016	-55.37109375	+2140	+8.30126953	-6.67968750	-0.69873047	+6.70166016	-5.49316406	+15.53466797	+1820	+6.40722656	-10.81933594	-0.61523438	+33.48632813	+11.00830078	-46.71386719	+1040
+1457970632.76740000	+8.48583984	-7.52343750	-0.91845703	+59.45800781	-5.29541016	-55.37109375	+2144	+8.30126953	-6.67529297	-0.69873047	+6.70166016	-5.51513672	+15.53466797	+1820	+6.41162109	-10.81494141	-0.61083984	+33.50830078	+11.00830078	-46.73583984	+1044
+1457970632.77150010	+8.49023438	-7.52343750	-0.91845703	+59.45800781	-5.31738281	-55.34912109	+2144	+8.30566406	-6.67529297	-0.69873047	+6.72363281	-5.53710938	+15.53466797	+1820	+6.42041016	-10.81054688	-0.61083984	+33.55224609	+10.98632813	-46.73583984	+1044
+1457970632.77570010	+8.49023438	-7.52343750	-0.91845703	+59.45800781	-5.33935547	-55.32714844	+2144	+8.30566406	-6.67529297	-0.69873047	+6.72363281	-5.55908203	+15.51269531	+1820	+6.42919922	-10.80615234	-0.60644531	+33.57421875	+10.98632813	-46.73583984	+1048
+1457970632.77990010	+8.49023438	-7.51904297	-0.91845703	+59.47998047	-5.33935547	-55.30517578	+2144	+8.30566406	-6.67089844	-0.69873047	+6.72363281	-5.55908203	+15.51269531	+1820	+6.43359375	-10.79736328	-0.60644531	+33.59619141	+10.98632813	-46.71386719	+1052
+1457970632.78399990	+8.49462891	-7.51904297	-0.91845703	+59.47998047	-5.36132813	-55.26123047	+2148	+8.31005859	-6.67089844	-0.69873047	+6.72363281	-5.55908203	+15.49072266	+1820	+6.44677734	-10.79296875	-0.60644531	+33.64013672	+10.98632813	-46.69189453	+1056
+1457970632.78819990	+8.49902344	-7.51904297	-0.92285156	+59.47998047	-5.36132813	-55.21728516	+2148	+8.31005859	-6.66650391	-0.70312500	+6.74560547	-5.55908203	+15.49072266	+1824	+6.45556641	-10.78417969	-0.60644531	+33.66210938	+10.98632813	-46.62597656	+1060
+1457970632.79650000	+8.50341797	-7.51025391	-0.93164063	+59.45800781	-5.38330078	-55.06347656	+2152	+8.31445313	-6.66210938	-0.70312500	+6.74560547	-5.53710938	+15.44677734	+1824	+6.46875000	-10.77099609	-0.61962891	+33.70605469	+11.03027344	-46.42822266	+1068
+1457970632.80069990	+8.50781250	-7.51025391	-0.93603516	+59.43603516	-5.38330078	-54.95361328	+2156	+8.31884766	-6.65771484	-0.70751953	+6.74560547	-5.51513672	+15.44677734	+1824	+6.47314453	-10.76220703	-0.63281250	+33.70605469	+11.07421875	-46.29638672	+1076
+1457970632.80489990	+8.51220703	-7.50585938	-0.94482422	+59.43603516	-5.38330078	-54.84375000	+2156	+8.32324219	-6.65332031	-0.71191406	+6.74560547	-5.47119141	+15.44677734	+1828	+6.47314453	-10.75341797	-0.64599609	+33.70605469	+11.09619141	-46.14257813	+1080
+1457970632.80900000	+8.52099609	-7.49707031	-0.95361328	+59.39208984	-5.38330078	-54.62402344	+2160	+8.32763672	-6.64892578	-0.71630859	+6.74560547	-5.42724609	+15.42480469	+1828	+6.47753906	-10.74462891	-0.66357422	+33.68408203	+11.14013672	-45.94482422	+1084
+1457970632.81320000	+8.52978516	-7.48828125	-0.96679688	+59.37011719	-5.36132813	-54.44824219	+2164	+8.33203125	-6.64453125	-0.72070313	+6.74560547	-5.38330078	+15.42480469	+1828	+6.47753906	-10.73583984	-0.67675781	+33.66210938	+11.16210938	-45.76904297	+1088
+1457970632.81730010	+8.53857422	-7.47949219	-0.97998047	+59.32617188	-5.36132813	-54.27246094	+2164	+8.33642578	-6.63574219	-0.72509766	+6.76757813	-5.31738281	+15.42480469	+1832	+6.47753906	-10.72705078	-0.69873047	+33.59619141	+11.20605469	-45.59326172	+1092
+1457970632.82150010	+8.54736328	-7.47070313	-0.99755859	+59.23828125	-5.33935547	-53.96484375	+2168	+8.34082031	-6.62695313	-0.73388672	+6.76757813	-5.22949219	+15.44677734	+1832	+6.48193359	-10.71386719	-0.72949219	+33.57421875	+11.22802734	-45.32958984	+1096
+1457970632.82570000	+8.56054688	-7.45751953	-1.01513672	+59.17236328	-5.33935547	-53.76708984	+2168	+8.34960938	-6.61816406	-0.74267578	+6.78955078	-5.16357422	+15.44677734	+1836	+6.48632813	-10.70068359	-0.75146484	+33.50830078	+11.22802734	-45.17578125	+1100
+1457970632.82979990	+8.56933594	-7.44873047	-1.02832031	+59.10644531	-5.33935547	-53.56933594	+2168	+8.35839844	-6.60498047	-0.75146484	+6.81152344	-5.09765625	+15.49072266	+1836	+6.48632813	-10.68750000	-0.77783203	+33.46435547	+11.20605469	-44.97802734	+1104
+1457970632.83820010	+8.59570313	-7.42236328	-1.06787109	+58.86474609	-5.33935547	-53.26171875	+2168	+8.38037109	-6.57421875	-0.77343750	+6.87744141	-4.96582031	+15.55664063	+1844	+6.50830078	-10.65234375	-0.83935547	+33.35449219	+11.11816406	-44.69238281	+1120
+1457970632.84229990	+8.61328125	-7.40917969	-1.08544922	+58.79882813	-5.36132813	-53.15185547	+2168	+8.38916016	-6.55664063	-0.78662109	+6.94335938	-4.92187500	+15.60058594	+1844	+6.51708984	-10.63916016	-0.87011719	+33.31054688	+11.05224609	-44.56054688	+1128
+1457970632.84649990	+8.63525391	-7.40478516	-1.10742188	+58.57910156	-5.33935547	-53.06396484	+2164	+8.40673828	-6.53466797	-0.80419922	+7.00927734	-4.89990234	+15.64453125	+1848	+6.53906250	-10.62597656	-0.89648438	+33.24462891	+10.98632813	-44.47265625	+1136
+1457970632.85069990	+8.65283203	-7.39160156	-1.12060547	+58.44726563	-5.33935547	-53.08593750	+2160	+8.41992188	-6.51269531	-0.81738281	+7.11914063	-4.94384766	+15.66650391	+1848	+6.55664063	-10.60400391	-0.91845703	+33.17871094	+10.89843750	-44.51660156	+1144
+1457970632.85480000	+8.67919922	-7.37841797	-1.14697266	+58.33740234	-5.36132813	-53.02001953	+2160	+8.43750000	-6.49511719	-0.83496094	+7.22900391	-4.98779297	+15.73242188	+1852	+6.57861328	-10.58203125	-0.95361328	+33.11279297	+10.76660156	-44.47265625	+1152
+1457970632.85900000	+8.70117188	-7.37841797	-1.17773438	+58.00781250	-5.33935547	-53.04199219	+2152	+8.45947266	-6.46875000	-0.86132813	+7.33886719	-5.07568359	+15.73242188	+1852	+6.60498047	-10.56884766	-0.98876953	+33.04687500	+10.67871094	-44.42871094	+1164
+1457970632.86319990	+8.73193359	-7.36083984	-1.19531250	+57.85400391	-5.31738281	-53.15185547	+2148	+8.48144531	-6.44238281	-0.87890625	+7.49267578	-5.25146484	+15.71044922	+1852	+6.63574219	-10.54248047	-1.01074219	+32.93701172	+10.52490234	-44.58251953	+1176
+1457970632.86730000	+8.76269531	-7.35205078	-1.23046875	+57.70019531	-5.36132813	-53.17382813	+2148	+8.50341797	-6.41601563	-0.90527344	+7.62451172	-5.38330078	+15.71044922	+1852	+6.66650391	-10.51611328	-1.05029297	+32.87109375	+10.37109375	-44.58251953	+1188
+1457970632.87150000	+8.78906250	-7.35205078	-1.25683594	+57.34863281	-5.27343750	-53.30566406	+2140	+8.53417969	-6.38964844	-0.94482422	+7.75634766	-5.62500000	+15.62255859	+1856	+6.70166016	-10.49853516	-1.08544922	+32.73925781	+10.26123047	-44.67041016	+1204
+1457970632.87570000	+8.82421875	-7.33886719	-1.27880859	+57.12890625	-5.25146484	-53.50341797	+2132	+8.56494141	-6.35888672	-0.96679688	+7.91015625	-5.91064453	+15.46875000	+1852	+6.73681641	-10.47216797	-1.11621094	+32.58544922	+10.12939453	-44.89013672	+1216
+1457970632.87980010	+8.86816406	-7.33007813	-1.31835938	+56.90917969	-5.22949219	-53.59130859	+2132	+8.59570313	-6.33251953	-1.00634766	+8.06396484	-6.10839844	+15.40283203	+1852	+6.77197266	-10.44580078	-1.15576172	+32.43164063	+9.95361328	-45.00000000	+1228
+1457970632.88400010	+8.89892578	-7.33447266	-1.35351563	+56.49169922	-5.14160156	-53.78906250	+2120	+8.63085938	-6.31494141	-1.04589844	+8.06396484	-6.39404297	+15.13916016	+1852	+6.81591797	-10.42382813	-1.19970703	+32.23388672	+9.84375000	-45.17578125	+1244
+1457970632.88820000	+8.94287109	-7.32128906	-1.38867188	+56.22802734	-5.05371094	-54.00878906	+2116	+8.66601563	-6.28417969	-1.07666016	+8.19580078	-6.70166016	+14.87548828	+1852	+6.85546875	-10.39746094	-1.23486328	+31.99218750	+9.71191406	-45.43945313	+1256
+1457970632.89650010	+9.02636719	-7.30810547	-1.47656250	+55.52490234	-4.89990234	-54.40429688	+2104	+8.74072266	-6.24902344	-1.16894531	+8.26171875	-7.16308594	+14.41406250	+1852	+6.93896484	-10.34472656	-1.34033203	+31.50878906	+9.47021484	-45.74707031	+1288
+1457970632.90060000	+9.07470703	-7.29492188	-1.51611328	+55.21728516	-4.81201172	-54.66796875	+2100	+8.78027344	-6.21826172	-1.20849609	+8.32763672	-7.42675781	+14.10644531	+1856	+6.98291016	-10.30957031	-1.38427734	+31.22314453	+9.33837891	-46.01074219	+1308
+1457970632.90479990	+9.12744141	-7.28173828	-1.56445313	+54.90966797	-4.72412109	-54.90966797	+2100	+8.82861328	-6.18750000	-1.26123047	+8.43750000	-7.66845703	+13.82080078	+1864	+7.02685547	-10.27880859	-1.44580078	+30.93750000	+9.20654297	-46.18652344	+1328
+1457970632.90899990	+9.17578125	-7.28173828	-1.61279297	+54.47021484	-4.61425781	-55.19531250	+2100	+8.86376953	-6.17871094	-1.30957031	+8.32763672	-7.95410156	+13.42529297	+1868	+7.07080078	-10.25244141	-1.50292969	+30.56396484	+9.11865234	-46.45019531	+1344
+1457970632.91310000	+9.22851563	-7.26416016	-1.66113281	+54.11865234	-4.48242188	-55.48095703	+2104	+8.91210938	-6.14794922	-1.36230469	+8.37158203	-8.21777344	+13.02978516	+1876	+7.11474609	-10.22167969	-1.55566406	+30.19042969	+9.03076172	-46.71386719	+1364
+1457970632.91730000	+9.28564453	-7.24658203	-1.71386719	+53.78906250	-4.37255859	-55.76660156	+2108	+8.96923828	-6.11718750	-1.41943359	+8.45947266	-8.48144531	+12.65625000	+1892	+7.15429688	-10.18652344	-1.62158203	+29.83886719	+8.92089844	-46.93359375	+1384
+1457970632.92150000	+9.33837891	-7.23779297	-1.77099609	+53.34960938	-4.24072266	-56.07421875	+2112	+9.01318359	-6.09960938	-1.47216797	+8.34960938	-8.74511719	+12.21679688	+1900	+7.19824219	-10.15576172	-1.68310547	+29.39941406	+8.83300781	-47.17529297	+1408
+1457970632.92560010	+9.39550781	-7.22021484	-1.82812500	+52.99804688	-4.10888672	-56.35986328	+2124	+9.07031250	-6.06445313	-1.53808594	+8.37158203	-8.96484375	+11.82128906	+1916	+7.24658203	-10.12060547	-1.74902344	+29.00390625	+8.74511719	-47.41699219	+1428
+1457970632.92980000	+9.45703125	-7.19824219	-1.88085938	+52.64648438	-3.99902344	-56.71142578	+2136	+9.12744141	-6.02929688	-1.59082031	+8.43750000	-9.27246094	+11.35986328	+1932	+7.29052734	-10.08105469	-1.81933594	+28.63037109	+8.61328125	-47.63671875	+1456
+1457970632.93400000	+9.51416016	-7.18066406	-1.93359375	+52.20703125	-3.88916016	-57.04101563	+2148	+9.18017578	-6.00292969	-1.65234375	+8.34960938	-9.53613281	+10.92041016	+1944	+7.33447266	-10.04589844	-1.88964844	+28.14697266	+8.54736328	-47.87841797	+1480
+1457970632.93810010	+9.57568359	-7.15429688	-1.99511719	+51.83349609	-3.75732422	-57.32666016	+2164	+9.24169922	-5.96777344	-1.71826172	+8.37158203	-9.75585938	+10.48095703	+1964	+7.38281250	-9.99755859	-1.95996094	+27.75146484	+8.43750000	-48.12011719	+1508
+1457970632.94230010	+9.64160156	-7.12792969	-2.04785156	+51.45996094	-3.64746094	-57.72216797	+2184	+9.30761719	-5.92822266	-1.77099609	+8.41552734	-10.08544922	+9.97558594	+1984	+7.43115234	-9.95361328	-2.02587891	+27.33398438	+8.30566406	-48.40576172	+1536
+1457970632.94650010	+9.70312500	-7.10156250	-2.10058594	+51.02050781	-3.55957031	-58.07373047	+2200	+9.36914063	-5.89306641	-1.83251953	+8.34960938	-10.34912109	+9.53613281	+2000	+7.47949219	-9.91406250	-2.09179688	+26.87255859	+8.19580078	-48.71337891	+1564
+1457970632.95479990	+9.84375000	-7.04003906	-2.21484375	+50.27343750	-3.31787109	-58.75488281	+2240	+9.50537109	-5.80517578	-1.95556641	+8.41552734	-10.85449219	+8.61328125	+2044	+7.58935547	-9.80859375	-2.22802734	+26.05957031	+7.97607422	-49.17480469	+1624
+1457970632.95900010	+9.90966797	-7.00927734	-2.27197266	+49.81201172	-3.22998047	-59.06250000	+2264	+9.56689453	-5.76562500	-2.01708984	+8.32763672	-11.09619141	+8.19580078	+2060	+7.64208984	-9.76025391	-2.29394531	+25.57617188	+7.84423828	-49.41650391	+1652
+1457970632.96310000	+9.97998047	-6.96972656	-2.33789063	+49.41650391	-3.12011719	-59.30419922	+2288	+9.63720703	-5.71728516	-2.08740234	+8.32763672	-11.25000000	+7.82226563	+2088	+7.70361328	-9.69873047	-2.36865234	+25.22460938	+7.71240234	-49.57031250	+1688
+1457970632.96729990	+10.05468750	-6.93457031	-2.38183594	+49.02099609	-3.05419922	-59.72167969	+2308	+9.71191406	-5.66455078	-2.13574219	+8.34960938	-11.60156250	+7.33886719	+2108	+7.76513672	-9.63720703	-2.42138672	+24.82910156	+7.53662109	-49.87792969	+1716
+1457970632.97140000	+10.12060547	-6.89501953	-2.43457031	+48.55957031	-2.98828125	-60.05126953	+2328	+9.78222656	-5.61621094	-2.19726563	+8.23974609	-11.84326172	+6.96533203	+2128	+7.82666016	-9.58007813	-2.47851563	+24.38964844	+7.36083984	-50.14160156	+1744
+1457970632.97560000	+10.19531250	-6.85546875	-2.49609375	+48.14208984	-2.87841797	-60.27099609	+2352	+9.85693359	-5.56347656	-2.26318359	+8.19580078	-11.99707031	+6.61376953	+2152	+7.89697266	-9.50976563	-2.54443359	+24.03808594	+7.25097656	-50.29541016	+1776
+1457970632.97980000	+10.27441406	-6.81152344	-2.53564453	+47.72460938	-2.81250000	-60.68847656	+2372	+9.93603516	-5.51074219	-2.30712891	+8.17382813	-12.34863281	+6.13037109	+2168	+7.96289063	-9.44384766	-2.59277344	+23.66455078	+7.07519531	-50.53710938	+1804
+1457970632.98390010	+10.34912109	-6.77197266	-2.58837891	+47.26318359	-2.76855469	-60.95214844	+2388	+10.01074219	-5.45800781	-2.36425781	+8.06396484	-12.56835938	+5.82275391	+2188	+8.03320313	-9.37792969	-2.64111328	+23.22509766	+6.87744141	-50.75683594	+1828
+1457970632.98810010	+10.42822266	-6.72363281	-2.64550781	+46.82373047	-2.68066406	-61.17187500	+2408	+10.08984375	-5.39648438	-2.43017578	+7.99804688	-12.70019531	+5.53710938	+2208	+8.10351563	-9.29882813	-2.70263672	+22.87353516	+6.76757813	-50.84472656	+1860
+1457970632.99230000	+10.50732422	-6.67529297	-2.68505859	+46.36230469	-2.65869141	-61.52343750	+2424	+10.16894531	-5.33496094	-2.46972656	+7.93212891	-13.00781250	+5.11962891	+2224	+8.17822266	-9.22412109	-2.74658203	+22.50000000	+6.56982422	-51.02050781	+1884
+1457970632.99640010	+10.58203125	-6.62255859	-2.72900391	+45.90087891	-2.63671875	-61.76513672	+2440	+10.24804688	-5.27343750	-2.51806641	+7.80029297	-13.22753906	+4.85595703	+2244	+8.24853516	-9.14941406	-2.79052734	+22.08251953	+6.39404297	-51.17431641	+1904
+1457970633.00060010	+10.66113281	-6.56982422	-2.77734375	+45.46142578	-2.59277344	-61.98486328	+2452	+10.32714844	-5.21191406	-2.57519531	+7.69042969	-13.35937500	+4.59228516	+2260	+8.32324219	-9.06591797	-2.84326172	+21.73095703	+6.24023438	-51.24023438	+1928
+1457970633.00889990	+10.81933594	-6.45556641	-2.84326172	+44.53857422	-2.63671875	-62.57812500	+2476	+10.48974609	-5.07568359	-2.65429688	+7.44873047	-13.93066406	+3.97705078	+2288	+8.46826172	-8.89892578	-2.91796875	+20.96191406	+5.82275391	-51.50390625	+1968
+1457970633.01309990	+10.90283203	-6.39843750	-2.88720703	+44.07714844	-2.61474609	-62.75390625	+2488	+10.57324219	-5.00976563	-2.70263672	+7.31689453	-14.08447266	+3.73535156	+2300	+8.54736328	-8.81103516	-2.96630859	+20.61035156	+5.66894531	-51.52587891	+1988
+1457970633.01729990	+10.98193359	-6.33691406	-2.90917969	+43.63769531	-2.65869141	-63.08349609	+2492	+10.65673828	-4.93945313	-2.72900391	+7.20703125	-14.41406250	+3.40576172	+2312	+8.62207031	-8.71875000	-3.00146484	+20.23681641	+5.47119141	-51.59179688	+2004
+1457970633.02140000	+11.06103516	-6.26660156	-2.93554688	+43.17626953	-2.70263672	-63.28125000	+2504	+10.74023438	-4.86035156	-2.76416016	+7.09716797	-14.63378906	+3.18603516	+2324	+8.68798828	-8.63085938	-3.03662109	+19.79736328	+5.29541016	-51.61376953	+2020
+1457970633.02560000	+11.14453125	-6.20068359	-2.97070313	+42.73681641	-2.74658203	-63.45703125	+2512	+10.82373047	-4.78564453	-2.80371094	+6.98730469	-14.83154297	+2.98828125	+2336	+8.76269531	-8.53857422	-3.08056641	+19.46777344	+5.09765625	-51.61376953	+2040
+1457970633.02979990	+11.22363281	-6.13037109	-2.98388672	+42.27539063	-2.81250000	-63.74267578	+2516	+10.90722656	-4.70214844	-2.82128906	+6.87744141	-15.13916016	+2.68066406	+2348	+8.83740234	-8.44189453	-3.11132813	+19.09423828	+4.85595703	-51.61376953	+2056
+1457970633.03390000	+11.29833984	-6.05126953	-3.00146484	+41.83593750	-2.92236328	-63.91845703	+2524	+10.99072266	-4.60986328	-2.84326172	+6.83349609	-15.40283203	+2.48291016	+2360	+8.89892578	-8.34960938	-3.14208984	+18.65478516	+4.65820313	-51.61376953	+2068
+1457970633.03810000	+11.37744141	-5.97656250	-3.02343750	+41.39648438	-2.98828125	-64.09423828	+2532	+11.07421875	-4.53076172	-2.86962891	+6.74560547	-15.62255859	+2.26318359	+2372	+8.97363281	-8.24853516	-3.18164063	+18.30322266	+4.46044922	-51.54785156	+2084
+1457970633.04230000	+11.45654297	-5.89746094	-3.02343750	+40.93505859	-3.12011719	-64.35791016	+2544	+11.15771484	-4.44287109	-2.87402344	+6.67968750	-15.97412109	+1.97753906	+2380	+9.04394531	-8.14746094	-3.20800781	+17.92968750	+4.19677734	-51.50390625	+2100
+1457970633.04640010	+11.53125000	-5.81835938	-3.03222656	+40.49560547	-3.22998047	-64.51171875	+2552	+11.23681641	-4.34179688	-2.88720703	+6.70166016	-16.25976563	+1.80175781	+2392	+9.10546875	-8.05078125	-3.23876953	+17.49023438	+3.97705078	-51.43798828	+2112
+1457970633.05060010	+11.61035156	-5.73486328	-3.04101563	+40.03417969	-3.31787109	-64.64355469	+2560	+11.32031250	-4.24951172	-2.90039063	+6.65771484	-16.50146484	+1.60400391	+2404	+9.17578125	-7.94531250	-3.26953125	+17.13867188	+3.75732422	-51.32812500	+2128
+1457970633.05469990	+11.68945313	-5.64697266	-3.03662109	+39.59472656	-3.47167969	-64.86328125	+2576	+11.40380859	-4.15283203	-2.89599609	+6.65771484	-16.85302734	+1.34033203	+2420	+9.24169922	-7.83984375	-3.29150391	+16.78710938	+3.47167969	-51.26220703	+2144
+1457970633.05890010	+11.75976563	-5.55908203	-3.03662109	+39.13330078	-3.58154297	-64.97314453	+2588	+11.48291016	-4.03857422	-2.89599609	+6.74560547	-17.11669922	+1.18652344	+2436	+9.29882813	-7.73876953	-3.31787109	+16.34765625	+3.22998047	-51.13037109	+2156
+1457970633.06310010	+11.83447266	-5.47119141	-3.03662109	+38.67187500	-3.71337891	-65.06103516	+2604	+11.56201172	-3.94189453	-2.90039063	+6.74560547	-17.35839844	+1.03271484	+2448	+9.36474609	-7.62890625	-3.34423828	+16.04003906	+2.98828125	-50.97656250	+2176
+1457970633.07139990	+11.97509766	-5.28662109	-3.01464844	+37.77099609	-4.02099609	-65.32470703	+2644	+11.71582031	-3.72216797	-2.87402344	+6.87744141	-17.99560547	+0.68115234	+2488	+9.49218750	-7.40917969	-3.37500000	+15.31494141	+2.41699219	-50.73486328	+2204
+1457970633.07559990	+12.04980469	-5.19433594	-3.00585938	+37.33154297	-4.15283203	-65.39062500	+2664	+11.79052734	-3.62109375	-2.86962891	+6.89941406	-18.25927734	+0.57128906	+2504	+9.55810547	-7.29492188	-3.39697266	+15.05126953	+2.17529297	-50.53710938	+2220
+1457970633.07970000	+12.12011719	-5.10205078	-2.98828125	+36.89208984	-4.32861328	-65.52246094	+2688	+11.86962891	-3.51123047	-2.84765625	+6.96533203	-18.61083984	+0.39550781	+2524	+9.62402344	-7.18066406	-3.40136719	+14.76562500	+1.86767578	-50.42724609	+2236
+1457970633.08390000	+12.19042969	-5.00097656	-2.97070313	+36.49658203	-4.48242188	-65.56640625	+2708	+11.94433594	-3.39697266	-2.83447266	+7.05322266	-18.83056641	+0.32958984	+2544	+9.68554688	-7.07080078	-3.40576172	+14.41406250	+1.58203125	-50.31738281	+2248
+1457970633.08810000	+12.26074219	-4.90869141	-2.96191406	+36.07910156	-4.61425781	-65.58837891	+2728	+12.01464844	-3.29150391	-2.82128906	+7.05322266	-19.05029297	+0.26367188	+2560	+9.75146484	-6.94775391	-3.41894531	+14.17236328	+1.29638672	-50.11962891	+2264
+1457970633.09220000	+12.32666016	-4.81201172	-2.93994141	+35.66162109	-4.76806641	-65.65429688	+2752	+12.08935547	-3.18603516	-2.79492188	+7.07519531	-19.33593750	+0.17578125	+2576	+9.81738281	-6.82910156	-3.41894531	+13.97460938	+0.98876953	-50.00976563	+2276
+1457970633.09640000	+12.38818359	-4.70654297	-2.92236328	+35.31005859	-4.89990234	-65.65429688	+2776	+12.15966797	-3.07177734	-2.77734375	+7.11914063	-19.53369141	+0.15380859	+2596	+9.87451172	-6.71484375	-3.41455078	+13.68896484	+0.68115234	-49.89990234	+2288
+1457970633.10060000	+12.45410156	-4.60986328	-2.90478516	+34.93652344	-5.05371094	-65.63232422	+2796	+12.22998047	-2.96630859	-2.75976563	+7.09716797	-19.73144531	+0.15380859	+2608	+9.94042969	-6.58740234	-3.41894531	+13.53515625	+0.39550781	-49.74609375	+2300
+1457970633.10470010	+12.52001953	-4.50878906	-2.88281250	+34.58496094	-5.22949219	-65.67626953	+2816	+12.30029297	-2.86083984	-2.73339844	+7.05322266	-19.99511719	+0.10986328	+2624	+10.01074219	-6.45996094	-3.40576172	+13.38134766	+0.02197266	-49.63623047	+2316
+1457970633.10890010	+12.58154297	-4.39892578	-2.85644531	+34.32128906	-5.38330078	-65.63232422	+2836	+12.36621094	-2.74658203	-2.70703125	+7.07519531	-20.19287109	+0.15380859	+2636	+10.07226563	-6.34570313	-3.39697266	+13.16162109	-0.30761719	-49.57031250	+2324
+1457970633.11310010	+12.64306641	-4.30224609	-2.83886719	+34.01367188	-5.51513672	-65.58837891	+2852	+12.43212891	-2.64990234	-2.68505859	+6.98730469	-20.36865234	+0.17578125	+2644	+10.13818359	-6.21826172	-3.38818359	+13.02978516	-0.63720703	-49.46044922	+2336
+1457970633.11719990	+12.70898438	-4.20117188	-2.80810547	+33.72802734	-5.64697266	-65.61035156	+2868	+12.50244141	-2.54443359	-2.65869141	+6.92138672	-20.61035156	+0.17578125	+2656	+10.20410156	-6.09521484	-3.37060547	+12.94189453	-1.03271484	-49.39453125	+2348
+1457970633.12140010	+12.76611328	-4.09130859	-2.78613281	+33.48632813	-5.75683594	-65.52246094	+2884	+12.56835938	-2.43457031	-2.62792969	+6.92138672	-20.78613281	+0.21972656	+2668	+10.26123047	-5.97656250	-3.35742188	+12.74414063	-1.36230469	-49.30664063	+2356
+1457970633.12550000	+12.82763672	-3.99023438	-2.76416016	+33.22265625	-5.86669922	-65.41259766	+2892	+12.63427734	-2.33789063	-2.60156250	+6.81152344	-20.98388672	+0.28564453	+2672	+10.32714844	-5.84912109	-3.34423828	+12.65625000	-1.71386719	-49.17480469	+2368
+1457970633.12969990	+12.88476563	-3.88476563	-2.73339844	+32.98095703	-5.99853516	-65.39062500	+2908	+12.70019531	-2.23681641	-2.56640625	+6.72363281	-21.22558594	+0.30761719	+2680	+10.39306641	-5.72607422	-3.32226563	+12.59033203	-2.10937500	-49.08691406	+2376
+1457970633.13389990	+12.93750000	-3.77490234	-2.70703125	+32.76123047	-6.06445313	-65.23681641	+2916	+12.76171875	-2.12695313	-2.52685547	+6.70166016	-21.46728516	+0.39550781	+2688	+10.45019531	-5.60742188	-3.30468750	+12.43652344	-2.46093750	-48.99902344	+2384
+1457970633.14220000	+13.05175781	-3.56396484	-2.64111328	+32.29980469	-6.21826172	-65.03906250	+2932	+12.88476563	-1.92919922	-2.44335938	+6.48193359	-21.99462891	+0.52734375	+2700	+10.57324219	-5.36132813	-3.26074219	+12.28271484	-3.22998047	-48.75732422	+2400
+1457970633.14640000	+13.10449219	-3.45849609	-2.60595703	+32.08007813	-6.24023438	-64.86328125	+2940	+12.94628906	-1.81933594	-2.39501953	+6.45996094	-22.28027344	+0.63720703	+2712	+10.62597656	-5.24707031	-3.23876953	+12.10693359	-3.55957031	-48.60351563	+2404
+1457970633.15050010	+13.15722656	-3.35302734	-2.57958984	+31.83837891	-6.21826172	-64.66552734	+2944	+13.00781250	-1.72265625	-2.34228516	+6.32812500	-22.54394531	+0.74707031	+2716	+10.68310547	-5.12841797	-3.22119141	+11.99707031	-3.86718750	-48.42773438	+2404
+1457970633.15470000	+13.20996094	-3.24755859	-2.53564453	+31.61865234	-6.24023438	-64.55566406	+2952	+13.06933594	-1.62158203	-2.28515625	+6.21826172	-22.87353516	+0.83496094	+2728	+10.73583984	-5.00976563	-3.19482422	+11.88720703	-4.21875000	-48.27392578	+2412
+1457970633.15890000	+13.25390625	-3.14208984	-2.50048828	+31.37695313	-6.15234375	-64.31396484	+2956	+13.12207031	-1.51611328	-2.22802734	+6.17431641	-23.18115234	+0.94482422	+2736	+10.78417969	-4.89990234	-3.17724609	+11.71142578	-4.48242188	-48.07617188	+2412
+1457970633.16300010	+13.30224609	-3.04101563	-2.46972656	+31.09130859	-6.04248047	-64.02832031	+2960	+13.17919922	-1.41943359	-2.17089844	+6.04248047	-23.48876953	+1.09863281	+2748	+10.83691406	-4.78564453	-3.15966797	+11.55761719	-4.74609375	-47.83447266	+2416
+1457970633.16720010	+13.35058594	-2.93994141	-2.42578125	+30.84960938	-5.99853516	-63.85253906	+2968	+13.23632813	-1.32275391	-2.10498047	+5.88867188	-23.81835938	+1.23046875	+2760	+10.88964844	-4.67138672	-3.13330078	+11.44775391	-5.03173828	-47.63671875	+2420
+1457970633.17140010	+13.39013672	-2.83007813	-2.38623047	+30.62988281	-5.86669922	-63.58886719	+2976	+13.28466797	-1.21289063	-2.03466797	+5.80078125	-24.14794922	+1.40625000	+2772	+10.93359375	-4.56152344	-3.11132813	+11.25000000	-5.25146484	-47.37304688	+2420
+1457970633.17549990	+13.43408203	-2.73339844	-2.34667969	+30.34423828	-5.71289063	-63.30322266	+2984	+13.33740234	-1.12060547	-1.96875000	+5.62500000	-24.47753906	+1.58203125	+2784	+10.97753906	-4.45166016	-3.09375000	+11.07421875	-5.42724609	-47.10937500	+2420
+1457970633.17969990	+13.47802734	-2.63671875	-2.30273438	+30.08056641	-5.58105469	-63.08349609	+2992	+13.39013672	-1.02832031	-1.89843750	+5.42724609	-24.80712891	+1.75781250	+2800	+11.02587891	-4.34619141	-3.06738281	+10.92041016	-5.66894531	-46.88964844	+2420
+1457970633.18390010	+13.51318359	-2.53125000	-2.26318359	+29.88281250	-5.40527344	-62.77587891	+3000	+13.43847656	-0.92724609	-1.83251953	+5.31738281	-25.09277344	+1.97753906	+2816	+11.06542969	-4.24072266	-3.04101563	+10.74462891	-5.82275391	-46.62597656	+2420
+1457970633.18800000	+13.55273438	-2.44335938	-2.22363281	+29.59716797	-5.20751953	-62.49023438	+3008	+13.48681641	-0.83935547	-1.76660156	+5.09765625	-25.35644531	+2.17529297	+2828	+11.10498047	-4.13525391	-3.02343750	+10.56884766	-5.95458984	-46.31835938	+2420
+1457970633.19219990	+13.58789063	-2.35107422	-2.19287109	+29.33349609	-4.94384766	-62.20458984	+3016	+13.53076172	-0.75146484	-1.70507813	+4.87792969	-25.55419922	+2.39501953	+2840	+11.14892578	-4.03417969	-2.99707031	+10.41503906	-6.10839844	-46.07666016	+2420
+1457970633.20050000	+13.64941406	-2.16210938	-2.11816406	+28.95996094	-4.50439453	-61.58935547	+3036	+13.60986328	-0.56689453	-1.58203125	+4.52636719	-25.97167969	+2.83447266	+2868	+11.21923828	-3.82763672	-2.95312500	+10.12939453	-6.24023438	-45.46142578	+2412
+1457970633.20470000	+13.68457031	-2.07421875	-2.08740234	+28.74023438	-4.24072266	-61.30371094	+3044	+13.64501953	-0.48339844	-1.52929688	+4.30664063	-26.08154297	+3.05419922	+2880	+11.25439453	-3.73095703	-2.92236328	+10.01953125	-6.37207031	-45.19775391	+2412
+1457970633.20880010	+13.71533203	-1.97314453	-2.05224609	+28.67431641	-4.04296875	-61.01806641	+3056	+13.68457031	-0.38671875	-1.47656250	+4.19677734	-26.23535156	+3.29589844	+2896	+11.28515625	-3.62548828	-2.89599609	+9.93164063	-6.45996094	-44.91210938	+2408
+1457970633.21300010	+13.74609375	-1.89404297	-2.01708984	+28.49853516	-3.84521484	-60.73242188	+3064	+13.71972656	-0.31201172	-1.41943359	+3.97705078	-26.38916016	+3.51562500	+2904	+11.32031250	-3.53320313	-2.86962891	+9.82177734	-6.50390625	-44.60449219	+2404
+1457970633.21720000	+13.77685547	-1.81494141	-1.99072266	+28.32275391	-3.55957031	-60.44677734	+3072	+13.75048828	-0.23730469	-1.37988281	+3.75732422	-26.41113281	+3.69140625	+2912	+11.35107422	-3.44091797	-2.83886719	+9.71191406	-6.59179688	-44.34082031	+2400
+1457970633.22129990	+13.80322266	-1.72265625	-1.96435547	+28.30078125	-3.31787109	-60.13916016	+3080	+13.78564453	-0.14941406	-1.34033203	+3.69140625	-26.43310547	+3.91113281	+2920	+11.38183594	-3.33984375	-2.80810547	+9.68994141	-6.65771484	-44.05517578	+2400
+1457970633.22550010	+13.82958984	-1.64355469	-1.93798828	+28.19091797	-3.07617188	-59.85351563	+3084	+13.81640625	-0.07470703	-1.30517578	+3.51562500	-26.45507813	+4.10888672	+2924	+11.40820313	-3.25195313	-2.77734375	+9.62402344	-6.72363281	-43.74755859	+2396
+1457970633.23379990	+13.87792969	-1.47656250	-1.89404297	+28.08105469	-2.54882813	-59.21630859	+3088	+13.86474609	+0.07910156	-1.24365234	+3.31787109	-26.38916016	+4.48242188	+2936	+11.46093750	-3.06738281	-2.72021484	+9.58007813	-6.85546875	-43.15429688	+2384
+1457970633.23799990	+13.89990234	-1.40185547	-1.87207031	+28.01513672	-2.30712891	-58.88671875	+3088	+13.89111328	+0.14501953	-1.20849609	+3.16406250	-26.38916016	+4.68017578	+2940	+11.48291016	-2.98388672	-2.68945313	+9.53613281	-6.89941406	-42.84667969	+2380
+1457970633.24219990	+13.92626953	-1.33154297	-1.85009766	+27.92724609	-2.04345703	-58.57910156	+3088	+13.91308594	+0.21093750	-1.18212891	+3.03222656	-26.34521484	+4.87792969	+2944	+11.50927734	-2.90039063	-2.65869141	+9.49218750	-6.96533203	-42.56103516	+2372
+1457970633.25050000	+13.97460938	-1.18652344	-1.81054688	+27.79541016	-1.49414063	-57.89794922	+3080	+13.96582031	+0.34716797	-1.12500000	+2.83447266	-26.25732422	+5.25146484	+2952	+11.55322266	-2.73339844	-2.60156250	+9.42626953	-7.11914063	-41.96777344	+2360
+1457970633.25469990	+13.99658203	-1.12060547	-1.79296875	+27.68554688	-1.20849609	-57.54638672	+3076	+13.98779297	+0.40429688	-1.09863281	+2.70263672	-26.19140625	+5.42724609	+2952	+11.57080078	-2.65869141	-2.57519531	+9.36035156	-7.14111328	-41.66015625	+2352
+1457970633.25880000	+14.01416016	-1.05029297	-1.77539063	+27.59765625	-0.87890625	-57.19482422	+3072	+14.00537109	+0.47021484	-1.07226563	+2.63671875	-26.14746094	+5.62500000	+2956	+11.58837891	-2.57958984	-2.54882813	+9.31640625	-7.18505859	-41.35253906	+2344
+1457970633.26300000	+14.03173828	-0.99316406	-1.76220703	+27.44384766	-0.57128906	-56.82128906	+3068	+14.02734375	+0.52734375	-1.04589844	+2.50488281	-26.08154297	+5.82275391	+2956	+11.60595703	-2.50927734	-2.52246094	+9.22851563	-7.20703125	-41.04492188	+2332
+1457970633.26720000	+14.05371094	-0.93164063	-1.74462891	+27.31201172	-0.24169922	-56.42578125	+3064	+14.04931641	+0.58007813	-1.01513672	+2.35107422	-26.03759766	+6.04248047	+2960	+11.62353516	-2.43896484	-2.50048828	+9.14062500	-7.20703125	-40.73730469	+2324
+1457970633.27130010	+14.06689453	-0.87451172	-1.72705078	+27.11425781	+0.06591797	-56.07421875	+3060	+14.06689453	+0.63720703	-0.97998047	+2.19726563	-26.05957031	+6.24023438	+2968	+11.63671875	-2.37304688	-2.47851563	+9.00878906	-7.20703125	-40.45166016	+2312
+1457970633.27550010	+14.08447266	-0.83056641	-1.71386719	+26.87255859	+0.37353516	-55.72265625	+3056	+14.08886719	+0.68115234	-0.94042969	+1.97753906	-26.10351563	+6.45996094	+2972	+11.64990234	-2.31152344	-2.46093750	+8.83300781	-7.20703125	-40.14404297	+2300
+1457970633.27959990	+14.10205078	-0.78222656	-1.69628906	+26.63085938	+0.70312500	-55.37109375	+3052	+14.11523438	+0.72949219	-0.90527344	+1.75781250	-26.12548828	+6.67968750	+2976	+11.66748047	-2.25439453	-2.43896484	+8.67919922	-7.18505859	-39.85839844	+2288
+1457970633.28379990	+14.11962891	-0.73388672	-1.67871094	+26.36718750	+1.01074219	-55.04150391	+3048	+14.13720703	+0.77343750	-0.86572266	+1.53808594	-26.19140625	+6.89941406	+2984	+11.68066406	-2.19726563	-2.42138672	+8.48144531	-7.16308594	-39.57275391	+2276
+1457970633.28800010	+14.13720703	-0.69873047	-1.66113281	+26.03759766	+1.31835938	-54.71191406	+3044	+14.15917969	+0.81298828	-0.82617188	+1.25244141	-26.25732422	+7.11914063	+2988	+11.69384766	-2.14453125	-2.40380859	+8.23974609	-7.14111328	-39.28710938	+2260
+1457970633.29210000	+14.15039063	-0.66357422	-1.65234375	+25.72998047	+1.66992188	-54.38232422	+3036	+14.18115234	+0.85253906	-0.79101563	+0.96679688	-26.27929688	+7.33886719	+2992	+11.70703125	-2.09179688	-2.39062500	+8.02001953	-7.07519531	-39.00146484	+2244
+1457970633.29629990	+14.15917969	-0.62841797	-1.63476563	+25.37841797	+1.95556641	-54.09667969	+3032	+14.19873047	+0.88769531	-0.74707031	+0.65917969	-26.43310547	+7.58056641	+3000	+11.72021484	-2.04785156	-2.37744141	+7.75634766	-7.05322266	-38.73779297	+2232
+1457970633.30460000	+14.18994141	-0.57128906	-1.60839844	+24.58740234	+2.59277344	-53.50341797	+3020	+14.23828125	+0.94482422	-0.66357422	-0.13183594	-26.63085938	+8.10791016	+3012	+11.74658203	-1.95556641	-2.35546875	+7.18505859	-6.96533203	-38.18847656	+2200
+1457970633.30880000	+14.20312500	-0.54492188	-1.58642578	+24.19189453	+2.79052734	-53.28369141	+3020	+14.26025391	+0.97119141	-0.61962891	-0.54931641	-26.82861328	+8.41552734	+3020	+11.75537109	-1.91162109	-2.34228516	+6.89941406	-6.98730469	-37.94677734	+2188
+1457970633.31300000	+14.21630859	-0.52734375	-1.56445313	+23.73046875	+2.98828125	-53.06396484	+3016	+14.28222656	+0.98876953	-0.57128906	-1.03271484	-27.00439453	+8.70117188	+3028	+11.76855469	-1.87646484	-2.32910156	+6.56982422	-6.98730469	-37.70507813	+2172
+1457970633.31710000	+14.22949219	-0.51416016	-1.55566406	+23.26904297	+3.29589844	-52.82226563	+3016	+14.30859375	+1.00634766	-0.53613281	-1.51611328	-27.11425781	+9.00878906	+3032	+11.78173828	-1.84130859	-2.32470703	+6.24023438	-6.96533203	-37.46337891	+2156
+1457970633.32130000	+14.24267578	-0.49218750	-1.54248047	+22.85156250	+3.47167969	-52.64648438	+3016	+14.33056641	+1.02392578	-0.50097656	-2.02148438	-27.24609375	+9.33837891	+3040	+11.79492188	-1.80175781	-2.31152344	+5.95458984	-7.03125000	-37.22167969	+2144
+1457970633.32550000	+14.26025391	-0.47900391	-1.52050781	+22.39013672	+3.62548828	-52.47070313	+3020	+14.34814453	+1.03271484	-0.46142578	-2.59277344	-27.39990234	+9.66796875	+3044	+11.80810547	-1.76660156	-2.29833984	+5.62500000	-7.07519531	-37.00195313	+2132
+1457970633.32960010	+14.27343750	-0.46582031	-1.52050781	+21.90673828	+3.91113281	-52.25097656	+3020	+14.37011719	+1.04150391	-0.43945313	-3.16406250	-27.42187500	+10.01953125	+3048	+11.82128906	-1.73144531	-2.29394531	+5.31738281	-7.07519531	-36.78222656	+2116
+1457970633.33380010	+14.28662109	-0.44824219	-1.50292969	+21.48925781	+4.02099609	-52.09716797	+3024	+14.38769531	+1.05029297	-0.40869141	-3.75732422	-27.55371094	+10.39306641	+3056	+11.83447266	-1.69628906	-2.28076172	+5.03173828	-7.16308594	-36.56250000	+2104
+1457970633.33800010	+14.30419922	-0.43945313	-1.48535156	+21.02783203	+4.10888672	-51.94335938	+3028	+14.40966797	+1.05029297	-0.38232422	-4.39453125	-27.66357422	+10.78857422	+3060	+11.84326172	-1.66552734	-2.27197266	+4.72412109	-7.25097656	-36.36474609	+2092
+1457970633.34209990	+14.32177734	-0.43066406	-1.48095703	+20.54443359	+4.30664063	-51.76757813	+3028	+14.43164063	+1.05029297	-0.36474609	-5.07568359	-27.68554688	+11.20605469	+3064	+11.86083984	-1.63476563	-2.26318359	+4.39453125	-7.31689453	-36.14501953	+2080
+1457970633.34629990	+14.33935547	-0.41748047	-1.46777344	+20.17089844	+4.32861328	-51.63574219	+3032	+14.45361328	+1.05029297	-0.34716797	-5.73486328	-27.72949219	+11.62353516	+3068	+11.86962891	-1.59960938	-2.25000000	+4.13085938	-7.44873047	-35.94726563	+2072
+1457970633.35050010	+14.35693359	-0.41308594	-1.45019531	+19.70947266	+4.37255859	-51.52587891	+3032	+14.47998047	+1.04150391	-0.32958984	-6.43798828	-27.75146484	+12.04101563	+3072	+11.88281250	-1.56884766	-2.24121094	+3.82324219	-7.58056641	-35.74951172	+2060
+1457970633.35460000	+14.37451172	-0.40869141	-1.45019531	+19.24804688	+4.50439453	-51.37207031	+3028	+14.49755859	+1.03271484	-0.32080078	-7.14111328	-27.72949219	+12.48046875	+3076	+11.89599609	-1.54248047	-2.23242188	+3.51562500	-7.66845703	-35.57373047	+2052
+1457970633.35879990	+14.39208984	-0.39990234	-1.43701172	+18.85253906	+4.50439453	-51.26220703	+3028	+14.51953125	+1.02392578	-0.31201172	-7.86621094	-27.70751953	+12.91992188	+3080	+11.90917969	-1.51171875	-2.22363281	+3.25195313	-7.80029297	-35.39794922	+2044
+1457970633.36710000	+14.42724609	-0.39550781	-1.42382813	+17.99560547	+4.59228516	-50.97656250	+3020	+14.55468750	+1.00195313	-0.29443359	-9.40429688	-27.59765625	+13.84277344	+3096	+11.93115234	-1.45458984	-2.20605469	+2.68066406	-8.02001953	-35.02441406	+2028
+1457970633.37130000	+14.44482422	-0.38671875	-1.41064453	+17.62207031	+4.50439453	-50.86669922	+3020	+14.57666016	+0.98437500	-0.28564453	-10.23925781	-27.61962891	+14.34814453	+3104	+11.93994141	-1.42822266	-2.19726563	+2.41699219	-8.15185547	-34.84863281	+2020
+1457970633.37540010	+14.46240234	-0.38671875	-1.39746094	+17.20458984	+4.41650391	-50.77880859	+3020	+14.59863281	+0.96679688	-0.27246094	-11.07421875	-27.61962891	+14.85351563	+3112	+11.95312500	-1.40625000	-2.18847656	+2.10937500	-8.28369141	-34.67285156	+2012
+1457970633.37960000	+14.47558594	-0.39111328	-1.39306641	+16.76513672	+4.41650391	-50.64697266	+3016	+14.61621094	+0.95361328	-0.25927734	-11.90917969	-27.59765625	+15.38085938	+3120	+11.96191406	-1.38427734	-2.17968750	+1.80175781	-8.39355469	-34.51904297	+2004
+1457970633.38380000	+14.49316406	-0.38671875	-1.37988281	+16.39160156	+4.26269531	-50.58105469	+3012	+14.63378906	+0.93164063	-0.24609375	-12.83203125	-27.59765625	+15.93017578	+3132	+11.97070313	-1.36230469	-2.17529297	+1.51611328	-8.50341797	-34.36523438	+2000
+1457970633.38790010	+14.50634766	-0.39550781	-1.36230469	+15.95214844	+4.13085938	-50.49316406	+3012	+14.65576172	+0.91406250	-0.23291016	-13.73291016	-27.59765625	+16.45751953	+3140	+11.98388672	-1.34472656	-2.16650391	+1.20849609	-8.63525391	-34.21142578	+1992
+1457970633.39210010	+14.51953125	-0.40429688	-1.35791016	+15.53466797	+4.06494141	-50.40527344	+3008	+14.66894531	+0.89648438	-0.21533203	-14.65576172	-27.59765625	+17.00683594	+3152	+11.99267578	-1.32714844	-2.16210938	+0.90087891	-8.70117188	-34.07958984	+1984
+1457970633.39630010	+14.52832031	-0.40429688	-1.34472656	+15.18310547	+3.86718750	-50.33935547	+3008	+14.68212891	+0.87011719	-0.18457031	-15.66650391	-27.68554688	+17.60009766	+3164	+12.00146484	-1.30517578	-2.15771484	+0.61523438	-8.78906250	-33.92578125	+1976
+1457970633.40039990	+14.53710938	-0.41308594	-1.32714844	+14.78759766	+3.66943359	-50.27343750	+3008	+14.69531250	+0.85253906	-0.15820313	-16.67724609	-27.77343750	+18.21533203	+3180	+12.01025391	-1.29199219	-2.15332031	+0.28564453	-8.89892578	-33.79394531	+1968
+1457970633.40459990	+14.54150391	-0.41748047	-1.31835938	+14.39208984	+3.51562500	-50.18554688	+3008	+14.70410156	+0.83056641	-0.13183594	-17.68798828	-27.81738281	+18.85253906	+3192	+12.01904297	-1.27880859	-2.14892578	-0.04394531	-8.96484375	-33.68408203	+1960
+1457970633.40879990	+14.55029297	-0.41748047	-1.29638672	+14.08447266	+3.22998047	-50.14160156	+3008	+14.71728516	+0.80419922	-0.10107422	-18.78662109	-27.92724609	+19.51171875	+3208	+12.02783203	-1.26562500	-2.14453125	-0.32958984	-9.07470703	-33.55224609	+1952
+1457970633.41290000	+14.55908203	-0.43066406	-1.27441406	+13.71093750	+2.92236328	-50.11962891	+3012	+14.73046875	+0.78662109	-0.07031250	-19.86328125	-28.01513672	+20.17089844	+3224	+12.03662109	-1.25683594	-2.14013672	-0.68115234	-9.16259766	-33.44238281	+1940
+1457970633.42129990	+14.56787109	-0.44384766	-1.23486328	+13.05175781	+2.35107422	-50.05371094	+3028	+14.75244141	+0.74267578	-0.00439453	-22.06054688	-28.19091797	+21.51123047	+3252	+12.05419922	-1.23486328	-2.13134766	-1.27441406	-9.36035156	-33.26660156	+1924
+1457970633.42540000	+14.57666016	-0.45263672	-1.21289063	+12.74414063	+2.02148438	-50.03173828	+3036	+14.76123047	+0.72070313	+0.02636719	-23.15917969	-28.23486328	+22.19238281	+3268	+12.06298828	-1.22607422	-2.12695313	-1.58203125	-9.44824219	-33.17871094	+1916
+1457970633.42960000	+14.57666016	-0.45703125	-1.19531250	+12.45849609	+1.75781250	-50.00976563	+3044	+14.76562500	+0.69873047	+0.05273438	-24.27978516	-28.25683594	+22.85156250	+3280	+12.07177734	-1.22167969	-2.12255859	-1.86767578	-9.53613281	-33.11279297	+1904
+1457970633.43370010	+14.58105469	-0.45703125	-1.17773438	+12.23876953	+1.42822266	-49.98779297	+3052	+14.77441406	+0.67236328	+0.08349609	-25.42236328	-28.27880859	+23.53271484	+3292	+12.07617188	-1.20849609	-2.12255859	-2.10937500	-9.62402344	-33.02490234	+1896
+1457970633.43790010	+14.58105469	-0.45703125	-1.15576172	+11.99707031	+1.09863281	-49.96582031	+3064	+14.77880859	+0.65039063	+0.10986328	-26.54296875	-28.27880859	+24.19189453	+3308	+12.08496094	-1.19970703	-2.11816406	-2.39501953	-9.71191406	-32.95898438	+1888
+1457970633.44210000	+14.58544922	-0.46142578	-1.13378906	+11.77734375	+0.74707031	-49.94384766	+3076	+14.78759766	+0.62841797	+0.13183594	-27.66357422	-28.25683594	+24.85107422	+3320	+12.09375000	-1.19531250	-2.11376953	-2.65869141	-9.82177734	-32.89306641	+1880
+1457970633.44619990	+14.59423828	-0.46142578	-1.11181641	+11.57958984	+0.41748047	-49.92187500	+3088	+14.79199219	+0.60205078	+0.14941406	-28.80615234	-28.12500000	+25.46630859	+3328	+12.10253906	-1.18212891	-2.10498047	-2.85644531	-9.90966797	-32.80517578	+1872
+1457970633.45040010	+14.59863281	-0.46582031	-1.09423828	+11.38183594	+0.10986328	-49.89990234	+3100	+14.79638672	+0.57568359	+0.16259766	-29.90478516	-27.99316406	+26.03759766	+3340	+12.10693359	-1.17333984	-2.10058594	-3.07617188	-9.99755859	-32.73925781	+1864
+1457970633.45460010	+14.60302734	-0.46582031	-1.07226563	+11.16210938	-0.21972656	-49.89990234	+3112	+14.80517578	+0.55371094	+0.17578125	-31.02539063	-27.86132813	+26.60888672	+3352	+12.11572266	-1.16455078	-2.09179688	-3.31787109	-10.08544922	-32.67333984	+1856
+1457970633.45869990	+14.61181641	-0.46582031	-1.05908203	+10.98632813	-0.41748047	-49.85595703	+3120	+14.80957031	+0.52734375	+0.18017578	-32.10205078	-27.61962891	+27.09228516	+3360	+12.12011719	-1.15576172	-2.08740234	-3.47167969	-10.15136719	-32.58544922	+1848
+1457970633.46289990	+14.61621094	-0.46142578	-1.05029297	+10.83251953	-0.61523438	-49.79003906	+3128	+14.80957031	+0.50097656	+0.18017578	-33.20068359	-27.31201172	+27.55371094	+3368	+12.12451172	-1.14257813	-2.08300781	-3.64746094	-10.19531250	-32.49755859	+1844
+1457970633.46709990	+14.62060547	-0.46142578	-1.03710938	+10.67871094	-0.85693359	-49.74609375	+3140	+14.81396484	+0.47460938	+0.18017578	-34.27734375	-27.04833984	+28.01513672	+3376	+12.12890625	-1.13378906	-2.07421875	-3.82324219	-10.26123047	-32.43164063	+1840
+1457970633.47540000	+14.63378906	-0.46142578	-1.02392578	+10.28320313	-1.12060547	-49.61425781	+3148	+14.82275391	+0.41748047	+0.16699219	-36.47460938	-26.34521484	+28.76220703	+3396	+12.14208984	-1.11181641	-2.06542969	-4.13085938	-10.30517578	-32.25585938	+1828
+1457970633.47960000	+14.64257813	-0.46142578	-1.00634766	+10.08544922	-1.34033203	-49.57031250	+3152	+14.82714844	+0.39550781	+0.16259766	-37.55126953	-25.99365234	+29.13574219	+3404	+12.14208984	-1.10302734	-2.06103516	-4.28466797	-10.34912109	-32.16796875	+1824
+1457970633.48370000	+14.65136719	-0.46582031	-0.99755859	+9.86572266	-1.38427734	-49.48242188	+3156	+14.83154297	+0.36474609	+0.14941406	-38.62792969	-25.55419922	+29.42138672	+3412	+12.14648438	-1.08984375	-2.05224609	-4.41650391	-10.34912109	-32.08007813	+1824
+1457970633.48790000	+14.66015625	-0.46582031	-0.99755859	+9.64599609	-1.42822266	-49.39453125	+3156	+14.83593750	+0.33837891	+0.13183594	-39.68261719	-25.11474609	+29.66308594	+3424	+12.15087891	-1.08105469	-2.04785156	-4.57031250	-10.34912109	-31.99218750	+1820
+1457970633.49210000	+14.66894531	-0.47021484	-0.98876953	+9.42626953	-1.49414063	-49.32861328	+3156	+14.84033203	+0.31640625	+0.12304688	-40.75927734	-24.69726563	+29.90478516	+3432	+12.15527344	-1.07226563	-2.04345703	-4.70214844	-10.32714844	-31.92626953	+1820
+1457970633.49620010	+14.67333984	-0.47460938	-0.98876953	+9.14062500	-1.42822266	-49.24072266	+3156	+14.84033203	+0.28564453	+0.10986328	-41.81396484	-24.27978516	+30.12451172	+3440	+12.15966797	-1.06347656	-2.03906250	-4.83398438	-10.30517578	-31.83837891	+1816
+1457970633.50040010	+14.67773438	-0.47900391	-0.98876953	+8.87695313	-1.38427734	-49.15283203	+3156	+14.84472656	+0.26367188	+0.09228516	-42.82470703	-23.81835938	+30.30029297	+3452	+12.15966797	-1.05468750	-2.03906250	-4.98779297	-10.26123047	-31.77246094	+1816
+1457970633.50460000	+14.68212891	-0.48339844	-0.98437500	+8.59130859	-1.38427734	-49.08691406	+3152	+14.84472656	+0.24169922	+0.08349609	-43.85742188	-23.40087891	+30.52001953	+3460	+12.16406250	-1.05029297	-2.03466797	-5.14160156	-10.21728516	-31.68457031	+1812
+1457970633.50869990	+14.68652344	-0.49218750	-0.97998047	+8.30566406	-1.34033203	-48.99902344	+3152	+14.84472656	+0.22412109	+0.07910156	-44.84619141	-23.00537109	+30.73974609	+3468	+12.16406250	-1.04150391	-2.03466797	-5.29541016	-10.19531250	-31.64062500	+1812
+1457970633.51290010	+14.69091797	-0.49658203	-0.97558594	+7.99804688	-1.27441406	-48.91113281	+3152	+14.84912109	+0.20214844	+0.07031250	-45.81298828	-22.60986328	+30.91552734	+3476	+12.16845703	-1.03710938	-2.03027344	-5.44921875	-10.17333984	-31.57470703	+1808
+1457970633.51700000	+14.69091797	-0.50537109	-0.96679688	+7.71240234	-1.23046875	-48.84521484	+3152	+14.85351563	+0.18457031	+0.06591797	-46.80175781	-22.23632813	+31.09130859	+3484	+12.17285156	-1.02832031	-2.03027344	-5.60302734	-10.12939453	-31.53076172	+1808
+1457970633.52119990	+14.69531250	-0.50976563	-0.96679688	+7.40478516	-1.14257813	-48.75732422	+3152	+14.85791016	+0.17578125	+0.06152344	-47.63671875	-21.88476563	+31.26708984	+3488	+12.17724609	-1.02392578	-2.03027344	-5.77880859	-10.08544922	-31.46484375	+1804
+1457970633.52539990	+14.69531250	-0.51416016	-0.96240234	+7.11914063	-1.05468750	-48.69140625	+3152	+14.85791016	+0.15820313	+0.05712891	-48.49365234	-21.51123047	+31.39892578	+3492	+12.18164063	-1.01953125	-2.03027344	-5.93261719	-10.04150391	-31.42089844	+1800
+1457970633.53370000	+14.69531250	-0.52734375	-0.95361328	+6.52587891	-0.87890625	-48.55957031	+3156	+14.85791016	+0.13623047	+0.05712891	-50.09765625	-20.87402344	+31.72851563	+3496	+12.19042969	-1.01074219	-2.03466797	-6.26220703	-9.93164063	-31.35498047	+1796
+1457970633.53790000	+14.69091797	-0.53173828	-0.95361328	+6.26220703	-0.81298828	-48.47167969	+3160	+14.86230469	+0.12744141	+0.06152344	-50.86669922	-20.58837891	+31.88232422	+3500	+12.19042969	-1.00634766	-2.03906250	-6.43798828	-9.88769531	-31.31103516	+1792
+1457970633.54200010	+14.69091797	-0.53613281	-0.94921875	+5.97656250	-0.72509766	-48.36181641	+3164	+14.86230469	+0.11425781	+0.07031250	-51.63574219	-20.30273438	+32.05810547	+3504	+12.19482422	-1.00195313	-2.03906250	-6.61376953	-9.84375000	-31.26708984	+1784
+1457970633.54620000	+14.69091797	-0.53613281	-0.94042969	+5.73486328	-0.68115234	-48.25195313	+3172	+14.86669922	+0.11425781	+0.07470703	-52.25097656	-20.01708984	+32.21191406	+3508	+12.19921875	-0.99755859	-2.03906250	-6.76757813	-9.77783203	-31.20117188	+1780
+1457970633.55040000	+14.69091797	-0.54052734	-0.93603516	+5.47119141	-0.63720703	-48.16406250	+3176	+14.86669922	+0.10107422	+0.07470703	-52.91015625	-19.73144531	+32.32177734	+3512	+12.20361328	-0.99755859	-2.04345703	-6.92138672	-9.73388672	-31.15722656	+1776
+1457970633.55450010	+14.69091797	-0.54052734	-0.93164063	+5.20751953	-0.54931641	-48.03222656	+3184	+14.86669922	+0.08789063	+0.07910156	-53.56933594	-19.46777344	+32.43164063	+3516	+12.20361328	-0.99316406	-2.04345703	-7.09716797	-9.66796875	-31.09130859	+1772
+1457970633.56290010	+14.69091797	-0.54931641	-0.93164063	+4.72412109	-0.32958984	-47.76855469	+3200	+14.87109375	+0.07031250	+0.07910156	-54.71191406	-18.85253906	+32.58544922	+3524	+12.20800781	-0.97998047	-2.04785156	-7.40478516	-9.49218750	-30.95947266	+1764
+1457970633.56699990	+14.68652344	-0.54931641	-0.93603516	+4.48242188	-0.24169922	-47.59277344	+3208	+14.87109375	+0.05712891	+0.07470703	-55.30517578	-18.54492188	+32.62939453	+3532	+12.21240234	-0.97558594	-2.04785156	-7.55859375	-9.40429688	-30.87158203	+1760
+1457970633.57119990	+14.68652344	-0.55371094	-0.93603516	+4.24072266	-0.13183594	-47.39501953	+3216	+14.87109375	+0.05273438	+0.07470703	-55.81054688	-18.23730469	+32.71728516	+3536	+12.21240234	-0.96679688	-2.05224609	-7.69042969	-9.29443359	-30.76171875	+1756
+1457970633.57540010	+14.68652344	-0.55371094	-0.93603516	+3.99902344	-0.04394531	-47.19726563	+3224	+14.87109375	+0.03515625	+0.07470703	-56.38183594	-17.90771484	+32.78320313	+3540	+12.21240234	-0.95800781	-2.05224609	-7.84423828	-9.18457031	-30.67382813	+1756
+1457970633.58369990	+14.69531250	-0.55810547	-0.93603516	+3.51562500	+0.15380859	-46.75781250	+3240	+14.87548828	+0.00439453	+0.04833984	-57.39257813	-17.18261719	+32.76123047	+3556	+12.21240234	-0.94482422	-2.05224609	-8.12988281	-8.98681641	-30.41015625	+1748
+1457970633.58780000	+14.69970703	-0.56689453	-0.93603516	+3.25195313	+0.28564453	-46.51611328	+3244	+14.87548828	-0.01318359	+0.03076172	-57.89794922	-16.80908203	+32.71728516	+3564	+12.20800781	-0.93603516	-2.05224609	-8.26171875	-8.85498047	-30.25634766	+1748
+1457970633.59200000	+14.69970703	-0.57128906	-0.94482422	+2.96630859	+0.43945313	-46.27441406	+3248	+14.87548828	-0.03515625	+0.01318359	-58.38134766	-16.41357422	+32.65136719	+3572	+12.20800781	-0.92285156	-2.05224609	-8.37158203	-8.72314453	-30.12451172	+1748
+1457970633.59620000	+14.69970703	-0.57568359	-0.94921875	+2.74658203	+0.59326172	-46.01074219	+3256	+14.87548828	-0.04833984	+0.00000000	-58.79882813	-16.04003906	+32.60742188	+3576	+12.20800781	-0.91406250	-2.05224609	-8.48144531	-8.59130859	-29.97070313	+1748
+1457970633.60030010	+14.69970703	-0.58007813	-0.95800781	+2.50488281	+0.74707031	-45.74707031	+3256	+14.87988281	-0.06591797	-0.01318359	-59.26025391	-15.66650391	+32.56347656	+3584	+12.20800781	-0.90087891	-2.05224609	-8.59130859	-8.43750000	-29.83886719	+1748
+1457970633.60450010	+14.70410156	-0.58447266	-0.96240234	+2.28515625	+0.87890625	-45.46142578	+3256	+14.87988281	-0.08789063	-0.03515625	-59.72167969	-15.27099609	+32.49755859	+3588	+12.20361328	-0.89208984	-2.05224609	-8.70117188	-8.30566406	-29.66308594	+1748
+1457970633.60870000	+14.70410156	-0.58447266	-0.96240234	+2.10937500	+0.94482422	-45.17578125	+3256	+14.87988281	-0.09667969	-0.05273438	-60.05126953	-14.89746094	+32.45361328	+3588	+12.20361328	-0.87890625	-2.05224609	-8.78906250	-8.19580078	-29.50927734	+1748
+1457970633.61279990	+14.70849609	-0.58886719	-0.96240234	+1.88964844	+1.03271484	-44.91210938	+3252	+14.87988281	-0.11425781	-0.07031250	-60.40283203	-14.54589844	+32.36572266	+3592	+12.19921875	-0.87011719	-2.04785156	-8.87695313	-8.06396484	-29.35546875	+1748
+1457970633.61700010	+14.70849609	-0.59326172	-0.96679688	+1.66992188	+1.16455078	-44.64843750	+3252	+14.87988281	-0.12744141	-0.08349609	-60.75439453	-14.21630859	+32.32177734	+3592	+12.19921875	-0.86132813	-2.04785156	-8.98681641	-7.93212891	-29.22363281	+1748
+1457970633.62120010	+14.71289063	-0.58886719	-0.96679688	+1.56005859	+1.25244141	-44.38476563	+3248	+14.88427734	-0.13183594	-0.09667969	-60.99609375	-13.90869141	+32.23388672	+3592	+12.19921875	-0.84814453	-2.04785156	-9.03076172	-7.80029297	-29.09179688	+1752
+1457970633.62529990	+14.71728516	-0.58886719	-0.96679688	+1.40625000	+1.31835938	-44.12109375	+3240	+14.88427734	-0.14062500	-0.11425781	-61.23779297	-13.62304688	+32.14599609	+3592	+12.19921875	-0.83935547	-2.04785156	-9.09667969	-7.66845703	-28.93798828	+1752
+1457970633.62949990	+14.71728516	-0.58886719	-0.97558594	+1.27441406	+1.45019531	-43.85742188	+3236	+14.88867188	-0.14501953	-0.12304688	-61.45751953	-13.38134766	+32.08007813	+3592	+12.19921875	-0.83056641	-2.04785156	-9.16259766	-7.53662109	-28.82812500	+1756
+1457970633.63369990	+14.71289063	-0.58447266	-0.97558594	+1.20849609	+1.47216797	-43.59375000	+3232	+14.88867188	-0.14501953	-0.12744141	-61.58935547	-13.16162109	+32.05810547	+3588	+12.19921875	-0.82177734	-2.04785156	-9.20654297	-7.40478516	-28.71826172	+1756
+1457970633.64200000	+14.71289063	-0.58007813	-0.97998047	+1.05468750	+1.53808594	-43.11035156	+3224	+14.88867188	-0.14941406	-0.13183594	-61.91894531	-12.78808594	+31.97021484	+3584	+12.19921875	-0.80419922	-2.05224609	-9.29443359	-7.16308594	-28.52050781	+1756
+1457970633.64619990	+14.71289063	-0.56689453	-0.97119141	+1.07666016	+1.47216797	-42.86865234	+3220	+14.88867188	-0.13623047	-0.12744141	-61.91894531	-12.67822266	+31.97021484	+3584	+12.19921875	-0.79541016	-2.05224609	-9.33837891	-7.07519531	-28.43261719	+1756
+1457970633.65030000	+14.71289063	-0.56250000	-0.96679688	+1.05468750	+1.40625000	-42.64892578	+3216	+14.88867188	-0.12744141	-0.12744141	-61.94091797	-12.56835938	+31.97021484	+3580	+12.19921875	-0.79101563	-2.05224609	-9.38232422	-6.96533203	-28.36669922	+1756
+1457970633.65450000	+14.71289063	-0.55810547	-0.97119141	+1.05468750	+1.42822266	-42.45117188	+3216	+14.89306641	-0.12304688	-0.11865234	-61.96289063	-12.52441406	+31.94824219	+3576	+12.19921875	-0.78662109	-2.05664063	-9.40429688	-6.83349609	-28.30078125	+1756
+1457970633.65870000	+14.70849609	-0.55371094	-0.97119141	+1.07666016	+1.40625000	-42.29736328	+3216	+14.89306641	-0.10986328	-0.11425781	-61.89697266	-12.45849609	+31.94824219	+3576	+12.19921875	-0.78222656	-2.05664063	-9.42626953	-6.72363281	-28.25683594	+1756
+1457970633.66280010	+14.70849609	-0.54492188	-0.97119141	+1.12060547	+1.36230469	-42.12158203	+3216	+14.89306641	-0.10546875	-0.10546875	-61.87500000	-12.41455078	+31.92626953	+3576	+12.20361328	-0.77783203	-2.06103516	-9.44824219	-6.61376953	-28.21289063	+1752
+1457970633.66700010	+14.70410156	-0.54052734	-0.97558594	+1.14257813	+1.36230469	-41.94580078	+3216	+14.89306641	-0.10546875	-0.11425781	-61.85302734	-12.32666016	+31.81640625	+3576	+12.20361328	-0.77343750	-2.06103516	-9.47021484	-6.50390625	-28.16894531	+1752
+1457970633.67109990	+14.70410156	-0.53173828	-0.97558594	+1.20849609	+1.31835938	-41.83593750	+3216	+14.89306641	-0.08349609	-0.10546875	-61.67724609	-12.32666016	+31.90429688	+3580	+12.20361328	-0.76464844	-2.06542969	-9.47021484	-6.39404297	-28.14697266	+1748
+1457970633.67529990	+14.69970703	-0.52734375	-0.97558594	+1.29638672	+1.23046875	-41.70410156	+3220	+14.88867188	-0.08349609	-0.09228516	-61.61132813	-12.32666016	+31.99218750	+3584	+12.20361328	-0.76464844	-2.06982422	-9.49218750	-6.28417969	-28.12500000	+1744
+1457970633.67950010	+14.69970703	-0.51855469	-0.97558594	+1.38427734	+1.16455078	-41.57226563	+3224	+14.89306641	-0.08349609	-0.09228516	-61.52343750	-12.28271484	+32.03613281	+3580	+12.20361328	-0.76025391	-2.06982422	-9.49218750	-6.17431641	-28.10302734	+1740
+1457970633.68359990	+14.69970703	-0.51416016	-0.97558594	+1.47216797	+1.14257813	-41.48437500	+3228	+14.89746094	-0.07910156	-0.09667969	-61.39160156	-12.23876953	+32.03613281	+3584	+12.20361328	-0.75585938	-2.07421875	-9.49218750	-6.06445313	-28.08105469	+1736
+1457970633.68779990	+14.69970703	-0.50537109	-0.97558594	+1.58203125	+1.09863281	-41.39648438	+3232	+14.89746094	-0.07470703	-0.09667969	-61.23779297	-12.19482422	+32.05810547	+3584	+12.20361328	-0.75146484	-2.07861328	-9.47021484	-5.95458984	-28.08105469	+1732
+1457970633.69199990	+14.69531250	-0.50097656	-0.97998047	+1.69189453	+1.07666016	-41.28662109	+3240	+14.89746094	-0.07470703	-0.10546875	-61.08398438	-12.12890625	+32.03613281	+3584	+12.20361328	-0.75146484	-2.08300781	-9.47021484	-5.82275391	-28.05908203	+1728
+1457970633.70030000	+14.69531250	-0.48779297	-0.98876953	+1.91162109	+1.05468750	-41.13281250	+3252	+14.89746094	-0.07470703	-0.11425781	-60.90820313	-12.08496094	+32.05810547	+3588	+12.19921875	-0.74267578	-2.08740234	-9.38232422	-5.58105469	-28.03710938	+1720
+1457970633.70450000	+14.69531250	-0.48339844	-0.99316406	+2.04345703	+1.05468750	-41.04492188	+3256	+14.89746094	-0.07910156	-0.12304688	-60.77636719	-11.99707031	+32.05810547	+3592	+12.19921875	-0.73828125	-2.09179688	-9.33837891	-5.44921875	-28.01513672	+1716
+1457970633.70860000	+14.69531250	-0.47460938	-1.00195313	+2.19726563	+1.07666016	-40.95703125	+3264	+14.89746094	-0.07910156	-0.13183594	-60.73242188	-11.97509766	+32.05810547	+3592	+12.19482422	-0.73388672	-2.09619141	-9.27246094	-5.31738281	-27.99316406	+1716
+1457970633.71280000	+14.69531250	-0.46142578	-1.00634766	+2.37304688	+1.09863281	-40.84716797	+3272	+14.89746094	-0.07910156	-0.13623047	-60.64453125	-11.93115234	+32.08007813	+3596	+12.19482422	-0.72949219	-2.10058594	-9.20654297	-5.18554688	-27.99316406	+1712
+1457970633.71700000	+14.69531250	-0.45263672	-1.01513672	+2.57080078	+1.09863281	-40.73730469	+3276	+14.90185547	-0.07910156	-0.14501953	-60.55664063	-11.88720703	+32.08007813	+3596	+12.19042969	-0.72509766	-2.10937500	-9.14062500	-5.03173828	-27.97119141	+1708
+1457970633.72110010	+14.69531250	-0.43945313	-1.02832031	+2.85644531	+1.14257813	-40.58349609	+3284	+14.90185547	-0.08349609	-0.15380859	-60.46875000	-11.82128906	+32.08007813	+3596	+12.18603516	-0.72070313	-2.11376953	-9.05273438	-4.89990234	-27.94921875	+1708
+1457970633.72530010	+14.69531250	-0.42626953	-1.04150391	+3.12011719	+1.20849609	-40.42968750	+3288	+14.90185547	-0.08349609	-0.16699219	-60.35888672	-11.73339844	+32.08007813	+3600	+12.18603516	-0.71630859	-2.11816406	-8.94287109	-4.74609375	-27.92724609	+1704
+1457970633.72950010	+14.69970703	-0.40869141	-1.05908203	+3.38378906	+1.29638672	-40.27587891	+3292	+14.90185547	-0.08789063	-0.18457031	-60.22705078	-11.64550781	+32.03613281	+3600	+12.18164063	-0.71191406	-2.12255859	-8.83300781	-4.59228516	-27.92724609	+1704
+1457970633.73359990	+14.69531250	-0.39111328	-1.08105469	+3.75732422	+1.40625000	-40.03417969	+3296	+14.90625000	-0.09228516	-0.22412109	-59.91943359	-11.42578125	+31.97021484	+3608	+12.17724609	-0.70751953	-2.13134766	-8.72314453	-4.41650391	-27.90527344	+1704
+1457970633.73779990	+14.69531250	-0.37353516	-1.10302734	+4.06494141	+1.51611328	-39.85839844	+3300	+14.90625000	-0.09667969	-0.25927734	-59.65576172	-11.25000000	+31.94824219	+3608	+12.17285156	-0.70312500	-2.13574219	-8.59130859	-4.24072266	-27.90527344	+1704
+1457970633.74190000	+14.69531250	-0.36035156	-1.12500000	+4.35058594	+1.60400391	-39.70458984	+3300	+14.90625000	-0.09667969	-0.28564453	-59.43603516	-11.11816406	+31.90429688	+3612	+12.16845703	-0.69873047	-2.14453125	-8.45947266	-4.06494141	-27.90527344	+1704
+1457970633.74609990	+14.69531250	-0.34277344	-1.14697266	+4.65820313	+1.69189453	-39.52880859	+3296	+14.90625000	-0.10107422	-0.33398438	-59.17236328	-10.87646484	+31.86035156	+3612	+12.15966797	-0.69433594	-2.15332031	-8.32763672	-3.88916016	-27.90527344	+1708
+1457970633.75440000	+14.69531250	-0.32519531	-1.18212891	+5.09765625	+1.80175781	-39.30908203	+3288	+14.90625000	-0.09228516	-0.39550781	-58.82080078	-10.67871094	+31.72851563	+3608	+12.15087891	-0.69433594	-2.17089844	-8.08593750	-3.53759766	-27.94921875	+1708
+1457970633.75860000	+14.69531250	-0.31640625	-1.19970703	+5.27343750	+1.86767578	-39.22119141	+3280	+14.90625000	-0.09228516	-0.41308594	-58.73291016	-10.65673828	+31.70654297	+3604	+12.14648438	-0.69433594	-2.18408203	-7.95410156	-3.33984375	-27.99316406	+1712
+1457970633.76280000	+14.69091797	-0.31201172	-1.21728516	+5.42724609	+1.88964844	-39.17724609	+3276	+14.90625000	-0.08789063	-0.42626953	-58.64501953	-10.63476563	+31.70654297	+3600	+12.14648438	-0.69433594	-2.19726563	-7.84423828	-3.18603516	-28.03710938	+1712
+1457970633.76690010	+14.68652344	-0.30761719	-1.23925781	+5.58105469	+1.97753906	-39.13330078	+3268	+14.90185547	-0.08349609	-0.44384766	-58.55712891	-10.59082031	+31.68457031	+3596	+12.14208984	-0.69873047	-2.21044922	-7.73437500	-3.01025391	-28.10302734	+1716
+1457970633.77110000	+14.68212891	-0.30761719	-1.25683594	+5.71289063	+1.97753906	-39.08935547	+3264	+14.90185547	-0.07910156	-0.45703125	-58.49121094	-10.59082031	+31.68457031	+3588	+12.13769531	-0.70312500	-2.22363281	-7.66845703	-2.85644531	-28.16894531	+1716
+1457970633.77530000	+14.67773438	-0.30761719	-1.27441406	+5.82275391	+1.97753906	-39.06738281	+3256	+14.89746094	-0.07470703	-0.46582031	-58.44726563	-10.59082031	+31.70654297	+3584	+12.13330078	-0.70751953	-2.23681641	-7.60253906	-2.70263672	-28.25683594	+1720
+1457970633.77940010	+14.67773438	-0.30761719	-1.29199219	+5.91064453	+1.97753906	-39.06738281	+3252	+14.89746094	-0.07031250	-0.47900391	-58.38134766	-10.63476563	+31.72851563	+3580	+12.13330078	-0.71630859	-2.25439453	-7.55859375	-2.52685547	-28.34472656	+1724
+1457970633.78360010	+14.67333984	-0.31201172	-1.30517578	+5.99853516	+1.95556641	-39.06738281	+3248	+14.89746094	-0.07031250	-0.48779297	-58.33740234	-10.65673828	+31.75048828	+3576	+12.12890625	-0.72509766	-2.27197266	-7.51464844	-2.39501953	-28.43261719	+1724
+1457970633.78780010	+14.67333984	-0.32080078	-1.31835938	+6.06445313	+1.91162109	-39.08935547	+3248	+14.89746094	-0.06591797	-0.50097656	-58.31542969	-10.70068359	+31.77246094	+3572	+12.12890625	-0.73388672	-2.28515625	-7.49267578	-2.26318359	-28.54248047	+1724
+1457970633.79189990	+14.66894531	-0.32519531	-1.34033203	+6.13037109	+1.93359375	-39.13330078	+3248	+14.89306641	-0.06591797	-0.50976563	-58.27148438	-10.74462891	+31.77246094	+3568	+12.12451172	-0.74267578	-2.30712891	-7.44873047	-2.10937500	-28.65234375	+1728
+1457970633.79609990	+14.66455078	-0.33398438	-1.36230469	+6.19628906	+1.93359375	-39.15527344	+3248	+14.89306641	-0.06591797	-0.52294922	-58.22753906	-10.78857422	+31.79443359	+3564	+12.12451172	-0.75146484	-2.32470703	-7.42675781	-1.97753906	-28.76220703	+1728
+1457970633.80029990	+14.65576172	-0.34277344	-1.37988281	+6.26220703	+1.91162109	-39.19921875	+3248	+14.88867188	-0.07031250	-0.53613281	-58.20556641	-10.85449219	+31.79443359	+3564	+12.12011719	-0.76464844	-2.34228516	-7.42675781	-1.82373047	-28.87207031	+1728
+1457970633.80440000	+14.65576172	-0.35156250	-1.40625000	+6.30615234	+1.91162109	-39.22119141	+3252	+14.88867188	-0.07031250	-0.55371094	-58.18359375	-10.89843750	+31.79443359	+3564	+12.12011719	-0.77783203	-2.36425781	-7.40478516	-1.66992188	-28.98193359	+1732
+1457970633.81279990	+14.65136719	-0.37353516	-1.45019531	+6.43798828	+1.82373047	-39.28710938	+3260	+14.88427734	-0.08349609	-0.59326172	-58.11767578	-11.03027344	+31.77246094	+3564	+12.11132813	-0.80419922	-2.40380859	-7.40478516	-1.40625000	-29.22363281	+1732
+1457970633.81690000	+14.65136719	-0.38232422	-1.48095703	+6.50390625	+1.80175781	-39.33105469	+3264	+14.88427734	-0.09228516	-0.61962891	-58.11767578	-11.09619141	+31.70654297	+3564	+12.11132813	-0.81738281	-2.43017578	-7.40478516	-1.27441406	-29.35546875	+1732
+1457970633.82110000	+14.65136719	-0.39550781	-1.51171875	+6.59179688	+1.77978516	-39.37500000	+3272	+14.88427734	-0.10107422	-0.65039063	-58.07373047	-11.16210938	+31.66259766	+3568	+12.10693359	-0.83496094	-2.45654297	-7.38281250	-1.14257813	-29.48730469	+1732
+1457970633.82520010	+14.65136719	-0.40869141	-1.54248047	+6.65771484	+1.73583984	-39.41894531	+3276	+14.88427734	-0.11865234	-0.68115234	-58.05175781	-11.22802734	+31.59667969	+3572	+12.10253906	-0.85253906	-2.47851563	-7.36083984	-1.01074219	-29.61914063	+1736
+1457970633.82940010	+14.65136719	-0.42187500	-1.58203125	+6.72363281	+1.75781250	-39.44091797	+3280	+14.88427734	-0.13183594	-0.72070313	-58.02978516	-11.25000000	+31.48681641	+3576	+12.09814453	-0.86572266	-2.50927734	-7.33886719	-0.85693359	-29.75097656	+1736
+1457970633.83360000	+14.65136719	-0.43505859	-1.62158203	+6.83349609	+1.71386719	-39.46289063	+3284	+14.87988281	-0.14941406	-0.76904297	-57.98583984	-11.31591797	+31.37695313	+3580	+12.09375000	-0.88769531	-2.54003906	-7.31689453	-0.70312500	-29.90478516	+1740
+1457970633.83769990	+14.65136719	-0.44824219	-1.65673828	+6.92138672	+1.62597656	-39.48486328	+3288	+14.87988281	-0.17138672	-0.81298828	-57.96386719	-11.35986328	+31.28906250	+3584	+12.08935547	-0.90966797	-2.57519531	-7.29492188	-0.54931641	-30.05859375	+1744
+1457970633.84190010	+14.65576172	-0.46582031	-1.70068359	+6.98730469	+1.60400391	-39.48486328	+3288	+14.87988281	-0.19335938	-0.86572266	-57.96386719	-11.38183594	+31.17919922	+3588	+12.08496094	-0.92724609	-2.60595703	-7.27294922	-0.41748047	-30.21240234	+1748
+1457970633.84610010	+14.66015625	-0.47900391	-1.73583984	+7.07519531	+1.49414063	-39.48486328	+3288	+14.87988281	-0.21972656	-0.92285156	-57.91992188	-11.42578125	+31.06933594	+3592	+12.07617188	-0.95361328	-2.64550781	-7.22900391	-0.24169922	-30.38818359	+1756
+1457970633.85019990	+14.66894531	-0.50097656	-1.77099609	+7.11914063	+1.38427734	-39.52880859	+3284	+14.87988281	-0.24609375	-0.97119141	-57.91992188	-11.46972656	+31.00341797	+3596	+12.07177734	-0.97998047	-2.68505859	-7.20703125	-0.10986328	-30.54199219	+1764
+1457970633.85439990	+14.67333984	-0.52294922	-1.82373047	+7.18505859	+1.34033203	-39.57275391	+3284	+14.87988281	-0.27246094	-1.02832031	-57.89794922	-11.49169922	+30.87158203	+3600	+12.06738281	-1.00634766	-2.72021484	-7.20703125	+0.00000000	-30.69580078	+1768
+1457970633.85859990	+14.67773438	-0.54052734	-1.86767578	+7.25097656	+1.25244141	-39.61669922	+3280	+14.87988281	-0.29443359	-1.08105469	-57.85400391	-11.53564453	+30.78369141	+3600	+12.06298828	-1.03710938	-2.76855469	-7.18505859	+0.17578125	-30.89355469	+1780
+1457970633.86690000	+14.68652344	-0.59326172	-1.96435547	+7.33886719	+1.12060547	-39.68261719	+3280	+14.88427734	-0.35595703	-1.19531250	-57.83203125	-11.57958984	+30.60791016	+3604	+12.05859375	-1.09423828	-2.85644531	-7.18505859	+0.48339844	-31.24511719	+1796
+1457970633.87109990	+14.69091797	-0.61962891	-2.01708984	+7.36083984	+1.01074219	-39.72656250	+3276	+14.88427734	-0.38232422	-1.24804688	-57.83203125	-11.62353516	+30.56396484	+3604	+12.05419922	-1.12939453	-2.90478516	-7.25097656	+0.65917969	-31.46484375	+1808
+1457970633.87520000	+14.69531250	-0.65478516	-2.06542969	+7.36083984	+0.90087891	-39.77050781	+3276	+14.88427734	-0.41748047	-1.30078125	-57.83203125	-11.66748047	+30.52001953	+3608	+12.04980469	-1.16455078	-2.95312500	-7.31689453	+0.81298828	-31.66259766	+1820
+1457970633.87940000	+14.70410156	-0.68994141	-2.11816406	+7.36083984	+0.81298828	-39.85839844	+3276	+14.88867188	-0.44824219	-1.35791016	-57.85400391	-11.73339844	+30.49804688	+3608	+12.04980469	-1.19970703	-3.00146484	-7.36083984	+0.98876953	-31.86035156	+1828
+1457970633.88360000	+14.70410156	-0.72509766	-2.17089844	+7.33886719	+0.70312500	-39.94628906	+3276	+14.89306641	-0.47900391	-1.41064453	-57.85400391	-11.79931641	+30.45410156	+3608	+12.04980469	-1.24365234	-3.06298828	-7.47070313	+1.18652344	-32.12402344	+1840
+1457970633.88770010	+14.71289063	-0.76464844	-2.22802734	+7.29492188	+0.63720703	-40.05615234	+3276	+14.90185547	-0.51416016	-1.46777344	-57.87597656	-11.84326172	+30.38818359	+3612	+12.04980469	-1.28759766	-3.11572266	-7.58056641	+1.36230469	-32.34375000	+1852
+1457970633.89190010	+14.71728516	-0.80859375	-2.28515625	+7.25097656	+0.57128906	-40.16601563	+3280	+14.90625000	-0.54931641	-1.52490234	-57.87597656	-11.90917969	+30.32226563	+3616	+12.05419922	-1.33154297	-3.17724609	-7.69042969	+1.56005859	-32.60742188	+1864
+1457970633.89599990	+14.72167969	-0.84814453	-2.35107422	+7.20703125	+0.57128906	-40.27587891	+3288	+14.91064453	-0.58886719	-1.58203125	-57.89794922	-11.99707031	+30.25634766	+3620	+12.05419922	-1.37548828	-3.23437500	-7.82226563	+1.75781250	-32.89306641	+1876
+1457970633.90019990	+14.72167969	-0.89648438	-2.41699219	+7.11914063	+0.54931641	-40.40771484	+3296	+14.91503906	-0.62841797	-1.63916016	-57.94189453	-12.06298828	+30.21240234	+3624	+12.05419922	-1.42382813	-3.30029297	-7.95410156	+1.97753906	-33.15673828	+1884
+1457970633.90440010	+14.72607422	-0.94482422	-2.48291016	+7.05322266	+0.52734375	-40.51757813	+3304	+14.92822266	-0.67236328	-1.70068359	-57.98583984	-12.15087891	+30.14648438	+3628	+12.05859375	-1.47216797	-3.36181641	-8.08593750	+2.17529297	-33.44238281	+1896
+1457970633.90850000	+14.73046875	-0.99755859	-2.54882813	+6.94335938	+0.50537109	-40.64941406	+3312	+14.93261719	-0.71191406	-1.75781250	-58.02978516	-12.23876953	+30.08056641	+3636	+12.05419922	-1.52490234	-3.42773438	-8.26171875	+2.39501953	-33.75000000	+1904
+1457970633.91269990	+14.73486328	-1.05029297	-2.61914063	+6.83349609	+0.52734375	-40.80322266	+3324	+14.94140625	-0.76025391	-1.81933594	-58.07373047	-12.32666016	+30.01464844	+3644	+12.05859375	-1.58203125	-3.49804688	-8.41552734	+2.61474609	-34.05761719	+1916
+1457970633.92100000	+14.74804688	-1.16455078	-2.76855469	+6.63574219	+0.57128906	-41.15478516	+3352	+14.96337891	-0.84814453	-1.95996094	-58.16162109	-12.48046875	+29.77294922	+3660	+12.06298828	-1.69189453	-3.64306641	-8.74511719	+3.05419922	-34.71679688	+1936
+1457970633.92520000	+14.75683594	-1.22167969	-2.84765625	+6.52587891	+0.63720703	-41.30859375	+3364	+14.97216797	-0.90087891	-2.03466797	-58.22753906	-12.54638672	+29.61914063	+3672	+12.06738281	-1.74902344	-3.72216797	-8.89892578	+3.31787109	-35.04638672	+1944
+1457970633.92940000	+14.76562500	-1.27880859	-2.93115234	+6.43798828	+0.70312500	-41.46240234	+3380	+14.98535156	-0.95800781	-2.11376953	-58.27148438	-12.59033203	+29.44335938	+3684	+12.07177734	-1.80615234	-3.79687500	-9.05273438	+3.53759766	-35.37597656	+1952
+1457970633.93350010	+14.77001953	-1.34033203	-3.01904297	+6.35009766	+0.81298828	-41.61621094	+3396	+14.99414063	-1.01074219	-2.19726563	-58.33740234	-12.63427734	+29.26757813	+3696	+12.07177734	-1.86767578	-3.87597656	-9.20654297	+3.77929688	-35.72753906	+1964
+1457970633.93770000	+14.77880859	-1.40185547	-3.10693359	+6.21826172	+0.90087891	-41.77001953	+3412	+15.00292969	-1.07226563	-2.28076172	-58.42529297	-12.67822266	+29.09179688	+3708	+12.06738281	-1.92480469	-3.95507813	-9.36035156	+4.04296875	-36.07910156	+1972
+1457970633.94190000	+14.79199219	-1.46777344	-3.19482422	+6.10839844	+0.96679688	-41.92382813	+3424	+15.01611328	-1.12939453	-2.37744141	-58.49121094	-12.70019531	+28.89404297	+3720	+12.07617188	-1.98632813	-4.03417969	-9.49218750	+4.24072266	-36.40869141	+1980
+1457970633.94600010	+14.80517578	-1.53369141	-3.28710938	+5.99853516	+1.03271484	-42.09960938	+3436	+15.02929688	-1.19531250	-2.47412109	-58.57910156	-12.70019531	+28.67431641	+3732	+12.07617188	-2.05224609	-4.11767578	-9.66796875	+4.50439453	-36.76025391	+1992
+1457970633.95020010	+14.81835938	-1.59960938	-3.38378906	+5.91064453	+1.09863281	-42.25341797	+3448	+15.03808594	-1.26123047	-2.57519531	-58.66699219	-12.70019531	+28.43261719	+3748	+12.07617188	-2.11376953	-4.20556641	-9.79980469	+4.79003906	-37.08984375	+2004
+1457970633.95440010	+14.83593750	-1.66992188	-3.48486328	+5.82275391	+1.16455078	-42.40722656	+3456	+15.05566406	-1.32714844	-2.68066406	-58.73291016	-12.70019531	+28.19091797	+3760	+12.08056641	-2.17529297	-4.28906250	-9.95361328	+5.00976563	-37.44140625	+2012
+1457970633.95849990	+14.84912109	-1.73583984	-3.58593750	+5.73486328	+1.27441406	-42.58300781	+3464	+15.06445313	-1.39746094	-2.79492188	-58.82080078	-12.70019531	+27.90527344	+3776	+12.08056641	-2.24121094	-4.37695313	-10.10742188	+5.31738281	-37.79296875	+2024
+1457970633.96269990	+14.86230469	-1.81054688	-3.69580078	+5.62500000	+1.38427734	-42.71484375	+3472	+15.07324219	-1.47216797	-2.90917969	-58.93066406	-12.65625000	+27.64160156	+3788	+12.08056641	-2.30712891	-4.46923828	-10.23925781	+5.62500000	-38.12255859	+2036
+1457970633.97100000	+14.89306641	-1.95996094	-3.91113281	+5.40527344	+1.49414063	-43.04443359	+3480	+15.09521484	-1.63037109	-3.14208984	-59.19433594	-12.63427734	+27.13623047	+3816	+12.08496094	-2.44335938	-4.64941406	-10.56884766	+6.15234375	-38.80371094	+2060
+1457970633.97519990	+14.90625000	-2.03466797	-4.02099609	+5.29541016	+1.53808594	-43.19824219	+3480	+15.10400391	-1.70507813	-3.26074219	-59.32617188	-12.61230469	+26.87255859	+3828	+12.08496094	-2.50927734	-4.74609375	-10.74462891	+6.45996094	-39.15527344	+2072
+1457970633.97930000	+14.93261719	-2.11816406	-4.12646484	+5.18554688	+1.49414063	-43.37402344	+3476	+15.12597656	-1.78857422	-3.37500000	-59.45800781	-12.63427734	+26.69677734	+3836	+12.09375000	-2.58398438	-4.83837891	-10.92041016	+6.65771484	-39.48486328	+2080
+1457970633.98350000	+14.94580078	-2.20166016	-4.23632813	+5.03173828	+1.51611328	-43.57177734	+3472	+15.13916016	-1.87207031	-3.49365234	-59.63378906	-12.63427734	+26.45507813	+3848	+12.09375000	-2.66308594	-4.93505859	-11.18408203	+6.96533203	-39.88037109	+2096
+1457970633.98770000	+14.96777344	-2.28515625	-4.35498047	+4.92187500	+1.56005859	-43.74755859	+3468	+15.15234375	-1.95556641	-3.62109375	-59.76562500	-12.63427734	+26.19140625	+3856	+12.09814453	-2.73779297	-5.03613281	-11.38183594	+7.27294922	-40.23193359	+2108
+1457970633.99180010	+14.98535156	-2.37304688	-4.46484375	+4.79003906	+1.51611328	-43.96728516	+3464	+15.16992188	-2.03906250	-3.73095703	-59.91943359	-12.72216797	+26.01562500	+3864	+12.10253906	-2.81250000	-5.13720703	-11.60156250	+7.51464844	-40.60546875	+2120
+1457970633.99600010	+14.99853516	-2.46533203	-4.57910156	+4.61425781	+1.53808594	-44.20898438	+3460	+15.17871094	-2.13134766	-3.84521484	-60.11718750	-12.78808594	+25.79589844	+3872	+12.10693359	-2.90039063	-5.23828125	-11.88720703	+7.80029297	-41.02294922	+2136
+1457970634.00020000	+15.01171875	-2.55322266	-4.70214844	+4.48242188	+1.56005859	-44.42871094	+3456	+15.19189453	-2.21484375	-3.96826172	-60.27099609	-12.83203125	+25.55419922	+3884	+12.11132813	-2.97949219	-5.34375000	-12.12890625	+8.08593750	-41.39648438	+2148
+1457970634.00430010	+15.03369141	-2.64550781	-4.80322266	+4.35058594	+1.45019531	-44.67041016	+3448	+15.21386719	-2.30273438	-4.06933594	-60.44677734	-12.98583984	+25.44433594	+3888	+12.12011719	-3.06298828	-5.44482422	-12.37060547	+8.28369141	-41.79199219	+2156
+1457970634.00850010	+15.04687500	-2.74218750	-4.91308594	+4.15283203	+1.38427734	-44.95605469	+3444	+15.23144531	-2.40380859	-4.17480469	-60.68847656	-13.13964844	+25.24658203	+3896	+12.12451172	-3.15966797	-5.55029297	-12.72216797	+8.52539063	-42.25341797	+2168
+1457970634.01679990	+15.08203125	-2.93554688	-5.12402344	+3.86718750	+1.20849609	-45.57128906	+3440	+15.27978516	-2.57080078	-4.38134766	-60.97412109	-13.55712891	+24.93896484	+3908	+12.14208984	-3.34423828	-5.76562500	-13.29345703	+8.94287109	-43.17626953	+2184
+1457970634.02099990	+15.09960938	-3.04541016	-5.23828125	+3.64746094	+1.20849609	-45.90087891	+3440	+15.30175781	-2.66748047	-4.48681641	-61.17187500	-13.77685547	+24.71923828	+3912	+12.15087891	-3.44091797	-5.87988281	-13.64501953	+9.16259766	-43.65966797	+2196
+1457970634.02519990	+15.11279297	-3.14208984	-5.35693359	+3.49365234	+1.20849609	-46.20849609	+3444	+15.32812500	-2.75976563	-4.59667969	-61.32568359	-13.99658203	+24.47753906	+3920	+12.15966797	-3.53320313	-5.99414063	-13.93066406	+9.38232422	-44.14306641	+2204
+1457970634.02930000	+15.13037109	-3.23876953	-5.45800781	+3.36181641	+1.07666016	-46.58203125	+3444	+15.35449219	-2.85205078	-4.68896484	-61.47949219	-14.30419922	+24.32373047	+3928	+12.16845703	-3.63427734	-6.09960938	-14.23828125	+9.53613281	-44.62646484	+2208
+1457970634.03350000	+15.14355469	-3.34863281	-5.57226563	+3.14208984	+1.07666016	-46.95556641	+3452	+15.37646484	-2.95312500	-4.79443359	-61.69921875	-14.58984375	+24.03808594	+3936	+12.17724609	-3.73535156	-6.21386719	-14.56787109	+9.73388672	-45.13183594	+2216
+1457970634.03769990	+15.15234375	-3.44970703	-5.68652344	+2.98828125	+1.07666016	-47.30712891	+3460	+15.39843750	-3.04541016	-4.89990234	-61.83105469	-14.85351563	+23.75244141	+3944	+12.18164063	-3.83203125	-6.32812500	-14.85351563	+9.90966797	-45.63720703	+2220
+1457970634.04180000	+15.17431641	-3.55517578	-5.78320313	+2.83447266	+0.90087891	-47.70263672	+3464	+15.42919922	-3.14208984	-4.99658203	-61.98486328	-15.20507813	+23.55468750	+3948	+12.19482422	-3.93310547	-6.43798828	-15.18310547	+10.01953125	-46.14257813	+2224
+1457970634.04600000	+15.19189453	-3.66943359	-5.89746094	+2.59277344	+0.87890625	-48.09814453	+3476	+15.45996094	-3.24316406	-5.10644531	-62.18261719	-15.51269531	+23.24707031	+3956	+12.20361328	-4.03857422	-6.55224609	-15.51269531	+10.15136719	-46.66992188	+2228
+1457970634.05020000	+15.20947266	-3.77490234	-6.01611328	+2.41699219	+0.87890625	-48.49365234	+3484	+15.48632813	-3.34423828	-5.21630859	-62.31445313	-15.82031250	+22.89550781	+3964	+12.21240234	-4.13964844	-6.66650391	-15.79833984	+10.28320313	-47.19726563	+2232
+1457970634.05430010	+15.23144531	-3.88916016	-6.12158203	+2.24121094	+0.76904297	-48.91113281	+3496	+15.51269531	-3.44970703	-5.32177734	-62.46826172	-16.19384766	+22.60986328	+3972	+12.22119141	-4.24511719	-6.77636719	-16.14990234	+10.37109375	-47.72460938	+2236
+1457970634.05850010	+15.24902344	-4.00781250	-6.24462891	+2.02148438	+0.81298828	-49.32861328	+3508	+15.53906250	-3.55957031	-5.44042969	-62.64404297	-16.50146484	+22.17041016	+3980	+12.23437500	-4.35058594	-6.89062500	-16.47949219	+10.50292969	-48.22998047	+2240
+1457970634.06259990	+15.26660156	-4.11767578	-6.37207031	+1.82373047	+0.85693359	-49.70214844	+3520	+15.55664063	-3.66943359	-5.56347656	-62.81982422	-16.78710938	+21.75292969	+3988	+12.24316406	-4.44726563	-7.00488281	-16.76513672	+10.63476563	-48.73535156	+2240
+1457970634.06680010	+15.28857422	-4.23632813	-6.48632813	+1.62597656	+0.76904297	-50.11962891	+3528	+15.57861328	-3.78369141	-5.68212891	-63.01757813	-17.09472656	+21.35742188	+3996	+12.24755859	-4.55273438	-7.11035156	-17.11669922	+10.70068359	-49.21875000	+2244
+1457970634.07509990	+15.32373047	-4.48681641	-6.73242188	+1.12060547	+0.79101563	-50.95458984	+3544	+15.60937500	-4.02978516	-5.94580078	-63.43505859	-17.66601563	+20.36865234	+4016	+12.26074219	-4.76806641	-7.33447266	-17.81982422	+10.87646484	-50.22949219	+2248
+1457970634.07929990	+15.34570313	-4.61425781	-6.84228516	+0.85693359	+0.68115234	-51.39404297	+3548	+15.62695313	-4.15722656	-6.06884766	-63.67675781	-17.99560547	+19.95117188	+4024	+12.26513672	-4.87792969	-7.43554688	-18.23730469	+10.89843750	-50.73486328	+2256
+1457970634.08349990	+15.37207031	-4.75488281	-6.96972656	+0.54931641	+0.70312500	-51.83349609	+3552	+15.64453125	-4.28906250	-6.20507813	-63.91845703	-18.28125000	+19.46777344	+4032	+12.27832031	-4.99218750	-7.54541016	-18.63281250	+10.96435547	-51.24023438	+2256
+1457970634.08760000	+15.39404297	-4.88232422	-7.10156250	+0.30761719	+0.72509766	-52.25097656	+3556	+15.65771484	-4.42089844	-6.34570313	-64.13818359	-18.56689453	+18.96240234	+4040	+12.28710938	-5.10205078	-7.65087891	-19.02832031	+11.00830078	-51.74560547	+2260
+1457970634.09180000	+15.41162109	-5.01855469	-7.21582031	+0.04394531	+0.68115234	-52.71240234	+3552	+15.67089844	-4.56152344	-6.47314453	-64.40185547	-18.89648438	+18.47900391	+4044	+12.28710938	-5.21630859	-7.75634766	-19.46777344	+11.03027344	-52.25097656	+2264
+1457970634.09600000	+15.43359375	-5.15917969	-7.34326172	-0.26367188	+0.70312500	-53.17382813	+3552	+15.67529297	-4.70214844	-6.61376953	-64.64355469	-19.18212891	+17.95166016	+4056	+12.30029297	-5.33496094	-7.85742188	-19.88525391	+11.05224609	-52.77832031	+2268
+1457970634.10010000	+15.45117188	-5.29541016	-7.47070313	-0.54931641	+0.72509766	-53.61328125	+3548	+15.68408203	-4.83837891	-6.75439453	-64.88525391	-19.44580078	+17.42431641	+4060	+12.30468750	-5.44921875	-7.95849609	-20.32470703	+11.05224609	-53.28369141	+2268
+1457970634.10430000	+15.46875000	-5.43603516	-7.58056641	-0.85693359	+0.63720703	-54.07470703	+3540	+15.69287109	-4.98339844	-6.87744141	-65.19287109	-19.81933594	+17.02880859	+4064	+12.30468750	-5.56787109	-8.05957031	-20.78613281	+11.05224609	-53.81103516	+2276
+1457970634.10850000	+15.49511719	-5.58544922	-7.69482422	-1.16455078	+0.57128906	-54.58007813	+3532	+15.70605469	-5.12841797	-7.00048828	-65.45654297	-20.17089844	+16.63330078	+4064	+12.31787109	-5.69091797	-8.16064453	-21.26953125	+11.00830078	-54.36035156	+2280
+1457970634.11260010	+15.51708984	-5.72167969	-7.80908203	-1.42822266	+0.54931641	-55.08544922	+3520	+15.71923828	-5.26464844	-7.11914063	-65.69824219	-20.54443359	+16.21582031	+4064	+12.32666016	-5.81396484	-8.26171875	-21.73095703	+10.96435547	-54.93164063	+2284
+1457970634.11680010	+15.53466797	-5.86669922	-7.91015625	-1.69189453	+0.43945313	-55.61279297	+3508	+15.73242188	-5.41406250	-7.22900391	-66.00585938	-20.98388672	+15.88623047	+4064	+12.33105469	-5.94140625	-8.35839844	-22.21435547	+10.92041016	-55.50292969	+2288
+1457970634.12100010	+15.55664063	-6.01171875	-8.02001953	-1.97753906	+0.39550781	-56.14013672	+3496	+15.75878906	-5.55908203	-7.33886719	-66.26953125	-21.40136719	+15.55664063	+4060	+12.34423828	-6.06884766	-8.45507813	-22.67578125	+10.85449219	-56.07421875	+2292
+1457970634.12930010	+15.59179688	-6.28417969	-8.22656250	-2.48291016	+0.32958984	-57.19482422	+3472	+15.79833984	-5.82275391	-7.54101563	-66.68701172	-22.25830078	+14.96337891	+4048	+12.36181641	-6.32373047	-8.65283203	-23.57666016	+10.74462891	-57.21679688	+2296
+1457970634.13340000	+15.60937500	-6.42480469	-8.31884766	-2.74658203	+0.26367188	-57.74414063	+3464	+15.82031250	-5.95019531	-7.62890625	-66.88476563	-22.71972656	+14.74365234	+4040	+12.37500000	-6.45117188	-8.74951172	-23.97216797	+10.65673828	-57.81005859	+2296
+1457970634.13759990	+15.62695313	-6.55664063	-8.41113281	-2.96630859	+0.19775391	-58.29345703	+3452	+15.84667969	-6.07763672	-7.71240234	-67.10449219	-23.20312500	+14.54589844	+4032	+12.38378906	-6.57861328	-8.84179688	-24.38964844	+10.56884766	-58.40332031	+2296
+1457970634.14179990	+15.64453125	-6.69287109	-8.49023438	-3.20800781	+0.06591797	-58.86474609	+3448	+15.87304688	-6.21386719	-7.78271484	-67.39013672	-23.75244141	+14.43603516	+4024	+12.38818359	-6.71044922	-8.93847656	-24.85107422	+10.48095703	-59.01855469	+2296
+1457970634.14590000	+15.67089844	-6.82470703	-8.56933594	-3.40576172	-0.02197266	-59.39208984	+3440	+15.91259766	-6.34570313	-7.85302734	-67.63183594	-24.25781250	+14.34814453	+4012	+12.40576172	-6.83349609	-9.03515625	-25.22460938	+10.37109375	-59.56787109	+2296
+1457970634.15010000	+15.69287109	-6.95654297	-8.65283203	-3.60351563	-0.10986328	-59.96337891	+3432	+15.94775391	-6.47314453	-7.92333984	-67.82958984	-24.76318359	+14.26025391	+4004	+12.41894531	-6.96533203	-9.12744141	-25.59814453	+10.26123047	-60.16113281	+2292
+1457970634.15430000	+15.70166016	-7.09277344	-8.72753906	-3.84521484	-0.21972656	-60.55664063	+3432	+15.97412109	-6.59619141	-7.99804688	-68.02734375	-25.26855469	+14.12841797	+3996	+12.42333984	-7.09716797	-9.22412109	-26.01562500	+10.19531250	-60.77636719	+2296
+1457970634.15840010	+15.72363281	-7.22900391	-8.81103516	-4.06494141	-0.24169922	-61.08398438	+3436	+16.00927734	-6.71484375	-8.07275391	-68.15917969	-25.72998047	+13.97460938	+3988	+12.44531250	-7.21582031	-9.31640625	-26.32324219	+10.08544922	-61.30371094	+2296
+1457970634.16260000	+15.74121094	-7.36083984	-8.89013672	-4.28466797	-0.28564453	-61.61132813	+3436	+16.04003906	-6.84228516	-8.14746094	-68.35693359	-26.19140625	+13.86474609	+3980	+12.45849609	-7.34326172	-9.39990234	-26.67480469	+9.95361328	-61.85302734	+2296
+1457970634.16680000	+15.74560547	-7.49707031	-8.96484375	-4.52636719	-0.32958984	-62.13867188	+3440	+16.06201172	-6.96972656	-8.21337891	-68.59863281	-26.67480469	+13.77685547	+3972	+12.45410156	-7.47070313	-9.49218750	-27.07031250	+9.86572266	-62.42431641	+2304
+1457970634.17090010	+15.76318359	-7.62451172	-9.03515625	-4.72412109	-0.37353516	-62.64404297	+3444	+16.08837891	-7.09716797	-8.28369141	-68.79638672	-27.11425781	+13.68896484	+3968	+12.47167969	-7.58935547	-9.58007813	-27.37792969	+9.75585938	-62.90771484	+2304
+1457970634.17930010	+15.78515625	-7.90576172	-9.17138672	-5.25146484	-0.59326172	-63.72070313	+3456	+16.12353516	-7.37841797	-8.43310547	-69.30175781	-28.03710938	+13.42529297	+3960	+12.47607422	-7.84863281	-9.74267578	-28.19091797	+9.49218750	-64.00634766	+2312
+1457970634.18339990	+15.81152344	-8.05078125	-9.25048828	-5.49316406	-0.65917969	-64.20410156	+3456	+16.14550781	-7.51904297	-8.52099609	-69.49951172	-28.43261719	+13.24951172	+3956	+12.49365234	-7.96728516	-9.81738281	-28.49853516	+9.29443359	-64.44580078	+2312
+1457970634.18759990	+15.82910156	-8.19580078	-9.32958984	-5.75683594	-0.72509766	-64.70947266	+3456	+16.16308594	-7.66406250	-8.60888672	-69.71923828	-28.85009766	+13.05175781	+3956	+12.50683594	-8.09472656	-9.88330078	-28.87207031	+9.07470703	-64.90722656	+2312
+1457970634.19180010	+15.82910156	-8.34521484	-9.40869141	-6.04248047	-0.74707031	-65.21484375	+3460	+16.15869141	-7.80908203	-8.70117188	-69.93896484	-29.24560547	+12.78808594	+3952	+12.50683594	-8.22656250	-9.95361328	-29.31152344	+8.89892578	-65.41259766	+2312
+1457970634.19590000	+15.84228516	-8.49023438	-9.48779297	-6.30615234	-0.74707031	-65.69824219	+3456	+16.16308594	-7.94970703	-8.79785156	-70.11474609	-29.59716797	+12.50244141	+3952	+12.52001953	-8.34521484	-10.02832031	-29.64111328	+8.72314453	-65.80810547	+2312
+1457970634.20009990	+15.84667969	-8.63964844	-9.56250000	-6.59179688	-0.79101563	-66.18164063	+3452	+16.15869141	-8.10351563	-8.89013672	-70.33447266	-29.97070313	+12.23876953	+3948	+12.52001953	-8.47265625	-10.08544922	-30.03662109	+8.48144531	-66.22558594	+2304
+1457970634.20429990	+15.85107422	-8.79345703	-9.64160156	-6.92138672	-0.85693359	-66.66503906	+3444	+16.14990234	-8.26611328	-8.98242188	-70.62011719	-30.36621094	+11.97509766	+3944	+12.51562500	-8.60009766	-10.14697266	-30.49804688	+8.26171875	-66.66503906	+2300
+1457970634.20840000	+15.86865234	-8.94287109	-9.70312500	-7.16308594	-1.01074219	-67.14843750	+3428	+16.15429688	-8.41992188	-9.06152344	-70.86181641	-30.80566406	+11.79931641	+3936	+12.52441406	-8.72314453	-10.19970703	-30.84960938	+7.95410156	-67.06054688	+2288
+1457970634.21260000	+15.88183594	-9.09228516	-9.76464844	-7.40478516	-1.18652344	-67.67578125	+3408	+16.15869141	-8.56933594	-9.14062500	-71.08154297	-31.24511719	+11.60156250	+3928	+12.53320313	-8.85498047	-10.24804688	-31.24511719	+7.62451172	-67.50000000	+2280
+1457970634.22090010	+15.90820313	-9.39111328	-9.89208984	-7.82226563	-1.47216797	-68.73046875	+3360	+16.14990234	-8.86376953	-9.30761719	-71.41113281	-32.08007813	+11.07421875	+3908	+12.55078125	-9.11425781	-10.34912109	-31.97021484	+7.00927734	-68.29101563	+2256
+1457970634.22510000	+15.92578125	-9.53613281	-9.95800781	-7.99804688	-1.58203125	-69.23583984	+3328	+16.14990234	-9.00439453	-9.39111328	-71.54296875	-32.49755859	+10.85449219	+3892	+12.56835938	-9.24609375	-10.39306641	-32.32177734	+6.63574219	-68.68652344	+2244
+1457970634.22919990	+15.92138672	-9.67675781	-10.01953125	-8.19580078	-1.64794922	-69.74121094	+3300	+16.14111328	-9.14941406	-9.45703125	-71.74072266	-32.93701172	+10.65673828	+3880	+12.56396484	-9.36474609	-10.44140625	-32.62939453	+6.41601563	-69.08203125	+2236
+1457970634.23340010	+15.93017578	-9.80419922	-10.06347656	-8.30566406	-1.80175781	-70.26855469	+3264	+16.15429688	-9.28125000	-9.50537109	-71.89453125	-33.39843750	+10.54687500	+3860	+12.57275391	-9.48339844	-10.48535156	-32.89306641	+6.10839844	-69.45556641	+2220
+1457970634.23760010	+15.93457031	-9.93164063	-10.10302734	-8.41552734	-1.99951172	-70.79589844	+3232	+16.16748047	-9.39990234	-9.55371094	-72.02636719	-33.85986328	+10.48095703	+3836	+12.58593750	-9.60644531	-10.52490234	-33.15673828	+5.77880859	-69.85107422	+2208
+1457970634.24169990	+15.93896484	-10.06347656	-10.13818359	-8.54736328	-2.19726563	-71.34521484	+3200	+16.17187500	-9.51855469	-9.59326172	-72.18017578	-34.32128906	+10.41503906	+3816	+12.58154297	-9.72949219	-10.57324219	-33.42041016	+5.55908203	-70.26855469	+2196
+1457970634.24589990	+15.96533203	-10.18212891	-10.16015625	-8.54736328	-2.50488281	-71.89453125	+3168	+16.20263672	-9.62402344	-9.61962891	-72.26806641	-34.78271484	+10.45898438	+3796	+12.60351563	-9.83935547	-10.61279297	-33.57421875	+5.20751953	-70.64208984	+2184
+1457970634.25009990	+15.99609375	-10.29199219	-10.18652344	-8.50341797	-2.74658203	-72.46582031	+3136	+16.23339844	-9.72509766	-9.65039063	-72.33398438	-35.26611328	+10.48095703	+3772	+12.62548828	-9.95800781	-10.64794922	-33.72802734	+4.87792969	-71.05957031	+2168
+1457970634.25840000	+16.01367188	-10.48974609	-10.23486328	-8.43750000	-3.05419922	-73.47656250	+3088	+16.28613281	-9.92285156	-9.68554688	-72.55371094	-36.12304688	+10.52490234	+3736	+12.65185547	-10.16015625	-10.74023438	-33.90380859	+4.52636719	-71.82861328	+2136
+1457970634.26259990	+16.02685547	-10.58642578	-10.25244141	-8.41552734	-3.20800781	-73.95996094	+3068	+16.31689453	-10.00634766	-9.70312500	-72.61962891	-36.51855469	+10.56884766	+3716	+12.66943359	-10.26562500	-10.78417969	-34.01367188	+4.35058594	-72.20214844	+2120
+1457970634.26670000	+16.02246094	-10.68750000	-10.27441406	-8.48144531	-3.33984375	-74.42138672	+3060	+16.33886719	-10.08544922	-9.70751953	-72.75146484	-36.89208984	+10.63476563	+3700	+12.66503906	-10.35791016	-10.83251953	-34.12353516	+4.28466797	-72.57568359	+2108
+1457970634.27090000	+16.04443359	-10.77099609	-10.27880859	-8.41552734	-3.58154297	-74.86083984	+3052	+16.38720703	-10.15576172	-9.70751953	-72.86132813	-37.28759766	+10.81054688	+3688	+12.68261719	-10.44580078	-10.87207031	-34.16748047	+4.13085938	-72.90527344	+2096
+1457970634.27510000	+16.05761719	-10.85888672	-10.27880859	-8.37158203	-3.82324219	-75.32226563	+3052	+16.42675781	-10.24365234	-9.69433594	-72.99316406	-37.70507813	+10.96435547	+3676	+12.69580078	-10.54248047	-10.89843750	-34.23339844	+3.95507813	-73.27880859	+2084
+1457970634.27920010	+16.07080078	-10.95117188	-10.27880859	-8.37158203	-4.06494141	-75.76171875	+3060	+16.45751953	-10.32714844	-9.69433594	-73.14697266	-38.10058594	+11.05224609	+3668	+12.69580078	-10.63476563	-10.93798828	-34.36523438	+3.84521484	-73.65234375	+2080
+1457970634.28340010	+16.09716797	-11.03466797	-10.28759766	-8.32763672	-4.26269531	-76.13525391	+3064	+16.49267578	-10.41064453	-9.70312500	-73.27880859	-38.40820313	+11.11816406	+3652	+12.71777344	-10.71826172	-10.97753906	-34.40917969	+3.73535156	-73.91601563	+2076
+1457970634.28749990	+16.12353516	-11.13134766	-10.30078125	-8.30566406	-4.46044922	-76.53076172	+3072	+16.51464844	-10.49853516	-9.72070313	-73.38867188	-38.73779297	+11.09619141	+3640	+12.72656250	-10.81054688	-11.00830078	-34.51904297	+3.60351563	-74.24560547	+2072
+1457970634.29169990	+16.12792969	-11.21923828	-10.31835938	-8.34960938	-4.57031250	-76.86035156	+3084	+16.53222656	-10.58642578	-9.73388672	-73.49853516	-39.02343750	+11.05224609	+3632	+12.72216797	-10.90283203	-11.04345703	-34.69482422	+3.53759766	-74.55322266	+2072
+1457970634.30000000	+16.13232422	-11.40380859	-10.37109375	-8.54736328	-4.72412109	-77.36572266	+3112	+16.56738281	-10.77099609	-9.75585938	-73.80615234	-39.61669922	+10.98632813	+3612	+12.73535156	-11.06542969	-11.09179688	-35.00244141	+3.31787109	-75.01464844	+2072
+1457970634.30419990	+16.13232422	-11.51367188	-10.39746094	-8.70117188	-4.85595703	-77.65136719	+3124	+16.57177734	-10.87207031	-9.78662109	-73.98193359	-39.85839844	+10.89843750	+3600	+12.73095703	-11.16210938	-11.11376953	-35.28808594	+3.16406250	-75.25634766	+2072
+1457970634.30839990	+16.14990234	-11.61035156	-10.41503906	-8.76708984	-5.05371094	-77.91503906	+3132	+16.57617188	-10.96875000	-9.81298828	-74.15771484	-40.12207031	+10.83251953	+3588	+12.73535156	-11.24560547	-11.12695313	-35.50781250	+2.96630859	-75.43212891	+2072
+1457970634.31250000	+16.17187500	-11.71582031	-10.42822266	-8.83300781	-5.25146484	-78.17871094	+3136	+16.57177734	-11.08300781	-9.83935547	-74.31152344	-40.42968750	+10.67871094	+3576	+12.73095703	-11.33349609	-11.13574219	-35.77148438	+2.72460938	-75.62988281	+2072
+1457970634.31670000	+16.18505859	-11.82128906	-10.46337891	-8.92089844	-5.40527344	-78.46435547	+3136	+16.55859375	-11.19726563	-9.88330078	-74.44335938	-40.69335938	+10.45898438	+3568	+12.72656250	-11.43017578	-11.14453125	-36.07910156	+2.48291016	-75.87158203	+2072
+1457970634.32090000	+16.20263672	-11.93115234	-10.51611328	-9.00878906	-5.44921875	-78.66210938	+3128	+16.54541016	-11.31152344	-9.92724609	-74.55322266	-40.93505859	+10.21728516	+3556	+12.73974609	-11.51367188	-11.15771484	-36.32080078	+2.26318359	-76.00341797	+2064
+1457970634.32920000	+16.19384766	-12.15087891	-10.60400391	-9.36035156	-5.53710938	-79.05761719	+3092	+16.50585938	-11.53125000	-10.01074219	-74.83886719	-41.41845703	+9.75585938	+3532	+12.73095703	-11.69384766	-11.17529297	-36.91406250	+1.80175781	-76.28906250	+2040
+1457970634.33340000	+16.19824219	-12.24316406	-10.63476563	-9.44824219	-5.62500000	-79.27734375	+3064	+16.48388672	-11.62792969	-10.05468750	-74.94873047	-41.61621094	+9.55810547	+3520	+12.72216797	-11.77294922	-11.17529297	-37.19970703	+1.56005859	-76.42089844	+2032
+1457970634.33750010	+16.19824219	-12.34863281	-10.65673828	-9.58007813	-5.77880859	-79.47509766	+3032	+16.45751953	-11.73339844	-10.08984375	-75.10253906	-41.83593750	+9.36035156	+3504	+12.71777344	-11.85644531	-11.17089844	-37.48535156	+1.27441406	-76.55273438	+2024
+1457970634.34170010	+16.20263672	-12.45849609	-10.68310547	-9.71191406	-5.91064453	-79.71679688	+3000	+16.43554688	-11.83886719	-10.12500000	-75.25634766	-42.07763672	+9.20654297	+3492	+12.71337891	-11.93554688	-11.17529297	-37.72705078	+1.03271484	-76.66259766	+2012
+1457970634.34590010	+16.22021484	-12.55957031	-10.70068359	-9.75585938	-6.13037109	-79.95849609	+2956	+16.42675781	-11.93554688	-10.15136719	-75.41015625	-42.34130859	+9.11865234	+3472	+12.72216797	-12.00585938	-11.17529297	-37.94677734	+0.72509766	-76.77246094	+2000
+1457970634.34999990	+16.23779297	-12.64306641	-10.71826172	-9.77783203	-6.26220703	-80.20019531	+2908	+16.42236328	-12.02343750	-10.17773438	-75.49804688	-42.60498047	+9.00878906	+3452	+12.72656250	-12.08935547	-11.18408203	-38.14453125	+0.48339844	-76.90429688	+1984
+1457970634.35419990	+16.23779297	-12.72216797	-10.73583984	-9.86572266	-6.35009766	-80.41992188	+2864	+16.40478516	-12.10693359	-10.19970703	-75.60791016	-42.84667969	+8.89892578	+3432	+12.72216797	-12.15527344	-11.19726563	-38.32031250	+0.35156250	-77.03613281	+1972
+1457970634.35840010	+16.23339844	-12.79687500	-10.76220703	-9.95361328	-6.41601563	-80.57373047	+2816	+16.40039063	-12.18164063	-10.22167969	-75.69580078	-43.02246094	+8.78906250	+3412	+12.72656250	-12.22558594	-11.21044922	-38.49609375	+0.19775391	-77.16796875	+1960
+1457970634.36669990	+16.20703125	-12.95507813	-10.78417969	-10.21728516	-6.54785156	-80.90332031	+2728	+16.40917969	-12.30029297	-10.24365234	-75.93750000	-43.37402344	+8.81103516	+3372	+12.73535156	-12.33984375	-11.24121094	-38.73779297	+0.02197266	-77.36572266	+1928
+1457970634.37080000	+16.21142578	-13.01660156	-10.75781250	-10.26123047	-6.74560547	-81.10107422	+2692	+16.42675781	-12.35302734	-10.22607422	-76.09130859	-43.59375000	+8.94287109	+3356	+12.73974609	-12.38818359	-11.24560547	-38.78173828	-0.08789063	-77.49755859	+1916
+1457970634.37500000	+16.21582031	-13.06054688	-10.73144531	-10.23925781	-6.94335938	-81.27685547	+2660	+16.44873047	-12.40136719	-10.21289063	-76.22314453	-43.81347656	+9.07470703	+3340	+12.75292969	-12.44091797	-11.25439453	-38.82568359	-0.19775391	-77.62939453	+1904
+1457970634.37920000	+16.22460938	-13.11328125	-10.71386719	-10.26123047	-7.11914063	-81.47460938	+2632	+16.47509766	-12.45410156	-10.19531250	-76.39892578	-44.05517578	+9.22851563	+3328	+12.76171875	-12.49365234	-11.26757813	-38.84765625	-0.26367188	-77.76123047	+1896
+1457970634.38330010	+16.23779297	-13.16162109	-10.70507813	-10.30517578	-7.29492188	-81.60644531	+2608	+16.51464844	-12.50244141	-10.17333984	-76.55273438	-44.29687500	+9.42626953	+3312	+12.77929688	-12.54199219	-11.28515625	-38.84765625	-0.35156250	-77.89306641	+1884
+1457970634.39170000	+16.23339844	-13.25390625	-10.68750000	-10.39306641	-7.42675781	-81.89208984	+2580	+16.58935547	-12.57714844	-10.13818359	-76.77246094	-44.69238281	+9.68994141	+3280	+12.80566406	-12.64306641	-11.32031250	-38.86962891	-0.37353516	-78.22265625	+1864
+1457970634.39580010	+16.22900391	-13.29345703	-10.67431641	-10.45898438	-7.44873047	-82.00195313	+2580	+16.61572266	-12.61230469	-10.12500000	-76.88232422	-44.82421875	+9.77783203	+3268	+12.81445313	-12.68261719	-11.33789063	-38.89160156	-0.35156250	-78.37646484	+1860
+1457970634.40000010	+16.22021484	-13.34619141	-10.65234375	-10.56884766	-7.58056641	-82.13378906	+2584	+16.62890625	-12.66064453	-10.10742188	-77.05810547	-44.97802734	+9.86572266	+3260	+12.82324219	-12.73095703	-11.34228516	-38.93554688	-0.41748047	-78.50830078	+1860
+1457970634.40420010	+16.22460938	-13.40332031	-10.64355469	-10.65673828	-7.71240234	-82.26562500	+2592	+16.65527344	-12.71337891	-10.08984375	-77.23388672	-45.15380859	+9.97558594	+3252	+12.83203125	-12.77490234	-11.35107422	-38.95751953	-0.48339844	-78.64013672	+1860
+1457970634.40829990	+16.24218750	-13.45605469	-10.61279297	-10.65673828	-7.93212891	-82.44140625	+2604	+16.68603516	-12.76611328	-10.05908203	-77.45361328	-45.41748047	+10.12939453	+3244	+12.84960938	-12.81005859	-11.35107422	-38.93554688	-0.59326172	-78.75000000	+1864
+1457970634.41669990	+16.27294922	-13.54394531	-10.56884766	-10.67871094	-8.26171875	-82.81494141	+2628	+16.72558594	-12.88037109	-10.01953125	-77.80517578	-45.90087891	+10.30517578	+3228	+12.86279297	-12.91992188	-11.34667969	-39.08935547	-0.87890625	-79.03564453	+1888
+1457970634.42500000	+16.27734375	-13.67138672	-10.59521484	-10.94238281	-8.32763672	-83.05664063	+2652	+16.72558594	-13.00781250	-10.04589844	-78.06884766	-46.12060547	+10.15136719	+3208	+12.87158203	-13.03417969	-11.36865234	-39.41894531	-1.09863281	-79.21142578	+1900
+1457970634.42919990	+16.27294922	-13.74609375	-10.61279297	-11.09619141	-8.34960938	-83.18847656	+2660	+16.70800781	-13.07373047	-10.05908203	-78.20068359	-46.23046875	+9.97558594	+3196	+12.86718750	-13.09130859	-11.36865234	-39.63867188	-1.20849609	-79.32128906	+1908
+1457970634.43330000	+16.27294922	-13.80761719	-10.62158203	-11.18408203	-8.39355469	-83.29833984	+2664	+16.69042969	-13.13085938	-10.06787109	-78.28857422	-46.34033203	+9.84375000	+3188	+12.86279297	-13.13085938	-11.36865234	-39.79248047	-1.29638672	-79.32128906	+1912
+1457970634.44160010	+16.26416016	-13.96142578	-10.62158203	-11.49169922	-8.67919922	-83.62792969	+2660	+16.64648438	-13.29345703	-10.08105469	-78.79394531	-46.62597656	+9.73388672	+3176	+12.84082031	-13.24951172	-11.34667969	-40.34179688	-1.71386719	-79.36523438	+1916
+1457970634.44580010	+16.26416016	-14.04052734	-10.63037109	-11.64550781	-8.81103516	-83.78173828	+2652	+16.62451172	-13.37255859	-10.09423828	-79.03564453	-46.75781250	+9.68994141	+3164	+12.83642578	-13.31103516	-11.34667969	-40.64941406	-1.91162109	-79.34326172	+1908
+1457970634.45409990	+16.25537109	-14.18994141	-10.66992188	-11.93115234	-8.92089844	-84.06738281	+2612	+16.57177734	-13.51318359	-10.14697266	-79.29931641	-46.93359375	+9.36035156	+3144	+12.80126953	-13.43408203	-11.35546875	-41.28662109	-2.15332031	-79.40917969	+1888
+1457970634.46250010	+16.22460938	-14.33056641	-10.73583984	-12.30468750	-8.87695313	-84.19921875	+2556	+16.51904297	-13.64062500	-10.20849609	-79.51904297	-46.97753906	+9.00878906	+3128	+12.77929688	-13.54833984	-11.36425781	-41.94580078	-2.35107422	-79.38720703	+1860
+1457970634.46659990	+16.20263672	-14.40087891	-10.76220703	-12.50244141	-8.87695313	-84.22119141	+2524	+16.48388672	-13.71093750	-10.23046875	-79.71679688	-47.02148438	+8.89892578	+3116	+12.75732422	-13.58789063	-11.36865234	-42.23144531	-2.39501953	-79.36523438	+1844
+1457970634.47079990	+16.18945313	-14.45800781	-10.77099609	-12.63427734	-8.94287109	-84.30908203	+2484	+16.45751953	-13.77246094	-10.23925781	-79.91455078	-47.10937500	+8.83300781	+3104	+12.74414063	-13.62304688	-11.35986328	-42.45117188	-2.46093750	-79.34326172	+1824
+1457970634.47499990	+16.17626953	-14.51074219	-10.77539063	-12.74414063	-9.00878906	-84.39697266	+2444	+16.43554688	-13.82958984	-10.24804688	-80.09033203	-47.17529297	+8.76708984	+3092	+12.73095703	-13.66259766	-11.35986328	-42.67089844	-2.52685547	-79.36523438	+1808
+1457970634.47910000	+16.16308594	-14.56347656	-10.77978516	-12.85400391	-9.09667969	-84.48486328	+2404	+16.41796875	-13.88232422	-10.25683594	-80.24414063	-47.24121094	+8.72314453	+3076	+12.71777344	-13.70654297	-11.35986328	-42.89062500	-2.59277344	-79.38720703	+1796
+1457970634.48750000	+16.15429688	-14.64257813	-10.78857422	-12.98583984	-9.16259766	-84.61669922	+2324	+16.40478516	-13.95703125	-10.27441406	-80.46386719	-47.32910156	+8.63525391	+3048	+12.71777344	-13.78564453	-11.36425781	-43.17626953	-2.72460938	-79.51904297	+1760
+1457970634.49580000	+16.14550781	-14.68652344	-10.79736328	-13.02978516	-9.14062500	-84.68261719	+2252	+16.41357422	-14.01416016	-10.26123047	-80.57373047	-47.46093750	+8.59130859	+3024	+12.72216797	-13.82080078	-11.38623047	-43.19824219	-2.57080078	-79.67285156	+1728
+1457970634.50000000	+16.14550781	-14.70410156	-10.78857422	-13.00781250	-9.16259766	-84.74853516	+2224	+16.42675781	-14.03613281	-10.24365234	-80.66162109	-47.57080078	+8.63525391	+3012	+12.72656250	-13.83837891	-11.38623047	-43.22021484	-2.52685547	-79.76074219	+1716
+1457970634.50830010	+16.15429688	-14.72607422	-10.74023438	-12.96386719	-9.33837891	-84.88037109	+2180	+16.45751953	-14.07128906	-10.19970703	-80.83740234	-47.76855469	+8.81103516	+2996	+12.73535156	-13.87792969	-11.38623047	-43.15429688	-2.52685547	-79.93652344	+1696
+1457970634.51250000	+16.16308594	-14.73486328	-10.70947266	-12.89794922	-9.44824219	-84.96826172	+2168	+16.48388672	-14.08007813	-10.16894531	-80.90332031	-47.87841797	+8.92089844	+2992	+12.74853516	-13.89111328	-11.38183594	-43.06640625	-2.54882813	-80.06835938	+1684
+1457970634.52080010	+16.18505859	-14.74804688	-10.66113281	-12.76611328	-9.58007813	-85.16601563	+2156	+16.54541016	-14.09326172	-10.11181641	-80.94726563	-48.12011719	+9.16259766	+2984	+12.77490234	-13.91308594	-11.39062500	-42.84667969	-2.50488281	-80.33203125	+1672
+1457970634.52909990	+16.21582031	-14.75683594	-10.61718750	-12.61230469	-9.68994141	-85.29785156	+2160	+16.61132813	-14.11083984	-10.05468750	-80.99121094	-48.36181641	+9.38232422	+2972	+12.79687500	-13.93945313	-11.39941406	-42.67089844	-2.41699219	-80.55175781	+1672
+1457970634.53329990	+16.22460938	-14.75683594	-10.59960938	-12.54638672	-9.73388672	-85.36376953	+2168	+16.63769531	-14.11523438	-10.03271484	-80.99121094	-48.47167969	+9.49218750	+2968	+12.80126953	-13.94384766	-11.40380859	-42.58300781	-2.35107422	-80.61767578	+1672
+1457970634.53740000	+16.22900391	-14.76123047	-10.57763672	-12.50244141	-9.77783203	-85.40771484	+2180	+16.66845703	-14.12402344	-10.00634766	-81.03515625	-48.58154297	+9.62402344	+2964	+12.80566406	-13.95263672	-11.39941406	-42.51708984	-2.32910156	-80.70556641	+1680
+1457970634.54160000	+16.23779297	-14.77441406	-10.55566406	-12.48046875	-9.84375000	-85.47363281	+2188	+16.69042969	-14.13281250	-9.98437500	-81.07910156	-48.66943359	+9.73388672	+2956	+12.80566406	-13.97021484	-11.39501953	-42.51708984	-2.37304688	-80.77148438	+1688
+1457970634.54580000	+16.24218750	-14.78320313	-10.53808594	-12.48046875	-9.90966797	-85.53955078	+2204	+16.70800781	-14.14160156	-9.96679688	-81.10107422	-48.73535156	+9.79980469	+2944	+12.80566406	-13.98339844	-11.39062500	-42.53906250	-2.41699219	-80.79345703	+1696
+1457970634.54990010	+16.24658203	-14.80078125	-10.52490234	-12.48046875	-9.95361328	-85.58349609	+2216	+16.72119141	-14.15478516	-9.95800781	-81.12304688	-48.80126953	+9.84375000	+2936	+12.80566406	-13.99658203	-11.38183594	-42.56103516	-2.46093750	-80.83740234	+1704
+1457970634.55830000	+16.25097656	-14.83154297	-10.52050781	-12.50244141	-9.97558594	-85.62744141	+2240	+16.73876953	-14.18994141	-9.95800781	-81.12304688	-48.88916016	+9.84375000	+2908	+12.79687500	-14.02294922	-11.38183594	-42.64892578	-2.46093750	-80.83740234	+1720
+1457970634.56660010	+16.23779297	-14.87548828	-10.53808594	-12.63427734	-9.95361328	-85.60546875	+2260	+16.72119141	-14.23828125	-9.98437500	-81.14501953	-48.91113281	+9.66796875	+2884	+12.77490234	-14.04931641	-11.38183594	-42.89062500	-2.46093750	-80.79345703	+1724
+1457970634.57489990	+16.21582031	-14.91503906	-10.56005859	-12.81005859	-9.90966797	-85.53955078	+2268	+16.68603516	-14.28662109	-10.01513672	-81.16699219	-48.88916016	+9.44824219	+2860	+12.74853516	-14.07128906	-11.37304688	-43.11035156	-2.50488281	-80.72753906	+1724
+1457970634.58330010	+16.18945313	-14.96337891	-10.59082031	-13.00781250	-9.84375000	-85.47363281	+2268	+16.63769531	-14.33496094	-10.06347656	-81.18896484	-48.84521484	+9.16259766	+2836	+12.72216797	-14.09326172	-11.36865234	-43.35205078	-2.54882813	-80.68359375	+1712
+1457970634.58740000	+16.18066406	-14.98535156	-10.60839844	-13.09570313	-9.82177734	-85.42968750	+2264	+16.61572266	-14.35693359	-10.08984375	-81.16699219	-48.80126953	+8.98681641	+2824	+12.71337891	-14.10644531	-11.36425781	-43.46191406	-2.57080078	-80.66162109	+1708
+1457970634.59570000	+16.15429688	-15.02490234	-10.65234375	-13.27148438	-9.71191406	-85.34179688	+2244	+16.56298828	-14.39648438	-10.14257813	-81.12304688	-48.73535156	+8.61328125	+2800	+12.68701172	-14.12402344	-11.36425781	-43.70361328	-2.59277344	-80.59570313	+1692
+1457970634.59990000	+16.13671875	-15.03808594	-10.67431641	-13.33740234	-9.64599609	-85.27587891	+2232	+16.53662109	-14.41406250	-10.16455078	-81.10107422	-48.69140625	+8.43750000	+2784	+12.67382813	-14.13281250	-11.35986328	-43.81347656	-2.61474609	-80.57373047	+1684
+1457970634.60410000	+16.12353516	-15.04687500	-10.69628906	-13.42529297	-9.60205078	-85.23193359	+2212	+16.51025391	-14.42724609	-10.18652344	-81.07910156	-48.66943359	+8.26171875	+2772	+12.66064453	-14.14160156	-11.35986328	-43.90136719	-2.61474609	-80.55175781	+1676
+1457970634.60820010	+16.11474609	-15.05566406	-10.70507813	-13.46923828	-9.58007813	-85.18798828	+2196	+16.49267578	-14.43603516	-10.19970703	-81.05712891	-48.64746094	+8.15185547	+2756	+12.65185547	-14.14599609	-11.35546875	-43.98925781	-2.63671875	-80.55175781	+1664
+1457970634.61240010	+16.11035156	-15.05566406	-10.70947266	-13.49121094	-9.55810547	-85.16601563	+2176	+16.47949219	-14.43603516	-10.21289063	-81.01318359	-48.62548828	+8.04199219	+2744	+12.64306641	-14.15039063	-11.35546875	-44.03320313	-2.65869141	-80.52978516	+1652
+1457970634.61660000	+16.10595703	-15.05126953	-10.71386719	-13.49121094	-9.53613281	-85.14404297	+2152	+16.47070313	-14.43603516	-10.21728516	-80.96923828	-48.62548828	+7.95410156	+2728	+12.63867188	-14.15039063	-11.35107422	-44.05517578	-2.65869141	-80.52978516	+1640
+1457970634.62490010	+16.10595703	-15.04248047	-10.70947266	-13.44726563	-9.53613281	-85.14404297	+2116	+16.47070313	-14.42724609	-10.22607422	-80.90332031	-48.60351563	+7.86621094	+2696	+12.64306641	-14.14160156	-11.35107422	-44.01123047	-2.63671875	-80.55175781	+1620
+1457970634.62910010	+16.11035156	-15.02929688	-10.70947266	-13.40332031	-9.53613281	-85.14404297	+2100	+16.47070313	-14.41845703	-10.22607422	-80.85937500	-48.60351563	+7.84423828	+2684	+12.64306641	-14.13720703	-11.35107422	-43.96728516	-2.61474609	-80.55175781	+1608
+1457970634.63319990	+16.11035156	-15.02490234	-10.70507813	-13.40332031	-9.53613281	-85.14404297	+2084	+16.47509766	-14.40966797	-10.22167969	-80.83740234	-48.60351563	+7.82226563	+2672	+12.64746094	-14.13281250	-11.35107422	-43.94531250	-2.61474609	-80.55175781	+1600
+1457970634.63739990	+16.11035156	-15.02050781	-10.70507813	-13.38134766	-9.55810547	-85.12207031	+2072	+16.47509766	-14.40527344	-10.22167969	-80.81542969	-48.60351563	+7.82226563	+2660	+12.64746094	-14.12841797	-11.35107422	-43.92333984	-2.59277344	-80.55175781	+1592
+1457970634.64159990	+16.11474609	-15.01171875	-10.70068359	-13.35937500	-9.55810547	-85.12207031	+2060	+16.47949219	-14.39648438	-10.21728516	-80.79345703	-48.60351563	+7.82226563	+2652	+12.65185547	-14.12402344	-11.35107422	-43.87939453	-2.59277344	-80.57373047	+1584
+1457970634.64570000	+16.11474609	-15.00732422	-10.69628906	-13.33740234	-9.55810547	-85.12207031	+2048	+16.48828125	-14.37890625	-10.20849609	-80.74951172	-48.60351563	+7.84423828	+2644	+12.65185547	-14.11962891	-11.35107422	-43.85742188	-2.57080078	-80.57373047	+1576
+1457970634.64990000	+16.11914063	-14.99853516	-10.68750000	-13.31542969	-9.58007813	-85.12207031	+2040	+16.50146484	-14.36132813	-10.19970703	-80.70556641	-48.60351563	+7.86621094	+2636	+12.65185547	-14.11523438	-11.35107422	-43.81347656	-2.57080078	-80.57373047	+1568
+1457970634.65409990	+16.11914063	-14.99414063	-10.68310547	-13.27148438	-9.58007813	-85.12207031	+2032	+16.51464844	-14.33935547	-10.19091797	-80.66162109	-48.60351563	+7.88818359	+2632	+12.65625000	-14.11083984	-11.35107422	-43.79150391	-2.54882813	-80.57373047	+1560
+1457970634.65820000	+16.12792969	-14.95898438	-10.66552734	-13.16162109	-9.60205078	-85.10009766	+2032	+16.55419922	-14.26464844	-10.15576172	-80.46386719	-48.55957031	+7.95410156	+2640	+12.66943359	-14.07568359	-11.35546875	-43.54980469	-2.43896484	-80.55175781	+1564
+1457970634.66660000	+16.14550781	-14.88867188	-10.63037109	-12.96386719	-9.64599609	-85.01220703	+2036	+16.61132813	-14.12841797	-10.10302734	-80.15625000	-48.42773438	+8.04199219	+2652	+12.68701172	-14.00097656	-11.35986328	-43.15429688	-2.19726563	-80.52978516	+1564
+1457970634.67070010	+16.16308594	-14.77441406	-10.57763672	-12.67822266	-9.66796875	-84.83642578	+2056	+16.65087891	-13.99658203	-10.06347656	-79.82666016	-48.22998047	+8.04199219	+2672	+12.70898438	-13.88671875	-11.36425781	-42.60498047	-1.84570313	-80.39794922	+1584
+1457970634.67490010	+16.17187500	-14.68212891	-10.53808594	-12.45849609	-9.66796875	-84.66064453	+2080	+16.67285156	-13.90429688	-10.03271484	-79.62890625	-48.07617188	+8.02001953	+2684	+12.71337891	-13.80322266	-11.36425781	-42.27539063	-1.58203125	-80.26611328	+1604
+1457970634.67899990	+16.17187500	-14.60742188	-10.51611328	-12.30468750	-9.64599609	-84.48486328	+2104	+16.67724609	-13.83398438	-10.02392578	-79.40917969	-47.92236328	+7.93212891	+2692	+12.70898438	-13.74169922	-11.35546875	-42.07763672	-1.42822266	-80.15625000	+1616
+1457970634.68319990	+16.17626953	-14.49316406	-10.49853516	-12.10693359	-9.53613281	-84.13330078	+2132	+16.66845703	-13.75927734	-10.03271484	-79.14550781	-47.63671875	+7.71240234	+2704	+12.70898438	-13.66259766	-11.34667969	-41.90185547	-1.25244141	-79.93652344	+1628
+1457970634.68740010	+16.17626953	-14.41845703	-10.50732422	-11.99707031	-9.40429688	-83.86962891	+2156	+16.65087891	-13.70214844	-10.05468750	-78.88183594	-47.37304688	+7.42675781	+2712	+12.70458984	-13.61425781	-11.33789063	-41.81396484	-1.14257813	-79.73876953	+1636
+1457970634.69149990	+16.15869141	-14.35693359	-10.52929688	-11.95312500	-9.18457031	-83.60595703	+2172	+16.61572266	-13.64941406	-10.09423828	-78.59619141	-47.08740234	+7.07519531	+2720	+12.69580078	-13.57031250	-11.32910156	-41.77001953	-1.03271484	-79.54101563	+1640
+1457970634.69989990	+16.11035156	-14.24267578	-10.61279297	-12.01904297	-8.61328125	-82.94677734	+2200	+16.53662109	-13.55712891	-10.17773438	-78.09082031	-46.45019531	+6.30615234	+2732	+12.67382813	-13.47363281	-11.31152344	-41.72607422	-0.79101563	-79.10156250	+1648
+1457970634.70400000	+16.08398438	-14.19873047	-10.65673828	-12.06298828	-8.32763672	-82.63916016	+2200	+16.49267578	-13.52197266	-10.20849609	-77.89306641	-46.16455078	+5.97656250	+2732	+12.66064453	-13.42529297	-11.30273438	-41.72607422	-0.68115234	-78.88183594	+1644
+1457970634.70820000	+16.07958984	-14.14160156	-10.67871094	-12.01904297	-8.19580078	-82.35351563	+2196	+16.46191406	-13.47802734	-10.23486328	-77.69531250	-45.92285156	+5.71289063	+2732	+12.65185547	-13.36376953	-11.27636719	-41.63818359	-0.61523438	-78.66210938	+1644
+1457970634.71240000	+16.07958984	-14.08007813	-10.69628906	-11.95312500	-8.04199219	-82.13378906	+2192	+16.43554688	-13.42529297	-10.25683594	-77.43164063	-45.65917969	+5.42724609	+2732	+12.65185547	-13.30664063	-11.25878906	-41.52832031	-0.54931641	-78.46435547	+1644
+1457970634.71650000	+16.07519531	-14.01416016	-10.70507813	-11.88720703	-7.88818359	-81.91406250	+2184	+16.41796875	-13.36816406	-10.27441406	-77.16796875	-45.43945313	+5.16357422	+2728	+12.65185547	-13.24951172	-11.24560547	-41.35253906	-0.43945313	-78.26660156	+1648
+1457970634.72070000	+16.07958984	-13.93505859	-10.71826172	-11.75537109	-7.71240234	-81.65039063	+2172	+16.40478516	-13.29345703	-10.28759766	-76.83837891	-45.15380859	+4.89990234	+2732	+12.66503906	-13.17480469	-11.22363281	-41.11083984	-0.32958984	-78.02490234	+1652
+1457970634.72490000	+16.09277344	-13.85156250	-10.73583984	-11.64550781	-7.51464844	-81.40869141	+2164	+16.40039063	-13.20996094	-10.30078125	-76.53076172	-44.84619141	+4.70214844	+2732	+12.67822266	-13.11328125	-11.21044922	-40.86914063	-0.21972656	-77.80517578	+1652
+1457970634.72900010	+16.08837891	-13.75488281	-10.74902344	-11.51367188	-7.25097656	-81.14501953	+2152	+16.39160156	-13.12646484	-10.29638672	-76.22314453	-44.58251953	+4.52636719	+2732	+12.67822266	-13.02539063	-11.20605469	-40.56152344	+0.04394531	-77.62939453	+1660
+1457970634.73320010	+16.09716797	-13.62304688	-10.73583984	-11.25000000	-7.07519531	-80.88134766	+2148	+16.40478516	-13.01220703	-10.27001953	-75.89355469	-44.34082031	+4.46044922	+2736	+12.68261719	-12.92431641	-11.19287109	-40.14404297	+0.28564453	-77.43164063	+1672
+1457970634.73740010	+16.11035156	-13.50000000	-10.70947266	-11.00830078	-6.96533203	-80.66162109	+2144	+16.42236328	-12.91113281	-10.23046875	-75.65185547	-44.16503906	+4.50439453	+2744	+12.69140625	-12.84082031	-11.17089844	-39.77050781	+0.46142578	-77.25585938	+1680
+1457970634.74569990	+16.15869141	-13.23193359	-10.62158203	-10.39306641	-6.92138672	-80.28808594	+2156	+16.48388672	-12.68261719	-10.11621094	-75.16845703	-43.87939453	+4.79003906	+2764	+12.71337891	-12.65625000	-11.14013672	-38.95751953	+0.76904297	-76.90429688	+1700
+1457970634.74980000	+16.18505859	-13.10009766	-10.57763672	-10.04150391	-6.85546875	-80.17822266	+2168	+16.52343750	-12.54638672	-10.05908203	-74.81689453	-43.72558594	+4.92187500	+2780	+12.73095703	-12.57275391	-11.12255859	-38.49609375	+0.92285156	-76.77246094	+1712
+1457970634.75399990	+16.19384766	-12.96386719	-10.53808594	-9.75585938	-6.70166016	-80.02441406	+2184	+16.54980469	-12.40576172	-10.00634766	-74.44335938	-43.54980469	+5.00976563	+2800	+12.73535156	-12.47167969	-11.11376953	-38.01269531	+1.18652344	-76.64062500	+1728
+1457970634.75819990	+16.19824219	-12.81005859	-10.50732422	-9.42626953	-6.50390625	-79.80468750	+2212	+16.58496094	-12.25634766	-9.95361328	-74.04785156	-43.33007813	+5.09765625	+2820	+12.74853516	-12.36181641	-11.11376953	-37.50732422	+1.49414063	-76.44287109	+1748
+1457970634.76230000	+16.20263672	-12.67822266	-10.46777344	-9.16259766	-6.39404297	-79.60693359	+2240	+16.61572266	-12.13330078	-9.89208984	-73.78417969	-43.17626953	+5.29541016	+2840	+12.74853516	-12.26953125	-11.10058594	-37.08984375	+1.71386719	-76.26708984	+1764
+1457970634.76650000	+16.19824219	-12.54638672	-10.43701172	-8.89892578	-6.21826172	-79.38720703	+2272	+16.62451172	-12.00146484	-9.85253906	-73.47656250	-42.93457031	+5.33935547	+2856	+12.73974609	-12.16845703	-11.10058594	-36.69433594	+2.02148438	-76.06933594	+1784
+1457970634.77070000	+16.20263672	-12.40136719	-10.39306641	-8.54736328	-6.13037109	-79.16748047	+2308	+16.64648438	-11.85205078	-9.79541016	-73.12500000	-42.71484375	+5.53710938	+2880	+12.74414063	-12.04980469	-11.08300781	-36.16699219	+2.26318359	-75.82763672	+1808
+1457970634.77480010	+16.19824219	-12.26953125	-10.34033203	-8.26171875	-6.08642578	-79.01367188	+2344	+16.65966797	-11.72021484	-9.73388672	-72.81738281	-42.56103516	+5.69091797	+2900	+12.73535156	-11.94433594	-11.05664063	-35.74951172	+2.43896484	-75.62988281	+1828
+1457970634.77900000	+16.19384766	-12.15087891	-10.29638672	-7.99804688	-6.02050781	-78.85986328	+2384	+16.66406250	-11.58837891	-9.69433594	-72.48779297	-42.34130859	+5.75683594	+2920	+12.72216797	-11.84765625	-11.03466797	-35.37597656	+2.59277344	-75.43212891	+1852
+1457970634.78320000	+16.19384766	-12.03222656	-10.27001953	-7.77832031	-5.86669922	-78.57421875	+2424	+16.67285156	-11.45214844	-9.65917969	-72.11425781	-42.05566406	+5.82275391	+2940	+12.73095703	-11.73779297	-11.01269531	-34.95849609	+2.79052734	-75.12451172	+1876
+1457970634.79150010	+16.15429688	-11.81250000	-10.23925781	-7.42675781	-5.42724609	-78.06884766	+2496	+16.63769531	-11.20605469	-9.61523438	-71.34521484	-41.44042969	+5.69091797	+2980	+12.70458984	-11.54443359	-10.96875000	-34.29931641	+3.20800781	-74.64111328	+1908
+1457970634.79570010	+16.14111328	-11.68945313	-10.23925781	-7.18505859	-5.11962891	-77.71728516	+2532	+16.61572266	-11.06982422	-9.61523438	-70.90576172	-41.00097656	+5.55908203	+3004	+12.70458984	-11.42578125	-10.94677734	-33.88183594	+3.47167969	-74.24560547	+1928
+1457970634.79979990	+16.11914063	-11.58398438	-10.22167969	-7.03125000	-4.92187500	-77.38769531	+2556	+16.58496094	-10.95996094	-9.60644531	-70.55419922	-40.62744141	+5.44921875	+3020	+12.69140625	-11.31591797	-10.91162109	-33.53027344	+3.62548828	-73.89404297	+1940
+1457970634.80399990	+16.09277344	-11.48291016	-10.20849609	-6.92138672	-4.72412109	-77.03613281	+2580	+16.54541016	-10.85009766	-9.59765625	-70.22460938	-40.20996094	+5.31738281	+3036	+12.66943359	-11.21484375	-10.87207031	-33.28857422	+3.80126953	-73.54248047	+1944
+1457970634.80819990	+16.08398438	-11.36865234	-10.18652344	-6.74560547	-4.59228516	-76.66259766	+2596	+16.51904297	-10.72705078	-9.58447266	-69.89501953	-39.81445313	+5.29541016	+3052	+12.67382813	-11.09619141	-10.82373047	-32.91503906	+3.86718750	-73.12500000	+1948
+1457970634.81230000	+16.07080078	-11.25878906	-10.16455078	-6.56982422	-4.37255859	-76.31103516	+2608	+16.48388672	-10.61279297	-9.56689453	-69.52148438	-39.44091797	+5.18554688	+3064	+12.66503906	-10.99072266	-10.77099609	-32.60742188	+3.97705078	-72.77343750	+1952
+1457970634.82069990	+16.04003906	-11.02148438	-10.13818359	-6.17431641	-3.88916016	-75.54199219	+2628	+16.41357422	-10.37109375	-9.54492188	-68.79638672	-38.56201172	+4.94384766	+3096	+12.65625000	-10.76220703	-10.68750000	-31.86035156	+4.28466797	-71.98242188	+1964
+1457970634.82480000	+16.03125000	-10.89843750	-10.12060547	-5.95458984	-3.62548828	-75.14648438	+2632	+16.38281250	-10.24804688	-9.53173828	-68.42285156	-38.12255859	+4.83398438	+3108	+12.65625000	-10.65234375	-10.63916016	-31.48681641	+4.41650391	-71.58691406	+1968
+1457970634.82900000	+16.00048828	-10.76660156	-10.10742188	-5.77880859	-3.29589844	-74.68505859	+2632	+16.33447266	-10.12060547	-9.51855469	-68.02734375	-37.61718750	+4.65820313	+3124	+12.63867188	-10.53369141	-10.59960938	-31.11328125	+4.65820313	-71.16943359	+1972
+1457970634.83310010	+15.99609375	-10.61718750	-10.07666016	-5.47119141	-3.09814453	-74.26757813	+2632	+16.31250000	-9.97558594	-9.49658203	-67.60986328	-37.17773438	+4.61425781	+3140	+12.63427734	-10.40185547	-10.54687500	-30.62988281	+4.81201172	-70.72998047	+1976
+1457970634.83730010	+15.98730469	-10.47216797	-10.03710938	-5.18554688	-2.90039063	-73.85009766	+2628	+16.28613281	-9.83496094	-9.46142578	-67.23632813	-36.73828125	+4.61425781	+3152	+12.63427734	-10.27880859	-10.48974609	-30.19042969	+4.92187500	-70.33447266	+1980
+1457970634.84150000	+15.96972656	-10.32275391	-9.99316406	-4.89990234	-2.68066406	-73.45458984	+2624	+16.25537109	-9.69433594	-9.41308594	-66.90673828	-36.34277344	+4.63623047	+3164	+12.62109375	-10.15136719	-10.44140625	-29.70703125	+5.09765625	-69.91699219	+1984
+1457970634.84559990	+15.96972656	-10.16455078	-9.93164063	-4.52636719	-2.57080078	-73.08105469	+2624	+16.25097656	-9.54492188	-9.35156250	-66.55517578	-35.99121094	+4.76806641	+3180	+12.62548828	-10.01953125	-10.38427734	-29.17968750	+5.16357422	-69.52148438	+1992
+1457970634.84980010	+15.96533203	-9.99316406	-9.87451172	-4.13085938	-2.39501953	-72.70751953	+2624	+16.23779297	-9.38232422	-9.29003906	-66.11572266	-35.63964844	+4.85595703	+3200	+12.62548828	-9.90527344	-10.32714844	-28.65234375	+5.25146484	-69.19189453	+1996
+1457970634.85400010	+15.94335938	-9.82177734	-9.82617188	-3.73535156	-2.13134766	-72.33398438	+2628	+16.21142578	-9.21533203	-9.23291016	-65.67626953	-35.24414063	+4.87792969	+3220	+12.60791016	-9.77783203	-10.28759766	-28.10302734	+5.51513672	-68.84033203	+2004
+1457970634.85809990	+15.94335938	-9.63720703	-9.76464844	-3.25195313	-1.93359375	-71.91650391	+2636	+16.20703125	-9.03955078	-9.17138672	-65.19287109	-34.87060547	+4.98779297	+3244	+12.60791016	-9.63720703	-10.23925781	-27.44384766	+5.69091797	-68.44482422	+2012
+1457970634.86649990	+15.91259766	-9.27685547	-9.64160156	-2.37304688	-1.53808594	-71.10351563	+2660	+16.18505859	-8.68798828	-9.03076172	-64.27001953	-34.12353516	+5.22949219	+3296	+12.58593750	-9.37792969	-10.14257813	-26.30126953	+6.06445313	-67.67578125	+2024
+1457970634.87060000	+15.89941406	-9.08789063	-9.56689453	-1.88964844	-1.40625000	-70.70800781	+2684	+16.18066406	-8.50781250	-8.94287109	-63.80859375	-33.79394531	+5.42724609	+3324	+12.58154297	-9.23730469	-10.08544922	-25.64208984	+6.19628906	-67.28027344	+2028
+1457970634.87480000	+15.88183594	-8.90332031	-9.48779297	-1.42822266	-1.27441406	-70.33447266	+2708	+16.17187500	-8.32763672	-8.85498047	-63.34716797	-33.48632813	+5.62500000	+3356	+12.57275391	-9.10546875	-10.02392578	-25.04882813	+6.30615234	-66.90673828	+2036
+1457970634.87899990	+15.86425781	-8.72753906	-9.40429688	-0.98876953	-1.16455078	-69.98291016	+2736	+16.15429688	-8.15625000	-8.76708984	-62.92968750	-33.17871094	+5.80078125	+3388	+12.55517578	-8.97802734	-9.97119141	-24.49951172	+6.48193359	-66.53320313	+2040
+1457970634.88310000	+15.85546875	-8.54296875	-9.32519531	-0.48339844	-1.05468750	-69.56542969	+2768	+16.15429688	-7.97607422	-8.68359375	-62.46826172	-32.82714844	+6.02050781	+3416	+12.55517578	-8.83740234	-9.91406250	-23.84033203	+6.59179688	-66.07177734	+2052
+1457970634.88730000	+15.84228516	-8.36718750	-9.24609375	+0.00000000	-0.92285156	-69.19189453	+2800	+16.14550781	-7.79589844	-8.59570313	-61.98486328	-32.49755859	+6.19628906	+3448	+12.55078125	-8.70996094	-9.84814453	-23.24707031	+6.67968750	-65.67626953	+2060
+1457970634.89150000	+15.81152344	-8.19140625	-9.17578125	+0.41748047	-0.72509766	-68.77441406	+2832	+16.12792969	-7.62011719	-8.51220703	-61.47949219	-32.16796875	+6.30615234	+3480	+12.52880859	-8.58691406	-9.78662109	-22.74169922	+6.85546875	-65.25878906	+2068
+1457970634.89560010	+15.79394531	-8.01123047	-9.10986328	+0.90087891	-0.52734375	-68.29101563	+2868	+16.11474609	-7.44433594	-8.43750000	-60.97412109	-31.75048828	+6.43798828	+3508	+12.52880859	-8.44189453	-9.72509766	-22.10449219	+6.98730469	-64.73144531	+2084
+1457970634.89980010	+15.77197266	-7.84423828	-9.03955078	+1.29638672	-0.39550781	-67.82958984	+2900	+16.09277344	-7.28173828	-8.35839844	-60.55664063	-31.39892578	+6.59179688	+3532	+12.52001953	-8.31005859	-9.65039063	-21.55517578	+7.05322266	-64.20410156	+2096
+1457970634.90389990	+15.74121094	-7.68603516	-8.95605469	+1.66992188	-0.28564453	-67.39013672	+2936	+16.06640625	-7.12792969	-8.27050781	-60.20507813	-31.04736328	+6.74560547	+3556	+12.49804688	-8.17822266	-9.57568359	-21.07177734	+7.16308594	-63.72070313	+2104
+1457970634.91230010	+15.70166016	-7.36523438	-8.78906250	+2.46093750	-0.13183594	-66.53320313	+3000	+16.02246094	-6.81591797	-8.09472656	-59.41406250	-30.36621094	+7.14111328	+3600	+12.49365234	-7.90136719	-9.40429688	-19.95117188	+7.16308594	-62.60009766	+2132
+1457970634.91640000	+15.67968750	-7.22021484	-8.70556641	+2.83447266	-0.06591797	-66.11572266	+3028	+15.99169922	-6.66650391	-8.01123047	-59.04052734	-30.03662109	+7.31689453	+3616	+12.47607422	-7.77832031	-9.31640625	-19.51171875	+7.16308594	-62.09472656	+2140
+1457970634.92059990	+15.66650391	-7.06640625	-8.63085938	+3.22998047	+0.02197266	-65.65429688	+3052	+15.96533203	-6.51708984	-7.93652344	-58.64501953	-29.61914063	+7.44873047	+3632	+12.48046875	-7.63769531	-9.22851563	-18.94042969	+7.14111328	-61.45751953	+2156
+1457970634.92479990	+15.64892578	-6.91699219	-8.55615234	+3.60351563	+0.10986328	-65.19287109	+3072	+15.93457031	-6.37646484	-7.86181641	-58.29345703	-29.24560547	+7.58056641	+3640	+12.48046875	-7.50585938	-9.13623047	-18.41308594	+7.09716797	-60.84228516	+2164
+1457970634.92890000	+15.61816406	-6.77636719	-8.47265625	+3.93310547	+0.17578125	-64.73144531	+3088	+15.89501953	-6.24023438	-7.77832031	-57.98583984	-28.87207031	+7.73437500	+3652	+12.46289063	-7.37402344	-9.04394531	-17.95166016	+7.11914063	-60.24902344	+2168
+1457970634.93310000	+15.59619141	-6.63134766	-8.39355469	+4.28466797	+0.26367188	-64.24804688	+3100	+15.85986328	-6.09960938	-7.69921875	-57.63427734	-28.47656250	+7.91015625	+3660	+12.45849609	-7.22900391	-8.94726563	-17.38037109	+7.07519531	-59.61181641	+2180
+1457970634.93730000	+15.57421875	-6.48632813	-8.31005859	+4.63623047	+0.30761719	-63.76464844	+3112	+15.82470703	-5.95898438	-7.61572266	-57.32666016	-28.08105469	+8.10791016	+3668	+12.44970703	-7.09277344	-8.84619141	-16.85302734	+7.00927734	-58.99658203	+2184
+1457970634.94140010	+15.54785156	-6.34570313	-8.20898438	+4.96582031	+0.28564453	-63.34716797	+3120	+15.78515625	-5.83154297	-7.51904297	-57.08496094	-27.75146484	+8.34960938	+3676	+12.43652344	-6.96533203	-8.74511719	-16.39160156	+6.96533203	-58.38134766	+2192
+1457970634.94560000	+15.53466797	-6.20507813	-8.10791016	+5.29541016	+0.24169922	-62.90771484	+3124	+15.75439453	-5.69970703	-7.42675781	-56.82128906	-27.39990234	+8.59130859	+3680	+12.43212891	-6.82910156	-8.64404297	-15.86425781	+6.85546875	-57.76611328	+2196
+1457970634.95390010	+15.49511719	-5.92382813	-7.91015625	+6.02050781	+0.21972656	-62.09472656	+3132	+15.68847656	-5.42285156	-7.22900391	-56.22802734	-26.74072266	+9.11865234	+3696	+12.41015625	-6.57421875	-8.44189453	-14.89746094	+6.72363281	-56.62353516	+2208
+1457970634.95810010	+15.47314453	-5.78759766	-7.81787109	+6.32812500	+0.28564453	-61.63330078	+3128	+15.65771484	-5.29101563	-7.14111328	-55.94238281	-26.34521484	+9.31640625	+3700	+12.40576172	-6.44238281	-8.34521484	-14.39208984	+6.67968750	-56.00830078	+2216
+1457970634.96230010	+15.45117188	-5.63818359	-7.72998047	+6.70166016	+0.37353516	-61.17187500	+3128	+15.62695313	-5.14599609	-7.05322266	-55.59082031	-25.92773438	+9.51416016	+3704	+12.39257813	-6.31933594	-8.24853516	-13.90869141	+6.61376953	-55.43701172	+2220
+1457970634.96639990	+15.42041016	-5.49755859	-7.61132813	+7.03125000	+0.35156250	-60.73242188	+3128	+15.59179688	-5.00976563	-6.94335938	-55.32714844	-25.59814453	+9.82177734	+3716	+12.37500000	-6.19189453	-8.14746094	-13.42529297	+6.61376953	-54.88769531	+2228
+1457970634.97059990	+15.39404297	-5.36132813	-7.50146484	+7.36083984	+0.37353516	-60.31494141	+3132	+15.56982422	-4.87792969	-6.82910156	-55.06347656	-25.29052734	+10.08544922	+3724	+12.36181641	-6.06884766	-8.05078125	-12.96386719	+6.61376953	-54.33837891	+2236
+1457970634.97480010	+15.37207031	-5.21630859	-7.39599609	+7.71240234	+0.39550781	-59.89746094	+3136	+15.54345703	-4.72851563	-6.71923828	-54.73388672	-24.96093750	+10.39306641	+3736	+12.34423828	-5.94580078	-7.95410156	-12.50244141	+6.59179688	-53.81103516	+2240
+1457970634.97890000	+15.34570313	-5.07568359	-7.27294922	+8.08593750	+0.32958984	-59.52392578	+3148	+15.52587891	-4.58789063	-6.59179688	-54.44824219	-24.74121094	+10.78857422	+3752	+12.32666016	-5.83593750	-7.85302734	-12.10693359	+6.54785156	-53.32763672	+2244
+1457970634.98309990	+15.31933594	-4.93945313	-7.16308594	+8.39355469	+0.37353516	-59.12841797	+3152	+15.50390625	-4.45605469	-6.47314453	-54.18457031	-24.45556641	+11.07421875	+3764	+12.31787109	-5.72167969	-7.75634766	-11.68945313	+6.52587891	-52.80029297	+2248
+1457970634.98720000	+15.29736328	-4.80322266	-7.05761719	+8.76708984	+0.43945313	-58.75488281	+3164	+15.48632813	-4.31103516	-6.36328125	-53.81103516	-24.14794922	+11.33789063	+3776	+12.30468750	-5.61181641	-7.66406250	-11.27197266	+6.52587891	-52.31689453	+2252
+1457970634.99560000	+15.24023438	-4.54394531	-6.82910156	+9.40429688	+0.50537109	-58.05175781	+3192	+15.44677734	-4.03857422	-6.11718750	-53.15185547	-23.66455078	+11.90917969	+3808	+12.27392578	-5.39648438	-7.47070313	-10.45898438	+6.54785156	-51.37207031	+2264
+1457970634.99970010	+15.20947266	-4.41210938	-6.72363281	+9.73388672	+0.57128906	-57.63427734	+3208	+15.42919922	-3.90234375	-6.00292969	-52.82226563	-23.37890625	+12.17285156	+3820	+12.26074219	-5.28662109	-7.37841797	-10.06347656	+6.56982422	-50.86669922	+2268
+1457970635.00390010	+15.18310547	-4.28466797	-6.60058594	+10.08544922	+0.50537109	-57.30468750	+3228	+15.41162109	-3.77050781	-5.87548828	-52.53662109	-23.20312500	+12.50244141	+3840	+12.24316406	-5.18554688	-7.27734375	-9.68994141	+6.50390625	-50.38330078	+2272
+1457970635.01220010	+15.13037109	-4.04296875	-6.37207031	+10.67871094	+0.52734375	-56.64550781	+3268	+15.36767578	-3.52880859	-5.63378906	-51.98730469	-22.80761719	+13.07373047	+3868	+12.22119141	-4.98339844	-7.08837891	-8.94287109	+6.48193359	-49.43847656	+2284
+1457970635.02060010	+15.09082031	-3.82763672	-6.14794922	+11.20605469	+0.46142578	-56.05224609	+3308	+15.33251953	-3.30468750	-5.40087891	-51.48193359	-22.43408203	+13.62304688	+3896	+12.20361328	-4.79443359	-6.89062500	-8.28369141	+6.30615234	-48.51562500	+2296
+1457970635.02889990	+15.04687500	-3.61230469	-5.93261719	+11.71142578	+0.41748047	-55.39306641	+3344	+15.28857422	-3.09814453	-5.18994141	-51.04248047	-21.97265625	+14.08447266	+3912	+12.18164063	-4.60107422	-6.69287109	-7.58056641	+6.10839844	-47.54882813	+2304
+1457970635.04140000	+14.98974609	-3.32226563	-5.62060547	+12.34863281	+0.32958984	-54.40429688	+3392	+15.21826172	-2.83007813	-4.88671875	-50.55908203	-21.31347656	+14.74365234	+3924	+12.15087891	-4.31542969	-6.39404297	-6.61376953	+5.75683594	-46.07666016	+2316
+1457970635.04970000	+14.95019531	-3.15087891	-5.42724609	+12.65625000	+0.35156250	-53.74511719	+3408	+15.16552734	-2.67187500	-4.70654297	-50.31738281	-20.76416016	+15.07324219	+3920	+12.13330078	-4.14404297	-6.19628906	-6.06445313	+5.51513672	-45.15380859	+2320
+1457970635.05800010	+14.91943359	-2.98828125	-5.23388672	+12.94189453	+0.28564453	-53.12988281	+3416	+15.12158203	-2.52685547	-4.52636719	-50.14160156	-20.25878906	+15.44677734	+3912	+12.12011719	-3.98144531	-5.99853516	-5.58105469	+5.20751953	-44.25292969	+2324
+1457970635.06640010	+14.89306641	-2.82568359	-5.04931641	+13.27148438	+0.21972656	-52.44873047	+3420	+15.07763672	-2.38183594	-4.35058594	-49.96582031	-19.77539063	+15.84228516	+3900	+12.10693359	-3.81005859	-5.80517578	-5.05371094	+4.92187500	-43.35205078	+2328
+1457970635.07049990	+14.87109375	-2.75537109	-4.95263672	+13.38134766	+0.17578125	-52.16308594	+3416	+15.05126953	-2.31591797	-4.25830078	-49.89990234	-19.55566406	+16.04003906	+3892	+12.09375000	-3.73535156	-5.71289063	-4.87792969	+4.81201172	-42.95654297	+2328
+1457970635.07890010	+14.84472656	-2.60595703	-4.76806641	+13.66699219	+0.06591797	-51.61376953	+3416	+15.01611328	-2.17968750	-4.07812500	-49.74609375	-19.13818359	+16.52343750	+3880	+12.08056641	-3.58593750	-5.53271484	-4.43847656	+4.52636719	-42.14355469	+2328
+1457970635.08719990	+14.81396484	-2.46972656	-4.58349609	+13.90869141	-0.06591797	-51.13037109	+3408	+14.98095703	-2.04785156	-3.89355469	-49.61425781	-18.80859375	+17.00683594	+3868	+12.06738281	-3.44970703	-5.36132813	-4.10888672	+4.28466797	-41.44042969	+2324
+1457970635.09550000	+14.78759766	-2.33789063	-4.39892578	+14.17236328	-0.21972656	-50.75683594	+3408	+14.95458984	-1.92041016	-3.69580078	-49.48242188	-18.63281250	+17.57812500	+3860	+12.05419922	-3.32666016	-5.19873047	-3.75732422	+4.02099609	-40.82519531	+2316
+1457970635.09970000	+14.77441406	-2.26757813	-4.31103516	+14.30419922	-0.30761719	-50.55908203	+3408	+14.93701172	-1.85009766	-3.59912109	-49.39453125	-18.52294922	+17.86376953	+3860	+12.04541016	-3.26074219	-5.12402344	-3.58154297	+3.95507813	-40.51757813	+2312
+1457970635.10390000	+14.76562500	-2.20166016	-4.21435547	+14.45800781	-0.43945313	-50.38330078	+3408	+14.92822266	-1.78417969	-3.49804688	-49.30664063	-18.47900391	+18.19335938	+3856	+12.04541016	-3.19921875	-5.04052734	-3.38378906	+3.77929688	-40.23193359	+2312
+1457970635.11220000	+14.73046875	-2.07861328	-4.02978516	+14.72167969	-0.65917969	-50.09765625	+3412	+14.90625000	-1.66113281	-3.30029297	-49.17480469	-18.36914063	+18.83056641	+3856	+12.03222656	-3.08935547	-4.89111328	-3.12011719	+3.58154297	-39.72656250	+2296
+1457970635.11640000	+14.72607422	-2.02148438	-3.93750000	+14.85351563	-0.81298828	-49.98779297	+3420	+14.89746094	-1.60400391	-3.19921875	-49.13085938	-18.34716797	+19.16015625	+3856	+12.03222656	-3.03662109	-4.81201172	-2.98828125	+3.40576172	-39.46289063	+2292
+1457970635.12470010	+14.70410156	-1.91162109	-3.77050781	+15.07324219	-0.92285156	-49.72412109	+3428	+14.87988281	-1.49414063	-3.01464844	-49.02099609	-18.23730469	+19.75341797	+3856	+12.02783203	-2.93994141	-4.67578125	-2.76855469	+3.22998047	-38.97949219	+2276
+1457970635.12890010	+14.69531250	-1.85449219	-3.68261719	+15.18310547	-1.05468750	-49.59228516	+3432	+14.87548828	-1.44140625	-2.91796875	-48.97705078	-18.19335938	+20.08300781	+3860	+12.02783203	-2.88720703	-4.60107422	-2.63671875	+3.09814453	-38.73779297	+2272
+1457970635.13299990	+14.68212891	-1.80615234	-3.60791016	+15.24902344	-1.07666016	-49.43847656	+3436	+14.86669922	-1.38867188	-2.83447266	-48.93310547	-18.08349609	+20.34667969	+3860	+12.02343750	-2.84326172	-4.53076172	-2.54882813	+3.03222656	-38.49609375	+2260
+1457970635.13720010	+14.66894531	-1.75341797	-3.53320313	+15.33691406	-1.09863281	-49.28466797	+3444	+14.85351563	-1.34033203	-2.75097656	-48.91113281	-17.97363281	+20.61035156	+3860	+12.01904297	-2.79052734	-4.46484375	-2.43896484	+2.98828125	-38.23242188	+2252
+1457970635.14549990	+14.65576172	-1.65673828	-3.37939453	+15.46875000	-1.18652344	-48.97705078	+3452	+14.84472656	-1.25683594	-2.59277344	-48.91113281	-17.70996094	+21.11572266	+3856	+12.01904297	-2.69824219	-4.32861328	-2.28515625	+2.76855469	-37.70507813	+2232
+1457970635.14969990	+14.64697266	-1.61718750	-3.30908203	+15.51269531	-1.18652344	-48.80126953	+3452	+14.83593750	-1.21728516	-2.52246094	-48.93310547	-17.55615234	+21.35742188	+3852	+12.01464844	-2.65429688	-4.26269531	-2.19726563	+2.70263672	-37.44140625	+2224
+1457970635.15380000	+14.64697266	-1.57324219	-3.23876953	+15.53466797	-1.20849609	-48.64746094	+3456	+14.83593750	-1.18212891	-2.45214844	-48.95507813	-17.40234375	+21.57714844	+3848	+12.01904297	-2.60595703	-4.19238281	-2.13134766	+2.57080078	-37.17773438	+2216
+1457970635.15800000	+14.63818359	-1.53808594	-3.17724609	+15.53466797	-1.18652344	-48.47167969	+3456	+14.82714844	-1.14697266	-2.39062500	-48.97705078	-17.22656250	+21.77490234	+3844	+12.01464844	-2.56640625	-4.12646484	-2.08740234	+2.50488281	-36.91406250	+2208
+1457970635.16220000	+14.63378906	-1.49853516	-3.11572266	+15.55664063	-1.14257813	-48.27392578	+3452	+14.82275391	-1.11181641	-2.32470703	-49.02099609	-17.02880859	+21.95068359	+3836	+12.01464844	-2.51806641	-4.06494141	-1.99951172	+2.43896484	-36.62841797	+2204
+1457970635.16630010	+14.63378906	-1.45458984	-3.05419922	+15.57861328	-1.12060547	-48.05419922	+3452	+14.81835938	-1.08105469	-2.27197266	-49.02099609	-16.80908203	+22.12646484	+3828	+12.01904297	-2.46972656	-3.99902344	-1.91162109	+2.32910156	-36.34277344	+2196
+1457970635.17470000	+14.62500000	-1.38427734	-2.93554688	+15.60058594	-1.09863281	-47.70263672	+3444	+14.80517578	-1.02392578	-2.15771484	-49.13085938	-16.45751953	+22.47802734	+3812	+12.01464844	-2.38183594	-3.87597656	-1.77978516	+2.15332031	-35.83740234	+2184
+1457970635.17880010	+14.62500000	-1.34912109	-2.87841797	+15.57861328	-1.09863281	-47.52685547	+3440	+14.80517578	-0.99755859	-2.10498047	-49.17480469	-16.25976563	+22.65380859	+3800	+12.01904297	-2.33789063	-3.81445313	-1.71386719	+2.02148438	-35.57373047	+2180
+1457970635.18720010	+14.62500000	-1.28320313	-2.75976563	+15.55664063	-1.16455078	-47.19726563	+3424	+14.80078125	-0.94921875	-1.99072266	-49.32861328	-15.99609375	+23.09326172	+3784	+12.01904297	-2.26318359	-3.70019531	-1.64794922	+1.75781250	-35.11230469	+2172
+1457970635.19129990	+14.62939453	-1.24804688	-2.71142578	+15.55664063	-1.16455078	-47.04345703	+3416	+14.80078125	-0.92285156	-1.94238281	-49.37255859	-15.84228516	+23.26904297	+3772	+12.02343750	-2.22363281	-3.64306641	-1.60400391	+1.64794922	-34.89257813	+2168
+1457970635.19549990	+14.62500000	-1.21728516	-2.65429688	+15.55664063	-1.23046875	-46.91162109	+3408	+14.79638672	-0.90087891	-1.88964844	-49.41650391	-15.73242188	+23.48876953	+3760	+12.02343750	-2.18408203	-3.59033203	-1.56005859	+1.53808594	-34.69482422	+2164
+1457970635.20380000	+14.62939453	-1.15576172	-2.54882813	+15.55664063	-1.31835938	-46.60400391	+3392	+14.79638672	-0.84814453	-1.78417969	-49.52636719	-15.49072266	+23.90625000	+3740	+12.03222656	-2.10937500	-3.48486328	-1.47216797	+1.27441406	-34.27734375	+2160
+1457970635.20799990	+14.62939453	-1.12500000	-2.49169922	+15.55664063	-1.40625000	-46.49414063	+3384	+14.79199219	-0.82177734	-1.72705078	-49.59228516	-15.44677734	+24.16992188	+3736	+12.03662109	-2.07861328	-3.43652344	-1.49414063	+1.16455078	-34.10156250	+2156
+1457970635.21210000	+14.62500000	-1.09863281	-2.43457031	+15.53466797	-1.51611328	-46.38427734	+3376	+14.79199219	-0.79980469	-1.66552734	-49.65820313	-15.42480469	+24.45556641	+3728	+12.04101563	-2.04785156	-3.38818359	-1.49414063	+1.05468750	-33.94775391	+2152
+1457970635.21630000	+14.62939453	-1.07226563	-2.38183594	+15.51269531	-1.62597656	-46.27441406	+3372	+14.79638672	-0.77343750	-1.60839844	-49.72412109	-15.35888672	+24.71923828	+3720	+12.04541016	-2.01708984	-3.33984375	-1.49414063	+0.92285156	-33.79394531	+2148
+1457970635.22050000	+14.62939453	-1.04589844	-2.32470703	+15.49072266	-1.75781250	-46.18652344	+3364	+14.80078125	-0.74707031	-1.55126953	-49.79003906	-15.33691406	+24.98291016	+3716	+12.04980469	-1.99072266	-3.29589844	-1.51611328	+0.83496094	-33.64013672	+2144
+1457970635.22880010	+14.62939453	-0.99755859	-2.21484375	+15.44677734	-1.97753906	-46.01074219	+3360	+14.80078125	-0.69873047	-1.43701172	-49.89990234	-15.27099609	+25.53222656	+3708	+12.06298828	-1.93798828	-3.21240234	-1.56005859	+0.68115234	-33.33251953	+2136
+1457970635.23300000	+14.62500000	-0.97119141	-2.16650391	+15.40283203	-2.08740234	-45.92285156	+3360	+14.80078125	-0.67236328	-1.37988281	-49.94384766	-15.22705078	+25.77392578	+3704	+12.06738281	-1.91162109	-3.17285156	-1.60400391	+0.61523438	-33.20068359	+2128
+1457970635.23709990	+14.62500000	-0.94921875	-2.11376953	+15.38085938	-2.21923828	-45.83496094	+3360	+14.80078125	-0.64599609	-1.32275391	-50.00976563	-15.20507813	+26.05957031	+3704	+12.07177734	-1.88525391	-3.13330078	-1.64794922	+0.57128906	-33.06884766	+2120
+1457970635.24130010	+14.62500000	-0.92724609	-2.06542969	+15.33691406	-2.32910156	-45.72509766	+3360	+14.80517578	-0.62402344	-1.26562500	-50.05371094	-15.16113281	+26.30126953	+3704	+12.07617188	-1.86328125	-3.09375000	-1.69189453	+0.50537109	-32.91503906	+2112
+1457970635.24959990	+14.62500000	-0.88769531	-1.96435547	+15.24902344	-2.61474609	-45.57128906	+3368	+14.80957031	-0.58007813	-1.15136719	-50.22949219	-15.13916016	+26.89453125	+3704	+12.08496094	-1.81494141	-3.01464844	-1.80175781	+0.39550781	-32.65136719	+2096
+1457970635.25799990	+14.62939453	-0.84814453	-1.86767578	+15.16113281	-2.87841797	-45.41748047	+3380	+14.81396484	-0.53613281	-1.05468750	-50.36132813	-15.02929688	+27.35595703	+3704	+12.09814453	-1.77099609	-2.93994141	-1.91162109	+0.28564453	-32.36572266	+2080
+1457970635.26210000	+14.62939453	-0.83056641	-1.82373047	+15.09521484	-2.98828125	-45.32958984	+3384	+14.81396484	-0.51855469	-1.00634766	-50.42724609	-14.96337891	+27.57568359	+3704	+12.10253906	-1.74902344	-2.90478516	-1.93359375	+0.24169922	-32.23388672	+2072
+1457970635.26630000	+14.63378906	-0.81298828	-1.78857422	+15.05126953	-3.05419922	-45.19775391	+3388	+14.81396484	-0.50097656	-0.96679688	-50.49316406	-14.85351563	+27.75146484	+3700	+12.10693359	-1.72265625	-2.86962891	-1.97753906	+0.19775391	-32.08007813	+2064
+1457970635.27460000	+14.63818359	-0.77783203	-1.70947266	+14.94140625	-3.25195313	-44.97802734	+3396	+14.81396484	-0.47021484	-0.88330078	-50.69091797	-14.72167969	+28.21289063	+3700	+12.11572266	-1.67431641	-2.79931641	-2.04345703	+0.06591797	-31.77246094	+2052
+1457970635.27880000	+14.64257813	-0.76025391	-1.67431641	+14.87548828	-3.36181641	-44.84619141	+3400	+14.81835938	-0.46142578	-0.84814453	-50.77880859	-14.61181641	+28.38867188	+3696	+12.12011719	-1.64794922	-2.76416016	-2.08740234	+0.02197266	-31.61865234	+2044
+1457970635.28300000	+14.64697266	-0.74267578	-1.63476563	+14.83154297	-3.47167969	-44.71435547	+3400	+14.82275391	-0.44824219	-0.81738281	-50.88867188	-14.50195313	+28.56445313	+3692	+12.12451172	-1.62597656	-2.72900391	-2.10937500	-0.06591797	-31.46484375	+2040
+1457970635.28710010	+14.65576172	-0.72509766	-1.59521484	+14.76562500	-3.58154297	-44.60449219	+3400	+14.82275391	-0.43945313	-0.78222656	-50.99853516	-14.39208984	+28.74023438	+3688	+12.12890625	-1.59960938	-2.68945313	-2.13134766	-0.15380859	-31.31103516	+2036
+1457970635.29130010	+14.66015625	-0.71191406	-1.56445313	+14.72167969	-3.64746094	-44.47265625	+3396	+14.82714844	-0.43066406	-0.75585938	-51.08642578	-14.28222656	+28.87207031	+3680	+12.13330078	-1.57763672	-2.65869141	-2.15332031	-0.24169922	-31.15722656	+2032
+1457970635.29959990	+14.67333984	-0.68115234	-1.50732422	+14.61181641	-3.73535156	-44.16503906	+3388	+14.82714844	-0.41308594	-0.69873047	-51.28417969	-14.04052734	+29.13574219	+3672	+12.13769531	-1.52929688	-2.58837891	-2.17529297	-0.37353516	-30.84960938	+2024
+1457970635.30380010	+14.67773438	-0.66796875	-1.48095703	+14.54589844	-3.77929688	-44.01123047	+3380	+14.83154297	-0.40429688	-0.67675781	-51.37207031	-13.90869141	+29.24560547	+3664	+12.14208984	-1.50292969	-2.55761719	-2.17529297	-0.43945313	-30.69580078	+2024
+1457970635.30790000	+14.68212891	-0.65039063	-1.45458984	+14.50195313	-3.84521484	-43.87939453	+3372	+14.83154297	-0.39990234	-0.65039063	-51.45996094	-13.79882813	+29.37744141	+3656	+12.14208984	-1.47656250	-2.52685547	-2.19726563	-0.50537109	-30.54199219	+2020
+1457970635.31209990	+14.68652344	-0.64160156	-1.42382813	+14.43603516	-3.88916016	-43.74755859	+3364	+14.83593750	-0.39550781	-0.62402344	-51.59179688	-13.68896484	+29.50927734	+3648	+12.14648438	-1.45898438	-2.49609375	-2.21923828	-0.59326172	-30.38818359	+2020
+1457970635.31629990	+14.69091797	-0.62841797	-1.39746094	+14.37011719	-3.95507813	-43.61572266	+3356	+14.84033203	-0.39111328	-0.59765625	-51.70166016	-13.60107422	+29.61914063	+3640	+12.15087891	-1.43701172	-2.46533203	-2.26318359	-0.65917969	-30.25634766	+2020
+1457970635.32040000	+14.69531250	-0.61523438	-1.36669922	+14.32617188	-3.99902344	-43.50585938	+3348	+14.84033203	-0.38232422	-0.57128906	-51.78955078	-13.49121094	+29.72900391	+3636	+12.15527344	-1.41943359	-2.43457031	-2.26318359	-0.70312500	-30.12451172	+2020
+1457970635.32880000	+14.70410156	-0.59765625	-1.31835938	+14.21630859	-4.02099609	-43.30810547	+3328	+14.84912109	-0.36474609	-0.52294922	-51.92138672	-13.31542969	+29.90478516	+3624	+12.16406250	-1.38427734	-2.38623047	-2.32910156	-0.76904297	-29.90478516	+2016
+1457970635.33290000	+14.70410156	-0.58447266	-1.29638672	+14.15039063	-4.04296875	-43.22021484	+3320	+14.84912109	-0.35595703	-0.49658203	-51.96533203	-13.24951172	+29.99267578	+3620	+12.16406250	-1.36669922	-2.36425781	-2.32910156	-0.76904297	-29.79492188	+2012
+1457970635.33710000	+14.70849609	-0.57568359	-1.27441406	+14.10644531	-4.08691406	-43.11035156	+3312	+14.84912109	-0.34716797	-0.47021484	-52.03125000	-13.16162109	+30.10253906	+3616	+12.16845703	-1.35351563	-2.33789063	-2.37304688	-0.76904297	-29.70703125	+2008
+1457970635.34130000	+14.70849609	-0.56689453	-1.25244141	+14.06250000	-4.08691406	-43.04443359	+3304	+14.84912109	-0.33837891	-0.44824219	-52.07519531	-13.09570313	+30.19042969	+3612	+12.17285156	-1.34033203	-2.32031250	-2.41699219	-0.76904297	-29.61914063	+2004
+1457970635.34540010	+14.70849609	-0.55371094	-1.22607422	+14.04052734	-4.17480469	-42.97851563	+3300	+14.85351563	-0.32958984	-0.42187500	-52.11914063	-13.05175781	+30.30029297	+3608	+12.17285156	-1.32714844	-2.29833984	-2.43896484	-0.76904297	-29.53125000	+2000
+1457970635.35380010	+14.70849609	-0.54052734	-1.17773438	+13.95263672	-4.24072266	-42.89062500	+3292	+14.85351563	-0.30761719	-0.36914063	-52.20703125	-12.96386719	+30.49804688	+3608	+12.18164063	-1.30517578	-2.26318359	-2.54882813	-0.74707031	-29.42138672	+1988
+1457970635.35789990	+14.70849609	-0.53173828	-1.15576172	+13.93066406	-4.26269531	-42.84667969	+3292	+14.85351563	-0.29443359	-0.34716797	-52.20703125	-12.94189453	+30.58593750	+3608	+12.18603516	-1.29638672	-2.25000000	-2.57080078	-0.72509766	-29.35546875	+1984
+1457970635.36209990	+14.70849609	-0.52294922	-1.13818359	+13.90869141	-4.28466797	-42.80273438	+3292	+14.85351563	-0.28125000	-0.32080078	-52.20703125	-12.89794922	+30.69580078	+3612	+12.18603516	-1.28759766	-2.23242188	-2.59277344	-0.68115234	-29.31152344	+1976
+1457970635.36620000	+14.70410156	-0.51416016	-1.12500000	+13.88671875	-4.26269531	-42.75878906	+3292	+14.85351563	-0.26806641	-0.30322266	-52.18505859	-12.83203125	+30.76171875	+3612	+12.19042969	-1.27880859	-2.22363281	-2.61474609	-0.61523438	-29.24560547	+1964
+1457970635.37040000	+14.70410156	-0.50537109	-1.10742188	+13.88671875	-4.28466797	-42.71484375	+3292	+14.85351563	-0.25927734	-0.28125000	-52.18505859	-12.78808594	+30.84960938	+3612	+12.19042969	-1.27001953	-2.21044922	-2.63671875	-0.59326172	-29.22363281	+1956
+1457970635.37870000	+14.69970703	-0.48779297	-1.07666016	+13.86474609	-4.32861328	-42.62695313	+3296	+14.85351563	-0.23730469	-0.24609375	-52.20703125	-12.65625000	+31.06933594	+3616	+12.19042969	-1.24804688	-2.18408203	-2.70263672	-0.52734375	-29.11376953	+1940
+1457970635.38290000	+14.69970703	-0.47900391	-1.06347656	+13.88671875	-4.32861328	-42.58300781	+3300	+14.85351563	-0.23291016	-0.23291016	-52.22900391	-12.59033203	+31.15722656	+3616	+12.19042969	-1.23925781	-2.17529297	-2.70263672	-0.50537109	-29.06982422	+1932
+1457970635.38710000	+14.69970703	-0.47021484	-1.05468750	+13.86474609	-4.35058594	-42.51708984	+3304	+14.85351563	-0.22412109	-0.21533203	-52.25097656	-12.52441406	+31.26708984	+3616	+12.19042969	-1.23046875	-2.16210938	-2.72460938	-0.48339844	-29.00390625	+1924
+1457970635.39120010	+14.69970703	-0.46142578	-1.04589844	+13.86474609	-4.32861328	-42.47314453	+3304	+14.85351563	-0.21533203	-0.20654297	-52.27294922	-12.43652344	+31.33300781	+3616	+12.19042969	-1.22167969	-2.15332031	-2.74658203	-0.43945313	-28.95996094	+1912
+1457970635.39960000	+14.69970703	-0.44384766	-1.03271484	+13.82080078	-4.26269531	-42.34130859	+3308	+14.85351563	-0.20214844	-0.19335938	-52.29492188	-12.21679688	+31.48681641	+3616	+12.18603516	-1.19531250	-2.13134766	-2.74658203	-0.37353516	-28.82812500	+1900
+1457970635.40370010	+14.69970703	-0.43505859	-1.02832031	+13.82080078	-4.19677734	-42.25341797	+3308	+14.85351563	-0.19775391	-0.18896484	-52.31689453	-12.06298828	+31.55273438	+3612	+12.18603516	-1.18212891	-2.12255859	-2.74658203	-0.32958984	-28.74023438	+1892
+1457970635.40790010	+14.69970703	-0.42626953	-1.02392578	+13.79882813	-4.17480469	-42.16552734	+3304	+14.85351563	-0.19335938	-0.18896484	-52.42675781	-11.79931641	+31.68457031	+3608	+12.18164063	-1.17333984	-2.10937500	-2.74658203	-0.30761719	-28.67431641	+1888
+1457970635.41210010	+14.70410156	-0.42187500	-1.01953125	+13.77685547	-4.13085938	-42.07763672	+3304	+14.85351563	-0.19335938	-0.18896484	-52.49267578	-11.62353516	+31.77246094	+3600	+12.17724609	-1.16015625	-2.10058594	-2.74658203	-0.28564453	-28.58642578	+1880
+1457970635.42039990	+14.70410156	-0.40869141	-1.01513672	+13.75488281	-4.06494141	-41.90185547	+3296	+14.85791016	-0.19335938	-0.19335938	-52.62451172	-11.25000000	+31.92626953	+3588	+12.16845703	-1.13378906	-2.07861328	-2.74658203	-0.24169922	-28.41064453	+1872
+1457970635.42459990	+14.70849609	-0.40429688	-1.01074219	+13.71093750	-4.02099609	-41.79199219	+3288	+14.85791016	-0.19775391	-0.19335938	-52.71240234	-11.07421875	+31.99218750	+3584	+12.16845703	-1.12500000	-2.06982422	-2.74658203	-0.21972656	-28.32275391	+1872
+1457970635.43290000	+14.70849609	-0.39550781	-1.01074219	+13.64501953	-3.91113281	-41.61621094	+3276	+14.85351563	-0.19775391	-0.20214844	-52.84423828	-10.67871094	+32.14599609	+3572	+12.15966797	-1.10302734	-2.05664063	-2.76855469	-0.13183594	-28.12500000	+1864
+1457970635.43709990	+14.70849609	-0.39111328	-1.00634766	+13.60107422	-3.88916016	-41.52832031	+3268	+14.85351563	-0.20214844	-0.20654297	-52.93212891	-10.48095703	+32.21191406	+3564	+12.15527344	-1.08984375	-2.04785156	-2.79052734	-0.08789063	-28.03710938	+1860
+1457970635.44120000	+14.70410156	-0.38671875	-1.00634766	+13.57910156	-3.84521484	-41.41845703	+3260	+14.84912109	-0.20214844	-0.20654297	-53.02001953	-10.28320313	+32.29980469	+3560	+12.15087891	-1.08105469	-2.04345703	-2.79052734	-0.02197266	-27.94921875	+1860
+1457970635.44950010	+14.70410156	-0.37792969	-1.00195313	+13.53515625	-3.80126953	-41.24267578	+3252	+14.84912109	-0.20214844	-0.19775391	-53.17382813	-9.97558594	+32.54150391	+3548	+12.14208984	-1.06347656	-2.03027344	-2.85644531	+0.04394531	-27.77343750	+1856
+1457970635.45790000	+14.69970703	-0.37353516	-0.99316406	+13.46923828	-3.77929688	-41.11083984	+3240	+14.84912109	-0.19775391	-0.18457031	-53.30566406	-9.73388672	+32.78320313	+3536	+12.13330078	-1.05029297	-2.02587891	-2.94433594	+0.15380859	-27.61962891	+1848
+1457970635.46620010	+14.69091797	-0.36914063	-0.98437500	+13.40332031	-3.75732422	-40.97900391	+3228	+14.84033203	-0.18896484	-0.17138672	-53.41552734	-9.49218750	+32.95898438	+3528	+12.12890625	-1.04150391	-2.02148438	-3.03222656	+0.26367188	-27.48779297	+1840
+1457970635.47449990	+14.68212891	-0.36474609	-0.97998047	+13.33740234	-3.73535156	-40.84716797	+3216	+14.83593750	-0.18017578	-0.14941406	-53.50341797	-9.31640625	+33.20068359	+3524	+12.12451172	-1.03271484	-2.02148438	-3.16406250	+0.37353516	-27.39990234	+1828
+1457970635.47869990	+14.67773438	-0.36035156	-0.97998047	+13.29345703	-3.73535156	-40.78125000	+3216	+14.83154297	-0.17138672	-0.13623047	-53.54736328	-9.25048828	+33.31054688	+3524	+12.12011719	-1.02832031	-2.02148438	-3.22998047	+0.41748047	-27.33398438	+1824
+1457970635.48289990	+14.67333984	-0.35595703	-0.97558594	+13.27148438	-3.73535156	-40.73730469	+3212	+14.83154297	-0.16259766	-0.12304688	-53.54736328	-9.18457031	+33.39843750	+3524	+12.12011719	-1.02392578	-2.02148438	-3.27392578	+0.46142578	-27.29003906	+1816
+1457970635.49120000	+14.66894531	-0.35595703	-0.96679688	+13.18359375	-3.75732422	-40.60546875	+3208	+14.82714844	-0.15380859	-0.10107422	-53.61328125	-9.05273438	+33.53027344	+3524	+12.11572266	-1.01953125	-2.02148438	-3.40576172	+0.54931641	-27.22412109	+1804
+1457970635.49540000	+14.66455078	-0.35595703	-0.96679688	+13.13964844	-3.73535156	-40.56152344	+3208	+14.82275391	-0.14501953	-0.09667969	-53.61328125	-8.98681641	+33.55224609	+3524	+12.11132813	-1.01513672	-2.02148438	-3.44970703	+0.59326172	-27.18017578	+1796
+1457970635.49950000	+14.66015625	-0.35156250	-0.96679688	+13.09570313	-3.71337891	-40.49560547	+3212	+14.81835938	-0.14062500	-0.09228516	-53.61328125	-8.89892578	+33.59619141	+3528	+12.11132813	-1.01074219	-2.02148438	-3.49365234	+0.63720703	-27.13623047	+1788
+1457970635.50370000	+14.65576172	-0.35156250	-0.96679688	+13.05175781	-3.66943359	-40.42968750	+3212	+14.81835938	-0.13183594	-0.09228516	-53.61328125	-8.78906250	+33.59619141	+3528	+12.10693359	-1.00634766	-2.02148438	-3.53759766	+0.68115234	-27.11425781	+1780
+1457970635.51200010	+14.64697266	-0.34716797	-0.96679688	+12.96386719	-3.60351563	-40.27587891	+3216	+14.81835938	-0.13183594	-0.08789063	-53.59130859	-8.74511719	+33.61816406	+3528	+12.09814453	-0.99316406	-2.02148438	-3.60351563	+0.74707031	-27.02636719	+1768
+1457970635.52029990	+14.64257813	-0.34277344	-0.97119141	+12.89794922	-3.53759766	-40.12207031	+3220	+14.81396484	-0.12304688	-0.08789063	-53.56933594	-8.65722656	+33.64013672	+3524	+12.09375000	-0.98437500	-2.02148438	-3.64746094	+0.79101563	-26.91650391	+1752
+1457970635.52449990	+14.64257813	-0.33837891	-0.97119141	+12.87597656	-3.49365234	-40.05615234	+3220	+14.81396484	-0.12304688	-0.09228516	-53.52539063	-8.59130859	+33.66210938	+3524	+12.08935547	-0.97558594	-2.01708984	-3.64746094	+0.81298828	-26.85058594	+1748
+1457970635.52870010	+14.63818359	-0.33837891	-0.97558594	+12.85400391	-3.44970703	-39.96826172	+3220	+14.81396484	-0.12304688	-0.09228516	-53.50341797	-8.52539063	+33.66210938	+3524	+12.08496094	-0.97119141	-2.01708984	-3.64746094	+0.81298828	-26.78466797	+1744
+1457970635.53280000	+14.63818359	-0.33398438	-0.97558594	+12.85400391	-3.38378906	-39.90234375	+3220	+14.81396484	-0.11865234	-0.09667969	-53.45947266	-8.43750000	+33.68408203	+3524	+12.08056641	-0.96240234	-2.01708984	-3.62548828	+0.83496094	-26.74072266	+1736
+1457970635.54119990	+14.63378906	-0.32519531	-0.98437500	+12.87597656	-3.25195313	-39.74853516	+3216	+14.80957031	-0.11425781	-0.10546875	-53.32763672	-8.26171875	+33.72802734	+3524	+12.07177734	-0.94921875	-2.00830078	-3.58154297	+0.83496094	-26.60888672	+1732
+1457970635.54530000	+14.63378906	-0.31640625	-0.98876953	+12.89794922	-3.20800781	-39.68261719	+3216	+14.80078125	-0.10107422	-0.12304688	-52.91015625	-7.88818359	+33.96972656	+3528	+12.06738281	-0.94042969	-2.00830078	-3.55957031	+0.81298828	-26.54296875	+1728
+1457970635.55370000	+14.62939453	-0.30761719	-0.99316406	+12.96386719	-3.12011719	-39.57275391	+3204	+14.79638672	-0.09228516	-0.13183594	-52.49267578	-7.62451172	+34.29931641	+3520	+12.05859375	-0.92724609	-1.99951172	-3.51562500	+0.79101563	-26.38916016	+1724
+1457970635.55780010	+14.62939453	-0.30322266	-0.99316406	+12.98583984	-3.09814453	-39.52880859	+3200	+14.79638672	-0.08349609	-0.13623047	-52.18505859	-7.55859375	+34.51904297	+3516	+12.05419922	-0.91845703	-1.99511719	-3.49365234	+0.76904297	-26.32324219	+1724
+1457970635.56620000	+14.62939453	-0.29003906	-0.99755859	+13.09570313	-3.01025391	-39.44091797	+3192	+14.79199219	-0.06591797	-0.13623047	-51.63574219	-7.49267578	+34.89257813	+3508	+12.04541016	-0.90527344	-1.99072266	-3.42773438	+0.72509766	-26.19140625	+1724
+1457970635.57450010	+14.62500000	-0.27685547	-1.00195313	+13.18359375	-2.94433594	-39.37500000	+3180	+14.78759766	-0.03955078	-0.12304688	-50.95458984	-7.55859375	+35.41992188	+3504	+12.03662109	-0.89208984	-1.98632813	-3.40576172	+0.68115234	-26.08154297	+1724
+1457970635.58279990	+14.62060547	-0.26367188	-0.99755859	+13.24951172	-2.90039063	-39.30908203	+3172	+14.78759766	-0.02197266	-0.10107422	-50.49316406	-7.66845703	+35.79345703	+3504	+12.03222656	-0.87890625	-1.98632813	-3.40576172	+0.63720703	-25.97167969	+1720
+1457970635.59120010	+14.61181641	-0.25488281	-0.99755859	+13.31542969	-2.87841797	-39.28710938	+3160	+14.78759766	+0.00000000	-0.07910156	-49.94384766	-7.86621094	+36.18896484	+3504	+12.02783203	-0.87011719	-1.98632813	-3.42773438	+0.59326172	-25.88378906	+1720
+1457970635.59949990	+14.60742188	-0.24609375	-0.99316406	+13.38134766	-2.81250000	-39.26513672	+3152	+14.78759766	+0.04394531	-0.04833984	-48.97705078	-8.21777344	+36.73828125	+3512	+12.02343750	-0.86572266	-1.98632813	-3.47167969	+0.57128906	-25.81787109	+1712
+1457970635.60780000	+14.59863281	-0.23730469	-0.99316406	+13.40332031	-2.76855469	-39.26513672	+3144	+14.78759766	+0.08349609	-0.00878906	-48.03222656	-8.63525391	+37.19970703	+3516	+12.01904297	-0.85693359	-1.99072266	-3.53759766	+0.54931641	-25.77392578	+1708
+1457970635.61200000	+14.59423828	-0.23291016	-0.99316406	+13.40332031	-2.72460938	-39.26513672	+3140	+14.78320313	+0.10107422	+0.00439453	-47.68066406	-8.83300781	+37.35351563	+3516	+12.01904297	-0.85253906	-1.99072266	-3.55957031	+0.54931641	-25.75195313	+1704
+1457970635.61610010	+14.58984375	-0.22851563	-0.98876953	+13.40332031	-2.70263672	-39.26513672	+3140	+14.78320313	+0.10986328	+0.02197266	-47.32910156	-9.05273438	+37.52929688	+3516	+12.01464844	-0.84814453	-1.99511719	-3.60351563	+0.54931641	-25.72998047	+1696
+1457970635.62450000	+14.58105469	-0.21972656	-0.98876953	+13.38134766	-2.57080078	-39.26513672	+3140	+14.78320313	+0.14062500	+0.04833984	-46.58203125	-9.40429688	+37.74902344	+3516	+12.01025391	-0.84375000	-1.99951172	-3.69140625	+0.50537109	-25.68603516	+1688
+1457970635.62859990	+14.57666016	-0.21533203	-0.98876953	+13.38134766	-2.50488281	-39.28710938	+3140	+14.78320313	+0.14941406	+0.05712891	-46.23046875	-9.55810547	+37.81494141	+3512	+12.00585938	-0.83935547	-1.99951172	-3.71337891	+0.48339844	-25.66406250	+1680
+1457970635.63700010	+14.56787109	-0.20654297	-0.98876953	+13.33740234	-2.30712891	-39.28710938	+3140	+14.77441406	+0.17138672	+0.06152344	-45.54931641	-9.84375000	+37.92480469	+3508	+12.00146484	-0.82617188	-2.00390625	-3.75732422	+0.43945313	-25.62011719	+1668
+1457970635.64109990	+14.56347656	-0.20214844	-0.98876953	+13.31542969	-2.21923828	-39.28710938	+3144	+14.77441406	+0.18017578	+0.06591797	-45.19775391	-9.97558594	+37.99072266	+3508	+11.99707031	-0.82177734	-2.00390625	-3.77929688	+0.41748047	-25.57617188	+1664
+1457970635.64529990	+14.55468750	-0.19775391	-0.99316406	+13.29345703	-2.08740234	-39.28710938	+3144	+14.77001953	+0.18457031	+0.07031250	-44.89013672	-10.08544922	+38.05664063	+3504	+11.99267578	-0.81298828	-2.00390625	-3.77929688	+0.37353516	-25.55419922	+1656
+1457970635.64949990	+14.55029297	-0.19335938	-0.99316406	+13.27148438	-1.95556641	-39.28710938	+3144	+14.77001953	+0.19335938	+0.07470703	-44.58251953	-10.21728516	+38.12255859	+3504	+11.98828125	-0.80859375	-2.00390625	-3.77929688	+0.32958984	-25.51025391	+1652
+1457970635.65360000	+14.55029297	-0.18457031	-0.99755859	+13.24951172	-1.82373047	-39.28710938	+3144	+14.76562500	+0.20214844	+0.07470703	-44.25292969	-10.32714844	+38.18847656	+3500	+11.97949219	-0.79980469	-2.00390625	-3.75732422	+0.26367188	-25.46630859	+1648
+1457970635.65780000	+14.54589844	-0.18017578	-0.99755859	+13.20556641	-1.66992188	-39.26513672	+3144	+14.76562500	+0.20654297	+0.07470703	-43.94531250	-10.43701172	+38.21044922	+3496	+11.97509766	-0.79101563	-1.99951172	-3.75732422	+0.21972656	-25.42236328	+1644
+1457970635.66610000	+14.54150391	-0.16699219	-1.00195313	+13.18359375	-1.38427734	-39.24316406	+3140	+14.75683594	+0.23291016	+0.06591797	-43.28613281	-10.56884766	+38.29833984	+3488	+11.96630859	-0.76904297	-1.99951172	-3.71337891	+0.08789063	-25.31250000	+1636
+1457970635.67030000	+14.53710938	-0.15820313	-1.00634766	+13.16162109	-1.20849609	-39.24316406	+3136	+14.75244141	+0.23730469	+0.06591797	-43.02246094	-10.63476563	+38.34228516	+3484	+11.95751953	-0.76025391	-1.99511719	-3.66943359	+0.04394531	-25.26855469	+1636
+1457970635.67450000	+14.53271484	-0.14941406	-1.01074219	+13.13964844	-1.03271484	-39.24316406	+3132	+14.75244141	+0.25048828	+0.06152344	-42.73681641	-10.70068359	+38.40820313	+3480	+11.95312500	-0.74707031	-1.99511719	-3.64746094	+0.00000000	-25.20263672	+1636
+1457970635.67860010	+14.52832031	-0.14062500	-1.01513672	+13.13964844	-0.90087891	-39.22119141	+3128	+14.74804688	+0.26367188	+0.06591797	-42.42919922	-10.78857422	+38.49609375	+3476	+11.94433594	-0.73828125	-1.99511719	-3.62548828	-0.06591797	-25.15869141	+1636
+1457970635.68280010	+14.52832031	-0.13623047	-1.01513672	+13.11767578	-0.74707031	-39.22119141	+3120	+14.74365234	+0.26806641	+0.06591797	-42.20947266	-10.87646484	+38.56201172	+3472	+11.93994141	-0.72949219	-1.99511719	-3.58154297	-0.10986328	-25.09277344	+1636
+1457970635.69109990	+14.51953125	-0.12304688	-1.01513672	+13.07373047	-0.41748047	-39.26513672	+3108	+14.73925781	+0.30322266	+0.07470703	-41.63818359	-11.05224609	+38.71582031	+3460	+11.92675781	-0.71191406	-1.99072266	-3.55957031	-0.21972656	-24.98291016	+1636
+1457970635.69530010	+14.51513672	-0.11425781	-1.01953125	+13.05175781	-0.21972656	-39.28710938	+3104	+14.73486328	+0.31201172	+0.07470703	-41.44042969	-11.09619141	+38.78173828	+3456	+11.92236328	-0.70312500	-1.99511719	-3.53759766	-0.24169922	-24.96093750	+1640
+1457970635.69939990	+14.50634766	-0.10546875	-1.02392578	+13.02978516	-0.02197266	-39.30908203	+3096	+14.73046875	+0.33398438	+0.07470703	-41.17675781	-11.16210938	+38.82568359	+3452	+11.91796875	-0.69433594	-1.99511719	-3.51562500	-0.26367188	-24.91699219	+1640
+1457970635.70779990	+14.49316406	-0.09228516	-1.02832031	+12.98583984	+0.39550781	-39.37500000	+3088	+14.71728516	+0.36474609	+0.09228516	-40.75927734	-11.33789063	+39.00146484	+3448	+11.90917969	-0.68115234	-1.99951172	-3.49365234	-0.28564453	-24.85107422	+1640
+1457970635.71190000	+14.48437500	-0.08789063	-1.03271484	+12.96386719	+0.61523438	-39.41894531	+3084	+14.71289063	+0.38232422	+0.10107422	-40.58349609	-11.42578125	+39.08935547	+3444	+11.90039063	-0.67236328	-2.00390625	-3.47167969	-0.30761719	-24.80712891	+1640
+1457970635.71610000	+14.47558594	-0.08349609	-1.03271484	+12.91992188	+0.79101563	-39.48486328	+3080	+14.70849609	+0.39990234	+0.11425781	-40.38574219	-11.53564453	+39.19921875	+3444	+11.89599609	-0.66796875	-2.00390625	-3.47167969	-0.30761719	-24.78515625	+1636
+1457970635.72030000	+14.47119141	-0.07910156	-1.03710938	+12.89794922	+1.03271484	-39.52880859	+3076	+14.70410156	+0.40869141	+0.11865234	-40.27587891	-11.60156250	+39.26513672	+3440	+11.89160156	-0.66357422	-2.00830078	-3.47167969	-0.30761719	-24.78515625	+1636
+1457970635.72440000	+14.46240234	-0.07470703	-1.03710938	+12.87597656	+1.27441406	-39.57275391	+3072	+14.70410156	+0.42626953	+0.12744141	-40.10009766	-11.66748047	+39.30908203	+3440	+11.89160156	-0.65917969	-2.01269531	-3.47167969	-0.30761719	-24.76318359	+1632
+1457970635.73280000	+14.44482422	-0.06152344	-1.05029297	+12.83203125	+1.77978516	-39.68261719	+3068	+14.69531250	+0.45703125	+0.14062500	-39.83642578	-11.77734375	+39.41894531	+3436	+11.88281250	-0.65039063	-2.02148438	-3.44970703	-0.28564453	-24.74121094	+1624
+1457970635.74110010	+14.42724609	-0.04833984	-1.06347656	+12.83203125	+2.28515625	-39.79248047	+3064	+14.68212891	+0.48779297	+0.14941406	-39.59472656	-11.86523438	+39.50683594	+3432	+11.87402344	-0.64160156	-2.02587891	-3.40576172	-0.28564453	-24.71923828	+1616
+1457970635.74530010	+14.42285156	-0.03955078	-1.06347656	+12.83203125	+2.48291016	-39.83642578	+3060	+14.67773438	+0.49658203	+0.15820313	-39.50683594	-11.90917969	+39.55078125	+3428	+11.86962891	-0.63281250	-2.03027344	-3.38378906	-0.28564453	-24.71923828	+1612
+1457970635.74939990	+14.41406250	-0.03515625	-1.06787109	+12.85400391	+2.70263672	-39.88037109	+3056	+14.67333984	+0.50537109	+0.16259766	-39.41894531	-11.95312500	+39.59472656	+3428	+11.86083984	-0.62841797	-2.03466797	-3.33984375	-0.28564453	-24.69726563	+1608
+1457970635.75359990	+14.40966797	-0.02636719	-1.07226563	+12.87597656	+2.92236328	-39.92431641	+3056	+14.66894531	+0.51855469	+0.16259766	-39.33105469	-11.99707031	+39.63867188	+3424	+11.85644531	-0.62402344	-2.03466797	-3.31787109	-0.30761719	-24.69726563	+1604
+1457970635.76189990	+14.40087891	-0.00878906	-1.08544922	+12.94189453	+3.33984375	-39.96826172	+3052	+14.66015625	+0.53613281	+0.16259766	-39.15527344	-11.99707031	+39.66064453	+3420	+11.84765625	-0.61083984	-2.03906250	-3.20800781	-0.35156250	-24.67529297	+1592
+1457970635.77020000	+14.39208984	+0.01318359	-1.09863281	+13.05175781	+3.73535156	-40.01220703	+3044	+14.65136719	+0.55810547	+0.15380859	-38.97949219	-11.99707031	+39.68261719	+3412	+11.83447266	-0.59326172	-2.04345703	-3.07617188	-0.41748047	-24.65332031	+1584
+1457970635.77440000	+14.38769531	+0.02636719	-1.10302734	+13.11767578	+3.88916016	-40.03417969	+3040	+14.64697266	+0.56689453	+0.14941406	-38.89160156	-11.99707031	+39.68261719	+3408	+11.83007813	-0.58007813	-2.04345703	-2.98828125	-0.46142578	-24.63134766	+1584
+1457970635.78270010	+14.38330078	+0.04833984	-1.11181641	+13.24951172	+4.17480469	-40.05615234	+3032	+14.63378906	+0.58447266	+0.13623047	-38.69384766	-11.99707031	+39.70458984	+3404	+11.81689453	-0.56250000	-2.04345703	-2.81250000	-0.57128906	-24.60937500	+1580
+1457970635.79110000	+14.38330078	+0.07031250	-1.12060547	+13.35937500	+4.43847656	-40.07812500	+3016	+14.62060547	+0.60205078	+0.12304688	-38.47412109	-12.01904297	+39.70458984	+3396	+11.80371094	-0.54052734	-2.04345703	-2.63671875	-0.68115234	-24.58740234	+1576
+1457970635.79940010	+14.37890625	+0.08789063	-1.12939453	+13.49121094	+4.63623047	-40.12207031	+3004	+14.60742188	+0.62841797	+0.10546875	-38.21044922	-12.04101563	+39.70458984	+3388	+11.79492188	-0.52294922	-2.04345703	-2.46093750	-0.81298828	-24.56542969	+1576
+1457970635.80360010	+14.37451172	+0.09667969	-1.13818359	+13.55712891	+4.76806641	-40.12207031	+2996	+14.59863281	+0.64160156	+0.10107422	-38.05664063	-12.08496094	+39.70458984	+3384	+11.79052734	-0.51416016	-2.04785156	-2.35107422	-0.85693359	-24.56542969	+1580
+1457970635.81189990	+14.36572266	+0.11425781	-1.14257813	+13.66699219	+4.89990234	-40.16601563	+2984	+14.58544922	+0.66796875	+0.09228516	-37.77099609	-12.21679688	+39.74853516	+3376	+11.78173828	-0.49658203	-2.05224609	-2.19726563	-0.96679688	-24.56542969	+1580
+1457970635.82020000	+14.36132813	+0.12744141	-1.15136719	+13.77685547	+5.03173828	-40.23193359	+2972	+14.57226563	+0.69873047	+0.09228516	-37.46337891	-12.39257813	+39.79248047	+3364	+11.77294922	-0.48339844	-2.05664063	-2.04345703	-1.07666016	-24.60937500	+1580
+1457970635.82439990	+14.35693359	+0.13623047	-1.15136719	+13.84277344	+5.09765625	-40.27587891	+2964	+14.56787109	+0.71191406	+0.09228516	-37.30957031	-12.48046875	+39.81445313	+3356	+11.76855469	-0.47900391	-2.06103516	-1.97753906	-1.14257813	-24.63134766	+1580
+1457970635.83270000	+14.34375000	+0.14501953	-1.16015625	+13.95263672	+5.22949219	-40.36376953	+2952	+14.55468750	+0.74707031	+0.10107422	-37.00195313	-12.74414063	+39.85839844	+3344	+11.76416016	-0.47460938	-2.06982422	-1.86767578	-1.20849609	-24.67529297	+1580
+1457970635.84100010	+14.33056641	+0.15820313	-1.16894531	+14.08447266	+5.38330078	-40.45166016	+2940	+14.54589844	+0.77783203	+0.11425781	-36.71630859	-12.98583984	+39.92431641	+3336	+11.75976563	-0.47021484	-2.08300781	-1.77978516	-1.23046875	-24.76318359	+1572
+1457970635.84940000	+14.31738281	+0.17138672	-1.17773438	+14.23828125	+5.53710938	-40.53955078	+2932	+14.53271484	+0.80859375	+0.12304688	-36.45263672	-13.24951172	+39.99023438	+3324	+11.75097656	-0.46582031	-2.09179688	-1.69189453	-1.25244141	-24.85107422	+1564
+1457970635.85349990	+14.30859375	+0.18017578	-1.18212891	+14.32617188	+5.60302734	-40.58349609	+2928	+14.52832031	+0.82177734	+0.12744141	-36.34277344	-13.35937500	+39.99023438	+3320	+11.75097656	-0.46582031	-2.10058594	-1.64794922	-1.27441406	-24.89501953	+1560
+1457970635.85770010	+14.29980469	+0.18896484	-1.18652344	+14.41406250	+5.69091797	-40.64941406	+2928	+14.52392578	+0.83496094	+0.13183594	-36.21093750	-13.46923828	+40.01220703	+3312	+11.74658203	-0.46582031	-2.10498047	-1.60400391	-1.25244141	-24.91699219	+1556
+1457970635.86190010	+14.29541016	+0.19775391	-1.19091797	+14.54589844	+5.77880859	-40.69335938	+2924	+14.51953125	+0.85253906	+0.13623047	-36.07910156	-13.55712891	+39.99023438	+3308	+11.74218750	-0.46582031	-2.11376953	-1.53808594	-1.25244141	-24.96093750	+1548
+1457970635.87019990	+14.27783203	+0.21972656	-1.21289063	+14.80957031	+6.04248047	-40.75927734	+2924	+14.50634766	+0.87890625	+0.13183594	-35.79345703	-13.73291016	+39.94628906	+3296	+11.73339844	-0.46142578	-2.12695313	-1.40625000	-1.23046875	-25.04882813	+1536
+1457970635.87439990	+14.26904297	+0.22851563	-1.22167969	+14.96337891	+6.15234375	-40.80322266	+2924	+14.50195313	+0.89208984	+0.12744141	-35.63964844	-13.82080078	+39.92431641	+3292	+11.72900391	-0.46142578	-2.13574219	-1.31835938	-1.23046875	-25.09277344	+1532
+1457970635.87850000	+14.26025391	+0.24169922	-1.23046875	+15.11718750	+6.28417969	-40.82519531	+2924	+14.49316406	+0.90527344	+0.12304688	-35.50781250	-13.86474609	+39.88037109	+3288	+11.72460938	-0.45703125	-2.14453125	-1.23046875	-1.20849609	-25.13671875	+1524
+1457970635.88270000	+14.25585938	+0.25927734	-1.24365234	+15.31494141	+6.39404297	-40.86914063	+2924	+14.48876953	+0.91845703	+0.10986328	-35.35400391	-13.90869141	+39.83642578	+3284	+11.71582031	-0.45263672	-2.15332031	-1.09863281	-1.20849609	-25.18066406	+1520
+1457970635.89100000	+14.24707031	+0.28564453	-1.27001953	+15.68847656	+6.63574219	-40.93505859	+2920	+14.47119141	+0.94042969	+0.08789063	-35.00244141	-14.01855469	+39.70458984	+3276	+11.70263672	-0.44824219	-2.16650391	-0.85693359	-1.23046875	-25.26855469	+1508
+1457970635.89520000	+14.24267578	+0.29882813	-1.28320313	+15.88623047	+6.76757813	-40.97900391	+2920	+14.46240234	+0.95361328	+0.07031250	-34.80468750	-14.06250000	+39.61669922	+3276	+11.69384766	-0.44384766	-2.17968750	-0.68115234	-1.25244141	-25.33447266	+1504
+1457970635.89940000	+14.23388672	+0.31201172	-1.30078125	+16.08398438	+6.87744141	-41.04492188	+2916	+14.45361328	+0.96679688	+0.05273438	-34.60693359	-14.12841797	+39.55078125	+3268	+11.68505859	-0.43945313	-2.18408203	-0.50537109	-1.29638672	-25.37841797	+1500
+1457970635.90350010	+14.22949219	+0.32519531	-1.31835938	+16.28173828	+7.03125000	-41.08886719	+2916	+14.44042969	+0.97998047	+0.03515625	-34.38720703	-14.17236328	+39.46289063	+3264	+11.67626953	-0.43945313	-2.19726563	-0.32958984	-1.31835938	-25.46630859	+1500
+1457970635.90770010	+14.22509766	+0.34277344	-1.33593750	+16.52343750	+7.11914063	-41.15478516	+2916	+14.42285156	+0.99316406	+0.01318359	-34.14550781	-14.26025391	+39.35302734	+3260	+11.66748047	-0.43505859	-2.21044922	-0.08789063	-1.38427734	-25.55419922	+1500
+1457970635.91599990	+14.21191406	+0.36474609	-1.37109375	+16.91894531	+7.29492188	-41.37451172	+2908	+14.39648438	+1.01953125	-0.03076172	-33.66210938	-14.43603516	+39.15527344	+3252	+11.64550781	-0.43505859	-2.23242188	+0.28564453	-1.51611328	-25.75195313	+1496
+1457970635.92020010	+14.20312500	+0.38232422	-1.38867188	+17.18261719	+7.33886719	-41.50634766	+2904	+14.37890625	+1.03710938	-0.05273438	-33.35449219	-14.56787109	+39.04541016	+3248	+11.63232422	-0.43066406	-2.25000000	+0.57128906	-1.62597656	-25.90576172	+1496
+1457970635.92430000	+14.19433594	+0.39111328	-1.40185547	+17.38037109	+7.36083984	-41.68212891	+2900	+14.36132813	+1.05029297	-0.07031250	-33.09082031	-14.69970703	+38.95751953	+3240	+11.62353516	-0.43505859	-2.25878906	+0.76904297	-1.73583984	-26.03759766	+1496
+1457970635.92849990	+14.18554688	+0.39990234	-1.42822266	+17.57812500	+7.47070313	-41.83593750	+2896	+14.34375000	+1.06347656	-0.09228516	-32.82714844	-14.83154297	+38.82568359	+3232	+11.61474609	-0.43945313	-2.28076172	+0.98876953	-1.77978516	-26.21337891	+1500
+1457970635.93269990	+14.16796875	+0.40869141	-1.45458984	+17.84179688	+7.53662109	-42.07763672	+2892	+14.32617188	+1.08105469	-0.11425781	-32.56347656	-14.98535156	+38.69384766	+3224	+11.60595703	-0.44384766	-2.29833984	+1.25244141	-1.86767578	-26.38916016	+1500
+1457970635.93680000	+14.15478516	+0.41748047	-1.47216797	+18.03955078	+7.55859375	-42.27539063	+2884	+14.30419922	+1.09423828	-0.13183594	-32.27783203	-15.11718750	+38.56201172	+3216	+11.59277344	-0.45263672	-2.31591797	+1.45019531	-1.95556641	-26.58691406	+1500
+1457970635.94520000	+14.11962891	+0.43066406	-1.52490234	+18.47900391	+7.64648438	-42.71484375	+2876	+14.26025391	+1.12939453	-0.18017578	-31.68457031	-15.40283203	+38.27636719	+3204	+11.56640625	-0.46582031	-2.36425781	+1.93359375	-1.99951172	-27.00439453	+1504
+1457970635.94930010	+14.10205078	+0.43505859	-1.54248047	+18.69873047	+7.64648438	-42.97851563	+2868	+14.23828125	+1.14257813	-0.19775391	-31.37695313	-15.57861328	+38.12255859	+3196	+11.54882813	-0.47900391	-2.38623047	+2.15332031	-2.04345703	-27.24609375	+1504
+1457970635.95350000	+14.08007813	+0.43945313	-1.57324219	+18.89648438	+7.73437500	-43.22021484	+2864	+14.21630859	+1.16015625	-0.22412109	-31.04736328	-15.71044922	+37.92480469	+3188	+11.53125000	-0.49218750	-2.41699219	+2.37304688	-2.02148438	-27.48779297	+1508
+1457970635.95770000	+14.05810547	+0.44384766	-1.60400391	+19.16015625	+7.77832031	-43.46191406	+2856	+14.19433594	+1.17773438	-0.25488281	-30.71777344	-15.84228516	+37.72705078	+3180	+11.51806641	-0.50097656	-2.44775391	+2.65869141	-1.99951172	-27.72949219	+1508
+1457970635.96600010	+14.00537109	+0.44824219	-1.67871094	+19.59960938	+8.02001953	-43.94531250	+2848	+14.13720703	+1.20849609	-0.31640625	-30.03662109	-16.04003906	+37.26562500	+3168	+11.47412109	-0.53613281	-2.50927734	+3.14208984	-1.86767578	-28.27880859	+1516
+1457970635.97849990	+13.92187500	+0.46142578	-1.80615234	+20.43457031	+8.37158203	-44.60449219	+2832	+14.04931641	+1.25244141	-0.43945313	-28.93798828	-16.17187500	+36.45263672	+3152	+11.39501953	-0.58886719	-2.62353516	+3.99902344	-1.47216797	-29.09179688	+1520
+1457970635.98270010	+13.89111328	+0.47021484	-1.85009766	+20.78613281	+8.50341797	-44.82421875	+2832	+14.01855469	+1.27001953	-0.48779297	-28.49853516	-16.17187500	+36.14501953	+3148	+11.36425781	-0.60205078	-2.66308594	+4.37255859	-1.29638672	-29.35546875	+1520
+1457970635.98680000	+13.86035156	+0.46582031	-1.89843750	+21.07177734	+8.61328125	-45.04394531	+2824	+13.98779297	+1.27880859	-0.53613281	-28.12500000	-16.17187500	+35.85937500	+3140	+11.33789063	-0.62841797	-2.70263672	+4.63623047	-1.12060547	-29.64111328	+1524
+1457970635.99510000	+13.79443359	+0.47460938	-2.02148438	+21.75292969	+9.03076172	-45.41748047	+2816	+13.91748047	+1.30078125	-0.66357422	-27.22412109	-15.99609375	+35.11230469	+3128	+11.26757813	-0.66796875	-2.79052734	+5.36132813	-0.63720703	-30.16845703	+1528
+1457970635.99930000	+13.75927734	+0.47021484	-2.07421875	+22.08251953	+9.18457031	-45.59326172	+2812	+13.87792969	+1.30517578	-0.72509766	-26.80664063	-15.88623047	+34.73876953	+3120	+11.23242188	-0.69873047	-2.83447266	+5.69091797	-0.39550781	-30.45410156	+1532
+1457970636.00350000	+13.72412109	+0.46582031	-2.15332031	+22.41210938	+9.49218750	-45.74707031	+2808	+13.83837891	+1.30517578	-0.80419922	-26.34521484	-15.68847656	+34.32128906	+3116	+11.19287109	-0.72509766	-2.88281250	+6.04248047	-0.08789063	-30.73974609	+1532
+1457970636.01180010	+13.64941406	+0.46142578	-2.27636719	+23.20312500	+9.73388672	-46.07666016	+2796	+13.75927734	+1.31396484	-0.95361328	-25.40039063	-15.38085938	+33.50830078	+3104	+11.10937500	-0.77783203	-2.97509766	+6.85546875	+0.48339844	-31.24511719	+1540
+1457970636.02010010	+13.57470703	+0.45703125	-2.43017578	+24.01611328	+10.10742188	-46.38427734	+2784	+13.67138672	+1.31396484	-1.12939453	-24.41162109	-14.89746094	+32.60742188	+3088	+11.02587891	-0.83935547	-3.08056641	+7.69042969	+1.14257813	-31.79443359	+1544
+1457970636.02850010	+13.49560547	+0.42187500	-2.58837891	+24.74121094	+10.45898438	-46.69189453	+2776	+13.57910156	+1.29638672	-1.30957031	-23.46679688	-14.37011719	+31.66259766	+3064	+10.94238281	-0.91845703	-3.18603516	+8.43750000	+1.84570313	-32.36572266	+1556
+1457970636.03679990	+13.40771484	+0.39111328	-2.73779297	+25.57617188	+10.61279297	-46.99951172	+2760	+13.48681641	+1.27441406	-1.48974609	-22.50000000	-13.86474609	+30.73974609	+3040	+10.85009766	-0.99755859	-3.29150391	+9.25048828	+2.54882813	-32.91503906	+1568
+1457970636.04510000	+13.31542969	+0.35595703	-2.90478516	+26.43310547	+10.85449219	-47.28515625	+2744	+13.38574219	+1.24365234	-1.68310547	-21.57714844	-13.29345703	+29.77294922	+3016	+10.75341797	-1.08984375	-3.40576172	+10.04150391	+3.29589844	-33.48632813	+1576
+1457970636.05349990	+13.22314453	+0.28564453	-3.06298828	+27.15820313	+11.03027344	-47.63671875	+2732	+13.28906250	+1.19531250	-1.87207031	-20.76416016	-12.76611328	+28.76220703	+2988	+10.66113281	-1.19970703	-3.52441406	+10.70068359	+4.06494141	-34.12353516	+1592
+1457970636.06180000	+13.12207031	+0.21972656	-3.22558594	+27.92724609	+11.18408203	-47.98828125	+2716	+13.19238281	+1.13818359	-2.05664063	-19.97314453	-12.30468750	+27.81738281	+2956	+10.56005859	-1.31835938	-3.64746094	+11.31591797	+4.83398438	-34.76074219	+1604
+1457970636.06590010	+13.06933594	+0.18017578	-3.30908203	+28.25683594	+11.31591797	-48.16406250	+2708	+13.13964844	+1.10742188	-2.15771484	-19.59960938	-12.01904297	+27.26806641	+2944	+10.51171875	-1.37988281	-3.70898438	+11.60156250	+5.25146484	-35.09033203	+1612
+1457970636.07010010	+13.01660156	+0.14062500	-3.39257813	+28.65234375	+11.42578125	-48.31787109	+2700	+13.09130859	+1.07666016	-2.25000000	-19.22607422	-11.82128906	+26.80664063	+2924	+10.45898438	-1.44140625	-3.77050781	+11.88720703	+5.64697266	-35.44189453	+1616
+1457970636.07430010	+12.95947266	+0.09228516	-3.47607422	+28.93798828	+11.57958984	-48.49365234	+2692	+13.03857422	+1.03271484	-2.33789063	-18.94042969	-11.64550781	+26.32324219	+2912	+10.40625000	-1.51611328	-3.83642578	+12.08496094	+6.06445313	-35.77148438	+1628
+1457970636.08260010	+12.85400391	-0.00439453	-3.63867188	+29.55322266	+11.88720703	-48.86718750	+2676	+12.93750000	+0.94921875	-2.52685547	-18.32519531	-11.25000000	+25.33447266	+2880	+10.30517578	-1.65673828	-3.96386719	+12.54638672	+6.83349609	-36.45263672	+1636
+1457970636.08680010	+12.80126953	-0.06591797	-3.72216797	+29.77294922	+12.08496094	-49.06494141	+2668	+12.88916016	+0.89208984	-2.61035156	-18.08349609	-11.09619141	+24.85107422	+2864	+10.24804688	-1.73583984	-4.02978516	+12.70019531	+7.22900391	-36.80419922	+1644
+1457970636.09089990	+12.75292969	-0.12744141	-3.80126953	+30.01464844	+12.26074219	-49.30664063	+2660	+12.84082031	+0.83935547	-2.70703125	-17.84179688	-10.89843750	+24.32373047	+2852	+10.20410156	-1.81494141	-4.09130859	+12.87597656	+7.58056641	-37.15576172	+1648
+1457970636.09509990	+12.69580078	-0.18457031	-3.88476563	+30.27832031	+12.50244141	-49.48242188	+2648	+12.78808594	+0.79101563	-2.79931641	-17.51220703	-10.76660156	+23.86230469	+2832	+10.14697266	-1.89404297	-4.15283203	+13.00781250	+7.97607422	-37.50732422	+1656
+1457970636.09929990	+12.63867188	-0.25488281	-3.96826172	+30.43212891	+12.76611328	-49.68017578	+2640	+12.73535156	+0.72509766	-2.88281250	-17.33642578	-10.63476563	+23.37890625	+2820	+10.08984375	-1.97753906	-4.21875000	+13.11767578	+8.34960938	-37.81494141	+1664
+1457970636.10760000	+12.53320313	-0.39111328	-4.13085938	+30.82763672	+13.27148438	-50.11962891	+2620	+12.63427734	+0.60644531	-3.07177734	-16.83105469	-10.37109375	+22.41210938	+2792	+9.98876953	-2.14892578	-4.34179688	+13.35937500	+9.00878906	-38.54003906	+1672
+1457970636.11180000	+12.47607422	-0.47460938	-4.20996094	+30.93750000	+13.55712891	-50.33935547	+2612	+12.58154297	+0.52734375	-3.15527344	-16.67724609	-10.26123047	+21.92871094	+2784	+9.93164063	-2.23681641	-4.40771484	+13.44726563	+9.36035156	-38.84765625	+1676
+1457970636.11590000	+12.42773438	-0.55371094	-4.28906250	+31.06933594	+13.79882813	-50.58105469	+2600	+12.53320313	+0.45703125	-3.25195313	-16.47949219	-10.12939453	+21.42333984	+2772	+9.88769531	-2.32910156	-4.46484375	+13.55712891	+9.58007813	-39.22119141	+1680
+1457970636.12010000	+12.37500000	-0.62841797	-4.36376953	+31.22314453	+14.08447266	-50.82275391	+2584	+12.48046875	+0.39111328	-3.33984375	-16.21582031	-10.06347656	+21.00585938	+2756	+9.83056641	-2.41699219	-4.52197266	+13.62304688	+9.86572266	-39.57275391	+1684
+1457970636.12430000	+12.32226563	-0.71630859	-4.44726563	+31.28906250	+14.37011719	-51.04248047	+2576	+12.42773438	+0.30761719	-3.42773438	-16.06201172	-9.97558594	+20.52246094	+2744	+9.77783203	-2.51367188	-4.58349609	+13.71093750	+10.15136719	-39.88037109	+1688
+1457970636.13260010	+12.22119141	-0.88330078	-4.59667969	+31.50878906	+14.89746094	-51.56982422	+2548	+12.32666016	+0.15380859	-3.60791016	-15.60058594	-9.77783203	+19.57763672	+2720	+9.67675781	-2.70263672	-4.69335938	+13.84277344	+10.56884766	-40.62744141	+1688
+1457970636.13680010	+12.16406250	-0.97998047	-4.67578125	+31.57470703	+15.16113281	-51.78955078	+2536	+12.26953125	+0.06152344	-3.69580078	-15.44677734	-9.68994141	+19.13818359	+2708	+9.62402344	-2.79931641	-4.75488281	+13.93066406	+10.83251953	-40.93505859	+1692
+1457970636.14089990	+12.12011719	-1.06787109	-4.74609375	+31.66259766	+15.40283203	-52.07519531	+2524	+12.22119141	-0.02636719	-3.78369141	-15.27099609	-9.62402344	+18.65478516	+2692	+9.58007813	-2.89160156	-4.79882813	+14.04052734	+10.94238281	-41.30859375	+1692
+1457970636.14510010	+12.06738281	-1.16015625	-4.82080078	+31.77246094	+15.64453125	-52.33886719	+2508	+12.16406250	-0.10546875	-3.86718750	-15.02929688	-9.55810547	+18.23730469	+2676	+9.52734375	-2.99707031	-4.85595703	+14.06250000	+11.14013672	-41.68212891	+1692
+1457970636.15339990	+11.96630859	-1.35351563	-4.96142578	+31.90429688	+16.08398438	-52.88818359	+2484	+12.05859375	-0.29003906	-4.03417969	-14.69970703	-9.47021484	+17.31445313	+2648	+9.43066406	-3.19482422	-4.95263672	+14.23828125	+11.44775391	-42.40722656	+1688
+1457970636.15759990	+11.91357422	-1.44580078	-5.03173828	+32.03613281	+16.28173828	-53.15185547	+2468	+12.00146484	-0.37792969	-4.11767578	-14.45800781	-9.42626953	+16.89697266	+2632	+9.37792969	-3.30468750	-5.00537109	+14.26025391	+11.64550781	-42.78076172	+1692
+1457970636.16170000	+11.86083984	-1.54687500	-5.10205078	+32.10205078	+16.50146484	-53.39355469	+2456	+11.94873047	-0.47460938	-4.19677734	-14.28222656	-9.36035156	+16.45751953	+2616	+9.32958984	-3.40576172	-5.05810547	+14.34814453	+11.84326172	-43.08837891	+1692
+1457970636.16590000	+11.81250000	-1.64355469	-5.16796875	+32.18994141	+16.67724609	-53.67919922	+2436	+11.89599609	-0.56689453	-4.27587891	-14.08447266	-9.33837891	+16.01806641	+2596	+9.28564453	-3.50683594	-5.09765625	+14.45800781	+11.93115234	-43.48388672	+1688
+1457970636.17010000	+11.75976563	-1.74023438	-5.23388672	+32.32177734	+16.87500000	-53.94287109	+2424	+11.83886719	-0.65917969	-4.35058594	-13.86474609	-9.31640625	+15.57861328	+2576	+9.23291016	-3.62109375	-5.14599609	+14.45800781	+12.15087891	-43.85742188	+1692
+1457970636.17840000	+11.65869141	-1.94238281	-5.35693359	+32.49755859	+17.16064453	-54.47021484	+2392	+11.73339844	-0.85693359	-4.49121094	-13.49121094	-9.29443359	+14.72167969	+2540	+9.13623047	-3.83203125	-5.23388672	+14.65576172	+12.45849609	-44.53857422	+1688
+1457970636.18670010	+11.54882813	-2.14892578	-5.47998047	+32.71728516	+17.44628906	-54.97558594	+2360	+11.62353516	-1.05029297	-4.62744141	-13.09570313	-9.27246094	+13.90869141	+2500	+9.03076172	-4.05615234	-5.33056641	+14.69970703	+12.89794922	-45.21972656	+1692
+1457970636.19510010	+11.44775391	-2.35546875	-5.58105469	+32.91503906	+17.66601563	-55.54687500	+2320	+11.52246094	-1.24365234	-4.74609375	-12.63427734	-9.33837891	+13.07373047	+2456	+8.92968750	-4.28906250	-5.40527344	+14.74365234	+13.24951172	-45.96679688	+1692
+1457970636.19919990	+11.39501953	-2.45654297	-5.63818359	+33.02490234	+17.77587891	-55.78857422	+2304	+11.46533203	-1.34472656	-4.81201172	-12.43652344	-9.33837891	+12.67822266	+2436	+8.88134766	-4.39892578	-5.45361328	+14.83154297	+13.46923828	-46.23046875	+1692
+1457970636.20339990	+11.34667969	-2.56201172	-5.68212891	+33.13476563	+17.79785156	-56.09619141	+2284	+11.41699219	-1.44140625	-4.86474609	-12.21679688	-9.40429688	+12.28271484	+2412	+8.83300781	-4.51318359	-5.48437500	+14.89746094	+13.57910156	-46.58203125	+1688
+1457970636.20760010	+11.29394531	-2.66748047	-5.73046875	+33.24462891	+17.90771484	-56.35986328	+2272	+11.35986328	-1.53808594	-4.91748047	-11.97509766	-9.44824219	+11.90917969	+2392	+8.78027344	-4.63183594	-5.52392578	+14.85351563	+13.79882813	-46.91162109	+1692
+1457970636.21170000	+11.24121094	-2.77294922	-5.77880859	+33.35449219	+17.99560547	-56.57958984	+2256	+11.30712891	-1.63916016	-4.97021484	-11.77734375	-9.47021484	+11.53564453	+2372	+8.72753906	-4.74169922	-5.56347656	+14.94140625	+13.99658203	-47.17529297	+1696
+1457970636.22000000	+11.14013672	-2.97949219	-5.84912109	+33.57421875	+18.03955078	-57.19482422	+2232	+11.20166016	-1.83251953	-5.06250000	-11.29394531	-9.62402344	+10.78857422	+2332	+8.62646484	-4.97900391	-5.62060547	+14.96337891	+14.26025391	-47.87841797	+1696
+1457970636.22420000	+11.09179688	-3.08496094	-5.89306641	+33.68408203	+18.08349609	-57.45849609	+2220	+11.14892578	-1.93359375	-5.11083984	-11.07421875	-9.66796875	+10.43701172	+2312	+8.58251953	-5.08886719	-5.65576172	+15.07324219	+14.39208984	-48.12011719	+1696
+1457970636.22840000	+11.04785156	-3.19042969	-5.91943359	+33.83789063	+18.08349609	-57.78808594	+2208	+11.10058594	-2.03466797	-5.15039063	-10.81054688	-9.75585938	+10.08544922	+2296	+8.53417969	-5.20312500	-5.67773438	+15.13916016	+14.43603516	-48.44970703	+1696
+1457970636.23250010	+10.99511719	-3.29150391	-5.95458984	+33.96972656	+18.14941406	-58.02978516	+2200	+11.04345703	-2.13134766	-5.18994141	-10.56884766	-9.79980469	+9.73388672	+2276	+8.48583984	-5.32177734	-5.70410156	+15.16113281	+14.56787109	-48.75732422	+1696
+1457970636.23670010	+10.94238281	-3.39697266	-5.98974609	+34.10156250	+18.19335938	-58.27148438	+2192	+10.99072266	-2.23242188	-5.23388672	-10.34912109	-9.84375000	+9.42626953	+2264	+8.44189453	-5.43164063	-5.73486328	+15.31494141	+14.65576172	-48.97705078	+1696
+1457970636.24090000	+10.89843750	-3.49804688	-6.01171875	+34.27734375	+18.14941406	-58.57910156	+2180	+10.93798828	-2.33349609	-5.26464844	-10.10742188	-9.95361328	+9.09667969	+2244	+8.39794922	-5.54150391	-5.74804688	+15.40283203	+14.65576172	-49.30664063	+1692
+1457970636.24920010	+10.80175781	-3.70019531	-6.06445313	+34.65087891	+18.14941406	-59.06250000	+2160	+10.82812500	-2.53125000	-5.33935547	-9.62402344	-10.04150391	+8.48144531	+2216	+8.31005859	-5.76562500	-5.78320313	+15.62255859	+14.76562500	-49.83398438	+1684
+1457970636.25340010	+10.75781250	-3.80126953	-6.07763672	+34.84863281	+18.10546875	-59.37011719	+2144	+10.77978516	-2.62792969	-5.36572266	-9.38232422	-10.17333984	+8.17382813	+2200	+8.27050781	-5.87548828	-5.78759766	+15.75439453	+14.72167969	-50.14160156	+1684
+1457970636.25749990	+10.70947266	-3.90234375	-6.09960938	+35.04638672	+18.10546875	-59.58984375	+2132	+10.72265625	-2.72900391	-5.39208984	-9.16259766	-10.19531250	+7.86621094	+2184	+8.23535156	-5.98974609	-5.79638672	+15.84228516	+14.72167969	-50.42724609	+1680
+1457970636.26169990	+10.66113281	-4.00341797	-6.12158203	+35.28808594	+18.08349609	-59.80957031	+2120	+10.66992188	-2.82568359	-5.42724609	-8.94287109	-10.21728516	+7.60253906	+2172	+8.19580078	-6.09082031	-5.80957031	+16.06201172	+14.69970703	-50.64697266	+1676
+1457970636.26589990	+10.61718750	-4.10009766	-6.13037109	+35.50781250	+18.01757813	-60.07324219	+2108	+10.61718750	-2.92236328	-5.44482422	-8.72314453	-10.32714844	+7.33886719	+2152	+8.16064453	-6.19628906	-5.80957031	+16.21582031	+14.65576172	-50.91064453	+1672
+1457970636.27000000	+10.56884766	-4.19677734	-6.14355469	+35.77148438	+17.99560547	-60.24902344	+2092	+10.56445313	-3.01904297	-5.46679688	-8.52539063	-10.34912109	+7.05322266	+2136	+8.12109375	-6.31054688	-5.81396484	+16.34765625	+14.63378906	-51.15234375	+1672
+1457970636.27839990	+10.47656250	-4.38134766	-6.16113281	+36.29882813	+17.81982422	-60.64453125	+2060	+10.46337891	-3.20800781	-5.50195313	-8.10791016	-10.50292969	+6.56982422	+2104	+8.05078125	-6.51269531	-5.81396484	+16.74316406	+14.54589844	-51.56982422	+1660
+1457970636.28670000	+10.38427734	-4.56591797	-6.16992188	+36.84814453	+17.66601563	-60.99609375	+2028	+10.35791016	-3.39697266	-5.53710938	-7.77832031	-10.52490234	+6.10839844	+2072	+7.98486328	-6.71923828	-5.80957031	+17.09472656	+14.47998047	-52.00927734	+1652
+1457970636.29090000	+10.34033203	-4.65380859	-6.16113281	+37.11181641	+17.53417969	-61.21582031	+2008	+10.31396484	-3.48925781	-5.54150391	-7.60253906	-10.63476563	+5.88867188	+2052	+7.94531250	-6.82031250	-5.80078125	+17.24853516	+14.45800781	-52.18505859	+1648
+1457970636.29500010	+10.29638672	-4.74609375	-6.16113281	+37.35351563	+17.46826172	-61.34765625	+1996	+10.26562500	-3.58593750	-5.55029297	-7.49267578	-10.63476563	+5.64697266	+2036	+7.91015625	-6.92138672	-5.79638672	+17.38037109	+14.43603516	-52.36083984	+1644
+1457970636.29920010	+10.25244141	-4.82958984	-6.16552734	+37.63916016	+17.35839844	-61.43554688	+1976	+10.21728516	-3.67382813	-5.56347656	-7.33886719	-10.61279297	+5.44921875	+2020	+7.87500000	-7.01806641	-5.79199219	+17.57812500	+14.45800781	-52.49267578	+1640
+1457970636.30749990	+10.16015625	-5.00097656	-6.13916016	+38.12255859	+17.09472656	-61.69921875	+1952	+10.12939453	-3.85400391	-5.55908203	-7.16308594	-10.72265625	+5.05371094	+1988	+7.80029297	-7.22021484	-5.77441406	+17.81982422	+14.45800781	-52.73437500	+1632
+1457970636.31170010	+10.11621094	-5.08007813	-6.13037109	+38.43017578	+16.96289063	-61.78710938	+1936	+10.08984375	-3.93750000	-5.56347656	-7.03125000	-10.72265625	+4.89990234	+1972	+7.76074219	-7.31250000	-5.76562500	+17.99560547	+14.50195313	-52.82226563	+1628
+1457970636.31580000	+10.07666016	-5.16357422	-6.10839844	+38.67187500	+16.76513672	-61.96289063	+1932	+10.05029297	-4.02539063	-5.55029297	-6.94335938	-10.83251953	+4.70214844	+1956	+7.72119141	-7.40917969	-5.74804688	+18.08349609	+14.52392578	-52.93212891	+1628
+1457970636.31999990	+10.03710938	-5.24707031	-6.08642578	+38.89160156	+16.61132813	-62.05078125	+1924	+10.01074219	-4.11767578	-5.54150391	-6.92138672	-10.83251953	+4.52636719	+1944	+7.68603516	-7.50585938	-5.73486328	+18.19335938	+14.54589844	-53.02001953	+1628
+1457970636.32419990	+9.99755859	-5.32177734	-6.07324219	+39.15527344	+16.45751953	-62.11669922	+1916	+9.97558594	-4.20117188	-5.53710938	-6.85546875	-10.83251953	+4.37255859	+1932	+7.65087891	-7.59814453	-5.72167969	+18.32519531	+14.58984375	-53.06396484	+1624
+1457970636.32830000	+9.95800781	-5.40087891	-6.04248047	+39.41894531	+16.25976563	-62.24853516	+1916	+9.94042969	-4.28466797	-5.51953125	-6.83349609	-10.89843750	+4.21875000	+1920	+7.60693359	-7.69042969	-5.70410156	+18.41308594	+14.63378906	-53.10791016	+1628
+1457970636.33250000	+9.91406250	-5.47558594	-6.02050781	+39.66064453	+16.10595703	-62.29248047	+1912	+9.90527344	-4.37255859	-5.50634766	-6.83349609	-10.92041016	+4.04296875	+1916	+7.57177734	-7.78271484	-5.68652344	+18.52294922	+14.67773438	-53.15185547	+1628
+1457970636.34080000	+9.84375000	-5.62060547	-5.96777344	+40.23193359	+15.66650391	-62.40234375	+1912	+9.83496094	-4.53955078	-5.47558594	-6.83349609	-10.98632813	+3.77929688	+1900	+7.50146484	-7.95410156	-5.64697266	+18.76464844	+14.74365234	-53.17382813	+1632
+1457970636.34500000	+9.80419922	-5.69531250	-5.93701172	+40.49560547	+15.42480469	-62.44628906	+1912	+9.80419922	-4.62304688	-5.45361328	-6.85546875	-11.00830078	+3.64746094	+1896	+7.47070313	-8.04199219	-5.62060547	+18.87451172	+14.76562500	-53.19580078	+1632
+1457970636.34920000	+9.77343750	-5.76123047	-5.90625000	+40.82519531	+15.20507813	-62.49023438	+1912	+9.76904297	-4.70654297	-5.43164063	-6.85546875	-11.05224609	+3.53759766	+1892	+7.43994141	-8.12548828	-5.59863281	+19.05029297	+14.78759766	-53.19580078	+1632
+1457970636.35330010	+9.73828125	-5.83154297	-5.86669922	+41.11083984	+14.94140625	-62.57812500	+1916	+9.73828125	-4.78564453	-5.40527344	-6.87744141	-11.14013672	+3.40576172	+1888	+7.40917969	-8.20898438	-5.56787109	+19.18212891	+14.76562500	-53.21777344	+1636
+1457970636.36170010	+9.67675781	-5.96337891	-5.80078125	+41.74804688	+14.45800781	-62.64404297	+1920	+9.67675781	-4.94384766	-5.35253906	-6.92138672	-11.22802734	+3.25195313	+1880	+7.36523438	-8.36718750	-5.50195313	+19.53369141	+14.72167969	-53.23974609	+1636
+1457970636.36579990	+9.64599609	-6.02490234	-5.76123047	+42.07763672	+14.19433594	-62.68798828	+1920	+9.64599609	-5.02294922	-5.31738281	-6.96533203	-11.29394531	+3.16406250	+1880	+7.34326172	-8.44189453	-5.46679688	+19.70947266	+14.65576172	-53.23974609	+1640
+1457970636.36999990	+9.61083984	-6.08642578	-5.72167969	+42.38525391	+13.93066406	-62.70996094	+1924	+9.61523438	-5.09765625	-5.28662109	-6.98730469	-11.33789063	+3.12011719	+1880	+7.32568359	-8.51660156	-5.42724609	+19.90722656	+14.58984375	-53.23974609	+1636
+1457970636.37830000	+9.55810547	-6.19628906	-5.63378906	+43.06640625	+13.33740234	-62.81982422	+1920	+9.55810547	-5.24267578	-5.21191406	-7.03125000	-11.51367188	+3.05419922	+1876	+7.29492188	-8.65722656	-5.34814453	+20.34667969	+14.39208984	-53.26171875	+1632
+1457970636.38249990	+9.53173828	-6.25781250	-5.58544922	+43.35205078	+13.07373047	-62.92968750	+1920	+9.53173828	-5.30859375	-5.17236328	-7.00927734	-11.60156250	+3.05419922	+1872	+7.28613281	-8.72314453	-5.29980469	+20.58837891	+14.26025391	-53.28369141	+1628
+1457970636.38660000	+9.50976563	-6.31054688	-5.54589844	+43.70361328	+12.83203125	-62.97363281	+1916	+9.50537109	-5.37451172	-5.13281250	-6.98730469	-11.64550781	+3.07617188	+1868	+7.27734375	-8.78906250	-5.25585938	+20.83007813	+14.15039063	-53.28369141	+1620
+1457970636.39080000	+9.48779297	-6.36328125	-5.49316406	+43.98925781	+12.56835938	-63.06152344	+1916	+9.47900391	-5.44042969	-5.08886719	-6.96533203	-11.75537109	+3.05419922	+1868	+7.26416016	-8.85498047	-5.20751953	+21.04980469	+14.01855469	-53.28369141	+1616
+1457970636.39500000	+9.46142578	-6.42041016	-5.44042969	+44.23095703	+12.34863281	-63.14941406	+1912	+9.45263672	-5.50195313	-5.04052734	-6.92138672	-11.82128906	+3.09814453	+1864	+7.25976563	-8.92089844	-5.15478516	+21.29150391	+13.88671875	-53.28369141	+1608
+1457970636.39910010	+9.44384766	-6.46435547	-5.39648438	+44.53857422	+12.12890625	-63.19335938	+1904	+9.43066406	-5.55908203	-5.00097656	-6.85546875	-11.86523438	+3.16406250	+1856	+7.25537109	-8.98242188	-5.10644531	+21.53320313	+13.75488281	-53.28369141	+1600
+1457970636.40750000	+9.40429688	-6.56982422	-5.28222656	+44.95605469	+11.68945313	-63.43505859	+1896	+9.38232422	-5.67333984	-4.89550781	-6.72363281	-12.04101563	+3.27392578	+1852	+7.24218750	-9.10107422	-5.00537109	+21.99462891	+13.46923828	-53.21777344	+1584
+1457970636.41160010	+9.38671875	-6.60937500	-5.22949219	+45.21972656	+11.53564453	-63.50097656	+1888	+9.36474609	-5.72607422	-4.84716797	-6.61376953	-12.06298828	+3.33984375	+1848	+7.23339844	-9.15380859	-4.95263672	+22.21435547	+13.35937500	-53.17382813	+1572
+1457970636.41580010	+9.37353516	-6.65332031	-5.16796875	+45.43945313	+11.33789063	-63.65478516	+1884	+9.34716797	-5.77880859	-4.79003906	-6.50390625	-12.17285156	+3.38378906	+1844	+7.22460938	-9.21093750	-4.89990234	+22.41210938	+13.22753906	-53.15185547	+1564
+1457970636.42000010	+9.36035156	-6.70605469	-5.11083984	+45.54931641	+11.22802734	-63.78662109	+1880	+9.32958984	-5.83154297	-4.73291016	-6.41601563	-12.23876953	+3.47167969	+1844	+7.22021484	-9.26806641	-4.84277344	+22.60986328	+13.09570313	-53.12988281	+1556
+1457970636.42409990	+9.34716797	-6.74560547	-5.05371094	+45.76904297	+11.14013672	-63.87451172	+1872	+9.31201172	-5.87109375	-4.68457031	-6.24023438	-12.21679688	+3.55957031	+1836	+7.21582031	-9.32519531	-4.79003906	+22.80761719	+13.00781250	-53.08593750	+1548
+1457970636.42829990	+9.33398438	-6.78515625	-4.99218750	+45.92285156	+11.00830078	-64.00634766	+1868	+9.30322266	-5.91503906	-4.62304688	-6.06445313	-12.30468750	+3.62548828	+1836	+7.20263672	-9.37792969	-4.73730469	+22.96142578	+12.94189453	-52.99804688	+1540
+1457970636.43249990	+9.32080078	-6.83349609	-4.93066406	+46.01074219	+10.94238281	-64.11621094	+1864	+9.28564453	-5.96337891	-4.56591797	-5.95458984	-12.32666016	+3.69140625	+1832	+7.19384766	-9.43066406	-4.68017578	+23.13720703	+12.85400391	-52.91015625	+1532
+1457970636.44080000	+9.30322266	-6.90820313	-4.80761719	+46.31835938	+10.78857422	-64.33593750	+1852	+9.26367188	-6.04248047	-4.44726563	-5.60302734	-12.37060547	+3.84521484	+1828	+7.17626953	-9.52734375	-4.57470703	+23.46679688	+12.72216797	-52.69042969	+1520
+1457970636.44499990	+9.29443359	-6.94775391	-4.74609375	+46.40625000	+10.74462891	-64.46777344	+1852	+9.25488281	-6.08203125	-4.38574219	-5.47119141	-12.39257813	+3.91113281	+1828	+7.16748047	-9.57568359	-4.51757813	+23.64257813	+12.65625000	-52.62451172	+1516
+1457970636.44910000	+9.29003906	-6.98291016	-4.68457031	+46.53808594	+10.70068359	-64.55566406	+1848	+9.24169922	-6.11718750	-4.32861328	-5.27343750	-12.37060547	+3.99902344	+1824	+7.15869141	-9.62402344	-4.46484375	+23.79638672	+12.63427734	-52.49267578	+1512
+1457970636.45330000	+9.28125000	-7.01806641	-4.61425781	+46.64794922	+10.65673828	-64.68750000	+1848	+9.23730469	-6.15234375	-4.26269531	-5.09765625	-12.41455078	+4.06494141	+1828	+7.14990234	-9.67236328	-4.40332031	+23.90625000	+12.56835938	-52.40478516	+1508
+1457970636.45740010	+9.27685547	-7.05322266	-4.55273438	+46.75781250	+10.61279297	-64.79736328	+1844	+9.22851563	-6.19189453	-4.20117188	-4.96582031	-12.41455078	+4.13085938	+1828	+7.14550781	-9.71630859	-4.34619141	+24.06005859	+12.52441406	-52.31689453	+1508
+1457970636.46160010	+9.27246094	-7.08398438	-4.49121094	+46.86767578	+10.59082031	-64.86328125	+1844	+9.22412109	-6.22265625	-4.13964844	-4.76806641	-12.39257813	+4.24072266	+1828	+7.14111328	-9.76025391	-4.28466797	+24.21386719	+12.45849609	-52.18505859	+1504
+1457970636.46989990	+9.26367188	-7.14550781	-4.35498047	+47.06542969	+10.50292969	-65.06103516	+1844	+9.20654297	-6.28417969	-4.00781250	-4.48242188	-12.43652344	+4.41650391	+1828	+7.13232422	-9.83935547	-4.16601563	+24.52148438	+12.32666016	-51.92138672	+1500
+1457970636.47410010	+9.25927734	-7.17187500	-4.28906250	+47.17529297	+10.43701172	-65.12695313	+1844	+9.20214844	-6.31054688	-3.94628906	-4.30664063	-12.41455078	+4.52636719	+1828	+7.12792969	-9.87451172	-4.10888672	+24.69726563	+12.23876953	-51.78955078	+1500
+1457970636.47830010	+9.25488281	-7.20263672	-4.21875000	+47.28515625	+10.39306641	-65.21484375	+1844	+9.19335938	-6.33691406	-3.87597656	-4.17480469	-12.45849609	+4.63623047	+1832	+7.12792969	-9.90966797	-4.04296875	+24.85107422	+12.12890625	-51.70166016	+1496
+1457970636.48239990	+9.25488281	-7.22460938	-4.15283203	+47.41699219	+10.32714844	-65.30273438	+1844	+9.18896484	-6.36328125	-3.81005859	-4.02099609	-12.50244141	+4.74609375	+1832	+7.13671875	-9.94482422	-3.97265625	+25.02685547	+12.01904297	-51.61376953	+1496
+1457970636.48659990	+9.25048828	-7.25097656	-4.08691406	+47.52685547	+10.26123047	-65.34667969	+1844	+9.18017578	-6.38525391	-3.74414063	-3.86718750	-12.50244141	+4.85595703	+1832	+7.13671875	-9.97558594	-3.90673828	+25.22460938	+11.90917969	-51.52587891	+1496
+1457970636.49079990	+9.24609375	-7.27294922	-4.01660156	+47.63671875	+10.21728516	-65.41259766	+1844	+9.17578125	-6.41162109	-3.67822266	-3.73535156	-12.52441406	+4.96582031	+1832	+7.14111328	-10.00634766	-3.83642578	+25.37841797	+11.79931641	-51.43798828	+1492
+1457970636.49910000	+9.24169922	-7.31250000	-3.88476563	+47.92236328	+10.06347656	-65.43457031	+1836	+9.16699219	-6.45117188	-3.54638672	-3.44970703	-12.56835938	+5.22949219	+1828	+7.16308594	-10.05908203	-3.69580078	+25.79589844	+11.51367188	-51.24023438	+1484
+1457970636.50330000	+9.23730469	-7.33447266	-3.81884766	+48.03222656	+9.97558594	-65.43457031	+1836	+9.15820313	-6.46435547	-3.48046875	-3.29589844	-12.59033203	+5.38330078	+1828	+7.17187500	-10.08544922	-3.62548828	+25.99365234	+11.35986328	-51.13037109	+1480
+1457970636.50740000	+9.23291016	-7.34765625	-3.75292969	+48.20800781	+9.88769531	-65.43457031	+1832	+9.15380859	-6.48193359	-3.41015625	-3.14208984	-12.61230469	+5.49316406	+1824	+7.18066406	-10.10742188	-3.55517578	+26.21337891	+11.22802734	-51.04248047	+1472
+1457970636.51160000	+9.22851563	-7.36083984	-3.68701172	+48.38378906	+9.82177734	-65.41259766	+1828	+9.14501953	-6.49511719	-3.34863281	-2.98828125	-12.61230469	+5.62500000	+1820	+7.18945313	-10.12500000	-3.48486328	+26.43310547	+11.09619141	-50.93261719	+1468
+1457970636.51580000	+9.22412109	-7.37841797	-3.62109375	+48.53759766	+9.75585938	-65.41259766	+1824	+9.13623047	-6.50830078	-3.27832031	-2.83447266	-12.63427734	+5.73486328	+1820	+7.20263672	-10.14697266	-3.41015625	+26.65283203	+10.96435547	-50.84472656	+1460
+1457970636.51990010	+9.22412109	-7.38720703	-3.55517578	+48.73535156	+9.66796875	-65.36865234	+1816	+9.13183594	-6.51708984	-3.21240234	-2.68066406	-12.63427734	+5.86669922	+1816	+7.21142578	-10.16455078	-3.33984375	+26.87255859	+10.83251953	-50.75683594	+1452
+1457970636.52819990	+9.21093750	-7.40478516	-3.42333984	+49.10888672	+9.53613281	-65.23681641	+1804	+9.11865234	-6.53466797	-3.08496094	-2.35107422	-12.59033203	+6.10839844	+1804	+7.22460938	-10.19970703	-3.19921875	+27.29003906	+10.65673828	-50.49316406	+1436
+1457970636.53239990	+9.20654297	-7.40917969	-3.36181641	+49.35058594	+9.44824219	-65.14892578	+1800	+9.10986328	-6.53906250	-3.01904297	-2.17529297	-12.56835938	+6.21826172	+1800	+7.23339844	-10.21289063	-3.13330078	+27.50976563	+10.54687500	-50.33935547	+1428
+1457970636.53660010	+9.19775391	-7.41357422	-3.29589844	+49.54833984	+9.38232422	-65.03906250	+1792	+9.10107422	-6.54345703	-2.95751953	-2.02148438	-12.52441406	+6.35009766	+1792	+7.23779297	-10.22607422	-3.06298828	+27.70751953	+10.48095703	-50.20751953	+1420
+1457970636.54070000	+9.18896484	-7.41796875	-3.23437500	+49.76806641	+9.31640625	-64.95117188	+1788	+9.09228516	-6.54785156	-2.89160156	-1.84570313	-12.50244141	+6.45996094	+1788	+7.23779297	-10.23925781	-3.00146484	+27.90527344	+10.41503906	-50.00976563	+1408
+1457970636.54489990	+9.18457031	-7.41796875	-3.16845703	+50.00976563	+9.22851563	-64.86328125	+1780	+9.08789063	-6.55224609	-2.83007813	-1.66992188	-12.48046875	+6.56982422	+1784	+7.24218750	-10.24804688	-2.93994141	+28.12500000	+10.34912109	-49.85595703	+1400
+1457970636.54909990	+9.17578125	-7.41796875	-3.10253906	+50.22949219	+9.18457031	-64.77539063	+1776	+9.07910156	-6.55224609	-2.76416016	-1.49414063	-12.43652344	+6.67968750	+1776	+7.23779297	-10.26123047	-2.87402344	+28.27880859	+10.30517578	-49.68017578	+1396
+1457970636.55740000	+9.16259766	-7.41357422	-2.97509766	+50.69091797	+9.03076172	-64.57763672	+1768	+9.06152344	-6.55224609	-2.64111328	-1.14257813	-12.37060547	+6.89941406	+1768	+7.22460938	-10.28320313	-2.75976563	+28.60839844	+10.23925781	-49.28466797	+1380
+1457970636.56160000	+9.15380859	-7.40917969	-2.91357422	+50.91064453	+8.96484375	-64.48974609	+1764	+9.05273438	-6.54785156	-2.57958984	-0.96679688	-12.32666016	+7.03125000	+1764	+7.22021484	-10.29199219	-2.70263672	+28.74023438	+10.19531250	-49.10888672	+1376
+1457970636.56570010	+9.14501953	-7.40478516	-2.85205078	+51.13037109	+8.89892578	-64.37988281	+1760	+9.04394531	-6.54345703	-2.51806641	-0.79101563	-12.28271484	+7.16308594	+1760	+7.21142578	-10.30078125	-2.64990234	+28.89404297	+10.12939453	-48.84521484	+1368
+1457970636.56990000	+9.13183594	-7.40039063	-2.79052734	+51.32812500	+8.81103516	-64.29199219	+1760	+9.03515625	-6.53906250	-2.45654297	-0.63720703	-12.23876953	+7.27294922	+1756	+7.19824219	-10.30517578	-2.60156250	+29.02587891	+10.08544922	-48.62548828	+1364
+1457970636.57410000	+9.12304688	-7.39160156	-2.72900391	+51.54785156	+8.74511719	-64.22607422	+1760	+9.02197266	-6.53466797	-2.39941406	-0.46142578	-12.21679688	+7.40478516	+1752	+7.18945313	-10.31396484	-2.54443359	+29.17968750	+9.99755859	-48.44970703	+1360
+1457970636.57820010	+9.11425781	-7.38281250	-2.66748047	+51.74560547	+8.65722656	-64.13818359	+1760	+9.01318359	-6.53027344	-2.33789063	-0.28564453	-12.19482422	+7.53662109	+1752	+7.18066406	-10.31835938	-2.49609375	+29.33349609	+9.93164063	-48.25195313	+1356
+1457970636.58660010	+9.09667969	-7.36962891	-2.54882813	+52.11914063	+8.50341797	-64.07226563	+1760	+8.99560547	-6.51708984	-2.21923828	+0.04394531	-12.19482422	+7.77832031	+1748	+7.16308594	-10.32714844	-2.39062500	+29.59716797	+9.75585938	-47.94433594	+1356
+1457970636.59069990	+9.08789063	-7.36083984	-2.49609375	+52.31689453	+8.41552734	-64.00634766	+1760	+8.98242188	-6.50830078	-2.16650391	+0.21972656	-12.17285156	+7.91015625	+1744	+7.14990234	-10.33154297	-2.34228516	+29.75097656	+9.66796875	-47.79052734	+1352
+1457970636.59489990	+9.07910156	-7.35205078	-2.43896484	+52.49267578	+8.34960938	-63.96240234	+1764	+8.97363281	-6.50390625	-2.11376953	+0.39550781	-12.15087891	+8.04199219	+1744	+7.14111328	-10.33154297	-2.29394531	+29.88281250	+9.55810547	-47.61474609	+1352
+1457970636.59910010	+9.07031250	-7.34326172	-2.38183594	+52.64648438	+8.28369141	-63.96240234	+1764	+8.96044922	-6.49511719	-2.05664063	+0.57128906	-12.17285156	+8.17382813	+1744	+7.13671875	-10.33154297	-2.24121094	+30.05859375	+9.42626953	-47.52685547	+1348
+1457970636.60320000	+9.05712891	-7.33447266	-2.33349609	+52.82226563	+8.19580078	-63.91845703	+1764	+8.95166016	-6.48632813	-2.00830078	+0.72509766	-12.15087891	+8.30566406	+1740	+7.13232422	-10.32714844	-2.19287109	+30.25634766	+9.29443359	-47.41699219	+1348
+1457970636.60739990	+9.04833984	-7.32568359	-2.28515625	+52.97607422	+8.15185547	-63.89648438	+1764	+8.93847656	-6.47753906	-1.95556641	+0.90087891	-12.17285156	+8.43750000	+1740	+7.12792969	-10.32714844	-2.14453125	+30.43212891	+9.18457031	-47.35107422	+1344
+1457970636.61570000	+9.02636719	-7.30810547	-2.18847656	+53.30566406	+8.02001953	-63.91845703	+1764	+8.91210938	-6.45996094	-1.86328125	+1.25244141	-12.17285156	+8.67919922	+1736	+7.12353516	-10.31835938	-2.03906250	+30.82763672	+8.89892578	-47.30712891	+1344
+1457970636.61990000	+9.01318359	-7.29931641	-2.14013672	+53.48144531	+7.97607422	-63.91845703	+1760	+8.89892578	-6.45117188	-1.81494141	+1.45019531	-12.19482422	+8.76708984	+1732	+7.12353516	-10.31835938	-1.99072266	+31.04736328	+8.78906250	-47.28515625	+1340
+1457970636.62400010	+9.00000000	-7.29492188	-2.09619141	+53.63525391	+7.93212891	-63.91845703	+1760	+8.88574219	-6.44238281	-1.77099609	+1.62597656	-12.21679688	+8.87695313	+1728	+7.12353516	-10.31396484	-1.93798828	+31.24511719	+8.65722656	-47.30712891	+1340
+1457970636.62820010	+8.98681641	-7.28613281	-2.05664063	+53.81103516	+7.88818359	-63.89648438	+1756	+8.87255859	-6.43359375	-1.72705078	+1.80175781	-12.19482422	+8.98681641	+1724	+7.12353516	-10.30957031	-1.88964844	+31.46484375	+8.54736328	-47.30712891	+1336
+1457970636.63240000	+8.97363281	-7.27734375	-2.01708984	+53.98681641	+7.84423828	-63.87451172	+1752	+8.85498047	-6.42480469	-1.68750000	+1.99951172	-12.19482422	+9.09667969	+1720	+7.11914063	-10.30517578	-1.84130859	+31.68457031	+8.43750000	-47.30712891	+1332
+1457970636.64070010	+8.94726563	-7.25976563	-1.93798828	+54.33837891	+7.77832031	-63.83056641	+1744	+8.82861328	-6.40722656	-1.61279297	+2.37304688	-12.17285156	+9.29443359	+1708	+7.12353516	-10.29199219	-1.74902344	+32.14599609	+8.23974609	-47.32910156	+1328
+1457970636.64490010	+8.93408203	-7.25097656	-1.90283203	+54.51416016	+7.73437500	-63.78662109	+1736	+8.81103516	-6.40283203	-1.57324219	+2.54882813	-12.17285156	+9.38232422	+1704	+7.11914063	-10.28759766	-1.70507813	+32.36572266	+8.17382813	-47.35107422	+1324
+1457970636.64899990	+8.91650391	-7.24218750	-1.86767578	+54.71191406	+7.71240234	-63.74267578	+1732	+8.79345703	-6.39404297	-1.53808594	+2.72460938	-12.12890625	+9.44824219	+1696	+7.11474609	-10.28320313	-1.66113281	+32.56347656	+8.10791016	-47.37304688	+1320
+1457970636.65319990	+8.90332031	-7.23779297	-1.83251953	+54.88769531	+7.69042969	-63.69873047	+1724	+8.78027344	-6.38525391	-1.50292969	+2.92236328	-12.10693359	+9.53613281	+1692	+7.10595703	-10.27880859	-1.62158203	+32.76123047	+8.06396484	-47.37304688	+1312
+1457970636.65739990	+8.89013672	-7.22900391	-1.79736328	+55.08544922	+7.66845703	-63.63281250	+1716	+8.76269531	-6.37646484	-1.46777344	+3.09814453	-12.06298828	+9.60205078	+1684	+7.10156250	-10.27880859	-1.58203125	+32.93701172	+8.02001953	-47.37304688	+1308
+1457970636.66150000	+8.87255859	-7.22021484	-1.76660156	+55.28320313	+7.64648438	-63.56689453	+1712	+8.74951172	-6.36767578	-1.43701172	+3.27392578	-12.01904297	+9.68994141	+1676	+7.09277344	-10.27441406	-1.54248047	+33.09082031	+7.97607422	-47.35107422	+1304
+1457970636.66989990	+8.84179688	-7.20263672	-1.70947266	+55.65673828	+7.60253906	-63.39111328	+1696	+8.71435547	-6.35449219	-1.37548828	+3.62548828	-11.90917969	+9.84375000	+1660	+7.07080078	-10.27001953	-1.48095703	+33.39843750	+7.93212891	-47.21923828	+1292
+1457970636.67400000	+8.82421875	-7.18945313	-1.67871094	+55.83251953	+7.58056641	-63.32519531	+1692	+8.70117188	-6.34570313	-1.34472656	+3.80126953	-11.86523438	+9.90966797	+1652	+7.05322266	-10.27001953	-1.45019531	+33.53027344	+7.93212891	-47.17529297	+1288
+1457970636.67820000	+8.81103516	-7.18066406	-1.64794922	+56.03027344	+7.55859375	-63.25927734	+1688	+8.68359375	-6.33691406	-1.31835938	+3.97705078	-11.82128906	+9.97558594	+1644	+7.04003906	-10.27001953	-1.42382813	+33.66210938	+7.91015625	-47.10937500	+1280
+1457970636.68230010	+8.79345703	-7.17187500	-1.61718750	+56.20605469	+7.53662109	-63.21533203	+1684	+8.66601563	-6.33251953	-1.28759766	+4.13085938	-11.77734375	+10.01953125	+1640	+7.02246094	-10.27001953	-1.39746094	+33.77197266	+7.88818359	-47.04345703	+1280
+1457970636.68650010	+8.77587891	-7.16308594	-1.58642578	+56.38183594	+7.51464844	-63.19335938	+1680	+8.65283203	-6.32373047	-1.25683594	+4.30664063	-11.75537109	+10.06347656	+1632	+7.00488281	-10.27441406	-1.37109375	+33.85986328	+7.88818359	-46.97753906	+1276
+1457970636.69070010	+8.76269531	-7.14990234	-1.56445313	+56.55761719	+7.49267578	-63.12744141	+1676	+8.63964844	-6.31494141	-1.23046875	+4.48242188	-11.68945313	+10.12939453	+1628	+6.98730469	-10.27441406	-1.34472656	+33.94775391	+7.86621094	-46.88964844	+1276
+1457970636.69899990	+8.73193359	-7.13232422	-1.50732422	+56.86523438	+7.44873047	-63.06152344	+1672	+8.60888672	-6.30175781	-1.17773438	+4.79003906	-11.68945313	+10.19531250	+1616	+6.95654297	-10.27880859	-1.30078125	+34.10156250	+7.80029297	-46.75781250	+1272
+1457970636.70320010	+8.71875000	-7.12353516	-1.48095703	+57.01904297	+7.40478516	-63.03955078	+1672	+8.59570313	-6.29736328	-1.15576172	+4.96582031	-11.66748047	+10.23925781	+1612	+6.93896484	-10.27880859	-1.27880859	+34.21142578	+7.73437500	-46.66992188	+1268
+1457970636.70729990	+8.70556641	-7.11914063	-1.45898438	+57.12890625	+7.40478516	-63.03955078	+1672	+8.57812500	-6.28857422	-1.12939453	+5.11962891	-11.68945313	+10.26123047	+1608	+6.92138672	-10.27880859	-1.25683594	+34.27734375	+7.69042969	-46.60400391	+1268
+1457970636.71149990	+8.69238281	-7.10595703	-1.42822266	+57.28271484	+7.36083984	-63.08349609	+1672	+8.56494141	-6.28417969	-1.10302734	+5.29541016	-11.71142578	+10.26123047	+1604	+6.90820313	-10.27880859	-1.23486328	+34.36523438	+7.62451172	-46.56005859	+1268
+1457970636.71569990	+8.67919922	-7.09716797	-1.40625000	+57.41455078	+7.33886719	-63.08349609	+1668	+8.55175781	-6.27539063	-1.07666016	+5.44921875	-11.75537109	+10.28320313	+1596	+6.89501953	-10.27880859	-1.20849609	+34.45312500	+7.55859375	-46.53808594	+1268
+1457970636.71980000	+8.66601563	-7.09277344	-1.38427734	+57.52441406	+7.31689453	-63.10546875	+1668	+8.53857422	-6.27099609	-1.05468750	+5.58105469	-11.77734375	+10.30517578	+1592	+6.88183594	-10.28320313	-1.18212891	+34.56298828	+7.51464844	-46.51611328	+1268
+1457970636.72400000	+8.65722656	-7.08837891	-1.35791016	+57.65625000	+7.27294922	-63.12744141	+1668	+8.52539063	-6.26660156	-1.03271484	+5.73486328	-11.82128906	+10.32714844	+1588	+6.87304688	-10.27880859	-1.16015625	+34.67285156	+7.44873047	-46.49414063	+1268
+1457970636.73230000	+8.63525391	-7.07519531	-1.31396484	+57.85400391	+7.22900391	-63.12744141	+1668	+8.50341797	-6.25781250	-0.98876953	+6.02050781	-11.86523438	+10.39306641	+1580	+6.85986328	-10.27880859	-1.11181641	+34.91455078	+7.31689453	-46.47216797	+1268
+1457970636.73650000	+8.62207031	-7.07080078	-1.29638672	+57.96386719	+7.20703125	-63.12744141	+1668	+8.49023438	-6.25341797	-0.96679688	+6.15234375	-11.88720703	+10.41503906	+1576	+6.85546875	-10.27441406	-1.08544922	+35.04638672	+7.25097656	-46.45019531	+1264
+1457970636.74070000	+8.61328125	-7.06640625	-1.27441406	+58.07373047	+7.18505859	-63.12744141	+1668	+8.48144531	-6.24902344	-0.94921875	+6.30615234	-11.90917969	+10.43701172	+1568	+6.85107422	-10.27441406	-1.05908203	+35.20019531	+7.20703125	-46.45019531	+1260
+1457970636.74480010	+8.60449219	-7.06201172	-1.25683594	+58.13964844	+7.16308594	-63.12744141	+1668	+8.46826172	-6.24462891	-0.93164063	+6.41601563	-11.93115234	+10.45898438	+1564	+6.84667969	-10.27001953	-1.03710938	+35.33203125	+7.16308594	-46.47216797	+1260
+1457970636.74900010	+8.59130859	-7.05761719	-1.23925781	+58.24951172	+7.16308594	-63.08349609	+1668	+8.45507813	-6.24023438	-0.91406250	+6.52587891	-11.90917969	+10.50292969	+1560	+6.84667969	-10.26562500	-1.01074219	+35.48583984	+7.14111328	-46.47216797	+1260
+1457970636.75729990	+8.57373047	-7.05322266	-1.20849609	+58.42529297	+7.14111328	-62.99560547	+1672	+8.43750000	-6.23583984	-0.88330078	+6.74560547	-11.86523438	+10.56884766	+1548	+6.84228516	-10.26562500	-0.96240234	+35.74951172	+7.14111328	-46.49414063	+1256
+1457970636.76149990	+8.56494141	-7.05322266	-1.19531250	+58.49121094	+7.14111328	-62.95166016	+1676	+8.42871094	-6.23583984	-0.87011719	+6.85546875	-11.82128906	+10.61279297	+1544	+6.83789063	-10.26123047	-0.93603516	+35.88134766	+7.16308594	-46.49414063	+1260
+1457970636.76560000	+8.55615234	-7.04882813	-1.18652344	+58.57910156	+7.14111328	-62.86376953	+1676	+8.41552734	-6.23144531	-0.85693359	+6.96533203	-11.75537109	+10.67871094	+1540	+6.83789063	-10.26123047	-0.92285156	+36.01318359	+7.18505859	-46.45019531	+1260
+1457970636.76979990	+8.54296875	-7.05322266	-1.17333984	+58.62304688	+7.16308594	-62.79785156	+1676	+8.40673828	-6.23144531	-0.84814453	+7.03125000	-11.68945313	+10.70068359	+1536	+6.83349609	-10.26123047	-0.90966797	+36.12304688	+7.20703125	-46.40625000	+1260
+1457970636.77399990	+8.53417969	-7.04882813	-1.16455078	+58.71093750	+7.16308594	-62.75390625	+1680	+8.39794922	-6.23144531	-0.83496094	+7.11914063	-11.64550781	+10.72265625	+1532	+6.82910156	-10.26123047	-0.89208984	+36.21093750	+7.25097656	-46.42822266	+1260
+1457970636.77810000	+8.52978516	-7.04882813	-1.15576172	+58.79882813	+7.16308594	-62.66601563	+1680	+8.38916016	-6.22705078	-0.83056641	+7.22900391	-11.57958984	+10.78857422	+1524	+6.82470703	-10.25683594	-0.88330078	+36.32080078	+7.27294922	-46.38427734	+1264
+1457970636.78650000	+8.51220703	-7.04882813	-1.13818359	+58.88671875	+7.22900391	-62.60009766	+1684	+8.37158203	-6.23144531	-0.80859375	+7.36083984	-11.46972656	+10.76660156	+1520	+6.80712891	-10.26123047	-0.85693359	+36.45263672	+7.38281250	-46.38427734	+1268
+1457970636.79060010	+8.50341797	-7.04882813	-1.13818359	+58.95263672	+7.25097656	-62.51220703	+1684	+8.36718750	-6.22705078	-0.80859375	+7.42675781	-11.38183594	+10.81054688	+1512	+6.79833984	-10.26562500	-0.85693359	+36.49658203	+7.42675781	-46.31835938	+1268
+1457970636.79480000	+8.49462891	-7.04882813	-1.13378906	+58.95263672	+7.27294922	-62.46826172	+1684	+8.35839844	-6.23144531	-0.80419922	+7.47070313	-11.31591797	+10.78857422	+1508	+6.78955078	-10.27001953	-0.85693359	+36.51855469	+7.47070313	-46.27441406	+1268
+1457970636.79900000	+8.48583984	-7.04882813	-1.12500000	+58.99658203	+7.31689453	-62.44628906	+1684	+8.34960938	-6.23144531	-0.79980469	+7.53662109	-11.29394531	+10.76660156	+1504	+6.78076172	-10.27441406	-0.85253906	+36.54052734	+7.51464844	-46.27441406	+1268
+1457970636.80310010	+8.48144531	-7.04882813	-1.12939453	+59.06250000	+7.31689453	-62.40234375	+1684	+8.34521484	-6.23144531	-0.79980469	+7.60253906	-11.22802734	+10.76660156	+1500	+6.77197266	-10.27880859	-0.85693359	+36.56250000	+7.53662109	-46.20849609	+1268
+1457970636.80730010	+8.47265625	-7.04882813	-1.12500000	+59.06250000	+7.36083984	-62.38037109	+1684	+8.34082031	-6.23583984	-0.79980469	+7.62451172	-11.18408203	+10.74462891	+1496	+6.75878906	-10.28320313	-0.86132813	+36.54052734	+7.58056641	-46.16455078	+1268
+1457970636.81559990	+8.45947266	-7.05322266	-1.12500000	+59.10644531	+7.42675781	-62.35839844	+1680	+8.33203125	-6.24023438	-0.79980469	+7.71240234	-11.09619141	+10.67871094	+1492	+6.74121094	-10.29199219	-0.86572266	+36.54052734	+7.64648438	-46.12060547	+1264
+1457970636.81979990	+8.45507813	-7.05322266	-1.12500000	+59.10644531	+7.47070313	-62.33642578	+1680	+8.32763672	-6.24023438	-0.79980469	+7.73437500	-11.05224609	+10.63476563	+1488	+6.73242188	-10.29638672	-0.87011719	+36.54052734	+7.69042969	-46.12060547	+1264
+1457970636.82399990	+8.45068359	-7.05761719	-1.12500000	+59.12841797	+7.51464844	-62.31445313	+1676	+8.32324219	-6.24462891	-0.79980469	+7.75634766	-11.00830078	+10.61279297	+1484	+6.72363281	-10.30078125	-0.87011719	+36.54052734	+7.73437500	-46.09863281	+1260
+1457970636.82810000	+8.44628906	-7.05761719	-1.12500000	+59.12841797	+7.53662109	-62.29248047	+1672	+8.31884766	-6.24462891	-0.79980469	+7.80029297	-10.98632813	+10.56884766	+1480	+6.71484375	-10.30517578	-0.87451172	+36.51855469	+7.77832031	-46.07666016	+1256
+1457970636.83229990	+8.44189453	-7.06201172	-1.12939453	+59.12841797	+7.55859375	-62.24853516	+1672	+8.31445313	-6.24902344	-0.80419922	+7.80029297	-10.94238281	+10.54687500	+1480	+6.70605469	-10.30957031	-0.87890625	+36.49658203	+7.80029297	-46.05468750	+1256
+1457970636.83640000	+8.43750000	-7.06201172	-1.12939453	+59.15039063	+7.60253906	-62.18261719	+1672	+8.31445313	-6.24902344	-0.80419922	+7.82226563	-10.87646484	+10.52490234	+1476	+6.70166016	-10.31396484	-0.88330078	+36.49658203	+7.84423828	-46.03271484	+1252
+1457970636.84480000	+8.42871094	-7.06640625	-1.12939453	+59.15039063	+7.64648438	-62.13867188	+1664	+8.30566406	-6.25341797	-0.80419922	+7.86621094	-10.81054688	+10.48095703	+1468	+6.69287109	-10.31835938	-0.88330078	+36.51855469	+7.91015625	-45.98876953	+1240
+1457970636.84890010	+8.42871094	-7.07080078	-1.13378906	+59.15039063	+7.66845703	-62.09472656	+1664	+8.30566406	-6.25781250	-0.80859375	+7.86621094	-10.74462891	+10.48095703	+1468	+6.68847656	-10.32275391	-0.88330078	+36.54052734	+7.95410156	-45.96679688	+1236
+1457970636.85310010	+8.42431641	-7.07519531	-1.12939453	+59.15039063	+7.69042969	-62.05078125	+1660	+8.30126953	-6.25781250	-0.80419922	+7.88818359	-10.70068359	+10.48095703	+1464	+6.68408203	-10.32714844	-0.88330078	+36.54052734	+7.99804688	-45.96679688	+1232
+1457970636.85730000	+8.42431641	-7.07519531	-1.12939453	+59.15039063	+7.71240234	-62.00683594	+1660	+8.30126953	-6.26220703	-0.80419922	+7.91015625	-10.65673828	+10.48095703	+1460	+6.68408203	-10.32714844	-0.87890625	+36.56250000	+8.04199219	-45.94482422	+1228
+1457970636.86139990	+8.41992188	-7.07958984	-1.13378906	+59.17236328	+7.71240234	-61.91894531	+1656	+8.30126953	-6.26220703	-0.80419922	+7.91015625	-10.61279297	+10.50292969	+1460	+6.68408203	-10.33154297	-0.87451172	+36.60644531	+8.06396484	-45.94482422	+1224
+1457970636.86560010	+8.41992188	-7.08398438	-1.12939453	+59.17236328	+7.71240234	-61.87500000	+1656	+8.29687500	-6.26660156	-0.80419922	+7.93212891	-10.56884766	+10.50292969	+1456	+6.68408203	-10.33154297	-0.87011719	+36.62841797	+8.10791016	-45.92285156	+1220
+1457970636.87389990	+8.41552734	-7.08837891	-1.12939453	+59.17236328	+7.69042969	-61.74316406	+1652	+8.29687500	-6.27099609	-0.79980469	+7.93212891	-10.50292969	+10.56884766	+1452	+6.68847656	-10.33593750	-0.86132813	+36.71630859	+8.17382813	-45.87890625	+1216
+1457970636.87809990	+8.41552734	-7.09277344	-1.12500000	+59.17236328	+7.66845703	-61.69921875	+1652	+8.29248047	-6.27099609	-0.79980469	+7.95410156	-10.45898438	+10.61279297	+1448	+6.69287109	-10.33593750	-0.85253906	+36.76025391	+8.19580078	-45.87890625	+1212
+1457970636.88229990	+8.41552734	-7.09277344	-1.12060547	+59.17236328	+7.62451172	-61.63330078	+1652	+8.29248047	-6.27539063	-0.79541016	+7.95410156	-10.43701172	+10.67871094	+1448	+6.69287109	-10.33593750	-0.84814453	+36.82617188	+8.21777344	-45.85693359	+1212
+1457970636.88640000	+8.41552734	-7.09716797	-1.11621094	+59.17236328	+7.60253906	-61.58935547	+1652	+8.29248047	-6.27539063	-0.79101563	+7.95410156	-10.39306641	+10.72265625	+1444	+6.69726563	-10.34033203	-0.83935547	+36.87011719	+8.21777344	-45.83496094	+1212
+1457970636.89479990	+8.41113281	-7.10156250	-1.10302734	+59.19433594	+7.49267578	-61.47949219	+1656	+8.29248047	-6.27978516	-0.77783203	+7.97607422	-10.37109375	+10.85449219	+1444	+6.70605469	-10.34033203	-0.82177734	+36.95800781	+8.23974609	-45.79101563	+1212
+1457970636.89890000	+8.41113281	-7.10156250	-1.09423828	+59.19433594	+7.42675781	-61.41357422	+1660	+8.29248047	-6.28417969	-0.77343750	+7.97607422	-10.34912109	+10.94238281	+1444	+6.71044922	-10.34033203	-0.81298828	+37.00195313	+8.21777344	-45.76904297	+1212
+1457970636.90310000	+8.41113281	-7.10156250	-1.08984375	+59.19433594	+7.36083984	-61.36962891	+1660	+8.29248047	-6.28417969	-0.76904297	+7.99804688	-10.34912109	+11.03027344	+1444	+6.71044922	-10.34033203	-0.80859375	+37.04589844	+8.19580078	-45.74707031	+1212
+1457970636.90730000	+8.41113281	-7.10156250	-1.08105469	+59.21630859	+7.27294922	-61.32568359	+1664	+8.29248047	-6.28417969	-0.76025391	+7.99804688	-10.34912109	+11.11816406	+1444	+6.71044922	-10.34472656	-0.79980469	+37.08984375	+8.17382813	-45.68115234	+1212
+1457970636.91140010	+8.41113281	-7.10156250	-1.07666016	+59.21630859	+7.20703125	-61.30371094	+1668	+8.28808594	-6.28417969	-0.75146484	+8.02001953	-10.34912109	+11.22802734	+1444	+6.71044922	-10.34472656	-0.79541016	+37.11181641	+8.12988281	-45.63720703	+1212
+1457970636.91560010	+8.41113281	-7.10156250	-1.06787109	+59.23828125	+7.14111328	-61.25976563	+1672	+8.28808594	-6.28857422	-0.74707031	+8.02001953	-10.34912109	+11.31591797	+1444	+6.71044922	-10.34472656	-0.79541016	+37.13378906	+8.10791016	-45.59326172	+1212
+1457970636.91969990	+8.41113281	-7.10156250	-1.06347656	+59.26025391	+7.09716797	-61.23779297	+1676	+8.28808594	-6.28857422	-0.73828125	+8.04199219	-10.37109375	+11.40380859	+1448	+6.70605469	-10.34472656	-0.79101563	+37.13378906	+8.06396484	-45.54931641	+1212
+1457970636.92810010	+8.40673828	-7.09716797	-1.05029297	+59.28222656	+6.98730469	-61.14990234	+1680	+8.28369141	-6.28857422	-0.72509766	+8.04199219	-10.37109375	+11.55761719	+1452	+6.69726563	-10.35351563	-0.79101563	+37.13378906	+7.99804688	-45.43945313	+1212
+1457970636.93220000	+8.40673828	-7.09716797	-1.05029297	+59.32617188	+6.94335938	-61.10595703	+1684	+8.28369141	-6.28857422	-0.72070313	+8.06396484	-10.37109375	+11.64550781	+1452	+6.68847656	-10.35351563	-0.79541016	+37.11181641	+7.95410156	-45.37353516	+1212
+1457970636.93639990	+8.40234375	-7.09277344	-1.04589844	+59.34814453	+6.89941406	-61.08398438	+1684	+8.27929688	-6.28857422	-0.71630859	+8.06396484	-10.34912109	+11.71142578	+1452	+6.68408203	-10.35351563	-0.79541016	+37.08984375	+7.93212891	-45.30761719	+1212
+1457970636.94059990	+8.39794922	-7.09277344	-1.04150391	+59.37011719	+6.87744141	-61.01806641	+1684	+8.27929688	-6.28857422	-0.71191406	+8.08593750	-10.32714844	+11.79931641	+1456	+6.67529297	-10.35791016	-0.79980469	+37.08984375	+7.88818359	-45.24169922	+1212
+1457970636.94470000	+8.39794922	-7.08837891	-1.04150391	+59.39208984	+6.85546875	-60.97412109	+1688	+8.27490234	-6.28417969	-0.70751953	+8.10791016	-10.30517578	+11.86523438	+1456	+6.66650391	-10.35791016	-0.80419922	+37.06787109	+7.86621094	-45.17578125	+1212
+1457970636.95310000	+8.38916016	-7.08398438	-1.03710938	+59.43603516	+6.81152344	-60.88623047	+1688	+8.27050781	-6.28417969	-0.69873047	+8.12988281	-10.26123047	+11.99707031	+1460	+6.65332031	-10.36230469	-0.81298828	+37.04589844	+7.84423828	-45.04394531	+1212
+1457970636.95720010	+8.38916016	-7.08398438	-1.03271484	+59.47998047	+6.81152344	-60.84228516	+1688	+8.27050781	-6.28417969	-0.69873047	+8.12988281	-10.21728516	+12.06298828	+1464	+6.64453125	-10.36230469	-0.81738281	+37.04589844	+7.82226563	-45.00000000	+1208
+1457970636.96140000	+8.38476563	-7.07958984	-1.03271484	+59.50195313	+6.78955078	-60.77636719	+1688	+8.26611328	-6.28417969	-0.69433594	+8.15185547	-10.19531250	+12.12890625	+1464	+6.64013672	-10.36230469	-0.81738281	+37.04589844	+7.82226563	-44.93408203	+1208
+1457970636.96560000	+8.38476563	-7.07958984	-1.03271484	+59.52392578	+6.76757813	-60.73242188	+1688	+8.26171875	-6.27978516	-0.69433594	+8.15185547	-10.15136719	+12.19482422	+1464	+6.63574219	-10.36230469	-0.82177734	+37.04589844	+7.82226563	-44.89013672	+1208
+1457970636.96970010	+8.38037109	-7.07958984	-1.03271484	+59.54589844	+6.76757813	-60.66650391	+1688	+8.26171875	-6.27978516	-0.68994141	+8.17382813	-10.10742188	+12.28271484	+1464	+6.63134766	-10.36230469	-0.82177734	+37.04589844	+7.82226563	-44.84619141	+1204
+1457970636.97390010	+8.37597656	-7.07519531	-1.03271484	+59.56787109	+6.74560547	-60.62255859	+1688	+8.25732422	-6.27978516	-0.68994141	+8.17382813	-10.06347656	+12.34863281	+1468	+6.62695313	-10.36230469	-0.82177734	+37.06787109	+7.80029297	-44.80224609	+1204
+1457970636.98219990	+8.37597656	-7.07519531	-1.03271484	+59.58984375	+6.70166016	-60.53466797	+1688	+8.25292969	-6.27539063	-0.68554688	+8.19580078	-10.01953125	+12.50244141	+1468	+6.62255859	-10.35791016	-0.82177734	+37.11181641	+7.80029297	-44.75830078	+1200
+1457970636.98639990	+8.37158203	-7.07519531	-1.02832031	+59.61181641	+6.67968750	-60.49072266	+1688	+8.25292969	-6.27539063	-0.68115234	+8.19580078	-9.99755859	+12.56835938	+1468	+6.62255859	-10.35351563	-0.82177734	+37.15576172	+7.80029297	-44.73632813	+1196
+1457970636.99050000	+8.37158203	-7.07080078	-1.02832031	+59.63378906	+6.65771484	-60.46875000	+1688	+8.25292969	-6.27099609	-0.68115234	+8.19580078	-9.97558594	+12.63427734	+1468	+6.62255859	-10.34912109	-0.81738281	+37.17773438	+7.80029297	-44.73632813	+1196
+1457970636.99470000	+8.37158203	-7.07080078	-1.02832031	+59.63378906	+6.63574219	-60.44677734	+1688	+8.25292969	-6.27099609	-0.67675781	+8.19580078	-9.95361328	+12.70019531	+1468	+6.62695313	-10.34912109	-0.81298828	+37.22167969	+7.80029297	-44.73632813	+1196
+1457970636.99889990	+8.37158203	-7.07080078	-1.02832031	+59.63378906	+6.61376953	-60.40283203	+1692	+8.25292969	-6.27099609	-0.67675781	+8.19580078	-9.95361328	+12.76611328	+1472	+6.62695313	-10.34472656	-0.81298828	+37.24365234	+7.77832031	-44.75830078	+1196
+1457970637.00300000	+8.37158203	-7.07080078	-1.02392578	+59.63378906	+6.59179688	-60.38085938	+1692	+8.25292969	-6.26660156	-0.67236328	+8.17382813	-9.93164063	+12.83203125	+1472	+6.63134766	-10.34033203	-0.80859375	+37.28759766	+7.77832031	-44.75830078	+1200
+1457970637.01140000	+8.37597656	-7.07080078	-1.02392578	+59.63378906	+6.54785156	-60.35888672	+1692	+8.25292969	-6.26220703	-0.67236328	+8.17382813	-9.93164063	+12.94189453	+1472	+6.64013672	-10.33593750	-0.79980469	+37.33154297	+7.75634766	-44.78027344	+1204
+1457970637.01550010	+8.37597656	-7.07080078	-1.02392578	+59.63378906	+6.52587891	-60.35888672	+1696	+8.25292969	-6.26220703	-0.66796875	+8.17382813	-9.95361328	+13.00781250	+1472	+6.64453125	-10.33154297	-0.79541016	+37.37548828	+7.73437500	-44.80224609	+1204
+1457970637.01970010	+8.37597656	-7.07080078	-1.01953125	+59.63378906	+6.50390625	-60.35888672	+1696	+8.25292969	-6.26220703	-0.66796875	+8.15185547	-9.95361328	+13.02978516	+1472	+6.64453125	-10.33154297	-0.79101563	+37.37548828	+7.73437500	-44.82421875	+1208
+1457970637.02390000	+8.37597656	-7.07080078	-1.01953125	+59.61181641	+6.48193359	-60.35888672	+1700	+8.25732422	-6.26220703	-0.66796875	+8.15185547	-9.95361328	+13.07373047	+1472	+6.64892578	-10.32714844	-0.79101563	+37.39746094	+7.73437500	-44.84619141	+1208
+1457970637.02800010	+8.38037109	-7.07080078	-1.01953125	+59.61181641	+6.45996094	-60.35888672	+1700	+8.25732422	-6.26220703	-0.66357422	+8.12988281	-9.95361328	+13.11767578	+1472	+6.64892578	-10.32714844	-0.78662109	+37.39746094	+7.71240234	-44.86816406	+1212
+1457970637.03220010	+8.38037109	-7.06640625	-1.01513672	+59.61181641	+6.45996094	-60.38085938	+1704	+8.25732422	-6.26220703	-0.66357422	+8.12988281	-9.95361328	+13.13964844	+1472	+6.65332031	-10.32714844	-0.78662109	+37.39746094	+7.71240234	-44.86816406	+1212
+1457970637.04049990	+8.38476563	-7.06640625	-1.01513672	+59.61181641	+6.43798828	-60.38085938	+1708	+8.26171875	-6.25781250	-0.66357422	+8.10791016	-9.95361328	+13.16162109	+1472	+6.65332031	-10.32714844	-0.78222656	+37.39746094	+7.69042969	-44.89013672	+1216
+1457970637.04469990	+8.38476563	-7.06640625	-1.01513672	+59.61181641	+6.43798828	-60.38085938	+1712	+8.26171875	-6.25781250	-0.66357422	+8.10791016	-9.95361328	+13.18359375	+1472	+6.65771484	-10.32714844	-0.78222656	+37.39746094	+7.69042969	-44.89013672	+1216
+1457970637.04889990	+8.38476563	-7.06640625	-1.01074219	+59.61181641	+6.43798828	-60.38085938	+1712	+8.26171875	-6.25781250	-0.66357422	+8.08593750	-9.95361328	+13.18359375	+1472	+6.65771484	-10.32714844	-0.78222656	+37.39746094	+7.66845703	-44.89013672	+1216
+1457970637.05300000	+8.38476563	-7.06640625	-1.01074219	+59.61181641	+6.43798828	-60.38085938	+1716	+8.26611328	-6.25781250	-0.66357422	+8.08593750	-9.95361328	+13.20556641	+1472	+6.65771484	-10.32714844	-0.78222656	+37.37548828	+7.66845703	-44.89013672	+1216
+1457970637.05720000	+8.38476563	-7.06640625	-1.01074219	+59.61181641	+6.43798828	-60.38085938	+1716	+8.26611328	-6.25781250	-0.66357422	+8.08593750	-9.95361328	+13.20556641	+1476	+6.65332031	-10.32714844	-0.78222656	+37.37548828	+7.66845703	-44.89013672	+1216
+1457970637.06139990	+8.38916016	-7.06640625	-1.01074219	+59.61181641	+6.43798828	-60.38085938	+1720	+8.26611328	-6.25781250	-0.65917969	+8.08593750	-9.95361328	+13.20556641	+1476	+6.65332031	-10.32714844	-0.78222656	+37.35351563	+7.66845703	-44.89013672	+1220
+1457970637.06970000	+8.38916016	-7.06640625	-1.01074219	+59.61181641	+6.43798828	-60.38085938	+1724	+8.26611328	-6.26220703	-0.65917969	+8.06396484	-9.93164063	+13.20556641	+1476	+6.65332031	-10.32714844	-0.78222656	+37.33154297	+7.66845703	-44.86816406	+1220
+1457970637.07380010	+8.38916016	-7.06640625	-1.01074219	+59.61181641	+6.43798828	-60.38085938	+1724	+8.26611328	-6.26220703	-0.65917969	+8.06396484	-9.93164063	+13.20556641	+1476	+6.65332031	-10.32714844	-0.78222656	+37.30957031	+7.66845703	-44.86816406	+1220
