# Supplementary material for: A direct effect of perception on action when grasping a cup
Source: Sci Rep. 2018 Jan 9;8:171. doi: 10.1038/s41598-017-18591-5 (PMC5760564; doi:10.1038/s41598-017-18591-5)
Supplement: Supplementary file 6 — Supplementary Information [file 41598_2017_18591_MOESM6_ESM.zip › SciRep_Data/S01instruct/S01_100instruct_Tr17.dat]

+1000000000000.00000000	+0.00000000	+0.00000000	+0.00000000	+0.00000000	+0.00000000	+0.00000000	+0	+0.00000000	+0.00000000	+0.00000000	+0.00000000	+0.00000000	+0.00000000	+0	+0.00000000	+0.00000000	+0.00000000	+0.00000000	+0.00000000	+0.00000000	+0
+1457970637.07800010	+8.38916016	-7.06640625	-1.00634766	+59.61181641	+6.43798828	-60.35888672	+1724	+8.26611328	-6.26220703	-0.65917969	+8.06396484	-9.90966797	+13.18359375	+1476	+6.65332031	-10.32714844	-0.78662109	+37.30957031	+7.66845703	-44.84619141	+1220
+1457970637.08220010	+8.38916016	-7.06640625	-1.00634766	+59.61181641	+6.45996094	-60.35888672	+1728	+8.26611328	-6.26220703	-0.65917969	+8.06396484	-9.90966797	+13.18359375	+1476	+6.64892578	-10.33154297	-0.78662109	+37.28759766	+7.66845703	-44.84619141	+1220
+1457970637.08629990	+8.38916016	-7.06640625	-1.00634766	+59.61181641	+6.45996094	-60.35888672	+1728	+8.27050781	-6.26220703	-0.65917969	+8.06396484	-9.90966797	+13.18359375	+1476	+6.64892578	-10.33154297	-0.78662109	+37.28759766	+7.66845703	-44.84619141	+1220
+1457970637.09470010	+8.38916016	-7.06640625	-1.00634766	+59.63378906	+6.48193359	-60.33691406	+1728	+8.27050781	-6.26220703	-0.65917969	+8.06396484	-9.88769531	+13.18359375	+1480	+6.64892578	-10.33154297	-0.78662109	+37.28759766	+7.66845703	-44.84619141	+1220
+1457970637.09879990	+8.38916016	-7.06640625	-1.00634766	+59.63378906	+6.48193359	-60.31494141	+1728	+8.27050781	-6.26220703	-0.65917969	+8.04199219	-9.86572266	+13.18359375	+1480	+6.64892578	-10.33154297	-0.78662109	+37.26562500	+7.66845703	-44.84619141	+1220
+1457970637.10299990	+8.38916016	-7.06640625	-1.00634766	+59.63378906	+6.48193359	-60.31494141	+1728	+8.27050781	-6.26220703	-0.65917969	+8.04199219	-9.86572266	+13.18359375	+1480	+6.64892578	-10.33154297	-0.78662109	+37.26562500	+7.66845703	-44.82421875	+1220
+1457970637.10719990	+8.38916016	-7.06640625	-1.00634766	+59.63378906	+6.50390625	-60.29296875	+1732	+8.27050781	-6.26220703	-0.65917969	+8.04199219	-9.84375000	+13.16162109	+1480	+6.64892578	-10.33154297	-0.78662109	+37.26562500	+7.66845703	-44.82421875	+1220
+1457970645.18290000	+8.37158203	-7.06201172	-0.95800781	+60.77636719	+2.28515625	-60.77636719	+1804	+8.19580078	-6.27978516	-0.64160156	+4.83398438	-3.99902344	+19.18212891	+1464	+6.59619141	-10.34472656	-0.79541016	+37.96875000	+7.09716797	-45.57128906	+1212
+1457970645.18700000	+8.37158203	-7.06201172	-0.95800781	+60.75439453	+2.28515625	-60.77636719	+1804	+8.19580078	-6.27978516	-0.64160156	+4.85595703	-3.99902344	+19.18212891	+1464	+6.60058594	-10.34472656	-0.79101563	+37.99072266	+7.09716797	-45.57128906	+1212
+1457970645.19530010	+8.37158203	-7.06201172	-0.95800781	+60.75439453	+2.28515625	-60.77636719	+1804	+8.19580078	-6.27978516	-0.64160156	+4.83398438	-3.99902344	+19.20410156	+1464	+6.60058594	-10.34472656	-0.79101563	+37.99072266	+7.09716797	-45.59326172	+1212
+1457970645.19950010	+8.37158203	-7.06201172	-0.95800781	+60.75439453	+2.28515625	-60.77636719	+1804	+8.19580078	-6.27978516	-0.64160156	+4.83398438	-3.99902344	+19.20410156	+1464	+6.60058594	-10.34472656	-0.79101563	+37.99072266	+7.09716797	-45.57128906	+1212
+1457970645.20370010	+8.37158203	-7.06201172	-0.95800781	+60.75439453	+2.28515625	-60.77636719	+1808	+8.19580078	-6.27978516	-0.64160156	+4.83398438	-3.99902344	+19.20410156	+1464	+6.59619141	-10.34472656	-0.79101563	+37.96875000	+7.09716797	-45.57128906	+1212
+1457970645.20779990	+8.37158203	-7.06201172	-0.95800781	+60.75439453	+2.28515625	-60.77636719	+1808	+8.19580078	-6.27978516	-0.64160156	+4.83398438	-3.97705078	+19.20410156	+1464	+6.59619141	-10.34472656	-0.79541016	+37.96875000	+7.09716797	-45.54931641	+1212
+1457970645.21199990	+8.37158203	-7.06201172	-0.95800781	+60.75439453	+2.28515625	-60.77636719	+1808	+8.19580078	-6.27978516	-0.64160156	+4.83398438	-3.97705078	+19.20410156	+1464	+6.59179688	-10.34472656	-0.79541016	+37.94677734	+7.09716797	-45.52734375	+1212
+1457970645.21620010	+8.37158203	-7.06201172	-0.95361328	+60.75439453	+2.28515625	-60.77636719	+1808	+8.19580078	-6.27978516	-0.64160156	+4.83398438	-3.97705078	+19.20410156	+1464	+6.59179688	-10.34472656	-0.79541016	+37.92480469	+7.09716797	-45.52734375	+1212
+1457970645.22030000	+8.37158203	-7.05761719	-0.95361328	+60.75439453	+2.28515625	-60.77636719	+1808	+8.19580078	-6.27978516	-0.64160156	+4.83398438	-3.97705078	+19.20410156	+1464	+6.59179688	-10.34472656	-0.79980469	+37.92480469	+7.09716797	-45.50537109	+1212
+1457970645.22449990	+8.37158203	-7.05761719	-0.95361328	+60.75439453	+2.28515625	-60.77636719	+1808	+8.19580078	-6.27978516	-0.64160156	+4.83398438	-3.97705078	+19.20410156	+1464	+6.58740234	-10.34472656	-0.79980469	+37.90283203	+7.09716797	-45.50537109	+1212
+1457970645.22869990	+8.37158203	-7.05761719	-0.95361328	+60.75439453	+2.30712891	-60.77636719	+1808	+8.19580078	-6.27978516	-0.64160156	+4.83398438	-3.97705078	+19.20410156	+1464	+6.58740234	-10.34472656	-0.79980469	+37.90283203	+7.09716797	-45.48339844	+1212
+1457970645.23280000	+8.37158203	-7.05761719	-0.95361328	+60.75439453	+2.30712891	-60.77636719	+1808	+8.19580078	-6.27978516	-0.64160156	+4.83398438	-3.97705078	+19.22607422	+1464	+6.58740234	-10.34912109	-0.80419922	+37.88085938	+7.07519531	-45.46142578	+1212
+1457970645.23700000	+8.37158203	-7.05761719	-0.95361328	+60.75439453	+2.30712891	-60.77636719	+1808	+8.19580078	-6.27978516	-0.64160156	+4.83398438	-3.97705078	+19.22607422	+1464	+6.58300781	-10.34912109	-0.80419922	+37.88085938	+7.07519531	-45.46142578	+1212
+1457970645.24120000	+8.37158203	-7.05761719	-0.95361328	+60.75439453	+2.30712891	-60.77636719	+1808	+8.19580078	-6.27978516	-0.64160156	+4.83398438	-3.97705078	+19.22607422	+1464	+6.58300781	-10.34912109	-0.80419922	+37.85888672	+7.07519531	-45.43945313	+1208
+1457970645.24950000	+8.37158203	-7.05761719	-0.95361328	+60.75439453	+2.30712891	-60.75439453	+1808	+8.19580078	-6.27978516	-0.64160156	+4.83398438	-3.95507813	+19.22607422	+1464	+6.57861328	-10.34912109	-0.80859375	+37.83691406	+7.07519531	-45.41748047	+1208
+1457970645.25370000	+8.37158203	-7.05761719	-0.95361328	+60.75439453	+2.30712891	-60.75439453	+1808	+8.19580078	-6.27978516	-0.64160156	+4.83398438	-3.95507813	+19.22607422	+1464	+6.57861328	-10.34912109	-0.80859375	+37.83691406	+7.07519531	-45.41748047	+1208
+1457970645.26200010	+8.37158203	-7.05322266	-0.95361328	+60.75439453	+2.28515625	-60.75439453	+1808	+8.19580078	-6.27978516	-0.64160156	+4.81201172	-3.95507813	+19.22607422	+1464	+6.57861328	-10.34912109	-0.80859375	+37.83691406	+7.07519531	-45.39550781	+1204
+1457970645.27029990	+8.37158203	-7.05322266	-0.95361328	+60.75439453	+2.28515625	-60.75439453	+1808	+8.19580078	-6.27978516	-0.64160156	+4.81201172	-3.95507813	+19.24804688	+1468	+6.57861328	-10.34472656	-0.80859375	+37.83691406	+7.07519531	-45.39550781	+1200
+1457970645.27860000	+8.37158203	-7.05322266	-0.95361328	+60.75439453	+2.28515625	-60.75439453	+1808	+8.19580078	-6.27978516	-0.64160156	+4.81201172	-3.95507813	+19.24804688	+1468	+6.58300781	-10.34472656	-0.80859375	+37.83691406	+7.05322266	-45.39550781	+1200
+1457970645.28699990	+8.37158203	-7.05322266	-0.95361328	+60.75439453	+2.26318359	-60.73242188	+1808	+8.19580078	-6.27539063	-0.63720703	+4.81201172	-3.95507813	+19.27001953	+1468	+6.58300781	-10.34472656	-0.80859375	+37.85888672	+7.05322266	-45.39550781	+1200
+1457970645.29530000	+8.37597656	-7.05322266	-0.95361328	+60.75439453	+2.26318359	-60.73242188	+1808	+8.19580078	-6.27539063	-0.63720703	+4.81201172	-3.95507813	+19.29199219	+1468	+6.58300781	-10.34472656	-0.80859375	+37.85888672	+7.05322266	-45.41748047	+1196
+1457970645.30360010	+8.37597656	-7.05322266	-0.95361328	+60.73242188	+2.26318359	-60.73242188	+1808	+8.19580078	-6.27539063	-0.63720703	+4.79003906	-3.95507813	+19.29199219	+1468	+6.58740234	-10.34033203	-0.80419922	+37.88085938	+7.05322266	-45.41748047	+1196
+1457970645.31200000	+8.37597656	-7.05322266	-0.95361328	+60.73242188	+2.24121094	-60.71044922	+1812	+8.19580078	-6.27539063	-0.63720703	+4.79003906	-3.95507813	+19.31396484	+1468	+6.58740234	-10.34033203	-0.80419922	+37.88085938	+7.05322266	-45.41748047	+1196
+1457970645.31609990	+8.37597656	-7.05322266	-0.95361328	+60.73242188	+2.24121094	-60.71044922	+1812	+8.19580078	-6.27539063	-0.63720703	+4.79003906	-3.95507813	+19.31396484	+1468	+6.58740234	-10.34033203	-0.80419922	+37.88085938	+7.05322266	-45.41748047	+1196
+1457970645.32450010	+8.37597656	-7.05322266	-0.95361328	+60.73242188	+2.24121094	-60.71044922	+1812	+8.19580078	-6.27539063	-0.63720703	+4.79003906	-3.95507813	+19.31396484	+1468	+6.58740234	-10.34033203	-0.80419922	+37.88085938	+7.05322266	-45.39550781	+1196
+1457970645.32859990	+8.37597656	-7.05322266	-0.95361328	+60.73242188	+2.24121094	-60.68847656	+1812	+8.19580078	-6.27539063	-0.63720703	+4.79003906	-3.95507813	+19.33593750	+1468	+6.58740234	-10.34033203	-0.80419922	+37.85888672	+7.05322266	-45.39550781	+1196
+1457970645.33699990	+8.37597656	-7.05322266	-0.95361328	+60.73242188	+2.24121094	-60.68847656	+1812	+8.19580078	-6.27539063	-0.63720703	+4.79003906	-3.93310547	+19.33593750	+1468	+6.58300781	-10.34033203	-0.80859375	+37.85888672	+7.05322266	-45.37353516	+1196
+1457970645.34110000	+8.37597656	-7.05322266	-0.95361328	+60.73242188	+2.24121094	-60.68847656	+1812	+8.19580078	-6.27539063	-0.63720703	+4.76806641	-3.93310547	+19.33593750	+1468	+6.58300781	-10.34033203	-0.80859375	+37.83691406	+7.05322266	-45.37353516	+1196
+1457970645.34530000	+8.37597656	-7.05322266	-0.95361328	+60.73242188	+2.24121094	-60.66650391	+1812	+8.19580078	-6.27539063	-0.63720703	+4.76806641	-3.93310547	+19.33593750	+1468	+6.58300781	-10.34033203	-0.80859375	+37.83691406	+7.05322266	-45.35156250	+1196
+1457970645.35360000	+8.37597656	-7.04882813	-0.95361328	+60.73242188	+2.24121094	-60.66650391	+1812	+8.19580078	-6.27539063	-0.63720703	+4.76806641	-3.93310547	+19.33593750	+1468	+6.57861328	-10.34033203	-0.81298828	+37.81494141	+7.05322266	-45.32958984	+1196
+1457970645.36190010	+8.37158203	-7.04882813	-0.95361328	+60.73242188	+2.26318359	-60.66650391	+1812	+8.19580078	-6.27539063	-0.63720703	+4.76806641	-3.91113281	+19.33593750	+1468	+6.57861328	-10.34033203	-0.81298828	+37.81494141	+7.05322266	-45.30761719	+1196
+1457970645.36610010	+8.37158203	-7.04882813	-0.95361328	+60.73242188	+2.26318359	-60.64453125	+1812	+8.19580078	-6.27539063	-0.63720703	+4.76806641	-3.91113281	+19.35791016	+1468	+6.57861328	-10.34033203	-0.81298828	+37.81494141	+7.05322266	-45.30761719	+1196
+1457970645.37859990	+8.37158203	-7.04882813	-0.95361328	+60.73242188	+2.26318359	-60.64453125	+1812	+8.19580078	-6.27539063	-0.63720703	+4.76806641	-3.91113281	+19.35791016	+1468	+6.57421875	-10.34033203	-0.81298828	+37.79296875	+7.05322266	-45.30761719	+1192
+1457970645.38689990	+8.37158203	-7.04882813	-0.95800781	+60.73242188	+2.26318359	-60.62255859	+1812	+8.19580078	-6.27539063	-0.63720703	+4.76806641	-3.91113281	+19.35791016	+1468	+6.57421875	-10.34033203	-0.81298828	+37.81494141	+7.05322266	-45.30761719	+1192
+1457970645.39109990	+8.37158203	-7.04882813	-0.95800781	+60.73242188	+2.26318359	-60.62255859	+1808	+8.19580078	-6.27539063	-0.63720703	+4.76806641	-3.91113281	+19.35791016	+1468	+6.57861328	-10.34033203	-0.81298828	+37.81494141	+7.05322266	-45.30761719	+1192
+1457970645.39529990	+8.37158203	-7.04882813	-0.95800781	+60.73242188	+2.26318359	-60.62255859	+1808	+8.19580078	-6.27539063	-0.63720703	+4.76806641	-3.91113281	+19.35791016	+1468	+6.57861328	-10.34033203	-0.81298828	+37.81494141	+7.05322266	-45.30761719	+1192
+1457970645.39940000	+8.37158203	-7.04882813	-0.95800781	+60.73242188	+2.26318359	-60.62255859	+1808	+8.19580078	-6.27539063	-0.63720703	+4.76806641	-3.88916016	+19.35791016	+1468	+6.57861328	-10.34033203	-0.81298828	+37.81494141	+7.05322266	-45.30761719	+1192
+1457970645.40360000	+8.37158203	-7.04882813	-0.95800781	+60.73242188	+2.26318359	-60.62255859	+1808	+8.19580078	-6.27539063	-0.63720703	+4.76806641	-3.88916016	+19.37988281	+1468	+6.57861328	-10.34033203	-0.81298828	+37.81494141	+7.05322266	-45.30761719	+1192
+1457970645.40780000	+8.37158203	-7.04882813	-0.95800781	+60.73242188	+2.26318359	-60.62255859	+1808	+8.19580078	-6.27539063	-0.63720703	+4.76806641	-3.88916016	+19.37988281	+1468	+6.57861328	-10.34033203	-0.81298828	+37.83691406	+7.05322266	-45.30761719	+1192
+1457970645.41610000	+8.37158203	-7.05322266	-0.95800781	+60.73242188	+2.26318359	-60.60058594	+1808	+8.19580078	-6.27539063	-0.63720703	+4.76806641	-3.88916016	+19.37988281	+1468	+6.57861328	-10.33593750	-0.81298828	+37.83691406	+7.05322266	-45.30761719	+1192
+1457970645.42030000	+8.37158203	-7.05322266	-0.95800781	+60.73242188	+2.26318359	-60.60058594	+1808	+8.19580078	-6.27539063	-0.63720703	+4.76806641	-3.88916016	+19.37988281	+1468	+6.58300781	-10.33593750	-0.80859375	+37.83691406	+7.05322266	-45.30761719	+1192
+1457970645.42860010	+8.37158203	-7.05322266	-0.95800781	+60.73242188	+2.24121094	-60.60058594	+1808	+8.19580078	-6.27539063	-0.63720703	+4.76806641	-3.88916016	+19.37988281	+1468	+6.58300781	-10.33593750	-0.80859375	+37.85888672	+7.05322266	-45.30761719	+1192
+1457970645.43269990	+8.37158203	-7.05322266	-0.95800781	+60.73242188	+2.24121094	-60.60058594	+1808	+8.19580078	-6.27539063	-0.63720703	+4.76806641	-3.88916016	+19.40185547	+1468	+6.58300781	-10.33593750	-0.80859375	+37.85888672	+7.05322266	-45.30761719	+1196
+1457970645.44109990	+8.37158203	-7.05322266	-0.95800781	+60.71044922	+2.24121094	-60.60058594	+1808	+8.19580078	-6.27539063	-0.63720703	+4.76806641	-3.88916016	+19.40185547	+1468	+6.58300781	-10.33593750	-0.80859375	+37.85888672	+7.07519531	-45.30761719	+1196
+1457970645.44520000	+8.37158203	-7.05322266	-0.95800781	+60.71044922	+2.24121094	-60.57861328	+1808	+8.19580078	-6.27539063	-0.63720703	+4.76806641	-3.88916016	+19.40185547	+1468	+6.58300781	-10.33593750	-0.80859375	+37.85888672	+7.07519531	-45.30761719	+1196
+1457970645.44939990	+8.37158203	-7.05322266	-0.95800781	+60.71044922	+2.24121094	-60.57861328	+1808	+8.19580078	-6.27539063	-0.63720703	+4.76806641	-3.86718750	+19.40185547	+1468	+6.58300781	-10.33593750	-0.80859375	+37.85888672	+7.07519531	-45.30761719	+1196
+1457970645.45359990	+8.37158203	-7.05322266	-0.95800781	+60.71044922	+2.26318359	-60.57861328	+1808	+8.19580078	-6.27539063	-0.63720703	+4.76806641	-3.86718750	+19.40185547	+1468	+6.58300781	-10.33593750	-0.81298828	+37.83691406	+7.07519531	-45.30761719	+1196
+1457970645.45770000	+8.37158203	-7.05322266	-0.95800781	+60.71044922	+2.26318359	-60.57861328	+1808	+8.19580078	-6.27539063	-0.63720703	+4.76806641	-3.86718750	+19.40185547	+1468	+6.58300781	-10.33593750	-0.81298828	+37.83691406	+7.07519531	-45.28564453	+1196
+1457970645.46190000	+8.37158203	-7.05322266	-0.95800781	+60.71044922	+2.26318359	-60.57861328	+1808	+8.19580078	-6.27539063	-0.63720703	+4.76806641	-3.86718750	+19.40185547	+1468	+6.57861328	-10.33593750	-0.81298828	+37.83691406	+7.07519531	-45.28564453	+1196
+1457970645.46610000	+8.37158203	-7.05322266	-0.95800781	+60.71044922	+2.26318359	-60.57861328	+1808	+8.19580078	-6.27539063	-0.63720703	+4.74609375	-3.86718750	+19.40185547	+1468	+6.57861328	-10.33593750	-0.81298828	+37.83691406	+7.07519531	-45.28564453	+1196
+1457970645.47020010	+8.37158203	-7.05322266	-0.95800781	+60.71044922	+2.26318359	-60.57861328	+1808	+8.19580078	-6.27539063	-0.63720703	+4.74609375	-3.86718750	+19.40185547	+1468	+6.57861328	-10.33593750	-0.81298828	+37.83691406	+7.07519531	-45.28564453	+1196
+1457970645.47860000	+8.37158203	-7.05322266	-0.95800781	+60.71044922	+2.26318359	-60.57861328	+1804	+8.19580078	-6.27539063	-0.63720703	+4.74609375	-3.86718750	+19.40185547	+1468	+6.57861328	-10.33593750	-0.81298828	+37.81494141	+7.07519531	-45.26367188	+1196
+1457970645.48270010	+8.37158203	-7.05322266	-0.95800781	+60.71044922	+2.26318359	-60.57861328	+1804	+8.19580078	-6.27539063	-0.63720703	+4.74609375	-3.86718750	+19.40185547	+1468	+6.57861328	-10.33593750	-0.81298828	+37.81494141	+7.07519531	-45.26367188	+1196
+1457970645.48690010	+8.37158203	-7.04882813	-0.95800781	+60.71044922	+2.26318359	-60.57861328	+1804	+8.19580078	-6.27539063	-0.63720703	+4.74609375	-3.86718750	+19.40185547	+1468	+6.57861328	-10.33593750	-0.81298828	+37.81494141	+7.07519531	-45.26367188	+1196
+1457970645.49110010	+8.37158203	-7.04882813	-0.95800781	+60.71044922	+2.26318359	-60.57861328	+1804	+8.19580078	-6.27539063	-0.63720703	+4.74609375	-3.84521484	+19.40185547	+1468	+6.57861328	-10.33593750	-0.81298828	+37.81494141	+7.07519531	-45.26367188	+1196
+1457970645.49519990	+8.37158203	-7.04882813	-0.95800781	+60.71044922	+2.26318359	-60.57861328	+1804	+8.19580078	-6.27539063	-0.63720703	+4.74609375	-3.84521484	+19.42382813	+1468	+6.57861328	-10.33593750	-0.81298828	+37.81494141	+7.07519531	-45.26367188	+1192
+1457970645.49939990	+8.37158203	-7.04882813	-0.95800781	+60.71044922	+2.26318359	-60.57861328	+1804	+8.19580078	-6.27539063	-0.63720703	+4.74609375	-3.84521484	+19.42382813	+1468	+6.57861328	-10.33593750	-0.81298828	+37.81494141	+7.07519531	-45.26367188	+1192
+1457970645.50350000	+8.37158203	-7.04882813	-0.95800781	+60.71044922	+2.26318359	-60.55664063	+1804	+8.19580078	-6.27539063	-0.63720703	+4.74609375	-3.84521484	+19.42382813	+1468	+6.57861328	-10.33593750	-0.81298828	+37.81494141	+7.07519531	-45.26367188	+1192
+1457970645.50770000	+8.37158203	-7.05322266	-0.95800781	+60.71044922	+2.26318359	-60.55664063	+1804	+8.19580078	-6.27539063	-0.63720703	+4.74609375	-3.84521484	+19.42382813	+1468	+6.57861328	-10.33593750	-0.81298828	+37.81494141	+7.07519531	-45.26367188	+1192
+1457970645.51189990	+8.37158203	-7.05322266	-0.95800781	+60.71044922	+2.26318359	-60.55664063	+1804	+8.19580078	-6.27539063	-0.63720703	+4.74609375	-3.84521484	+19.42382813	+1468	+6.57861328	-10.33593750	-0.81298828	+37.81494141	+7.07519531	-45.26367188	+1192
+1457970645.51600000	+8.37158203	-7.05322266	-0.95800781	+60.71044922	+2.26318359	-60.55664063	+1804	+8.19580078	-6.27539063	-0.63720703	+4.74609375	-3.84521484	+19.42382813	+1468	+6.57861328	-10.33593750	-0.81298828	+37.81494141	+7.07519531	-45.26367188	+1192
+1457970645.52020000	+8.37158203	-7.05322266	-0.95800781	+60.71044922	+2.26318359	-60.55664063	+1804	+8.19580078	-6.27539063	-0.63720703	+4.74609375	-3.84521484	+19.42382813	+1468	+6.57861328	-10.33593750	-0.81298828	+37.81494141	+7.07519531	-45.26367188	+1192
+1457970645.52440000	+8.37158203	-7.05322266	-0.95800781	+60.71044922	+2.26318359	-60.55664063	+1804	+8.19580078	-6.27539063	-0.63720703	+4.74609375	-3.84521484	+19.42382813	+1468	+6.57861328	-10.33593750	-0.81298828	+37.81494141	+7.07519531	-45.26367188	+1192
+1457970645.52850010	+8.37158203	-7.05322266	-0.95800781	+60.68847656	+2.24121094	-60.55664063	+1804	+8.19580078	-6.27539063	-0.63720703	+4.74609375	-3.84521484	+19.42382813	+1468	+6.57861328	-10.33593750	-0.81298828	+37.81494141	+7.07519531	-45.26367188	+1192
+1457970645.53270010	+8.37158203	-7.05322266	-0.95800781	+60.68847656	+2.24121094	-60.55664063	+1804	+8.19580078	-6.27539063	-0.63720703	+4.74609375	-3.84521484	+19.42382813	+1468	+6.57861328	-10.33593750	-0.81298828	+37.83691406	+7.07519531	-45.26367188	+1192
+1457970645.53690000	+8.37158203	-7.05322266	-0.95800781	+60.68847656	+2.24121094	-60.55664063	+1804	+8.19580078	-6.27539063	-0.63720703	+4.74609375	-3.84521484	+19.44580078	+1468	+6.57861328	-10.33593750	-0.81298828	+37.83691406	+7.07519531	-45.26367188	+1192
+1457970645.54099990	+8.37158203	-7.05322266	-0.95800781	+60.68847656	+2.24121094	-60.55664063	+1804	+8.19580078	-6.27539063	-0.63720703	+4.72412109	-3.84521484	+19.44580078	+1468	+6.58300781	-10.33593750	-0.80859375	+37.83691406	+7.07519531	-45.26367188	+1192
+1457970645.54520010	+8.37158203	-7.05322266	-0.95800781	+60.68847656	+2.24121094	-60.55664063	+1804	+8.19580078	-6.27539063	-0.63720703	+4.72412109	-3.84521484	+19.44580078	+1468	+6.58300781	-10.33154297	-0.80859375	+37.83691406	+7.07519531	-45.28564453	+1192
+1457970645.54940010	+8.37158203	-7.05322266	-0.95800781	+60.68847656	+2.24121094	-60.55664063	+1804	+8.19580078	-6.27099609	-0.63720703	+4.72412109	-3.84521484	+19.44580078	+1468	+6.58300781	-10.33154297	-0.80859375	+37.83691406	+7.07519531	-45.28564453	+1192
+1457970645.55349990	+8.37158203	-7.05322266	-0.95800781	+60.68847656	+2.24121094	-60.55664063	+1804	+8.19580078	-6.27099609	-0.63720703	+4.72412109	-3.84521484	+19.44580078	+1468	+6.58300781	-10.33154297	-0.80859375	+37.83691406	+7.07519531	-45.28564453	+1196
+1457970645.56189990	+8.37158203	-7.05322266	-0.95800781	+60.68847656	+2.24121094	-60.53466797	+1804	+8.19580078	-6.27099609	-0.63720703	+4.72412109	-3.84521484	+19.44580078	+1468	+6.58300781	-10.33154297	-0.80859375	+37.83691406	+7.07519531	-45.28564453	+1196
+1457970645.56600000	+8.37158203	-7.05322266	-0.95800781	+60.68847656	+2.24121094	-60.53466797	+1800	+8.19580078	-6.27099609	-0.63720703	+4.72412109	-3.84521484	+19.44580078	+1468	+6.58300781	-10.33154297	-0.80859375	+37.83691406	+7.07519531	-45.28564453	+1196
+1457970645.57020000	+8.37158203	-7.05322266	-0.95800781	+60.68847656	+2.24121094	-60.53466797	+1800	+8.19580078	-6.27099609	-0.63720703	+4.72412109	-3.84521484	+19.44580078	+1468	+6.58300781	-10.33154297	-0.80859375	+37.83691406	+7.07519531	-45.28564453	+1196
+1457970645.57439990	+8.37158203	-7.05322266	-0.95800781	+60.68847656	+2.24121094	-60.53466797	+1800	+8.19580078	-6.27099609	-0.63720703	+4.72412109	-3.84521484	+19.46777344	+1468	+6.58300781	-10.33154297	-0.80859375	+37.83691406	+7.07519531	-45.26367188	+1196
+1457970645.57850000	+8.37158203	-7.05322266	-0.95800781	+60.68847656	+2.24121094	-60.53466797	+1800	+8.19580078	-6.27099609	-0.63720703	+4.72412109	-3.84521484	+19.46777344	+1468	+6.58300781	-10.33154297	-0.80859375	+37.83691406	+7.07519531	-45.26367188	+1196
+1457970645.58270000	+8.37158203	-7.05322266	-0.95800781	+60.68847656	+2.24121094	-60.53466797	+1800	+8.19580078	-6.27099609	-0.63720703	+4.72412109	-3.84521484	+19.46777344	+1468	+6.57861328	-10.33154297	-0.80859375	+37.83691406	+7.07519531	-45.26367188	+1196
+1457970645.58680010	+8.37158203	-7.05322266	-0.95800781	+60.68847656	+2.24121094	-60.53466797	+1800	+8.19580078	-6.27099609	-0.63720703	+4.72412109	-3.84521484	+19.46777344	+1468	+6.57861328	-10.33154297	-0.80859375	+37.81494141	+7.07519531	-45.26367188	+1196
+1457970645.59100010	+8.37158203	-7.05322266	-0.95800781	+60.68847656	+2.24121094	-60.53466797	+1800	+8.19580078	-6.27099609	-0.63720703	+4.72412109	-3.84521484	+19.46777344	+1468	+6.57861328	-10.33154297	-0.81298828	+37.81494141	+7.07519531	-45.26367188	+1196
+1457970645.59520010	+8.37158203	-7.05322266	-0.95800781	+60.68847656	+2.24121094	-60.53466797	+1800	+8.19580078	-6.27099609	-0.63720703	+4.72412109	-3.84521484	+19.46777344	+1468	+6.57861328	-10.33154297	-0.81298828	+37.81494141	+7.05322266	-45.24169922	+1196
+1457970645.59929990	+8.37158203	-7.04882813	-0.95800781	+60.68847656	+2.24121094	-60.51269531	+1800	+8.19580078	-6.27099609	-0.63720703	+4.72412109	-3.84521484	+19.46777344	+1468	+6.57861328	-10.33154297	-0.81298828	+37.81494141	+7.05322266	-45.24169922	+1196
+1457970645.60349990	+8.37158203	-7.04882813	-0.95800781	+60.68847656	+2.24121094	-60.51269531	+1800	+8.19580078	-6.27099609	-0.63720703	+4.72412109	-3.84521484	+19.46777344	+1468	+6.57861328	-10.33154297	-0.81298828	+37.79296875	+7.05322266	-45.24169922	+1196
+1457970645.60770010	+8.37158203	-7.04882813	-0.95800781	+60.68847656	+2.24121094	-60.51269531	+1800	+8.19580078	-6.27099609	-0.63720703	+4.72412109	-3.84521484	+19.46777344	+1468	+6.57861328	-10.33154297	-0.81298828	+37.79296875	+7.05322266	-45.24169922	+1196
+1457970645.61180000	+8.37158203	-7.04882813	-0.95800781	+60.68847656	+2.24121094	-60.51269531	+1800	+8.19580078	-6.27099609	-0.63720703	+4.72412109	-3.84521484	+19.46777344	+1468	+6.57861328	-10.33154297	-0.81298828	+37.79296875	+7.05322266	-45.24169922	+1196
+1457970645.61599990	+8.37158203	-7.04882813	-0.95800781	+60.68847656	+2.21923828	-60.51269531	+1800	+8.19580078	-6.27099609	-0.63720703	+4.72412109	-3.84521484	+19.46777344	+1468	+6.57421875	-10.33154297	-0.81298828	+37.79296875	+7.05322266	-45.24169922	+1196
+1457970645.62019990	+8.37158203	-7.04882813	-0.95800781	+60.68847656	+2.21923828	-60.51269531	+1800	+8.19580078	-6.27099609	-0.63720703	+4.72412109	-3.84521484	+19.46777344	+1468	+6.57421875	-10.33154297	-0.81298828	+37.79296875	+7.05322266	-45.21972656	+1196
+1457970645.62430000	+8.37158203	-7.04882813	-0.95800781	+60.68847656	+2.21923828	-60.51269531	+1800	+8.19580078	-6.27099609	-0.63720703	+4.72412109	-3.84521484	+19.46777344	+1468	+6.57421875	-10.33154297	-0.81298828	+37.79296875	+7.05322266	-45.21972656	+1196
+1457970645.62850000	+8.37158203	-7.04882813	-0.95800781	+60.68847656	+2.21923828	-60.49072266	+1800	+8.19580078	-6.27099609	-0.63720703	+4.72412109	-3.84521484	+19.46777344	+1468	+6.57421875	-10.33154297	-0.81298828	+37.79296875	+7.05322266	-45.21972656	+1196
+1457970645.63680010	+8.37158203	-7.04882813	-0.95800781	+60.68847656	+2.19726563	-60.49072266	+1800	+8.19580078	-6.27099609	-0.63720703	+4.72412109	-3.84521484	+19.48974609	+1468	+6.57861328	-10.33154297	-0.81298828	+37.79296875	+7.05322266	-45.21972656	+1196
+1457970645.64100000	+8.37158203	-7.04882813	-0.95800781	+60.71044922	+2.19726563	-60.49072266	+1800	+8.19580078	-6.27099609	-0.63720703	+4.72412109	-3.84521484	+19.48974609	+1464	+6.57861328	-10.33154297	-0.81298828	+37.79296875	+7.05322266	-45.24169922	+1196
+1457970645.64520000	+8.37158203	-7.04882813	-0.95800781	+60.71044922	+2.19726563	-60.49072266	+1800	+8.19580078	-6.27099609	-0.63720703	+4.72412109	-3.84521484	+19.48974609	+1464	+6.57861328	-10.33154297	-0.81298828	+37.79296875	+7.05322266	-45.24169922	+1196
+1457970645.64930010	+8.37158203	-7.04882813	-0.95800781	+60.71044922	+2.17529297	-60.46875000	+1800	+8.20019531	-6.27099609	-0.63720703	+4.72412109	-3.84521484	+19.48974609	+1464	+6.57861328	-10.33154297	-0.81298828	+37.79296875	+7.05322266	-45.24169922	+1196
+1457970645.65350010	+8.37158203	-7.04882813	-0.95800781	+60.71044922	+2.17529297	-60.46875000	+1800	+8.20019531	-6.27099609	-0.63720703	+4.72412109	-3.84521484	+19.48974609	+1464	+6.57861328	-10.33154297	-0.81298828	+37.81494141	+7.05322266	-45.24169922	+1196
+1457970645.65759990	+8.37158203	-7.04882813	-0.95800781	+60.71044922	+2.15332031	-60.46875000	+1800	+8.20019531	-6.27099609	-0.63720703	+4.72412109	-3.84521484	+19.48974609	+1464	+6.57861328	-10.33154297	-0.80859375	+37.81494141	+7.05322266	-45.24169922	+1196
+1457970645.66179990	+8.37597656	-7.04882813	-0.95800781	+60.73242188	+2.15332031	-60.44677734	+1800	+8.20019531	-6.27099609	-0.63720703	+4.72412109	-3.84521484	+19.48974609	+1464	+6.58300781	-10.33154297	-0.80859375	+37.81494141	+7.05322266	-45.24169922	+1200
+1457970645.66599990	+8.37597656	-7.04882813	-0.95800781	+60.73242188	+2.13134766	-60.44677734	+1800	+8.20019531	-6.27099609	-0.63720703	+4.72412109	-3.84521484	+19.51171875	+1464	+6.58300781	-10.33154297	-0.80859375	+37.81494141	+7.05322266	-45.26367188	+1200
+1457970645.67010000	+8.37597656	-7.04882813	-0.95800781	+60.75439453	+2.13134766	-60.44677734	+1804	+8.20019531	-6.27099609	-0.63720703	+4.72412109	-3.84521484	+19.51171875	+1464	+6.58300781	-10.33154297	-0.80859375	+37.81494141	+7.05322266	-45.26367188	+1200
+1457970645.67430000	+8.37597656	-7.04882813	-0.95361328	+60.75439453	+2.10937500	-60.42480469	+1804	+8.20019531	-6.27099609	-0.63720703	+4.72412109	-3.84521484	+19.51171875	+1464	+6.58300781	-10.33154297	-0.80859375	+37.81494141	+7.05322266	-45.26367188	+1200
+1457970645.67849990	+8.37597656	-7.04882813	-0.95361328	+60.75439453	+2.08740234	-60.42480469	+1804	+8.20019531	-6.27099609	-0.63281250	+4.72412109	-3.84521484	+19.51171875	+1464	+6.58300781	-10.33154297	-0.80859375	+37.81494141	+7.05322266	-45.26367188	+1200
+1457970645.68260000	+8.38037109	-7.04443359	-0.95361328	+60.77636719	+2.06542969	-60.40283203	+1804	+8.20019531	-6.27099609	-0.63281250	+4.72412109	-3.86718750	+19.51171875	+1464	+6.58300781	-10.33154297	-0.80859375	+37.81494141	+7.05322266	-45.26367188	+1200
+1457970645.68680000	+8.38037109	-7.04443359	-0.95361328	+60.77636719	+2.04345703	-60.38085938	+1808	+8.20019531	-6.27099609	-0.63281250	+4.72412109	-3.86718750	+19.51171875	+1468	+6.58300781	-10.33154297	-0.80859375	+37.81494141	+7.05322266	-45.26367188	+1200
+1457970645.69510010	+8.38476563	-7.04003906	-0.95361328	+60.79833984	+1.99951172	-60.33691406	+1808	+8.20019531	-6.27099609	-0.63281250	+4.72412109	-3.86718750	+19.53369141	+1468	+6.58740234	-10.33154297	-0.80859375	+37.77099609	+7.05322266	-45.21972656	+1200
+1457970645.69930010	+8.38476563	-7.04003906	-0.95361328	+60.79833984	+1.97753906	-60.31494141	+1812	+8.20019531	-6.27099609	-0.63281250	+4.72412109	-3.86718750	+19.53369141	+1468	+6.58740234	-10.33154297	-0.80859375	+37.74902344	+7.05322266	-45.19775391	+1200
+1457970645.70350000	+8.38916016	-7.03564453	-0.95361328	+60.79833984	+1.95556641	-60.27099609	+1812	+8.20458984	-6.27099609	-0.63281250	+4.72412109	-3.86718750	+19.53369141	+1468	+6.58740234	-10.32714844	-0.80859375	+37.70507813	+7.03125000	-45.15380859	+1200
+1457970645.70760010	+8.39355469	-7.03125000	-0.95361328	+60.79833984	+1.93359375	-60.22705078	+1812	+8.20458984	-6.26660156	-0.63281250	+4.72412109	-3.86718750	+19.53369141	+1468	+6.58740234	-10.32714844	-0.81298828	+37.66113281	+7.03125000	-45.10986328	+1200
+1457970645.71180010	+8.39794922	-7.03125000	-0.95800781	+60.79833984	+1.91162109	-60.16113281	+1816	+8.20458984	-6.26660156	-0.63281250	+4.70214844	-3.88916016	+19.53369141	+1468	+6.58740234	-10.32714844	-0.81738281	+37.59521484	+7.03125000	-45.04394531	+1200
+1457970645.71600010	+8.40234375	-7.02246094	-0.95800781	+60.75439453	+1.86767578	-60.05126953	+1820	+8.20898438	-6.26660156	-0.63281250	+4.68017578	-3.86718750	+19.55566406	+1472	+6.58740234	-10.32275391	-0.82177734	+37.48535156	+7.03125000	-44.89013672	+1204
+1457970645.72009990	+8.40673828	-7.01806641	-0.96240234	+60.73242188	+1.82373047	-59.94140625	+1820	+8.21337891	-6.26220703	-0.63720703	+4.65820313	-3.86718750	+19.55566406	+1472	+6.59179688	-10.31835938	-0.83056641	+37.39746094	+7.03125000	-44.75830078	+1204
+1457970645.72429990	+8.41552734	-7.01367188	-0.96679688	+60.68847656	+1.80175781	-59.83154297	+1824	+8.21777344	-6.25781250	-0.63720703	+4.63623047	-3.86718750	+19.57763672	+1476	+6.59179688	-10.30957031	-0.83496094	+37.28759766	+7.05322266	-44.60449219	+1204
+1457970645.72849990	+8.42431641	-7.00488281	-0.97119141	+60.62255859	+1.75781250	-59.61181641	+1828	+8.22656250	-6.25341797	-0.63720703	+4.57031250	-3.82324219	+19.59960938	+1480	+6.60058594	-10.29638672	-0.84814453	+37.15576172	+7.09716797	-44.34082031	+1212
+1457970645.73260000	+8.43310547	-6.99609375	-0.97998047	+60.55664063	+1.73583984	-59.41406250	+1832	+8.23974609	-6.24462891	-0.64160156	+4.48242188	-3.80126953	+19.62158203	+1484	+6.60937500	-10.28320313	-0.85693359	+37.06787109	+7.14111328	-44.14306641	+1212
+1457970645.73680000	+8.43750000	-6.98730469	-0.98437500	+60.49072266	+1.71386719	-59.23828125	+1836	+8.24853516	-6.23583984	-0.64599609	+4.41650391	-3.75732422	+19.66552734	+1488	+6.61376953	-10.27001953	-0.86572266	+36.97998047	+7.18505859	-43.94531250	+1216
+1457970645.74090000	+8.45068359	-6.97412109	-0.99316406	+60.38085938	+1.66992188	-58.93066406	+1840	+8.26611328	-6.21826172	-0.65039063	+4.26269531	-3.64746094	+19.73144531	+1496	+6.63134766	-10.24365234	-0.87451172	+36.91406250	+7.27294922	-43.70361328	+1224
+1457970645.74510000	+8.45947266	-6.96533203	-1.00634766	+60.31494141	+1.62597656	-58.68896484	+1844	+8.27929688	-6.20507813	-0.65478516	+4.15283203	-3.55957031	+19.77539063	+1504	+6.64453125	-10.22607422	-0.87890625	+36.87011719	+7.36083984	-43.52783203	+1228
+1457970645.74930000	+8.46826172	-6.95214844	-1.01513672	+60.22705078	+1.58203125	-58.44726563	+1844	+8.29248047	-6.19189453	-0.66357422	+4.04296875	-3.47167969	+19.84130859	+1508	+6.65332031	-10.20849609	-0.89208984	+36.82617188	+7.42675781	-43.33007813	+1232
+1457970645.75340010	+8.47705078	-6.93896484	-1.02832031	+60.16113281	+1.51611328	-58.13964844	+1848	+8.30566406	-6.17431641	-0.67236328	+3.91113281	-3.33984375	+19.90722656	+1516	+6.67089844	-10.17773438	-0.90527344	+36.82617188	+7.51464844	-43.11035156	+1240
+1457970645.75760010	+8.48583984	-6.92138672	-1.03710938	+60.09521484	+1.45019531	-57.87597656	+1852	+8.31884766	-6.15673828	-0.67675781	+3.80126953	-3.25195313	+19.95117188	+1520	+6.67968750	-10.15576172	-0.91406250	+36.80419922	+7.58056641	-42.95654297	+1248
+1457970645.76180010	+8.49902344	-6.90380859	-1.05468750	+60.05126953	+1.38427734	-57.61230469	+1856	+8.32763672	-6.13916016	-0.68994141	+3.69140625	-3.16406250	+20.01708984	+1524	+6.69287109	-10.12939453	-0.93164063	+36.76025391	+7.64648438	-42.75878906	+1256
+1457970645.76589990	+8.50781250	-6.89062500	-1.06347656	+59.96337891	+1.31835938	-57.37060547	+1856	+8.34082031	-6.12158203	-0.69873047	+3.55957031	-3.07617188	+20.03906250	+1528	+6.71044922	-10.09863281	-0.94921875	+36.76025391	+7.73437500	-42.56103516	+1264
+1457970645.77010010	+8.52099609	-6.87304688	-1.07666016	+59.91943359	+1.25244141	-57.15087891	+1856	+8.35400391	-6.09960938	-0.70751953	+3.44970703	-3.03222656	+20.06103516	+1532	+6.71923828	-10.07666016	-0.96240234	+36.67236328	+7.82226563	-42.47314453	+1272
+1457970645.77430010	+8.53417969	-6.85107422	-1.09863281	+59.87548828	+1.16455078	-56.84326172	+1860	+8.36718750	-6.08203125	-0.72070313	+3.33984375	-2.92236328	+20.10498047	+1536	+6.72802734	-10.04589844	-0.98876953	+36.60644531	+7.88818359	-42.23144531	+1280
+1457970645.77839990	+8.54296875	-6.83349609	-1.11621094	+59.76562500	+1.12060547	-56.57958984	+1860	+8.38037109	-6.06445313	-0.73828125	+3.16406250	-2.85644531	+20.08300781	+1536	+6.74560547	-10.01953125	-1.01513672	+36.56250000	+7.97607422	-42.03369141	+1288
+1457970645.78679990	+8.57373047	-6.78076172	-1.16015625	+59.69970703	+0.94482422	-56.07421875	+1864	+8.41552734	-6.01171875	-0.76904297	+2.96630859	-2.76855469	+20.08300781	+1540	+6.76318359	-9.95800781	-1.07226563	+36.32080078	+8.10791016	-41.70410156	+1308
+1457970645.79090000	+8.59130859	-6.76318359	-1.18212891	+59.54589844	+0.90087891	-55.87646484	+1860	+8.43310547	-5.99414063	-0.79101563	+2.72460938	-2.74658203	+20.01708984	+1544	+6.78076172	-9.92724609	-1.11181641	+36.21093750	+8.21777344	-41.52832031	+1316
+1457970645.79510000	+8.60888672	-6.73681641	-1.19970703	+59.50195313	+0.85693359	-55.72265625	+1860	+8.45507813	-5.96337891	-0.80859375	+2.61474609	-2.79052734	+19.92919922	+1552	+6.78955078	-9.89208984	-1.13818359	+36.03515625	+8.30566406	-41.46240234	+1320
+1457970645.79930000	+8.63085938	-6.70605469	-1.23486328	+59.47998047	+0.79101563	-55.43701172	+1860	+8.48144531	-5.93261719	-0.83935547	+2.52685547	-2.74658203	+19.95117188	+1560	+6.80273438	-9.85693359	-1.18212891	+35.85937500	+8.37158203	-41.28662109	+1328
+1457970645.80340000	+8.64843750	-6.68847656	-1.26562500	+59.28222656	+0.79101563	-55.28320313	+1852	+8.49902344	-5.91943359	-0.86132813	+2.28515625	-2.76855469	+19.81933594	+1568	+6.82031250	-9.83056641	-1.22607422	+35.66162109	+8.48144531	-41.15478516	+1340
+1457970645.80760000	+8.67480469	-6.65771484	-1.29199219	+59.19433594	+0.79101563	-55.15136719	+1852	+8.52978516	-5.88427734	-0.88330078	+2.17529297	-2.85644531	+19.70947266	+1580	+6.83349609	-9.79101563	-1.26123047	+35.39794922	+8.59130859	-41.13281250	+1348
+1457970645.81170010	+8.70556641	-6.62695313	-1.33593750	+59.12841797	+0.76904297	-54.90966797	+1856	+8.56054688	-5.85351563	-0.91845703	+2.08740234	-2.85644531	+19.66552734	+1592	+6.85107422	-9.75585938	-1.31396484	+35.15625000	+8.65722656	-40.97900391	+1364
+1457970645.81590010	+8.72753906	-6.61376953	-1.37109375	+58.86474609	+0.83496094	-54.77783203	+1856	+8.58251953	-5.83154297	-0.94921875	+1.84570313	-2.90039063	+19.51171875	+1604	+6.87304688	-9.72509766	-1.36230469	+34.89257813	+8.78906250	-40.91308594	+1380
+1457970645.82010010	+8.75830078	-6.57861328	-1.41064453	+58.75488281	+0.87890625	-54.68994141	+1864	+8.61767578	-5.79638672	-0.97998047	+1.73583984	-3.03222656	+19.37988281	+1620	+6.89501953	-9.68115234	-1.40185547	+34.60693359	+8.89892578	-40.93505859	+1396
+1457970645.82419990	+8.79785156	-6.54345703	-1.45898438	+58.66699219	+0.90087891	-54.51416016	+1876	+8.65722656	-5.76123047	-1.01953125	+1.66992188	-3.12011719	+19.29199219	+1640	+6.92138672	-9.63720703	-1.45898438	+34.34326172	+8.98681641	-40.86914063	+1416
+1457970645.83260010	+8.86376953	-6.49072266	-1.54248047	+58.13964844	+1.14257813	-54.40429688	+1892	+8.73193359	-5.69531250	-1.08984375	+1.34033203	-3.40576172	+18.96240234	+1676	+6.98291016	-9.55371094	-1.55126953	+33.70605469	+9.25048828	-40.95703125	+1452
+1457970645.84089990	+8.94726563	-6.44238281	-1.64794922	+57.56835938	+1.45019531	-54.25048828	+1916	+8.81982422	-5.62939453	-1.17333984	+1.07666016	-3.71337891	+18.65478516	+1712	+7.04882813	-9.46582031	-1.65673828	+33.02490234	+9.47021484	-41.08886719	+1492
+1457970645.84509990	+8.99560547	-6.40722656	-1.70068359	+57.32666016	+1.62597656	-54.18457031	+1932	+8.86816406	-5.58544922	-1.21728516	+1.01074219	-3.91113281	+18.47900391	+1736	+7.09277344	-9.41308594	-1.70068359	+32.71728516	+9.58007813	-41.24267578	+1516
+1457970645.84920000	+9.04833984	-6.36767578	-1.75781250	+57.10693359	+1.80175781	-54.16259766	+1952	+8.92089844	-5.54150391	-1.26123047	+0.96679688	-4.10888672	+18.32519531	+1760	+7.13671875	-9.35595703	-1.75341797	+32.40966797	+9.64599609	-41.33056641	+1540
+1457970645.85340000	+9.09228516	-6.34570313	-1.81054688	+56.64550781	+2.04345703	-54.14062500	+1964	+8.96484375	-5.50634766	-1.30517578	+0.79101563	-4.30664063	+18.12744141	+1776	+7.18066406	-9.30761719	-1.80615234	+32.01416016	+9.75585938	-41.48437500	+1560
+1457970645.85760000	+9.14501953	-6.31054688	-1.87207031	+56.33789063	+2.28515625	-54.09667969	+1980	+9.01757813	-5.45800781	-1.35351563	+0.76904297	-4.50439453	+17.97363281	+1800	+7.22900391	-9.24609375	-1.85449219	+31.68457031	+9.84375000	-41.66015625	+1584
+1457970645.86590000	+9.25488281	-6.24462891	-1.98632813	+55.54687500	+2.76855469	-54.14062500	+2012	+9.12744141	-5.37011719	-1.45019531	+0.63720703	-4.98779297	+17.57812500	+1840	+7.32568359	-9.13623047	-1.95556641	+30.91552734	+9.97558594	-42.05566406	+1628
+1457970645.87010000	+9.31201172	-6.20068359	-2.04785156	+55.17333984	+3.05419922	-54.09667969	+2032	+9.18896484	-5.31738281	-1.49853516	+0.63720703	-5.20751953	+17.40234375	+1864	+7.38281250	-9.07031250	-2.00390625	+30.56396484	+10.04150391	-42.25341797	+1652
+1457970645.87420010	+9.37792969	-6.16113281	-2.10498047	+54.79980469	+3.29589844	-54.16259766	+2048	+9.25048828	-5.26464844	-1.54687500	+0.65917969	-5.47119141	+17.18261719	+1884	+7.43115234	-9.00439453	-2.05664063	+30.19042969	+10.06347656	-42.45117188	+1676
+1457970645.87840010	+9.43066406	-6.12597656	-2.16210938	+54.29443359	+3.58154297	-54.16259766	+2060	+9.30761719	-5.21630859	-1.59521484	+0.63720703	-5.71289063	+17.00683594	+1904	+7.48388672	-8.94287109	-2.10498047	+29.72900391	+10.12939453	-42.64892578	+1696
+1457970645.88669990	+9.56250000	-6.03808594	-2.28515625	+53.45947266	+4.15283203	-54.20654297	+2092	+9.43945313	-5.09765625	-1.69189453	+0.74707031	-6.19628906	+16.61132813	+1944	+7.59375000	-8.80224609	-2.20605469	+28.98193359	+10.15136719	-43.02246094	+1744
+1457970645.89500000	+9.68554688	-5.94580078	-2.40380859	+52.49267578	+4.72412109	-54.18457031	+2120	+9.56250000	-4.97900391	-1.79296875	+0.87890625	-6.61376953	+16.28173828	+1980	+7.69921875	-8.66162109	-2.31591797	+28.08105469	+10.19531250	-43.35205078	+1788
+1457970645.89920000	+9.75146484	-5.89746094	-2.45214844	+52.03125000	+4.98779297	-54.29443359	+2132	+9.63281250	-4.91308594	-1.83251953	+0.98876953	-6.92138672	+16.06201172	+1996	+7.75195313	-8.58691406	-2.36425781	+27.64160156	+10.17333984	-43.50585938	+1808
+1457970645.90339990	+9.81738281	-5.84472656	-2.50927734	+51.50390625	+5.25146484	-54.29443359	+2148	+9.69873047	-4.84716797	-1.87646484	+1.09863281	-7.16308594	+15.90820313	+2012	+7.79589844	-8.51660156	-2.41699219	+27.11425781	+10.15136719	-43.65966797	+1828
+1457970645.90750000	+9.88330078	-5.79199219	-2.57080078	+51.06445313	+5.53710938	-54.27246094	+2160	+9.76904297	-4.77685547	-1.92919922	+1.25244141	-7.33886719	+15.77636719	+2028	+7.84863281	-8.44189453	-2.46972656	+26.69677734	+10.15136719	-43.76953125	+1848
+1457970645.91170000	+9.94921875	-5.73486328	-2.61474609	+50.55908203	+5.77880859	-54.36035156	+2172	+9.83935547	-4.70654297	-1.95996094	+1.40625000	-7.66845703	+15.57861328	+2044	+7.90136719	-8.36279297	-2.52246094	+26.23535156	+10.10742188	-43.87939453	+1872
+1457970645.91590000	+10.01513672	-5.67773438	-2.66308594	+50.07568359	+6.02050781	-54.33837891	+2188	+9.90527344	-4.63183594	-1.99951172	+1.58203125	-7.88818359	+15.46875000	+2060	+7.94531250	-8.28808594	-2.57519531	+25.68603516	+10.08544922	-43.96728516	+1888
+1457970645.92000010	+10.08105469	-5.61621094	-2.72021484	+49.61425781	+6.28417969	-54.29443359	+2204	+9.97558594	-4.55712891	-2.04345703	+1.73583984	-8.06396484	+15.35888672	+2076	+7.99365234	-8.20458984	-2.62792969	+25.26855469	+10.08544922	-43.98925781	+1912
+1457970645.92420010	+10.14697266	-5.55468750	-2.75976563	+49.10888672	+6.50390625	-54.36035156	+2216	+10.04589844	-4.47802734	-2.07421875	+1.93359375	-8.39355469	+15.18310547	+2088	+8.04638672	-8.12109375	-2.67626953	+24.80712891	+10.01953125	-44.05517578	+1932
+1457970645.92840000	+10.21289063	-5.48876953	-2.80371094	+48.64746094	+6.72363281	-54.33837891	+2228	+10.11621094	-4.39453125	-2.10498047	+2.13134766	-8.63525391	+15.07324219	+2104	+8.09033203	-8.04199219	-2.72460938	+24.27978516	+9.97558594	-44.12109375	+1948
+1457970645.93249990	+10.27880859	-5.42285156	-2.84765625	+48.20800781	+6.94335938	-54.31640625	+2244	+10.18652344	-4.31542969	-2.14013672	+2.30712891	-8.85498047	+14.96337891	+2116	+8.13867188	-7.95410156	-2.77734375	+23.86230469	+9.93164063	-44.14306641	+1968
+1457970645.94090010	+10.41064453	-5.27783203	-2.91357422	+47.30712891	+7.31689453	-54.36035156	+2268	+10.32714844	-4.14404297	-2.18408203	+2.70263672	-9.47021484	+14.67773438	+2144	+8.23535156	-7.78271484	-2.85644531	+22.89550781	+9.73388672	-44.25292969	+2000
+1457970645.94499990	+10.48095703	-5.20312500	-2.95312500	+46.86767578	+7.49267578	-54.31640625	+2284	+10.39746094	-4.05615234	-2.20605469	+2.87841797	-9.71191406	+14.56787109	+2156	+8.28808594	-7.68603516	-2.90039063	+22.50000000	+9.64599609	-44.23095703	+2020
+1457970645.94919990	+10.54687500	-5.12841797	-2.97509766	+46.42822266	+7.64648438	-54.36035156	+2292	+10.46777344	-3.96826172	-2.22363281	+3.05419922	-10.04150391	+14.41406250	+2168	+8.34082031	-7.59375000	-2.93115234	+22.10449219	+9.49218750	-44.25292969	+2036
+1457970645.95339990	+10.60839844	-5.04492188	-3.00585938	+46.03271484	+7.80029297	-54.29443359	+2308	+10.53369141	-3.87597656	-2.23681641	+3.20800781	-10.34912109	+14.28222656	+2184	+8.38916016	-7.50146484	-2.96630859	+21.62109375	+9.38232422	-44.27490234	+2048
+1457970645.96170000	+10.74462891	-4.88671875	-3.04541016	+45.21972656	+7.99804688	-54.29443359	+2328	+10.66992188	-3.68701172	-2.25878906	+3.51562500	-10.98632813	+13.93066406	+2208	+8.49902344	-7.29931641	-3.02343750	+20.98388672	+8.96484375	-44.27490234	+2080
+1457970645.96580000	+10.80615234	-4.79443359	-3.06298828	+44.86816406	+8.06396484	-54.27246094	+2336	+10.73583984	-3.59033203	-2.26318359	+3.60351563	-11.33789063	+13.77685547	+2220	+8.55175781	-7.20263672	-3.04541016	+20.56640625	+8.74511719	-44.25292969	+2088
+1457970645.97000000	+10.87646484	-4.71093750	-3.08056641	+44.49462891	+8.10791016	-54.22851563	+2344	+10.80615234	-3.49365234	-2.27197266	+3.69140625	-11.66748047	+13.60107422	+2232	+8.60888672	-7.09277344	-3.07177734	+20.28076172	+8.54736328	-44.18701172	+2100
+1457970645.97420000	+10.93798828	-4.62304688	-3.08496094	+44.09912109	+8.15185547	-54.25048828	+2348	+10.87207031	-3.39697266	-2.26318359	+3.77929688	-12.08496094	+13.38134766	+2244	+8.66601563	-6.98730469	-3.08056641	+19.97314453	+8.23974609	-44.16503906	+2108
+1457970645.98250010	+11.06542969	-4.43847656	-3.10253906	+43.43994141	+8.17382813	-54.16259766	+2360	+10.99951172	-3.19921875	-2.26318359	+3.84521484	-12.78808594	+13.07373047	+2268	+8.78027344	-6.77197266	-3.11132813	+19.40185547	+7.71240234	-43.98925781	+2124
+1457970645.98670010	+11.13134766	-4.34619141	-3.10253906	+43.08837891	+8.12988281	-54.16259766	+2364	+11.06103516	-3.09814453	-2.25000000	+3.86718750	-13.20556641	+12.87597656	+2280	+8.83740234	-6.65771484	-3.12011719	+19.18212891	+7.38281250	-43.90136719	+2132
+1457970645.99079990	+11.18847656	-4.24951172	-3.10253906	+42.82470703	+8.08593750	-54.14062500	+2368	+11.12255859	-2.98828125	-2.24121094	+3.91113281	-13.60107422	+12.74414063	+2296	+8.89013672	-6.54785156	-3.12451172	+18.87451172	+7.07519531	-43.79150391	+2132
+1457970645.99499990	+11.25000000	-4.15283203	-3.09814453	+42.51708984	+7.99804688	-54.09667969	+2372	+11.18408203	-2.89160156	-2.23242188	+3.91113281	-13.95263672	+12.59033203	+2304	+8.94726563	-6.43359375	-3.13769531	+18.72070313	+6.76757813	-43.63769531	+2140
+1457970645.99920010	+11.31152344	-4.05615234	-3.08935547	+42.20947266	+7.91015625	-54.11865234	+2376	+11.24560547	-2.79052734	-2.21044922	+3.91113281	-14.43603516	+12.43652344	+2316	+9.00878906	-6.31494141	-3.13769531	+18.54492188	+6.39404297	-43.52783203	+2140
+1457970646.00330000	+11.36865234	-3.95507813	-3.07617188	+41.98974609	+7.80029297	-54.11865234	+2380	+11.30273438	-2.68066406	-2.19287109	+3.95507813	-14.83154297	+12.34863281	+2328	+9.05712891	-6.20947266	-3.13769531	+18.25927734	+6.06445313	-43.43994141	+2140
+1457970646.00749990	+11.43017578	-3.85839844	-3.06738281	+41.72607422	+7.69042969	-54.11865234	+2380	+11.35986328	-2.57958984	-2.17529297	+3.93310547	-15.20507813	+12.23876953	+2336	+9.11425781	-6.09082031	-3.14208984	+18.12744141	+5.73486328	-43.28613281	+2144
+1457970646.01169990	+11.48730469	-3.76171875	-3.04980469	+41.46240234	+7.55859375	-54.14062500	+2384	+11.41699219	-2.48291016	-2.14892578	+3.91113281	-15.66650391	+12.10693359	+2344	+9.17138672	-5.97656250	-3.13769531	+17.99560547	+5.38330078	-43.15429688	+2148
+1457970646.02000000	+11.59277344	-3.55517578	-3.01025391	+41.06689453	+7.22900391	-54.16259766	+2392	+11.52246094	-2.26757813	-2.09619141	+4.06494141	-16.43554688	+11.99707031	+2360	+9.26806641	-5.75244141	-3.13769531	+17.66601563	+4.74609375	-42.93457031	+2148
+1457970646.02420000	+11.64990234	-3.45410156	-2.98828125	+40.86914063	+7.07519531	-54.20654297	+2396	+11.57519531	-2.16210938	-2.06542969	+4.10888672	-16.89697266	+11.90917969	+2368	+9.32519531	-5.63378906	-3.13330078	+17.57812500	+4.37255859	-42.82470703	+2148
+1457970646.02830000	+11.69824219	-3.34863281	-2.95751953	+40.73730469	+6.85546875	-54.29443359	+2404	+11.62353516	-2.04785156	-2.03027344	+4.26269531	-17.33642578	+11.84326172	+2380	+9.37353516	-5.52832031	-3.12890625	+17.38037109	+4.04296875	-42.80273438	+2148
+1457970646.03250000	+11.75097656	-3.24755859	-2.93115234	+40.56152344	+6.63574219	-54.38232422	+2408	+11.67626953	-1.94677734	-1.99511719	+4.35058594	-17.77587891	+11.75537109	+2388	+9.42187500	-5.41845703	-3.12451172	+17.27050781	+3.69140625	-42.73681641	+2148
+1457970646.04080010	+11.84765625	-3.04101563	-2.86083984	+40.31982422	+6.17431641	-54.64599609	+2428	+11.77294922	-1.73144531	-1.91162109	+4.65820313	-18.72070313	+11.57958984	+2408	+9.52294922	-5.20312500	-3.10693359	+17.02880859	+2.92236328	-42.75878906	+2152
+1457970646.04500010	+11.90039063	-2.93994141	-2.82568359	+40.18798828	+5.93261719	-54.79980469	+2436	+11.81689453	-1.62597656	-1.87207031	+4.79003906	-19.20410156	+11.46972656	+2416	+9.57128906	-5.09326172	-3.09814453	+16.96289063	+2.52685547	-42.73681641	+2152
+1457970646.04909990	+11.94433594	-2.83886719	-2.78613281	+40.07812500	+5.69091797	-54.95361328	+2444	+11.86083984	-1.52050781	-1.82812500	+4.94384766	-19.68750000	+11.33789063	+2424	+9.62402344	-4.98779297	-3.08496094	+16.89697266	+2.08740234	-42.78076172	+2156
+1457970646.05749990	+12.03222656	-2.63232422	-2.70263672	+39.92431641	+5.14160156	-55.28320313	+2468	+11.94433594	-1.30517578	-1.73144531	+5.33935547	-20.67626953	+11.14013672	+2448	+9.72070313	-4.77685547	-3.05859375	+16.74316406	+1.23046875	-42.80273438	+2160
+1457970646.06160000	+12.08056641	-2.53125000	-2.65429688	+39.85839844	+4.85595703	-55.50292969	+2484	+11.98388672	-1.19970703	-1.68310547	+5.51513672	-21.20361328	+11.00830078	+2460	+9.76904297	-4.67578125	-3.04101563	+16.69921875	+0.74707031	-42.84667969	+2164
+1457970646.06580000	+12.12451172	-2.42578125	-2.61035156	+39.81445313	+4.57031250	-55.67871094	+2496	+12.02343750	-1.08984375	-1.63476563	+5.73486328	-21.70898438	+10.92041016	+2468	+9.81298828	-4.57470703	-3.01904297	+16.63330078	+0.26367188	-42.89062500	+2168
+1457970646.06999990	+12.16845703	-2.32910156	-2.56201172	+39.74853516	+4.28466797	-55.85449219	+2508	+12.06298828	-0.98876953	-1.58203125	+5.88867188	-22.21435547	+10.81054688	+2476	+9.86132813	-4.46923828	-3.00146484	+16.58935547	-0.19775391	-42.91259766	+2168
+1457970646.07410000	+12.20800781	-2.23242188	-2.50927734	+39.68261719	+3.99902344	-56.07421875	+2520	+12.09814453	-0.88769531	-1.52490234	+6.02050781	-22.76367188	+10.72265625	+2488	+9.91406250	-4.37255859	-2.97070313	+16.56738281	-0.74707031	-42.97851563	+2176
+1457970646.07830000	+12.24755859	-2.12695313	-2.46533203	+39.68261719	+3.75732422	-56.18408203	+2532	+12.13330078	-0.77783203	-1.47656250	+6.21826172	-23.20312500	+10.67871094	+2496	+9.95361328	-4.26708984	-2.94873047	+16.52343750	-1.23046875	-42.93457031	+2176
+1457970646.08250000	+12.28710938	-2.03027344	-2.42138672	+39.63867188	+3.51562500	-56.31591797	+2544	+12.16845703	-0.68115234	-1.42822266	+6.30615234	-23.62060547	+10.63476563	+2500	+10.00195313	-4.16601563	-2.93115234	+16.52343750	-1.66992188	-42.86865234	+2176
+1457970646.08660010	+12.32666016	-1.93798828	-2.36865234	+39.57275391	+3.25195313	-56.46972656	+2552	+12.19921875	-0.58447266	-1.37548828	+6.39404297	-24.10400391	+10.61279297	+2508	+10.04589844	-4.06933594	-2.90039063	+16.52343750	-2.17529297	-42.84667969	+2180
+1457970646.09080000	+12.36181641	-1.83251953	-2.32470703	+39.61669922	+3.05419922	-56.51367188	+2560	+12.22998047	-0.48339844	-1.32714844	+6.52587891	-24.47753906	+10.61279297	+2512	+10.08984375	-3.96826172	-2.87402344	+16.52343750	-2.61474609	-42.75878906	+2180
+1457970646.09500000	+12.39697266	-1.74462891	-2.28076172	+39.57275391	+2.85644531	-56.55761719	+2568	+12.25634766	-0.39550781	-1.27880859	+6.54785156	-24.82910156	+10.65673828	+2512	+10.12939453	-3.86718750	-2.85205078	+16.52343750	-3.03222656	-42.64892578	+2176
+1457970646.09910010	+12.43212891	-1.65234375	-2.22802734	+39.55078125	+2.63671875	-56.66748047	+2572	+12.28710938	-0.30322266	-1.22607422	+6.54785156	-25.26855469	+10.72265625	+2512	+10.16894531	-3.77050781	-2.81250000	+16.52343750	-3.51562500	-42.60498047	+2180
+1457970646.10750010	+12.49804688	-1.46777344	-2.14453125	+39.57275391	+2.35107422	-56.62353516	+2572	+12.34423828	-0.12744141	-1.13378906	+6.56982422	-25.83984375	+10.94238281	+2508	+10.24804688	-3.57714844	-2.75976563	+16.52343750	-4.21875000	-42.27539063	+2172
+1457970646.11159990	+12.52441406	-1.37988281	-2.09619141	+39.52880859	+2.21923828	-56.62353516	+2572	+12.37500000	-0.04394531	-1.08105469	+6.50390625	-26.16943359	+11.07421875	+2504	+10.28320313	-3.48486328	-2.72460938	+16.52343750	-4.59228516	-42.18750000	+2172
+1457970646.11579990	+12.55517578	-1.29199219	-2.06103516	+39.57275391	+2.15332031	-56.53564453	+2568	+12.39697266	+0.03955078	-1.03710938	+6.48193359	-26.41113281	+11.22802734	+2504	+10.31396484	-3.39257813	-2.69384766	+16.52343750	-4.85595703	-41.98974609	+2164
+1457970646.11990000	+12.58154297	-1.20849609	-2.02148438	+39.55078125	+2.06542969	-56.44775391	+2564	+12.42333984	+0.10986328	-0.99316406	+6.35009766	-26.65283203	+11.40380859	+2496	+10.34912109	-3.30029297	-2.66748047	+16.50146484	-5.11962891	-41.77001953	+2156
+1457970646.12410000	+12.61230469	-1.12939453	-1.98193359	+39.52880859	+1.99951172	-56.38183594	+2556	+12.44970703	+0.18457031	-0.94482422	+6.19628906	-26.89453125	+11.57958984	+2492	+10.37988281	-3.21240234	-2.63232422	+16.47949219	-5.40527344	-41.61621094	+2152
+1457970646.13240000	+12.66064453	-0.97558594	-1.90283203	+39.46289063	+1.91162109	-56.18408203	+2544	+12.49804688	+0.32519531	-0.85253906	+5.91064453	-27.33398438	+11.97509766	+2484	+10.43701172	-3.04541016	-2.57519531	+16.39160156	-5.82275391	-41.19873047	+2132
+1457970646.13660000	+12.68701172	-0.90527344	-1.86328125	+39.39697266	+1.86767578	-56.09619141	+2536	+12.52441406	+0.39111328	-0.80419922	+5.69091797	-27.55371094	+12.19482422	+2480	+10.46337891	-2.96191406	-2.54443359	+16.32568359	-6.06445313	-41.02294922	+2124
+1457970646.14080000	+12.70898438	-0.83056641	-1.82812500	+39.35302734	+1.86767578	-55.98632813	+2532	+12.55078125	+0.46142578	-0.75585938	+5.51513672	-27.77343750	+12.41455078	+2480	+10.48974609	-2.88281250	-2.51367188	+16.25976563	-6.24023438	-40.80322266	+2116
+1457970646.14910010	+12.75292969	-0.70751953	-1.75341797	+39.08935547	+1.88964844	-55.76660156	+2516	+12.59912109	+0.57128906	-0.65917969	+4.94384766	-28.19091797	+12.87597656	+2472	+10.53369141	-2.74218750	-2.46093750	+16.01806641	-6.56982422	-40.34179688	+2092
+1457970646.15330000	+12.77490234	-0.64599609	-1.71826172	+38.95751953	+1.88964844	-55.67871094	+2512	+12.62548828	+0.62841797	-0.60644531	+4.70214844	-28.38867188	+13.09570313	+2468	+10.55566406	-2.67187500	-2.43457031	+15.88623047	-6.70166016	-40.12207031	+2080
+1457970646.15739990	+12.79248047	-0.59326172	-1.68310547	+38.73779297	+1.91162109	-55.56884766	+2504	+12.64746094	+0.67675781	-0.55810547	+4.35058594	-28.60839844	+13.33740234	+2468	+10.57324219	-2.61035156	-2.41259766	+15.68847656	-6.83349609	-39.88037109	+2064
+1457970646.16160010	+12.81445313	-0.54492188	-1.65234375	+38.54003906	+1.93359375	-55.43701172	+2496	+12.67382813	+0.72070313	-0.50976563	+3.99902344	-28.78417969	+13.60107422	+2464	+10.59521484	-2.54882813	-2.38623047	+15.53466797	-6.98730469	-39.66064453	+2052
+1457970646.16580010	+12.83203125	-0.49218750	-1.61718750	+38.34228516	+1.95556641	-55.32714844	+2492	+12.70019531	+0.76904297	-0.46142578	+3.66943359	-28.98193359	+13.86474609	+2468	+10.61279297	-2.48730469	-2.36425781	+15.33691406	-7.09716797	-39.41894531	+2036
+1457970646.16989990	+12.84960938	-0.44824219	-1.58203125	+38.05664063	+1.97753906	-55.21728516	+2484	+12.72216797	+0.80859375	-0.41308594	+3.25195313	-29.17968750	+14.12841797	+2464	+10.63037109	-2.43457031	-2.34228516	+15.09521484	-7.20703125	-39.17724609	+2020
+1457970646.17409990	+12.87158203	-0.40869141	-1.55126953	+37.74902344	+2.02148438	-55.10742188	+2480	+12.74853516	+0.84375000	-0.36914063	+2.81250000	-29.31152344	+14.39208984	+2464	+10.64794922	-2.37744141	-2.32031250	+14.85351563	-7.29492188	-38.93554688	+2004
+1457970646.17829990	+12.88916016	-0.36914063	-1.52050781	+37.46337891	+2.06542969	-54.97558594	+2472	+12.77490234	+0.88330078	-0.32519531	+2.43896484	-29.46533203	+14.67773438	+2464	+10.66113281	-2.32470703	-2.30273438	+14.61181641	-7.36083984	-38.67187500	+1992
+1457970646.18660000	+12.92871094	-0.30322266	-1.46777344	+36.76025391	+2.19726563	-54.71191406	+2456	+12.82763672	+0.94042969	-0.24609375	+1.47216797	-29.64111328	+15.22705078	+2456	+10.68750000	-2.23242188	-2.26757813	+14.06250000	-7.47070313	-38.18847656	+1956
+1457970646.19080000	+12.94189453	-0.27246094	-1.44580078	+36.43066406	+2.24121094	-54.58007813	+2452	+12.84960938	+0.97119141	-0.20654297	+1.05468750	-29.70703125	+15.53466797	+2456	+10.70068359	-2.18408203	-2.25000000	+13.79882813	-7.51464844	-37.94677734	+1940
+1457970646.19490000	+12.95947266	-0.25048828	-1.41943359	+36.01318359	+2.30712891	-54.42626953	+2444	+12.87597656	+0.99316406	-0.17138672	+0.54931641	-29.77294922	+15.82031250	+2456	+10.71386719	-2.14453125	-2.23242188	+13.49121094	-7.55859375	-37.68310547	+1924
+1457970646.19910000	+12.98144531	-0.22412109	-1.40185547	+35.59570313	+2.39501953	-54.27246094	+2436	+12.90234375	+1.01074219	-0.14062500	+0.02197266	-29.77294922	+16.08398438	+2452	+10.72705078	-2.10058594	-2.21484375	+13.20556641	-7.58056641	-37.44140625	+1908
+1457970646.20320010	+12.99902344	-0.19775391	-1.37988281	+35.22216797	+2.46093750	-54.14062500	+2432	+12.92871094	+1.03710938	-0.11425781	-0.41748047	-29.77294922	+16.36962891	+2452	+10.73583984	-2.05664063	-2.20166016	+12.94189453	-7.62451172	-37.19970703	+1892
+1457970646.20740010	+13.02099609	-0.18457031	-1.35791016	+34.78271484	+2.52685547	-53.98681641	+2428	+12.95507813	+1.04589844	-0.08789063	-0.94482422	-29.75097656	+16.65527344	+2448	+10.74462891	-2.02148438	-2.18408203	+12.61230469	-7.64648438	-36.97998047	+1876
+1457970646.21160010	+13.04296875	-0.17138672	-1.34472656	+34.32128906	+2.65869141	-53.83300781	+2420	+12.98144531	+1.05908203	-0.07031250	-1.47216797	-29.66308594	+16.91894531	+2440	+10.75781250	-1.98632813	-2.17089844	+12.30468750	-7.64648438	-36.73828125	+1860
+1457970646.21569990	+13.06054688	-0.14941406	-1.32714844	+33.94775391	+2.74658203	-53.70117188	+2412	+13.00781250	+1.07226563	-0.05273438	-1.95556641	-29.55322266	+17.16064453	+2436	+10.76660156	-1.94677734	-2.15332031	+12.06298828	-7.66845703	-36.51855469	+1848
+1457970646.21989990	+13.08251953	-0.14062500	-1.31396484	+33.48632813	+2.83447266	-53.54736328	+2404	+13.03417969	+1.08105469	-0.03515625	-2.48291016	-29.46533203	+17.42431641	+2432	+10.77539063	-1.91601563	-2.14013672	+11.75537109	-7.69042969	-36.29882813	+1832
+1457970646.22410010	+13.10009766	-0.13183594	-1.30517578	+33.02490234	+2.96630859	-53.37158203	+2396	+13.05615234	+1.08544922	-0.02636719	-3.01025391	-29.28955078	+17.66601563	+2428	+10.78417969	-1.88525391	-2.12695313	+11.46972656	-7.69042969	-36.07910156	+1816
+1457970646.23239990	+13.13964844	-0.11425781	-1.27880859	+32.18994141	+3.09814453	-53.10791016	+2380	+13.10888672	+1.09423828	-0.00439453	-4.13085938	-29.04785156	+18.17138672	+2416	+10.80175781	-1.82373047	-2.10058594	+10.89843750	-7.73437500	-35.63964844	+1788
+1457970646.23659990	+13.16162109	-0.10986328	-1.27441406	+31.70654297	+3.20800781	-52.95410156	+2368	+13.13525391	+1.09423828	+0.00439453	-4.72412109	-28.87207031	+18.41308594	+2412	+10.81054688	-1.79736328	-2.08740234	+10.61279297	-7.71240234	-35.44189453	+1776
+1457970646.24070000	+13.18359375	-0.10107422	-1.26123047	+31.35498047	+3.25195313	-52.82226563	+2364	+13.15722656	+1.09423828	+0.01318359	-5.31738281	-28.71826172	+18.67675781	+2408	+10.81933594	-1.76660156	-2.07421875	+10.34912109	-7.73437500	-35.24414063	+1764
+1457970646.24490000	+13.20117188	-0.10107422	-1.24804688	+30.91552734	+3.29589844	-52.71240234	+2356	+13.18798828	+1.08984375	+0.01757813	-5.93261719	-28.54248047	+18.91845703	+2404	+10.82373047	-1.74902344	-2.06103516	+10.04150391	-7.73437500	-35.06835938	+1748
+1457970646.24910000	+13.21875000	-0.10107422	-1.24365234	+30.47607422	+3.42773438	-52.55859375	+2344	+13.20996094	+1.08984375	+0.02197266	-6.56982422	-28.36669922	+19.18212891	+2404	+10.83251953	-1.72705078	-2.05224609	+9.73388672	-7.71240234	-34.89257813	+1736
+1457970646.25320010	+13.23632813	-0.09667969	-1.23486328	+30.12451172	+3.44970703	-52.44873047	+2336	+13.23193359	+1.08105469	+0.03076172	-7.25097656	-28.21289063	+19.44580078	+2404	+10.83691406	-1.70068359	-2.04345703	+9.47021484	-7.69042969	-34.71679688	+1724
+1457970646.25740000	+13.24951172	-0.10107422	-1.22607422	+29.70703125	+3.47167969	-52.31689453	+2332	+13.25390625	+1.07226563	+0.03955078	-7.97607422	-28.05908203	+19.75341797	+2404	+10.84570313	-1.68310547	-2.03466797	+9.18457031	-7.64648438	-34.54101563	+1712
+1457970646.26160000	+13.26708984	-0.10107422	-1.22167969	+29.28955078	+3.51562500	-52.16308594	+2324	+13.27587891	+1.06347656	+0.04833984	-8.70117188	-27.88330078	+20.06103516	+2404	+10.85009766	-1.66552734	-2.02587891	+8.87695313	-7.60253906	-34.36523438	+1696
+1457970646.26990010	+13.29345703	-0.10107422	-1.19970703	+28.60839844	+3.47167969	-51.94335938	+2316	+13.32421875	+1.03710938	+0.07470703	-10.32714844	-27.66357422	+20.76416016	+2416	+10.86328125	-1.63476563	-2.00830078	+8.26171875	-7.55859375	-34.07958984	+1672
+1457970646.27399990	+13.30664063	-0.10546875	-1.19531250	+28.23486328	+3.49365234	-51.81152344	+2312	+13.34619141	+1.02832031	+0.08789063	-11.16210938	-27.50976563	+21.13769531	+2420	+10.86767578	-1.62158203	-2.00390625	+7.95410156	-7.49267578	-33.92578125	+1660
+1457970646.27819990	+13.31542969	-0.10546875	-1.18212891	+27.94921875	+3.42773438	-51.72363281	+2308	+13.36816406	+1.01074219	+0.10107422	-12.04101563	-27.39990234	+21.53320313	+2424	+10.87646484	-1.60400391	-1.99951172	+7.64648438	-7.44873047	-33.79394531	+1648
+1457970646.28650000	+13.33740234	-0.11425781	-1.16455078	+27.26806641	+3.33984375	-51.50390625	+2304	+13.40771484	+0.97998047	+0.12744141	-13.84277344	-27.11425781	+22.39013672	+2436	+10.88525391	-1.58203125	-1.99072266	+7.03125000	-7.31689453	-33.53027344	+1624
+1457970646.29070000	+13.34619141	-0.11425781	-1.15576172	+27.00439453	+3.25195313	-51.41601563	+2300	+13.42968750	+0.96240234	+0.14941406	-14.85351563	-27.04833984	+22.87353516	+2448	+10.89404297	-1.56884766	-1.98632813	+6.74560547	-7.29492188	-33.39843750	+1612
+1457970646.29489990	+13.35498047	-0.11865234	-1.14257813	+26.69677734	+3.14208984	-51.32812500	+2300	+13.44726563	+0.94042969	+0.17138672	-15.86425781	-26.96044922	+23.40087891	+2456	+10.89843750	-1.56005859	-1.98193359	+6.45996094	-7.25097656	-33.26660156	+1600
+1457970646.29900000	+13.35937500	-0.11865234	-1.13378906	+26.41113281	+3.07617188	-51.26220703	+2304	+13.46484375	+0.92285156	+0.18896484	-16.89697266	-26.82861328	+23.95019531	+2464	+10.90283203	-1.54687500	-1.98193359	+6.15234375	-7.20703125	-33.15673828	+1588
+1457970646.30320000	+13.37255859	-0.11865234	-1.12060547	+26.16943359	+2.92236328	-51.19628906	+2304	+13.48681641	+0.90087891	+0.20654297	-17.99560547	-26.71875000	+24.52148438	+2476	+10.90722656	-1.53369141	-1.97753906	+5.91064453	-7.20703125	-33.04687500	+1576
+1457970646.30740000	+13.38134766	-0.12304688	-1.10302734	+25.90576172	+2.79052734	-51.15234375	+2308	+13.50439453	+0.87890625	+0.22412109	-19.09423828	-26.56494141	+25.11474609	+2484	+10.91601563	-1.52490234	-1.96875000	+5.62500000	-7.20703125	-32.93701172	+1568
+1457970646.31150010	+13.38574219	-0.12304688	-1.09423828	+25.64208984	+2.68066406	-51.10839844	+2312	+13.51757813	+0.85693359	+0.24169922	-20.19287109	-26.38916016	+25.70800781	+2492	+10.92041016	-1.51611328	-1.96875000	+5.36132813	-7.16308594	-32.84912109	+1556
+1457970646.31990000	+13.40332031	-0.12304688	-1.07226563	+25.18066406	+2.46093750	-51.02050781	+2320	+13.54394531	+0.80859375	+0.27246094	-22.58789063	-25.97167969	+26.98242188	+2508	+10.92919922	-1.48974609	-1.95556641	+4.94384766	-7.16308594	-32.62939453	+1536
+1457970646.32820010	+13.41650391	-0.12304688	-1.05029297	+24.76318359	+2.24121094	-50.95458984	+2332	+13.56591797	+0.75146484	+0.29443359	-25.13671875	-25.37841797	+28.34472656	+2528	+10.93798828	-1.46337891	-1.94677734	+4.59228516	-7.16308594	-32.43164063	+1520
+1457970646.33649990	+13.42968750	-0.11865234	-1.02832031	+24.34570313	+2.06542969	-50.93261719	+2340	+13.58349609	+0.69873047	+0.31201172	-27.70751953	-24.65332031	+29.72900391	+2544	+10.94238281	-1.44140625	-1.92919922	+4.24072266	-7.16308594	-32.27783203	+1504
+1457970646.34489990	+13.44726563	-0.11425781	-1.01513672	+23.97216797	+2.02148438	-50.86669922	+2344	+13.59667969	+0.64160156	+0.30761719	-30.27832031	-23.64257813	+30.93750000	+2556	+10.95117188	-1.41064453	-1.91601563	+4.02099609	-7.09716797	-32.08007813	+1488
+1457970646.34900000	+13.45166016	-0.10986328	-1.00634766	+23.77441406	+1.99951172	-50.84472656	+2344	+13.60107422	+0.61083984	+0.30322266	-31.53076172	-23.11523438	+31.50878906	+2560	+10.95117188	-1.39746094	-1.91162109	+3.91113281	-7.07519531	-31.99218750	+1484
+1457970646.35320000	+13.45605469	-0.10546875	-1.00634766	+23.57666016	+2.04345703	-50.80078125	+2340	+13.60107422	+0.58447266	+0.29443359	-32.76123047	-22.54394531	+32.01416016	+2568	+10.95117188	-1.37988281	-1.90283203	+3.84521484	-7.00927734	-31.90429688	+1476
+1457970646.35730000	+13.46044922	-0.10107422	-1.00195313	+23.40087891	+2.08740234	-50.75683594	+2340	+13.60107422	+0.55810547	+0.28564453	-33.96972656	-21.90673828	+32.51953125	+2576	+10.95117188	-1.37109375	-1.89843750	+3.75732422	-6.94335938	-31.79443359	+1472
+1457970646.36570000	+13.46484375	-0.09228516	-0.99755859	+23.02734375	+2.17529297	-50.69091797	+2340	+13.60546875	+0.51855469	+0.25927734	-36.21093750	-20.63232422	+33.37646484	+2592	+10.94677734	-1.34033203	-1.88525391	+3.62548828	-6.78955078	-31.59667969	+1460
+1457970646.36980010	+13.46923828	-0.08789063	-0.99316406	+22.82958984	+2.24121094	-50.66894531	+2340	+13.60546875	+0.49658203	+0.24609375	-37.26562500	-19.97314453	+33.72802734	+2596	+10.94677734	-1.32714844	-1.88085938	+3.55957031	-6.67968750	-31.50878906	+1456
+1457970646.37820010	+13.47363281	-0.08349609	-0.98876953	+22.45605469	+2.39501953	-50.60302734	+2340	+13.60986328	+0.47460938	+0.21972656	-39.08935547	-18.74267578	+34.29931641	+2608	+10.94238281	-1.30517578	-1.87207031	+3.44970703	-6.45996094	-31.33300781	+1444
+1457970646.38229990	+13.47363281	-0.07910156	-0.98876953	+22.25830078	+2.50488281	-50.58105469	+2336	+13.60986328	+0.45703125	+0.20214844	-39.92431641	-18.10546875	+34.54101563	+2612	+10.93798828	-1.29199219	-1.86767578	+3.38378906	-6.35009766	-31.24511719	+1440
+1457970646.38649990	+13.46923828	-0.07470703	-0.99316406	+22.08251953	+2.61474609	-50.53710938	+2336	+13.60546875	+0.44384766	+0.18896484	-40.75927734	-17.51220703	+34.71679688	+2616	+10.93359375	-1.28320313	-1.86767578	+3.33984375	-6.19628906	-31.15722656	+1436
+1457970646.39070010	+13.46923828	-0.07031250	-0.98876953	+21.88476563	+2.70263672	-50.53710938	+2336	+13.60546875	+0.44384766	+0.18017578	-41.41845703	-16.96289063	+34.95849609	+2616	+10.92919922	-1.27441406	-1.86767578	+3.25195313	-6.06445313	-31.06933594	+1428
+1457970646.39479990	+13.46484375	-0.07031250	-0.98876953	+21.66503906	+2.76855469	-50.53710938	+2332	+13.60546875	+0.43945313	+0.17138672	-42.09960938	-16.45751953	+35.15625000	+2616	+10.92919922	-1.26562500	-1.86767578	+3.18603516	-5.95458984	-31.00341797	+1424
+1457970646.39899990	+13.46484375	-0.06591797	-0.98437500	+21.46728516	+2.85644531	-50.55908203	+2332	+13.60546875	+0.43066406	+0.16259766	-42.78076172	-15.95214844	+35.33203125	+2620	+10.92480469	-1.25683594	-1.86767578	+3.12011719	-5.80078125	-30.93750000	+1416
+1457970646.40319990	+13.46044922	-0.06591797	-0.97998047	+21.29150391	+2.92236328	-50.55908203	+2332	+13.60546875	+0.43505859	+0.15820313	-43.30810547	-15.46875000	+35.52978516	+2620	+10.92041016	-1.24804688	-1.86328125	+3.03222656	-5.69091797	-30.87158203	+1412
+1457970646.41150000	+13.45605469	-0.06591797	-0.97558594	+20.87402344	+3.09814453	-50.62500000	+2328	+13.60546875	+0.42626953	+0.14941406	-44.45068359	-14.61181641	+35.83740234	+2620	+10.91601563	-1.23046875	-1.86767578	+2.85644531	-5.44921875	-30.76171875	+1400
+1457970646.41570000	+13.45166016	-0.06591797	-0.97558594	+20.65429688	+3.20800781	-50.66894531	+2328	+13.60107422	+0.42626953	+0.14941406	-44.97802734	-14.17236328	+35.96923828	+2620	+10.91162109	-1.22607422	-1.86767578	+2.76855469	-5.33935547	-30.71777344	+1392
+1457970646.41980000	+13.45166016	-0.06591797	-0.97558594	+20.43457031	+3.31787109	-50.66894531	+2328	+13.60107422	+0.42187500	+0.14501953	-45.50537109	-13.75488281	+36.07910156	+2616	+10.91162109	-1.22167969	-1.86767578	+2.68066406	-5.22949219	-30.65185547	+1388
+1457970646.42400000	+13.44726563	-0.06591797	-0.97119141	+20.21484375	+3.40576172	-50.71289063	+2332	+13.60107422	+0.41748047	+0.14501953	-46.03271484	-13.33740234	+36.21093750	+2616	+10.90722656	-1.21289063	-1.86767578	+2.57080078	-5.11962891	-30.58593750	+1380
+1457970646.42810010	+13.44287109	-0.07031250	-0.96679688	+19.99511719	+3.53759766	-50.75683594	+2332	+13.59667969	+0.41748047	+0.14062500	-46.58203125	-12.94189453	+36.34277344	+2616	+10.90722656	-1.20849609	-1.86767578	+2.46093750	-5.03173828	-30.54199219	+1376
+1457970646.43650010	+13.43847656	-0.07031250	-0.96240234	+19.55566406	+3.77929688	-50.82275391	+2340	+13.60107422	+0.40429688	+0.14062500	-47.65869141	-12.12890625	+36.54052734	+2616	+10.90283203	-1.19531250	-1.86767578	+2.24121094	-4.85595703	-30.38818359	+1364
+1457970646.44479990	+13.43847656	-0.07470703	-0.95800781	+19.09423828	+4.10888672	-50.86669922	+2344	+13.60107422	+0.39111328	+0.12744141	-48.75732422	-11.25000000	+36.60644531	+2620	+10.89843750	-1.18212891	-1.86767578	+1.99951172	-4.68017578	-30.23437500	+1352
+1457970646.45310000	+13.43408203	-0.08349609	-0.96240234	+18.61083984	+4.50439453	-50.86669922	+2352	+13.60107422	+0.37353516	+0.11425781	-49.83398438	-10.34912109	+36.65039063	+2620	+10.89843750	-1.16455078	-1.86328125	+1.77978516	-4.50439453	-30.03662109	+1340
+1457970646.45729990	+13.43408203	-0.08349609	-0.96679688	+18.39111328	+4.72412109	-50.84472656	+2352	+13.60107422	+0.36035156	+0.10546875	-50.40527344	-9.88769531	+36.67236328	+2624	+10.89404297	-1.15576172	-1.86328125	+1.66992188	-4.41650391	-29.92675781	+1336
+1457970646.46149990	+13.43408203	-0.08349609	-0.96240234	+18.17138672	+4.89990234	-50.80078125	+2352	+13.60546875	+0.34716797	+0.09667969	-50.95458984	-9.42626953	+36.65039063	+2624	+10.89404297	-1.14697266	-1.86328125	+1.56005859	-4.35058594	-29.81689453	+1336
+1457970646.46560000	+13.43408203	-0.08349609	-0.96240234	+17.97363281	+5.11962891	-50.75683594	+2352	+13.60546875	+0.34277344	+0.08789063	-51.43798828	-8.96484375	+36.65039063	+2624	+10.88964844	-1.13818359	-1.85888672	+1.45019531	-4.26269531	-29.68505859	+1332
+1457970646.46980000	+13.43408203	-0.08349609	-0.96240234	+17.75390625	+5.31738281	-50.71289063	+2348	+13.60986328	+0.32958984	+0.07470703	-51.96533203	-8.50341797	+36.62841797	+2628	+10.88964844	-1.12500000	-1.85888672	+1.31835938	-4.19677734	-29.57519531	+1328
+1457970646.47400000	+13.43408203	-0.08349609	-0.96240234	+17.51220703	+5.49316406	-50.66894531	+2348	+13.61425781	+0.31640625	+0.06152344	-52.47070313	-8.04199219	+36.58447266	+2632	+10.88525391	-1.11621094	-1.85449219	+1.20849609	-4.13085938	-29.44335938	+1328
+1457970646.47810010	+13.43847656	-0.08349609	-0.96240234	+17.31445313	+5.71289063	-50.60302734	+2344	+13.61425781	+0.30761719	+0.05273438	-52.93212891	-7.60253906	+36.56250000	+2632	+10.88525391	-1.10742188	-1.85009766	+1.09863281	-4.04296875	-29.31152344	+1324
+1457970646.48650000	+13.43847656	-0.08349609	-0.96679688	+16.94091797	+6.15234375	-50.40527344	+2340	+13.62304688	+0.29003906	+0.03076172	-53.83300781	-6.74560547	+36.47460938	+2632	+10.88085938	-1.08544922	-1.85009766	+0.90087891	-3.86718750	-29.06982422	+1324
+1457970646.49060010	+13.43847656	-0.07910156	-0.96679688	+16.76513672	+6.35009766	-50.29541016	+2340	+13.62304688	+0.28564453	+0.02197266	-54.22851563	-6.35009766	+36.45263672	+2632	+10.87646484	-1.07666016	-1.84570313	+0.79101563	-3.75732422	-28.95996094	+1320
+1457970646.49480010	+13.43408203	-0.07910156	-0.96240234	+16.61132813	+6.52587891	-50.18554688	+2336	+13.62304688	+0.27685547	+0.01318359	-54.64599609	-5.97656250	+36.43066406	+2628	+10.87646484	-1.06787109	-1.84570313	+0.70312500	-3.66943359	-28.82812500	+1320
+1457970646.49900010	+13.43847656	-0.07470703	-0.96240234	+16.43554688	+6.67968750	-50.03173828	+2336	+13.62744141	+0.26806641	+0.00439453	-55.06347656	-5.62500000	+36.36474609	+2632	+10.87207031	-1.05908203	-1.84130859	+0.59326172	-3.58154297	-28.71826172	+1320
+1457970646.50309990	+13.43847656	-0.07031250	-0.95800781	+16.28173828	+6.81152344	-49.92187500	+2336	+13.62744141	+0.26806641	+0.00000000	-55.43701172	-5.29541016	+36.38671875	+2628	+10.87207031	-1.05029297	-1.84130859	+0.46142578	-3.49365234	-28.58642578	+1320
+1457970646.51140000	+13.43847656	-0.07031250	-0.95800781	+15.95214844	+7.11914063	-49.65820313	+2328	+13.63183594	+0.25927734	-0.00878906	-56.16210938	-4.72412109	+36.36474609	+2624	+10.86767578	-1.03271484	-1.84130859	+0.21972656	-3.27392578	-28.38867188	+1316
+1457970646.51560000	+13.43408203	-0.07031250	-0.95361328	+15.79833984	+7.25097656	-49.50439453	+2324	+13.63623047	+0.25927734	-0.00878906	-56.49169922	-4.48242188	+36.40869141	+2620	+10.86767578	-1.02832031	-1.84130859	+0.08789063	-3.14208984	-28.30078125	+1312
+1457970646.52390000	+13.42968750	-0.06591797	-0.95361328	+15.51269531	+7.53662109	-49.19677734	+2320	+13.63623047	+0.25488281	-0.01318359	-57.12890625	-3.97705078	+36.47460938	+2612	+10.86767578	-1.01074219	-1.84130859	-0.13183594	-2.90039063	-28.10302734	+1308
+1457970646.52810000	+13.42529297	-0.06591797	-0.95361328	+15.35888672	+7.64648438	-49.04296875	+2320	+13.63623047	+0.25488281	-0.00878906	-57.43652344	-3.75732422	+36.58447266	+2612	+10.86767578	-1.00634766	-1.84570313	-0.28564453	-2.79052734	-28.01513672	+1304
+1457970646.53640010	+13.42089844	-0.06591797	-0.94921875	+15.00732422	+7.84423828	-48.80126953	+2316	+13.63623047	+0.25048828	+0.00000000	-58.09570313	-3.29589844	+36.82617188	+2608	+10.86328125	-0.99755859	-1.84570313	-0.57128906	-2.54882813	-27.83935547	+1296
+1457970646.54060010	+13.42089844	-0.06591797	-0.94482422	+14.85351563	+7.95410156	-48.66943359	+2316	+13.64062500	+0.25048828	+0.00439453	-58.42529297	-3.09814453	+37.02392578	+2608	+10.86328125	-0.98876953	-1.85009766	-0.72509766	-2.43896484	-27.77343750	+1292
+1457970646.54480000	+13.42089844	-0.07031250	-0.94482422	+14.67773438	+8.08593750	-48.55957031	+2316	+13.64062500	+0.25048828	+0.01757813	-58.73291016	-2.87841797	+37.24365234	+2604	+10.86328125	-0.98437500	-1.85009766	-0.85693359	-2.32910156	-27.68554688	+1284
+1457970646.54889990	+13.41650391	-0.07031250	-0.94921875	+14.50195313	+8.23974609	-48.44970703	+2316	+13.64062500	+0.25048828	+0.01757813	-59.04052734	-2.59277344	+37.41943359	+2604	+10.86328125	-0.97998047	-1.85449219	-1.01074219	-2.19726563	-27.61962891	+1280
+1457970646.55310010	+13.41210938	-0.07470703	-0.94921875	+14.32617188	+8.39355469	-48.31787109	+2320	+13.64062500	+0.25048828	+0.02197266	-59.32617188	-2.37304688	+37.66113281	+2600	+10.86328125	-0.97119141	-1.85449219	-1.14257813	-2.13134766	-27.55371094	+1276
+1457970646.55730010	+13.40771484	-0.07470703	-0.95361328	+14.17236328	+8.54736328	-48.20800781	+2320	+13.64062500	+0.24609375	+0.03076172	-59.65576172	-2.10937500	+37.92480469	+2600	+10.86328125	-0.96679688	-1.85449219	-1.27441406	-2.04345703	-27.48779297	+1272
+1457970646.56139990	+13.40771484	-0.07470703	-0.95361328	+14.01855469	+8.70117188	-48.14208984	+2320	+13.64062500	+0.24169922	+0.02636719	-59.96337891	-1.80175781	+38.14453125	+2600	+10.86328125	-0.96240234	-1.85449219	-1.42822266	-1.95556641	-27.44384766	+1264
+1457970646.56559990	+13.40771484	-0.07470703	-0.95361328	+13.84277344	+8.83300781	-48.05419922	+2324	+13.64062500	+0.23730469	+0.03076172	-60.27099609	-1.53808594	+38.43017578	+2600	+10.86328125	-0.95361328	-1.85449219	-1.53808594	-1.91162109	-27.37792969	+1260
+1457970646.57390000	+13.40771484	-0.07910156	-0.95361328	+13.51318359	+9.11865234	-47.94433594	+2324	+13.64062500	+0.22412109	+0.03515625	-60.93017578	-0.98876953	+38.97949219	+2600	+10.86328125	-0.94042969	-1.85449219	-1.80175781	-1.82373047	-27.29003906	+1252
+1457970646.57810000	+13.40771484	-0.07910156	-0.95361328	+13.35937500	+9.29443359	-47.90039063	+2324	+13.64062500	+0.21533203	+0.03076172	-61.23779297	-0.70312500	+39.24316406	+2600	+10.86328125	-0.93603516	-1.85449219	-1.88964844	-1.80175781	-27.24609375	+1248
+1457970646.58640000	+13.40771484	-0.07910156	-0.95800781	+13.07373047	+9.62402344	-47.81250000	+2320	+13.63623047	+0.20214844	+0.01757813	-61.87500000	-0.19775391	+39.66064453	+2600	+10.86328125	-0.92285156	-1.85449219	-2.08740234	-1.75781250	-27.15820313	+1244
+1457970646.59470010	+13.41210938	-0.07910156	-0.95800781	+12.81005859	+9.88769531	-47.76855469	+2320	+13.63623047	+0.18457031	+0.00000000	-62.49023438	+0.26367188	+40.03417969	+2604	+10.85888672	-0.90966797	-1.85449219	-2.26318359	-1.75781250	-27.11425781	+1240
+1457970646.59890010	+13.41210938	-0.07910156	-0.95800781	+12.67822266	+10.01953125	-47.76855469	+2316	+13.63623047	+0.17578125	-0.00439453	-62.79785156	+0.43945313	+40.18798828	+2608	+10.86328125	-0.90087891	-1.85449219	-2.35107422	-1.75781250	-27.11425781	+1236
+1457970646.60310010	+13.41650391	-0.07910156	-0.95800781	+12.54638672	+10.08544922	-47.76855469	+2316	+13.63623047	+0.17138672	-0.01318359	-63.08349609	+0.63720703	+40.34179688	+2612	+10.86328125	-0.89648438	-1.85449219	-2.41699219	-1.75781250	-27.09228516	+1236
+1457970646.60719990	+13.42089844	-0.07910156	-0.95361328	+12.41455078	+10.17333984	-47.76855469	+2312	+13.63623047	+0.16259766	-0.02197266	-63.36914063	+0.76904297	+40.45166016	+2612	+10.86328125	-0.89208984	-1.85449219	-2.50488281	-1.75781250	-27.07031250	+1236
+1457970646.61139990	+13.42089844	-0.08349609	-0.95800781	+12.26074219	+10.30517578	-47.76855469	+2312	+13.63623047	+0.14941406	-0.03076172	-63.65478516	+0.87890625	+40.56152344	+2612	+10.86328125	-0.88769531	-1.85449219	-2.59277344	-1.73583984	-27.09228516	+1236
+1457970646.61560010	+13.42529297	-0.08349609	-0.95800781	+12.12890625	+10.39306641	-47.76855469	+2308	+13.63623047	+0.14501953	-0.03955078	-63.89648438	+0.96679688	+40.67138672	+2616	+10.86328125	-0.88330078	-1.85888672	-2.63671875	-1.71386719	-27.09228516	+1236
+1457970646.62389990	+13.42968750	-0.09228516	-0.96679688	+11.84326172	+10.61279297	-47.79052734	+2304	+13.63623047	+0.13183594	-0.05712891	-64.37988281	+1.09863281	+40.86914063	+2616	+10.86328125	-0.87890625	-1.86328125	-2.81250000	-1.64794922	-27.11425781	+1240
+1457970646.62809990	+13.42968750	-0.09228516	-0.96679688	+11.73339844	+10.65673828	-47.81250000	+2300	+13.63623047	+0.12744141	-0.06152344	-64.57763672	+1.14257813	+41.02294922	+2616	+10.86767578	-0.87890625	-1.86328125	-2.87841797	-1.60400391	-27.13623047	+1240
+1457970646.63640000	+13.43408203	-0.10986328	-0.97119141	+11.38183594	+10.78857422	-47.94433594	+2296	+13.63623047	+0.10986328	-0.07031250	-65.03906250	+1.16455078	+41.33056641	+2616	+10.86767578	-0.88330078	-1.87207031	-3.07617188	-1.51611328	-27.20214844	+1240
+1457970646.64470010	+13.43847656	-0.13183594	-0.97998047	+11.03027344	+10.96435547	-48.09814453	+2296	+13.64062500	+0.10107422	-0.07031250	-65.41259766	+1.14257813	+41.74804688	+2612	+10.87207031	-0.88769531	-1.88085938	-3.25195313	-1.38427734	-27.26806641	+1244
+1457970646.64890000	+13.43847656	-0.14062500	-0.98437500	+10.83251953	+11.09619141	-48.20800781	+2296	+13.64062500	+0.09667969	-0.07031250	-65.58837891	+1.14257813	+41.92382813	+2612	+10.87646484	-0.89208984	-1.88525391	-3.36181641	-1.29638672	-27.33398438	+1244
+1457970646.65720010	+13.43408203	-0.16259766	-0.99755859	+10.50292969	+11.29394531	-48.42773438	+2300	+13.64062500	+0.08349609	-0.07031250	-65.91796875	+1.09863281	+42.40722656	+2608	+10.88085938	-0.90087891	-1.89404297	-3.51562500	-1.12060547	-27.42187500	+1248
+1457970646.66140010	+13.43408203	-0.17578125	-1.00634766	+10.32714844	+11.40380859	-48.55957031	+2304	+13.64501953	+0.07910156	-0.07031250	-66.09375000	+1.07666016	+42.62695313	+2608	+10.88085938	-0.90966797	-1.89843750	-3.62548828	-1.03271484	-27.50976563	+1248
+1457970646.66549990	+13.43408203	-0.18457031	-1.01074219	+10.21728516	+11.49169922	-48.69140625	+2308	+13.64501953	+0.07470703	-0.07470703	-66.22558594	+1.03271484	+42.84667969	+2604	+10.88525391	-0.91406250	-1.90722656	-3.69140625	-0.96679688	-27.55371094	+1248
+1457970646.66969990	+13.43408203	-0.19335938	-1.01513672	+10.04150391	+11.57958984	-48.84521484	+2312	+13.64501953	+0.06591797	-0.07470703	-66.37939453	+0.98876953	+43.06640625	+2604	+10.88525391	-0.92285156	-1.91162109	-3.75732422	-0.87890625	-27.61962891	+1248
+1457970646.67389990	+13.43847656	-0.21093750	-1.02392578	+9.88769531	+11.68945313	-48.99902344	+2320	+13.64941406	+0.05712891	-0.07470703	-66.55517578	+0.94482422	+43.28613281	+2604	+10.88964844	-0.93164063	-1.91601563	-3.84521484	-0.76904297	-27.70751953	+1252
+1457970646.67800000	+13.43847656	-0.21972656	-1.02832031	+9.77783203	+11.79931641	-49.15283203	+2328	+13.64941406	+0.05273438	-0.07910156	-66.64306641	+0.90087891	+43.43994141	+2604	+10.88964844	-0.93603516	-1.92041016	-3.88916016	-0.70312500	-27.77343750	+1248
+1457970646.68639990	+13.44287109	-0.23730469	-1.05029297	+9.55810547	+12.06298828	-49.43847656	+2344	+13.65380859	+0.03076172	-0.09228516	-66.92871094	+0.79101563	+43.70361328	+2604	+10.89404297	-0.95361328	-1.92919922	-3.97705078	-0.50537109	-27.94921875	+1252
+1457970646.69050000	+13.44287109	-0.24169922	-1.05908203	+9.51416016	+12.17285156	-49.57031250	+2352	+13.65820313	+0.02636719	-0.10986328	-66.99462891	+0.74707031	+43.72558594	+2604	+10.89843750	-0.95800781	-1.93359375	-3.97705078	-0.43945313	-28.01513672	+1248
+1457970646.69470000	+13.44287109	-0.25048828	-1.06787109	+9.47021484	+12.30468750	-49.70214844	+2360	+13.65820313	+0.01757813	-0.12304688	-67.08251953	+0.70312500	+43.72558594	+2608	+10.89843750	-0.96679688	-1.93798828	-3.97705078	-0.37353516	-28.08105469	+1248
+1457970646.69890000	+13.44287109	-0.25927734	-1.07666016	+9.42626953	+12.43652344	-49.81201172	+2364	+13.65820313	+0.00439453	-0.13183594	-67.19238281	+0.59326172	+43.76953125	+2608	+10.89843750	-0.97558594	-1.94677734	-3.97705078	-0.28564453	-28.16894531	+1248
+1457970646.70720010	+13.45166016	-0.26806641	-1.09423828	+9.40429688	+12.63427734	-49.98779297	+2376	+13.66259766	-0.01318359	-0.17138672	-67.30224609	+0.46142578	+43.57177734	+2612	+10.90283203	-0.98876953	-1.95117188	-3.93310547	-0.15380859	-28.32275391	+1248
+1457970646.71140000	+13.45605469	-0.27685547	-1.10742188	+9.38232422	+12.76611328	-50.07568359	+2380	+13.66699219	-0.02636719	-0.18896484	-67.36816406	+0.32958984	+43.50585938	+2616	+10.90283203	-0.99755859	-1.95996094	-3.88916016	-0.06591797	-28.43261719	+1248
+1457970646.71550010	+13.45605469	-0.28125000	-1.11621094	+9.40429688	+12.87597656	-50.14160156	+2380	+13.66699219	-0.03515625	-0.21093750	-67.36816406	+0.28564453	+43.33007813	+2616	+10.90283203	-1.00634766	-1.96435547	-3.84521484	+0.00000000	-28.52050781	+1248
+1457970646.71970010	+13.46044922	-0.28564453	-1.12939453	+9.44824219	+13.00781250	-50.20751953	+2380	+13.66699219	-0.04394531	-0.23291016	-67.39013672	+0.19775391	+43.13232422	+2620	+10.90283203	-1.01953125	-1.96875000	-3.77929688	+0.08789063	-28.63037109	+1252
+1457970646.72799990	+13.46484375	-0.29882813	-1.15576172	+9.51416016	+13.27148438	-50.31738281	+2380	+13.67138672	-0.06591797	-0.27246094	-67.39013672	+0.02197266	+42.78076172	+2624	+10.90283203	-1.04589844	-1.99072266	-3.58154297	+0.30761719	-28.93798828	+1260
+1457970646.73219990	+13.46923828	-0.30322266	-1.16894531	+9.55810547	+13.38134766	-50.36132813	+2380	+13.67138672	-0.07470703	-0.29443359	-67.36816406	-0.04394531	+42.58300781	+2624	+10.90283203	-1.05908203	-1.99951172	-3.47167969	+0.39550781	-29.09179688	+1264
+1457970646.73630000	+13.46923828	-0.31201172	-1.18652344	+9.60205078	+13.51318359	-50.42724609	+2380	+13.67138672	-0.08789063	-0.31201172	-67.36816406	-0.17578125	+42.36328125	+2624	+10.90722656	-1.07666016	-2.01269531	-3.38378906	+0.50537109	-29.24560547	+1268
+1457970646.74050000	+13.47363281	-0.32080078	-1.19970703	+9.66796875	+13.62304688	-50.47119141	+2376	+13.67138672	-0.09667969	-0.32958984	-67.34619141	-0.26367188	+42.23144531	+2624	+10.90722656	-1.10302734	-2.03027344	-3.20800781	+0.63720703	-29.48730469	+1280
+1457970646.74470000	+13.47802734	-0.33398438	-1.21728516	+9.71191406	+13.73291016	-50.55908203	+2376	+13.67578125	-0.10546875	-0.34277344	-67.30224609	-0.37353516	+42.03369141	+2624	+10.90722656	-1.12060547	-2.04345703	-3.12011719	+0.70312500	-29.68505859	+1284
+1457970646.74880000	+13.47802734	-0.34716797	-1.23925781	+9.75585938	+13.88671875	-50.62500000	+2376	+13.67578125	-0.11425781	-0.36474609	-67.25830078	-0.50537109	+41.81396484	+2628	+10.91162109	-1.14257813	-2.06103516	-3.01025391	+0.81298828	-29.88281250	+1292
+1457970646.75300000	+13.48242188	-0.36474609	-1.27001953	+9.82177734	+14.06250000	-50.75683594	+2376	+13.67578125	-0.12744141	-0.38671875	-67.19238281	-0.65917969	+41.57226563	+2628	+10.91162109	-1.16894531	-2.08300781	-2.90039063	+0.90087891	-30.12451172	+1304
+1457970646.75720000	+13.48242188	-0.38671875	-1.29199219	+9.86572266	+14.19433594	-50.88867188	+2380	+13.67578125	-0.14062500	-0.40869141	-67.12646484	-0.83496094	+41.35253906	+2628	+10.91162109	-1.19091797	-2.10058594	-2.81250000	+0.96679688	-30.32226563	+1312
+1457970646.76550010	+13.48242188	-0.43505859	-1.35791016	+9.93164063	+14.45800781	-51.24023438	+2388	+13.68017578	-0.17138672	-0.47021484	-66.86279297	-1.38427734	+40.73730469	+2636	+10.91601563	-1.23925781	-2.14453125	-2.65869141	+1.14257813	-30.78369141	+1328
+1457970646.76970010	+13.47802734	-0.45703125	-1.38427734	+9.93164063	+14.52392578	-51.43798828	+2392	+13.68457031	-0.18896484	-0.49658203	-66.73095703	-1.69189453	+40.51757813	+2636	+10.92041016	-1.27001953	-2.16650391	-2.61474609	+1.18652344	-31.02539063	+1336
+1457970646.77379990	+13.48242188	-0.48339844	-1.41503906	+9.93164063	+14.61181641	-51.63574219	+2396	+13.68457031	-0.20214844	-0.52734375	-66.59912109	-1.93359375	+40.27587891	+2640	+10.92480469	-1.30078125	-2.19726563	-2.54882813	+1.29638672	-31.26708984	+1344
+1457970646.77800010	+13.48242188	-0.50976563	-1.45019531	+9.93164063	+14.67773438	-51.87744141	+2404	+13.68896484	-0.22412109	-0.56250000	-66.37939453	-2.35107422	+40.05615234	+2644	+10.92919922	-1.33154297	-2.22363281	-2.48291016	+1.34033203	-31.53076172	+1352
+1457970646.78220010	+13.48242188	-0.54052734	-1.48095703	+9.90966797	+14.74365234	-52.11914063	+2412	+13.69335938	-0.23730469	-0.58447266	-66.22558594	-2.63671875	+39.92431641	+2648	+10.93359375	-1.36230469	-2.25439453	-2.41699219	+1.38427734	-31.79443359	+1360
+1457970646.78629990	+13.48242188	-0.56689453	-1.52050781	+9.90966797	+14.87548828	-52.33886719	+2420	+13.69775391	-0.25488281	-0.62402344	-66.07177734	-2.90039063	+39.70458984	+2652	+10.93798828	-1.39746094	-2.28955078	-2.35107422	+1.49414063	-32.08007813	+1368
+1457970646.79049990	+13.47802734	-0.59326172	-1.55566406	+9.90966797	+14.91943359	-52.60253906	+2432	+13.69775391	-0.26806641	-0.65478516	-65.89599609	-3.20800781	+39.61669922	+2656	+10.94238281	-1.43261719	-2.32470703	-2.28515625	+1.53808594	-32.36572266	+1376
+1457970646.79880000	+13.48242188	-0.65478516	-1.63476563	+9.88769531	+15.00732422	-53.10791016	+2456	+13.70214844	-0.31201172	-0.72509766	-65.63232422	-3.77929688	+39.33105469	+2668	+10.95556641	-1.50732422	-2.39941406	-2.17529297	+1.64794922	-32.93701172	+1392
+1457970646.80300000	+13.48681641	-0.68115234	-1.67431641	+9.88769531	+15.02929688	-53.37158203	+2464	+13.70654297	-0.32958984	-0.76464844	-65.45654297	-4.08691406	+39.24316406	+2672	+10.95996094	-1.54687500	-2.43896484	-2.10937500	+1.66992188	-33.24462891	+1400
+1457970646.80720000	+13.49121094	-0.71630859	-1.71386719	+9.86572266	+15.05126953	-53.65722656	+2480	+13.71093750	-0.35595703	-0.79980469	-65.30273438	-4.41650391	+39.15527344	+2680	+10.96435547	-1.58642578	-2.47851563	-2.04345703	+1.69189453	-33.55224609	+1408
+1457970646.81130000	+13.49560547	-0.75146484	-1.76660156	+9.86572266	+15.13916016	-53.94287109	+2492	+13.71972656	-0.38232422	-0.85693359	-65.14892578	-4.68017578	+38.93554688	+2688	+10.97314453	-1.62597656	-2.52246094	-1.97753906	+1.73583984	-33.85986328	+1416
+1457970646.81550000	+13.50000000	-0.78222656	-1.81494141	+9.88769531	+15.22705078	-54.22851563	+2508	+13.72412109	-0.40869141	-0.90966797	-64.95117188	-4.96582031	+38.80371094	+2696	+10.97753906	-1.66992188	-2.57080078	-1.88964844	+1.77978516	-34.16748047	+1428
+1457970646.82380010	+13.51757813	-0.85253906	-1.92919922	+9.95361328	+15.40283203	-54.75585938	+2532	+13.73291016	-0.47460938	-1.02832031	-64.66552734	-5.47119141	+38.45214844	+2716	+10.99072266	-1.75781250	-2.66748047	-1.69189453	+1.84570313	-34.76074219	+1444
+1457970646.82800010	+13.52197266	-0.88769531	-1.98632813	+10.01953125	+15.46875000	-55.01953125	+2544	+13.73730469	-0.50537109	-1.08984375	-64.46777344	-5.73486328	+38.29833984	+2728	+10.99511719	-1.80175781	-2.71582031	-1.60400391	+1.88964844	-35.09033203	+1456
+1457970646.83209990	+13.53076172	-0.92724609	-2.04345703	+10.04150391	+15.53466797	-55.28320313	+2552	+13.74169922	-0.54931641	-1.15136719	-64.33593750	-5.97656250	+38.16650391	+2736	+11.00390625	-1.85009766	-2.76855469	-1.51611328	+1.93359375	-35.39794922	+1468
+1457970646.83629990	+13.54394531	-0.96679688	-2.10498047	+10.08544922	+15.60058594	-55.54687500	+2560	+13.75048828	-0.58886719	-1.22607422	-64.20410156	-6.17431641	+37.96875000	+2748	+11.01269531	-1.89843750	-2.82128906	-1.42822266	+1.93359375	-35.70556641	+1476
+1457970646.84050010	+13.55712891	-1.00634766	-2.17089844	+10.15136719	+15.71044922	-55.81054688	+2568	+13.75488281	-0.62841797	-1.30078125	-64.00634766	-6.35009766	+37.79296875	+2760	+11.01708984	-1.94677734	-2.87841797	-1.34033203	+1.99951172	-36.01318359	+1488
+1457970646.84879990	+13.58349609	-1.09423828	-2.31152344	+10.28320313	+15.95214844	-56.29394531	+2580	+13.76806641	-0.71191406	-1.45458984	-63.67675781	-6.63574219	+37.46337891	+2780	+11.03466797	-2.05224609	-2.99267578	-1.12060547	+2.10937500	-36.60644531	+1516
+1457970646.85710000	+13.60107422	-1.18652344	-2.46533203	+10.45898438	+16.30371094	-56.71142578	+2592	+13.77685547	-0.80419922	-1.62158203	-63.36914063	-6.81152344	+37.13378906	+2804	+11.04785156	-2.16210938	-3.12451172	-0.96679688	+2.37304688	-37.19970703	+1548
+1457970646.86130000	+13.61425781	-1.23925781	-2.54003906	+10.54687500	+16.41357422	-56.90917969	+2592	+13.78564453	-0.85253906	-1.70068359	-63.23730469	-6.85546875	+37.04589844	+2812	+11.05664063	-2.21923828	-3.18603516	-0.85693359	+2.43896484	-37.50732422	+1560
+1457970646.86550000	+13.62304688	-1.28759766	-2.61914063	+10.61279297	+16.58935547	-57.10693359	+2596	+13.79003906	-0.90087891	-1.78417969	-63.14941406	-6.87744141	+36.89208984	+2824	+11.06103516	-2.28076172	-3.25634766	-0.81298828	+2.61474609	-37.81494141	+1576
+1457970646.86960010	+13.63183594	-1.34472656	-2.69824219	+10.67871094	+16.76513672	-57.30468750	+2600	+13.79882813	-0.95361328	-1.87207031	-63.01757813	-6.85546875	+36.76025391	+2836	+11.06982422	-2.34228516	-3.32666016	-0.74707031	+2.79052734	-38.10058594	+1592
+1457970646.87380000	+13.64501953	-1.40185547	-2.77734375	+10.74462891	+16.89697266	-57.50244141	+2604	+13.81201172	-1.00195313	-1.95117188	-62.92968750	-6.85546875	+36.71630859	+2848	+11.07861328	-2.40820313	-3.39257813	-0.68115234	+2.90039063	-38.40820313	+1608
+1457970646.88210010	+13.66259766	-1.52050781	-2.94873047	+10.85449219	+17.35839844	-57.85400391	+2616	+13.82958984	-1.11181641	-2.12695313	-62.81982422	-6.74560547	+36.40869141	+2876	+11.09619141	-2.54443359	-3.54638672	-0.65917969	+3.36181641	-39.00146484	+1644
+1457970646.88630010	+13.67138672	-1.58203125	-3.03222656	+10.92041016	+17.55615234	-58.02978516	+2624	+13.84277344	-1.16015625	-2.20605469	-62.75390625	-6.72363281	+36.34277344	+2884	+11.10498047	-2.61035156	-3.61669922	-0.59326172	+3.53759766	-39.30908203	+1660
+1457970646.89050010	+13.67578125	-1.65234375	-3.12011719	+10.92041016	+17.79785156	-58.22753906	+2632	+13.85156250	-1.22167969	-2.28955078	-62.75390625	-6.65771484	+36.16699219	+2900	+11.11376953	-2.68945313	-3.69580078	-0.65917969	+3.77929688	-39.63867188	+1676
+1457970646.89879990	+13.69335938	-1.78417969	-3.29150391	+10.98632813	+18.23730469	-58.60107422	+2656	+13.88232422	-1.33593750	-2.45214844	-62.73193359	-6.61376953	+35.88134766	+2928	+11.13134766	-2.83447266	-3.85839844	-0.63720703	+4.19677734	-40.25390625	+1708
+1457970646.90710000	+13.70654297	-1.92919922	-3.46728516	+10.92041016	+18.72070313	-59.01855469	+2688	+13.91308594	-1.46337891	-2.62792969	-62.79785156	-6.59179688	+35.35400391	+2960	+11.14892578	-2.99267578	-4.02539063	-0.74707031	+4.70214844	-40.93505859	+1740
+1457970646.91129990	+13.71533203	-2.00390625	-3.55517578	+10.89843750	+18.94042969	-59.23828125	+2708	+13.93066406	-1.52929688	-2.71142578	-62.79785156	-6.65771484	+35.11230469	+2972	+11.16210938	-3.07617188	-4.10449219	-0.76904297	+4.87792969	-41.28662109	+1752
+1457970646.91540000	+13.72412109	-2.08300781	-3.64746094	+10.78857422	+19.20410156	-59.47998047	+2728	+13.94824219	-1.59960938	-2.80371094	-62.84179688	-6.70166016	+34.78271484	+2988	+11.17089844	-3.16406250	-4.19238281	-0.87890625	+5.09765625	-41.68212891	+1768
+1457970646.91960000	+13.72851563	-2.15771484	-3.74414063	+10.74462891	+19.48974609	-59.69970703	+2752	+13.96142578	-1.66552734	-2.89599609	-62.88574219	-6.76757813	+34.43115234	+3008	+11.17968750	-3.24316406	-4.28027344	-0.87890625	+5.33935547	-42.01171875	+1784
+1457970646.92380000	+13.74169922	-2.23242188	-3.83642578	+10.70068359	+19.70947266	-59.91943359	+2772	+13.98339844	-1.73583984	-2.98828125	-62.86376953	-6.87744141	+34.07958984	+3024	+11.19287109	-3.32666016	-4.36376953	-0.92285156	+5.49316406	-42.36328125	+1796
+1457970646.92790010	+13.75048828	-2.32031250	-3.93310547	+10.56884766	+19.92919922	-60.18310547	+2796	+14.00097656	-1.81054688	-3.08056641	-62.90771484	-7.00927734	+33.70605469	+3040	+11.20166016	-3.41894531	-4.45166016	-1.03271484	+5.69091797	-42.75878906	+1808
+1457970646.93630000	+13.78125000	-2.47851563	-4.11767578	+10.39306641	+20.28076172	-60.71044922	+2836	+14.03613281	-1.97314453	-3.27392578	-62.97363281	-7.31689453	+32.91503906	+3076	+11.22363281	-3.58593750	-4.62304688	-1.14257813	+5.97656250	-43.50585938	+1832
+1457970646.94039990	+13.79882813	-2.57080078	-4.21435547	+10.23925781	+20.47851563	-60.99609375	+2856	+14.05371094	-2.06103516	-3.37500000	-63.03955078	-7.53662109	+32.51953125	+3092	+11.23681641	-3.68261719	-4.71093750	-1.25244141	+6.13037109	-43.90136719	+1848
+1457970646.94460010	+13.81640625	-2.65429688	-4.31542969	+10.10742188	+20.67626953	-61.28173828	+2876	+14.07128906	-2.14892578	-3.48046875	-63.08349609	-7.73437500	+32.12402344	+3108	+11.25000000	-3.76611328	-4.79882813	-1.29638672	+6.28417969	-44.27490234	+1856
+1457970646.94880010	+13.83837891	-2.74218750	-4.41210938	+9.99755859	+20.83007813	-61.56738281	+2892	+14.08886719	-2.23681641	-3.59033203	-63.08349609	-7.93212891	+31.68457031	+3128	+11.26318359	-3.85839844	-4.88232422	-1.36230469	+6.37207031	-44.64843750	+1868
+1457970646.95289990	+13.85595703	-2.84326172	-4.51318359	+9.77783203	+21.00585938	-61.89697266	+2908	+14.09765625	-2.32910156	-3.69580078	-63.14941406	-8.19580078	+31.28906250	+3144	+11.27636719	-3.95507813	-4.97021484	-1.49414063	+6.48193359	-45.06591797	+1880
+1457970646.96129990	+13.89990234	-3.01904297	-4.71093750	+9.49218750	+21.24755859	-62.46826172	+2928	+14.12402344	-2.51806641	-3.91113281	-63.23730469	-8.65722656	+30.56396484	+3172	+11.30273438	-4.13085938	-5.14160156	-1.62597656	+6.61376953	-45.83496094	+1896
+1457970646.96540000	+13.92187500	-3.12011719	-4.80761719	+9.25048828	+21.31347656	-62.84179688	+2932	+14.13720703	-2.62353516	-4.02099609	-63.34716797	-8.98681641	+30.25634766	+3188	+11.31591797	-4.23193359	-5.22949219	-1.80175781	+6.67968750	-46.27441406	+1904
+1457970646.96960000	+13.94384766	-3.21679688	-4.91308594	+9.07470703	+21.40136719	-63.19335938	+2936	+14.15039063	-2.72021484	-4.12646484	-63.41308594	-9.29443359	+29.94873047	+3200	+11.32910156	-4.32421875	-5.31738281	-1.88964844	+6.74560547	-46.69189453	+1912
+1457970646.97370000	+13.97021484	-3.31347656	-5.00537109	+8.89892578	+21.42333984	-63.56689453	+2936	+14.16357422	-2.81689453	-4.23193359	-63.45703125	-9.62402344	+29.68505859	+3212	+11.34228516	-4.41650391	-5.39648438	-1.99951172	+6.72363281	-47.13134766	+1920
+1457970646.98210000	+14.01855469	-3.52001953	-5.20751953	+8.41552734	+21.55517578	-64.40185547	+2928	+14.18994141	-3.01904297	-4.44726563	-63.56689453	-10.34912109	+29.11376953	+3232	+11.37744141	-4.61425781	-5.57226563	-2.26318359	+6.76757813	-48.05419922	+1932
+1457970646.98620010	+14.04052734	-3.62109375	-5.30419922	+8.21777344	+21.59912109	-64.81933594	+2924	+14.20751953	-3.11572266	-4.54833984	-63.58886719	-10.74462891	+28.91601563	+3240	+11.39062500	-4.71533203	-5.65576172	-2.39501953	+6.74560547	-48.49365234	+1940
+1457970646.99040010	+14.05371094	-3.73095703	-5.40087891	+7.93212891	+21.62109375	-65.28076172	+2920	+14.22070313	-3.22119141	-4.64941406	-63.65478516	-11.18408203	+28.67431641	+3248	+11.40380859	-4.82080078	-5.74365234	-2.57080078	+6.76757813	-48.99902344	+1948
+1457970646.99460010	+14.07128906	-3.82763672	-5.50195313	+7.73437500	+21.66503906	-65.72021484	+2916	+14.23388672	-3.31347656	-4.75048828	-63.63281250	-11.57958984	+28.45458984	+3256	+11.42138672	-4.92187500	-5.83593750	-2.70263672	+6.78955078	-49.50439453	+1952
+1457970646.99869990	+14.08886719	-3.93310547	-5.58984375	+7.51464844	+21.59912109	-66.18164063	+2908	+14.25585938	-3.41015625	-4.83837891	-63.63281250	-12.04101563	+28.34472656	+3256	+11.43017578	-5.02294922	-5.91943359	-2.85644531	+6.76757813	-50.00976563	+1956
+1457970647.00710010	+14.12402344	-4.14404297	-5.78320313	+7.03125000	+21.57714844	-67.19238281	+2900	+14.29541016	-3.59912109	-5.03173828	-63.61083984	-12.96386719	+28.01513672	+3264	+11.46093750	-5.23828125	-6.10400391	-3.16406250	+6.81152344	-51.06445313	+1968
+1457970647.01120000	+14.13720703	-4.24951172	-5.86669922	+6.78955078	+21.53320313	-67.71972656	+2900	+14.32177734	-3.68701172	-5.11083984	-63.54492188	-13.49121094	+27.94921875	+3264	+11.46972656	-5.34814453	-6.18750000	-3.31787109	+6.81152344	-51.61376953	+1976
+1457970647.01539990	+14.15039063	-4.35937500	-5.96337891	+6.52587891	+21.57714844	-68.22509766	+2904	+14.34375000	-3.77929688	-5.20312500	-63.50097656	-13.95263672	+27.77343750	+3268	+11.48730469	-5.46240234	-6.28417969	-3.49365234	+6.85546875	-52.16308594	+1984
+1457970647.02370000	+14.16796875	-4.56591797	-6.15234375	+6.08642578	+21.55517578	-69.16992188	+2916	+14.39648438	-3.95507813	-5.37890625	-63.34716797	-14.85351563	+27.57568359	+3272	+11.50488281	-5.67773438	-6.46875000	-3.80126953	+6.96533203	-53.21777344	+1996
+1457970647.02790000	+14.17675781	-4.67578125	-6.24462891	+5.84472656	+21.55517578	-69.63134766	+2928	+14.41845703	-4.05175781	-5.46679688	-63.32519531	-15.27099609	+27.42187500	+3276	+11.51806641	-5.79199219	-6.56542969	-3.97705078	+7.05322266	-53.74511719	+2008
+1457970647.03210000	+14.18554688	-4.77685547	-6.34130859	+5.66894531	+21.57714844	-70.09277344	+2944	+14.44482422	-4.13964844	-5.55908203	-63.25927734	-15.68847656	+27.29003906	+3280	+11.52685547	-5.90185547	-6.66210938	-4.10888672	+7.14111328	-54.27246094	+2016
+1457970647.03620000	+14.19873047	-4.88232422	-6.42041016	+5.42724609	+21.46728516	-70.57617188	+2956	+14.47119141	-4.23193359	-5.63378906	-63.23730469	-16.17187500	+27.24609375	+3280	+11.53125000	-6.01611328	-6.75000000	-4.32861328	+7.16308594	-54.82177734	+2024
+1457970647.04040000	+14.21630859	-4.99658203	-6.51269531	+5.16357422	+21.48925781	-71.03759766	+2976	+14.49755859	-4.33740234	-5.72607422	-63.23730469	-16.56738281	+27.07031250	+3288	+11.54443359	-6.13037109	-6.84228516	-4.50439453	+7.22900391	-55.32714844	+2032
+1457970647.04460000	+14.22949219	-5.10644531	-6.60937500	+4.94384766	+21.53320313	-71.47705078	+2996	+14.51953125	-4.42968750	-5.82714844	-63.19335938	-16.94091797	+26.89453125	+3292	+11.55761719	-6.23583984	-6.93457031	-4.65820313	+7.29492188	-55.85449219	+2040
+1457970647.04870010	+14.23828125	-5.21630859	-6.69287109	+4.68017578	+21.48925781	-71.96044922	+3020	+14.54589844	-4.53076172	-5.91064453	-63.19335938	-17.33642578	+26.78466797	+3300	+11.56201172	-6.35009766	-7.02246094	-4.87792969	+7.33886719	-56.35986328	+2052
+1457970647.05290010	+14.25585938	-5.33496094	-6.79394531	+4.39453125	+21.57714844	-72.37792969	+3040	+14.56347656	-4.63623047	-6.01171875	-63.21533203	-17.68798828	+26.56494141	+3308	+11.57958984	-6.46435547	-7.11474609	-5.05371094	+7.42675781	-56.84326172	+2060
+1457970647.05699990	+14.26904297	-5.44482422	-6.89062500	+4.17480469	+21.62109375	-72.75146484	+3060	+14.58105469	-4.74609375	-6.11279297	-63.25927734	-18.01757813	+26.34521484	+3316	+11.58837891	-6.56982422	-7.20703125	-5.22949219	+7.47070313	-57.30468750	+2064
+1457970647.06119990	+14.29101563	-5.55468750	-6.97851563	+3.93310547	+21.55517578	-73.14697266	+3080	+14.59423828	-4.86035156	-6.20507813	-63.34716797	-18.39111328	+26.19140625	+3324	+11.59277344	-6.67968750	-7.29052734	-5.47119141	+7.49267578	-57.78808594	+2072
+1457970647.06539990	+14.31298828	-5.67773438	-7.07080078	+3.62548828	+21.57714844	-73.56445313	+3092	+14.60742188	-4.98339844	-6.30615234	-63.45703125	-18.72070313	+25.92773438	+3336	+11.61474609	-6.78515625	-7.36962891	-5.64697266	+7.47070313	-58.22753906	+2072
+1457970647.06950000	+14.33496094	-5.79638672	-7.16748047	+3.33984375	+21.57714844	-73.95996094	+3104	+14.62060547	-5.09765625	-6.41162109	-63.50097656	-19.02832031	+25.66406250	+3344	+11.62792969	-6.89062500	-7.45312500	-5.84472656	+7.47070313	-58.68896484	+2076
+1457970647.07370000	+14.36132813	-5.91943359	-7.25097656	+3.03222656	+21.48925781	-74.42138672	+3112	+14.62939453	-5.22070313	-6.50830078	-63.61083984	-19.35791016	+25.44433594	+3356	+11.64111328	-7.00488281	-7.52783203	-6.10839844	+7.42675781	-59.17236328	+2076
+1457970647.08200000	+14.42285156	-6.17431641	-7.44433594	+2.41699219	+21.53320313	-75.25634766	+3112	+14.65136719	-5.47119141	-6.73681641	-63.83056641	-19.88525391	+24.85107422	+3376	+11.68505859	-7.22460938	-7.68164063	-6.50390625	+7.33886719	-60.00732422	+2072
+1457970647.08620000	+14.44482422	-6.29296875	-7.53662109	+2.10937500	+21.55517578	-75.65185547	+3104	+14.65576172	-5.59423828	-6.83789063	-63.96240234	-20.17089844	+24.60937500	+3384	+11.69384766	-7.33007813	-7.76074219	-6.76757813	+7.33886719	-60.42480469	+2068
+1457970647.09040000	+14.47119141	-6.42041016	-7.63330078	+1.82373047	+21.59912109	-76.06933594	+3092	+14.66455078	-5.72607422	-6.94335938	-64.07226563	-20.43457031	+24.32373047	+3392	+11.71582031	-7.43554688	-7.83544922	-6.98730469	+7.29492188	-60.82031250	+2064
+1457970647.09450010	+14.49316406	-6.54345703	-7.72558594	+1.51611328	+21.59912109	-76.48681641	+3080	+14.66894531	-5.84912109	-7.04882813	-64.18212891	-20.69824219	+24.06005859	+3400	+11.72900391	-7.54541016	-7.91015625	-7.22900391	+7.25097656	-61.23779297	+2056
+1457970647.09870000	+14.51513672	-6.67089844	-7.81347656	+1.20849609	+21.57714844	-76.92626953	+3060	+14.67333984	-5.97656250	-7.14550781	-64.35791016	-20.98388672	+23.84033203	+3404	+11.73779297	-7.65966797	-7.97607422	-7.51464844	+7.18505859	-61.67724609	+2052
+1457970647.10290000	+14.55029297	-6.80273438	-7.89697266	+0.85693359	+21.51123047	-77.38769531	+3032	+14.68212891	-6.10839844	-7.24658203	-64.51171875	-21.24755859	+23.62060547	+3408	+11.75976563	-7.76953125	-8.04638672	-7.77832031	+7.09716797	-62.07275391	+2044
+1457970647.10700010	+14.57666016	-6.92578125	-7.98925781	+0.57128906	+21.53320313	-77.89306641	+3008	+14.69970703	-6.22265625	-7.35644531	-64.57763672	-21.46728516	+23.40087891	+3408	+11.78173828	-7.88818359	-8.11669922	-8.04199219	+7.05322266	-62.53417969	+2036
+1457970647.11120010	+14.58984375	-7.05322266	-8.07275391	+0.21972656	+21.57714844	-78.37646484	+2980	+14.71289063	-6.34130859	-7.44433594	-64.70947266	-21.75292969	+23.24707031	+3408	+11.78613281	-8.00244141	-8.19140625	-8.32763672	+7.07519531	-62.95166016	+2032
+1457970647.11540010	+14.60742188	-7.17626953	-8.16064453	-0.08789063	+21.64306641	-78.85986328	+2956	+14.73486328	-6.45996094	-7.54101563	-64.79736328	-22.01660156	+23.07128906	+3408	+11.79931641	-8.11669922	-8.26611328	-8.56933594	+7.09716797	-63.36914063	+2032
+1457970647.11949990	+14.62500000	-7.29492188	-8.25292969	-0.37353516	+21.73095703	-79.36523438	+2932	+14.75683594	-6.56982422	-7.63769531	-64.88525391	-22.25830078	+22.91748047	+3404	+11.81250000	-8.23535156	-8.34082031	-8.85498047	+7.09716797	-63.80859375	+2028
+1457970647.12369990	+14.62500000	-7.41357422	-8.34082031	-0.68115234	+21.86279297	-79.82666016	+2912	+14.77001953	-6.68408203	-7.71679688	-65.01708984	-22.54394531	+22.82958984	+3400	+11.80810547	-8.34960938	-8.41992188	-9.14062500	+7.18505859	-64.22607422	+2028
+1457970647.12780000	+14.63378906	-7.52783203	-8.41992188	-0.96679688	+21.90673828	-80.35400391	+2892	+14.79638672	-6.79833984	-7.79150391	-65.14892578	-22.85156250	+22.74169922	+3396	+11.82128906	-8.45947266	-8.49462891	-9.38232422	+7.20703125	-64.68750000	+2024
+1457970647.13620000	+14.63818359	-7.76074219	-8.56494141	-1.60400391	+21.99462891	-81.49658203	+2868	+14.85351563	-7.00488281	-7.93652344	-65.32470703	-23.46679688	+22.65380859	+3380	+11.81689453	-8.70117188	-8.63964844	-9.95361328	+7.31689453	-65.69824219	+2028
+1457970647.14030000	+14.65136719	-7.87939453	-8.63964844	-1.93359375	+22.03857422	-82.04589844	+2860	+14.89306641	-7.11474609	-8.00244141	-65.45654297	-23.79638672	+22.63183594	+3372	+11.82568359	-8.81542969	-8.71435547	-10.21728516	+7.36083984	-66.18164063	+2028
+1457970647.14450000	+14.66015625	-7.98925781	-8.71435547	-2.24121094	+22.14843750	-82.63916016	+2856	+14.93261719	-7.21582031	-8.07714844	-65.54443359	-24.12597656	+22.56591797	+3364	+11.83007813	-8.93847656	-8.79345703	-10.48095703	+7.40478516	-66.68701172	+2028
+1457970647.14870000	+14.65136719	-8.10351563	-8.78906250	-2.57080078	+22.28027344	-83.21044922	+2860	+14.96337891	-7.31689453	-8.13867188	-65.63232422	-24.47753906	+22.54394531	+3360	+11.82128906	-9.05712891	-8.87695313	-10.74462891	+7.55859375	-67.17041016	+2040
+1457970647.15280010	+14.65136719	-8.21337891	-8.86816406	-2.90039063	+22.43408203	-83.75976563	+2872	+15.00292969	-7.42236328	-8.20019531	-65.72021484	-24.80712891	+22.47802734	+3352	+11.83007813	-9.16699219	-8.95605469	-10.94238281	+7.66845703	-67.63183594	+2048
+1457970647.15700010	+14.65136719	-8.32324219	-8.93847656	-3.22998047	+22.52197266	-84.26513672	+2888	+15.03369141	-7.53662109	-8.26171875	-65.85205078	-25.15869141	+22.41210938	+3344	+11.82568359	-9.28125000	-9.02636719	-11.20605469	+7.73437500	-68.13720703	+2056
+1457970647.16120000	+14.65136719	-8.44189453	-9.00439453	-3.60351563	+22.54394531	-84.81445313	+2904	+15.05566406	-7.65087891	-8.32763672	-66.02783203	-25.51025391	+22.32421875	+3340	+11.81689453	-9.39990234	-9.10107422	-11.53564453	+7.80029297	-68.66455078	+2068
+1457970647.16529990	+14.66455078	-8.56054688	-9.07031250	-3.91113281	+22.56591797	-85.36376953	+2920	+15.08642578	-7.76953125	-8.38476563	-66.20361328	-25.88378906	+22.25830078	+3336	+11.83007813	-9.50976563	-9.16699219	-11.75537109	+7.77832031	-69.14794922	+2072
+1457970647.16950010	+14.67773438	-8.67480469	-9.13183594	-4.26269531	+22.54394531	-85.91308594	+2936	+15.11279297	-7.88818359	-8.45068359	-66.35742188	-26.27929688	+22.12646484	+3332	+11.83447266	-9.62841797	-9.22851563	-12.04101563	+7.75634766	-69.67529297	+2080
+1457970647.17370010	+14.69091797	-8.80224609	-9.18896484	-4.65820313	+22.47802734	-86.50634766	+2956	+15.13476563	-8.00683594	-8.51660156	-66.48925781	-26.65283203	+21.97265625	+3332	+11.83447266	-9.75146484	-9.29003906	-12.39257813	+7.73437500	-70.22460938	+2092
+1457970647.17779990	+14.71728516	-8.93408203	-9.26367188	-5.03173828	+22.52197266	-86.98974609	+2972	+15.16113281	-8.12988281	-8.59130859	-66.62109375	-26.98242188	+21.75292969	+3328	+11.85205078	-9.86132813	-9.36035156	-12.63427734	+7.69042969	-70.64208984	+2096
+1457970647.18199990	+14.74365234	-9.07031250	-9.33398438	-5.42724609	+22.50000000	-87.47314453	+2984	+15.17431641	-8.26611328	-8.66601563	-66.81884766	-27.35595703	+21.51123047	+3328	+11.86523438	-9.97998047	-9.41748047	-12.91992188	+7.62451172	-71.12548828	+2100
+1457970647.18619990	+14.75244141	-9.20654297	-9.40869141	-5.86669922	+22.54394531	-87.93457031	+2996	+15.16992188	-8.40234375	-8.74511719	-67.01660156	-27.66357422	+21.18164063	+3332	+11.86523438	-10.09863281	-9.47460938	-13.29345703	+7.55859375	-71.56494141	+2104
+1457970647.19030000	+14.77880859	-9.33837891	-9.48339844	-6.24023438	+22.54394531	-88.37402344	+3000	+15.17431641	-8.53857422	-8.82861328	-67.19238281	-27.99316406	+20.87402344	+3336	+11.88720703	-10.20849609	-9.53173828	-13.55712891	+7.44873047	-71.98242188	+2100
+1457970647.19870000	+14.83154297	-9.62402344	-9.60644531	-7.09716797	+22.30224609	-89.25292969	+2988	+15.15673828	-8.83300781	-8.99121094	-67.63183594	-28.67431641	+20.17089844	+3340	+11.90917969	-10.44140625	-9.61523438	-14.30419922	+7.07519531	-72.88330078	+2088
+1457970647.20280000	+14.87548828	-9.76464844	-9.66796875	-7.47070313	+22.12646484	-89.67041016	+2968	+15.15673828	-8.97802734	-9.07031250	-67.85156250	-29.00390625	+19.84130859	+3336	+11.93554688	-10.55566406	-9.65478516	-14.63378906	+6.83349609	-73.25683594	+2076
+1457970647.20700000	+14.91064453	-9.90966797	-9.72949219	-7.88818359	+22.01660156	-90.13183594	+2940	+15.15234375	-9.11865234	-9.15380859	-68.02734375	-29.35546875	+19.46777344	+3336	+11.95312500	-10.67871094	-9.68994141	-15.00732422	+6.61376953	-73.69628906	+2060
+1457970647.21110010	+14.92822266	-10.05468750	-9.79980469	-8.32763672	+21.97265625	-90.54931641	+2916	+15.13916016	-9.25488281	-9.23730469	-68.18115234	-29.66308594	+19.05029297	+3336	+11.95751953	-10.79736328	-9.73388672	-15.42480469	+6.48193359	-74.11376953	+2048
+1457970647.21530010	+14.95898438	-10.19091797	-9.87011719	-8.72314453	+21.92871094	-90.92285156	+2880	+15.13916016	-9.39111328	-9.32958984	-68.29101563	-29.92675781	+18.65478516	+3336	+11.97949219	-10.90722656	-9.77783203	-15.73242188	+6.30615234	-74.44335938	+2028
+1457970647.21950010	+14.98535156	-10.33593750	-9.93164063	-9.14062500	+21.84082031	-91.31835938	+2840	+15.13037109	-9.52734375	-9.41308594	-68.44482422	-30.21240234	+18.25927734	+3328	+11.99707031	-11.02148438	-9.81738281	-16.10595703	+6.13037109	-74.79492188	+2012
+1457970647.22359990	+14.98974609	-10.47216797	-10.00195313	-9.62402344	+21.86279297	-91.64794922	+2804	+15.11279297	-9.66796875	-9.48779297	-68.66455078	-30.49804688	+17.86376953	+3324	+11.99267578	-11.12695313	-9.86572266	-16.47949219	+6.06445313	-75.12451172	+1992
+1457970647.22779990	+15.01171875	-10.59521484	-10.05029297	-9.95361328	+21.70898438	-91.99951172	+2760	+15.11279297	-9.79541016	-9.54492188	-68.84033203	-30.82763672	+17.57812500	+3316	+12.00585938	-11.22363281	-9.90087891	-16.78710938	+5.88867188	-75.45410156	+1972
+1457970647.23200010	+15.02490234	-10.71386719	-10.09863281	-10.32714844	+21.62109375	-92.37304688	+2720	+15.12158203	-9.91406250	-9.60205078	-68.95019531	-31.15722656	+17.29248047	+3304	+12.01464844	-11.33789063	-9.93164063	-17.16064453	+5.75683594	-75.84960938	+1956
+1457970647.23610000	+15.03369141	-10.83691406	-10.14257813	-10.72265625	+21.53320313	-92.76855469	+2680	+15.12158203	-10.03710938	-9.65917969	-69.10400391	-31.48681641	+17.02880859	+3292	+12.00585938	-11.44775391	-9.97558594	-17.51220703	+5.71289063	-76.20117188	+1940
+1457970647.24449990	+15.06884766	-11.05664063	-10.22607422	-11.31591797	+21.35742188	-93.49365234	+2604	+15.16992188	-10.24804688	-9.76464844	-69.30175781	-32.05810547	+16.61132813	+3264	+12.01904297	-11.65429688	-10.05908203	-18.10546875	+5.58105469	-76.92626953	+1908
+1457970647.24860000	+15.05126953	-11.16210938	-10.27441406	-11.68945313	+21.46728516	-93.82324219	+2580	+15.18750000	-10.34912109	-9.80419922	-69.36767578	-32.36572266	+16.39160156	+3248	+12.00585938	-11.75097656	-10.11621094	-18.39111328	+5.71289063	-77.23388672	+1900
+1457970647.25280000	+15.04687500	-11.25000000	-10.31396484	-11.97509766	+21.48925781	-94.13085938	+2556	+15.22265625	-10.43261719	-9.83496094	-69.41162109	-32.65136719	+16.25976563	+3232	+12.00585938	-11.83447266	-10.16894531	-18.58886719	+5.80078125	-77.54150391	+1892
+1457970647.25700000	+15.03808594	-11.34228516	-10.34912109	-12.28271484	+21.46728516	-94.43847656	+2540	+15.25781250	-10.52929688	-9.85693359	-69.52148438	-32.98095703	+16.17187500	+3220	+12.00146484	-11.92675781	-10.22167969	-18.83056641	+5.86669922	-77.84912109	+1884
+1457970647.26110010	+15.02929688	-11.43457031	-10.37548828	-12.61230469	+21.44531250	-94.76806641	+2528	+15.27978516	-10.63037109	-9.87890625	-69.69726563	-33.28857422	+16.08398438	+3208	+11.98828125	-12.01025391	-10.27441406	-19.05029297	+5.99853516	-78.13476563	+1880
+1457970647.26530000	+15.03369141	-11.50927734	-10.38867188	-12.81005859	+21.33544922	-95.07568359	+2524	+15.32812500	-10.71386719	-9.88769531	-69.82910156	-33.64013672	+16.12792969	+3196	+11.98828125	-12.08935547	-10.31835938	-19.20410156	+6.04248047	-78.44238281	+1876
+1457970647.26950000	+15.03369141	-11.59277344	-10.40185547	-13.07373047	+21.24755859	-95.42724609	+2532	+15.37207031	-10.80175781	-9.89208984	-69.96093750	-34.01367188	+16.14990234	+3188	+11.98388672	-12.18164063	-10.35791016	-19.42382813	+6.08642578	-78.81591797	+1876
+1457970647.27360010	+15.03369141	-11.67626953	-10.41943359	-13.31542969	+21.18164063	-95.80078125	+2544	+15.41601563	-10.88085938	-9.90966797	-70.02685547	-34.32128906	+16.10595703	+3176	+11.97509766	-12.27392578	-10.40625000	-19.66552734	+6.17431641	-79.16748047	+1880
+1457970647.27780010	+15.03808594	-11.76416016	-10.44580078	-13.55712891	+21.15966797	-96.10839844	+2560	+15.46435547	-10.95556641	-9.93603516	-70.07080078	-34.58496094	+16.08398438	+3164	+11.97509766	-12.35742188	-10.45898438	-19.81933594	+6.24023438	-79.45312500	+1884
+1457970647.28189990	+15.04248047	-11.85644531	-10.46777344	-13.84277344	+21.09375000	-96.43798828	+2584	+15.50390625	-11.04785156	-9.95361328	-70.20263672	-34.91455078	+16.06201172	+3152	+11.97949219	-12.44091797	-10.50292969	-19.99511719	+6.26220703	-79.73876953	+1892
+1457970647.29029990	+15.03369141	-12.01904297	-10.52050781	-14.39208984	+21.04980469	-97.05322266	+2632	+15.55664063	-11.21484375	-9.99755859	-70.46630859	-35.46386719	+15.99609375	+3128	+11.97949219	-12.58593750	-10.59960938	-20.30273438	+6.39404297	-80.17822266	+1908
+1457970647.29440000	+15.04248047	-12.11572266	-10.53369141	-14.65576172	+20.87402344	-97.33886719	+2664	+15.57861328	-11.32031250	-9.99755859	-70.70800781	-35.85937500	+16.04003906	+3124	+11.97509766	-12.66064453	-10.62158203	-20.50048828	+6.30615234	-80.44189453	+1920
+1457970647.29860000	+15.06005859	-12.21679688	-10.54687500	-14.91943359	+20.67626953	-97.64648438	+2688	+15.58740234	-11.42138672	-10.03271484	-70.90576172	-36.12304688	+15.97412109	+3112	+11.97949219	-12.75292969	-10.64355469	-20.76416016	+6.15234375	-80.72753906	+1928
+1457970647.30279990	+15.08642578	-12.31787109	-10.56884766	-15.13916016	+20.45654297	-97.93212891	+2712	+15.60058594	-11.51806641	-10.07226563	-71.08154297	-36.38671875	+15.93017578	+3100	+11.99707031	-12.83642578	-10.65673828	-20.93994141	+5.93261719	-80.96923828	+1936
+1457970647.30690000	+15.10839844	-12.42773438	-10.58642578	-15.42480469	+20.25878906	-98.26171875	+2728	+15.60058594	-11.62353516	-10.11181641	-71.27929688	-36.67236328	+15.82031250	+3088	+12.01025391	-12.92431641	-10.66552734	-21.18164063	+5.69091797	-81.23291016	+1940
+1457970647.31110000	+15.12158203	-12.53320313	-10.62158203	-15.68847656	+20.10498047	-98.54736328	+2740	+15.58740234	-11.72460938	-10.16894531	-71.41113281	-36.87011719	+15.62255859	+3080	+12.01904297	-13.01660156	-10.68310547	-21.46728516	+5.49316406	-81.49658203	+1940
+1457970647.31530000	+15.14794922	-12.63867188	-10.66992188	-15.90820313	+20.03906250	-98.78906250	+2736	+15.57421875	-11.82128906	-10.23046875	-71.52099609	-37.04589844	+15.42480469	+3068	+12.03662109	-13.09130859	-10.70507813	-21.66503906	+5.27343750	-81.62841797	+1936
+1457970647.31940010	+15.16992188	-12.75292969	-10.70947266	-16.19384766	+19.88525391	-99.05273438	+2728	+15.54785156	-11.94433594	-10.28320313	-71.74072266	-37.28759766	+15.22705078	+3060	+12.04980469	-13.17041016	-10.71386719	-21.92871094	+4.98779297	-81.78222656	+1928
+1457970647.32360010	+15.17871094	-12.86718750	-10.75341797	-16.47949219	+19.77539063	-99.27246094	+2712	+15.50390625	-12.06298828	-10.34472656	-71.96044922	-37.44140625	+14.94140625	+3056	+12.05419922	-13.24951172	-10.71826172	-22.21435547	+4.74609375	-81.93603516	+1912
+1457970647.32780000	+15.19628906	-12.96386719	-10.78417969	-16.65527344	+19.59960938	-99.44824219	+2684	+15.47314453	-12.16406250	-10.38867188	-72.15820313	-37.66113281	+14.76562500	+3044	+12.07177734	-13.32421875	-10.71826172	-22.45605469	+4.43847656	-82.11181641	+1896
+1457970647.33189990	+15.21386719	-13.06933594	-10.81054688	-16.85302734	+19.37988281	-99.66796875	+2656	+15.43798828	-12.27392578	-10.43701172	-72.35595703	-37.90283203	+14.61181641	+3036	+12.08056641	-13.40332031	-10.70947266	-22.71972656	+4.10888672	-82.30957031	+1884
+1457970647.34030010	+15.26660156	-13.27587891	-10.87207031	-17.20458984	+18.94042969	-100.06347656	+2576	+15.38525391	-12.48046875	-10.52929688	-72.72949219	-38.32031250	+14.30419922	+3012	+12.10693359	-13.55273438	-10.70507813	-23.22509766	+3.47167969	-82.66113281	+1844
+1457970647.34439990	+15.28857422	-13.37255859	-10.91162109	-17.35839844	+18.83056641	-100.30517578	+2528	+15.35888672	-12.57714844	-10.58203125	-72.83935547	-38.49609375	+14.06250000	+3000	+12.12451172	-13.63183594	-10.70947266	-23.42285156	+3.25195313	-82.83691406	+1824
+1457970647.34859990	+15.28417969	-13.45605469	-10.94677734	-17.55615234	+18.83056641	-100.50292969	+2480	+15.32373047	-12.66943359	-10.62597656	-72.92724609	-38.67187500	+13.82080078	+2988	+12.12890625	-13.69335938	-10.73144531	-23.62060547	+3.16406250	-82.94677734	+1800
+1457970647.35279990	+15.29296875	-13.52197266	-10.97753906	-17.64404297	+18.78662109	-100.63476563	+2428	+15.30615234	-12.74414063	-10.66113281	-73.01513672	-38.82568359	+13.66699219	+2972	+12.13330078	-13.75048828	-10.74462891	-23.79638672	+3.05419922	-83.07861328	+1776
+1457970647.35690000	+15.29296875	-13.59228516	-11.00390625	-17.77587891	+18.72070313	-100.81054688	+2372	+15.29736328	-12.81445313	-10.68750000	-73.10302734	-39.00146484	+13.57910156	+2956	+12.14208984	-13.81201172	-10.75781250	-23.99414063	+2.92236328	-83.21044922	+1756
+1457970647.36110000	+15.28417969	-13.66699219	-11.02148438	-17.99560547	+18.67675781	-100.94238281	+2328	+15.29296875	-12.88916016	-10.68750000	-73.25683594	-39.26513672	+13.60107422	+2940	+12.13769531	-13.85595703	-10.77539063	-24.10400391	+2.90039063	-83.32031250	+1732
+1457970647.36520000	+15.29296875	-13.71533203	-11.00830078	-18.06152344	+18.45703125	-101.11816406	+2284	+15.31494141	-12.95068359	-10.67431641	-73.38867188	-39.55078125	+13.71093750	+2924	+12.14208984	-13.89990234	-10.77539063	-24.16992188	+2.79052734	-83.54003906	+1712
+1457970647.36940000	+15.29296875	-13.75927734	-10.99511719	-18.14941406	+18.32519531	-101.35986328	+2248	+15.33691406	-12.99023438	-10.66552734	-73.43261719	-39.81445313	+13.77685547	+2908	+12.15087891	-13.94824219	-10.78857422	-24.19189453	+2.76855469	-83.73779297	+1696
+1457970647.37360000	+15.28857422	-13.79443359	-10.98632813	-18.23730469	+18.21533203	-101.57958984	+2220	+15.36767578	-13.02978516	-10.65673828	-73.47656250	-40.07812500	+13.86474609	+2892	+12.15527344	-13.99658203	-10.81933594	-24.23583984	+2.81250000	-83.93554688	+1684
+1457970647.37770010	+15.29736328	-13.82958984	-10.98193359	-18.28125000	+18.12744141	-101.73339844	+2192	+15.41601563	-13.06054688	-10.64794922	-73.47656250	-40.34179688	+13.97460938	+2880	+12.15966797	-14.03173828	-10.85009766	-24.23583984	+2.85644531	-84.06738281	+1672
+1457970647.38190010	+15.28857422	-13.86474609	-10.98193359	-18.39111328	+18.12744141	-101.95312500	+2172	+15.45996094	-13.08691406	-10.63916016	-73.47656250	-40.56152344	+14.08447266	+2864	+12.16406250	-14.08007813	-10.88085938	-24.25781250	+2.94433594	-84.24316406	+1668
+1457970647.39019990	+15.22705078	-13.90429688	-10.97314453	-18.69873047	+18.23730469	-102.26074219	+2168	+15.54345703	-13.11328125	-10.60839844	-73.41064453	-40.97900391	+14.28222656	+2840	+12.14648438	-14.11962891	-10.94677734	-24.19189453	+3.31787109	-84.50683594	+1668
+1457970647.39439990	+15.20947266	-13.92187500	-10.94677734	-18.83056641	+18.10546875	-102.41455078	+2188	+15.58740234	-13.13085938	-10.57763672	-73.45458984	-41.26464844	+14.47998047	+2836	+12.14208984	-14.14599609	-10.96435547	-24.16992188	+3.38378906	-84.66064453	+1668
+1457970647.39860010	+15.20068359	-13.94384766	-10.92480469	-18.91845703	+17.97363281	-102.56835938	+2212	+15.63134766	-13.15283203	-10.55126953	-73.52050781	-41.52832031	+14.67773438	+2828	+12.13330078	-14.17675781	-10.98632813	-24.16992188	+3.42773438	-84.81445313	+1676
+1457970647.40269990	+15.20507813	-13.96142578	-10.90283203	-18.96240234	+17.81982422	-102.72216797	+2240	+15.68408203	-13.16601563	-10.52050781	-73.58642578	-41.81396484	+14.89746094	+2820	+12.13769531	-14.20312500	-11.00390625	-24.12597656	+3.42773438	-84.94628906	+1688
+1457970647.40689990	+15.19628906	-13.98779297	-10.88525391	-19.07226563	+17.73193359	-102.89794922	+2280	+15.73242188	-13.18798828	-10.49414063	-73.60839844	-42.09960938	+15.05126953	+2816	+12.13330078	-14.22949219	-11.01708984	-24.12597656	+3.47167969	-85.12207031	+1700
+1457970647.41109990	+15.18310547	-14.00537109	-10.88525391	-19.13818359	+17.70996094	-103.05175781	+2320	+15.76318359	-13.19238281	-10.50292969	-73.52050781	-42.25341797	+15.05126953	+2804	+12.12890625	-14.26025391	-11.03906250	-24.12597656	+3.51562500	-85.29785156	+1720
+1457970647.41520000	+15.16992188	-14.03613281	-10.91162109	-19.27001953	+17.81982422	-103.13964844	+2360	+15.78515625	-13.20117188	-10.52490234	-73.41064453	-42.34130859	+14.98535156	+2796	+12.12890625	-14.28222656	-11.06982422	-24.12597656	+3.62548828	-85.31982422	+1740
+1457970647.41940000	+15.15673828	-14.08447266	-10.92480469	-19.44580078	+17.79785156	-103.20556641	+2400	+15.79833984	-13.24072266	-10.53808594	-73.43261719	-42.47314453	+14.96337891	+2780	+12.12011719	-14.30859375	-11.07861328	-24.21386719	+3.58154297	-85.36376953	+1756
+1457970647.42360000	+15.14794922	-14.12841797	-10.94677734	-19.57763672	+17.79785156	-103.27148438	+2436	+15.78515625	-13.27587891	-10.56005859	-73.49853516	-42.56103516	+14.87548828	+2772	+12.11132813	-14.33935547	-11.08740234	-24.32373047	+3.49365234	-85.42968750	+1768
+1457970647.42770000	+15.14355469	-14.16357422	-10.96435547	-19.66552734	+17.77587891	-103.31542969	+2464	+15.77636719	-13.30224609	-10.57324219	-73.56445313	-42.64892578	+14.83154297	+2764	+12.11132813	-14.36132813	-11.09179688	-24.41162109	+3.40576172	-85.45166016	+1776
+1457970647.43190000	+15.14355469	-14.20751953	-10.97753906	-19.75341797	+17.66601563	-103.35937500	+2484	+15.75000000	-13.35498047	-10.57763672	-73.69628906	-42.80273438	+14.76562500	+2756	+12.10253906	-14.39208984	-11.08300781	-24.54345703	+3.22998047	-85.51757813	+1784
+1457970647.44020010	+15.18310547	-14.30859375	-11.01708984	-19.84130859	+17.40234375	-103.46923828	+2504	+15.70166016	-13.44287109	-10.63476563	-73.80615234	-42.97851563	+14.47998047	+2744	+12.11572266	-14.47998047	-11.06542969	-24.85107422	+2.70263672	-85.62744141	+1788
+1457970647.44440010	+15.19628906	-14.37011719	-11.04785156	-19.92919922	+17.35839844	-103.53515625	+2496	+15.67529297	-13.49121094	-10.67431641	-73.82812500	-43.00048828	+14.28222656	+2736	+12.12451172	-14.51953125	-11.06103516	-25.02685547	+2.50488281	-85.67138672	+1780
+1457970647.44849990	+15.20068359	-14.43164063	-11.09179688	-20.03906250	+17.35839844	-103.57910156	+2480	+15.63574219	-13.53515625	-10.72705078	-73.82812500	-42.97851563	+14.06250000	+2732	+12.11572266	-14.55029297	-11.06103516	-25.18066406	+2.37304688	-85.67138672	+1768
+1457970647.45269990	+15.20947266	-14.48437500	-11.13134766	-20.12695313	+17.38037109	-103.62304688	+2456	+15.60058594	-13.56591797	-10.77099609	-73.82812500	-42.93457031	+13.84277344	+2724	+12.11572266	-14.57226563	-11.06542969	-25.33447266	+2.28515625	-85.64941406	+1752
+1457970647.45689990	+15.21826172	-14.53710938	-11.16210938	-20.19287109	+17.35839844	-103.64501953	+2420	+15.55224609	-13.61425781	-10.81054688	-73.89404297	-42.93457031	+13.62304688	+2720	+12.11132813	-14.60742188	-11.05664063	-25.51025391	+2.08740234	-85.62744141	+1736
+1457970647.46100000	+15.22705078	-14.58984375	-11.19726563	-20.25878906	+17.29248047	-103.66699219	+2380	+15.49951172	-13.67138672	-10.84130859	-74.02587891	-42.97851563	+13.42529297	+2712	+12.10693359	-14.64257813	-11.05224609	-25.70800781	+1.86767578	-85.60546875	+1712
+1457970647.46519990	+15.24902344	-14.62939453	-11.21044922	-20.25878906	+17.16064453	-103.68896484	+2332	+15.46875000	-13.71093750	-10.85009766	-74.11376953	-43.04443359	+13.33740234	+2696	+12.11132813	-14.66894531	-11.03027344	-25.83984375	+1.64794922	-85.64941406	+1688
+1457970647.46939990	+15.26220703	-14.66894531	-11.23242188	-20.25878906	+17.07275391	-103.75488281	+2280	+15.44238281	-13.74609375	-10.86328125	-74.17968750	-43.13232422	+13.24951172	+2684	+12.11572266	-14.70410156	-11.02148438	-25.94970703	+1.45019531	-85.71533203	+1664
+1457970647.47350000	+15.27099609	-14.69970703	-11.25000000	-20.28076172	+17.02880859	-103.82080078	+2224	+15.42480469	-13.77246094	-10.87646484	-74.20166016	-43.19824219	+13.16162109	+2668	+12.11572266	-14.72607422	-11.01708984	-26.01562500	+1.36230469	-85.78125000	+1636
+1457970647.47770000	+15.28417969	-14.71728516	-11.25878906	-20.23681641	+16.98486328	-103.86474609	+2168	+15.41162109	-13.79443359	-10.88964844	-74.20166016	-43.22021484	+13.11767578	+2652	+12.11572266	-14.73925781	-11.01708984	-26.03759766	+1.29638672	-85.82519531	+1608
+1457970647.48190000	+15.29296875	-14.73486328	-11.26318359	-20.21484375	+16.94091797	-103.95263672	+2112	+15.40722656	-13.80761719	-10.90722656	-74.17968750	-43.24218750	+13.05175781	+2636	+12.12011719	-14.75683594	-11.02587891	-26.05957031	+1.25244141	-85.84716797	+1576
+1457970647.48600010	+15.28857422	-14.73925781	-11.26757813	-20.21484375	+16.96289063	-103.99658203	+2060	+15.40283203	-13.81640625	-10.91162109	-74.15771484	-43.28613281	+13.02978516	+2616	+12.11572266	-14.76562500	-11.03466797	-26.05957031	+1.29638672	-85.86914063	+1548
+1457970647.49440000	+15.28417969	-14.72167969	-11.25878906	-20.12695313	+16.96289063	-104.06250000	+1964	+15.42041016	-13.82080078	-10.88525391	-74.15771484	-43.41796875	+13.11767578	+2584	+12.11132813	-14.77441406	-11.03906250	-25.99365234	+1.34033203	-85.97900391	+1496
+1457970647.49850010	+15.27539063	-14.70849609	-11.24560547	-20.08300781	+16.96289063	-104.08447266	+1928	+15.43798828	-13.82080078	-10.86328125	-74.17968750	-43.50585938	+13.20556641	+2576	+12.10693359	-14.77880859	-11.03906250	-25.92773438	+1.38427734	-86.04492188	+1476
+1457970647.50270010	+15.27099609	-14.69091797	-11.23681641	-20.03906250	+16.94091797	-104.10644531	+1896	+15.45556641	-13.81640625	-10.84570313	-74.17968750	-43.59375000	+13.29345703	+2564	+12.10253906	-14.77441406	-11.04345703	-25.86181641	+1.42822266	-86.11083984	+1456
+1457970647.50690010	+15.26660156	-14.67333984	-11.21923828	-19.97314453	+16.91894531	-104.12841797	+1868	+15.47753906	-13.80322266	-10.82812500	-74.13574219	-43.65966797	+13.40332031	+2556	+12.10253906	-14.77441406	-11.04785156	-25.77392578	+1.49414063	-86.17675781	+1440
+1457970647.51099990	+15.25781250	-14.64697266	-11.19726563	-19.90722656	+16.89697266	-104.17236328	+1848	+15.50830078	-13.78564453	-10.80615234	-74.09179688	-43.72558594	+13.53515625	+2548	+12.09814453	-14.76562500	-11.05224609	-25.64208984	+1.60400391	-86.24267578	+1428
+1457970647.51519990	+15.25341797	-14.63378906	-11.18847656	-19.86328125	+16.89697266	-104.19433594	+1832	+15.52587891	-13.77246094	-10.79296875	-74.06982422	-43.74755859	+13.62304688	+2540	+12.09814453	-14.75683594	-11.06103516	-25.55419922	+1.71386719	-86.28662109	+1420
+1457970647.51930000	+15.24462891	-14.61181641	-11.17529297	-19.81933594	+16.91894531	-104.19433594	+1824	+15.54785156	-13.75927734	-10.77978516	-74.02587891	-43.76953125	+13.68896484	+2536	+12.09375000	-14.74804688	-11.06982422	-25.44433594	+1.84570313	-86.33056641	+1416
+1457970647.52350000	+15.23583984	-14.58984375	-11.16650391	-19.77539063	+16.94091797	-104.19433594	+1820	+15.56542969	-13.74609375	-10.76660156	-74.00390625	-43.79150391	+13.77685547	+2528	+12.08935547	-14.73925781	-11.07421875	-25.33447266	+1.97753906	-86.37451172	+1412
+1457970647.52769990	+15.22705078	-14.57226563	-11.15771484	-19.73144531	+16.94091797	-104.19433594	+1820	+15.57861328	-13.73291016	-10.75341797	-73.98193359	-43.81347656	+13.82080078	+2520	+12.08056641	-14.72607422	-11.08300781	-25.20263672	+2.10937500	-86.39648438	+1416
+1457970647.53600000	+15.20947266	-14.52832031	-11.13134766	-19.64355469	+16.96289063	-104.15039063	+1832	+15.60498047	-13.71093750	-10.73144531	-73.93798828	-43.83544922	+13.93066406	+2508	+12.06738281	-14.69970703	-11.09179688	-24.98291016	+2.35107422	-86.46240234	+1436
+1457970647.54020000	+15.20068359	-14.49755859	-11.11816406	-19.55566406	+16.98486328	-104.12841797	+1852	+15.60937500	-13.70214844	-10.72705078	-73.91601563	-43.83544922	+13.95263672	+2500	+12.05859375	-14.68212891	-11.09179688	-24.87304688	+2.48291016	-86.46240234	+1448
+1457970647.54430010	+15.18750000	-14.46679688	-11.10498047	-19.46777344	+17.00683594	-104.08447266	+1872	+15.61816406	-13.69335938	-10.72265625	-73.89404297	-43.83544922	+13.97460938	+2492	+12.04980469	-14.66894531	-11.09619141	-24.78515625	+2.59277344	-86.46240234	+1468
+1457970647.54850010	+15.17871094	-14.43603516	-11.09619141	-19.40185547	+17.05078125	-104.04052734	+1896	+15.62255859	-13.68457031	-10.72265625	-73.87207031	-43.83544922	+13.97460938	+2488	+12.04541016	-14.65136719	-11.09619141	-24.69726563	+2.68066406	-86.44042969	+1484
+1457970647.55270000	+15.16552734	-14.39208984	-11.08740234	-19.27001953	+17.11669922	-103.95263672	+1928	+15.62695313	-13.67578125	-10.71826172	-73.85009766	-43.81347656	+13.97460938	+2480	+12.04101563	-14.63818359	-11.10058594	-24.63134766	+2.76855469	-86.39648438	+1500
+1457970647.55679990	+15.15673828	-14.35693359	-11.08740234	-19.16015625	+17.20458984	-103.84277344	+1960	+15.62695313	-13.66699219	-10.71826172	-73.80615234	-43.79150391	+13.95263672	+2472	+12.03662109	-14.62500000	-11.09619141	-24.60937500	+2.81250000	-86.35253906	+1516
+1457970647.56100010	+15.14794922	-14.33056641	-11.09179688	-19.07226563	+17.27050781	-103.73291016	+1988	+15.62695313	-13.65820313	-10.71826172	-73.78417969	-43.76953125	+13.93066406	+2468	+12.03222656	-14.61621094	-11.09619141	-24.58740234	+2.83447266	-86.26464844	+1528
+1457970647.56520010	+15.14355469	-14.30419922	-11.10058594	-18.96240234	+17.35839844	-103.57910156	+2012	+15.61816406	-13.63623047	-10.71826172	-73.69628906	-43.68164063	+13.84277344	+2464	+12.03222656	-14.60302734	-11.08740234	-24.56542969	+2.83447266	-86.22070313	+1536
+1457970647.56929990	+15.14355469	-14.28222656	-11.10498047	-18.85253906	+17.40234375	-103.44726563	+2032	+15.60937500	-13.61425781	-10.72265625	-73.63037109	-43.59375000	+13.73291016	+2460	+12.02783203	-14.59423828	-11.08300781	-24.54345703	+2.83447266	-86.15478516	+1544
+1457970647.57349990	+15.14355469	-14.26464844	-11.11376953	-18.74267578	+17.46826172	-103.31542969	+2044	+15.59179688	-13.59228516	-10.73144531	-73.54248047	-43.50585938	+13.60107422	+2456	+12.02783203	-14.58105469	-11.07421875	-24.54345703	+2.81250000	-86.08886719	+1548
+1457970647.57769990	+15.15234375	-14.24267578	-11.13134766	-18.58886719	+17.53417969	-103.13964844	+2048	+15.54785156	-13.53076172	-10.75781250	-73.27880859	-43.17626953	+13.16162109	+2460	+12.02783203	-14.56347656	-11.06103516	-24.52148438	+2.79052734	-85.97900391	+1548
+1457970647.58600000	+15.16552734	-14.21191406	-11.17089844	-18.32519531	+17.75390625	-102.81005859	+2032	+15.45556641	-13.44287109	-10.81054688	-72.88330078	-42.60498047	+12.41455078	+2456	+12.03662109	-14.52832031	-11.03466797	-24.43359375	+2.74658203	-85.71533203	+1536
+1457970647.59010000	+15.17431641	-14.17675781	-11.18847656	-18.12744141	+17.90771484	-102.54638672	+2012	+15.37646484	-13.36376953	-10.83691406	-72.57568359	-42.14355469	+11.86523438	+2460	+12.04541016	-14.46240234	-11.00830078	-24.27978516	+2.72460938	-85.36376953	+1524
+1457970647.59430000	+15.17871094	-14.14160156	-11.19726563	-17.95166016	+18.03955078	-102.32666016	+1988	+15.33251953	-13.30664063	-10.83691406	-72.39990234	-41.85791016	+11.60156250	+2460	+12.05419922	-14.40966797	-10.97753906	-24.12597656	+2.72460938	-85.07812500	+1508
+1457970647.59850000	+15.17871094	-14.10205078	-11.19726563	-17.79785156	+18.12744141	-102.12890625	+1964	+15.30615234	-13.25830078	-10.82812500	-72.29003906	-41.63818359	+11.49169922	+2460	+12.05859375	-14.36132813	-10.95556641	-23.97216797	+2.74658203	-84.85839844	+1492
+1457970647.60260010	+15.19189453	-14.03613281	-11.17968750	-17.51220703	+18.19335938	-101.82128906	+1936	+15.30175781	-13.18798828	-10.80615234	-72.18017578	-41.41845703	+11.51367188	+2464	+12.07177734	-14.26904297	-10.90283203	-23.62060547	+2.74658203	-84.52880859	+1480
+1457970647.60680010	+15.19628906	-13.96582031	-11.16210938	-17.24853516	+18.25927734	-101.60156250	+1908	+15.30615234	-13.11328125	-10.78857422	-72.02636719	-41.19873047	+11.51367188	+2468	+12.08935547	-14.21191406	-10.88085938	-23.33496094	+2.85644531	-84.37500000	+1464
+1457970647.61100010	+15.18750000	-13.89111328	-11.14013672	-17.02880859	+18.41308594	-101.40380859	+1884	+15.31054688	-13.03417969	-10.75781250	-71.85058594	-41.02294922	+11.53564453	+2476	+12.09375000	-14.15039063	-10.87646484	-23.02734375	+3.07617188	-84.19921875	+1452
+1457970647.61509990	+15.18310547	-13.77246094	-11.10937500	-16.67724609	+18.58886719	-101.11816406	+1868	+15.33691406	-12.93310547	-10.71386719	-71.63085938	-40.82519531	+11.62353516	+2492	+12.10253906	-14.06689453	-10.87646484	-22.63183594	+3.36181641	-83.95751953	+1448
+1457970647.61929990	+15.17871094	-13.66699219	-11.07421875	-16.39160156	+18.74267578	-100.85449219	+1856	+15.36328125	-12.84521484	-10.66992188	-71.45507813	-40.67138672	+11.77734375	+2508	+12.10693359	-14.00537109	-10.86767578	-22.32421875	+3.55957031	-83.78173828	+1444
+1457970647.62350010	+15.15234375	-13.56152344	-11.04345703	-16.14990234	+18.94042969	-100.56884766	+1852	+15.38085938	-12.75292969	-10.60839844	-71.36718750	-40.49560547	+11.97509766	+2524	+12.09375000	-13.93066406	-10.86328125	-22.01660156	+3.86718750	-83.56201172	+1444
+1457970647.63179990	+15.10839844	-13.28906250	-10.94238281	-15.46875000	+19.22607422	-99.90966797	+1888	+15.45117188	-12.53320313	-10.45458984	-71.10351563	-40.25390625	+12.50244141	+2576	+12.08496094	-13.76367188	-10.82373047	-21.31347656	+4.32861328	-83.18847656	+1464
+1457970647.63599990	+15.09082031	-13.17480469	-10.90283203	-15.16113281	+19.33593750	-99.64599609	+1920	+15.47753906	-12.42773438	-10.39746094	-70.92773438	-40.10009766	+12.65625000	+2596	+12.08056641	-13.69335938	-10.81054688	-21.02783203	+4.54833984	-83.03466797	+1484
+1457970647.64010000	+15.08642578	-13.04736328	-10.86328125	-14.76562500	+19.46777344	-99.29443359	+1960	+15.51708984	-12.31347656	-10.34472656	-70.70800781	-39.92431641	+12.85400391	+2620	+12.08056641	-13.61865234	-10.80175781	-20.69824219	+4.76806641	-82.81494141	+1508
+1457970647.64430000	+15.07763672	-12.93750000	-10.83251953	-14.43603516	+19.62158203	-99.00878906	+2008	+15.54785156	-12.21240234	-10.29199219	-70.51025391	-39.77050781	+12.98583984	+2640	+12.07617188	-13.54833984	-10.78857422	-20.41259766	+5.03173828	-82.61718750	+1532
+1457970647.64850000	+15.05126953	-12.81884766	-10.80615234	-14.12841797	+19.88525391	-98.67919922	+2060	+15.55664063	-12.09814453	-10.24365234	-70.31250000	-39.55078125	+13.02978516	+2660	+12.05859375	-13.46923828	-10.78417969	-20.14892578	+5.33935547	-82.37548828	+1564
+1457970647.65260000	+15.02929688	-12.70019531	-10.79736328	-13.79882813	+20.19287109	-98.26171875	+2116	+15.56982422	-11.97949219	-10.19970703	-70.07080078	-39.26513672	+13.11767578	+2680	+12.05859375	-13.37255859	-10.77978516	-19.79736328	+5.66894531	-82.02392578	+1600
+1457970647.65680000	+15.01171875	-12.60351563	-10.77539063	-13.51318359	+20.36865234	-97.84423828	+2172	+15.56542969	-11.89160156	-10.14697266	-69.93896484	-39.02343750	+13.13964844	+2696	+12.04541016	-13.28906250	-10.75341797	-19.57763672	+5.84472656	-81.73828125	+1632
+1457970647.66100000	+15.00292969	-12.51123047	-10.75341797	-13.20556641	+20.50048828	-97.44873047	+2224	+15.54785156	-11.79931641	-10.12060547	-69.76318359	-38.71582031	+13.09570313	+2708	+12.03662109	-13.21435547	-10.72265625	-19.40185547	+5.97656250	-81.45263672	+1656
+1457970647.66510010	+15.00732422	-12.41015625	-10.73583984	-12.85400391	+20.63232422	-97.00927734	+2272	+15.54345703	-11.69824219	-10.08984375	-69.56542969	-38.40820313	+13.11767578	+2720	+12.04541016	-13.12207031	-10.68750000	-19.11621094	+6.04248047	-81.10107422	+1684
+1457970647.66930010	+15.00292969	-12.33105469	-10.70947266	-12.56835938	+20.74218750	-96.63574219	+2312	+15.52587891	-11.61035156	-10.05908203	-69.41162109	-38.12255859	+13.05175781	+2728	+12.04541016	-13.04296875	-10.64794922	-18.89648438	+6.13037109	-80.79345703	+1708
+1457970647.67759990	+15.02050781	-12.17285156	-10.68310547	-11.88720703	+21.00585938	-95.80078125	+2372	+15.46435547	-11.41259766	-10.05468750	-68.95019531	-37.22167969	+12.76611328	+2752	+12.05859375	-12.87597656	-10.58203125	-18.45703125	+6.30615234	-80.06835938	+1744
+1457970647.68179990	+15.02929688	-12.09814453	-10.67431641	-11.55761719	+21.15966797	-95.33935547	+2388	+15.42480469	-11.33349609	-10.05468750	-68.77441406	-36.78222656	+12.59033203	+2760	+12.06298828	-12.79687500	-10.54248047	-18.28125000	+6.35009766	-79.67285156	+1752
+1457970647.68590000	+15.02050781	-12.01464844	-10.66552734	-11.27197266	+21.35742188	-94.83398438	+2396	+15.37207031	-11.25000000	-10.05468750	-68.62060547	-36.29882813	+12.41455078	+2764	+12.05419922	-12.70458984	-10.50732422	-18.12744141	+6.48193359	-79.25537109	+1752
+1457970647.69010000	+15.02490234	-11.91796875	-10.64794922	-10.87646484	+21.48925781	-94.32861328	+2400	+15.33691406	-11.15332031	-10.04150391	-68.42285156	-35.83740234	+12.30468750	+2772	+12.06738281	-12.59912109	-10.46337891	-17.84179688	+6.52587891	-78.79394531	+1756
+1457970647.69429990	+15.02929688	-11.83886719	-10.61718750	-10.56884766	+21.55517578	-93.84521484	+2392	+15.29736328	-11.06542969	-10.02392578	-68.26904297	-35.39794922	+12.23876953	+2776	+12.07617188	-12.49804688	-10.41064453	-17.57812500	+6.52587891	-78.35449219	+1752
+1457970647.69840000	+15.02929688	-11.75537109	-10.59082031	-10.26123047	+21.62109375	-93.38378906	+2376	+15.25341797	-10.96875000	-10.01513672	-68.11523438	-34.91455078	+12.12890625	+2780	+12.07617188	-12.40136719	-10.36230469	-17.38037109	+6.54785156	-77.93701172	+1744
+1457970647.70260000	+15.04687500	-11.65869141	-10.55126953	-9.82177734	+21.59912109	-92.85644531	+2360	+15.22705078	-10.86328125	-9.99316406	-67.89550781	-34.47509766	+12.10693359	+2788	+12.08935547	-12.29589844	-10.30957031	-17.09472656	+6.52587891	-77.49755859	+1740
+1457970647.70680000	+15.05566406	-11.55322266	-10.51171875	-9.40429688	+21.66503906	-92.39501953	+2340	+15.20068359	-10.75781250	-9.97119141	-67.69775391	-34.03564453	+12.08496094	+2792	+12.09375000	-12.20361328	-10.25683594	-16.85302734	+6.56982422	-77.12402344	+1732
+1457970647.71090010	+15.04248047	-11.44335938	-10.47656250	-9.03076172	+21.81884766	-91.88964844	+2320	+15.16552734	-10.64794922	-9.94042969	-67.52197266	-33.59619141	+12.06298828	+2796	+12.08496094	-12.09375000	-10.22607422	-16.56738281	+6.74560547	-76.68457031	+1724
+1457970647.71930000	+15.04248047	-11.19726563	-10.38867188	-8.06396484	+22.01660156	-90.85693359	+2276	+15.14355469	-10.40625000	-9.86572266	-67.03857422	-32.73925781	+12.19482422	+2804	+12.10253906	-11.87402344	-10.14257813	-15.90820313	+6.96533203	-75.80566406	+1712
+1457970647.72340010	+15.01611328	-11.06542969	-10.34472656	-7.66845703	+22.19238281	-90.28564453	+2256	+15.12597656	-10.27441406	-9.81298828	-66.79687500	-32.32177734	+12.26074219	+2812	+12.08496094	-11.75097656	-10.10742188	-15.55664063	+7.22900391	-75.34423828	+1712
+1457970647.72760010	+15.00732422	-10.92041016	-10.28320313	-7.16308594	+22.23632813	-89.71435547	+2248	+15.13037109	-10.13378906	-9.74267578	-66.51123047	-31.97021484	+12.45849609	+2824	+12.08496094	-11.62353516	-10.06347656	-15.13916016	+7.38281250	-74.90478516	+1712
+1457970647.73180010	+14.98974609	-10.77539063	-10.21728516	-6.67968750	+22.30224609	-89.20898438	+2240	+15.13916016	-9.98437500	-9.66796875	-66.20361328	-31.66259766	+12.67822266	+2840	+12.07617188	-11.50488281	-10.01953125	-14.76562500	+7.60253906	-74.50927734	+1712
+1457970647.73589990	+14.96337891	-10.63476563	-10.14697266	-6.24023438	+22.39013672	-88.70361328	+2236	+15.14355469	-9.83496094	-9.58886719	-65.93994141	-31.35498047	+12.89794922	+2860	+12.05859375	-11.38623047	-9.98437500	-14.39208984	+7.86621094	-74.11376953	+1716
+1457970647.74009990	+14.95898438	-10.47656250	-10.07666016	-5.66894531	+22.41210938	-88.15429688	+2244	+15.16552734	-9.68554688	-9.50976563	-65.63232422	-31.02539063	+13.16162109	+2876	+12.05419922	-11.26318359	-9.94042969	-13.97460938	+8.08593750	-73.69628906	+1724
+1457970647.74420000	+14.94580078	-10.32275391	-10.00634766	-5.09765625	+22.50000000	-87.64892578	+2252	+15.18310547	-9.53173828	-9.43505859	-65.28076172	-30.71777344	+13.35937500	+2892	+12.04541016	-11.15332031	-9.90087891	-13.57910156	+8.32763672	-73.32275391	+1732
+1457970647.74840000	+14.91503906	-10.16455078	-9.94042969	-4.61425781	+22.63183594	-87.07763672	+2268	+15.18750000	-9.37792969	-9.35595703	-64.95117188	-30.38818359	+13.53515625	+2912	+12.02343750	-11.03466797	-9.87011719	-13.20556641	+8.65722656	-72.90527344	+1744
+1457970647.75260000	+14.89746094	-10.00634766	-9.87890625	-4.06494141	+22.78564453	-86.48437500	+2292	+15.20507813	-9.21972656	-9.27246094	-64.62158203	-30.03662109	+13.73291016	+2928	+12.01904297	-10.90283203	-9.83496094	-12.72216797	+8.96484375	-72.42187500	+1760
+1457970647.75670000	+14.87548828	-9.85693359	-9.80859375	-3.58154297	+22.87353516	-85.91308594	+2320	+15.21826172	-9.06591797	-9.18896484	-64.29199219	-29.72900391	+13.95263672	+2948	+12.00585938	-10.78417969	-9.79541016	-12.32666016	+9.22851563	-71.98242188	+1772
+1457970647.76510000	+14.83593750	-9.55371094	-9.65917969	-2.59277344	+23.00537109	-84.72656250	+2396	+15.23583984	-8.75830078	-9.01318359	-63.72070313	-29.09179688	+14.43603516	+2980	+11.97509766	-10.53369141	-9.70312500	-11.53564453	+9.75585938	-71.03759766	+1804
+1457970647.76920010	+14.81835938	-9.40429688	-9.58007813	-2.06542969	+23.02734375	-84.15527344	+2436	+15.24023438	-8.61767578	-8.92968750	-63.45703125	-28.78417969	+14.61181641	+2996	+11.96191406	-10.41503906	-9.65039063	-11.16210938	+9.97558594	-70.59814453	+1824
+1457970647.77340010	+14.80078125	-9.26367188	-9.50537109	-1.56005859	+23.04931641	-83.58398438	+2484	+15.23144531	-8.48144531	-8.84619141	-63.23730469	-28.47656250	+14.76562500	+3008	+11.94433594	-10.30517578	-9.59765625	-10.87646484	+10.15136719	-70.20263672	+1840
+1457970647.77760000	+14.79638672	-9.12304688	-9.44384766	-1.03271484	+23.13720703	-82.94677734	+2528	+15.23144531	-8.34960938	-8.77587891	-63.01757813	-28.10302734	+14.87548828	+3016	+11.94873047	-10.18652344	-9.54492188	-10.45898438	+10.28320313	-69.65332031	+1860
+1457970647.78169990	+14.79199219	-8.98681641	-9.38232422	-0.54931641	+23.18115234	-82.33154297	+2568	+15.21826172	-8.21777344	-8.70556641	-62.81982422	-27.72949219	+14.96337891	+3020	+11.94873047	-10.07226563	-9.48339844	-10.10742188	+10.39306641	-69.16992188	+1880
+1457970647.78590010	+14.77441406	-8.85058594	-9.31640625	-0.08789063	+23.26904297	-81.71630859	+2604	+15.19628906	-8.09033203	-8.63964844	-62.62207031	-27.31201172	+15.00732422	+3028	+11.93554688	-9.95800781	-9.42626953	-9.79980469	+10.54687500	-68.66455078	+1896
+1457970647.79010010	+14.76562500	-8.71435547	-9.25927734	+0.41748047	+23.35693359	-81.01318359	+2640	+15.17431641	-7.95849609	-8.57812500	-62.40234375	-26.85058594	+15.05126953	+3032	+11.93994141	-9.83056641	-9.36474609	-9.40429688	+10.65673828	-68.09326172	+1912
+1457970647.79839990	+14.74365234	-8.45947266	-9.12744141	+1.36230469	+23.37890625	-79.67285156	+2692	+15.10839844	-7.72998047	-8.44189453	-62.22656250	-26.03759766	+15.20507813	+3036	+11.92675781	-9.59326172	-9.21972656	-8.81103516	+10.74462891	-67.03857422	+1936
+1457970647.80259990	+14.74365234	-8.32763672	-9.06591797	+1.88964844	+23.35693359	-78.99169922	+2712	+15.07763672	-7.62011719	-8.38037109	-62.13867188	-25.59814453	+15.27099609	+3036	+11.93554688	-9.47021484	-9.14501953	-8.43750000	+10.70068359	-66.46728516	+1948
+1457970647.80670000	+14.74365234	-8.20019531	-9.00000000	+2.39501953	+23.35693359	-78.35449219	+2728	+15.04687500	-7.50585938	-8.31884766	-62.02880859	-25.15869141	+15.31494141	+3040	+11.93994141	-9.35595703	-9.06591797	-8.10791016	+10.67871094	-65.91796875	+1956
+1457970647.81090000	+14.73486328	-8.07275391	-8.93408203	+2.90039063	+23.35693359	-77.71728516	+2736	+15.00292969	-7.39160156	-8.25732422	-61.91894531	-24.69726563	+15.33691406	+3040	+11.93554688	-9.24169922	-8.99121094	-7.80029297	+10.67871094	-65.39062500	+1964
+1457970647.81510000	+14.73046875	-7.94531250	-8.87255859	+3.40576172	+23.40087891	-77.01416016	+2740	+14.96777344	-7.27734375	-8.20458984	-61.78710938	-24.19189453	+15.35888672	+3040	+11.94433594	-9.11425781	-8.91210938	-7.40478516	+10.65673828	-64.79736328	+1968
+1457970647.81920000	+14.72607422	-7.81787109	-8.81542969	+3.93310547	+23.42285156	-76.35498047	+2736	+14.93261719	-7.15869141	-8.14746094	-61.67724609	-23.68652344	+15.44677734	+3040	+11.95312500	-8.99560547	-8.83300781	-7.03125000	+10.61279297	-64.22607422	+1972
+1457970647.82340000	+14.70849609	-7.69042969	-8.74951172	+4.39453125	+23.46679688	-75.65185547	+2732	+14.89306641	-7.04443359	-8.08154297	-61.58935547	-23.22509766	+15.53466797	+3044	+11.94433594	-8.87255859	-8.75830078	-6.67968750	+10.65673828	-63.65478516	+1976
+1457970647.82750010	+14.69970703	-7.55859375	-8.67480469	+4.94384766	+23.44482422	-74.97070313	+2728	+14.86669922	-6.92578125	-8.01123047	-61.47949219	-22.76367188	+15.71044922	+3048	+11.94433594	-8.74511719	-8.67919922	-6.30615234	+10.65673828	-63.08349609	+1980
+1457970647.83590010	+14.66894531	-7.29492188	-8.51660156	+5.95458984	+23.33496094	-73.71826172	+2712	+14.80957031	-6.67968750	-7.85742188	-61.21582031	-21.90673828	+16.08398438	+3064	+11.93115234	-8.50341797	-8.52539063	-5.58105469	+10.67871094	-61.98486328	+1984
+1457970647.83999990	+14.66015625	-7.16308594	-8.43310547	+6.48193359	+23.24707031	-73.10302734	+2708	+14.78759766	-6.56103516	-7.77392578	-61.10595703	-21.48925781	+16.30371094	+3072	+11.93115234	-8.38037109	-8.44628906	-5.18554688	+10.65673828	-61.43554688	+1988
+1457970647.84419990	+14.64697266	-7.02685547	-8.35400391	+7.00927734	+23.20312500	-72.53173828	+2704	+14.77001953	-6.42480469	-7.69482422	-60.88623047	-21.04980469	+16.52343750	+3084	+11.93115234	-8.26611328	-8.37158203	-4.81201172	+10.67871094	-60.93017578	+1992
+1457970647.84840010	+14.62060547	-6.89501953	-8.27490234	+7.51464844	+23.22509766	-71.91650391	+2700	+14.75244141	-6.29296875	-7.60253906	-60.68847656	-20.67626953	+16.76513672	+3096	+11.91357422	-8.15185547	-8.30566406	-4.43847656	+10.78857422	-60.40283203	+1992
+1457970647.85669990	+14.57666016	-6.62255859	-8.11230469	+8.59130859	+23.15917969	-70.72998047	+2704	+14.73046875	-6.02050781	-7.41796875	-60.16113281	-19.90722656	+17.31445313	+3128	+11.89599609	-7.91894531	-8.16943359	-3.62548828	+10.96435547	-59.32617188	+2000
+1457970647.86089990	+14.54589844	-6.49511719	-8.02001953	+9.07470703	+23.09326172	-70.15869141	+2712	+14.71728516	-5.88427734	-7.30810547	-59.94140625	-19.59960938	+17.66601563	+3144	+11.87841797	-7.80468750	-8.09912109	-3.27392578	+11.05224609	-58.82080078	+2000
+1457970647.86500000	+14.52392578	-6.36328125	-7.92333984	+9.58007813	+22.98339844	-69.60937500	+2728	+14.71289063	-5.75244141	-7.20263672	-59.69970703	-19.29199219	+17.97363281	+3160	+11.86523438	-7.69042969	-8.02880859	-2.87841797	+11.14013672	-58.29345703	+2004
+1457970647.86920000	+14.49755859	-6.22705078	-7.83105469	+10.10742188	+22.89550781	-69.08203125	+2744	+14.70410156	-5.61621094	-7.09716797	-59.41406250	-18.98437500	+18.25927734	+3180	+11.85205078	-7.58056641	-7.95849609	-2.50488281	+11.22802734	-57.83203125	+2008
+1457970647.87340000	+14.47119141	-6.09960938	-7.73437500	+10.61279297	+22.78564453	-68.59863281	+2764	+14.69970703	-5.48437500	-6.98730469	-59.12841797	-18.72070313	+18.58886719	+3200	+11.83447266	-7.47509766	-7.88818359	-2.15332031	+11.31591797	-57.37060547	+2016
+1457970647.87750010	+14.44921875	-5.97216797	-7.64648438	+11.14013672	+22.71972656	-68.07128906	+2788	+14.69531250	-5.35253906	-6.88623047	-58.82080078	-18.39111328	+18.85253906	+3216	+11.82568359	-7.36962891	-7.81787109	-1.75781250	+11.38183594	-56.86523438	+2024
+1457970647.88590000	+14.40087891	-5.72607422	-7.46630859	+12.15087891	+22.54394531	-67.03857422	+2840	+14.67773438	-5.09326172	-6.67968750	-58.20556641	-17.81982422	+19.40185547	+3248	+11.79931641	-7.16308594	-7.67285156	-1.03271484	+11.51367188	-55.94238281	+2040
+1457970647.89000010	+14.37890625	-5.60302734	-7.38281250	+12.65625000	+22.47802734	-66.51123047	+2868	+14.66455078	-4.96582031	-6.57861328	-57.89794922	-17.46826172	+19.64355469	+3260	+11.79052734	-7.05761719	-7.60253906	-0.63720703	+11.57958984	-55.43701172	+2052
+1457970647.89420010	+14.35693359	-5.47998047	-7.29492188	+13.16162109	+22.36816406	-65.96191406	+2892	+14.65136719	-4.84716797	-6.48193359	-57.61230469	-17.16064453	+19.88525391	+3272	+11.77734375	-6.95214844	-7.52783203	-0.26367188	+11.64550781	-54.93164063	+2060
+1457970647.89829990	+14.33935547	-5.36572266	-7.19384766	+13.62304688	+22.19238281	-65.50048828	+2924	+14.63818359	-4.73730469	-6.38085938	-57.37060547	-16.87500000	+20.17089844	+3284	+11.76855469	-6.85107422	-7.44433594	+0.06591797	+11.62353516	-54.49218750	+2072
+1457970647.90249990	+14.32617188	-5.25146484	-7.10595703	+14.10644531	+22.06054688	-64.99511719	+2948	+14.62060547	-4.63183594	-6.28857422	-57.15087891	-16.54541016	+20.36865234	+3292	+11.76416016	-6.74560547	-7.36083984	+0.43945313	+11.60156250	-53.98681641	+2084
+1457970647.90669990	+14.30859375	-5.13281250	-7.01806641	+14.61181641	+21.90673828	-64.48974609	+2976	+14.60302734	-4.52197266	-6.19628906	-56.88720703	-16.19384766	+20.56640625	+3300	+11.75976563	-6.64453125	-7.28173828	+0.81298828	+11.57958984	-53.50341797	+2096
+1457970647.91080000	+14.29980469	-5.02294922	-6.91699219	+15.09521484	+21.70898438	-64.02832031	+3000	+14.58105469	-4.41650391	-6.10400391	-56.66748047	-15.90820313	+20.80810547	+3304	+11.75097656	-6.54785156	-7.18945313	+1.12060547	+11.49169922	-53.06396484	+2108
+1457970647.91500000	+14.29101563	-4.91748047	-6.83789063	+15.53466797	+21.62109375	-63.50097656	+3016	+14.56347656	-4.31542969	-6.02490234	-56.44775391	-15.49072266	+20.96191406	+3308	+11.75537109	-6.44677734	-7.10156250	+1.49414063	+11.42578125	-52.53662109	+2116
+1457970647.92330000	+14.27343750	-4.70214844	-6.66650391	+16.45751953	+21.31347656	-62.46826172	+3040	+14.51074219	-4.12646484	-5.85351563	-56.05224609	-14.74365234	+21.33544922	+3308	+11.74658203	-6.23583984	-6.92578125	+2.21923828	+11.27197266	-51.54785156	+2136
+1457970647.92750000	+14.26464844	-4.59667969	-6.57861328	+16.89697266	+21.18164063	-61.94091797	+3044	+14.48437500	-4.03857422	-5.77441406	-55.92041016	-14.34814453	+21.48925781	+3308	+11.74658203	-6.13476563	-6.83789063	+2.59277344	+11.18408203	-51.02050781	+2144
+1457970647.93170000	+14.25146484	-4.48681641	-6.49072266	+17.35839844	+21.02783203	-61.41357422	+3048	+14.45800781	-3.94628906	-5.69531250	-55.74462891	-13.93066406	+21.64306641	+3304	+11.74218750	-6.02929688	-6.75439453	+2.94433594	+11.09619141	-50.51513672	+2148
+1457970647.93580010	+14.24707031	-4.38134766	-6.39404297	+17.79785156	+20.83007813	-60.95214844	+3052	+14.43603516	-3.85400391	-5.60742188	-55.59082031	-13.60107422	+21.86279297	+3304	+11.73779297	-5.92822266	-6.65771484	+3.27392578	+10.94238281	-50.03173828	+2156
+1457970647.94000010	+14.24267578	-4.28027344	-6.30615234	+18.19335938	+20.67626953	-60.49072266	+3048	+14.41406250	-3.77050781	-5.52832031	-55.43701172	-13.22753906	+22.01660156	+3300	+11.73779297	-5.83154297	-6.56542969	+3.62548828	+10.83251953	-49.54833984	+2160
+1457970647.94420000	+14.23388672	-4.17919922	-6.22265625	+18.63281250	+20.54443359	-60.02929688	+3040	+14.39208984	-3.67382813	-5.45361328	-55.23925781	-12.85400391	+22.17041016	+3296	+11.73779297	-5.73486328	-6.47753906	+3.95507813	+10.72265625	-49.08691406	+2164
+1457970647.94829990	+14.22509766	-4.07812500	-6.13037109	+19.02832031	+20.39062500	-59.58984375	+3036	+14.36572266	-3.58593750	-5.36132813	-55.06347656	-12.54638672	+22.39013672	+3296	+11.73339844	-5.63818359	-6.38964844	+4.30664063	+10.63476563	-48.62548828	+2168
+1457970647.95250010	+14.21630859	-3.98144531	-6.04248047	+19.40185547	+20.28076172	-59.15039063	+3024	+14.34375000	-3.50244141	-5.27783203	-54.90966797	-12.19482422	+22.52197266	+3296	+11.72900391	-5.54589844	-6.30615234	+4.63623047	+10.56884766	-48.16406250	+2168
+1457970647.96079990	+14.18554688	-3.77929688	-5.86669922	+20.23681641	+20.06103516	-58.29345703	+3000	+14.30419922	-3.31787109	-5.10644531	-54.51416016	-11.55761719	+22.89550781	+3292	+11.71582031	-5.35693359	-6.13916016	+5.31738281	+10.41503906	-47.24121094	+2172
+1457970647.96499990	+14.16796875	-3.68261719	-5.77441406	+20.58837891	+19.92919922	-57.91992188	+2992	+14.28222656	-3.23437500	-5.01416016	-54.36035156	-11.29394531	+23.11523438	+3292	+11.70703125	-5.27343750	-6.05566406	+5.62500000	+10.37109375	-46.82373047	+2172
+1457970647.96919990	+14.14599609	-3.59033203	-5.68652344	+20.98388672	+19.81933594	-57.59033203	+2980	+14.26904297	-3.13769531	-4.92187500	-54.14062500	-11.03027344	+23.33496094	+3296	+11.69384766	-5.18554688	-5.97656250	+5.91064453	+10.34912109	-46.42822266	+2168
+1457970647.97330000	+14.13281250	-3.49804688	-5.58984375	+21.33544922	+19.66552734	-57.30468750	+2976	+14.25585938	-3.04541016	-4.82080078	-53.92089844	-10.85449219	+23.62060547	+3300	+11.68505859	-5.10644531	-5.89306641	+6.21826172	+10.26123047	-46.07666016	+2168
+1457970647.97750000	+14.11523438	-3.41015625	-5.50195313	+21.64306641	+19.55566406	-56.99707031	+2968	+14.24267578	-2.95751953	-4.72412109	-53.72314453	-10.65673828	+23.84033203	+3304	+11.67626953	-5.02734375	-5.81835938	+6.48193359	+10.23925781	-45.70312500	+2168
+1457970647.98160000	+14.09326172	-3.32226563	-5.41845703	+21.99462891	+19.46777344	-56.71142578	+2960	+14.22509766	-2.86962891	-4.63183594	-53.50341797	-10.43701172	+24.10400391	+3308	+11.66748047	-4.94824219	-5.74804688	+6.76757813	+10.23925781	-45.32958984	+2168
+1457970647.98580000	+14.07128906	-3.23876953	-5.32617188	+22.32421875	+19.35791016	-56.44775391	+2960	+14.21630859	-2.78173828	-4.52636719	-53.30566406	-10.28320313	+24.38964844	+3312	+11.65869141	-4.87353516	-5.66894531	+7.05322266	+10.19531250	-45.00000000	+2164
+1457970647.99000000	+14.04492188	-3.15527344	-5.24267578	+22.60986328	+19.27001953	-56.18408203	+2960	+14.19873047	-2.70263672	-4.42968750	-53.15185547	-10.10742188	+24.65332031	+3316	+11.64550781	-4.80322266	-5.59863281	+7.27294922	+10.19531250	-44.64843750	+2164
+1457970647.99830010	+14.00537109	-2.98828125	-5.06250000	+23.24707031	+18.98437500	-55.65673828	+2968	+14.17675781	-2.53125000	-4.23193359	-52.75634766	-9.77783203	+25.24658203	+3328	+11.62353516	-4.65820313	-5.45361328	+7.77832031	+10.12939453	-43.96728516	+2160
+1457970648.00250010	+13.98339844	-2.91357422	-4.97460938	+23.51074219	+18.85253906	-55.41503906	+2976	+14.16357422	-2.44775391	-4.13525391	-52.58056641	-9.64599609	+25.53222656	+3332	+11.61035156	-4.58789063	-5.38330078	+7.99804688	+10.10742188	-43.63769531	+2160
+1457970648.00659990	+13.96142578	-2.83886719	-4.89111328	+23.79638672	+18.72070313	-55.17333984	+2984	+14.15039063	-2.36865234	-4.03857422	-52.40478516	-9.49218750	+25.81787109	+3336	+11.60156250	-4.51757813	-5.31298828	+8.23974609	+10.08544922	-43.33007813	+2160
+1457970648.01079990	+13.94824219	-2.76416016	-4.79882813	+24.03808594	+18.50097656	-54.99755859	+2992	+14.13720703	-2.29394531	-3.93750000	-52.25097656	-9.38232422	+26.14746094	+3340	+11.59277344	-4.45166016	-5.23828125	+8.43750000	+9.97558594	-43.04443359	+2160
+1457970648.01500010	+13.93066406	-2.69824219	-4.71972656	+24.25781250	+18.41308594	-54.73388672	+3004	+14.12402344	-2.22802734	-3.84960938	-52.11914063	-9.18457031	+26.36718750	+3344	+11.58837891	-4.39013672	-5.16796875	+8.65722656	+9.95361328	-42.71484375	+2160
+1457970648.01910000	+13.91748047	-2.62353516	-4.64062500	+24.52148438	+18.28125000	-54.44824219	+3012	+14.11083984	-2.15771484	-3.76611328	-51.96533203	-8.98681641	+26.60888672	+3344	+11.57958984	-4.31982422	-5.10205078	+8.89892578	+9.88769531	-42.36328125	+2156
+1457970648.02329990	+13.90429688	-2.55322266	-4.55273438	+24.78515625	+18.08349609	-54.18457031	+3020	+14.09765625	-2.08740234	-3.67822266	-51.83349609	-8.83300781	+26.87255859	+3344	+11.57519531	-4.25390625	-5.02294922	+9.11865234	+9.77783203	-42.05566406	+2160
+1457970648.02749990	+13.88671875	-2.48730469	-4.47363281	+25.00488281	+17.97363281	-53.89892578	+3028	+14.08447266	-2.02148438	-3.59912109	-51.70166016	-8.61328125	+27.04833984	+3344	+11.56640625	-4.18798828	-4.95263672	+9.31640625	+9.71191406	-41.74804688	+2156
+1457970648.03580000	+13.87353516	-2.35107422	-4.31103516	+25.48828125	+17.57812500	-53.37158203	+3044	+14.05371094	-1.89843750	-3.44091797	-51.48193359	-8.19580078	+27.48779297	+3336	+11.55761719	-4.05175781	-4.80322266	+9.77783203	+9.47021484	-41.08886719	+2156
+1457970648.04000000	+13.86914063	-2.28955078	-4.23193359	+25.68603516	+17.42431641	-53.06396484	+3044	+14.04052734	-1.84570313	-3.36621094	-51.39404297	-7.95410156	+27.64160156	+3328	+11.55322266	-3.99023438	-4.73291016	+9.99755859	+9.36035156	-40.75927734	+2156
+1457970648.04410000	+13.86474609	-2.22802734	-4.15722656	+25.92773438	+17.27050781	-52.77832031	+3044	+14.02734375	-1.78857422	-3.29589844	-51.30615234	-7.73437500	+27.81738281	+3320	+11.54882813	-3.91992188	-4.66259766	+10.21728516	+9.27246094	-40.42968750	+2156
+1457970648.04830000	+13.86035156	-2.16650391	-4.07812500	+26.14746094	+17.09472656	-52.49267578	+3044	+14.01855469	-1.73583984	-3.22558594	-51.21826172	-7.51464844	+27.99316406	+3316	+11.54882813	-3.85839844	-4.58349609	+10.43701172	+9.09667969	-40.14404297	+2156
+1457970648.05240010	+13.85595703	-2.10937500	-4.00781250	+26.34521484	+16.98486328	-52.18505859	+3036	+14.00097656	-1.68750000	-3.15966797	-51.15234375	-7.27294922	+28.10302734	+3304	+11.54443359	-3.79687500	-4.51318359	+10.63476563	+9.00878906	-39.81445313	+2152
+1457970648.05660010	+13.85156250	-2.04785156	-3.94189453	+26.56494141	+16.87500000	-51.85546875	+3028	+13.98779297	-1.63476563	-3.09814453	-51.06445313	-6.98730469	+28.23486328	+3296	+11.54443359	-3.73095703	-4.44726563	+10.85449219	+8.92089844	-39.48486328	+2152
+1457970648.06080010	+13.84716797	-1.98632813	-3.86279297	+26.80664063	+16.69921875	-51.56982422	+3020	+13.97900391	-1.58642578	-3.02783203	-50.99853516	-6.76757813	+28.38867188	+3284	+11.54003906	-3.66943359	-4.37255859	+11.09619141	+8.76708984	-39.17724609	+2148
+1457970648.06489990	+13.84277344	-1.92919922	-3.79248047	+26.98242188	+16.54541016	-51.28417969	+3012	+13.96582031	-1.53808594	-2.96191406	-50.93261719	-6.54785156	+28.52050781	+3272	+11.53564453	-3.61230469	-4.30224609	+11.25000000	+8.70117188	-38.86962891	+2144
+1457970648.06909990	+13.83837891	-1.87207031	-3.72216797	+27.18017578	+16.41357422	-50.99853516	+2996	+13.95703125	-1.49414063	-2.90039063	-50.88867188	-6.32812500	+28.65234375	+3260	+11.53125000	-3.55517578	-4.23632813	+11.44775391	+8.61328125	-38.56201172	+2140
+1457970648.07740000	+13.83398438	-1.76660156	-3.58154297	+27.50976563	+16.10595703	-50.49316406	+2972	+13.94384766	-1.40185547	-2.75976563	-50.77880859	-5.95458984	+28.98193359	+3240	+11.52685547	-3.44531250	-4.10009766	+11.75537109	+8.41552734	-38.01269531	+2132
+1457970648.08160000	+13.82958984	-1.71826172	-3.51123047	+27.66357422	+15.97412109	-50.25146484	+2956	+13.93505859	-1.35791016	-2.69384766	-50.69091797	-5.75683594	+29.09179688	+3228	+11.52246094	-3.39257813	-4.03857422	+11.90917969	+8.32763672	-37.74902344	+2128
+1457970648.08579990	+13.82519531	-1.66552734	-3.44970703	+27.83935547	+15.88623047	-50.00976563	+2940	+13.93066406	-1.30957031	-2.62353516	-50.60302734	-5.62500000	+29.24560547	+3220	+11.52246094	-3.34423828	-3.97705078	+12.06298828	+8.26171875	-37.48535156	+2124
+1457970648.08990000	+13.81201172	-1.61718750	-3.38378906	+27.97119141	+15.77636719	-49.79003906	+2924	+13.92187500	-1.26562500	-2.55761719	-50.53710938	-5.49316406	+29.37744141	+3212	+11.51806641	-3.30029297	-3.91992188	+12.15087891	+8.21777344	-37.26562500	+2116
+1457970648.09410000	+13.79882813	-1.56884766	-3.32226563	+28.12500000	+15.68847656	-49.57031250	+2912	+13.91748047	-1.22167969	-2.48730469	-50.47119141	-5.36132813	+29.50927734	+3200	+11.51367188	-3.25195313	-3.86718750	+12.28271484	+8.17382813	-37.00195313	+2112
+1457970648.09830000	+13.79443359	-1.52050781	-3.25634766	+28.27880859	+15.55664063	-49.37255859	+2904	+13.91308594	-1.17773438	-2.41699219	-50.38330078	-5.25146484	+29.64111328	+3192	+11.51367188	-3.20361328	-3.81005859	+12.41455078	+8.10791016	-36.78222656	+2104
+1457970648.10240010	+13.78564453	-1.47656250	-3.19042969	+28.38867188	+15.40283203	-49.19677734	+2892	+13.90429688	-1.13378906	-2.34228516	-50.31738281	-5.18554688	+29.79492188	+3188	+11.50488281	-3.16406250	-3.75292969	+12.48046875	+8.06396484	-36.56250000	+2096
+1457970648.10660000	+13.77685547	-1.43261719	-3.12451172	+28.49853516	+15.27099609	-49.04296875	+2888	+13.89990234	-1.08984375	-2.27197266	-50.22949219	-5.11962891	+29.94873047	+3180	+11.50488281	-3.12451172	-3.70458984	+12.56835938	+8.02001953	-36.34277344	+2092
+1457970648.11490010	+13.75927734	-1.35351563	-3.00146484	+28.69628906	+15.02929688	-48.71337891	+2876	+13.89550781	-0.99755859	-2.12695313	-50.00976563	-5.00976563	+30.21240234	+3172	+11.50048828	-3.04980469	-3.59912109	+12.74414063	+7.93212891	-35.96923828	+2076
+1457970648.11910010	+13.75048828	-1.31396484	-2.93994141	+28.80615234	+14.91943359	-48.53759766	+2876	+13.89550781	-0.95800781	-2.05664063	-49.89990234	-4.96582031	+30.34423828	+3168	+11.50048828	-3.01025391	-3.55517578	+12.83203125	+7.88818359	-35.77148438	+2072
+1457970648.12330010	+13.74169922	-1.27441406	-2.88281250	+28.93798828	+14.80957031	-48.38378906	+2872	+13.89111328	-0.91845703	-1.99511719	-49.81201172	-4.87792969	+30.45410156	+3164	+11.50048828	-2.97509766	-3.50244141	+12.94189453	+7.84423828	-35.57373047	+2064
+1457970648.12739990	+13.73291016	-1.23486328	-2.82568359	+29.04785156	+14.69970703	-48.22998047	+2876	+13.88671875	-0.87890625	-1.92919922	-49.70214844	-4.83398438	+30.58593750	+3160	+11.49609375	-2.93994141	-3.45849609	+13.00781250	+7.80029297	-35.37597656	+2056
+1457970648.13159990	+13.72412109	-1.19531250	-2.76855469	+29.13574219	+14.54589844	-48.05419922	+2876	+13.88232422	-0.83935547	-1.86328125	-49.61425781	-4.79003906	+30.73974609	+3156	+11.49169922	-2.90039063	-3.41455078	+13.11767578	+7.77832031	-35.17822266	+2052
+1457970648.13570000	+13.71972656	-1.16015625	-2.71142578	+29.24560547	+14.39208984	-47.90039063	+2880	+13.88232422	-0.80419922	-1.80175781	-49.54833984	-4.70214844	+30.87158203	+3152	+11.49609375	-2.86523438	-3.36621094	+13.20556641	+7.69042969	-35.00244141	+2044
+1457970648.13990000	+13.71533203	-1.12060547	-2.65429688	+29.35546875	+14.23828125	-47.74658203	+2884	+13.87792969	-0.76464844	-1.74462891	-49.43847656	-4.63623047	+31.00341797	+3148	+11.49609375	-2.82568359	-3.31787109	+13.31542969	+7.60253906	-34.80468750	+2040
+1457970648.14820000	+13.71533203	-1.05468750	-2.54443359	+29.55322266	+13.93066406	-47.43896484	+2888	+13.87353516	-0.70312500	-1.63476563	-49.30664063	-4.43847656	+31.26708984	+3136	+11.49609375	-2.75537109	-3.22558594	+13.51318359	+7.42675781	-34.43115234	+2028
+1457970648.15240000	+13.71093750	-1.01953125	-2.49169922	+29.64111328	+13.82080078	-47.26318359	+2888	+13.87353516	-0.66796875	-1.58642578	-49.21875000	-4.32861328	+31.39892578	+3132	+11.49609375	-2.72021484	-3.17724609	+13.60107422	+7.36083984	-34.23339844	+2024
+1457970648.15660000	+13.71093750	-0.98437500	-2.44335938	+29.75097656	+13.68896484	-47.06542969	+2888	+13.86914063	-0.64160156	-1.53808594	-49.17480469	-4.21875000	+31.53076172	+3124	+11.50048828	-2.68066406	-3.13330078	+13.73291016	+7.25097656	-34.03564453	+2020
+1457970648.16070010	+13.71533203	-0.95361328	-2.39501953	+29.88281250	+13.55712891	-46.84570313	+2884	+13.86474609	-0.61523438	-1.49414063	-49.13085938	-4.06494141	+31.64062500	+3112	+11.50048828	-2.64111328	-3.08935547	+13.86474609	+7.14111328	-33.83789063	+2016
+1457970648.16490010	+13.71533203	-0.91845703	-2.34667969	+29.99267578	+13.40332031	-46.66992188	+2884	+13.86035156	-0.58886719	-1.45019531	-49.08691406	-3.93310547	+31.77246094	+3104	+11.50048828	-2.60595703	-3.04101563	+13.95263672	+7.03125000	-33.64013672	+2012
+1457970648.16910000	+13.71533203	-0.88769531	-2.29394531	+30.08056641	+13.24951172	-46.49414063	+2876	+13.85595703	-0.56689453	-1.40625000	-49.04296875	-3.82324219	+31.90429688	+3096	+11.50048828	-2.57080078	-2.99707031	+14.06250000	+6.92138672	-33.46435547	+2008
+1457970648.17319990	+13.71972656	-0.85693359	-2.24560547	+30.16845703	+13.09570313	-46.31835938	+2872	+13.85595703	-0.54492188	-1.36669922	-49.02099609	-3.69140625	+32.03613281	+3088	+11.50488281	-2.53564453	-2.94873047	+14.17236328	+6.78955078	-33.28857422	+2004
+1457970648.17740010	+13.72412109	-0.82617188	-2.20166016	+30.25634766	+12.94189453	-46.16455078	+2864	+13.85595703	-0.51855469	-1.32714844	-48.97705078	-3.55957031	+32.16796875	+3076	+11.50488281	-2.50048828	-2.90478516	+14.28222656	+6.65771484	-33.11279297	+2000
+1457970648.18569990	+13.72851563	-0.76904297	-2.11376953	+30.41015625	+12.70019531	-45.83496094	+2840	+13.85156250	-0.47900391	-1.24804688	-48.93310547	-3.29589844	+32.38769531	+3056	+11.50927734	-2.43457031	-2.82128906	+14.47998047	+6.41601563	-32.76123047	+1996
+1457970648.18989990	+13.73291016	-0.74267578	-2.06982422	+30.49804688	+12.56835938	-45.68115234	+2828	+13.84716797	-0.46142578	-1.20849609	-48.93310547	-3.20800781	+32.54150391	+3044	+11.50927734	-2.40380859	-2.78173828	+14.54589844	+6.30615234	-32.60742188	+1992
+1457970648.19409990	+13.73291016	-0.71630859	-2.02587891	+30.56396484	+12.45849609	-45.52734375	+2812	+13.84277344	-0.44384766	-1.16894531	-48.91113281	-3.09814453	+32.67333984	+3036	+11.50927734	-2.37304688	-2.74218750	+14.63378906	+6.21826172	-32.43164063	+1988
+1457970648.19820000	+13.73291016	-0.68994141	-1.99072266	+30.62988281	+12.37060547	-45.37353516	+2800	+13.84277344	-0.42187500	-1.12939453	-48.88916016	-2.98828125	+32.80517578	+3028	+11.50927734	-2.34667969	-2.70703125	+14.72167969	+6.13037109	-32.27783203	+1984
+1457970648.20240000	+13.73291016	-0.66357422	-1.94677734	+30.71777344	+12.21679688	-45.24169922	+2788	+13.84277344	-0.40429688	-1.08984375	-48.88916016	-2.90039063	+32.98095703	+3016	+11.50927734	-2.32031250	-2.67187500	+14.76562500	+6.04248047	-32.14599609	+1980
+1457970648.20650010	+13.73291016	-0.64160156	-1.90722656	+30.76171875	+12.10693359	-45.15380859	+2776	+13.84277344	-0.38671875	-1.04589844	-48.88916016	-2.83447266	+33.13476563	+3008	+11.50927734	-2.29833984	-2.63671875	+14.80957031	+5.95458984	-32.01416016	+1972
+1457970648.21070000	+13.72851563	-0.61962891	-1.86767578	+30.80566406	+11.97509766	-45.04394531	+2764	+13.83837891	-0.36914063	-1.00634766	-48.86718750	-2.74658203	+33.28857422	+3000	+11.50927734	-2.27636719	-2.60156250	+14.85351563	+5.88867188	-31.88232422	+1968
+1457970648.21900010	+13.72851563	-0.58007813	-1.78857422	+30.87158203	+11.77734375	-44.84619141	+2744	+13.83837891	-0.32958984	-0.92285156	-48.82324219	-2.61474609	+33.59619141	+2988	+11.50927734	-2.23681641	-2.54443359	+14.89746094	+5.80078125	-31.61865234	+1952
+1457970648.22320010	+13.71972656	-0.56250000	-1.75781250	+30.91552734	+11.73339844	-44.73632813	+2732	+13.83398438	-0.31201172	-0.88330078	-48.80126953	-2.52685547	+33.72802734	+2980	+11.50488281	-2.21484375	-2.51806641	+14.94140625	+5.80078125	-31.48681641	+1944
+1457970648.22740010	+13.71533203	-0.54492188	-1.72265625	+30.95947266	+11.64550781	-44.64843750	+2720	+13.82958984	-0.29003906	-0.84375000	-48.77929688	-2.46093750	+33.88183594	+2976	+11.50488281	-2.19726563	-2.49169922	+14.94140625	+5.77880859	-31.37695313	+1936
+1457970648.23149990	+13.70654297	-0.52734375	-1.69189453	+31.00341797	+11.57958984	-44.53857422	+2712	+13.82958984	-0.27246094	-0.80419922	-48.77929688	-2.39501953	+34.03564453	+2972	+11.50048828	-2.18408203	-2.46533203	+14.94140625	+5.77880859	-31.24511719	+1928
+1457970648.23569990	+13.70214844	-0.50976563	-1.65673828	+31.02539063	+11.49169922	-44.45068359	+2704	+13.82958984	-0.25488281	-0.76464844	-48.75732422	-2.32910156	+34.16748047	+2968	+11.50048828	-2.17089844	-2.44335938	+14.96337891	+5.77880859	-31.13525391	+1916
+1457970648.23990010	+13.69775391	-0.49218750	-1.62597656	+31.06933594	+11.40380859	-44.36279297	+2700	+13.82958984	-0.23291016	-0.72949219	-48.71337891	-2.26318359	+34.29931641	+2960	+11.50048828	-2.15332031	-2.42138672	+14.96337891	+5.77880859	-31.02539063	+1908
+1457970648.24400000	+13.68896484	-0.47900391	-1.59521484	+31.06933594	+11.33789063	-44.27490234	+2696	+13.82519531	-0.21972656	-0.68994141	-48.69140625	-2.21923828	+34.43115234	+2956	+11.49609375	-2.14013672	-2.39501953	+14.96337891	+5.77880859	-30.91552734	+1896
+1457970648.24819990	+13.68457031	-0.47021484	-1.56884766	+31.09130859	+11.29394531	-44.18701172	+2692	+13.82519531	-0.20654297	-0.65917969	-48.69140625	-2.15332031	+34.51904297	+2952	+11.49609375	-2.13134766	-2.37744141	+14.96337891	+5.77880859	-30.82763672	+1888
+1457970648.25650000	+13.67578125	-0.44384766	-1.51611328	+31.13525391	+11.20605469	-43.96728516	+2692	+13.81640625	-0.17578125	-0.59765625	-48.62548828	-1.99951172	+34.65087891	+2944	+11.49169922	-2.10498047	-2.33349609	+15.00732422	+5.80078125	-30.60791016	+1868
+1457970648.26070000	+13.67138672	-0.43066406	-1.49853516	+31.17919922	+11.20605469	-43.83544922	+2688	+13.81640625	-0.16259766	-0.57568359	-48.60351563	-1.88964844	+34.67285156	+2936	+11.49169922	-2.08740234	-2.31591797	+15.02929688	+5.82275391	-30.49804688	+1856
+1457970648.26490000	+13.66699219	-0.41748047	-1.47656250	+31.20117188	+11.18408203	-43.72558594	+2688	+13.81201172	-0.14941406	-0.55371094	-48.55957031	-1.80175781	+34.71679688	+2932	+11.48730469	-2.07421875	-2.29833984	+15.05126953	+5.82275391	-30.41015625	+1848
+1457970648.26900010	+13.65820313	-0.40429688	-1.45458984	+31.22314453	+11.16210938	-43.59375000	+2684	+13.81201172	-0.14501953	-0.52734375	-48.58154297	-1.71386719	+34.78271484	+2924	+11.48291016	-2.06103516	-2.28076172	+15.07324219	+5.82275391	-30.32226563	+1840
+1457970648.27320000	+13.65820313	-0.39550781	-1.43701172	+31.24511719	+11.11816406	-43.48388672	+2684	+13.81201172	-0.13623047	-0.50976563	-48.58154297	-1.60400391	+34.82666016	+2916	+11.48291016	-2.05224609	-2.25878906	+15.07324219	+5.82275391	-30.21240234	+1832
+1457970648.27740000	+13.65820313	-0.38671875	-1.41503906	+31.28906250	+11.07421875	-43.35205078	+2684	+13.80761719	-0.12744141	-0.49218750	-48.58154297	-1.49414063	+34.84863281	+2908	+11.47851563	-2.03906250	-2.23681641	+15.11718750	+5.77880859	-30.12451172	+1824
+1457970648.28150010	+13.65820313	-0.37792969	-1.39306641	+31.28906250	+11.05224609	-43.24218750	+2680	+13.80761719	-0.12304688	-0.47460938	-48.58154297	-1.38427734	+34.87060547	+2900	+11.47851563	-2.02587891	-2.21923828	+15.13916016	+5.75683594	-30.03662109	+1816
+1457970648.28979990	+13.66259766	-0.36035156	-1.36669922	+31.33300781	+11.05224609	-42.95654297	+2668	+13.80322266	-0.11865234	-0.45703125	-48.62548828	-1.09863281	+34.82666016	+2880	+11.47412109	-1.99951172	-2.18408203	+15.20507813	+5.75683594	-29.83886719	+1800
+1457970648.29399990	+13.66259766	-0.34716797	-1.35351563	+31.37695313	+11.05224609	-42.82470703	+2660	+13.79882813	-0.11865234	-0.44824219	-48.64746094	-0.94482422	+34.82666016	+2868	+11.46972656	-1.98193359	-2.16650391	+15.24902344	+5.73486328	-29.72900391	+1796
+1457970648.29819990	+13.66259766	-0.33837891	-1.34033203	+31.42089844	+11.05224609	-42.67089844	+2652	+13.79882813	-0.11425781	-0.44384766	-48.66943359	-0.79101563	+34.82666016	+2856	+11.46533203	-1.96875000	-2.14892578	+15.29296875	+5.73486328	-29.61914063	+1792
+1457970648.30230000	+13.66259766	-0.32958984	-1.32275391	+31.44287109	+11.00830078	-42.53906250	+2644	+13.79882813	-0.11425781	-0.43505859	-48.69140625	-0.65917969	+34.87060547	+2848	+11.46093750	-1.95556641	-2.13134766	+15.31494141	+5.71289063	-29.53125000	+1784
+1457970648.30650000	+13.66259766	-0.32080078	-1.30957031	+31.46484375	+10.96435547	-42.40722656	+2636	+13.79443359	-0.11425781	-0.42187500	-48.73535156	-0.52734375	+34.91455078	+2836	+11.46093750	-1.94677734	-2.11816406	+15.33691406	+5.69091797	-29.44335938	+1780
+1457970648.31069990	+13.66259766	-0.31640625	-1.29199219	+31.46484375	+10.94238281	-42.29736328	+2624	+13.79443359	-0.10986328	-0.41308594	-48.77929688	-0.39550781	+34.93652344	+2828	+11.45654297	-1.93798828	-2.10058594	+15.35888672	+5.69091797	-29.33349609	+1776
+1457970648.31480000	+13.66699219	-0.30761719	-1.27880859	+31.48681641	+10.92041016	-42.16552734	+2616	+13.79003906	-0.10986328	-0.40869141	-48.80126953	-0.24169922	+34.91455078	+2816	+11.45214844	-1.92480469	-2.08740234	+15.38085938	+5.69091797	-29.24560547	+1772
+1457970648.32320000	+13.66699219	-0.29443359	-1.25683594	+31.55273438	+10.92041016	-41.92382813	+2592	+13.79003906	-0.10107422	-0.39990234	-48.80126953	+0.06591797	+34.91455078	+2800	+11.44775391	-1.90722656	-2.06542969	+15.42480469	+5.71289063	-29.02587891	+1760
+1457970648.32730010	+13.66259766	-0.28564453	-1.24804688	+31.57470703	+10.89843750	-41.81396484	+2584	+13.78564453	-0.09667969	-0.39111328	-48.82324219	+0.17578125	+34.93652344	+2792	+11.44335938	-1.89843750	-2.05664063	+15.42480469	+5.73486328	-28.91601563	+1752
+1457970648.33150010	+13.66259766	-0.28125000	-1.23925781	+31.57470703	+10.89843750	-41.70410156	+2572	+13.78564453	-0.09228516	-0.37792969	-48.80126953	+0.28564453	+34.98046875	+2788	+11.43896484	-1.89404297	-2.04785156	+15.42480469	+5.77880859	-28.82812500	+1748
+1457970648.33570000	+13.65820313	-0.27685547	-1.22607422	+31.59667969	+10.87646484	-41.59423828	+2564	+13.78125000	-0.08789063	-0.36914063	-48.80126953	+0.39550781	+35.02441406	+2784	+11.43457031	-1.88525391	-2.03906250	+15.40283203	+5.80078125	-28.71826172	+1740
+1457970648.33979990	+13.65380859	-0.27246094	-1.21289063	+31.59667969	+10.83251953	-41.50634766	+2556	+13.78125000	-0.07910156	-0.35595703	-48.77929688	+0.50537109	+35.09033203	+2776	+11.43457031	-1.88085938	-2.03027344	+15.40283203	+5.84472656	-28.63037109	+1736
+1457970648.34400010	+13.65380859	-0.27246094	-1.20410156	+31.59667969	+10.78857422	-41.44042969	+2548	+13.78125000	-0.07470703	-0.34277344	-48.75732422	+0.59326172	+35.13427734	+2772	+11.43017578	-1.88085938	-2.02148438	+15.38085938	+5.86669922	-28.54248047	+1728
+1457970648.34820010	+13.64941406	-0.26806641	-1.19531250	+31.57470703	+10.78857422	-41.35253906	+2540	+13.78125000	-0.07031250	-0.32958984	-48.73535156	+0.68115234	+35.15625000	+2768	+11.42578125	-1.87646484	-2.02148438	+15.35888672	+5.91064453	-28.43261719	+1720
+1457970648.35229990	+13.64501953	-0.26806641	-1.18652344	+31.57470703	+10.78857422	-41.28662109	+2532	+13.77685547	-0.06152344	-0.31640625	-48.69140625	+0.74707031	+35.22216797	+2768	+11.42578125	-1.87646484	-2.01708984	+15.33691406	+5.95458984	-28.36669922	+1712
+1457970648.35649990	+13.64062500	-0.26806641	-1.18212891	+31.57470703	+10.76660156	-41.19873047	+2528	+13.77685547	-0.05273438	-0.30322266	-48.64746094	+0.83496094	+35.26611328	+2764	+11.42138672	-1.87207031	-2.01269531	+15.31494141	+5.99853516	-28.25683594	+1704
+1457970648.36060000	+13.63623047	-0.26806641	-1.17773438	+31.57470703	+10.78857422	-41.11083984	+2524	+13.77685547	-0.04394531	-0.29443359	-48.60351563	+0.92285156	+35.31005859	+2764	+11.42138672	-1.87207031	-2.00830078	+15.29296875	+6.06445313	-28.16894531	+1696
+1457970648.36900000	+13.62304688	-0.26806641	-1.16015625	+31.53076172	+10.70068359	-40.97900391	+2520	+13.77685547	-0.03515625	-0.26367188	-48.51562500	+1.01074219	+35.52978516	+2760	+11.41259766	-1.86767578	-2.00390625	+15.24902344	+6.10839844	-28.01513672	+1680
+1457970648.37310000	+13.61865234	-0.26806641	-1.15136719	+31.48681641	+10.65673828	-40.91308594	+2524	+13.77685547	-0.03076172	-0.25048828	-48.49365234	+1.07666016	+35.61767578	+2760	+11.41259766	-1.86767578	-1.99951172	+15.20507813	+6.13037109	-27.92724609	+1672
+1457970648.37730000	+13.61865234	-0.26806641	-1.14697266	+31.48681641	+10.61279297	-40.86914063	+2524	+13.77685547	-0.02636719	-0.24169922	-48.44970703	+1.09863281	+35.68359375	+2756	+11.41259766	-1.86328125	-1.99511719	+15.18310547	+6.15234375	-27.83935547	+1664
+1457970648.38150000	+13.61865234	-0.26806641	-1.13818359	+31.46484375	+10.56884766	-40.80322266	+2524	+13.77685547	-0.02197266	-0.22851563	-48.40576172	+1.14257813	+35.79345703	+2756	+11.40820313	-1.86328125	-1.99072266	+15.16113281	+6.15234375	-27.77343750	+1660
+1457970648.38560010	+13.61865234	-0.26806641	-1.13378906	+31.44287109	+10.54687500	-40.73730469	+2528	+13.77685547	-0.02197266	-0.22412109	-48.36181641	+1.20849609	+35.85937500	+2756	+11.40820313	-1.85888672	-1.98632813	+15.16113281	+6.15234375	-27.68554688	+1652
+1457970648.38980010	+13.61425781	-0.26806641	-1.12939453	+31.44287109	+10.50292969	-40.67138672	+2532	+13.77685547	-0.01757813	-0.21533203	-48.29589844	+1.25244141	+35.94726563	+2752	+11.40820313	-1.85888672	-1.98193359	+15.13916016	+6.15234375	-27.61962891	+1644
+1457970648.39400010	+13.61425781	-0.26806641	-1.12500000	+31.46484375	+10.48095703	-40.58349609	+2532	+13.77685547	-0.01757813	-0.20654297	-48.27392578	+1.29638672	+36.03515625	+2748	+11.40820313	-1.85449219	-1.97753906	+15.16113281	+6.15234375	-27.55371094	+1640
+1457970648.39809990	+13.61425781	-0.26367188	-1.12060547	+31.46484375	+10.41503906	-40.51757813	+2536	+13.77685547	-0.01757813	-0.20214844	-48.22998047	+1.36230469	+36.12304688	+2748	+11.40380859	-1.85009766	-1.97314453	+15.16113281	+6.13037109	-27.46582031	+1632
+1457970648.40650010	+13.61865234	-0.25927734	-1.10742188	+31.50878906	+10.30517578	-40.36376953	+2536	+13.77685547	-0.02197266	-0.19335938	-48.16406250	+1.47216797	+36.27685547	+2740	+11.40380859	-1.84130859	-1.95996094	+15.18310547	+6.06445313	-27.33398438	+1624
+1457970648.41059990	+13.61865234	-0.25488281	-1.09863281	+31.53076172	+10.23925781	-40.27587891	+2536	+13.77685547	-0.02197266	-0.18896484	-48.12011719	+1.53808594	+36.36474609	+2740	+11.39941406	-1.83691406	-1.95117188	+15.20507813	+6.02050781	-27.26806641	+1620
+1457970648.41479990	+13.62304688	-0.25048828	-1.09423828	+31.57470703	+10.19531250	-40.20996094	+2536	+13.77685547	-0.02636719	-0.18457031	-48.09814453	+1.60400391	+36.43066406	+2736	+11.39941406	-1.83251953	-1.94238281	+15.22705078	+5.99853516	-27.20214844	+1620
+1457970648.41899990	+13.62744141	-0.24609375	-1.08984375	+31.61865234	+10.15136719	-40.12207031	+2532	+13.77685547	-0.02636719	-0.18457031	-48.05419922	+1.66992188	+36.49658203	+2732	+11.39941406	-1.82373047	-1.93359375	+15.27099609	+5.95458984	-27.13623047	+1616
+1457970648.42310000	+13.63183594	-0.24169922	-1.08544922	+31.68457031	+10.10742188	-40.01220703	+2528	+13.77685547	-0.03076172	-0.18017578	-48.01025391	+1.75781250	+36.56250000	+2728	+11.39941406	-1.81933594	-1.92480469	+15.29296875	+5.91064453	-27.07031250	+1616
+1457970648.42730000	+13.63183594	-0.23730469	-1.08105469	+31.72851563	+10.08544922	-39.92431641	+2524	+13.77685547	-0.03515625	-0.18017578	-47.98828125	+1.84570313	+36.62841797	+2724	+11.39941406	-1.81494141	-1.92041016	+15.33691406	+5.88867188	-27.00439453	+1612
+1457970648.43150000	+13.63623047	-0.23291016	-1.07666016	+31.79443359	+10.06347656	-39.81445313	+2516	+13.77246094	-0.03515625	-0.18017578	-47.96630859	+1.93359375	+36.69433594	+2720	+11.39501953	-1.80615234	-1.91162109	+15.35888672	+5.86669922	-26.91650391	+1612
+1457970648.43560000	+13.63623047	-0.22412109	-1.07226563	+31.83837891	+10.01953125	-39.72656250	+2512	+13.77246094	-0.03955078	-0.18017578	-47.92236328	+2.02148438	+36.76025391	+2716	+11.39501953	-1.80175781	-1.90283203	+15.40283203	+5.84472656	-26.85058594	+1612
+1457970648.43980000	+13.64062500	-0.21972656	-1.06787109	+31.90429688	+9.99755859	-39.61669922	+2508	+13.77246094	-0.04394531	-0.18017578	-47.90039063	+2.15332031	+36.82617188	+2716	+11.39501953	-1.79736328	-1.89843750	+15.42480469	+5.84472656	-26.78466797	+1608
+1457970648.44810010	+13.64062500	-0.21093750	-1.05468750	+31.99218750	+9.97558594	-39.46289063	+2492	+13.76806641	-0.04833984	-0.17578125	-47.85644531	+2.37304688	+36.93603516	+2708	+11.39062500	-1.78857422	-1.88085938	+15.46875000	+5.84472656	-26.65283203	+1608
+1457970648.45230010	+13.64062500	-0.21093750	-1.05468750	+32.01416016	+9.97558594	-39.37500000	+2488	+13.76806641	-0.04833984	-0.17138672	-47.81250000	+2.48291016	+36.97998047	+2704	+11.39062500	-1.78857422	-1.87646484	+15.46875000	+5.86669922	-26.58691406	+1608
+1457970648.45639990	+13.64062500	-0.20654297	-1.05029297	+32.03613281	+9.99755859	-39.30908203	+2480	+13.76806641	-0.04833984	-0.17138672	-47.79052734	+2.59277344	+37.00195313	+2700	+11.38623047	-1.78417969	-1.87207031	+15.49072266	+5.88867188	-26.52099609	+1604
+1457970648.46059990	+13.64062500	-0.20654297	-1.04589844	+32.05810547	+10.01953125	-39.22119141	+2472	+13.76367188	-0.04833984	-0.16699219	-47.76855469	+2.68066406	+37.00195313	+2700	+11.38623047	-1.78417969	-1.86767578	+15.49072266	+5.93261719	-26.45507813	+1604
+1457970648.46479990	+13.63623047	-0.20654297	-1.04589844	+32.08007813	+10.04150391	-39.15527344	+2468	+13.76367188	-0.04833984	-0.15820313	-47.72460938	+2.76855469	+37.02392578	+2696	+11.38183594	-1.78417969	-1.86328125	+15.46875000	+5.97656250	-26.38916016	+1600
+1457970648.46890000	+13.63183594	-0.20654297	-1.04150391	+32.08007813	+10.06347656	-39.11132813	+2460	+13.75927734	-0.04833984	-0.15380859	-47.70263672	+2.85644531	+37.04589844	+2696	+11.38183594	-1.78417969	-1.86328125	+15.46875000	+6.04248047	-26.34521484	+1596
+1457970648.47729990	+13.62304688	-0.20654297	-1.03710938	+32.08007813	+10.10742188	-39.02343750	+2452	+13.75927734	-0.03955078	-0.13623047	-47.61474609	+2.94433594	+37.02392578	+2700	+11.37744141	-1.78857422	-1.85888672	+15.42480469	+6.13037109	-26.23535156	+1592
+1457970648.48140000	+13.62304688	-0.20654297	-1.03271484	+32.05810547	+10.12939453	-39.00146484	+2448	+13.75927734	-0.03515625	-0.12744141	-47.57080078	+3.01025391	+37.00195313	+2700	+11.37304688	-1.78857422	-1.85888672	+15.38085938	+6.19628906	-26.19140625	+1588
+1457970648.48560000	+13.61865234	-0.21093750	-1.02832031	+32.05810547	+10.15136719	-38.95751953	+2448	+13.75927734	-0.03076172	-0.12304688	-47.50488281	+3.03222656	+36.95800781	+2700	+11.37304688	-1.79296875	-1.85888672	+15.35888672	+6.24023438	-26.14746094	+1584
+1457970648.48980000	+13.60986328	-0.21093750	-1.02832031	+32.05810547	+10.19531250	-38.93554688	+2448	+13.75927734	-0.02636719	-0.11425781	-47.43896484	+3.07617188	+36.91406250	+2700	+11.36865234	-1.79296875	-1.85449219	+15.35888672	+6.30615234	-26.10351563	+1580
+1457970648.49390010	+13.60546875	-0.21533203	-1.02392578	+32.05810547	+10.21728516	-38.91357422	+2448	+13.75488281	-0.02197266	-0.10546875	-47.37304688	+3.09814453	+36.84814453	+2700	+11.36425781	-1.79736328	-1.85449219	+15.33691406	+6.35009766	-26.05957031	+1576
+1457970648.49810000	+13.60107422	-0.21533203	-1.02392578	+32.08007813	+10.23925781	-38.86962891	+2448	+13.75488281	-0.01757813	-0.10107422	-47.30712891	+3.14208984	+36.80419922	+2704	+11.36425781	-1.79736328	-1.85449219	+15.33691406	+6.39404297	-26.01562500	+1572
+1457970648.50230000	+13.59667969	-0.21533203	-1.01953125	+32.10205078	+10.26123047	-38.84765625	+2452	+13.75048828	-0.00878906	-0.09228516	-47.19726563	+3.18603516	+36.76025391	+2704	+11.35986328	-1.79736328	-1.85009766	+15.33691406	+6.41601563	-25.97167969	+1564
+1457970648.50640010	+13.59228516	-0.21093750	-1.01953125	+32.14599609	+10.28320313	-38.82568359	+2452	+13.75048828	-0.00878906	-0.08349609	-47.13134766	+3.20800781	+36.71630859	+2704	+11.35986328	-1.79736328	-1.85009766	+15.35888672	+6.45996094	-25.90576172	+1560
+1457970648.51480010	+13.58349609	-0.21093750	-1.01074219	+32.23388672	+10.26123047	-38.78173828	+2460	+13.74609375	+0.00000000	-0.07470703	-46.95556641	+3.33984375	+36.62841797	+2704	+11.35107422	-1.79736328	-1.84130859	+15.38085938	+6.48193359	-25.79589844	+1552
+1457970648.51889990	+13.58349609	-0.20654297	-1.00634766	+32.27783203	+10.26123047	-38.73779297	+2464	+13.74609375	+0.00000000	-0.07031250	-46.86767578	+3.42773438	+36.60644531	+2704	+11.35107422	-1.79296875	-1.83691406	+15.40283203	+6.48193359	-25.72998047	+1548
+1457970648.52309990	+13.58349609	-0.20214844	-1.00195313	+32.34375000	+10.26123047	-38.69384766	+2464	+13.74169922	+0.00000000	-0.07031250	-46.77978516	+3.53759766	+36.56250000	+2704	+11.34667969	-1.78857422	-1.82812500	+15.44677734	+6.45996094	-25.66406250	+1544
+1457970648.52720000	+13.57910156	-0.19775391	-0.99755859	+32.43164063	+10.26123047	-38.64990234	+2468	+13.74169922	+0.00439453	-0.07031250	-46.66992188	+3.66943359	+36.56250000	+2700	+11.34228516	-1.78417969	-1.82373047	+15.49072266	+6.45996094	-25.57617188	+1544
+1457970648.53140000	+13.57910156	-0.19335938	-0.99316406	+32.51953125	+10.23925781	-38.60595703	+2468	+13.73730469	+0.00000000	-0.07031250	-46.58203125	+3.82324219	+36.58447266	+2700	+11.33789063	-1.77978516	-1.81494141	+15.53466797	+6.45996094	-25.48828125	+1540
+1457970648.53559990	+13.57470703	-0.18896484	-0.98876953	+32.60742188	+10.21728516	-38.54003906	+2472	+13.73291016	+0.00000000	-0.07470703	-46.51611328	+3.99902344	+36.62841797	+2696	+11.33789063	-1.77539063	-1.80615234	+15.57861328	+6.41601563	-25.37841797	+1540
+1457970648.53970000	+13.57470703	-0.18017578	-0.98437500	+32.69531250	+10.17333984	-38.47412109	+2468	+13.73291016	+0.00000000	-0.07470703	-46.40625000	+4.17480469	+36.69433594	+2696	+11.33349609	-1.76660156	-1.79736328	+15.62255859	+6.39404297	-25.26855469	+1540
+1457970648.54390000	+13.57910156	-0.17578125	-0.97558594	+32.78320313	+10.10742188	-38.43017578	+2468	+13.73291016	+0.00000000	-0.07470703	-46.31835938	+4.37255859	+36.76025391	+2692	+11.32910156	-1.76220703	-1.78857422	+15.64453125	+6.37207031	-25.13671875	+1540
+1457970648.54810000	+13.57910156	-0.17138672	-0.97119141	+32.87109375	+10.06347656	-38.36425781	+2464	+13.73291016	-0.00439453	-0.07910156	-46.25244141	+4.59228516	+36.84814453	+2692	+11.32470703	-1.75341797	-1.77978516	+15.66650391	+6.35009766	-25.00488281	+1540
+1457970648.55640010	+13.57910156	-0.16259766	-0.96240234	+33.04687500	+9.97558594	-38.23242188	+2456	+13.72851563	-0.00878906	-0.08789063	-46.05468750	+5.07568359	+37.02392578	+2684	+11.31152344	-1.74462891	-1.76220703	+15.68847656	+6.32812500	-24.69726563	+1544
+1457970648.56060000	+13.57910156	-0.15820313	-0.95800781	+33.13476563	+9.93164063	-38.16650391	+2448	+13.72851563	-0.01318359	-0.08789063	-45.94482422	+5.31738281	+37.13378906	+2680	+11.30712891	-1.74023438	-1.75781250	+15.71044922	+6.32812500	-24.54345703	+1544
+1457970648.56469990	+13.57910156	-0.15380859	-0.95800781	+33.20068359	+9.86572266	-38.07861328	+2444	+13.72412109	-0.01318359	-0.08789063	-45.81298828	+5.58105469	+37.26562500	+2676	+11.30273438	-1.73583984	-1.74902344	+15.71044922	+6.32812500	-24.38964844	+1544
+1457970648.56890010	+13.57910156	-0.15380859	-0.95361328	+33.26660156	+9.79980469	-38.01269531	+2440	+13.72412109	-0.01757813	-0.08789063	-45.68115234	+5.80078125	+37.37548828	+2672	+11.29833984	-1.73144531	-1.74462891	+15.68847656	+6.35009766	-24.23583984	+1544
+1457970648.57310010	+13.57910156	-0.15380859	-0.94921875	+33.33251953	+9.71191406	-37.96875000	+2436	+13.71972656	-0.02197266	-0.08789063	-45.57128906	+5.97656250	+37.48535156	+2672	+11.29394531	-1.73144531	-1.74023438	+15.64453125	+6.35009766	-24.08203125	+1544
+1457970648.57719990	+13.57910156	-0.15380859	-0.94482422	+33.37646484	+9.64599609	-37.90283203	+2428	+13.71972656	-0.02197266	-0.08349609	-45.41748047	+6.17431641	+37.59521484	+2668	+11.28955078	-1.73144531	-1.73583984	+15.60058594	+6.37207031	-23.92822266	+1544
+1457970648.58139990	+13.57470703	-0.15820313	-0.94042969	+33.42041016	+9.58007813	-37.85888672	+2424	+13.71972656	-0.02197266	-0.07910156	-45.26367188	+6.32812500	+37.68310547	+2664	+11.28515625	-1.73144531	-1.73144531	+15.55664063	+6.39404297	-23.79638672	+1544
+1457970648.58559990	+13.57470703	-0.16259766	-0.94042969	+33.44238281	+9.53613281	-37.79296875	+2420	+13.71972656	-0.02636719	-0.07031250	-45.10986328	+6.43798828	+37.74902344	+2660	+11.28076172	-1.73583984	-1.73144531	+15.49072266	+6.43798828	-23.66455078	+1544
+1457970648.59390000	+13.56591797	-0.17138672	-0.93603516	+33.48632813	+9.42626953	-37.70507813	+2412	+13.71533203	-0.02197266	-0.05712891	-44.69238281	+6.63574219	+37.83691406	+2660	+11.27197266	-1.74023438	-1.73144531	+15.40283203	+6.50390625	-23.42285156	+1540
+1457970648.59800000	+13.56152344	-0.17578125	-0.93603516	+33.50830078	+9.38232422	-37.66113281	+2412	+13.71533203	-0.02197266	-0.04833984	-44.49462891	+6.67968750	+37.85888672	+2660	+11.26757813	-1.74462891	-1.73144531	+15.35888672	+6.54785156	-23.29101563	+1540
+1457970648.60220000	+13.56152344	-0.18017578	-0.93603516	+33.53027344	+9.33837891	-37.61718750	+2408	+13.71093750	-0.01757813	-0.03515625	-44.25292969	+6.70166016	+37.88085938	+2660	+11.26757813	-1.74902344	-1.73583984	+15.31494141	+6.56982422	-23.20312500	+1536
+1457970648.60640000	+13.55712891	-0.18457031	-0.93603516	+33.53027344	+9.27246094	-37.57324219	+2408	+13.71093750	-0.01757813	-0.02636719	-44.03320313	+6.70166016	+37.88085938	+2660	+11.26318359	-1.75341797	-1.73583984	+15.24902344	+6.56982422	-23.11523438	+1536
+1457970648.61050010	+13.55273438	-0.18896484	-0.93164063	+33.55224609	+9.20654297	-37.55126953	+2408	+13.71093750	-0.01757813	-0.01757813	-43.81347656	+6.70166016	+37.83691406	+2660	+11.25878906	-1.75781250	-1.73583984	+15.18310547	+6.59179688	-23.00537109	+1532
+1457970648.61470010	+13.54833984	-0.19335938	-0.93164063	+33.55224609	+9.16259766	-37.50732422	+2408	+13.71093750	-0.01318359	-0.00878906	-43.54980469	+6.70166016	+37.79296875	+2660	+11.25878906	-1.76220703	-1.73583984	+15.13916016	+6.59179688	-22.93945313	+1532
+1457970648.61890010	+13.54394531	-0.19775391	-0.93164063	+33.55224609	+9.09667969	-37.48535156	+2408	+13.71093750	-0.00878906	+0.00000000	-43.30810547	+6.70166016	+37.74902344	+2664	+11.25439453	-1.76220703	-1.73583984	+15.09521484	+6.56982422	-22.85156250	+1528
+1457970648.62299990	+13.53955078	-0.20214844	-0.92724609	+33.55224609	+9.05273438	-37.41943359	+2408	+13.71093750	-0.00878906	+0.00000000	-43.06640625	+6.70166016	+37.66113281	+2664	+11.25000000	-1.76660156	-1.73583984	+15.05126953	+6.56982422	-22.74169922	+1524
+1457970648.63140010	+13.53515625	-0.21093750	-0.93164063	+33.53027344	+8.98681641	-37.30957031	+2416	+13.70654297	-0.00878906	+0.00878906	-42.56103516	+6.70166016	+37.52929688	+2664	+11.24560547	-1.76660156	-1.74023438	+14.96337891	+6.52587891	-22.58789063	+1516
+1457970648.63550000	+13.53515625	-0.21093750	-0.93164063	+33.55224609	+8.92089844	-37.24365234	+2416	+13.70654297	-0.00878906	+0.00878906	-42.31933594	+6.78955078	+37.46337891	+2664	+11.24121094	-1.76660156	-1.73583984	+14.91943359	+6.48193359	-22.47802734	+1508
+1457970648.63969990	+13.53076172	-0.21533203	-0.93164063	+33.53027344	+8.87695313	-37.15576172	+2420	+13.70654297	-0.00878906	+0.00878906	-42.03369141	+6.83349609	+37.41943359	+2664	+11.23681641	-1.76220703	-1.73583984	+14.87548828	+6.43798828	-22.39013672	+1504
+1457970648.64389990	+13.53076172	-0.21533203	-0.93164063	+33.53027344	+8.83300781	-37.06787109	+2420	+13.70654297	-0.00878906	+0.00878906	-41.79199219	+6.87744141	+37.41943359	+2664	+11.23242188	-1.76220703	-1.73583984	+14.83154297	+6.39404297	-22.30224609	+1500
+1457970648.64800000	+13.53076172	-0.21972656	-0.93164063	+33.50830078	+8.78906250	-36.97998047	+2424	+13.71093750	-0.01318359	+0.00439453	-41.52832031	+7.03125000	+37.39746094	+2664	+11.22802734	-1.75781250	-1.73144531	+14.76562500	+6.35009766	-22.19238281	+1496
+1457970648.65220000	+13.53076172	-0.21972656	-0.93164063	+33.48632813	+8.74511719	-36.87011719	+2424	+13.71093750	-0.00439453	+0.00000000	-41.17675781	+7.11914063	+37.39746094	+2668	+11.22363281	-1.75341797	-1.72705078	+14.69970703	+6.28417969	-22.08251953	+1496
+1457970648.65640000	+13.53515625	-0.22412109	-0.93603516	+33.46435547	+8.72314453	-36.73828125	+2424	+13.70654297	-0.00878906	-0.00439453	-40.86914063	+7.25097656	+37.44140625	+2668	+11.21484375	-1.74462891	-1.72705078	+14.65576172	+6.24023438	-21.95068359	+1492
+1457970648.66050000	+13.53515625	-0.21972656	-0.93603516	+33.44238281	+8.70117188	-36.60644531	+2424	+13.70654297	-0.01318359	-0.02197266	-40.56152344	+7.47070313	+37.46337891	+2668	+11.21044922	-1.74023438	-1.72265625	+14.61181641	+6.17431641	-21.81884766	+1492
+1457970648.66890000	+13.53515625	-0.22412109	-0.94921875	+33.37646484	+8.72314453	-36.25488281	+2424	+13.70654297	-0.00439453	-0.02197266	-39.68261719	+7.62451172	+37.81494141	+2664	+11.19287109	-1.72265625	-1.71386719	+14.47998047	+6.08642578	-21.51123047	+1492
+1457970648.67300010	+13.53955078	-0.21972656	-0.94921875	+33.33251953	+8.72314453	-36.10107422	+2420	+13.70654297	-0.00439453	-0.03076172	-39.26513672	+7.80029297	+37.96875000	+2664	+11.18408203	-1.71386719	-1.70947266	+14.41406250	+6.04248047	-21.37939453	+1492
+1457970648.67720010	+13.53955078	-0.22412109	-0.95800781	+33.24462891	+8.76708984	-35.90332031	+2420	+13.70654297	+0.01318359	-0.03076172	-38.62792969	+7.84423828	+38.25439453	+2664	+11.17089844	-1.70507813	-1.70507813	+14.32617188	+5.99853516	-21.22558594	+1492
+1457970648.68129990	+13.54394531	-0.22412109	-0.96240234	+33.15673828	+8.83300781	-35.70556641	+2416	+13.70654297	+0.01757813	-0.03076172	-38.05664063	+7.86621094	+38.51806641	+2664	+11.16210938	-1.69628906	-1.70068359	+14.23828125	+5.97656250	-21.07177734	+1492
+1457970648.68549990	+13.54394531	-0.22412109	-0.97119141	+33.06884766	+8.92089844	-35.55175781	+2412	+13.70214844	+0.02636719	-0.03515625	-37.50732422	+7.93212891	+38.71582031	+2660	+11.15332031	-1.69189453	-1.69628906	+14.15039063	+5.97656250	-20.96191406	+1492
+1457970648.68969990	+13.54394531	-0.22851563	-0.98437500	+32.93701172	+9.11865234	-35.33203125	+2412	+13.70214844	+0.04833984	-0.02636719	-36.71630859	+7.80029297	+39.06738281	+2664	+11.14453125	-1.68310547	-1.69628906	+14.08447266	+6.02050781	-20.80810547	+1492
+1457970648.69380000	+13.53955078	-0.22851563	-0.99755859	+32.82714844	+9.31640625	-35.15625000	+2408	+13.69775391	+0.06152344	-0.01318359	-35.99121094	+7.62451172	+39.41894531	+2668	+11.13134766	-1.67871094	-1.70068359	+13.97460938	+6.06445313	-20.69824219	+1492
+1457970648.70219990	+13.53076172	-0.22851563	-1.01953125	+32.58544922	+9.86572266	-34.82666016	+2404	+13.68457031	+0.10107422	+0.00878906	-34.34326172	+7.16308594	+40.07812500	+2676	+11.10937500	-1.67431641	-1.70068359	+13.82080078	+6.21826172	-20.45654297	+1492
+1457970648.70630000	+13.52636719	-0.23291016	-1.03710938	+32.43164063	+10.19531250	-34.69482422	+2404	+13.68457031	+0.11865234	+0.03076172	-33.44238281	+6.78955078	+40.42968750	+2684	+11.09619141	-1.67431641	-1.70507813	+13.68896484	+6.30615234	-20.36865234	+1488
+1457970648.71050000	+13.52197266	-0.23730469	-1.04589844	+32.29980469	+10.52490234	-34.65087891	+2400	+13.67578125	+0.14062500	+0.04394531	-32.58544922	+6.41601563	+40.69335938	+2688	+11.08300781	-1.67431641	-1.70507813	+13.60107422	+6.39404297	-20.30273438	+1488
+1457970648.71470000	+13.51318359	-0.24609375	-1.07226563	+32.12402344	+11.09619141	-34.49707031	+2400	+13.67138672	+0.17138672	+0.06591797	-31.55273438	+5.93261719	+41.02294922	+2700	+11.06982422	-1.66992188	-1.70947266	+13.51318359	+6.54785156	-20.19287109	+1484
+1457970648.71880010	+13.50439453	-0.25048828	-1.08984375	+31.99218750	+11.57958984	-34.40917969	+2400	+13.66699219	+0.19335938	+0.09228516	-30.58593750	+5.38330078	+41.30859375	+2708	+11.05664063	-1.67431641	-1.71386719	+13.42529297	+6.67968750	-20.10498047	+1480
+1457970648.72300000	+13.49121094	-0.25048828	-1.11181641	+31.88232422	+12.08496094	-34.32128906	+2400	+13.65820313	+0.21533203	+0.10546875	-29.64111328	+4.89990234	+41.48437500	+2716	+11.04345703	-1.67431641	-1.72265625	+13.33740234	+6.87744141	-20.03906250	+1480
+1457970648.72720000	+13.48242188	-0.25488281	-1.13818359	+31.79443359	+12.63427734	-34.21142578	+2404	+13.64941406	+0.24609375	+0.12744141	-28.58642578	+4.24072266	+41.72607422	+2724	+11.03027344	-1.67431641	-1.73144531	+13.29345703	+7.05322266	-19.95117188	+1476
+1457970648.73130010	+13.46923828	-0.25488281	-1.16455078	+31.70654297	+13.18359375	-34.12353516	+2408	+13.63623047	+0.27685547	+0.15380859	-27.55371094	+3.58154297	+41.94580078	+2736	+11.01708984	-1.67431641	-1.73583984	+13.20556641	+7.22900391	-19.88525391	+1472
+1457970648.73970010	+13.44726563	-0.25927734	-1.21728516	+31.57470703	+14.30419922	-33.96972656	+2412	+13.61865234	+0.33398438	+0.18017578	-25.53222656	+2.35107422	+42.20947266	+2752	+10.98193359	-1.67431641	-1.75341797	+13.11767578	+7.60253906	-19.77539063	+1464
+1457970648.74379990	+13.43408203	-0.26367188	-1.23925781	+31.50878906	+14.87548828	-33.90380859	+2416	+13.60986328	+0.36035156	+0.19335938	-24.54345703	+1.73583984	+42.31933594	+2760	+10.96875000	-1.67871094	-1.75781250	+13.07373047	+7.75634766	-19.75341797	+1456
+1457970648.74799990	+13.42089844	-0.26806641	-1.27441406	+31.44287109	+15.51269531	-33.81591797	+2420	+13.59667969	+0.39111328	+0.20214844	-23.55468750	+1.12060547	+42.38525391	+2764	+10.95117188	-1.67871094	-1.77099609	+13.02978516	+7.97607422	-19.70947266	+1456
+1457970648.75210000	+13.41210938	-0.26806641	-1.30517578	+31.44287109	+16.04003906	-33.77197266	+2424	+13.58789063	+0.40869141	+0.20654297	-22.67578125	+0.59326172	+42.40722656	+2764	+10.93359375	-1.67871094	-1.77978516	+13.05175781	+8.12988281	-19.68750000	+1448
+1457970648.75630000	+13.39453125	-0.26806641	-1.32714844	+31.44287109	+16.54541016	-33.72802734	+2428	+13.57031250	+0.43945313	+0.20654297	-21.77490234	+0.06591797	+42.40722656	+2764	+10.91601563	-1.67871094	-1.78417969	+13.05175781	+8.28369141	-19.68750000	+1444
+1457970648.76050000	+13.38134766	-0.26806641	-1.37109375	+31.46484375	+17.13867188	-33.59619141	+2432	+13.55712891	+0.46582031	+0.20654297	-20.85205078	-0.41748047	+42.40722656	+2768	+10.89843750	-1.67871094	-1.80175781	+13.07373047	+8.50341797	-19.66552734	+1440
+1457970648.76880000	+13.35498047	-0.26806641	-1.41943359	+31.48681641	+17.88574219	-33.64013672	+2428	+13.52636719	+0.50537109	+0.18457031	-19.42382813	-1.16455078	+42.29736328	+2764	+10.86328125	-1.67871094	-1.81494141	+13.13964844	+8.67919922	-19.73144531	+1428
+1457970648.77300000	+13.33740234	-0.26806641	-1.45898438	+31.50878906	+18.34716797	-33.59619141	+2432	+13.50878906	+0.53173828	+0.17578125	-18.65478516	-1.56005859	+42.25341797	+2760	+10.84570313	-1.67871094	-1.83251953	+13.18359375	+8.83300781	-19.75341797	+1428
+1457970648.77710010	+13.32861328	-0.26806641	-1.47656250	+31.53076172	+18.56689453	-33.68408203	+2424	+13.49560547	+0.53613281	+0.15380859	-18.17138672	-1.77978516	+42.14355469	+2756	+10.82812500	-1.67871094	-1.84130859	+13.27148438	+8.85498047	-19.84130859	+1424
+1457970648.78130010	+13.31542969	-0.26806641	-1.49414063	+31.53076172	+18.78662109	-33.81591797	+2420	+13.47802734	+0.55371094	+0.12744141	-17.62207031	-1.97753906	+42.01171875	+2752	+10.81054688	-1.68310547	-1.85009766	+13.31542969	+8.87695313	-19.92919922	+1420
+1457970648.78550000	+13.29785156	-0.27246094	-1.53808594	+31.55273438	+19.13818359	-33.81591797	+2416	+13.46044922	+0.57568359	+0.10986328	-17.05078125	-2.17529297	+41.87988281	+2748	+10.79296875	-1.68750000	-1.87646484	+13.35937500	+9.00878906	-19.99511719	+1420
+1457970648.78959990	+13.28466797	-0.27246094	-1.56005859	+31.53076172	+19.27001953	-33.99169922	+2408	+13.44287109	+0.57568359	+0.07910156	-16.74316406	-2.28515625	+41.72607422	+2736	+10.77099609	-1.68750000	-1.88964844	+13.44726563	+9.00878906	-20.12695313	+1420
+1457970648.79380010	+13.27148438	-0.27685547	-1.58203125	+31.50878906	+19.35791016	-34.16748047	+2400	+13.42089844	+0.58886719	+0.04833984	-16.34765625	-2.37304688	+41.57226563	+2728	+10.75341797	-1.69628906	-1.90283203	+13.51318359	+8.98681641	-20.25878906	+1420
+1457970648.79800010	+13.25390625	-0.28125000	-1.62158203	+31.50878906	+19.57763672	-34.25537109	+2392	+13.40332031	+0.60205078	+0.01757813	-15.95214844	-2.46093750	+41.39648438	+2724	+10.73583984	-1.70068359	-1.92919922	+13.57910156	+9.07470703	-20.36865234	+1420
+1457970648.80629990	+13.22314453	-0.29443359	-1.66113281	+31.35498047	+19.57763672	-34.76074219	+2372	+13.35937500	+0.61083984	-0.04833984	-15.49072266	-2.59277344	+41.02294922	+2700	+10.69628906	-1.71826172	-1.96435547	+13.68896484	+8.98681641	-20.74218750	+1420
+1457970648.81049990	+13.20556641	-0.30322266	-1.69628906	+31.26708984	+19.68750000	-34.95849609	+2364	+13.34179688	+0.61523438	-0.08789063	-15.22705078	-2.61474609	+40.82519531	+2692	+10.67871094	-1.73144531	-1.99511719	+13.71093750	+9.05273438	-20.89599609	+1424
+1457970648.81460000	+13.19238281	-0.31201172	-1.72265625	+31.17919922	+19.64355469	-35.26611328	+2352	+13.31982422	+0.61962891	-0.12304688	-15.05126953	-2.68066406	+40.62744141	+2680	+10.66113281	-1.74023438	-2.02148438	+13.79882813	+9.00878906	-21.11572266	+1428
+1457970648.81880000	+13.17480469	-0.32519531	-1.74462891	+31.02539063	+19.59960938	-35.57373047	+2344	+13.29785156	+0.61962891	-0.15380859	-14.87548828	-2.74658203	+40.40771484	+2664	+10.63916016	-1.75781250	-2.04345703	+13.79882813	+8.94287109	-21.33544922	+1428
+1457970648.82300000	+13.15283203	-0.34277344	-1.78857422	+30.93750000	+19.68750000	-35.81542969	+2340	+13.27587891	+0.61962891	-0.20214844	-14.67773438	-2.72460938	+40.16601563	+2652	+10.62158203	-1.77539063	-2.08300781	+13.84277344	+9.00878906	-21.53320313	+1432
+1457970648.82710000	+13.13085938	-0.35595703	-1.81933594	+30.80566406	+19.64355469	-36.14501953	+2332	+13.25390625	+0.61962891	-0.23730469	-14.50195313	-2.83447266	+39.94628906	+2640	+10.59960938	-1.79296875	-2.11376953	+13.90869141	+8.98681641	-21.75292969	+1436
+1457970648.83130000	+13.10888672	-0.37353516	-1.85009766	+30.62988281	+19.57763672	-36.47460938	+2328	+13.22753906	+0.61962891	-0.27246094	-14.34814453	-2.96630859	+39.72656250	+2628	+10.58203125	-1.81494141	-2.14453125	+13.90869141	+8.96484375	-21.99462891	+1440
+1457970648.83540010	+13.09130859	-0.39111328	-1.89404297	+30.49804688	+19.59960938	-36.78222656	+2324	+13.20117188	+0.61523438	-0.32080078	-14.19433594	-2.96630859	+39.46289063	+2620	+10.56005859	-1.83691406	-2.18847656	+13.93066406	+9.00878906	-22.23632813	+1444
+1457970648.84380010	+13.04736328	-0.43066406	-1.95996094	+30.19042969	+19.46777344	-37.52929688	+2316	+13.15283203	+0.61083984	-0.39550781	-13.77685547	-3.27392578	+39.00146484	+2596	+10.51611328	-1.88964844	-2.26318359	+13.99658203	+8.94287109	-22.76367188	+1448
+1457970648.84789990	+13.02539063	-0.45703125	-2.00830078	+30.03662109	+19.48974609	-37.85888672	+2316	+13.12646484	+0.60205078	-0.44824219	-13.60107422	-3.29589844	+38.69384766	+2592	+10.49414063	-1.91601563	-2.30712891	+14.01855469	+9.00878906	-23.02734375	+1452
+1457970648.85209990	+12.99902344	-0.47460938	-2.05224609	+29.94873047	+19.44580078	-38.23242188	+2312	+13.10009766	+0.60205078	-0.49218750	-13.31542969	-3.44970703	+38.43017578	+2580	+10.47216797	-1.94238281	-2.35107422	+14.10644531	+9.00878906	-23.29101563	+1452
+1457970648.85630010	+12.97265625	-0.50097656	-2.09179688	+29.79492188	+19.40185547	-38.60595703	+2316	+13.06933594	+0.58886719	-0.53613281	-13.11767578	-3.60351563	+38.14453125	+2572	+10.45019531	-1.97753906	-2.39501953	+14.12841797	+9.00878906	-23.57666016	+1452
+1457970648.86040000	+12.95068359	-0.52734375	-2.14453125	+29.66308594	+19.44580078	-38.93554688	+2316	+13.03857422	+0.58007813	-0.59765625	-12.87597656	-3.64746094	+37.81494141	+2564	+10.42382813	-2.00830078	-2.44335938	+14.17236328	+9.07470703	-23.86230469	+1456
+1457970648.86459990	+12.92431641	-0.54492188	-2.19287109	+29.61914063	+19.40185547	-39.30908203	+2316	+13.01220703	+0.57568359	-0.65039063	-12.54638672	-3.77929688	+37.50732422	+2556	+10.39746094	-2.03466797	-2.49169922	+14.28222656	+9.07470703	-24.16992188	+1456
+1457970648.86879990	+12.89355469	-0.57568359	-2.24121094	+29.48730469	+19.35791016	-39.70458984	+2320	+12.97705078	+0.56250000	-0.70312500	-12.30468750	-3.93310547	+37.19970703	+2552	+10.37109375	-2.07421875	-2.54003906	+14.32617188	+9.11865234	-24.47753906	+1460
+1457970648.87290000	+12.87158203	-0.60644531	-2.29833984	+29.39941406	+19.37988281	-40.05615234	+2320	+12.94628906	+0.54492188	-0.76904297	-12.04101563	-3.95507813	+36.82617188	+2548	+10.34472656	-2.10937500	-2.58837891	+14.37011719	+9.16259766	-24.78515625	+1460
+1457970648.88130000	+12.81445313	-0.66357422	-2.39941406	+29.26757813	+19.31396484	-40.82519531	+2320	+12.88476563	+0.51855469	-0.89648438	-11.38183594	-4.13085938	+36.14501953	+2536	+10.29199219	-2.18408203	-2.68505859	+14.54589844	+9.22851563	-25.44433594	+1460
+1457970648.88540010	+12.78808594	-0.69873047	-2.46093750	+29.20166016	+19.35791016	-41.17675781	+2320	+12.85400391	+0.49658203	-0.97558594	-11.07421875	-4.10888672	+35.70556641	+2536	+10.26562500	-2.22363281	-2.73779297	+14.63378906	+9.27246094	-25.79589844	+1464
+1457970648.88960000	+12.76171875	-0.72509766	-2.52246094	+29.20166016	+19.35791016	-41.55029297	+2320	+12.81884766	+0.48339844	-1.04589844	-10.72265625	-4.15283203	+35.33203125	+2528	+10.23486328	-2.26318359	-2.78613281	+14.74365234	+9.33837891	-26.12548828	+1464
+1457970648.89380000	+12.73095703	-0.76464844	-2.57958984	+29.13574219	+19.33593750	-41.92382813	+2316	+12.78369141	+0.45703125	-1.12060547	-10.43701172	-4.17480469	+34.91455078	+2524	+10.20410156	-2.30712891	-2.83886719	+14.83154297	+9.40429688	-26.45507813	+1468
+1457970648.89790010	+12.70458984	-0.79980469	-2.64550781	+29.09179688	+19.37988281	-42.29736328	+2316	+12.75292969	+0.43505859	-1.20410156	-10.12939453	-4.10888672	+34.47509766	+2520	+10.17333984	-2.35107422	-2.89160156	+14.94140625	+9.47021484	-26.82861328	+1468
+1457970648.90210010	+12.67382813	-0.83496094	-2.70263672	+29.09179688	+19.33593750	-42.67089844	+2308	+12.71777344	+0.41308594	-1.28759766	-9.82177734	-4.08691406	+34.05761719	+2516	+10.14257813	-2.39501953	-2.94433594	+15.02929688	+9.53613281	-27.18017578	+1468
+1457970648.90619990	+12.64306641	-0.87890625	-2.76416016	+29.02587891	+19.31396484	-43.06640625	+2304	+12.68261719	+0.38232422	-1.36669922	-9.58007813	-4.04296875	+33.61816406	+2512	+10.11181641	-2.44335938	-2.99707031	+15.09521484	+9.60205078	-27.55371094	+1476
+1457970648.91039990	+12.61669922	-0.92285156	-2.83007813	+28.98193359	+19.33593750	-43.43994141	+2296	+12.64746094	+0.35156250	-1.45898438	-9.31640625	-3.93310547	+33.13476563	+2508	+10.08105469	-2.49169922	-3.04980469	+15.18310547	+9.66796875	-27.92724609	+1476
+1457970648.91870000	+12.55517578	-1.01513672	-2.95751953	+28.91601563	+19.29199219	-44.23095703	+2284	+12.57714844	+0.28125000	-1.63037109	-8.94287109	-3.80126953	+32.18994141	+2492	+10.01513672	-2.60156250	-3.15966797	+15.31494141	+9.86572266	-28.67431641	+1488
+1457970648.92290000	+12.52441406	-1.06787109	-3.02343750	+28.87207031	+19.31396484	-44.62646484	+2276	+12.54199219	+0.24609375	-1.72265625	-8.74511719	-3.64746094	+31.68457031	+2484	+9.98876953	-2.65429688	-3.21240234	+15.40283203	+9.93164063	-29.06982422	+1488
+1457970648.92709990	+12.49365234	-1.11181641	-3.08935547	+28.87207031	+19.29199219	-45.02197266	+2272	+12.50244141	+0.20654297	-1.81494141	-8.63525391	-3.58154297	+31.17919922	+2476	+9.95361328	-2.71142578	-3.27392578	+15.46875000	+10.06347656	-29.48730469	+1496
+1457970648.93120000	+12.45849609	-1.17333984	-3.15527344	+28.80615234	+19.29199219	-45.43945313	+2264	+12.46289063	+0.16259766	-1.90283203	-8.54736328	-3.49365234	+30.67382813	+2468	+9.91845703	-2.77734375	-3.33105469	+15.49072266	+10.15136719	-29.86083984	+1500
+1457970648.93540000	+12.42773438	-1.23046875	-3.22558594	+28.74023438	+19.27001953	-45.83496094	+2260	+12.42773438	+0.11865234	-1.99511719	-8.43750000	-3.36181641	+30.14648438	+2460	+9.88769531	-2.83886719	-3.38818359	+15.57861328	+10.23925781	-30.27832031	+1504
+1457970648.93960000	+12.39257813	-1.28320313	-3.28710938	+28.74023438	+19.22607422	-46.27441406	+2252	+12.38818359	+0.07031250	-2.08300781	-8.39355469	-3.31787109	+29.61914063	+2452	+9.84814453	-2.90478516	-3.44970703	+15.60058594	+10.34912109	-30.71777344	+1512
+1457970648.94370010	+12.35302734	-1.34912109	-3.35302734	+28.65234375	+19.20410156	-46.73583984	+2248	+12.34863281	+0.01757813	-2.17089844	-8.39355469	-3.27392578	+29.09179688	+2444	+9.81298828	-2.97509766	-3.51123047	+15.62255859	+10.45898438	-31.13525391	+1516
+1457970648.94790010	+12.32226563	-1.41064453	-3.41894531	+28.60839844	+19.20410156	-47.19726563	+2244	+12.30908203	-0.03076172	-2.26318359	-8.37158203	-3.16406250	+28.52050781	+2436	+9.78222656	-3.04541016	-3.56835938	+15.68847656	+10.50292969	-31.57470703	+1520
+1457970648.95619990	+12.23876953	-1.53808594	-3.55517578	+28.56445313	+19.18212891	-48.12011719	+2236	+12.22558594	-0.14062500	-2.43457031	-8.34960938	-3.14208984	+27.44384766	+2416	+9.70751953	-3.19482422	-3.69580078	+15.73242188	+10.74462891	-32.45361328	+1536
+1457970648.96040010	+12.20361328	-1.60400391	-3.62109375	+28.54248047	+19.18212891	-48.58154297	+2228	+12.18603516	-0.20214844	-2.52685547	-8.34960938	-3.05419922	+26.89453125	+2408	+9.67236328	-3.27392578	-3.75732422	+15.82031250	+10.78857422	-32.93701172	+1536
+1457970648.96460010	+12.15966797	-1.66992188	-3.68701172	+28.56445313	+19.16015625	-49.08691406	+2224	+12.13769531	-0.25048828	-2.61035156	-8.26171875	-3.07617188	+26.36718750	+2396	+9.63281250	-3.35302734	-3.81884766	+15.84228516	+10.89843750	-33.42041016	+1544
+1457970648.96869990	+12.11572266	-1.74023438	-3.75292969	+28.54248047	+19.16015625	-49.57031250	+2220	+12.09375000	-0.32080078	-2.69384766	-8.30566406	-3.09814453	+25.83984375	+2392	+9.59326172	-3.43212891	-3.88476563	+15.90820313	+11.03027344	-33.85986328	+1548
+1457970648.97289990	+12.08056641	-1.81054688	-3.81884766	+28.54248047	+19.13818359	-50.11962891	+2212	+12.04980469	-0.38671875	-2.78173828	-8.28369141	-3.07617188	+25.29052734	+2384	+9.55810547	-3.51562500	-3.94189453	+15.99609375	+11.03027344	-34.36523438	+1552
+1457970648.97709990	+12.03662109	-1.88085938	-3.88476563	+28.58642578	+19.16015625	-50.60302734	+2208	+12.00585938	-0.43945313	-2.86962891	-8.17382813	-3.12011719	+24.80712891	+2372	+9.51416016	-3.60351563	-4.00341797	+16.04003906	+11.16210938	-34.87060547	+1556
+1457970648.98120000	+11.98828125	-1.95556641	-3.95068359	+28.58642578	+19.20410156	-51.10839844	+2208	+11.95751953	-0.51416016	-2.95312500	-8.15185547	-3.14208984	+24.27978516	+2368	+9.47460938	-3.68701172	-4.06933594	+16.10595703	+11.27197266	-35.31005859	+1564
+1457970648.98950000	+11.90478516	-2.10058594	-4.08251953	+28.67431641	+19.29199219	-52.16308594	+2200	+11.86083984	-0.64599609	-3.12451172	-7.93212891	-3.12011719	+23.26904297	+2352	+9.39111328	-3.86279297	-4.17919922	+16.28173828	+11.44775391	-36.34277344	+1572
+1457970648.99370000	+11.85644531	-2.17968750	-4.15283203	+28.71826172	+19.35791016	-52.62451172	+2200	+11.81250000	-0.72070313	-3.20800781	-7.86621094	-3.09814453	+22.76367188	+2348	+9.34716797	-3.95068359	-4.24072266	+16.41357422	+11.57958984	-36.76025391	+1576
+1457970648.99790000	+11.81689453	-2.25439453	-4.21435547	+28.78417969	+19.37988281	-53.17382813	+2196	+11.76416016	-0.79541016	-3.29150391	-7.77832031	-3.09814453	+22.28027344	+2340	+9.31201172	-4.03417969	-4.28906250	+16.56738281	+11.60156250	-37.30957031	+1576
+1457970649.00200010	+11.76855469	-2.32910156	-4.28027344	+28.85009766	+19.46777344	-53.65722656	+2192	+11.71142578	-0.86132813	-3.37939453	-7.58056641	-3.07617188	+21.81884766	+2332	+9.26806641	-4.12646484	-4.34179688	+16.63330078	+11.75537109	-37.77099609	+1580
+1457970649.00620010	+11.72021484	-2.40820313	-4.35058594	+28.89404297	+19.57763672	-54.11865234	+2188	+11.65869141	-0.94482422	-3.46289063	-7.47070313	-3.01025391	+21.33544922	+2324	+9.22412109	-4.21435547	-4.40332031	+16.78710938	+11.90917969	-38.18847656	+1588
+1457970649.01040010	+11.68066406	-2.48730469	-4.40771484	+28.95996094	+19.62158203	-54.64599609	+2184	+11.61035156	-1.02392578	-3.54638672	-7.33886719	-3.01025391	+20.85205078	+2316	+9.18457031	-4.30224609	-4.44287109	+16.94091797	+11.95312500	-38.71582031	+1588
+1457970649.01449990	+11.63232422	-2.56640625	-4.47363281	+29.02587891	+19.75341797	-55.12939453	+2180	+11.55761719	-1.09423828	-3.62988281	-7.14111328	-2.94433594	+20.39062500	+2304	+9.14062500	-4.39892578	-4.49121094	+17.02880859	+12.10693359	-39.17724609	+1592
+1457970649.01869990	+11.58398438	-2.64990234	-4.53955078	+29.11376953	+19.88525391	-55.54687500	+2176	+11.50488281	-1.17773438	-3.71337891	-7.00927734	-2.85644531	+19.95117188	+2296	+9.09667969	-4.48681641	-4.54394531	+17.20458984	+12.26074219	-39.57275391	+1592
+1457970649.02700000	+11.49609375	-2.81250000	-4.65820313	+29.24560547	+20.08300781	-56.49169922	+2156	+11.39941406	-1.33593750	-3.87158203	-6.63574219	-2.76855469	+19.05029297	+2272	+9.01318359	-4.67138672	-4.62744141	+17.44628906	+12.48046875	-40.49560547	+1596
+1457970649.03119990	+11.44335938	-2.89599609	-4.71972656	+29.33349609	+20.21484375	-56.88720703	+2148	+11.34228516	-1.41943359	-3.94628906	-6.48193359	-2.70263672	+18.63281250	+2264	+8.97363281	-4.75927734	-4.67578125	+17.62207031	+12.61230469	-40.84716797	+1596
+1457970649.03539990	+11.40380859	-2.97949219	-4.77246094	+29.42138672	+20.25878906	-57.37060547	+2136	+11.29394531	-1.50292969	-4.02099609	-6.28417969	-2.70263672	+18.21533203	+2248	+8.93408203	-4.84716797	-4.70654297	+17.77587891	+12.65625000	-41.30859375	+1592
+1457970649.03950000	+11.35546875	-3.06298828	-4.82519531	+29.48730469	+20.36865234	-57.83203125	+2124	+11.24121094	-1.58203125	-4.08691406	-6.06445313	-2.70263672	+17.79785156	+2236	+8.89013672	-4.94824219	-4.74609375	+17.86376953	+12.78808594	-41.74804688	+1592
+1457970649.04370000	+11.30273438	-3.14648438	-4.88232422	+29.57519531	+20.47851563	-58.22753906	+2112	+11.18408203	-1.66552734	-4.15722656	-5.88867188	-2.70263672	+17.40234375	+2224	+8.85058594	-5.03613281	-4.79003906	+18.03955078	+12.87597656	-42.09960938	+1592
+1457970649.04790000	+11.25878906	-3.22998047	-4.92626953	+29.64111328	+20.50048828	-58.71093750	+2096	+11.13134766	-1.74902344	-4.21875000	-5.66894531	-2.72460938	+17.00683594	+2208	+8.81103516	-5.13281250	-4.81640625	+18.21533203	+12.87597656	-42.56103516	+1588
+1457970649.05200000	+11.21044922	-3.31347656	-4.97021484	+29.72900391	+20.58837891	-59.17236328	+2084	+11.07421875	-1.82812500	-4.28027344	-5.42724609	-2.79052734	+16.61132813	+2192	+8.76708984	-5.22949219	-4.85156250	+18.30322266	+12.98583984	-42.95654297	+1588
+1457970649.05620000	+11.16210938	-3.40136719	-5.01855469	+29.81689453	+20.63232422	-59.58984375	+2072	+11.02148438	-1.91601563	-4.33740234	-5.22949219	-2.85644531	+16.23779297	+2180	+8.72753906	-5.32177734	-4.89111328	+18.50097656	+13.02978516	-43.30810547	+1584
+1457970649.06450010	+11.06542969	-3.56396484	-5.08886719	+30.01464844	+20.63232422	-60.53466797	+2040	+10.91162109	-2.07861328	-4.43408203	-4.74609375	-3.12011719	+15.46875000	+2144	+8.64404297	-5.51513672	-4.94824219	+18.78662109	+13.02978516	-44.14306641	+1576
+1457970649.06870010	+11.01708984	-3.64746094	-5.12402344	+30.14648438	+20.63232422	-60.97412109	+2028	+10.85449219	-2.15771484	-4.48242188	-4.50439453	-3.27392578	+15.11718750	+2128	+8.60449219	-5.60742188	-4.98339844	+18.98437500	+13.02978516	-44.49462891	+1572
+1457970649.07699990	+10.92480469	-3.80566406	-5.17236328	+30.38818359	+20.50048828	-61.96289063	+2000	+10.74902344	-2.32031250	-4.55712891	-3.95507813	-3.69140625	+14.39208984	+2092	+8.52099609	-5.80517578	-5.03173828	+19.31396484	+12.91992188	-45.32958984	+1564
+1457970649.08119990	+10.87646484	-3.88916016	-5.19873047	+30.52001953	+20.45654297	-62.42431641	+1988	+10.69628906	-2.39941406	-4.59228516	-3.71337891	-3.91113281	+14.04052734	+2072	+8.48144531	-5.89746094	-5.05810547	+19.53369141	+12.87597656	-45.68115234	+1560
+1457970649.08530000	+10.83251953	-3.96826172	-5.21191406	+30.65185547	+20.34667969	-62.95166016	+1976	+10.64355469	-2.47851563	-4.61865234	-3.42773438	-4.17480469	+13.66699219	+2056	+8.44189453	-5.99414063	-5.07568359	+19.73144531	+12.76611328	-46.09863281	+1556
+1457970649.08950000	+10.78417969	-4.04296875	-5.22949219	+30.82763672	+20.28076172	-63.41308594	+1968	+10.59082031	-2.55761719	-4.64941406	-3.14208984	-4.39453125	+13.31542969	+2036	+8.39794922	-6.09521484	-5.09765625	+19.88525391	+12.72216797	-46.49414063	+1556
+1457970649.09369990	+10.73583984	-4.11767578	-5.24707031	+31.00341797	+20.17089844	-63.85253906	+1956	+10.53369141	-2.63671875	-4.67578125	-2.87841797	-4.61425781	+13.00781250	+2020	+8.36279297	-6.18310547	-5.11962891	+20.14892578	+12.63427734	-46.82373047	+1552
+1457970649.09780000	+10.69189453	-4.19677734	-5.25146484	+31.15722656	+20.01708984	-64.35791016	+1948	+10.48535156	-2.71142578	-4.69335938	-2.59277344	-4.92187500	+12.65625000	+2004	+8.32324219	-6.27539063	-5.12841797	+20.36865234	+12.48046875	-47.21923828	+1548
+1457970649.10200000	+10.64794922	-4.27148438	-5.26025391	+31.33300781	+19.90722656	-64.79736328	+1940	+10.43261719	-2.79052734	-4.71533203	-2.32910156	-5.14160156	+12.34863281	+1988	+8.28369141	-6.37207031	-5.14160156	+20.54443359	+12.39257813	-47.57080078	+1548
+1457970649.11030010	+10.56005859	-4.41650391	-5.26464844	+31.70654297	+19.62158203	-65.67626953	+1924	+10.33593750	-2.94433594	-4.74169922	-1.80175781	-5.66894531	+11.73339844	+1956	+8.20458984	-6.55224609	-5.15478516	+21.00585938	+12.17285156	-48.29589844	+1548
+1457970649.11450000	+10.51611328	-4.49121094	-5.26904297	+31.88232422	+19.53369141	-66.04980469	+1920	+10.28320313	-3.01904297	-4.75488281	-1.56005859	-5.84472656	+11.44775391	+1944	+8.16943359	-6.64453125	-5.15917969	+21.20361328	+12.06298828	-48.60351563	+1548
+1457970649.11870000	+10.47656250	-4.56152344	-5.27783203	+32.08007813	+19.42382813	-66.37939453	+1912	+10.23486328	-3.09375000	-4.77246094	-1.31835938	-5.99853516	+11.20605469	+1932	+8.13867188	-6.72802734	-5.16796875	+21.46728516	+11.95312500	-48.88916016	+1544
+1457970649.12280010	+10.43261719	-4.63623047	-5.26904297	+32.25585938	+19.27001953	-66.79687500	+1908	+10.18652344	-3.16845703	-4.77246094	-1.07666016	-6.26220703	+10.94238281	+1916	+8.09912109	-6.81591797	-5.16357422	+21.66503906	+11.82128906	-49.19677734	+1548
+1457970649.12700010	+10.39306641	-4.70654297	-5.26464844	+32.40966797	+19.18212891	-67.10449219	+1904	+10.13818359	-3.24316406	-4.78125000	-0.83496094	-6.39404297	+10.72265625	+1904	+8.06835938	-6.89941406	-5.15917969	+21.86279297	+11.68945313	-49.46044922	+1552
+1457970649.13120010	+10.34912109	-4.77685547	-5.26464844	+32.60742188	+19.07226563	-67.36816406	+1896	+10.08984375	-3.31787109	-4.79003906	-0.63720703	-6.52587891	+10.54687500	+1892	+8.03759766	-6.97851563	-5.15917969	+22.12646484	+11.57958984	-49.68017578	+1548
+1457970649.13529990	+10.30957031	-4.84716797	-5.25146484	+32.76123047	+18.91845703	-67.71972656	+1892	+10.04150391	-3.39257813	-4.78125000	-0.43945313	-6.74560547	+10.34912109	+1876	+8.00244141	-7.05761719	-5.14599609	+22.34619141	+11.42578125	-49.96582031	+1552
+1457970649.13949990	+10.27001953	-4.91748047	-5.24267578	+32.89306641	+18.80859375	-67.98339844	+1888	+9.99755859	-3.46289063	-4.78125000	-0.24169922	-6.87744141	+10.17333984	+1864	+7.97607422	-7.14111328	-5.13281250	+22.54394531	+11.27197266	-50.20751953	+1552
+1457970649.14780000	+10.19531250	-5.05371094	-5.21630859	+33.22265625	+18.56689453	-68.51074219	+1876	+9.90527344	-3.60791016	-4.76806641	+0.10986328	-7.18505859	+9.86572266	+1836	+7.91894531	-7.29492188	-5.10644531	+22.96142578	+11.00830078	-50.62500000	+1556
+1457970649.15200000	+10.15576172	-5.11962891	-5.20312500	+33.35449219	+18.47900391	-68.75244141	+1872	+9.86132813	-3.67822266	-4.76367188	+0.28564453	-7.29492188	+9.75585938	+1824	+7.89257813	-7.37402344	-5.08447266	+23.18115234	+10.87646484	-50.82275391	+1556
+1457970649.15610000	+10.12060547	-5.18554688	-5.18994141	+33.50830078	+18.36914063	-68.95019531	+1864	+9.81738281	-3.74414063	-4.75488281	+0.46142578	-7.40478516	+9.66796875	+1808	+7.87060547	-7.44433594	-5.07128906	+23.42285156	+10.72265625	-50.97656250	+1552
+1457970649.16030000	+10.08105469	-5.25146484	-5.16796875	+33.64013672	+18.21533203	-69.19189453	+1856	+9.77343750	-3.81445313	-4.73291016	+0.61523438	-7.58056641	+9.55810547	+1800	+7.83984375	-7.51904297	-5.04492188	+23.62060547	+10.54687500	-51.15234375	+1548
+1457970649.16450000	+10.04589844	-5.31298828	-5.14160156	+33.77197266	+18.08349609	-69.41162109	+1852	+9.72949219	-3.88037109	-4.71533203	+0.76904297	-7.71240234	+9.49218750	+1788	+7.81347656	-7.58935547	-5.02294922	+23.81835938	+10.39306641	-51.30615234	+1548
+1457970649.16860010	+10.01074219	-5.37451172	-5.11962891	+33.92578125	+17.95166016	-69.60937500	+1844	+9.68554688	-3.94189453	-4.69775391	+0.94482422	-7.86621094	+9.40429688	+1776	+7.78710938	-7.65966797	-4.99658203	+24.06005859	+10.23925781	-51.43798828	+1544
+1457970649.17280010	+9.97558594	-5.43164063	-5.08886719	+34.05761719	+17.77587891	-69.87304688	+1840	+9.64599609	-4.00781250	-4.66699219	+1.09863281	-8.06396484	+9.31640625	+1768	+7.76074219	-7.72998047	-4.97021484	+24.25781250	+10.08544922	-51.61376953	+1544
+1457970649.17700000	+9.94042969	-5.48876953	-5.05810547	+34.18945313	+17.62207031	-70.09277344	+1836	+9.60644531	-4.06933594	-4.64062500	+1.25244141	-8.21777344	+9.27246094	+1760	+7.73437500	-7.80029297	-4.93945313	+24.45556641	+9.90966797	-51.74560547	+1540
+1457970649.18109990	+9.90966797	-5.54589844	-5.02734375	+34.34326172	+17.46826172	-70.29052734	+1828	+9.56689453	-4.13085938	-4.61425781	+1.40625000	-8.37158203	+9.20654297	+1752	+7.71240234	-7.87060547	-4.91308594	+24.67529297	+9.75585938	-51.85546875	+1540
+1457970649.18950010	+9.84375000	-5.65136719	-4.94824219	+34.60693359	+17.11669922	-70.70800781	+1824	+9.48779297	-4.24511719	-4.54394531	+1.73583984	-8.74511719	+9.11865234	+1740	+7.65527344	-8.00244141	-4.84716797	+25.07080078	+9.44824219	-52.03125000	+1536
+1457970649.19359990	+9.80859375	-5.69970703	-4.90869141	+34.78271484	+16.96289063	-70.90576172	+1820	+9.45263672	-4.29785156	-4.50878906	+1.91162109	-8.89892578	+9.07470703	+1736	+7.62451172	-8.06396484	-4.82080078	+25.29052734	+9.31640625	-52.09716797	+1536
+1457970649.19779990	+9.77783203	-5.75244141	-4.86035156	+34.89257813	+16.76513672	-71.12548828	+1820	+9.41308594	-4.35498047	-4.46484375	+2.06542969	-9.11865234	+9.03076172	+1732	+7.59375000	-8.12548828	-4.78125000	+25.48828125	+9.16259766	-52.16308594	+1536
+1457970649.20199990	+9.74707031	-5.79638672	-4.81201172	+35.04638672	+16.58935547	-71.30126953	+1820	+9.37792969	-4.40771484	-4.42089844	+2.21923828	-9.27246094	+9.03076172	+1732	+7.56738281	-8.18701172	-4.74609375	+25.70800781	+8.98681641	-52.22900391	+1536
+1457970649.20610000	+9.71630859	-5.84033203	-4.76806641	+35.22216797	+16.43554688	-71.45507813	+1816	+9.34277344	-4.45605469	-4.38574219	+2.39501953	-9.40429688	+9.03076172	+1728	+7.54101563	-8.24853516	-4.71533203	+25.92773438	+8.87695313	-52.22900391	+1536
+1457970649.21030000	+9.68554688	-5.88867188	-4.71533203	+35.37597656	+16.23779297	-71.67480469	+1820	+9.30761719	-4.50878906	-4.33300781	+2.54882813	-9.62402344	+8.98681641	+1728	+7.51025391	-8.30566406	-4.67578125	+26.10351563	+8.74511719	-52.25097656	+1540
+1457970649.21440010	+9.65478516	-5.92822266	-4.66259766	+35.55175781	+16.08398438	-71.78466797	+1824	+9.27685547	-4.55712891	-4.28466797	+2.70263672	-9.73388672	+9.03076172	+1728	+7.48388672	-8.36279297	-4.63623047	+26.30126953	+8.61328125	-52.27294922	+1540
+1457970649.21860000	+9.62841797	-5.97216797	-4.61865234	+35.72753906	+15.95214844	-71.87255859	+1824	+9.24169922	-4.60546875	-4.24072266	+2.87841797	-9.84375000	+9.05273438	+1724	+7.45751953	-8.41992188	-4.60107422	+26.52099609	+8.50341797	-52.25097656	+1540
+1457970649.22690010	+9.56689453	-6.05126953	-4.50878906	+36.07910156	+15.64453125	-72.07031250	+1836	+9.17578125	-4.69335938	-4.13525391	+3.16406250	-10.08544922	+9.14062500	+1728	+7.40478516	-8.52099609	-4.51318359	+26.93847656	+8.21777344	-52.20703125	+1548
+1457970649.23110010	+9.54052734	-6.09082031	-4.45605469	+36.27685547	+15.51269531	-72.11425781	+1840	+9.14501953	-4.73730469	-4.08691406	+3.31787109	-10.15136719	+9.20654297	+1728	+7.37841797	-8.56933594	-4.47363281	+27.18017578	+8.10791016	-52.11914063	+1548
+1457970649.23530010	+9.50976563	-6.12597656	-4.39892578	+36.47460938	+15.38085938	-72.20214844	+1844	+9.11425781	-4.78125000	-4.02978516	+3.47167969	-10.28320313	+9.25048828	+1732	+7.35644531	-8.61767578	-4.42089844	+27.37792969	+7.97607422	-52.09716797	+1552
+1457970649.23939990	+9.48339844	-6.16113281	-4.34179688	+36.69433594	+15.22705078	-72.22412109	+1848	+9.08349609	-4.82080078	-3.97265625	+3.58154297	-10.34912109	+9.36035156	+1732	+7.33886719	-8.66162109	-4.37255859	+27.61962891	+7.82226563	-52.07519531	+1556
+1457970649.24359990	+9.45703125	-6.19628906	-4.28906250	+36.91406250	+15.11718750	-72.22412109	+1852	+9.05273438	-4.86474609	-3.92431641	+3.73535156	-10.39306641	+9.44824219	+1732	+7.32128906	-8.70556641	-4.32421875	+27.88330078	+7.69042969	-52.00927734	+1556
+1457970649.24780010	+9.43066406	-6.23144531	-4.22753906	+37.13378906	+14.98535156	-72.26806641	+1856	+9.02636719	-4.90429688	-3.86279297	+3.86718750	-10.50292969	+9.51416016	+1736	+7.30371094	-8.74951172	-4.27148438	+28.10302734	+7.53662109	-51.98730469	+1556
+1457970649.25190000	+9.39990234	-6.26660156	-4.17480469	+37.39746094	+14.85351563	-72.22412109	+1860	+8.99560547	-4.94384766	-3.80566406	+3.95507813	-10.54687500	+9.64599609	+1736	+7.28613281	-8.79345703	-4.21435547	+28.34472656	+7.38281250	-51.94335938	+1560
+1457970649.26029990	+9.35156250	-6.32812500	-4.06054688	+37.90283203	+14.58984375	-72.15820313	+1864	+8.93847656	-5.01416016	-3.69140625	+4.21875000	-10.70068359	+9.88769531	+1736	+7.26416016	-8.86816406	-4.10449219	+28.89404297	+7.05322266	-51.85546875	+1556
+1457970649.26440000	+9.32519531	-6.35888672	-3.99902344	+38.16650391	+14.43603516	-72.13623047	+1868	+8.91210938	-5.04931641	-3.62988281	+4.28466797	-10.76660156	+9.99755859	+1736	+7.25097656	-8.90771484	-4.04736328	+29.15771484	+6.87744141	-51.81152344	+1552
+1457970649.26860000	+9.29882813	-6.38525391	-3.94628906	+38.47412109	+14.28222656	-72.09228516	+1864	+8.88574219	-5.08447266	-3.57714844	+4.39453125	-10.81054688	+10.15136719	+1732	+7.24218750	-8.93847656	-3.99023438	+29.46533203	+6.70166016	-51.76757813	+1548
+1457970649.27280000	+9.27685547	-6.41162109	-3.88037109	+38.73779297	+14.10644531	-72.09228516	+1868	+8.85937500	-5.11962891	-3.51123047	+4.50439453	-10.94238281	+10.23925781	+1736	+7.23779297	-8.97363281	-3.92871094	+29.72900391	+6.50390625	-51.76757813	+1544
+1457970649.27690010	+9.25048828	-6.43798828	-3.81884766	+39.02343750	+13.95263672	-72.07031250	+1864	+8.83300781	-5.15478516	-3.44970703	+4.54833984	-11.03027344	+10.37109375	+1736	+7.22900391	-9.01318359	-3.86718750	+29.99267578	+6.30615234	-51.76757813	+1540
+1457970649.28110000	+9.22851563	-6.45996094	-3.76171875	+39.33105469	+13.79882813	-72.00439453	+1860	+8.81103516	-5.18115234	-3.39257813	+4.65820313	-11.09619141	+10.50292969	+1732	+7.22460938	-9.04394531	-3.80566406	+30.27832031	+6.13037109	-51.72363281	+1532
+1457970649.28530000	+9.21093750	-6.48193359	-3.69580078	+39.61669922	+13.60107422	-72.02636719	+1860	+8.79345703	-5.21191406	-3.32226563	+4.76806641	-11.25000000	+10.61279297	+1728	+7.21582031	-9.07910156	-3.74414063	+30.56396484	+5.93261719	-51.70166016	+1528
+1457970649.28940010	+9.18896484	-6.50830078	-3.63427734	+39.85839844	+13.44726563	-72.00439453	+1856	+8.77148438	-5.24707031	-3.26074219	+4.79003906	-11.33789063	+10.72265625	+1728	+7.21142578	-9.11425781	-3.68261719	+30.80566406	+5.73486328	-51.65771484	+1520
+1457970649.29769990	+9.15380859	-6.54345703	-3.50683594	+40.47363281	+13.07373047	-71.96044922	+1848	+8.73632813	-5.29980469	-3.13330078	+4.98779297	-11.55761719	+10.96435547	+1724	+7.19824219	-9.17138672	-3.56835938	+31.33300781	+5.36132813	-51.54785156	+1504
+1457970649.30189990	+9.13183594	-6.56982422	-3.44091797	+40.69335938	+12.91992188	-71.96044922	+1844	+8.71435547	-5.33056641	-3.06738281	+4.98779297	-11.66748047	+11.07421875	+1724	+7.18945313	-9.20214844	-3.50683594	+31.55273438	+5.18554688	-51.50390625	+1496
+1457970649.30609990	+9.11425781	-6.58300781	-3.38378906	+41.00097656	+12.76611328	-71.91650391	+1840	+8.70117188	-5.35253906	-3.00585938	+5.07568359	-11.71142578	+11.20605469	+1720	+7.18066406	-9.22851563	-3.44970703	+31.77246094	+5.03173828	-51.41601563	+1488
+1457970649.31020000	+9.10546875	-6.59619141	-3.31347656	+41.28662109	+12.59033203	-71.93847656	+1836	+8.68798828	-5.37890625	-2.93554688	+5.16357422	-11.86523438	+11.29394531	+1716	+7.17187500	-9.25927734	-3.38818359	+31.99218750	+4.87792969	-51.35009766	+1480
+1457970649.31440000	+9.08789063	-6.61816406	-3.24755859	+41.48437500	+12.43652344	-71.91650391	+1832	+8.67041016	-5.40966797	-2.87402344	+5.14160156	-11.93115234	+11.40380859	+1716	+7.16308594	-9.29003906	-3.33105469	+32.16796875	+4.74609375	-51.28417969	+1476
+1457970649.31859990	+9.07470703	-6.62695313	-3.19042969	+41.77001953	+12.32666016	-71.85058594	+1828	+8.66162109	-5.43164063	-2.81689453	+5.20751953	-11.97509766	+11.55761719	+1712	+7.15429688	-9.31640625	-3.27832031	+32.34375000	+4.61425781	-51.15234375	+1468
+1457970649.32270000	+9.06152344	-6.64013672	-3.12451172	+42.03369141	+12.17285156	-71.85058594	+1824	+8.65283203	-5.45361328	-2.74658203	+5.29541016	-12.06298828	+11.66748047	+1708	+7.14550781	-9.34277344	-3.22558594	+32.51953125	+4.50439453	-50.99853516	+1464
+1457970649.33110000	+9.03515625	-6.67089844	-3.00146484	+42.49511719	+11.93115234	-71.74072266	+1820	+8.63085938	-5.50195313	-2.62353516	+5.29541016	-12.12890625	+11.93115234	+1704	+7.12353516	-9.39550781	-3.12011719	+32.82714844	+4.28466797	-50.71289063	+1452
+1457970649.33520010	+9.02636719	-6.67968750	-2.93554688	+42.73681641	+11.77734375	-71.71875000	+1820	+8.62207031	-5.51953125	-2.56201172	+5.36132813	-12.19482422	+12.04101563	+1700	+7.11474609	-9.41748047	-3.06298828	+33.00292969	+4.17480469	-50.58105469	+1448
+1457970649.33940010	+9.01757813	-6.69726563	-2.87402344	+42.93457031	+11.66748047	-71.67480469	+1820	+8.61328125	-5.54589844	-2.50048828	+5.31738281	-12.21679688	+12.17285156	+1700	+7.10595703	-9.44384766	-3.01025391	+33.11279297	+4.06494141	-50.44921875	+1448
+1457970649.34360000	+9.00878906	-6.70605469	-2.81250000	+43.17626953	+11.57958984	-71.58691406	+1820	+8.60888672	-5.56347656	-2.44335938	+5.36132813	-12.21679688	+12.32666016	+1696	+7.09716797	-9.46582031	-2.95751953	+33.24462891	+3.99902344	-50.29541016	+1444
+1457970649.34770010	+9.00000000	-6.71484375	-2.75097656	+43.41796875	+11.44775391	-71.54296875	+1820	+8.60449219	-5.58105469	-2.38183594	+5.42724609	-12.23876953	+12.45849609	+1692	+7.09277344	-9.48779297	-2.90478516	+33.37646484	+3.91113281	-50.14160156	+1440
+1457970649.35190010	+8.99121094	-6.72802734	-2.69384766	+43.59375000	+11.35986328	-71.45507813	+1820	+8.59570313	-5.60302734	-2.32031250	+5.38330078	-12.23876953	+12.59033203	+1692	+7.08398438	-9.51416016	-2.85205078	+33.48632813	+3.82324219	-50.00976563	+1440
+1457970649.35610010	+8.98242188	-6.73681641	-2.64111328	+43.83544922	+11.25000000	-71.36718750	+1820	+8.59130859	-5.61621094	-2.26757813	+5.40527344	-12.21679688	+12.74414063	+1688	+7.08398438	-9.52734375	-2.79492188	+33.64013672	+3.73535156	-49.87792969	+1436
+1457970649.36019990	+8.97802734	-6.74560547	-2.57958984	+44.07714844	+11.14013672	-71.27929688	+1820	+8.59130859	-5.63378906	-2.21044922	+5.44921875	-12.21679688	+12.89794922	+1684	+7.08398438	-9.54931641	-2.74218750	+33.79394531	+3.62548828	-49.74609375	+1436
+1457970649.36850000	+8.96484375	-6.76757813	-2.46972656	+44.49462891	+10.92041016	-71.10351563	+1820	+8.58251953	-5.66894531	-2.10058594	+5.38330078	-12.19482422	+13.18359375	+1680	+7.08398438	-9.58007813	-2.63232422	+34.07958984	+3.44970703	-49.54833984	+1432
+1457970649.37270000	+8.96484375	-6.77197266	-2.41699219	+44.73632813	+10.78857422	-71.03759766	+1820	+8.58251953	-5.68212891	-2.04345703	+5.40527344	-12.19482422	+13.31542969	+1672	+7.08837891	-9.59765625	-2.57519531	+34.23339844	+3.33984375	-49.48242188	+1428
+1457970649.37690000	+8.96044922	-6.78515625	-2.36425781	+44.93408203	+10.67871094	-70.92773438	+1820	+8.58251953	-5.70410156	-1.99072266	+5.29541016	-12.17285156	+13.44726563	+1672	+7.09716797	-9.61523438	-2.51367188	+34.38720703	+3.25195313	-49.43847656	+1424
+1457970649.38520000	+8.95605469	-6.79833984	-2.25878906	+45.41748047	+10.45898438	-70.72998047	+1812	+8.58691406	-5.72607422	-1.88964844	+5.25146484	-12.12890625	+13.75488281	+1660	+7.11035156	-9.64160156	-2.39941406	+34.69482422	+3.05419922	-49.32861328	+1416
+1457970649.38940000	+8.95166016	-6.80712891	-2.21044922	+45.61523438	+10.34912109	-70.62011719	+1812	+8.58691406	-5.74804688	-1.83691406	+5.07568359	-12.10693359	+13.90869141	+1656	+7.12353516	-9.65478516	-2.34228516	+34.84863281	+2.94433594	-49.26269531	+1412
+1457970649.39350010	+8.95166016	-6.80712891	-2.16210938	+45.85693359	+10.23925781	-70.48828125	+1808	+8.59130859	-5.75683594	-1.78857422	+4.98779297	-12.06298828	+14.06250000	+1648	+7.13232422	-9.66357422	-2.28515625	+35.00244141	+2.85644531	-49.24072266	+1408
+1457970649.39770010	+8.95166016	-6.81152344	-2.11376953	+46.12060547	+10.10742188	-70.37841797	+1800	+8.59570313	-5.77001953	-1.74023438	+4.92187500	-12.04101563	+14.23828125	+1640	+7.14550781	-9.67236328	-2.23242188	+35.17822266	+2.74658203	-49.17480469	+1404
+1457970649.40190010	+8.95166016	-6.82031250	-2.06103516	+46.31835938	+9.97558594	-70.26855469	+1796	+8.60009766	-5.78759766	-1.69189453	+4.70214844	-12.01904297	+14.37011719	+1636	+7.15429688	-9.68115234	-2.17529297	+35.31005859	+2.65869141	-49.13085938	+1396
+1457970649.41020010	+8.95605469	-6.82031250	-1.96875000	+46.82373047	+9.73388672	-70.02685547	+1784	+8.61328125	-5.80957031	-1.59521484	+4.43847656	-11.95312500	+14.69970703	+1620	+7.17626953	-9.69873047	-2.06982422	+35.55175781	+2.48291016	-49.02099609	+1384
+1457970649.41440010	+8.96044922	-6.82470703	-1.92041016	+47.04345703	+9.62402344	-69.91699219	+1776	+8.62207031	-5.82714844	-1.55126953	+4.21875000	-11.93115234	+14.85351563	+1616	+7.18945313	-9.70751953	-2.01708984	+35.68359375	+2.41699219	-48.95507813	+1380
+1457970649.41849990	+8.96044922	-6.82470703	-1.87646484	+47.28515625	+9.49218750	-69.80712891	+1772	+8.63085938	-5.83593750	-1.50292969	+4.02099609	-11.90917969	+15.00732422	+1608	+7.19824219	-9.71630859	-1.96435547	+35.77148438	+2.32910156	-48.91113281	+1372
+1457970649.42269990	+8.96484375	-6.82031250	-1.82812500	+47.52685547	+9.36035156	-69.67529297	+1764	+8.63964844	-5.84472656	-1.45898438	+3.84521484	-11.84326172	+15.20507813	+1600	+7.20263672	-9.72509766	-1.92480469	+35.83740234	+2.24121094	-48.80126953	+1364
+1457970649.42689990	+8.96484375	-6.82031250	-1.78417969	+47.72460938	+9.22851563	-69.56542969	+1760	+8.64843750	-5.85351563	-1.41503906	+3.64746094	-11.82128906	+15.33691406	+1596	+7.20703125	-9.72949219	-1.88085938	+35.90332031	+2.17529297	-48.69140625	+1356
+1457970649.43100000	+8.96923828	-6.81591797	-1.73583984	+47.96630859	+9.09667969	-69.45556641	+1756	+8.65722656	-5.86230469	-1.36669922	+3.47167969	-11.82128906	+15.49072266	+1592	+7.21142578	-9.73828125	-1.83691406	+35.94726563	+2.06542969	-48.64746094	+1348
+1457970649.43520000	+8.96923828	-6.81152344	-1.69628906	+48.20800781	+8.96484375	-69.34570313	+1752	+8.66601563	-5.86669922	-1.32714844	+3.27392578	-11.77734375	+15.66650391	+1584	+7.21582031	-9.74267578	-1.79736328	+35.99121094	+1.97753906	-48.51562500	+1340
+1457970649.44350000	+8.97802734	-6.80273438	-1.60400391	+48.66943359	+8.72314453	-69.21386719	+1748	+8.68798828	-5.87988281	-1.23925781	+2.94433594	-11.79931641	+15.93017578	+1576	+7.22021484	-9.75585938	-1.71386719	+36.05712891	+1.82373047	-48.40576172	+1332
+1457970649.44770000	+8.97802734	-6.79394531	-1.56884766	+48.91113281	+8.59130859	-69.10400391	+1748	+8.69238281	-5.88427734	-1.20410156	+2.76855469	-11.75537109	+16.10595703	+1572	+7.22021484	-9.76025391	-1.68310547	+36.05712891	+1.73583984	-48.29589844	+1328
+1457970649.45180010	+8.98242188	-6.78955078	-1.52490234	+49.13085938	+8.48144531	-69.03808594	+1748	+8.70556641	-5.88427734	-1.16455078	+2.65869141	-11.73339844	+16.21582031	+1572	+7.22021484	-9.76464844	-1.64794922	+36.10107422	+1.64794922	-48.20800781	+1324
+1457970649.45600010	+8.98242188	-6.78076172	-1.48095703	+49.35058594	+8.34960938	-69.01611328	+1748	+8.71435547	-5.88867188	-1.12060547	+2.52685547	-11.77734375	+16.30371094	+1572	+7.21582031	-9.76904297	-1.60839844	+36.12304688	+1.56005859	-48.18603516	+1324
+1457970649.46020010	+8.98242188	-6.77197266	-1.44580078	+49.59228516	+8.23974609	-68.90625000	+1748	+8.71875000	-5.89306641	-1.08984375	+2.37304688	-11.71142578	+16.45751953	+1568	+7.21582031	-9.77343750	-1.57763672	+36.14501953	+1.45019531	-48.09814453	+1324
+1457970649.46429990	+8.98681641	-6.76318359	-1.41064453	+49.83398438	+8.15185547	-68.86230469	+1752	+8.72753906	-5.88867188	-1.05468750	+2.32910156	-11.71142578	+16.54541016	+1568	+7.21582031	-9.77783203	-1.54687500	+36.16699219	+1.38427734	-48.05419922	+1320
+1457970649.46849990	+8.98681641	-6.75439453	-1.37109375	+50.03173828	+8.06396484	-68.84033203	+1756	+8.73193359	-5.88867188	-1.01513672	+2.24121094	-11.71142578	+16.63330078	+1568	+7.21582031	-9.77783203	-1.51171875	+36.21093750	+1.29638672	-48.03222656	+1324
+1457970649.47270010	+8.98681641	-6.74560547	-1.34033203	+50.25146484	+7.97607422	-68.75244141	+1756	+8.73632813	-5.88867188	-0.98437500	+2.13134766	-11.64550781	+16.74316406	+1568	+7.21582031	-9.78222656	-1.47656250	+36.25488281	+1.23046875	-47.98828125	+1324
+1457970649.48099990	+8.98681641	-6.72802734	-1.27441406	+50.66894531	+7.86621094	-68.68652344	+1760	+8.74511719	-5.88427734	-0.92285156	+2.04345703	-11.57958984	+16.87500000	+1572	+7.22021484	-9.77783203	-1.40625000	+36.43066406	+1.12060547	-47.98828125	+1328
+1457970649.48519990	+8.98681641	-6.71923828	-1.24804688	+50.86669922	+7.82226563	-68.62060547	+1760	+8.74511719	-5.87988281	-0.89648438	+1.95556641	-11.49169922	+16.98486328	+1568	+7.22021484	-9.77783203	-1.37548828	+36.49658203	+1.09863281	-47.96630859	+1328
+1457970649.48930000	+8.98681641	-6.71044922	-1.21728516	+51.06445313	+7.77832031	-68.53271484	+1760	+8.74951172	-5.87548828	-0.87011719	+1.97753906	-11.42578125	+17.05078125	+1568	+7.22460938	-9.77343750	-1.34033203	+36.60644531	+1.05468750	-47.94433594	+1332
+1457970649.49350000	+8.98681641	-6.70166016	-1.19091797	+51.24023438	+7.75634766	-68.46679688	+1764	+8.74951172	-5.87109375	-0.84375000	+1.93359375	-11.35986328	+17.11669922	+1568	+7.23339844	-9.76904297	-1.30957031	+36.71630859	+1.01074219	-47.92236328	+1336
+1457970649.49770000	+8.98242188	-6.69726563	-1.16894531	+51.43798828	+7.71240234	-68.37890625	+1768	+8.74951172	-5.87109375	-0.82177734	+1.88964844	-11.25000000	+17.20458984	+1568	+7.23779297	-9.76464844	-1.27441406	+36.84814453	+0.98876953	-47.90039063	+1336
+1457970649.50180010	+8.98242188	-6.68847656	-1.14697266	+51.61376953	+7.71240234	-68.29101563	+1772	+8.74951172	-5.86230469	-0.79541016	+1.91162109	-11.16210938	+17.27050781	+1568	+7.24218750	-9.76025391	-1.24365234	+37.00195313	+0.98876953	-47.87841797	+1340
+1457970649.51020000	+8.97363281	-6.67089844	-1.10302734	+51.92138672	+7.71240234	-68.11523438	+1780	+8.74511719	-5.85351563	-0.75585938	+1.86767578	-10.94238281	+17.42431641	+1564	+7.25097656	-9.74707031	-1.17773438	+37.26562500	+1.01074219	-47.85644531	+1348
+1457970649.51430010	+8.97363281	-6.66210938	-1.08105469	+52.07519531	+7.71240234	-68.02734375	+1784	+8.74511719	-5.84472656	-0.73388672	+1.91162109	-10.83251953	+17.49023438	+1568	+7.25976563	-9.73828125	-1.14697266	+37.41943359	+1.01074219	-47.83447266	+1356
+1457970649.51850010	+8.96923828	-6.65771484	-1.05908203	+52.20703125	+7.71240234	-67.96142578	+1788	+8.74072266	-5.84472656	-0.71191406	+1.91162109	-10.74462891	+17.55615234	+1568	+7.26416016	-9.73388672	-1.11621094	+37.55126953	+1.03271484	-47.81250000	+1360
+1457970649.52259990	+8.96044922	-6.64892578	-1.04589844	+52.36083984	+7.71240234	-67.82958984	+1792	+8.73632813	-5.84033203	-0.69873047	+1.88964844	-10.61279297	+17.64404297	+1564	+7.26416016	-9.72509766	-1.09423828	+37.68310547	+1.03271484	-47.72460938	+1368
+1457970649.52679990	+8.95605469	-6.64013672	-1.02832031	+52.49267578	+7.73437500	-67.74169922	+1796	+8.73193359	-5.83154297	-0.68115234	+1.95556641	-10.50292969	+17.70996094	+1564	+7.26855469	-9.71630859	-1.07226563	+37.81494141	+1.05468750	-47.65869141	+1372
+1457970649.53099990	+8.95166016	-6.63134766	-1.01074219	+52.62451172	+7.73437500	-67.67578125	+1804	+8.72753906	-5.82714844	-0.65917969	+1.97753906	-10.41503906	+17.75390625	+1568	+7.26855469	-9.71191406	-1.04589844	+37.92480469	+1.07666016	-47.63671875	+1380
+1457970649.53510000	+8.94287109	-6.62695313	-0.99755859	+52.75634766	+7.75634766	-67.54394531	+1808	+8.71875000	-5.82275391	-0.65039063	+1.97753906	-10.28320313	+17.84179688	+1564	+7.26855469	-9.70312500	-1.02832031	+38.05664063	+1.09863281	-47.54882813	+1388
+1457970649.54349990	+8.92968750	-6.60937500	-0.96679688	+52.99804688	+7.80029297	-67.43408203	+1820	+8.70556641	-5.80957031	-0.61523438	+2.08740234	-10.12939453	+17.90771484	+1564	+7.25976563	-9.68994141	-0.98437500	+38.25439453	+1.16455078	-47.46093750	+1400
+1457970649.54760000	+8.92089844	-6.60498047	-0.95800781	+53.12988281	+7.82226563	-67.30224609	+1824	+8.69677734	-5.80517578	-0.60644531	+2.10937500	-9.99755859	+17.97363281	+1564	+7.25537109	-9.68554688	-0.97558594	+38.34228516	+1.20849609	-47.35107422	+1404
+1457970649.55180000	+8.91210938	-6.59619141	-0.94921875	+53.26171875	+7.86621094	-67.23632813	+1828	+8.69238281	-5.80078125	-0.59765625	+2.17529297	-9.90966797	+17.99560547	+1564	+7.24658203	-9.68554688	-0.96679688	+38.40820313	+1.27441406	-47.24121094	+1412
+1457970649.55600000	+8.90332031	-6.58740234	-0.93603516	+53.37158203	+7.91015625	-67.17041016	+1832	+8.68359375	-5.79638672	-0.58447266	+2.21923828	-9.82177734	+18.01757813	+1560	+7.23339844	-9.68115234	-0.95361328	+38.47412109	+1.31835938	-47.17529297	+1416
+1457970649.56010010	+8.89453125	-6.58300781	-0.93164063	+53.48144531	+7.95410156	-67.03857422	+1836	+8.67480469	-5.79199219	-0.58007813	+2.26318359	-9.68994141	+18.08349609	+1560	+7.22460938	-9.67675781	-0.95361328	+38.54003906	+1.36230469	-46.99951172	+1420
+1457970649.56430010	+8.88134766	-6.57421875	-0.92724609	+53.61328125	+8.02001953	-66.97265625	+1840	+8.66162109	-5.78759766	-0.57128906	+2.35107422	-9.58007813	+18.08349609	+1556	+7.21142578	-9.67675781	-0.95361328	+38.60595703	+1.45019531	-46.88964844	+1424
+1457970649.56850000	+8.87255859	-6.56982422	-0.91845703	+53.70117188	+8.08593750	-66.88476563	+1840	+8.65283203	-5.78320313	-0.56689453	+2.39501953	-9.47021484	+18.10546875	+1556	+7.19824219	-9.67236328	-0.94921875	+38.64990234	+1.51611328	-46.80175781	+1428
+1457970649.57680010	+8.85058594	-6.56103516	-0.91406250	+53.92089844	+8.23974609	-66.68701172	+1844	+8.63525391	-5.77880859	-0.55810547	+2.50488281	-9.20654297	+18.14941406	+1548	+7.17187500	-9.67236328	-0.94921875	+38.73779297	+1.71386719	-46.56005859	+1432
+1457970649.58100010	+8.84179688	-6.55664063	-0.91406250	+54.00878906	+8.32763672	-66.57714844	+1844	+8.62207031	-5.77880859	-0.55810547	+2.54882813	-9.07470703	+18.14941406	+1544	+7.15429688	-9.67236328	-0.94921875	+38.78173828	+1.80175781	-46.45019531	+1436
+1457970649.58509990	+8.82861328	-6.55224609	-0.91406250	+54.11865234	+8.41552734	-66.44531250	+1844	+8.61328125	-5.77441406	-0.55810547	+2.61474609	-8.92089844	+18.17138672	+1540	+7.14111328	-9.67236328	-0.95361328	+38.80371094	+1.91162109	-46.29638672	+1440
+1457970649.58929990	+8.81542969	-6.54785156	-0.91845703	+54.20654297	+8.52539063	-66.31347656	+1844	+8.60449219	-5.77441406	-0.55810547	+2.63671875	-8.76708984	+18.19335938	+1536	+7.12792969	-9.67236328	-0.95800781	+38.84765625	+2.04345703	-46.16455078	+1440
+1457970649.59349990	+8.80664063	-6.54345703	-0.92285156	+54.29443359	+8.61328125	-66.18164063	+1840	+8.59130859	-5.77441406	-0.55810547	+2.68066406	-8.61328125	+18.21533203	+1536	+7.11474609	-9.67236328	-0.96240234	+38.91357422	+2.15332031	-46.05468750	+1440
+1457970649.59760000	+8.79345703	-6.54345703	-0.92724609	+54.38232422	+8.72314453	-66.04980469	+1840	+8.58251953	-5.77441406	-0.56250000	+2.72460938	-8.45947266	+18.25927734	+1532	+7.10595703	-9.67236328	-0.96679688	+38.97949219	+2.28515625	-45.92285156	+1444
+1457970649.60180000	+8.78466797	-6.54345703	-0.93164063	+54.44824219	+8.83300781	-65.91796875	+1840	+8.57373047	-5.77441406	-0.56250000	+2.76855469	-8.28369141	+18.28125000	+1528	+7.09277344	-9.66796875	-0.96679688	+39.04541016	+2.39501953	-45.83496094	+1444
+1457970649.61010000	+8.76269531	-6.53906250	-0.94042969	+54.62402344	+9.05273438	-65.63232422	+1836	+8.55175781	-5.77441406	-0.56689453	+2.85644531	-7.95410156	+18.32519531	+1520	+7.07519531	-9.66796875	-0.96679688	+39.22119141	+2.65869141	-45.68115234	+1440
+1457970649.61430000	+8.75390625	-6.53906250	-0.94482422	+54.71191406	+9.16259766	-65.45654297	+1832	+8.54296875	-5.77441406	-0.57128906	+2.87841797	-7.77832031	+18.36914063	+1516	+7.07080078	-9.66357422	-0.96679688	+39.28710938	+2.79052734	-45.61523438	+1440
+1457970649.61840010	+8.74072266	-6.53906250	-0.95361328	+54.77783203	+9.27246094	-65.30273438	+1828	+8.52978516	-5.77441406	-0.57128906	+2.92236328	-7.60253906	+18.41308594	+1508	+7.06640625	-9.65917969	-0.96679688	+39.39697266	+2.90039063	-45.54931641	+1440
+1457970649.62260010	+8.73193359	-6.53906250	-0.95800781	+54.86572266	+9.36035156	-65.14892578	+1824	+8.52099609	-5.77441406	-0.57568359	+2.96630859	-7.42675781	+18.43505859	+1504	+7.06201172	-9.65917969	-0.96240234	+39.52880859	+3.03222656	-45.46142578	+1436
+1457970649.62680010	+8.72314453	-6.53906250	-0.96240234	+54.95361328	+9.47021484	-64.99511719	+1820	+8.51220703	-5.77441406	-0.58007813	+3.01025391	-7.25097656	+18.47900391	+1500	+7.05761719	-9.65478516	-0.96240234	+39.61669922	+3.14208984	-45.39550781	+1436
+1457970649.63089990	+8.70996094	-6.53906250	-0.96679688	+55.04150391	+9.55810547	-64.84130859	+1816	+8.49902344	-5.77441406	-0.58007813	+3.05419922	-7.07519531	+18.54492188	+1492	+7.05322266	-9.65039063	-0.96240234	+39.74853516	+3.27392578	-45.32958984	+1436
+1457970649.63930010	+8.69677734	-6.53466797	-0.97119141	+55.15136719	+9.68994141	-64.62158203	+1804	+8.47705078	-5.77441406	-0.58447266	+3.14208984	-6.72363281	+18.61083984	+1480	+7.04882813	-9.64160156	-0.95361328	+40.01220703	+3.49365234	-45.24169922	+1436
+1457970649.64340000	+8.68798828	-6.53466797	-0.97558594	+55.21728516	+9.73388672	-64.51171875	+1800	+8.46826172	-5.77441406	-0.58447266	+3.20800781	-6.56982422	+18.65478516	+1472	+7.04443359	-9.64160156	-0.94921875	+40.14404297	+3.60351563	-45.19775391	+1436
+1457970649.64759990	+8.67919922	-6.53466797	-0.97558594	+55.28320313	+9.82177734	-64.40185547	+1792	+8.45947266	-5.77441406	-0.58886719	+3.25195313	-6.41601563	+18.67675781	+1468	+7.04003906	-9.63720703	-0.94482422	+40.27587891	+3.71337891	-45.13183594	+1436
+1457970649.65179990	+8.67041016	-6.53466797	-0.97998047	+55.37109375	+9.88769531	-64.24804688	+1788	+8.44628906	-5.77441406	-0.58886719	+3.29589844	-6.24023438	+18.72070313	+1460	+7.03564453	-9.63281250	-0.94042969	+40.38574219	+3.82324219	-45.06591797	+1440
+1457970649.65590000	+8.66162109	-6.53466797	-0.98437500	+55.45898438	+9.95361328	-64.11621094	+1780	+8.43750000	-5.77001953	-0.58886719	+3.36181641	-6.10839844	+18.74267578	+1452	+7.03125000	-9.63281250	-0.93603516	+40.51757813	+3.91113281	-45.00000000	+1440
+1457970649.66010000	+8.64843750	-6.53466797	-0.98437500	+55.54687500	+10.01953125	-63.98437500	+1776	+8.42871094	-5.77001953	-0.59326172	+3.40576172	-5.95458984	+18.76464844	+1444	+7.02685547	-9.62841797	-0.93603516	+40.62744141	+3.99902344	-44.91210938	+1440
+1457970649.66430000	+8.63964844	-6.53027344	-0.98876953	+55.63476563	+10.10742188	-63.83056641	+1772	+8.41552734	-5.77001953	-0.59326172	+3.44970703	-5.82275391	+18.78662109	+1436	+7.01806641	-9.62841797	-0.94042969	+40.71533203	+4.06494141	-44.82421875	+1444
+1457970649.66840000	+8.62646484	-6.53027344	-0.98876953	+55.72265625	+10.15136719	-63.72070313	+1764	+8.40673828	-5.77001953	-0.59326172	+3.49365234	-5.73486328	+18.76464844	+1428	+7.00927734	-9.62402344	-0.93603516	+40.80322266	+4.13085938	-44.75830078	+1444
+1457970649.67670010	+8.60888672	-6.52587891	-0.99316406	+55.87646484	+10.26123047	-63.50097656	+1748	+8.38916016	-5.76562500	-0.59326172	+3.55957031	-5.53710938	+18.76464844	+1412	+6.99169922	-9.61962891	-0.94042969	+40.93505859	+4.26269531	-44.62646484	+1452
+1457970649.68090010	+8.60009766	-6.52587891	-0.99316406	+55.94238281	+10.30517578	-63.43505859	+1740	+8.38476563	-5.76562500	-0.59326172	+3.58154297	-5.47119141	+18.74267578	+1404	+6.98291016	-9.61962891	-0.94042969	+40.97900391	+4.30664063	-44.56054688	+1452
+1457970649.68510010	+8.59130859	-6.52148438	-0.99316406	+56.00830078	+10.34912109	-63.36914063	+1732	+8.37597656	-5.76562500	-0.59326172	+3.62548828	-5.38330078	+18.72070313	+1396	+6.96972656	-9.61962891	-0.94482422	+41.00097656	+4.35058594	-44.47265625	+1456
+1457970649.69339990	+8.57373047	-6.51708984	-0.99316406	+56.07421875	+10.41503906	-63.25927734	+1716	+8.36279297	-5.76562500	-0.59326172	+3.64746094	-5.29541016	+18.67675781	+1384	+6.94775391	-9.62402344	-0.95361328	+41.02294922	+4.39453125	-44.31884766	+1460
+1457970649.69759990	+8.56933594	-6.51708984	-0.99316406	+56.11816406	+10.41503906	-63.21533203	+1708	+8.35839844	-5.76123047	-0.59326172	+3.66943359	-5.27343750	+18.65478516	+1376	+6.93896484	-9.61962891	-0.95800781	+41.04492188	+4.39453125	-44.25292969	+1460
+1457970649.70170000	+8.56494141	-6.51708984	-0.98876953	+56.11816406	+10.43701172	-63.19335938	+1700	+8.35400391	-5.76123047	-0.59326172	+3.66943359	-5.25146484	+18.61083984	+1372	+6.93017578	-9.62402344	-0.96240234	+41.04492188	+4.39453125	-44.18701172	+1464
+1457970649.70590000	+8.56054688	-6.51269531	-0.98876953	+56.11816406	+10.45898438	-63.19335938	+1688	+8.34960938	-5.76123047	-0.59326172	+3.66943359	-5.25146484	+18.56689453	+1364	+6.92138672	-9.62402344	-0.96679688	+41.02294922	+4.39453125	-44.14306641	+1464
+1457970649.71009990	+8.55615234	-6.50830078	-0.98876953	+56.14013672	+10.45898438	-63.19335938	+1680	+8.34960938	-5.76123047	-0.59326172	+3.66943359	-5.25146484	+18.52294922	+1360	+6.91699219	-9.61962891	-0.96679688	+41.02294922	+4.37255859	-44.09912109	+1464
+1457970649.71840000	+8.55175781	-6.50830078	-0.98437500	+56.14013672	+10.45898438	-63.19335938	+1664	+8.34521484	-5.76123047	-0.58886719	+3.66943359	-5.27343750	+18.47900391	+1352	+6.90380859	-9.62402344	-0.97119141	+41.00097656	+4.35058594	-44.05517578	+1460
+1457970649.72260000	+8.55175781	-6.50830078	-0.97998047	+56.14013672	+10.45898438	-63.19335938	+1660	+8.34521484	-5.75683594	-0.58886719	+3.66943359	-5.29541016	+18.43505859	+1348	+6.89941406	-9.62402344	-0.97119141	+40.97900391	+4.32861328	-44.03320313	+1460
+1457970649.72670010	+8.54736328	-6.50830078	-0.97998047	+56.11816406	+10.45898438	-63.21533203	+1652	+8.34082031	-5.75683594	-0.58886719	+3.64746094	-5.31738281	+18.41308594	+1344	+6.89941406	-9.62402344	-0.97119141	+40.95703125	+4.30664063	-44.03320313	+1456
+1457970649.73090000	+8.54736328	-6.50390625	-0.97558594	+56.11816406	+10.43701172	-63.21533203	+1644	+8.34082031	-5.75683594	-0.58447266	+3.64746094	-5.33935547	+18.39111328	+1340	+6.89941406	-9.62402344	-0.97119141	+40.95703125	+4.26269531	-44.01123047	+1456
+1457970649.73510000	+8.54736328	-6.50390625	-0.97558594	+56.09619141	+10.43701172	-63.23730469	+1640	+8.34082031	-5.75683594	-0.58447266	+3.64746094	-5.38330078	+18.36914063	+1336	+6.89941406	-9.61962891	-0.97119141	+40.95703125	+4.24072266	-44.03320313	+1452
+1457970649.73920010	+8.55175781	-6.50390625	-0.97119141	+56.09619141	+10.41503906	-63.25927734	+1632	+8.34082031	-5.75683594	-0.58447266	+3.62548828	-5.40527344	+18.36914063	+1332	+6.89941406	-9.61962891	-0.97119141	+40.97900391	+4.21875000	-44.03320313	+1452
+1457970649.74340010	+8.55175781	-6.50390625	-0.97119141	+56.07421875	+10.39306641	-63.28125000	+1628	+8.34521484	-5.75683594	-0.58007813	+3.62548828	-5.42724609	+18.34716797	+1328	+6.90380859	-9.61962891	-0.96679688	+40.97900391	+4.19677734	-44.05517578	+1452
+1457970649.75169990	+8.55175781	-6.50390625	-0.96679688	+56.05224609	+10.37109375	-63.30322266	+1616	+8.34521484	-5.75683594	-0.58007813	+3.62548828	-5.47119141	+18.34716797	+1320	+6.90820313	-9.61523438	-0.96240234	+41.00097656	+4.15283203	-44.09912109	+1452
+1457970649.75589990	+8.55175781	-6.50390625	-0.96679688	+56.05224609	+10.37109375	-63.32519531	+1612	+8.34521484	-5.75683594	-0.58007813	+3.62548828	-5.49316406	+18.32519531	+1316	+6.91259766	-9.61523438	-0.96240234	+41.00097656	+4.13085938	-44.14306641	+1452
+1457970649.76000000	+8.55615234	-6.50390625	-0.96679688	+56.03027344	+10.34912109	-63.34716797	+1608	+8.34521484	-5.75683594	-0.57568359	+3.60351563	-5.51513672	+18.32519531	+1316	+6.91259766	-9.61523438	-0.95800781	+41.02294922	+4.10888672	-44.16503906	+1452
+1457970649.76420000	+8.55615234	-6.50390625	-0.96679688	+56.03027344	+10.34912109	-63.34716797	+1604	+8.34521484	-5.75683594	-0.57568359	+3.60351563	-5.53710938	+18.32519531	+1312	+6.91699219	-9.61083984	-0.95800781	+41.02294922	+4.08691406	-44.16503906	+1452
+1457970649.76840000	+8.55615234	-6.50390625	-0.96240234	+56.03027344	+10.34912109	-63.34716797	+1604	+8.34521484	-5.75683594	-0.57568359	+3.60351563	-5.53710938	+18.32519531	+1308	+6.91699219	-9.61083984	-0.95800781	+41.02294922	+4.08691406	-44.18701172	+1452
+1457970649.77670000	+8.55615234	-6.50390625	-0.96240234	+56.00830078	+10.32714844	-63.36914063	+1596	+8.34960938	-5.75683594	-0.57568359	+3.60351563	-5.55908203	+18.32519531	+1300	+6.92138672	-9.61083984	-0.95361328	+41.04492188	+4.06494141	-44.23095703	+1452
+1457970649.78090000	+8.55615234	-6.50390625	-0.96240234	+56.00830078	+10.32714844	-63.36914063	+1592	+8.34960938	-5.75683594	-0.57568359	+3.60351563	-5.58105469	+18.32519531	+1300	+6.92578125	-9.61083984	-0.95361328	+41.04492188	+4.04296875	-44.23095703	+1452
+1457970649.78500010	+8.55615234	-6.50390625	-0.96240234	+56.00830078	+10.32714844	-63.39111328	+1592	+8.34960938	-5.75683594	-0.57568359	+3.60351563	-5.58105469	+18.32519531	+1296	+6.92578125	-9.61083984	-0.94921875	+41.04492188	+4.04296875	-44.25292969	+1452
+1457970649.78920010	+8.56054688	-6.50390625	-0.96240234	+56.00830078	+10.30517578	-63.39111328	+1588	+8.34960938	-5.75683594	-0.57568359	+3.60351563	-5.60302734	+18.32519531	+1292	+6.93017578	-9.61083984	-0.94921875	+41.06689453	+4.02099609	-44.27490234	+1452
+1457970649.79340000	+8.56054688	-6.50390625	-0.96240234	+56.00830078	+10.30517578	-63.39111328	+1584	+8.34960938	-5.75683594	-0.57568359	+3.60351563	-5.60302734	+18.32519531	+1292	+6.93017578	-9.60644531	-0.94921875	+41.06689453	+3.99902344	-44.29687500	+1452
+1457970649.79749990	+8.56054688	-6.50390625	-0.96240234	+56.00830078	+10.30517578	-63.39111328	+1584	+8.34960938	-5.75683594	-0.57568359	+3.60351563	-5.62500000	+18.32519531	+1288	+6.93457031	-9.60644531	-0.94482422	+41.06689453	+3.97705078	-44.31884766	+1452
+1457970649.80590010	+8.56054688	-6.50390625	-0.95800781	+55.98632813	+10.28320313	-63.41308594	+1580	+8.35400391	-5.75683594	-0.57128906	+3.60351563	-5.69091797	+18.32519531	+1284	+6.93896484	-9.60644531	-0.94042969	+41.06689453	+3.93310547	-44.38476563	+1456
+1457970649.80999990	+8.56054688	-6.50390625	-0.95800781	+55.98632813	+10.28320313	-63.43505859	+1580	+8.35400391	-5.75683594	-0.57128906	+3.58154297	-5.71289063	+18.32519531	+1284	+6.94335938	-9.60644531	-0.94042969	+41.06689453	+3.88916016	-44.42871094	+1456
+1457970649.81419990	+8.56494141	-6.50390625	-0.95800781	+55.98632813	+10.26123047	-63.43505859	+1576	+8.35839844	-5.75683594	-0.56689453	+3.58154297	-5.77880859	+18.32519531	+1284	+6.94335938	-9.60644531	-0.94042969	+41.04492188	+3.86718750	-44.47265625	+1456
+1457970649.81839990	+8.56494141	-6.50390625	-0.95800781	+55.96435547	+10.26123047	-63.45703125	+1576	+8.35839844	-5.75683594	-0.56689453	+3.58154297	-5.84472656	+18.30322266	+1280	+6.94335938	-9.60644531	-0.93603516	+41.02294922	+3.82324219	-44.49462891	+1456
+1457970649.82250000	+8.56494141	-6.49951172	-0.95361328	+55.96435547	+10.23925781	-63.47900391	+1576	+8.36279297	-5.75683594	-0.56250000	+3.55957031	-5.88867188	+18.30322266	+1280	+6.94335938	-9.60644531	-0.93603516	+41.00097656	+3.80126953	-44.51660156	+1456
+1457970649.82670000	+8.56494141	-6.49951172	-0.95361328	+55.94238281	+10.21728516	-63.50097656	+1576	+8.36279297	-5.75683594	-0.56250000	+3.53759766	-5.95458984	+18.28125000	+1280	+6.94335938	-9.60644531	-0.94042969	+40.97900391	+3.77929688	-44.53857422	+1456
+1457970649.83500000	+8.56933594	-6.49951172	-0.94921875	+55.89843750	+10.17333984	-63.54492188	+1576	+8.36718750	-5.75683594	-0.55810547	+3.51562500	-6.06445313	+18.23730469	+1280	+6.94335938	-9.60644531	-0.94042969	+40.91308594	+3.73535156	-44.56054688	+1460
+1457970649.83920000	+8.56933594	-6.49951172	-0.94921875	+55.87646484	+10.17333984	-63.56689453	+1576	+8.36718750	-5.75683594	-0.55371094	+3.49365234	-6.10839844	+18.19335938	+1280	+6.93896484	-9.61083984	-0.94042969	+40.89111328	+3.71337891	-44.58251953	+1460
+1457970649.84330010	+8.56933594	-6.49951172	-0.94482422	+55.87646484	+10.15136719	-63.58886719	+1576	+8.37158203	-5.76123047	-0.55371094	+3.49365234	-6.15234375	+18.14941406	+1280	+6.93896484	-9.61083984	-0.94482422	+40.86914063	+3.71337891	-44.58251953	+1460
+1457970649.84750010	+8.57373047	-6.49951172	-0.94482422	+55.85449219	+10.12939453	-63.61083984	+1576	+8.37158203	-5.76123047	-0.55371094	+3.47167969	-6.19628906	+18.10546875	+1280	+6.93457031	-9.61083984	-0.94482422	+40.84716797	+3.69140625	-44.60449219	+1460
+1457970649.85170010	+8.57373047	-6.49951172	-0.94482422	+55.83251953	+10.12939453	-63.63281250	+1576	+8.37158203	-5.76123047	-0.55371094	+3.47167969	-6.21826172	+18.06152344	+1280	+6.93457031	-9.61083984	-0.94482422	+40.82519531	+3.69140625	-44.60449219	+1460
+1457970649.85579990	+8.57373047	-6.49951172	-0.94042969	+55.83251953	+10.10742188	-63.63281250	+1576	+8.37158203	-5.76123047	-0.55371094	+3.44970703	-6.26220703	+18.01757813	+1280	+6.93457031	-9.61083984	-0.94482422	+40.82519531	+3.69140625	-44.62646484	+1460
+1457970649.86420010	+8.57373047	-6.49511719	-0.94042969	+55.81054688	+10.10742188	-63.65478516	+1576	+8.37158203	-5.76123047	-0.55371094	+3.44970703	-6.30615234	+17.92968750	+1280	+6.93457031	-9.61083984	-0.94482422	+40.80322266	+3.69140625	-44.64843750	+1456
+1457970649.86830000	+8.57373047	-6.49511719	-0.94042969	+55.81054688	+10.10742188	-63.65478516	+1576	+8.37158203	-5.76123047	-0.55371094	+3.44970703	-6.30615234	+17.88574219	+1280	+6.93457031	-9.61083984	-0.94482422	+40.82519531	+3.71337891	-44.64843750	+1456
+1457970649.87249990	+8.57373047	-6.49511719	-0.94042969	+55.78857422	+10.10742188	-63.65478516	+1576	+8.36718750	-5.76123047	-0.55371094	+3.44970703	-6.32812500	+17.86376953	+1280	+6.93457031	-9.61083984	-0.94482422	+40.82519531	+3.71337891	-44.67041016	+1456
+1457970649.87669990	+8.57373047	-6.49511719	-0.94042969	+55.78857422	+10.10742188	-63.67675781	+1576	+8.36718750	-5.76123047	-0.55371094	+3.44970703	-6.32812500	+17.81982422	+1280	+6.93457031	-9.61083984	-0.94482422	+40.84716797	+3.71337891	-44.69238281	+1456
+1457970649.88500000	+8.57373047	-6.49511719	-0.94042969	+55.78857422	+10.10742188	-63.67675781	+1572	+8.36718750	-5.76123047	-0.55371094	+3.44970703	-6.35009766	+17.75390625	+1280	+6.93896484	-9.60644531	-0.94042969	+40.86914063	+3.73535156	-44.71435547	+1456
+1457970649.88920000	+8.57373047	-6.49511719	-0.94042969	+55.78857422	+10.10742188	-63.67675781	+1572	+8.36718750	-5.76123047	-0.55371094	+3.44970703	-6.35009766	+17.73193359	+1280	+6.93896484	-9.60644531	-0.94042969	+40.89111328	+3.73535156	-44.73632813	+1456
+1457970649.89330010	+8.57373047	-6.49511719	-0.94042969	+55.78857422	+10.10742188	-63.67675781	+1572	+8.36718750	-5.76123047	-0.55810547	+3.47167969	-6.35009766	+17.68798828	+1276	+6.93896484	-9.60644531	-0.93603516	+40.91308594	+3.75732422	-44.75830078	+1456
+1457970649.89750000	+8.56933594	-6.49511719	-0.94042969	+55.78857422	+10.10742188	-63.67675781	+1572	+8.36279297	-5.76123047	-0.55810547	+3.47167969	-6.35009766	+17.66601563	+1276	+6.93896484	-9.60644531	-0.93603516	+40.91308594	+3.75732422	-44.75830078	+1460
+1457970649.90170000	+8.56933594	-6.49511719	-0.94042969	+55.78857422	+10.10742188	-63.67675781	+1572	+8.36279297	-5.76123047	-0.55810547	+3.47167969	-6.35009766	+17.64404297	+1276	+6.94335938	-9.60644531	-0.93603516	+40.93505859	+3.75732422	-44.78027344	+1460
+1457970649.91000010	+8.56933594	-6.49511719	-0.94042969	+55.78857422	+10.10742188	-63.65478516	+1572	+8.36279297	-5.76123047	-0.55810547	+3.47167969	-6.32812500	+17.57812500	+1276	+6.94335938	-9.60205078	-0.93164063	+40.97900391	+3.77929688	-44.80224609	+1460
+1457970649.91409990	+8.56933594	-6.49511719	-0.94042969	+55.78857422	+10.10742188	-63.65478516	+1572	+8.36279297	-5.76123047	-0.55810547	+3.47167969	-6.32812500	+17.55615234	+1272	+6.94335938	-9.60205078	-0.93164063	+40.97900391	+3.77929688	-44.80224609	+1460
+1457970649.91829990	+8.56933594	-6.49511719	-0.94042969	+55.78857422	+10.10742188	-63.65478516	+1572	+8.36279297	-5.76123047	-0.56250000	+3.47167969	-6.32812500	+17.53417969	+1272	+6.94335938	-9.60205078	-0.93164063	+41.00097656	+3.80126953	-44.80224609	+1464
+1457970649.92249990	+8.56933594	-6.49511719	-0.94042969	+55.78857422	+10.10742188	-63.65478516	+1572	+8.35839844	-5.76123047	-0.56250000	+3.47167969	-6.32812500	+17.49023438	+1272	+6.94775391	-9.60205078	-0.93164063	+41.00097656	+3.80126953	-44.82421875	+1464
+1457970649.92660000	+8.56933594	-6.49511719	-0.94042969	+55.78857422	+10.10742188	-63.65478516	+1572	+8.35839844	-5.76123047	-0.56250000	+3.47167969	-6.32812500	+17.46826172	+1268	+6.94775391	-9.60205078	-0.93164063	+41.02294922	+3.80126953	-44.82421875	+1464
+1457970649.93080000	+8.56933594	-6.49511719	-0.94042969	+55.78857422	+10.10742188	-63.65478516	+1572	+8.35839844	-5.76123047	-0.56250000	+3.47167969	-6.30615234	+17.44628906	+1268	+6.94775391	-9.60205078	-0.93164063	+41.02294922	+3.82324219	-44.82421875	+1464
+1457970649.93910000	+8.56933594	-6.49511719	-0.93603516	+55.78857422	+10.10742188	-63.63281250	+1572	+8.35839844	-5.76123047	-0.56250000	+3.44970703	-6.30615234	+17.38037109	+1264	+6.94335938	-9.59765625	-0.93164063	+41.04492188	+3.84521484	-44.82421875	+1464
+1457970649.94330000	+8.56933594	-6.49511719	-0.93603516	+55.78857422	+10.10742188	-63.63281250	+1572	+8.35839844	-5.76123047	-0.56250000	+3.44970703	-6.30615234	+17.35839844	+1264	+6.94335938	-9.59765625	-0.93164063	+41.04492188	+3.84521484	-44.80224609	+1468
+1457970649.94750000	+8.56494141	-6.49511719	-0.93603516	+55.76660156	+10.10742188	-63.63281250	+1572	+8.35839844	-5.76123047	-0.56250000	+3.44970703	-6.30615234	+17.31445313	+1260	+6.93896484	-9.59765625	-0.93603516	+41.02294922	+3.86718750	-44.80224609	+1468
+1457970649.95160010	+8.56494141	-6.49511719	-0.93603516	+55.76660156	+10.10742188	-63.63281250	+1572	+8.35839844	-5.76123047	-0.56250000	+3.44970703	-6.30615234	+17.29248047	+1260	+6.93896484	-9.59765625	-0.93603516	+41.02294922	+3.86718750	-44.80224609	+1468
+1457970649.96000000	+8.56494141	-6.49511719	-0.93603516	+55.76660156	+10.10742188	-63.61083984	+1572	+8.35400391	-5.76123047	-0.56250000	+3.42773438	-6.30615234	+17.22656250	+1260	+6.93017578	-9.59765625	-0.94042969	+41.00097656	+3.88916016	-44.75830078	+1472
+1457970649.96409990	+8.56494141	-6.49511719	-0.93603516	+55.74462891	+10.10742188	-63.58886719	+1568	+8.35400391	-5.76123047	-0.56250000	+3.42773438	-6.30615234	+17.18261719	+1260	+6.93017578	-9.59765625	-0.94042969	+40.97900391	+3.88916016	-44.73632813	+1472
+1457970649.96830010	+8.56054688	-6.49072266	-0.93603516	+55.74462891	+10.10742188	-63.58886719	+1568	+8.35400391	-5.76123047	-0.56250000	+3.42773438	-6.30615234	+17.16064453	+1256	+6.92578125	-9.59765625	-0.94482422	+40.97900391	+3.91113281	-44.71435547	+1472
+1457970649.97250010	+8.56054688	-6.49072266	-0.93603516	+55.74462891	+10.10742188	-63.56689453	+1568	+8.35400391	-5.76123047	-0.56250000	+3.42773438	-6.30615234	+17.11669922	+1256	+6.92138672	-9.59765625	-0.94921875	+40.95703125	+3.91113281	-44.69238281	+1472
+1457970649.97659990	+8.56054688	-6.49072266	-0.93603516	+55.74462891	+10.10742188	-63.56689453	+1568	+8.35400391	-5.75683594	-0.56250000	+3.42773438	-6.30615234	+17.09472656	+1256	+6.91699219	-9.59765625	-0.94921875	+40.95703125	+3.93310547	-44.67041016	+1472
+1457970649.98079990	+8.55615234	-6.49072266	-0.93603516	+55.74462891	+10.10742188	-63.54492188	+1568	+8.35400391	-5.75683594	-0.56250000	+3.42773438	-6.30615234	+17.07275391	+1256	+6.91699219	-9.59765625	-0.94921875	+40.95703125	+3.93310547	-44.67041016	+1472
+1457970649.98910000	+8.55175781	-6.48632813	-0.93603516	+55.74462891	+10.08544922	-63.52294922	+1568	+8.34960938	-5.75683594	-0.56250000	+3.44970703	-6.30615234	+17.02880859	+1256	+6.91259766	-9.59765625	-0.94921875	+40.97900391	+3.95507813	-44.62646484	+1468
+1457970649.99330000	+8.55175781	-6.48632813	-0.93603516	+55.74462891	+10.08544922	-63.50097656	+1568	+8.34960938	-5.75683594	-0.56250000	+3.44970703	-6.30615234	+17.02880859	+1256	+6.91259766	-9.59326172	-0.94921875	+41.00097656	+3.97705078	-44.62646484	+1468
+1457970649.99740000	+8.55175781	-6.48632813	-0.93603516	+55.76660156	+10.08544922	-63.47900391	+1564	+8.34960938	-5.75683594	-0.56250000	+3.44970703	-6.30615234	+17.00683594	+1256	+6.91259766	-9.59326172	-0.94921875	+41.02294922	+3.97705078	-44.60449219	+1468
+1457970650.00160000	+8.54736328	-6.48632813	-0.93603516	+55.78857422	+10.08544922	-63.43505859	+1564	+8.34521484	-5.75683594	-0.56250000	+3.47167969	-6.30615234	+17.00683594	+1256	+6.91259766	-9.59326172	-0.94921875	+41.06689453	+3.99902344	-44.58251953	+1468
+1457970650.00990010	+8.54296875	-6.48193359	-0.93603516	+55.83251953	+10.08544922	-63.36914063	+1564	+8.34082031	-5.75244141	-0.56250000	+3.49365234	-6.28417969	+17.00683594	+1256	+6.91699219	-9.58447266	-0.94482422	+41.15478516	+4.04296875	-44.58251953	+1468
+1457970650.01410010	+8.53857422	-6.48193359	-0.94042969	+55.87646484	+10.08544922	-63.34716797	+1564	+8.34082031	-5.75244141	-0.56250000	+3.51562500	-6.26220703	+17.00683594	+1256	+6.91699219	-9.58447266	-0.94482422	+41.24267578	+4.06494141	-44.56054688	+1468
+1457970650.02239990	+8.52978516	-6.47753906	-0.94042969	+55.94238281	+10.08544922	-63.25927734	+1568	+8.33203125	-5.75244141	-0.56689453	+3.55957031	-6.21826172	+17.00683594	+1256	+6.91699219	-9.57568359	-0.94042969	+41.37451172	+4.10888672	-44.53857422	+1472
+1457970650.02659990	+8.52539063	-6.47753906	-0.94482422	+56.00830078	+10.10742188	-63.21533203	+1568	+8.32763672	-5.74804688	-0.56689453	+3.58154297	-6.17431641	+17.02880859	+1256	+6.92138672	-9.57568359	-0.93603516	+41.44042969	+4.15283203	-44.49462891	+1472
+1457970650.03080010	+8.52099609	-6.47753906	-0.94482422	+56.05224609	+10.10742188	-63.14941406	+1568	+8.32324219	-5.74804688	-0.56689453	+3.62548828	-6.13037109	+17.05078125	+1256	+6.91699219	-9.57128906	-0.93603516	+41.52832031	+4.17480469	-44.47265625	+1476
+1457970650.03909990	+8.51220703	-6.47314453	-0.94921875	+56.18408203	+10.15136719	-63.06152344	+1564	+8.31005859	-5.74365234	-0.57128906	+3.71337891	-6.02050781	+17.07275391	+1252	+6.91699219	-9.56689453	-0.94042969	+41.66015625	+4.26269531	-44.36279297	+1476
+1457970650.04329990	+8.50781250	-6.46875000	-0.95361328	+56.25000000	+10.17333984	-63.01757813	+1564	+8.30126953	-5.74365234	-0.57128906	+3.75732422	-5.97656250	+17.09472656	+1252	+6.91259766	-9.56689453	-0.94042969	+41.72607422	+4.28466797	-44.31884766	+1476
+1457970650.04740000	+8.50341797	-6.46875000	-0.95361328	+56.31591797	+10.19531250	-62.99560547	+1564	+8.29248047	-5.74365234	-0.57568359	+3.80126953	-5.91064453	+17.11669922	+1252	+6.90380859	-9.56689453	-0.94482422	+41.77001953	+4.32861328	-44.27490234	+1480
+1457970650.05160000	+8.49462891	-6.46875000	-0.95800781	+56.35986328	+10.21728516	-62.95166016	+1560	+8.28808594	-5.73925781	-0.57568359	+3.84521484	-5.84472656	+17.13867188	+1252	+6.89941406	-9.56689453	-0.94482422	+41.79199219	+4.37255859	-44.18701172	+1480
+1457970650.05580000	+8.49023438	-6.46435547	-0.95800781	+56.42578125	+10.23925781	-62.90771484	+1560	+8.27929688	-5.73925781	-0.58007813	+3.88916016	-5.77880859	+17.13867188	+1252	+6.89062500	-9.56689453	-0.94921875	+41.83593750	+4.41650391	-44.12109375	+1484
+1457970650.06410000	+8.48144531	-6.45996094	-0.96240234	+56.53564453	+10.28320313	-62.84179688	+1552	+8.27050781	-5.73925781	-0.58007813	+3.97705078	-5.66894531	+17.16064453	+1252	+6.87304688	-9.56689453	-0.96240234	+41.85791016	+4.46044922	-43.96728516	+1484
+1457970650.06820010	+8.47705078	-6.45996094	-0.96240234	+56.57958984	+10.30517578	-62.81982422	+1548	+8.26171875	-5.73486328	-0.58447266	+3.99902344	-5.62500000	+17.18261719	+1252	+6.86425781	-9.56689453	-0.96679688	+41.85791016	+4.50439453	-43.87939453	+1488
+1457970650.07240010	+8.47265625	-6.45996094	-0.96240234	+56.62353516	+10.32714844	-62.79785156	+1544	+8.25732422	-5.73486328	-0.58447266	+4.04296875	-5.60302734	+17.18261719	+1252	+6.85546875	-9.56689453	-0.97119141	+41.83593750	+4.52636719	-43.81347656	+1488
+1457970650.07660010	+8.46826172	-6.45556641	-0.96240234	+56.66748047	+10.32714844	-62.79785156	+1540	+8.25732422	-5.73486328	-0.58447266	+4.04296875	-5.58105469	+17.18261719	+1252	+6.84667969	-9.57128906	-0.97558594	+41.83593750	+4.54833984	-43.74755859	+1484
+1457970650.08069990	+8.46386719	-6.45556641	-0.96240234	+56.71142578	+10.34912109	-62.77587891	+1536	+8.25292969	-5.73486328	-0.58447266	+4.06494141	-5.53710938	+17.20458984	+1248	+6.84228516	-9.57128906	-0.97998047	+41.83593750	+4.57031250	-43.70361328	+1484
+1457970650.08909990	+8.45947266	-6.45117188	-0.96679688	+56.75537109	+10.37109375	-62.73193359	+1524	+8.24853516	-5.73486328	-0.58447266	+4.08691406	-5.49316406	+17.22656250	+1248	+6.83349609	-9.57128906	-0.98437500	+41.81396484	+4.59228516	-43.61572266	+1480
+1457970650.09320000	+8.45947266	-6.45117188	-0.96679688	+56.77734375	+10.37109375	-62.73193359	+1520	+8.24853516	-5.73046875	-0.58447266	+4.10888672	-5.47119141	+17.24853516	+1248	+6.82910156	-9.57128906	-0.98876953	+41.81396484	+4.59228516	-43.57177734	+1476
+1457970650.09740000	+8.45507813	-6.45117188	-0.96679688	+56.79931641	+10.37109375	-62.70996094	+1516	+8.24853516	-5.73046875	-0.58447266	+4.10888672	-5.47119141	+17.27050781	+1248	+6.82910156	-9.57128906	-0.98876953	+41.83593750	+4.61425781	-43.54980469	+1476
+1457970650.10159990	+8.45507813	-6.45117188	-0.96679688	+56.79931641	+10.37109375	-62.68798828	+1512	+8.24414063	-5.73046875	-0.58447266	+4.10888672	-5.44921875	+17.29248047	+1248	+6.82910156	-9.56689453	-0.98876953	+41.83593750	+4.61425781	-43.52783203	+1472
+1457970650.10570000	+8.45507813	-6.45117188	-0.96679688	+56.79931641	+10.37109375	-62.68798828	+1508	+8.24414063	-5.73046875	-0.58447266	+4.10888672	-5.44921875	+17.31445313	+1248	+6.82910156	-9.56689453	-0.98876953	+41.85791016	+4.61425781	-43.50585938	+1468
+1457970650.11410000	+8.45507813	-6.45117188	-0.96679688	+56.82128906	+10.37109375	-62.66601563	+1496	+8.24414063	-5.73046875	-0.58447266	+4.10888672	-5.44921875	+17.35839844	+1248	+6.82910156	-9.56250000	-0.98876953	+41.87988281	+4.61425781	-43.52783203	+1464
+1457970650.11820010	+8.45507813	-6.45117188	-0.96679688	+56.82128906	+10.34912109	-62.66601563	+1492	+8.24414063	-5.73046875	-0.58447266	+4.10888672	-5.44921875	+17.38037109	+1244	+6.83349609	-9.56250000	-0.98437500	+41.87988281	+4.61425781	-43.52783203	+1460
+1457970650.12240000	+8.45507813	-6.45117188	-0.96679688	+56.82128906	+10.34912109	-62.64404297	+1488	+8.24414063	-5.73046875	-0.58007813	+4.10888672	-5.44921875	+17.40234375	+1244	+6.83789063	-9.56250000	-0.98437500	+41.90185547	+4.59228516	-43.52783203	+1460
+1457970650.12660000	+8.45507813	-6.45117188	-0.96679688	+56.82128906	+10.32714844	-62.64404297	+1488	+8.24414063	-5.73046875	-0.58007813	+4.08691406	-5.44921875	+17.42431641	+1244	+6.83789063	-9.56250000	-0.97998047	+41.92382813	+4.59228516	-43.54980469	+1456
+1457970650.13070010	+8.45507813	-6.45117188	-0.96679688	+56.82128906	+10.32714844	-62.64404297	+1484	+8.24414063	-5.73046875	-0.58007813	+4.08691406	-5.44921875	+17.44628906	+1240	+6.84228516	-9.55810547	-0.97998047	+41.92382813	+4.59228516	-43.54980469	+1456
+1457970650.13490010	+8.45507813	-6.45117188	-0.96679688	+56.79931641	+10.30517578	-62.64404297	+1480	+8.24853516	-5.72607422	-0.58007813	+4.08691406	-5.47119141	+17.46826172	+1240	+6.84667969	-9.55810547	-0.97998047	+41.94580078	+4.59228516	-43.57177734	+1456
+1457970650.14319990	+8.45507813	-6.45117188	-0.96679688	+56.79931641	+10.28320313	-62.64404297	+1476	+8.24853516	-5.72607422	-0.58007813	+4.06494141	-5.49316406	+17.49023438	+1236	+6.85107422	-9.55810547	-0.97558594	+41.94580078	+4.57031250	-43.57177734	+1456
+1457970650.14739990	+8.45947266	-6.45117188	-0.96679688	+56.79931641	+10.28320313	-62.64404297	+1472	+8.24853516	-5.72607422	-0.58007813	+4.06494141	-5.49316406	+17.51220703	+1236	+6.85107422	-9.55371094	-0.97558594	+41.96777344	+4.57031250	-43.59375000	+1452
+1457970650.15150000	+8.45947266	-6.45117188	-0.96679688	+56.79931641	+10.28320313	-62.64404297	+1472	+8.24853516	-5.72607422	-0.58007813	+4.06494141	-5.49316406	+17.51220703	+1236	+6.85107422	-9.55371094	-0.97119141	+41.96777344	+4.54833984	-43.59375000	+1452
+1457970650.15570000	+8.45947266	-6.45117188	-0.96679688	+56.79931641	+10.26123047	-62.64404297	+1468	+8.24853516	-5.72607422	-0.58007813	+4.06494141	-5.51513672	+17.53417969	+1232	+6.85546875	-9.55371094	-0.97119141	+41.96777344	+4.54833984	-43.61572266	+1452
+1457970650.15990000	+8.45947266	-6.45117188	-0.96679688	+56.79931641	+10.26123047	-62.64404297	+1468	+8.24853516	-5.72607422	-0.57568359	+4.06494141	-5.51513672	+17.53417969	+1232	+6.85546875	-9.55371094	-0.97119141	+41.96777344	+4.54833984	-43.61572266	+1452
+1457970650.16820000	+8.45947266	-6.45117188	-0.96679688	+56.79931641	+10.23925781	-62.64404297	+1464	+8.24853516	-5.72607422	-0.57568359	+4.04296875	-5.53710938	+17.55615234	+1228	+6.85986328	-9.55371094	-0.96679688	+41.94580078	+4.52636719	-43.63769531	+1452
+1457970650.17240000	+8.45947266	-6.45117188	-0.96240234	+56.79931641	+10.23925781	-62.64404297	+1464	+8.25292969	-5.72607422	-0.57568359	+4.04296875	-5.53710938	+17.55615234	+1228	+6.85986328	-9.55371094	-0.96679688	+41.94580078	+4.50439453	-43.63769531	+1452
+1457970650.17650010	+8.45947266	-6.45117188	-0.96240234	+56.79931641	+10.23925781	-62.64404297	+1460	+8.25292969	-5.72607422	-0.57568359	+4.04296875	-5.55908203	+17.55615234	+1224	+6.85986328	-9.55371094	-0.96679688	+41.92382813	+4.48242188	-43.63769531	+1448
+1457970650.18070010	+8.45947266	-6.45117188	-0.96240234	+56.79931641	+10.21728516	-62.64404297	+1460	+8.25292969	-5.72607422	-0.57568359	+4.02099609	-5.58105469	+17.55615234	+1224	+6.85986328	-9.55371094	-0.96679688	+41.92382813	+4.48242188	-43.63769531	+1448
+1457970650.18490000	+8.45947266	-6.45117188	-0.96240234	+56.77734375	+10.21728516	-62.64404297	+1460	+8.25292969	-5.72607422	-0.57568359	+4.02099609	-5.58105469	+17.55615234	+1224	+6.85986328	-9.55371094	-0.96679688	+41.90185547	+4.46044922	-43.63769531	+1448
+1457970650.19320010	+8.46386719	-6.45117188	-0.96240234	+56.77734375	+10.19531250	-62.66601563	+1456	+8.25732422	-5.72607422	-0.57128906	+3.99902344	-5.62500000	+17.57812500	+1220	+6.85986328	-9.55371094	-0.96679688	+41.83593750	+4.41650391	-43.63769531	+1448
