# Supplementary material for: A direct effect of perception on action when grasping a cup
Source: Sci Rep. 2018 Jan 9;8:171. doi: 10.1038/s41598-017-18591-5 (PMC5760564; doi:10.1038/s41598-017-18591-5)
Supplement: Supplementary file 6 — Supplementary Information [file 41598_2017_18591_MOESM6_ESM.zip › SciRep_Data/S01instruct/S01_100instruct_Tr18.dat]

+1000000000000.00000000	+0.00000000	+0.00000000	+0.00000000	+0.00000000	+0.00000000	+0.00000000	+0	+0.00000000	+0.00000000	+0.00000000	+0.00000000	+0.00000000	+0.00000000	+0	+0.00000000	+0.00000000	+0.00000000	+0.00000000	+0.00000000	+0.00000000	+0
+1457970650.19740010	+8.46386719	-6.45117188	-0.96240234	+56.77734375	+10.17333984	-62.66601563	+1456	+8.25732422	-5.72607422	-0.57128906	+3.99902344	-5.62500000	+17.57812500	+1220	+6.85986328	-9.55371094	-0.97119141	+41.81396484	+4.39453125	-43.63769531	+1448
+1457970650.20149990	+8.46386719	-6.45117188	-0.96240234	+56.77734375	+10.15136719	-62.66601563	+1456	+8.25732422	-5.72607422	-0.57128906	+3.97705078	-5.64697266	+17.57812500	+1220	+6.85986328	-9.55371094	-0.97119141	+41.77001953	+4.37255859	-43.61572266	+1448
+1457970650.20569990	+8.46386719	-6.45117188	-0.95800781	+56.77734375	+10.12939453	-62.66601563	+1456	+8.25732422	-5.72607422	-0.56689453	+3.95507813	-5.66894531	+17.57812500	+1220	+6.85546875	-9.55371094	-0.97119141	+41.74804688	+4.35058594	-43.61572266	+1448
+1457970650.20989990	+8.46386719	-6.45117188	-0.95800781	+56.77734375	+10.10742188	-62.68798828	+1456	+8.25732422	-5.72607422	-0.56689453	+3.95507813	-5.69091797	+17.60009766	+1220	+6.85546875	-9.55810547	-0.97558594	+41.70410156	+4.32861328	-43.59375000	+1448
+1457970650.21400000	+8.46826172	-6.45117188	-0.95800781	+56.77734375	+10.08544922	-62.68798828	+1456	+8.26171875	-5.72607422	-0.56689453	+3.93310547	-5.71289063	+17.60009766	+1224	+6.85546875	-9.55810547	-0.97558594	+41.68212891	+4.32861328	-43.59375000	+1448
+1457970650.22230010	+8.46826172	-6.44677734	-0.95361328	+56.77734375	+10.04150391	-62.68798828	+1456	+8.26171875	-5.72607422	-0.56250000	+3.91113281	-5.73486328	+17.60009766	+1224	+6.85107422	-9.55810547	-0.97558594	+41.63818359	+4.28466797	-43.59375000	+1444
+1457970650.22650000	+8.46826172	-6.44677734	-0.95361328	+56.77734375	+9.99755859	-62.68798828	+1456	+8.26171875	-5.72607422	-0.56250000	+3.88916016	-5.75683594	+17.60009766	+1224	+6.85107422	-9.55810547	-0.97558594	+41.61621094	+4.28466797	-43.57177734	+1444
+1457970655.00780010	+8.45068359	-6.41601563	-0.82617188	+56.27197266	+5.00976563	-63.32519531	+1576	+8.21777344	-5.69531250	-0.48339844	+2.06542969	-7.14111328	+16.83105469	+1196	+6.72363281	-9.50976563	-0.99316406	+39.46289063	+2.08740234	-44.29687500	+1436
+1457970655.01200010	+8.45068359	-6.41601563	-0.82617188	+56.27197266	+5.00976563	-63.32519531	+1576	+8.21777344	-5.69531250	-0.48339844	+2.06542969	-7.14111328	+16.83105469	+1196	+6.72363281	-9.50976563	-0.99316406	+39.46289063	+2.08740234	-44.29687500	+1436
+1457970655.01609990	+8.45068359	-6.41601563	-0.82617188	+56.27197266	+4.98779297	-63.32519531	+1576	+8.21777344	-5.69531250	-0.48339844	+2.06542969	-7.14111328	+16.83105469	+1196	+6.72363281	-9.50976563	-0.99316406	+39.48486328	+2.08740234	-44.31884766	+1436
+1457970655.02029990	+8.45068359	-6.41601563	-0.82617188	+56.25000000	+4.98779297	-63.32519531	+1576	+8.21777344	-5.69531250	-0.48339844	+2.06542969	-7.14111328	+16.83105469	+1196	+6.72802734	-9.50976563	-0.99316406	+39.48486328	+2.08740234	-44.31884766	+1436
+1457970655.02440000	+8.45068359	-6.41601563	-0.82617188	+56.25000000	+4.98779297	-63.32519531	+1576	+8.21777344	-5.69531250	-0.48339844	+2.06542969	-7.14111328	+16.83105469	+1196	+6.73242188	-9.50976563	-0.98876953	+39.52880859	+2.08740234	-44.34082031	+1436
+1457970655.02860000	+8.45068359	-6.41601563	-0.82617188	+56.25000000	+4.98779297	-63.30322266	+1576	+8.21777344	-5.69531250	-0.48339844	+2.06542969	-7.14111328	+16.83105469	+1196	+6.73242188	-9.50537109	-0.98437500	+39.55078125	+2.08740234	-44.36279297	+1436
+1457970655.03280000	+8.45068359	-6.41601563	-0.82617188	+56.25000000	+4.98779297	-63.30322266	+1576	+8.21777344	-5.69531250	-0.48339844	+2.06542969	-7.14111328	+16.85302734	+1196	+6.73681641	-9.50537109	-0.98437500	+39.57275391	+2.08740234	-44.38476563	+1436
+1457970655.03690000	+8.45068359	-6.41601563	-0.82617188	+56.25000000	+4.98779297	-63.30322266	+1576	+8.21777344	-5.69531250	-0.48339844	+2.06542969	-7.14111328	+16.85302734	+1192	+6.74121094	-9.50537109	-0.97998047	+39.59472656	+2.08740234	-44.40673828	+1440
+1457970655.04110000	+8.45068359	-6.41601563	-0.82617188	+56.25000000	+4.98779297	-63.30322266	+1576	+8.21777344	-5.69531250	-0.48339844	+2.06542969	-7.14111328	+16.85302734	+1192	+6.74560547	-9.50097656	-0.97558594	+39.63867188	+2.08740234	-44.45068359	+1444
+1457970655.04530000	+8.45068359	-6.41601563	-0.82617188	+56.25000000	+4.98779297	-63.30322266	+1576	+8.21777344	-5.69531250	-0.48339844	+2.06542969	-7.14111328	+16.85302734	+1192	+6.75000000	-9.50097656	-0.97119141	+39.66064453	+2.08740234	-44.47265625	+1444
+1457970655.04940010	+8.45068359	-6.41601563	-0.82617188	+56.25000000	+4.96582031	-63.30322266	+1576	+8.21777344	-5.69531250	-0.48339844	+2.06542969	-7.14111328	+16.85302734	+1192	+6.75439453	-9.50097656	-0.97119141	+39.68261719	+2.08740234	-44.47265625	+1448
+1457970655.05360010	+8.45068359	-6.41601563	-0.82617188	+56.25000000	+4.96582031	-63.30322266	+1576	+8.21777344	-5.69531250	-0.48339844	+2.06542969	-7.14111328	+16.85302734	+1192	+6.75439453	-9.49658203	-0.96679688	+39.70458984	+2.08740234	-44.49462891	+1448
+1457970655.05780010	+8.45068359	-6.41601563	-0.82617188	+56.25000000	+4.96582031	-63.30322266	+1576	+8.21777344	-5.69531250	-0.48339844	+2.06542969	-7.14111328	+16.85302734	+1192	+6.75439453	-9.49658203	-0.96679688	+39.70458984	+2.08740234	-44.49462891	+1448
+1457970655.06189990	+8.45068359	-6.41601563	-0.82617188	+56.25000000	+4.96582031	-63.28125000	+1576	+8.21777344	-5.69531250	-0.48339844	+2.06542969	-7.14111328	+16.85302734	+1192	+6.75439453	-9.49658203	-0.96679688	+39.68261719	+2.08740234	-44.47265625	+1448
+1457970655.07030010	+8.45068359	-6.41601563	-0.82617188	+56.25000000	+4.96582031	-63.28125000	+1576	+8.21777344	-5.69531250	-0.48339844	+2.06542969	-7.14111328	+16.85302734	+1188	+6.75000000	-9.50097656	-0.97119141	+39.66064453	+2.08740234	-44.45068359	+1452
+1457970655.07439990	+8.45068359	-6.41601563	-0.82617188	+56.27197266	+4.96582031	-63.28125000	+1580	+8.21777344	-5.69531250	-0.48339844	+2.06542969	-7.14111328	+16.85302734	+1188	+6.75000000	-9.50097656	-0.97119141	+39.66064453	+2.08740234	-44.45068359	+1452
+1457970655.07859990	+8.45068359	-6.41601563	-0.82617188	+56.27197266	+4.96582031	-63.28125000	+1580	+8.21777344	-5.69531250	-0.48339844	+2.06542969	-7.14111328	+16.85302734	+1188	+6.75000000	-9.50097656	-0.97119141	+39.63867188	+2.08740234	-44.45068359	+1452
+1457970655.08279990	+8.45068359	-6.41601563	-0.82617188	+56.27197266	+4.96582031	-63.28125000	+1580	+8.21777344	-5.69531250	-0.48339844	+2.06542969	-7.14111328	+16.85302734	+1188	+6.74560547	-9.50097656	-0.97119141	+39.63867188	+2.08740234	-44.42871094	+1452
+1457970655.08690000	+8.45068359	-6.41601563	-0.82617188	+56.27197266	+4.96582031	-63.28125000	+1580	+8.21777344	-5.69531250	-0.48339844	+2.06542969	-7.14111328	+16.85302734	+1188	+6.74560547	-9.50097656	-0.97558594	+39.63867188	+2.08740234	-44.42871094	+1452
+1457970655.09110000	+8.45068359	-6.41601563	-0.82617188	+56.27197266	+4.96582031	-63.28125000	+1580	+8.21777344	-5.69531250	-0.48339844	+2.06542969	-7.14111328	+16.85302734	+1188	+6.74560547	-9.50097656	-0.97558594	+39.61669922	+2.08740234	-44.42871094	+1452
+1457970655.09520010	+8.45068359	-6.41601563	-0.82617188	+56.27197266	+4.96582031	-63.28125000	+1580	+8.21777344	-5.69531250	-0.48339844	+2.06542969	-7.14111328	+16.85302734	+1188	+6.74560547	-9.50097656	-0.97558594	+39.61669922	+2.10937500	-44.40673828	+1452
+1457970655.09940000	+8.45068359	-6.41601563	-0.82617188	+56.27197266	+4.96582031	-63.28125000	+1580	+8.21777344	-5.69531250	-0.48339844	+2.06542969	-7.14111328	+16.85302734	+1188	+6.74560547	-9.50097656	-0.97558594	+39.61669922	+2.10937500	-44.40673828	+1452
+1457970655.10360000	+8.45068359	-6.41601563	-0.82617188	+56.27197266	+4.96582031	-63.28125000	+1580	+8.21777344	-5.69531250	-0.48339844	+2.06542969	-7.14111328	+16.85302734	+1188	+6.74121094	-9.50097656	-0.97558594	+39.59472656	+2.10937500	-44.40673828	+1452
+1457970655.10770010	+8.45068359	-6.41601563	-0.82617188	+56.27197266	+4.96582031	-63.28125000	+1580	+8.21777344	-5.69531250	-0.48339844	+2.06542969	-7.14111328	+16.85302734	+1188	+6.74121094	-9.50097656	-0.97558594	+39.59472656	+2.10937500	-44.40673828	+1452
+1457970655.11190010	+8.45068359	-6.41601563	-0.82617188	+56.27197266	+4.96582031	-63.28125000	+1580	+8.21777344	-5.69531250	-0.48339844	+2.06542969	-7.14111328	+16.85302734	+1188	+6.74121094	-9.50097656	-0.97558594	+39.59472656	+2.10937500	-44.38476563	+1452
+1457970655.11610010	+8.45068359	-6.41601563	-0.82617188	+56.27197266	+4.96582031	-63.28125000	+1580	+8.21777344	-5.69531250	-0.48339844	+2.06542969	-7.14111328	+16.85302734	+1188	+6.74121094	-9.50097656	-0.97558594	+39.59472656	+2.10937500	-44.38476563	+1452
+1457970655.12019990	+8.45068359	-6.41601563	-0.82617188	+56.27197266	+4.96582031	-63.28125000	+1580	+8.21777344	-5.69531250	-0.48339844	+2.06542969	-7.14111328	+16.85302734	+1188	+6.74121094	-9.50097656	-0.97558594	+39.59472656	+2.10937500	-44.38476563	+1452
+1457970655.12859990	+8.45068359	-6.41601563	-0.82617188	+56.27197266	+4.96582031	-63.28125000	+1580	+8.21777344	-5.69531250	-0.48339844	+2.06542969	-7.14111328	+16.87500000	+1188	+6.74121094	-9.50097656	-0.97558594	+39.59472656	+2.10937500	-44.38476563	+1448
+1457970655.13270000	+8.45068359	-6.41601563	-0.82617188	+56.27197266	+4.96582031	-63.25927734	+1580	+8.21777344	-5.69531250	-0.48339844	+2.06542969	-7.14111328	+16.87500000	+1188	+6.74121094	-9.50097656	-0.97558594	+39.59472656	+2.10937500	-44.38476563	+1448
+1457970655.13689990	+8.45068359	-6.41601563	-0.82617188	+56.27197266	+4.96582031	-63.25927734	+1580	+8.21777344	-5.69531250	-0.48339844	+2.06542969	-7.14111328	+16.87500000	+1188	+6.74121094	-9.50097656	-0.97558594	+39.59472656	+2.10937500	-44.38476563	+1448
+1457970655.14109990	+8.45068359	-6.41601563	-0.82177734	+56.27197266	+4.96582031	-63.25927734	+1580	+8.21777344	-5.69531250	-0.48339844	+2.06542969	-7.14111328	+16.87500000	+1188	+6.74121094	-9.50097656	-0.97558594	+39.59472656	+2.10937500	-44.38476563	+1448
+1457970655.14520000	+8.45068359	-6.41162109	-0.82177734	+56.27197266	+4.96582031	-63.25927734	+1580	+8.21777344	-5.69531250	-0.48339844	+2.06542969	-7.14111328	+16.87500000	+1188	+6.74121094	-9.50097656	-0.97558594	+39.59472656	+2.10937500	-44.38476563	+1448
+1457970655.14940000	+8.45068359	-6.41162109	-0.82177734	+56.27197266	+4.96582031	-63.25927734	+1580	+8.21777344	-5.69531250	-0.48339844	+2.04345703	-7.14111328	+16.87500000	+1188	+6.74121094	-9.50097656	-0.97558594	+39.59472656	+2.10937500	-44.38476563	+1448
+1457970655.15360000	+8.45068359	-6.41162109	-0.82177734	+56.27197266	+4.96582031	-63.25927734	+1580	+8.21777344	-5.69531250	-0.48339844	+2.04345703	-7.14111328	+16.87500000	+1188	+6.74121094	-9.50097656	-0.97558594	+39.59472656	+2.10937500	-44.38476563	+1448
+1457970655.15770010	+8.45068359	-6.41162109	-0.82177734	+56.27197266	+4.94384766	-63.25927734	+1580	+8.21777344	-5.69531250	-0.48339844	+2.04345703	-7.14111328	+16.87500000	+1188	+6.74121094	-9.50097656	-0.97558594	+39.59472656	+2.10937500	-44.40673828	+1448
+1457970655.16610000	+8.45507813	-6.41162109	-0.82177734	+56.27197266	+4.94384766	-63.25927734	+1580	+8.21777344	-5.69091797	-0.48339844	+2.04345703	-7.14111328	+16.87500000	+1188	+6.74121094	-9.50097656	-0.97558594	+39.59472656	+2.10937500	-44.38476563	+1448
+1457970655.17440010	+8.45507813	-6.41162109	-0.82177734	+56.27197266	+4.94384766	-63.25927734	+1576	+8.21777344	-5.69091797	-0.48339844	+2.04345703	-7.14111328	+16.89697266	+1184	+6.74121094	-9.50097656	-0.97558594	+39.57275391	+2.10937500	-44.38476563	+1444
+1457970655.17849990	+8.45507813	-6.41162109	-0.82177734	+56.27197266	+4.94384766	-63.23730469	+1576	+8.21777344	-5.69091797	-0.48339844	+2.04345703	-7.14111328	+16.89697266	+1184	+6.74121094	-9.50097656	-0.97558594	+39.57275391	+2.10937500	-44.38476563	+1444
+1457970655.18269990	+8.45507813	-6.41162109	-0.82177734	+56.27197266	+4.94384766	-63.23730469	+1576	+8.21777344	-5.69091797	-0.48339844	+2.04345703	-7.14111328	+16.89697266	+1184	+6.74121094	-9.50097656	-0.97558594	+39.57275391	+2.10937500	-44.38476563	+1444
+1457970655.19100000	+8.45507813	-6.41162109	-0.82177734	+56.27197266	+4.94384766	-63.23730469	+1576	+8.21777344	-5.69091797	-0.48339844	+2.04345703	-7.11914063	+16.89697266	+1184	+6.74121094	-9.50097656	-0.97998047	+39.57275391	+2.10937500	-44.38476563	+1444
+1457970655.19520000	+8.45507813	-6.41162109	-0.82177734	+56.27197266	+4.94384766	-63.23730469	+1576	+8.21777344	-5.69091797	-0.47900391	+2.04345703	-7.11914063	+16.89697266	+1184	+6.74121094	-9.50097656	-0.97998047	+39.55078125	+2.10937500	-44.36279297	+1444
+1457970655.19939990	+8.45507813	-6.41162109	-0.82177734	+56.27197266	+4.94384766	-63.23730469	+1576	+8.21777344	-5.69091797	-0.47900391	+2.04345703	-7.11914063	+16.89697266	+1184	+6.74121094	-9.50097656	-0.97998047	+39.55078125	+2.10937500	-44.36279297	+1444
+1457970655.20350000	+8.45507813	-6.41162109	-0.82177734	+56.27197266	+4.94384766	-63.23730469	+1576	+8.21777344	-5.69091797	-0.47900391	+2.04345703	-7.11914063	+16.89697266	+1188	+6.73681641	-9.50097656	-0.97998047	+39.55078125	+2.10937500	-44.36279297	+1444
+1457970655.20770000	+8.45507813	-6.41162109	-0.82177734	+56.27197266	+4.94384766	-63.23730469	+1576	+8.21777344	-5.69091797	-0.47900391	+2.04345703	-7.11914063	+16.89697266	+1188	+6.73681641	-9.50097656	-0.97998047	+39.52880859	+2.10937500	-44.34082031	+1444
+1457970655.21190000	+8.45507813	-6.41162109	-0.82177734	+56.27197266	+4.94384766	-63.23730469	+1576	+8.21777344	-5.69091797	-0.47900391	+2.04345703	-7.11914063	+16.91894531	+1188	+6.73681641	-9.50097656	-0.97998047	+39.52880859	+2.10937500	-44.34082031	+1444
+1457970655.21600010	+8.45507813	-6.41162109	-0.82177734	+56.27197266	+4.92187500	-63.21533203	+1576	+8.21777344	-5.69091797	-0.47900391	+2.04345703	-7.11914063	+16.91894531	+1188	+6.73681641	-9.50097656	-0.97998047	+39.52880859	+2.08740234	-44.34082031	+1444
+1457970655.22020010	+8.45507813	-6.41162109	-0.82177734	+56.27197266	+4.92187500	-63.21533203	+1576	+8.21777344	-5.69091797	-0.47900391	+2.04345703	-7.11914063	+16.91894531	+1188	+6.73681641	-9.50097656	-0.98437500	+39.50683594	+2.08740234	-44.34082031	+1444
+1457970655.22440000	+8.45507813	-6.41162109	-0.82177734	+56.27197266	+4.92187500	-63.21533203	+1576	+8.21777344	-5.69091797	-0.47900391	+2.04345703	-7.11914063	+16.91894531	+1188	+6.73681641	-9.50097656	-0.98437500	+39.50683594	+2.08740234	-44.31884766	+1444
+1457970655.22849990	+8.45507813	-6.41162109	-0.82177734	+56.27197266	+4.92187500	-63.21533203	+1576	+8.21777344	-5.69091797	-0.47900391	+2.04345703	-7.11914063	+16.91894531	+1188	+6.73242188	-9.50537109	-0.98437500	+39.50683594	+2.08740234	-44.31884766	+1440
+1457970655.23690010	+8.45507813	-6.40722656	-0.82177734	+56.27197266	+4.92187500	-63.21533203	+1576	+8.22216797	-5.69091797	-0.47900391	+2.04345703	-7.11914063	+16.91894531	+1188	+6.73242188	-9.50537109	-0.98437500	+39.50683594	+2.08740234	-44.31884766	+1440
+1457970655.24519990	+8.45507813	-6.40722656	-0.82177734	+56.27197266	+4.92187500	-63.21533203	+1576	+8.22216797	-5.69091797	-0.47900391	+2.04345703	-7.11914063	+16.94091797	+1188	+6.73242188	-9.50097656	-0.98437500	+39.50683594	+2.08740234	-44.31884766	+1440
+1457970655.26180010	+8.45507813	-6.40722656	-0.82177734	+56.27197266	+4.92187500	-63.21533203	+1576	+8.22216797	-5.69091797	-0.47900391	+2.04345703	-7.11914063	+16.94091797	+1192	+6.73681641	-9.50097656	-0.98437500	+39.50683594	+2.08740234	-44.31884766	+1436
+1457970655.27020000	+8.45507813	-6.40722656	-0.82177734	+56.27197266	+4.92187500	-63.19335938	+1572	+8.22216797	-5.69091797	-0.47900391	+2.02148438	-7.11914063	+16.96289063	+1192	+6.73681641	-9.50097656	-0.98437500	+39.50683594	+2.08740234	-44.31884766	+1436
+1457970655.27850010	+8.45507813	-6.40722656	-0.82177734	+56.27197266	+4.89990234	-63.19335938	+1572	+8.22216797	-5.69091797	-0.47900391	+2.02148438	-7.11914063	+16.96289063	+1192	+6.73681641	-9.50097656	-0.97998047	+39.50683594	+2.08740234	-44.31884766	+1436
+1457970655.28679990	+8.45507813	-6.40722656	-0.82177734	+56.29394531	+4.89990234	-63.19335938	+1572	+8.22216797	-5.69091797	-0.47900391	+2.02148438	-7.11914063	+16.96289063	+1192	+6.73681641	-9.50097656	-0.97998047	+39.50683594	+2.08740234	-44.31884766	+1436
+1457970655.29520010	+8.45507813	-6.40722656	-0.82177734	+56.29394531	+4.89990234	-63.19335938	+1576	+8.22216797	-5.69091797	-0.47900391	+2.02148438	-7.11914063	+16.96289063	+1192	+6.73681641	-9.50097656	-0.97998047	+39.50683594	+2.08740234	-44.31884766	+1436
+1457970655.30349990	+8.45507813	-6.40722656	-0.82177734	+56.29394531	+4.89990234	-63.19335938	+1576	+8.22216797	-5.69091797	-0.47900391	+2.02148438	-7.11914063	+16.96289063	+1192	+6.73681641	-9.50097656	-0.97998047	+39.50683594	+2.08740234	-44.31884766	+1436
+1457970655.31180000	+8.45507813	-6.40722656	-0.82177734	+56.29394531	+4.89990234	-63.19335938	+1576	+8.22216797	-5.68652344	-0.47900391	+2.02148438	-7.11914063	+16.96289063	+1192	+6.73681641	-9.50097656	-0.98437500	+39.50683594	+2.08740234	-44.31884766	+1436
+1457970655.31600000	+8.45507813	-6.40722656	-0.82177734	+56.29394531	+4.89990234	-63.19335938	+1576	+8.22216797	-5.68652344	-0.47900391	+2.02148438	-7.11914063	+16.98486328	+1192	+6.73681641	-9.50097656	-0.98437500	+39.50683594	+2.08740234	-44.29687500	+1436
+1457970655.32020000	+8.45507813	-6.40722656	-0.82177734	+56.29394531	+4.89990234	-63.19335938	+1576	+8.22216797	-5.68652344	-0.47900391	+2.02148438	-7.11914063	+16.98486328	+1192	+6.73681641	-9.50097656	-0.98437500	+39.50683594	+2.08740234	-44.29687500	+1432
+1457970655.32430010	+8.45507813	-6.40722656	-0.82177734	+56.29394531	+4.89990234	-63.19335938	+1576	+8.22216797	-5.68652344	-0.47900391	+2.02148438	-7.11914063	+16.98486328	+1192	+6.73242188	-9.50097656	-0.98437500	+39.48486328	+2.08740234	-44.29687500	+1432
+1457970655.33260010	+8.45507813	-6.40722656	-0.82177734	+56.29394531	+4.89990234	-63.17138672	+1576	+8.22216797	-5.68652344	-0.47900391	+2.02148438	-7.11914063	+16.98486328	+1192	+6.73242188	-9.50097656	-0.98437500	+39.48486328	+2.08740234	-44.27490234	+1432
+1457970655.33680010	+8.45507813	-6.40722656	-0.82177734	+56.29394531	+4.89990234	-63.17138672	+1576	+8.22216797	-5.68652344	-0.47900391	+2.02148438	-7.11914063	+16.98486328	+1192	+6.73242188	-9.50097656	-0.98437500	+39.48486328	+2.08740234	-44.27490234	+1432
+1457970655.34100010	+8.45507813	-6.40722656	-0.82177734	+56.29394531	+4.89990234	-63.17138672	+1576	+8.22216797	-5.68652344	-0.47900391	+2.02148438	-7.11914063	+16.98486328	+1192	+6.73242188	-9.50097656	-0.98437500	+39.46289063	+2.08740234	-44.27490234	+1432
+1457970655.34509990	+8.45507813	-6.40722656	-0.82177734	+56.29394531	+4.89990234	-63.17138672	+1576	+8.22216797	-5.68652344	-0.47900391	+2.02148438	-7.11914063	+16.98486328	+1192	+6.73242188	-9.50097656	-0.98437500	+39.46289063	+2.08740234	-44.27490234	+1432
+1457970655.34929990	+8.45507813	-6.40722656	-0.82177734	+56.29394531	+4.89990234	-63.17138672	+1576	+8.22216797	-5.68652344	-0.47900391	+2.02148438	-7.11914063	+16.98486328	+1192	+6.73242188	-9.50097656	-0.98876953	+39.46289063	+2.08740234	-44.27490234	+1432
+1457970655.35349990	+8.45507813	-6.40722656	-0.82177734	+56.29394531	+4.89990234	-63.17138672	+1576	+8.22216797	-5.68652344	-0.47900391	+2.02148438	-7.09716797	+16.98486328	+1192	+6.73242188	-9.50097656	-0.98876953	+39.46289063	+2.08740234	-44.25292969	+1432
+1457970655.35760000	+8.45507813	-6.40722656	-0.82177734	+56.29394531	+4.89990234	-63.17138672	+1576	+8.22216797	-5.68652344	-0.47900391	+2.02148438	-7.09716797	+16.98486328	+1192	+6.73242188	-9.50097656	-0.98876953	+39.46289063	+2.08740234	-44.25292969	+1432
+1457970655.36180000	+8.45507813	-6.40722656	-0.82177734	+56.29394531	+4.89990234	-63.17138672	+1576	+8.22216797	-5.68652344	-0.47900391	+2.02148438	-7.09716797	+17.00683594	+1192	+6.73242188	-9.50097656	-0.98876953	+39.46289063	+2.08740234	-44.25292969	+1432
+1457970655.36599990	+8.45507813	-6.40722656	-0.82177734	+56.29394531	+4.89990234	-63.17138672	+1576	+8.22216797	-5.68652344	-0.47900391	+2.02148438	-7.09716797	+17.00683594	+1192	+6.73242188	-9.50097656	-0.98876953	+39.46289063	+2.10937500	-44.25292969	+1432
+1457970655.37010000	+8.45507813	-6.40722656	-0.82177734	+56.29394531	+4.89990234	-63.17138672	+1576	+8.22216797	-5.68652344	-0.47900391	+2.02148438	-7.09716797	+17.00683594	+1192	+6.73242188	-9.50097656	-0.98876953	+39.44091797	+2.10937500	-44.25292969	+1432
+1457970655.37430000	+8.45507813	-6.40722656	-0.82177734	+56.29394531	+4.89990234	-63.17138672	+1576	+8.22216797	-5.68652344	-0.47900391	+2.02148438	-7.09716797	+17.00683594	+1192	+6.73242188	-9.50097656	-0.98876953	+39.44091797	+2.10937500	-44.25292969	+1432
+1457970655.37850000	+8.45507813	-6.40722656	-0.82177734	+56.29394531	+4.89990234	-63.14941406	+1576	+8.22216797	-5.68652344	-0.47900391	+2.02148438	-7.09716797	+17.00683594	+1192	+6.73242188	-9.50097656	-0.98876953	+39.46289063	+2.10937500	-44.25292969	+1432
+1457970655.38260010	+8.45507813	-6.40722656	-0.82177734	+56.29394531	+4.89990234	-63.14941406	+1576	+8.22216797	-5.68652344	-0.47900391	+2.02148438	-7.09716797	+17.00683594	+1192	+6.73242188	-9.50097656	-0.98437500	+39.46289063	+2.10937500	-44.25292969	+1432
+1457970655.38680010	+8.45507813	-6.40722656	-0.82177734	+56.29394531	+4.89990234	-63.14941406	+1576	+8.22216797	-5.68652344	-0.47900391	+2.02148438	-7.09716797	+17.02880859	+1192	+6.73242188	-9.50097656	-0.98437500	+39.46289063	+2.10937500	-44.27490234	+1432
+1457970655.39100000	+8.45507813	-6.40722656	-0.82177734	+56.29394531	+4.89990234	-63.14941406	+1576	+8.22216797	-5.68652344	-0.47900391	+2.02148438	-7.09716797	+17.02880859	+1192	+6.73242188	-9.50097656	-0.98437500	+39.46289063	+2.10937500	-44.27490234	+1432
+1457970655.39510010	+8.45507813	-6.40722656	-0.82177734	+56.29394531	+4.89990234	-63.14941406	+1576	+8.22216797	-5.68652344	-0.47900391	+2.02148438	-7.09716797	+17.02880859	+1192	+6.73242188	-9.50097656	-0.98437500	+39.46289063	+2.10937500	-44.27490234	+1432
+1457970655.39930010	+8.45507813	-6.40722656	-0.82177734	+56.29394531	+4.89990234	-63.14941406	+1576	+8.22216797	-5.69091797	-0.47900391	+2.02148438	-7.09716797	+17.02880859	+1192	+6.73242188	-9.50097656	-0.98437500	+39.46289063	+2.10937500	-44.27490234	+1432
+1457970655.40339990	+8.45507813	-6.40722656	-0.82177734	+56.29394531	+4.89990234	-63.14941406	+1576	+8.22216797	-5.69091797	-0.47900391	+2.02148438	-7.09716797	+17.05078125	+1192	+6.73242188	-9.50097656	-0.98437500	+39.46289063	+2.10937500	-44.27490234	+1432
+1457970655.40759990	+8.45507813	-6.40722656	-0.82177734	+56.29394531	+4.89990234	-63.14941406	+1576	+8.22216797	-5.69091797	-0.47900391	+2.02148438	-7.09716797	+17.05078125	+1192	+6.73242188	-9.50097656	-0.98437500	+39.46289063	+2.10937500	-44.27490234	+1432
+1457970655.41179990	+8.45507813	-6.40722656	-0.82177734	+56.29394531	+4.89990234	-63.14941406	+1576	+8.22216797	-5.69091797	-0.47900391	+2.02148438	-7.09716797	+17.05078125	+1188	+6.73242188	-9.50097656	-0.98437500	+39.46289063	+2.10937500	-44.27490234	+1432
+1457970655.41590000	+8.45507813	-6.40722656	-0.82177734	+56.29394531	+4.89990234	-63.14941406	+1576	+8.22216797	-5.69091797	-0.47900391	+2.02148438	-7.09716797	+17.05078125	+1188	+6.73242188	-9.50097656	-0.98437500	+39.46289063	+2.10937500	-44.27490234	+1432
+1457970655.42010000	+8.45507813	-6.40722656	-0.82177734	+56.29394531	+4.89990234	-63.14941406	+1576	+8.22216797	-5.69091797	-0.47900391	+2.02148438	-7.09716797	+17.05078125	+1188	+6.73242188	-9.50097656	-0.98437500	+39.46289063	+2.10937500	-44.27490234	+1432
+1457970655.42840000	+8.45507813	-6.40722656	-0.82177734	+56.29394531	+4.89990234	-63.12744141	+1576	+8.22216797	-5.69091797	-0.47900391	+2.02148438	-7.07519531	+17.07275391	+1188	+6.73242188	-9.50097656	-0.98437500	+39.44091797	+2.10937500	-44.27490234	+1432
+1457970655.43260000	+8.45507813	-6.40722656	-0.82177734	+56.29394531	+4.89990234	-63.12744141	+1576	+8.22216797	-5.69091797	-0.47900391	+1.99951172	-7.07519531	+17.07275391	+1188	+6.73242188	-9.50097656	-0.98437500	+39.44091797	+2.10937500	-44.25292969	+1432
+1457970655.43680000	+8.45507813	-6.40722656	-0.82177734	+56.29394531	+4.89990234	-63.12744141	+1576	+8.22216797	-5.69091797	-0.47900391	+1.99951172	-7.07519531	+17.07275391	+1188	+6.73242188	-9.50537109	-0.98437500	+39.44091797	+2.10937500	-44.25292969	+1432
+1457970655.44090010	+8.45507813	-6.40722656	-0.82177734	+56.29394531	+4.89990234	-63.12744141	+1576	+8.22216797	-5.69091797	-0.47900391	+1.99951172	-7.07519531	+17.07275391	+1188	+6.73242188	-9.50537109	-0.98437500	+39.44091797	+2.10937500	-44.25292969	+1432
+1457970655.44510010	+8.45507813	-6.40722656	-0.82177734	+56.29394531	+4.89990234	-63.12744141	+1576	+8.22216797	-5.69091797	-0.47900391	+1.99951172	-7.07519531	+17.07275391	+1188	+6.73242188	-9.50537109	-0.98437500	+39.41894531	+2.10937500	-44.25292969	+1432
+1457970655.44930010	+8.45507813	-6.40722656	-0.82177734	+56.29394531	+4.87792969	-63.12744141	+1576	+8.22216797	-5.69091797	-0.47900391	+1.99951172	-7.07519531	+17.07275391	+1188	+6.72802734	-9.50537109	-0.98437500	+39.41894531	+2.10937500	-44.25292969	+1432
+1457970655.45339990	+8.45507813	-6.40722656	-0.82177734	+56.29394531	+4.87792969	-63.12744141	+1576	+8.22216797	-5.69091797	-0.47900391	+1.99951172	-7.07519531	+17.07275391	+1188	+6.72802734	-9.50537109	-0.98876953	+39.41894531	+2.10937500	-44.23095703	+1432
+1457970655.45760010	+8.45507813	-6.40722656	-0.82177734	+56.29394531	+4.87792969	-63.12744141	+1576	+8.22216797	-5.69091797	-0.47900391	+1.99951172	-7.07519531	+17.07275391	+1188	+6.72802734	-9.50537109	-0.98876953	+39.41894531	+2.10937500	-44.23095703	+1432
+1457970655.46180010	+8.45507813	-6.40722656	-0.82177734	+56.29394531	+4.87792969	-63.12744141	+1576	+8.22216797	-5.69091797	-0.47900391	+1.99951172	-7.07519531	+17.07275391	+1188	+6.72802734	-9.50537109	-0.98876953	+39.39697266	+2.10937500	-44.23095703	+1432
+1457970655.46589990	+8.45507813	-6.40722656	-0.82177734	+56.29394531	+4.87792969	-63.12744141	+1576	+8.22216797	-5.69091797	-0.47900391	+1.99951172	-7.07519531	+17.07275391	+1188	+6.72802734	-9.50537109	-0.98876953	+39.39697266	+2.10937500	-44.23095703	+1428
+1457970655.47009990	+8.45507813	-6.40722656	-0.82177734	+56.31591797	+4.87792969	-63.12744141	+1576	+8.22216797	-5.69091797	-0.47900391	+1.99951172	-7.07519531	+17.07275391	+1188	+6.72802734	-9.50537109	-0.98876953	+39.39697266	+2.10937500	-44.23095703	+1428
+1457970655.47429990	+8.45507813	-6.40722656	-0.82177734	+56.31591797	+4.87792969	-63.12744141	+1576	+8.22216797	-5.69091797	-0.47900391	+1.99951172	-7.07519531	+17.07275391	+1188	+6.72802734	-9.50537109	-0.98876953	+39.39697266	+2.10937500	-44.23095703	+1428
+1457970655.47840000	+8.45507813	-6.40722656	-0.82177734	+56.31591797	+4.87792969	-63.12744141	+1576	+8.22216797	-5.69091797	-0.47900391	+1.99951172	-7.07519531	+17.07275391	+1188	+6.72802734	-9.50537109	-0.98876953	+39.39697266	+2.10937500	-44.23095703	+1428
+1457970655.48260000	+8.45507813	-6.40722656	-0.82177734	+56.31591797	+4.87792969	-63.12744141	+1576	+8.22216797	-5.69091797	-0.47900391	+1.99951172	-7.07519531	+17.07275391	+1188	+6.72802734	-9.50537109	-0.98876953	+39.39697266	+2.10937500	-44.23095703	+1428
+1457970655.48670010	+8.45507813	-6.40722656	-0.82177734	+56.31591797	+4.87792969	-63.12744141	+1576	+8.22216797	-5.69091797	-0.47900391	+1.99951172	-7.07519531	+17.07275391	+1188	+6.72802734	-9.50537109	-0.98876953	+39.39697266	+2.10937500	-44.23095703	+1428
+1457970655.49090000	+8.45507813	-6.40722656	-0.82177734	+56.31591797	+4.87792969	-63.12744141	+1576	+8.22216797	-5.69091797	-0.47900391	+1.99951172	-7.07519531	+17.09472656	+1188	+6.72802734	-9.50537109	-0.98876953	+39.39697266	+2.10937500	-44.23095703	+1428
+1457970655.49510000	+8.45507813	-6.40722656	-0.82177734	+56.31591797	+4.87792969	-63.12744141	+1576	+8.22216797	-5.69091797	-0.47900391	+1.99951172	-7.07519531	+17.09472656	+1188	+6.72802734	-9.50537109	-0.98876953	+39.39697266	+2.10937500	-44.23095703	+1428
+1457970655.49920010	+8.45507813	-6.40722656	-0.82177734	+56.31591797	+4.87792969	-63.12744141	+1576	+8.22216797	-5.69091797	-0.47900391	+1.99951172	-7.07519531	+17.09472656	+1188	+6.72802734	-9.50537109	-0.98876953	+39.39697266	+2.10937500	-44.23095703	+1428
+1457970655.50760010	+8.45507813	-6.40722656	-0.82177734	+56.31591797	+4.87792969	-63.10546875	+1576	+8.22216797	-5.69091797	-0.47900391	+1.99951172	-7.07519531	+17.09472656	+1188	+6.72802734	-9.50537109	-0.98437500	+39.41894531	+2.10937500	-44.25292969	+1428
+1457970655.51169990	+8.45507813	-6.40722656	-0.82177734	+56.31591797	+4.87792969	-63.10546875	+1576	+8.22216797	-5.69091797	-0.47900391	+1.99951172	-7.07519531	+17.09472656	+1188	+6.72802734	-9.50537109	-0.98437500	+39.41894531	+2.10937500	-44.25292969	+1428
+1457970655.51589990	+8.45507813	-6.40722656	-0.82177734	+56.31591797	+4.87792969	-63.10546875	+1576	+8.22216797	-5.69091797	-0.47900391	+1.99951172	-7.07519531	+17.09472656	+1188	+6.73242188	-9.50537109	-0.98437500	+39.41894531	+2.10937500	-44.25292969	+1428
+1457970655.52010010	+8.45507813	-6.40722656	-0.82177734	+56.31591797	+4.87792969	-63.10546875	+1576	+8.22216797	-5.69091797	-0.47900391	+1.99951172	-7.07519531	+17.09472656	+1188	+6.73242188	-9.50537109	-0.98437500	+39.41894531	+2.10937500	-44.25292969	+1428
+1457970655.52420000	+8.45507813	-6.40722656	-0.82177734	+56.31591797	+4.87792969	-63.10546875	+1576	+8.22216797	-5.69091797	-0.47900391	+1.99951172	-7.07519531	+17.09472656	+1188	+6.73242188	-9.50537109	-0.98437500	+39.41894531	+2.10937500	-44.25292969	+1428
+1457970655.52839990	+8.45507813	-6.40722656	-0.82177734	+56.31591797	+4.85595703	-63.10546875	+1576	+8.22216797	-5.69091797	-0.47900391	+1.99951172	-7.07519531	+17.09472656	+1188	+6.73242188	-9.50537109	-0.98437500	+39.41894531	+2.10937500	-44.25292969	+1428
+1457970655.53259990	+8.45507813	-6.40722656	-0.82177734	+56.31591797	+4.85595703	-63.10546875	+1576	+8.22216797	-5.69091797	-0.47900391	+1.99951172	-7.07519531	+17.11669922	+1188	+6.73242188	-9.50537109	-0.98437500	+39.41894531	+2.10937500	-44.27490234	+1428
+1457970655.53670000	+8.45507813	-6.40722656	-0.82177734	+56.31591797	+4.85595703	-63.10546875	+1576	+8.22216797	-5.69091797	-0.47900391	+1.99951172	-7.07519531	+17.11669922	+1188	+6.73242188	-9.50537109	-0.98437500	+39.41894531	+2.10937500	-44.27490234	+1428
+1457970655.54090000	+8.45507813	-6.40722656	-0.82177734	+56.31591797	+4.85595703	-63.10546875	+1576	+8.22216797	-5.69091797	-0.47900391	+1.99951172	-7.07519531	+17.11669922	+1188	+6.73242188	-9.50537109	-0.98437500	+39.41894531	+2.10937500	-44.27490234	+1428
+1457970655.54510000	+8.45507813	-6.40722656	-0.82177734	+56.31591797	+4.85595703	-63.10546875	+1576	+8.22216797	-5.69091797	-0.47900391	+1.99951172	-7.07519531	+17.11669922	+1188	+6.73242188	-9.50537109	-0.98437500	+39.41894531	+2.10937500	-44.27490234	+1428
+1457970655.54920010	+8.45507813	-6.40722656	-0.82177734	+56.31591797	+4.85595703	-63.10546875	+1576	+8.22216797	-5.69091797	-0.47460938	+1.99951172	-7.07519531	+17.11669922	+1188	+6.73242188	-9.50537109	-0.98437500	+39.41894531	+2.10937500	-44.25292969	+1428
+1457970655.55340000	+8.45507813	-6.40722656	-0.82177734	+56.31591797	+4.85595703	-63.10546875	+1576	+8.22216797	-5.69091797	-0.47460938	+1.99951172	-7.07519531	+17.11669922	+1188	+6.73242188	-9.50537109	-0.98437500	+39.41894531	+2.10937500	-44.25292969	+1432
+1457970655.55749990	+8.45507813	-6.40722656	-0.82177734	+56.31591797	+4.85595703	-63.10546875	+1576	+8.22216797	-5.69091797	-0.47460938	+1.99951172	-7.09716797	+17.11669922	+1188	+6.73242188	-9.50537109	-0.98437500	+39.41894531	+2.10937500	-44.25292969	+1432
+1457970655.56170010	+8.45507813	-6.40722656	-0.82177734	+56.31591797	+4.85595703	-63.10546875	+1576	+8.22216797	-5.69091797	-0.47460938	+1.99951172	-7.09716797	+17.11669922	+1188	+6.73242188	-9.50537109	-0.98437500	+39.41894531	+2.10937500	-44.25292969	+1432
+1457970655.56590010	+8.45507813	-6.40722656	-0.82177734	+56.31591797	+4.85595703	-63.10546875	+1576	+8.22216797	-5.69091797	-0.47460938	+1.99951172	-7.07519531	+17.11669922	+1188	+6.73242188	-9.50537109	-0.98437500	+39.41894531	+2.10937500	-44.25292969	+1432
+1457970655.56999990	+8.45507813	-6.40722656	-0.82177734	+56.31591797	+4.85595703	-63.10546875	+1576	+8.22216797	-5.69091797	-0.47460938	+1.99951172	-7.07519531	+17.11669922	+1188	+6.72802734	-9.50537109	-0.98437500	+39.39697266	+2.08740234	-44.25292969	+1432
+1457970655.57419990	+8.45507813	-6.40722656	-0.82177734	+56.31591797	+4.85595703	-63.10546875	+1576	+8.22216797	-5.69091797	-0.47460938	+1.99951172	-7.07519531	+17.11669922	+1188	+6.72802734	-9.50537109	-0.98437500	+39.39697266	+2.08740234	-44.25292969	+1432
+1457970655.58250000	+8.45507813	-6.40722656	-0.82177734	+56.31591797	+4.85595703	-63.10546875	+1572	+8.22216797	-5.69091797	-0.47460938	+1.99951172	-7.07519531	+17.11669922	+1188	+6.72802734	-9.50537109	-0.98876953	+39.39697266	+2.08740234	-44.23095703	+1432
+1457970655.58670000	+8.45507813	-6.40722656	-0.82177734	+56.31591797	+4.85595703	-63.10546875	+1572	+8.22216797	-5.69091797	-0.47460938	+1.99951172	-7.09716797	+17.11669922	+1188	+6.72802734	-9.50537109	-0.98876953	+39.39697266	+2.08740234	-44.23095703	+1432
+1457970655.59089990	+8.45507813	-6.40722656	-0.82177734	+56.31591797	+4.85595703	-63.10546875	+1572	+8.22216797	-5.69091797	-0.47460938	+1.99951172	-7.09716797	+17.11669922	+1188	+6.72802734	-9.50537109	-0.98876953	+39.39697266	+2.08740234	-44.23095703	+1432
+1457970655.59500000	+8.45507813	-6.40722656	-0.82177734	+56.31591797	+4.85595703	-63.10546875	+1572	+8.22216797	-5.69091797	-0.47460938	+1.99951172	-7.09716797	+17.11669922	+1188	+6.72802734	-9.50537109	-0.98876953	+39.39697266	+2.08740234	-44.23095703	+1432
+1457970655.59920000	+8.45507813	-6.40722656	-0.82177734	+56.31591797	+4.85595703	-63.10546875	+1572	+8.22216797	-5.69091797	-0.47460938	+1.99951172	-7.09716797	+17.11669922	+1188	+6.72802734	-9.50537109	-0.98876953	+39.39697266	+2.08740234	-44.23095703	+1432
+1457970655.60340000	+8.45507813	-6.40722656	-0.82177734	+56.31591797	+4.85595703	-63.10546875	+1572	+8.22216797	-5.69091797	-0.47460938	+1.99951172	-7.09716797	+17.11669922	+1188	+6.72802734	-9.50537109	-0.98876953	+39.39697266	+2.08740234	-44.23095703	+1432
+1457970655.60750010	+8.45507813	-6.40722656	-0.82177734	+56.31591797	+4.85595703	-63.10546875	+1572	+8.22216797	-5.69091797	-0.47460938	+1.99951172	-7.09716797	+17.13867188	+1192	+6.72802734	-9.50537109	-0.98876953	+39.39697266	+2.08740234	-44.23095703	+1432
+1457970655.61170010	+8.45507813	-6.40722656	-0.82177734	+56.31591797	+4.85595703	-63.10546875	+1572	+8.22216797	-5.69091797	-0.47460938	+1.99951172	-7.09716797	+17.13867188	+1192	+6.72802734	-9.50537109	-0.98876953	+39.39697266	+2.08740234	-44.23095703	+1432
+1457970655.61590000	+8.45507813	-6.40722656	-0.82177734	+56.31591797	+4.85595703	-63.10546875	+1572	+8.22216797	-5.69091797	-0.47460938	+1.99951172	-7.09716797	+17.13867188	+1192	+6.72802734	-9.50537109	-0.98876953	+39.39697266	+2.08740234	-44.25292969	+1428
+1457970655.61999990	+8.45507813	-6.40722656	-0.82177734	+56.31591797	+4.85595703	-63.10546875	+1572	+8.22216797	-5.69091797	-0.47460938	+1.99951172	-7.09716797	+17.13867188	+1192	+6.72802734	-9.50537109	-0.98876953	+39.39697266	+2.08740234	-44.25292969	+1428
+1457970655.62420010	+8.45507813	-6.40722656	-0.82177734	+56.31591797	+4.85595703	-63.10546875	+1572	+8.22216797	-5.69091797	-0.47460938	+1.99951172	-7.09716797	+17.13867188	+1192	+6.72802734	-9.50537109	-0.98876953	+39.39697266	+2.08740234	-44.25292969	+1432
+1457970655.63249990	+8.45507813	-6.40722656	-0.82177734	+56.31591797	+4.85595703	-63.10546875	+1572	+8.22216797	-5.69091797	-0.47460938	+1.99951172	-7.09716797	+17.13867188	+1192	+6.73242188	-9.50537109	-0.98437500	+39.39697266	+2.08740234	-44.25292969	+1432
+1457970655.63669990	+8.45507813	-6.40722656	-0.82177734	+56.31591797	+4.85595703	-63.10546875	+1572	+8.22216797	-5.69091797	-0.47460938	+2.02148438	-7.09716797	+17.13867188	+1192	+6.73242188	-9.50537109	-0.98437500	+39.39697266	+2.10937500	-44.25292969	+1432
+1457970655.64080000	+8.45507813	-6.40722656	-0.82177734	+56.31591797	+4.85595703	-63.10546875	+1572	+8.22216797	-5.69091797	-0.47460938	+2.02148438	-7.09716797	+17.13867188	+1192	+6.73242188	-9.50537109	-0.98437500	+39.41894531	+2.10937500	-44.25292969	+1432
+1457970655.64500000	+8.45507813	-6.40722656	-0.82177734	+56.33789063	+4.85595703	-63.08349609	+1572	+8.22216797	-5.69091797	-0.47460938	+2.02148438	-7.09716797	+17.13867188	+1192	+6.73242188	-9.50537109	-0.98437500	+39.41894531	+2.10937500	-44.25292969	+1432
+1457970655.64920000	+8.45507813	-6.40722656	-0.82177734	+56.33789063	+4.85595703	-63.08349609	+1572	+8.22216797	-5.69091797	-0.47460938	+2.02148438	-7.07519531	+17.13867188	+1192	+6.73242188	-9.50537109	-0.98437500	+39.41894531	+2.10937500	-44.25292969	+1432
+1457970655.65330000	+8.45507813	-6.40722656	-0.82177734	+56.33789063	+4.83398438	-63.08349609	+1572	+8.22216797	-5.69091797	-0.47460938	+2.02148438	-7.07519531	+17.13867188	+1192	+6.73242188	-9.50537109	-0.98437500	+39.41894531	+2.10937500	-44.25292969	+1432
+1457970655.65750000	+8.45507813	-6.40722656	-0.82177734	+56.33789063	+4.83398438	-63.08349609	+1572	+8.22216797	-5.69091797	-0.47460938	+2.02148438	-7.07519531	+17.13867188	+1192	+6.73242188	-9.50537109	-0.98437500	+39.41894531	+2.13134766	-44.25292969	+1432
+1457970655.66170000	+8.45507813	-6.41162109	-0.82177734	+56.35986328	+4.83398438	-63.06152344	+1572	+8.22216797	-5.69091797	-0.47900391	+2.02148438	-7.07519531	+17.13867188	+1192	+6.73242188	-9.50537109	-0.98437500	+39.39697266	+2.13134766	-44.25292969	+1432
+1457970655.66580010	+8.45507813	-6.41162109	-0.82617188	+56.35986328	+4.83398438	-63.06152344	+1572	+8.22216797	-5.69091797	-0.47900391	+2.04345703	-7.07519531	+17.11669922	+1192	+6.73242188	-9.50537109	-0.98437500	+39.39697266	+2.15332031	-44.25292969	+1432
+1457970655.67000010	+8.45507813	-6.41162109	-0.82617188	+56.38183594	+4.83398438	-63.06152344	+1572	+8.22216797	-5.69091797	-0.47900391	+2.04345703	-7.07519531	+17.11669922	+1192	+6.73242188	-9.50976563	-0.98437500	+39.37500000	+2.17529297	-44.25292969	+1432
+1457970655.67420010	+8.45507813	-6.41162109	-0.82617188	+56.40380859	+4.81201172	-63.03955078	+1572	+8.22216797	-5.69091797	-0.47900391	+2.06542969	-7.09716797	+17.09472656	+1192	+6.73242188	-9.50976563	-0.98876953	+39.35302734	+2.21923828	-44.23095703	+1432
+1457970655.67829990	+8.45507813	-6.41162109	-0.82617188	+56.44775391	+4.79003906	-62.99560547	+1572	+8.22216797	-5.69091797	-0.48339844	+2.08740234	-7.09716797	+17.05078125	+1192	+6.73242188	-9.51416016	-0.98876953	+39.30908203	+2.26318359	-44.20898438	+1432
+1457970655.68249990	+8.45507813	-6.41162109	-0.83056641	+56.49169922	+4.76806641	-62.97363281	+1572	+8.22216797	-5.69091797	-0.48339844	+2.10937500	-7.09716797	+17.00683594	+1192	+6.73242188	-9.51416016	-0.99316406	+39.26513672	+2.28515625	-44.18701172	+1432
+1457970655.68670010	+8.45947266	-6.40722656	-0.83496094	+56.57958984	+4.70214844	-62.90771484	+1572	+8.22216797	-5.68652344	-0.48779297	+2.17529297	-7.14111328	+16.87500000	+1196	+6.73242188	-9.51855469	-0.99755859	+39.17724609	+2.37304688	-44.16503906	+1432
+1457970655.69080000	+8.45947266	-6.40722656	-0.83935547	+56.66748047	+4.63623047	-62.86376953	+1572	+8.22656250	-5.68652344	-0.49658203	+2.26318359	-7.18505859	+16.74316406	+1200	+6.73242188	-9.52294922	-1.00195313	+39.08935547	+2.46093750	-44.12109375	+1432
+1457970655.69499990	+8.46386719	-6.40722656	-0.83935547	+56.75537109	+4.52636719	-62.79785156	+1572	+8.23095703	-5.68212891	-0.50097656	+2.32910156	-7.25097656	+16.63330078	+1200	+6.73242188	-9.52294922	-1.00634766	+39.00146484	+2.52685547	-44.09912109	+1432
+1457970655.69919990	+8.46826172	-6.40283203	-0.84814453	+56.93115234	+4.32861328	-62.64404297	+1576	+8.23535156	-5.67333984	-0.51416016	+2.48291016	-7.38281250	+16.36962891	+1212	+6.73681641	-9.52734375	-1.01513672	+38.84765625	+2.65869141	-44.05517578	+1432
+1457970655.70330000	+8.47705078	-6.39843750	-0.85693359	+57.10693359	+4.10888672	-62.53417969	+1576	+8.24414063	-5.66455078	-0.52294922	+2.61474609	-7.51464844	+16.21582031	+1216	+6.74121094	-9.52734375	-1.01953125	+38.71582031	+2.74658203	-44.03320313	+1432
+1457970655.70750000	+8.48144531	-6.39404297	-0.86132813	+57.26074219	+3.86718750	-62.40234375	+1576	+8.25292969	-5.65576172	-0.52734375	+2.72460938	-7.66845703	+16.10595703	+1224	+6.74560547	-9.52294922	-1.02392578	+38.58398438	+2.81250000	-44.01123047	+1432
+1457970655.71160010	+8.49462891	-6.38525391	-0.87451172	+57.50244141	+3.47167969	-62.22656250	+1580	+8.26611328	-5.64257813	-0.53613281	+2.85644531	-7.84423828	+16.01806641	+1232	+6.76318359	-9.51855469	-1.03271484	+38.43017578	+2.87841797	-44.01123047	+1436
+1457970655.71580000	+8.51220703	-6.37646484	-0.88330078	+57.70019531	+3.07617188	-62.11669922	+1584	+8.27490234	-5.62939453	-0.54052734	+2.96630859	-8.04199219	+15.95214844	+1236	+6.77636719	-9.50976563	-1.03710938	+38.29833984	+2.92236328	-44.03320313	+1436
+1457970655.72410010	+8.54736328	-6.35888672	-0.90087891	+58.00781250	+2.21923828	-61.91894531	+1588	+8.30126953	-5.59863281	-0.54931641	+3.16406250	-8.45947266	+15.88623047	+1252	+6.82031250	-9.48339844	-1.05029297	+37.99072266	+2.90039063	-44.09912109	+1444
+1457970655.72830010	+8.56933594	-6.34570313	-0.90527344	+58.11767578	+1.80175781	-61.89697266	+1592	+8.31445313	-5.58105469	-0.55371094	+3.29589844	-8.74511719	+15.84228516	+1256	+6.84228516	-9.46582031	-1.05029297	+37.83691406	+2.85644531	-44.23095703	+1448
+1457970655.73250010	+8.59130859	-6.32812500	-0.91406250	+58.20556641	+1.38427734	-61.85302734	+1596	+8.32763672	-5.55908203	-0.56250000	+3.42773438	-8.96484375	+15.86425781	+1264	+6.86425781	-9.45263672	-1.06347656	+37.66113281	+2.76855469	-44.27490234	+1456
+1457970655.73659990	+8.61767578	-6.32373047	-0.92724609	+58.18359375	+0.96679688	-61.89697266	+1600	+8.34960938	-5.54150391	-0.57128906	+3.53759766	-9.29443359	+15.79833984	+1272	+6.89501953	-9.43505859	-1.08105469	+37.46337891	+2.68066406	-44.31884766	+1464
+1457970655.74079990	+8.64404297	-6.30615234	-0.93164063	+58.16162109	+0.57128906	-62.00683594	+1600	+8.36718750	-5.51513672	-0.57568359	+3.71337891	-9.68994141	+15.73242188	+1280	+6.92138672	-9.41308594	-1.08544922	+37.26562500	+2.57080078	-44.49462891	+1468
+1457970655.74499990	+8.67919922	-6.28857422	-0.94482422	+58.16162109	+0.17578125	-62.05078125	+1608	+8.38916016	-5.48876953	-0.59326172	+3.86718750	-9.97558594	+15.73242188	+1292	+6.94775391	-9.39111328	-1.11181641	+37.06787109	+2.39501953	-44.53857422	+1476
+1457970655.74910000	+8.71435547	-6.28417969	-0.95800781	+57.94189453	-0.26367188	-62.24853516	+1612	+8.41113281	-5.46240234	-0.60644531	+4.02099609	-10.43701172	+15.57861328	+1304	+6.97412109	-9.37353516	-1.13378906	+36.82617188	+2.28515625	-44.62646484	+1484
+1457970655.75330000	+8.74951172	-6.26660156	-0.97119141	+57.76611328	-0.61523438	-62.49023438	+1616	+8.43310547	-5.43164063	-0.61083984	+4.21875000	-10.92041016	+15.40283203	+1312	+7.00048828	-9.35156250	-1.14697266	+36.54052734	+2.13134766	-44.84619141	+1488
+1457970655.75749990	+8.79345703	-6.24902344	-0.98876953	+57.63427734	-0.96679688	-62.64404297	+1624	+8.45947266	-5.40087891	-0.64160156	+4.41650391	-11.22802734	+15.35888672	+1328	+7.03125000	-9.32958984	-1.17773438	+36.25488281	+1.93359375	-44.91210938	+1496
+1457970655.76160000	+8.84179688	-6.24462891	-1.01513672	+57.10693359	-1.34033203	-62.99560547	+1628	+8.48583984	-5.37890625	-0.65917969	+4.52636719	-11.66748047	+15.13916016	+1340	+7.05761719	-9.31201172	-1.20849609	+35.90332031	+1.77978516	-45.04394531	+1496
+1457970655.76580000	+8.88574219	-6.22705078	-1.02832031	+56.79931641	-1.62597656	-63.30322266	+1640	+8.51220703	-5.34375000	-0.67236328	+4.79003906	-12.19482422	+14.87548828	+1356	+7.08837891	-9.28564453	-1.23486328	+35.52978516	+1.60400391	-45.28564453	+1500
+1457970655.77000000	+8.93847656	-6.20947266	-1.05908203	+56.51367188	-1.91162109	-63.50097656	+1652	+8.54736328	-5.30859375	-0.71191406	+5.00976563	-12.54638672	+14.74365234	+1376	+7.11914063	-9.25927734	-1.28320313	+35.17822266	+1.38427734	-45.32958984	+1512
+1457970655.77410010	+8.97802734	-6.20947266	-1.08544922	+55.94238281	-2.10937500	-63.83056641	+1660	+8.57373047	-5.28222656	-0.74267578	+5.16357422	-13.00781250	+14.43603516	+1388	+7.14990234	-9.24169922	-1.33154297	+34.71679688	+1.23046875	-45.43945313	+1520
+1457970655.77830000	+9.03076172	-6.19628906	-1.11181641	+55.50292969	-2.30712891	-64.16015625	+1680	+8.60888672	-5.23828125	-0.76904297	+5.44921875	-13.51318359	+14.12841797	+1408	+7.18066406	-9.21093750	-1.37109375	+34.29931641	+1.05468750	-45.68115234	+1532
+1457970655.78250000	+9.08789063	-6.17871094	-1.14697266	+55.08544922	-2.52685547	-64.44580078	+1700	+8.64843750	-5.19873047	-0.81298828	+5.73486328	-13.88671875	+13.88671875	+1432	+7.21142578	-9.18457031	-1.42382813	+33.85986328	+0.83496094	-45.79101563	+1548
+1457970655.78660010	+9.13623047	-6.17871094	-1.18212891	+54.40429688	-2.68066406	-64.81933594	+1716	+8.67919922	-5.16796875	-0.85253906	+5.91064453	-14.39208984	+13.49121094	+1448	+7.24218750	-9.16259766	-1.47656250	+33.33251953	+0.70312500	-45.98876953	+1560
+1457970655.79489990	+9.25927734	-6.14794922	-1.26123047	+53.32763672	-2.98828125	-65.47851563	+1768	+8.76708984	-5.08007813	-0.94482422	+6.59179688	-15.24902344	+12.74414063	+1500	+7.31689453	-9.10107422	-1.59082031	+32.36572266	+0.35156250	-46.36230469	+1600
+1457970655.79909990	+9.31640625	-6.14794922	-1.30517578	+52.60253906	-3.09814453	-65.85205078	+1788	+8.80224609	-5.04492188	-0.99316406	+6.83349609	-15.71044922	+12.30468750	+1524	+7.35205078	-9.07910156	-1.65234375	+31.75048828	+0.24169922	-46.58203125	+1620
+1457970655.80329990	+9.38232422	-6.13476563	-1.35351563	+51.98730469	-3.22998047	-66.18164063	+1820	+8.84619141	-4.99658203	-1.04589844	+7.22900391	-16.14990234	+11.84326172	+1552	+7.39599609	-9.03955078	-1.71386719	+31.26708984	+0.08789063	-46.84570313	+1644
+1457970655.80740000	+9.45263672	-6.11718750	-1.40185547	+51.37207031	-3.36181641	-66.55517578	+1852	+8.90332031	-4.94384766	-1.10302734	+7.64648438	-16.56738281	+11.40380859	+1580	+7.43994141	-9.00000000	-1.77978516	+30.78369141	-0.08789063	-47.04345703	+1672
+1457970655.81160000	+9.51416016	-6.11279297	-1.45019531	+50.62500000	-3.47167969	-66.95068359	+1880	+8.94287109	-4.90429688	-1.16015625	+7.97607422	-17.02880859	+10.92041016	+1600	+7.47949219	-8.97363281	-1.84570313	+30.14648438	-0.19775391	-47.32910156	+1692
+1457970655.81580000	+9.58886719	-6.09521484	-1.50732422	+49.96582031	-3.58154297	-67.30224609	+1916	+8.99560547	-4.84716797	-1.22167969	+8.43750000	-17.42431641	+10.41503906	+1632	+7.53222656	-8.92968750	-1.91162109	+29.68505859	-0.37353516	-47.61474609	+1724
+1457970655.81990000	+9.66796875	-6.08203125	-1.55566406	+49.30664063	-3.73535156	-67.76367188	+1948	+9.05712891	-4.79443359	-1.28320313	+8.98681641	-17.88574219	+9.88769531	+1660	+7.58935547	-8.88574219	-1.97753906	+29.20166016	-0.59326172	-47.94433594	+1752
+1457970655.82410000	+9.73388672	-6.07324219	-1.60839844	+48.51562500	-3.86718750	-68.18115234	+1976	+9.10546875	-4.75048828	-1.34472656	+9.36035156	-18.32519531	+9.31640625	+1680	+7.63769531	-8.85498047	-2.03906250	+28.56445313	-0.76904297	-48.31787109	+1776
+1457970655.82830000	+9.81298828	-6.05566406	-1.66992188	+47.81250000	-3.99902344	-68.55468750	+2012	+9.16259766	-4.68896484	-1.41503906	+9.93164063	-18.72070313	+8.78906250	+1712	+7.70361328	-8.80224609	-2.10498047	+28.12500000	-0.98876953	-48.69140625	+1808
+1457970655.83240010	+9.90087891	-6.03808594	-1.71826172	+47.08740234	-4.17480469	-69.06005859	+2044	+9.23291016	-4.63183594	-1.47656250	+10.56884766	-19.20410156	+8.15185547	+1740	+7.77392578	-8.75390625	-2.17089844	+27.66357422	-1.27441406	-49.04296875	+1840
+1457970655.84080000	+10.05908203	-6.00732422	-1.84130859	+45.54931641	-4.54833984	-69.89501953	+2112	+9.35595703	-4.51757813	-1.62597656	+11.64550781	-19.99511719	+6.96533203	+1788	+7.90136719	-8.65722656	-2.30712891	+26.60888672	-1.82373047	-49.83398438	+1896
+1457970655.84489990	+10.15136719	-5.98974609	-1.88525391	+44.78027344	-4.81201172	-70.46630859	+2140	+9.43066406	-4.45605469	-1.68310547	+12.34863281	-20.54443359	+6.24023438	+1812	+7.98046875	-8.60009766	-2.36865234	+26.16943359	-2.24121094	-50.29541016	+1928
+1457970655.84910010	+10.23486328	-5.96777344	-1.93798828	+43.96728516	-5.07568359	-70.94970703	+2168	+9.49658203	-4.40332031	-1.75341797	+12.85400391	-20.98388672	+5.60302734	+1832	+8.04199219	-8.55615234	-2.43017578	+25.51025391	-2.59277344	-50.75683594	+1952
+1457970655.85330010	+10.32275391	-5.95019531	-2.00390625	+43.15429688	-5.31738281	-71.36718750	+2200	+9.56689453	-4.33740234	-1.83251953	+13.51318359	-21.33544922	+4.94384766	+1864	+8.12109375	-8.49023438	-2.50048828	+25.09277344	-3.01025391	-51.17431641	+1984
+1457970655.85739990	+10.41943359	-5.93261719	-2.03906250	+42.31933594	-5.64697266	-71.98242188	+2228	+9.65039063	-4.26708984	-1.88964844	+14.28222656	-21.92871094	+4.15283203	+1884	+8.20458984	-8.42871094	-2.56201172	+24.63134766	-3.49365234	-51.63574219	+2012
+1457970655.86159990	+10.50292969	-5.91064453	-2.08740234	+41.48437500	-5.99853516	-72.46582031	+2252	+9.72509766	-4.21435547	-1.95996094	+14.78759766	-22.39013672	+3.42773438	+1904	+8.27050781	-8.38476563	-2.62792969	+23.99414063	-3.95507813	-52.11914063	+2032
+1457970655.86570000	+10.59960938	-5.88867188	-2.14892578	+40.64941406	-6.30615234	-72.86132813	+2280	+9.80419922	-4.14404297	-2.03906250	+15.44677734	-22.74169922	+2.68066406	+1932	+8.35839844	-8.31445313	-2.70263672	+23.55468750	-4.43847656	-52.49267578	+2064
+1457970655.86990000	+10.69628906	-5.86669922	-2.17968750	+39.77050781	-6.72363281	-73.47656250	+2304	+9.89648438	-4.07373047	-2.09179688	+16.19384766	-23.37890625	+1.77978516	+1952	+8.44628906	-8.24853516	-2.76416016	+23.07128906	-5.00976563	-52.93212891	+2088
+1457970655.87410000	+10.78857422	-5.83593750	-2.22363281	+38.95751953	-7.18505859	-73.93798828	+2328	+9.97558594	-4.00781250	-2.16210938	+16.72119141	-23.84033203	+1.01074219	+1976	+8.50781250	-8.19580078	-2.83007813	+22.39013672	-5.53710938	-53.39355469	+2108
+1457970655.87820010	+10.88525391	-5.81396484	-2.27636719	+38.07861328	-7.55859375	-74.33349609	+2356	+10.06347656	-3.93750000	-2.24121094	+17.33642578	-24.19189453	+0.21972656	+2004	+8.59130859	-8.12548828	-2.90917969	+21.92871094	-6.08642578	-53.70117188	+2140
+1457970655.88240000	+10.98193359	-5.79199219	-2.30273438	+37.17773438	-8.06396484	-74.94873047	+2376	+10.15576172	-3.86279297	-2.28515625	+18.06152344	-24.87304688	-0.79101563	+2024	+8.68359375	-8.05957031	-2.97070313	+21.44531250	-6.74560547	-54.14062500	+2164
+1457970655.89070010	+11.17529297	-5.73046875	-2.37304688	+35.48583984	-9.09667969	-75.80566406	+2424	+10.33593750	-3.71777344	-2.42138672	+19.20410156	-25.77392578	-2.52685547	+2072	+8.83300781	-7.92773438	-3.11572266	+20.28076172	-7.91015625	-54.84375000	+2212
+1457970655.89490010	+11.27636719	-5.70410156	-2.39501953	+34.58496094	-9.64599609	-76.35498047	+2444	+10.43261719	-3.63867188	-2.46093750	+19.90722656	-26.43310547	-3.60351563	+2092	+8.92089844	-7.86181641	-3.17724609	+19.77539063	-8.59130859	-55.26123047	+2232
+1457970655.89910010	+11.36865234	-5.65576172	-2.42138672	+33.81591797	-10.23925781	-76.77246094	+2472	+10.52929688	-3.55517578	-2.51806641	+20.52246094	-26.93847656	-4.50439453	+2116	+8.98681641	-7.80029297	-3.24316406	+19.09423828	-9.20654297	-55.61279297	+2252
+1457970655.90319990	+11.46533203	-5.62500000	-2.45654297	+32.95898438	-10.78857422	-77.16796875	+2496	+10.62158203	-3.47607422	-2.58837891	+21.11572266	-27.33398438	-5.44921875	+2140	+9.07031250	-7.72558594	-3.32666016	+18.58886719	-9.77783203	-55.78857422	+2280
+1457970655.90739990	+11.56201172	-5.59423828	-2.46972656	+32.08007813	-11.42578125	-77.67333984	+2520	+10.71826172	-3.39697266	-2.61914063	+21.84082031	-27.99316406	-6.63574219	+2160	+9.16259766	-7.65087891	-3.38378906	+18.10546875	-10.48095703	-56.14013672	+2304
+1457970655.91160010	+11.65429688	-5.54150391	-2.48291016	+31.35498047	-12.12890625	-78.09082031	+2548	+10.81494141	-3.30029297	-2.67187500	+22.52197266	-28.49853516	-7.53662109	+2184	+9.22851563	-7.58496094	-3.44531250	+17.46826172	-11.14013672	-56.44775391	+2324
+1457970655.91570000	+11.75097656	-5.50634766	-2.50488281	+30.52001953	-12.76611328	-78.46435547	+2576	+10.90722656	-3.22119141	-2.73339844	+23.13720703	-28.89404297	-8.52539063	+2208	+9.31201172	-7.50585938	-3.52001953	+16.98486328	-11.75537109	-56.62353516	+2352
+1457970655.91989990	+11.84326172	-5.46679688	-2.51367188	+29.68505859	-13.44726563	-78.92578125	+2604	+11.00390625	-3.14208984	-2.75976563	+23.88427734	-29.48730469	-9.75585938	+2220	+9.40429688	-7.42675781	-3.57275391	+16.52343750	-12.48046875	-56.97509766	+2376
+1457970655.92820000	+12.02783203	-5.37011719	-2.53564453	+28.21289063	-14.87548828	-79.69482422	+2668	+11.19287109	-2.95751953	-2.86523438	+25.37841797	-30.30029297	-11.73339844	+2264	+9.56689453	-7.27294922	-3.69580078	+15.51269531	-13.82080078	-57.39257813	+2424
+1457970655.93240000	+12.11572266	-5.32617188	-2.54003906	+27.39990234	-15.60058594	-80.13427734	+2700	+11.28515625	-2.86962891	-2.89160156	+26.23535156	-30.80566406	-12.98583984	+2276	+9.65917969	-7.19384766	-3.73974609	+15.09521484	-14.56787109	-57.70019531	+2444
+1457970655.93660000	+12.20361328	-5.26464844	-2.54443359	+26.78466797	-16.39160156	-80.50781250	+2736	+11.37744141	-2.75976563	-2.93994141	+27.09228516	-31.15722656	-13.93066406	+2296	+9.73828125	-7.11474609	-3.78808594	+14.58984375	-15.29296875	-57.94189453	+2464
+1457970655.94070010	+12.29150391	-5.22509766	-2.55761719	+26.01562500	-17.11669922	-80.83740234	+2764	+11.46972656	-2.67626953	-2.99267578	+27.83935547	-31.42089844	-15.00732422	+2312	+9.83056641	-7.02685547	-3.84521484	+14.19433594	-15.99609375	-58.07373047	+2488
+1457970655.94490000	+12.37500000	-5.18115234	-2.55761719	+25.24658203	-17.88574219	-81.23291016	+2796	+11.55761719	-2.58837891	-3.01464844	+28.71826172	-31.83837891	-16.25976563	+2324	+9.92724609	-6.93896484	-3.88476563	+13.84277344	-16.78710938	-58.33740234	+2508
+1457970655.94899990	+12.45849609	-5.11523438	-2.55322266	+24.63134766	-18.69873047	-81.58447266	+2832	+11.64550781	-2.48291016	-3.05859375	+29.59716797	-32.12402344	-17.22656250	+2340	+10.01074219	-6.85107422	-3.92431641	+13.46923828	-17.60009766	-58.60107422	+2528
+1457970655.95320010	+12.53759766	-5.07128906	-2.55761719	+23.92822266	-19.44580078	-81.91406250	+2860	+11.73339844	-2.39941406	-3.10693359	+30.38818359	-32.29980469	-18.30322266	+2348	+10.10302734	-6.76318359	-3.97265625	+13.11767578	-18.34716797	-58.77685547	+2548
+1457970655.95740010	+12.61669922	-5.02294922	-2.55761719	+23.20312500	-20.21484375	-82.30957031	+2892	+11.82128906	-2.31152344	-3.13330078	+31.28906250	-32.65136719	-19.55566406	+2356	+10.19970703	-6.67529297	-4.00341797	+12.83203125	-19.18212891	-59.08447266	+2564
+1457970655.96149990	+12.69580078	-4.95703125	-2.55322266	+22.63183594	-21.00585938	-82.59521484	+2920	+11.90917969	-2.20605469	-3.17724609	+32.14599609	-32.82714844	-20.50048828	+2372	+10.28320313	-6.58300781	-4.02978516	+12.50244141	-20.06103516	-59.32617188	+2576
+1457970655.96569990	+12.77050781	-4.90869141	-2.56201172	+21.95068359	-21.73095703	-82.88085938	+2948	+11.99707031	-2.11816406	-3.22558594	+32.93701172	-32.93701172	-21.53320313	+2380	+10.37548828	-6.49072266	-4.07373047	+12.21679688	-20.83007813	-59.50195313	+2592
+1457970655.97400000	+12.91113281	-4.79443359	-2.55322266	+20.74218750	-23.24707031	-83.49609375	+3000	+12.16406250	-1.92041016	-3.28710938	+34.56298828	-33.33251953	-23.66455078	+2396	+10.55566406	-6.30175781	-4.12646484	+11.73339844	-22.50000000	-60.00732422	+2616
+1457970655.97820000	+12.98583984	-4.73730469	-2.55322266	+20.12695313	-23.92822266	-83.75976563	+3020	+12.24316406	-1.83251953	-3.32666016	+35.26611328	-33.44238281	-24.67529297	+2400	+10.64355469	-6.20507813	-4.16162109	+11.44775391	-23.26904297	-60.16113281	+2624
+1457970655.98239990	+13.05175781	-4.68017578	-2.54443359	+19.55566406	-24.65332031	-84.06738281	+3044	+12.32666016	-1.74462891	-3.33984375	+35.99121094	-33.70605469	-25.81787109	+2404	+10.73583984	-6.11279297	-4.18359375	+11.25000000	-24.08203125	-60.42480469	+2632
+1457970655.98650000	+13.11767578	-4.60986328	-2.54003906	+19.09423828	-25.40039063	-84.28710938	+3068	+12.41015625	-1.63916016	-3.37060547	+36.71630859	-33.85986328	-26.69677734	+2412	+10.81494141	-6.01171875	-4.20556641	+11.03027344	-24.91699219	-60.62255859	+2636
+1457970655.99070000	+13.18359375	-4.55273438	-2.54443359	+18.54492188	-26.03759766	-84.52880859	+3088	+12.49365234	-1.54687500	-3.40136719	+37.35351563	-33.96972656	-27.64160156	+2416	+10.89843750	-5.92382813	-4.24072266	+10.81054688	-25.64208984	-60.82031250	+2640
+1457970655.99490000	+13.24511719	-4.49121094	-2.52246094	+18.01757813	-26.76269531	-84.83642578	+3112	+12.56835938	-1.45458984	-3.41015625	+38.01269531	-34.23339844	-28.71826172	+2420	+10.98632813	-5.82714844	-4.25390625	+10.63476563	-26.41113281	-61.10595703	+2644
+1457970655.99900010	+13.30664063	-4.41650391	-2.51367188	+17.60009766	-27.46582031	-85.01220703	+3136	+12.65185547	-1.34472656	-3.42773438	+38.67187500	-34.40917969	-29.55322266	+2428	+11.06103516	-5.73046875	-4.27148438	+10.45898438	-27.18017578	-61.28173828	+2644
+1457970656.00320010	+13.36816406	-4.35058594	-2.50488281	+17.13867188	-28.10302734	-85.18798828	+3156	+12.73095703	-1.25683594	-3.44531250	+39.22119141	-34.56298828	-30.45410156	+2428	+11.14013672	-5.63818359	-4.30224609	+10.23925781	-27.83935547	-61.43554688	+2648
+1457970656.01149990	+13.48242188	-4.19677734	-2.46972656	+16.34765625	-29.53125000	-85.53955078	+3204	+12.88476563	-1.05029297	-3.44091797	+40.45166016	-35.13427734	-32.32177734	+2448	+11.29394531	-5.44042969	-4.33300781	+9.93164063	-29.26757813	-61.83105469	+2648
+1457970656.01979990	+13.59667969	-4.05175781	-2.42138672	+15.53466797	-30.95947266	-85.86914063	+3256	+13.03417969	-0.85693359	-3.41894531	+41.57226563	-35.72753906	-34.21142578	+2468	+11.44775391	-5.25585938	-4.36376953	+9.62402344	-30.58593750	-62.22656250	+2652
+1457970656.02819990	+13.70654297	-3.89355469	-2.35986328	+14.80957031	-32.43164063	-86.04492188	+3308	+13.18798828	-0.65039063	-3.38818359	+42.73681641	-36.36474609	-35.94726563	+2496	+11.59277344	-5.06689453	-4.38134766	+9.38232422	-31.99218750	-62.60009766	+2656
+1457970656.03230000	+13.75488281	-3.81884766	-2.32470703	+14.41406250	-33.20068359	-86.15478516	+3340	+13.25390625	-0.55371094	-3.36181641	+43.30810547	-36.73828125	-36.91406250	+2512	+11.66308594	-4.97460938	-4.38574219	+9.27246094	-32.71728516	-62.81982422	+2660
+1457970656.04070000	+13.85156250	-3.65625000	-2.25439453	+13.66699219	-34.71679688	-86.15478516	+3396	+13.39013672	-0.34716797	-3.30468750	+44.45068359	-37.44140625	-38.64990234	+2544	+11.79931641	-4.78125000	-4.39453125	+9.05273438	-34.12353516	-63.06152344	+2672
+1457970656.04900000	+13.93505859	-3.49804688	-2.16650391	+12.87597656	-36.29882813	-86.13281250	+3456	+13.51318359	-0.14501953	-3.23437500	+45.59326172	-38.25439453	-40.45166016	+2580	+11.93554688	-4.58789063	-4.38574219	+8.87695313	-35.66162109	-63.34716797	+2684
+1457970656.05730010	+14.00976563	-3.36621094	-2.07861328	+11.93115234	-37.90283203	-86.04492188	+3508	+13.63183594	+0.02197266	-3.15087891	+46.56005859	-39.11132813	-42.27539063	+2612	+12.07177734	-4.40771484	-4.36816406	+8.65722656	-37.26562500	-63.63281250	+2700
+1457970656.06570010	+14.08007813	-3.22558594	-1.99951172	+10.98632813	-39.39697266	-85.73730469	+3556	+13.74609375	+0.19775391	-3.08056641	+47.43896484	-39.88037109	-43.81347656	+2640	+12.19482422	-4.22314453	-4.34619141	+8.39355469	-38.84765625	-63.67675781	+2712
+1457970656.06979990	+14.11083984	-3.16406250	-1.95996094	+10.48095703	-40.10009766	-85.60546875	+3576	+13.79443359	+0.27246094	-3.03662109	+47.81250000	-40.31982422	-44.60449219	+2652	+12.25634766	-4.13525391	-4.32861328	+8.26171875	-39.63867188	-63.74267578	+2720
+1457970656.07399990	+14.13720703	-3.09375000	-1.92041016	+10.01953125	-40.80322266	-85.40771484	+3592	+13.84277344	+0.36474609	-2.99707031	+48.22998047	-40.73730469	-45.28564453	+2668	+12.31347656	-4.03417969	-4.31542969	+8.15185547	-40.42968750	-63.67675781	+2724
+1457970656.07820010	+14.16357422	-3.04101563	-1.88525391	+9.44824219	-41.48437500	-85.20996094	+3608	+13.89111328	+0.43066406	-2.95751953	+48.51562500	-41.17675781	-45.96679688	+2676	+12.37060547	-3.95068359	-4.30664063	+7.97607422	-41.15478516	-63.63281250	+2728
+1457970656.08229990	+14.19433594	-2.99267578	-1.84570313	+8.87695313	-42.18750000	-85.01220703	+3620	+13.93505859	+0.49218750	-2.91796875	+48.75732422	-41.63818359	-46.64794922	+2684	+12.42773438	-3.86279297	-4.28027344	+7.82226563	-41.96777344	-63.63281250	+2732
+1457970656.08649990	+14.21630859	-2.93115234	-1.81054688	+8.39355469	-42.84667969	-84.74853516	+3632	+13.98339844	+0.57128906	-2.87841797	+49.04296875	-42.07763672	-47.21923828	+2696	+12.48046875	-3.77050781	-4.26269531	+7.64648438	-42.73681641	-63.50097656	+2736
+1457970656.09069990	+14.24267578	-2.87841797	-1.77978516	+7.84423828	-43.43994141	-84.48486328	+3640	+14.02734375	+0.62841797	-2.84326172	+49.24072266	-42.51708984	-47.79052734	+2700	+12.53320313	-3.69140625	-4.24951172	+7.42675781	-43.41796875	-63.41308594	+2732
+1457970656.09480000	+14.26464844	-2.83007813	-1.74023438	+7.31689453	-44.07714844	-84.24316406	+3648	+14.06250000	+0.68994141	-2.80371094	+49.41650391	-42.95654297	-48.36181641	+2708	+12.58593750	-3.61230469	-4.22314453	+7.25097656	-44.16503906	-63.34716797	+2736
+1457970656.09900000	+14.28662109	-2.77294922	-1.70947266	+6.85546875	-44.64843750	-83.93554688	+3652	+14.10205078	+0.76025391	-2.76855469	+49.63623047	-43.39599609	-48.80126953	+2716	+12.63427734	-3.52001953	-4.20556641	+7.05322266	-44.82421875	-63.14941406	+2736
+1457970656.10310010	+14.31298828	-2.72900391	-1.67871094	+6.28417969	-45.19775391	-83.62792969	+3656	+14.14160156	+0.81298828	-2.72900391	+49.79003906	-43.83544922	-49.26269531	+2724	+12.68261719	-3.44970703	-4.18798828	+6.78955078	-45.43945313	-62.99560547	+2732
+1457970656.10730000	+14.33056641	-2.68505859	-1.64355469	+5.73486328	-45.76904297	-83.34228516	+3664	+14.16796875	+0.87011719	-2.68505859	+49.96582031	-44.29687500	-49.76806641	+2736	+12.72656250	-3.37060547	-4.16601563	+6.59179688	-46.07666016	-62.86376953	+2732
+1457970656.11150000	+14.35253906	-2.63232422	-1.60839844	+5.25146484	-46.31835938	-82.99072266	+3668	+14.20312500	+0.93603516	-2.64111328	+50.22949219	-44.78027344	-50.20751953	+2752	+12.77050781	-3.28710938	-4.14404297	+6.39404297	-46.66992188	-62.62207031	+2728
+1457970656.11980010	+14.39208984	-2.54003906	-1.53369141	+4.21875000	-47.43896484	-82.28759766	+3676	+14.26025391	+1.04589844	-2.54882813	+50.64697266	-45.72509766	-51.15234375	+2780	+12.85400391	-3.14648438	-4.10009766	+5.93261719	-47.83447266	-62.29248047	+2724
+1457970656.12400010	+14.40966797	-2.48291016	-1.49414063	+3.75732422	-47.96630859	-81.87011719	+3684	+14.29101563	+1.10742188	-2.50048828	+50.93261719	-46.20849609	-51.59179688	+2796	+12.89355469	-3.07177734	-4.07812500	+5.71289063	-48.38378906	-62.05078125	+2724
+1457970656.12809990	+14.43164063	-2.43896484	-1.45898438	+3.22998047	-48.49365234	-81.47460938	+3688	+14.32177734	+1.16894531	-2.44775391	+51.24023438	-46.66992188	-52.05322266	+2816	+12.93750000	-3.01025391	-4.05615234	+5.44921875	-48.91113281	-61.87500000	+2720
+1457970656.13229990	+14.44921875	-2.39501953	-1.41503906	+2.72460938	-49.02099609	-81.10107422	+3692	+14.34375000	+1.22607422	-2.39062500	+51.59179688	-47.15332031	-52.60253906	+2832	+12.97705078	-2.94873047	-4.03417969	+5.27343750	-49.43847656	-61.74316406	+2720
+1457970656.13649990	+14.46240234	-2.34667969	-1.37109375	+2.26318359	-49.54833984	-80.70556641	+3700	+14.37011719	+1.29199219	-2.32910156	+52.03125000	-47.65869141	-53.10791016	+2856	+13.01220703	-2.87841797	-4.00781250	+5.09765625	-49.92187500	-61.52343750	+2720
+1457970656.14479990	+14.49316406	-2.26318359	-1.28759766	+1.23046875	-50.55908203	-79.82666016	+3716	+14.41406250	+1.40625000	-2.20605469	+52.84423828	-48.64746094	-54.20654297	+2896	+13.08251953	-2.75976563	-3.96386719	+4.68017578	-50.88867188	-61.17187500	+2720
+1457970656.14899990	+14.50634766	-2.21044922	-1.24365234	+0.76904297	-51.08642578	-79.36523438	+3724	+14.43603516	+1.46777344	-2.14013672	+53.32763672	-49.17480469	-54.77783203	+2916	+13.11767578	-2.69824219	-3.93750000	+4.50439453	-51.39404297	-60.95214844	+2720
+1457970656.15310000	+14.51953125	-2.17529297	-1.19970703	+0.24169922	-51.59179688	-78.90380859	+3732	+14.45800781	+1.52050781	-2.06982422	+53.81103516	-49.68017578	-55.37109375	+2936	+13.15283203	-2.64550781	-3.91113281	+4.28466797	-51.87744141	-60.82031250	+2716
+1457970656.15730000	+14.53271484	-2.13574219	-1.15576172	-0.24169922	-52.07519531	-78.48632813	+3740	+14.47558594	+1.57324219	-2.00830078	+54.25048828	-50.18554688	-55.92041016	+2956	+13.18359375	-2.59716797	-3.88037109	+4.10888672	-52.36083984	-60.68847656	+2716
+1457970656.16150000	+14.54589844	-2.09179688	-1.11621094	-0.70312500	-52.55859375	-78.02490234	+3748	+14.49755859	+1.63037109	-1.94677734	+54.73388672	-50.66894531	-56.44775391	+2976	+13.21875000	-2.53564453	-3.85400391	+3.95507813	-52.84423828	-60.49072266	+2720
+1457970656.16560010	+14.55468750	-2.06103516	-1.07226563	-1.23046875	-52.99804688	-77.56347656	+3756	+14.51953125	+1.67871094	-1.88525391	+55.15136719	-51.17431641	-56.99707031	+2992	+13.24951172	-2.49169922	-3.82763672	+3.75732422	-53.32763672	-60.33691406	+2720
+1457970656.16980000	+14.56787109	-2.03466797	-1.03710938	-1.73583984	-53.43750000	-77.12402344	+3764	+14.53271484	+1.72265625	-1.82812500	+55.56884766	-51.65771484	-57.50244141	+3004	+13.28027344	-2.44775391	-3.80126953	+3.58154297	-53.76708984	-60.20507813	+2720
+1457970656.17810010	+14.58105469	-1.97314453	-0.96240234	-2.72460938	-54.25048828	-76.22314453	+3780	+14.56347656	+1.80615234	-1.70947266	+56.35986328	-52.69042969	-58.51318359	+3036	+13.33300781	-2.35546875	-3.75292969	+3.20800781	-54.60205078	-59.83154297	+2716
+1457970656.18230010	+14.58984375	-1.94677734	-0.92724609	-3.22998047	-54.62402344	-75.78369141	+3784	+14.58105469	+1.83691406	-1.66113281	+56.55761719	-53.17382813	-58.82080078	+3044	+13.35937500	-2.31591797	-3.72656250	+2.96630859	-55.01953125	-59.63378906	+2716
+1457970656.18639990	+14.59863281	-1.92041016	-0.89648438	-3.69140625	-54.97558594	-75.34423828	+3788	+14.59423828	+1.87207031	-1.62158203	+56.77734375	-53.65722656	-59.12841797	+3056	+13.38134766	-2.26757813	-3.70458984	+2.72460938	-55.41503906	-59.37011719	+2712
+1457970656.19059990	+14.60302734	-1.90722656	-0.87011719	-4.21875000	-55.30517578	-74.90478516	+3792	+14.60742188	+1.89404297	-1.57763672	+56.90917969	-54.16259766	-59.41406250	+3064	+13.40771484	-2.23681641	-3.68261719	+2.46093750	-55.81054688	-59.15039063	+2708
+1457970656.19479990	+14.61181641	-1.89404297	-0.84375000	-4.72412109	-55.59082031	-74.50927734	+3792	+14.62060547	+1.91601563	-1.54248047	+56.95312500	-54.64599609	-59.58984375	+3072	+13.42968750	-2.20166016	-3.65625000	+2.17529297	-56.20605469	-58.93066406	+2708
+1457970656.19890000	+14.62060547	-1.87207031	-0.82617188	-5.18554688	-55.85449219	-74.09179688	+3792	+14.63378906	+1.94238281	-1.51171875	+57.01904297	-55.12939453	-59.72167969	+3080	+13.45166016	-2.16210938	-3.63867188	+1.88964844	-56.51367188	-58.62304688	+2704
+1457970656.20310000	+14.62500000	-1.86328125	-0.80859375	-5.66894531	-56.09619141	-73.67431641	+3792	+14.64257813	+1.95117188	-1.48535156	+56.95312500	-55.61279297	-59.76562500	+3084	+13.46923828	-2.13134766	-3.62109375	+1.56005859	-56.79931641	-58.29345703	+2700
+1457970656.20729990	+14.63378906	-1.85449219	-0.79101563	-6.15234375	-56.31591797	-73.30078125	+3788	+14.65136719	+1.95556641	-1.45898438	+56.79931641	-56.11816406	-59.78759766	+3092	+13.48681641	-2.10058594	-3.60351563	+1.23046875	-57.08496094	-57.96386719	+2696
+1457970656.21140000	+14.63818359	-1.84130859	-0.77783203	-6.54785156	-56.55761719	-72.90527344	+3784	+14.66455078	+1.96875000	-1.42822266	+56.71142578	-56.64550781	-59.74365234	+3100	+13.50439453	-2.06542969	-3.58593750	+0.87890625	-57.32666016	-57.56835938	+2692
+1457970656.21560000	+14.64257813	-1.83691406	-0.76025391	-7.00927734	-56.77734375	-72.50976563	+3780	+14.67333984	+1.97314453	-1.40185547	+56.51367188	-57.17285156	-59.67773438	+3108	+13.51757813	-2.03906250	-3.57275391	+0.48339844	-57.56835938	-57.21679688	+2684
+1457970656.22390010	+14.65576172	-1.82373047	-0.73388672	-7.82226563	-57.23876953	-71.78466797	+3772	+14.69091797	+1.98193359	-1.35791016	+56.00830078	-58.24951172	-59.34814453	+3124	+13.54833984	-1.98193359	-3.53320313	-0.28564453	-58.05175781	-56.44775391	+2676
+1457970656.22810010	+14.66015625	-1.81933594	-0.72070313	-8.17382813	-57.45849609	-71.45507813	+3768	+14.69970703	+1.98193359	-1.33593750	+55.74462891	-58.79882813	-59.15039063	+3132	+13.56591797	-1.95996094	-3.51562500	-0.68115234	-58.27148438	-56.07421875	+2672
+1457970656.23230000	+14.66455078	-1.81933594	-0.70751953	-8.52539063	-57.67822266	-71.16943359	+3760	+14.70410156	+1.98193359	-1.30517578	+55.54687500	-59.39208984	-59.01855469	+3140	+13.57910156	-1.93359375	-3.50244141	-1.03271484	-58.46923828	-55.72265625	+2668
+1457970656.23639990	+14.66894531	-1.80615234	-0.68994141	-8.78906250	-57.96386719	-70.86181641	+3760	+14.71289063	+1.98632813	-1.27001953	+55.41503906	-60.00732422	-58.90869141	+3152	+13.59228516	-1.90722656	-3.48486328	-1.36230469	-58.66699219	-55.37109375	+2668
+1457970656.24060010	+14.66894531	-1.80175781	-0.66796875	-9.07470703	-58.27148438	-70.57617188	+3756	+14.71728516	+1.99072266	-1.23486328	+55.26123047	-60.62255859	-58.79882813	+3164	+13.60546875	-1.88525391	-3.47167969	-1.71386719	-58.84277344	-55.01953125	+2664
+1457970656.24480010	+14.67333984	-1.79736328	-0.65039063	-9.31640625	-58.55712891	-70.31250000	+3752	+14.72167969	+1.99072266	-1.19531250	+55.06347656	-61.25976563	-58.64501953	+3176	+13.61865234	-1.86328125	-3.45410156	-2.02148438	-59.01855469	-54.68994141	+2660
+1457970656.24889990	+14.67333984	-1.78417969	-0.61962891	-9.51416016	-58.95263672	-70.07080078	+3752	+14.72607422	+1.99511719	-1.15136719	+55.01953125	-61.96289063	-58.62304688	+3192	+13.63183594	-1.84130859	-3.43212891	-2.32910156	-59.26025391	-54.42626953	+2660
+1457970656.25309990	+14.67773438	-1.77539063	-0.58886719	-9.64599609	-59.37011719	-69.87304688	+3752	+14.73046875	+1.99951172	-1.10742188	+55.01953125	-62.66601563	-58.60107422	+3208	+13.64941406	-1.82812500	-3.41015625	-2.59277344	-59.50195313	-54.20654297	+2660
+1457970656.25720000	+14.67773438	-1.76660156	-0.55810547	-9.75585938	-59.76562500	-69.74121094	+3752	+14.73925781	+2.00830078	-1.05468750	+55.01953125	-63.39111328	-58.62304688	+3220	+13.66259766	-1.81054688	-3.39257813	-2.79052734	-59.74365234	-54.05273438	+2656
+1457970656.26140000	+14.67773438	-1.75341797	-0.52294922	-9.79980469	-60.22705078	-69.58740234	+3752	+14.74365234	+2.01269531	-1.00195313	+55.12939453	-64.13818359	-58.71093750	+3236	+13.68017578	-1.79296875	-3.37060547	-2.98828125	-59.98535156	-53.87695313	+2656
+1457970656.26970010	+14.67773438	-1.72265625	-0.45263672	-9.73388672	-61.12792969	-69.52148438	+3760	+14.75244141	+2.03027344	-0.89648438	+55.28320313	-65.65429688	-58.84277344	+3264	+13.71093750	-1.76220703	-3.32666016	-3.25195313	-60.44677734	-53.67919922	+2656
+1457970656.27390000	+14.67773438	-1.70507813	-0.41308594	-9.62402344	-61.63330078	-69.54345703	+3764	+14.75683594	+2.03906250	-0.83935547	+55.41503906	-66.44531250	-58.97460938	+3276	+13.72851563	-1.74462891	-3.30468750	-3.33984375	-60.68847656	-53.61328125	+2656
+1457970656.27810000	+14.67773438	-1.69189453	-0.37792969	-9.47021484	-62.11669922	-69.60937500	+3772	+14.76123047	+2.04345703	-0.78222656	+55.48095703	-67.28027344	-59.04052734	+3288	+13.74169922	-1.73144531	-3.28710938	-3.40576172	-60.90820313	-53.56933594	+2652
+1457970656.28220010	+14.67773438	-1.67431641	-0.34277344	-9.22851563	-62.57812500	-69.76318359	+3776	+14.77001953	+2.04785156	-0.73828125	+55.39306641	-68.07128906	-58.95263672	+3296	+13.75488281	-1.72265625	-3.26074219	-3.47167969	-61.14990234	-53.56933594	+2652
+1457970656.28640010	+14.67773438	-1.66113281	-0.31201172	-8.98681641	-62.99560547	-69.91699219	+3780	+14.77441406	+2.05224609	-0.68554688	+55.37109375	-68.90625000	-58.90869141	+3304	+13.76806641	-1.70507813	-3.23876953	-3.53759766	-61.34765625	-53.52539063	+2652
+1457970656.29060010	+14.67773438	-1.64355469	-0.27685547	-8.63525391	-63.43505859	-70.15869141	+3784	+14.77880859	+2.05224609	-0.63720703	+55.23925781	-69.76318359	-58.79882813	+3312	+13.78125000	-1.69628906	-3.22119141	-3.58154297	-61.54541016	-53.54736328	+2648
+1457970656.29469990	+14.67773438	-1.63037109	-0.25048828	-8.21777344	-63.85253906	-70.51025391	+3788	+14.78759766	+2.05224609	-0.59765625	+54.90966797	-70.59814453	-58.49121094	+3316	+13.79443359	-1.68750000	-3.19921875	-3.60351563	-61.76513672	-53.56933594	+2648
+1457970656.29889990	+14.67773438	-1.61718750	-0.22851563	-7.80029297	-64.18212891	-70.81787109	+3792	+14.79199219	+2.05224609	-0.55810547	+54.51416016	-71.41113281	-58.07373047	+3320	+13.80322266	-1.67431641	-3.18603516	-3.62548828	-61.85302734	-53.54736328	+2644
+1457970656.30310010	+14.68212891	-1.60400391	-0.20654297	-7.33886719	-64.51171875	-71.21337891	+3796	+14.79638672	+2.04345703	-0.52294922	+53.92089844	-72.22412109	-57.52441406	+3324	+13.81201172	-1.66552734	-3.17285156	-3.64746094	-61.94091797	-53.52539063	+2640
+1457970656.30720000	+14.68652344	-1.59521484	-0.18896484	-6.78955078	-64.84130859	-71.69677734	+3796	+14.80078125	+2.03027344	-0.50097656	+52.99804688	-73.01513672	-56.64550781	+3328	+13.82080078	-1.65673828	-3.15527344	-3.71337891	-62.02880859	-53.50341797	+2640
+1457970656.31139990	+14.68652344	-1.58203125	-0.17578125	-6.24023438	-65.10498047	-72.13623047	+3800	+14.80517578	+2.02148438	-0.47900391	+51.98730469	-73.80615234	-55.65673828	+3328	+13.82519531	-1.64794922	-3.14648438	-3.77929688	-62.07275391	-53.43750000	+2636
+1457970656.31559990	+14.68652344	-1.57763672	-0.16259766	-5.64697266	-65.36865234	-72.66357422	+3800	+14.80957031	+2.00390625	-0.45703125	+50.75683594	-74.59716797	-54.51416016	+3332	+13.82958984	-1.64355469	-3.13330078	-3.84521484	-62.09472656	-53.37158203	+2632
+1457970656.31970000	+14.69091797	-1.56884766	-0.15380859	-4.96582031	-65.61035156	-73.25683594	+3800	+14.81396484	+1.98193359	-0.44384766	+49.24072266	-75.36621094	-53.08593750	+3336	+13.83398438	-1.63916016	-3.12451172	-3.97705078	-62.11669922	-53.30566406	+2628
+1457970656.32390000	+14.69531250	-1.56005859	-0.14941406	-4.26269531	-65.83007813	-73.87207031	+3800	+14.81835938	+1.96435547	-0.43505859	+47.50488281	-76.11328125	-51.41601563	+3336	+13.83837891	-1.62597656	-3.11572266	-4.08691406	-62.07275391	-53.15185547	+2628
+1457970656.32800010	+14.70410156	-1.55566406	-0.14501953	-3.51562500	-66.02783203	-74.53125000	+3796	+14.81835938	+1.94677734	-0.42187500	+45.61523438	-76.81640625	-49.61425781	+3340	+13.83837891	-1.62158203	-3.11132813	-4.19677734	-62.02880859	-53.04199219	+2624
+1457970656.33220010	+14.70849609	-1.55566406	-0.14501953	-2.72460938	-66.22558594	-75.23437500	+3796	+14.82275391	+1.92480469	-0.41748047	+43.48388672	-77.49755859	-47.54882813	+3340	+13.84277344	-1.61718750	-3.10693359	-4.30664063	-61.98486328	-52.95410156	+2620
+1457970656.33640000	+14.71289063	-1.55126953	-0.14501953	-1.80175781	-66.40136719	-76.09130859	+3792	+14.82275391	+1.90283203	-0.41308594	+41.06689453	-78.13476563	-45.24169922	+3344	+13.84277344	-1.61279297	-3.10253906	-4.37255859	-61.91894531	-52.88818359	+2620
+1457970656.34050010	+14.71728516	-1.54687500	-0.14941406	-0.90087891	-66.57714844	-76.88232422	+3792	+14.82275391	+1.88085938	-0.40869141	+38.45214844	-78.75000000	-42.73681641	+3344	+13.84277344	-1.60839844	-3.09814453	-4.48242188	-61.87500000	-52.80029297	+2620
+1457970656.34890010	+14.72607422	-1.54248047	-0.15380859	+1.05468750	-66.92871094	-78.68408203	+3788	+14.82275391	+1.83691406	-0.39990234	+32.60742188	-79.87060547	-37.11181641	+3352	+13.84277344	-1.60400391	-3.08935547	-4.65820313	-61.76513672	-52.64648438	+2616
+1457970656.35299990	+14.73046875	-1.53808594	-0.14941406	+2.04345703	-67.12646484	-79.58496094	+3784	+14.82275391	+1.81933594	-0.39550781	+29.42138672	-80.37597656	-34.01367188	+3356	+13.84277344	-1.59960938	-3.08056641	-4.72412109	-61.72119141	-52.58056641	+2616
+1457970656.35719990	+14.73486328	-1.53369141	-0.14941406	+3.05419922	-67.32421875	-80.52978516	+3780	+14.82714844	+1.80175781	-0.38671875	+26.08154297	-80.88134766	-30.76171875	+3360	+13.84277344	-1.59960938	-3.07617188	-4.79003906	-61.67724609	-52.53662109	+2616
+1457970656.36139990	+14.73925781	-1.52929688	-0.14501953	+4.30664063	-67.56591797	-81.69433594	+3780	+14.82714844	+1.78417969	-0.38232422	+22.34619141	-81.34277344	-27.15820313	+3364	+13.84277344	-1.59521484	-3.07177734	-4.81201172	-61.67724609	-52.51464844	+2616
+1457970656.36550000	+14.74365234	-1.52050781	-0.14062500	+5.44921875	-67.76367188	-82.77099609	+3776	+14.83154297	+1.77539063	-0.37353516	+18.52294922	-81.76025391	-23.40087891	+3364	+13.84716797	-1.59521484	-3.06738281	-4.83398438	-61.65527344	-52.51464844	+2620
+1457970656.36970000	+14.74365234	-1.51171875	-0.13183594	+6.61376953	-68.00537109	-83.82568359	+3776	+14.83154297	+1.76660156	-0.36035156	+14.67773438	-82.15576172	-19.59960938	+3368	+13.85156250	-1.59082031	-3.06298828	-4.83398438	-61.63330078	-52.55859375	+2620
+1457970656.37389990	+14.74365234	-1.50292969	-0.11865234	+7.84423828	-68.26904297	-84.99023438	+3780	+14.83154297	+1.75781250	-0.34716797	+10.43701172	-82.50732422	-15.44677734	+3368	+13.85156250	-1.59082031	-3.05419922	-4.81201172	-61.63330078	-52.60253906	+2620
+1457970656.37800000	+14.74365234	-1.48974609	-0.10546875	+9.09667969	-68.51074219	-86.13281250	+3780	+14.83154297	+1.75341797	-0.33837891	+5.97656250	-82.79296875	-11.00830078	+3368	+13.85595703	-1.58642578	-3.04541016	-4.76806641	-61.65527344	-52.66845703	+2624
+1457970656.38220000	+14.74804688	-1.47656250	-0.08789063	+10.39306641	-68.77441406	-87.31933594	+3784	+14.83154297	+1.74902344	-0.32080078	+1.34033203	-83.07861328	-6.41601563	+3372	+13.86035156	-1.58203125	-3.04101563	-4.70214844	-61.65527344	-52.73437500	+2624
+1457970656.38640000	+14.74804688	-1.46337891	-0.06591797	+11.79931641	-69.08203125	-88.61572266	+3788	+14.83593750	+1.74462891	-0.30761719	-3.58154297	-83.29833984	-1.53808594	+3372	+13.86035156	-1.58203125	-3.03222656	-4.65820313	-61.67724609	-52.82226563	+2628
+1457970656.39050010	+14.74804688	-1.45019531	-0.04394531	+13.27148438	-69.38964844	-89.97802734	+3792	+14.83593750	+1.74902344	-0.29003906	-8.54736328	-83.47412109	+3.40576172	+3372	+13.86474609	-1.57763672	-3.02343750	-4.59228516	-61.72119141	-52.91015625	+2628
+1457970656.39470010	+14.74804688	-1.43261719	-0.02636719	+14.76562500	-69.65332031	-91.36230469	+3796	+14.84033203	+1.74902344	-0.27246094	-13.49121094	-83.64990234	+8.32763672	+3372	+13.86914063	-1.57763672	-3.01464844	-4.52636719	-61.76513672	-53.02001953	+2628
+1457970656.39890000	+14.74804688	-1.41943359	-0.00878906	+16.30371094	-69.89501953	-92.74658203	+3804	+14.84033203	+1.74902344	-0.25927734	-18.30322266	-83.69384766	+13.11767578	+3372	+13.87353516	-1.57324219	-3.00585938	-4.43847656	-61.78710938	-53.12988281	+2632
+1457970656.40300010	+14.74804688	-1.40185547	+0.00878906	+17.81982422	-70.11474609	-94.15283203	+3808	+14.84033203	+1.74902344	-0.24609375	-22.93945313	-83.71582031	+17.73193359	+3372	+13.87792969	-1.56884766	-2.99707031	-4.35058594	-61.83105469	-53.23974609	+2632
+1457970656.41129990	+14.74804688	-1.37109375	+0.03955078	+21.00585938	-70.55419922	-97.03125000	+3816	+14.84033203	+1.74902344	-0.22412109	-31.50878906	-83.64990234	+26.21337891	+3368	+13.88671875	-1.56445313	-2.98388672	-4.19677734	-61.87500000	-53.43750000	+2632
+1457970656.41549990	+14.74365234	-1.35791016	+0.06152344	+22.60986328	-70.75195313	-98.52539063	+3820	+14.84033203	+1.75341797	-0.21533203	-35.41992188	-83.58398438	+30.10253906	+3364	+13.88671875	-1.56005859	-2.97509766	-4.10888672	-61.89697266	-53.52539063	+2632
+1457970656.41969990	+14.74804688	-1.34912109	+0.07031250	+24.19189453	-70.90576172	-99.99755859	+3820	+14.84033203	+1.75781250	-0.20654297	-38.82568359	-83.49609375	+33.44238281	+3364	+13.88671875	-1.55566406	-2.96630859	-4.06494141	-61.89697266	-53.59130859	+2632
+1457970656.42380000	+14.74804688	-1.34033203	+0.07470703	+25.77392578	-71.01562500	-101.44775391	+3820	+14.84033203	+1.75341797	-0.20654297	-41.81396484	-83.38623047	+36.32080078	+3360	+13.89111328	-1.55126953	-2.96191406	-4.02099609	-61.91894531	-53.63525391	+2632
+1457970656.42800000	+14.74804688	-1.33593750	+0.07910156	+27.33398438	-71.10351563	-102.87597656	+3816	+14.84033203	+1.74902344	-0.20654297	-44.51660156	-83.27636719	+38.91357422	+3360	+13.89111328	-1.55126953	-2.95312500	-3.99902344	-61.91894531	-53.67919922	+2632
+1457970656.43220000	+14.74804688	-1.32714844	+0.07910156	+28.78417969	-71.14746094	-104.23828125	+3816	+14.84033203	+1.74462891	-0.20654297	-46.93359375	-83.16650391	+41.19873047	+3356	+13.89111328	-1.54687500	-2.94873047	-3.97705078	-61.91894531	-53.70117188	+2632
+1457970656.43630000	+14.74804688	-1.32275391	+0.07031250	+30.16845703	-71.14746094	-105.49072266	+3812	+14.83593750	+1.73583984	-0.21093750	-48.91113281	-83.03466797	+43.02246094	+3360	+13.89111328	-1.54687500	-2.94873047	-3.97705078	-61.91894531	-53.70117188	+2632
+1457970656.44050000	+14.74365234	-1.32714844	+0.06591797	+31.46484375	-71.14746094	-106.69921875	+3812	+14.83593750	+1.73144531	-0.21533203	-50.75683594	-82.90283203	+44.71435547	+3360	+13.88671875	-1.54248047	-2.94433594	-3.97705078	-61.89697266	-53.70117188	+2628
+1457970656.44470000	+14.74365234	-1.33154297	+0.05273438	+32.71728516	-71.12548828	-107.86376953	+3808	+14.83154297	+1.72265625	-0.21972656	-52.36083984	-82.79296875	+46.16455078	+3360	+13.88671875	-1.53808594	-2.94433594	-3.99902344	-61.87500000	-53.65722656	+2628
+1457970656.44880010	+14.74365234	-1.33154297	+0.04394531	+33.96972656	-71.08154297	-109.02832031	+3808	+14.83154297	+1.71386719	-0.22851563	-53.92089844	-82.66113281	+47.52685547	+3364	+13.88232422	-1.53808594	-2.93994141	-4.02099609	-61.85302734	-53.63525391	+2628
+1457970656.45300010	+14.74365234	-1.34033203	+0.03515625	+35.17822266	-71.05957031	-110.17089844	+3804	+14.82714844	+1.70507813	-0.23291016	-55.41503906	-82.55126953	+48.80126953	+3368	+13.87792969	-1.53369141	-2.93994141	-4.06494141	-61.80908203	-53.59130859	+2624
+1457970656.45720010	+14.74365234	-1.34472656	+0.02197266	+36.36474609	-70.99365234	-111.29150391	+3800	+14.82714844	+1.69628906	-0.24169922	-56.77734375	-82.44140625	+49.96582031	+3372	+13.87353516	-1.53369141	-2.93994141	-4.10888672	-61.78710938	-53.54736328	+2624
+1457970656.46129990	+14.74365234	-1.35351563	+0.00439453	+37.41943359	-70.90576172	-112.25830078	+3800	+14.82275391	+1.68750000	-0.25048828	-57.98583984	-82.30957031	+50.99853516	+3376	+13.86914063	-1.53369141	-2.93994141	-4.17480469	-61.76513672	-53.48144531	+2624
+1457970656.46550010	+14.74365234	-1.35791016	-0.00878906	+38.43017578	-70.81787109	-113.20312500	+3796	+14.82275391	+1.67871094	-0.25927734	-59.17236328	-82.19970703	+51.96533203	+3380	+13.86914063	-1.52929688	-2.93994141	-4.21875000	-61.74316406	-53.43750000	+2620
+1457970656.46970010	+14.73925781	-1.36669922	-0.02197266	+39.50683594	-70.75195313	-114.21386719	+3796	+14.82275391	+1.66992188	-0.26367188	-60.55664063	-82.06787109	+53.12988281	+3384	+13.86474609	-1.52929688	-2.93994141	-4.28466797	-61.69921875	-53.37158203	+2620
+1457970656.47379990	+14.73925781	-1.37109375	-0.02636719	+40.64941406	-70.70800781	-115.24658203	+3792	+14.82275391	+1.66113281	-0.26367188	-62.22656250	-81.93603516	+54.62402344	+3384	+13.85595703	-1.52490234	-2.93994141	-4.32861328	-61.67724609	-53.30566406	+2620
+1457970656.47799990	+14.73486328	-1.37548828	-0.03515625	+41.74804688	-70.66406250	-116.25732422	+3792	+14.82275391	+1.65673828	-0.26367188	-63.85253906	-81.78222656	+56.07421875	+3388	+13.85156250	-1.52490234	-2.93994141	-4.39453125	-61.65527344	-53.26171875	+2616
+1457970656.48630000	+14.73486328	-1.38427734	-0.03515625	+44.20898438	-70.62011719	-118.49853516	+3788	+14.82275391	+1.64794922	-0.26367188	-67.30224609	-81.45263672	+59.15039063	+3392	+13.84277344	-1.52050781	-2.93994141	-4.52636719	-61.61132813	-53.12988281	+2616
+1457970656.49050000	+14.73925781	-1.37988281	-0.03515625	+45.52734375	-70.59814453	-119.66308594	+3784	+14.82275391	+1.64794922	-0.26367188	-69.19189453	-81.27685547	+60.86425781	+3392	+13.83837891	-1.52050781	-2.93994141	-4.59228516	-61.58935547	-53.08593750	+2612
+1457970656.49460010	+14.73925781	-1.37548828	-0.02636719	+46.95556641	-70.59814453	-120.95947266	+3784	+14.82275391	+1.64794922	-0.25488281	-71.10351563	-81.05712891	+62.60009766	+3392	+13.83398438	-1.52050781	-2.93554688	-4.63623047	-61.58935547	-53.04199219	+2612
+1457970656.49880000	+14.73925781	-1.37109375	-0.01757813	+48.38378906	-70.57617188	-122.21191406	+3780	+14.82714844	+1.64355469	-0.24609375	-73.45458984	-80.83740234	+64.68750000	+3396	+13.82958984	-1.51611328	-2.93115234	-4.68017578	-61.58935547	-52.99804688	+2612
+1457970656.50300000	+14.73925781	-1.36230469	-0.00878906	+49.79003906	-70.55419922	-123.44238281	+3780	+14.83154297	+1.65234375	-0.23291016	-75.62988281	-80.59570313	+66.68701172	+3396	+13.82958984	-1.51611328	-2.92675781	-4.72412109	-61.58935547	-52.97607422	+2612
+1457970656.50710010	+14.73925781	-1.35791016	+0.00878906	+51.30615234	-70.55419922	-124.76074219	+3780	+14.83154297	+1.66552734	-0.22412109	-77.60742188	-80.33203125	+68.51074219	+3400	+13.82519531	-1.51171875	-2.92675781	-4.74609375	-61.61132813	-52.95410156	+2612
+1457970656.51130010	+14.73925781	-1.34472656	+0.02636719	+52.88818359	-70.55419922	-126.14501953	+3780	+14.83154297	+1.66113281	-0.20654297	-80.04638672	-80.06835938	+70.62011719	+3400	+13.82519531	-1.51171875	-2.91796875	-4.76806641	-61.61132813	-52.95410156	+2608
+1457970656.51550010	+14.74365234	-1.33593750	+0.04394531	+54.49218750	-70.55419922	-127.52929688	+3780	+14.83593750	+1.66992188	-0.18896484	-82.28759766	-79.76074219	+72.61962891	+3400	+13.82080078	-1.50732422	-2.91357422	-4.76806641	-61.63330078	-52.97607422	+2608
+1457970656.51959990	+14.74804688	-1.32275391	+0.06591797	+56.09619141	-70.53222656	-128.89160156	+3780	+14.83593750	+1.67871094	-0.18017578	-84.24316406	-79.47509766	+74.28955078	+3400	+13.82080078	-1.50732422	-2.90917969	-4.76806641	-61.65527344	-52.97607422	+2608
+1457970656.52379990	+14.74804688	-1.30957031	+0.07910156	+57.54638672	-70.48828125	-130.10009766	+3780	+14.84033203	+1.67431641	-0.16699219	-86.22070313	-79.14550781	+75.89355469	+3400	+13.81640625	-1.50732422	-2.90039063	-4.79003906	-61.67724609	-52.97607422	+2608
+1457970656.52800010	+14.75244141	-1.29638672	+0.09228516	+58.97460938	-70.42236328	-131.28662109	+3776	+14.84033203	+1.68310547	-0.15820313	-88.06640625	-78.83789063	+77.38769531	+3400	+13.81640625	-1.50292969	-2.89599609	-4.79003906	-61.67724609	-52.99804688	+2608
+1457970656.53210000	+14.75244141	-1.28759766	+0.10546875	+60.44677734	-70.35644531	-132.49511719	+3772	+14.84472656	+1.68750000	-0.14062500	-89.91210938	-78.55224609	+78.88183594	+3396	+13.81640625	-1.50292969	-2.88720703	-4.79003906	-61.69921875	-53.02001953	+2608
+1457970656.53629990	+14.75683594	-1.27880859	+0.11865234	+61.65527344	-70.24658203	-133.48388672	+3768	+14.84472656	+1.69189453	-0.13183594	-91.49414063	-78.24462891	+80.09033203	+3396	+13.81640625	-1.50292969	-2.87841797	-4.79003906	-61.69921875	-53.02001953	+2608
+1457970656.54460000	+14.76123047	-1.26562500	+0.13183594	+63.89648438	-70.07080078	-135.28564453	+3760	+14.84472656	+1.69189453	-0.11865234	-94.39453125	-77.69531250	+82.15576172	+3388	+13.81201172	-1.49853516	-2.86523438	-4.79003906	-61.67724609	-53.02001953	+2604
+1457970656.54880000	+14.76123047	-1.26562500	+0.13183594	+64.73144531	-69.93896484	-135.94482422	+3756	+14.84472656	+1.69189453	-0.11865234	-95.38330078	-77.47558594	+82.74902344	+3384	+13.80761719	-1.49853516	-2.86083984	-4.79003906	-61.63330078	-53.02001953	+2604
+1457970656.55300000	+14.76123047	-1.26123047	+0.13183594	+65.52246094	-69.82910156	-136.56005859	+3748	+14.84472656	+1.67871094	-0.12304688	-96.41601563	-77.25585938	+83.32031250	+3380	+13.80322266	-1.49853516	-2.85644531	-4.81201172	-61.58935547	-52.99804688	+2600
+1457970656.55710010	+14.76123047	-1.26123047	+0.12744141	+66.31347656	-69.71923828	-137.19726563	+3744	+14.84472656	+1.66992188	-0.12304688	-97.58056641	-77.05810547	+84.02343750	+3380	+13.79882813	-1.49853516	-2.85205078	-4.83398438	-61.54541016	-52.99804688	+2600
+1457970656.56130000	+14.76562500	-1.27441406	+0.11865234	+66.59912109	-69.56542969	-137.43896484	+3744	+14.84472656	+1.66992188	-0.12744141	-98.10791016	-76.90429688	+84.19921875	+3376	+13.79882813	-1.49853516	-2.84765625	-4.87792969	-61.47949219	-52.95410156	+2596
+1457970656.56539990	+14.76562500	-1.27441406	+0.10546875	+66.90673828	-69.41162109	-137.63671875	+3740	+14.84033203	+1.65234375	-0.14062500	-98.72314453	-76.79443359	+84.41894531	+3376	+13.79443359	-1.49853516	-2.84326172	-4.89990234	-61.41357422	-52.93212891	+2596
+1457970656.56960010	+14.76562500	-1.27441406	+0.09667969	+67.32421875	-69.30175781	-137.96630859	+3736	+14.84033203	+1.63476563	-0.14062500	-99.58007813	-76.70654297	+84.85839844	+3376	+13.79003906	-1.49414063	-2.84326172	-4.89990234	-61.32568359	-52.91015625	+2592
+1457970656.57380010	+14.76123047	-1.29638672	+0.07910156	+67.19238281	-69.14794922	-137.94433594	+3736	+14.83593750	+1.63476563	-0.15380859	-99.73388672	-76.66259766	+84.77050781	+3376	+13.78564453	-1.49414063	-2.84326172	-4.92187500	-61.21582031	-52.91015625	+2592
+1457970656.58209990	+14.76123047	-1.30078125	+0.05712891	+67.23632813	-68.90625000	-138.05419922	+3736	+14.83154297	+1.59960938	-0.17578125	-100.52490234	-76.64062500	+84.90234375	+3384	+13.77246094	-1.49414063	-2.84326172	-4.87792969	-61.01806641	-52.91015625	+2592
+1457970656.58629990	+14.76123047	-1.32275391	+0.04394531	+66.88476563	-68.79638672	-137.90039063	+3740	+14.82714844	+1.59960938	-0.18896484	-100.41503906	-76.66259766	+84.70458984	+3384	+13.76367188	-1.49414063	-2.84326172	-4.85595703	-60.90820313	-52.95410156	+2588
+1457970656.59040000	+14.76123047	-1.32714844	+0.02636719	+66.59912109	-68.66455078	-137.72460938	+3740	+14.82714844	+1.58642578	-0.20214844	-100.41503906	-76.70654297	+84.50683594	+3392	+13.75927734	-1.49414063	-2.84326172	-4.81201172	-60.82031250	-53.02001953	+2588
+1457970656.59460000	+14.75683594	-1.32714844	+0.02197266	+66.51123047	-68.55468750	-137.76855469	+3740	+14.82275391	+1.56884766	-0.20214844	-100.74462891	-76.75048828	+84.68261719	+3392	+13.75488281	-1.49414063	-2.84326172	-4.74609375	-60.73242188	-53.10791016	+2588
+1457970656.59879990	+14.75683594	-1.33593750	+0.01757813	+66.18164063	-68.46679688	-137.61474609	+3740	+14.81835938	+1.57324219	-0.21533203	-100.41503906	-76.81640625	+84.41894531	+3396	+13.75048828	-1.48974609	-2.83886719	-4.65820313	-60.64453125	-53.21777344	+2584
+1457970656.60290000	+14.76123047	-1.33593750	+0.00439453	+65.76416016	-68.35693359	-137.37304688	+3740	+14.81396484	+1.56884766	-0.22412109	-100.10742188	-76.90429688	+84.13330078	+3396	+13.74609375	-1.48974609	-2.83886719	-4.52636719	-60.55664063	-53.34960938	+2584
+1457970656.60710000	+14.76123047	-1.33593750	+0.00439453	+65.47851563	-68.24707031	-137.26318359	+3736	+14.80957031	+1.56445313	-0.22412109	-100.17333984	-76.97021484	+84.22119141	+3400	+13.74169922	-1.48974609	-2.83886719	-4.37255859	-60.46875000	-53.52539063	+2584
+1457970656.61130000	+14.76123047	-1.33593750	+0.00000000	+65.28076172	-68.20312500	-137.19726563	+3736	+14.80957031	+1.57324219	-0.22412109	-99.90966797	-77.01416016	+84.11132813	+3400	+13.73730469	-1.48535156	-2.83886719	-4.19677734	-60.40283203	-53.72314453	+2584
+1457970656.61960010	+14.76123047	-1.33154297	+0.00439453	+64.84130859	-68.07128906	-137.04345703	+3732	+14.80078125	+1.57763672	-0.21972656	-99.40429688	-77.12402344	+83.93554688	+3400	+13.73291016	-1.48535156	-2.83447266	-3.82324219	-60.29296875	-54.18457031	+2580
+1457970656.62380000	+14.76123047	-1.33154297	+0.00878906	+64.59960938	-68.00537109	-136.97753906	+3732	+14.80078125	+1.58203125	-0.21533203	-99.29443359	-77.14599609	+83.93554688	+3404	+13.72851563	-1.48535156	-2.82568359	-3.62548828	-60.24902344	-54.44824219	+2580
+1457970656.62789990	+14.76123047	-1.32275391	+0.01318359	+64.35791016	-67.91748047	-136.88964844	+3732	+14.80078125	+1.59082031	-0.21093750	-99.11865234	-77.16796875	+83.91357422	+3404	+13.72851563	-1.48535156	-2.82128906	-3.40576172	-60.22705078	-54.71191406	+2580
+1457970656.63630010	+14.76562500	-1.29638672	+0.03515625	+63.63281250	-67.67578125	-136.71386719	+3732	+14.80078125	+1.59960938	-0.20654297	-98.85498047	-77.21191406	+83.89160156	+3404	+13.72412109	-1.48535156	-2.81250000	-2.92236328	-60.16113281	-55.28320313	+2576
+1457970656.64459990	+14.77001953	-1.27001953	+0.06591797	+62.95166016	-67.50000000	-136.56005859	+3736	+14.80078125	+1.60839844	-0.20214844	-98.65722656	-77.23388672	+83.84765625	+3400	+13.71972656	-1.48095703	-2.80371094	-2.46093750	-60.07324219	-55.81054688	+2572
+1457970656.64870000	+14.77001953	-1.24804688	+0.08349609	+62.68798828	-67.41210938	-136.51611328	+3740	+14.79638672	+1.61279297	-0.19775391	-98.54736328	-77.23388672	+83.84765625	+3400	+13.71533203	-1.47656250	-2.80371094	-2.26318359	-60.05126953	-56.05224609	+2568
+1457970656.65710000	+14.77001953	-1.23925781	+0.10546875	+62.20458984	-67.32421875	-136.36230469	+3740	+14.79638672	+1.62158203	-0.18896484	-98.28369141	-77.25585938	+83.82568359	+3396	+13.71093750	-1.47656250	-2.79492188	-1.91162109	-60.00732422	-56.46972656	+2564
+1457970656.66120000	+14.77001953	-1.23046875	+0.10546875	+62.00683594	-67.28027344	-136.20849609	+3736	+14.78759766	+1.64355469	-0.17578125	-97.58056641	-77.27783203	+83.69384766	+3400	+13.71093750	-1.47656250	-2.79492188	-1.77978516	-59.96337891	-56.64550781	+2560
+1457970656.66540000	+14.77001953	-1.23046875	+0.10986328	+61.74316406	-67.23632813	-136.05468750	+3736	+14.78320313	+1.65673828	-0.16699219	-97.07519531	-77.29980469	+83.56201172	+3396	+13.70654297	-1.47216797	-2.79492188	-1.66992188	-59.91943359	-56.77734375	+2560
+1457970656.67370010	+14.76562500	-1.23046875	+0.09667969	+61.10595703	-67.14843750	-135.54931641	+3732	+14.77001953	+1.66992188	-0.16699219	-96.06445313	-77.32177734	+83.07861328	+3384	+13.69775391	-1.46777344	-2.79931641	-1.49414063	-59.78759766	-56.97509766	+2556
+1457970656.67790010	+14.76123047	-1.23486328	+0.09228516	+60.77636719	-67.10449219	-135.30761719	+3728	+14.76123047	+1.66552734	-0.16699219	-95.88867188	-77.29980469	+82.96875000	+3376	+13.69335938	-1.46777344	-2.80810547	-1.42822266	-59.69970703	-57.04101563	+2556
+1457970656.68210010	+14.76123047	-1.24365234	+0.07470703	+60.27099609	-67.01660156	-134.86816406	+3728	+14.75244141	+1.66113281	-0.18017578	-95.44921875	-77.27783203	+82.52929688	+3372	+13.68457031	-1.46337891	-2.81250000	-1.40625000	-59.61181641	-57.04101563	+2552
+1457970656.68619990	+14.75683594	-1.24804688	+0.05712891	+59.89746094	-66.97265625	-134.53857422	+3728	+14.74804688	+1.65234375	-0.19335938	-95.25146484	-77.25585938	+82.30957031	+3368	+13.68017578	-1.45898438	-2.82128906	-1.40625000	-59.50195313	-57.04101563	+2552
+1457970656.69460010	+14.75683594	-1.26123047	+0.01318359	+58.93066406	-66.79687500	-133.68164063	+3732	+14.73046875	+1.64355469	-0.22851563	-94.65820313	-77.16796875	+81.69433594	+3364	+13.66699219	-1.45019531	-2.83886719	-1.40625000	-59.28222656	-57.01904297	+2552
+1457970656.70289990	+14.75244141	-1.27441406	-0.02636719	+58.09570313	-66.59912109	-132.91259766	+3728	+14.71289063	+1.63476563	-0.26367188	-94.08691406	-77.08007813	+81.12304688	+3360	+13.65380859	-1.44140625	-2.86523438	-1.45019531	-59.04052734	-56.90917969	+2552
+1457970656.71120000	+14.75244141	-1.28320313	-0.07910156	+57.17285156	-66.37939453	-132.07763672	+3728	+14.69531250	+1.62597656	-0.30761719	-93.49365234	-76.99218750	+80.46386719	+3360	+13.63623047	-1.42822266	-2.89599609	-1.47216797	-58.71093750	-56.82128906	+2552
+1457970656.71950010	+14.75244141	-1.28759766	-0.13623047	+56.33789063	-66.13769531	-131.28662109	+3728	+14.67773438	+1.63037109	-0.35156250	-92.90039063	-76.88232422	+79.91455078	+3360	+13.61865234	-1.41064453	-2.93554688	-1.45019531	-58.40332031	-56.73339844	+2552
+1457970656.72790000	+14.75244141	-1.28320313	-0.19335938	+55.59082031	-65.91796875	-130.58349609	+3724	+14.66015625	+1.63916016	-0.40869141	-92.13134766	-76.77246094	+79.21142578	+3364	+13.60107422	-1.38867188	-2.97509766	-1.40625000	-58.13964844	-56.71142578	+2552
+1457970656.73620010	+14.75683594	-1.26562500	-0.25927734	+54.95361328	-65.63232422	-129.94628906	+3724	+14.64697266	+1.66552734	-0.46582031	-91.38427734	-76.68457031	+78.59619141	+3368	+13.58789063	-1.36669922	-3.02343750	-1.25244141	-57.87597656	-56.77734375	+2556
+1457970656.74449990	+14.76123047	-1.23486328	-0.32519531	+54.49218750	-65.36865234	-129.44091797	+3728	+14.63378906	+1.70068359	-0.52734375	-90.68115234	-76.66259766	+78.11279297	+3372	+13.57470703	-1.34033203	-3.07617188	-1.01074219	-57.63427734	-56.95312500	+2556
+1457970656.74869990	+14.76123047	-1.20849609	-0.36474609	+54.33837891	-65.21484375	-129.24316406	+3732	+14.62500000	+1.72265625	-0.55810547	-90.28564453	-76.66259766	+77.82714844	+3376	+13.57031250	-1.32275391	-3.10693359	-0.81298828	-57.50244141	-57.10693359	+2556
+1457970656.75700000	+14.76562500	-1.14697266	-0.42626953	+54.31640625	-64.99511719	-129.11132813	+3736	+14.61621094	+1.77978516	-0.62402344	-89.51660156	-76.77246094	+77.38769531	+3380	+13.55712891	-1.29199219	-3.17285156	-0.39550781	-57.32666016	-57.50244141	+2556
+1457970656.76539990	+14.77441406	-1.06347656	-0.49658203	+54.55810547	-64.73144531	-129.19921875	+3744	+14.61181641	+1.85009766	-0.69433594	-88.70361328	-76.94824219	+76.90429688	+3380	+13.54394531	-1.25683594	-3.25634766	+0.21972656	-57.17285156	-58.09570313	+2556
+1457970656.76950000	+14.77880859	-1.02832031	-0.53173828	+54.64599609	-64.62158203	-129.19921875	+3748	+14.60742188	+1.88525391	-0.73388672	-88.19824219	-77.08007813	+76.57470703	+3380	+13.53955078	-1.23925781	-3.30029297	+0.52734375	-57.06298828	-58.38134766	+2556
+1457970656.77370000	+14.77880859	-0.97998047	-0.57128906	+54.84375000	-64.48974609	-129.28710938	+3752	+14.60302734	+1.92041016	-0.77783203	-87.69287109	-77.23388672	+76.20117188	+3380	+13.53515625	-1.21289063	-3.35742188	+0.96679688	-56.93115234	-58.79882813	+2560
+1457970656.77790000	+14.77880859	-0.94482422	-0.60205078	+55.04150391	-64.40185547	-129.39697266	+3752	+14.59863281	+1.95556641	-0.82177734	-87.25341797	-77.38769531	+75.91552734	+3376	+13.52636719	-1.19091797	-3.40576172	+1.29638672	-56.86523438	-59.08447266	+2560
+1457970656.78200010	+14.77880859	-0.90966797	-0.65039063	+55.04150391	-64.24804688	-129.33105469	+3752	+14.59423828	+1.99072266	-0.87011719	-86.52832031	-77.56347656	+75.32226563	+3376	+13.51757813	-1.16894531	-3.44970703	+1.60400391	-56.77734375	-59.34814453	+2560
+1457970656.78620000	+14.77880859	-0.87451172	-0.69433594	+55.19531250	-64.11621094	-129.39697266	+3756	+14.58984375	+2.03027344	-0.92724609	-85.82519531	-77.76123047	+74.70703125	+3376	+13.50878906	-1.14697266	-3.49804688	+1.93359375	-56.71142578	-59.65576172	+2560
+1457970656.79040000	+14.77441406	-0.84375000	-0.73388672	+55.34912109	-63.98437500	-129.50683594	+3752	+14.58105469	+2.06542969	-0.97998047	-85.25390625	-77.93701172	+74.22363281	+3372	+13.50439453	-1.12500000	-3.54199219	+2.21923828	-56.66748047	-59.91943359	+2556
+1457970656.79870010	+14.77441406	-0.78222656	-0.84814453	+55.32714844	-63.63281250	-129.33105469	+3748	+14.56787109	+2.13574219	-1.11181641	-83.40820313	-78.35449219	+72.48779297	+3372	+13.49121094	-1.08105469	-3.65185547	+2.74658203	-56.44775391	-60.33691406	+2552
+1457970656.80279990	+14.77001953	-0.75146484	-0.90527344	+55.32714844	-63.47900391	-129.24316406	+3744	+14.55908203	+2.16650391	-1.17773438	-82.63916016	-78.53027344	+71.74072266	+3372	+13.47802734	-1.05029297	-3.70898438	+3.01025391	-56.35986328	-60.49072266	+2552
+1457970656.80699990	+14.76562500	-0.72509766	-0.97558594	+55.15136719	-63.25927734	-129.00146484	+3744	+14.55029297	+2.19726563	-1.25244141	-81.40869141	-78.72802734	+70.53222656	+3372	+13.46923828	-1.02392578	-3.76611328	+3.22998047	-56.22802734	-60.62255859	+2552
+1457970656.81119990	+14.76123047	-0.69873047	-1.03710938	+55.12939453	-63.10546875	-128.91357422	+3740	+14.53710938	+2.22363281	-1.32275391	-80.48583984	-78.90380859	+69.60937500	+3372	+13.45605469	-0.99316406	-3.82324219	+3.47167969	-56.14013672	-60.77636719	+2552
+1457970656.81530000	+14.75244141	-0.66796875	-1.10302734	+55.12939453	-62.95166016	-128.86962891	+3732	+14.52832031	+2.25000000	-1.39306641	-79.60693359	-79.05761719	+68.70849609	+3372	+13.44287109	-0.96679688	-3.88037109	+3.69140625	-56.05224609	-60.90820313	+2548
+1457970656.82370000	+14.74365234	-0.61523438	-1.24365234	+54.97558594	-62.60009766	-128.58398438	+3716	+14.50195313	+2.30273438	-1.54248047	-77.54150391	-79.38720703	+66.57714844	+3372	+13.42089844	-0.90527344	-3.99902344	+4.02099609	-55.89843750	-61.08398438	+2544
+1457970656.83200000	+14.73046875	-0.55371094	-1.38427734	+54.90966797	-62.29248047	-128.38623047	+3696	+14.47558594	+2.36865234	-1.69189453	-75.54199219	-79.71679688	+64.59960938	+3376	+13.39892578	-0.83935547	-4.11767578	+4.43847656	-55.76660156	-61.25976563	+2540
+1457970656.83620000	+14.72167969	-0.52734375	-1.45019531	+54.88769531	-62.13867188	-128.32031250	+3684	+14.46240234	+2.39941406	-1.76660156	-74.59716797	-79.89257813	+63.67675781	+3380	+13.39013672	-0.80859375	-4.17919922	+4.63623047	-55.70068359	-61.36962891	+2536
+1457970656.84030010	+14.71289063	-0.48779297	-1.52050781	+54.90966797	-62.00683594	-128.27636719	+3672	+14.44921875	+2.43457031	-1.83691406	-73.65234375	-80.04638672	+62.75390625	+3384	+13.37695313	-0.77343750	-4.24072266	+4.83398438	-55.63476563	-61.47949219	+2536
+1457970656.84870000	+14.69531250	-0.41748047	-1.63916016	+55.10742188	-61.80908203	-128.32031250	+3648	+14.42285156	+2.50048828	-1.96435547	-72.33398438	-80.37597656	+61.50146484	+3384	+13.35058594	-0.70312500	-4.35937500	+5.27343750	-55.56884766	-61.76513672	+2524
+1457970656.85279990	+14.68652344	-0.37353516	-1.69628906	+55.30517578	-61.74316406	-128.43017578	+3636	+14.40527344	+2.54443359	-2.03027344	-71.71875000	-80.55175781	+60.95214844	+3388	+13.34179688	-0.66796875	-4.41650391	+5.55908203	-55.56884766	-61.96289063	+2520
+1457970656.85700010	+14.68212891	-0.32958984	-1.74902344	+55.56884766	-61.67724609	-128.60595703	+3620	+14.39648438	+2.58837891	-2.08300781	-71.32324219	-80.72753906	+60.66650391	+3388	+13.33300781	-0.63281250	-4.46923828	+5.86669922	-55.61279297	-62.18261719	+2516
+1457970656.86120010	+14.67773438	-0.29003906	-1.79736328	+55.81054688	-61.61132813	-128.75976563	+3604	+14.38330078	+2.63671875	-2.14013672	-70.77392578	-80.90332031	+60.24902344	+3388	+13.32861328	-0.59765625	-4.52197266	+6.15234375	-55.61279297	-62.42431641	+2508
+1457970656.86529990	+14.66894531	-0.23730469	-1.85009766	+56.11816406	-61.52343750	-128.91357422	+3588	+14.37011719	+2.68945313	-2.19726563	-70.20263672	-81.07910156	+59.85351563	+3388	+13.31982422	-0.56250000	-4.57910156	+6.48193359	-55.63476563	-62.68798828	+2500
+1457970656.86949990	+14.66015625	-0.18017578	-1.88964844	+56.51367188	-61.50146484	-129.19921875	+3576	+14.35693359	+2.74658203	-2.24121094	-70.15869141	-81.27685547	+59.98535156	+3388	+13.31103516	-0.52294922	-4.62744141	+6.87744141	-55.65673828	-62.99560547	+2496
+1457970656.87360000	+14.65136719	-0.12744141	-1.92919922	+56.88720703	-61.45751953	-129.46289063	+3560	+14.34814453	+2.79931641	-2.28955078	-69.96093750	-81.45263672	+59.96337891	+3384	+13.30224609	-0.48779297	-4.68017578	+7.25097656	-55.67871094	-63.32519531	+2488
+1457970656.88200000	+14.63818359	-0.01757813	-1.99951172	+57.70019531	-61.41357422	-130.03417969	+3528	+14.32177734	+2.90917969	-2.37304688	-69.82910156	-81.80419922	+60.16113281	+3380	+13.28906250	-0.40869141	-4.77685547	+8.04199219	-55.76660156	-63.98437500	+2468
+1457970656.88610010	+14.63378906	+0.03955078	-2.03466797	+58.07373047	-61.36962891	-130.27587891	+3512	+14.31298828	+2.96630859	-2.41699219	-69.60937500	-81.97998047	+60.11718750	+3376	+13.28027344	-0.36914063	-4.82080078	+8.43750000	-55.81054688	-64.31396484	+2460
+1457970656.89030000	+14.62500000	+0.09667969	-2.07421875	+58.44726563	-61.32568359	-130.51757813	+3496	+14.29980469	+3.02343750	-2.46093750	-69.36767578	-82.13378906	+60.07324219	+3372	+13.27148438	-0.32958984	-4.86474609	+8.85498047	-55.85449219	-64.66552734	+2448
+1457970656.89450000	+14.62060547	+0.15380859	-2.10498047	+58.90869141	-61.30371094	-130.82519531	+3480	+14.28662109	+3.08056641	-2.49609375	-69.41162109	-82.28759766	+60.29296875	+3364	+13.26708984	-0.29003906	-4.90429688	+9.29443359	-55.94238281	-65.01708984	+2436
+1457970656.89860010	+14.61181641	+0.21533203	-2.14013672	+59.19433594	-61.23779297	-131.00097656	+3468	+14.27343750	+3.13769531	-2.54003906	-69.01611328	-82.44140625	+60.09521484	+3360	+13.26269531	-0.24609375	-4.94824219	+9.68994141	-55.96435547	-65.32470703	+2428
+1457970656.90280010	+14.60302734	+0.26806641	-2.17968750	+59.45800781	-61.17187500	-131.13281250	+3452	+14.26025391	+3.19482422	-2.58398438	-68.57666016	-82.59521484	+59.83154297	+3356	+13.25390625	-0.20654297	-4.99658203	+10.08544922	-55.96435547	-65.61035156	+2416
+1457970656.90700010	+14.59423828	+0.32080078	-2.21923828	+59.74365234	-61.10595703	-131.30859375	+3432	+14.24707031	+3.24755859	-2.62353516	-68.40087891	-82.72705078	+59.80957031	+3348	+13.24072266	-0.16699219	-5.03613281	+10.43701172	-55.98632813	-65.89599609	+2404
+1457970656.91109990	+14.58105469	+0.37353516	-2.25878906	+59.91943359	-61.04003906	-131.37451172	+3416	+14.22949219	+3.30029297	-2.66748047	-67.78564453	-82.85888672	+59.37011719	+3344	+13.23193359	-0.12744141	-5.08007813	+10.76660156	-55.98632813	-66.13769531	+2392
+1457970656.91950010	+14.56787109	+0.46582031	-2.34228516	+60.16113281	-60.86425781	-131.46240234	+3384	+14.19873047	+3.39257813	-2.75976563	-66.37939453	-83.10058594	+58.18359375	+3332	+13.20996094	-0.03955078	-5.15917969	+11.38183594	-56.03027344	-66.53320313	+2364
+1457970656.92360000	+14.55468750	+0.50976563	-2.39501953	+60.16113281	-60.73242188	-131.35253906	+3368	+14.18115234	+3.43652344	-2.81250000	-65.08300781	-83.21044922	+56.99707031	+3328	+13.20117188	+0.00000000	-5.19873047	+11.64550781	-56.03027344	-66.68701172	+2352
+1457970656.92779990	+14.54589844	+0.55371094	-2.44335938	+60.13916016	-60.60058594	-131.26464844	+3352	+14.16357422	+3.48046875	-2.86523438	-63.72070313	-83.32031250	+55.72265625	+3324	+13.18798828	+0.04394531	-5.24267578	+11.90917969	-55.98632813	-66.84082031	+2340
+1457970656.93199990	+14.53710938	+0.59326172	-2.49169922	+60.18310547	-60.49072266	-131.24267578	+3332	+14.14599609	+3.52441406	-2.90917969	-62.64404297	-83.45214844	+54.75585938	+3320	+13.17480469	+0.08349609	-5.28222656	+12.12890625	-55.98632813	-66.97265625	+2324
+1457970656.93610000	+14.52392578	+0.63281250	-2.54003906	+60.11718750	-60.35888672	-131.11083984	+3316	+14.12402344	+3.56835938	-2.96191406	-61.04003906	-83.54003906	+53.26171875	+3320	+13.16162109	+0.12304688	-5.32617188	+12.34863281	-55.94238281	-67.06054688	+2312
+1457970656.94450000	+14.50195313	+0.70751953	-2.63671875	+60.00732422	-60.09521484	-130.91308594	+3288	+14.08447266	+3.64746094	-3.06298828	-57.96386719	-83.73779297	+50.33935547	+3316	+13.13525391	+0.20654297	-5.40527344	+12.72216797	-55.87646484	-67.19238281	+2288
+1457970656.94860010	+14.48876953	+0.74267578	-2.68066406	+59.96337891	-59.98535156	-130.80322266	+3272	+14.06689453	+3.68261719	-3.11132813	-56.11816406	-83.84765625	+48.55957031	+3316	+13.11767578	+0.25048828	-5.44042969	+12.89794922	-55.83251953	-67.25830078	+2276
+1457970656.95280000	+14.47998047	+0.78222656	-2.72460938	+59.94140625	-59.87548828	-130.73730469	+3260	+14.04492188	+3.72216797	-3.15966797	-54.16259766	-83.93554688	+46.66992188	+3312	+13.10449219	+0.29003906	-5.47998047	+13.07373047	-55.78857422	-67.34619141	+2264
+1457970656.95689990	+14.47119141	+0.82177734	-2.75976563	+60.00732422	-59.78759766	-130.75927734	+3244	+14.02734375	+3.75732422	-3.20361328	-52.66845703	-84.02343750	+45.24169922	+3312	+13.09130859	+0.33398438	-5.51513672	+13.27148438	-55.78857422	-67.41210938	+2248
+1457970656.96110010	+14.45800781	+0.85693359	-2.79931641	+60.00732422	-59.67773438	-130.69335938	+3232	+14.00976563	+3.79687500	-3.24755859	-50.80078125	-84.11132813	+43.46191406	+3312	+13.08251953	+0.37353516	-5.54589844	+13.44726563	-55.76660156	-67.47802734	+2236
+1457970656.96939990	+14.44042969	+0.94482422	-2.86083984	+60.20507813	-59.50195313	-130.73730469	+3204	+13.97460938	+3.88476563	-3.31787109	-48.01025391	-84.26513672	+40.89111328	+3312	+13.06054688	+0.46142578	-5.60742188	+13.88671875	-55.74462891	-67.67578125	+2208
+1457970656.97359990	+14.43164063	+0.98437500	-2.88281250	+60.35888672	-59.45800781	-130.82519531	+3192	+13.95703125	+3.92871094	-3.34863281	-46.77978516	-84.35302734	+39.77050781	+3308	+13.05175781	+0.50537109	-5.63378906	+14.10644531	-55.74462891	-67.78564453	+2192
+1457970656.97779990	+14.42285156	+1.03271484	-2.90917969	+60.53466797	-59.41406250	-130.89111328	+3176	+13.94384766	+3.97705078	-3.37500000	-45.48339844	-84.44091797	+38.60595703	+3308	+13.03857422	+0.54492188	-5.66015625	+14.34814453	-55.74462891	-67.87353516	+2180
+1457970656.98190000	+14.41406250	+1.08105469	-2.91796875	+60.82031250	-59.41406250	-131.06689453	+3160	+13.92626953	+4.02099609	-3.39257813	-44.93408203	-84.52880859	+38.14453125	+3304	+13.02978516	+0.58886719	-5.68212891	+14.58984375	-55.78857422	-67.96142578	+2164
+1457970656.98610000	+14.40527344	+1.13378906	-2.92675781	+61.08398438	-59.41406250	-131.22070313	+3148	+13.91748047	+4.06494141	-3.40576172	-44.36279297	-84.61669922	+37.68310547	+3300	+13.02099609	+0.63281250	-5.69970703	+14.85351563	-55.81054688	-68.09326172	+2148
+1457970656.99440000	+14.38769531	+1.23486328	-2.93994141	+61.69921875	-59.47998047	-131.59423828	+3116	+13.89550781	+4.16601563	-3.42773438	-44.07714844	-84.77050781	+37.68310547	+3288	+13.00781250	+0.71630859	-5.72607422	+15.38085938	-55.92041016	-68.40087891	+2116
+1457970656.99860000	+14.38330078	+1.28759766	-2.94873047	+61.98486328	-59.50195313	-131.74804688	+3104	+13.88671875	+4.21875000	-3.43212891	-44.18701172	-84.85839844	+37.96875000	+3284	+13.00781250	+0.76025391	-5.73925781	+15.66650391	-55.98632813	-68.53271484	+2100
+1457970657.00280000	+14.37451172	+1.34033203	-2.95312500	+62.24853516	-59.52392578	-131.85791016	+3088	+13.87792969	+4.26708984	-3.43652344	-44.27490234	-84.92431641	+38.18847656	+3276	+12.99902344	+0.80419922	-5.74804688	+15.90820313	-56.05224609	-68.64257813	+2088
+1457970657.01110010	+14.35693359	+1.45019531	-2.94873047	+62.88574219	-59.65576172	-132.20947266	+3060	+13.85595703	+4.36816406	-3.42773438	-45.46142578	-85.05615234	+39.66064453	+3264	+12.98583984	+0.89208984	-5.76562500	+16.39160156	-56.16210938	-68.84033203	+2068
+1457970657.01530000	+14.34814453	+1.49414063	-2.94873047	+63.12744141	-59.74365234	-132.34130859	+3044	+13.85156250	+4.41210938	-3.42773438	-46.01074219	-85.10009766	+40.34179688	+3260	+12.98144531	+0.93164063	-5.77441406	+16.61132813	-56.20605469	-68.90625000	+2060
+1457970657.01939990	+14.33935547	+1.54248047	-2.94433594	+63.36914063	-59.83154297	-132.47314453	+3032	+13.84277344	+4.45605469	-3.42333984	-46.69189453	-85.14404297	+41.13281250	+3252	+12.97705078	+0.97119141	-5.77880859	+16.76513672	-56.29394531	-68.95019531	+2052
+1457970657.02360010	+14.33056641	+1.59082031	-2.94873047	+63.54492188	-59.89746094	-132.49511719	+3020	+13.83398438	+4.50439453	-3.42333984	-47.19726563	-85.16601563	+41.74804688	+3244	+12.97265625	+1.01513672	-5.78759766	+16.91894531	-56.35986328	-68.99414063	+2048
+1457970657.02769990	+14.32177734	+1.63476563	-2.94873047	+63.67675781	-59.96337891	-132.49511719	+3004	+13.82519531	+4.54394531	-3.42333984	-47.63671875	-85.18798828	+42.31933594	+3240	+12.96826172	+1.05468750	-5.79199219	+17.07275391	-56.42578125	-69.01611328	+2044
+1457970657.03189990	+14.31738281	+1.67871094	-2.95312500	+63.80859375	-60.02929688	-132.51708984	+2992	+13.81640625	+4.58349609	-3.41894531	-48.14208984	-85.20996094	+42.91259766	+3232	+12.95947266	+1.08984375	-5.79638672	+17.18261719	-56.49169922	-69.03808594	+2040
+1457970657.03609990	+14.30419922	+1.72265625	-2.96191406	+63.85253906	-60.07324219	-132.42919922	+2984	+13.80322266	+4.62744141	-3.42333984	-48.27392578	-85.20996094	+43.17626953	+3228	+12.95507813	+1.12939453	-5.80517578	+17.27050781	-56.51367188	-68.99414063	+2036
+1457970657.04020000	+14.29541016	+1.75781250	-2.97070313	+63.80859375	-60.09521484	-132.29736328	+2972	+13.79003906	+4.65820313	-3.42333984	-48.29589844	-85.20996094	+43.24218750	+3220	+12.94628906	+1.16894531	-5.81396484	+17.29248047	-56.51367188	-68.88427734	+2036
+1457970657.04440000	+14.28662109	+1.78857422	-2.97509766	+63.78662109	-60.13916016	-132.20947266	+2964	+13.77685547	+4.69335938	-3.42773438	-48.14208984	-85.20996094	+43.15429688	+3216	+12.93750000	+1.20849609	-5.81835938	+17.31445313	-56.53564453	-68.77441406	+2032
+1457970657.04860000	+14.27343750	+1.82373047	-2.98388672	+63.69873047	-60.18310547	-132.05566406	+2952	+13.76367188	+4.72412109	-3.43652344	-47.70263672	-85.18798828	+42.80273438	+3216	+12.92431641	+1.24365234	-5.82714844	+17.31445313	-56.53564453	-68.66455078	+2028
+1457970657.05270000	+14.26464844	+1.85009766	-2.99267578	+63.58886719	-60.22705078	-131.90185547	+2944	+13.75048828	+4.75048828	-3.44091797	-47.19726563	-85.16601563	+42.31933594	+3212	+12.91552734	+1.27880859	-5.83154297	+17.31445313	-56.53564453	-68.53271484	+2028
+1457970657.05690000	+14.25585938	+1.87646484	-3.00585938	+63.45703125	-60.24902344	-131.72607422	+2940	+13.73730469	+4.77246094	-3.44531250	-46.97753906	-85.16601563	+42.14355469	+3212	+12.90673828	+1.30957031	-5.83593750	+17.27050781	-56.55761719	-68.42285156	+2020
+1457970657.06520010	+14.23828125	+1.92480469	-3.04101563	+63.03955078	-60.22705078	-131.22070313	+2928	+13.71093750	+4.82519531	-3.45849609	-45.52734375	-85.10009766	+40.78125000	+3212	+12.89355469	+1.37548828	-5.84472656	+17.13867188	-56.55761719	-68.09326172	+2008
+1457970657.06940010	+14.22949219	+1.95117188	-3.04541016	+62.90771484	-60.22705078	-131.04492188	+2924	+13.69775391	+4.85156250	-3.45849609	-45.15380859	-85.07812500	+40.45166016	+3212	+12.88476563	+1.41064453	-5.84912109	+17.11669922	-56.55761719	-67.96142578	+2000
+1457970657.07360010	+14.22509766	+1.97314453	-3.05419922	+62.77587891	-60.24902344	-130.86914063	+2916	+13.68457031	+4.87353516	-3.46289063	-44.58251953	-85.05615234	+39.92431641	+3216	+12.87597656	+1.44140625	-5.84912109	+17.07275391	-56.53564453	-67.80761719	+1992
+1457970657.07769990	+14.21630859	+1.99511719	-3.06298828	+62.60009766	-60.24902344	-130.67138672	+2912	+13.67138672	+4.89550781	-3.46728516	-43.90136719	-85.03417969	+39.26513672	+3220	+12.86718750	+1.47216797	-5.85351563	+17.00683594	-56.53564453	-67.63183594	+1984
+1457970657.08189990	+14.20751953	+2.01708984	-3.06298828	+62.46826172	-60.27099609	-130.53955078	+2908	+13.65820313	+4.92187500	-3.46289063	-43.68164063	-84.99023438	+39.08935547	+3224	+12.86279297	+1.50292969	-5.84912109	+16.96289063	-56.53564453	-67.47802734	+1972
+1457970657.08610010	+14.20312500	+2.03466797	-3.06298828	+62.38037109	-60.31494141	-130.40771484	+2904	+13.64941406	+4.93945313	-3.45849609	-43.48388672	-84.96826172	+38.91357422	+3228	+12.85400391	+1.52929688	-5.84472656	+16.91894531	-56.57958984	-67.36816406	+1964
+1457970657.09019990	+14.19873047	+2.06103516	-3.06298828	+62.31445313	-60.33691406	-130.29785156	+2900	+13.63623047	+4.96142578	-3.45410156	-43.26416016	-84.94628906	+38.73779297	+3232	+12.84960938	+1.56005859	-5.84033203	+16.89697266	-56.60156250	-67.30224609	+1952
+1457970657.09439990	+14.19433594	+2.08740234	-3.05859375	+62.31445313	-60.40283203	-130.25390625	+2896	+13.62744141	+4.98779297	-3.44531250	-43.59375000	-84.94628906	+39.13330078	+3240	+12.84960938	+1.58642578	-5.83593750	+16.89697266	-56.66748047	-67.23632813	+1944
+1457970657.09859990	+14.18994141	+2.10937500	-3.04980469	+62.33642578	-60.44677734	-130.20996094	+2892	+13.62304688	+5.00976563	-3.43212891	-43.96728516	-84.92431641	+39.55078125	+3248	+12.84960938	+1.61279297	-5.82714844	+16.89697266	-56.71142578	-67.17041016	+1936
+1457970657.10270000	+14.18554688	+2.14013672	-3.04101563	+62.35839844	-60.51269531	-130.16601563	+2892	+13.61425781	+5.04052734	-3.41894531	-44.38476563	-84.90234375	+40.05615234	+3256	+12.84521484	+1.64355469	-5.81835938	+16.91894531	-56.77734375	-67.10449219	+1928
+1457970657.10690000	+14.18115234	+2.16650391	-3.02343750	+62.46826172	-60.60058594	-130.20996094	+2892	+13.60986328	+5.07128906	-3.39697266	-45.13183594	-84.90234375	+40.86914063	+3264	+12.84521484	+1.67431641	-5.80517578	+16.96289063	-56.82128906	-67.06054688	+1924
+1457970657.11520000	+14.17675781	+2.22802734	-2.97949219	+62.75390625	-60.84228516	-130.34179688	+2896	+13.60107422	+5.12841797	-3.35302734	-46.91162109	-84.85839844	+42.82470703	+3280	+12.84082031	+1.72705078	-5.77880859	+17.09472656	-56.97509766	-67.06054688	+1916
+1457970657.11940000	+14.17236328	+2.25878906	-2.95751953	+62.92968750	-60.97412109	-130.42968750	+2896	+13.59667969	+5.15917969	-3.33105469	-48.05419922	-84.83642578	+44.05517578	+3288	+12.84082031	+1.74902344	-5.76123047	+17.13867188	-57.08496094	-67.06054688	+1916
+1457970657.12350010	+14.16796875	+2.28955078	-2.93115234	+63.10546875	-61.10595703	-130.51757813	+2896	+13.59228516	+5.18554688	-3.30029297	-49.32861328	-84.83642578	+45.39550781	+3296	+12.84082031	+1.77539063	-5.74365234	+17.18261719	-57.17285156	-67.03857422	+1916
+1457970657.12770010	+14.16796875	+2.32031250	-2.90917969	+63.28125000	-61.23779297	-130.60546875	+2896	+13.59228516	+5.21630859	-3.27392578	-50.69091797	-84.81445313	+46.84570313	+3304	+12.84521484	+1.80175781	-5.72607422	+17.22656250	-57.26074219	-67.03857422	+1920
+1457970657.13190010	+14.16357422	+2.35107422	-2.88281250	+63.47900391	-61.36962891	-130.71533203	+2900	+13.58789063	+5.24707031	-3.24316406	-52.07519531	-84.79248047	+48.29589844	+3312	+12.84521484	+1.82812500	-5.70849609	+17.29248047	-57.37060547	-67.06054688	+1924
+1457970657.13599990	+14.15917969	+2.38183594	-2.85644531	+63.65478516	-61.50146484	-130.82519531	+2900	+13.58349609	+5.28222656	-3.21679688	-53.37158203	-84.74853516	+49.72412109	+3316	+12.84521484	+1.85449219	-5.69091797	+17.35839844	-57.43652344	-67.03857422	+1928
+1457970657.14019990	+14.15917969	+2.40820313	-2.83007813	+63.83056641	-61.63330078	-130.89111328	+2900	+13.58349609	+5.30859375	-3.18603516	-54.62402344	-84.72656250	+51.04248047	+3320	+12.84521484	+1.88085938	-5.67333984	+17.40234375	-57.50244141	-66.99462891	+1936
+1457970657.14850000	+14.14599609	+2.46093750	-2.78173828	+64.11621094	-61.85302734	-131.00097656	+2896	+13.57470703	+5.36132813	-3.13330078	-56.68945313	-84.63867188	+53.26171875	+3328	+12.84082031	+1.92919922	-5.63818359	+17.40234375	-57.65625000	-66.88476563	+1948
+1457970657.15269990	+14.14160156	+2.48291016	-2.75976563	+64.20410156	-61.94091797	-131.02294922	+2896	+13.57031250	+5.38330078	-3.10693359	-57.67822266	-84.59472656	+54.31640625	+3328	+12.84082031	+1.94677734	-5.62060547	+17.38037109	-57.70019531	-66.79687500	+1960
+1457970657.15689990	+14.14160156	+2.50048828	-2.74218750	+64.22607422	-62.02880859	-131.00097656	+2892	+13.56591797	+5.40087891	-3.08496094	-58.44726563	-84.55078125	+55.12939453	+3328	+12.84082031	+1.96875000	-5.60302734	+17.31445313	-57.76611328	-66.70898438	+1968
+1457970657.16100000	+14.13720703	+2.51806641	-2.72900391	+64.22607422	-62.09472656	-130.93505859	+2892	+13.56152344	+5.41845703	-3.06738281	-58.99658203	-84.50683594	+55.74462891	+3328	+12.83642578	+1.98632813	-5.58984375	+17.24853516	-57.78808594	-66.57714844	+1972
+1457970657.16520000	+14.13281250	+2.53125000	-2.72021484	+64.18212891	-62.16064453	-130.84716797	+2888	+13.55712891	+5.43603516	-3.04980469	-59.50195313	-84.46289063	+56.25000000	+3328	+12.83642578	+2.00830078	-5.57666016	+17.13867188	-57.81005859	-66.40136719	+1980
+1457970657.16940000	+14.12841797	+2.54003906	-2.70703125	+64.13818359	-62.20458984	-130.73730469	+2884	+13.55273438	+5.44921875	-3.03222656	-59.74365234	-84.41894531	+56.51367188	+3328	+12.83203125	+2.02587891	-5.56347656	+17.02880859	-57.83203125	-66.24755859	+1984
+1457970657.17770000	+14.11962891	+2.56201172	-2.69384766	+63.94042969	-62.24853516	-130.47363281	+2876	+13.53955078	+5.46679688	-3.01025391	-59.67773438	-84.33105469	+56.46972656	+3324	+12.82324219	+2.05664063	-5.54150391	+16.80908203	-57.78808594	-65.87402344	+1988
+1457970657.18179990	+14.11523438	+2.56640625	-2.68945313	+63.78662109	-62.24853516	-130.29785156	+2872	+13.53515625	+5.47119141	-2.99707031	-59.61181641	-84.28710938	+56.42578125	+3324	+12.81884766	+2.06982422	-5.53271484	+16.65527344	-57.76611328	-65.65429688	+1992
+1457970657.18600010	+14.11523438	+2.57080078	-2.68505859	+63.65478516	-62.27050781	-130.14404297	+2872	+13.53076172	+5.47998047	-2.98828125	-59.58984375	-84.22119141	+56.35986328	+3324	+12.81445313	+2.08300781	-5.51953125	+16.50146484	-57.76611328	-65.45654297	+1992
+1457970657.19020010	+14.11083984	+2.57519531	-2.68066406	+63.52294922	-62.29248047	-129.96826172	+2868	+13.52636719	+5.48437500	-2.97509766	-59.56787109	-84.17724609	+56.33789063	+3324	+12.81005859	+2.10058594	-5.50634766	+16.34765625	-57.74414063	-65.23681641	+1988
+1457970657.19429990	+14.11083984	+2.57958984	-2.67626953	+63.36914063	-62.29248047	-129.81445313	+2868	+13.51757813	+5.48876953	-2.96191406	-59.52392578	-84.13330078	+56.29394531	+3324	+12.81005859	+2.11376953	-5.49755859	+16.19384766	-57.74414063	-65.01708984	+1988
+1457970657.19849990	+14.11083984	+2.58398438	-2.67187500	+63.23730469	-62.31445313	-129.66064453	+2868	+13.51318359	+5.49316406	-2.95312500	-59.41406250	-84.08935547	+56.18408203	+3328	+12.80566406	+2.12695313	-5.48876953	+16.04003906	-57.72216797	-64.81933594	+1984
+1457970657.20269990	+14.10644531	+2.59277344	-2.66748047	+63.10546875	-62.33642578	-129.48486328	+2868	+13.50878906	+5.49755859	-2.94433594	-59.23828125	-84.02343750	+56.00830078	+3328	+12.80126953	+2.14013672	-5.47998047	+15.88623047	-57.67822266	-64.59960938	+1980
+1457970657.20680000	+14.10644531	+2.59716797	-2.65869141	+62.97363281	-62.35839844	-129.33105469	+2868	+13.50439453	+5.50634766	-2.93115234	-59.21630859	-83.97949219	+55.98632813	+3332	+12.80126953	+2.15771484	-5.46679688	+15.75439453	-57.67822266	-64.42382813	+1976
+1457970657.21100000	+14.10644531	+2.60156250	-2.64990234	+62.88574219	-62.40234375	-129.22119141	+2868	+13.50000000	+5.51074219	-2.91357422	-59.34814453	-83.93554688	+56.11816406	+3336	+12.79687500	+2.16650391	-5.45361328	+15.64453125	-57.67822266	-64.22607422	+1972
+1457970657.21519990	+14.10205078	+2.61035156	-2.63671875	+62.81982422	-62.44628906	-129.11132813	+2872	+13.50000000	+5.51513672	-2.89599609	-59.50195313	-83.86962891	+56.29394531	+3344	+12.79687500	+2.18408203	-5.43603516	+15.53466797	-57.67822266	-64.07226563	+1968
+1457970657.22350000	+14.10205078	+2.62353516	-2.60595703	+62.73193359	-62.57812500	-128.95751953	+2880	+13.49560547	+5.53271484	-2.85644531	-60.31494141	-83.75976563	+57.10693359	+3356	+12.79687500	+2.21044922	-5.40087891	+15.33691406	-57.72216797	-63.76464844	+1960
+1457970657.22770000	+14.10644531	+2.63671875	-2.58398438	+62.73193359	-62.66601563	-128.91357422	+2884	+13.49121094	+5.54150391	-2.83007813	-60.86425781	-83.69384766	+57.70019531	+3364	+12.79687500	+2.22363281	-5.38330078	+15.27099609	-57.76611328	-63.67675781	+1956
+1457970657.23180010	+14.10644531	+2.64990234	-2.56201172	+62.77587891	-62.77587891	-128.91357422	+2892	+13.49121094	+5.55468750	-2.80810547	-61.47949219	-83.62792969	+58.35937500	+3372	+12.80126953	+2.23681641	-5.36572266	+15.22705078	-57.83203125	-63.58886719	+1956
+1457970657.23600010	+14.10644531	+2.66308594	-2.53564453	+62.86376953	-62.88574219	-128.93554688	+2900	+13.49121094	+5.57226563	-2.77734375	-62.16064453	-83.54003906	+59.10644531	+3380	+12.80566406	+2.25439453	-5.34375000	+15.18310547	-57.87597656	-63.52294922	+1956
+1457970657.24020000	+14.11083984	+2.68066406	-2.50488281	+62.95166016	-63.01757813	-128.97949219	+2904	+13.49121094	+5.58544922	-2.75097656	-62.81982422	-83.47412109	+59.83154297	+3388	+12.81005859	+2.26757813	-5.32617188	+15.16113281	-57.94189453	-63.45703125	+1956
+1457970657.24429990	+14.11083984	+2.69384766	-2.47851563	+63.06152344	-63.12744141	-129.02343750	+2912	+13.49121094	+5.59863281	-2.72460938	-63.52294922	-83.40820313	+60.57861328	+3396	+12.81005859	+2.28076172	-5.30419922	+15.13916016	-57.98583984	-63.39111328	+1960
+1457970657.24850010	+14.11083984	+2.71142578	-2.44775391	+63.19335938	-63.25927734	-129.08935547	+2916	+13.49121094	+5.61621094	-2.69384766	-64.35791016	-83.32031250	+61.45751953	+3404	+12.81445313	+2.28955078	-5.28222656	+15.11718750	-58.05175781	-63.36914063	+1960
+1457970657.25679990	+14.11083984	+2.73779297	-2.38623047	+63.47900391	-63.52294922	-129.26513672	+2924	+13.49560547	+5.63818359	-2.63232422	-65.98388672	-83.18847656	+63.17138672	+3412	+12.82324219	+2.31591797	-5.24267578	+15.09521484	-58.20556641	-63.30322266	+1972
+1457970657.26099990	+14.11523438	+2.75537109	-2.35986328	+63.61083984	-63.63281250	-129.33105469	+2928	+13.49560547	+5.65136719	-2.60595703	-66.64306641	-83.10058594	+63.89648438	+3416	+12.82324219	+2.32910156	-5.22070313	+15.07324219	-58.27148438	-63.23730469	+1980
+1457970657.26930000	+14.11523438	+2.77734375	-2.31152344	+63.80859375	-63.85253906	-129.46289063	+2928	+13.50000000	+5.67333984	-2.55322266	-67.80761719	-82.99072266	+65.12695313	+3420	+12.83203125	+2.34667969	-5.18554688	+15.00732422	-58.40332031	-63.19335938	+1992
+1457970657.27350000	+14.11523438	+2.78613281	-2.28955078	+63.89648438	-63.91845703	-129.52880859	+2928	+13.50000000	+5.68212891	-2.53125000	-68.24707031	-82.92480469	+65.61035156	+3420	+12.83642578	+2.35546875	-5.16796875	+14.96337891	-58.44726563	-63.14941406	+1996
+1457970657.27760000	+14.11523438	+2.79052734	-2.26757813	+63.94042969	-64.00634766	-129.57275391	+2924	+13.50000000	+5.68652344	-2.50927734	-68.68652344	-82.88085938	+66.07177734	+3420	+12.83642578	+2.36425781	-5.15478516	+14.91943359	-58.49121094	-63.08349609	+2004
+1457970657.28180000	+14.11523438	+2.79492188	-2.25439453	+63.96240234	-64.05029297	-129.57275391	+2924	+13.50000000	+5.69091797	-2.49169922	-69.01611328	-82.85888672	+66.37939453	+3420	+12.83642578	+2.37304688	-5.14160156	+14.85351563	-58.51318359	-62.99560547	+2008
+1457970657.28600000	+14.11523438	+2.79931641	-2.24121094	+63.94042969	-64.11621094	-129.55078125	+2920	+13.50000000	+5.69091797	-2.47412109	-69.32373047	-82.81494141	+66.66503906	+3420	+12.83642578	+2.38183594	-5.12841797	+14.76562500	-58.55712891	-62.90771484	+2012
+1457970657.29010010	+14.11523438	+2.79931641	-2.23242188	+63.91845703	-64.16015625	-129.52880859	+2916	+13.50000000	+5.69091797	-2.45654297	-69.65332031	-82.79296875	+66.97265625	+3420	+12.83642578	+2.38623047	-5.11523438	+14.67773438	-58.60107422	-62.79785156	+2016
+1457970657.29430010	+14.11523438	+2.79931641	-2.22363281	+63.87451172	-64.18212891	-129.48486328	+2908	+13.49560547	+5.68652344	-2.43896484	-69.85107422	-82.77099609	+67.14843750	+3416	+12.83642578	+2.39501953	-5.10205078	+14.56787109	-58.64501953	-62.68798828	+2020
+1457970657.29850010	+14.11523438	+2.79492188	-2.21484375	+63.80859375	-64.20410156	-129.44091797	+2904	+13.49560547	+5.68652344	-2.43017578	-69.98291016	-82.74902344	+67.25830078	+3416	+12.83642578	+2.39941406	-5.08886719	+14.45800781	-58.66699219	-62.57812500	+2020
+1457970657.30679990	+14.11083984	+2.79052734	-2.20166016	+63.67675781	-64.27001953	-129.35302734	+2896	+13.49121094	+5.68212891	-2.40380859	-70.22460938	-82.70507813	+67.45605469	+3416	+12.83203125	+2.40820313	-5.07128906	+14.19433594	-58.71093750	-62.29248047	+2016
+1457970657.31100010	+14.11083984	+2.78613281	-2.19726563	+63.58886719	-64.27001953	-129.30908203	+2896	+13.49121094	+5.67773438	-2.39501953	-70.37841797	-82.68310547	+67.56591797	+3420	+12.83203125	+2.41699219	-5.06250000	+14.06250000	-58.73291016	-62.16064453	+2012
+1457970657.31510000	+14.10644531	+2.78613281	-2.19287109	+63.52294922	-64.31396484	-129.24316406	+2892	+13.48681641	+5.67333984	-2.38183594	-70.53222656	-82.68310547	+67.71972656	+3424	+12.82763672	+2.42138672	-5.05371094	+13.93066406	-58.75488281	-62.00683594	+2008
+1457970657.31929990	+14.10644531	+2.78173828	-2.18847656	+63.43505859	-64.33593750	-129.17724609	+2892	+13.48681641	+5.66894531	-2.37304688	-70.66406250	-82.66113281	+67.80761719	+3424	+12.82324219	+2.42578125	-5.04492188	+13.77685547	-58.77685547	-61.85302734	+2004
+1457970657.32760000	+14.10205078	+2.77294922	-2.17968750	+63.30322266	-64.40185547	-129.08935547	+2888	+13.48242188	+5.66455078	-2.35107422	-70.94970703	-82.61718750	+68.02734375	+3432	+12.82324219	+2.43896484	-5.02294922	+13.51318359	-58.84277344	-61.54541016	+1996
+1457970657.33180000	+14.09765625	+2.77294922	-2.17089844	+63.25927734	-64.44580078	-129.04541016	+2892	+13.47802734	+5.66455078	-2.33789063	-71.14746094	-82.57324219	+68.22509766	+3436	+12.81884766	+2.44335938	-5.01416016	+13.38134766	-58.88671875	-61.41357422	+1992
+1457970657.33590010	+14.09765625	+2.77294922	-2.16650391	+63.21533203	-64.48974609	-129.02343750	+2892	+13.47802734	+5.66455078	-2.32470703	-71.36718750	-82.55126953	+68.44482422	+3444	+12.81884766	+2.44335938	-5.00976563	+13.35937500	-58.88671875	-61.39160156	+1984
+1457970657.34010000	+14.09326172	+2.77294922	-2.15771484	+63.19335938	-64.53369141	-129.02343750	+2892	+13.47363281	+5.66455078	-2.31152344	-71.58691406	-82.50732422	+68.66455078	+3448	+12.81884766	+2.44775391	-5.00976563	+13.31542969	-58.90869141	-61.34765625	+1976
+1457970657.34840010	+14.08886719	+2.77294922	-2.13134766	+63.21533203	-64.66552734	-129.02343750	+2896	+13.46923828	+5.66455078	-2.28076172	-72.22412109	-82.41943359	+69.30175781	+3460	+12.81884766	+2.45214844	-5.00097656	+13.24951172	-58.95263672	-61.25976563	+1964
+1457970657.35680010	+14.08447266	+2.78173828	-2.10498047	+63.34716797	-64.84130859	-129.08935547	+2904	+13.46484375	+5.67333984	-2.24121094	-72.99316406	-82.33154297	+70.11474609	+3472	+12.81884766	+2.45654297	-4.98339844	+13.16162109	-58.99658203	-61.14990234	+1952
+1457970657.36509990	+14.08007813	+2.79931641	-2.06103516	+63.56689453	-65.06103516	-129.22119141	+2912	+13.46044922	+5.68652344	-2.19726563	-73.91601563	-82.19970703	+71.10351563	+3484	+12.81884766	+2.46533203	-4.96582031	+13.05175781	-59.08447266	-61.04003906	+1948
+1457970657.37340000	+14.07568359	+2.81689453	-2.01269531	+63.87451172	-65.30273438	-129.44091797	+2920	+13.45605469	+5.70410156	-2.14892578	-74.94873047	-82.06787109	+72.24609375	+3492	+12.81884766	+2.47851563	-4.93945313	+12.96386719	-59.19433594	-60.95214844	+1948
+1457970657.37760000	+14.07568359	+2.82568359	-1.98632813	+64.05029297	-65.43457031	-129.55078125	+2924	+13.45605469	+5.70849609	-2.12255859	-75.47607422	-82.00195313	+72.81738281	+3496	+12.81445313	+2.48291016	-4.92187500	+12.91992188	-59.26025391	-60.90820313	+1952
+1457970657.38179990	+14.07128906	+2.83447266	-1.96435547	+64.18212891	-65.52246094	-129.63867188	+2924	+13.45605469	+5.71728516	-2.10058594	-75.95947266	-81.93603516	+73.34472656	+3496	+12.81445313	+2.49169922	-4.90869141	+12.89794922	-59.32617188	-60.86425781	+1956
+1457970657.38590000	+14.07128906	+2.83886719	-1.95556641	+64.22607422	-65.56640625	-129.66064453	+2920	+13.45605469	+5.72607422	-2.07421875	-76.42089844	-81.87011719	+73.85009766	+3496	+12.81445313	+2.50048828	-4.88671875	+12.85400391	-59.39208984	-60.82031250	+1960
+1457970657.39010000	+14.07128906	+2.83886719	-1.94677734	+64.27001953	-65.58837891	-129.70458984	+2920	+13.45166016	+5.73046875	-2.05224609	-76.79443359	-81.80419922	+74.28955078	+3500	+12.81445313	+2.50488281	-4.86914063	+12.81005859	-59.47998047	-60.77636719	+1968
+1457970657.39840010	+14.07128906	+2.84765625	-1.92919922	+64.35791016	-65.65429688	-129.77050781	+2912	+13.45166016	+5.73925781	-2.01708984	-77.25585938	-81.71630859	+74.83886719	+3496	+12.81445313	+2.51806641	-4.83398438	+12.72216797	-59.58984375	-60.68847656	+1980
+1457970657.40680000	+14.07128906	+2.84765625	-1.91162109	+64.42382813	-65.72021484	-129.81445313	+2908	+13.45166016	+5.74365234	-1.98632813	-77.34375000	-81.62841797	+74.99267578	+3488	+12.81445313	+2.52685547	-4.80322266	+12.59033203	-59.65576172	-60.55664063	+1992
+1457970657.41090010	+14.07128906	+2.85205078	-1.90283203	+64.42382813	-65.74218750	-129.81445313	+2904	+13.45166016	+5.74804688	-1.97753906	-77.21191406	-81.60644531	+74.88281250	+3488	+12.81445313	+2.53125000	-4.79003906	+12.54638672	-59.65576172	-60.49072266	+2000
+1457970657.41919990	+14.06689453	+2.85205078	-1.88964844	+64.37988281	-65.76416016	-129.79248047	+2900	+13.45166016	+5.74365234	-1.95996094	-76.59667969	-81.51855469	+74.33349609	+3480	+12.81005859	+2.53564453	-4.77246094	+12.37060547	-59.63378906	-60.29296875	+2008
+1457970657.42759990	+14.06689453	+2.85205078	-1.87646484	+64.27001953	-65.76416016	-129.70458984	+2896	+13.45166016	+5.73925781	-1.95556641	-75.54199219	-81.45263672	+73.30078125	+3480	+12.80126953	+2.54443359	-4.75927734	+12.17285156	-59.56787109	-60.07324219	+2008
+1457970657.43170000	+14.06689453	+2.84765625	-1.87646484	+64.18212891	-65.74218750	-129.61669922	+2892	+13.45166016	+5.73486328	-1.95556641	-74.83886719	-81.40869141	+72.64160156	+3476	+12.80126953	+2.54443359	-4.75048828	+12.06298828	-59.50195313	-59.96337891	+2008
+1457970657.44010000	+14.06689453	+2.84326172	-1.87646484	+63.96240234	-65.69824219	-129.44091797	+2888	+13.45166016	+5.72607422	-1.95996094	-73.12500000	-81.32080078	+70.94970703	+3480	+12.79687500	+2.54882813	-4.74609375	+11.86523438	-59.37011719	-59.72167969	+2004
+1457970657.44840000	+14.06689453	+2.83447266	-1.88085938	+63.36914063	-65.50048828	-128.91357422	+2892	+13.45605469	+5.71728516	-1.96435547	-71.25732422	-81.16699219	+69.10400391	+3484	+12.78808594	+2.55322266	-4.74169922	+11.68945313	-59.21630859	-59.50195313	+1996
+1457970657.45670010	+14.07128906	+2.83007813	-1.89404297	+62.79785156	-65.25878906	-128.40820313	+2900	+13.45605469	+5.71289063	-1.96435547	-69.34570313	-80.99121094	+67.23632813	+3492	+12.78369141	+2.55322266	-4.73730469	+11.53564453	-59.06250000	-59.32617188	+1988
+1457970657.46510000	+14.07568359	+2.82568359	-1.89843750	+62.51220703	-65.14892578	-128.14453125	+2908	+13.46484375	+5.70849609	-1.96875000	-67.25830078	-80.74951172	+65.23681641	+3500	+12.78369141	+2.55761719	-4.73291016	+11.40380859	-58.95263672	-59.19433594	+1976
+1457970657.46919990	+14.07568359	+2.83007813	-1.89404297	+62.46826172	-65.10498047	-128.07861328	+2912	+13.46923828	+5.70849609	-1.96875000	-66.48925781	-80.61767578	+64.51171875	+3504	+12.78369141	+2.55761719	-4.72851563	+11.35986328	-58.90869141	-59.15039063	+1972
+1457970657.47760010	+14.08007813	+2.83447266	-1.88525391	+62.44628906	-65.06103516	-128.03466797	+2920	+13.47363281	+5.71728516	-1.95556641	-65.01708984	-80.33203125	+63.23730469	+3508	+12.78808594	+2.56201172	-4.72412109	+11.29394531	-58.82080078	-59.10644531	+1964
+1457970657.48589990	+14.08886719	+2.83886719	-1.87207031	+62.44628906	-65.08300781	-128.01269531	+2928	+13.47802734	+5.73046875	-1.92919922	-63.91845703	-80.06835938	+62.42431641	+3516	+12.78808594	+2.56640625	-4.71533203	+11.29394531	-58.79882813	-59.10644531	+1960
+1457970657.49420000	+14.09326172	+2.84765625	-1.85009766	+62.49023438	-65.14892578	-128.01269531	+2936	+13.48681641	+5.73925781	-1.90283203	-63.03955078	-79.87060547	+61.94091797	+3524	+12.79248047	+2.56640625	-4.70214844	+11.27197266	-58.79882813	-59.15039063	+1960
+1457970657.49840000	+14.09765625	+2.85205078	-1.83691406	+62.49023438	-65.19287109	-127.99072266	+2936	+13.49121094	+5.74804688	-1.88525391	-62.27050781	-79.76074219	+61.47949219	+3524	+12.79687500	+2.56640625	-4.69775391	+11.27197266	-58.79882813	-59.17236328	+1960
+1457970657.50250010	+14.09765625	+2.85205078	-1.82812500	+62.42431641	-65.23681641	-127.90283203	+2940	+13.49121094	+5.75244141	-1.87207031	-61.56738281	-79.67285156	+61.06201172	+3524	+12.80126953	+2.57080078	-4.69335938	+11.29394531	-58.82080078	-59.21630859	+1960
+1457970657.51500010	+14.10644531	+2.86083984	-1.79736328	+61.83105469	-65.47851563	-127.22167969	+2940	+13.49121094	+5.77001953	-1.82812500	-58.73291016	-79.65087891	+59.28222656	+3524	+12.80566406	+2.57519531	-4.67578125	+11.29394531	-58.86474609	-59.28222656	+1968
+1457970657.52340010	+14.11523438	+2.85644531	-1.78417969	+60.73242188	-65.69824219	-126.07910156	+2940	+13.48681641	+5.77880859	-1.81494141	-56.00830078	-79.80468750	+57.30468750	+3520	+12.81005859	+2.57519531	-4.67138672	+11.25000000	-58.88671875	-59.28222656	+1972
+1457970657.53169990	+14.12402344	+2.84326172	-1.78857422	+59.01855469	-65.89599609	-124.34326172	+2936	+13.48242188	+5.78320313	-1.80615234	-52.55859375	-80.06835938	+54.62402344	+3512	+12.81005859	+2.57958984	-4.66699219	+11.18408203	-58.88671875	-59.23828125	+1980
+1457970657.53590010	+14.12841797	+2.83007813	-1.79736328	+57.43652344	-66.00585938	-122.73925781	+2936	+13.47802734	+5.78759766	-1.81494141	-49.81201172	-80.22216797	+52.25097656	+3512	+12.81005859	+2.57958984	-4.66699219	+11.14013672	-58.86474609	-59.19433594	+1984
+1457970657.54000000	+14.13281250	+2.81689453	-1.81494141	+55.94238281	-66.04980469	-121.26708984	+2940	+13.46923828	+5.79199219	-1.82812500	-46.99951172	-80.37597656	+49.79003906	+3512	+12.81005859	+2.57958984	-4.67138672	+11.07421875	-58.86474609	-59.15039063	+1988
+1457970657.54419990	+14.13281250	+2.80371094	-1.82812500	+54.49218750	-66.11572266	-119.81689453	+2940	+13.46484375	+5.79199219	-1.83251953	-44.20898438	-80.57373047	+47.39501953	+3512	+12.81005859	+2.57958984	-4.67138672	+11.00830078	-58.82080078	-59.08447266	+1992
+1457970657.54839990	+14.13720703	+2.78173828	-1.85009766	+52.47070313	-66.13769531	-117.86132813	+2948	+13.46044922	+5.79199219	-1.84570313	-40.71533203	-80.74951172	+44.20898438	+3512	+12.81005859	+2.57958984	-4.67578125	+10.94238281	-58.79882813	-59.01855469	+1992
+1457970657.55250000	+14.14160156	+2.75976563	-1.87207031	+50.69091797	-66.13769531	-116.14746094	+2952	+13.45166016	+5.80078125	-1.85888672	-37.06787109	-80.90332031	+40.91308594	+3516	+12.80566406	+2.57958984	-4.67578125	+10.85449219	-58.75488281	-58.95263672	+1996
+1457970657.56090000	+14.15039063	+2.72900391	-1.91601563	+46.99951172	-66.07177734	-112.58789063	+2964	+13.44287109	+5.80957031	-1.89404297	-28.67431641	-81.12304688	+33.15673828	+3528	+12.80126953	+2.57958984	-4.68457031	+10.65673828	-58.66699219	-58.75488281	+2000
+1457970657.56500010	+14.15478516	+2.71142578	-1.94238281	+45.06591797	-65.98388672	-110.69824219	+2972	+13.43847656	+5.81396484	-1.92041016	-24.10400391	-81.14501953	+28.89404297	+3532	+12.80126953	+2.57958984	-4.69335938	+10.56884766	-58.60107422	-58.64501953	+2004
+1457970657.56920000	+14.15917969	+2.69384766	-1.96435547	+43.11035156	-65.91796875	-108.80859375	+2976	+13.43408203	+5.82275391	-1.93798828	-19.57763672	-81.16699219	+24.67529297	+3540	+12.79687500	+2.57958984	-4.69775391	+10.43701172	-58.53515625	-58.53515625	+2004
+1457970657.58170010	+14.17236328	+2.64990234	-2.03466797	+37.19970703	-65.47851563	-103.11767578	+2988	+13.41210938	+5.85351563	-1.99511719	-5.73486328	-80.85937500	+11.66748047	+3560	+12.78369141	+2.57958984	-4.72851563	+9.99755859	-58.24951172	-58.05175781	+2004
+1457970657.58999990	+14.18115234	+2.61914063	-2.07861328	+33.39843750	-65.10498047	-99.47021484	+2992	+13.40332031	+5.87548828	-2.02587891	+2.43896484	-80.48583984	+4.02099609	+3572	+12.77050781	+2.57519531	-4.75927734	+9.51416016	-57.91992188	-57.54638672	+2004
+1457970657.59419990	+14.18994141	+2.61035156	-2.10058594	+31.59667969	-64.88525391	-97.69042969	+2996	+13.39892578	+5.89306641	-2.04345703	+6.26220703	-80.20019531	+0.48339844	+3576	+12.76171875	+2.57080078	-4.77685547	+9.29443359	-57.76611328	-57.30468750	+2004
+1457970657.60250000	+14.20312500	+2.59277344	-2.14013672	+28.12500000	-64.42382813	-94.28466797	+2992	+13.39013672	+5.92382813	-2.07861328	+13.20556641	-79.58496094	-5.95458984	+3584	+12.74414063	+2.56201172	-4.82080078	+8.70117188	-57.32666016	-56.66748047	+2004
+1457970657.60669990	+14.20751953	+2.58398438	-2.16210938	+26.47705078	-64.13818359	-92.63671875	+2992	+13.38574219	+5.94140625	-2.09619141	+16.34765625	-79.21142578	-8.81103516	+3588	+12.73535156	+2.55761719	-4.84277344	+8.45947266	-57.12890625	-56.40380859	+2004
+1457970657.61080000	+14.21191406	+2.57519531	-2.18847656	+24.87304688	-63.85253906	-91.05468750	+2988	+13.38134766	+5.95458984	-2.10937500	+19.18212891	-78.88183594	-11.44775391	+3588	+12.72656250	+2.55322266	-4.86914063	+8.19580078	-56.86523438	-56.11816406	+2004
+1457970657.61500000	+14.21630859	+2.56201172	-2.21044922	+23.29101563	-63.54492188	-89.51660156	+2984	+13.37255859	+5.96777344	-2.12255859	+21.86279297	-78.50830078	-13.88671875	+3592	+12.71777344	+2.54882813	-4.89550781	+7.95410156	-56.64550781	-55.85449219	+2004
+1457970657.61920000	+14.22070313	+2.55322266	-2.23681641	+21.81884766	-63.17138672	-88.04443359	+2984	+13.36816406	+5.98095703	-2.14892578	+24.25781250	-78.02490234	-16.06201172	+3592	+12.70898438	+2.54003906	-4.92187500	+7.77832031	-56.42578125	-55.63476563	+2004
+1457970657.62330010	+14.22509766	+2.54882813	-2.26318359	+20.39062500	-62.79785156	-86.59423828	+2980	+13.36376953	+5.99414063	-2.17529297	+26.41113281	-77.60742188	-18.01757813	+3596	+12.70019531	+2.53564453	-4.94824219	+7.58056641	-56.20605469	-55.41503906	+2008
+1457970657.63170000	+14.23388672	+2.52246094	-2.32470703	+17.81982422	-61.96289063	-84.04541016	+2972	+13.35498047	+6.02050781	-2.23681641	+30.30029297	-76.61865234	-21.51123047	+3596	+12.68261719	+2.51806641	-5.00097656	+7.29492188	-55.76660156	-55.06347656	+2016
+1457970657.63579990	+14.23388672	+2.51806641	-2.36425781	+16.67724609	-61.47949219	-82.83691406	+2972	+13.34619141	+6.02929688	-2.26757813	+31.99218750	-76.13525391	-23.00537109	+3600	+12.67382813	+2.50927734	-5.03173828	+7.18505859	-55.52490234	-54.90966797	+2020
+1457970657.64000010	+14.23828125	+2.50048828	-2.40380859	+15.60058594	-60.97412109	-81.76025391	+2968	+13.33740234	+6.03369141	-2.30273438	+33.48632813	-75.62988281	-24.34570313	+3600	+12.66064453	+2.50048828	-5.06250000	+7.09716797	-55.28320313	-54.77783203	+2028
+1457970657.64410000	+14.24267578	+2.48291016	-2.45214844	+14.65576172	-60.38085938	-80.79345703	+2968	+13.32861328	+6.03808594	-2.35986328	+34.65087891	-74.97070313	-25.37841797	+3604	+12.64746094	+2.49169922	-5.09326172	+7.00927734	-55.01953125	-54.64599609	+2036
+1457970657.64829990	+14.23828125	+2.47412109	-2.50488281	+13.79882813	-59.78759766	-79.84863281	+2968	+13.31982422	+6.03808594	-2.40820313	+35.70556641	-74.44335938	-26.30126953	+3604	+12.63427734	+2.47851563	-5.13281250	+6.94335938	-54.71191406	-54.51416016	+2044
+1457970657.65249990	+14.24267578	+2.45214844	-2.55761719	+13.00781250	-59.19433594	-79.05761719	+2968	+13.31542969	+6.03369141	-2.45654297	+36.65039063	-73.89404297	-27.15820313	+3608	+12.61669922	+2.46533203	-5.17236328	+6.87744141	-54.38232422	-54.38232422	+2052
+1457970657.65660000	+14.24267578	+2.43457031	-2.61474609	+12.39257813	-58.53515625	-78.42041016	+2972	+13.30664063	+6.02929688	-2.53125000	+37.28759766	-73.21289063	-27.72949219	+3612	+12.59912109	+2.45214844	-5.20751953	+6.83349609	-54.05273438	-54.27246094	+2060
+1457970657.66080000	+14.24707031	+2.42138672	-2.68066406	+11.86523438	-57.85400391	-77.76123047	+2976	+13.29785156	+6.02490234	-2.59277344	+37.88085938	-72.64160156	-28.21289063	+3616	+12.58154297	+2.43017578	-5.26025391	+6.78955078	-53.61328125	-54.14062500	+2068
+1457970657.66910000	+14.25146484	+2.37744141	-2.81250000	+11.16210938	-56.49169922	-76.94824219	+2984	+13.28027344	+6.00732422	-2.73779297	+38.64990234	-71.41113281	-28.87207031	+3624	+12.54199219	+2.39501953	-5.35253906	+6.74560547	-52.77832031	-53.96484375	+2084
+1457970657.67330000	+14.25146484	+2.36425781	-2.88720703	+10.96435547	-55.74462891	-76.59667969	+2988	+13.27148438	+5.99414063	-2.81250000	+38.91357422	-70.83984375	-29.06982422	+3628	+12.51562500	+2.37304688	-5.41406250	+6.76757813	-52.20703125	-53.87695313	+2092
+1457970657.67750000	+14.25146484	+2.34228516	-2.96191406	+10.81054688	-55.04150391	-76.35498047	+2996	+13.26269531	+5.98095703	-2.88720703	+39.04541016	-70.24658203	-29.15771484	+3636	+12.48925781	+2.34667969	-5.47119141	+6.78955078	-51.67968750	-53.81103516	+2096
+1457970657.68580010	+14.25585938	+2.30712891	-3.11572266	+10.78857422	-53.56933594	-76.02539063	+3008	+13.24951172	+5.94580078	-3.04541016	+38.95751953	-69.08203125	-29.00390625	+3648	+12.43652344	+2.29394531	-5.58544922	+6.87744141	-50.53710938	-53.74511719	+2096
+1457970657.69409990	+14.26025391	+2.26318359	-3.26953125	+10.98632813	-52.16308594	-75.93750000	+3020	+13.23632813	+5.90625000	-3.20361328	+38.62792969	-67.98339844	-28.63037109	+3656	+12.38818359	+2.23681641	-5.69531250	+6.98730469	-49.41650391	-53.78906250	+2092
+1457970657.70250010	+14.26904297	+2.23242188	-3.43212891	+11.33789063	-50.69091797	-75.91552734	+3028	+13.22753906	+5.87109375	-3.36621094	+38.12255859	-66.86279297	-28.05908203	+3660	+12.33984375	+2.17529297	-5.80957031	+7.16308594	-48.20800781	-53.89892578	+2080
+1457970657.71079990	+14.27343750	+2.19287109	-3.58154297	+11.75537109	-49.26269531	-75.98144531	+3032	+13.22314453	+5.84033203	-3.50244141	+37.48535156	-65.89599609	-27.35595703	+3656	+12.27832031	+2.09179688	-5.94140625	+7.44873047	-46.64794922	-54.16259766	+2076
+1457970657.71499990	+14.27343750	+2.17529297	-3.66064453	+11.95312500	-48.53759766	-75.98144531	+3032	+13.21875000	+5.81835938	-3.58154297	+37.06787109	-65.34667969	-26.91650391	+3656	+12.25195313	+2.05224609	-6.00292969	+7.55859375	-45.96679688	-54.29443359	+2072
+1457970657.71910000	+14.27783203	+2.15771484	-3.73535156	+12.15087891	-47.83447266	-75.98144531	+3032	+13.21875000	+5.79638672	-3.65185547	+36.62841797	-64.81933594	-26.43310547	+3656	+12.22998047	+2.01708984	-6.05566406	+7.69042969	-45.32958984	-54.44824219	+2064
+1457970657.72330000	+14.27783203	+2.13574219	-3.81445313	+12.30468750	-47.08740234	-75.98144531	+3032	+13.21875000	+5.77880859	-3.72216797	+36.21093750	-64.31396484	-25.97167969	+3652	+12.20361328	+1.97753906	-6.11279297	+7.80029297	-44.64843750	-54.58007813	+2060
+1457970657.72740010	+14.28222656	+2.11816406	-3.89355469	+12.48046875	-46.31835938	-75.98144531	+3028	+13.21875000	+5.75244141	-3.79687500	+35.72753906	-63.76464844	-25.46630859	+3648	+12.18164063	+1.93359375	-6.16552734	+7.91015625	-43.98925781	-54.75585938	+2056
+1457970657.73580000	+14.28222656	+2.07861328	-4.04736328	+12.81005859	-44.78027344	-75.93750000	+3020	+13.21875000	+5.70849609	-3.95947266	+34.69482422	-62.55615234	-24.34570313	+3644	+12.12890625	+1.85449219	-6.28417969	+8.23974609	-42.56103516	-55.10742188	+2052
+1457970657.73990010	+14.28222656	+2.05224609	-4.13085938	+12.91992188	-43.94531250	-75.91552734	+3016	+13.21875000	+5.67773438	-4.04296875	+34.14550781	-61.89697266	-23.75244141	+3640	+12.10253906	+1.80615234	-6.34570313	+8.37158203	-41.81396484	-55.28320313	+2052
+1457970657.74410010	+14.27783203	+2.02587891	-4.20996094	+13.05175781	-43.11035156	-75.87158203	+3012	+13.21875000	+5.64697266	-4.13085938	+33.57421875	-61.21582031	-23.15917969	+3636	+12.07177734	+1.76220703	-6.40722656	+8.54736328	-41.04492188	-55.45898438	+2056
+1457970657.74830010	+14.27343750	+2.00390625	-4.29345703	+13.16162109	-42.25341797	-75.80566406	+3008	+13.21435547	+5.60742188	-4.23193359	+32.93701172	-60.38085938	-22.43408203	+3636	+12.04101563	+1.71826172	-6.46875000	+8.72314453	-40.23193359	-55.61279297	+2060
+1457970657.75659990	+14.26025391	+1.95117188	-4.46923828	+13.44726563	-40.47363281	-75.73974609	+3004	+13.20556641	+5.52392578	-4.42529297	+31.77246094	-58.86474609	-21.24755859	+3636	+11.97509766	+1.61279297	-6.59179688	+9.05273438	-38.62792969	-55.98632813	+2068
+1457970657.76079990	+14.25585938	+1.92919922	-4.56591797	+13.62304688	-39.52880859	-75.67382813	+3000	+13.20117188	+5.48437500	-4.53076172	+31.20117188	-58.02978516	-20.61035156	+3632	+11.93994141	+1.56445313	-6.65771484	+9.25048828	-37.79296875	-56.09619141	+2072
+1457970657.76490000	+14.24707031	+1.89404297	-4.65820313	+13.79882813	-38.58398438	-75.67382813	+3000	+13.19677734	+5.43164063	-4.63183594	+30.62988281	-57.21679688	-20.03906250	+3628	+11.90478516	+1.50732422	-6.72363281	+9.40429688	-36.95800781	-56.29394531	+2080
+1457970657.77329990	+14.22509766	+1.83691406	-4.86035156	+14.37011719	-36.60644531	-75.71777344	+2996	+13.17041016	+5.32617188	-4.85595703	+29.53125000	-55.45898438	-18.91845703	+3624	+11.83007813	+1.39746094	-6.85546875	+9.84375000	-35.20019531	-56.62353516	+2084
+1457970657.77740000	+14.21191406	+1.79736328	-4.95703125	+14.67773438	-35.63964844	-75.76171875	+2996	+13.16162109	+5.26464844	-4.96582031	+28.95996094	-54.55810547	-18.36914063	+3624	+11.79052734	+1.33593750	-6.92138672	+10.04150391	-34.27734375	-56.77734375	+2088
+1457970657.78160000	+14.19433594	+1.76220703	-5.07128906	+15.07324219	-34.56298828	-75.87158203	+3000	+13.14404297	+5.20312500	-5.08886719	+28.41064453	-53.59130859	-17.81982422	+3624	+11.74658203	+1.27441406	-6.98730469	+10.26123047	-33.35449219	-56.95312500	+2088
+1457970657.78580000	+14.17675781	+1.74023438	-5.17675781	+15.55664063	-33.61816406	-75.91552734	+3000	+13.12646484	+5.13720703	-5.20312500	+27.86132813	-52.66845703	-17.29248047	+3620	+11.70263672	+1.21289063	-7.04882813	+10.45898438	-32.43164063	-57.10693359	+2084
+1457970657.79410000	+14.14160156	+1.66113281	-5.38769531	+16.61132813	-31.66259766	-76.22314453	+3000	+13.09130859	+4.99658203	-5.44042969	+26.76269531	-50.80078125	-16.28173828	+3616	+11.61914063	+1.07226563	-7.17626953	+10.87646484	-30.60791016	-57.52441406	+2076
+1457970657.79819990	+14.12402344	+1.63476563	-5.49316406	+17.24853516	-30.78369141	-76.31103516	+2996	+13.06933594	+4.92626953	-5.56347656	+26.21337891	-49.87792969	-15.75439453	+3608	+11.57519531	+1.00634766	-7.23779297	+11.07421875	-29.66308594	-57.67822266	+2068
+1457970657.80240010	+14.10205078	+1.59521484	-5.59423828	+17.88574219	-29.88281250	-76.50878906	+2996	+13.04736328	+4.85156250	-5.67773438	+25.66406250	-48.95507813	-15.24902344	+3600	+11.53125000	+0.93164063	-7.29931641	+11.27197266	-28.74023438	-57.89794922	+2060
+1457970657.80660010	+14.08007813	+1.55566406	-5.70410156	+18.63281250	-28.89404297	-76.70654297	+2992	+13.02099609	+4.77685547	-5.79638672	+25.15869141	-47.98828125	-14.76562500	+3592	+11.48291016	+0.85693359	-7.36083984	+11.49169922	-27.77343750	-58.09570313	+2048
+1457970657.81489990	+14.02294922	+1.48535156	-5.90625000	+20.17089844	-27.20214844	-76.97021484	+2980	+12.97265625	+4.62304688	-6.01611328	+24.10400391	-46.20849609	-13.79882813	+3572	+11.39062500	+0.70312500	-7.47509766	+11.86523438	-25.86181641	-58.46923828	+2020
+1457970657.81909990	+13.99218750	+1.44580078	-6.01171875	+20.98388672	-26.30126953	-77.14599609	+2976	+12.94189453	+4.53955078	-6.12597656	+23.57666016	-45.28564453	-13.33740234	+3560	+11.34228516	+0.62402344	-7.53222656	+12.04101563	-24.89501953	-58.68896484	+2008
+1457970657.82320000	+13.96142578	+1.41503906	-6.10400391	+21.84082031	-25.55419922	-77.23388672	+2968	+12.91992188	+4.46044922	-6.22705078	+23.04931641	-44.45068359	-12.85400391	+3544	+11.29394531	+0.54492188	-7.58056641	+12.21679688	-23.97216797	-58.86474609	+1992
+1457970657.82740000	+13.93066406	+1.37109375	-6.19628906	+22.67578125	-24.78515625	-77.34375000	+2960	+12.89794922	+4.37695313	-6.32373047	+22.52197266	-43.61572266	-12.39257813	+3528	+11.24560547	+0.45703125	-7.63330078	+12.37060547	-23.02734375	-59.08447266	+1980
+1457970657.83570000	+13.86474609	+1.29638672	-6.37207031	+24.43359375	-23.24707031	-77.49755859	+2940	+12.84082031	+4.21435547	-6.50390625	+21.57714844	-41.98974609	-11.51367188	+3488	+11.14892578	+0.28564453	-7.72998047	+12.70019531	-21.11572266	-59.45800781	+1956
+1457970657.83990000	+13.82958984	+1.24804688	-6.46435547	+25.26855469	-22.47802734	-77.49755859	+2932	+12.81445313	+4.12646484	-6.59179688	+21.09375000	-41.19873047	-11.09619141	+3468	+11.09619141	+0.18896484	-7.78271484	+12.83203125	-20.17089844	-59.65576172	+1948
+1457970657.84410000	+13.79003906	+1.19970703	-6.55224609	+26.10351563	-21.70898438	-77.49755859	+2920	+12.77929688	+4.04296875	-6.67529297	+20.65429688	-40.38574219	-10.67871094	+3448	+11.04345703	+0.09667969	-7.82666016	+12.96386719	-19.18212891	-59.83154297	+1936
+1457970657.84820010	+13.74609375	+1.16015625	-6.63134766	+26.96044922	-20.98388672	-77.43164063	+2908	+12.75292969	+3.95507813	-6.75000000	+20.21484375	-39.61669922	-10.28320313	+3424	+10.99072266	+0.00439453	-7.87060547	+13.11767578	-18.23730469	-59.96337891	+1928
+1457970657.85240010	+13.70214844	+1.10302734	-6.71923828	+27.72949219	-20.21484375	-77.32177734	+2896	+12.72216797	+3.85839844	-6.82470703	+19.75341797	-38.86962891	-9.90966797	+3404	+10.93798828	-0.09667969	-7.91455078	+13.20556641	-17.24853516	-60.13916016	+1924
+1457970657.85660000	+13.66259766	+1.04589844	-6.79833984	+28.47656250	-19.48974609	-77.21191406	+2884	+12.68701172	+3.76611328	-6.89941406	+19.33593750	-38.10058594	-9.55810547	+3384	+10.88525391	-0.19775391	-7.95410156	+13.29345703	-16.30371094	-60.31494141	+1916
+1457970657.86069990	+13.61865234	+0.99316406	-6.87744141	+29.24560547	-18.76464844	-77.03613281	+2872	+12.65625000	+3.66943359	-6.96972656	+18.91845703	-37.33154297	-9.20654297	+3360	+10.82812500	-0.29003906	-7.99804688	+13.40332031	-15.35888672	-60.40283203	+1908
+1457970657.86490010	+13.57470703	+0.92724609	-6.96093750	+29.94873047	-17.99560547	-76.86035156	+2860	+12.62988281	+3.56835938	-7.04003906	+18.52294922	-36.60644531	-8.92089844	+3336	+10.77539063	-0.39990234	-8.03759766	+13.46923828	-14.39208984	-60.53466797	+1908
+1457970657.87319990	+13.47802734	+0.79541016	-7.12353516	+31.28906250	-16.43554688	-76.39892578	+2836	+12.55517578	+3.37500000	-7.18066406	+17.88574219	-35.06835938	-8.37158203	+3292	+10.66552734	-0.60644531	-8.11230469	+13.62304688	-12.45849609	-60.71044922	+1904
+1457970657.87739990	+13.42529297	+0.72070313	-7.21142578	+31.88232422	-15.62255859	-76.11328125	+2824	+12.51562500	+3.26074219	-7.24658203	+17.53417969	-34.32128906	-8.15185547	+3268	+10.60839844	-0.72070313	-8.14746094	+13.62304688	-11.44775391	-60.79833984	+1904
+1457970657.88150000	+13.37255859	+0.64160156	-7.29052734	+32.43164063	-14.80957031	-75.80566406	+2808	+12.47167969	+3.15087891	-7.31689453	+17.24853516	-33.50830078	-7.93212891	+3248	+10.55126953	-0.83056641	-8.17822266	+13.66699219	-10.50292969	-60.88623047	+1904
+1457970657.88570000	+13.31542969	+0.56250000	-7.36962891	+32.93701172	-14.04052734	-75.49804688	+2796	+12.42773438	+3.04101563	-7.38281250	+16.94091797	-32.76123047	-7.71240234	+3224	+10.49414063	-0.93603516	-8.20898438	+13.73291016	-9.58007813	-60.88623047	+1904
+1457970657.88990000	+13.26269531	+0.47460938	-7.45312500	+33.42041016	-13.22753906	-75.16845703	+2784	+12.38818359	+2.92236328	-7.43994141	+16.65527344	-32.05810547	-7.58056641	+3204	+10.43261719	-1.05468750	-8.23974609	+13.71093750	-8.61328125	-60.93017578	+1904
+1457970657.89400010	+13.20556641	+0.38232422	-7.53222656	+33.85986328	-12.45849609	-74.83886719	+2772	+12.33984375	+2.80371094	-7.51025391	+16.39160156	-31.28906250	-7.44873047	+3184	+10.37988281	-1.16894531	-8.26171875	+13.71093750	-7.75634766	-60.99609375	+1904
+1457970657.89820000	+13.14843750	+0.29003906	-7.61132813	+34.25537109	-11.64550781	-74.50927734	+2756	+12.29589844	+2.68945313	-7.58056641	+16.17187500	-30.54199219	-7.29492188	+3160	+10.32714844	-1.27880859	-8.28808594	+13.73291016	-6.87744141	-60.95214844	+1904
+1457970657.90240000	+13.09130859	+0.19335938	-7.69482422	+34.60693359	-10.83251953	-74.17968750	+2744	+12.24755859	+2.56201172	-7.64208984	+15.90820313	-29.81689453	-7.22900391	+3136	+10.27001953	-1.40185547	-8.31005859	+13.68896484	-5.97656250	-60.97412109	+1904
+1457970657.91070010	+12.96826172	-0.00439453	-7.84423828	+35.22216797	-9.25048828	-73.47656250	+2708	+12.13330078	+2.32031250	-7.76513672	+15.53466797	-28.32275391	-7.03125000	+3088	+10.15576172	-1.63476563	-8.34521484	+13.71093750	-4.35058594	-60.95214844	+1900
+1457970657.91490010	+12.90234375	-0.10986328	-7.91455078	+35.46386719	-8.48144531	-73.12500000	+2692	+12.08056641	+2.18408203	-7.81787109	+15.31494141	-27.64160156	-6.98730469	+3064	+10.09863281	-1.75781250	-8.36279297	+13.66699219	-3.51562500	-60.95214844	+1900
+1457970657.91899990	+12.84521484	-0.21533203	-7.98046875	+35.68359375	-7.75634766	-72.79541016	+2672	+12.02343750	+2.05664063	-7.87939453	+15.13916016	-26.91650391	-6.94335938	+3040	+10.04589844	-1.88085938	-8.37158203	+13.66699219	-2.76855469	-60.95214844	+1892
+1457970657.92319990	+12.78369141	-0.32519531	-8.03759766	+35.85937500	-7.07519531	-72.50976563	+2652	+11.97070313	+1.93359375	-7.92773438	+14.96337891	-26.25732422	-6.87744141	+3012	+9.98876953	-1.99951172	-8.37597656	+13.68896484	-2.08740234	-60.90820313	+1884
+1457970657.92740010	+12.72216797	-0.43505859	-8.09472656	+36.01318359	-6.39404297	-72.24609375	+2632	+11.91796875	+1.79736328	-7.97167969	+14.76562500	-25.64208984	-6.85546875	+2988	+9.93164063	-2.12695313	-8.38916016	+13.64501953	-1.36230469	-60.93017578	+1884
+1457970657.93150000	+12.66064453	-0.54492188	-8.14746094	+36.16699219	-5.71289063	-71.98242188	+2608	+11.85644531	+1.66552734	-8.01562500	+14.63378906	-24.98291016	-6.85546875	+2960	+9.88330078	-2.25439453	-8.38916016	+13.66699219	-0.70312500	-60.95214844	+1876
+1457970657.93569990	+12.59912109	-0.65917969	-8.19580078	+36.29882813	-5.05371094	-71.71875000	+2584	+11.79931641	+1.54687500	-8.05957031	+14.52392578	-24.36767578	-6.76757813	+2928	+9.82617188	-2.37304688	-8.39355469	+13.68896484	-0.06591797	-60.93017578	+1868
+1457970657.94400000	+12.48046875	-0.88769531	-8.28369141	+36.47460938	-3.77929688	-71.23535156	+2532	+11.68066406	+1.28320313	-8.12988281	+14.23828125	-23.11523438	-6.70166016	+2868	+9.71630859	-2.63232422	-8.39355469	+13.71093750	+1.20849609	-60.97412109	+1852
+1457970657.94820000	+12.41894531	-1.00195313	-8.31445313	+36.56250000	-3.20800781	-71.01562500	+2504	+11.62353516	+1.16455078	-8.15625000	+14.12841797	-22.54394531	-6.61376953	+2832	+9.65478516	-2.75537109	-8.38916016	+13.77685547	+1.82373047	-60.95214844	+1844
+1457970657.95230010	+12.35742188	-1.12060547	-8.34521484	+36.62841797	-2.61474609	-70.83984375	+2480	+11.57080078	+1.02832031	-8.17822266	+13.97460938	-21.99462891	-6.59179688	+2804	+9.59326172	-2.88720703	-8.38916016	+13.79882813	+2.46093750	-60.97412109	+1840
+1457970657.95650010	+12.30029297	-1.23486328	-8.36718750	+36.71630859	-2.06542969	-70.66406250	+2456	+11.51806641	+0.90087891	-8.19580078	+13.84277344	-21.44531250	-6.56982422	+2772	+9.54052734	-3.01464844	-8.37597656	+13.86474609	+3.03222656	-61.04003906	+1832
+1457970657.96070000	+12.23876953	-1.34472656	-8.38916016	+36.84814453	-1.53808594	-70.48828125	+2428	+11.46533203	+0.77783203	-8.21337891	+13.73291016	-20.93994141	-6.45996094	+2736	+9.47900391	-3.14208984	-8.36718750	+13.93066406	+3.60351563	-61.04003906	+1828
+1457970657.96479990	+12.18164063	-1.46777344	-8.41113281	+36.91406250	-0.98876953	-70.35644531	+2408	+11.41259766	+0.64599609	-8.22656250	+13.57910156	-20.43457031	-6.41601563	+2700	+9.41748047	-3.27392578	-8.36279297	+13.97460938	+4.21875000	-61.08398438	+1824
+1457970657.96900010	+12.12011719	-1.58642578	-8.42431641	+37.02392578	-0.43945313	-70.20263672	+2388	+11.35546875	+0.52294922	-8.23095703	+13.46923828	-19.92919922	-6.37207031	+2664	+9.36474609	-3.40136719	-8.34521484	+14.08447266	+4.79003906	-61.14990234	+1820
+1457970657.97320010	+12.05859375	-1.69189453	-8.43750000	+37.19970703	+0.04394531	-70.00488281	+2368	+11.30273438	+0.40429688	-8.23535156	+13.40332031	-19.42382813	-6.24023438	+2628	+9.29882813	-3.52880859	-8.33203125	+14.17236328	+5.40527344	-61.12792969	+1820
+1457970657.97729990	+11.99707031	-1.81494141	-8.45068359	+37.28759766	+0.57128906	-69.80712891	+2356	+11.24560547	+0.27246094	-8.23974609	+13.22753906	-18.91845703	-6.19628906	+2592	+9.23730469	-3.66064453	-8.32324219	+14.23828125	+6.04248047	-61.12792969	+1820
+1457970657.98569990	+11.87402344	-2.03906250	-8.45507813	+37.66113281	+1.49414063	-69.45556641	+2324	+11.14013672	+0.02636719	-8.23535156	+13.00781250	-17.99560547	-6.02050781	+2520	+9.11425781	-3.91552734	-8.27929688	+14.45800781	+7.16308594	-61.14990234	+1828
+1457970657.98980000	+11.81250000	-2.16210938	-8.45947266	+37.79296875	+1.95556641	-69.30175781	+2316	+11.08740234	-0.10546875	-8.23095703	+12.85400391	-17.57812500	-5.99853516	+2488	+9.05273438	-4.04296875	-8.26171875	+14.54589844	+7.75634766	-61.10595703	+1832
+1457970657.99400000	+11.75097656	-2.28076172	-8.45507813	+37.96875000	+2.39501953	-69.14794922	+2304	+11.03466797	-0.23291016	-8.22216797	+12.76611328	-17.16064453	-5.95458984	+2452	+9.00000000	-4.17480469	-8.23535156	+14.65576172	+8.23974609	-61.12792969	+1840
+1457970657.99819990	+11.68505859	-2.38623047	-8.45068359	+38.23242188	+2.79052734	-68.90625000	+2296	+10.97753906	-0.34716797	-8.20898438	+12.67822266	-16.76513672	-5.82275391	+2412	+8.93408203	-4.30224609	-8.20898438	+14.74365234	+8.76708984	-61.08398438	+1848
+1457970658.00230000	+11.62353516	-2.50488281	-8.45068359	+38.38623047	+3.18603516	-68.70849609	+2288	+10.92480469	-0.47900391	-8.20019531	+12.56835938	-16.36962891	-5.77880859	+2380	+8.87695313	-4.42529297	-8.18701172	+14.85351563	+9.29443359	-61.01806641	+1856
+1457970658.00650000	+11.56201172	-2.62353516	-8.44189453	+38.58398438	+3.58154297	-68.51074219	+2276	+10.86767578	-0.60644531	-8.18261719	+12.48046875	-15.95214844	-5.73486328	+2348	+8.82421875	-4.55273438	-8.15185547	+14.96337891	+9.73388672	-60.99609375	+1864
+1457970658.01070000	+11.49609375	-2.72900391	-8.42871094	+38.80371094	+3.88916016	-68.26904297	+2268	+10.80615234	-0.72070313	-8.16943359	+12.41455078	-15.55664063	-5.62500000	+2316	+8.76269531	-4.67578125	-8.11669922	+15.05126953	+10.19531250	-60.93017578	+1876
+1457970658.01480010	+11.43017578	-2.84765625	-8.41992188	+38.97949219	+4.24072266	-68.04931641	+2260	+10.74902344	-0.85253906	-8.15185547	+12.28271484	-15.18310547	-5.58105469	+2288	+8.70117188	-4.79882813	-8.08593750	+15.18310547	+10.63476563	-60.79833984	+1884
+1457970658.02320000	+11.31152344	-3.07177734	-8.38476563	+39.33105469	+4.76806641	-67.65380859	+2236	+10.63476563	-1.09423828	-8.10791016	+12.17285156	-14.45800781	-5.42724609	+2232	+8.60009766	-5.04492188	-7.99804688	+15.38085938	+11.27197266	-60.68847656	+1900
+1457970658.02729990	+11.25000000	-3.18603516	-8.36279297	+39.48486328	+5.03173828	-67.45605469	+2224	+10.57763672	-1.21728516	-8.08154297	+12.08496094	-14.10644531	-5.38330078	+2204	+8.54736328	-5.15917969	-7.95849609	+15.51269531	+11.60156250	-60.57861328	+1904
+1457970658.03150010	+11.18847656	-3.30029297	-8.33642578	+39.63867188	+5.25146484	-67.28027344	+2212	+10.51611328	-1.34033203	-8.05517578	+12.04101563	-13.75488281	-5.31738281	+2180	+8.50341797	-5.28222656	-7.91015625	+15.64453125	+11.84326172	-60.53466797	+1912
+1457970658.03559990	+11.13134766	-3.40576172	-8.31005859	+39.81445313	+5.47119141	-67.06054688	+2196	+10.45898438	-1.45019531	-8.02441406	+12.01904297	-13.38134766	-5.18554688	+2152	+8.45068359	-5.40087891	-7.85742188	+15.73242188	+12.10693359	-60.46875000	+1920
+1457970658.03979990	+11.07421875	-3.51562500	-8.28808594	+39.94628906	+5.69091797	-66.86279297	+2184	+10.39746094	-1.57324219	-7.99804688	+11.90917969	-13.00781250	-5.09765625	+2132	+8.40234375	-5.51074219	-7.81787109	+15.88623047	+12.37060547	-60.31494141	+1920
+1457970658.04399990	+11.01269531	-3.62548828	-8.25292969	+40.07812500	+5.88867188	-66.68701172	+2172	+10.33593750	-1.69189453	-7.96289063	+11.86523438	-12.65625000	-5.03173828	+2108	+8.35839844	-5.62500000	-7.76074219	+16.04003906	+12.56835938	-60.22705078	+1924
+1457970658.04810000	+10.95556641	-3.73095703	-8.21777344	+40.23193359	+6.04248047	-66.48925781	+2156	+10.27880859	-1.79736328	-7.92333984	+11.84326172	-12.32666016	-4.85595703	+2084	+8.31005859	-5.73925781	-7.70361328	+16.14990234	+12.78808594	-60.13916016	+1928
+1457970658.05230000	+10.89843750	-3.83642578	-8.18261719	+40.36376953	+6.21826172	-66.31347656	+2144	+10.22167969	-1.91162109	-7.88818359	+11.75537109	-11.97509766	-4.74609375	+2064	+8.26171875	-5.84472656	-7.65087891	+16.34765625	+13.02978516	-59.98535156	+1928
+1457970658.05650000	+10.84570313	-3.93750000	-8.13427734	+40.49560547	+6.35009766	-66.15966797	+2132	+10.16455078	-2.02587891	-7.83984375	+11.71142578	-11.66748047	-4.65820313	+2048	+8.22216797	-5.95458984	-7.58935547	+16.50146484	+13.18359375	-59.91943359	+1928
+1457970658.06480000	+10.74023438	-4.13525391	-8.04199219	+40.82519531	+6.61376953	-65.83007813	+2104	+10.05908203	-2.23242188	-7.74755859	+11.64550781	-11.05224609	-4.30664063	+2012	+8.12988281	-6.16992188	-7.47070313	+16.83105469	+13.62304688	-59.63378906	+1928
+1457970658.06900000	+10.68750000	-4.23193359	-7.98925781	+41.00097656	+6.76757813	-65.67626953	+2096	+10.00634766	-2.33789063	-7.69042969	+11.62353516	-10.76660156	-4.19677734	+2000	+8.09033203	-6.27539063	-7.40478516	+17.00683594	+13.82080078	-59.50195313	+1928
+1457970658.07310010	+10.63476563	-4.31982422	-7.93212891	+41.19873047	+6.85546875	-65.45654297	+2084	+9.95800781	-2.43457031	-7.63330078	+11.62353516	-10.50292969	-3.97705078	+1988	+8.03759766	-6.38525391	-7.34326172	+17.16064453	+14.06250000	-59.34814453	+1928
+1457970658.07730010	+10.58203125	-4.41210938	-7.87939453	+41.39648438	+6.98730469	-65.25878906	+2072	+9.90966797	-2.53564453	-7.57617188	+11.55761719	-10.23925781	-3.80126953	+1976	+7.99365234	-6.48193359	-7.28613281	+17.38037109	+14.30419922	-59.10644531	+1924
+1457970658.08559990	+10.48095703	-4.57910156	-7.74755859	+41.79199219	+7.14111328	-64.90722656	+2060	+9.81738281	-2.72021484	-7.43994141	+11.51367188	-9.82177734	-3.40576172	+1960	+7.90576172	-6.68408203	-7.14990234	+17.73193359	+14.69970703	-58.75488281	+1928
+1457970658.08979990	+10.43261719	-4.66259766	-7.68164063	+41.98974609	+7.20703125	-64.73144531	+2056	+9.77343750	-2.81689453	-7.36962891	+11.49169922	-9.62402344	-3.20800781	+1952	+7.86181641	-6.77636719	-7.08837891	+17.99560547	+14.91943359	-58.46923828	+1928
+1457970658.09400010	+10.38867188	-4.74609375	-7.60693359	+42.18750000	+7.27294922	-64.62158203	+2052	+9.73388672	-2.90917969	-7.29052734	+11.44775391	-9.49218750	-3.05419922	+1952	+7.82226563	-6.87304688	-7.01806641	+18.17138672	+15.07324219	-58.29345703	+1932
+1457970658.09809990	+10.34472656	-4.82080078	-7.53222656	+42.38525391	+7.27294922	-64.42382813	+2052	+9.69433594	-2.99267578	-7.21142578	+11.42578125	-9.36035156	-2.81250000	+1944	+7.77392578	-6.96972656	-6.94775391	+18.32519531	+15.24902344	-58.07373047	+1936
+1457970658.10640000	+10.25683594	-4.97021484	-7.37841797	+42.78076172	+7.31689453	-64.09423828	+2052	+9.61962891	-3.17285156	-7.04882813	+11.33789063	-9.18457031	-2.43896484	+1944	+7.69482422	-7.14550781	-6.81152344	+18.76464844	+15.49072266	-57.52441406	+1940
+1457970658.11060000	+10.21728516	-5.03613281	-7.29492188	+43.00048828	+7.29492188	-63.91845703	+2056	+9.58447266	-3.25195313	-6.96533203	+11.27197266	-9.07470703	-2.17529297	+1944	+7.65087891	-7.23779297	-6.73681641	+18.91845703	+15.62255859	-57.28271484	+1944
+1457970658.11480000	+10.17333984	-5.10205078	-7.21582031	+43.17626953	+7.27294922	-63.74267578	+2056	+9.54931641	-3.33544922	-6.88623047	+11.20605469	-8.98681641	-1.93359375	+1940	+7.61572266	-7.31689453	-6.67089844	+19.18212891	+15.68847656	-56.93115234	+1944
+1457970658.11890010	+10.13818359	-5.17236328	-7.12353516	+43.33007813	+7.20703125	-63.65478516	+2064	+9.51855469	-3.42333984	-6.78955078	+11.09619141	-9.00878906	-1.75781250	+1948	+7.58496094	-7.40039063	-6.59179688	+19.37988281	+15.66650391	-56.73339844	+1948
+1457970658.12310000	+10.10302734	-5.23828125	-7.03564453	+43.50585938	+7.14111328	-63.52294922	+2068	+9.48779297	-3.50244141	-6.70166016	+10.98632813	-8.96484375	-1.49414063	+1948	+7.54541016	-7.48828125	-6.51269531	+19.51171875	+15.66650391	-56.51367188	+1952
+1457970658.12730000	+10.06787109	-5.30419922	-6.94775391	+43.65966797	+7.07519531	-63.39111328	+2072	+9.45703125	-3.58154297	-6.61376953	+10.87646484	-8.89892578	-1.23046875	+1948	+7.51464844	-7.56298828	-6.43798828	+19.77539063	+15.66650391	-56.20605469	+1952
+1457970658.13140010	+10.03271484	-5.37011719	-6.85107422	+43.81347656	+7.00927734	-63.32519531	+2080	+9.43066406	-3.66064453	-6.51269531	+10.74462891	-8.96484375	-1.07666016	+1956	+7.48828125	-7.64208984	-6.35449219	+19.97314453	+15.57861328	-56.00830078	+1956
+1457970658.13560010	+9.99755859	-5.43164063	-6.76318359	+43.96728516	+6.92138672	-63.17138672	+2080	+9.39990234	-3.73974609	-6.42480469	+10.56884766	-8.94287109	-0.79101563	+1956	+7.46191406	-7.72119141	-6.27099609	+20.12695313	+15.51269531	-55.78857422	+1960
+1457970658.13980010	+9.96679688	-5.48876953	-6.67968750	+44.14306641	+6.85546875	-62.99560547	+2084	+9.37353516	-3.81884766	-6.34130859	+10.41503906	-8.87695313	-0.52734375	+1956	+7.43994141	-7.79150391	-6.19628906	+20.41259766	+15.44677734	-55.48095703	+1956
+1457970658.14809990	+9.90087891	-5.60302734	-6.49072266	+44.45068359	+6.65771484	-62.75390625	+2088	+9.32519531	-3.97265625	-6.14355469	+10.04150391	-8.92089844	-0.04394531	+1964	+7.40039063	-7.93652344	-6.01611328	+20.78613281	+15.18310547	-55.08544922	+1956
+1457970658.15229990	+9.87011719	-5.66455078	-6.40283203	+44.62646484	+6.56982422	-62.60009766	+2088	+9.29882813	-4.04736328	-6.05566406	+9.86572266	-8.85498047	+0.24169922	+1964	+7.38281250	-7.99804688	-5.93701172	+21.09375000	+15.07324219	-54.79980469	+1948
+1457970658.15640000	+9.83935547	-5.72167969	-6.30175781	+44.78027344	+6.48193359	-62.53417969	+2088	+9.27685547	-4.11767578	-5.95019531	+9.68994141	-8.92089844	+0.43945313	+1968	+7.36962891	-8.06396484	-5.84472656	+21.33544922	+14.91943359	-54.62402344	+1944
+1457970658.16059990	+9.80859375	-5.77001953	-6.20947266	+44.97802734	+6.35009766	-62.35839844	+2088	+9.25488281	-4.19238281	-5.85791016	+9.47021484	-8.89892578	+0.74707031	+1968	+7.35205078	-8.13427734	-5.75244141	+21.51123047	+14.76562500	-54.44824219	+1940
+1457970658.16479990	+9.78222656	-5.82275391	-6.12597656	+45.19775391	+6.26220703	-62.13867188	+2080	+9.23291016	-4.25830078	-5.77001953	+9.29443359	-8.83300781	+1.03271484	+1964	+7.34326172	-8.19140625	-5.66894531	+21.81884766	+14.67773438	-54.18457031	+1932
+1457970658.16890000	+9.75146484	-5.87109375	-6.02490234	+45.39550781	+6.15234375	-62.02880859	+2080	+9.21533203	-4.32861328	-5.66455078	+9.14062500	-8.89892578	+1.25244141	+1964	+7.33007813	-8.25292969	-5.57666016	+22.10449219	+14.52392578	-53.96484375	+1924
+1457970658.17310000	+9.72070313	-5.91503906	-5.93261719	+45.61523438	+6.02050781	-61.83105469	+2076	+9.18896484	-4.39453125	-5.56787109	+8.92089844	-8.87695313	+1.56005859	+1960	+7.31689453	-8.31445313	-5.48437500	+22.30224609	+14.41406250	-53.74511719	+1916
+1457970658.17730000	+9.69433594	-5.95898438	-5.84472656	+45.87890625	+5.91064453	-61.58935547	+2068	+9.17138672	-4.45166016	-5.47998047	+8.78906250	-8.78906250	+1.88964844	+1956	+7.30810547	-8.36718750	-5.40087891	+22.63183594	+14.30419922	-53.45947266	+1900
+1457970658.18560000	+9.64160156	-6.04248047	-5.64697266	+46.31835938	+5.58105469	-61.30371094	+2060	+9.13623047	-4.57470703	-5.27783203	+8.41552734	-8.85498047	+2.43896484	+1952	+7.28173828	-8.48144531	-5.22070313	+23.11523438	+14.04052734	-53.02001953	+1880
+1457970658.18969990	+9.61523438	-6.07763672	-5.55468750	+46.60400391	+5.42724609	-61.08398438	+2052	+9.11865234	-4.62744141	-5.18554688	+8.30566406	-8.81103516	+2.76855469	+1944	+7.27294922	-8.52978516	-5.13720703	+23.42285156	+13.95263672	-52.73437500	+1868
+1457970658.19390010	+9.59765625	-6.11279297	-5.44921875	+46.84570313	+5.25146484	-60.99609375	+2048	+9.10986328	-4.68457031	-5.07568359	+8.17382813	-8.92089844	+3.01025391	+1944	+7.26416016	-8.58251953	-5.04931641	+23.68652344	+13.79882813	-52.47070313	+1856
+1457970658.19810010	+9.57128906	-6.15234375	-5.35253906	+47.04345703	+5.07568359	-60.84228516	+2044	+9.09228516	-4.74169922	-4.97900391	+7.97607422	-8.94287109	+3.29589844	+1940	+7.24658203	-8.63964844	-4.96582031	+23.88427734	+13.68896484	-52.22900391	+1844
+1457970658.20219990	+9.54931641	-6.17871094	-5.26025391	+47.35107422	+4.87792969	-60.64453125	+2036	+9.07910156	-4.78564453	-4.88671875	+7.88818359	-8.92089844	+3.62548828	+1932	+7.23779297	-8.68359375	-4.88671875	+24.16992188	+13.57910156	-51.92138672	+1832
+1457970658.20639990	+9.53613281	-6.20947266	-5.15478516	+47.59277344	+4.65820313	-60.57861328	+2032	+9.07470703	-4.83398438	-4.77685547	+7.77832031	-9.07470703	+3.88916016	+1932	+7.22900391	-8.73193359	-4.80322266	+24.38964844	+13.42529297	-51.63574219	+1820
+1457970658.21059990	+9.51416016	-6.24462891	-5.04931641	+47.74658203	+4.48242188	-60.46875000	+2032	+9.06152344	-4.88671875	-4.67578125	+7.55859375	-9.09667969	+4.15283203	+1928	+7.21142578	-8.78466797	-4.72412109	+24.56542969	+13.29345703	-51.37207031	+1808
+1457970658.21890000	+9.48779297	-6.28857422	-4.84716797	+48.20800781	+4.06494141	-60.31494141	+2024	+9.05273438	-4.97021484	-4.47802734	+7.33886719	-9.29443359	+4.74609375	+1920	+7.19384766	-8.86376953	-4.56591797	+25.02685547	+12.94189453	-50.80078125	+1784
+1457970658.22309990	+9.47021484	-6.32373047	-4.74609375	+48.33984375	+3.91113281	-60.27099609	+2024	+9.04394531	-5.02294922	-4.37695313	+7.09716797	-9.38232422	+4.96582031	+1920	+7.18066406	-8.91210938	-4.48681641	+25.15869141	+12.76611328	-50.55908203	+1776
+1457970658.22720000	+9.45703125	-6.34130859	-4.65380859	+48.55957031	+3.73535156	-60.16113281	+2020	+9.03955078	-5.05371094	-4.28466797	+6.96533203	-9.42626953	+5.27343750	+1912	+7.17187500	-8.94726563	-4.40771484	+25.37841797	+12.59033203	-50.29541016	+1764
+1457970658.23140000	+9.44824219	-6.36328125	-4.54833984	+48.75732422	+3.53759766	-60.16113281	+2020	+9.04394531	-5.09326172	-4.17919922	+6.85546875	-9.62402344	+5.49316406	+1908	+7.16748047	-8.98681641	-4.33300781	+25.55419922	+12.37060547	-50.05371094	+1756
+1457970658.23560000	+9.43505859	-6.39404297	-4.45166016	+48.84521484	+3.42773438	-60.13916016	+2020	+9.03515625	-5.14599609	-4.08691406	+6.56982422	-9.68994141	+5.71289063	+1908	+7.15869141	-9.03076172	-4.25390625	+25.68603516	+12.19482422	-49.83398438	+1748
+1457970658.23970010	+9.42187500	-6.41162109	-4.35937500	+49.02099609	+3.29589844	-60.05126953	+2016	+9.03515625	-5.18115234	-3.99902344	+6.41601563	-9.73388672	+5.99853516	+1904	+7.15429688	-9.06152344	-4.17919922	+25.90576172	+11.97509766	-49.59228516	+1740
+1457970658.24390010	+9.41308594	-6.43359375	-4.26269531	+49.19677734	+3.16406250	-60.02929688	+2016	+9.03955078	-5.21630859	-3.90234375	+6.26220703	-9.88769531	+6.21826172	+1900	+7.15429688	-9.09667969	-4.10449219	+26.10351563	+11.73339844	-49.37255859	+1728
+1457970658.25219990	+9.38671875	-6.47753906	-4.08251953	+49.46044922	+2.98828125	-59.89746094	+2016	+9.03076172	-5.29541016	-3.72656250	+5.73486328	-10.01953125	+6.67968750	+1896	+7.14550781	-9.16259766	-3.95068359	+26.45507813	+11.33789063	-48.99902344	+1712
+1457970658.25640010	+9.38232422	-6.49511719	-3.99462891	+49.63623047	+2.90039063	-59.87548828	+2012	+9.03515625	-5.33056641	-3.63867188	+5.53710938	-10.12939453	+6.89941406	+1892	+7.14990234	-9.19335938	-3.87597656	+26.65283203	+11.11816406	-48.82324219	+1704
+1457970658.26060010	+9.36914063	-6.51708984	-3.91113281	+49.76806641	+2.83447266	-59.83154297	+2012	+9.03515625	-5.37451172	-3.55517578	+5.22949219	-10.19531250	+7.09716797	+1888	+7.15429688	-9.22412109	-3.80126953	+26.82861328	+10.92041016	-48.71337891	+1700
+1457970658.26469990	+9.36035156	-6.53466797	-3.83203125	+49.92187500	+2.76855469	-59.74365234	+2008	+9.03076172	-5.40966797	-3.47167969	+4.96582031	-10.23925781	+7.31689453	+1884	+7.15869141	-9.25048828	-3.72216797	+27.07031250	+10.72265625	-48.55957031	+1688
+1457970658.26889990	+9.35156250	-6.55224609	-3.75292969	+50.09765625	+2.72460938	-59.65576172	+2004	+9.03515625	-5.44042969	-3.39257813	+4.72412109	-10.28320313	+7.55859375	+1876	+7.16308594	-9.27685547	-3.65185547	+27.29003906	+10.54687500	-48.42773438	+1680
+1457970658.27300000	+9.33837891	-6.56982422	-3.67382813	+50.27343750	+2.68066406	-59.58984375	+2000	+9.03076172	-5.48437500	-3.31347656	+4.39453125	-10.30517578	+7.75634766	+1872	+7.16748047	-9.30322266	-3.57714844	+27.50976563	+10.37109375	-48.29589844	+1672
+1457970658.27720000	+9.32519531	-6.58300781	-3.59912109	+50.47119141	+2.61474609	-59.52392578	+1992	+9.03076172	-5.51513672	-3.23876953	+4.10888672	-10.32714844	+7.99804688	+1868	+7.17626953	-9.32519531	-3.50244141	+27.75146484	+10.19531250	-48.18603516	+1660
+1457970658.28140000	+9.31640625	-6.60058594	-3.52880859	+50.66894531	+2.57080078	-59.43603516	+1984	+9.03076172	-5.54589844	-3.16845703	+3.82324219	-10.34912109	+8.23974609	+1860	+7.18505859	-9.34716797	-3.43212891	+27.99316406	+9.99755859	-48.05419922	+1648
+1457970658.28970000	+9.29003906	-6.62255859	-3.38378906	+51.06445313	+2.48291016	-59.34814453	+1968	+9.02197266	-5.60742188	-3.01904297	+3.22998047	-10.43701172	+8.67919922	+1844	+7.19384766	-9.38671875	-3.28710938	+28.47656250	+9.68994141	-47.92236328	+1628
+1457970658.29390000	+9.28125000	-6.63574219	-3.31787109	+51.28417969	+2.41699219	-59.28222656	+1956	+9.02197266	-5.63818359	-2.95312500	+2.94433594	-10.45898438	+8.94287109	+1836	+7.20263672	-9.40869141	-3.22558594	+28.71826172	+9.53613281	-47.81250000	+1612
+1457970658.29800010	+9.26806641	-6.64453125	-3.24755859	+51.48193359	+2.39501953	-59.28222656	+1948	+9.01757813	-5.66894531	-2.88281250	+2.61474609	-10.48095703	+9.16259766	+1828	+7.20703125	-9.42626953	-3.15527344	+28.93798828	+9.38232422	-47.74658203	+1604
+1457970658.30220010	+9.25488281	-6.65332031	-3.18164063	+51.70166016	+2.35107422	-59.26025391	+1936	+9.01318359	-5.69531250	-2.81689453	+2.32910156	-10.50292969	+9.40429688	+1820	+7.21142578	-9.44824219	-3.08935547	+29.17968750	+9.22851563	-47.70263672	+1592
+1457970658.30640010	+9.24169922	-6.65771484	-3.12011719	+51.89941406	+2.30712891	-59.21630859	+1924	+9.00878906	-5.71728516	-2.75097656	+2.04345703	-10.50292969	+9.66796875	+1812	+7.21142578	-9.46582031	-3.03222656	+29.39941406	+9.07470703	-47.57080078	+1576
+1457970658.31049990	+9.22851563	-6.67089844	-3.05419922	+52.03125000	+2.30712891	-59.23828125	+1916	+9.00439453	-5.73925781	-2.68945313	+1.80175781	-10.54687500	+9.88769531	+1804	+7.21142578	-9.48339844	-2.97509766	+29.61914063	+8.96484375	-47.48291016	+1564
+1457970658.31469990	+9.21533203	-6.67089844	-2.98828125	+52.22900391	+2.28515625	-59.26025391	+1904	+8.99560547	-5.76123047	-2.62353516	+1.56005859	-10.56884766	+10.15136719	+1796	+7.21142578	-9.49658203	-2.91357422	+29.81689453	+8.81103516	-47.41699219	+1552
+1457970658.31890010	+9.20654297	-6.67529297	-2.93115234	+52.42675781	+2.26318359	-59.28222656	+1892	+8.99121094	-5.77880859	-2.56640625	+1.34033203	-10.56884766	+10.41503906	+1788	+7.20703125	-9.51416016	-2.86083984	+30.01464844	+8.67919922	-47.30712891	+1540
+1457970658.32719990	+9.18457031	-6.68408203	-2.81250000	+52.69042969	+2.32910156	-59.37011719	+1872	+8.97802734	-5.81396484	-2.44335938	+0.96679688	-10.59082031	+10.85449219	+1772	+7.19824219	-9.54492188	-2.75537109	+30.34423828	+8.45947266	-47.17529297	+1520
+1457970658.33139990	+9.17138672	-6.68847656	-2.75537109	+52.84423828	+2.35107422	-59.39208984	+1860	+8.96923828	-5.82714844	-2.39062500	+0.79101563	-10.54687500	+11.09619141	+1768	+7.18945313	-9.56250000	-2.71142578	+30.52001953	+8.34960938	-47.04345703	+1508
+1457970658.33550000	+9.15820313	-6.69726563	-2.69824219	+52.91015625	+2.41699219	-59.41406250	+1852	+8.96484375	-5.84033203	-2.33789063	+0.65917969	-10.52490234	+11.33789063	+1760	+7.18066406	-9.57568359	-2.66308594	+30.67382813	+8.26171875	-46.93359375	+1496
+1457970658.33970000	+9.14501953	-6.69726563	-2.64990234	+53.02001953	+2.48291016	-59.41406250	+1844	+8.95605469	-5.85351563	-2.28515625	+0.54931641	-10.45898438	+11.55761719	+1752	+7.17187500	-9.58886719	-2.61914063	+30.80566406	+8.19580078	-46.80175781	+1488
+1457970658.34380010	+9.13623047	-6.69726563	-2.59716797	+53.12988281	+2.54882813	-59.41406250	+1836	+8.94726563	-5.86230469	-2.23681641	+0.43945313	-10.37109375	+11.79931641	+1748	+7.16308594	-9.60205078	-2.57958984	+30.95947266	+8.12988281	-46.64794922	+1480
+1457970658.34800000	+9.12304688	-6.70166016	-2.54882813	+53.17382813	+2.63671875	-59.39208984	+1828	+8.93847656	-5.87109375	-2.18847656	+0.39550781	-10.28320313	+12.01904297	+1740	+7.14990234	-9.61523438	-2.54003906	+31.09130859	+8.06396484	-46.51611328	+1472
+1457970658.35630010	+9.10107422	-6.70605469	-2.45654297	+53.34960938	+2.81250000	-59.32617188	+1816	+8.92529297	-5.88867188	-2.09619141	+0.35156250	-10.06347656	+12.43652344	+1728	+7.13232422	-9.63281250	-2.45654297	+31.35498047	+7.99804688	-46.23046875	+1456
+1457970658.36050010	+9.08789063	-6.71044922	-2.41259766	+53.39355469	+2.90039063	-59.28222656	+1812	+8.91210938	-5.89306641	-2.05224609	+0.35156250	-9.95361328	+12.63427734	+1724	+7.12353516	-9.64160156	-2.41699219	+31.48681641	+7.97607422	-46.09863281	+1452
+1457970658.36470010	+9.07910156	-6.71044922	-2.36865234	+53.48144531	+2.98828125	-59.19433594	+1804	+8.90332031	-5.89746094	-2.00830078	+0.35156250	-9.82177734	+12.83203125	+1720	+7.11474609	-9.65039063	-2.37744141	+31.61865234	+7.97607422	-45.94482422	+1444
+1457970658.36879990	+9.07031250	-6.71044922	-2.32910156	+53.54736328	+3.07617188	-59.12841797	+1800	+8.89892578	-5.90625000	-1.96875000	+0.37353516	-9.66796875	+13.02978516	+1712	+7.10595703	-9.65917969	-2.33789063	+31.75048828	+7.97607422	-45.79101563	+1440
+1457970658.37299990	+9.05712891	-6.71484375	-2.28955078	+53.59130859	+3.14208984	-59.01855469	+1796	+8.89013672	-5.90625000	-1.92919922	+0.41748047	-9.51416016	+13.22753906	+1708	+7.10156250	-9.66796875	-2.30273438	+31.88232422	+7.95410156	-45.63720703	+1432
+1457970658.37719990	+9.04833984	-6.71484375	-2.25000000	+53.67919922	+3.18603516	-58.93066406	+1792	+8.88134766	-5.91064453	-1.88964844	+0.48339844	-9.40429688	+13.40332031	+1700	+7.09716797	-9.66796875	-2.26318359	+32.05810547	+7.95410156	-45.50537109	+1428
+1457970658.38130000	+9.03955078	-6.71484375	-2.21484375	+53.76708984	+3.22998047	-58.82080078	+1784	+8.87255859	-5.91064453	-1.85449219	+0.52734375	-9.27246094	+13.60107422	+1692	+7.09716797	-9.67236328	-2.22363281	+32.18994141	+7.91015625	-45.37353516	+1420
+1457970658.38969990	+9.02636719	-6.71484375	-2.14013672	+53.92089844	+3.29589844	-58.68896484	+1776	+8.85937500	-5.91503906	-1.77539063	+0.65917969	-9.09667969	+13.88671875	+1684	+7.09716797	-9.68115234	-2.14013672	+32.49755859	+7.86621094	-45.17578125	+1408
+1457970658.39380000	+9.01757813	-6.71484375	-2.10498047	+54.00878906	+3.29589844	-58.60107422	+1768	+8.85058594	-5.91503906	-1.74023438	+0.72509766	-9.00878906	+14.04052734	+1676	+7.09716797	-9.68115234	-2.10058594	+32.62939453	+7.80029297	-45.08789063	+1400
+1457970658.39800000	+9.01318359	-6.71484375	-2.06982422	+54.05273438	+3.31787109	-58.55712891	+1764	+8.84619141	-5.91503906	-1.70507813	+0.79101563	-8.96484375	+14.15039063	+1668	+7.10156250	-9.68554688	-2.06103516	+32.78320313	+7.75634766	-45.00000000	+1396
+1457970658.40220000	+9.00878906	-6.71044922	-2.03027344	+54.14062500	+3.29589844	-58.53515625	+1756	+8.83740234	-5.91503906	-1.66552734	+0.87890625	-8.94287109	+14.28222656	+1664	+7.10595703	-9.68554688	-2.01708984	+32.91503906	+7.69042969	-44.97802734	+1392
+1457970658.40630010	+9.00439453	-6.71044922	-1.99951172	+54.20654297	+3.29589844	-58.46923828	+1748	+8.83300781	-5.91503906	-1.63476563	+0.94482422	-8.89892578	+14.41406250	+1656	+7.11035156	-9.68554688	-1.98193359	+33.06884766	+7.60253906	-44.89013672	+1384
+1457970658.41050000	+8.99560547	-6.71044922	-1.96435547	+54.27246094	+3.29589844	-58.44726563	+1740	+8.82861328	-5.91503906	-1.59960938	+1.03271484	-8.89892578	+14.50195313	+1648	+7.11474609	-9.68554688	-1.94238281	+33.17871094	+7.53662109	-44.82421875	+1376
+1457970658.41470000	+8.99121094	-6.70605469	-1.92919922	+54.33837891	+3.29589844	-58.44726563	+1732	+8.82421875	-5.91064453	-1.56005859	+1.12060547	-8.92089844	+14.56787109	+1644	+7.11914063	-9.68115234	-1.90283203	+33.31054688	+7.44873047	-44.82421875	+1368
+1457970658.42300010	+8.98242188	-6.70166016	-1.86767578	+54.49218750	+3.27392578	-58.44726563	+1716	+8.81542969	-5.90625000	-1.49853516	+1.29638672	-8.94287109	+14.69970703	+1628	+7.12353516	-9.68115234	-1.83251953	+33.57421875	+7.25097656	-44.75830078	+1356
+1457970658.42709990	+8.97802734	-6.69726563	-1.83251953	+54.53613281	+3.29589844	-58.46923828	+1708	+8.80664063	-5.90625000	-1.46337891	+1.38427734	-8.96484375	+14.74365234	+1620	+7.12353516	-9.68115234	-1.79736328	+33.66210938	+7.16308594	-44.75830078	+1348
+1457970658.43129990	+8.97363281	-6.69287109	-1.80615234	+54.60205078	+3.31787109	-58.44726563	+1700	+8.80224609	-5.90185547	-1.43701172	+1.47216797	-8.94287109	+14.78759766	+1612	+7.12353516	-9.68115234	-1.77099609	+33.75000000	+7.09716797	-44.69238281	+1340
+1457970658.43549990	+8.96923828	-6.68847656	-1.77539063	+54.68994141	+3.33984375	-58.44726563	+1692	+8.79785156	-5.89746094	-1.40625000	+1.56005859	-8.94287109	+14.80957031	+1604	+7.12353516	-9.68115234	-1.74023438	+33.85986328	+7.05322266	-44.64843750	+1328
+1457970658.43960000	+8.96044922	-6.68847656	-1.74462891	+54.75585938	+3.38378906	-58.44726563	+1684	+8.78906250	-5.89746094	-1.37988281	+1.64794922	-8.92089844	+14.83154297	+1596	+7.11914063	-9.68115234	-1.70947266	+33.94775391	+6.98730469	-44.62646484	+1324
+1457970658.44380000	+8.95166016	-6.68408203	-1.72265625	+54.82177734	+3.42773438	-58.38134766	+1676	+8.78027344	-5.89306641	-1.35351563	+1.73583984	-8.83300781	+14.85351563	+1588	+7.11035156	-9.68115234	-1.68750000	+34.03564453	+6.96533203	-44.51660156	+1316
+1457970658.44800000	+8.94287109	-6.67529297	-1.70068359	+54.95361328	+3.47167969	-58.33740234	+1672	+8.77587891	-5.88867188	-1.33154297	+1.86767578	-8.78906250	+14.85351563	+1584	+7.10156250	-9.67675781	-1.66552734	+34.10156250	+6.94335938	-44.42871094	+1308
+1457970658.45630000	+8.92089844	-6.66650391	-1.65234375	+55.10742188	+3.62548828	-58.22753906	+1660	+8.75390625	-5.87988281	-1.28320313	+2.04345703	-8.61328125	+14.85351563	+1572	+7.07958984	-9.68115234	-1.62597656	+34.25537109	+6.96533203	-44.25292969	+1300
+1457970658.46050000	+8.91210938	-6.65771484	-1.63037109	+55.26123047	+3.69140625	-58.16162109	+1656	+8.74511719	-5.87548828	-1.26123047	+2.17529297	-8.50341797	+14.85351563	+1564	+7.07080078	-9.68115234	-1.60400391	+34.36523438	+6.98730469	-44.16503906	+1292
+1457970658.46460010	+8.89892578	-6.65332031	-1.61279297	+55.34912109	+3.75732422	-58.07373047	+1652	+8.73632813	-5.87109375	-1.24365234	+2.26318359	-8.39355469	+14.85351563	+1560	+7.05322266	-9.68115234	-1.58203125	+34.43115234	+7.05322266	-44.03320313	+1292
+1457970658.46880010	+8.88134766	-6.64892578	-1.59082031	+55.45898438	+3.84521484	-57.96386719	+1648	+8.72314453	-5.87109375	-1.22167969	+2.32910156	-8.23974609	+14.87548828	+1552	+7.04003906	-9.68115234	-1.56445313	+34.49707031	+7.09716797	-43.90136719	+1288
+1457970658.47300000	+8.86816406	-6.64453125	-1.57324219	+55.59082031	+3.93310547	-57.87597656	+1644	+8.70996094	-5.86230469	-1.20410156	+2.46093750	-8.10791016	+14.87548828	+1548	+7.02246094	-9.68115234	-1.55126953	+34.58496094	+7.16308594	-43.76953125	+1288
+1457970658.47709990	+8.85498047	-6.63574219	-1.55566406	+55.70068359	+3.99902344	-57.76611328	+1640	+8.69677734	-5.85791016	-1.18652344	+2.54882813	-7.97607422	+14.89746094	+1544	+7.00927734	-9.68115234	-1.53369141	+34.69482422	+7.20703125	-43.61572266	+1284
+1457970658.48130010	+8.84179688	-6.63134766	-1.53808594	+55.83251953	+4.08691406	-57.65625000	+1636	+8.68359375	-5.85351563	-1.16894531	+2.63671875	-7.84423828	+14.91943359	+1540	+6.99609375	-9.68115234	-1.51611328	+34.78271484	+7.25097656	-43.48388672	+1284
+1457970658.48550010	+8.82421875	-6.62255859	-1.52050781	+55.96435547	+4.15283203	-57.54638672	+1636	+8.67041016	-5.84472656	-1.15136719	+2.74658203	-7.71240234	+14.94140625	+1536	+6.98291016	-9.68115234	-1.49414063	+34.89257813	+7.29492188	-43.35205078	+1280
+1457970658.49379990	+8.79785156	-6.60937500	-1.48535156	+56.20605469	+4.28466797	-57.39257813	+1632	+8.63964844	-5.83593750	-1.11181641	+2.92236328	-7.49267578	+14.98535156	+1528	+6.95654297	-9.67675781	-1.45458984	+35.11230469	+7.40478516	-43.11035156	+1280
+1457970658.49790000	+8.78027344	-6.60498047	-1.46777344	+56.31591797	+4.37255859	-57.30468750	+1628	+8.62646484	-5.83154297	-1.09423828	+3.03222656	-7.38281250	+15.02929688	+1528	+6.94775391	-9.67236328	-1.43701172	+35.24414063	+7.44873047	-42.97851563	+1280
+1457970658.50630000	+8.75390625	-6.59179688	-1.43261719	+56.53564453	+4.48242188	-57.15087891	+1624	+8.60009766	-5.82275391	-1.05468750	+3.22998047	-7.18505859	+15.11718750	+1520	+6.93457031	-9.66357422	-1.38867188	+35.50781250	+7.49267578	-42.75878906	+1276
+1457970658.51460000	+8.72314453	-6.58300781	-1.39746094	+56.73339844	+4.61425781	-56.97509766	+1620	+8.57373047	-5.80957031	-1.01953125	+3.40576172	-6.98730469	+15.24902344	+1512	+6.92138672	-9.65478516	-1.34472656	+35.79345703	+7.51464844	-42.51708984	+1272
+1457970658.51880000	+8.70996094	-6.57421875	-1.37548828	+56.84326172	+4.65820313	-56.90917969	+1616	+8.56054688	-5.80517578	-0.99755859	+3.49365234	-6.92138672	+15.29296875	+1508	+6.91699219	-9.64599609	-1.32275391	+35.94726563	+7.53662109	-42.42919922	+1268
+1457970658.52290010	+8.69677734	-6.56982422	-1.35791016	+56.93115234	+4.70214844	-56.84326172	+1612	+8.54736328	-5.80078125	-0.97998047	+3.58154297	-6.83349609	+15.38085938	+1504	+6.91259766	-9.64160156	-1.29638672	+36.10107422	+7.55859375	-42.34130859	+1268
+1457970658.52710010	+8.68359375	-6.56542969	-1.34033203	+57.04101563	+4.76806641	-56.75537109	+1604	+8.53417969	-5.79638672	-0.96240234	+3.66943359	-6.74560547	+15.44677734	+1500	+6.90380859	-9.63281250	-1.27441406	+36.25488281	+7.58056641	-42.23144531	+1268
+1457970658.53130010	+8.67041016	-6.55664063	-1.32275391	+57.12890625	+4.83398438	-56.68945313	+1600	+8.52099609	-5.78759766	-0.94042969	+3.77929688	-6.65771484	+15.51269531	+1496	+6.89941406	-9.62841797	-1.24804688	+36.38671875	+7.60253906	-42.12158203	+1268
+1457970658.53539990	+8.65722656	-6.55224609	-1.30517578	+57.21679688	+4.87792969	-56.57958984	+1592	+8.50781250	-5.78759766	-0.92285156	+3.84521484	-6.56982422	+15.62255859	+1492	+6.89501953	-9.62402344	-1.22607422	+36.51855469	+7.62451172	-42.03369141	+1272
+1457970658.53959990	+8.64404297	-6.54785156	-1.28759766	+57.30468750	+4.92187500	-56.46972656	+1584	+8.49462891	-5.77880859	-0.90527344	+3.93310547	-6.45996094	+15.71044922	+1488	+6.88623047	-9.61523438	-1.19970703	+36.67236328	+7.64648438	-41.94580078	+1276
+1457970658.54790000	+8.62207031	-6.53906250	-1.25683594	+57.48046875	+5.03173828	-56.25000000	+1572	+8.46826172	-5.77001953	-0.87011719	+4.08691406	-6.24023438	+15.90820313	+1476	+6.87304688	-9.60644531	-1.16455078	+36.91406250	+7.69042969	-41.68212891	+1280
+1457970658.55209990	+8.60888672	-6.53027344	-1.23925781	+57.59033203	+5.05371094	-56.14013672	+1564	+8.45507813	-5.76562500	-0.85253906	+4.17480469	-6.13037109	+15.99609375	+1468	+6.86425781	-9.59765625	-1.14697266	+37.02392578	+7.71240234	-41.59423828	+1284
+1457970658.55629990	+8.59570313	-6.52587891	-1.22607422	+57.70019531	+5.09765625	-56.03027344	+1560	+8.44628906	-5.76123047	-0.83935547	+4.26269531	-6.02050781	+16.08398438	+1464	+6.85546875	-9.59326172	-1.12939453	+37.15576172	+7.73437500	-41.48437500	+1288
+1457970658.56040000	+8.58251953	-6.52148438	-1.21289063	+57.76611328	+5.14160156	-55.92041016	+1556	+8.43310547	-5.76123047	-0.82177734	+4.30664063	-5.93261719	+16.17187500	+1456	+6.84228516	-9.58886719	-1.11621094	+37.24365234	+7.77832031	-41.37451172	+1296
+1457970658.56460000	+8.57373047	-6.51269531	-1.19531250	+57.85400391	+5.18554688	-55.85449219	+1552	+8.41992188	-5.75244141	-0.80419922	+4.37255859	-5.86669922	+16.23779297	+1452	+6.82910156	-9.58886719	-1.09863281	+37.28759766	+7.80029297	-41.30859375	+1300
+1457970658.56880000	+8.56494141	-6.50830078	-1.18652344	+57.94189453	+5.20751953	-55.72265625	+1544	+8.41113281	-5.74804688	-0.79101563	+4.46044922	-5.75683594	+16.34765625	+1444	+6.81591797	-9.58447266	-1.08984375	+37.35351563	+7.80029297	-41.17675781	+1308
+1457970658.57290010	+8.55175781	-6.50830078	-1.17333984	+57.96386719	+5.25146484	-55.63476563	+1540	+8.39794922	-5.74804688	-0.77783203	+4.46044922	-5.66894531	+16.39160156	+1440	+6.80273438	-9.58886719	-1.08544922	+37.37548828	+7.82226563	-41.04492188	+1312
+1457970658.58119990	+8.53417969	-6.49511719	-1.15136719	+58.09570313	+5.27343750	-55.48095703	+1528	+8.38037109	-5.73925781	-0.75585938	+4.59228516	-5.55908203	+16.54541016	+1428	+6.77636719	-9.58447266	-1.06787109	+37.44140625	+7.80029297	-40.89111328	+1320
+1457970658.58540010	+8.52099609	-6.49511719	-1.14257813	+58.09570313	+5.33935547	-55.45898438	+1524	+8.37158203	-5.74365234	-0.74707031	+4.57031250	-5.51513672	+16.56738281	+1424	+6.76318359	-9.58447266	-1.06787109	+37.44140625	+7.80029297	-40.80322266	+1324
+1457970658.58960010	+8.51220703	-6.48632813	-1.13378906	+58.13964844	+5.36132813	-55.45898438	+1520	+8.36279297	-5.73925781	-0.73388672	+4.61425781	-5.53710938	+16.58935547	+1420	+6.74560547	-9.58447266	-1.06347656	+37.41943359	+7.77832031	-40.78125000	+1328
+1457970658.59369990	+8.50781250	-6.48193359	-1.12939453	+58.18359375	+5.36132813	-55.41503906	+1516	+8.35839844	-5.73486328	-0.72949219	+4.63623047	-5.49316406	+16.65527344	+1416	+6.73681641	-9.58447266	-1.05908203	+37.41943359	+7.75634766	-40.73730469	+1328
+1457970658.59789990	+8.49902344	-6.48632813	-1.12060547	+58.13964844	+5.40527344	-55.41503906	+1512	+8.34960938	-5.73925781	-0.72070313	+4.61425781	-5.47119141	+16.67724609	+1412	+6.72363281	-9.58886719	-1.05908203	+37.39746094	+7.75634766	-40.69335938	+1332
+1457970658.60209990	+8.49462891	-6.48193359	-1.11181641	+58.13964844	+5.44921875	-55.43701172	+1508	+8.34521484	-5.73486328	-0.71191406	+4.61425781	-5.51513672	+16.67724609	+1408	+6.71484375	-9.58886719	-1.05029297	+37.35351563	+7.73437500	-40.71533203	+1336
+1457970658.60620000	+8.49023438	-6.48193359	-1.11181641	+58.13964844	+5.44921875	-55.41503906	+1504	+8.34082031	-5.73486328	-0.70751953	+4.63623047	-5.49316406	+16.74316406	+1404	+6.70166016	-9.59326172	-1.05468750	+37.33154297	+7.69042969	-40.67138672	+1336
+1457970658.61459990	+8.47705078	-6.48193359	-1.10302734	+58.07373047	+5.49316406	-55.45898438	+1496	+8.33203125	-5.73486328	-0.69873047	+4.59228516	-5.55908203	+16.76513672	+1396	+6.69287109	-9.59326172	-1.05468750	+37.28759766	+7.64648438	-40.62744141	+1336
+1457970658.61870000	+8.47705078	-6.48193359	-1.09863281	+58.05175781	+5.49316406	-55.48095703	+1492	+8.32763672	-5.73486328	-0.69873047	+4.59228516	-5.58105469	+16.80908203	+1388	+6.68847656	-9.58886719	-1.05468750	+37.28759766	+7.60253906	-40.64941406	+1336
+1457970658.62290000	+8.47265625	-6.48193359	-1.09863281	+58.02978516	+5.49316406	-55.50292969	+1488	+8.32763672	-5.73486328	-0.69433594	+4.59228516	-5.60302734	+16.83105469	+1384	+6.68408203	-9.58886719	-1.05029297	+37.28759766	+7.58056641	-40.69335938	+1336
+1457970658.62710000	+8.46826172	-6.48193359	-1.09423828	+58.00781250	+5.51513672	-55.54687500	+1480	+8.32324219	-5.73486328	-0.69433594	+4.57031250	-5.62500000	+16.85302734	+1380	+6.68408203	-9.58886719	-1.04589844	+37.28759766	+7.55859375	-40.71533203	+1336
+1457970658.63120010	+8.46826172	-6.48193359	-1.08984375	+57.98583984	+5.51513672	-55.59082031	+1476	+8.31884766	-5.73486328	-0.68994141	+4.57031250	-5.66894531	+16.87500000	+1376	+6.67968750	-9.58886719	-1.04150391	+37.28759766	+7.53662109	-40.75927734	+1336
+1457970658.63540010	+8.46386719	-6.48193359	-1.08984375	+57.96386719	+5.49316406	-55.59082031	+1472	+8.31884766	-5.73486328	-0.68994141	+4.54833984	-5.69091797	+16.89697266	+1372	+6.68408203	-9.58447266	-1.04150391	+37.28759766	+7.51464844	-40.80322266	+1336
+1457970658.63960000	+8.46386719	-6.48193359	-1.08984375	+57.96386719	+5.47119141	-55.59082031	+1468	+8.31445313	-5.73486328	-0.68554688	+4.54833984	-5.71289063	+16.94091797	+1364	+6.68408203	-9.58447266	-1.03710938	+37.30957031	+7.49267578	-40.84716797	+1340
+1457970658.64790010	+8.45947266	-6.48193359	-1.08544922	+57.94189453	+5.40527344	-55.59082031	+1456	+8.31445313	-5.73486328	-0.68115234	+4.54833984	-5.77880859	+17.02880859	+1356	+6.68847656	-9.58007813	-1.02832031	+37.35351563	+7.42675781	-40.91308594	+1340
+1457970658.65200000	+8.45947266	-6.47753906	-1.08105469	+57.96386719	+5.36132813	-55.61279297	+1452	+8.31005859	-5.73046875	-0.67675781	+4.54833984	-5.82275391	+17.09472656	+1348	+6.69287109	-9.57568359	-1.02392578	+37.39746094	+7.40478516	-40.93505859	+1344
+1457970658.65619990	+8.45947266	-6.47753906	-1.07666016	+57.96386719	+5.31738281	-55.63476563	+1452	+8.31005859	-5.73046875	-0.67675781	+4.54833984	-5.86669922	+17.13867188	+1344	+6.69726563	-9.57128906	-1.01953125	+37.44140625	+7.36083984	-40.97900391	+1348
+1457970658.66039990	+8.45947266	-6.47753906	-1.07666016	+57.96386719	+5.27343750	-55.63476563	+1448	+8.31005859	-5.73046875	-0.67236328	+4.54833984	-5.88867188	+17.18261719	+1340	+6.69726563	-9.56689453	-1.01513672	+37.46337891	+7.33886719	-41.02294922	+1348
+1457970658.66450000	+8.45947266	-6.47753906	-1.07226563	+57.96386719	+5.25146484	-55.63476563	+1444	+8.30566406	-5.73046875	-0.66796875	+4.54833984	-5.93261719	+17.22656250	+1332	+6.70166016	-9.56689453	-1.01074219	+37.48535156	+7.29492188	-41.04492188	+1352
+1457970658.66870000	+8.45947266	-6.47314453	-1.07226563	+57.98583984	+5.18554688	-55.63476563	+1440	+8.30566406	-5.72607422	-0.66357422	+4.54833984	-5.97656250	+17.29248047	+1328	+6.70166016	-9.56250000	-1.00634766	+37.50732422	+7.25097656	-41.08886719	+1356
+1457970658.67290000	+8.45947266	-6.47314453	-1.06787109	+57.96386719	+5.14160156	-55.63476563	+1440	+8.30566406	-5.72607422	-0.65917969	+4.54833984	-6.02050781	+17.33642578	+1324	+6.70166016	-9.55810547	-1.00195313	+37.52929688	+7.22900391	-41.08886719	+1356
+1457970658.67700000	+8.45947266	-6.46875000	-1.06347656	+57.96386719	+5.09765625	-55.63476563	+1436	+8.30566406	-5.72607422	-0.65478516	+4.52636719	-6.06445313	+17.40234375	+1316	+6.70605469	-9.55810547	-1.00195313	+37.52929688	+7.18505859	-41.11083984	+1360
+1457970658.68540000	+8.45507813	-6.46435547	-1.05908203	+57.98583984	+5.00976563	-55.63476563	+1436	+8.30566406	-5.72167969	-0.65039063	+4.52636719	-6.13037109	+17.49023438	+1308	+6.70605469	-9.54931641	-0.99755859	+37.55126953	+7.09716797	-41.13281250	+1364
+1457970658.68950010	+8.45507813	-6.46435547	-1.05468750	+57.96386719	+4.96582031	-55.65673828	+1432	+8.30126953	-5.71728516	-0.64599609	+4.50439453	-6.17431641	+17.55615234	+1304	+6.70605469	-9.54931641	-0.99755859	+37.55126953	+7.05322266	-41.13281250	+1364
+1457970658.69370010	+8.45507813	-6.45996094	-1.05029297	+57.96386719	+4.92187500	-55.67871094	+1432	+8.30126953	-5.71728516	-0.64160156	+4.50439453	-6.21826172	+17.60009766	+1300	+6.70166016	-9.54931641	-0.99755859	+37.52929688	+7.03125000	-41.11083984	+1368
+1457970658.69790010	+8.45507813	-6.45996094	-1.05029297	+57.96386719	+4.87792969	-55.67871094	+1432	+8.30126953	-5.71728516	-0.63720703	+4.48242188	-6.26220703	+17.64404297	+1296	+6.70166016	-9.54492188	-0.99755859	+37.50732422	+6.98730469	-41.11083984	+1368
+1457970658.70619990	+8.45507813	-6.45556641	-1.04150391	+57.94189453	+4.79003906	-55.70068359	+1428	+8.30126953	-5.71289063	-0.62841797	+4.43847656	-6.32812500	+17.73193359	+1292	+6.69287109	-9.54492188	-0.99755859	+37.44140625	+6.89941406	-41.06689453	+1372
+1457970658.71040010	+8.45507813	-6.45556641	-1.04150391	+57.94189453	+4.76806641	-55.72265625	+1428	+8.30126953	-5.71289063	-0.62402344	+4.43847656	-6.37207031	+17.75390625	+1288	+6.68847656	-9.54492188	-0.99755859	+37.39746094	+6.85546875	-41.02294922	+1376
+1457970658.71869990	+8.45507813	-6.45117188	-1.03710938	+57.91992188	+4.70214844	-55.74462891	+1428	+8.30126953	-5.70849609	-0.61962891	+4.39453125	-6.43798828	+17.81982422	+1284	+6.67529297	-9.54492188	-1.00634766	+37.30957031	+6.78955078	-40.95703125	+1380
+1457970658.72289990	+8.45507813	-6.44677734	-1.03271484	+57.94189453	+4.65820313	-55.76660156	+1428	+8.30126953	-5.70849609	-0.61523438	+4.39453125	-6.48193359	+17.84179688	+1284	+6.67089844	-9.54492188	-1.00634766	+37.26562500	+6.74560547	-40.91308594	+1380
+1457970658.72700000	+8.45068359	-6.44677734	-1.02832031	+57.94189453	+4.61425781	-55.78857422	+1424	+8.29687500	-5.70849609	-0.61083984	+4.37255859	-6.52587891	+17.88574219	+1280	+6.66650391	-9.54492188	-1.01074219	+37.24365234	+6.70166016	-40.89111328	+1380
+1457970658.73120000	+8.45068359	-6.44238281	-1.02832031	+57.94189453	+4.59228516	-55.81054688	+1424	+8.29687500	-5.70849609	-0.61083984	+4.37255859	-6.56982422	+17.90771484	+1280	+6.66210938	-9.54492188	-1.01074219	+37.19970703	+6.65771484	-40.86914063	+1384
+1457970658.73530010	+8.45068359	-6.44238281	-1.02392578	+57.94189453	+4.54833984	-55.85449219	+1424	+8.29687500	-5.70410156	-0.60644531	+4.37255859	-6.61376953	+17.92968750	+1280	+6.65771484	-9.54492188	-1.01513672	+37.17773438	+6.63574219	-40.86914063	+1384
+1457970658.73950000	+8.44628906	-6.43798828	-1.01953125	+57.96386719	+4.52636719	-55.87646484	+1424	+8.29248047	-5.70410156	-0.60205078	+4.37255859	-6.65771484	+17.92968750	+1280	+6.65332031	-9.54052734	-1.01513672	+37.15576172	+6.59179688	-40.84716797	+1384
+1457970658.74780010	+8.44628906	-6.43359375	-1.01513672	+58.00781250	+4.46044922	-55.92041016	+1420	+8.29248047	-5.69970703	-0.59765625	+4.39453125	-6.72363281	+17.97363281	+1276	+6.64892578	-9.54052734	-1.01513672	+37.17773438	+6.54785156	-40.86914063	+1380
+1457970658.75200010	+8.44189453	-6.43359375	-1.01074219	+58.02978516	+4.41650391	-55.94238281	+1420	+8.28808594	-5.69970703	-0.59765625	+4.41650391	-6.76757813	+17.99560547	+1276	+6.64892578	-9.54052734	-1.01513672	+37.17773438	+6.50390625	-40.86914063	+1380
+1457970658.75620010	+8.44189453	-6.42919922	-1.01074219	+58.07373047	+4.39453125	-55.96435547	+1420	+8.28369141	-5.69970703	-0.59326172	+4.41650391	-6.81152344	+17.99560547	+1276	+6.64892578	-9.53613281	-1.01513672	+37.22167969	+6.48193359	-40.89111328	+1380
+1457970658.76029990	+8.44189453	-6.42919922	-1.01074219	+58.07373047	+4.37255859	-55.98632813	+1420	+8.28369141	-5.69531250	-0.58886719	+4.46044922	-6.87744141	+18.01757813	+1276	+6.64892578	-9.53173828	-1.01074219	+37.26562500	+6.45996094	-40.93505859	+1380
+1457970658.76449990	+8.43750000	-6.42919922	-1.01074219	+58.09570313	+4.37255859	-55.98632813	+1416	+8.27929688	-5.69531250	-0.58886719	+4.48242188	-6.89941406	+18.01757813	+1272	+6.64892578	-9.53173828	-1.01074219	+37.30957031	+6.45996094	-40.97900391	+1380
+1457970658.76869990	+8.43750000	-6.42919922	-1.00634766	+58.09570313	+4.35058594	-55.98632813	+1416	+8.27490234	-5.69091797	-0.58447266	+4.50439453	-6.94335938	+18.01757813	+1272	+6.64892578	-9.52734375	-1.00634766	+37.35351563	+6.43798828	-41.02294922	+1384
+1457970658.77280000	+8.43750000	-6.42480469	-1.00634766	+58.13964844	+4.35058594	-55.98632813	+1416	+8.27050781	-5.69091797	-0.58447266	+4.54833984	-6.96533203	+18.03955078	+1268	+6.65332031	-9.52734375	-1.00195313	+37.41943359	+6.43798828	-41.04492188	+1384
+1457970658.78119990	+8.43310547	-6.42480469	-1.00634766	+58.18359375	+4.30664063	-55.98632813	+1412	+8.26611328	-5.68652344	-0.58007813	+4.61425781	-7.00927734	+18.06152344	+1264	+6.65771484	-9.51855469	-0.99755859	+37.52929688	+6.41601563	-41.13281250	+1388
+1457970658.78530000	+8.43310547	-6.42480469	-1.00634766	+58.22753906	+4.28466797	-55.98632813	+1412	+8.26171875	-5.68212891	-0.58007813	+4.63623047	-7.03125000	+18.06152344	+1264	+6.66210938	-9.51416016	-0.99316406	+37.59521484	+6.41601563	-41.17675781	+1392
+1457970658.78950000	+8.42871094	-6.42041016	-1.00634766	+58.24951172	+4.26269531	-55.98632813	+1412	+8.25732422	-5.68212891	-0.58007813	+4.65820313	-7.03125000	+18.08349609	+1260	+6.66210938	-9.51416016	-0.98876953	+37.63916016	+6.41601563	-41.19873047	+1392
+1457970658.79370000	+8.42871094	-6.42041016	-1.00634766	+58.29345703	+4.24072266	-55.98632813	+1412	+8.25292969	-5.67773438	-0.58007813	+4.70214844	-7.03125000	+18.08349609	+1256	+6.66650391	-9.50976563	-0.98437500	+37.70507813	+6.41601563	-41.24267578	+1396
+1457970658.79780010	+8.42431641	-6.41601563	-1.00634766	+58.33740234	+4.21875000	-55.96435547	+1408	+8.25292969	-5.67773438	-0.58007813	+4.70214844	-7.03125000	+18.10546875	+1252	+6.66650391	-9.50537109	-0.98437500	+37.74902344	+6.43798828	-41.26464844	+1400
+1457970658.80200000	+8.42431641	-6.41601563	-1.00634766	+58.38134766	+4.19677734	-55.96435547	+1408	+8.24853516	-5.67773438	-0.58007813	+4.72412109	-7.03125000	+18.10546875	+1248	+6.66650391	-9.50537109	-0.97998047	+37.77099609	+6.43798828	-41.28662109	+1400
+1457970658.81030010	+8.41992188	-6.41162109	-1.00195313	+58.44726563	+4.15283203	-55.92041016	+1408	+8.24853516	-5.67773438	-0.57568359	+4.74609375	-7.00927734	+18.12744141	+1240	+6.66650391	-9.50537109	-0.97998047	+37.81494141	+6.45996094	-41.28662109	+1404
+1457970658.81450010	+8.41552734	-6.41162109	-1.00195313	+58.46923828	+4.13085938	-55.89843750	+1404	+8.24414063	-5.67333984	-0.57568359	+4.74609375	-6.98730469	+18.12744141	+1240	+6.66650391	-9.50097656	-0.97998047	+37.83691406	+6.48193359	-41.28662109	+1404
+1457970658.81859990	+8.41552734	-6.41162109	-1.00195313	+58.49121094	+4.10888672	-55.87646484	+1404	+8.24414063	-5.67333984	-0.57568359	+4.74609375	-6.98730469	+18.14941406	+1236	+6.66650391	-9.50097656	-0.97998047	+37.83691406	+6.48193359	-41.28662109	+1408
+1457970658.82699990	+8.41552734	-6.40722656	-1.00195313	+58.53515625	+4.06494141	-55.85449219	+1404	+8.24414063	-5.67333984	-0.57568359	+4.74609375	-6.98730469	+18.14941406	+1232	+6.66210938	-9.50097656	-0.97998047	+37.83691406	+6.48193359	-41.28662109	+1412
+1457970658.83110000	+8.41552734	-6.40722656	-1.00195313	+58.53515625	+4.02099609	-55.85449219	+1404	+8.24414063	-5.67333984	-0.57568359	+4.74609375	-6.98730469	+18.14941406	+1228	+6.66210938	-9.50097656	-0.98437500	+37.81494141	+6.48193359	-41.26464844	+1412
+1457970658.83530000	+8.41552734	-6.40722656	-0.99755859	+58.55712891	+3.99902344	-55.83251953	+1400	+8.24414063	-5.67333984	-0.57128906	+4.74609375	-6.98730469	+18.14941406	+1228	+6.65771484	-9.50537109	-0.98437500	+37.79296875	+6.48193359	-41.26464844	+1412
+1457970658.84360000	+8.41552734	-6.40283203	-0.99755859	+58.55712891	+3.95507813	-55.83251953	+1400	+8.24853516	-5.67333984	-0.57128906	+4.74609375	-7.00927734	+18.14941406	+1224	+6.65332031	-9.50537109	-0.98437500	+37.74902344	+6.48193359	-41.24267578	+1416
+1457970658.84780000	+8.41552734	-6.40283203	-0.99755859	+58.55712891	+3.93310547	-55.83251953	+1400	+8.24853516	-5.67333984	-0.57128906	+4.74609375	-7.00927734	+18.14941406	+1224	+6.65332031	-9.50537109	-0.98876953	+37.74902344	+6.48193359	-41.24267578	+1416
+1457970658.85200000	+8.41552734	-6.40283203	-0.99316406	+58.55712891	+3.91113281	-55.83251953	+1400	+8.24853516	-5.67333984	-0.56689453	+4.72412109	-7.03125000	+18.14941406	+1224	+6.65332031	-9.50537109	-0.98876953	+37.72705078	+6.45996094	-41.22070313	+1416
+1457970658.85610010	+8.41552734	-6.40283203	-0.99316406	+58.57910156	+3.88916016	-55.83251953	+1400	+8.24853516	-5.67333984	-0.56689453	+4.72412109	-7.03125000	+18.14941406	+1224	+6.65332031	-9.50537109	-0.98876953	+37.70507813	+6.45996094	-41.22070313	+1416
+1457970658.86030010	+8.41552734	-6.40283203	-0.99316406	+58.57910156	+3.86718750	-55.85449219	+1396	+8.24853516	-5.67333984	-0.56689453	+4.72412109	-7.03125000	+18.14941406	+1220	+6.65332031	-9.50537109	-0.98876953	+37.70507813	+6.43798828	-41.22070313	+1416
+1457970658.86450000	+8.41992188	-6.39843750	-0.98876953	+58.57910156	+3.84521484	-55.85449219	+1396	+8.24853516	-5.67333984	-0.56689453	+4.72412109	-7.05322266	+18.14941406	+1220	+6.64892578	-9.50537109	-0.98876953	+37.68310547	+6.43798828	-41.22070313	+1416
+1457970658.86859990	+8.41992188	-6.39843750	-0.98876953	+58.57910156	+3.82324219	-55.85449219	+1396	+8.24853516	-5.67333984	-0.56689453	+4.72412109	-7.05322266	+18.14941406	+1220	+6.64892578	-9.50537109	-0.98876953	+37.68310547	+6.43798828	-41.24267578	+1416
+1457970658.87700010	+8.42871094	-6.39843750	-0.97998047	+58.57910156	+3.69140625	-55.92041016	+1400	+8.25292969	-5.67333984	-0.56689453	+4.72412109	-7.07519531	+18.14941406	+1220	+6.64892578	-9.50537109	-0.98876953	+37.66113281	+6.41601563	-41.24267578	+1416
+1457970658.88109990	+8.42871094	-6.39404297	-0.97558594	+58.57910156	+3.62548828	-55.94238281	+1400	+8.25292969	-5.67333984	-0.56250000	+4.72412109	-7.07519531	+18.14941406	+1220	+6.65332031	-9.50537109	-0.98876953	+37.66113281	+6.41601563	-41.24267578	+1416
+1457970658.88529990	+8.43310547	-6.39404297	-0.97119141	+58.60107422	+3.55957031	-55.96435547	+1404	+8.25292969	-5.67333984	-0.56250000	+4.72412109	-7.09716797	+18.14941406	+1220	+6.65332031	-9.50537109	-0.98876953	+37.63916016	+6.39404297	-41.26464844	+1416
+1457970658.88940000	+8.43750000	-6.39404297	-0.96679688	+58.60107422	+3.49365234	-55.98632813	+1404	+8.25292969	-5.67333984	-0.56250000	+4.72412109	-7.11914063	+18.14941406	+1220	+6.65332031	-9.50537109	-0.98876953	+37.63916016	+6.37207031	-41.26464844	+1416
+1457970658.89360000	+8.44189453	-6.39404297	-0.96679688	+58.60107422	+3.44970703	-56.00830078	+1404	+8.25292969	-5.66894531	-0.56250000	+4.70214844	-7.14111328	+18.14941406	+1220	+6.65332031	-9.50537109	-0.98876953	+37.63916016	+6.35009766	-41.28662109	+1416
+1457970658.89780000	+8.44189453	-6.38964844	-0.96240234	+58.60107422	+3.38378906	-56.03027344	+1408	+8.25732422	-5.66894531	-0.55810547	+4.70214844	-7.18505859	+18.14941406	+1220	+6.65771484	-9.50537109	-0.98437500	+37.63916016	+6.32812500	-41.33056641	+1416
+1457970658.90610000	+8.45068359	-6.38964844	-0.95800781	+58.62304688	+3.27392578	-56.07421875	+1408	+8.26171875	-5.66894531	-0.55371094	+4.70214844	-7.27294922	+18.14941406	+1220	+6.66210938	-9.50537109	-0.97998047	+37.63916016	+6.26220703	-41.39648438	+1420
+1457970658.91030000	+8.45068359	-6.38964844	-0.95361328	+58.62304688	+3.22998047	-56.07421875	+1412	+8.26611328	-5.66894531	-0.54931641	+4.68017578	-7.31689453	+18.14941406	+1220	+6.67089844	-9.50097656	-0.97558594	+37.63916016	+6.21826172	-41.44042969	+1424
+1457970658.91440010	+8.45068359	-6.38964844	-0.95361328	+58.64501953	+3.18603516	-56.09619141	+1412	+8.26611328	-5.66894531	-0.54492188	+4.68017578	-7.38281250	+18.17138672	+1224	+6.67529297	-9.50097656	-0.97119141	+37.63916016	+6.17431641	-41.50634766	+1428
+1457970658.91860010	+8.45507813	-6.38964844	-0.95361328	+58.64501953	+3.16406250	-56.09619141	+1412	+8.27050781	-5.66455078	-0.54492188	+4.68017578	-7.42675781	+18.17138672	+1224	+6.67968750	-9.50097656	-0.96679688	+37.63916016	+6.13037109	-41.55029297	+1432
+1457970658.92280010	+8.45507813	-6.38964844	-0.94921875	+58.64501953	+3.12011719	-56.09619141	+1416	+8.27050781	-5.66455078	-0.54052734	+4.68017578	-7.47070313	+18.19335938	+1224	+6.68408203	-9.49658203	-0.96240234	+37.63916016	+6.08642578	-41.59423828	+1432
+1457970658.92689990	+8.45507813	-6.38964844	-0.94921875	+58.66699219	+3.09814453	-56.09619141	+1416	+8.27490234	-5.66455078	-0.53613281	+4.68017578	-7.51464844	+18.19335938	+1224	+6.68847656	-9.49658203	-0.95800781	+37.63916016	+6.04248047	-41.63818359	+1436
+1457970658.93109990	+8.45507813	-6.38964844	-0.94921875	+58.66699219	+3.05419922	-56.09619141	+1416	+8.27490234	-5.66455078	-0.53613281	+4.68017578	-7.55859375	+18.19335938	+1220	+6.68847656	-9.49658203	-0.95800781	+37.63916016	+6.02050781	-41.66015625	+1440
+1457970658.93940000	+8.45507813	-6.38964844	-0.94921875	+58.68896484	+3.01025391	-56.09619141	+1416	+8.27490234	-5.66455078	-0.53173828	+4.68017578	-7.60253906	+18.21533203	+1220	+6.68847656	-9.49658203	-0.95361328	+37.61718750	+5.97656250	-41.70410156	+1440
+1457970658.94359990	+8.45507813	-6.38964844	-0.94921875	+58.68896484	+2.98828125	-56.07421875	+1416	+8.27929688	-5.66455078	-0.52734375	+4.68017578	-7.62451172	+18.21533203	+1220	+6.68847656	-9.49658203	-0.95361328	+37.61718750	+5.97656250	-41.70410156	+1444
+1457970658.94779990	+8.45507813	-6.38964844	-0.94921875	+58.71093750	+2.98828125	-56.07421875	+1416	+8.27929688	-5.66455078	-0.52734375	+4.68017578	-7.64648438	+18.21533203	+1220	+6.68847656	-9.49658203	-0.95361328	+37.59521484	+5.95458984	-41.70410156	+1444
+1457970658.95190000	+8.45507813	-6.38964844	-0.94921875	+58.71093750	+2.96630859	-56.07421875	+1420	+8.27929688	-5.66455078	-0.52734375	+4.68017578	-7.64648438	+18.21533203	+1216	+6.68847656	-9.50097656	-0.95361328	+37.57324219	+5.95458984	-41.70410156	+1444
+1457970658.95610000	+8.45507813	-6.38964844	-0.94921875	+58.71093750	+2.94433594	-56.05224609	+1420	+8.27929688	-5.66455078	-0.52734375	+4.68017578	-7.66845703	+18.23730469	+1216	+6.68408203	-9.50097656	-0.95800781	+37.55126953	+5.95458984	-41.68212891	+1444
+1457970658.96020010	+8.45507813	-6.38964844	-0.94921875	+58.71093750	+2.94433594	-56.05224609	+1420	+8.27929688	-5.66455078	-0.52734375	+4.68017578	-7.66845703	+18.23730469	+1216	+6.68408203	-9.50097656	-0.95800781	+37.55126953	+5.93261719	-41.68212891	+1444
+1457970658.96860000	+8.45068359	-6.38964844	-0.94482422	+58.73291016	+2.90039063	-56.05224609	+1420	+8.27929688	-5.66455078	-0.52294922	+4.68017578	-7.69042969	+18.23730469	+1216	+6.67968750	-9.50537109	-0.95800781	+37.50732422	+5.93261719	-41.66015625	+1448
+1457970658.97270010	+8.45068359	-6.38964844	-0.94482422	+58.73291016	+2.90039063	-56.05224609	+1420	+8.27929688	-5.66455078	-0.52294922	+4.68017578	-7.69042969	+18.23730469	+1212	+6.67968750	-9.50537109	-0.96240234	+37.48535156	+5.93261719	-41.66015625	+1448
+1457970658.97690010	+8.45068359	-6.38964844	-0.94482422	+58.73291016	+2.87841797	-56.05224609	+1420	+8.27929688	-5.66455078	-0.52294922	+4.68017578	-7.69042969	+18.23730469	+1212	+6.67529297	-9.50537109	-0.96240234	+37.48535156	+5.93261719	-41.63818359	+1448
+1457970658.98110010	+8.45507813	-6.38964844	-0.94482422	+58.73291016	+2.85644531	-56.05224609	+1420	+8.28369141	-5.66455078	-0.52294922	+4.68017578	-7.71240234	+18.23730469	+1212	+6.67529297	-9.50537109	-0.96240234	+37.46337891	+5.93261719	-41.63818359	+1448
+1457970658.98519990	+8.45507813	-6.38964844	-0.94482422	+58.73291016	+2.83447266	-56.05224609	+1420	+8.28369141	-5.66455078	-0.52294922	+4.68017578	-7.71240234	+18.23730469	+1212	+6.67529297	-9.50537109	-0.96240234	+37.44140625	+5.93261719	-41.61621094	+1444
+1457970658.98939990	+8.45507813	-6.38964844	-0.94482422	+58.73291016	+2.81250000	-56.05224609	+1420	+8.28369141	-5.66455078	-0.51855469	+4.65820313	-7.71240234	+18.23730469	+1212	+6.67529297	-9.50537109	-0.96240234	+37.44140625	+5.93261719	-41.61621094	+1444
+1457970658.99770000	+8.45507813	-6.39404297	-0.94042969	+58.71093750	+2.76855469	-56.07421875	+1420	+8.28369141	-5.66455078	-0.51855469	+4.63623047	-7.73437500	+18.25927734	+1216	+6.67529297	-9.50976563	-0.96240234	+37.41943359	+5.91064453	-41.61621094	+1444
+1457970659.00190000	+8.45947266	-6.39404297	-0.94042969	+58.71093750	+2.74658203	-56.07421875	+1420	+8.28369141	-5.66455078	-0.51855469	+4.63623047	-7.75634766	+18.25927734	+1216	+6.67529297	-9.50976563	-0.96240234	+37.39746094	+5.91064453	-41.61621094	+1444
+1457970659.00609990	+8.45947266	-6.39404297	-0.94042969	+58.71093750	+2.70263672	-56.07421875	+1424	+8.28808594	-5.66455078	-0.51855469	+4.61425781	-7.77832031	+18.28125000	+1216	+6.67529297	-9.50976563	-0.96240234	+37.39746094	+5.91064453	-41.59423828	+1440
+1457970659.01020000	+8.46386719	-6.39843750	-0.93603516	+58.68896484	+2.65869141	-56.07421875	+1424	+8.28808594	-5.66894531	-0.51416016	+4.59228516	-7.80029297	+18.28125000	+1216	+6.67529297	-9.50976563	-0.96240234	+37.37548828	+5.88867188	-41.59423828	+1440
+1457970659.01860000	+8.46826172	-6.39843750	-0.93164063	+58.66699219	+2.57080078	-56.09619141	+1428	+8.29248047	-5.66894531	-0.51416016	+4.57031250	-7.84423828	+18.32519531	+1216	+6.67529297	-9.50976563	-0.96240234	+37.35351563	+5.86669922	-41.61621094	+1440
+1457970659.02270010	+8.46826172	-6.40283203	-0.93164063	+58.64501953	+2.50488281	-56.11816406	+1428	+8.29248047	-5.66894531	-0.50976563	+4.54833984	-7.88818359	+18.34716797	+1216	+6.67968750	-9.50976563	-0.95800781	+37.33154297	+5.84472656	-41.61621094	+1440
+1457970659.02690010	+8.47265625	-6.40283203	-0.92724609	+58.62304688	+2.43896484	-56.11816406	+1432	+8.29687500	-5.66894531	-0.50976563	+4.52636719	-7.91015625	+18.36914063	+1220	+6.67968750	-9.50976563	-0.95800781	+37.33154297	+5.84472656	-41.63818359	+1440
+1457970659.03110000	+8.47265625	-6.40283203	-0.92724609	+58.62304688	+2.39501953	-56.14013672	+1436	+8.29687500	-5.67333984	-0.50537109	+4.50439453	-7.95410156	+18.39111328	+1220	+6.68408203	-9.50976563	-0.95361328	+37.33154297	+5.82275391	-41.63818359	+1444
+1457970659.03520010	+8.47705078	-6.40283203	-0.92285156	+58.62304688	+2.35107422	-56.14013672	+1436	+8.30126953	-5.67333984	-0.50537109	+4.48242188	-7.97607422	+18.41308594	+1220	+6.68847656	-9.50976563	-0.95361328	+37.30957031	+5.80078125	-41.66015625	+1444
+1457970659.03940010	+8.47705078	-6.40722656	-0.92285156	+58.60107422	+2.30712891	-56.16210938	+1440	+8.30126953	-5.67333984	-0.50097656	+4.46044922	-8.02001953	+18.43505859	+1220	+6.68847656	-9.50976563	-0.94921875	+37.30957031	+5.77880859	-41.68212891	+1448
+1457970659.04769990	+8.48144531	-6.40722656	-0.92285156	+58.60107422	+2.21923828	-56.16210938	+1444	+8.30566406	-5.67333984	-0.50097656	+4.41650391	-8.06396484	+18.45703125	+1220	+6.69726563	-9.50976563	-0.94042969	+37.28759766	+5.73486328	-41.70410156	+1448
+1457970659.05189990	+8.48144531	-6.40722656	-0.91845703	+58.60107422	+2.17529297	-56.16210938	+1448	+8.30566406	-5.67333984	-0.49658203	+4.41650391	-8.08593750	+18.47900391	+1216	+6.69726563	-9.50976563	-0.94042969	+37.26562500	+5.71289063	-41.70410156	+1452
+1457970659.05600000	+8.48144531	-6.40722656	-0.91845703	+58.60107422	+2.15332031	-56.16210938	+1452	+8.30566406	-5.67333984	-0.49658203	+4.39453125	-8.10791016	+18.47900391	+1216	+6.69726563	-9.50976563	-0.94042969	+37.24365234	+5.69091797	-41.70410156	+1452
+1457970659.06440000	+8.48144531	-6.40283203	-0.91845703	+58.62304688	+2.10937500	-56.18408203	+1456	+8.30566406	-5.67333984	-0.49658203	+4.39453125	-8.15185547	+18.50097656	+1216	+6.69726563	-9.50976563	-0.93603516	+37.19970703	+5.66894531	-41.70410156	+1452
+1457970659.06850000	+8.48144531	-6.40283203	-0.91845703	+58.62304688	+2.08740234	-56.18408203	+1460	+8.30566406	-5.67333984	-0.49218750	+4.37255859	-8.15185547	+18.50097656	+1216	+6.69726563	-9.50976563	-0.94042969	+37.17773438	+5.66894531	-41.68212891	+1452
+1457970659.07270000	+8.48144531	-6.40283203	-0.91845703	+58.64501953	+2.08740234	-56.16210938	+1460	+8.30566406	-5.67333984	-0.49218750	+4.37255859	-8.15185547	+18.50097656	+1216	+6.69726563	-9.51416016	-0.94042969	+37.15576172	+5.66894531	-41.68212891	+1452
+1457970659.07690000	+8.48144531	-6.40283203	-0.91406250	+58.64501953	+2.06542969	-56.16210938	+1464	+8.30566406	-5.67333984	-0.49218750	+4.37255859	-8.17382813	+18.50097656	+1212	+6.69287109	-9.51416016	-0.94042969	+37.13378906	+5.66894531	-41.66015625	+1456
+1457970659.08100010	+8.48144531	-6.40283203	-0.91406250	+58.64501953	+2.06542969	-56.16210938	+1464	+8.31005859	-5.67333984	-0.49218750	+4.37255859	-8.17382813	+18.50097656	+1212	+6.69287109	-9.51416016	-0.94042969	+37.11181641	+5.66894531	-41.63818359	+1456
+1457970659.08520010	+8.48144531	-6.40283203	-0.91406250	+58.64501953	+2.04345703	-56.16210938	+1468	+8.31005859	-5.67333984	-0.49218750	+4.35058594	-8.17382813	+18.50097656	+1212	+6.68847656	-9.51416016	-0.94482422	+37.08984375	+5.66894531	-41.61621094	+1456
+1457970659.08940010	+8.48144531	-6.39843750	-0.91406250	+58.64501953	+2.04345703	-56.16210938	+1468	+8.31005859	-5.67333984	-0.49218750	+4.35058594	-8.17382813	+18.50097656	+1212	+6.68847656	-9.51416016	-0.94482422	+37.06787109	+5.64697266	-41.61621094	+1456
+1457970659.09770010	+8.48144531	-6.39843750	-0.91406250	+58.66699219	+2.02148438	-56.16210938	+1472	+8.31005859	-5.67333984	-0.49218750	+4.35058594	-8.19580078	+18.50097656	+1212	+6.68408203	-9.51855469	-0.94921875	+37.02392578	+5.64697266	-41.59423828	+1456
+1457970659.10190010	+8.48144531	-6.39843750	-0.91406250	+58.66699219	+2.02148438	-56.16210938	+1472	+8.31005859	-5.67333984	-0.49218750	+4.32861328	-8.19580078	+18.50097656	+1212	+6.68408203	-9.51855469	-0.94921875	+37.02392578	+5.64697266	-41.57226563	+1456
+1457970659.10599990	+8.48144531	-6.39843750	-0.91406250	+58.66699219	+2.02148438	-56.16210938	+1476	+8.31005859	-5.67333984	-0.49218750	+4.32861328	-8.19580078	+18.50097656	+1212	+6.67968750	-9.51855469	-0.94921875	+37.00195313	+5.64697266	-41.57226563	+1456
+1457970659.11019990	+8.48144531	-6.39843750	-0.91406250	+58.66699219	+1.99951172	-56.16210938	+1476	+8.31005859	-5.67333984	-0.48779297	+4.32861328	-8.19580078	+18.50097656	+1212	+6.67968750	-9.51855469	-0.94921875	+36.97998047	+5.64697266	-41.57226563	+1456
+1457970659.11430000	+8.48144531	-6.39843750	-0.91406250	+58.66699219	+1.99951172	-56.16210938	+1476	+8.31005859	-5.67333984	-0.48779297	+4.32861328	-8.19580078	+18.50097656	+1212	+6.67968750	-9.51855469	-0.94921875	+36.97998047	+5.64697266	-41.55029297	+1452
+1457970659.11850000	+8.48144531	-6.39843750	-0.91406250	+58.66699219	+1.97753906	-56.18408203	+1480	+8.31005859	-5.67333984	-0.48779297	+4.30664063	-8.21777344	+18.50097656	+1212	+6.67968750	-9.51855469	-0.94921875	+36.95800781	+5.64697266	-41.55029297	+1452
+1457970659.12270000	+8.48144531	-6.39843750	-0.90966797	+58.66699219	+1.97753906	-56.18408203	+1480	+8.31005859	-5.67333984	-0.48779297	+4.30664063	-8.21777344	+18.50097656	+1212	+6.67968750	-9.51855469	-0.94921875	+36.95800781	+5.62500000	-41.55029297	+1452
+1457970659.13100000	+8.48144531	-6.39404297	-0.90966797	+58.66699219	+1.95556641	-56.20605469	+1484	+8.31005859	-5.67333984	-0.48779297	+4.30664063	-8.23974609	+18.50097656	+1216	+6.67968750	-9.51855469	-0.94921875	+36.95800781	+5.62500000	-41.57226563	+1452
+1457970659.13520000	+8.48583984	-6.39404297	-0.90966797	+58.66699219	+1.93359375	-56.20605469	+1484	+8.31005859	-5.67333984	-0.48779297	+4.28466797	-8.26171875	+18.50097656	+1216	+6.67968750	-9.51855469	-0.94921875	+36.95800781	+5.62500000	-41.57226563	+1452
+1457970659.13930010	+8.48583984	-6.39404297	-0.90966797	+58.64501953	+1.91162109	-56.22802734	+1484	+8.31445313	-5.67333984	-0.48779297	+4.28466797	-8.26171875	+18.47900391	+1216	+6.67968750	-9.51855469	-0.94921875	+36.93603516	+5.60302734	-41.57226563	+1452
+1457970659.14350010	+8.48583984	-6.39404297	-0.90527344	+58.64501953	+1.88964844	-56.22802734	+1488	+8.31445313	-5.67333984	-0.48779297	+4.28466797	-8.28369141	+18.47900391	+1216	+6.68408203	-9.51855469	-0.94921875	+36.93603516	+5.60302734	-41.59423828	+1452
+1457970659.14770010	+8.49023438	-6.39404297	-0.90527344	+58.64501953	+1.86767578	-56.25000000	+1488	+8.31445313	-5.67333984	-0.48779297	+4.26269531	-8.30566406	+18.47900391	+1216	+6.68408203	-9.51855469	-0.94921875	+36.93603516	+5.58105469	-41.61621094	+1452
+1457970659.15179990	+8.49023438	-6.39843750	-0.90527344	+58.64501953	+1.84570313	-56.27197266	+1492	+8.31445313	-5.67333984	-0.48339844	+4.26269531	-8.32763672	+18.47900391	+1216	+6.68847656	-9.51416016	-0.94482422	+36.95800781	+5.58105469	-41.63818359	+1452
+1457970659.15599990	+8.49023438	-6.39843750	-0.90527344	+58.64501953	+1.82373047	-56.29394531	+1492	+8.31884766	-5.67333984	-0.48339844	+4.24072266	-8.34960938	+18.47900391	+1216	+6.68847656	-9.51416016	-0.94482422	+36.95800781	+5.55908203	-41.63818359	+1452
+1457970659.16020010	+8.49462891	-6.39843750	-0.90087891	+58.64501953	+1.77978516	-56.31591797	+1496	+8.31884766	-5.67333984	-0.48339844	+4.24072266	-8.39355469	+18.47900391	+1216	+6.69287109	-9.51416016	-0.94042969	+36.95800781	+5.53710938	-41.68212891	+1452
+1457970659.16849990	+8.49902344	-6.39843750	-0.90087891	+58.62304688	+1.73583984	-56.35986328	+1496	+8.32324219	-5.67333984	-0.48339844	+4.21875000	-8.45947266	+18.45703125	+1216	+6.70166016	-9.51416016	-0.93603516	+36.95800781	+5.51513672	-41.72607422	+1456
+1457970659.17269990	+8.50341797	-6.39843750	-0.89648438	+58.62304688	+1.69189453	-56.38183594	+1500	+8.32324219	-5.67333984	-0.47900391	+4.21875000	-8.48144531	+18.45703125	+1216	+6.70166016	-9.51416016	-0.93603516	+36.95800781	+5.49316406	-41.77001953	+1460
+1457970659.17680000	+8.50341797	-6.39843750	-0.89648438	+58.62304688	+1.66992188	-56.38183594	+1500	+8.32324219	-5.67333984	-0.47900391	+4.21875000	-8.50341797	+18.45703125	+1216	+6.70605469	-9.51416016	-0.93164063	+36.95800781	+5.47119141	-41.79199219	+1460
+1457970659.18100000	+8.50341797	-6.39843750	-0.89648438	+58.62304688	+1.64794922	-56.40380859	+1504	+8.32763672	-5.67333984	-0.47900391	+4.19677734	-8.52539063	+18.43505859	+1216	+6.70605469	-9.51416016	-0.93164063	+36.93603516	+5.47119141	-41.81396484	+1460
+1457970659.18520000	+8.50341797	-6.39843750	-0.89648438	+58.60107422	+1.64794922	-56.40380859	+1504	+8.32763672	-5.67333984	-0.47900391	+4.19677734	-8.54736328	+18.43505859	+1216	+6.70605469	-9.51416016	-0.93164063	+36.93603516	+5.44921875	-41.81396484	+1460
+1457970659.18930010	+8.50781250	-6.39843750	-0.89648438	+58.60107422	+1.62597656	-56.42578125	+1504	+8.32763672	-5.67333984	-0.47900391	+4.19677734	-8.56933594	+18.41308594	+1216	+6.70605469	-9.51416016	-0.93164063	+36.91406250	+5.42724609	-41.81396484	+1460
+1457970659.19350000	+8.50781250	-6.39843750	-0.89648438	+58.60107422	+1.62597656	-56.42578125	+1508	+8.32763672	-5.67333984	-0.47900391	+4.19677734	-8.56933594	+18.41308594	+1216	+6.70605469	-9.51416016	-0.93603516	+36.89208984	+5.42724609	-41.81396484	+1464
+1457970659.19759990	+8.50781250	-6.40283203	-0.89648438	+58.60107422	+1.60400391	-56.42578125	+1508	+8.32763672	-5.67333984	-0.47900391	+4.17480469	-8.59130859	+18.41308594	+1216	+6.70605469	-9.51416016	-0.93603516	+36.87011719	+5.42724609	-41.81396484	+1464
+1457970659.20600010	+8.50341797	-6.40283203	-0.89648438	+58.60107422	+1.60400391	-56.42578125	+1512	+8.33203125	-5.67773438	-0.47900391	+4.17480469	-8.59130859	+18.39111328	+1216	+6.70166016	-9.51855469	-0.94042969	+36.82617188	+5.42724609	-41.79199219	+1464
+1457970659.21009990	+8.50341797	-6.40283203	-0.89648438	+58.60107422	+1.60400391	-56.42578125	+1512	+8.33203125	-5.67773438	-0.47900391	+4.17480469	-8.59130859	+18.36914063	+1216	+6.70166016	-9.51855469	-0.94042969	+36.80419922	+5.42724609	-41.79199219	+1464
+1457970659.21429990	+8.50341797	-6.40283203	-0.89648438	+58.60107422	+1.60400391	-56.40380859	+1512	+8.33203125	-5.67773438	-0.47900391	+4.17480469	-8.59130859	+18.36914063	+1216	+6.69726563	-9.52294922	-0.94042969	+36.80419922	+5.42724609	-41.77001953	+1464
+1457970659.21849990	+8.50341797	-6.40283203	-0.89648438	+58.60107422	+1.60400391	-56.40380859	+1512	+8.33203125	-5.67773438	-0.47900391	+4.17480469	-8.59130859	+18.36914063	+1216	+6.69726563	-9.52294922	-0.94482422	+36.78222656	+5.42724609	-41.77001953	+1464
+1457970659.22260000	+8.50341797	-6.40283203	-0.89648438	+58.60107422	+1.60400391	-56.40380859	+1512	+8.33203125	-5.67773438	-0.47900391	+4.17480469	-8.59130859	+18.36914063	+1220	+6.69726563	-9.52294922	-0.94482422	+36.76025391	+5.42724609	-41.77001953	+1464
+1457970659.22680000	+8.50341797	-6.40283203	-0.89648438	+58.60107422	+1.62597656	-56.40380859	+1516	+8.33203125	-5.67773438	-0.47900391	+4.17480469	-8.59130859	+18.34716797	+1220	+6.69287109	-9.52294922	-0.94482422	+36.76025391	+5.42724609	-41.74804688	+1464
+1457970659.23099990	+8.50341797	-6.40283203	-0.89648438	+58.60107422	+1.62597656	-56.40380859	+1516	+8.32763672	-5.67773438	-0.47900391	+4.17480469	-8.59130859	+18.34716797	+1220	+6.69287109	-9.52294922	-0.94482422	+36.76025391	+5.42724609	-41.74804688	+1464
+1457970659.23930000	+8.49902344	-6.40283203	-0.89648438	+58.60107422	+1.62597656	-56.38183594	+1516	+8.32763672	-5.67773438	-0.47900391	+4.17480469	-8.59130859	+18.34716797	+1220	+6.69287109	-9.52294922	-0.94482422	+36.73828125	+5.42724609	-41.74804688	+1460
+1457970659.24350000	+8.49902344	-6.40283203	-0.90087891	+58.60107422	+1.62597656	-56.38183594	+1516	+8.32763672	-5.67773438	-0.47900391	+4.17480469	-8.56933594	+18.34716797	+1224	+6.69287109	-9.52734375	-0.94921875	+36.73828125	+5.42724609	-41.74804688	+1460
+1457970659.24760010	+8.49902344	-6.40283203	-0.90087891	+58.60107422	+1.62597656	-56.38183594	+1516	+8.32763672	-5.67773438	-0.47900391	+4.17480469	-8.56933594	+18.32519531	+1224	+6.69287109	-9.52734375	-0.94921875	+36.73828125	+5.42724609	-41.74804688	+1460
+1457970659.25180010	+8.49902344	-6.40283203	-0.90087891	+58.60107422	+1.62597656	-56.38183594	+1516	+8.32763672	-5.67773438	-0.47900391	+4.17480469	-8.56933594	+18.32519531	+1224	+6.69287109	-9.52734375	-0.94921875	+36.73828125	+5.42724609	-41.74804688	+1460
+1457970659.25600000	+8.49902344	-6.40283203	-0.90087891	+58.60107422	+1.62597656	-56.38183594	+1520	+8.32763672	-5.67773438	-0.47900391	+4.17480469	-8.56933594	+18.32519531	+1224	+6.69287109	-9.52734375	-0.94482422	+36.73828125	+5.44921875	-41.74804688	+1456
+1457970659.26009990	+8.49902344	-6.40283203	-0.90087891	+58.60107422	+1.62597656	-56.38183594	+1520	+8.32763672	-5.67773438	-0.47900391	+4.17480469	-8.56933594	+18.32519531	+1224	+6.69287109	-9.52734375	-0.94482422	+36.73828125	+5.44921875	-41.74804688	+1456
+1457970659.26430010	+8.49902344	-6.40283203	-0.90087891	+58.60107422	+1.62597656	-56.38183594	+1520	+8.32763672	-5.67773438	-0.47900391	+4.17480469	-8.56933594	+18.32519531	+1224	+6.69287109	-9.52734375	-0.94482422	+36.73828125	+5.44921875	-41.74804688	+1456
+1457970659.26840000	+8.49902344	-6.40283203	-0.90087891	+58.60107422	+1.62597656	-56.38183594	+1520	+8.32763672	-5.67773438	-0.47900391	+4.17480469	-8.56933594	+18.32519531	+1224	+6.69287109	-9.52734375	-0.94482422	+36.76025391	+5.44921875	-41.74804688	+1456
+1457970659.27679990	+8.49902344	-6.40283203	-0.90087891	+58.60107422	+1.62597656	-56.38183594	+1520	+8.32763672	-5.67773438	-0.47900391	+4.17480469	-8.56933594	+18.32519531	+1228	+6.69287109	-9.52734375	-0.94482422	+36.76025391	+5.44921875	-41.74804688	+1452
+1457970659.28090000	+8.49902344	-6.40283203	-0.90087891	+58.60107422	+1.60400391	-56.38183594	+1520	+8.32763672	-5.67773438	-0.47900391	+4.17480469	-8.56933594	+18.32519531	+1228	+6.69287109	-9.52734375	-0.94482422	+36.76025391	+5.44921875	-41.77001953	+1452
+1457970659.28510000	+8.49902344	-6.40722656	-0.90087891	+58.60107422	+1.60400391	-56.35986328	+1520	+8.32763672	-5.67773438	-0.47900391	+4.17480469	-8.56933594	+18.32519531	+1228	+6.69287109	-9.52734375	-0.94482422	+36.76025391	+5.44921875	-41.77001953	+1452
+1457970659.28930000	+8.49902344	-6.40722656	-0.90087891	+58.60107422	+1.60400391	-56.35986328	+1520	+8.32763672	-5.67773438	-0.47900391	+4.17480469	-8.56933594	+18.32519531	+1228	+6.69726563	-9.52734375	-0.94482422	+36.76025391	+5.44921875	-41.77001953	+1452
+1457970659.29340000	+8.49902344	-6.40722656	-0.90087891	+58.60107422	+1.60400391	-56.35986328	+1520	+8.32763672	-5.67773438	-0.47900391	+4.17480469	-8.56933594	+18.32519531	+1228	+6.69726563	-9.52734375	-0.94482422	+36.76025391	+5.44921875	-41.77001953	+1452
+1457970659.29760000	+8.50341797	-6.40722656	-0.90087891	+58.60107422	+1.60400391	-56.35986328	+1524	+8.32763672	-5.67773438	-0.47900391	+4.17480469	-8.56933594	+18.32519531	+1228	+6.69726563	-9.52734375	-0.94042969	+36.76025391	+5.44921875	-41.79199219	+1452
+1457970659.30180000	+8.50341797	-6.40722656	-0.90087891	+58.60107422	+1.60400391	-56.35986328	+1524	+8.33203125	-5.67773438	-0.47900391	+4.17480469	-8.56933594	+18.32519531	+1228	+6.69726563	-9.52734375	-0.94042969	+36.76025391	+5.44921875	-41.79199219	+1452
+1457970659.31010010	+8.50341797	-6.40722656	-0.90087891	+58.60107422	+1.58203125	-56.35986328	+1524	+8.33203125	-5.67773438	-0.47900391	+4.17480469	-8.56933594	+18.32519531	+1228	+6.69726563	-9.52734375	-0.94042969	+36.76025391	+5.44921875	-41.79199219	+1452
+1457970659.31430010	+8.50341797	-6.40722656	-0.90087891	+58.60107422	+1.58203125	-56.35986328	+1524	+8.33203125	-5.68212891	-0.47900391	+4.17480469	-8.59130859	+18.32519531	+1228	+6.69726563	-9.52734375	-0.94042969	+36.76025391	+5.44921875	-41.79199219	+1452
+1457970659.31839990	+8.50341797	-6.40722656	-0.90087891	+58.60107422	+1.58203125	-56.35986328	+1524	+8.33203125	-5.68212891	-0.47900391	+4.15283203	-8.59130859	+18.32519531	+1228	+6.69726563	-9.52734375	-0.94042969	+36.73828125	+5.47119141	-41.79199219	+1452
+1457970659.32259990	+8.50341797	-6.40722656	-0.90087891	+58.57910156	+1.58203125	-56.35986328	+1524	+8.33203125	-5.68212891	-0.47900391	+4.15283203	-8.59130859	+18.32519531	+1228	+6.69726563	-9.52734375	-0.94042969	+36.73828125	+5.47119141	-41.79199219	+1452
+1457970659.32680010	+8.50341797	-6.40722656	-0.90087891	+58.57910156	+1.56005859	-56.33789063	+1524	+8.33203125	-5.68212891	-0.47900391	+4.15283203	-8.59130859	+18.32519531	+1228	+6.69726563	-9.52734375	-0.94042969	+36.73828125	+5.47119141	-41.79199219	+1452
+1457970659.33090000	+8.50341797	-6.40722656	-0.90087891	+58.57910156	+1.56005859	-56.33789063	+1524	+8.33203125	-5.68212891	-0.47900391	+4.15283203	-8.56933594	+18.32519531	+1228	+6.69726563	-9.52734375	-0.94042969	+36.71630859	+5.47119141	-41.79199219	+1452
+1457970659.33929990	+8.50341797	-6.40722656	-0.90527344	+58.57910156	+1.56005859	-56.33789063	+1528	+8.33203125	-5.68212891	-0.47900391	+4.15283203	-8.56933594	+18.32519531	+1228	+6.69287109	-9.52734375	-0.94482422	+36.71630859	+5.47119141	-41.79199219	+1452
+1457970659.34340000	+8.50341797	-6.40722656	-0.90527344	+58.57910156	+1.56005859	-56.33789063	+1528	+8.33203125	-5.68212891	-0.47900391	+4.13085938	-8.56933594	+18.30322266	+1228	+6.69287109	-9.53173828	-0.94482422	+36.69433594	+5.47119141	-41.79199219	+1452
+1457970659.34760000	+8.50341797	-6.41162109	-0.90527344	+58.57910156	+1.56005859	-56.33789063	+1528	+8.33203125	-5.68212891	-0.47900391	+4.13085938	-8.56933594	+18.30322266	+1228	+6.69287109	-9.53173828	-0.94482422	+36.69433594	+5.47119141	-41.79199219	+1452
+1457970659.35170010	+8.50341797	-6.41162109	-0.90527344	+58.57910156	+1.56005859	-56.33789063	+1528	+8.33203125	-5.68212891	-0.47900391	+4.13085938	-8.56933594	+18.30322266	+1232	+6.69287109	-9.53173828	-0.94482422	+36.69433594	+5.47119141	-41.79199219	+1452
+1457970659.36010000	+8.49902344	-6.41162109	-0.90527344	+58.57910156	+1.56005859	-56.33789063	+1528	+8.33203125	-5.68212891	-0.47900391	+4.13085938	-8.56933594	+18.28125000	+1232	+6.69287109	-9.53173828	-0.94482422	+36.67236328	+5.49316406	-41.79199219	+1452
+1457970659.36420010	+8.49902344	-6.41162109	-0.90527344	+58.57910156	+1.56005859	-56.33789063	+1528	+8.33203125	-5.68652344	-0.47900391	+4.13085938	-8.56933594	+18.28125000	+1232	+6.69287109	-9.53173828	-0.94482422	+36.67236328	+5.49316406	-41.79199219	+1448
+1457970659.36840010	+8.49902344	-6.41162109	-0.90527344	+58.57910156	+1.56005859	-56.35986328	+1528	+8.33203125	-5.68652344	-0.47900391	+4.10888672	-8.56933594	+18.25927734	+1232	+6.68847656	-9.53173828	-0.94482422	+36.67236328	+5.49316406	-41.79199219	+1448
+1457970659.37260010	+8.49902344	-6.41162109	-0.90527344	+58.57910156	+1.56005859	-56.35986328	+1528	+8.33203125	-5.68652344	-0.47900391	+4.10888672	-8.56933594	+18.25927734	+1232	+6.68847656	-9.53173828	-0.94482422	+36.67236328	+5.49316406	-41.79199219	+1448
+1457970659.37669990	+8.49902344	-6.41162109	-0.90527344	+58.57910156	+1.56005859	-56.35986328	+1528	+8.33203125	-5.68652344	-0.48339844	+4.10888672	-8.56933594	+18.25927734	+1232	+6.68847656	-9.53613281	-0.94482422	+36.67236328	+5.49316406	-41.81396484	+1448
+1457970659.38509990	+8.49902344	-6.41162109	-0.90527344	+58.60107422	+1.56005859	-56.35986328	+1528	+8.33203125	-5.68652344	-0.48339844	+4.10888672	-8.56933594	+18.23730469	+1232	+6.69287109	-9.53613281	-0.94482422	+36.67236328	+5.51513672	-41.83593750	+1448
+1457970659.38920000	+8.49902344	-6.41162109	-0.90527344	+58.60107422	+1.56005859	-56.35986328	+1528	+8.33203125	-5.68652344	-0.48339844	+4.10888672	-8.56933594	+18.21533203	+1236	+6.69287109	-9.53613281	-0.94482422	+36.67236328	+5.51513672	-41.83593750	+1448
+1457970659.39340000	+8.49902344	-6.41162109	-0.90527344	+58.60107422	+1.56005859	-56.38183594	+1532	+8.33203125	-5.68652344	-0.48339844	+4.10888672	-8.56933594	+18.21533203	+1236	+6.69287109	-9.53613281	-0.94482422	+36.69433594	+5.51513672	-41.85791016	+1448
+1457970659.39759990	+8.49902344	-6.41162109	-0.90527344	+58.60107422	+1.56005859	-56.38183594	+1532	+8.33203125	-5.68652344	-0.48339844	+4.10888672	-8.59130859	+18.19335938	+1236	+6.69287109	-9.53613281	-0.94042969	+36.69433594	+5.51513672	-41.87988281	+1448
+1457970659.40170000	+8.49902344	-6.41601563	-0.90527344	+58.60107422	+1.56005859	-56.38183594	+1532	+8.33203125	-5.68652344	-0.48339844	+4.10888672	-8.59130859	+18.17138672	+1236	+6.69726563	-9.53613281	-0.94042969	+36.71630859	+5.51513672	-41.90185547	+1448
+1457970659.40590000	+8.49902344	-6.41601563	-0.90527344	+58.60107422	+1.56005859	-56.40380859	+1532	+8.33203125	-5.68652344	-0.48339844	+4.10888672	-8.59130859	+18.17138672	+1236	+6.69726563	-9.53613281	-0.93603516	+36.71630859	+5.51513672	-41.92382813	+1448
+1457970659.41010000	+8.49902344	-6.41601563	-0.90527344	+58.60107422	+1.53808594	-56.40380859	+1532	+8.33203125	-5.68652344	-0.48339844	+4.10888672	-8.59130859	+18.14941406	+1236	+6.69726563	-9.53613281	-0.93603516	+36.73828125	+5.51513672	-41.94580078	+1452
+1457970659.41840000	+8.50341797	-6.41601563	-0.90527344	+58.60107422	+1.53808594	-56.42578125	+1532	+8.33203125	-5.69091797	-0.48779297	+4.10888672	-8.61328125	+18.12744141	+1232	+6.70166016	-9.53613281	-0.93603516	+36.76025391	+5.51513672	-42.01171875	+1452
+1457970659.42249990	+8.50341797	-6.41601563	-0.90527344	+58.60107422	+1.53808594	-56.44775391	+1532	+8.33203125	-5.69091797	-0.48779297	+4.10888672	-8.61328125	+18.10546875	+1232	+6.70166016	-9.53613281	-0.93164063	+36.76025391	+5.51513672	-42.03369141	+1452
+1457970659.42670010	+8.50341797	-6.41601563	-0.90527344	+58.60107422	+1.53808594	-56.44775391	+1532	+8.33203125	-5.69091797	-0.48779297	+4.10888672	-8.63525391	+18.08349609	+1232	+6.70166016	-9.53613281	-0.93164063	+36.76025391	+5.51513672	-42.05566406	+1452
+1457970659.43090010	+8.50341797	-6.41601563	-0.90527344	+58.60107422	+1.53808594	-56.46972656	+1532	+8.33203125	-5.69091797	-0.48779297	+4.10888672	-8.63525391	+18.06152344	+1232	+6.70605469	-9.53613281	-0.93164063	+36.76025391	+5.51513672	-42.05566406	+1452
+1457970659.43499990	+8.50341797	-6.41601563	-0.90527344	+58.60107422	+1.51611328	-56.46972656	+1536	+8.33203125	-5.69091797	-0.48779297	+4.10888672	-8.63525391	+18.01757813	+1232	+6.70605469	-9.53613281	-0.93164063	+36.76025391	+5.51513672	-42.07763672	+1456
+1457970659.43919990	+8.50341797	-6.41601563	-0.90527344	+58.60107422	+1.51611328	-56.49169922	+1536	+8.33203125	-5.69091797	-0.48779297	+4.10888672	-8.65722656	+17.99560547	+1232	+6.70166016	-9.53613281	-0.93164063	+36.76025391	+5.51513672	-42.09960938	+1456
+1457970659.44750000	+8.50341797	-6.41601563	-0.90527344	+58.60107422	+1.51611328	-56.53564453	+1536	+8.33203125	-5.69091797	-0.48779297	+4.08691406	-8.67919922	+17.95166016	+1232	+6.70166016	-9.54052734	-0.93603516	+36.71630859	+5.51513672	-42.09960938	+1456
+1457970659.45170000	+8.50341797	-6.41601563	-0.90527344	+58.57910156	+1.51611328	-56.53564453	+1536	+8.33203125	-5.69091797	-0.49218750	+4.08691406	-8.67919922	+17.90771484	+1236	+6.70166016	-9.54052734	-0.93603516	+36.71630859	+5.51513672	-42.09960938	+1456
+1457970659.45590000	+8.50341797	-6.41601563	-0.90527344	+58.60107422	+1.51611328	-56.55761719	+1536	+8.33203125	-5.69091797	-0.49218750	+4.08691406	-8.70117188	+17.88574219	+1236	+6.69726563	-9.54052734	-0.94042969	+36.69433594	+5.49316406	-42.09960938	+1460
+1457970659.46000000	+8.50341797	-6.41601563	-0.90527344	+58.60107422	+1.51611328	-56.57958984	+1536	+8.33642578	-5.69091797	-0.49218750	+4.08691406	-8.72314453	+17.86376953	+1236	+6.69726563	-9.54492188	-0.94042969	+36.67236328	+5.49316406	-42.09960938	+1460
+1457970659.46420000	+8.50341797	-6.41601563	-0.90527344	+58.60107422	+1.51611328	-56.60156250	+1536	+8.33642578	-5.69091797	-0.49218750	+4.08691406	-8.72314453	+17.81982422	+1236	+6.69287109	-9.54492188	-0.94482422	+36.67236328	+5.49316406	-42.09960938	+1460
+1457970659.46840000	+8.50341797	-6.41601563	-0.90527344	+58.60107422	+1.49414063	-56.62353516	+1536	+8.33642578	-5.69091797	-0.49218750	+4.08691406	-8.74511719	+17.77587891	+1236	+6.69287109	-9.54492188	-0.94482422	+36.65039063	+5.49316406	-42.09960938	+1460
+1457970659.47250010	+8.50341797	-6.41601563	-0.90527344	+58.60107422	+1.49414063	-56.64550781	+1536	+8.33642578	-5.69091797	-0.49218750	+4.06494141	-8.76708984	+17.75390625	+1240	+6.69287109	-9.54492188	-0.94921875	+36.62841797	+5.49316406	-42.09960938	+1460
+1457970659.48090000	+8.50341797	-6.41601563	-0.90087891	+58.57910156	+1.49414063	-56.68945313	+1536	+8.33642578	-5.69531250	-0.48779297	+4.06494141	-8.78906250	+17.68798828	+1240	+6.68847656	-9.54931641	-0.94921875	+36.62841797	+5.47119141	-42.12158203	+1460
+1457970659.48499990	+8.50341797	-6.41601563	-0.90087891	+58.57910156	+1.49414063	-56.71142578	+1532	+8.33642578	-5.69531250	-0.48779297	+4.06494141	-8.81103516	+17.64404297	+1240	+6.68847656	-9.54931641	-0.95361328	+36.62841797	+5.47119141	-42.12158203	+1456
+1457970659.48920010	+8.50341797	-6.41601563	-0.90087891	+58.60107422	+1.49414063	-56.73339844	+1532	+8.33642578	-5.69531250	-0.48779297	+4.06494141	-8.83300781	+17.62207031	+1244	+6.68847656	-9.54931641	-0.95361328	+36.62841797	+5.47119141	-42.14355469	+1456
+1457970659.49340010	+8.50341797	-6.41601563	-0.90087891	+58.60107422	+1.49414063	-56.75537109	+1532	+8.33642578	-5.69531250	-0.48779297	+4.06494141	-8.85498047	+17.57812500	+1244	+6.69287109	-9.54931641	-0.95361328	+36.65039063	+5.47119141	-42.16552734	+1456
+1457970659.49749990	+8.50341797	-6.41601563	-0.90087891	+58.60107422	+1.47216797	-56.77734375	+1536	+8.33642578	-5.69531250	-0.48779297	+4.04296875	-8.85498047	+17.55615234	+1244	+6.69287109	-9.54931641	-0.94921875	+36.65039063	+5.44921875	-42.18750000	+1456
+1457970659.50169990	+8.50341797	-6.41601563	-0.90087891	+58.60107422	+1.47216797	-56.79931641	+1536	+8.33642578	-5.69531250	-0.48779297	+4.04296875	-8.87695313	+17.51220703	+1244	+6.69287109	-9.54931641	-0.94921875	+36.67236328	+5.44921875	-42.20947266	+1452
+1457970659.51000000	+8.50341797	-6.41601563	-0.90087891	+58.57910156	+1.47216797	-56.84326172	+1536	+8.33642578	-5.69531250	-0.48779297	+4.04296875	-8.92089844	+17.44628906	+1244	+6.69726563	-9.54931641	-0.94482422	+36.71630859	+5.44921875	-42.25341797	+1452
+1457970659.51420000	+8.50341797	-6.41601563	-0.89648438	+58.57910156	+1.47216797	-56.86523438	+1536	+8.33642578	-5.69531250	-0.48779297	+4.04296875	-8.94287109	+17.42431641	+1244	+6.70166016	-9.54492188	-0.94482422	+36.73828125	+5.42724609	-42.29736328	+1452
+1457970659.51830010	+8.50341797	-6.41601563	-0.89648438	+58.57910156	+1.45019531	-56.88720703	+1536	+8.33642578	-5.69531250	-0.48779297	+4.04296875	-8.96484375	+17.38037109	+1244	+6.70166016	-9.54492188	-0.94042969	+36.76025391	+5.42724609	-42.31933594	+1456
+1457970659.52250000	+8.50341797	-6.41601563	-0.89648438	+58.57910156	+1.45019531	-56.90917969	+1536	+8.33642578	-5.69091797	-0.49218750	+4.04296875	-8.98681641	+17.35839844	+1244	+6.70605469	-9.54492188	-0.94042969	+36.78222656	+5.42724609	-42.34130859	+1456
+1457970659.52670000	+8.50341797	-6.41601563	-0.89648438	+58.57910156	+1.45019531	-56.93115234	+1536	+8.33642578	-5.69091797	-0.49218750	+4.04296875	-8.98681641	+17.31445313	+1244	+6.70605469	-9.54492188	-0.94042969	+36.80419922	+5.40527344	-42.36328125	+1456
+1457970659.53500010	+8.50341797	-6.41601563	-0.89648438	+58.57910156	+1.45019531	-56.97509766	+1540	+8.33642578	-5.69091797	-0.49218750	+4.06494141	-9.03076172	+17.24853516	+1240	+6.71044922	-9.54492188	-0.93603516	+36.84814453	+5.40527344	-42.42919922	+1456
+1457970659.53920010	+8.50341797	-6.41601563	-0.89648438	+58.57910156	+1.45019531	-56.99707031	+1540	+8.33642578	-5.69091797	-0.49218750	+4.06494141	-9.05273438	+17.20458984	+1240	+6.71044922	-9.54052734	-0.93603516	+36.87011719	+5.38330078	-42.45117188	+1456
+1457970659.54329990	+8.50341797	-6.41601563	-0.89648438	+58.57910156	+1.45019531	-57.01904297	+1544	+8.33642578	-5.69531250	-0.49218750	+4.06494141	-9.07470703	+17.16064453	+1236	+6.71484375	-9.54052734	-0.93164063	+36.87011719	+5.38330078	-42.47314453	+1456
+1457970659.54749990	+8.50341797	-6.41601563	-0.89648438	+58.57910156	+1.45019531	-57.04101563	+1544	+8.33642578	-5.69531250	-0.49218750	+4.06494141	-9.09667969	+17.11669922	+1236	+6.71484375	-9.54052734	-0.93164063	+36.89208984	+5.38330078	-42.49511719	+1456
+1457970659.55170010	+8.50341797	-6.41601563	-0.89648438	+58.55712891	+1.47216797	-57.08496094	+1544	+8.33642578	-5.69531250	-0.49218750	+4.06494141	-9.11865234	+17.09472656	+1236	+6.71484375	-9.54052734	-0.93164063	+36.89208984	+5.36132813	-42.51708984	+1456
+1457970659.55580000	+8.50341797	-6.41601563	-0.89648438	+58.55712891	+1.47216797	-57.10693359	+1544	+8.33642578	-5.69531250	-0.49218750	+4.06494141	-9.14062500	+17.05078125	+1232	+6.71484375	-9.54052734	-0.93603516	+36.89208984	+5.36132813	-42.51708984	+1456
+1457970659.56419990	+8.50341797	-6.41601563	-0.89208984	+58.53515625	+1.49414063	-57.19482422	+1548	+8.33203125	-5.69531250	-0.49218750	+4.06494141	-9.16259766	+16.94091797	+1232	+6.71044922	-9.54492188	-0.93603516	+36.89208984	+5.33935547	-42.56103516	+1456
+1457970659.56830000	+8.50341797	-6.41601563	-0.89208984	+58.53515625	+1.49414063	-57.23876953	+1548	+8.33203125	-5.69531250	-0.49218750	+4.06494141	-9.18457031	+16.89697266	+1232	+6.71044922	-9.54492188	-0.93603516	+36.89208984	+5.31738281	-42.56103516	+1456
+1457970659.57250000	+8.50341797	-6.41601563	-0.89208984	+58.53515625	+1.51611328	-57.28271484	+1552	+8.33203125	-5.69531250	-0.49218750	+4.06494141	-9.20654297	+16.85302734	+1228	+6.70605469	-9.54492188	-0.94042969	+36.87011719	+5.31738281	-42.56103516	+1456
+1457970659.57660010	+8.50341797	-6.41601563	-0.89208984	+58.51318359	+1.51611328	-57.32666016	+1552	+8.33203125	-5.69531250	-0.49218750	+4.06494141	-9.22851563	+16.80908203	+1228	+6.70605469	-9.54492188	-0.94042969	+36.87011719	+5.29541016	-42.58300781	+1456
+1457970659.58080010	+8.50341797	-6.41601563	-0.89208984	+58.51318359	+1.53808594	-57.37060547	+1552	+8.33203125	-5.69531250	-0.49218750	+4.06494141	-9.25048828	+16.76513672	+1228	+6.70166016	-9.54931641	-0.94482422	+36.84814453	+5.29541016	-42.58300781	+1456
+1457970659.58909990	+8.50341797	-6.41601563	-0.88769531	+58.49121094	+1.56005859	-57.48046875	+1552	+8.33203125	-5.69531250	-0.49658203	+4.08691406	-9.29443359	+16.67724609	+1228	+6.69726563	-9.54931641	-0.94921875	+36.82617188	+5.27343750	-42.58300781	+1456
+1457970659.59330010	+8.50341797	-6.41601563	-0.88769531	+58.46923828	+1.58203125	-57.52441406	+1556	+8.33203125	-5.69531250	-0.49658203	+4.08691406	-9.31640625	+16.63330078	+1228	+6.69287109	-9.54931641	-0.94921875	+36.82617188	+5.25146484	-42.60498047	+1456
+1457970659.59750010	+8.50341797	-6.41601563	-0.88769531	+58.46923828	+1.60400391	-57.56835938	+1556	+8.33203125	-5.69531250	-0.49658203	+4.08691406	-9.31640625	+16.58935547	+1228	+6.69287109	-9.55371094	-0.95361328	+36.82617188	+5.22949219	-42.60498047	+1456
+1457970659.60159990	+8.50341797	-6.41601563	-0.88769531	+58.44726563	+1.60400391	-57.61230469	+1556	+8.33203125	-5.69531250	-0.49658203	+4.08691406	-9.33837891	+16.56738281	+1228	+6.69287109	-9.55371094	-0.95361328	+36.82617188	+5.22949219	-42.62695313	+1452
+1457970659.60579990	+8.50341797	-6.41601563	-0.88330078	+58.44726563	+1.62597656	-57.65625000	+1556	+8.33203125	-5.69531250	-0.49658203	+4.10888672	-9.36035156	+16.54541016	+1228	+6.69287109	-9.55371094	-0.95361328	+36.82617188	+5.20751953	-42.64892578	+1452
+1457970659.60999990	+8.50341797	-6.41601563	-0.88330078	+58.42529297	+1.64794922	-57.67822266	+1556	+8.33203125	-5.69531250	-0.49658203	+4.10888672	-9.38232422	+16.50146484	+1228	+6.69287109	-9.55371094	-0.95361328	+36.84814453	+5.20751953	-42.67089844	+1452
+1457970659.61830000	+8.50341797	-6.41601563	-0.88330078	+58.40332031	+1.66992188	-57.74414063	+1556	+8.33203125	-5.69531250	-0.49658203	+4.10888672	-9.40429688	+16.47949219	+1232	+6.69287109	-9.54931641	-0.94921875	+36.87011719	+5.16357422	-42.73681641	+1448
+1457970659.62249990	+8.50341797	-6.41601563	-0.88330078	+58.40332031	+1.66992188	-57.76611328	+1556	+8.33203125	-5.69531250	-0.49658203	+4.13085938	-9.42626953	+16.45751953	+1232	+6.69726563	-9.54931641	-0.94921875	+36.91406250	+5.16357422	-42.75878906	+1448
+1457970659.62660000	+8.50781250	-6.41601563	-0.88330078	+58.38134766	+1.66992188	-57.78808594	+1560	+8.33642578	-5.69531250	-0.49658203	+4.13085938	-9.44824219	+16.45751953	+1232	+6.69726563	-9.54931641	-0.94921875	+36.93603516	+5.16357422	-42.80273438	+1448
+1457970659.63080000	+8.50781250	-6.41601563	-0.88330078	+58.38134766	+1.69189453	-57.81005859	+1560	+8.33642578	-5.69531250	-0.49658203	+4.13085938	-9.44824219	+16.43554688	+1232	+6.70166016	-9.54931641	-0.94482422	+36.95800781	+5.14160156	-42.84667969	+1452
+1457970659.63910010	+8.50781250	-6.42041016	-0.88330078	+58.33740234	+1.71386719	-57.85400391	+1560	+8.33642578	-5.69531250	-0.49658203	+4.15283203	-9.47021484	+16.41357422	+1232	+6.70605469	-9.54492188	-0.94042969	+37.00195313	+5.14160156	-42.91259766	+1452
+1457970659.64750000	+8.50781250	-6.42041016	-0.88330078	+58.31542969	+1.73583984	-57.89794922	+1560	+8.33642578	-5.69531250	-0.49658203	+4.17480469	-9.49218750	+16.41357422	+1228	+6.71044922	-9.54492188	-0.93603516	+37.06787109	+5.11962891	-42.97851563	+1456
+1457970659.65159990	+8.50781250	-6.42041016	-0.88330078	+58.29345703	+1.73583984	-57.91992188	+1564	+8.33642578	-5.69531250	-0.49658203	+4.17480469	-9.49218750	+16.41357422	+1228	+6.71484375	-9.54492188	-0.93603516	+37.08984375	+5.11962891	-43.00048828	+1456
+1457970659.65580010	+8.51220703	-6.42041016	-0.88330078	+58.27148438	+1.73583984	-57.94189453	+1564	+8.33642578	-5.69531250	-0.49658203	+4.19677734	-9.49218750	+16.41357422	+1228	+6.71484375	-9.54052734	-0.93164063	+37.08984375	+5.09765625	-43.02246094	+1456
+1457970659.65990000	+8.51220703	-6.42041016	-0.88330078	+58.24951172	+1.75781250	-57.96386719	+1564	+8.33642578	-5.69531250	-0.49658203	+4.19677734	-9.51416016	+16.41357422	+1228	+6.71484375	-9.54052734	-0.93164063	+37.11181641	+5.09765625	-43.04443359	+1456
+1457970659.66409990	+8.51220703	-6.42480469	-0.88330078	+58.24951172	+1.75781250	-58.00781250	+1564	+8.33642578	-5.69531250	-0.49658203	+4.19677734	-9.51416016	+16.41357422	+1224	+6.71923828	-9.54052734	-0.93164063	+37.13378906	+5.09765625	-43.06640625	+1456
+1457970659.66829990	+8.51220703	-6.42480469	-0.88330078	+58.22753906	+1.77978516	-58.02978516	+1568	+8.33642578	-5.69531250	-0.49658203	+4.19677734	-9.51416016	+16.41357422	+1224	+6.71923828	-9.54052734	-0.93164063	+37.13378906	+5.07568359	-43.08837891	+1456
+1457970659.67660000	+8.51220703	-6.42480469	-0.88330078	+58.18359375	+1.80175781	-58.09570313	+1568	+8.33642578	-5.69970703	-0.49658203	+4.21875000	-9.53613281	+16.41357422	+1224	+6.71923828	-9.54052734	-0.93164063	+37.13378906	+5.05371094	-43.11035156	+1456
+1457970659.68080000	+8.51220703	-6.42480469	-0.88330078	+58.16162109	+1.80175781	-58.13964844	+1568	+8.33642578	-5.69970703	-0.49658203	+4.21875000	-9.53613281	+16.41357422	+1224	+6.71484375	-9.54492188	-0.93164063	+37.13378906	+5.05371094	-43.13232422	+1456
+1457970659.68490000	+8.51220703	-6.42480469	-0.87890625	+58.13964844	+1.80175781	-58.16162109	+1568	+8.33642578	-5.69970703	-0.49658203	+4.24072266	-9.53613281	+16.41357422	+1224	+6.71484375	-9.54492188	-0.93603516	+37.13378906	+5.03173828	-43.13232422	+1456
+1457970659.68910000	+8.51220703	-6.42480469	-0.87890625	+58.13964844	+1.80175781	-58.20556641	+1568	+8.33642578	-5.69970703	-0.49658203	+4.24072266	-9.53613281	+16.41357422	+1224	+6.71484375	-9.54492188	-0.93603516	+37.13378906	+5.03173828	-43.13232422	+1460
+1457970659.69330000	+8.51220703	-6.42480469	-0.87890625	+58.11767578	+1.82373047	-58.24951172	+1568	+8.33642578	-5.69970703	-0.49658203	+4.24072266	-9.55810547	+16.39160156	+1220	+6.71044922	-9.54492188	-0.94042969	+37.11181641	+5.00976563	-43.13232422	+1460
+1457970659.69740010	+8.51220703	-6.42480469	-0.87890625	+58.09570313	+1.82373047	-58.29345703	+1572	+8.33642578	-5.69970703	-0.49658203	+4.24072266	-9.55810547	+16.39160156	+1220	+6.71044922	-9.54492188	-0.94042969	+37.11181641	+4.98779297	-43.15429688	+1460
+1457970659.70160010	+8.51660156	-6.42480469	-0.87890625	+58.09570313	+1.82373047	-58.33740234	+1572	+8.33642578	-5.69970703	-0.49658203	+4.26269531	-9.55810547	+16.39160156	+1220	+6.70605469	-9.54931641	-0.94482422	+37.08984375	+4.96582031	-43.15429688	+1460
+1457970659.70989990	+8.51660156	-6.42480469	-0.87451172	+58.07373047	+1.82373047	-58.40332031	+1572	+8.34082031	-5.69970703	-0.49658203	+4.26269531	-9.58007813	+16.39160156	+1220	+6.70166016	-9.54931641	-0.94921875	+37.06787109	+4.92187500	-43.17626953	+1460
+1457970659.71409990	+8.51660156	-6.42041016	-0.87451172	+58.05175781	+1.82373047	-58.44726563	+1572	+8.34082031	-5.69970703	-0.49658203	+4.26269531	-9.58007813	+16.39160156	+1220	+6.70166016	-9.55371094	-0.95361328	+37.04589844	+4.89990234	-43.17626953	+1456
+1457970659.71830010	+8.51660156	-6.42041016	-0.87451172	+58.05175781	+1.82373047	-58.49121094	+1572	+8.34082031	-5.69970703	-0.49658203	+4.28466797	-9.60205078	+16.39160156	+1220	+6.69726563	-9.55371094	-0.95361328	+37.04589844	+4.87792969	-43.19824219	+1456
+1457970659.72240000	+8.51660156	-6.42041016	-0.87451172	+58.05175781	+1.82373047	-58.51318359	+1572	+8.34082031	-5.69970703	-0.49658203	+4.28466797	-9.60205078	+16.39160156	+1224	+6.69726563	-9.55371094	-0.95361328	+37.04589844	+4.85595703	-43.22021484	+1452
+1457970659.72659990	+8.51660156	-6.42041016	-0.87451172	+58.05175781	+1.80175781	-58.55712891	+1576	+8.34082031	-5.69970703	-0.49218750	+4.28466797	-9.62402344	+16.39160156	+1224	+6.69726563	-9.55371094	-0.95361328	+37.04589844	+4.83398438	-43.24218750	+1452
+1457970659.73070000	+8.51660156	-6.42041016	-0.87451172	+58.02978516	+1.80175781	-58.60107422	+1576	+8.34082031	-5.69970703	-0.49218750	+4.30664063	-9.62402344	+16.39160156	+1224	+6.70166016	-9.55371094	-0.95361328	+37.06787109	+4.81201172	-43.28613281	+1452
+1457970659.73910000	+8.52099609	-6.42041016	-0.87011719	+58.02978516	+1.80175781	-58.66699219	+1576	+8.34082031	-5.69970703	-0.49218750	+4.30664063	-9.64599609	+16.39160156	+1224	+6.70166016	-9.55371094	-0.94921875	+37.08984375	+4.76806641	-43.37402344	+1448
+1457970659.74320010	+8.52099609	-6.42480469	-0.87011719	+58.00781250	+1.80175781	-58.71093750	+1576	+8.34082031	-5.69970703	-0.49218750	+4.32861328	-9.66796875	+16.39160156	+1224	+6.70605469	-9.55371094	-0.94482422	+37.11181641	+4.74609375	-43.41796875	+1448
+1457970659.74740000	+8.52099609	-6.42480469	-0.87011719	+58.00781250	+1.80175781	-58.73291016	+1576	+8.34082031	-5.69970703	-0.49218750	+4.32861328	-9.68994141	+16.39160156	+1224	+6.71044922	-9.55371094	-0.94482422	+37.13378906	+4.72412109	-43.46191406	+1448
+1457970659.75160000	+8.52539063	-6.42480469	-0.87011719	+58.00781250	+1.80175781	-58.77685547	+1576	+8.34082031	-5.69970703	-0.49218750	+4.32861328	-9.71191406	+16.36962891	+1224	+6.71484375	-9.55371094	-0.94042969	+37.17773438	+4.70214844	-43.50585938	+1448
+1457970659.75570010	+8.52539063	-6.42480469	-0.87011719	+57.98583984	+1.80175781	-58.79882813	+1580	+8.34521484	-5.69970703	-0.49218750	+4.35058594	-9.71191406	+16.36962891	+1224	+6.71484375	-9.55371094	-0.93603516	+37.19970703	+4.68017578	-43.54980469	+1448
+1457970659.75990010	+8.52539063	-6.42480469	-0.87011719	+57.98583984	+1.80175781	-58.82080078	+1580	+8.34521484	-5.69970703	-0.49218750	+4.35058594	-9.73388672	+16.36962891	+1224	+6.71923828	-9.55371094	-0.93603516	+37.24365234	+4.65820313	-43.61572266	+1452
+1457970659.76410010	+8.52539063	-6.42480469	-0.87011719	+57.98583984	+1.80175781	-58.86474609	+1580	+8.34521484	-5.69970703	-0.49218750	+4.35058594	-9.75585938	+16.34765625	+1224	+6.72363281	-9.54931641	-0.93164063	+37.26562500	+4.65820313	-43.65966797	+1452
+1457970659.77239990	+8.52539063	-6.42480469	-0.87011719	+57.98583984	+1.80175781	-58.90869141	+1580	+8.34521484	-5.69970703	-0.49218750	+4.37255859	-9.79980469	+16.32568359	+1224	+6.72802734	-9.54931641	-0.92285156	+37.30957031	+4.63623047	-43.74755859	+1452
+1457970659.77659990	+8.52539063	-6.42919922	-0.87011719	+57.96386719	+1.82373047	-58.95263672	+1584	+8.34521484	-5.69970703	-0.49218750	+4.37255859	-9.79980469	+16.32568359	+1224	+6.73242188	-9.54931641	-0.92285156	+37.33154297	+4.61425781	-43.76953125	+1456
+1457970659.78070000	+8.52539063	-6.42919922	-0.87011719	+57.96386719	+1.82373047	-58.97460938	+1584	+8.34521484	-5.69970703	-0.49218750	+4.39453125	-9.82177734	+16.30371094	+1220	+6.73242188	-9.54931641	-0.91845703	+37.35351563	+4.61425781	-43.81347656	+1456
+1457970659.78490000	+8.52539063	-6.42919922	-0.87011719	+57.96386719	+1.84570313	-58.97460938	+1584	+8.34521484	-5.69970703	-0.49218750	+4.39453125	-9.84375000	+16.28173828	+1220	+6.73242188	-9.54931641	-0.91845703	+37.37548828	+4.59228516	-43.83544922	+1456
+1457970659.78909990	+8.52539063	-6.42919922	-0.87011719	+57.96386719	+1.84570313	-58.99658203	+1584	+8.34521484	-5.69970703	-0.49218750	+4.41650391	-9.84375000	+16.25976563	+1220	+6.73242188	-9.54931641	-0.91845703	+37.39746094	+4.59228516	-43.83544922	+1456
+1457970659.79320000	+8.52539063	-6.42919922	-0.87011719	+57.96386719	+1.86767578	-59.01855469	+1584	+8.34521484	-5.69970703	-0.49218750	+4.41650391	-9.86572266	+16.23779297	+1220	+6.73242188	-9.54931641	-0.91845703	+37.39746094	+4.57031250	-43.85742188	+1456
+1457970659.80160000	+8.52539063	-6.42480469	-0.87011719	+57.96386719	+1.88964844	-59.08447266	+1584	+8.34521484	-5.69970703	-0.49218750	+4.43847656	-9.88769531	+16.19384766	+1220	+6.73242188	-9.54931641	-0.91845703	+37.39746094	+4.57031250	-43.87939453	+1460
+1457970659.80570010	+8.52539063	-6.42480469	-0.87011719	+57.96386719	+1.91162109	-59.10644531	+1584	+8.34521484	-5.69970703	-0.49218750	+4.46044922	-9.88769531	+16.17187500	+1220	+6.72802734	-9.54931641	-0.92285156	+37.39746094	+4.57031250	-43.87939453	+1460
+1457970659.80990000	+8.52539063	-6.42480469	-0.87011719	+57.96386719	+1.93359375	-59.12841797	+1584	+8.34521484	-5.69970703	-0.49218750	+4.46044922	-9.90966797	+16.12792969	+1220	+6.72802734	-9.54931641	-0.92285156	+37.39746094	+4.54833984	-43.85742188	+1460
+1457970659.81399990	+8.52099609	-6.42480469	-0.87011719	+57.96386719	+1.93359375	-59.15039063	+1584	+8.34521484	-5.69970703	-0.49658203	+4.46044922	-9.90966797	+16.10595703	+1220	+6.72363281	-9.55371094	-0.92724609	+37.39746094	+4.54833984	-43.85742188	+1460
+1457970659.81820010	+8.52099609	-6.42480469	-0.87011719	+57.96386719	+1.95556641	-59.17236328	+1584	+8.34521484	-5.69970703	-0.49658203	+4.48242188	-9.90966797	+16.08398438	+1220	+6.72363281	-9.55371094	-0.92724609	+37.39746094	+4.54833984	-43.83544922	+1460
+1457970659.82649990	+8.52099609	-6.42480469	-0.86572266	+57.96386719	+1.97753906	-59.21630859	+1584	+8.34521484	-5.69970703	-0.49658203	+4.50439453	-9.93164063	+16.01806641	+1220	+6.71923828	-9.55371094	-0.93164063	+37.37548828	+4.52636719	-43.81347656	+1464
+1457970659.83069990	+8.52099609	-6.42480469	-0.86572266	+57.96386719	+1.97753906	-59.23828125	+1584	+8.34521484	-5.69970703	-0.49658203	+4.50439453	-9.93164063	+15.99609375	+1220	+6.71484375	-9.55371094	-0.93603516	+37.37548828	+4.52636719	-43.81347656	+1464
+1457970659.83489990	+8.52099609	-6.42480469	-0.86572266	+57.94189453	+1.99951172	-59.28222656	+1584	+8.34521484	-5.69970703	-0.49658203	+4.50439453	-9.93164063	+15.97412109	+1220	+6.71484375	-9.55371094	-0.93603516	+37.37548828	+4.50439453	-43.79150391	+1464
+1457970659.83900000	+8.52099609	-6.42480469	-0.86572266	+57.94189453	+1.99951172	-59.30419922	+1584	+8.34521484	-5.69970703	-0.49658203	+4.52636719	-9.95361328	+15.93017578	+1220	+6.71484375	-9.55810547	-0.94042969	+37.35351563	+4.50439453	-43.79150391	+1464
+1457970659.84320000	+8.52099609	-6.42480469	-0.86572266	+57.94189453	+1.99951172	-59.32617188	+1584	+8.34521484	-5.69970703	-0.49658203	+4.52636719	-9.95361328	+15.90820313	+1220	+6.71044922	-9.55810547	-0.94042969	+37.35351563	+4.50439453	-43.76953125	+1464
+1457970659.84740000	+8.52099609	-6.42480469	-0.86572266	+57.94189453	+2.02148438	-59.34814453	+1584	+8.34521484	-5.69970703	-0.49658203	+4.52636719	-9.95361328	+15.88623047	+1220	+6.71044922	-9.55810547	-0.94042969	+37.35351563	+4.50439453	-43.76953125	+1464
+1457970659.85570000	+8.52099609	-6.42480469	-0.86132813	+57.91992188	+2.02148438	-59.41406250	+1584	+8.34521484	-5.69970703	-0.49658203	+4.52636719	-9.97558594	+15.82031250	+1224	+6.71044922	-9.55810547	-0.94482422	+37.37548828	+4.48242188	-43.76953125	+1460
+1457970659.85990000	+8.52099609	-6.42480469	-0.86132813	+57.91992188	+2.02148438	-59.43603516	+1584	+8.34521484	-5.69970703	-0.49658203	+4.52636719	-9.97558594	+15.79833984	+1224	+6.71044922	-9.55810547	-0.94482422	+37.37548828	+4.48242188	-43.76953125	+1460
+1457970659.86400010	+8.52099609	-6.42480469	-0.86132813	+57.89794922	+1.99951172	-59.45800781	+1584	+8.34082031	-5.69970703	-0.49658203	+4.52636719	-9.97558594	+15.75439453	+1224	+6.71044922	-9.55810547	-0.94482422	+37.39746094	+4.46044922	-43.76953125	+1460
+1457970659.86820010	+8.52099609	-6.42480469	-0.86132813	+57.89794922	+1.99951172	-59.47998047	+1584	+8.34082031	-5.69970703	-0.49658203	+4.52636719	-9.99755859	+15.71044922	+1224	+6.71044922	-9.55371094	-0.94042969	+37.41943359	+4.46044922	-43.79150391	+1460
+1457970659.87240000	+8.52099609	-6.42480469	-0.86132813	+57.89794922	+1.99951172	-59.50195313	+1584	+8.34082031	-5.69970703	-0.49658203	+4.52636719	-9.99755859	+15.66650391	+1224	+6.71484375	-9.55371094	-0.94042969	+37.41943359	+4.46044922	-43.79150391	+1460
+1457970659.88070010	+8.52099609	-6.42919922	-0.86132813	+57.89794922	+1.97753906	-59.54589844	+1584	+8.34082031	-5.69970703	-0.50097656	+4.52636719	-10.01953125	+15.57861328	+1224	+6.71484375	-9.55371094	-0.94042969	+37.44140625	+4.46044922	-43.81347656	+1460
+1457970659.88490010	+8.52099609	-6.42919922	-0.86132813	+57.89794922	+1.97753906	-59.54589844	+1584	+8.34082031	-5.69970703	-0.50097656	+4.50439453	-10.01953125	+15.53466797	+1224	+6.71484375	-9.55371094	-0.94042969	+37.46337891	+4.43847656	-43.81347656	+1456
+1457970659.88899990	+8.52099609	-6.42919922	-0.86132813	+57.89794922	+1.95556641	-59.56787109	+1584	+8.34082031	-5.69970703	-0.50097656	+4.50439453	-10.01953125	+15.46875000	+1228	+6.71923828	-9.55371094	-0.93603516	+37.46337891	+4.43847656	-43.83544922	+1456
+1457970659.89319990	+8.52099609	-6.42919922	-0.86132813	+57.89794922	+1.95556641	-59.56787109	+1584	+8.34082031	-5.69970703	-0.50097656	+4.50439453	-10.04150391	+15.42480469	+1228	+6.71923828	-9.55371094	-0.93603516	+37.48535156	+4.43847656	-43.83544922	+1456
+1457970659.89730000	+8.52099609	-6.42919922	-0.86132813	+57.89794922	+1.93359375	-59.58984375	+1588	+8.34082031	-5.69970703	-0.50097656	+4.48242188	-10.04150391	+15.35888672	+1228	+6.71923828	-9.54931641	-0.93603516	+37.48535156	+4.43847656	-43.83544922	+1456
+1457970659.90150000	+8.52099609	-6.42919922	-0.86132813	+57.89794922	+1.93359375	-59.58984375	+1588	+8.33642578	-5.70410156	-0.50097656	+4.48242188	-10.04150391	+15.29296875	+1228	+6.71923828	-9.54931641	-0.93603516	+37.50732422	+4.43847656	-43.83544922	+1456
+1457970659.90980010	+8.52099609	-6.42919922	-0.86132813	+57.91992188	+1.91162109	-59.61181641	+1588	+8.33642578	-5.70410156	-0.50097656	+4.48242188	-10.04150391	+15.18310547	+1228	+6.71923828	-9.54931641	-0.93603516	+37.50732422	+4.43847656	-43.85742188	+1456
+1457970659.91400000	+8.52099609	-6.42919922	-0.86132813	+57.91992188	+1.88964844	-59.61181641	+1588	+8.33642578	-5.70410156	-0.50537109	+4.46044922	-10.04150391	+15.11718750	+1228	+6.71923828	-9.54931641	-0.93603516	+37.50732422	+4.43847656	-43.83544922	+1456
+1457970659.91820000	+8.52099609	-6.42919922	-0.86132813	+57.94189453	+1.86767578	-59.61181641	+1588	+8.33642578	-5.70410156	-0.50537109	+4.46044922	-10.01953125	+15.07324219	+1228	+6.71923828	-9.54931641	-0.93603516	+37.52929688	+4.43847656	-43.83544922	+1456
+1457970659.92230010	+8.52099609	-6.42480469	-0.86132813	+57.94189453	+1.86767578	-59.61181641	+1592	+8.33203125	-5.70410156	-0.50537109	+4.46044922	-10.01953125	+15.02929688	+1228	+6.71923828	-9.54931641	-0.93603516	+37.52929688	+4.43847656	-43.83544922	+1456
+1457970659.92650010	+8.52099609	-6.42480469	-0.86132813	+57.94189453	+1.84570313	-59.61181641	+1592	+8.33203125	-5.70410156	-0.50537109	+4.46044922	-10.01953125	+14.98535156	+1228	+6.71923828	-9.54931641	-0.93603516	+37.52929688	+4.43847656	-43.83544922	+1456
+1457970659.93070010	+8.52099609	-6.42480469	-0.86132813	+57.96386719	+1.82373047	-59.61181641	+1592	+8.33203125	-5.70410156	-0.50537109	+4.43847656	-9.99755859	+14.94140625	+1228	+6.71923828	-9.54931641	-0.93603516	+37.52929688	+4.43847656	-43.83544922	+1456
+1457970659.93479990	+8.52099609	-6.42480469	-0.86132813	+57.96386719	+1.82373047	-59.61181641	+1592	+8.33203125	-5.70410156	-0.50537109	+4.43847656	-9.99755859	+14.91943359	+1228	+6.71923828	-9.54931641	-0.93603516	+37.52929688	+4.43847656	-43.81347656	+1456
+1457970659.94320010	+8.51660156	-6.42480469	-0.86132813	+57.98583984	+1.77978516	-59.61181641	+1592	+8.32763672	-5.70410156	-0.50537109	+4.43847656	-9.97558594	+14.85351563	+1228	+6.71484375	-9.54931641	-0.93603516	+37.52929688	+4.43847656	-43.79150391	+1456
+1457970659.94730000	+8.51660156	-6.42480469	-0.86132813	+58.00781250	+1.75781250	-59.61181641	+1592	+8.32763672	-5.70410156	-0.50537109	+4.43847656	-9.95361328	+14.85351563	+1228	+6.71484375	-9.54931641	-0.94042969	+37.50732422	+4.43847656	-43.76953125	+1456
+1457970659.95149990	+8.51660156	-6.42480469	-0.86132813	+58.00781250	+1.73583984	-59.63378906	+1592	+8.32763672	-5.70410156	-0.50537109	+4.43847656	-9.95361328	+14.83154297	+1228	+6.71484375	-9.54931641	-0.94042969	+37.50732422	+4.43847656	-43.76953125	+1456
+1457970659.95569990	+8.51660156	-6.42480469	-0.86132813	+58.02978516	+1.71386719	-59.63378906	+1592	+8.32763672	-5.70410156	-0.50537109	+4.43847656	-9.95361328	+14.80957031	+1228	+6.71044922	-9.54931641	-0.94042969	+37.50732422	+4.43847656	-43.74755859	+1456
+1457970659.95980000	+8.51660156	-6.42480469	-0.85693359	+58.02978516	+1.69189453	-59.65576172	+1592	+8.32763672	-5.70410156	-0.50537109	+4.43847656	-9.95361328	+14.80957031	+1228	+6.71044922	-9.55371094	-0.94482422	+37.50732422	+4.41650391	-43.72558594	+1456
+1457970659.96810010	+8.51660156	-6.42480469	-0.85693359	+58.05175781	+1.62597656	-59.67773438	+1592	+8.32763672	-5.70410156	-0.50537109	+4.43847656	-9.95361328	+14.78759766	+1228	+6.70605469	-9.55371094	-0.94482422	+37.48535156	+4.41650391	-43.68164063	+1456
+1457970659.97230010	+8.51660156	-6.42041016	-0.85693359	+58.05175781	+1.60400391	-59.69970703	+1592	+8.32763672	-5.70410156	-0.50097656	+4.43847656	-9.95361328	+14.76562500	+1228	+6.70605469	-9.55371094	-0.94482422	+37.48535156	+4.41650391	-43.65966797	+1456
+1457970659.97650000	+8.51660156	-6.42041016	-0.85693359	+58.07373047	+1.56005859	-59.72167969	+1596	+8.32763672	-5.70410156	-0.50097656	+4.43847656	-9.95361328	+14.76562500	+1228	+6.70166016	-9.55371094	-0.94482422	+37.48535156	+4.41650391	-43.65966797	+1456
+1457970659.98060010	+8.51660156	-6.42041016	-0.85693359	+58.07373047	+1.53808594	-59.74365234	+1596	+8.32763672	-5.70410156	-0.50097656	+4.43847656	-9.95361328	+14.76562500	+1232	+6.70166016	-9.55371094	-0.94482422	+37.48535156	+4.39453125	-43.65966797	+1456
+1457970659.98480010	+8.51660156	-6.42041016	-0.85253906	+58.07373047	+1.49414063	-59.76562500	+1596	+8.32763672	-5.70410156	-0.50097656	+4.43847656	-9.95361328	+14.74365234	+1232	+6.70166016	-9.55371094	-0.94482422	+37.48535156	+4.39453125	-43.65966797	+1456
+1457970659.98900010	+8.52099609	-6.42041016	-0.85253906	+58.07373047	+1.47216797	-59.80957031	+1596	+8.32763672	-5.70410156	-0.50097656	+4.43847656	-9.95361328	+14.74365234	+1232	+6.70605469	-9.55371094	-0.94482422	+37.50732422	+4.39453125	-43.65966797	+1456
+1457970659.99729990	+8.52099609	-6.42041016	-0.85253906	+58.09570313	+1.38427734	-59.87548828	+1600	+8.32763672	-5.70410156	-0.50097656	+4.41650391	-9.95361328	+14.74365234	+1232	+6.70605469	-9.54931641	-0.94482422	+37.52929688	+4.37255859	-43.65966797	+1452
+1457970660.00149990	+8.52099609	-6.42041016	-0.84814453	+58.09570313	+1.34033203	-59.89746094	+1600	+8.32763672	-5.70410156	-0.50097656	+4.41650391	-9.95361328	+14.72167969	+1232	+6.70605469	-9.54931641	-0.94482422	+37.52929688	+4.35058594	-43.65966797	+1456
+1457970660.00560000	+8.52539063	-6.42041016	-0.84814453	+58.09570313	+1.31835938	-59.94140625	+1600	+8.32763672	-5.70410156	-0.50097656	+4.41650391	-9.97558594	+14.72167969	+1232	+6.71044922	-9.54931641	-0.94042969	+37.55126953	+4.35058594	-43.68164063	+1456
+1457970660.00980000	+8.52539063	-6.42480469	-0.84814453	+58.09570313	+1.27441406	-59.96337891	+1604	+8.32763672	-5.70410156	-0.50097656	+4.41650391	-9.97558594	+14.72167969	+1232	+6.71044922	-9.54931641	-0.94042969	+37.55126953	+4.35058594	-43.68164063	+1456
+1457970660.01399990	+8.52539063	-6.42480469	-0.84814453	+58.09570313	+1.23046875	-60.00732422	+1604	+8.33203125	-5.70410156	-0.50097656	+4.41650391	-9.97558594	+14.72167969	+1232	+6.71044922	-9.54931641	-0.94042969	+37.57324219	+4.32861328	-43.68164063	+1456
