# Supplementary material for: A direct effect of perception on action when grasping a cup
Source: Sci Rep. 2018 Jan 9;8:171. doi: 10.1038/s41598-017-18591-5 (PMC5760564; doi:10.1038/s41598-017-18591-5)
Supplement: Supplementary file 6 — Supplementary Information [file 41598_2017_18591_MOESM6_ESM.zip › SciRep_Data/S01instruct/S01_100instruct_Tr19.dat]

+1000000000000.00000000	+0.00000000	+0.00000000	+0.00000000	+0.00000000	+0.00000000	+0.00000000	+0	+0.00000000	+0.00000000	+0.00000000	+0.00000000	+0.00000000	+0.00000000	+0	+0.00000000	+0.00000000	+0.00000000	+0.00000000	+0.00000000	+0.00000000	+0
+1457970660.01810000	+8.52539063	-6.42480469	-0.84375000	+58.09570313	+1.18652344	-60.02929688	+1604	+8.33203125	-5.70410156	-0.50097656	+4.41650391	-9.97558594	+14.72167969	+1232	+6.71484375	-9.54931641	-0.94042969	+37.57324219	+4.32861328	-43.68164063	+1456
+1457970660.02650000	+8.52978516	-6.42480469	-0.84375000	+58.09570313	+1.12060547	-60.09521484	+1608	+8.33203125	-5.70410156	-0.50097656	+4.41650391	-9.97558594	+14.69970703	+1232	+6.71484375	-9.54492188	-0.94042969	+37.59521484	+4.32861328	-43.70361328	+1456
+1457970660.03060010	+8.52978516	-6.42480469	-0.84375000	+58.09570313	+1.07666016	-60.11718750	+1612	+8.33203125	-5.70410156	-0.50097656	+4.41650391	-9.97558594	+14.69970703	+1232	+6.71484375	-9.54492188	-0.93603516	+37.59521484	+4.30664063	-43.70361328	+1456
+1457970660.03480010	+8.52978516	-6.42480469	-0.84375000	+58.09570313	+1.05468750	-60.13916016	+1612	+8.33203125	-5.70410156	-0.50097656	+4.41650391	-9.99755859	+14.69970703	+1232	+6.71484375	-9.54492188	-0.93603516	+37.59521484	+4.30664063	-43.70361328	+1456
+1457970660.03900000	+8.52978516	-6.42480469	-0.84375000	+58.11767578	+1.03271484	-60.16113281	+1616	+8.33203125	-5.70410156	-0.50097656	+4.41650391	-9.99755859	+14.69970703	+1232	+6.71484375	-9.54492188	-0.93603516	+37.61718750	+4.30664063	-43.70361328	+1456
+1457970660.04310010	+8.52978516	-6.42480469	-0.83935547	+58.11767578	+0.98876953	-60.16113281	+1616	+8.33203125	-5.70410156	-0.50097656	+4.41650391	-9.99755859	+14.67773438	+1232	+6.71484375	-9.54492188	-0.93603516	+37.61718750	+4.30664063	-43.70361328	+1452
+1457970660.05139990	+8.52539063	-6.42480469	-0.83935547	+58.11767578	+0.94482422	-60.20507813	+1620	+8.33203125	-5.70410156	-0.50097656	+4.41650391	-9.99755859	+14.67773438	+1232	+6.71484375	-9.54492188	-0.93603516	+37.61718750	+4.28466797	-43.70361328	+1452
+1457970668.67269990	+8.66601563	-6.41601563	-0.72070313	+58.24951172	-3.80126953	-62.24853516	+1868	+8.42871094	-5.71289063	-0.41748047	+1.53808594	-11.27197266	+16.06201172	+1360	+6.76757813	-9.54931641	-0.93164063	+36.18896484	+2.32910156	-44.25292969	+1496
+1457970668.67689990	+8.66601563	-6.41601563	-0.72070313	+58.24951172	-3.82324219	-62.24853516	+1872	+8.42871094	-5.71289063	-0.41748047	+1.53808594	-11.27197266	+16.06201172	+1360	+6.76757813	-9.54492188	-0.93164063	+36.21093750	+2.30712891	-44.27490234	+1496
+1457970668.68109990	+8.66601563	-6.41601563	-0.72070313	+58.24951172	-3.82324219	-62.24853516	+1872	+8.42871094	-5.71289063	-0.41748047	+1.53808594	-11.29394531	+16.08398438	+1360	+6.77197266	-9.54492188	-0.92724609	+36.21093750	+2.30712891	-44.27490234	+1496
+1457970668.68520000	+8.66601563	-6.41601563	-0.72070313	+58.24951172	-3.84521484	-62.24853516	+1872	+8.42871094	-5.71289063	-0.41748047	+1.53808594	-11.29394531	+16.08398438	+1360	+6.77636719	-9.54492188	-0.92724609	+36.23291016	+2.30712891	-44.29687500	+1496
+1457970668.68940000	+8.66601563	-6.41601563	-0.72070313	+58.24951172	-3.84521484	-62.22656250	+1872	+8.42871094	-5.71289063	-0.41748047	+1.53808594	-11.29394531	+16.08398438	+1360	+6.77636719	-9.54492188	-0.92285156	+36.25488281	+2.30712891	-44.31884766	+1496
+1457970668.69359990	+8.66601563	-6.41601563	-0.72070313	+58.24951172	-3.84521484	-62.22656250	+1872	+8.42871094	-5.71289063	-0.41748047	+1.53808594	-11.29394531	+16.10595703	+1360	+6.78515625	-9.54052734	-0.91845703	+36.29882813	+2.28515625	-44.36279297	+1500
+1457970668.69770000	+8.66601563	-6.41601563	-0.72070313	+58.24951172	-3.86718750	-62.22656250	+1872	+8.42871094	-5.71289063	-0.41748047	+1.53808594	-11.29394531	+16.10595703	+1360	+6.78955078	-9.53613281	-0.91406250	+36.34277344	+2.28515625	-44.40673828	+1500
+1457970668.70190000	+8.66601563	-6.41601563	-0.72070313	+58.22753906	-3.86718750	-62.22656250	+1872	+8.42871094	-5.71289063	-0.41748047	+1.53808594	-11.29394531	+16.10595703	+1360	+6.79394531	-9.53613281	-0.90966797	+36.38671875	+2.28515625	-44.42871094	+1504
+1457970668.70600010	+8.67041016	-6.41601563	-0.72070313	+58.22753906	-3.88916016	-62.22656250	+1872	+8.42871094	-5.71289063	-0.41748047	+1.53808594	-11.31591797	+16.12792969	+1360	+6.80273438	-9.53173828	-0.90527344	+36.45263672	+2.26318359	-44.47265625	+1508
+1457970668.71020010	+8.67041016	-6.41601563	-0.72070313	+58.22753906	-3.88916016	-62.22656250	+1876	+8.42871094	-5.71289063	-0.41308594	+1.53808594	-11.31591797	+16.12792969	+1360	+6.80712891	-9.52734375	-0.90087891	+36.47460938	+2.26318359	-44.49462891	+1512
+1457970668.71849990	+8.67041016	-6.41601563	-0.72070313	+58.22753906	-3.88916016	-62.22656250	+1876	+8.42871094	-5.71289063	-0.41308594	+1.51611328	-11.31591797	+16.12792969	+1360	+6.81152344	-9.52734375	-0.89648438	+36.51855469	+2.24121094	-44.51660156	+1512
+1457970668.72270010	+8.67041016	-6.41601563	-0.72070313	+58.22753906	-3.91113281	-62.22656250	+1876	+8.42871094	-5.71289063	-0.41308594	+1.51611328	-11.31591797	+16.14990234	+1356	+6.81152344	-9.52734375	-0.89648438	+36.49658203	+2.24121094	-44.51660156	+1516
+1457970668.72690010	+8.67041016	-6.41601563	-0.72070313	+58.22753906	-3.91113281	-62.22656250	+1880	+8.42871094	-5.71289063	-0.41308594	+1.51611328	-11.31591797	+16.14990234	+1356	+6.80712891	-9.52734375	-0.89648438	+36.49658203	+2.24121094	-44.51660156	+1516
+1457970668.73099990	+8.67041016	-6.41601563	-0.72070313	+58.22753906	-3.91113281	-62.22656250	+1880	+8.42871094	-5.71289063	-0.41308594	+1.51611328	-11.31591797	+16.14990234	+1356	+6.80712891	-9.52734375	-0.89648438	+36.47460938	+2.24121094	-44.49462891	+1516
+1457970668.73519990	+8.67041016	-6.41601563	-0.71630859	+58.22753906	-3.91113281	-62.22656250	+1880	+8.42871094	-5.70849609	-0.41308594	+1.51611328	-11.31591797	+16.14990234	+1356	+6.80273438	-9.52734375	-0.90087891	+36.45263672	+2.24121094	-44.47265625	+1516
+1457970668.73939990	+8.67041016	-6.41601563	-0.71630859	+58.22753906	-3.91113281	-62.22656250	+1880	+8.42871094	-5.70849609	-0.41308594	+1.51611328	-11.31591797	+16.14990234	+1356	+6.80273438	-9.52734375	-0.90087891	+36.43066406	+2.24121094	-44.45068359	+1520
+1457970668.74350000	+8.67041016	-6.41601563	-0.71630859	+58.22753906	-3.88916016	-62.22656250	+1880	+8.42871094	-5.70849609	-0.41308594	+1.51611328	-11.31591797	+16.14990234	+1356	+6.79833984	-9.52734375	-0.90087891	+36.43066406	+2.24121094	-44.45068359	+1520
+1457970668.74770000	+8.67041016	-6.41601563	-0.71630859	+58.22753906	-3.88916016	-62.24853516	+1880	+8.42871094	-5.70849609	-0.41308594	+1.51611328	-11.31591797	+16.14990234	+1356	+6.79833984	-9.52734375	-0.90527344	+36.40869141	+2.24121094	-44.42871094	+1520
+1457970668.75190000	+8.67041016	-6.41601563	-0.71630859	+58.22753906	-3.88916016	-62.24853516	+1880	+8.42871094	-5.70849609	-0.41308594	+1.51611328	-11.31591797	+16.14990234	+1356	+6.79833984	-9.53173828	-0.90527344	+36.40869141	+2.24121094	-44.42871094	+1520
+1457970668.75600000	+8.67041016	-6.41162109	-0.71630859	+58.22753906	-3.88916016	-62.24853516	+1880	+8.42871094	-5.70849609	-0.41308594	+1.51611328	-11.31591797	+16.14990234	+1356	+6.79833984	-9.53173828	-0.90527344	+36.38671875	+2.24121094	-44.42871094	+1520
+1457970668.76020000	+8.67041016	-6.41162109	-0.71630859	+58.22753906	-3.88916016	-62.24853516	+1880	+8.42871094	-5.70849609	-0.41308594	+1.51611328	-11.31591797	+16.14990234	+1356	+6.79394531	-9.53173828	-0.90527344	+36.38671875	+2.24121094	-44.40673828	+1520
+1457970668.76440000	+8.67041016	-6.41162109	-0.71630859	+58.22753906	-3.88916016	-62.24853516	+1884	+8.42871094	-5.70849609	-0.41308594	+1.51611328	-11.29394531	+16.14990234	+1356	+6.79394531	-9.53173828	-0.90527344	+36.38671875	+2.24121094	-44.40673828	+1520
+1457970668.76850010	+8.67041016	-6.41162109	-0.71630859	+58.22753906	-3.88916016	-62.22656250	+1884	+8.42871094	-5.70849609	-0.41308594	+1.51611328	-11.29394531	+16.14990234	+1356	+6.79394531	-9.53173828	-0.90527344	+36.36474609	+2.24121094	-44.40673828	+1520
+1457970668.77270010	+8.67041016	-6.41162109	-0.71630859	+58.22753906	-3.88916016	-62.22656250	+1884	+8.42871094	-5.70849609	-0.41308594	+1.51611328	-11.29394531	+16.14990234	+1356	+6.79394531	-9.53173828	-0.90966797	+36.36474609	+2.24121094	-44.40673828	+1520
+1457970668.77690010	+8.67041016	-6.41162109	-0.71630859	+58.22753906	-3.88916016	-62.22656250	+1884	+8.42871094	-5.70849609	-0.41308594	+1.51611328	-11.29394531	+16.14990234	+1356	+6.79394531	-9.53173828	-0.90966797	+36.36474609	+2.24121094	-44.38476563	+1520
+1457970668.78099990	+8.66601563	-6.41162109	-0.71630859	+58.22753906	-3.88916016	-62.22656250	+1884	+8.42871094	-5.70849609	-0.41308594	+1.51611328	-11.29394531	+16.14990234	+1356	+6.79394531	-9.53173828	-0.90966797	+36.36474609	+2.24121094	-44.38476563	+1520
+1457970668.78930000	+8.66601563	-6.41162109	-0.71630859	+58.22753906	-3.88916016	-62.22656250	+1884	+8.42871094	-5.70849609	-0.41308594	+1.51611328	-11.29394531	+16.14990234	+1356	+6.78955078	-9.53173828	-0.90966797	+36.34277344	+2.24121094	-44.38476563	+1516
+1457970668.79349990	+8.66601563	-6.41162109	-0.71630859	+58.22753906	-3.88916016	-62.22656250	+1884	+8.42871094	-5.70849609	-0.41308594	+1.51611328	-11.29394531	+16.17187500	+1356	+6.78955078	-9.53173828	-0.90966797	+36.34277344	+2.24121094	-44.38476563	+1516
+1457970668.79769990	+8.66601563	-6.41162109	-0.71630859	+58.22753906	-3.88916016	-62.22656250	+1884	+8.42871094	-5.70849609	-0.41308594	+1.51611328	-11.29394531	+16.17187500	+1356	+6.78955078	-9.53173828	-0.90966797	+36.34277344	+2.24121094	-44.38476563	+1516
+1457970668.80180000	+8.66601563	-6.41162109	-0.71630859	+58.22753906	-3.88916016	-62.22656250	+1884	+8.42871094	-5.70849609	-0.41308594	+1.51611328	-11.29394531	+16.17187500	+1356	+6.78955078	-9.53173828	-0.90966797	+36.34277344	+2.24121094	-44.38476563	+1516
+1457970668.80600000	+8.66601563	-6.41162109	-0.71630859	+58.22753906	-3.88916016	-62.22656250	+1884	+8.42871094	-5.70849609	-0.41308594	+1.51611328	-11.29394531	+16.17187500	+1356	+6.78955078	-9.53173828	-0.90966797	+36.34277344	+2.24121094	-44.38476563	+1516
+1457970668.81020000	+8.66601563	-6.41162109	-0.71630859	+58.22753906	-3.91113281	-62.22656250	+1884	+8.42871094	-5.70849609	-0.41308594	+1.51611328	-11.29394531	+16.17187500	+1356	+6.78955078	-9.53173828	-0.90966797	+36.34277344	+2.24121094	-44.38476563	+1516
+1457970668.81430010	+8.67041016	-6.41162109	-0.71630859	+58.22753906	-3.91113281	-62.22656250	+1884	+8.43310547	-5.70849609	-0.41308594	+1.51611328	-11.29394531	+16.17187500	+1356	+6.78955078	-9.53173828	-0.90966797	+36.34277344	+2.24121094	-44.38476563	+1516
+1457970668.81850000	+8.67041016	-6.41162109	-0.71630859	+58.22753906	-3.91113281	-62.22656250	+1884	+8.43310547	-5.70849609	-0.41308594	+1.51611328	-11.31591797	+16.17187500	+1356	+6.78955078	-9.53173828	-0.90966797	+36.34277344	+2.24121094	-44.38476563	+1516
+1457970668.82270000	+8.67041016	-6.41162109	-0.71630859	+58.22753906	-3.91113281	-62.22656250	+1884	+8.43310547	-5.70849609	-0.40869141	+1.51611328	-11.31591797	+16.19384766	+1356	+6.78955078	-9.53173828	-0.90966797	+36.34277344	+2.24121094	-44.38476563	+1512
+1457970668.82680010	+8.67041016	-6.41162109	-0.71630859	+58.22753906	-3.91113281	-62.22656250	+1884	+8.43310547	-5.70849609	-0.40869141	+1.51611328	-11.31591797	+16.19384766	+1356	+6.78955078	-9.53173828	-0.90966797	+36.34277344	+2.24121094	-44.38476563	+1512
+1457970668.83520010	+8.67041016	-6.41162109	-0.71630859	+58.22753906	-3.91113281	-62.22656250	+1884	+8.43310547	-5.70849609	-0.40869141	+1.51611328	-11.31591797	+16.19384766	+1356	+6.78955078	-9.53173828	-0.90966797	+36.34277344	+2.24121094	-44.38476563	+1512
+1457970668.83929990	+8.67041016	-6.41162109	-0.71630859	+58.22753906	-3.91113281	-62.22656250	+1884	+8.43310547	-5.70849609	-0.40869141	+1.51611328	-11.31591797	+16.19384766	+1356	+6.78955078	-9.53173828	-0.90966797	+36.34277344	+2.24121094	-44.38476563	+1512
+1457970668.84349990	+8.67041016	-6.41162109	-0.71630859	+58.22753906	-3.91113281	-62.22656250	+1884	+8.43310547	-5.70849609	-0.40869141	+1.49414063	-11.31591797	+16.19384766	+1356	+6.78955078	-9.53173828	-0.90966797	+36.34277344	+2.24121094	-44.38476563	+1512
+1457970668.84770010	+8.67041016	-6.41162109	-0.71630859	+58.22753906	-3.91113281	-62.22656250	+1884	+8.43310547	-5.70849609	-0.40869141	+1.49414063	-11.31591797	+16.19384766	+1356	+6.78955078	-9.53173828	-0.90966797	+36.34277344	+2.24121094	-44.36279297	+1512
+1457970668.86430000	+8.66601563	-6.41162109	-0.71191406	+58.22753906	-3.91113281	-62.22656250	+1884	+8.43310547	-5.70849609	-0.40869141	+1.49414063	-11.31591797	+16.21582031	+1356	+6.78515625	-9.53173828	-0.90966797	+36.29882813	+2.21923828	-44.36279297	+1512
+1457970668.86850000	+8.66601563	-6.40722656	-0.71191406	+58.22753906	-3.91113281	-62.22656250	+1884	+8.43310547	-5.70849609	-0.40869141	+1.49414063	-11.31591797	+16.21582031	+1356	+6.78515625	-9.53173828	-0.90966797	+36.29882813	+2.21923828	-44.34082031	+1512
+1457970668.87260010	+8.66601563	-6.40722656	-0.71191406	+58.22753906	-3.91113281	-62.22656250	+1884	+8.43310547	-5.70849609	-0.40869141	+1.49414063	-11.31591797	+16.21582031	+1356	+6.78515625	-9.53173828	-0.90966797	+36.27685547	+2.21923828	-44.34082031	+1512
+1457970668.88100000	+8.66601563	-6.40722656	-0.71191406	+58.22753906	-3.93310547	-62.22656250	+1880	+8.43310547	-5.70849609	-0.40869141	+1.49414063	-11.31591797	+16.21582031	+1356	+6.78076172	-9.53173828	-0.91406250	+36.25488281	+2.21923828	-44.31884766	+1512
+1457970668.88930010	+8.66601563	-6.40722656	-0.71191406	+58.22753906	-3.93310547	-62.22656250	+1880	+8.43310547	-5.70410156	-0.40869141	+1.49414063	-11.31591797	+16.21582031	+1356	+6.78076172	-9.53173828	-0.91406250	+36.25488281	+2.21923828	-44.31884766	+1508
+1457970668.89759990	+8.66601563	-6.40722656	-0.71191406	+58.22753906	-3.93310547	-62.22656250	+1880	+8.43310547	-5.70410156	-0.40429688	+1.49414063	-11.31591797	+16.23779297	+1356	+6.78076172	-9.53173828	-0.91406250	+36.23291016	+2.21923828	-44.29687500	+1508
+1457970668.90599990	+8.66601563	-6.40722656	-0.71191406	+58.22753906	-3.93310547	-62.20458984	+1880	+8.43310547	-5.70410156	-0.40429688	+1.47216797	-11.31591797	+16.23779297	+1356	+6.78076172	-9.53173828	-0.91406250	+36.23291016	+2.21923828	-44.29687500	+1508
+1457970668.91430000	+8.67041016	-6.40722656	-0.71191406	+58.22753906	-3.95507813	-62.20458984	+1880	+8.43310547	-5.70410156	-0.40429688	+1.47216797	-11.31591797	+16.25976563	+1356	+6.78076172	-9.53173828	-0.91406250	+36.23291016	+2.19726563	-44.29687500	+1504
+1457970668.91849990	+8.67041016	-6.40722656	-0.71191406	+58.22753906	-3.95507813	-62.20458984	+1880	+8.43310547	-5.70410156	-0.40429688	+1.47216797	-11.31591797	+16.25976563	+1356	+6.78076172	-9.53173828	-0.91406250	+36.23291016	+2.19726563	-44.29687500	+1504
+1457970668.92260000	+8.67041016	-6.40722656	-0.71191406	+58.22753906	-3.95507813	-62.20458984	+1880	+8.43310547	-5.70410156	-0.40429688	+1.47216797	-11.31591797	+16.25976563	+1356	+6.78076172	-9.53173828	-0.91406250	+36.23291016	+2.19726563	-44.29687500	+1504
+1457970668.92680000	+8.67041016	-6.40283203	-0.71191406	+58.22753906	-3.95507813	-62.20458984	+1880	+8.43310547	-5.70410156	-0.40429688	+1.47216797	-11.31591797	+16.25976563	+1356	+6.78076172	-9.53173828	-0.91406250	+36.25488281	+2.19726563	-44.29687500	+1504
+1457970668.93100000	+8.67041016	-6.40283203	-0.71191406	+58.22753906	-3.95507813	-62.20458984	+1880	+8.43310547	-5.70410156	-0.40429688	+1.47216797	-11.31591797	+16.28173828	+1360	+6.78076172	-9.53173828	-0.91406250	+36.25488281	+2.19726563	-44.29687500	+1504
+1457970668.93510010	+8.67041016	-6.40283203	-0.71191406	+58.22753906	-3.97705078	-62.20458984	+1880	+8.43310547	-5.70410156	-0.40429688	+1.47216797	-11.31591797	+16.28173828	+1360	+6.78076172	-9.53173828	-0.90966797	+36.25488281	+2.19726563	-44.29687500	+1504
+1457970668.93930010	+8.67041016	-6.40283203	-0.71191406	+58.22753906	-3.97705078	-62.20458984	+1880	+8.43310547	-5.70410156	-0.40429688	+1.47216797	-11.31591797	+16.28173828	+1360	+6.78515625	-9.53173828	-0.90966797	+36.25488281	+2.19726563	-44.29687500	+1504
+1457970668.94759990	+8.67041016	-6.40283203	-0.71191406	+58.22753906	-3.97705078	-62.18261719	+1880	+8.43310547	-5.70410156	-0.40429688	+1.47216797	-11.31591797	+16.30371094	+1360	+6.78515625	-9.52734375	-0.90966797	+36.25488281	+2.19726563	-44.29687500	+1504
+1457970668.95180010	+8.67041016	-6.40283203	-0.71191406	+58.22753906	-3.97705078	-62.18261719	+1880	+8.43310547	-5.70410156	-0.40429688	+1.47216797	-11.31591797	+16.30371094	+1360	+6.78515625	-9.52734375	-0.90966797	+36.25488281	+2.19726563	-44.29687500	+1504
+1457970668.95590000	+8.67041016	-6.40283203	-0.71191406	+58.22753906	-3.97705078	-62.18261719	+1880	+8.43310547	-5.70410156	-0.40429688	+1.47216797	-11.31591797	+16.30371094	+1360	+6.78515625	-9.52734375	-0.90966797	+36.25488281	+2.19726563	-44.29687500	+1504
+1457970668.96009990	+8.67041016	-6.40283203	-0.70751953	+58.22753906	-3.97705078	-62.18261719	+1884	+8.43310547	-5.70410156	-0.40429688	+1.47216797	-11.31591797	+16.30371094	+1360	+6.78515625	-9.52734375	-0.90966797	+36.25488281	+2.19726563	-44.29687500	+1504
+1457970668.96429990	+8.67041016	-6.40283203	-0.70751953	+58.22753906	-3.97705078	-62.18261719	+1884	+8.43310547	-5.70410156	-0.40429688	+1.47216797	-11.31591797	+16.30371094	+1360	+6.78515625	-9.52734375	-0.90966797	+36.25488281	+2.19726563	-44.29687500	+1504
+1457970668.96840000	+8.67041016	-6.40283203	-0.70751953	+58.22753906	-3.97705078	-62.18261719	+1884	+8.43310547	-5.70410156	-0.39990234	+1.47216797	-11.31591797	+16.30371094	+1360	+6.78515625	-9.52734375	-0.90966797	+36.25488281	+2.19726563	-44.29687500	+1504
+1457970668.97260000	+8.67041016	-6.40283203	-0.70751953	+58.22753906	-3.97705078	-62.18261719	+1884	+8.43310547	-5.69970703	-0.39990234	+1.47216797	-11.31591797	+16.32568359	+1360	+6.78076172	-9.52734375	-0.91406250	+36.23291016	+2.19726563	-44.27490234	+1504
+1457970668.97680000	+8.67041016	-6.40283203	-0.70751953	+58.22753906	-3.97705078	-62.18261719	+1884	+8.43310547	-5.69970703	-0.39990234	+1.47216797	-11.31591797	+16.32568359	+1360	+6.78076172	-9.52734375	-0.91406250	+36.23291016	+2.19726563	-44.27490234	+1504
+1457970668.98510000	+8.67041016	-6.40283203	-0.70751953	+58.22753906	-3.97705078	-62.18261719	+1884	+8.43310547	-5.69970703	-0.39990234	+1.47216797	-11.31591797	+16.32568359	+1360	+6.78076172	-9.52734375	-0.91406250	+36.23291016	+2.19726563	-44.25292969	+1504
+1457970668.98930000	+8.67041016	-6.40283203	-0.70751953	+58.22753906	-3.97705078	-62.18261719	+1884	+8.43310547	-5.69970703	-0.39990234	+1.47216797	-11.31591797	+16.32568359	+1360	+6.78076172	-9.53173828	-0.91406250	+36.21093750	+2.19726563	-44.25292969	+1504
+1457970668.99340010	+8.67041016	-6.40283203	-0.70751953	+58.22753906	-3.97705078	-62.18261719	+1884	+8.43310547	-5.69970703	-0.39990234	+1.47216797	-11.31591797	+16.32568359	+1360	+6.77636719	-9.53173828	-0.91406250	+36.21093750	+2.19726563	-44.25292969	+1504
+1457970668.99760010	+8.67041016	-6.40283203	-0.70751953	+58.24951172	-3.97705078	-62.18261719	+1884	+8.43310547	-5.69970703	-0.39990234	+1.47216797	-11.31591797	+16.32568359	+1360	+6.77636719	-9.53173828	-0.91406250	+36.21093750	+2.19726563	-44.23095703	+1504
+1457970669.00180010	+8.67041016	-6.40283203	-0.70751953	+58.24951172	-3.97705078	-62.18261719	+1884	+8.43310547	-5.69970703	-0.39990234	+1.47216797	-11.31591797	+16.32568359	+1360	+6.77636719	-9.53173828	-0.91845703	+36.18896484	+2.19726563	-44.23095703	+1504
+1457970669.00589990	+8.67041016	-6.40283203	-0.70751953	+58.24951172	-3.97705078	-62.16064453	+1884	+8.43310547	-5.69970703	-0.39990234	+1.47216797	-11.31591797	+16.32568359	+1360	+6.77636719	-9.53173828	-0.91845703	+36.18896484	+2.19726563	-44.23095703	+1504
+1457970669.01009990	+8.67041016	-6.40283203	-0.70751953	+58.24951172	-3.97705078	-62.16064453	+1884	+8.43310547	-5.69970703	-0.39990234	+1.47216797	-11.31591797	+16.32568359	+1360	+6.77636719	-9.53173828	-0.91845703	+36.18896484	+2.19726563	-44.23095703	+1504
+1457970669.01420000	+8.67041016	-6.40283203	-0.70751953	+58.24951172	-3.97705078	-62.16064453	+1884	+8.43310547	-5.69970703	-0.39990234	+1.47216797	-11.31591797	+16.32568359	+1360	+6.77636719	-9.53173828	-0.91845703	+36.18896484	+2.19726563	-44.20898438	+1500
+1457970669.01840000	+8.67041016	-6.40283203	-0.70751953	+58.24951172	-3.97705078	-62.16064453	+1884	+8.43310547	-5.69970703	-0.39990234	+1.47216797	-11.29394531	+16.32568359	+1360	+6.77636719	-9.53173828	-0.91845703	+36.18896484	+2.19726563	-44.20898438	+1500
+1457970669.02259990	+8.67041016	-6.40283203	-0.70751953	+58.24951172	-3.97705078	-62.16064453	+1884	+8.43310547	-5.69970703	-0.39990234	+1.47216797	-11.29394531	+16.32568359	+1364	+6.77636719	-9.53173828	-0.91845703	+36.16699219	+2.19726563	-44.20898438	+1500
+1457970669.02670000	+8.67041016	-6.40283203	-0.70751953	+58.24951172	-3.97705078	-62.16064453	+1884	+8.43310547	-5.69970703	-0.39990234	+1.47216797	-11.29394531	+16.34765625	+1364	+6.77197266	-9.53173828	-0.91845703	+36.16699219	+2.19726563	-44.20898438	+1500
+1457970669.03090000	+8.67041016	-6.40283203	-0.70751953	+58.24951172	-3.97705078	-62.13867188	+1884	+8.43310547	-5.69970703	-0.39990234	+1.47216797	-11.29394531	+16.34765625	+1364	+6.77197266	-9.53173828	-0.91845703	+36.16699219	+2.19726563	-44.20898438	+1500
+1457970669.03510000	+8.67041016	-6.40283203	-0.70751953	+58.24951172	-3.99902344	-62.13867188	+1884	+8.43310547	-5.69970703	-0.39990234	+1.47216797	-11.29394531	+16.34765625	+1364	+6.77636719	-9.53173828	-0.91845703	+36.16699219	+2.19726563	-44.20898438	+1500
+1457970669.03920010	+8.67041016	-6.40283203	-0.70751953	+58.24951172	-3.99902344	-62.13867188	+1884	+8.43310547	-5.69970703	-0.39990234	+1.47216797	-11.29394531	+16.34765625	+1364	+6.77636719	-9.53173828	-0.91845703	+36.16699219	+2.19726563	-44.20898438	+1500
+1457970669.04340000	+8.67041016	-6.40283203	-0.70751953	+58.24951172	-3.99902344	-62.11669922	+1884	+8.43310547	-5.69970703	-0.39990234	+1.47216797	-11.29394531	+16.34765625	+1364	+6.77636719	-9.53173828	-0.91845703	+36.18896484	+2.19726563	-44.20898438	+1500
+1457970669.04760000	+8.67041016	-6.40283203	-0.70751953	+58.24951172	-3.99902344	-62.11669922	+1884	+8.43310547	-5.69970703	-0.39990234	+1.47216797	-11.29394531	+16.36962891	+1364	+6.77636719	-9.53173828	-0.91845703	+36.18896484	+2.19726563	-44.20898438	+1500
+1457970669.05170010	+8.67041016	-6.40283203	-0.70751953	+58.24951172	-3.99902344	-62.11669922	+1884	+8.43310547	-5.69970703	-0.39990234	+1.47216797	-11.29394531	+16.36962891	+1364	+6.77636719	-9.53173828	-0.91845703	+36.18896484	+2.19726563	-44.20898438	+1496
+1457970669.05590010	+8.67041016	-6.40283203	-0.70751953	+58.24951172	-4.02099609	-62.09472656	+1884	+8.43310547	-5.69970703	-0.39990234	+1.47216797	-11.29394531	+16.36962891	+1364	+6.77636719	-9.52734375	-0.91845703	+36.18896484	+2.19726563	-44.20898438	+1496
+1457970669.06010010	+8.67041016	-6.40283203	-0.71191406	+58.24951172	-4.02099609	-62.09472656	+1884	+8.43310547	-5.69970703	-0.39990234	+1.47216797	-11.27197266	+16.39160156	+1364	+6.77636719	-9.52734375	-0.91845703	+36.18896484	+2.19726563	-44.20898438	+1496
+1457970669.06839990	+8.67041016	-6.40283203	-0.71191406	+58.27148438	-4.02099609	-62.05078125	+1884	+8.43310547	-5.69970703	-0.39990234	+1.47216797	-11.27197266	+16.41357422	+1364	+6.77636719	-9.52734375	-0.91845703	+36.18896484	+2.21923828	-44.20898438	+1496
+1457970669.07259990	+8.67041016	-6.40283203	-0.71191406	+58.27148438	-4.04296875	-62.05078125	+1884	+8.43310547	-5.69970703	-0.39990234	+1.47216797	-11.27197266	+16.41357422	+1364	+6.77636719	-9.52734375	-0.91406250	+36.18896484	+2.21923828	-44.20898438	+1496
+1457970669.07670000	+8.67041016	-6.40283203	-0.71191406	+58.27148438	-4.04296875	-62.02880859	+1884	+8.43310547	-5.69970703	-0.39990234	+1.47216797	-11.27197266	+16.43554688	+1364	+6.77636719	-9.52734375	-0.91406250	+36.18896484	+2.21923828	-44.20898438	+1496
+1457970669.08090000	+8.67041016	-6.40283203	-0.71191406	+58.27148438	-4.04296875	-62.02880859	+1884	+8.43310547	-5.69970703	-0.39990234	+1.47216797	-11.25000000	+16.43554688	+1364	+6.77636719	-9.52734375	-0.91406250	+36.18896484	+2.21923828	-44.20898438	+1496
+1457970669.08509990	+8.67041016	-6.40283203	-0.71191406	+58.29345703	-4.06494141	-62.00683594	+1884	+8.43310547	-5.69970703	-0.39990234	+1.47216797	-11.25000000	+16.45751953	+1364	+6.77636719	-9.52734375	-0.91406250	+36.18896484	+2.21923828	-44.20898438	+1496
+1457970669.08920000	+8.67041016	-6.40283203	-0.71191406	+58.29345703	-4.06494141	-61.98486328	+1884	+8.43310547	-5.69970703	-0.39990234	+1.47216797	-11.25000000	+16.47949219	+1364	+6.77636719	-9.52734375	-0.91406250	+36.18896484	+2.21923828	-44.20898438	+1496
+1457970669.09340000	+8.67041016	-6.40283203	-0.71191406	+58.29345703	-4.06494141	-61.98486328	+1884	+8.43310547	-5.69970703	-0.39990234	+1.49414063	-11.22802734	+16.47949219	+1364	+6.77636719	-9.52734375	-0.91406250	+36.16699219	+2.24121094	-44.20898438	+1496
+1457970669.09750010	+8.67041016	-6.40283203	-0.71191406	+58.31542969	-4.06494141	-61.96289063	+1884	+8.43310547	-5.69970703	-0.39990234	+1.49414063	-11.22802734	+16.50146484	+1364	+6.77636719	-9.52734375	-0.91406250	+36.16699219	+2.24121094	-44.20898438	+1496
+1457970669.10170010	+8.67041016	-6.40283203	-0.71630859	+58.31542969	-4.06494141	-61.94091797	+1884	+8.43310547	-5.69970703	-0.39990234	+1.49414063	-11.20605469	+16.50146484	+1364	+6.77636719	-9.53173828	-0.91845703	+36.16699219	+2.24121094	-44.18701172	+1496
+1457970669.10590000	+8.67041016	-6.40283203	-0.71630859	+58.33740234	-4.08691406	-61.94091797	+1884	+8.43310547	-5.69970703	-0.39990234	+1.49414063	-11.20605469	+16.52343750	+1364	+6.77636719	-9.53173828	-0.91845703	+36.16699219	+2.24121094	-44.18701172	+1496
+1457970669.10999990	+8.66601563	-6.40283203	-0.71630859	+58.33740234	-4.08691406	-61.91894531	+1884	+8.43310547	-5.69970703	-0.39990234	+1.49414063	-11.18408203	+16.52343750	+1364	+6.77636719	-9.53173828	-0.91845703	+36.14501953	+2.26318359	-44.18701172	+1496
+1457970669.11420010	+8.66601563	-6.40283203	-0.71630859	+58.35937500	-4.08691406	-61.89697266	+1884	+8.43310547	-5.69970703	-0.40429688	+1.49414063	-11.18408203	+16.54541016	+1364	+6.77197266	-9.53173828	-0.91845703	+36.14501953	+2.26318359	-44.16503906	+1496
+1457970669.11840010	+8.66601563	-6.40283203	-0.71630859	+58.38134766	-4.08691406	-61.87500000	+1884	+8.43310547	-5.69970703	-0.40429688	+1.51611328	-11.16210938	+16.54541016	+1364	+6.77197266	-9.53173828	-0.91845703	+36.14501953	+2.26318359	-44.16503906	+1496
+1457970669.12249990	+8.66601563	-6.40283203	-0.71630859	+58.40332031	-4.06494141	-61.85302734	+1880	+8.43310547	-5.69970703	-0.40429688	+1.51611328	-11.14013672	+16.56738281	+1364	+6.77197266	-9.53173828	-0.91845703	+36.12304688	+2.28515625	-44.14306641	+1496
+1457970669.12669990	+8.66601563	-6.40283203	-0.72070313	+58.40332031	-4.06494141	-61.83105469	+1880	+8.43310547	-5.69970703	-0.40429688	+1.51611328	-11.11816406	+16.56738281	+1364	+6.77197266	-9.53173828	-0.91845703	+36.12304688	+2.28515625	-44.14306641	+1496
+1457970669.13089990	+8.66601563	-6.40283203	-0.72070313	+58.42529297	-4.06494141	-61.80908203	+1880	+8.42871094	-5.69970703	-0.40429688	+1.53808594	-11.09619141	+16.58935547	+1364	+6.76757813	-9.53173828	-0.92285156	+36.12304688	+2.30712891	-44.12109375	+1496
+1457970669.13500000	+8.66162109	-6.40283203	-0.72070313	+58.44726563	-4.06494141	-61.78710938	+1880	+8.42871094	-5.69970703	-0.40429688	+1.53808594	-11.09619141	+16.58935547	+1368	+6.76757813	-9.53173828	-0.92285156	+36.12304688	+2.32910156	-44.12109375	+1496
+1457970669.13920000	+8.66162109	-6.40283203	-0.72509766	+58.46923828	-4.04296875	-61.74316406	+1880	+8.42871094	-5.70410156	-0.40869141	+1.56005859	-11.07421875	+16.58935547	+1368	+6.76757813	-9.53613281	-0.92285156	+36.12304688	+2.32910156	-44.09912109	+1496
+1457970669.14340000	+8.66162109	-6.40283203	-0.72509766	+58.51318359	-4.04296875	-61.72119141	+1880	+8.42871094	-5.70410156	-0.40869141	+1.56005859	-11.03027344	+16.58935547	+1368	+6.76757813	-9.53613281	-0.92285156	+36.12304688	+2.37304688	-44.07714844	+1492
+1457970669.14750000	+8.65722656	-6.40283203	-0.72949219	+58.53515625	-4.02099609	-61.67724609	+1880	+8.42431641	-5.70410156	-0.40869141	+1.58203125	-11.00830078	+16.61132813	+1368	+6.76757813	-9.53613281	-0.92285156	+36.12304688	+2.39501953	-44.05517578	+1492
+1457970669.15170000	+8.65722656	-6.40283203	-0.72949219	+58.55712891	-3.99902344	-61.63330078	+1880	+8.42431641	-5.70410156	-0.40869141	+1.58203125	-10.98632813	+16.61132813	+1368	+6.76757813	-9.53613281	-0.92285156	+36.14501953	+2.43896484	-44.05517578	+1492
+1457970669.15590000	+8.65283203	-6.40283203	-0.73388672	+58.60107422	-3.97705078	-61.58935547	+1880	+8.41992188	-5.70410156	-0.41308594	+1.60400391	-10.94238281	+16.61132813	+1368	+6.76757813	-9.53613281	-0.92285156	+36.16699219	+2.50488281	-44.01123047	+1492
+1457970669.16000010	+8.65283203	-6.40283203	-0.73828125	+58.64501953	-3.95507813	-61.54541016	+1880	+8.41992188	-5.70410156	-0.41308594	+1.62597656	-10.92041016	+16.61132813	+1368	+6.76757813	-9.53613281	-0.92285156	+36.18896484	+2.57080078	-43.98925781	+1492
+1457970669.16420010	+8.64843750	-6.40283203	-0.74267578	+58.66699219	-3.93310547	-61.47949219	+1880	+8.41552734	-5.70410156	-0.41748047	+1.64794922	-10.87646484	+16.58935547	+1368	+6.76757813	-9.53613281	-0.92285156	+36.21093750	+2.61474609	-43.96728516	+1488
+1457970669.16829990	+8.64843750	-6.40283203	-0.75146484	+58.71093750	-3.91113281	-61.41357422	+1880	+8.41552734	-5.70410156	-0.42187500	+1.69189453	-10.83251953	+16.58935547	+1368	+6.77197266	-9.53173828	-0.92285156	+36.27685547	+2.72460938	-43.92333984	+1488
+1457970669.17249990	+8.64404297	-6.40283203	-0.75585938	+58.75488281	-3.86718750	-61.34765625	+1876	+8.41113281	-5.70410156	-0.42626953	+1.71386719	-10.76660156	+16.56738281	+1368	+6.77197266	-9.53173828	-0.92285156	+36.32080078	+2.81250000	-43.87939453	+1488
+1457970669.17670010	+8.63964844	-6.40283203	-0.76025391	+58.79882813	-3.84521484	-61.30371094	+1876	+8.40673828	-5.70410156	-0.42626953	+1.73583984	-10.72265625	+16.56738281	+1368	+6.77197266	-9.52734375	-0.92285156	+36.36474609	+2.92236328	-43.81347656	+1488
+1457970669.18080000	+8.63525391	-6.40283203	-0.76904297	+58.84277344	-3.80126953	-61.23779297	+1872	+8.40234375	-5.69970703	-0.43505859	+1.77978516	-10.65673828	+16.52343750	+1368	+6.77197266	-9.52294922	-0.92724609	+36.43066406	+3.03222656	-43.74755859	+1492
+1457970669.18499990	+8.63525391	-6.39843750	-0.77343750	+58.88671875	-3.75732422	-61.17187500	+1872	+8.39794922	-5.69970703	-0.43945313	+1.80175781	-10.59082031	+16.50146484	+1368	+6.77197266	-9.52294922	-0.92724609	+36.49658203	+3.16406250	-43.68164063	+1492
+1457970669.19330000	+8.62646484	-6.39404297	-0.79101563	+58.97460938	-3.66943359	-61.04003906	+1864	+8.39355469	-5.69531250	-0.45263672	+1.86767578	-10.43701172	+16.41357422	+1364	+6.76757813	-9.51855469	-0.93603516	+36.56250000	+3.40576172	-43.50585938	+1492
+1457970669.19750000	+8.62207031	-6.39404297	-0.79541016	+58.99658203	-3.64746094	-60.97412109	+1860	+8.38916016	-5.69531250	-0.45703125	+1.91162109	-10.34912109	+16.34765625	+1364	+6.76757813	-9.51416016	-0.94042969	+36.56250000	+3.51562500	-43.39599609	+1492
+1457970669.20170000	+8.62207031	-6.38964844	-0.80419922	+59.04052734	-3.60351563	-60.90820313	+1856	+8.38476563	-5.69091797	-0.46582031	+1.93359375	-10.26123047	+16.30371094	+1360	+6.76318359	-9.50976563	-0.94921875	+36.58447266	+3.62548828	-43.28613281	+1496
+1457970669.20580010	+8.61767578	-6.38525391	-0.81298828	+59.06250000	-3.55957031	-60.84228516	+1852	+8.38037109	-5.69091797	-0.47460938	+1.95556641	-10.17333984	+16.21582031	+1356	+6.75878906	-9.50537109	-0.96240234	+36.58447266	+3.73535156	-43.17626953	+1496
+1457970669.21000000	+8.61328125	-6.38085938	-0.82177734	+59.08447266	-3.53759766	-60.79833984	+1848	+8.37597656	-5.68652344	-0.48339844	+1.97753906	-10.10742188	+16.10595703	+1356	+6.75000000	-9.50537109	-0.97119141	+36.56250000	+3.84521484	-43.08837891	+1500
+1457970669.21420000	+8.61328125	-6.37646484	-0.83056641	+59.12841797	-3.49365234	-60.73242188	+1844	+8.37597656	-5.68212891	-0.49658203	+1.97753906	-10.01953125	+16.01806641	+1352	+6.74560547	-9.50097656	-0.98437500	+36.51855469	+3.93310547	-42.97851563	+1500
+1457970669.21830010	+8.60888672	-6.37207031	-0.83935547	+59.12841797	-3.47167969	-60.68847656	+1836	+8.37158203	-5.67773438	-0.50976563	+1.97753906	-9.93164063	+15.88623047	+1352	+6.74121094	-9.49658203	-0.99755859	+36.49658203	+4.02099609	-42.89062500	+1500
+1457970669.22250010	+8.60888672	-6.36767578	-0.84814453	+59.17236328	-3.44970703	-60.64453125	+1832	+8.37158203	-5.67333984	-0.51855469	+1.97753906	-9.88769531	+15.75439453	+1352	+6.73681641	-9.49658203	-1.00634766	+36.45263672	+4.10888672	-42.82470703	+1500
+1457970669.22670010	+8.60888672	-6.36328125	-0.86132813	+59.19433594	-3.42773438	-60.60058594	+1828	+8.36718750	-5.66894531	-0.53613281	+1.97753906	-9.82177734	+15.64453125	+1352	+6.73242188	-9.49218750	-1.02392578	+36.40869141	+4.17480469	-42.75878906	+1500
+1457970669.23079990	+8.60888672	-6.35888672	-0.87451172	+59.21630859	-3.42773438	-60.55664063	+1820	+8.36718750	-5.66455078	-0.55371094	+1.97753906	-9.75585938	+15.44677734	+1356	+6.72802734	-9.48779297	-1.03710938	+36.36474609	+4.26269531	-42.69287109	+1500
+1457970669.23499990	+8.60888672	-6.35009766	-0.88769531	+59.23828125	-3.42773438	-60.55664063	+1812	+8.36718750	-5.65576172	-0.57128906	+1.97753906	-9.73388672	+15.27099609	+1356	+6.72802734	-9.48339844	-1.05468750	+36.32080078	+4.32861328	-42.67089844	+1496
+1457970669.23920010	+8.61328125	-6.34570313	-0.90527344	+59.28222656	-3.44970703	-60.55664063	+1808	+8.37158203	-5.64697266	-0.59326172	+1.95556641	-9.71191406	+15.11718750	+1360	+6.72802734	-9.47460938	-1.07226563	+36.27685547	+4.37255859	-42.64892578	+1496
+1457970669.24330000	+8.61767578	-6.33691406	-0.92724609	+59.28222656	-3.47167969	-60.55664063	+1804	+8.37597656	-5.63818359	-0.61962891	+1.93359375	-9.71191406	+14.87548828	+1368	+6.73242188	-9.46582031	-1.08984375	+36.23291016	+4.46044922	-42.64892578	+1496
+1457970669.24749990	+8.62207031	-6.32812500	-0.94042969	+59.32617188	-3.51562500	-60.64453125	+1796	+8.38037109	-5.62500000	-0.64160156	+1.95556641	-9.79980469	+14.63378906	+1372	+6.74121094	-9.45703125	-1.10742188	+36.16699219	+4.52636719	-42.71484375	+1496
+1457970669.25160000	+8.63085938	-6.31933594	-0.96240234	+59.37011719	-3.60351563	-60.68847656	+1792	+8.38476563	-5.61181641	-0.67236328	+1.95556641	-9.84375000	+14.47998047	+1380	+6.75000000	-9.44824219	-1.12939453	+36.12304688	+4.54833984	-42.78076172	+1492
+1457970669.25580000	+8.64404297	-6.31054688	-1.00195313	+59.32617188	-3.71337891	-60.77636719	+1788	+8.39355469	-5.59423828	-0.71191406	+1.95556641	-9.95361328	+14.21630859	+1392	+6.76757813	-9.42626953	-1.16894531	+36.03515625	+4.63623047	-42.93457031	+1500
+1457970669.26000000	+8.66162109	-6.29296875	-1.02392578	+59.37011719	-3.82324219	-60.95214844	+1784	+8.40234375	-5.57666016	-0.73388672	+2.04345703	-10.12939453	+14.01855469	+1396	+6.78955078	-9.40869141	-1.19091797	+35.94726563	+4.65820313	-43.17626953	+1500
+1457970669.26410010	+8.67919922	-6.27978516	-1.05908203	+59.43603516	-3.97705078	-61.04003906	+1780	+8.41552734	-5.55908203	-0.77343750	+2.08740234	-10.21728516	+13.93066406	+1408	+6.81152344	-9.39111328	-1.22167969	+35.90332031	+4.63623047	-43.30810547	+1500
+1457970669.26830010	+8.69677734	-6.27539063	-1.09423828	+59.28222656	-4.13085938	-61.21582031	+1776	+8.42431641	-5.54150391	-0.80859375	+2.13134766	-10.37109375	+13.73291016	+1416	+6.84228516	-9.36914063	-1.26562500	+35.79345703	+4.63623047	-43.50585938	+1504
+1457970669.27659990	+8.74951172	-6.23583984	-1.16015625	+59.30419922	-4.48242188	-61.58935547	+1776	+8.45507813	-5.49316406	-0.88330078	+2.35107422	-10.74462891	+13.46923828	+1436	+6.89062500	-9.32080078	-1.32714844	+35.57373047	+4.54833984	-43.98925781	+1504
+1457970669.28080010	+8.77148438	-6.24023438	-1.19531250	+59.04052734	-4.59228516	-61.83105469	+1768	+8.46826172	-5.46679688	-0.92285156	+2.46093750	-10.96435547	+13.27148438	+1444	+6.92578125	-9.30322266	-1.36230469	+35.44189453	+4.52636719	-44.23095703	+1504
+1457970669.28500010	+8.80224609	-6.21826172	-1.23046875	+58.95263672	-4.72412109	-62.09472656	+1772	+8.48583984	-5.43603516	-0.96240234	+2.68066406	-11.22802734	+13.09570313	+1456	+6.95214844	-9.27246094	-1.39306641	+35.26611328	+4.48242188	-44.53857422	+1504
+1457970669.28909990	+8.84179688	-6.19628906	-1.27441406	+58.88671875	-4.92187500	-62.31445313	+1776	+8.50781250	-5.40527344	-1.01513672	+2.87841797	-11.38183594	+12.98583984	+1468	+6.98291016	-9.24609375	-1.43701172	+35.06835938	+4.41650391	-44.73632813	+1508
+1457970669.29329990	+8.87255859	-6.20068359	-1.31835938	+58.46923828	-5.03173828	-62.57812500	+1772	+8.52539063	-5.37451172	-1.06347656	+3.05419922	-11.62353516	+12.76611328	+1480	+7.01806641	-9.22412109	-1.48535156	+34.82666016	+4.37255859	-44.97802734	+1512
+1457970669.29749990	+8.91210938	-6.17431641	-1.36230469	+58.29345703	-5.16357422	-62.81982422	+1784	+8.55175781	-5.33496094	-1.11181641	+3.36181641	-11.90917969	+12.56835938	+1492	+7.05322266	-9.18896484	-1.52929688	+34.58496094	+4.32861328	-45.26367188	+1520
+1457970669.30160000	+8.96484375	-6.15234375	-1.41503906	+58.11767578	-5.31738281	-63.08349609	+1792	+8.58251953	-5.29101563	-1.16894531	+3.69140625	-12.08496094	+12.41455078	+1508	+7.08837891	-9.15820313	-1.58642578	+34.32128906	+4.21875000	-45.46142578	+1532
+1457970669.30580000	+9.00439453	-6.15673828	-1.45898438	+57.59033203	-5.40527344	-63.41308594	+1796	+8.60449219	-5.25585938	-1.22167969	+3.97705078	-12.37060547	+12.15087891	+1520	+7.11914063	-9.13183594	-1.63916016	+33.94775391	+4.17480469	-45.70312500	+1544
+1457970669.30999990	+9.05273438	-6.13037109	-1.51171875	+57.28271484	-5.49316406	-63.69873047	+1812	+8.63525391	-5.20751953	-1.27880859	+4.39453125	-12.65625000	+11.88720703	+1540	+7.15869141	-9.09228516	-1.69189453	+33.59619141	+4.10888672	-45.98876953	+1556
+1457970669.31410000	+9.11425781	-6.10400391	-1.56445313	+56.99707031	-5.60302734	-64.05029297	+1828	+8.67480469	-5.15917969	-1.34033203	+4.87792969	-12.87597656	+11.64550781	+1556	+7.19384766	-9.05712891	-1.75341797	+33.22265625	+3.99902344	-46.23046875	+1572
+1457970669.31830000	+9.16259766	-6.10400391	-1.61718750	+56.38183594	-5.66894531	-64.42382813	+1840	+8.70117188	-5.11962891	-1.39746094	+5.22949219	-13.18359375	+11.25000000	+1572	+7.22900391	-9.03076172	-1.81494141	+32.76123047	+3.95507813	-46.51611328	+1588
+1457970669.32240010	+9.22412109	-6.07763672	-1.67431641	+55.96435547	-5.71289063	-64.73144531	+1864	+8.74072266	-5.05810547	-1.45898438	+5.77880859	-13.46923828	+10.89843750	+1592	+7.27294922	-8.98681641	-1.87646484	+32.34375000	+3.86718750	-46.82373047	+1608
+1457970669.32660010	+9.29443359	-6.05126953	-1.72705078	+55.54687500	-5.82275391	-65.14892578	+1884	+8.78906250	-5.00097656	-1.52490234	+6.39404297	-13.73291016	+10.54687500	+1612	+7.31689453	-8.94287109	-1.94238281	+31.90429688	+3.71337891	-47.06542969	+1628
+1457970669.33080010	+9.35595703	-6.04248047	-1.77978516	+54.86572266	-5.86669922	-65.56640625	+1904	+8.82421875	-4.95703125	-1.58642578	+6.83349609	-14.06250000	+10.06347656	+1628	+7.35644531	-8.91650391	-2.01269531	+31.33300781	+3.60351563	-47.37304688	+1652
+1457970669.33489990	+9.42626953	-6.01611328	-1.84130859	+54.36035156	-5.95458984	-65.93994141	+1932	+8.87255859	-4.88671875	-1.65234375	+7.51464844	-14.37011719	+9.62402344	+1652	+7.40917969	-8.86376953	-2.07861328	+30.89355469	+3.44970703	-47.68066406	+1676
+1457970669.33909990	+9.50537109	-5.98974609	-1.88964844	+53.85498047	-6.06445313	-66.46728516	+1956	+8.92968750	-4.82080078	-1.71826172	+8.23974609	-14.72167969	+9.11865234	+1676	+7.46191406	-8.81542969	-2.14453125	+30.43212891	+3.22998047	-48.01025391	+1704
+1457970669.34330010	+9.57568359	-5.97656250	-1.94238281	+53.15185547	-6.15234375	-66.95068359	+1980	+8.97363281	-4.76806641	-1.77978516	+8.81103516	-15.07324219	+8.54736328	+1692	+7.50585938	-8.78027344	-2.21044922	+29.79492188	+3.05419922	-48.38378906	+1728
+1457970669.34740000	+9.65478516	-5.94580078	-2.00390625	+52.55859375	-6.24023438	-67.39013672	+2012	+9.03076172	-4.69335938	-1.85009766	+9.55810547	-15.40283203	+7.99804688	+1720	+7.56298828	-8.72314453	-2.27636719	+29.35546875	+2.81250000	-48.75732422	+1760
+1457970669.35159990	+9.74267578	-5.91943359	-2.04345703	+51.96533203	-6.39404297	-68.02734375	+2040	+9.09667969	-4.61865234	-1.91162109	+10.41503906	-15.82031250	+7.38281250	+1744	+7.62890625	-8.67041016	-2.33789063	+28.87207031	+2.48291016	-49.17480469	+1788
+1457970669.35579990	+9.82177734	-5.90185547	-2.09179688	+51.19628906	-6.56982422	-68.57666016	+2068	+9.14941406	-4.56152344	-1.97753906	+11.05224609	-16.21582031	+6.70166016	+1764	+7.68164063	-8.62646484	-2.40380859	+28.21289063	+2.19726563	-49.59228516	+1816
+1457970669.35990000	+9.90966797	-5.87109375	-2.15332031	+50.51513672	-6.72363281	-69.06005859	+2100	+9.21093750	-4.48242188	-2.04785156	+11.86523438	-16.56738281	+6.04248047	+1792	+7.75195313	-8.56054688	-2.47412109	+27.79541016	+1.84570313	-49.96582031	+1848
+1457970669.36410000	+10.00634766	-5.84472656	-2.18847656	+49.83398438	-6.94335938	-69.78515625	+2128	+9.29003906	-4.40332031	-2.10498047	+12.81005859	-17.07275391	+5.27343750	+1816	+7.82666016	-8.49902344	-2.53125000	+27.31201172	+1.38427734	-50.42724609	+1880
+1457970669.36830000	+10.09423828	-5.81835938	-2.23242188	+49.04296875	-7.20703125	-70.37841797	+2156	+9.35156250	-4.33740234	-2.17089844	+13.51318359	-17.49023438	+4.54833984	+1836	+7.88818359	-8.45068359	-2.59277344	+26.65283203	+0.98876953	-50.88867188	+1908
+1457970669.37240000	+10.18652344	-5.78759766	-2.28515625	+48.29589844	-7.44873047	-70.90576172	+2188	+9.42187500	-4.24951172	-2.24560547	+14.39208984	-17.84179688	+3.84521484	+1864	+7.97167969	-8.37597656	-2.65869141	+26.25732422	+0.48339844	-51.30615234	+1944
+1457970669.38080000	+10.38427734	-5.73046875	-2.34667969	+46.71386719	-8.12988281	-72.31201172	+2244	+9.57568359	-4.09130859	-2.35546875	+16.12792969	-18.89648438	+2.17529297	+1904	+8.12988281	-8.24853516	-2.75976563	+25.18066406	-0.68115234	-52.33886719	+2000
+1457970669.38490010	+10.48535156	-5.69970703	-2.39501953	+45.85693359	-8.43750000	-72.90527344	+2272	+9.65039063	-4.00341797	-2.42578125	+17.02880859	-19.27001953	+1.36230469	+1932	+8.21777344	-8.16943359	-2.82128906	+24.78515625	-1.29638672	-52.75634766	+2036
+1457970669.38910010	+10.58642578	-5.67333984	-2.41259766	+45.02197266	-8.85498047	-73.69628906	+2296	+9.74267578	-3.91552734	-2.46972656	+18.01757813	-19.90722656	+0.37353516	+1952	+8.31005859	-8.09472656	-2.86962891	+24.32373047	-2.02148438	-53.23974609	+2064
+1457970669.39330010	+10.68750000	-5.63378906	-2.43896484	+44.14306641	-9.31640625	-74.35546875	+2324	+9.82177734	-3.83203125	-2.53125000	+18.83056641	-20.39062500	-0.43945313	+1972	+8.38476563	-8.02880859	-2.92236328	+23.68652344	-2.70263672	-53.72314453	+2088
+1457970669.39739990	+10.78857422	-5.60742188	-2.47851563	+43.22021484	-9.71191406	-74.94873047	+2352	+9.90087891	-3.73974609	-2.59716797	+19.68750000	-20.78613281	-1.27441406	+1996	+8.48144531	-7.94531250	-2.98828125	+23.29101563	-3.40576172	-54.07470703	+2120
+1457970669.40159990	+10.89404297	-5.57666016	-2.49169922	+42.27539063	-10.21728516	-75.71777344	+2376	+9.99755859	-3.64746094	-2.63232422	+20.67626953	-21.46728516	-2.32910156	+2008	+8.57812500	-7.86181641	-3.03222656	+22.85156250	-4.24072266	-54.53613281	+2148
+1457970669.40570000	+10.99511719	-5.53271484	-2.50927734	+41.39648438	-10.76660156	-76.37695313	+2400	+10.08105469	-3.55957031	-2.68505859	+21.48925781	-21.97265625	-3.16406250	+2028	+8.65722656	-7.79150391	-3.07617188	+22.23632813	-5.03173828	-54.99755859	+2168
+1457970669.40990000	+11.10058594	-5.50195313	-2.53564453	+40.42968750	-11.25000000	-76.92626953	+2424	+10.16894531	-3.46728516	-2.74658203	+22.34619141	-22.41210938	-4.04296875	+2048	+8.74951172	-7.70361328	-3.13769531	+21.79687500	-5.80078125	-55.28320313	+2196
+1457970669.41409990	+11.20166016	-5.46679688	-2.53564453	+39.44091797	-11.82128906	-77.69531250	+2448	+10.26562500	-3.37060547	-2.76855469	+23.31298828	-23.11523438	-5.16357422	+2060	+8.85058594	-7.61572266	-3.17724609	+21.35742188	-6.70166016	-55.70068359	+2216
+1457970669.41820000	+11.30273438	-5.41845703	-2.54003906	+38.56201172	-12.45849609	-78.31054688	+2472	+10.35791016	-3.27392578	-2.81689453	+24.12597656	-23.64257813	-6.02050781	+2076	+8.92968750	-7.54101563	-3.22119141	+20.72021484	-7.55859375	-56.07421875	+2236
+1457970669.42240000	+11.40820313	-5.38330078	-2.55761719	+37.55126953	-13.02978516	-78.85986328	+2496	+10.45019531	-3.18164063	-2.86962891	+24.93896484	-24.08203125	-6.92138672	+2092	+9.02197266	-7.45312500	-3.28710938	+20.25878906	-8.32763672	-56.29394531	+2260
+1457970669.42660000	+11.50927734	-5.34814453	-2.54882813	+36.54052734	-13.66699219	-79.54101563	+2520	+10.54687500	-3.08056641	-2.88281250	+25.86181641	-24.78515625	-8.08593750	+2100	+9.11865234	-7.36523438	-3.32666016	+19.79736328	-9.20654297	-56.60156250	+2280
+1457970669.43070010	+11.60595703	-5.29101563	-2.54882813	+35.66162109	-14.37011719	-80.06835938	+2548	+10.64355469	-2.97509766	-2.91796875	+26.69677734	-25.31250000	-8.94287109	+2116	+9.19775391	-7.28173828	-3.37060547	+19.18212891	-10.04150391	-56.88720703	+2296
+1457970669.43490000	+11.70703125	-5.25146484	-2.55761719	+34.65087891	-14.98535156	-80.52978516	+2572	+10.73583984	-2.88281250	-2.96191406	+27.46582031	-25.75195313	-9.84375000	+2128	+9.28564453	-7.18945313	-3.42773438	+18.72070313	-10.85449219	-57.01904297	+2320
+1457970669.43910000	+11.80371094	-5.20751953	-2.54003906	+33.66210938	-15.68847656	-81.14501953	+2600	+10.83691406	-2.78173828	-2.96630859	+28.34472656	-26.43310547	-10.98632813	+2144	+9.38232422	-7.10156250	-3.46728516	+18.25927734	-11.73339844	-57.28271484	+2336
+1457970669.44320010	+11.89599609	-5.13720703	-2.52685547	+32.84912109	-16.45751953	-81.58447266	+2632	+10.93359375	-2.67187500	-2.99267578	+29.13574219	-26.96044922	-11.84326172	+2156	+9.46142578	-7.01806641	-3.50683594	+17.66601563	-12.59033203	-57.52441406	+2352
+1457970669.44740010	+11.99267578	-5.09326172	-2.52246094	+31.90429688	-17.13867188	-82.00195313	+2660	+11.03027344	-2.57519531	-3.01904297	+29.88281250	-27.42187500	-12.81005859	+2164	+9.54492188	-6.92578125	-3.56835938	+17.18261719	-13.33740234	-57.59033203	+2372
+1457970669.45160010	+12.08496094	-5.04492188	-2.50048828	+30.93750000	-17.88574219	-82.48535156	+2692	+11.12695313	-2.47412109	-3.01904297	+30.69580078	-28.08105469	-13.93066406	+2184	+9.64160156	-6.83349609	-3.59912109	+16.74316406	-14.19433594	-57.81005859	+2388
+1457970669.45569990	+12.17285156	-4.97460938	-2.48291016	+30.16845703	-18.67675781	-82.85888672	+2728	+11.22802734	-2.35986328	-3.03662109	+31.48681641	-28.58642578	-14.76562500	+2196	+9.71630859	-6.74560547	-3.63867188	+16.19384766	-15.02929688	-58.00781250	+2404
+1457970669.45989990	+12.26074219	-4.92187500	-2.46972656	+29.24560547	-19.42382813	-83.18847656	+2756	+11.32031250	-2.26318359	-3.05859375	+32.16796875	-29.02587891	-15.68847656	+2204	+9.80419922	-6.64892578	-3.68701172	+15.75439453	-15.77636719	-58.05175781	+2428
+1457970669.46409990	+12.34863281	-4.86914063	-2.44775391	+28.32275391	-20.17089844	-83.56201172	+2788	+11.41699219	-2.16210938	-3.05419922	+32.91503906	-29.61914063	-16.76513672	+2224	+9.90087891	-6.55664063	-3.71777344	+15.35888672	-16.63330078	-58.22753906	+2444
+1457970669.47240000	+12.51123047	-4.73291016	-2.40820313	+26.76269531	-21.75292969	-84.13330078	+2856	+11.60595703	-1.95117188	-3.06738281	+34.32128906	-30.56396484	-18.58886719	+2252	+10.06347656	-6.36328125	-3.79248047	+14.47998047	-18.23730469	-58.44726563	+2480
+1457970669.47659990	+12.59033203	-4.67578125	-2.38183594	+25.92773438	-22.54394531	-84.44091797	+2888	+11.69824219	-1.85009766	-3.06298828	+35.02441406	-31.13525391	-19.64355469	+2268	+10.16015625	-6.26660156	-3.81445313	+14.12841797	-19.11621094	-58.62304688	+2492
+1457970669.48070000	+12.66943359	-4.59667969	-2.35107422	+25.26855469	-23.42285156	-84.68261719	+2928	+11.79492188	-1.73144531	-3.06738281	+35.72753906	-31.59667969	-20.47851563	+2288	+10.24365234	-6.16992188	-3.83642578	+13.75488281	-19.99511719	-58.79882813	+2508
+1457970669.48490000	+12.74853516	-4.53955078	-2.32470703	+24.45556641	-24.23583984	-84.90234375	+2960	+11.88720703	-1.63916016	-3.07177734	+36.32080078	-32.01416016	-21.40136719	+2296	+10.33154297	-6.06884766	-3.86718750	+13.40332031	-20.80810547	-58.88671875	+2524
+1457970669.48900010	+12.81884766	-4.47802734	-2.29833984	+23.64257813	-25.04882813	-85.12207031	+2988	+11.97509766	-1.54248047	-3.06298828	+36.95800781	-32.51953125	-22.43408203	+2312	+10.42822266	-5.97216797	-3.88476563	+13.09570313	-21.73095703	-59.06250000	+2540
+1457970669.49320010	+12.88916016	-4.39892578	-2.26757813	+22.98339844	-25.90576172	-85.29785156	+3024	+12.06298828	-1.42822266	-3.06298828	+37.63916016	-32.98095703	-23.26904297	+2332	+10.51171875	-5.86669922	-3.89794922	+12.76611328	-22.67578125	-59.21630859	+2552
+1457970669.49740000	+12.95947266	-4.34619141	-2.24560547	+22.21435547	-26.74072266	-85.42968750	+3052	+12.15087891	-1.33593750	-3.06738281	+38.16650391	-33.39843750	-24.19189453	+2340	+10.60400391	-5.76562500	-3.91992188	+12.45849609	-23.55468750	-59.28222656	+2568
+1457970669.50149990	+13.02539063	-4.28466797	-2.21044922	+21.40136719	-27.57568359	-85.58349609	+3080	+12.23437500	-1.23925781	-3.05419922	+38.75976563	-33.85986328	-25.18066406	+2356	+10.69628906	-5.66015625	-3.92871094	+12.19482422	-24.54345703	-59.41406250	+2580
+1457970669.50570010	+13.08691406	-4.20996094	-2.17968750	+20.76416016	-28.47656250	-85.67138672	+3112	+12.31787109	-1.12939453	-3.05419922	+39.39697266	-34.29931641	-26.03759766	+2368	+10.77978516	-5.55468750	-3.93310547	+11.93115234	-25.53222656	-59.54589844	+2588
+1457970669.50990010	+13.14843750	-4.15283203	-2.14892578	+20.01708984	-29.33349609	-85.73730469	+3136	+12.40136719	-1.04150391	-3.04980469	+39.90234375	-34.69482422	-26.96044922	+2376	+10.86767578	-5.45361328	-3.95068359	+11.62353516	-26.47705078	-59.63378906	+2600
+1457970669.51399990	+13.20556641	-4.09570313	-2.11376953	+19.22607422	-30.21240234	-85.82519531	+3160	+12.48046875	-0.95361328	-3.03222656	+40.45166016	-35.17822266	-27.97119141	+2388	+10.95996094	-5.35253906	-3.95068359	+11.38183594	-27.48779297	-59.78759766	+2608
+1457970669.51819990	+13.26269531	-4.02099609	-2.07421875	+18.58886719	-31.11328125	-85.84716797	+3184	+12.55957031	-0.84814453	-3.02343750	+41.04492188	-35.59570313	-28.80615234	+2400	+11.04345703	-5.24707031	-3.95068359	+11.11816406	-28.54248047	-59.89746094	+2620
+1457970669.52239990	+13.32421875	-3.96386719	-2.04345703	+17.86376953	-31.97021484	-85.86914063	+3204	+12.63867188	-0.76025391	-3.01904297	+41.52832031	-35.99121094	-29.70703125	+2408	+11.12695313	-5.14599609	-3.95947266	+10.83251953	-29.48730469	-59.96337891	+2624
+1457970669.52650000	+13.37255859	-3.90673828	-2.00390625	+17.11669922	-32.82714844	-85.89111328	+3224	+12.71337891	-0.67236328	-2.99267578	+42.05566406	-36.47460938	-30.69580078	+2416	+11.21484375	-5.04492188	-3.95507813	+10.59082031	-30.52001953	-60.09521484	+2632
+1457970669.53070000	+13.42089844	-3.83203125	-1.96875000	+16.50146484	-33.68408203	-85.82519531	+3244	+12.78808594	-0.56689453	-2.97509766	+42.62695313	-36.89208984	-31.53076172	+2432	+11.29394531	-4.93945313	-3.95068359	+10.32714844	-31.53076172	-60.13916016	+2640
+1457970669.53490000	+13.46923828	-3.77490234	-1.93798828	+15.77636719	-34.47509766	-85.73730469	+3260	+12.86718750	-0.48339844	-2.95751953	+43.06640625	-37.30957031	-32.40966797	+2436	+11.37304688	-4.84277344	-3.95507813	+10.01953125	-32.43164063	-60.18310547	+2644
+1457970669.53900000	+13.51757813	-3.71777344	-1.89404297	+15.05126953	-35.31005859	-85.69335938	+3276	+12.93750000	-0.39990234	-2.92236328	+43.52783203	-37.83691406	-33.37646484	+2448	+11.45214844	-4.74609375	-3.94628906	+9.79980469	-33.42041016	-60.31494141	+2652
+1457970669.54320000	+13.56152344	-3.64746094	-1.85009766	+14.47998047	-36.21093750	-85.60546875	+3296	+13.01220703	-0.29882813	-2.89599609	+44.03320313	-38.29833984	-34.18945313	+2460	+11.52246094	-4.64501953	-3.93750000	+9.53613281	-34.40917969	-60.38085938	+2656
+1457970669.54740000	+13.60546875	-3.58593750	-1.81054688	+13.86474609	-37.00195313	-85.53955078	+3316	+13.08691406	-0.21533203	-2.86523438	+44.45068359	-38.75976563	-35.04638672	+2468	+11.59716797	-4.55712891	-3.93750000	+9.25048828	-35.26611328	-60.46875000	+2660
+1457970669.55150010	+13.64941406	-3.52441406	-1.76660156	+13.27148438	-37.81494141	-85.53955078	+3332	+13.15283203	-0.13183594	-2.81689453	+44.89013672	-39.33105469	-35.99121094	+2484	+11.67187500	-4.46484375	-3.92431641	+9.05273438	-36.18896484	-60.64453125	+2664
+1457970669.55979990	+13.73291016	-3.38378906	-1.68310547	+12.28271484	-39.33105469	-85.34179688	+3372	+13.29785156	+0.04833984	-2.73779297	+45.74707031	-40.36376953	-37.57324219	+2508	+11.81250000	-4.28027344	-3.91552734	+8.54736328	-37.81494141	-60.79833984	+2672
+1457970669.56399990	+13.77246094	-3.31787109	-1.63916016	+11.77734375	-40.05615234	-85.29785156	+3392	+13.36376953	+0.13183594	-2.68505859	+46.14257813	-40.93505859	-38.45214844	+2524	+11.87841797	-4.19238281	-3.89794922	+8.37158203	-38.62792969	-60.97412109	+2676
+1457970669.57230000	+13.85156250	-3.17724609	-1.55126953	+10.96435547	-41.50634766	-85.10009766	+3436	+13.49560547	+0.30761719	-2.58837891	+46.88964844	-42.03369141	-39.92431641	+2552	+12.00585938	-4.01660156	-3.88476563	+7.95410156	-40.05615234	-61.17187500	+2684
+1457970669.57649990	+13.89111328	-3.11132813	-1.50732422	+10.59082031	-42.20947266	-85.07812500	+3456	+13.55712891	+0.38671875	-2.53564453	+47.21923828	-42.60498047	-40.69335938	+2568	+12.07177734	-3.93310547	-3.86279297	+7.82226563	-40.80322266	-61.39160156	+2688
+1457970669.58069990	+13.93066406	-3.03222656	-1.46337891	+10.32714844	-42.89062500	-84.99023438	+3480	+13.61865234	+0.48339844	-2.48291016	+47.59277344	-43.17626953	-41.35253906	+2584	+12.13330078	-3.84082031	-3.84960938	+7.69042969	-41.48437500	-61.45751953	+2696
+1457970669.58480000	+13.97021484	-2.96630859	-1.42382813	+9.99755859	-43.52783203	-84.92431641	+3504	+13.68017578	+0.55810547	-2.43457031	+47.87841797	-43.72558594	-42.03369141	+2596	+12.19482422	-3.76611328	-3.84082031	+7.51464844	-42.09960938	-61.58935547	+2696
+1457970669.58900000	+14.00537109	-2.90478516	-1.38427734	+9.68994141	-44.16503906	-84.90234375	+3524	+13.73291016	+0.63281250	-2.38183594	+48.16406250	-44.27490234	-42.71484375	+2612	+12.25634766	-3.68701172	-3.81884766	+7.40478516	-42.78076172	-61.78710938	+2704
+1457970669.59320000	+14.04052734	-2.82568359	-1.34472656	+9.47021484	-44.75830078	-84.79248047	+3548	+13.79003906	+0.72509766	-2.33349609	+48.51562500	-44.80224609	-43.30810547	+2628	+12.31787109	-3.59472656	-3.80566406	+7.29492188	-43.37402344	-61.80908203	+2708
+1457970669.59730010	+14.07568359	-2.76855469	-1.30957031	+9.14062500	-45.32958984	-84.66064453	+3568	+13.84277344	+0.79101563	-2.28076172	+48.73535156	-45.32958984	-43.90136719	+2636	+12.37500000	-3.52001953	-3.79687500	+7.09716797	-43.90136719	-61.87500000	+2708
+1457970669.60150000	+14.11083984	-2.71142578	-1.27880859	+8.81103516	-45.87890625	-84.55078125	+3588	+13.89111328	+0.85693359	-2.23681641	+48.93310547	-45.83496094	-44.45068359	+2648	+12.42773438	-3.44531250	-3.77929688	+6.96533203	-44.51660156	-61.98486328	+2712
+1457970669.60570000	+14.14160156	-2.64550781	-1.24365234	+8.56933594	-46.45019531	-84.39697266	+3608	+13.93945313	+0.93603516	-2.19287109	+49.19677734	-46.34033203	-44.95605469	+2664	+12.48486328	-3.35742188	-3.76171875	+6.85546875	-45.06591797	-61.96289063	+2720
+1457970669.60980010	+14.17236328	-2.59716797	-1.20849609	+8.23974609	-46.97753906	-84.26513672	+3628	+13.98779297	+0.98876953	-2.14892578	+49.35058594	-46.82373047	-45.48339844	+2676	+12.53759766	-3.29150391	-3.74853516	+6.67968750	-45.61523438	-61.96289063	+2720
+1457970669.61400010	+14.20312500	-2.54882813	-1.17773438	+7.88818359	-47.50488281	-84.13330078	+3644	+14.03173828	+1.04589844	-2.11376953	+49.43847656	-47.26318359	-45.94482422	+2688	+12.59033203	-3.22119141	-3.72216797	+6.50390625	-46.20849609	-62.00683594	+2724
+1457970669.61820010	+14.23388672	-2.48730469	-1.15136719	+7.62451172	-47.98828125	-83.93554688	+3660	+14.07568359	+1.11181641	-2.08300781	+49.61425781	-47.72460938	-46.36230469	+2700	+12.64306641	-3.13769531	-3.70898438	+6.35009766	-46.75781250	-61.87500000	+2724
+1457970669.62229990	+14.26464844	-2.44775391	-1.12500000	+7.22900391	-48.44970703	-83.73779297	+3668	+14.11962891	+1.16015625	-2.04785156	+49.72412109	-48.18603516	-46.80175781	+2712	+12.69140625	-3.07617188	-3.69140625	+6.08642578	-47.26318359	-61.78710938	+2724
+1457970669.62649990	+14.28662109	-2.41259766	-1.10302734	+6.81152344	-48.93310547	-83.51806641	+3680	+14.15478516	+1.20410156	-2.01708984	+49.79003906	-48.60351563	-47.21923828	+2724	+12.73974609	-3.01025391	-3.67382813	+5.86669922	-47.76855469	-61.69921875	+2724
+1457970669.63070010	+14.31298828	-2.36865234	-1.07666016	+6.43798828	-49.37255859	-83.25439453	+3688	+14.19433594	+1.25683594	-1.98632813	+49.89990234	-49.02099609	-47.59277344	+2736	+12.78369141	-2.93554688	-3.66064453	+5.66894531	-48.25195313	-61.47949219	+2724
+1457970669.63899990	+14.35693359	-2.30273438	-1.02832031	+5.51513672	-50.27343750	-82.72705078	+3700	+14.26025391	+1.32714844	-1.92919922	+49.87792969	-49.87792969	-48.29589844	+2760	+12.87158203	-2.82128906	-3.62548828	+5.07568359	-49.21875000	-61.12792969	+2720
+1457970669.64310000	+14.38330078	-2.26318359	-1.00634766	+5.11962891	-50.71289063	-82.44140625	+3708	+14.29541016	+1.37109375	-1.89843750	+49.94384766	-50.36132813	-48.64746094	+2776	+12.91113281	-2.75097656	-3.60791016	+4.81201172	-49.72412109	-60.84228516	+2720
+1457970669.64730000	+14.40527344	-2.23681641	-0.97998047	+4.68017578	-51.15234375	-82.17773438	+3708	+14.33056641	+1.40185547	-1.86767578	+49.96582031	-50.82275391	-48.99902344	+2792	+12.95507813	-2.70263672	-3.59033203	+4.48242188	-50.18554688	-60.62255859	+2716
+1457970669.65150000	+14.42285156	-2.21044922	-0.95361328	+4.19677734	-51.59179688	-81.89208984	+3712	+14.36132813	+1.42822266	-1.83251953	+49.98779297	-51.28417969	-49.37255859	+2808	+12.99462891	-2.64990234	-3.56835938	+4.17480469	-50.64697266	-60.42480469	+2712
+1457970669.65560010	+14.44482422	-2.17529297	-0.93164063	+3.77929688	-52.00927734	-81.56250000	+3716	+14.39648438	+1.46777344	-1.80175781	+50.05371094	-51.76757813	-49.68017578	+2824	+13.03417969	-2.58837891	-3.55078125	+3.86718750	-51.06445313	-60.09521484	+2708
+1457970669.65980010	+14.46679688	-2.15332031	-0.90527344	+3.33984375	-52.40478516	-81.25488281	+3716	+14.43164063	+1.49853516	-1.76660156	+50.05371094	-52.25097656	-49.96582031	+2840	+13.07373047	-2.54443359	-3.53759766	+3.51562500	-51.45996094	-59.83154297	+2704
+1457970669.66400000	+14.48437500	-2.13134766	-0.87890625	+2.87841797	-52.82226563	-80.94726563	+3716	+14.45800781	+1.52490234	-1.72705078	+50.07568359	-52.80029297	-50.31738281	+2856	+13.10888672	-2.50048828	-3.52001953	+3.22998047	-51.85546875	-59.61181641	+2700
+1457970669.66810010	+14.50195313	-2.09619141	-0.85253906	+2.48291016	-53.23974609	-80.61767578	+3720	+14.48876953	+1.56445313	-1.67871094	+50.20751953	-53.37158203	-50.62500000	+2880	+13.14404297	-2.44775391	-3.49804688	+2.94433594	-52.25097656	-59.32617188	+2700
+1457970669.67230010	+14.51953125	-2.06982422	-0.82617188	+2.06542969	-53.65722656	-80.31005859	+3724	+14.51513672	+1.59082031	-1.63476563	+50.25146484	-53.96484375	-50.93261719	+2900	+13.18359375	-2.40820313	-3.48046875	+2.59277344	-52.62451172	-59.08447266	+2696
+1457970669.67650010	+14.53710938	-2.04785156	-0.79541016	+1.66992188	-54.09667969	-80.00244141	+3724	+14.54589844	+1.61718750	-1.58642578	+50.29541016	-54.58007813	-51.24023438	+2920	+13.21875000	-2.36865234	-3.45849609	+2.30712891	-53.02001953	-58.86474609	+2692
+1457970669.68059990	+14.55908203	-2.01269531	-0.76025391	+1.34033203	-54.55810547	-79.69482422	+3732	+14.57666016	+1.65234375	-1.53369141	+50.42724609	-55.21728516	-51.52587891	+2940	+13.25390625	-2.32470703	-3.43652344	+2.04345703	-53.37158203	-58.57910156	+2692
+1457970669.68479990	+14.57666016	-1.98632813	-0.72509766	+1.01074219	-54.99755859	-79.40917969	+3736	+14.60742188	+1.68310547	-1.48095703	+50.51513672	-55.87646484	-51.78955078	+2964	+13.28906250	-2.28955078	-3.41894531	+1.73583984	-53.72314453	-58.38134766	+2688
+1457970669.68899990	+14.58984375	-1.96435547	-0.69433594	+0.65917969	-55.41503906	-79.12353516	+3740	+14.63378906	+1.70947266	-1.42382813	+50.62500000	-56.55761719	-52.09716797	+2984	+13.32421875	-2.25439453	-3.40136719	+1.49414063	-54.05273438	-58.18359375	+2688
+1457970669.69310000	+14.60742188	-1.93359375	-0.66357422	+0.37353516	-55.83251953	-78.83789063	+3748	+14.66015625	+1.74902344	-1.36669922	+50.82275391	-57.26074219	-52.36083984	+3004	+13.35937500	-2.21484375	-3.38378906	+1.27441406	-54.36035156	-57.96386719	+2688
+1457970669.69730000	+14.62060547	-1.91601563	-0.63281250	+0.02197266	-56.22802734	-78.55224609	+3756	+14.68652344	+1.77099609	-1.30957031	+50.91064453	-57.96386719	-52.55859375	+3024	+13.39453125	-2.18847656	-3.36621094	+0.98876953	-54.66796875	-57.74414063	+2684
+1457970669.70149990	+14.62939453	-1.89843750	-0.60205078	-0.30761719	-56.62353516	-78.28857422	+3764	+14.70410156	+1.79296875	-1.25683594	+50.91064453	-58.66699219	-52.71240234	+3040	+13.42529297	-2.15771484	-3.34863281	+0.74707031	-54.95361328	-57.56835938	+2684
+1457970669.70560000	+14.64257813	-1.86767578	-0.56250000	-0.52734375	-57.10693359	-78.04687500	+3772	+14.73046875	+1.82373047	-1.19531250	+51.04248047	-59.43603516	-52.91015625	+3060	+13.45605469	-2.12255859	-3.32666016	+0.50537109	-55.28320313	-57.37060547	+2684
+1457970669.71390010	+14.66455078	-1.83691406	-0.49658203	-1.03271484	-57.98583984	-77.62939453	+3792	+14.77441406	+1.85449219	-1.08544922	+51.10839844	-60.95214844	-53.21777344	+3092	+13.51757813	-2.07421875	-3.29150391	+0.02197266	-55.89843750	-57.04101563	+2680
+1457970669.71810010	+14.67333984	-1.81494141	-0.46582031	-1.23046875	-58.44726563	-77.43164063	+3800	+14.79199219	+1.87646484	-1.03710938	+51.19628906	-61.72119141	-53.37158203	+3108	+13.54833984	-2.04345703	-3.27392578	-0.17578125	-56.22802734	-56.84326172	+2680
+1457970669.72230010	+14.68212891	-1.81054688	-0.43505859	-1.45019531	-58.90869141	-77.27783203	+3812	+14.81396484	+1.88525391	-0.98437500	+51.26220703	-62.49023438	-53.52539063	+3120	+13.57470703	-2.02587891	-3.25634766	-0.39550781	-56.55761719	-56.71142578	+2680
+1457970669.72639990	+14.68652344	-1.80175781	-0.41308594	-1.66992188	-59.28222656	-77.18994141	+3816	+14.82275391	+1.89404297	-0.94482422	+51.15234375	-63.19335938	-53.50341797	+3128	+13.60107422	-2.00830078	-3.24316406	-0.61523438	-56.82128906	-56.57958984	+2676
+1457970669.73060010	+14.69531250	-1.79296875	-0.38671875	-1.77978516	-59.74365234	-77.10205078	+3824	+14.83593750	+1.90283203	-0.90527344	+51.15234375	-63.98437500	-53.59130859	+3140	+13.62744141	-1.98632813	-3.22998047	-0.81298828	-57.17285156	-56.42578125	+2676
+1457970669.73480010	+14.69531250	-1.78857422	-0.35595703	-1.95556641	-60.20507813	-77.01416016	+3832	+14.84912109	+1.89843750	-0.86132813	+51.13037109	-64.77539063	-53.70117188	+3148	+13.64501953	-1.96875000	-3.21240234	-1.03271484	-57.50244141	-56.31591797	+2676
+1457970669.73889990	+14.69531250	-1.78417969	-0.33837891	-2.08740234	-60.60058594	-76.97021484	+3840	+14.85351563	+1.88964844	-0.83496094	+50.88867188	-65.47851563	-53.61328125	+3160	+13.66259766	-1.95117188	-3.19921875	-1.25244141	-57.81005859	-56.18408203	+2676
+1457970669.74309990	+14.69970703	-1.77539063	-0.31201172	-2.15332031	-61.08398438	-76.97021484	+3844	+14.86230469	+1.88525391	-0.79980469	+50.77880859	-66.26953125	-53.65722656	+3168	+13.68017578	-1.93359375	-3.18164063	-1.42822266	-58.18359375	-56.05224609	+2676
+1457970669.74729990	+14.69970703	-1.77539063	-0.28564453	-2.19726563	-61.54541016	-77.01416016	+3848	+14.86669922	+1.87646484	-0.76904297	+50.71289063	-67.03857422	-53.74511719	+3180	+13.69775391	-1.92041016	-3.16406250	-1.60400391	-58.57910156	-55.98632813	+2676
+1457970669.75140000	+14.69970703	-1.77539063	-0.27246094	-2.19726563	-61.96289063	-77.14599609	+3852	+14.86669922	+1.86328125	-0.74267578	+50.51513672	-67.76367188	-53.70117188	+3188	+13.71533203	-1.90722656	-3.15087891	-1.77978516	-58.90869141	-55.92041016	+2676
+1457970669.75560000	+14.70410156	-1.77099609	-0.25488281	-2.15332031	-62.35839844	-77.25585938	+3852	+14.87109375	+1.85449219	-0.72509766	+50.31738281	-68.48876953	-53.65722656	+3200	+13.72851563	-1.89404297	-3.13330078	-1.95556641	-59.28222656	-55.83251953	+2676
+1457970669.75980000	+14.70410156	-1.77099609	-0.24169922	-2.06542969	-62.77587891	-77.40966797	+3852	+14.87109375	+1.84130859	-0.70312500	+50.11962891	-69.21386719	-53.61328125	+3208	+13.74609375	-1.88525391	-3.12011719	-2.10937500	-59.63378906	-55.76660156	+2676
+1457970669.76390000	+14.69970703	-1.76660156	-0.22412109	-1.93359375	-63.17138672	-77.60742188	+3852	+14.87109375	+1.82373047	-0.68115234	+49.89990234	-69.96093750	-53.56933594	+3220	+13.75048828	-1.87207031	-3.10693359	-2.24121094	-59.96337891	-55.76660156	+2676
+1457970669.76810000	+14.69531250	-1.75781250	-0.20654297	-1.75781250	-63.58886719	-77.82714844	+3852	+14.87109375	+1.80615234	-0.65917969	+49.63623047	-70.66406250	-53.48144531	+3228	+13.76367188	-1.86328125	-3.08935547	-2.35107422	-60.29296875	-55.74462891	+2680
+1457970669.77230000	+14.69091797	-1.75341797	-0.19335938	-1.53808594	-63.98437500	-78.11279297	+3852	+14.86669922	+1.79296875	-0.64160156	+49.35058594	-71.38916016	-53.37158203	+3240	+13.77246094	-1.85009766	-3.07617188	-2.46093750	-60.62255859	-55.72265625	+2680
+1457970669.77640010	+14.69091797	-1.74902344	-0.17578125	-1.23046875	-64.37988281	-78.44238281	+3852	+14.86669922	+1.77978516	-0.61523438	+49.15283203	-72.13623047	-53.34960938	+3252	+13.77685547	-1.84130859	-3.05859375	-2.52685547	-60.97412109	-55.76660156	+2684
+1457970669.78060010	+14.69091797	-1.74023438	-0.15820313	-0.87890625	-64.73144531	-78.77197266	+3848	+14.86669922	+1.77099609	-0.59765625	+48.75732422	-72.79541016	-53.08593750	+3260	+13.79003906	-1.82812500	-3.04541016	-2.61474609	-61.25976563	-55.74462891	+2688
+1457970669.78889990	+14.69091797	-1.71826172	-0.12744141	+0.13183594	-65.43457031	-79.71679688	+3848	+14.86669922	+1.75341797	-0.55371094	+48.09814453	-74.17968750	-52.69042969	+3276	+13.80761719	-1.81933594	-3.01464844	-2.65869141	-61.80908203	-55.94238281	+2692
+1457970669.79310010	+14.69091797	-1.70068359	-0.11425781	+0.70312500	-65.74218750	-80.24414063	+3848	+14.87109375	+1.74902344	-0.53613281	+47.54882813	-74.79492188	-52.25097656	+3280	+13.81640625	-1.81054688	-3.00585938	-2.65869141	-62.00683594	-56.03027344	+2692
+1457970669.79720000	+14.69091797	-1.68310547	-0.10107422	+1.34033203	-66.02783203	-80.81542969	+3848	+14.87109375	+1.74462891	-0.51855469	+46.86767578	-75.43212891	-51.65771484	+3288	+13.82080078	-1.80175781	-2.99707031	-2.63671875	-62.16064453	-56.11816406	+2692
+1457970669.80139990	+14.69091797	-1.66992188	-0.07910156	+2.08740234	-66.37939453	-81.49658203	+3848	+14.87109375	+1.74023438	-0.49218750	+46.40625000	-76.11328125	-51.28417969	+3296	+13.82519531	-1.79296875	-2.97949219	-2.54882813	-62.38037109	-56.31591797	+2696
+1457970669.80559990	+14.69091797	-1.64794922	-0.06152344	+2.87841797	-66.66503906	-82.17773438	+3848	+14.87109375	+1.74023438	-0.46582031	+45.72509766	-76.72851563	-50.64697266	+3300	+13.83398438	-1.78417969	-2.96630859	-2.43896484	-62.51220703	-56.44775391	+2696
+1457970669.80970000	+14.69091797	-1.63037109	-0.04394531	+3.75732422	-66.92871094	-82.92480469	+3852	+14.87548828	+1.74023438	-0.44384766	+44.93408203	-77.34375000	-49.89990234	+3308	+13.83837891	-1.77978516	-2.95751953	-2.35107422	-62.64404297	-56.64550781	+2696
+1457970669.81390000	+14.69531250	-1.60839844	-0.02197266	+4.72412109	-67.21435547	-83.80371094	+3852	+14.87988281	+1.74023438	-0.41748047	+44.12109375	-77.98095703	-49.13085938	+3312	+13.84716797	-1.77539063	-2.93994141	-2.21923828	-62.79785156	-56.86523438	+2696
+1457970669.81810000	+14.69970703	-1.59082031	-0.00439453	+5.64697266	-67.43408203	-84.63867188	+3856	+14.87988281	+1.74462891	-0.39990234	+43.02246094	-78.53027344	-47.98828125	+3316	+13.85156250	-1.76660156	-2.93115234	-2.08740234	-62.86376953	-57.01904297	+2700
+1457970669.82220010	+14.70410156	-1.57324219	+0.00878906	+6.67968750	-67.65380859	-85.56152344	+3856	+14.88427734	+1.74462891	-0.38232422	+41.74804688	-79.05761719	-46.69189453	+3320	+13.86035156	-1.76220703	-2.92236328	-1.95556641	-62.92968750	-57.23876953	+2696
+1457970669.82640000	+14.70410156	-1.55566406	+0.02636719	+7.75634766	-67.87353516	-86.55029297	+3860	+14.88427734	+1.74462891	-0.36035156	+40.51757813	-79.60693359	-45.46142578	+3324	+13.86474609	-1.75781250	-2.91357422	-1.80175781	-62.99560547	-57.45849609	+2696
+1457970669.83060000	+14.70410156	-1.53808594	+0.03955078	+8.70117188	-68.02734375	-87.42919922	+3864	+14.88427734	+1.74462891	-0.34277344	+39.02343750	-80.11230469	-43.90136719	+3328	+13.86914063	-1.74902344	-2.90478516	-1.62597656	-62.99560547	-57.63427734	+2696
+1457970669.83470010	+14.70410156	-1.52490234	+0.05273438	+9.68994141	-68.18115234	-88.37402344	+3864	+14.88427734	+1.74462891	-0.32958984	+37.33154297	-80.59570313	-42.16552734	+3328	+13.86914063	-1.74462891	-2.89599609	-1.49414063	-63.01757813	-57.78808594	+2696
+1457970669.83890010	+14.70410156	-1.51171875	+0.06591797	+10.70068359	-68.33496094	-89.31884766	+3864	+14.88427734	+1.74023438	-0.31201172	+35.44189453	-81.05712891	-40.25390625	+3332	+13.86914063	-1.74023438	-2.89160156	-1.40625000	-63.03955078	-57.91992188	+2696
+1457970669.84719990	+14.70410156	-1.48974609	+0.08789063	+12.59033203	-68.57666016	-91.18652344	+3868	+14.87988281	+1.73583984	-0.29003906	+31.02539063	-81.89208984	-35.68359375	+3336	+13.87353516	-1.72705078	-2.87402344	-1.20849609	-63.03955078	-58.11767578	+2696
+1457970669.85139990	+14.70849609	-1.48095703	+0.09667969	+13.53515625	-68.66455078	-92.10937500	+3868	+14.87988281	+1.72705078	-0.28125000	+28.49853516	-82.24365234	-33.11279297	+3340	+13.87353516	-1.72265625	-2.86962891	-1.18652344	-63.03955078	-58.16162109	+2692
+1457970669.85560010	+14.70849609	-1.47656250	+0.09667969	+14.41406250	-68.73046875	-93.01025391	+3864	+14.87988281	+1.72265625	-0.28125000	+25.68603516	-82.52929688	-30.23437500	+3340	+13.87792969	-1.71826172	-2.86962891	-1.16455078	-62.99560547	-58.16162109	+2692
+1457970669.85970000	+14.70849609	-1.47656250	+0.10107422	+15.22705078	-68.77441406	-93.88916016	+3860	+14.87548828	+1.71386719	-0.28125000	+22.69775391	-82.79296875	-27.15820313	+3340	+13.87353516	-1.71386719	-2.86962891	-1.16455078	-62.95166016	-58.13964844	+2688
+1457970669.86389990	+14.70410156	-1.47656250	+0.09667969	+15.97412109	-68.79638672	-94.70214844	+3856	+14.87109375	+1.70507813	-0.28125000	+19.51171875	-83.03466797	-23.90625000	+3340	+13.86914063	-1.70947266	-2.86962891	-1.18652344	-62.88574219	-58.09570313	+2688
+1457970669.86800000	+14.70410156	-1.47656250	+0.09228516	+16.72119141	-68.81835938	-95.51513672	+3852	+14.86669922	+1.69628906	-0.28564453	+16.10595703	-83.21044922	-20.47851563	+3340	+13.86914063	-1.70507813	-2.86962891	-1.20849609	-62.84179688	-58.05175781	+2688
+1457970669.87220000	+14.69970703	-1.48095703	+0.08789063	+17.44628906	-68.84033203	-96.30615234	+3852	+14.86230469	+1.68310547	-0.28564453	+12.63427734	-83.38623047	-16.96289063	+3344	+13.86474609	-1.70068359	-2.86962891	-1.25244141	-62.79785156	-57.98583984	+2684
+1457970669.87640000	+14.69970703	-1.48535156	+0.08349609	+18.14941406	-68.81835938	-97.09716797	+3848	+14.85791016	+1.67431641	-0.29443359	+9.03076172	-83.49609375	-13.33740234	+3344	+13.86035156	-1.70068359	-2.87402344	-1.31835938	-62.75390625	-57.87597656	+2684
+1457970669.88470010	+14.69531250	-1.49853516	+0.07031250	+19.70947266	-68.86230469	-98.78906250	+3840	+14.85351563	+1.65234375	-0.30322266	+1.49414063	-83.71582031	-5.71289063	+3348	+13.85156250	-1.69628906	-2.87402344	-1.42822266	-62.66601563	-57.72216797	+2680
+1457970669.88890000	+14.69531250	-1.50292969	+0.06591797	+20.52246094	-68.84033203	-99.66796875	+3836	+14.84912109	+1.64794922	-0.31201172	-2.24121094	-83.75976563	-1.93359375	+3352	+13.84716797	-1.69189453	-2.87402344	-1.49414063	-62.62207031	-57.63427734	+2680
+1457970669.89299990	+14.69091797	-1.50732422	+0.05712891	+21.44531250	-68.84033203	-100.65673828	+3828	+14.84472656	+1.63037109	-0.32080078	-6.10839844	-83.78173828	+1.86767578	+3356	+13.84716797	-1.69189453	-2.87841797	-1.53808594	-62.57812500	-57.59033203	+2680
+1457970669.89720010	+14.69091797	-1.51171875	+0.05273438	+22.34619141	-68.84033203	-101.62353516	+3828	+14.84472656	+1.62597656	-0.32519531	-9.84375000	-83.80371094	+5.62500000	+3356	+13.84277344	-1.69189453	-2.87841797	-1.58203125	-62.53417969	-57.52441406	+2680
+1457970669.90140010	+14.68652344	-1.51611328	+0.04833984	+23.26904297	-68.81835938	-102.61230469	+3824	+14.84033203	+1.62597656	-0.32958984	-13.51318359	-83.80371094	+9.29443359	+3356	+13.83837891	-1.68750000	-2.87841797	-1.62597656	-62.49023438	-57.45849609	+2676
+1457970669.90549990	+14.68212891	-1.52050781	+0.04394531	+24.38964844	-68.84033203	-103.77685547	+3820	+14.83593750	+1.61279297	-0.32958984	-17.46826172	-83.82568359	+13.13964844	+3356	+13.83837891	-1.68750000	-2.88281250	-1.66992188	-62.46826172	-57.41455078	+2676
+1457970669.90969990	+14.68212891	-1.51611328	+0.04394531	+25.51025391	-68.84033203	-104.89746094	+3820	+14.83154297	+1.61279297	-0.32958984	-21.31347656	-83.84765625	+16.96289063	+3356	+13.83398438	-1.68750000	-2.88281250	-1.69189453	-62.42431641	-57.37060547	+2676
+1457970669.91800000	+14.68212891	-1.50732422	+0.05712891	+28.01513672	-68.90625000	-107.40234375	+3820	+14.83593750	+1.59960938	-0.32080078	-28.89404297	-83.84765625	+24.30175781	+3364	+13.82519531	-1.68310547	-2.87841797	-1.75781250	-62.35839844	-57.32666016	+2672
+1457970669.92220000	+14.68212891	-1.49853516	+0.06591797	+29.31152344	-68.92822266	-108.65478516	+3820	+14.83593750	+1.60839844	-0.31640625	-32.49755859	-83.86962891	+27.81738281	+3364	+13.82519531	-1.68310547	-2.87841797	-1.75781250	-62.33642578	-57.30468750	+2672
+1457970669.92639990	+14.68212891	-1.48535156	+0.07910156	+30.67382813	-68.95019531	-109.97314453	+3820	+14.83593750	+1.61718750	-0.30322266	-36.03515625	-83.86962891	+31.26708984	+3368	+13.82080078	-1.68310547	-2.87402344	-1.75781250	-62.31445313	-57.32666016	+2668
+1457970669.93050000	+14.68212891	-1.47216797	+0.09228516	+31.99218750	-68.95019531	-111.20361328	+3820	+14.83593750	+1.60839844	-0.29443359	-39.55078125	-83.86962891	+34.51904297	+3372	+13.81640625	-1.67871094	-2.86962891	-1.73583984	-62.27050781	-57.37060547	+2668
+1457970669.93470000	+14.68212891	-1.45898438	+0.10107422	+33.28857422	-68.95019531	-112.41210938	+3820	+14.83593750	+1.61718750	-0.28564453	-42.82470703	-83.84765625	+37.59521484	+3372	+13.81201172	-1.67871094	-2.86523438	-1.66992188	-62.24853516	-57.43652344	+2668
+1457970669.93890000	+14.68212891	-1.44580078	+0.11865234	+34.62890625	-68.99414063	-113.66455078	+3820	+14.84033203	+1.62158203	-0.27246094	-46.18652344	-83.86962891	+40.78125000	+3376	+13.81201172	-1.67871094	-2.86083984	-1.60400391	-62.22656250	-57.52441406	+2668
+1457970669.94300010	+14.68212891	-1.42822266	+0.13623047	+35.94726563	-68.99414063	-114.85107422	+3820	+14.84472656	+1.62158203	-0.25927734	-49.39453125	-83.84765625	+43.72558594	+3376	+13.80761719	-1.67431641	-2.84765625	-1.49414063	-62.20458984	-57.67822266	+2668
+1457970669.94720010	+14.68212891	-1.41503906	+0.15380859	+37.22167969	-69.01611328	-116.01562500	+3820	+14.84912109	+1.62597656	-0.24609375	-52.47070313	-83.84765625	+46.53808594	+3376	+13.80761719	-1.67431641	-2.83886719	-1.38427734	-62.22656250	-57.85400391	+2668
+1457970669.95129990	+14.68652344	-1.40185547	+0.17138672	+38.51806641	-69.03808594	-117.18017578	+3816	+14.85351563	+1.63476563	-0.23291016	-55.54687500	-83.84765625	+49.37255859	+3376	+13.80761719	-1.67431641	-2.82568359	-1.25244141	-62.22656250	-58.02978516	+2668
+1457970669.95549990	+14.68652344	-1.38427734	+0.18457031	+39.66064453	-68.99414063	-118.14697266	+3816	+14.85791016	+1.63476563	-0.22412109	-58.02978516	-83.78173828	+51.54785156	+3376	+13.80761719	-1.66992188	-2.81250000	-1.07666016	-62.24853516	-58.24951172	+2668
+1457970669.95970010	+14.69091797	-1.37548828	+0.19335938	+40.69335938	-68.95019531	-119.04785156	+3812	+14.86230469	+1.63916016	-0.21533203	-60.35888672	-83.73779297	+53.61328125	+3376	+13.80761719	-1.66992188	-2.80371094	-0.92285156	-62.24853516	-58.46923828	+2668
+1457970669.96380000	+14.69091797	-1.36669922	+0.20654297	+41.70410156	-68.92822266	-119.90478516	+3808	+14.86230469	+1.64355469	-0.20654297	-62.68798828	-83.69384766	+55.63476563	+3372	+13.80761719	-1.66552734	-2.79492188	-0.79101563	-62.24853516	-58.64501953	+2668
+1457970669.96799990	+14.69091797	-1.35351563	+0.21093750	+42.58300781	-68.86230469	-120.65185547	+3808	+14.86669922	+1.64794922	-0.20214844	-64.66552734	-83.62792969	+57.34863281	+3372	+13.80322266	-1.66113281	-2.78613281	-0.65917969	-62.24853516	-58.82080078	+2668
+1457970669.97219990	+14.69091797	-1.35351563	+0.21972656	+43.39599609	-68.84033203	-121.33300781	+3804	+14.87109375	+1.64355469	-0.19775391	-66.64306641	-83.54003906	+58.97460938	+3368	+13.80322266	-1.66113281	-2.77734375	-0.54931641	-62.24853516	-58.95263672	+2668
+1457970669.97630000	+14.69531250	-1.35351563	+0.21972656	+44.09912109	-68.79638672	-121.92626953	+3796	+14.87109375	+1.63476563	-0.19775391	-68.31298828	-83.43017578	+60.29296875	+3364	+13.79882813	-1.65673828	-2.76855469	-0.48339844	-62.22656250	-59.04052734	+2664
+1457970669.98470000	+14.69531250	-1.35351563	+0.21533203	+45.13183594	-68.64257813	-122.78320313	+3788	+14.87548828	+1.63037109	-0.19775391	-71.25732422	-83.18847656	+62.68798828	+3360	+13.79443359	-1.64794922	-2.75976563	-0.41748047	-62.20458984	-59.12841797	+2660
+1457970669.98880000	+14.69531250	-1.35791016	+0.21093750	+45.61523438	-68.55468750	-123.15673828	+3788	+14.87548828	+1.61718750	-0.21093750	-72.15820313	-83.03466797	+63.30322266	+3360	+13.79003906	-1.64794922	-2.75976563	-0.41748047	-62.18261719	-59.17236328	+2660
+1457970669.99300000	+14.69531250	-1.36230469	+0.19775391	+45.87890625	-68.44482422	-123.39843750	+3788	+14.87548828	+1.61718750	-0.22412109	-72.97119141	-82.88085938	+63.89648438	+3360	+13.78564453	-1.64355469	-2.75976563	-0.41748047	-62.16064453	-59.17236328	+2656
+1457970669.99720000	+14.69091797	-1.37109375	+0.18457031	+46.09863281	-68.33496094	-123.59619141	+3784	+14.87548828	+1.60400391	-0.23730469	-73.76220703	-82.70507813	+64.42382813	+3364	+13.78125000	-1.63916016	-2.75976563	-0.43945313	-62.11669922	-59.15039063	+2656
+1457970670.00130010	+14.69091797	-1.37988281	+0.17578125	+46.31835938	-68.24707031	-123.77197266	+3784	+14.87109375	+1.58642578	-0.25048828	-74.50927734	-82.52929688	+64.88525391	+3364	+13.77685547	-1.63476563	-2.75976563	-0.46142578	-62.07275391	-59.12841797	+2652
+1457970670.00550010	+14.68652344	-1.39306641	+0.16259766	+46.36230469	-68.15917969	-123.88183594	+3784	+14.86669922	+1.58203125	-0.26367188	-75.41015625	-82.37548828	+65.65429688	+3368	+13.77246094	-1.63476563	-2.76416016	-0.48339844	-62.02880859	-59.12841797	+2652
+1457970670.00970010	+14.68652344	-1.40185547	+0.14941406	+46.42822266	-68.07128906	-123.99169922	+3788	+14.86230469	+1.56884766	-0.27246094	-76.37695313	-82.19970703	+66.42333984	+3372	+13.76806641	-1.63037109	-2.76416016	-0.50537109	-61.98486328	-59.12841797	+2648
+1457970670.01379990	+14.68652344	-1.40625000	+0.13623047	+46.56005859	-68.00537109	-124.14550781	+3788	+14.86230469	+1.55126953	-0.29003906	-77.01416016	-82.04589844	+66.84082031	+3376	+13.76367188	-1.62597656	-2.76855469	-0.52734375	-61.94091797	-59.12841797	+2648
+1457970670.01799990	+14.68652344	-1.41943359	+0.12744141	+46.51611328	-67.93945313	-124.21142578	+3788	+14.85791016	+1.54248047	-0.30322266	-77.62939453	-81.87011719	+67.41210938	+3380	+13.75927734	-1.62597656	-2.76855469	-0.52734375	-61.91894531	-59.12841797	+2644
+1457970670.02210000	+14.68652344	-1.42382813	+0.11425781	+46.49414063	-67.82958984	-124.27734375	+3792	+14.85351563	+1.53808594	-0.31640625	-78.28857422	-81.71630859	+67.98339844	+3384	+13.75488281	-1.62597656	-2.76855469	-0.52734375	-61.89697266	-59.17236328	+2644
+1457970670.02630000	+14.68212891	-1.42822266	+0.10546875	+46.51611328	-67.76367188	-124.36523438	+3792	+14.84472656	+1.52929688	-0.32519531	-79.18945313	-81.60644531	+68.81835938	+3384	+13.75048828	-1.62158203	-2.77294922	-0.50537109	-61.85302734	-59.23828125	+2640
+1457970670.03049990	+14.68212891	-1.43701172	+0.10107422	+46.45019531	-67.71972656	-124.43115234	+3796	+14.84472656	+1.52490234	-0.32958984	-80.06835938	-81.49658203	+69.69726563	+3384	+13.75048828	-1.62158203	-2.77294922	-0.46142578	-61.83105469	-59.32617188	+2640
+1457970670.03460000	+14.68212891	-1.43701172	+0.09667969	+46.38427734	-67.65380859	-124.49707031	+3796	+14.84033203	+1.52050781	-0.33398438	-81.01318359	-81.38671875	+70.64208984	+3384	+13.74609375	-1.62158203	-2.77294922	-0.41748047	-61.83105469	-59.43603516	+2636
+1457970670.03880000	+14.68212891	-1.44140625	+0.09228516	+46.38427734	-67.60986328	-124.62890625	+3796	+14.83593750	+1.51611328	-0.33398438	-82.19970703	-81.29882813	+71.80664063	+3384	+13.74609375	-1.61718750	-2.77294922	-0.32958984	-61.80908203	-59.56787109	+2632
+1457970670.04300000	+14.68212891	-1.44140625	+0.09228516	+46.38427734	-67.58789063	-124.76074219	+3796	+14.83593750	+1.51611328	-0.32958984	-83.18847656	-81.21093750	+72.86132813	+3384	+13.74169922	-1.61718750	-2.77294922	-0.19775391	-61.78710938	-59.74365234	+2632
+1457970670.04710010	+14.68212891	-1.44140625	+0.09667969	+46.42822266	-67.56591797	-124.91455078	+3796	+14.83154297	+1.52050781	-0.32519531	-84.35302734	-81.14501953	+74.13574219	+3384	+13.74169922	-1.61718750	-2.77294922	-0.06591797	-61.80908203	-59.94140625	+2628
+1457970670.05550000	+14.68652344	-1.42822266	+0.10546875	+46.56005859	-67.52197266	-125.31005859	+3796	+14.83154297	+1.53369141	-0.31201172	-86.52832031	-81.01318359	+76.53076172	+3380	+13.74169922	-1.61718750	-2.76855469	+0.28564453	-61.85302734	-60.49072266	+2620
+1457970670.05960010	+14.68652344	-1.41943359	+0.11425781	+46.66992188	-67.50000000	-125.55175781	+3796	+14.82714844	+1.54248047	-0.30761719	-87.62695313	-80.96923828	+77.73925781	+3380	+13.74609375	-1.61718750	-2.76416016	+0.52734375	-61.87500000	-60.77636719	+2620
+1457970670.06380010	+14.69091797	-1.41064453	+0.11865234	+46.77978516	-67.50000000	-125.79345703	+3796	+14.82714844	+1.55566406	-0.29882813	-88.83544922	-80.92529297	+79.07958984	+3380	+13.74609375	-1.61279297	-2.75976563	+0.74707031	-61.89697266	-61.08398438	+2616
+1457970670.06800010	+14.69091797	-1.39306641	+0.13183594	+47.04345703	-67.47802734	-126.21093750	+3792	+14.82275391	+1.56445313	-0.29003906	-90.06591797	-80.85937500	+80.41992188	+3376	+13.75048828	-1.61279297	-2.75976563	+1.03271484	-61.91894531	-61.45751953	+2612
+1457970670.07209990	+14.69531250	-1.37548828	+0.14501953	+47.28515625	-67.47802734	-126.60644531	+3792	+14.82275391	+1.57763672	-0.28125000	-91.36230469	-80.81542969	+81.84814453	+3376	+13.75048828	-1.60839844	-2.75976563	+1.29638672	-61.94091797	-61.76513672	+2608
+1457970670.07629990	+14.69531250	-1.36230469	+0.15820313	+47.48291016	-67.47802734	-126.91406250	+3792	+14.81835938	+1.59082031	-0.27685547	-92.41699219	-80.77148438	+83.03466797	+3372	+13.75048828	-1.60400391	-2.75976563	+1.53808594	-61.96289063	-62.07275391	+2604
+1457970670.08049990	+14.69970703	-1.33593750	+0.16699219	+47.79052734	-67.47802734	-127.33154297	+3792	+14.81835938	+1.59960938	-0.27685547	-93.49365234	-80.72753906	+84.19921875	+3368	+13.75048828	-1.59960938	-2.75976563	+1.77978516	-61.98486328	-62.35839844	+2600
+1457970670.08460000	+14.69970703	-1.32275391	+0.17578125	+48.07617188	-67.45605469	-127.68310547	+3788	+14.81396484	+1.61279297	-0.27685547	-94.48242188	-80.68359375	+85.27587891	+3360	+13.75048828	-1.59521484	-2.75976563	+2.02148438	-62.02880859	-62.62207031	+2596
+1457970670.08880000	+14.70410156	-1.30517578	+0.17578125	+48.20800781	-67.41210938	-127.85888672	+3784	+14.81396484	+1.62597656	-0.28125000	-95.25146484	-80.63964844	+86.15478516	+3356	+13.75048828	-1.59082031	-2.76416016	+2.21923828	-62.02880859	-62.84179688	+2592
+1457970670.09299990	+14.70410156	-1.29199219	+0.16699219	+48.31787109	-67.34619141	-127.96875000	+3784	+14.80957031	+1.63916016	-0.29003906	-95.97656250	-80.61767578	+86.94580078	+3356	+13.75048828	-1.58642578	-2.76855469	+2.37304688	-61.98486328	-63.03955078	+2592
+1457970670.09710000	+14.70410156	-1.27880859	+0.15820313	+48.33984375	-67.28027344	-128.03466797	+3780	+14.80517578	+1.65234375	-0.29882813	-96.61376953	-80.59570313	+87.60498047	+3352	+13.75048828	-1.57763672	-2.78173828	+2.52685547	-61.94091797	-63.17138672	+2588
+1457970670.10130000	+14.70849609	-1.27441406	+0.14062500	+48.25195313	-67.17041016	-127.99072266	+3776	+14.80078125	+1.66113281	-0.32080078	-96.94335938	-80.57373047	+87.95654297	+3348	+13.74609375	-1.57324219	-2.79492188	+2.63671875	-61.87500000	-63.28125000	+2588
+1457970670.10540010	+14.70849609	-1.27001953	+0.11865234	+48.16406250	-67.08251953	-127.90283203	+3772	+14.79638672	+1.66552734	-0.34277344	-97.18505859	-80.57373047	+88.15429688	+3348	+13.74169922	-1.56445313	-2.80810547	+2.72460938	-61.78710938	-63.34716797	+2588
+1457970670.10960010	+14.70849609	-1.26123047	+0.10107422	+48.05419922	-66.99462891	-127.79296875	+3772	+14.79199219	+1.67431641	-0.36914063	-97.36083984	-80.57373047	+88.28613281	+3348	+13.73291016	-1.55566406	-2.82568359	+2.81250000	-61.69921875	-63.39111328	+2588
+1457970670.11789990	+14.70849609	-1.25683594	+0.03515625	+47.52685547	-66.68701172	-127.28759766	+3768	+14.78320313	+1.67871094	-0.43945313	-96.89941406	-80.59570313	+87.67089844	+3352	+13.71972656	-1.53808594	-2.86523438	+2.87841797	-61.47949219	-63.41308594	+2588
+1457970670.12210010	+14.71289063	-1.25244141	+0.00000000	+47.21923828	-66.51123047	-126.97998047	+3768	+14.77441406	+1.68310547	-0.47900391	-96.48193359	-80.63964844	+87.14355469	+3352	+13.71533203	-1.52929688	-2.88720703	+2.92236328	-61.34765625	-63.41308594	+2588
+1457970670.12630010	+14.71289063	-1.24804688	-0.04394531	+46.86767578	-66.31347656	-126.62841797	+3764	+14.77001953	+1.69189453	-0.51855469	-96.02050781	-80.68359375	+86.59423828	+3356	+13.70654297	-1.51611328	-2.91357422	+2.94433594	-61.19384766	-63.39111328	+2588
+1457970670.13039990	+14.71289063	-1.24804688	-0.08349609	+46.51611328	-66.13769531	-126.29882813	+3764	+14.76562500	+1.69628906	-0.56689453	-95.31738281	-80.74951172	+85.78125000	+3360	+13.70214844	-1.50732422	-2.94433594	+2.98828125	-61.01806641	-63.36914063	+2592
+1457970670.13459990	+14.71728516	-1.24365234	-0.12744141	+46.18652344	-65.93994141	-125.94726563	+3760	+14.76123047	+1.70068359	-0.61083984	-94.57031250	-80.81542969	+84.92431641	+3368	+13.69335938	-1.49414063	-2.97509766	+3.01025391	-60.84228516	-63.34716797	+2596
+1457970670.13879990	+14.71728516	-1.23925781	-0.17578125	+45.79101563	-65.72021484	-125.55175781	+3760	+14.75683594	+1.70947266	-0.65478516	-93.84521484	-80.88134766	+84.11132813	+3372	+13.68457031	-1.47656250	-3.01025391	+3.05419922	-60.62255859	-63.32519531	+2596
+1457970670.14290000	+14.72167969	-1.23046875	-0.22412109	+45.43945313	-65.47851563	-125.20019531	+3760	+14.75244141	+1.71826172	-0.70312500	-92.98828125	-80.94726563	+83.12255859	+3376	+13.67578125	-1.46337891	-3.04541016	+3.12011719	-60.42480469	-63.32519531	+2600
+1457970670.14710000	+14.72607422	-1.22167969	-0.27246094	+45.15380859	-65.25878906	-124.91455078	+3760	+14.74804688	+1.73144531	-0.75146484	-92.06542969	-81.01318359	+82.13378906	+3384	+13.66699219	-1.44580078	-3.08056641	+3.20800781	-60.27099609	-63.36914063	+2604
+1457970670.15130000	+14.73046875	-1.20410156	-0.31640625	+44.91210938	-65.03906250	-124.62890625	+3760	+14.74365234	+1.74902344	-0.79541016	-91.20849609	-81.10107422	+81.23291016	+3388	+13.66259766	-1.42822266	-3.12011719	+3.31787109	-60.07324219	-63.41308594	+2604
+1457970670.15540000	+14.73486328	-1.18652344	-0.36914063	+44.73632813	-64.81933594	-124.40917969	+3760	+14.74365234	+1.76660156	-0.84375000	-90.15380859	-81.21093750	+80.13427734	+3396	+13.65380859	-1.40625000	-3.16845703	+3.49365234	-59.85351563	-63.52294922	+2608
+1457970670.15960000	+14.73925781	-1.16015625	-0.41308594	+44.64843750	-64.62158203	-124.25537109	+3760	+14.74365234	+1.79736328	-0.89208984	-89.07714844	-81.29882813	+79.03564453	+3400	+13.64941406	-1.38427734	-3.21240234	+3.66943359	-59.67773438	-63.63281250	+2612
+1457970670.16380000	+14.74365234	-1.13378906	-0.45703125	+44.60449219	-64.42382813	-124.14550781	+3760	+14.73925781	+1.82812500	-0.93164063	-88.17626953	-81.38671875	+78.20068359	+3404	+13.64501953	-1.35791016	-3.25634766	+3.88916016	-59.50195313	-63.76464844	+2616
+1457970670.16790010	+14.74804688	-1.09863281	-0.50097656	+44.69238281	-64.27001953	-124.14550781	+3756	+14.73925781	+1.85888672	-0.97119141	-87.47314453	-81.49658203	+77.51953125	+3408	+13.64062500	-1.33154297	-3.30908203	+4.19677734	-59.32617188	-64.02832031	+2620
+1457970670.17210010	+14.75244141	-1.05908203	-0.53613281	+44.89013672	-64.16015625	-124.21142578	+3756	+14.73925781	+1.89843750	-1.00634766	-86.77001953	-81.58447266	+76.90429688	+3408	+13.63623047	-1.30517578	-3.35302734	+4.46044922	-59.21630859	-64.24804688	+2620
+1457970670.17619990	+14.75683594	-1.02392578	-0.57128906	+45.02197266	-64.02832031	-124.21142578	+3752	+14.73925781	+1.93798828	-1.05029297	-85.84716797	-81.69433594	+76.06933594	+3412	+13.63623047	-1.27880859	-3.39697266	+4.74609375	-59.08447266	-64.44580078	+2620
+1457970670.18460010	+14.76562500	-0.92724609	-0.64160156	+45.70312500	-63.89648438	-124.60693359	+3748	+14.73925781	+2.02587891	-1.12939453	-84.50683594	-81.89208984	+74.94873047	+3416	+13.63183594	-1.22167969	-3.48486328	+5.44921875	-58.95263672	-65.06103516	+2620
+1457970670.18870000	+14.77001953	-0.87890625	-0.67675781	+45.96679688	-63.80859375	-124.69482422	+3748	+14.73925781	+2.06982422	-1.17333984	-83.69384766	-82.00195313	+74.22363281	+3416	+13.63183594	-1.19091797	-3.53320313	+5.75683594	-58.86474609	-65.30273438	+2620
+1457970670.19289990	+14.77001953	-0.82617188	-0.71191406	+46.27441406	-63.76464844	-124.87060547	+3748	+14.73925781	+2.12255859	-1.21289063	-83.10058594	-82.11181641	+73.78417969	+3416	+13.62744141	-1.16455078	-3.58154297	+6.04248047	-58.77685547	-65.54443359	+2620
+1457970670.19709990	+14.77441406	-0.77783203	-0.74707031	+46.58203125	-63.74267578	-125.02441406	+3744	+14.73925781	+2.16650391	-1.25244141	-82.59521484	-82.22167969	+73.41064453	+3416	+13.62744141	-1.13378906	-3.62548828	+6.35009766	-58.68896484	-65.76416016	+2620
+1457970670.20120000	+14.77441406	-0.73388672	-0.79101563	+46.71386719	-63.65478516	-125.00244141	+3744	+14.73486328	+2.21484375	-1.30078125	-81.56250000	-82.30957031	+72.50976563	+3416	+13.62304688	-1.10302734	-3.67382813	+6.61376953	-58.60107422	-65.98388672	+2616
+1457970670.20960000	+14.77441406	-0.64599609	-0.87451172	+47.17529297	-63.56689453	-125.20019531	+3740	+14.72607422	+2.29833984	-1.38867188	-80.39794922	-82.52929688	+71.52099609	+3412	+13.60986328	-1.04150391	-3.77050781	+7.20703125	-58.51318359	-66.44531250	+2612
+1457970670.21370010	+14.77441406	-0.60205078	-0.92724609	+47.26318359	-63.47900391	-125.15625000	+3740	+14.72167969	+2.33789063	-1.44580078	-79.27734375	-82.63916016	+70.46630859	+3412	+13.60546875	-1.00634766	-3.81884766	+7.42675781	-58.44726563	-66.59912109	+2612
+1457970670.21790000	+14.77441406	-0.56250000	-0.98437500	+47.32910156	-63.41308594	-125.11230469	+3736	+14.71728516	+2.37744141	-1.49853516	-78.28857422	-82.74902344	+69.56542969	+3412	+13.60107422	-0.97558594	-3.87158203	+7.62451172	-58.35937500	-66.75292969	+2608
+1457970670.22210000	+14.77441406	-0.52294922	-1.03710938	+47.37304688	-63.32519531	-125.09033203	+3732	+14.71289063	+2.41259766	-1.55566406	-77.38769531	-82.88085938	+68.70849609	+3412	+13.59667969	-0.94482422	-3.92431641	+7.82226563	-58.29345703	-66.88476563	+2608
+1457970670.22620010	+14.77441406	-0.48779297	-1.09863281	+47.37304688	-63.19335938	-124.98046875	+3732	+14.70410156	+2.44775391	-1.61718750	-75.98144531	-82.99072266	+67.34619141	+3412	+13.58789063	-0.91406250	-3.97705078	+8.02001953	-58.22753906	-67.01660156	+2604
+1457970670.23040010	+14.77001953	-0.45263672	-1.16455078	+47.30712891	-63.06152344	-124.87060547	+3724	+14.69091797	+2.48291016	-1.67871094	-74.53125000	-83.12255859	+65.91796875	+3416	+13.58349609	-0.87890625	-4.03417969	+8.19580078	-58.13964844	-67.12646484	+2604
+1457970670.23460010	+14.76562500	-0.42187500	-1.22607422	+47.24121094	-62.92968750	-124.76074219	+3720	+14.68212891	+2.51367188	-1.74462891	-73.05908203	-83.23242188	+64.46777344	+3416	+13.57031250	-0.84375000	-4.08691406	+8.37158203	-58.02978516	-67.21435547	+2600
+1457970670.23869990	+14.76123047	-0.39111328	-1.29199219	+47.15332031	-62.77587891	-124.65087891	+3712	+14.66894531	+2.54443359	-1.81054688	-71.36718750	-83.34228516	+62.77587891	+3420	+13.56152344	-0.81298828	-4.14404297	+8.50341797	-57.94189453	-67.30224609	+2600
+1457970670.24289990	+14.75683594	-0.36474609	-1.35791016	+47.08740234	-62.62207031	-124.56298828	+3704	+14.65576172	+2.57519531	-1.88085938	-69.65332031	-83.45214844	+61.08398438	+3424	+13.54833984	-0.77783203	-4.19677734	+8.65722656	-57.87597656	-67.36816406	+2592
+1457970670.24710010	+14.75244141	-0.33398438	-1.42382813	+47.04345703	-62.49023438	-124.49707031	+3696	+14.64257813	+2.60595703	-1.94677734	-67.93945313	-83.58398438	+59.37011719	+3428	+13.53955078	-0.74267578	-4.24951172	+8.83300781	-57.81005859	-67.47802734	+2588
+1457970670.25120000	+14.74804688	-0.29882813	-1.48535156	+47.06542969	-62.33642578	-124.49707031	+3684	+14.62939453	+2.63671875	-2.01269531	-66.37939453	-83.69384766	+57.83203125	+3432	+13.53076172	-0.71191406	-4.30224609	+9.00878906	-57.74414063	-67.58789063	+2584
+1457970670.25539990	+14.74365234	-0.26806641	-1.54687500	+47.04345703	-62.18261719	-124.45312500	+3672	+14.61621094	+2.66748047	-2.07861328	-64.48974609	-83.82568359	+55.92041016	+3432	+13.52197266	-0.67675781	-4.35498047	+9.16259766	-57.67822266	-67.67578125	+2580
+1457970670.25950000	+14.73925781	-0.23291016	-1.60839844	+47.04345703	-62.00683594	-124.40917969	+3660	+14.60302734	+2.70263672	-2.14453125	-62.46826172	-83.91357422	+53.96484375	+3440	+13.51318359	-0.64160156	-4.41210938	+9.33837891	-57.59033203	-67.78564453	+2576
+1457970670.26370000	+14.73046875	-0.19775391	-1.66552734	+47.15332031	-61.87500000	-124.47509766	+3648	+14.58984375	+2.74218750	-2.20166016	-60.88623047	-84.02343750	+52.44873047	+3444	+13.50439453	-0.60205078	-4.46044922	+9.58007813	-57.52441406	-67.93945313	+2568
+1457970670.27200010	+14.71728516	-0.11865234	-1.77099609	+47.37304688	-61.58935547	-124.60693359	+3616	+14.55908203	+2.82568359	-2.32470703	-56.95312500	-84.22119141	+48.60351563	+3452	+13.48242188	-0.52734375	-4.56152344	+10.06347656	-57.39257813	-68.24707031	+2556
+1457970670.27620010	+14.71289063	-0.07470703	-1.81494141	+47.59277344	-61.50146484	-124.76074219	+3604	+14.55029297	+2.86962891	-2.36865234	-55.94238281	-84.33105469	+47.68066406	+3456	+13.47363281	-0.48339844	-4.60546875	+10.32714844	-57.34863281	-68.40087891	+2548
+1457970670.28040000	+14.70849609	-0.03076172	-1.85888672	+47.81250000	-61.43554688	-124.89257813	+3588	+14.54150391	+2.91357422	-2.41699219	-54.58007813	-84.41894531	+46.36230469	+3456	+13.46484375	-0.44824219	-4.64941406	+10.59082031	-57.32666016	-68.57666016	+2540
+1457970670.28449990	+14.70410156	+0.02636719	-1.89843750	+48.07617188	-61.34765625	-125.02441406	+3576	+14.52832031	+2.96630859	-2.46093750	-53.12988281	-84.50683594	+45.06591797	+3460	+13.46044922	-0.40429688	-4.69335938	+10.89843750	-57.30468750	-68.79638672	+2532
+1457970670.28870010	+14.69970703	+0.08349609	-1.92919922	+48.47167969	-61.30371094	-125.26611328	+3560	+14.51953125	+3.01904297	-2.50048828	-52.40478516	-84.59472656	+44.45068359	+3460	+13.45605469	-0.36474609	-4.72851563	+11.25000000	-57.32666016	-69.06005859	+2520
+1457970670.29290010	+14.69091797	+0.13623047	-1.96435547	+48.75732422	-61.23779297	-125.39794922	+3544	+14.50634766	+3.07617188	-2.54003906	-50.99853516	-84.68261719	+43.19824219	+3460	+13.45166016	-0.32080078	-4.76806641	+11.57958984	-57.28271484	-69.27978516	+2512
+1457970670.29699990	+14.68652344	+0.19775391	-1.99951172	+49.04296875	-61.17187500	-125.52978516	+3532	+14.49755859	+3.13330078	-2.57958984	-49.54833984	-84.72656250	+41.92382813	+3460	+13.44287109	-0.27685547	-4.80761719	+11.93115234	-57.23876953	-69.47753906	+2500
+1457970670.30119990	+14.68212891	+0.25488281	-2.02148438	+49.41650391	-61.17187500	-125.74951172	+3516	+14.48437500	+3.19482422	-2.60595703	-49.04296875	-84.81445313	+41.57226563	+3460	+13.43847656	-0.23291016	-4.83837891	+12.28271484	-57.23876953	-69.69726563	+2488
+1457970670.30539990	+14.67773438	+0.31640625	-2.04785156	+49.74609375	-61.14990234	-125.92529297	+3496	+14.47558594	+3.25634766	-2.63232422	-48.16406250	-84.85839844	+40.89111328	+3460	+13.42968750	-0.18457031	-4.87353516	+12.63427734	-57.21679688	-69.91699219	+2480
+1457970670.30950000	+14.66894531	+0.37792969	-2.06982422	+50.07568359	-61.12792969	-126.07910156	+3480	+14.46679688	+3.31347656	-2.66308594	-47.26318359	-84.90234375	+40.14404297	+3456	+13.42089844	-0.14062500	-4.90869141	+12.98583984	-57.19482422	-70.13671875	+2464
+1457970670.31370000	+14.66455078	+0.43945313	-2.09179688	+50.42724609	-61.14990234	-126.25488281	+3464	+14.45361328	+3.37060547	-2.68945313	-46.62597656	-84.94628906	+39.66064453	+3452	+13.41650391	-0.09667969	-4.93505859	+13.31542969	-57.23876953	-70.35644531	+2452
+1457970670.31789990	+14.66015625	+0.49658203	-2.11376953	+50.69091797	-61.12792969	-126.34277344	+3448	+14.44482422	+3.43212891	-2.71582031	-45.61523438	-84.99023438	+38.82568359	+3452	+13.41210938	-0.05273438	-4.96142578	+13.62304688	-57.21679688	-70.53222656	+2440
+1457970670.32200000	+14.65576172	+0.55371094	-2.14013672	+50.95458984	-61.08398438	-126.43066406	+3428	+14.43603516	+3.48925781	-2.74658203	-44.58251953	-84.99023438	+37.96875000	+3448	+13.40332031	-0.00439453	-4.99218750	+13.95263672	-57.21679688	-70.70800781	+2424
+1457970670.33030010	+14.64257813	+0.66796875	-2.18408203	+51.45996094	-61.06201172	-126.65039063	+3392	+14.40966797	+3.60791016	-2.79492188	-42.58300781	-85.03417969	+36.32080078	+3440	+13.39013672	+0.08789063	-5.04931641	+14.56787109	-57.17285156	-70.99365234	+2400
+1457970670.33450010	+14.63378906	+0.71191406	-2.20605469	+51.59179688	-61.01806641	-126.67236328	+3372	+14.39648438	+3.66064453	-2.82128906	-41.30859375	-85.05615234	+35.17822266	+3436	+13.37695313	+0.13183594	-5.07568359	+14.80957031	-57.12890625	-71.10351563	+2388
+1457970670.33870010	+14.62939453	+0.75585938	-2.22802734	+51.72363281	-60.97412109	-126.69433594	+3352	+14.37890625	+3.70898438	-2.85205078	-40.03417969	-85.05615234	+34.01367188	+3432	+13.36816406	+0.17578125	-5.10205078	+15.02929688	-57.10693359	-71.16943359	+2376
+1457970670.34279990	+14.62060547	+0.80419922	-2.25439453	+51.83349609	-60.93017578	-126.71630859	+3332	+14.36572266	+3.75732422	-2.87841797	-38.78173828	-85.05615234	+32.87109375	+3428	+13.35937500	+0.21972656	-5.12841797	+15.22705078	-57.08496094	-71.23535156	+2364
+1457970670.34699990	+14.61181641	+0.84375000	-2.28076172	+51.94335938	-60.88623047	-126.71630859	+3316	+14.35253906	+3.79687500	-2.90478516	-37.50732422	-85.05615234	+31.68457031	+3424	+13.34619141	+0.26806641	-5.15039063	+15.44677734	-57.06298828	-71.30126953	+2352
+1457970670.35120010	+14.59863281	+0.88769531	-2.30273438	+52.00927734	-60.84228516	-126.71630859	+3300	+14.33496094	+3.84082031	-2.93554688	-36.16699219	-85.05615234	+30.41015625	+3420	+13.33300781	+0.30761719	-5.17236328	+15.60058594	-57.06298828	-71.34521484	+2344
+1457970670.35529990	+14.58984375	+0.92724609	-2.33349609	+52.00927734	-60.75439453	-126.65039063	+3284	+14.31738281	+3.88476563	-2.96630859	-34.49707031	-85.03417969	+28.82812500	+3420	+13.32421875	+0.35595703	-5.19873047	+15.75439453	-57.01904297	-71.34521484	+2332
+1457970670.35949990	+14.58105469	+0.96240234	-2.36425781	+51.98730469	-60.64453125	-126.56250000	+3268	+14.29980469	+3.92431641	-2.99707031	-32.78320313	-85.03417969	+27.18017578	+3416	+13.31103516	+0.39990234	-5.22509766	+15.88623047	-56.97509766	-71.32324219	+2320
+1457970670.36369990	+14.56787109	+0.99755859	-2.39062500	+51.98730469	-60.57861328	-126.51855469	+3252	+14.28222656	+3.95947266	-3.02343750	-31.24511719	-85.03417969	+25.72998047	+3416	+13.29785156	+0.44384766	-5.24707031	+16.04003906	-56.95312500	-71.32324219	+2304
+1457970670.36780000	+14.55468750	+1.03271484	-2.41699219	+51.98730469	-60.51269531	-126.47460938	+3236	+14.26025391	+3.99902344	-3.04980469	-29.64111328	-85.01220703	+24.19189453	+3416	+13.28466797	+0.48779297	-5.26904297	+16.17187500	-56.90917969	-71.30126953	+2292
+1457970670.37200000	+14.54150391	+1.07226563	-2.44335938	+51.98730469	-60.44677734	-126.40869141	+3224	+14.23828125	+4.03417969	-3.08056641	-28.01513672	-84.99023438	+22.63183594	+3416	+13.27148438	+0.52734375	-5.28662109	+16.30371094	-56.88720703	-71.27929688	+2276
+1457970670.37620000	+14.52832031	+1.10742188	-2.46533203	+51.98730469	-60.40283203	-126.36474609	+3212	+14.22070313	+4.06933594	-3.10253906	-26.87255859	-84.96826172	+21.53320313	+3416	+13.25390625	+0.57128906	-5.30419922	+16.39160156	-56.86523438	-71.25732422	+2264
+1457970670.38030000	+14.51953125	+1.14257813	-2.48730469	+51.98730469	-60.35888672	-126.27685547	+3200	+14.20312500	+4.10009766	-3.12451172	-25.68603516	-84.96826172	+20.36865234	+3416	+13.24072266	+0.61083984	-5.31738281	+16.50146484	-56.86523438	-71.23535156	+2248
+1457970670.38450000	+14.50634766	+1.18652344	-2.50927734	+52.00927734	-60.29296875	-126.21093750	+3192	+14.18554688	+4.13964844	-3.14208984	-24.56542969	-84.94628906	+19.33593750	+3420	+13.23193359	+0.65478516	-5.33496094	+16.63330078	-56.88720703	-71.21337891	+2232
+1457970670.38870000	+14.49316406	+1.22607422	-2.52246094	+52.09716797	-60.29296875	-126.23291016	+3184	+14.16357422	+4.17919922	-3.15527344	-23.81835938	-84.94628906	+18.67675781	+3424	+13.21875000	+0.69873047	-5.34375000	+16.76513672	-56.88720703	-71.21337891	+2216
+1457970670.39700010	+14.46679688	+1.31835938	-2.54882813	+52.22900391	-60.24902344	-126.12304688	+3164	+14.12402344	+4.26269531	-3.18603516	-21.77490234	-84.90234375	+16.85302734	+3432	+13.19677734	+0.78662109	-5.37011719	+17.00683594	-56.88720703	-71.16943359	+2184
+1457970670.40120010	+14.45361328	+1.36230469	-2.55322266	+52.36083984	-60.27099609	-126.16699219	+3156	+14.10644531	+4.30664063	-3.18603516	-21.59912109	-84.92431641	+16.76513672	+3432	+13.18798828	+0.83056641	-5.37451172	+17.16064453	-56.90917969	-71.16943359	+2168
+1457970670.40529990	+14.44482422	+1.41064453	-2.55322266	+52.53662109	-60.31494141	-126.18896484	+3148	+14.08886719	+4.34619141	-3.18603516	-21.40136719	-84.94628906	+16.67724609	+3432	+13.17480469	+0.87011719	-5.37451172	+17.31445313	-56.93115234	-71.19140625	+2156
+1457970670.40949990	+14.43164063	+1.45898438	-2.55322266	+52.69042969	-60.35888672	-126.18896484	+3140	+14.07128906	+4.39453125	-3.18603516	-21.33544922	-84.94628906	+16.74316406	+3436	+13.16601563	+0.91406250	-5.37890625	+17.49023438	-56.95312500	-71.21337891	+2144
+1457970670.41360000	+14.42285156	+1.51171875	-2.54003906	+52.93212891	-60.46875000	-126.27685547	+3136	+14.05810547	+4.43847656	-3.17724609	-21.79687500	-84.99023438	+17.33642578	+3440	+13.15722656	+0.95800781	-5.37451172	+17.64404297	-57.01904297	-71.25732422	+2132
+1457970670.41779990	+14.41406250	+1.56445313	-2.53564453	+53.15185547	-60.55664063	-126.32080078	+3128	+14.04492188	+4.49121094	-3.16406250	-22.03857422	-85.01220703	+17.73193359	+3444	+13.14843750	+1.00195313	-5.37451172	+17.79785156	-57.06298828	-71.27929688	+2120
+1457970670.42199990	+14.40527344	+1.61718750	-2.52685547	+53.34960938	-60.62255859	-126.36474609	+3124	+14.03173828	+4.53955078	-3.15527344	-22.30224609	-85.03417969	+18.14941406	+3448	+13.14404297	+1.04150391	-5.37011719	+17.95166016	-57.10693359	-71.30126953	+2108
+1457970670.42610000	+14.39208984	+1.66552734	-2.50927734	+53.63525391	-60.73242188	-126.47460938	+3120	+14.01855469	+4.58789063	-3.14208984	-22.93945313	-85.07812500	+18.96240234	+3452	+13.13525391	+1.08544922	-5.36572266	+18.12744141	-57.17285156	-71.36718750	+2100
+1457970670.43030000	+14.38330078	+1.71826172	-2.49609375	+53.85498047	-60.82031250	-126.54052734	+3116	+14.00537109	+4.63623047	-3.12451172	-23.33496094	-85.10009766	+19.53369141	+3456	+13.13085938	+1.12939453	-5.36132813	+18.32519531	-57.19482422	-71.38916016	+2096
+1457970670.43450000	+14.37451172	+1.76660156	-2.47851563	+54.03076172	-60.90820313	-126.54052734	+3112	+13.99218750	+4.68017578	-3.11132813	-23.70849609	-85.10009766	+20.01708984	+3456	+13.12207031	+1.16894531	-5.35693359	+18.45703125	-57.21679688	-71.38916016	+2092
+1457970670.44280000	+14.35693359	+1.85888672	-2.44335938	+54.42626953	-61.12792969	-126.62841797	+3100	+13.97021484	+4.76806641	-3.07177734	-25.31250000	-85.18798828	+21.90673828	+3460	+13.10449219	+1.24804688	-5.33496094	+18.72070313	-57.32666016	-71.41113281	+2088
+1457970670.44700000	+14.34814453	+1.89843750	-2.43017578	+54.55810547	-61.23779297	-126.65039063	+3096	+13.96142578	+4.80761719	-3.04980469	-26.03759766	-85.20996094	+22.74169922	+3460	+13.10009766	+1.28759766	-5.32617188	+18.83056641	-57.37060547	-71.41113281	+2088
+1457970670.45110010	+14.33935547	+1.93798828	-2.41259766	+54.68994141	-61.32568359	-126.67236328	+3092	+13.94824219	+4.84716797	-3.03222656	-26.63085938	-85.20996094	+23.46679688	+3460	+13.09130859	+1.32275391	-5.31738281	+18.94042969	-57.43652344	-71.41113281	+2092
+1457970670.45530010	+14.33056641	+1.97753906	-2.40380859	+54.77783203	-61.36962891	-126.58447266	+3084	+13.93505859	+4.88671875	-3.01904297	-26.91650391	-85.18798828	+23.86230469	+3460	+13.08691406	+1.36230469	-5.30859375	+19.00634766	-57.45849609	-71.32324219	+2092
+1457970670.45950010	+14.32177734	+2.00830078	-2.39501953	+54.77783203	-61.41357422	-126.49658203	+3072	+13.92626953	+4.91748047	-3.00585938	-27.11425781	-85.16601563	+24.14794922	+3456	+13.07812500	+1.39746094	-5.30419922	+19.05029297	-57.48046875	-71.25732422	+2092
+1457970670.46359990	+14.31738281	+2.03906250	-2.38623047	+54.75585938	-61.45751953	-126.40869141	+3064	+13.91308594	+4.94824219	-2.98828125	-27.35595703	-85.14404297	+24.47753906	+3452	+13.06933594	+1.42822266	-5.29541016	+19.09423828	-57.48046875	-71.16943359	+2092
+1457970670.46779990	+14.30419922	+2.06982422	-2.38183594	+54.71191406	-61.47949219	-126.25488281	+3056	+13.89990234	+4.97460938	-2.97509766	-27.46582031	-85.12207031	+24.65332031	+3452	+13.06054688	+1.46777344	-5.28662109	+19.11621094	-57.48046875	-71.03759766	+2092
+1457970670.47199990	+14.29541016	+2.09179688	-2.37744141	+54.60205078	-61.47949219	-126.05712891	+3044	+13.88671875	+5.00097656	-2.96630859	-27.48779297	-85.07812500	+24.74121094	+3448	+13.04736328	+1.49853516	-5.28222656	+19.09423828	-57.45849609	-70.88378906	+2092
+1457970670.47610000	+14.28662109	+2.11376953	-2.37744141	+54.44824219	-61.47949219	-125.83740234	+3036	+13.87353516	+5.02294922	-2.95312500	-27.42187500	-85.01220703	+24.69726563	+3444	+13.03417969	+1.52929688	-5.27343750	+19.05029297	-57.45849609	-70.70800781	+2088
+1457970670.48029990	+14.27783203	+2.13574219	-2.38183594	+54.31640625	-61.47949219	-125.61767578	+3028	+13.86035156	+5.04492188	-2.94873047	-27.33398438	-84.96826172	+24.67529297	+3440	+13.02539063	+1.56005859	-5.26904297	+18.98437500	-57.45849609	-70.53222656	+2088
+1457970670.48440000	+14.27343750	+2.15332031	-2.38623047	+54.14062500	-61.45751953	-125.37597656	+3020	+13.84716797	+5.06689453	-2.93994141	-27.22412109	-84.90234375	+24.60937500	+3440	+13.01660156	+1.58642578	-5.26464844	+18.91845703	-57.45849609	-70.33447266	+2084
+1457970670.48860000	+14.26464844	+2.17089844	-2.38623047	+53.98681641	-61.43554688	-125.15625000	+3012	+13.83398438	+5.08447266	-2.93115234	-27.02636719	-84.81445313	+24.43359375	+3436	+13.00341797	+1.61718750	-5.25585938	+18.85253906	-57.43652344	-70.15869141	+2076
+1457970670.49280000	+14.26025391	+2.18847656	-2.39062500	+53.81103516	-61.39160156	-124.91455078	+3008	+13.82080078	+5.10205078	-2.92675781	-26.71875000	-84.72656250	+24.14794922	+3436	+12.99462891	+1.64794922	-5.25146484	+18.78662109	-57.39257813	-69.93896484	+2072
+1457970670.50110010	+14.24267578	+2.22363281	-2.39941406	+53.39355469	-61.30371094	-124.34326172	+2996	+13.79003906	+5.13720703	-2.91796875	-26.08154297	-84.57275391	+23.57666016	+3436	+12.96826172	+1.70507813	-5.24267578	+18.61083984	-57.30468750	-69.49951172	+2056
+1457970670.50939990	+14.22509766	+2.25878906	-2.40380859	+53.04199219	-61.25976563	-123.83789063	+2992	+13.76367188	+5.17236328	-2.90478516	-25.75195313	-84.39697266	+23.31298828	+3440	+12.94628906	+1.75781250	-5.22949219	+18.47900391	-57.23876953	-69.12597656	+2040
+1457970670.51360010	+14.22070313	+2.28076172	-2.40380859	+52.88818359	-61.25976563	-123.61816406	+2988	+13.75048828	+5.19433594	-2.89599609	-25.72998047	-84.33105469	+23.31298828	+3444	+12.93750000	+1.78417969	-5.22070313	+18.41308594	-57.23876953	-68.92822266	+2032
+1457970670.52189990	+14.20751953	+2.32031250	-2.39501953	+52.64648438	-61.25976563	-123.20068359	+2984	+13.72851563	+5.23388672	-2.87402344	-25.88378906	-84.17724609	+23.57666016	+3452	+12.92431641	+1.83251953	-5.19873047	+18.30322266	-57.21679688	-68.62060547	+2020
+1457970670.52609990	+14.20312500	+2.34228516	-2.38623047	+52.55859375	-61.28173828	-123.02490234	+2984	+13.71972656	+5.26025391	-2.86083984	-26.14746094	-84.11132813	+23.90625000	+3456	+12.91552734	+1.85888672	-5.18554688	+18.30322266	-57.21679688	-68.51074219	+2012
+1457970670.53029990	+14.19433594	+2.36425781	-2.37744141	+52.51464844	-61.30371094	-122.87109375	+2984	+13.71093750	+5.28222656	-2.84326172	-26.36718750	-84.06738281	+24.19189453	+3460	+12.91113281	+1.88525391	-5.17236328	+18.30322266	-57.21679688	-68.37890625	+2008
+1457970670.53440000	+14.18994141	+2.38623047	-2.36425781	+52.49267578	-61.34765625	-122.71728516	+2988	+13.70214844	+5.30859375	-2.82568359	-26.56494141	-84.00146484	+24.45556641	+3468	+12.90234375	+1.90722656	-5.15917969	+18.28125000	-57.19482422	-68.26904297	+2000
+1457970670.53860000	+14.18554688	+2.41259766	-2.34667969	+52.47070313	-61.39160156	-122.58544922	+2988	+13.69335938	+5.33056641	-2.80371094	-27.07031250	-83.93554688	+25.02685547	+3472	+12.89794922	+1.93359375	-5.14160156	+18.28125000	-57.19482422	-68.18115234	+2000
+1457970670.54279990	+14.17675781	+2.43896484	-2.32470703	+52.49267578	-61.47949219	-122.49755859	+2992	+13.68457031	+5.35693359	-2.77734375	-27.86132813	-83.91357422	+25.88378906	+3480	+12.89355469	+1.95556641	-5.12402344	+18.28125000	-57.21679688	-68.09326172	+1996
+1457970670.54690000	+14.17236328	+2.46533203	-2.30273438	+52.53662109	-61.58935547	-122.40966797	+2996	+13.68017578	+5.38330078	-2.75097656	-28.71826172	-83.86962891	+26.82861328	+3484	+12.88916016	+1.97314453	-5.10644531	+18.28125000	-57.23876953	-68.02734375	+1996
+1457970670.55110000	+14.16796875	+2.48730469	-2.28076172	+52.60253906	-61.69921875	-122.36572266	+2996	+13.67578125	+5.40966797	-2.72460938	-29.55322266	-83.82568359	+27.72949219	+3488	+12.88476563	+1.99511719	-5.08886719	+18.28125000	-57.28271484	-67.96142578	+2000
+1457970670.55530000	+14.16357422	+2.51367188	-2.25439453	+52.66845703	-61.80908203	-122.29980469	+3000	+13.67138672	+5.43603516	-2.69824219	-30.32226563	-83.78173828	+28.58642578	+3492	+12.88476563	+1.99951172	-5.08447266	+18.28125000	-57.28271484	-67.93945313	+1992
+1457970670.55940010	+14.15917969	+2.54003906	-2.22802734	+52.71240234	-61.91894531	-122.25585938	+3000	+13.66699219	+5.45800781	-2.67187500	-31.04736328	-83.73779297	+29.37744141	+3496	+12.88476563	+2.00830078	-5.07568359	+18.25927734	-57.30468750	-67.91748047	+1992
+1457970670.56360010	+14.15478516	+2.56201172	-2.20605469	+52.75634766	-62.00683594	-122.18994141	+3000	+13.66259766	+5.47998047	-2.64550781	-31.81640625	-83.69384766	+30.23437500	+3496	+12.88476563	+2.01708984	-5.06689453	+18.25927734	-57.32666016	-67.87353516	+1988
+1457970670.57189990	+14.14160156	+2.60595703	-2.15771484	+52.82226563	-62.24853516	-122.03613281	+2996	+13.65380859	+5.51953125	-2.58837891	-33.59619141	-83.58398438	+32.12402344	+3496	+12.88037109	+2.04345703	-5.04492188	+18.21533203	-57.34863281	-67.74169922	+1988
+1457970670.57610010	+14.14160156	+2.62353516	-2.13574219	+52.77832031	-62.33642578	-121.92626953	+2992	+13.64941406	+5.53710938	-2.56201172	-34.25537109	-83.51806641	+32.82714844	+3496	+12.87597656	+2.06103516	-5.03173828	+18.17138672	-57.34863281	-67.63183594	+1992
+1457970670.58020000	+14.13720703	+2.64111328	-2.11816406	+52.75634766	-62.42431641	-121.81640625	+2988	+13.64501953	+5.55468750	-2.54003906	-35.00244141	-83.45214844	+33.64013672	+3492	+12.87597656	+2.07861328	-5.01416016	+18.10546875	-57.39257813	-67.50000000	+1996
+1457970670.58439990	+14.13281250	+2.64990234	-2.10498047	+52.69042969	-62.51220703	-121.68457031	+2984	+13.64062500	+5.56787109	-2.51806641	-35.79345703	-83.38623047	+34.47509766	+3492	+12.87158203	+2.09619141	-4.99658203	+18.03955078	-57.41455078	-67.36816406	+1996
+1457970670.58859990	+14.12841797	+2.66308594	-2.09179688	+52.55859375	-62.57812500	-121.53076172	+2976	+13.63183594	+5.58105469	-2.50048828	-36.21093750	-83.29833984	+34.91455078	+3488	+12.86718750	+2.11376953	-4.98339844	+17.95166016	-57.43652344	-67.21435547	+2000
+1457970670.59270000	+14.12402344	+2.67187500	-2.08300781	+52.44873047	-62.62207031	-121.35498047	+2968	+13.62744141	+5.58984375	-2.48730469	-36.47460938	-83.23242188	+35.22216797	+3484	+12.86279297	+2.13134766	-4.97021484	+17.81982422	-57.43652344	-67.01660156	+2004
+1457970670.59690000	+14.11962891	+2.67626953	-2.07861328	+52.27294922	-62.66601563	-121.15722656	+2960	+13.61865234	+5.59423828	-2.47851563	-36.76025391	-83.14453125	+35.48583984	+3480	+12.85400391	+2.14892578	-4.95703125	+17.68798828	-57.43652344	-66.79687500	+2008
+1457970670.60110000	+14.11523438	+2.68066406	-2.07421875	+52.07519531	-62.68798828	-120.91552734	+2952	+13.61425781	+5.59863281	-2.46533203	-36.91406250	-83.05664063	+35.63964844	+3476	+12.84960938	+2.16650391	-4.94824219	+17.53417969	-57.43652344	-66.57714844	+2008
+1457970670.60520010	+14.11083984	+2.68505859	-2.07421875	+51.89941406	-62.70996094	-120.71777344	+2944	+13.60986328	+5.60302734	-2.45654297	-37.24365234	-83.01269531	+35.96923828	+3476	+12.84082031	+2.18408203	-4.93945313	+17.35839844	-57.41455078	-66.33544922	+2008
+1457970670.60940000	+14.10644531	+2.68945313	-2.06982422	+51.70166016	-62.73193359	-120.52001953	+2936	+13.60107422	+5.60742188	-2.44335938	-37.66113281	-82.94677734	+36.38671875	+3476	+12.83642578	+2.19726563	-4.93066406	+17.18261719	-57.41455078	-66.09375000	+2008
+1457970670.61360000	+14.10205078	+2.68945313	-2.07421875	+51.45996094	-62.73193359	-120.27832031	+2932	+13.59667969	+5.60742188	-2.43457031	-37.85888672	-82.88085938	+36.56250000	+3472	+12.82763672	+2.21044922	-4.92187500	+17.00683594	-57.41455078	-65.85205078	+2004
+1457970670.61770010	+14.10205078	+2.68945313	-2.07421875	+51.26220703	-62.75390625	-120.08056641	+2924	+13.59228516	+5.60742188	-2.43017578	-37.96875000	-82.81494141	+36.65039063	+3472	+12.82324219	+2.22363281	-4.91748047	+16.83105469	-57.39257813	-65.61035156	+2004
+1457970670.62610010	+14.09326172	+2.68945313	-2.07861328	+50.86669922	-62.79785156	-119.70703125	+2916	+13.57910156	+5.60742188	-2.42138672	-38.29833984	-82.72705078	+36.91406250	+3472	+12.81005859	+2.25000000	-4.90869141	+16.47949219	-57.39257813	-65.14892578	+1992
+1457970670.63019990	+14.09326172	+2.68945313	-2.07421875	+50.71289063	-62.81982422	-119.55322266	+2912	+13.57910156	+5.60302734	-2.41699219	-38.51806641	-82.68310547	+37.11181641	+3476	+12.80566406	+2.25878906	-4.90429688	+16.34765625	-57.39257813	-64.95117188	+1988
+1457970670.63439990	+14.08886719	+2.68945313	-2.07421875	+50.55908203	-62.84179688	-119.42138672	+2908	+13.57470703	+5.60302734	-2.40820313	-38.80371094	-82.66113281	+37.37548828	+3476	+12.80126953	+2.26757813	-4.89990234	+16.19384766	-57.37060547	-64.77539063	+1980
+1457970670.63850000	+14.08447266	+2.68945313	-2.06982422	+50.42724609	-62.86376953	-119.26757813	+2908	+13.57031250	+5.60302734	-2.39941406	-39.15527344	-82.63916016	+37.68310547	+3480	+12.79687500	+2.28076172	-4.89111328	+16.06201172	-57.37060547	-64.57763672	+1972
+1457970670.64270000	+14.08447266	+2.69384766	-2.06542969	+50.31738281	-62.90771484	-119.17968750	+2908	+13.56591797	+5.60742188	-2.39062500	-39.48486328	-82.61718750	+38.01269531	+3484	+12.79248047	+2.28955078	-4.88671875	+15.93017578	-57.39257813	-64.42382813	+1968
+1457970670.64689990	+14.08007813	+2.69384766	-2.06103516	+50.22949219	-62.97363281	-119.09179688	+2908	+13.56591797	+5.60742188	-2.37744141	-39.85839844	-82.59521484	+38.38623047	+3488	+12.78808594	+2.29833984	-4.87792969	+15.84228516	-57.41455078	-64.29199219	+1960
+1457970670.65100000	+14.08007813	+2.69824219	-2.04785156	+50.18554688	-63.03955078	-119.04785156	+2908	+13.56591797	+5.60742188	-2.36425781	-40.36376953	-82.57324219	+38.84765625	+3496	+12.78808594	+2.30712891	-4.86914063	+15.75439453	-57.43652344	-64.18212891	+1956
+1457970670.65520000	+14.07568359	+2.70263672	-2.03906250	+50.16357422	-63.12744141	-119.00390625	+2908	+13.56591797	+5.61181641	-2.35107422	-40.78125000	-82.57324219	+39.28710938	+3500	+12.78369141	+2.31152344	-4.86035156	+15.68847656	-57.48046875	-64.11621094	+1948
+1457970670.65940000	+14.07568359	+2.71142578	-2.02587891	+50.16357422	-63.21533203	-119.00390625	+2908	+13.56152344	+5.61621094	-2.33789063	-41.22070313	-82.55126953	+39.70458984	+3504	+12.78369141	+2.32031250	-4.85156250	+15.62255859	-57.52441406	-64.05029297	+1944
+1457970670.66350010	+14.07568359	+2.72021484	-2.00830078	+50.20751953	-63.30322266	-119.02587891	+2912	+13.56152344	+5.62500000	-2.32470703	-41.77001953	-82.55126953	+40.27587891	+3512	+12.78369141	+2.32910156	-4.84277344	+15.60058594	-57.56835938	-64.00634766	+1940
+1457970670.66770010	+14.07128906	+2.72900391	-1.98632813	+50.27343750	-63.41308594	-119.06982422	+2912	+13.56591797	+5.63378906	-2.30273438	-42.38525391	-82.55126953	+40.89111328	+3516	+12.78369141	+2.33349609	-4.82958984	+15.57861328	-57.61230469	-63.98437500	+1936
+1457970670.67190000	+14.07128906	+2.73779297	-1.96875000	+50.33935547	-63.52294922	-119.11376953	+2916	+13.56591797	+5.63818359	-2.28076172	-42.97851563	-82.55126953	+41.52832031	+3524	+12.78369141	+2.34228516	-4.82080078	+15.57861328	-57.65625000	-63.98437500	+1936
+1457970670.68020010	+14.07128906	+2.75976563	-1.92480469	+50.53710938	-63.76464844	-119.24560547	+2920	+13.56591797	+5.66015625	-2.24121094	-44.07714844	-82.55126953	+42.67089844	+3532	+12.78808594	+2.35546875	-4.79443359	+15.57861328	-57.76611328	-63.98437500	+1936
+1457970670.68440010	+14.07128906	+2.77294922	-1.90283203	+50.66894531	-63.85253906	-119.33349609	+2920	+13.57031250	+5.66894531	-2.21923828	-44.49462891	-82.52929688	+43.13232422	+3536	+12.78808594	+2.35986328	-4.78125000	+15.60058594	-57.83203125	-64.02832031	+1940
+1457970670.68849990	+14.07128906	+2.78173828	-1.88085938	+50.77880859	-63.96240234	-119.42138672	+2920	+13.57031250	+5.67773438	-2.20166016	-44.91210938	-82.52929688	+43.57177734	+3540	+12.79248047	+2.36865234	-4.77246094	+15.62255859	-57.87597656	-64.05029297	+1940
+1457970670.69269990	+14.06689453	+2.79492188	-1.85888672	+50.88867188	-64.02832031	-119.48730469	+2916	+13.57470703	+5.69091797	-2.17968750	-45.24169922	-82.50732422	+43.96728516	+3540	+12.79248047	+2.37304688	-4.75927734	+15.64453125	-57.91992188	-64.09423828	+1944
+1457970670.69689990	+14.06689453	+2.80371094	-1.84130859	+50.97656250	-64.09423828	-119.55322266	+2916	+13.57470703	+5.70410156	-2.16210938	-45.50537109	-82.48535156	+44.27490234	+3540	+12.79248047	+2.37744141	-4.74609375	+15.66650391	-57.96386719	-64.11621094	+1948
+1457970670.70100000	+14.06689453	+2.81250000	-1.82812500	+51.04248047	-64.13818359	-119.57519531	+2912	+13.57470703	+5.70849609	-2.14453125	-45.61523438	-82.48535156	+44.40673828	+3540	+12.79687500	+2.38623047	-4.73730469	+15.68847656	-58.00781250	-64.13818359	+1952
+1457970670.70520000	+14.06689453	+2.82128906	-1.81494141	+51.08642578	-64.18212891	-119.59716797	+2908	+13.57470703	+5.71728516	-2.13134766	-45.61523438	-82.44140625	+44.45068359	+3540	+12.79687500	+2.39062500	-4.72851563	+15.71044922	-58.02978516	-64.16015625	+1960
+1457970670.70939990	+14.06689453	+2.82568359	-1.80615234	+51.10839844	-64.20410156	-119.59716797	+2900	+13.57910156	+5.72607422	-2.11816406	-45.52734375	-82.41943359	+44.40673828	+3540	+12.79687500	+2.39501953	-4.71972656	+15.71044922	-58.05175781	-64.16015625	+1964
+1457970670.71350000	+14.06689453	+2.82568359	-1.80175781	+51.08642578	-64.20410156	-119.55322266	+2896	+13.57910156	+5.72607422	-2.11376953	-45.24169922	-82.37548828	+44.14306641	+3536	+12.79687500	+2.40380859	-4.71533203	+15.71044922	-58.05175781	-64.16015625	+1968
+1457970670.71770000	+14.06250000	+2.83007813	-1.79736328	+51.04248047	-64.18212891	-119.50927734	+2888	+13.57470703	+5.73046875	-2.10937500	-44.91210938	-82.33154297	+43.81347656	+3532	+12.79248047	+2.40820313	-4.71093750	+15.68847656	-58.05175781	-64.13818359	+1972
+1457970670.72180010	+14.06250000	+2.83007813	-1.79736328	+50.95458984	-64.16015625	-119.42138672	+2884	+13.57470703	+5.73046875	-2.10498047	-44.51660156	-82.26562500	+43.43994141	+3528	+12.79248047	+2.41259766	-4.70214844	+15.64453125	-58.05175781	-64.09423828	+1976
+1457970670.72600010	+14.06250000	+2.83007813	-1.79736328	+50.88867188	-64.11621094	-119.35546875	+2876	+13.57470703	+5.73046875	-2.10498047	-44.05517578	-82.22167969	+43.00048828	+3524	+12.79248047	+2.41259766	-4.70214844	+15.60058594	-58.02978516	-64.05029297	+1980
+1457970670.73429990	+14.05810547	+2.82568359	-1.80175781	+50.69091797	-64.05029297	-119.17968750	+2868	+13.57031250	+5.73046875	-2.10498047	-43.19824219	-82.08984375	+42.14355469	+3520	+12.78808594	+2.42138672	-4.69335938	+15.49072266	-57.98583984	-63.91845703	+1984
+1457970670.73850010	+14.05810547	+2.82128906	-1.80615234	+50.58105469	-64.00634766	-119.06982422	+2864	+13.56591797	+5.72607422	-2.10498047	-42.71484375	-82.02392578	+41.63818359	+3520	+12.78369141	+2.42578125	-4.69335938	+15.42480469	-57.96386719	-63.83056641	+1984
+1457970670.74270010	+14.05810547	+2.81689453	-1.80615234	+50.47119141	-63.96240234	-118.95996094	+2860	+13.56591797	+5.72167969	-2.10937500	-42.29736328	-81.95800781	+41.19873047	+3520	+12.78369141	+2.42578125	-4.69335938	+15.33691406	-57.91992188	-63.74267578	+1984
+1457970670.74679990	+14.05371094	+2.81689453	-1.81054688	+50.36132813	-63.91845703	-118.87207031	+2860	+13.56152344	+5.71728516	-2.10937500	-41.90185547	-81.87011719	+40.78125000	+3520	+12.77929688	+2.43017578	-4.69335938	+15.24902344	-57.89794922	-63.65478516	+1980
+1457970670.75099990	+14.05371094	+2.81250000	-1.81494141	+50.25146484	-63.87451172	-118.76220703	+2860	+13.55712891	+5.71289063	-2.11376953	-41.55029297	-81.78222656	+40.40771484	+3524	+12.77490234	+2.43017578	-4.68896484	+15.16113281	-57.87597656	-63.56689453	+1980
+1457970670.75519990	+14.05371094	+2.80810547	-1.81933594	+50.16357422	-63.85253906	-118.67431641	+2860	+13.55712891	+5.70849609	-2.11376953	-41.28662109	-81.69433594	+40.10009766	+3524	+12.77490234	+2.43017578	-4.68896484	+15.07324219	-57.83203125	-63.45703125	+1976
+1457970670.75930000	+14.04931641	+2.80371094	-1.81933594	+50.05371094	-63.80859375	-118.58642578	+2860	+13.55273438	+5.70410156	-2.11376953	-41.06689453	-81.62841797	+39.85839844	+3528	+12.77050781	+2.43017578	-4.68457031	+14.98535156	-57.81005859	-63.36914063	+1972
+1457970670.76350000	+14.04931641	+2.79931641	-1.82373047	+49.96582031	-63.76464844	-118.47656250	+2860	+13.55273438	+5.70410156	-2.11376953	-40.95703125	-81.54052734	+39.72656250	+3528	+12.77050781	+2.43457031	-4.68017578	+14.91943359	-57.78808594	-63.28125000	+1968
+1457970670.76770000	+14.04492188	+2.79931641	-1.82373047	+49.87792969	-63.74267578	-118.38867188	+2860	+13.54833984	+5.69970703	-2.10937500	-40.93505859	-81.45263672	+39.66064453	+3532	+12.76611328	+2.43457031	-4.68017578	+14.83154297	-57.76611328	-63.19335938	+1964
+1457970670.77180000	+14.04492188	+2.79492188	-1.81933594	+49.81201172	-63.72070313	-118.30078125	+2860	+13.54833984	+5.69970703	-2.10498047	-40.95703125	-81.38671875	+39.63867188	+3536	+12.76171875	+2.43457031	-4.67578125	+14.76562500	-57.74414063	-63.10546875	+1960
+1457970670.77600000	+14.04052734	+2.79492188	-1.81933594	+49.74609375	-63.69873047	-118.23486328	+2864	+13.54394531	+5.69970703	-2.09619141	-41.04492188	-81.29882813	+39.70458984	+3540	+12.76171875	+2.43896484	-4.67138672	+14.69970703	-57.72216797	-63.01757813	+1956
+1457970670.78020000	+14.04052734	+2.79492188	-1.81054688	+49.68017578	-63.69873047	-118.12500000	+2864	+13.54394531	+5.69970703	-2.08740234	-41.22070313	-81.21093750	+39.85839844	+3544	+12.75732422	+2.43896484	-4.66699219	+14.63378906	-57.70019531	-62.95166016	+1952
+1457970670.78850010	+14.03613281	+2.79931641	-1.79736328	+49.61425781	-63.69873047	-117.99316406	+2872	+13.53955078	+5.70410156	-2.06103516	-41.72607422	-81.05712891	+40.31982422	+3548	+12.75292969	+2.43896484	-4.64941406	+14.52392578	-57.67822266	-62.84179688	+1944
+1457970670.79259990	+14.03173828	+2.80371094	-1.78417969	+49.59228516	-63.69873047	-117.90527344	+2876	+13.53955078	+5.70849609	-2.04345703	-42.01171875	-80.96923828	+40.60546875	+3552	+12.75292969	+2.43896484	-4.64062500	+14.50195313	-57.65625000	-62.79785156	+1940
+1457970670.79679990	+14.03173828	+2.80810547	-1.77099609	+49.59228516	-63.72070313	-117.83935547	+2880	+13.53955078	+5.71728516	-2.02587891	-42.23144531	-80.88134766	+40.84716797	+3556	+12.74853516	+2.44335938	-4.63183594	+14.47998047	-57.65625000	-62.75390625	+1940
+1457970670.80100010	+14.02734375	+2.81689453	-1.75781250	+49.57031250	-63.74267578	-117.75146484	+2884	+13.53515625	+5.72167969	-2.00830078	-42.47314453	-80.83740234	+41.08886719	+3556	+12.74853516	+2.44335938	-4.62744141	+14.45800781	-57.63427734	-62.73193359	+1940
+1457970670.80510000	+14.02734375	+2.82568359	-1.74023438	+49.57031250	-63.76464844	-117.68554688	+2888	+13.53515625	+5.73486328	-1.99072266	-42.60498047	-80.77148438	+41.26464844	+3560	+12.74414063	+2.44775391	-4.61425781	+14.45800781	-57.61230469	-62.70996094	+1940
+1457970670.80929990	+14.02294922	+2.83447266	-1.72265625	+49.57031250	-63.80859375	-117.61962891	+2892	+13.53515625	+5.73925781	-1.97314453	-42.67089844	-80.70556641	+41.37451172	+3560	+12.74414063	+2.45214844	-4.60546875	+14.45800781	-57.59033203	-62.70996094	+1940
+1457970670.81760000	+14.02294922	+2.84765625	-1.70068359	+49.52636719	-63.83056641	-117.46582031	+2896	+13.53076172	+5.75683594	-1.94677734	-42.31933594	-80.59570313	+41.11083984	+3556	+12.73535156	+2.45214844	-4.59228516	+14.45800781	-57.56835938	-62.68798828	+1948
+1457970670.82180000	+14.02294922	+2.85205078	-1.69189453	+49.46044922	-63.85253906	-117.37792969	+2896	+13.53076172	+5.76123047	-1.93798828	-42.01171875	-80.55175781	+40.82519531	+3552	+12.73535156	+2.45654297	-4.58349609	+14.45800781	-57.54638672	-62.68798828	+1952
+1457970670.82600000	+14.02294922	+2.85644531	-1.68310547	+49.39453125	-63.83056641	-117.29003906	+2896	+13.53076172	+5.76562500	-1.93359375	-41.59423828	-80.50781250	+40.45166016	+3548	+12.73095703	+2.45654297	-4.57470703	+14.45800781	-57.52441406	-62.66601563	+1956
+1457970670.83010010	+14.01855469	+2.85644531	-1.67871094	+49.30664063	-63.80859375	-117.18017578	+2892	+13.52636719	+5.77001953	-1.92480469	-41.00097656	-80.48583984	+39.92431641	+3544	+12.72656250	+2.46093750	-4.57031250	+14.43603516	-57.48046875	-62.64404297	+1956
+1457970670.83850000	+14.01416016	+2.85644531	-1.68310547	+48.99902344	-63.72070313	-116.89453125	+2888	+13.52197266	+5.77001953	-1.92480469	-39.46289063	-80.44189453	+38.47412109	+3536	+12.71777344	+2.46533203	-4.56591797	+14.39208984	-57.39257813	-62.55615234	+1964
+1457970670.84260010	+14.01416016	+2.85205078	-1.68310547	+48.84521484	-63.67675781	-116.74072266	+2884	+13.51757813	+5.77001953	-1.92919922	-38.49609375	-80.39794922	+37.52929688	+3532	+12.71337891	+2.46533203	-4.56591797	+14.34814453	-57.34863281	-62.51220703	+1964
+1457970670.84680010	+14.01416016	+2.84765625	-1.68750000	+48.66943359	-63.63281250	-116.58691406	+2884	+13.51757813	+5.76123047	-1.93359375	-37.39746094	-80.35400391	+36.49658203	+3532	+12.70898438	+2.46533203	-4.56591797	+14.30419922	-57.28271484	-62.46826172	+1968
+1457970670.85100010	+14.01416016	+2.84326172	-1.69189453	+48.44970703	-63.58886719	-116.41113281	+2884	+13.51318359	+5.75683594	-1.94238281	-36.23291016	-80.33203125	+35.37597656	+3528	+12.70458984	+2.46533203	-4.56591797	+14.26025391	-57.23876953	-62.40234375	+1968
+1457970670.85509990	+14.01416016	+2.83886719	-1.70068359	+48.22998047	-63.52294922	-116.23535156	+2888	+13.51318359	+5.75244141	-1.94677734	-34.87060547	-80.28808594	+34.10156250	+3528	+12.70019531	+2.46533203	-4.57031250	+14.19433594	-57.19482422	-62.35839844	+1968
+1457970670.85929990	+14.00976563	+2.83007813	-1.70947266	+48.01025391	-63.45703125	-116.01562500	+2888	+13.50878906	+5.74804688	-1.95996094	-33.42041016	-80.22216797	+32.76123047	+3532	+12.69580078	+2.46533203	-4.57031250	+14.12841797	-57.12890625	-62.29248047	+1968
+1457970670.86350010	+14.00976563	+2.82568359	-1.71826172	+47.72460938	-63.39111328	-115.77392578	+2888	+13.50439453	+5.73925781	-1.96435547	-31.97021484	-80.20019531	+31.44287109	+3532	+12.69140625	+2.46533203	-4.57470703	+14.06250000	-57.06298828	-62.22656250	+1968
+1457970670.86760000	+14.00976563	+2.81689453	-1.72705078	+47.48291016	-63.34716797	-115.53222656	+2892	+13.50000000	+5.73486328	-1.97753906	-29.97070313	-80.13427734	+29.66308594	+3532	+12.68701172	+2.46533203	-4.57910156	+14.01855469	-57.01904297	-62.16064453	+1964
+1457970670.87179990	+14.00537109	+2.81250000	-1.74023438	+47.17529297	-63.30322266	-115.24658203	+2892	+13.49560547	+5.72607422	-1.98632813	-28.12500000	-80.04638672	+28.01513672	+3536	+12.68261719	+2.46533203	-4.58349609	+13.97460938	-56.97509766	-62.11669922	+1960
+1457970670.87590000	+14.00537109	+2.80371094	-1.74902344	+46.86767578	-63.25927734	-114.93896484	+2896	+13.49121094	+5.71728516	-1.99511719	-26.36718750	-79.98046875	+26.47705078	+3540	+12.67822266	+2.46533203	-4.58789063	+13.90869141	-56.90917969	-62.07275391	+1956
+1457970670.88430000	+14.00097656	+2.79052734	-1.76660156	+46.07666016	-63.19335938	-114.14794922	+2900	+13.47802734	+5.71289063	-2.01708984	-21.97265625	-79.78271484	+22.80761719	+3548	+12.66943359	+2.46093750	-4.59228516	+13.82080078	-56.84326172	-61.98486328	+1948
+1457970670.88840010	+14.00097656	+2.78613281	-1.77539063	+45.65917969	-63.19335938	-113.68652344	+2900	+13.47363281	+5.71289063	-2.01708984	-20.30273438	-79.73876953	+21.46728516	+3548	+12.66503906	+2.46093750	-4.59667969	+13.77685547	-56.82128906	-61.96289063	+1944
+1457970670.89260010	+14.00097656	+2.77734375	-1.77978516	+45.00000000	-63.19335938	-113.00537109	+2900	+13.46923828	+5.72167969	-2.01708984	-18.28125000	-79.67285156	+19.86328125	+3552	+12.66503906	+2.46093750	-4.59667969	+13.75488281	-56.79931641	-61.96289063	+1936
+1457970670.89680000	+14.00097656	+2.77294922	-1.78857422	+44.38476563	-63.21533203	-112.32421875	+2900	+13.46484375	+5.73046875	-2.02148438	-16.50146484	-79.62890625	+18.47900391	+3552	+12.66064453	+2.46093750	-4.60107422	+13.73291016	-56.77734375	-61.94091797	+1928
+1457970670.90089990	+14.00097656	+2.76855469	-1.78857422	+43.74755859	-63.28125000	-111.62109375	+2900	+13.46484375	+5.73925781	-2.01708984	-14.72167969	-79.60693359	+17.09472656	+3556	+12.66064453	+2.46093750	-4.60107422	+13.73291016	-56.77734375	-61.94091797	+1924
+1457970670.90510010	+13.99658203	+2.76416016	-1.78857422	+42.71484375	-63.39111328	-110.50048828	+2896	+13.46044922	+5.73925781	-2.01708984	-12.83203125	-79.56298828	+15.55664063	+3556	+12.65625000	+2.46093750	-4.60107422	+13.73291016	-56.77734375	-61.96289063	+1916
+1457970670.90930010	+13.99658203	+2.76416016	-1.78417969	+41.83593750	-63.50097656	-109.53369141	+2892	+13.45605469	+5.75244141	-2.01708984	-10.92041016	-79.51904297	+13.99658203	+3556	+12.65625000	+2.45654297	-4.60107422	+13.73291016	-56.77734375	-61.96289063	+1912
+1457970670.91339990	+13.99658203	+2.76416016	-1.77978516	+40.95703125	-63.63281250	-108.58886719	+2892	+13.45605469	+5.76562500	-2.00830078	-9.00878906	-79.54101563	+12.45849609	+3560	+12.65185547	+2.45654297	-4.60107422	+13.73291016	-56.79931641	-61.98486328	+1908
+1457970670.91759990	+13.99658203	+2.76416016	-1.77539063	+39.66064453	-63.76464844	-107.22656250	+2888	+13.45166016	+5.77001953	-2.00830078	-6.81152344	-79.49707031	+10.54687500	+3560	+12.65185547	+2.45654297	-4.60107422	+13.73291016	-56.82128906	-62.00683594	+1900
+1457970670.92179990	+13.99658203	+2.76416016	-1.77099609	+38.64990234	-63.83056641	-106.12792969	+2884	+13.45166016	+5.78759766	-2.00390625	-4.50439453	-79.47509766	+8.59130859	+3560	+12.65185547	+2.45654297	-4.60107422	+13.73291016	-56.84326172	-62.02880859	+1896
+1457970670.93010000	+14.00097656	+2.75976563	-1.76220703	+36.54052734	-63.98437500	-103.95263672	+2872	+13.44726563	+5.82275391	-2.00390625	+0.83496094	-79.34326172	+3.86718750	+3560	+12.65185547	+2.45654297	-4.60107422	+13.75488281	-56.88720703	-62.09472656	+1892
+1457970670.93429990	+14.00097656	+2.75097656	-1.75781250	+35.39794922	-64.02832031	-102.83203125	+2868	+13.44726563	+5.83593750	-2.01269531	+3.75732422	-79.18945313	+1.18652344	+3556	+12.65185547	+2.45654297	-4.60107422	+13.77685547	-56.90917969	-62.11669922	+1888
+1457970670.93840000	+14.00537109	+2.74218750	-1.76660156	+34.23339844	-64.00634766	-101.68945313	+2864	+13.44726563	+5.84912109	-2.00830078	+6.70166016	-79.10156250	-1.51611328	+3552	+12.65185547	+2.45654297	-4.60107422	+13.77685547	-56.93115234	-62.11669922	+1884
+1457970670.94260000	+14.00537109	+2.73779297	-1.77099609	+33.09082031	-63.98437500	-100.52490234	+2860	+13.44287109	+5.86230469	-2.01708984	+9.90966797	-78.85986328	-4.50439453	+3552	+12.65185547	+2.45214844	-4.60107422	+13.77685547	-56.93115234	-62.13867188	+1884
+1457970670.94670010	+14.00537109	+2.72021484	-1.77978516	+31.88232422	-63.94042969	-99.38232422	+2860	+13.44287109	+5.87109375	-2.02587891	+13.07373047	-78.59619141	-7.47070313	+3548	+12.65185547	+2.45214844	-4.60107422	+13.75488281	-56.95312500	-62.13867188	+1884
+1457970670.95090010	+14.00976563	+2.70703125	-1.79736328	+30.71777344	-63.83056641	-98.23974609	+2856	+13.44726563	+5.88427734	-2.03906250	+16.21582031	-78.31054688	-10.43701172	+3548	+12.64746094	+2.45214844	-4.60546875	+13.73291016	-56.97509766	-62.13867188	+1884
+1457970670.95510010	+14.01416016	+2.69384766	-1.81054688	+29.55322266	-63.72070313	-97.11914063	+2856	+13.44287109	+5.90185547	-2.05664063	+19.40185547	-77.84912109	-13.40332031	+3548	+12.64746094	+2.44775391	-4.60546875	+13.71093750	-56.97509766	-62.11669922	+1884
+1457970670.95919990	+14.01855469	+2.67187500	-1.82812500	+28.41064453	-63.58886719	-96.08642578	+2856	+13.44287109	+5.91064453	-2.08300781	+22.39013672	-77.36572266	-16.23779297	+3548	+12.64746094	+2.44775391	-4.60986328	+13.64501953	-56.97509766	-62.07275391	+1884
+1457970670.96339990	+14.02294922	+2.64550781	-1.85449219	+27.33398438	-63.36914063	-95.07568359	+2860	+13.44287109	+5.91943359	-2.10937500	+25.22460938	-76.83837891	-18.91845703	+3548	+12.64746094	+2.44335938	-4.61865234	+13.60107422	-56.97509766	-62.00683594	+1888
+1457970670.96760010	+14.02294922	+2.62792969	-1.88525391	+26.32324219	-63.17138672	-94.08691406	+2864	+13.43847656	+5.92822266	-2.13574219	+27.83935547	-76.26708984	-21.37939453	+3548	+12.64306641	+2.43896484	-4.62304688	+13.51318359	-56.95312500	-61.94091797	+1888
+1457970670.97589990	+14.03613281	+2.57519531	-1.94677734	+24.34570313	-62.68798828	-92.30712891	+2872	+13.43847656	+5.93261719	-2.20166016	+32.23388672	-74.92675781	-25.53222656	+3556	+12.63867188	+2.43017578	-4.64062500	+13.31542969	-56.86523438	-61.74316406	+1892
+1457970670.98009990	+14.03613281	+2.55322266	-1.98193359	+23.46679688	-62.44628906	-91.45019531	+2880	+13.43408203	+5.93701172	-2.23681641	+34.07958984	-74.31152344	-27.24609375	+3560	+12.63867188	+2.42578125	-4.65820313	+13.13964844	-56.79931641	-61.56738281	+1896
+1457970670.98420000	+14.04492188	+2.52685547	-2.01708984	+22.65380859	-62.18261719	-90.68115234	+2884	+13.43408203	+5.93701172	-2.26757813	+35.79345703	-73.65234375	-28.85009766	+3564	+12.63427734	+2.41699219	-4.67138672	+12.96386719	-56.73339844	-61.39160156	+1900
+1457970670.98840000	+14.04931641	+2.50488281	-2.05664063	+21.92871094	-61.89697266	-90.02197266	+2888	+13.42968750	+5.93701172	-2.31591797	+37.15576172	-72.90527344	-30.10253906	+3572	+12.62988281	+2.40820313	-4.68896484	+12.78808594	-56.62353516	-61.21582031	+1904
+1457970670.99260000	+14.05371094	+2.48291016	-2.09179688	+21.24755859	-61.61132813	-89.36279297	+2896	+13.42968750	+5.94140625	-2.35107422	+38.40820313	-72.33398438	-31.22314453	+3576	+12.62109375	+2.39501953	-4.72412109	+12.43652344	-56.44775391	-60.86425781	+1908
+1457970670.99670000	+14.06250000	+2.46093750	-2.13134766	+20.65429688	-61.32568359	-88.79150391	+2900	+13.42529297	+5.94140625	-2.39062500	+39.50683594	-71.71875000	-32.21191406	+3580	+12.61230469	+2.38183594	-4.75488281	+12.12890625	-56.27197266	-60.53466797	+1912
+1457970671.00090000	+14.06689453	+2.43457031	-2.17089844	+20.14892578	-61.01806641	-88.28613281	+2908	+13.42089844	+5.94140625	-2.44335938	+40.29785156	-71.01562500	-32.89306641	+3588	+12.60791016	+2.36865234	-4.78564453	+11.86523438	-56.07421875	-60.24902344	+1916
+1457970671.00510000	+14.07128906	+2.41699219	-2.21484375	+19.66552734	-60.71044922	-87.78076172	+2912	+13.42089844	+5.93701172	-2.47851563	+41.06689453	-70.55419922	-33.59619141	+3596	+12.59472656	+2.34667969	-4.83398438	+11.46972656	-55.76660156	-59.83154297	+1920
+1457970671.01340010	+14.08007813	+2.38623047	-2.28955078	+18.96240234	-60.11718750	-86.98974609	+2920	+13.41650391	+5.93261719	-2.56201172	+42.18750000	-69.52148438	-34.51904297	+3608	+12.57714844	+2.30712891	-4.91308594	+10.92041016	-55.26123047	-59.26025391	+1924
+1457970671.01760010	+14.08886719	+2.37304688	-2.32910156	+18.67675781	-59.83154297	-86.66015625	+2924	+13.41650391	+5.92822266	-2.59716797	+42.60498047	-69.16992188	-34.84863281	+3616	+12.56396484	+2.28955078	-4.95703125	+10.70068359	-54.99755859	-59.04052734	+1928
+1457970671.02169990	+14.09765625	+2.36425781	-2.36425781	+18.50097656	-59.54589844	-86.41845703	+2924	+13.41650391	+5.92822266	-2.63232422	+43.04443359	-68.84033203	-35.17822266	+3620	+12.55957031	+2.26757813	-4.99218750	+10.54687500	-54.73388672	-58.90869141	+1928
+1457970671.02589990	+14.10205078	+2.35107422	-2.39941406	+18.39111328	-59.26025391	-86.24267578	+2928	+13.41650391	+5.92822266	-2.67626953	+43.24218750	-68.44482422	-35.28808594	+3624	+12.55517578	+2.25000000	-5.02734375	+10.48095703	-54.51416016	-58.84277344	+1928
+1457970671.03420000	+14.11083984	+2.33789063	-2.46972656	+18.28125000	-58.68896484	-85.93505859	+2928	+13.41650391	+5.91943359	-2.74658203	+43.65966797	-67.93945313	-35.55175781	+3628	+12.54199219	+2.21484375	-5.09326172	+10.43701172	-54.03076172	-58.82080078	+1924
+1457970671.03839990	+14.11962891	+2.32910156	-2.50927734	+18.30322266	-58.38134766	-85.86914063	+2924	+13.41650391	+5.91503906	-2.79492188	+43.65966797	-67.60986328	-35.46386719	+3632	+12.53320313	+2.19726563	-5.12841797	+10.48095703	-53.76708984	-58.84277344	+1928
+1457970671.04250000	+14.12402344	+2.32031250	-2.54443359	+18.32519531	-58.11767578	-85.80322266	+2924	+13.42089844	+5.90625000	-2.83447266	+43.68164063	-67.41210938	-35.41992188	+3632	+12.52880859	+2.17968750	-5.16357422	+10.52490234	-53.54736328	-58.90869141	+1928
+1457970671.04670000	+14.12841797	+2.30712891	-2.58398438	+18.39111328	-57.83203125	-85.78125000	+2924	+13.42089844	+5.89746094	-2.87402344	+43.68164063	-67.21435547	-35.39794922	+3636	+12.52001953	+2.15771484	-5.19433594	+10.59082031	-53.28369141	-58.99658203	+1932
+1457970671.05090000	+14.13281250	+2.29833984	-2.62792969	+18.50097656	-57.50244141	-85.80322266	+2924	+13.42529297	+5.88427734	-2.92675781	+43.54980469	-66.95068359	-35.22216797	+3640	+12.51562500	+2.13574219	-5.22949219	+10.67871094	-53.02001953	-59.10644531	+1936
+1457970671.05500010	+14.13720703	+2.28955078	-2.66748047	+18.61083984	-57.17285156	-85.84716797	+2920	+13.42968750	+5.87548828	-2.96630859	+43.46191406	-66.75292969	-35.04638672	+3636	+12.50683594	+2.11376953	-5.26904297	+10.76660156	-52.75634766	-59.21630859	+1940
+1457970671.05920000	+14.14599609	+2.27197266	-2.71142578	+18.76464844	-56.84326172	-85.93505859	+2920	+13.42968750	+5.86230469	-3.01464844	+43.30810547	-66.55517578	-34.87060547	+3636	+12.49804688	+2.09179688	-5.30859375	+10.87646484	-52.44873047	-59.34814453	+1948
+1457970671.06340000	+14.15039063	+2.25878906	-2.76416016	+18.94042969	-56.46972656	-86.04492188	+2920	+13.42968750	+5.84472656	-3.07617188	+43.08837891	-66.26953125	-34.60693359	+3636	+12.48925781	+2.06542969	-5.34814453	+10.98632813	-52.14111328	-59.47998047	+1952
+1457970671.07170010	+14.15917969	+2.22363281	-2.88281250	+19.29199219	-55.59082031	-86.26464844	+2920	+13.42968750	+5.81396484	-3.18164063	+42.67089844	-65.76416016	-34.10156250	+3636	+12.46289063	+2.01269531	-5.44482422	+11.27197266	-51.39404297	-59.80957031	+1972
+1457970671.07590010	+14.15917969	+2.20166016	-2.94873047	+19.48974609	-55.12939453	-86.39648438	+2920	+13.42968750	+5.79199219	-3.25195313	+42.34130859	-65.43457031	-33.75000000	+3636	+12.44970703	+1.98193359	-5.49755859	+11.40380859	-50.99853516	-59.96337891	+1980
+1457970671.07999990	+14.16357422	+2.17968750	-3.02783203	+19.70947266	-54.53613281	-86.52832031	+2924	+13.42529297	+5.77001953	-3.31787109	+42.01171875	-65.10498047	-33.37646484	+3636	+12.43212891	+1.94238281	-5.55468750	+11.55761719	-50.51513672	-60.11718750	+1992
+1457970671.08419990	+14.16796875	+2.15332031	-3.09814453	+19.88525391	-54.03076172	-86.70410156	+2928	+13.42529297	+5.74365234	-3.39697266	+41.63818359	-64.75341797	-32.98095703	+3640	+12.41455078	+1.90722656	-5.61621094	+11.68945313	-50.05371094	-60.29296875	+2004
+1457970671.08839990	+14.17236328	+2.12255859	-3.17285156	+20.08300781	-53.50341797	-86.87988281	+2932	+13.42529297	+5.71289063	-3.47607422	+41.22070313	-64.33593750	-32.56347656	+3644	+12.39697266	+1.87207031	-5.67333984	+11.82128906	-49.59228516	-60.46875000	+2012
+1457970671.09250000	+14.17675781	+2.09619141	-3.26074219	+20.28076172	-52.84423828	-86.98974609	+2936	+13.42089844	+5.67773438	-3.58593750	+40.73730469	-63.78662109	-32.01416016	+3652	+12.37500000	+1.82812500	-5.74365234	+11.99707031	-48.99902344	-60.64453125	+2024
+1457970671.09670000	+14.17675781	+2.06982422	-3.34423828	+20.47851563	-52.20703125	-87.12158203	+2940	+13.41650391	+5.64257813	-3.68701172	+40.25390625	-63.23730469	-31.50878906	+3656	+12.35742188	+1.78417969	-5.80957031	+12.10693359	-48.44970703	-60.79833984	+2028
+1457970671.10089990	+14.18115234	+2.03906250	-3.43212891	+20.72021484	-51.56982422	-87.29736328	+2944	+13.40771484	+5.60742188	-3.78808594	+39.79248047	-62.70996094	-31.02539063	+3664	+12.33544922	+1.74462891	-5.87548828	+12.26074219	-47.90039063	-60.95214844	+2032
+1457970671.10500000	+14.18115234	+2.01708984	-3.52001953	+20.96191406	-50.86669922	-87.40722656	+2948	+13.39892578	+5.56347656	-3.91552734	+39.22119141	-62.00683594	-30.38818359	+3672	+12.30908203	+1.69628906	-5.95019531	+12.41455078	-47.21923828	-61.12792969	+2040
+1457970671.11330010	+14.18115234	+1.95117188	-3.69580078	+21.40136719	-49.50439453	-87.64892578	+2960	+13.39013672	+5.47558594	-4.13085938	+38.18847656	-60.82031250	-29.37744141	+3684	+12.26513672	+1.59521484	-6.09082031	+12.67822266	-45.98876953	-61.45751953	+2044
+1457970671.11750010	+14.18554688	+1.92480469	-3.78808594	+21.62109375	-48.75732422	-87.71484375	+2964	+13.38574219	+5.43164063	-4.24951172	+37.66113281	-60.11718750	-28.82812500	+3692	+12.23876953	+1.54248047	-6.16552734	+12.83203125	-45.26367188	-61.63330078	+2048
+1457970671.12170000	+14.18554688	+1.89404297	-3.88476563	+21.86279297	-48.01025391	-87.82470703	+2972	+13.38134766	+5.38330078	-4.36376953	+37.17773438	-59.45800781	-28.32275391	+3696	+12.21679688	+1.48974609	-6.23583984	+12.96386719	-44.58251953	-61.83105469	+2048
+1457970671.12579990	+14.18994141	+1.85888672	-3.97265625	+22.14843750	-47.30712891	-87.95654297	+2972	+13.37695313	+5.33935547	-4.46484375	+36.73828125	-58.84277344	-27.90527344	+3696	+12.19482422	+1.43701172	-6.30175781	+13.13964844	-43.92333984	-62.02880859	+2044
+1457970671.13000010	+14.18994141	+1.83251953	-4.06494141	+22.43408203	-46.51611328	-88.04443359	+2976	+13.37255859	+5.29541016	-4.57470703	+36.32080078	-58.18359375	-27.44384766	+3696	+12.16406250	+1.37109375	-6.38525391	+13.33740234	-43.04443359	-62.27050781	+2048
+1457970671.13420010	+14.18994141	+1.80175781	-4.15722656	+22.69775391	-45.72509766	-88.08837891	+2980	+13.36816406	+5.24707031	-4.68017578	+35.85937500	-57.50244141	-26.98242188	+3696	+12.14208984	+1.31396484	-6.45556641	+13.49121094	-42.27539063	-62.46826172	+2044
+1457970671.14249990	+14.18994141	+1.74462891	-4.33300781	+23.24707031	-44.18701172	-88.17626953	+2980	+13.36376953	+5.14599609	-4.88232422	+34.95849609	-56.20605469	-26.08154297	+3688	+12.08935547	+1.19970703	-6.58740234	+13.79882813	-40.75927734	-62.86376953	+2032
+1457970671.14669990	+14.18994141	+1.70507813	-4.42529297	+23.46679688	-43.37402344	-88.19824219	+2980	+13.36376953	+5.08886719	-4.98339844	+34.45312500	-55.52490234	-25.62011719	+3684	+12.06298828	+1.13378906	-6.65332031	+13.90869141	-39.94628906	-63.08349609	+2032
+1457970671.15080000	+14.19433594	+1.66552734	-4.50439453	+23.68652344	-42.62695313	-88.24218750	+2980	+13.36376953	+5.02734375	-5.07568359	+33.96972656	-54.88769531	-25.18066406	+3680	+12.03662109	+1.06787109	-6.71484375	+14.04052734	-39.17724609	-63.30322266	+2028
+1457970671.15500000	+14.19433594	+1.63037109	-4.60107422	+23.90625000	-41.77001953	-88.17626953	+2980	+13.36376953	+4.97021484	-5.17675781	+33.50830078	-54.18457031	-24.69726563	+3672	+12.01025391	+1.00195313	-6.78076172	+14.15039063	-38.29833984	-63.45703125	+2028
+1457970671.15920000	+14.19433594	+1.58642578	-4.69775391	+24.08203125	-40.86914063	-88.11035156	+2980	+13.36376953	+4.91308594	-5.27783203	+33.00292969	-53.45947266	-24.21386719	+3664	+11.98388672	+0.93164063	-6.85107422	+14.23828125	-37.41943359	-63.63281250	+2024
+1457970671.16330000	+14.19433594	+1.54248047	-4.78125000	+24.21386719	-40.03417969	-88.04443359	+2976	+13.36376953	+4.84716797	-5.36572266	+32.49755859	-52.80029297	-23.73046875	+3652	+11.95312500	+0.86132813	-6.90820313	+14.30419922	-36.54052734	-63.80859375	+2024
+1457970671.16750000	+14.18994141	+1.49853516	-4.88232422	+24.36767578	-39.08935547	-87.91259766	+2972	+13.36376953	+4.79003906	-5.45800781	+32.01416016	-52.07519531	-23.20312500	+3640	+11.92236328	+0.79101563	-6.97851563	+14.34814453	-35.57373047	-63.89648438	+2024
+1457970671.17170000	+14.18994141	+1.44140625	-4.98339844	+24.41162109	-38.12255859	-87.71484375	+2972	+13.36376953	+4.71533203	-5.55468750	+31.42089844	-51.28417969	-22.65380859	+3632	+11.89160156	+0.71191406	-7.04443359	+14.34814453	-34.56298828	-63.98437500	+2024
+1457970671.18000010	+14.18554688	+1.32714844	-5.18115234	+24.43359375	-36.18896484	-87.25341797	+2968	+13.35498047	+4.56591797	-5.74804688	+30.23437500	-49.70214844	-21.51123047	+3608	+11.82128906	+0.55371094	-7.16748047	+14.21630859	-32.56347656	-64.07226563	+2028
+1457970671.18409990	+14.18554688	+1.25683594	-5.29101563	+24.36767578	-35.13427734	-86.96777344	+2968	+13.35058594	+4.48242188	-5.84472656	+29.59716797	-48.84521484	-20.93994141	+3600	+11.78613281	+0.46582031	-7.23339844	+14.10644531	-31.48681641	-64.09423828	+2028
+1457970671.18829990	+14.18554688	+1.18652344	-5.39648438	+24.30175781	-34.10156250	-86.70410156	+2964	+13.34619141	+4.39892578	-5.94140625	+28.95996094	-48.01025391	-20.36865234	+3588	+11.75097656	+0.37353516	-7.29052734	+13.97460938	-30.45410156	-64.11621094	+2028
+1457970671.19250010	+14.17675781	+1.11621094	-5.51513672	+24.25781250	-32.95898438	-86.33056641	+2964	+13.33740234	+4.31982422	-6.04687500	+28.36669922	-47.10937500	-19.73144531	+3576	+11.71142578	+0.29003906	-7.35644531	+13.86474609	-29.33349609	-64.00634766	+2028
+1457970671.19660000	+14.17675781	+1.03710938	-5.63378906	+24.14794922	-31.81640625	-85.95703125	+2960	+13.32861328	+4.22753906	-6.14794922	+27.70751953	-46.20849609	-19.13818359	+3564	+11.67187500	+0.19775391	-7.42236328	+13.66699219	-28.19091797	-63.94042969	+2028
+1457970671.20079990	+14.16796875	+0.95361328	-5.75244141	+24.06005859	-30.65185547	-85.58349609	+2960	+13.31103516	+4.13085938	-6.25341797	+27.07031250	-45.21972656	-18.52294922	+3552	+11.63232422	+0.10546875	-7.48388672	+13.49121094	-27.07031250	-63.85253906	+2028
+1457970671.20499990	+14.15917969	+0.87451172	-5.87109375	+24.01611328	-29.48730469	-85.14404297	+2956	+13.29345703	+4.03857422	-6.35888672	+26.45507813	-44.27490234	-17.90771484	+3540	+11.58837891	+0.01318359	-7.54541016	+13.31542969	-25.92773438	-63.69873047	+2024
+1457970671.20910000	+14.14599609	+0.78222656	-5.99414063	+23.90625000	-28.30078125	-84.72656250	+2956	+13.27587891	+3.93310547	-6.46435547	+25.77392578	-43.28613281	-17.33642578	+3528	+11.54443359	-0.08789063	-7.60253906	+13.07373047	-24.78515625	-63.58886719	+2028
+1457970671.21750000	+14.12402344	+0.60644531	-6.24023438	+23.90625000	-25.94970703	-83.89160156	+2952	+13.23193359	+3.71337891	-6.68847656	+24.49951172	-41.28662109	-16.21582031	+3512	+11.46093750	-0.28125000	-7.71240234	+12.70019531	-22.56591797	-63.32519531	+2024
+1457970671.22160010	+14.11083984	+0.51416016	-6.35888672	+23.95019531	-24.78515625	-83.49609375	+2948	+13.20996094	+3.60351563	-6.78955078	+23.92822266	-40.34179688	-15.71044922	+3496	+11.41699219	-0.38671875	-7.76953125	+12.52441406	-21.46728516	-63.21533203	+2024
+1457970671.22580000	+14.08886719	+0.42626953	-6.48193359	+24.08203125	-23.57666016	-83.12255859	+2944	+13.18359375	+3.49804688	-6.89941406	+23.37890625	-39.35302734	-15.22705078	+3484	+11.37744141	-0.49218750	-7.82226563	+12.37060547	-20.36865234	-63.12744141	+2024
+1457970671.23000000	+14.07128906	+0.33837891	-6.59619141	+24.25781250	-22.50000000	-82.72705078	+2936	+13.15283203	+3.38818359	-7.00048828	+22.82958984	-38.43017578	-14.74365234	+3468	+11.33349609	-0.58886719	-7.87060547	+12.23876953	-19.31396484	-62.99560547	+2020
+1457970671.23410010	+14.04931641	+0.24609375	-6.70605469	+24.43359375	-21.42333984	-82.35351563	+2924	+13.12646484	+3.26953125	-7.09716797	+22.28027344	-37.50732422	-14.30419922	+3452	+11.28515625	-0.69873047	-7.91894531	+12.10693359	-18.25927734	-62.92968750	+2020
+1457970671.23830010	+14.01855469	+0.15820313	-6.82470703	+24.67529297	-20.28076172	-81.95800781	+2916	+13.09130859	+3.15087891	-7.19824219	+21.77490234	-36.54052734	-13.88671875	+3436	+11.24121094	-0.80419922	-7.96289063	+12.01904297	-17.20458984	-62.86376953	+2016
+1457970671.24250010	+13.98779297	+0.07031250	-6.91699219	+24.98291016	-19.33593750	-81.60644531	+2904	+13.06054688	+3.03222656	-7.28173828	+21.26953125	-35.70556641	-13.49121094	+3416	+11.19726563	-0.90966797	-8.00244141	+11.93115234	-16.23779297	-62.79785156	+2008
+1457970671.24659990	+13.95703125	-0.01757813	-7.01367188	+25.29052734	-18.41308594	-81.29882813	+2892	+13.02978516	+2.91357422	-7.36083984	+20.80810547	-34.91455078	-13.13964844	+3396	+11.14892578	-1.02392578	-8.04638672	+11.82128906	-15.24902344	-62.77587891	+2008
+1457970671.25500010	+13.89111328	-0.19775391	-7.19384766	+25.92773438	-16.58935547	-80.66162109	+2868	+12.96826172	+2.68505859	-7.51464844	+19.92919922	-33.37646484	-12.48046875	+3348	+11.05664063	-1.24804688	-8.11669922	+11.71142578	-13.40332031	-62.73193359	+1996
+1457970671.25910000	+13.85595703	-0.28564453	-7.28173828	+26.27929688	-15.73242188	-80.35400391	+2848	+12.94189453	+2.56640625	-7.58496094	+19.53369141	-32.67333984	-12.19482422	+3324	+11.01269531	-1.36669922	-8.15185547	+11.64550781	-12.48046875	-62.75390625	+1992
+1457970671.26329990	+13.81640625	-0.37792969	-7.35644531	+26.58691406	-14.89746094	-80.02441406	+2828	+12.90673828	+2.45214844	-7.63769531	+19.18212891	-31.99218750	-11.93115234	+3292	+10.95996094	-1.48095703	-8.18261719	+11.60156250	-11.55761719	-62.77587891	+1988
+1457970671.26740000	+13.77246094	-0.47021484	-7.42675781	+26.85058594	-14.10644531	-79.73876953	+2812	+12.87597656	+2.34228516	-7.69482422	+18.83056641	-31.31103516	-11.62353516	+3264	+10.90722656	-1.59521484	-8.21337891	+11.55761719	-10.65673828	-62.75390625	+1984
+1457970671.27160000	+13.73291016	-0.56689453	-7.49707031	+27.11425781	-13.33740234	-79.40917969	+2792	+12.84521484	+2.21923828	-7.74316406	+18.45703125	-30.65185547	-11.38183594	+3232	+10.85449219	-1.71826172	-8.23974609	+11.46972656	-9.75585938	-62.73193359	+1980
+1457970671.27580000	+13.69335938	-0.66357422	-7.55859375	+27.26806641	-12.61230469	-79.07958984	+2776	+12.81445313	+2.10498047	-7.78710938	+18.10546875	-30.01464844	-11.14013672	+3200	+10.80615234	-1.83691406	-8.26611328	+11.35986328	-8.87695313	-62.73193359	+1980
+1457970671.27990010	+13.64941406	-0.77343750	-7.62011719	+27.37792969	-11.88720703	-78.75000000	+2760	+12.78369141	+1.99072266	-7.82666016	+17.79785156	-29.42138672	-10.85449219	+3168	+10.74902344	-1.95556641	-8.28808594	+11.27197266	-8.02001953	-62.66601563	+1976
+1457970671.28410010	+13.60986328	-0.87451172	-7.68164063	+27.48779297	-11.16210938	-78.42041016	+2748	+12.75732422	+1.86767578	-7.86621094	+17.44628906	-28.82812500	-10.65673828	+3132	+10.69628906	-2.07861328	-8.31005859	+11.14013672	-7.14111328	-62.64404297	+1976
+1457970671.29239990	+13.52636719	-1.10302734	-7.78710938	+27.42187500	-9.75585938	-77.76123047	+2732	+12.69580078	+1.63916016	-7.92773438	+16.87500000	-27.64160156	-10.17333984	+3064	+10.58642578	-2.32470703	-8.34082031	+10.81054688	-5.42724609	-62.51220703	+1980
+1457970671.29660010	+13.48242188	-1.21728516	-7.84863281	+27.33398438	-9.00878906	-77.36572266	+2724	+12.66503906	+1.51171875	-7.96289063	+16.54541016	-27.00439453	-9.95361328	+3028	+10.52929688	-2.44775391	-8.35839844	+10.63476563	-4.57031250	-62.40234375	+1980
+1457970671.30080010	+13.43847656	-1.34033203	-7.89257813	+27.18017578	-8.32763672	-76.99218750	+2720	+12.62548828	+1.39306641	-7.99365234	+16.25976563	-26.36718750	-9.75585938	+2996	+10.47656250	-2.57080078	-8.36718750	+10.41503906	-3.73535156	-62.29248047	+1984
+1457970671.30489990	+13.39013672	-1.46337891	-7.94531250	+26.98242188	-7.55859375	-76.59667969	+2716	+12.59033203	+1.27441406	-8.02001953	+15.99609375	-25.75195313	-9.49218750	+2960	+10.41503906	-2.69384766	-8.37597656	+10.19531250	-2.87841797	-62.11669922	+1984
+1457970671.30909990	+13.34179688	-1.59082031	-7.99365234	+26.76269531	-6.81152344	-76.17919922	+2716	+12.55517578	+1.14697266	-8.04199219	+15.68847656	-25.15869141	-9.29443359	+2928	+10.35791016	-2.81689453	-8.38916016	+9.95361328	-2.02148438	-61.96289063	+1988
+1457970671.31329990	+13.29785156	-1.72265625	-8.04199219	+26.52099609	-6.10839844	-75.76171875	+2716	+12.51562500	+1.01953125	-8.06835938	+15.42480469	-24.52148438	-9.07470703	+2896	+10.30078125	-2.94433594	-8.38916016	+9.71191406	-1.25244141	-61.83105469	+1988
+1457970671.31740000	+13.25390625	-1.85449219	-8.09033203	+26.23535156	-5.36132813	-75.34423828	+2716	+12.47167969	+0.90087891	-8.09472656	+15.16113281	-23.90625000	-8.81103516	+2864	+10.24804688	-3.06298828	-8.38916016	+9.47021484	-0.52734375	-61.63330078	+1988
+1457970671.32579990	+13.15283203	-2.11816406	-8.19140625	+25.70800781	-3.84521484	-74.50927734	+2716	+12.38378906	+0.63720703	-8.14746094	+14.58984375	-22.67578125	-8.43750000	+2800	+10.14257813	-3.31347656	-8.38037109	+8.98681641	+0.90087891	-61.34765625	+1988
+1457970671.32990000	+13.10449219	-2.25000000	-8.23535156	+25.46630859	-3.12011719	-74.04785156	+2712	+12.33984375	+0.51416016	-8.16943359	+14.37011719	-22.08251953	-8.19580078	+2768	+10.08544922	-3.43212891	-8.37597656	+8.78906250	+1.60400391	-61.14990234	+1984
+1457970671.33410000	+13.04736328	-2.38183594	-8.27929688	+25.22460938	-2.37304688	-73.63037109	+2708	+12.29150391	+0.37792969	-8.19140625	+14.08447266	-21.48925781	-8.02001953	+2736	+10.02832031	-3.55517578	-8.37158203	+8.54736328	+2.28515625	-60.97412109	+1984
+1457970671.33820010	+12.99462891	-2.50927734	-8.32324219	+25.00488281	-1.62597656	-73.19091797	+2700	+12.23437500	+0.25048828	-8.21337891	+13.86474609	-20.85205078	-7.84423828	+2704	+9.97998047	-3.67382813	-8.35839844	+8.39355469	+2.87841797	-60.82031250	+1980
+1457970671.34240010	+12.93750000	-2.63232422	-8.35400391	+24.82910156	-0.96679688	-72.77343750	+2688	+12.18164063	+0.12744141	-8.22656250	+13.64501953	-20.32470703	-7.62451172	+2672	+9.92285156	-3.79248047	-8.34082031	+8.23974609	+3.42773438	-60.66650391	+1972
+1457970671.34660010	+12.88476563	-2.76416016	-8.38037109	+24.67529297	-0.30761719	-72.39990234	+2680	+12.12890625	-0.00878906	-8.23974609	+13.42529297	-19.81933594	-7.47070313	+2636	+9.86572266	-3.91113281	-8.32763672	+8.08593750	+3.97705078	-60.53466797	+1972
+1457970671.35069990	+12.82763672	-2.88720703	-8.41113281	+24.56542969	+0.37353516	-72.00439453	+2664	+12.07177734	-0.13623047	-8.25292969	+13.20556641	-19.29199219	-7.31689453	+2604	+9.82177734	-4.03417969	-8.30566406	+7.99804688	+4.46044922	-60.44677734	+1968
+1457970671.35489990	+12.77490234	-3.00146484	-8.43310547	+24.49951172	+0.94482422	-71.65283203	+2644	+12.01904297	-0.25927734	-8.25732422	+13.02978516	-18.85253906	-7.11914063	+2568	+9.76464844	-4.14843750	-8.27929688	+7.93212891	+4.89990234	-60.33691406	+1960
+1457970671.35910010	+12.71777344	-3.12011719	-8.45068359	+24.43359375	+1.53808594	-71.32324219	+2628	+11.97070313	-0.38671875	-8.25732422	+12.83203125	-18.41308594	-6.98730469	+2536	+9.71191406	-4.27148438	-8.26171875	+7.86621094	+5.38330078	-60.22705078	+1960
+1457970671.36739990	+12.60351563	-3.33544922	-8.46826172	+24.49951172	+2.68066406	-70.66406250	+2580	+11.85644531	-0.62402344	-8.24853516	+12.59033203	-17.57812500	-6.67968750	+2464	+9.61083984	-4.50439453	-8.20898438	+7.88818359	+6.21826172	-60.07324219	+1948
+1457970671.37159990	+12.54199219	-3.44531250	-8.47265625	+24.56542969	+3.22998047	-70.37841797	+2556	+11.79931641	-0.74707031	-8.23974609	+12.45849609	-17.20458984	-6.54785156	+2432	+9.55371094	-4.62304688	-8.18701172	+7.91015625	+6.65771484	-59.96337891	+1944
+1457970671.37570000	+12.48486328	-3.55078125	-8.47265625	+24.65332031	+3.75732422	-70.07080078	+2532	+11.74218750	-0.86572266	-8.22216797	+12.34863281	-16.83105469	-6.41601563	+2400	+9.50537109	-4.73730469	-8.15185547	+7.97607422	+7.00927734	-59.89746094	+1940
+1457970671.37990000	+12.43212891	-3.64306641	-8.45947266	+24.80712891	+4.17480469	-69.80712891	+2504	+11.68945313	-0.97119141	-8.20019531	+12.26074219	-16.56738281	-6.26220703	+2364	+9.44824219	-4.85156250	-8.11669922	+8.04199219	+7.38281250	-59.83154297	+1940
+1457970671.38410000	+12.37500000	-3.74853516	-8.45068359	+24.96093750	+4.65820313	-69.58740234	+2480	+11.63671875	-1.08984375	-8.17382813	+12.17285156	-16.28173828	-6.13037109	+2332	+9.39550781	-4.96582031	-8.09033203	+8.15185547	+7.77832031	-59.74365234	+1936
+1457970671.38820000	+12.31347656	-3.84521484	-8.43310547	+25.13671875	+5.11962891	-69.34570313	+2456	+11.58398438	-1.19970703	-8.14306641	+12.12890625	-16.01806641	-6.04248047	+2300	+9.34716797	-5.08007813	-8.05078125	+8.28369141	+8.12988281	-59.69970703	+1936
+1457970671.39240000	+12.26074219	-3.92871094	-8.41113281	+25.37841797	+5.51513672	-69.08203125	+2432	+11.53564453	-1.29638672	-8.11230469	+12.10693359	-15.77636719	-5.86669922	+2272	+9.29003906	-5.19433594	-8.01562500	+8.37158203	+8.52539063	-59.61181641	+1936
+1457970671.39660000	+12.20361328	-4.02099609	-8.39355469	+25.62011719	+5.93261719	-68.84033203	+2416	+11.48730469	-1.40625000	-8.07714844	+12.06298828	-15.53466797	-5.73486328	+2244	+9.23730469	-5.30859375	-7.98486328	+8.52539063	+8.92089844	-59.50195313	+1936
+1457970671.40070010	+12.14208984	-4.10888672	-8.36718750	+25.86181641	+6.35009766	-68.57666016	+2396	+11.43017578	-1.51171875	-8.03759766	+12.04101563	-15.29296875	-5.62500000	+2220	+9.18457031	-5.41845703	-7.94531250	+8.67919922	+9.27246094	-59.41406250	+1940
+1457970671.40910010	+12.02783203	-4.27587891	-8.30126953	+26.43310547	+7.07519531	-68.04931641	+2368	+11.32910156	-1.70947266	-7.94970703	+12.04101563	-14.85351563	-5.29541016	+2180	+9.07031250	-5.63378906	-7.87060547	+8.98681641	+10.04150391	-59.12841797	+1944
+1457970671.41319990	+11.97070313	-4.36376953	-8.27050781	+26.69677734	+7.40478516	-67.82958984	+2360	+11.27636719	-1.80615234	-7.90576172	+12.04101563	-14.65576172	-5.16357422	+2164	+9.02197266	-5.74365234	-7.82226563	+9.14062500	+10.32714844	-59.04052734	+1948
+1457970671.41739990	+11.91357422	-4.44287109	-8.23095703	+27.00439453	+7.69042969	-67.54394531	+2352	+11.22802734	-1.89404297	-7.85302734	+12.08496094	-14.50195313	-4.96582031	+2148	+8.96484375	-5.84912109	-7.77392578	+9.25048828	+10.65673828	-58.93066406	+1956
+1457970671.42150000	+11.85644531	-4.52636719	-8.19580078	+27.31201172	+7.99804688	-67.28027344	+2348	+11.17968750	-1.99511719	-7.80468750	+12.08496094	-14.32617188	-4.83398438	+2136	+8.91210938	-5.95019531	-7.73437500	+9.44824219	+10.98632813	-58.75488281	+1960
+1457970671.42569990	+11.79931641	-4.60986328	-8.15625000	+27.59765625	+8.28369141	-67.06054688	+2344	+11.12695313	-2.09179688	-7.75195313	+12.12890625	-14.12841797	-4.70214844	+2124	+8.86376953	-6.05566406	-7.68164063	+9.60205078	+11.27197266	-58.64501953	+1968
+1457970671.42989990	+11.74218750	-4.68457031	-8.11230469	+27.92724609	+8.50341797	-66.77490234	+2340	+11.07421875	-2.17529297	-7.70361328	+12.21679688	-13.95263672	-4.48242188	+2108	+8.81103516	-6.16113281	-7.63330078	+9.73388672	+11.55761719	-58.46923828	+1976
+1457970671.43820000	+11.63671875	-4.84716797	-8.02441406	+28.47656250	+8.94287109	-66.24755859	+2336	+10.96435547	-2.36425781	-7.59814453	+12.26074219	-13.55712891	-4.17480469	+2092	+8.71435547	-6.35009766	-7.52783203	+10.10742188	+11.97509766	-58.09570313	+1984
+1457970671.44240000	+11.57958984	-4.92187500	-7.97607422	+28.78417969	+9.09667969	-66.00585938	+2332	+10.91162109	-2.44775391	-7.54101563	+12.34863281	-13.40332031	-3.95507813	+2080	+8.66601563	-6.44677734	-7.47070313	+10.23925781	+12.15087891	-57.94189453	+1988
+1457970671.45070000	+11.47412109	-5.08007813	-7.87939453	+29.28955078	+9.33837891	-65.56640625	+2332	+10.80615234	-2.63232422	-7.42675781	+12.41455078	-13.09570313	-3.66943359	+2068	+8.57812500	-6.63134766	-7.35205078	+10.61279297	+12.37060547	-57.61230469	+1996
+1457970671.45490000	+11.42138672	-5.15478516	-7.82226563	+29.57519531	+9.40429688	-65.34667969	+2324	+10.75341797	-2.71142578	-7.36962891	+12.50244141	-12.96386719	-3.42773438	+2060	+8.53417969	-6.72802734	-7.28613281	+10.76660156	+12.43652344	-57.48046875	+2000
+1457970671.45900010	+11.37304688	-5.22949219	-7.76953125	+29.83886719	+9.47021484	-65.14892578	+2320	+10.70068359	-2.80371094	-7.30810547	+12.52441406	-12.81005859	-3.27392578	+2052	+8.49902344	-6.81152344	-7.22460938	+11.00830078	+12.48046875	-57.28271484	+2000
+1457970671.46320010	+11.32470703	-5.30419922	-7.71240234	+30.10253906	+9.51416016	-64.97314453	+2316	+10.64794922	-2.89160156	-7.24658203	+12.59033203	-12.65625000	-3.12011719	+2048	+8.46386719	-6.89941406	-7.15429688	+11.22802734	+12.48046875	-57.12890625	+2004
+1457970671.46740010	+11.27636719	-5.37011719	-7.65087891	+30.38818359	+9.53613281	-64.77539063	+2308	+10.59521484	-2.97070313	-7.18505859	+12.67822266	-12.54638672	-2.90039063	+2040	+8.41992188	-6.98730469	-7.08398438	+11.40380859	+12.50244141	-56.97509766	+2004
+1457970671.47149990	+11.22802734	-5.44482422	-7.58935547	+30.65185547	+9.51416016	-64.62158203	+2300	+10.53808594	-3.05859375	-7.11914063	+12.70019531	-12.43652344	-2.72460938	+2032	+8.38476563	-7.06640625	-7.02246094	+11.66748047	+12.48046875	-56.77734375	+2000
+1457970671.47569990	+11.17968750	-5.51513672	-7.52343750	+30.89355469	+9.51416016	-64.48974609	+2292	+10.48974609	-3.14208984	-7.04882813	+12.74414063	-12.34863281	-2.57080078	+2028	+8.35400391	-7.14990234	-6.94335938	+11.90917969	+12.41455078	-56.64550781	+1996
+1457970671.47989990	+11.13574219	-5.57666016	-7.44873047	+31.20117188	+9.42626953	-64.35791016	+2280	+10.43701172	-3.21240234	-6.97412109	+12.81005859	-12.30468750	-2.37304688	+2020	+8.31445313	-7.23339844	-6.86865234	+12.12890625	+12.34863281	-56.55761719	+1992
+1457970671.48400000	+11.08740234	-5.64257813	-7.37841797	+31.48681641	+9.40429688	-64.22607422	+2268	+10.38867188	-3.29589844	-6.90380859	+12.85400391	-12.26074219	-2.19726563	+2012	+8.28369141	-7.31250000	-6.79833984	+12.41455078	+12.28271484	-56.40380859	+1988
+1457970671.49230000	+10.99951172	-5.75683594	-7.22460938	+32.08007813	+9.29443359	-64.05029297	+2244	+10.29199219	-3.44091797	-6.74560547	+12.96386719	-12.23876953	-1.84570313	+2000	+8.21337891	-7.47509766	-6.64453125	+12.91992188	+12.08496094	-56.20605469	+1980
+1457970671.49650000	+10.95996094	-5.81396484	-7.14990234	+32.38769531	+9.25048828	-63.96240234	+2232	+10.24804688	-3.51562500	-6.67089844	+13.00781250	-12.21679688	-1.66992188	+1996	+8.18261719	-7.54541016	-6.57421875	+13.24951172	+12.01904297	-56.03027344	+1972
+1457970671.50070000	+10.91601563	-5.87109375	-7.06640625	+32.69531250	+9.18457031	-63.89648438	+2220	+10.20410156	-3.59033203	-6.57861328	+13.05175781	-12.26074219	-1.51611328	+1992	+8.15185547	-7.62011719	-6.49511719	+13.57910156	+11.90917969	-55.89843750	+1968
+1457970671.50480010	+10.87207031	-5.91503906	-6.97851563	+33.00292969	+9.11865234	-63.83056641	+2208	+10.15576172	-3.65185547	-6.49511719	+13.09570313	-12.30468750	-1.31835938	+1988	+8.11230469	-7.69482422	-6.42041016	+13.82080078	+11.84326172	-55.76660156	+1964
+1457970671.50900010	+10.82812500	-5.96337891	-6.89941406	+33.31054688	+9.09667969	-63.76464844	+2196	+10.11621094	-3.72216797	-6.41162109	+13.11767578	-12.32666016	-1.12060547	+1984	+8.07714844	-7.76513672	-6.35009766	+14.17236328	+11.77734375	-55.59082031	+1956
+1457970671.51320000	+10.78417969	-6.01171875	-6.80712891	+33.59619141	+9.03076172	-63.72070313	+2188	+10.07666016	-3.78808594	-6.31054688	+13.13964844	-12.43652344	-0.98876953	+1984	+8.04199219	-7.83544922	-6.26660156	+14.47998047	+11.66748047	-55.48095703	+1952
+1457970671.51729990	+10.74462891	-6.05126953	-6.71484375	+33.90380859	+8.96484375	-63.69873047	+2180	+10.03710938	-3.84960938	-6.22265625	+13.13964844	-12.50244141	-0.76904297	+1980	+8.00683594	-7.91015625	-6.19189453	+14.74365234	+11.57958984	-55.37109375	+1952
+1457970671.52150010	+10.70507813	-6.09521484	-6.62695313	+34.21142578	+8.96484375	-63.65478516	+2172	+9.99755859	-3.91552734	-6.13476563	+13.16162109	-12.52441406	-0.57128906	+1976	+7.97167969	-7.97167969	-6.12158203	+15.11718750	+11.53564453	-55.15136719	+1944
+1457970671.52570010	+10.66113281	-6.13476563	-6.53027344	+34.49707031	+8.94287109	-63.65478516	+2168	+9.96240234	-3.97705078	-6.03369141	+13.16162109	-12.65625000	-0.43945313	+1980	+7.93652344	-8.03759766	-6.04248047	+15.44677734	+11.44775391	-55.01953125	+1944
+1457970671.53399990	+10.57763672	-6.20947266	-6.35449219	+35.06835938	+8.92089844	-63.54492188	+2156	+9.88330078	-4.09570313	-5.85791016	+13.09570313	-12.65625000	+0.04394531	+1976	+7.86181641	-8.16503906	-5.89746094	+16.08398438	+11.33789063	-54.60205078	+1940
+1457970671.53819990	+10.53808594	-6.24902344	-6.25781250	+35.31005859	+8.92089844	-63.54492188	+2156	+9.85253906	-4.15722656	-5.75244141	+13.05175781	-12.78808594	+0.19775391	+1980	+7.83105469	-8.22656250	-5.81835938	+16.39160156	+11.25000000	-54.42626953	+1940
+1457970671.54230000	+10.49414063	-6.27978516	-6.16552734	+35.59570313	+8.87695313	-63.50097656	+2152	+9.81738281	-4.21435547	-5.66455078	+12.94189453	-12.78808594	+0.46142578	+1984	+7.79589844	-8.28808594	-5.73925781	+16.67724609	+11.16210938	-54.22851563	+1940
+1457970671.54650000	+10.45458984	-6.31494141	-6.07763672	+35.85937500	+8.89892578	-63.41308594	+2152	+9.77783203	-4.27148438	-5.57666016	+12.87597656	-12.74414063	+0.74707031	+1980	+7.76074219	-8.34082031	-5.66894531	+17.07275391	+11.14013672	-53.96484375	+1932
+1457970671.55069990	+10.41503906	-6.35009766	-5.98095703	+36.12304688	+8.87695313	-63.43505859	+2156	+9.75146484	-4.32861328	-5.47558594	+12.78808594	-12.85400391	+0.92285156	+1988	+7.73437500	-8.39794922	-5.58544922	+17.40234375	+11.05224609	-53.78906250	+1936
+1457970671.55480000	+10.37548828	-6.38085938	-5.89306641	+36.40869141	+8.85498047	-63.34716797	+2156	+9.71630859	-4.39013672	-5.38330078	+12.63427734	-12.81005859	+1.23046875	+1988	+7.70361328	-8.45947266	-5.50634766	+17.68798828	+10.98632813	-53.61328125	+1936
+1457970671.55900000	+10.33593750	-6.41162109	-5.80957031	+36.69433594	+8.85498047	-63.21533203	+2160	+9.68115234	-4.44287109	-5.30419922	+12.52441406	-12.72216797	+1.53808594	+1988	+7.67724609	-8.50341797	-5.43164063	+18.06152344	+10.94238281	-53.32763672	+1932
+1457970671.56730010	+10.25683594	-6.47314453	-5.62939453	+37.28759766	+8.78906250	-63.01757813	+2164	+9.61962891	-4.55273438	-5.11523438	+12.21679688	-12.70019531	+2.10937500	+1992	+7.62890625	-8.61328125	-5.26464844	+18.69873047	+10.81054688	-52.93212891	+1928
+1457970671.57150010	+10.22167969	-6.50390625	-5.55029297	+37.59521484	+8.76708984	-62.84179688	+2164	+9.58886719	-4.60546875	-5.03173828	+12.06298828	-12.59033203	+2.46093750	+1988	+7.60693359	-8.65283203	-5.18994141	+19.09423828	+10.76660156	-52.64648438	+1920
+1457970671.57559990	+10.18652344	-6.53466797	-5.45800781	+37.90283203	+8.70117188	-62.77587891	+2164	+9.56250000	-4.65820313	-4.93066406	+11.93115234	-12.63427734	+2.72460938	+1992	+7.58935547	-8.69677734	-5.10205078	+19.44580078	+10.65673828	-52.44873047	+1916
+1457970671.57979990	+10.14697266	-6.56103516	-5.37011719	+38.25439453	+8.59130859	-62.62207031	+2164	+9.53173828	-4.71093750	-4.84277344	+11.71142578	-12.56835938	+3.05419922	+1992	+7.57177734	-8.74511719	-5.01855469	+19.73144531	+10.59082031	-52.25097656	+1908
+1457970671.58400010	+10.11181641	-6.58300781	-5.28662109	+38.62792969	+8.50341797	-62.42431641	+2160	+9.50537109	-4.75488281	-4.76367188	+11.57958984	-12.48046875	+3.40576172	+1984	+7.55419922	-8.78027344	-4.93945313	+20.12695313	+10.52490234	-51.98730469	+1900
+1457970671.58810000	+10.08544922	-6.61376953	-5.19433594	+38.97949219	+8.39355469	-62.35839844	+2160	+9.48339844	-4.80322266	-4.66699219	+11.46972656	-12.52441406	+3.66943359	+1984	+7.54541016	-8.82421875	-4.85156250	+20.47851563	+10.41503906	-51.81152344	+1892
+1457970671.59229990	+10.05029297	-6.64013672	-5.11083984	+39.30908203	+8.28369141	-62.18261719	+2156	+9.45703125	-4.85595703	-4.57910156	+11.27197266	-12.45849609	+3.99902344	+1980	+7.52783203	-8.87255859	-4.76806641	+20.76416016	+10.34912109	-51.63574219	+1884
+1457970671.59649990	+10.01953125	-6.65771484	-5.03173828	+39.70458984	+8.15185547	-61.98486328	+2148	+9.43066406	-4.89550781	-4.50000000	+11.16210938	-12.39257813	+4.35058594	+1972	+7.51904297	-8.90332031	-4.68896484	+21.13769531	+10.26123047	-51.39404297	+1868
+1457970671.60480000	+9.96240234	-6.70605469	-4.85156250	+40.38574219	+7.80029297	-61.74316406	+2136	+9.39111328	-4.98339844	-4.31982422	+10.87646484	-12.41455078	+4.89990234	+1964	+7.49707031	-8.98242188	-4.52636719	+21.73095703	+10.06347656	-50.97656250	+1844
+1457970671.60900000	+9.93603516	-6.71923828	-4.77246094	+40.78125000	+7.62451172	-61.56738281	+2124	+9.36914063	-5.01855469	-4.24072266	+10.78857422	-12.37060547	+5.20751953	+1952	+7.48828125	-9.01318359	-4.44726563	+22.08251953	+9.95361328	-50.73486328	+1828
+1457970671.61310010	+9.91406250	-6.73681641	-4.68017578	+41.11083984	+7.38281250	-61.52343750	+2120	+9.35595703	-5.05371094	-4.14843750	+10.74462891	-12.43652344	+5.47119141	+1948	+7.48388672	-9.04833984	-4.36816406	+22.41210938	+9.82177734	-50.53710938	+1816
+1457970671.61730000	+9.88769531	-6.75878906	-4.58789063	+41.37451172	+7.18505859	-61.45751953	+2112	+9.33837891	-5.09765625	-4.06494141	+10.56884766	-12.43652344	+5.69091797	+1940	+7.47070313	-9.08789063	-4.28906250	+22.63183594	+9.71191406	-50.36132813	+1804
+1457970671.62150000	+9.86572266	-6.76757813	-4.50878906	+41.72607422	+6.98730469	-61.34765625	+2100	+9.32080078	-5.12841797	-3.98583984	+10.52490234	-12.39257813	+5.97656250	+1928	+7.45751953	-9.11865234	-4.21435547	+22.93945313	+9.60205078	-50.16357422	+1788
+1457970671.62560010	+9.84814453	-6.78076172	-4.41650391	+42.03369141	+6.74560547	-61.30371094	+2092	+9.31201172	-5.15917969	-3.89794922	+10.50292969	-12.48046875	+6.19628906	+1920	+7.45312500	-9.14941406	-4.13964844	+23.20312500	+9.47021484	-49.94384766	+1776
+1457970671.63400010	+9.80859375	-6.81152344	-4.24951172	+42.56103516	+6.35009766	-61.17187500	+2072	+9.28564453	-5.22509766	-3.73974609	+10.28320313	-12.41455078	+6.65771484	+1904	+7.42675781	-9.21533203	-3.99902344	+23.64257813	+9.25048828	-49.54833984	+1748
+1457970671.63809990	+9.79101563	-6.82031250	-4.16162109	+42.82470703	+6.10839844	-61.14990234	+2068	+9.28125000	-5.25585938	-3.65625000	+10.23925781	-12.48046875	+6.87744141	+1900	+7.41796875	-9.24169922	-3.93750000	+23.88427734	+9.11865234	-49.30664063	+1736
+1457970671.64229990	+9.76904297	-6.83789063	-4.07812500	+43.00048828	+5.91064453	-61.12792969	+2060	+9.26367188	-5.29541016	-3.58154297	+10.06347656	-12.45849609	+7.05322266	+1896	+7.40039063	-9.27685547	-3.87158203	+24.06005859	+9.00878906	-49.10888672	+1724
+1457970671.64640000	+9.75585938	-6.84228516	-3.99902344	+43.28613281	+5.69091797	-61.08398438	+2056	+9.25488281	-5.31738281	-3.50683594	+9.99755859	-12.43652344	+7.27294922	+1884	+7.38720703	-9.30322266	-3.80566406	+24.27978516	+8.89892578	-48.93310547	+1712
+1457970671.65060000	+9.74267578	-6.85107422	-3.91552734	+43.54980469	+5.44921875	-61.08398438	+2048	+9.25488281	-5.34375000	-3.42773438	+9.93164063	-12.45849609	+7.47070313	+1880	+7.37841797	-9.32958984	-3.74414063	+24.49951172	+8.76708984	-48.73535156	+1700
+1457970671.65479990	+9.72509766	-6.86425781	-3.83642578	+43.72558594	+5.25146484	-61.06201172	+2048	+9.24169922	-5.38330078	-3.35742188	+9.71191406	-12.43652344	+7.64648438	+1876	+7.36962891	-9.36035156	-3.67822266	+24.65332031	+8.67919922	-48.58154297	+1692
+1457970671.65890000	+9.71191406	-6.87304688	-3.76171875	+43.96728516	+5.05371094	-61.01806641	+2044	+9.23730469	-5.40527344	-3.28710938	+9.60205078	-12.39257813	+7.86621094	+1868	+7.35644531	-9.38232422	-3.61669922	+24.85107422	+8.56933594	-48.44970703	+1684
+1457970671.66310000	+9.70312500	-6.87744141	-3.68701172	+44.18701172	+4.83398438	-60.99609375	+2040	+9.23291016	-5.43164063	-3.21679688	+9.49218750	-12.41455078	+8.06396484	+1864	+7.34765625	-9.40869141	-3.55957031	+25.04882813	+8.45947266	-48.27392578	+1672
+1457970671.67140010	+9.67236328	-6.89062500	-3.54638672	+44.62646484	+4.41650391	-60.86425781	+2036	+9.21972656	-5.48876953	-3.08496094	+9.09667969	-12.34863281	+8.45947266	+1856	+7.33447266	-9.45263672	-3.44531250	+25.42236328	+8.23974609	-47.98828125	+1656
+1457970671.67560010	+9.66357422	-6.89941406	-3.47607422	+44.89013672	+4.17480469	-60.84228516	+2036	+9.21972656	-5.51513672	-3.01904297	+8.94287109	-12.34863281	+8.67919922	+1852	+7.33007813	-9.47021484	-3.38818359	+25.62011719	+8.10791016	-47.85644531	+1644
+1457970671.67980000	+9.65039063	-6.90820313	-3.40576172	+45.08789063	+3.97705078	-60.82031250	+2032	+9.21533203	-5.54589844	-2.95312500	+8.70117188	-12.32666016	+8.85498047	+1848	+7.32568359	-9.49218750	-3.33105469	+25.81787109	+7.99804688	-47.76855469	+1636
+1457970671.68390010	+9.64160156	-6.90820313	-3.33984375	+45.32958984	+3.73535156	-60.77636719	+2032	+9.21093750	-5.56787109	-2.89160156	+8.52539063	-12.32666016	+9.07470703	+1844	+7.32568359	-9.50976563	-3.26953125	+26.03759766	+7.86621094	-47.70263672	+1628
+1457970671.68810010	+9.63281250	-6.91259766	-3.27392578	+45.57128906	+3.51562500	-60.77636719	+2028	+9.21533203	-5.58984375	-2.83007813	+8.34960938	-12.34863281	+9.29443359	+1840	+7.33007813	-9.52734375	-3.21240234	+26.23535156	+7.73437500	-47.63671875	+1620
+1457970671.69230010	+9.62402344	-6.92578125	-3.21240234	+45.76904297	+3.29589844	-60.73242188	+2024	+9.21093750	-5.61621094	-2.76855469	+8.10791016	-12.34863281	+9.47021484	+1836	+7.33007813	-9.54492188	-3.15527344	+26.43310547	+7.58056641	-47.59277344	+1608
+1457970671.69639990	+9.61523438	-6.92578125	-3.14648438	+46.01074219	+3.05419922	-60.71044922	+2020	+9.21093750	-5.63818359	-2.71142578	+7.91015625	-12.37060547	+9.68994141	+1832	+7.33886719	-9.55371094	-3.09814453	+26.65283203	+7.42675781	-47.57080078	+1600
+1457970671.70059990	+9.61083984	-6.93017578	-3.08935547	+46.23046875	+2.81250000	-60.68847656	+2016	+9.21093750	-5.65576172	-2.65429688	+7.73437500	-12.39257813	+9.90966797	+1824	+7.34326172	-9.56689453	-3.04101563	+26.87255859	+7.27294922	-47.50488281	+1588
+1457970671.70479990	+9.60205078	-6.93896484	-3.02783203	+46.40625000	+2.59277344	-60.66650391	+2008	+9.21093750	-5.68212891	-2.59716797	+7.51464844	-12.41455078	+10.10742188	+1820	+7.35205078	-9.58007813	-2.98828125	+27.09228516	+7.11914063	-47.48291016	+1576
+1457970671.71310000	+9.59765625	-6.93457031	-2.91357422	+46.84570313	+2.13134766	-60.68847656	+1992	+9.21533203	-5.71289063	-2.48730469	+7.16308594	-12.50244141	+10.50292969	+1804	+7.36962891	-9.59765625	-2.87841797	+27.53173828	+6.74560547	-47.48291016	+1552
+1457970671.71729990	+9.59326172	-6.94335938	-2.85205078	+46.99951172	+1.91162109	-60.73242188	+1984	+9.21533203	-5.73486328	-2.43457031	+6.94335938	-12.56835938	+10.65673828	+1800	+7.38281250	-9.60644531	-2.82568359	+27.72949219	+6.59179688	-47.48291016	+1540
+1457970671.72140000	+9.58886719	-6.94335938	-2.79492188	+47.17529297	+1.71386719	-60.75439453	+1976	+9.21972656	-5.74804688	-2.38183594	+6.76757813	-12.61230469	+10.83251953	+1788	+7.39160156	-9.61523438	-2.76855469	+27.90527344	+6.41601563	-47.52685547	+1528
+1457970671.72560000	+9.58447266	-6.94335938	-2.74218750	+47.37304688	+1.51611328	-60.75439453	+1964	+9.22412109	-5.76123047	-2.32910156	+6.61376953	-12.65625000	+11.03027344	+1780	+7.40039063	-9.61962891	-2.72021484	+28.08105469	+6.26220703	-47.50488281	+1516
+1457970671.72970010	+9.58007813	-6.94775391	-2.68945313	+47.50488281	+1.36230469	-60.77636719	+1952	+9.22412109	-5.78320313	-2.28076172	+6.37207031	-12.70019531	+11.18408203	+1772	+7.40917969	-9.62841797	-2.67187500	+28.25683594	+6.08642578	-47.50488281	+1504
+1457970671.73390010	+9.57568359	-6.94335938	-2.63671875	+47.65869141	+1.18652344	-60.79833984	+1940	+9.22851563	-5.79638672	-2.23242188	+6.17431641	-12.74414063	+11.33789063	+1764	+7.41357422	-9.63720703	-2.62353516	+28.41064453	+5.93261719	-47.52685547	+1492
+1457970671.73810010	+9.57568359	-6.93896484	-2.58837891	+47.83447266	+1.01074219	-60.82031250	+1928	+9.23291016	-5.80517578	-2.18408203	+5.99853516	-12.76611328	+11.51367188	+1752	+7.42236328	-9.64160156	-2.57958984	+28.56445313	+5.77880859	-47.48291016	+1476
+1457970671.74219990	+9.57128906	-6.93896484	-2.53564453	+47.96630859	+0.85693359	-60.86425781	+1920	+9.23291016	-5.82275391	-2.14013672	+5.73486328	-12.81005859	+11.64550781	+1748	+7.42675781	-9.64599609	-2.54003906	+28.71826172	+5.64697266	-47.46093750	+1464
+1457970671.75060010	+9.56250000	-6.93017578	-2.43896484	+48.25195313	+0.61523438	-60.93017578	+1900	+9.24169922	-5.84472656	-2.04785156	+5.29541016	-12.85400391	+11.95312500	+1732	+7.42675781	-9.65917969	-2.45654297	+28.91601563	+5.40527344	-47.41699219	+1444
+1457970671.75469990	+9.55810547	-6.92578125	-2.39062500	+48.38378906	+0.50537109	-60.97412109	+1892	+9.24609375	-5.85791016	-2.00390625	+5.03173828	-12.87597656	+12.06298828	+1724	+7.42675781	-9.66357422	-2.41699219	+29.02587891	+5.29541016	-47.37304688	+1432
+1457970671.75889990	+9.55371094	-6.92138672	-2.34228516	+48.53759766	+0.41748047	-60.99609375	+1884	+9.25048828	-5.86669922	-1.95996094	+4.76806641	-12.87597656	+12.19482422	+1720	+7.42675781	-9.67236328	-2.37744141	+29.09179688	+5.18554688	-47.35107422	+1424
+1457970671.76309990	+9.54492188	-6.91699219	-2.29833984	+48.66943359	+0.30761719	-61.01806641	+1876	+9.25048828	-5.87548828	-1.92041016	+4.52636719	-12.87597656	+12.34863281	+1712	+7.42236328	-9.67675781	-2.34667969	+29.15771484	+5.09765625	-47.26318359	+1416
+1457970671.76720000	+9.54052734	-6.90820313	-2.25439453	+48.82324219	+0.21972656	-61.04003906	+1872	+9.25488281	-5.88867188	-1.88085938	+4.24072266	-12.87597656	+12.48046875	+1708	+7.41796875	-9.68115234	-2.31591797	+29.24560547	+5.00976563	-47.19726563	+1408
+1457970671.77560000	+9.52734375	-6.89062500	-2.16210938	+49.13085938	+0.02197266	-61.08398438	+1868	+9.25488281	-5.90625000	-1.79736328	+3.66943359	-12.85400391	+12.74414063	+1700	+7.40478516	-9.68994141	-2.25000000	+29.39941406	+4.81201172	-47.08740234	+1396
+1457970671.77970000	+9.51855469	-6.88183594	-2.11816406	+49.32861328	-0.08789063	-61.12792969	+1868	+9.25927734	-5.91064453	-1.75781250	+3.44970703	-12.87597656	+12.87597656	+1700	+7.40039063	-9.69433594	-2.21484375	+29.48730469	+4.72412109	-47.02148438	+1392
+1457970671.78390000	+9.50976563	-6.87304688	-2.07421875	+49.48242188	-0.17578125	-61.19384766	+1868	+9.25488281	-5.91943359	-1.71386719	+3.16406250	-12.89794922	+12.98583984	+1700	+7.39599609	-9.69873047	-2.18408203	+29.57519531	+4.61425781	-46.97753906	+1392
+1457970671.78810000	+9.50097656	-6.86425781	-2.03027344	+49.63623047	-0.28564453	-61.23779297	+1872	+9.25488281	-5.92822266	-1.67871094	+2.87841797	-12.89794922	+13.11767578	+1700	+7.38720703	-9.70312500	-2.14892578	+29.64111328	+4.52636719	-46.95556641	+1388
+1457970671.79220010	+9.49218750	-6.85546875	-1.98632813	+49.81201172	-0.37353516	-61.25976563	+1872	+9.25488281	-5.92822266	-1.63916016	+2.68066406	-12.91992188	+13.24951172	+1696	+7.38281250	-9.70312500	-2.11376953	+29.75097656	+4.41650391	-46.91162109	+1388
+1457970671.79640010	+9.48339844	-6.84228516	-1.94677734	+49.98779297	-0.50537109	-61.30371094	+1876	+9.25048828	-5.93261719	-1.59960938	+2.43896484	-12.94189453	+13.38134766	+1696	+7.37841797	-9.70312500	-2.07861328	+29.86083984	+4.30664063	-46.86767578	+1388
+1457970671.80049990	+9.47460938	-6.83349609	-1.90283203	+50.14160156	-0.61523438	-61.34765625	+1876	+9.24609375	-5.93701172	-1.56445313	+2.19726563	-12.91992188	+13.53515625	+1696	+7.37402344	-9.70312500	-2.04345703	+29.97070313	+4.17480469	-46.82373047	+1384
+1457970671.80469990	+9.46582031	-6.82470703	-1.86328125	+50.31738281	-0.70312500	-61.39160156	+1880	+9.24609375	-5.93261719	-1.52490234	+2.06542969	-12.94189453	+13.66699219	+1696	+7.37402344	-9.70312500	-2.00830078	+30.10253906	+4.06494141	-46.80175781	+1384
+1457970671.80890010	+9.45703125	-6.81152344	-1.82373047	+50.44921875	-0.81298828	-61.43554688	+1880	+9.24169922	-5.93701172	-1.48535156	+1.88964844	-12.98583984	+13.79882813	+1700	+7.37402344	-9.69873047	-1.97314453	+30.25634766	+3.93310547	-46.77978516	+1384
+1457970671.81719990	+9.43945313	-6.79394531	-1.74023438	+50.75683594	-1.03271484	-61.52343750	+1884	+9.22851563	-5.93261719	-1.41064453	+1.66992188	-13.02978516	+14.08447266	+1700	+7.37841797	-9.68994141	-1.89404297	+30.56396484	+3.64746094	-46.80175781	+1384
+1457970671.82139990	+9.43066406	-6.78515625	-1.70507813	+50.88867188	-1.12060547	-61.56738281	+1884	+9.22412109	-5.93261719	-1.37548828	+1.56005859	-13.05175781	+14.21630859	+1700	+7.37841797	-9.68554688	-1.85009766	+30.71777344	+3.51562500	-46.80175781	+1380
+1457970671.82550000	+9.42187500	-6.77197266	-1.66552734	+51.02050781	-1.20849609	-61.61132813	+1884	+9.21533203	-5.93261719	-1.34033203	+1.47216797	-13.05175781	+14.34814453	+1696	+7.37841797	-9.67675781	-1.81054688	+30.87158203	+3.38378906	-46.80175781	+1380
+1457970671.82970000	+9.41308594	-6.76757813	-1.62597656	+51.10839844	-1.29638672	-61.63330078	+1880	+9.21093750	-5.92382813	-1.30517578	+1.47216797	-13.05175781	+14.50195313	+1696	+7.37841797	-9.67236328	-1.77539063	+31.04736328	+3.25195313	-46.80175781	+1380
+1457970671.83390000	+9.40429688	-6.75439453	-1.59082031	+51.21826172	-1.38427734	-61.63330078	+1880	+9.20214844	-5.91943359	-1.27001953	+1.42822266	-13.05175781	+14.65576172	+1696	+7.38281250	-9.66357422	-1.73583984	+31.22314453	+3.12011719	-46.80175781	+1376
+1457970671.84220000	+9.38232422	-6.73681641	-1.52490234	+51.41601563	-1.49414063	-61.65527344	+1872	+9.18457031	-5.90625000	-1.20410156	+1.45019531	-13.02978516	+14.91943359	+1692	+7.38281250	-9.64599609	-1.66113281	+31.55273438	+2.85644531	-46.75781250	+1372
+1457970671.84640000	+9.37353516	-6.72363281	-1.48974609	+51.50390625	-1.56005859	-61.63330078	+1864	+9.17138672	-5.90185547	-1.16894531	+1.47216797	-13.02978516	+15.05126953	+1688	+7.37841797	-9.63720703	-1.62158203	+31.70654297	+2.74658203	-46.75781250	+1368
+1457970671.85050010	+9.36474609	-6.71484375	-1.45458984	+51.59179688	-1.60400391	-61.65527344	+1864	+9.16259766	-5.89746094	-1.13818359	+1.49414063	-13.00781250	+15.18310547	+1684	+7.37841797	-9.63281250	-1.58642578	+31.86035156	+2.61474609	-46.73583984	+1364
+1457970671.85470010	+9.35156250	-6.70605469	-1.41943359	+51.70166016	-1.64794922	-61.65527344	+1864	+9.15380859	-5.88427734	-1.10302734	+1.58203125	-13.00781250	+15.31494141	+1684	+7.37402344	-9.62402344	-1.55126953	+32.01416016	+2.50488281	-46.73583984	+1364
+1457970671.85890010	+9.34277344	-6.69726563	-1.38867188	+51.76757813	-1.66992188	-61.65527344	+1860	+9.14062500	-5.87988281	-1.07226563	+1.64794922	-12.98583984	+15.44677734	+1680	+7.36962891	-9.61962891	-1.51611328	+32.14599609	+2.39501953	-46.71386719	+1360
+1457970671.86299990	+9.32958984	-6.68847656	-1.35791016	+51.85546875	-1.69189453	-61.61132813	+1860	+9.12744141	-5.87548828	-1.04589844	+1.71386719	-12.94189453	+15.55664063	+1680	+7.36083984	-9.61523438	-1.48974609	+32.25585938	+2.28515625	-46.62597656	+1352
+1457970671.86719990	+9.31640625	-6.67529297	-1.32714844	+51.96533203	-1.71386719	-61.58935547	+1860	+9.11865234	-5.86230469	-1.01513672	+1.82373047	-12.91992188	+15.66650391	+1676	+7.35205078	-9.61083984	-1.46337891	+32.36572266	+2.19726563	-46.56005859	+1348
+1457970671.87550000	+9.29003906	-6.65771484	-1.27001953	+52.14111328	-1.75781250	-61.54541016	+1864	+9.09228516	-5.84912109	-0.95361328	+2.02148438	-12.87597656	+15.88623047	+1672	+7.33007813	-9.60205078	-1.41064453	+32.58544922	+1.99951172	-46.42822266	+1340
+1457970671.87969990	+9.28125000	-6.64453125	-1.23925781	+52.27294922	-1.77978516	-61.52343750	+1868	+9.07910156	-5.84033203	-0.92285156	+2.13134766	-12.87597656	+15.97412109	+1672	+7.31250000	-9.59765625	-1.38427734	+32.67333984	+1.91162109	-46.34033203	+1340
+1457970671.88380000	+9.26367188	-6.63574219	-1.20849609	+52.36083984	-1.77978516	-61.50146484	+1872	+9.06591797	-5.83154297	-0.89208984	+2.26318359	-12.85400391	+16.04003906	+1672	+7.29931641	-9.59326172	-1.36230469	+32.73925781	+1.82373047	-46.25244141	+1340
+1457970671.88800000	+9.25048828	-6.62255859	-1.17773438	+52.47070313	-1.77978516	-61.45751953	+1876	+9.05273438	-5.82714844	-0.86572266	+2.37304688	-12.83203125	+16.10595703	+1672	+7.28173828	-9.59326172	-1.33593750	+32.82714844	+1.75781250	-46.16455078	+1340
+1457970671.89220000	+9.23730469	-6.61376953	-1.15136719	+52.58056641	-1.77978516	-61.41357422	+1880	+9.03955078	-5.81835938	-0.83496094	+2.50488281	-12.81005859	+16.17187500	+1672	+7.26416016	-9.59326172	-1.31396484	+32.89306641	+1.69189453	-46.07666016	+1340
+1457970671.89630010	+9.21972656	-6.60498047	-1.12500000	+52.69042969	-1.77978516	-61.34765625	+1884	+9.02636719	-5.80957031	-0.80859375	+2.63671875	-12.76611328	+16.23779297	+1672	+7.24658203	-9.59326172	-1.29638672	+32.95898438	+1.62597656	-45.94482422	+1340
+1457970671.90050010	+9.20654297	-6.59179688	-1.09863281	+52.80029297	-1.77978516	-61.28173828	+1888	+9.00878906	-5.80517578	-0.78222656	+2.74658203	-12.70019531	+16.30371094	+1672	+7.22900391	-9.59326172	-1.27441406	+33.02490234	+1.58203125	-45.81298828	+1344
+1457970671.90879990	+9.17578125	-6.57421875	-1.05029297	+53.02001953	-1.75781250	-61.10595703	+1896	+8.98242188	-5.78759766	-0.72949219	+3.01025391	-12.59033203	+16.41357422	+1676	+7.19384766	-9.58886719	-1.23925781	+33.20068359	+1.51611328	-45.54931641	+1344
+1457970671.91300010	+9.16259766	-6.56542969	-1.02832031	+53.12988281	-1.73583984	-61.01806641	+1900	+8.96484375	-5.78320313	-0.70312500	+3.14208984	-12.52441406	+16.45751953	+1676	+7.17626953	-9.58447266	-1.21728516	+33.28857422	+1.49414063	-45.43945313	+1348
+1457970671.91720010	+9.14501953	-6.55664063	-1.00634766	+53.26171875	-1.73583984	-60.93017578	+1908	+8.95166016	-5.77441406	-0.68115234	+3.25195313	-12.45849609	+16.50146484	+1676	+7.15869141	-9.58447266	-1.19091797	+33.37646484	+1.49414063	-45.32958984	+1356
+1457970671.92129990	+9.12744141	-6.54785156	-0.98437500	+53.37158203	-1.71386719	-60.79833984	+1912	+8.93847656	-5.77001953	-0.65478516	+3.36181641	-12.37060547	+16.54541016	+1680	+7.14550781	-9.58007813	-1.17333984	+33.46435547	+1.49414063	-45.17578125	+1356
+1457970671.92549990	+9.11425781	-6.53906250	-0.96240234	+53.45947266	-1.71386719	-60.66650391	+1916	+8.92089844	-5.76562500	-0.63720703	+3.47167969	-12.26074219	+16.61132813	+1680	+7.12792969	-9.58007813	-1.15136719	+33.57421875	+1.49414063	-45.04394531	+1364
+1457970671.92969990	+9.09667969	-6.53466797	-0.94482422	+53.54736328	-1.69189453	-60.53466797	+1924	+8.90771484	-5.76123047	-0.61523438	+3.58154297	-12.17285156	+16.65527344	+1680	+7.11474609	-9.57568359	-1.12939453	+33.66210938	+1.51611328	-44.91210938	+1368
+1457970671.93380000	+9.08349609	-6.52587891	-0.92724609	+53.67919922	-1.69189453	-60.40283203	+1928	+8.89453125	-5.75244141	-0.59326172	+3.69140625	-12.08496094	+16.69921875	+1684	+7.10595703	-9.57128906	-1.10742188	+33.79394531	+1.53808594	-44.78027344	+1372
+1457970671.94219990	+9.05273438	-6.51708984	-0.89648438	+53.85498047	-1.66992188	-60.13916016	+1940	+8.86376953	-5.74804688	-0.55810547	+3.86718750	-11.84326172	+16.83105469	+1684	+7.08398438	-9.56250000	-1.06347656	+34.07958984	+1.60400391	-44.51660156	+1384
+1457970671.94630000	+9.03955078	-6.50830078	-0.87890625	+53.96484375	-1.66992188	-60.02929688	+1948	+8.85058594	-5.73925781	-0.54052734	+3.95507813	-11.75537109	+16.87500000	+1684	+7.07519531	-9.55810547	-1.04150391	+34.21142578	+1.62597656	-44.40673828	+1388
+1457970671.95050000	+9.02636719	-6.50390625	-0.87011719	+54.07470703	-1.69189453	-59.87548828	+1952	+8.83740234	-5.73925781	-0.52734375	+4.02099609	-11.62353516	+16.96289063	+1684	+7.06640625	-9.54931641	-1.01953125	+34.36523438	+1.66992188	-44.27490234	+1396
+1457970671.95460010	+9.01318359	-6.50390625	-0.85693359	+54.14062500	-1.66992188	-59.76562500	+1960	+8.82421875	-5.73486328	-0.51416016	+4.08691406	-11.55761719	+16.96289063	+1684	+7.05761719	-9.54931641	-0.99755859	+34.47509766	+1.71386719	-44.18701172	+1404
+1457970671.95880010	+9.00000000	-6.49951172	-0.84375000	+54.22851563	-1.66992188	-59.69970703	+1968	+8.81103516	-5.73486328	-0.49658203	+4.15283203	-11.49169922	+16.98486328	+1684	+7.05322266	-9.54492188	-0.97558594	+34.60693359	+1.75781250	-44.12109375	+1412
+1457970671.96709990	+8.97802734	-6.49511719	-0.83056641	+54.33837891	-1.64794922	-59.47998047	+1976	+8.78466797	-5.73486328	-0.48339844	+4.24072266	-11.29394531	+17.07275391	+1684	+7.04003906	-9.54052734	-0.94921875	+34.82666016	+1.86767578	-43.87939453	+1424
+1457970671.97550010	+8.96044922	-6.49072266	-0.82177734	+54.51416016	-1.62597656	-59.32617188	+1988	+8.77148438	-5.72607422	-0.47021484	+4.35058594	-11.14013672	+17.16064453	+1676	+7.03125000	-9.53173828	-0.92724609	+35.04638672	+1.95556641	-43.70361328	+1436
+1457970671.97960000	+8.95166016	-6.49511719	-0.81738281	+54.49218750	-1.58203125	-59.28222656	+1992	+8.75830078	-5.73486328	-0.46582031	+4.32861328	-11.07421875	+17.16064453	+1676	+7.02246094	-9.53173828	-0.91845703	+35.11230469	+2.02148438	-43.59375000	+1444
+1457970671.98799990	+8.93847656	-6.49072266	-0.81298828	+54.60205078	-1.51611328	-59.17236328	+2000	+8.74511719	-5.73046875	-0.46142578	+4.37255859	-10.94238281	+17.18261719	+1672	+7.00927734	-9.53173828	-0.90527344	+35.17822266	+2.13134766	-43.43994141	+1456
+1457970671.99210000	+8.92968750	-6.49511719	-0.81298828	+54.55810547	-1.47216797	-59.15039063	+2004	+8.74072266	-5.73925781	-0.46142578	+4.32861328	-10.89843750	+17.16064453	+1668	+7.00048828	-9.53613281	-0.90527344	+35.17822266	+2.21923828	-43.35205078	+1464
+1457970671.99630000	+8.92529297	-6.49511719	-0.80859375	+54.55810547	-1.42822266	-59.12841797	+2004	+8.73632813	-5.73925781	-0.45703125	+4.35058594	-10.85449219	+17.13867188	+1664	+6.99169922	-9.54052734	-0.90087891	+35.15625000	+2.28515625	-43.30810547	+1468
+1457970672.00460000	+8.91650391	-6.49951172	-0.81298828	+54.51416016	-1.34033203	-59.06250000	+2008	+8.73193359	-5.74365234	-0.46142578	+4.30664063	-10.74462891	+17.13867188	+1656	+6.97412109	-9.54492188	-0.90966797	+35.09033203	+2.39501953	-43.06640625	+1480
+1457970672.01300000	+8.91210938	-6.49951172	-0.81298828	+54.51416016	-1.25244141	-59.01855469	+2008	+8.72753906	-5.74365234	-0.46142578	+4.28466797	-10.65673828	+17.11669922	+1652	+6.96093750	-9.54931641	-0.91845703	+34.98046875	+2.48291016	-42.91259766	+1488
+1457970672.01710010	+8.91210938	-6.50390625	-0.81298828	+54.44824219	-1.23046875	-59.01855469	+2012	+8.72753906	-5.74804688	-0.46142578	+4.24072266	-10.63476563	+17.11669922	+1648	+6.95214844	-9.55371094	-0.92285156	+34.93652344	+2.52685547	-42.86865234	+1492
+1457970672.02550010	+8.91210938	-6.50390625	-0.80859375	+54.42626953	-1.16455078	-59.04052734	+2008	+8.72753906	-5.74804688	-0.46142578	+4.19677734	-10.59082031	+17.05078125	+1640	+6.93896484	-9.56250000	-0.92724609	+34.76074219	+2.57080078	-42.78076172	+1496
+1457970672.02959990	+8.91210938	-6.50830078	-0.80859375	+54.38232422	-1.16455078	-59.04052734	+2008	+8.72753906	-5.74804688	-0.46142578	+4.17480469	-10.59082031	+17.05078125	+1636	+6.93457031	-9.56250000	-0.92724609	+34.71679688	+2.59277344	-42.75878906	+1496
+1457970672.03379990	+8.91210938	-6.50830078	-0.80859375	+54.33837891	-1.14257813	-59.04052734	+2008	+8.72753906	-5.75244141	-0.46142578	+4.15283203	-10.59082031	+17.02880859	+1636	+6.93017578	-9.56689453	-0.92724609	+34.65087891	+2.59277344	-42.73681641	+1496
+1457970672.03790000	+8.91210938	-6.50830078	-0.80419922	+54.31640625	-1.14257813	-59.06250000	+2008	+8.72753906	-5.75244141	-0.46142578	+4.15283203	-10.59082031	+17.02880859	+1632	+6.93017578	-9.56689453	-0.93164063	+34.60693359	+2.57080078	-42.71484375	+1496
+1457970672.04210000	+8.91210938	-6.50830078	-0.80419922	+54.29443359	-1.14257813	-59.06250000	+2008	+8.72753906	-5.75244141	-0.46142578	+4.13085938	-10.59082031	+17.00683594	+1632	+6.92578125	-9.56689453	-0.93164063	+34.56298828	+2.57080078	-42.69287109	+1496
+1457970672.05040000	+8.91650391	-6.50830078	-0.79980469	+54.22851563	-1.14257813	-59.08447266	+2008	+8.73193359	-5.75244141	-0.45703125	+4.08691406	-10.59082031	+17.00683594	+1628	+6.92578125	-9.56689453	-0.93164063	+34.47509766	+2.52685547	-42.69287109	+1496
+1457970672.05880000	+8.92089844	-6.50830078	-0.79541016	+54.20654297	-1.14257813	-59.12841797	+2012	+8.73193359	-5.75244141	-0.45703125	+4.06494141	-10.61279297	+16.98486328	+1628	+6.92578125	-9.56250000	-0.92724609	+34.40917969	+2.48291016	-42.73681641	+1500
+1457970672.06710000	+8.92529297	-6.50830078	-0.79541016	+54.14062500	-1.16455078	-59.12841797	+2012	+8.73632813	-5.75244141	-0.45703125	+4.04296875	-10.61279297	+16.98486328	+1624	+6.93017578	-9.56250000	-0.92285156	+34.36523438	+2.46093750	-42.75878906	+1500
+1457970672.07540010	+8.92529297	-6.50830078	-0.79101563	+54.09667969	-1.16455078	-59.15039063	+2012	+8.73632813	-5.75244141	-0.45263672	+4.02099609	-10.63476563	+16.98486328	+1624	+6.93457031	-9.55810547	-0.91845703	+34.34326172	+2.41699219	-42.78076172	+1504
+1457970672.08380010	+8.92968750	-6.50830078	-0.79101563	+54.05273438	-1.16455078	-59.15039063	+2016	+8.74072266	-5.75244141	-0.45263672	+3.97705078	-10.65673828	+16.98486328	+1624	+6.93896484	-9.55371094	-0.90966797	+34.32128906	+2.39501953	-42.82470703	+1508
+1457970672.09209990	+8.93408203	-6.51269531	-0.78662109	+53.94287109	-1.18652344	-59.15039063	+2020	+8.74511719	-5.75244141	-0.44824219	+3.86718750	-10.67871094	+17.00683594	+1624	+6.94335938	-9.54931641	-0.90087891	+34.27734375	+2.37304688	-42.84667969	+1516
+1457970672.09629990	+8.93408203	-6.51269531	-0.78222656	+53.87695313	-1.18652344	-59.15039063	+2020	+8.74951172	-5.75244141	-0.44384766	+3.77929688	-10.67871094	+17.02880859	+1628	+6.94775391	-9.54492188	-0.89648438	+34.25537109	+2.37304688	-42.86865234	+1520
+1457970672.10040000	+8.93847656	-6.51269531	-0.78222656	+53.81103516	-1.18652344	-59.12841797	+2024	+8.75390625	-5.75244141	-0.44384766	+3.71337891	-10.67871094	+17.02880859	+1628	+6.95214844	-9.54052734	-0.89208984	+34.23339844	+2.37304688	-42.86865234	+1524
+1457970672.10460000	+8.93847656	-6.51269531	-0.78222656	+53.72314453	-1.16455078	-59.08447266	+2024	+8.75830078	-5.74804688	-0.43945313	+3.60351563	-10.65673828	+17.05078125	+1628	+6.95214844	-9.53613281	-0.88769531	+34.21142578	+2.39501953	-42.86865234	+1528
+1457970672.10870000	+8.93847656	-6.51708984	-0.77783203	+53.63525391	-1.16455078	-59.06250000	+2028	+8.75830078	-5.74804688	-0.43945313	+3.51562500	-10.63476563	+17.07275391	+1628	+6.95214844	-9.53173828	-0.88330078	+34.18945313	+2.41699219	-42.86865234	+1528
+1457970672.11710000	+8.93408203	-6.51708984	-0.77783203	+53.48144531	-1.14257813	-58.95263672	+2032	+8.75830078	-5.74804688	-0.43505859	+3.36181641	-10.59082031	+17.07275391	+1632	+6.94775391	-9.52294922	-0.87890625	+34.14550781	+2.46093750	-42.80273438	+1532
+1457970672.12540010	+8.92968750	-6.51708984	-0.77343750	+53.37158203	-1.09863281	-58.86474609	+2036	+8.75830078	-5.74804688	-0.43066406	+3.20800781	-10.50292969	+17.07275391	+1632	+6.93457031	-9.51855469	-0.87890625	+34.07958984	+2.54882813	-42.69287109	+1536
+1457970672.13369990	+8.92089844	-6.51708984	-0.77783203	+53.30566406	-1.05468750	-58.73291016	+2036	+8.74951172	-5.74804688	-0.43066406	+3.12011719	-10.41503906	+17.05078125	+1632	+6.91259766	-9.51416016	-0.88769531	+33.99169922	+2.68066406	-42.53906250	+1544
+1457970672.14210010	+8.90771484	-6.51269531	-0.78222656	+53.23974609	-1.01074219	-58.57910156	+2040	+8.74511719	-5.74804688	-0.43066406	+3.05419922	-10.30517578	+17.05078125	+1632	+6.89062500	-9.51416016	-0.89648438	+33.92578125	+2.81250000	-42.34130859	+1548
+1457970672.14619990	+8.89892578	-6.51269531	-0.78222656	+53.21777344	-0.98876953	-58.49121094	+2040	+8.74072266	-5.74804688	-0.43505859	+3.01025391	-10.26123047	+17.02880859	+1632	+6.87744141	-9.51416016	-0.90527344	+33.88183594	+2.87841797	-42.23144531	+1552
+1457970672.15459990	+8.88574219	-6.51269531	-0.78662109	+53.17382813	-0.94482422	-58.33740234	+2040	+8.73632813	-5.74804688	-0.43505859	+2.94433594	-10.17333984	+17.00683594	+1632	+6.85107422	-9.51416016	-0.91406250	+33.81591797	+3.03222656	-42.05566406	+1556
+1457970672.15870000	+8.88134766	-6.50830078	-0.79101563	+53.15185547	-0.90087891	-58.24951172	+2040	+8.73193359	-5.74804688	-0.43505859	+2.92236328	-10.10742188	+17.00683594	+1632	+6.83789063	-9.51416016	-0.91845703	+33.77197266	+3.09814453	-41.94580078	+1556
+1457970672.16290000	+8.87695313	-6.50830078	-0.79101563	+53.12988281	-0.87890625	-58.16162109	+2036	+8.72753906	-5.74804688	-0.43505859	+2.87841797	-10.06347656	+17.00683594	+1632	+6.82910156	-9.51416016	-0.92285156	+33.72802734	+3.18603516	-41.85791016	+1556
+1457970672.16710000	+8.86816406	-6.50830078	-0.79541016	+53.10791016	-0.85693359	-58.07373047	+2036	+8.72314453	-5.74804688	-0.43945313	+2.85644531	-9.99755859	+16.98486328	+1632	+6.81591797	-9.51416016	-0.92724609	+33.68408203	+3.25195313	-41.77001953	+1556
+1457970672.17120000	+8.86376953	-6.50830078	-0.79980469	+53.08593750	-0.83496094	-57.98583984	+2036	+8.71875000	-5.74804688	-0.43945313	+2.81250000	-9.93164063	+16.98486328	+1632	+6.81152344	-9.51416016	-0.93164063	+33.68408203	+3.33984375	-41.70410156	+1552
+1457970672.17960000	+8.85498047	-6.51269531	-0.80419922	+53.04199219	-0.81298828	-57.83203125	+2032	+8.71435547	-5.74804688	-0.44384766	+2.72460938	-9.79980469	+17.00683594	+1632	+6.79833984	-9.50976563	-0.93164063	+33.66210938	+3.44970703	-41.59423828	+1548
+1457970672.18370010	+8.85498047	-6.51269531	-0.80859375	+53.02001953	-0.81298828	-57.76611328	+2028	+8.70996094	-5.75244141	-0.44384766	+2.68066406	-9.73388672	+17.00683594	+1632	+6.79833984	-9.50976563	-0.93164063	+33.66210938	+3.51562500	-41.55029297	+1544
+1457970672.18790010	+8.85498047	-6.51269531	-0.80859375	+52.99804688	-0.81298828	-57.72216797	+2028	+8.70556641	-5.75244141	-0.44824219	+2.63671875	-9.66796875	+17.02880859	+1628	+6.79394531	-9.50976563	-0.92724609	+33.64013672	+3.55957031	-41.55029297	+1540
+1457970672.19199990	+8.85058594	-6.51708984	-0.80859375	+52.97607422	-0.81298828	-57.67822266	+2024	+8.70556641	-5.75244141	-0.44824219	+2.57080078	-9.62402344	+17.02880859	+1628	+6.79394531	-9.50976563	-0.92724609	+33.64013672	+3.60351563	-41.52832031	+1540
+1457970672.19619990	+8.85058594	-6.51708984	-0.81298828	+52.95410156	-0.83496094	-57.63427734	+2024	+8.70117188	-5.75683594	-0.44824219	+2.52685547	-9.55810547	+17.05078125	+1628	+6.79394531	-9.50537109	-0.92285156	+33.64013672	+3.64746094	-41.55029297	+1536
+1457970672.20040010	+8.85058594	-6.52148438	-0.81298828	+52.93212891	-0.83496094	-57.59033203	+2020	+8.70117188	-5.75683594	-0.45263672	+2.48291016	-9.51416016	+17.07275391	+1628	+6.79833984	-9.50537109	-0.91845703	+33.64013672	+3.66943359	-41.55029297	+1536
+1457970672.20869990	+8.85058594	-6.52587891	-0.81298828	+52.88818359	-0.87890625	-57.54638672	+2016	+8.69677734	-5.75683594	-0.45263672	+2.39501953	-9.44824219	+17.09472656	+1628	+6.79833984	-9.50097656	-0.90966797	+33.64013672	+3.71337891	-41.57226563	+1536
+1457970672.21289990	+8.85058594	-6.52587891	-0.81298828	+52.86621094	-0.90087891	-57.52441406	+2016	+8.69677734	-5.76123047	-0.45703125	+2.35107422	-9.40429688	+17.11669922	+1628	+6.80273438	-9.50097656	-0.90966797	+33.66210938	+3.73535156	-41.59423828	+1536
+1457970672.21700000	+8.85498047	-6.53027344	-0.81298828	+52.84423828	-0.90087891	-57.52441406	+2012	+8.69677734	-5.76123047	-0.45703125	+2.32910156	-9.40429688	+17.11669922	+1624	+6.80712891	-9.50097656	-0.90527344	+33.66210938	+3.73535156	-41.59423828	+1532
+1457970672.22120000	+8.85498047	-6.53027344	-0.81298828	+52.82226563	-0.92285156	-57.52441406	+2012	+8.69677734	-5.76123047	-0.45703125	+2.28515625	-9.38232422	+17.13867188	+1624	+6.80712891	-9.50097656	-0.90087891	+33.64013672	+3.73535156	-41.61621094	+1532
+1457970672.22540000	+8.85498047	-6.53027344	-0.81298828	+52.82226563	-0.94482422	-57.52441406	+2008	+8.69677734	-5.76562500	-0.45703125	+2.26318359	-9.38232422	+17.13867188	+1624	+6.80712891	-9.50097656	-0.90087891	+33.64013672	+3.73535156	-41.63818359	+1532
+1457970672.23370000	+8.85937500	-6.53466797	-0.81298828	+52.77832031	-0.98876953	-57.52441406	+2008	+8.70117188	-5.76562500	-0.45703125	+2.21923828	-9.38232422	+17.16064453	+1620	+6.81152344	-9.50097656	-0.89648438	+33.61816406	+3.73535156	-41.68212891	+1532
+1457970672.23790000	+8.85937500	-6.53466797	-0.81298828	+52.77832031	-1.01074219	-57.54638672	+2004	+8.70117188	-5.76562500	-0.45703125	+2.19726563	-9.40429688	+17.16064453	+1620	+6.81152344	-9.50097656	-0.89208984	+33.61816406	+3.73535156	-41.70410156	+1532
+1457970672.24620010	+8.85937500	-6.53906250	-0.80859375	+52.75634766	-1.03271484	-57.56835938	+2004	+8.70117188	-5.77001953	-0.45703125	+2.15332031	-9.42626953	+17.16064453	+1616	+6.81152344	-9.50097656	-0.89208984	+33.57421875	+3.71337891	-41.70410156	+1528
+1457970672.25040010	+8.86376953	-6.53906250	-0.80859375	+52.75634766	-1.05468750	-57.59033203	+2004	+8.70556641	-5.77001953	-0.45703125	+2.13134766	-9.42626953	+17.16064453	+1616	+6.81152344	-9.50097656	-0.89208984	+33.57421875	+3.71337891	-41.72607422	+1528
+1457970672.25449990	+8.86376953	-6.53906250	-0.80859375	+52.73437500	-1.09863281	-57.61230469	+2000	+8.70556641	-5.77001953	-0.45703125	+2.10937500	-9.44824219	+17.13867188	+1616	+6.81152344	-9.50097656	-0.89208984	+33.55224609	+3.71337891	-41.72607422	+1524
+1457970672.25869990	+8.86376953	-6.53906250	-0.80419922	+52.71240234	-1.12060547	-57.63427734	+2000	+8.70556641	-5.77001953	-0.45263672	+2.08740234	-9.47021484	+17.13867188	+1616	+6.81152344	-9.50097656	-0.89208984	+33.55224609	+3.71337891	-41.72607422	+1524
+1457970672.26280000	+8.86816406	-6.53906250	-0.80419922	+52.71240234	-1.14257813	-57.67822266	+2000	+8.70556641	-5.77441406	-0.45263672	+2.08740234	-9.49218750	+17.11669922	+1616	+6.81152344	-9.50537109	-0.89208984	+33.53027344	+3.69140625	-41.72607422	+1524
+1457970672.26700000	+8.86816406	-6.54345703	-0.79980469	+52.69042969	-1.20849609	-57.72216797	+2004	+8.70996094	-5.77441406	-0.45263672	+2.04345703	-9.53613281	+17.09472656	+1616	+6.81152344	-9.50537109	-0.89208984	+33.50830078	+3.69140625	-41.72607422	+1524
+1457970672.27530000	+8.87255859	-6.54345703	-0.79541016	+52.64648438	-1.29638672	-57.83203125	+2004	+8.71435547	-5.77441406	-0.44824219	+1.99951172	-9.62402344	+17.07275391	+1620	+6.81152344	-9.50537109	-0.89648438	+33.46435547	+3.66943359	-41.72607422	+1524
+1457970672.27950000	+8.87695313	-6.54345703	-0.79101563	+52.62451172	-1.36230469	-57.89794922	+2008	+8.71875000	-5.77880859	-0.44824219	+1.97753906	-9.66796875	+17.02880859	+1620	+6.81152344	-9.50976563	-0.89648438	+33.42041016	+3.64746094	-41.72607422	+1524
+1457970672.28370000	+8.88134766	-6.54785156	-0.78662109	+52.62451172	-1.42822266	-57.96386719	+2012	+8.71875000	-5.77880859	-0.44824219	+1.93359375	-9.73388672	+17.00683594	+1620	+6.80712891	-9.50976563	-0.89648438	+33.37646484	+3.64746094	-41.72607422	+1524
+1457970672.28780010	+8.88134766	-6.54785156	-0.78222656	+52.60253906	-1.47216797	-58.02978516	+2012	+8.72314453	-5.77880859	-0.44384766	+1.91162109	-9.77783203	+16.98486328	+1624	+6.80712891	-9.51416016	-0.90087891	+33.33251953	+3.62548828	-41.74804688	+1524
+1457970672.29200010	+8.88574219	-6.54785156	-0.77783203	+52.60253906	-1.51611328	-58.07373047	+2016	+8.72753906	-5.77880859	-0.44384766	+1.88964844	-9.84375000	+16.94091797	+1624	+6.80273438	-9.51855469	-0.90087891	+33.24462891	+3.58154297	-41.74804688	+1524
+1457970672.29620000	+8.88574219	-6.54785156	-0.77783203	+52.58056641	-1.56005859	-58.11767578	+2016	+8.72753906	-5.78320313	-0.43945313	+1.86767578	-9.90966797	+16.91894531	+1628	+6.80273438	-9.51855469	-0.90527344	+33.17871094	+3.55957031	-41.74804688	+1524
+1457970672.30450010	+8.89013672	-6.54785156	-0.77343750	+52.58056641	-1.62597656	-58.16162109	+2024	+8.73193359	-5.78320313	-0.43945313	+1.82373047	-9.99755859	+16.87500000	+1632	+6.80273438	-9.52734375	-0.90527344	+33.04687500	+3.49365234	-41.79199219	+1524
+1457970672.30870010	+8.89453125	-6.54785156	-0.77343750	+52.58056641	-1.64794922	-58.18359375	+2024	+8.73632813	-5.78320313	-0.43505859	+1.80175781	-10.04150391	+16.87500000	+1636	+6.80273438	-9.52734375	-0.90966797	+33.00292969	+3.44970703	-41.79199219	+1524
+1457970672.31279990	+8.89453125	-6.54785156	-0.76904297	+52.58056641	-1.69189453	-58.18359375	+2028	+8.73632813	-5.78320313	-0.43505859	+1.77978516	-10.06347656	+16.87500000	+1636	+6.80712891	-9.53173828	-0.90966797	+32.98095703	+3.42773438	-41.81396484	+1524
+1457970672.32119990	+8.89892578	-6.54785156	-0.76904297	+52.58056641	-1.73583984	-58.20556641	+2032	+8.74072266	-5.78759766	-0.43505859	+1.75781250	-10.10742188	+16.87500000	+1640	+6.81152344	-9.53173828	-0.90527344	+32.95898438	+3.38378906	-41.87988281	+1524
+1457970672.32530000	+8.89892578	-6.55224609	-0.76904297	+52.60253906	-1.75781250	-58.22753906	+2036	+8.74072266	-5.78759766	-0.43505859	+1.75781250	-10.12939453	+16.87500000	+1644	+6.81591797	-9.53173828	-0.90087891	+32.95898438	+3.36181641	-41.92382813	+1524
+1457970672.32950000	+8.89892578	-6.55224609	-0.76904297	+52.60253906	-1.77978516	-58.22753906	+2036	+8.74072266	-5.78759766	-0.43066406	+1.75781250	-10.15136719	+16.87500000	+1644	+6.82031250	-9.53173828	-0.89648438	+32.95898438	+3.36181641	-41.94580078	+1528
+1457970672.33369990	+8.90332031	-6.55224609	-0.76904297	+52.60253906	-1.77978516	-58.22753906	+2040	+8.74072266	-5.78759766	-0.43066406	+1.75781250	-10.17333984	+16.87500000	+1648	+6.82470703	-9.53173828	-0.89208984	+32.98095703	+3.33984375	-41.96777344	+1528
+1457970672.33780000	+8.90332031	-6.55224609	-0.76904297	+52.60253906	-1.80175781	-58.22753906	+2040	+8.74511719	-5.78759766	-0.43066406	+1.73583984	-10.17333984	+16.87500000	+1648	+6.82910156	-9.52734375	-0.89208984	+33.00292969	+3.33984375	-42.01171875	+1528
+1457970672.34200000	+8.90332031	-6.55224609	-0.76464844	+52.62451172	-1.82373047	-58.20556641	+2040	+8.74511719	-5.78759766	-0.43066406	+1.73583984	-10.17333984	+16.89697266	+1652	+6.83349609	-9.52734375	-0.88769531	+33.02490234	+3.33984375	-42.03369141	+1532
+1457970672.35030010	+8.90332031	-6.55224609	-0.76464844	+52.64648438	-1.86767578	-58.20556641	+2048	+8.74511719	-5.78759766	-0.43066406	+1.73583984	-10.19531250	+16.89697266	+1652	+6.83789063	-9.52294922	-0.88330078	+33.06884766	+3.31787109	-42.07763672	+1536
+1457970672.35450010	+8.90332031	-6.55224609	-0.76464844	+52.64648438	-1.86767578	-58.20556641	+2048	+8.74511719	-5.78759766	-0.43066406	+1.73583984	-10.19531250	+16.89697266	+1656	+6.84228516	-9.52294922	-0.88330078	+33.06884766	+3.31787109	-42.07763672	+1536
+1457970672.35859990	+8.90332031	-6.55224609	-0.76464844	+52.64648438	-1.88964844	-58.20556641	+2052	+8.74511719	-5.78759766	-0.43066406	+1.73583984	-10.21728516	+16.89697266	+1656	+6.84228516	-9.52294922	-0.87890625	+33.09082031	+3.31787109	-42.09960938	+1536
+1457970672.36279990	+8.90332031	-6.55224609	-0.76464844	+52.66845703	-1.88964844	-58.20556641	+2052	+8.74511719	-5.78759766	-0.43066406	+1.75781250	-10.21728516	+16.91894531	+1660	+6.84228516	-9.52294922	-0.87890625	+33.09082031	+3.31787109	-42.12158203	+1536
+1457970672.36700010	+8.90332031	-6.55224609	-0.76464844	+52.66845703	-1.91162109	-58.20556641	+2052	+8.74511719	-5.78759766	-0.43066406	+1.75781250	-10.21728516	+16.91894531	+1660	+6.84667969	-9.52294922	-0.87890625	+33.09082031	+3.31787109	-42.12158203	+1540
+1457970672.37529990	+8.90332031	-6.55224609	-0.76464844	+52.69042969	-1.91162109	-58.20556641	+2056	+8.74511719	-5.78320313	-0.43066406	+1.75781250	-10.21728516	+16.91894531	+1664	+6.84667969	-9.52294922	-0.87890625	+33.09082031	+3.31787109	-42.12158203	+1540
+1457970672.37949990	+8.90332031	-6.55224609	-0.76464844	+52.69042969	-1.93359375	-58.20556641	+2060	+8.74511719	-5.78320313	-0.43066406	+1.75781250	-10.21728516	+16.91894531	+1664	+6.84228516	-9.52294922	-0.87890625	+33.09082031	+3.31787109	-42.12158203	+1540
+1457970672.38360000	+8.90332031	-6.55224609	-0.76464844	+52.69042969	-1.93359375	-58.20556641	+2060	+8.74511719	-5.78320313	-0.43066406	+1.75781250	-10.21728516	+16.89697266	+1664	+6.84228516	-9.52294922	-0.87890625	+33.06884766	+3.31787109	-42.12158203	+1540
+1457970672.38780000	+8.90332031	-6.55224609	-0.76464844	+52.71240234	-1.93359375	-58.20556641	+2060	+8.74511719	-5.78320313	-0.43066406	+1.75781250	-10.21728516	+16.89697266	+1668	+6.84228516	-9.52294922	-0.87890625	+33.06884766	+3.31787109	-42.12158203	+1540
+1457970672.39200000	+8.90332031	-6.54785156	-0.76464844	+52.71240234	-1.95556641	-58.20556641	+2064	+8.74511719	-5.78320313	-0.43066406	+1.75781250	-10.21728516	+16.89697266	+1668	+6.84228516	-9.52294922	-0.87890625	+33.06884766	+3.31787109	-42.12158203	+1540
+1457970672.39610000	+8.90332031	-6.54785156	-0.76464844	+52.71240234	-1.95556641	-58.20556641	+2064	+8.74511719	-5.78320313	-0.43066406	+1.75781250	-10.23925781	+16.89697266	+1668	+6.84228516	-9.52734375	-0.87890625	+33.04687500	+3.31787109	-42.09960938	+1540
+1457970672.40030000	+8.90332031	-6.54785156	-0.76464844	+52.71240234	-1.95556641	-58.20556641	+2068	+8.74511719	-5.78320313	-0.42626953	+1.75781250	-10.23925781	+16.89697266	+1668	+6.83789063	-9.52734375	-0.88330078	+33.04687500	+3.31787109	-42.09960938	+1540
+1457970672.40450000	+8.90332031	-6.54785156	-0.76464844	+52.73437500	-1.95556641	-58.20556641	+2068	+8.74511719	-5.78320313	-0.42626953	+1.75781250	-10.23925781	+16.89697266	+1672	+6.83789063	-9.52734375	-0.88330078	+33.02490234	+3.31787109	-42.09960938	+1540
+1457970672.41280010	+8.90332031	-6.54785156	-0.76464844	+52.73437500	-1.97753906	-58.20556641	+2068	+8.74511719	-5.78320313	-0.42626953	+1.75781250	-10.23925781	+16.89697266	+1672	+6.83789063	-9.52734375	-0.88330078	+33.00292969	+3.29589844	-42.09960938	+1540
+1457970672.41689990	+8.90332031	-6.54785156	-0.76464844	+52.75634766	-1.97753906	-58.22753906	+2072	+8.74511719	-5.78320313	-0.42626953	+1.75781250	-10.23925781	+16.87500000	+1672	+6.83789063	-9.53173828	-0.88330078	+33.00292969	+3.29589844	-42.09960938	+1540
+1457970672.42109990	+8.90332031	-6.54785156	-0.76464844	+52.75634766	-1.97753906	-58.22753906	+2072	+8.74511719	-5.78320313	-0.42626953	+1.75781250	-10.26123047	+16.87500000	+1672	+6.83349609	-9.53173828	-0.88769531	+32.98095703	+3.29589844	-42.09960938	+1540
+1457970672.42529990	+8.90332031	-6.54785156	-0.76464844	+52.75634766	-1.99951172	-58.22753906	+2072	+8.74511719	-5.78320313	-0.42626953	+1.75781250	-10.26123047	+16.87500000	+1676	+6.83349609	-9.53173828	-0.88769531	+32.98095703	+3.29589844	-42.09960938	+1540
+1457970672.42940000	+8.90332031	-6.54785156	-0.76464844	+52.77832031	-1.99951172	-58.22753906	+2076	+8.74511719	-5.78320313	-0.42626953	+1.75781250	-10.26123047	+16.87500000	+1676	+6.83349609	-9.53173828	-0.88769531	+32.98095703	+3.29589844	-42.09960938	+1540
+1457970672.43359990	+8.90332031	-6.54785156	-0.76464844	+52.77832031	-2.02148438	-58.24951172	+2076	+8.74511719	-5.78320313	-0.42626953	+1.77978516	-10.26123047	+16.85302734	+1676	+6.83349609	-9.53173828	-0.88769531	+32.95898438	+3.29589844	-42.12158203	+1540
+1457970672.44190000	+8.90771484	-6.54785156	-0.76025391	+52.80029297	-2.04345703	-58.24951172	+2076	+8.74511719	-5.78320313	-0.42626953	+1.77978516	-10.28320313	+16.85302734	+1676	+6.83349609	-9.53613281	-0.88769531	+32.95898438	+3.27392578	-42.14355469	+1536
+1457970672.44610000	+8.90771484	-6.54785156	-0.76025391	+52.82226563	-2.06542969	-58.27148438	+2080	+8.74511719	-5.78320313	-0.42626953	+1.77978516	-10.28320313	+16.85302734	+1676	+6.83349609	-9.53613281	-0.88330078	+32.95898438	+3.27392578	-42.16552734	+1536
+1457970672.45030000	+8.90771484	-6.54785156	-0.76025391	+52.82226563	-2.06542969	-58.27148438	+2080	+8.74511719	-5.78320313	-0.42626953	+1.77978516	-10.30517578	+16.83105469	+1680	+6.83349609	-9.53613281	-0.88330078	+32.95898438	+3.27392578	-42.16552734	+1536
+1457970672.45440010	+8.90771484	-6.54785156	-0.76025391	+52.84423828	-2.08740234	-58.29345703	+2080	+8.74951172	-5.78320313	-0.42626953	+1.77978516	-10.32714844	+16.83105469	+1680	+6.83789063	-9.53613281	-0.88330078	+32.98095703	+3.27392578	-42.20947266	+1536
+1457970672.46280000	+8.90771484	-6.54785156	-0.76025391	+52.86621094	-2.10937500	-58.31542969	+2084	+8.74951172	-5.78320313	-0.42626953	+1.80175781	-10.34912109	+16.80908203	+1680	+6.84228516	-9.53613281	-0.87890625	+33.00292969	+3.25195313	-42.25341797	+1536
+1457970672.46690010	+8.90771484	-6.54785156	-0.76025391	+52.88818359	-2.13134766	-58.31542969	+2084	+8.74951172	-5.78320313	-0.42626953	+1.80175781	-10.34912109	+16.80908203	+1680	+6.84228516	-9.53613281	-0.87451172	+33.02490234	+3.25195313	-42.29736328	+1540
+1457970672.47530010	+8.91210938	-6.54785156	-0.76025391	+52.93212891	-2.17529297	-58.33740234	+2084	+8.74951172	-5.78320313	-0.42626953	+1.82373047	-10.37109375	+16.78710938	+1680	+6.84667969	-9.53613281	-0.87011719	+33.04687500	+3.22998047	-42.34130859	+1540
+1457970672.47939990	+8.91210938	-6.54785156	-0.76025391	+52.93212891	-2.17529297	-58.33740234	+2088	+8.74951172	-5.78320313	-0.42626953	+1.82373047	-10.39306641	+16.78710938	+1680	+6.85107422	-9.53173828	-0.87011719	+33.06884766	+3.22998047	-42.36328125	+1540
+1457970672.48779990	+8.91210938	-6.54785156	-0.76025391	+52.97607422	-2.21923828	-58.35937500	+2088	+8.74951172	-5.78320313	-0.42626953	+1.84570313	-10.41503906	+16.76513672	+1684	+6.85107422	-9.53173828	-0.87011719	+33.09082031	+3.22998047	-42.40722656	+1540
+1457970672.49609990	+8.91210938	-6.54785156	-0.76025391	+52.99804688	-2.21923828	-58.38134766	+2088	+8.74951172	-5.78320313	-0.42626953	+1.84570313	-10.43701172	+16.76513672	+1684	+6.85107422	-9.53173828	-0.86572266	+33.11279297	+3.22998047	-42.42919922	+1540
+1457970672.50020000	+8.91210938	-6.54785156	-0.76025391	+53.02001953	-2.24121094	-58.38134766	+2092	+8.74951172	-5.78320313	-0.42626953	+1.84570313	-10.43701172	+16.74316406	+1684	+6.85107422	-9.53613281	-0.87011719	+33.11279297	+3.22998047	-42.42919922	+1540
+1457970672.50440000	+8.91210938	-6.54785156	-0.76025391	+53.02001953	-2.24121094	-58.38134766	+2092	+8.74951172	-5.78320313	-0.42626953	+1.86767578	-10.43701172	+16.74316406	+1684	+6.85107422	-9.53613281	-0.87011719	+33.09082031	+3.25195313	-42.42919922	+1540
+1457970672.50860000	+8.91210938	-6.54785156	-0.76025391	+53.04199219	-2.24121094	-58.38134766	+2092	+8.74951172	-5.78320313	-0.42626953	+1.86767578	-10.43701172	+16.74316406	+1684	+6.85107422	-9.53613281	-0.87011719	+33.09082031	+3.25195313	-42.42919922	+1540
+1457970672.51690010	+8.91210938	-6.54785156	-0.76025391	+53.06396484	-2.24121094	-58.40332031	+2092	+8.74951172	-5.78320313	-0.42626953	+1.86767578	-10.45898438	+16.72119141	+1684	+6.84667969	-9.53613281	-0.87451172	+33.06884766	+3.25195313	-42.40722656	+1540
+1457970672.52110000	+8.91210938	-6.54345703	-0.76025391	+53.06396484	-2.26318359	-58.40332031	+2092	+8.74951172	-5.78320313	-0.42626953	+1.88964844	-10.45898438	+16.69921875	+1684	+6.84667969	-9.54052734	-0.87451172	+33.06884766	+3.25195313	-42.40722656	+1540
+1457970672.52519990	+8.91210938	-6.54345703	-0.76025391	+53.06396484	-2.26318359	-58.40332031	+2096	+8.74951172	-5.78320313	-0.42626953	+1.88964844	-10.45898438	+16.69921875	+1684	+6.84228516	-9.54052734	-0.87451172	+33.04687500	+3.25195313	-42.40722656	+1544
+1457970672.52940010	+8.90771484	-6.54345703	-0.76025391	+53.08593750	-2.26318359	-58.42529297	+2096	+8.74951172	-5.78320313	-0.42626953	+1.88964844	-10.45898438	+16.69921875	+1684	+6.84228516	-9.54052734	-0.87890625	+33.02490234	+3.25195313	-42.38525391	+1544
+1457970672.53360010	+8.90771484	-6.54345703	-0.75585938	+53.08593750	-2.26318359	-58.42529297	+2096	+8.74951172	-5.78320313	-0.42626953	+1.88964844	-10.48095703	+16.67724609	+1684	+6.83789063	-9.54492188	-0.87890625	+33.02490234	+3.25195313	-42.38525391	+1544
+1457970672.53769990	+8.90771484	-6.54345703	-0.75585938	+53.08593750	-2.26318359	-58.42529297	+2096	+8.74951172	-5.78320313	-0.42626953	+1.91162109	-10.48095703	+16.67724609	+1684	+6.83789063	-9.54492188	-0.87890625	+33.00292969	+3.27392578	-42.38525391	+1540
+1457970672.54609990	+8.90771484	-6.54345703	-0.75585938	+53.10791016	-2.28515625	-58.44726563	+2096	+8.74951172	-5.78320313	-0.42187500	+1.91162109	-10.50292969	+16.65527344	+1684	+6.83349609	-9.54492188	-0.88330078	+32.98095703	+3.25195313	-42.36328125	+1540
+1457970672.55020000	+8.90771484	-6.54345703	-0.75585938	+53.10791016	-2.28515625	-58.44726563	+2096	+8.74951172	-5.78320313	-0.42187500	+1.91162109	-10.50292969	+16.65527344	+1684	+6.83349609	-9.54492188	-0.88330078	+32.98095703	+3.25195313	-42.36328125	+1540
+1457970672.55440000	+8.90771484	-6.54345703	-0.75585938	+53.12988281	-2.28515625	-58.46923828	+2096	+8.74951172	-5.78320313	-0.42187500	+1.91162109	-10.50292969	+16.63330078	+1684	+6.83349609	-9.54931641	-0.88330078	+32.98095703	+3.25195313	-42.38525391	+1540
+1457970672.55859990	+8.90771484	-6.54345703	-0.75585938	+53.12988281	-2.30712891	-58.46923828	+2096	+8.74951172	-5.78320313	-0.42187500	+1.91162109	-10.52490234	+16.63330078	+1684	+6.83349609	-9.54931641	-0.88330078	+32.98095703	+3.25195313	-42.38525391	+1536
+1457970672.56690000	+8.91210938	-6.54345703	-0.75585938	+53.12988281	-2.32910156	-58.49121094	+2096	+8.74951172	-5.78320313	-0.42187500	+1.93359375	-10.54687500	+16.63330078	+1684	+6.83789063	-9.54931641	-0.88330078	+32.98095703	+3.25195313	-42.40722656	+1536
+1457970672.57100010	+8.91210938	-6.54345703	-0.75585938	+53.15185547	-2.32910156	-58.49121094	+2096	+8.74951172	-5.78320313	-0.42187500	+1.93359375	-10.54687500	+16.61132813	+1684	+6.83789063	-9.54931641	-0.87890625	+32.98095703	+3.25195313	-42.42919922	+1536
+1457970672.57940010	+8.91210938	-6.54345703	-0.75585938	+53.15185547	-2.35107422	-58.51318359	+2100	+8.74951172	-5.78320313	-0.42187500	+1.93359375	-10.56884766	+16.61132813	+1684	+6.84228516	-9.54492188	-0.87890625	+33.00292969	+3.22998047	-42.45117188	+1536
+1457970672.58349990	+8.91210938	-6.54345703	-0.75585938	+53.17382813	-2.37304688	-58.53515625	+2100	+8.74951172	-5.78320313	-0.42187500	+1.93359375	-10.59082031	+16.61132813	+1684	+6.84228516	-9.54492188	-0.87451172	+33.02490234	+3.22998047	-42.47314453	+1536
+1457970672.59190010	+8.91210938	-6.54345703	-0.75146484	+53.17382813	-2.39501953	-58.55712891	+2100	+8.74951172	-5.78320313	-0.42187500	+1.93359375	-10.61279297	+16.61132813	+1684	+6.84667969	-9.54492188	-0.87451172	+33.04687500	+3.22998047	-42.51708984	+1540
+1457970672.59600000	+8.91650391	-6.54345703	-0.75146484	+53.19580078	-2.39501953	-58.55712891	+2100	+8.74951172	-5.78320313	-0.42187500	+1.93359375	-10.61279297	+16.58935547	+1684	+6.84667969	-9.54492188	-0.87011719	+33.04687500	+3.20800781	-42.51708984	+1540
+1457970672.60019990	+8.91650391	-6.54345703	-0.75146484	+53.19580078	-2.41699219	-58.55712891	+2100	+8.74951172	-5.78320313	-0.42187500	+1.93359375	-10.63476563	+16.58935547	+1684	+6.84667969	-9.54492188	-0.87011719	+33.06884766	+3.20800781	-42.53906250	+1540
+1457970672.60439990	+8.91650391	-6.54345703	-0.75146484	+53.21777344	-2.41699219	-58.57910156	+2100	+8.74951172	-5.78320313	-0.42187500	+1.95556641	-10.63476563	+16.58935547	+1684	+6.85107422	-9.54492188	-0.87011719	+33.06884766	+3.20800781	-42.56103516	+1540
+1457970672.60850000	+8.91650391	-6.54345703	-0.75146484	+53.21777344	-2.43896484	-58.57910156	+2100	+8.74951172	-5.78320313	-0.41748047	+1.95556641	-10.65673828	+16.58935547	+1684	+6.85107422	-9.54492188	-0.86572266	+33.09082031	+3.20800781	-42.58300781	+1540
+1457970672.61690000	+8.91650391	-6.54785156	-0.75146484	+53.23974609	-2.46093750	-58.60107422	+2100	+8.74951172	-5.78320313	-0.41748047	+1.95556641	-10.67871094	+16.56738281	+1688	+6.85107422	-9.54492188	-0.86572266	+33.09082031	+3.20800781	-42.60498047	+1544
+1457970672.62100010	+8.91650391	-6.54785156	-0.75146484	+53.23974609	-2.46093750	-58.60107422	+2100	+8.74951172	-5.78320313	-0.41748047	+1.95556641	-10.67871094	+16.56738281	+1688	+6.85107422	-9.54492188	-0.86572266	+33.09082031	+3.20800781	-42.60498047	+1544
+1457970672.62520000	+8.91650391	-6.54785156	-0.75146484	+53.23974609	-2.46093750	-58.62304688	+2100	+8.74951172	-5.78759766	-0.41748047	+1.95556641	-10.70068359	+16.56738281	+1688	+6.85107422	-9.54492188	-0.86572266	+33.09082031	+3.20800781	-42.62695313	+1544
+1457970672.62940000	+8.91650391	-6.54785156	-0.75146484	+53.26171875	-2.46093750	-58.62304688	+2100	+8.74951172	-5.78759766	-0.41748047	+1.95556641	-10.70068359	+16.54541016	+1688	+6.85107422	-9.54492188	-0.86572266	+33.09082031	+3.20800781	-42.62695313	+1544
+1457970672.63770010	+8.91650391	-6.54785156	-0.75146484	+53.26171875	-2.48291016	-58.64501953	+2100	+8.74951172	-5.78759766	-0.41748047	+1.95556641	-10.72265625	+16.54541016	+1688	+6.85107422	-9.54492188	-0.86572266	+33.06884766	+3.20800781	-42.64892578	+1544
+1457970672.64190010	+8.91650391	-6.54785156	-0.75146484	+53.26171875	-2.48291016	-58.64501953	+2100	+8.74951172	-5.78759766	-0.41748047	+1.95556641	-10.72265625	+16.52343750	+1688	+6.85107422	-9.54931641	-0.86572266	+33.06884766	+3.20800781	-42.64892578	+1544
+1457970672.64599990	+8.91650391	-6.54785156	-0.75146484	+53.28369141	-2.48291016	-58.64501953	+2100	+8.74951172	-5.78759766	-0.41748047	+1.95556641	-10.72265625	+16.52343750	+1688	+6.84667969	-9.54931641	-0.86572266	+33.04687500	+3.20800781	-42.64892578	+1544
+1457970672.65019990	+8.91650391	-6.54785156	-0.75146484	+53.28369141	-2.48291016	-58.66699219	+2100	+8.74951172	-5.78759766	-0.41748047	+1.95556641	-10.74462891	+16.50146484	+1688	+6.84667969	-9.54931641	-0.86572266	+33.04687500	+3.20800781	-42.64892578	+1544
+1457970672.65850000	+8.91650391	-6.54785156	-0.75146484	+53.28369141	-2.48291016	-58.68896484	+2100	+8.74951172	-5.78759766	-0.41748047	+1.97753906	-10.74462891	+16.50146484	+1688	+6.84228516	-9.55371094	-0.87011719	+33.00292969	+3.18603516	-42.64892578	+1544
+1457970672.66269990	+8.91210938	-6.54785156	-0.74707031	+53.28369141	-2.48291016	-58.68896484	+2100	+8.74951172	-5.78759766	-0.41748047	+1.97753906	-10.76660156	+16.47949219	+1688	+6.84228516	-9.55371094	-0.87011719	+33.00292969	+3.18603516	-42.64892578	+1544
+1457970672.67100000	+8.91210938	-6.54785156	-0.74707031	+53.30566406	-2.48291016	-58.71093750	+2100	+8.74951172	-5.78759766	-0.41748047	+1.97753906	-10.76660156	+16.45751953	+1688	+6.83789063	-9.55810547	-0.87011719	+32.98095703	+3.18603516	-42.64892578	+1544
+1457970672.67930010	+8.91210938	-6.54785156	-0.74707031	+53.30566406	-2.50488281	-58.73291016	+2100	+8.74951172	-5.78759766	-0.41748047	+1.97753906	-10.78857422	+16.45751953	+1688	+6.83789063	-9.55810547	-0.87011719	+32.95898438	+3.18603516	-42.67089844	+1540
+1457970672.68350010	+8.91210938	-6.54785156	-0.74707031	+53.30566406	-2.50488281	-58.73291016	+2100	+8.74951172	-5.78759766	-0.41748047	+1.97753906	-10.78857422	+16.43554688	+1688	+6.83789063	-9.55810547	-0.87011719	+32.98095703	+3.18603516	-42.67089844	+1540
+1457970672.69180010	+8.91210938	-6.54785156	-0.74707031	+53.32763672	-2.50488281	-58.75488281	+2100	+8.74951172	-5.78759766	-0.41748047	+1.97753906	-10.81054688	+16.43554688	+1688	+6.84228516	-9.55810547	-0.87011719	+32.98095703	+3.18603516	-42.69287109	+1540
+1457970672.70020010	+8.91650391	-6.54785156	-0.74707031	+53.32763672	-2.52685547	-58.77685547	+2104	+8.74951172	-5.78759766	-0.41748047	+1.97753906	-10.81054688	+16.41357422	+1692	+6.84228516	-9.55810547	-0.87011719	+33.00292969	+3.16406250	-42.73681641	+1540
+1457970672.70429990	+8.91650391	-6.54785156	-0.74707031	+53.32763672	-2.52685547	-58.77685547	+2104	+8.74951172	-5.78759766	-0.41748047	+1.97753906	-10.83251953	+16.41357422	+1692	+6.84667969	-9.55810547	-0.86572266	+33.02490234	+3.16406250	-42.73681641	+1540
+1457970672.70849990	+8.91650391	-6.54785156	-0.74707031	+53.34960938	-2.52685547	-58.79882813	+2104	+8.74951172	-5.78759766	-0.41748047	+1.99951172	-10.83251953	+16.41357422	+1692	+6.84667969	-9.55810547	-0.86572266	+33.04687500	+3.16406250	-42.75878906	+1540
+1457970672.71269990	+8.91650391	-6.54785156	-0.74707031	+53.34960938	-2.54882813	-58.79882813	+2104	+8.74951172	-5.79199219	-0.41748047	+1.99951172	-10.83251953	+16.41357422	+1692	+6.85107422	-9.55810547	-0.86572266	+33.04687500	+3.16406250	-42.78076172	+1540
+1457970672.72100000	+8.91650391	-6.54785156	-0.74707031	+53.34960938	-2.54882813	-58.82080078	+2104	+8.74951172	-5.79199219	-0.41748047	+1.99951172	-10.83251953	+16.41357422	+1692	+6.85107422	-9.55810547	-0.86572266	+33.09082031	+3.16406250	-42.80273438	+1540
+1457970672.72930000	+8.91210938	-6.55224609	-0.74707031	+53.34960938	-2.57080078	-58.82080078	+2108	+8.74951172	-5.79199219	-0.41748047	+1.99951172	-10.85449219	+16.41357422	+1692	+6.85546875	-9.55810547	-0.86132813	+33.11279297	+3.16406250	-42.82470703	+1540
+1457970672.73350000	+8.91210938	-6.55224609	-0.74707031	+53.34960938	-2.57080078	-58.82080078	+2108	+8.74951172	-5.79199219	-0.41748047	+1.99951172	-10.85449219	+16.41357422	+1692	+6.85546875	-9.55810547	-0.86132813	+33.11279297	+3.16406250	-42.82470703	+1540
+1457970672.74600010	+8.91210938	-6.55224609	-0.74707031	+53.37158203	-2.57080078	-58.82080078	+2108	+8.74951172	-5.79199219	-0.41748047	+1.99951172	-10.85449219	+16.41357422	+1696	+6.85546875	-9.55810547	-0.86132813	+33.11279297	+3.18603516	-42.82470703	+1540
+1457970672.75009990	+8.91210938	-6.55224609	-0.74707031	+53.37158203	-2.57080078	-58.82080078	+2108	+8.74951172	-5.79199219	-0.41748047	+1.99951172	-10.85449219	+16.41357422	+1696	+6.85107422	-9.55810547	-0.86572266	+33.11279297	+3.18603516	-42.82470703	+1540
+1457970672.75850010	+8.91210938	-6.55224609	-0.74707031	+53.37158203	-2.57080078	-58.84277344	+2112	+8.74951172	-5.79199219	-0.41748047	+1.99951172	-10.85449219	+16.41357422	+1696	+6.85107422	-9.55810547	-0.86572266	+33.11279297	+3.18603516	-42.80273438	+1540
+1457970672.76679990	+8.90771484	-6.55224609	-0.74707031	+53.37158203	-2.57080078	-58.84277344	+2112	+8.74511719	-5.79199219	-0.41748047	+1.99951172	-10.85449219	+16.39160156	+1696	+6.84667969	-9.56250000	-0.86572266	+33.09082031	+3.20800781	-42.80273438	+1540
+1457970672.77099990	+8.90771484	-6.55224609	-0.74707031	+53.39355469	-2.57080078	-58.84277344	+2112	+8.74511719	-5.79199219	-0.41748047	+1.99951172	-10.83251953	+16.39160156	+1696	+6.84667969	-9.56250000	-0.87011719	+33.09082031	+3.20800781	-42.78076172	+1540
+1457970672.77930000	+8.90771484	-6.55224609	-0.74707031	+53.39355469	-2.57080078	-58.84277344	+2112	+8.74511719	-5.79199219	-0.41748047	+1.99951172	-10.83251953	+16.39160156	+1696	+6.84228516	-9.56250000	-0.87011719	+33.06884766	+3.20800781	-42.75878906	+1540
+1457970672.78760000	+8.90771484	-6.55224609	-0.74707031	+53.39355469	-2.57080078	-58.84277344	+2112	+8.74511719	-5.79199219	-0.41748047	+2.02148438	-10.83251953	+16.39160156	+1696	+6.83789063	-9.56689453	-0.87451172	+33.04687500	+3.22998047	-42.75878906	+1540
+1457970672.79600000	+8.90771484	-6.55224609	-0.74707031	+53.41552734	-2.57080078	-58.84277344	+2112	+8.74511719	-5.79199219	-0.41748047	+2.02148438	-10.83251953	+16.39160156	+1696	+6.83789063	-9.56689453	-0.87451172	+33.04687500	+3.22998047	-42.75878906	+1536
+1457970672.80430010	+8.90771484	-6.55224609	-0.74707031	+53.41552734	-2.57080078	-58.86474609	+2112	+8.74511719	-5.79199219	-0.41748047	+2.02148438	-10.85449219	+16.39160156	+1696	+6.83789063	-9.57128906	-0.87451172	+33.04687500	+3.22998047	-42.75878906	+1536
+1457970672.81259990	+8.90771484	-6.55224609	-0.74707031	+53.41552734	-2.59277344	-58.86474609	+2112	+8.74511719	-5.79199219	-0.41748047	+2.02148438	-10.85449219	+16.39160156	+1696	+6.83789063	-9.57128906	-0.87451172	+33.04687500	+3.20800781	-42.78076172	+1536
+1457970672.82090000	+8.90771484	-6.55224609	-0.74707031	+53.41552734	-2.61474609	-58.88671875	+2116	+8.74511719	-5.79199219	-0.41748047	+1.99951172	-10.85449219	+16.39160156	+1696	+6.83789063	-9.57128906	-0.87011719	+33.04687500	+3.20800781	-42.82470703	+1536
+1457970672.82509990	+8.90771484	-6.55224609	-0.74707031	+53.41552734	-2.61474609	-58.88671875	+2116	+8.74511719	-5.79199219	-0.41748047	+1.99951172	-10.85449219	+16.39160156	+1696	+6.84228516	-9.57128906	-0.87011719	+33.06884766	+3.20800781	-42.82470703	+1536
+1457970672.83340000	+8.90771484	-6.55224609	-0.74707031	+53.41552734	-2.63671875	-58.90869141	+2116	+8.74511719	-5.79199219	-0.41748047	+1.99951172	-10.87646484	+16.39160156	+1696	+6.84228516	-9.56689453	-0.86572266	+33.06884766	+3.18603516	-42.84667969	+1536
+1457970672.84180000	+8.90771484	-6.55664063	-0.74707031	+53.41552734	-2.65869141	-58.93066406	+2120	+8.74511719	-5.79638672	-0.41748047	+1.99951172	-10.87646484	+16.39160156	+1696	+6.84667969	-9.56689453	-0.86572266	+33.09082031	+3.18603516	-42.86865234	+1536
+1457970672.85010000	+8.91210938	-6.55664063	-0.74267578	+53.41552734	-2.68066406	-58.95263672	+2120	+8.74511719	-5.79638672	-0.41748047	+1.99951172	-10.89843750	+16.41357422	+1696	+6.84667969	-9.56689453	-0.86132813	+33.09082031	+3.18603516	-42.89062500	+1536
+1457970672.85840010	+8.91210938	-6.55664063	-0.74267578	+53.41552734	-2.72460938	-58.97460938	+2124	+8.74511719	-5.79638672	-0.41748047	+1.99951172	-10.89843750	+16.41357422	+1696	+6.84667969	-9.56689453	-0.86132813	+33.09082031	+3.16406250	-42.91259766	+1536
+1457970672.86680010	+8.91210938	-6.55664063	-0.74267578	+53.41552734	-2.74658203	-58.99658203	+2124	+8.74951172	-5.79638672	-0.41748047	+1.99951172	-10.92041016	+16.41357422	+1696	+6.84667969	-9.56689453	-0.86132813	+33.09082031	+3.16406250	-42.93457031	+1536
+1457970672.87509990	+8.91210938	-6.55664063	-0.74267578	+53.41552734	-2.76855469	-59.01855469	+2128	+8.74951172	-5.79638672	-0.41748047	+1.97753906	-10.92041016	+16.41357422	+1696	+6.84667969	-9.56689453	-0.86132813	+33.09082031	+3.16406250	-42.93457031	+1536
+1457970672.88340000	+8.91210938	-6.55664063	-0.73828125	+53.41552734	-2.76855469	-59.01855469	+2128	+8.74951172	-5.79638672	-0.41748047	+1.97753906	-10.94238281	+16.41357422	+1696	+6.84667969	-9.56689453	-0.86132813	+33.06884766	+3.14208984	-42.93457031	+1536
+1457970672.89170000	+8.91210938	-6.55664063	-0.73828125	+53.41552734	-2.79052734	-59.01855469	+2132	+8.74951172	-5.79638672	-0.41748047	+1.97753906	-10.94238281	+16.41357422	+1700	+6.84667969	-9.57128906	-0.86132813	+33.06884766	+3.14208984	-42.93457031	+1536
+1457970672.89590000	+8.91210938	-6.55664063	-0.73828125	+53.41552734	-2.79052734	-59.01855469	+2132	+8.74951172	-5.79638672	-0.41748047	+1.97753906	-10.94238281	+16.41357422	+1700	+6.84667969	-9.57128906	-0.86132813	+33.04687500	+3.14208984	-42.91259766	+1536
+1457970672.90010000	+8.91210938	-6.55664063	-0.73828125	+53.41552734	-2.79052734	-59.01855469	+2132	+8.74951172	-5.79638672	-0.41748047	+1.97753906	-10.96435547	+16.41357422	+1700	+6.84228516	-9.57128906	-0.86572266	+33.04687500	+3.14208984	-42.91259766	+1536
+1457970672.90420010	+8.91210938	-6.55664063	-0.73828125	+53.41552734	-2.79052734	-59.01855469	+2132	+8.74951172	-5.79638672	-0.41748047	+1.97753906	-10.96435547	+16.41357422	+1700	+6.84228516	-9.57128906	-0.86572266	+33.04687500	+3.14208984	-42.91259766	+1536
+1457970672.91260000	+8.91210938	-6.55664063	-0.73828125	+53.41552734	-2.79052734	-59.01855469	+2132	+8.74951172	-5.79638672	-0.41308594	+1.97753906	-10.96435547	+16.41357422	+1700	+6.84228516	-9.57128906	-0.86572266	+33.02490234	+3.14208984	-42.91259766	+1536
+1457970672.92090010	+8.91210938	-6.55664063	-0.73828125	+53.41552734	-2.79052734	-59.01855469	+2136	+8.74951172	-5.79638672	-0.41308594	+1.95556641	-10.96435547	+16.41357422	+1700	+6.84228516	-9.57128906	-0.86572266	+33.02490234	+3.14208984	-42.89062500	+1532
+1457970672.92919990	+8.91210938	-6.55664063	-0.73828125	+53.41552734	-2.79052734	-59.01855469	+2136	+8.74951172	-5.79638672	-0.41308594	+1.95556641	-10.96435547	+16.41357422	+1700	+6.84228516	-9.57128906	-0.86572266	+33.02490234	+3.14208984	-42.89062500	+1532
+1457970672.93339990	+8.91210938	-6.55664063	-0.73828125	+53.41552734	-2.79052734	-59.01855469	+2136	+8.74951172	-5.79638672	-0.41308594	+1.95556641	-10.96435547	+16.41357422	+1700	+6.84228516	-9.57128906	-0.86572266	+33.02490234	+3.14208984	-42.89062500	+1532
+1457970672.94170000	+8.91210938	-6.55664063	-0.73828125	+53.43750000	-2.81250000	-59.01855469	+2136	+8.74511719	-5.79638672	-0.41308594	+1.95556641	-10.98632813	+16.41357422	+1700	+6.84228516	-9.57128906	-0.86572266	+33.02490234	+3.14208984	-42.91259766	+1532
+1457970672.94590000	+8.91210938	-6.55664063	-0.73828125	+53.43750000	-2.81250000	-59.01855469	+2136	+8.74511719	-5.79638672	-0.41308594	+1.95556641	-10.98632813	+16.43554688	+1700	+6.84228516	-9.57128906	-0.86572266	+33.02490234	+3.14208984	-42.91259766	+1532
+1457970672.95009990	+8.91210938	-6.55664063	-0.73828125	+53.43750000	-2.81250000	-59.01855469	+2136	+8.74511719	-5.79638672	-0.41308594	+1.95556641	-10.98632813	+16.43554688	+1700	+6.84228516	-9.57128906	-0.86572266	+33.02490234	+3.14208984	-42.91259766	+1532
+1457970672.95420000	+8.91210938	-6.55664063	-0.73828125	+53.43750000	-2.81250000	-59.01855469	+2136	+8.74511719	-5.79638672	-0.41308594	+1.95556641	-10.98632813	+16.43554688	+1700	+6.84228516	-9.57128906	-0.86572266	+33.04687500	+3.14208984	-42.91259766	+1532
+1457970672.96250010	+8.91210938	-6.55664063	-0.73828125	+53.43750000	-2.83447266	-59.01855469	+2136	+8.74511719	-5.79638672	-0.41308594	+1.95556641	-10.98632813	+16.43554688	+1700	+6.84228516	-9.57128906	-0.86572266	+33.04687500	+3.14208984	-42.93457031	+1532
+1457970672.97090010	+8.91210938	-6.55664063	-0.73828125	+53.45947266	-2.85644531	-59.01855469	+2136	+8.74511719	-5.79638672	-0.41308594	+1.95556641	-11.00830078	+16.43554688	+1700	+6.84228516	-9.57128906	-0.86132813	+33.04687500	+3.14208984	-42.93457031	+1532
+1457970672.97919990	+8.91210938	-6.55664063	-0.73828125	+53.48144531	-2.87841797	-59.01855469	+2140	+8.74511719	-5.79638672	-0.41308594	+1.95556641	-11.00830078	+16.45751953	+1700	+6.84667969	-9.57128906	-0.86132813	+33.06884766	+3.14208984	-42.93457031	+1532
+1457970672.98750000	+8.91210938	-6.55664063	-0.73828125	+53.48144531	-2.90039063	-59.04052734	+2140	+8.74511719	-5.80078125	-0.41308594	+1.95556641	-11.00830078	+16.45751953	+1700	+6.84667969	-9.57128906	-0.86132813	+33.06884766	+3.14208984	-42.95654297	+1532
+1457970672.99589990	+8.91210938	-6.56103516	-0.73828125	+53.50341797	-2.90039063	-59.04052734	+2140	+8.74511719	-5.80078125	-0.41308594	+1.95556641	-11.00830078	+16.45751953	+1700	+6.84667969	-9.57128906	-0.86132813	+33.06884766	+3.14208984	-42.95654297	+1532
+1457970673.00420000	+8.91210938	-6.56103516	-0.73828125	+53.52539063	-2.92236328	-59.01855469	+2140	+8.74511719	-5.80078125	-0.41308594	+1.95556641	-11.00830078	+16.45751953	+1700	+6.84228516	-9.57128906	-0.86132813	+33.04687500	+3.14208984	-42.93457031	+1532
+1457970673.01250000	+8.90771484	-6.56103516	-0.73828125	+53.54736328	-2.92236328	-59.01855469	+2144	+8.74511719	-5.80078125	-0.41308594	+1.95556641	-11.00830078	+16.45751953	+1700	+6.84228516	-9.57128906	-0.86132813	+33.04687500	+3.16406250	-42.93457031	+1532
+1457970673.02090000	+8.90771484	-6.56103516	-0.73828125	+53.54736328	-2.94433594	-59.01855469	+2144	+8.74511719	-5.80078125	-0.41308594	+1.95556641	-11.00830078	+16.47949219	+1704	+6.84228516	-9.57128906	-0.86572266	+33.02490234	+3.16406250	-42.93457031	+1532
+1457970673.02500010	+8.90771484	-6.56103516	-0.73828125	+53.56933594	-2.94433594	-59.01855469	+2144	+8.74511719	-5.80078125	-0.41308594	+1.95556641	-11.00830078	+16.47949219	+1704	+6.84228516	-9.57128906	-0.86572266	+33.02490234	+3.16406250	-42.93457031	+1532
+1457970673.02920010	+8.90771484	-6.56103516	-0.73828125	+53.56933594	-2.94433594	-58.99658203	+2144	+8.74511719	-5.80078125	-0.41308594	+1.95556641	-11.00830078	+16.47949219	+1704	+6.83789063	-9.57568359	-0.86572266	+33.02490234	+3.16406250	-42.91259766	+1532
+1457970673.03749990	+8.90332031	-6.56103516	-0.74267578	+53.56933594	-2.94433594	-58.99658203	+2144	+8.74511719	-5.80078125	-0.41308594	+1.95556641	-11.00830078	+16.47949219	+1704	+6.83789063	-9.57568359	-0.86572266	+33.02490234	+3.16406250	-42.91259766	+1532
+1457970673.04169990	+8.90332031	-6.56103516	-0.74267578	+53.59130859	-2.96630859	-58.97460938	+2144	+8.74511719	-5.80078125	-0.41308594	+1.95556641	-11.00830078	+16.47949219	+1704	+6.83789063	-9.57568359	-0.86572266	+33.00292969	+3.16406250	-42.91259766	+1532
+1457970673.04580000	+8.90332031	-6.56103516	-0.74267578	+53.59130859	-2.96630859	-58.97460938	+2144	+8.74511719	-5.80078125	-0.41308594	+1.95556641	-11.00830078	+16.47949219	+1704	+6.83789063	-9.57568359	-0.86572266	+33.00292969	+3.18603516	-42.91259766	+1532
+1457970673.05000000	+8.90332031	-6.56103516	-0.74267578	+53.61328125	-2.96630859	-58.97460938	+2144	+8.74511719	-5.80078125	-0.41308594	+1.95556641	-11.00830078	+16.47949219	+1704	+6.83789063	-9.57568359	-0.86572266	+33.00292969	+3.18603516	-42.91259766	+1532
+1457970673.05419990	+8.90332031	-6.56542969	-0.74267578	+53.61328125	-2.98828125	-58.97460938	+2144	+8.74511719	-5.80078125	-0.41308594	+1.95556641	-11.00830078	+16.47949219	+1704	+6.83789063	-9.57568359	-0.86572266	+33.00292969	+3.18603516	-42.91259766	+1532
+1457970673.06250000	+8.90332031	-6.56542969	-0.74267578	+53.63525391	-2.98828125	-58.95263672	+2140	+8.74511719	-5.80078125	-0.41308594	+1.95556641	-11.03027344	+16.47949219	+1704	+6.83789063	-9.57568359	-0.86572266	+33.02490234	+3.18603516	-42.93457031	+1532
+1457970673.06670000	+8.90332031	-6.56542969	-0.74267578	+53.65722656	-3.01025391	-58.95263672	+2140	+8.74511719	-5.80078125	-0.41308594	+1.95556641	-11.03027344	+16.47949219	+1704	+6.83789063	-9.58007813	-0.86572266	+33.02490234	+3.20800781	-42.93457031	+1532
+1457970673.07080010	+8.90332031	-6.56542969	-0.74267578	+53.65722656	-3.03222656	-58.93066406	+2140	+8.74511719	-5.80078125	-0.41308594	+1.95556641	-11.03027344	+16.47949219	+1704	+6.83789063	-9.58007813	-0.86572266	+33.04687500	+3.20800781	-42.93457031	+1532
+1457970673.07920000	+8.90332031	-6.56542969	-0.74267578	+53.67919922	-3.05419922	-58.93066406	+2140	+8.74511719	-5.80078125	-0.41308594	+1.95556641	-11.03027344	+16.47949219	+1704	+6.83789063	-9.58007813	-0.86132813	+33.04687500	+3.20800781	-42.95654297	+1532
+1457970673.08330010	+8.90332031	-6.56542969	-0.74267578	+53.70117188	-3.05419922	-58.93066406	+2140	+8.74072266	-5.80078125	-0.41308594	+1.95556641	-11.03027344	+16.47949219	+1704	+6.84228516	-9.58007813	-0.86132813	+33.06884766	+3.20800781	-42.97851563	+1532
+1457970673.08750010	+8.90332031	-6.56982422	-0.74267578	+53.70117188	-3.07617188	-58.93066406	+2140	+8.74072266	-5.80517578	-0.41748047	+1.95556641	-11.03027344	+16.47949219	+1704	+6.84228516	-9.58007813	-0.86132813	+33.06884766	+3.20800781	-42.97851563	+1532
+1457970673.09170010	+8.90332031	-6.56982422	-0.74267578	+53.72314453	-3.09814453	-58.93066406	+2140	+8.74072266	-5.80517578	-0.41748047	+1.97753906	-11.03027344	+16.47949219	+1704	+6.84228516	-9.58007813	-0.85693359	+33.09082031	+3.20800781	-43.00048828	+1532
+1457970673.09999990	+8.90332031	-6.56982422	-0.74707031	+53.74511719	-3.12011719	-58.93066406	+2140	+8.74072266	-5.80517578	-0.41748047	+1.97753906	-11.05224609	+16.47949219	+1704	+6.84228516	-9.58007813	-0.85693359	+33.09082031	+3.20800781	-43.02246094	+1532
+1457970673.10419990	+8.90332031	-6.56982422	-0.74707031	+53.74511719	-3.12011719	-58.90869141	+2140	+8.74072266	-5.80517578	-0.41748047	+1.97753906	-11.05224609	+16.47949219	+1704	+6.84228516	-9.58007813	-0.85693359	+33.11279297	+3.22998047	-43.02246094	+1532
+1457970673.10830000	+8.90332031	-6.56982422	-0.74707031	+53.76708984	-3.14208984	-58.90869141	+2140	+8.74072266	-5.80517578	-0.41748047	+1.97753906	-11.05224609	+16.47949219	+1708	+6.84228516	-9.58007813	-0.85693359	+33.11279297	+3.22998047	-43.04443359	+1532
+1457970673.11250000	+8.90332031	-6.56982422	-0.74707031	+53.76708984	-3.14208984	-58.90869141	+2140	+8.74072266	-5.80517578	-0.41748047	+1.97753906	-11.05224609	+16.47949219	+1708	+6.84228516	-9.58007813	-0.85693359	+33.11279297	+3.22998047	-43.04443359	+1532
+1457970673.12080000	+8.90332031	-6.56982422	-0.74707031	+53.78906250	-3.16406250	-58.90869141	+2140	+8.74072266	-5.80517578	-0.41748047	+1.99951172	-11.07421875	+16.47949219	+1708	+6.84228516	-9.58007813	-0.85693359	+33.09082031	+3.22998047	-43.04443359	+1532
+1457970673.12500000	+8.90332031	-6.56982422	-0.74707031	+53.78906250	-3.16406250	-58.90869141	+2140	+8.74072266	-5.80517578	-0.41748047	+1.99951172	-11.07421875	+16.45751953	+1708	+6.84228516	-9.58447266	-0.85693359	+33.09082031	+3.25195313	-43.04443359	+1532
+1457970673.12910010	+8.90332031	-6.56982422	-0.74707031	+53.78906250	-3.16406250	-58.90869141	+2140	+8.74072266	-5.80517578	-0.41748047	+1.99951172	-11.07421875	+16.45751953	+1708	+6.83789063	-9.58447266	-0.85693359	+33.09082031	+3.25195313	-43.04443359	+1532
+1457970673.13750000	+8.90332031	-6.56982422	-0.74707031	+53.81103516	-3.16406250	-58.90869141	+2140	+8.74072266	-5.80517578	-0.41748047	+1.99951172	-11.07421875	+16.45751953	+1708	+6.83789063	-9.58886719	-0.86132813	+33.04687500	+3.25195313	-43.02246094	+1532
+1457970673.14159990	+8.90332031	-6.56982422	-0.74707031	+53.81103516	-3.16406250	-58.90869141	+2140	+8.74072266	-5.80517578	-0.41748047	+1.99951172	-11.07421875	+16.45751953	+1708	+6.83349609	-9.58886719	-0.86132813	+33.04687500	+3.27392578	-43.02246094	+1532
+1457970673.14580010	+8.89892578	-6.56982422	-0.74707031	+53.81103516	-3.16406250	-58.90869141	+2136	+8.74072266	-5.80517578	-0.41748047	+2.02148438	-11.09619141	+16.43554688	+1708	+6.83349609	-9.59326172	-0.86572266	+33.02490234	+3.27392578	-43.02246094	+1532
+1457970673.15409990	+8.89892578	-6.56982422	-0.74707031	+53.83300781	-3.16406250	-58.90869141	+2136	+8.73632813	-5.80517578	-0.41748047	+2.02148438	-11.09619141	+16.43554688	+1708	+6.82910156	-9.59326172	-0.86572266	+33.00292969	+3.29589844	-43.02246094	+1532
+1457970673.15829990	+8.89892578	-6.56982422	-0.74707031	+53.83300781	-3.16406250	-58.90869141	+2136	+8.73632813	-5.80517578	-0.41748047	+2.02148438	-11.09619141	+16.41357422	+1708	+6.82910156	-9.59765625	-0.86572266	+33.00292969	+3.29589844	-43.02246094	+1532
+1457970673.16249990	+8.89892578	-6.56982422	-0.74707031	+53.83300781	-3.16406250	-58.93066406	+2136	+8.73632813	-5.80957031	-0.41748047	+2.02148438	-11.09619141	+16.41357422	+1708	+6.82910156	-9.59765625	-0.86572266	+33.00292969	+3.29589844	-43.02246094	+1532
+1457970673.17080000	+8.89892578	-6.56982422	-0.74707031	+53.85498047	-3.16406250	-58.90869141	+2132	+8.73632813	-5.80957031	-0.41748047	+2.04345703	-11.11816406	+16.41357422	+1708	+6.82910156	-9.59765625	-0.86572266	+33.00292969	+3.29589844	-43.02246094	+1528
+1457970673.17500000	+8.89892578	-6.56982422	-0.74707031	+53.85498047	-3.18603516	-58.90869141	+2132	+8.73632813	-5.80957031	-0.41748047	+2.04345703	-11.11816406	+16.41357422	+1708	+6.82910156	-9.59765625	-0.86572266	+33.02490234	+3.31787109	-43.04443359	+1528
+1457970673.17910000	+8.89892578	-6.56982422	-0.74707031	+53.87695313	-3.18603516	-58.90869141	+2132	+8.73632813	-5.80957031	-0.41748047	+2.04345703	-11.11816406	+16.39160156	+1708	+6.82910156	-9.59765625	-0.86572266	+33.02490234	+3.31787109	-43.04443359	+1528
+1457970673.18330000	+8.89892578	-6.56982422	-0.74707031	+53.87695313	-3.18603516	-58.90869141	+2132	+8.73632813	-5.80957031	-0.41748047	+2.04345703	-11.11816406	+16.39160156	+1708	+6.82910156	-9.59765625	-0.86572266	+33.04687500	+3.31787109	-43.06640625	+1528
+1457970673.19160010	+8.89892578	-6.56982422	-0.74707031	+53.89892578	-3.20800781	-58.90869141	+2128	+8.73632813	-5.80957031	-0.41748047	+2.06542969	-11.11816406	+16.39160156	+1708	+6.83349609	-9.59765625	-0.86132813	+33.06884766	+3.31787109	-43.08837891	+1528
+1457970673.19580010	+8.89892578	-6.56982422	-0.74707031	+53.89892578	-3.20800781	-58.90869141	+2128	+8.73632813	-5.80957031	-0.41748047	+2.06542969	-11.14013672	+16.39160156	+1708	+6.83349609	-9.59765625	-0.86132813	+33.06884766	+3.31787109	-43.11035156	+1528
+1457970673.19989990	+8.90332031	-6.57421875	-0.74707031	+53.89892578	-3.20800781	-58.90869141	+2128	+8.73632813	-5.80957031	-0.41748047	+2.06542969	-11.14013672	+16.39160156	+1708	+6.83789063	-9.59765625	-0.86132813	+33.09082031	+3.31787109	-43.11035156	+1528
+1457970673.20409990	+8.90332031	-6.57421875	-0.74707031	+53.92089844	-3.22998047	-58.90869141	+2128	+8.73632813	-5.80957031	-0.41748047	+2.06542969	-11.14013672	+16.39160156	+1708	+6.83789063	-9.59765625	-0.85693359	+33.09082031	+3.31787109	-43.13232422	+1528
+1457970673.20830010	+8.90332031	-6.57421875	-0.74707031	+53.92089844	-3.22998047	-58.90869141	+2128	+8.73632813	-5.80957031	-0.41748047	+2.06542969	-11.14013672	+16.39160156	+1708	+6.83789063	-9.59765625	-0.85693359	+33.11279297	+3.31787109	-43.13232422	+1528
+1457970673.21240000	+8.90332031	-6.57421875	-0.74707031	+53.92089844	-3.22998047	-58.90869141	+2128	+8.73632813	-5.80957031	-0.41748047	+2.06542969	-11.14013672	+16.39160156	+1708	+6.83789063	-9.59765625	-0.85693359	+33.11279297	+3.31787109	-43.13232422	+1528
+1457970673.22079990	+8.90332031	-6.57421875	-0.74707031	+53.94287109	-3.25195313	-58.90869141	+2128	+8.73632813	-5.81396484	-0.41748047	+2.06542969	-11.16210938	+16.39160156	+1708	+6.84228516	-9.59326172	-0.85693359	+33.11279297	+3.31787109	-43.15429688	+1528
+1457970673.22490000	+8.90332031	-6.57421875	-0.74707031	+53.96484375	-3.27392578	-58.90869141	+2128	+8.73632813	-5.81396484	-0.41748047	+2.06542969	-11.16210938	+16.39160156	+1708	+6.84228516	-9.59765625	-0.85693359	+33.13476563	+3.31787109	-43.15429688	+1528
+1457970673.22910000	+8.90332031	-6.57421875	-0.74707031	+53.96484375	-3.27392578	-58.90869141	+2128	+8.73632813	-5.81396484	-0.41748047	+2.06542969	-11.16210938	+16.39160156	+1708	+6.84228516	-9.59765625	-0.85693359	+33.13476563	+3.33984375	-43.15429688	+1528
+1457970673.23330000	+8.90332031	-6.57421875	-0.74707031	+53.96484375	-3.29589844	-58.90869141	+2128	+8.73632813	-5.81396484	-0.41748047	+2.08740234	-11.16210938	+16.39160156	+1708	+6.84228516	-9.59765625	-0.85693359	+33.11279297	+3.33984375	-43.15429688	+1528
+1457970673.23740010	+8.90332031	-6.57421875	-0.74707031	+53.98681641	-3.29589844	-58.90869141	+2128	+8.73632813	-5.81396484	-0.41748047	+2.08740234	-11.16210938	+16.39160156	+1708	+6.84228516	-9.59765625	-0.85693359	+33.11279297	+3.33984375	-43.15429688	+1528
+1457970673.24160000	+8.90332031	-6.57861328	-0.74707031	+53.98681641	-3.31787109	-58.90869141	+2128	+8.73632813	-5.81396484	-0.41748047	+2.08740234	-11.16210938	+16.39160156	+1708	+6.83789063	-9.59765625	-0.85693359	+33.11279297	+3.33984375	-43.15429688	+1532
+1457970673.24990010	+8.89892578	-6.57861328	-0.74707031	+54.00878906	-3.31787109	-58.93066406	+2128	+8.73632813	-5.81396484	-0.41748047	+2.08740234	-11.16210938	+16.39160156	+1708	+6.83789063	-9.60205078	-0.85693359	+33.09082031	+3.36181641	-43.15429688	+1532
+1457970673.25830010	+8.89892578	-6.57861328	-0.74707031	+54.05273438	-3.33984375	-58.93066406	+2128	+8.73632813	-5.81835938	-0.41748047	+2.08740234	-11.18408203	+16.39160156	+1708	+6.83349609	-9.60205078	-0.86132813	+33.06884766	+3.36181641	-43.15429688	+1532
+1457970673.26239990	+8.89892578	-6.57861328	-0.74707031	+54.05273438	-3.36181641	-58.93066406	+2128	+8.73193359	-5.81835938	-0.41748047	+2.08740234	-11.18408203	+16.39160156	+1708	+6.83349609	-9.60205078	-0.86132813	+33.06884766	+3.38378906	-43.13232422	+1532
+1457970673.27490000	+8.89453125	-6.57861328	-0.75146484	+54.11865234	-3.38378906	-58.93066406	+2128	+8.73193359	-5.81835938	-0.42187500	+2.08740234	-11.18408203	+16.39160156	+1708	+6.82910156	-9.61083984	-0.86572266	+33.02490234	+3.40576172	-43.11035156	+1532
+1457970673.28320000	+8.89453125	-6.58300781	-0.75146484	+54.16259766	-3.40576172	-58.93066406	+2128	+8.73193359	-5.81835938	-0.42187500	+2.10937500	-11.18408203	+16.39160156	+1712	+6.82470703	-9.61523438	-0.87011719	+33.02490234	+3.42773438	-43.11035156	+1532
+1457970673.29160000	+8.89453125	-6.58300781	-0.75146484	+54.18457031	-3.42773438	-58.95263672	+2128	+8.73193359	-5.82275391	-0.42187500	+2.10937500	-11.18408203	+16.39160156	+1712	+6.82470703	-9.61523438	-0.87011719	+33.02490234	+3.44970703	-43.13232422	+1528
+1457970673.29990010	+8.89453125	-6.58300781	-0.75146484	+54.22851563	-3.44970703	-58.93066406	+2128	+8.72753906	-5.82275391	-0.42187500	+2.10937500	-11.18408203	+16.39160156	+1712	+6.82470703	-9.61962891	-0.86572266	+33.04687500	+3.49365234	-43.17626953	+1528
+1457970673.30819990	+8.89013672	-6.58740234	-0.75585938	+54.29443359	-3.49365234	-58.93066406	+2128	+8.72753906	-5.82714844	-0.42626953	+2.13134766	-11.20605469	+16.39160156	+1712	+6.82470703	-9.61962891	-0.86572266	+33.09082031	+3.51562500	-43.22021484	+1524
+1457970673.31240010	+8.89013672	-6.58740234	-0.75585938	+54.31640625	-3.51562500	-58.93066406	+2128	+8.72753906	-5.82714844	-0.42626953	+2.13134766	-11.20605469	+16.39160156	+1712	+6.82470703	-9.62402344	-0.86132813	+33.13476563	+3.51562500	-43.24218750	+1524
+1457970673.32069990	+8.89013672	-6.59179688	-0.75585938	+54.36035156	-3.53759766	-58.90869141	+2128	+8.72314453	-5.83154297	-0.42626953	+2.15332031	-11.20605469	+16.39160156	+1712	+6.82910156	-9.62402344	-0.85693359	+33.17871094	+3.53759766	-43.30810547	+1524
+1457970673.32489990	+8.89013672	-6.59179688	-0.76025391	+54.38232422	-3.55957031	-58.90869141	+2128	+8.72314453	-5.83154297	-0.42626953	+2.17529297	-11.20605469	+16.39160156	+1712	+6.83349609	-9.62402344	-0.85693359	+33.22265625	+3.55957031	-43.33007813	+1528
+1457970673.32909990	+8.89013672	-6.59619141	-0.76025391	+54.42626953	-3.55957031	-58.90869141	+2128	+8.71875000	-5.83593750	-0.42626953	+2.17529297	-11.20605469	+16.39160156	+1716	+6.83349609	-9.62402344	-0.85253906	+33.24462891	+3.58154297	-43.35205078	+1528
+1457970673.33320000	+8.88574219	-6.59619141	-0.76025391	+54.44824219	-3.58154297	-58.90869141	+2128	+8.71875000	-5.83593750	-0.43066406	+2.19726563	-11.20605469	+16.41357422	+1716	+6.83349609	-9.62402344	-0.85253906	+33.26660156	+3.58154297	-43.37402344	+1528
+1457970673.33740000	+8.88574219	-6.59619141	-0.76025391	+54.47021484	-3.60351563	-58.88671875	+2128	+8.71875000	-5.83593750	-0.43066406	+2.19726563	-11.20605469	+16.41357422	+1716	+6.83349609	-9.62402344	-0.84814453	+33.28857422	+3.60351563	-43.39599609	+1528
+1457970673.34570000	+8.88134766	-6.60058594	-0.76464844	+54.53613281	-3.62548828	-58.86474609	+2128	+8.71435547	-5.84033203	-0.43066406	+2.24121094	-11.20605469	+16.41357422	+1716	+6.83349609	-9.62841797	-0.84814453	+33.33251953	+3.62548828	-43.43994141	+1528
+1457970673.35400010	+8.88134766	-6.60058594	-0.76464844	+54.60205078	-3.62548828	-58.86474609	+2132	+8.70996094	-5.84472656	-0.43505859	+2.28515625	-11.20605469	+16.39160156	+1716	+6.82910156	-9.63281250	-0.84814453	+33.37646484	+3.66943359	-43.43994141	+1532
+1457970673.36240010	+8.87695313	-6.60498047	-0.76904297	+54.66796875	-3.64746094	-58.86474609	+2132	+8.70556641	-5.84472656	-0.43505859	+2.32910156	-11.20605469	+16.39160156	+1712	+6.82470703	-9.63720703	-0.85253906	+33.37646484	+3.71337891	-43.46191406	+1532
+1457970673.36649990	+8.87255859	-6.60498047	-0.76904297	+54.68994141	-3.64746094	-58.86474609	+2132	+8.70556641	-5.84912109	-0.43505859	+2.35107422	-11.20605469	+16.36962891	+1712	+6.82031250	-9.64160156	-0.85693359	+33.37646484	+3.73535156	-43.43994141	+1536
+1457970673.37490010	+8.86816406	-6.60498047	-0.76904297	+54.75585938	-3.64746094	-58.84277344	+2128	+8.70117188	-5.84912109	-0.43945313	+2.39501953	-11.20605469	+16.34765625	+1712	+6.81152344	-9.64599609	-0.86132813	+33.37646484	+3.77929688	-43.43994141	+1540
+1457970673.37899990	+8.86816406	-6.60498047	-0.77343750	+54.79980469	-3.64746094	-58.84277344	+2128	+8.69677734	-5.85351563	-0.43945313	+2.41699219	-11.18408203	+16.34765625	+1712	+6.80712891	-9.65039063	-0.86572266	+33.37646484	+3.80126953	-43.41796875	+1540
+1457970673.38319990	+8.86376953	-6.60498047	-0.77343750	+54.82177734	-3.64746094	-58.84277344	+2128	+8.69677734	-5.85351563	-0.44384766	+2.43896484	-11.18408203	+16.32568359	+1712	+6.80273438	-9.65478516	-0.87011719	+33.37646484	+3.82324219	-43.39599609	+1540
+1457970673.39150000	+8.86376953	-6.60937500	-0.77343750	+54.88769531	-3.64746094	-58.84277344	+2124	+8.69238281	-5.85351563	-0.44384766	+2.48291016	-11.18408203	+16.30371094	+1708	+6.79394531	-9.65917969	-0.87451172	+33.37646484	+3.86718750	-43.39599609	+1540
+1457970673.39570000	+8.85937500	-6.60937500	-0.77783203	+54.93164063	-3.66943359	-58.84277344	+2124	+8.68798828	-5.85791016	-0.44384766	+2.52685547	-11.18408203	+16.30371094	+1708	+6.79394531	-9.66357422	-0.87890625	+33.37646484	+3.88916016	-43.41796875	+1540
+1457970673.39990000	+8.85937500	-6.60937500	-0.77783203	+54.95361328	-3.66943359	-58.84277344	+2124	+8.68798828	-5.85791016	-0.44824219	+2.54882813	-11.18408203	+16.28173828	+1708	+6.78955078	-9.66796875	-0.87890625	+33.39843750	+3.91113281	-43.41796875	+1540
+1457970673.40400000	+8.85937500	-6.60937500	-0.77783203	+54.99755859	-3.66943359	-58.84277344	+2120	+8.68798828	-5.85791016	-0.44824219	+2.57080078	-11.18408203	+16.28173828	+1708	+6.78955078	-9.66796875	-0.87890625	+33.42041016	+3.93310547	-43.41796875	+1536
+1457970673.40820000	+8.85498047	-6.61376953	-0.77783203	+55.01953125	-3.69140625	-58.84277344	+2120	+8.68359375	-5.85791016	-0.44824219	+2.59277344	-11.16210938	+16.28173828	+1704	+6.78955078	-9.67236328	-0.87890625	+33.44238281	+3.95507813	-43.43994141	+1532
+1457970673.41650010	+8.85498047	-6.61376953	-0.78222656	+55.08544922	-3.71337891	-58.84277344	+2116	+8.67919922	-5.85791016	-0.44824219	+2.63671875	-11.16210938	+16.25976563	+1704	+6.78955078	-9.67236328	-0.87451172	+33.50830078	+3.97705078	-43.48388672	+1532
+1457970673.42070010	+8.85058594	-6.61376953	-0.78222656	+55.10742188	-3.71337891	-58.84277344	+2116	+8.67919922	-5.86230469	-0.45263672	+2.65869141	-11.18408203	+16.25976563	+1704	+6.79394531	-9.67236328	-0.87451172	+33.55224609	+3.97705078	-43.50585938	+1528
+1457970673.42479990	+8.85058594	-6.61816406	-0.78222656	+55.12939453	-3.73535156	-58.84277344	+2116	+8.67480469	-5.86230469	-0.45263672	+2.65869141	-11.18408203	+16.25976563	+1700	+6.79394531	-9.67236328	-0.87011719	+33.59619141	+3.99902344	-43.54980469	+1528
+1457970673.42899990	+8.85058594	-6.61816406	-0.78222656	+55.17333984	-3.73535156	-58.84277344	+2112	+8.67480469	-5.86230469	-0.45263672	+2.68066406	-11.18408203	+16.25976563	+1700	+6.79833984	-9.67236328	-0.86572266	+33.61816406	+3.99902344	-43.57177734	+1528
+1457970673.43319990	+8.85058594	-6.61816406	-0.78222656	+55.19531250	-3.75732422	-58.84277344	+2112	+8.67480469	-5.86230469	-0.45263672	+2.70263672	-11.18408203	+16.25976563	+1700	+6.80273438	-9.67236328	-0.86572266	+33.66210938	+4.02099609	-43.61572266	+1528
+1457970673.44149990	+8.84619141	-6.61816406	-0.78222656	+55.23925781	-3.77929688	-58.84277344	+2112	+8.67041016	-5.86230469	-0.45263672	+2.74658203	-11.18408203	+16.25976563	+1696	+6.80712891	-9.67236328	-0.85693359	+33.75000000	+4.04296875	-43.65966797	+1524
+1457970673.44569990	+8.84619141	-6.62255859	-0.78662109	+55.28320313	-3.77929688	-58.84277344	+2108	+8.67041016	-5.86669922	-0.45703125	+2.74658203	-11.18408203	+16.25976563	+1696	+6.81152344	-9.67236328	-0.85693359	+33.79394531	+4.04296875	-43.68164063	+1524
+1457970673.45400000	+8.84619141	-6.62255859	-0.78662109	+55.34912109	-3.80126953	-58.84277344	+2108	+8.66601563	-5.86669922	-0.45703125	+2.79052734	-11.20605469	+16.25976563	+1692	+6.81152344	-9.67236328	-0.85253906	+33.85986328	+4.06494141	-43.72558594	+1524
+1457970673.45820000	+8.84619141	-6.62255859	-0.78662109	+55.37109375	-3.82324219	-58.84277344	+2108	+8.66162109	-5.86669922	-0.45703125	+2.81250000	-11.20605469	+16.25976563	+1692	+6.81591797	-9.67236328	-0.85253906	+33.88183594	+4.08691406	-43.74755859	+1524
+1457970673.46650000	+8.84179688	-6.62255859	-0.78662109	+55.43701172	-3.82324219	-58.84277344	+2108	+8.66162109	-5.86669922	-0.45703125	+2.83447266	-11.20605469	+16.23779297	+1688	+6.81591797	-9.67236328	-0.84814453	+33.92578125	+4.08691406	-43.76953125	+1524
+1457970673.47070000	+8.84179688	-6.62255859	-0.78662109	+55.45898438	-3.84521484	-58.82080078	+2108	+8.65722656	-5.86669922	-0.45703125	+2.85644531	-11.20605469	+16.23779297	+1684	+6.81591797	-9.67236328	-0.84814453	+33.94775391	+4.10888672	-43.76953125	+1520
+1457970673.47480010	+8.84179688	-6.61816406	-0.79101563	+55.48095703	-3.84521484	-58.82080078	+2104	+8.65722656	-5.86669922	-0.45703125	+2.85644531	-11.20605469	+16.23779297	+1684	+6.81591797	-9.67675781	-0.85253906	+33.94775391	+4.10888672	-43.76953125	+1520
+1457970673.47900010	+8.83740234	-6.61816406	-0.79101563	+55.52490234	-3.86718750	-58.82080078	+2104	+8.65722656	-5.86669922	-0.45703125	+2.87841797	-11.20605469	+16.23779297	+1684	+6.81152344	-9.67675781	-0.85253906	+33.96972656	+4.13085938	-43.76953125	+1520
+1457970673.48320010	+8.83740234	-6.61816406	-0.79101563	+55.54687500	-3.86718750	-58.82080078	+2104	+8.65283203	-5.86669922	-0.45703125	+2.90039063	-11.20605469	+16.23779297	+1680	+6.81152344	-9.67675781	-0.85693359	+33.96972656	+4.13085938	-43.76953125	+1520
+1457970673.49149990	+8.83300781	-6.61816406	-0.79101563	+55.61279297	-3.88916016	-58.82080078	+2100	+8.65283203	-5.86669922	-0.45703125	+2.92236328	-11.20605469	+16.21582031	+1676	+6.80273438	-9.68115234	-0.86132813	+33.96972656	+4.15283203	-43.74755859	+1520
+1457970673.49569990	+8.83300781	-6.61816406	-0.79101563	+55.63476563	-3.88916016	-58.82080078	+2100	+8.64843750	-5.86669922	-0.45703125	+2.94433594	-11.22802734	+16.21582031	+1676	+6.80273438	-9.68115234	-0.86132813	+33.94775391	+4.17480469	-43.72558594	+1520
+1457970673.50399990	+8.82861328	-6.61376953	-0.79101563	+55.67871094	-3.91113281	-58.79882813	+2100	+8.64843750	-5.87109375	-0.45703125	+2.96630859	-11.22802734	+16.19384766	+1672	+6.79394531	-9.68994141	-0.87011719	+33.94775391	+4.19677734	-43.68164063	+1520
+1457970673.51230000	+8.82421875	-6.61376953	-0.79541016	+55.74462891	-3.93310547	-58.79882813	+2096	+8.64404297	-5.87109375	-0.45703125	+3.01025391	-11.22802734	+16.19384766	+1672	+6.78515625	-9.68994141	-0.87451172	+33.92578125	+4.21875000	-43.63769531	+1520
+1457970673.52060010	+8.82421875	-6.61376953	-0.79541016	+55.78857422	-3.97705078	-58.79882813	+2092	+8.63964844	-5.87109375	-0.45703125	+3.03222656	-11.22802734	+16.19384766	+1668	+6.78076172	-9.69433594	-0.87890625	+33.92578125	+4.21875000	-43.61572266	+1516
+1457970673.53309990	+8.81982422	-6.61376953	-0.79101563	+55.85449219	-4.02099609	-58.79882813	+2088	+8.63964844	-5.87109375	-0.45703125	+3.07617188	-11.22802734	+16.17187500	+1664	+6.77636719	-9.69873047	-0.88330078	+33.94775391	+4.24072266	-43.59375000	+1508
+1457970673.54150010	+8.81542969	-6.61376953	-0.79101563	+55.89843750	-4.06494141	-58.79882813	+2084	+8.63525391	-5.87109375	-0.45703125	+3.09814453	-11.25000000	+16.17187500	+1660	+6.77636719	-9.69873047	-0.87890625	+33.99169922	+4.26269531	-43.61572266	+1504
+1457970673.54559990	+8.81542969	-6.61376953	-0.79101563	+55.94238281	-4.08691406	-58.79882813	+2084	+8.63525391	-5.87109375	-0.46142578	+3.12011719	-11.25000000	+16.19384766	+1660	+6.78076172	-9.69873047	-0.87890625	+34.01367188	+4.26269531	-43.63769531	+1504
+1457970673.54979990	+8.81542969	-6.61376953	-0.79101563	+55.96435547	-4.10888672	-58.79882813	+2084	+8.63525391	-5.87109375	-0.46142578	+3.14208984	-11.25000000	+16.19384766	+1660	+6.78076172	-9.69433594	-0.87451172	+34.05761719	+4.26269531	-43.65966797	+1504
+1457970673.55810000	+8.81542969	-6.61376953	-0.79101563	+56.00830078	-4.15283203	-58.79882813	+2080	+8.63085938	-5.86669922	-0.46142578	+3.16406250	-11.27197266	+16.19384766	+1656	+6.78515625	-9.69433594	-0.87011719	+34.10156250	+4.26269531	-43.70361328	+1504
+1457970673.56230000	+8.81542969	-6.61376953	-0.79101563	+56.03027344	-4.17480469	-58.79882813	+2080	+8.63085938	-5.86669922	-0.46142578	+3.18603516	-11.29394531	+16.19384766	+1652	+6.78515625	-9.69433594	-0.87011719	+34.12353516	+4.26269531	-43.72558594	+1504
+1457970673.56649990	+8.81542969	-6.61376953	-0.79101563	+56.05224609	-4.17480469	-58.79882813	+2076	+8.63085938	-5.86669922	-0.46142578	+3.18603516	-11.29394531	+16.21582031	+1652	+6.78955078	-9.69433594	-0.86572266	+34.14550781	+4.26269531	-43.72558594	+1504
+1457970673.57480000	+8.81542969	-6.61376953	-0.79101563	+56.09619141	-4.21875000	-58.79882813	+2076	+8.62646484	-5.86669922	-0.46142578	+3.22998047	-11.29394531	+16.21582031	+1648	+6.79394531	-9.69433594	-0.86132813	+34.21142578	+4.26269531	-43.76953125	+1504
+1457970673.57890010	+8.81542969	-6.61376953	-0.79101563	+56.11816406	-4.24072266	-58.79882813	+2072	+8.62646484	-5.86669922	-0.46142578	+3.22998047	-11.31591797	+16.21582031	+1644	+6.79394531	-9.68994141	-0.86132813	+34.23339844	+4.26269531	-43.79150391	+1504
+1457970673.58310010	+8.81542969	-6.61376953	-0.79101563	+56.14013672	-4.26269531	-58.79882813	+2072	+8.62646484	-5.86669922	-0.46142578	+3.25195313	-11.31591797	+16.21582031	+1644	+6.79394531	-9.68994141	-0.86132813	+34.25537109	+4.26269531	-43.79150391	+1504
+1457970673.58730010	+8.81542969	-6.61376953	-0.79541016	+56.16210938	-4.26269531	-58.79882813	+2072	+8.62646484	-5.86669922	-0.46142578	+3.27392578	-11.31591797	+16.23779297	+1640	+6.79394531	-9.68994141	-0.86132813	+34.25537109	+4.28466797	-43.81347656	+1500
+1457970673.59559990	+8.81103516	-6.61376953	-0.79541016	+56.20605469	-4.28466797	-58.79882813	+2068	+8.62207031	-5.86669922	-0.46142578	+3.29589844	-11.33789063	+16.21582031	+1636	+6.79394531	-9.68994141	-0.85693359	+34.27734375	+4.28466797	-43.83544922	+1500
+1457970673.59980010	+8.81103516	-6.60937500	-0.79541016	+56.22802734	-4.30664063	-58.79882813	+2068	+8.62207031	-5.86669922	-0.46142578	+3.29589844	-11.33789063	+16.21582031	+1636	+6.79394531	-9.68994141	-0.85693359	+34.29931641	+4.28466797	-43.83544922	+1500
+1457970673.60809990	+8.81103516	-6.60937500	-0.79541016	+56.27197266	-4.32861328	-58.79882813	+2068	+8.62207031	-5.86669922	-0.46142578	+3.31787109	-11.35986328	+16.21582031	+1632	+6.79394531	-9.69433594	-0.86132813	+34.29931641	+4.28466797	-43.83544922	+1500
+1457970673.61640000	+8.81103516	-6.60937500	-0.79541016	+56.31591797	-4.35058594	-58.79882813	+2064	+8.61767578	-5.86669922	-0.46142578	+3.33984375	-11.35986328	+16.19384766	+1632	+6.78955078	-9.69433594	-0.86572266	+34.29931641	+4.28466797	-43.81347656	+1500
+1457970673.62480000	+8.80664063	-6.60937500	-0.79541016	+56.35986328	-4.37255859	-58.79882813	+2060	+8.61767578	-5.86669922	-0.46142578	+3.36181641	-11.38183594	+16.17187500	+1628	+6.78515625	-9.69873047	-0.87011719	+34.29931641	+4.30664063	-43.79150391	+1496
+1457970673.62890010	+8.80664063	-6.60498047	-0.79541016	+56.38183594	-4.37255859	-58.82080078	+2060	+8.61767578	-5.86669922	-0.46142578	+3.38378906	-11.38183594	+16.17187500	+1628	+6.78076172	-9.69873047	-0.87011719	+34.29931641	+4.30664063	-43.79150391	+1496
+1457970673.63730000	+8.80664063	-6.60498047	-0.79541016	+56.42578125	-4.39453125	-58.82080078	+2056	+8.61328125	-5.86669922	-0.46142578	+3.38378906	-11.40380859	+16.14990234	+1624	+6.77636719	-9.70312500	-0.87451172	+34.27734375	+4.30664063	-43.76953125	+1496
+1457970673.64140010	+8.80664063	-6.60498047	-0.79541016	+56.44775391	-4.39453125	-58.82080078	+2056	+8.61328125	-5.86669922	-0.46142578	+3.40576172	-11.40380859	+16.12792969	+1624	+6.77636719	-9.70312500	-0.87890625	+34.27734375	+4.30664063	-43.76953125	+1496
+1457970673.64980010	+8.80224609	-6.60498047	-0.79541016	+56.46972656	-4.41650391	-58.84277344	+2052	+8.61328125	-5.86669922	-0.46142578	+3.42773438	-11.42578125	+16.10595703	+1624	+6.77197266	-9.70751953	-0.87890625	+34.29931641	+4.32861328	-43.76953125	+1492
+1457970673.65809990	+8.80224609	-6.60498047	-0.79541016	+56.51367188	-4.43847656	-58.84277344	+2052	+8.60888672	-5.86669922	-0.46142578	+3.44970703	-11.46972656	+16.08398438	+1624	+6.77197266	-9.70751953	-0.87890625	+34.32128906	+4.32861328	-43.79150391	+1488
+1457970673.66640000	+8.79785156	-6.60498047	-0.79541016	+56.55761719	-4.46044922	-58.86474609	+2048	+8.60888672	-5.86669922	-0.46142578	+3.47167969	-11.49169922	+16.06201172	+1624	+6.77636719	-9.70751953	-0.87890625	+34.36523438	+4.32861328	-43.83544922	+1484
+1457970673.67059990	+8.79785156	-6.60498047	-0.79541016	+56.57958984	-4.48242188	-58.86474609	+2048	+8.60888672	-5.86669922	-0.46142578	+3.47167969	-11.51367188	+16.06201172	+1620	+6.77636719	-9.70751953	-0.87451172	+34.38720703	+4.32861328	-43.85742188	+1484
+1457970673.67470000	+8.79785156	-6.60498047	-0.79541016	+56.60156250	-4.50439453	-58.86474609	+2048	+8.60449219	-5.86669922	-0.46142578	+3.49365234	-11.51367188	+16.04003906	+1620	+6.78076172	-9.70751953	-0.87451172	+34.43115234	+4.32861328	-43.87939453	+1484
+1457970673.68310000	+8.79785156	-6.60498047	-0.79541016	+56.64550781	-4.52636719	-58.86474609	+2048	+8.60449219	-5.86669922	-0.46142578	+3.51562500	-11.55761719	+16.04003906	+1620	+6.78076172	-9.70751953	-0.87011719	+34.47509766	+4.30664063	-43.92333984	+1484
