# Supplementary material for: A direct effect of perception on action when grasping a cup
Source: Sci Rep. 2018 Jan 9;8:171. doi: 10.1038/s41598-017-18591-5 (PMC5760564; doi:10.1038/s41598-017-18591-5)
Supplement: Supplementary file 6 — Supplementary Information [file 41598_2017_18591_MOESM6_ESM.zip › SciRep_Data/S01instruct/S01_100instruct_Tr2.dat]

+1000000000000.00000000	+0.00000000	+0.00000000	+0.00000000	+0.00000000	+0.00000000	+0.00000000	+0	+0.00000000	+0.00000000	+0.00000000	+0.00000000	+0.00000000	+0.00000000	+0	+0.00000000	+0.00000000	+0.00000000	+0.00000000	+0.00000000	+0.00000000	+0
+1457970387.28150010	+8.50781250	-7.34765625	-0.80419922	+63.96240234	-6.94335938	-71.98242188	+2276	+8.38037109	-6.52587891	-0.57568359	+5.11962891	-7.53662109	+12.30468750	+1932	+6.49072266	-10.77978516	-0.65917969	+34.84863281	+8.70117188	-50.97656250	+1032
+1457970387.28570010	+8.50781250	-7.34765625	-0.80419922	+63.96240234	-6.94335938	-71.98242188	+2280	+8.38037109	-6.52587891	-0.57568359	+5.11962891	-7.53662109	+12.30468750	+1932	+6.49072266	-10.77539063	-0.65917969	+34.87060547	+8.70117188	-50.97656250	+1036
+1457970387.28979990	+8.50781250	-7.34765625	-0.80419922	+63.96240234	-6.94335938	-71.98242188	+2280	+8.38037109	-6.52587891	-0.57568359	+5.11962891	-7.53662109	+12.30468750	+1932	+6.49511719	-10.77539063	-0.65917969	+34.87060547	+8.70117188	-50.97656250	+1036
+1457970387.29819990	+8.50781250	-7.34765625	-0.80419922	+63.96240234	-6.94335938	-71.98242188	+2280	+8.38037109	-6.52587891	-0.57568359	+5.11962891	-7.53662109	+12.30468750	+1932	+6.49511719	-10.77539063	-0.65917969	+34.87060547	+8.70117188	-50.99853516	+1036
+1457970387.30230000	+8.50781250	-7.34765625	-0.80419922	+63.96240234	-6.94335938	-72.00439453	+2280	+8.38037109	-6.52148438	-0.57568359	+5.11962891	-7.53662109	+12.30468750	+1932	+6.49511719	-10.77539063	-0.65917969	+34.87060547	+8.70117188	-50.99853516	+1036
+1457970387.30650000	+8.50781250	-7.34765625	-0.80419922	+63.96240234	-6.96533203	-72.00439453	+2280	+8.38037109	-6.52148438	-0.57568359	+5.11962891	-7.53662109	+12.30468750	+1932	+6.49511719	-10.77539063	-0.65478516	+34.87060547	+8.67919922	-50.99853516	+1036
+1457970387.31060000	+8.50781250	-7.34765625	-0.80419922	+63.96240234	-6.96533203	-72.00439453	+2280	+8.38037109	-6.52148438	-0.57568359	+5.11962891	-7.55859375	+12.30468750	+1932	+6.49511719	-10.77539063	-0.65478516	+34.87060547	+8.67919922	-50.99853516	+1036
+1457970398.59330010	+8.58251953	-7.40917969	-0.74267578	+62.84179688	-7.38281250	-73.08105469	+2448	+8.45507813	-6.56103516	-0.52734375	+3.80126953	-8.04199219	+12.45849609	+2104	+6.50830078	-10.80175781	-0.61962891	+33.88183594	+7.53662109	-51.89941406	+1048
+1457970398.60159990	+8.58251953	-7.40917969	-0.74267578	+62.84179688	-7.38281250	-73.08105469	+2448	+8.45507813	-6.56103516	-0.52734375	+3.80126953	-8.04199219	+12.45849609	+2104	+6.50390625	-10.80175781	-0.61962891	+33.88183594	+7.53662109	-51.89941406	+1048
+1457970398.60579990	+8.58251953	-7.40917969	-0.74267578	+62.84179688	-7.38281250	-73.08105469	+2448	+8.45507813	-6.56103516	-0.52734375	+3.80126953	-8.04199219	+12.45849609	+2104	+6.50390625	-10.80175781	-0.62402344	+33.88183594	+7.53662109	-51.89941406	+1048
+1457970398.61410000	+8.58251953	-7.40917969	-0.74267578	+62.86376953	-7.36083984	-73.08105469	+2448	+8.45507813	-6.56103516	-0.52734375	+3.80126953	-8.02001953	+12.43652344	+2104	+6.50390625	-10.80175781	-0.62402344	+33.85986328	+7.53662109	-51.87744141	+1048
+1457970398.61830000	+8.58251953	-7.40917969	-0.74267578	+62.86376953	-7.36083984	-73.08105469	+2448	+8.45507813	-6.56103516	-0.52734375	+3.80126953	-8.02001953	+12.43652344	+2104	+6.49951172	-10.80175781	-0.62402344	+33.83789063	+7.53662109	-51.87744141	+1048
+1457970398.62660000	+8.58251953	-7.40917969	-0.73828125	+62.86376953	-7.36083984	-73.08105469	+2448	+8.45507813	-6.56103516	-0.52734375	+3.80126953	-8.02001953	+12.43652344	+2104	+6.49511719	-10.80615234	-0.62841797	+33.81591797	+7.53662109	-51.85546875	+1048
+1457970398.63080000	+8.58251953	-7.40917969	-0.73828125	+62.86376953	-7.33886719	-73.08105469	+2448	+8.45507813	-6.56103516	-0.52734375	+3.80126953	-8.02001953	+12.41455078	+2104	+6.49511719	-10.80615234	-0.62841797	+33.81591797	+7.53662109	-51.83349609	+1048
+1457970398.63910010	+8.58251953	-7.40917969	-0.73828125	+62.86376953	-7.33886719	-73.08105469	+2444	+8.45507813	-6.56103516	-0.52734375	+3.80126953	-8.02001953	+12.41455078	+2104	+6.48632813	-10.80615234	-0.63281250	+33.77197266	+7.55859375	-51.81152344	+1048
+1457970398.64330010	+8.58251953	-7.40917969	-0.73828125	+62.86376953	-7.33886719	-73.08105469	+2444	+8.45507813	-6.56103516	-0.53173828	+3.80126953	-8.02001953	+12.41455078	+2104	+6.48632813	-10.80615234	-0.63720703	+33.75000000	+7.55859375	-51.81152344	+1048
+1457970398.64739990	+8.58251953	-7.40917969	-0.73828125	+62.88574219	-7.33886719	-73.08105469	+2444	+8.45507813	-6.56103516	-0.53173828	+3.80126953	-7.99804688	+12.41455078	+2104	+6.48193359	-10.81054688	-0.63720703	+33.75000000	+7.55859375	-51.78955078	+1048
+1457970398.65580010	+8.58251953	-7.40917969	-0.73828125	+62.88574219	-7.31689453	-73.08105469	+2444	+8.45507813	-6.56103516	-0.53173828	+3.80126953	-7.99804688	+12.39257813	+2104	+6.48193359	-10.81054688	-0.63720703	+33.72802734	+7.55859375	-51.78955078	+1044
+1457970398.66409990	+8.58251953	-7.40917969	-0.73828125	+62.88574219	-7.31689453	-73.08105469	+2444	+8.45507813	-6.56103516	-0.53173828	+3.80126953	-7.99804688	+12.39257813	+2104	+6.48193359	-10.81054688	-0.63720703	+33.72802734	+7.55859375	-51.78955078	+1044
+1457970398.66829990	+8.58251953	-7.40917969	-0.73828125	+62.88574219	-7.31689453	-73.08105469	+2444	+8.45507813	-6.56103516	-0.53173828	+3.80126953	-7.99804688	+12.39257813	+2104	+6.48193359	-10.81054688	-0.63720703	+33.72802734	+7.55859375	-51.78955078	+1040
+1457970398.67240000	+8.58251953	-7.40917969	-0.74267578	+62.88574219	-7.31689453	-73.08105469	+2440	+8.45507813	-6.56103516	-0.53173828	+3.80126953	-7.99804688	+12.39257813	+2104	+6.48193359	-10.81054688	-0.63720703	+33.75000000	+7.55859375	-51.78955078	+1040
+1457970398.67660000	+8.58251953	-7.40917969	-0.74267578	+62.88574219	-7.31689453	-73.08105469	+2440	+8.45507813	-6.56103516	-0.53173828	+3.80126953	-7.99804688	+12.39257813	+2104	+6.48193359	-10.81054688	-0.63720703	+33.75000000	+7.55859375	-51.81152344	+1040
+1457970398.68070010	+8.58251953	-7.40917969	-0.74267578	+62.88574219	-7.31689453	-73.08105469	+2440	+8.45507813	-6.56103516	-0.53173828	+3.80126953	-7.99804688	+12.39257813	+2104	+6.48632813	-10.80615234	-0.63720703	+33.75000000	+7.55859375	-51.81152344	+1040
+1457970398.68490000	+8.58251953	-7.40917969	-0.74267578	+62.88574219	-7.31689453	-73.08105469	+2440	+8.45507813	-6.56103516	-0.53173828	+3.80126953	-7.99804688	+12.39257813	+2104	+6.48632813	-10.80615234	-0.63281250	+33.75000000	+7.58056641	-51.81152344	+1040
+1457970398.69320010	+8.58251953	-7.40917969	-0.74267578	+62.88574219	-7.33886719	-73.08105469	+2440	+8.45507813	-6.56103516	-0.53173828	+3.80126953	-7.99804688	+12.39257813	+2104	+6.48632813	-10.80615234	-0.63281250	+33.77197266	+7.58056641	-51.83349609	+1036
+1457970398.70160010	+8.58251953	-7.40917969	-0.74267578	+62.88574219	-7.33886719	-73.08105469	+2440	+8.45507813	-6.56103516	-0.53173828	+3.80126953	-7.99804688	+12.39257813	+2104	+6.48632813	-10.80615234	-0.63281250	+33.77197266	+7.58056641	-51.83349609	+1036
+1457970398.70989990	+8.58251953	-7.40917969	-0.74267578	+62.86376953	-7.33886719	-73.08105469	+2440	+8.45507813	-6.56103516	-0.53173828	+3.80126953	-7.99804688	+12.39257813	+2100	+6.49072266	-10.80615234	-0.63281250	+33.77197266	+7.58056641	-51.83349609	+1036
+1457970398.71820000	+8.58251953	-7.40917969	-0.74267578	+62.86376953	-7.33886719	-73.08105469	+2440	+8.45507813	-6.56103516	-0.53173828	+3.80126953	-7.99804688	+12.39257813	+2100	+6.49072266	-10.80615234	-0.63281250	+33.77197266	+7.58056641	-51.85546875	+1036
+1457970398.72659990	+8.58251953	-7.40917969	-0.74267578	+62.86376953	-7.31689453	-73.08105469	+2440	+8.45507813	-6.56103516	-0.53173828	+3.80126953	-7.99804688	+12.39257813	+2100	+6.49072266	-10.80615234	-0.63281250	+33.77197266	+7.58056641	-51.85546875	+1036
+1457970398.74320010	+8.58251953	-7.40917969	-0.74267578	+62.88574219	-7.31689453	-73.08105469	+2440	+8.45507813	-6.56103516	-0.53173828	+3.80126953	-7.99804688	+12.39257813	+2100	+6.48632813	-10.81054688	-0.63281250	+33.77197266	+7.58056641	-51.83349609	+1032
+1457970398.75160000	+8.58251953	-7.40917969	-0.74267578	+62.88574219	-7.31689453	-73.10302734	+2440	+8.45507813	-6.56542969	-0.53173828	+3.80126953	-7.99804688	+12.39257813	+2100	+6.48632813	-10.81054688	-0.63281250	+33.75000000	+7.58056641	-51.83349609	+1032
+1457970398.75990010	+8.58251953	-7.40917969	-0.74267578	+62.88574219	-7.31689453	-73.10302734	+2436	+8.45507813	-6.56542969	-0.53173828	+3.80126953	-7.99804688	+12.39257813	+2100	+6.48632813	-10.81054688	-0.63281250	+33.75000000	+7.58056641	-51.83349609	+1032
+1457970398.76819990	+8.58251953	-7.40917969	-0.74267578	+62.88574219	-7.31689453	-73.10302734	+2436	+8.45507813	-6.56542969	-0.53173828	+3.80126953	-7.99804688	+12.39257813	+2100	+6.48632813	-10.81054688	-0.63281250	+33.77197266	+7.58056641	-51.83349609	+1028
+1457970398.77650000	+8.58251953	-7.40917969	-0.74267578	+62.88574219	-7.31689453	-73.10302734	+2436	+8.45507813	-6.56542969	-0.53173828	+3.80126953	-7.99804688	+12.39257813	+2100	+6.48632813	-10.81054688	-0.63281250	+33.77197266	+7.58056641	-51.83349609	+1028
+1457970398.78070000	+8.58251953	-7.40917969	-0.74267578	+62.88574219	-7.31689453	-73.10302734	+2436	+8.45507813	-6.56542969	-0.53173828	+3.80126953	-7.99804688	+12.39257813	+2100	+6.49072266	-10.81054688	-0.63281250	+33.77197266	+7.58056641	-51.85546875	+1028
+1457970398.78900000	+8.58251953	-7.41357422	-0.74267578	+62.88574219	-7.31689453	-73.10302734	+2436	+8.45507813	-6.56542969	-0.53173828	+3.80126953	-7.99804688	+12.39257813	+2100	+6.49072266	-10.81054688	-0.63281250	+33.79394531	+7.58056641	-51.85546875	+1028
+1457970398.79740000	+8.58251953	-7.41357422	-0.74267578	+62.86376953	-7.31689453	-73.10302734	+2436	+8.45507813	-6.56542969	-0.53173828	+3.80126953	-7.99804688	+12.39257813	+2100	+6.49072266	-10.80615234	-0.63281250	+33.79394531	+7.58056641	-51.85546875	+1028
+1457970398.80150010	+8.58251953	-7.41357422	-0.74267578	+62.86376953	-7.31689453	-73.10302734	+2436	+8.45507813	-6.56542969	-0.53173828	+3.80126953	-7.99804688	+12.39257813	+2100	+6.49072266	-10.80615234	-0.63281250	+33.79394531	+7.58056641	-51.87744141	+1028
+1457970398.80990000	+8.58251953	-7.41357422	-0.74267578	+62.86376953	-7.31689453	-73.10302734	+2436	+8.45507813	-6.56542969	-0.53173828	+3.80126953	-7.99804688	+12.39257813	+2096	+6.49511719	-10.80615234	-0.62841797	+33.81591797	+7.58056641	-51.87744141	+1028
+1457970398.81399990	+8.58251953	-7.41357422	-0.74267578	+62.86376953	-7.31689453	-73.10302734	+2436	+8.45507813	-6.56542969	-0.53173828	+3.80126953	-7.99804688	+12.39257813	+2096	+6.49511719	-10.80615234	-0.62841797	+33.81591797	+7.58056641	-51.87744141	+1028
+1457970398.82240010	+8.58251953	-7.41357422	-0.74267578	+62.86376953	-7.31689453	-73.10302734	+2436	+8.45507813	-6.56542969	-0.53173828	+3.80126953	-7.99804688	+12.39257813	+2096	+6.49511719	-10.80615234	-0.62841797	+33.81591797	+7.58056641	-51.89941406	+1028
+1457970398.82649990	+8.58251953	-7.41357422	-0.74267578	+62.86376953	-7.31689453	-73.10302734	+2436	+8.45507813	-6.56542969	-0.53173828	+3.80126953	-7.99804688	+12.39257813	+2096	+6.49511719	-10.80615234	-0.62841797	+33.81591797	+7.60253906	-51.89941406	+1028
+1457970398.83069990	+8.58251953	-7.41357422	-0.74267578	+62.86376953	-7.31689453	-73.10302734	+2436	+8.45507813	-6.56542969	-0.53173828	+3.80126953	-7.99804688	+12.39257813	+2096	+6.49511719	-10.80615234	-0.62841797	+33.81591797	+7.60253906	-51.89941406	+1028
+1457970398.83480000	+8.58251953	-7.41357422	-0.74267578	+62.86376953	-7.31689453	-73.10302734	+2436	+8.45507813	-6.56542969	-0.53173828	+3.80126953	-7.99804688	+12.39257813	+2096	+6.49511719	-10.80615234	-0.62841797	+33.81591797	+7.60253906	-51.89941406	+1028
+1457970398.84320000	+8.58251953	-7.41357422	-0.74267578	+62.86376953	-7.31689453	-73.10302734	+2436	+8.45507813	-6.56542969	-0.53173828	+3.77929688	-7.99804688	+12.37060547	+2096	+6.49511719	-10.80615234	-0.62841797	+33.81591797	+7.60253906	-51.89941406	+1028
+1457970398.84730010	+8.58251953	-7.41357422	-0.74267578	+62.86376953	-7.31689453	-73.10302734	+2436	+8.45507813	-6.56542969	-0.53173828	+3.77929688	-7.99804688	+12.37060547	+2096	+6.49511719	-10.81054688	-0.62841797	+33.81591797	+7.60253906	-51.89941406	+1028
+1457970398.85570000	+8.58251953	-7.41357422	-0.74267578	+62.86376953	-7.29492188	-73.10302734	+2436	+8.45507813	-6.56542969	-0.53613281	+3.77929688	-7.99804688	+12.37060547	+2096	+6.49072266	-10.81054688	-0.62841797	+33.79394531	+7.60253906	-51.87744141	+1028
+1457970398.86400010	+8.58251953	-7.41357422	-0.74267578	+62.86376953	-7.29492188	-73.10302734	+2436	+8.45507813	-6.56542969	-0.53613281	+3.77929688	-7.99804688	+12.37060547	+2096	+6.49072266	-10.81054688	-0.63281250	+33.79394531	+7.60253906	-51.87744141	+1028
+1457970398.86820010	+8.58251953	-7.41357422	-0.74267578	+62.86376953	-7.29492188	-73.10302734	+2436	+8.45507813	-6.56542969	-0.53613281	+3.77929688	-7.99804688	+12.37060547	+2096	+6.49072266	-10.81054688	-0.63281250	+33.79394531	+7.60253906	-51.87744141	+1028
+1457970398.87229990	+8.58251953	-7.41357422	-0.74267578	+62.86376953	-7.29492188	-73.10302734	+2436	+8.45507813	-6.56542969	-0.53613281	+3.77929688	-7.99804688	+12.37060547	+2096	+6.49072266	-10.81054688	-0.63281250	+33.79394531	+7.60253906	-51.87744141	+1028
+1457970398.88070010	+8.58251953	-7.41357422	-0.74267578	+62.86376953	-7.29492188	-73.10302734	+2436	+8.45507813	-6.56542969	-0.53613281	+3.77929688	-7.99804688	+12.37060547	+2096	+6.49072266	-10.81054688	-0.63281250	+33.79394531	+7.60253906	-51.87744141	+1028
+1457970398.88480000	+8.58251953	-7.41357422	-0.74267578	+62.86376953	-7.29492188	-73.08105469	+2436	+8.45507813	-6.56542969	-0.53613281	+3.77929688	-7.99804688	+12.37060547	+2096	+6.49072266	-10.81054688	-0.63281250	+33.79394531	+7.60253906	-51.87744141	+1028
+1457970398.88899990	+8.58251953	-7.41357422	-0.74267578	+62.86376953	-7.29492188	-73.08105469	+2436	+8.45507813	-6.56542969	-0.53613281	+3.77929688	-7.99804688	+12.37060547	+2096	+6.49072266	-10.81054688	-0.62841797	+33.79394531	+7.60253906	-51.89941406	+1028
+1457970398.89319990	+8.58251953	-7.41357422	-0.74267578	+62.86376953	-7.29492188	-73.08105469	+2436	+8.45507813	-6.56542969	-0.53613281	+3.77929688	-7.99804688	+12.37060547	+2096	+6.49072266	-10.81054688	-0.62841797	+33.79394531	+7.60253906	-51.89941406	+1028
+1457970398.90150000	+8.58251953	-7.41357422	-0.74267578	+62.86376953	-7.29492188	-73.08105469	+2436	+8.45507813	-6.56542969	-0.53613281	+3.77929688	-7.99804688	+12.37060547	+2096	+6.49511719	-10.81054688	-0.62841797	+33.81591797	+7.60253906	-51.89941406	+1028
+1457970398.90570000	+8.58251953	-7.41357422	-0.74707031	+62.86376953	-7.29492188	-73.08105469	+2436	+8.45507813	-6.56542969	-0.53613281	+3.77929688	-7.99804688	+12.37060547	+2096	+6.49511719	-10.81054688	-0.62841797	+33.81591797	+7.60253906	-51.89941406	+1028
+1457970398.91400000	+8.58251953	-7.41357422	-0.74707031	+62.86376953	-7.29492188	-73.08105469	+2436	+8.45507813	-6.56542969	-0.53613281	+3.77929688	-7.99804688	+12.37060547	+2096	+6.49511719	-10.81054688	-0.62841797	+33.81591797	+7.60253906	-51.92138672	+1028
+1457970398.92230010	+8.58251953	-7.41357422	-0.74707031	+62.86376953	-7.29492188	-73.08105469	+2436	+8.45507813	-6.56542969	-0.53613281	+3.77929688	-7.99804688	+12.37060547	+2096	+6.49511719	-10.81054688	-0.62841797	+33.81591797	+7.60253906	-51.92138672	+1032
+1457970398.93059990	+8.58251953	-7.41357422	-0.74707031	+62.86376953	-7.29492188	-73.08105469	+2436	+8.45507813	-6.56542969	-0.53613281	+3.77929688	-7.99804688	+12.37060547	+2096	+6.49511719	-10.81054688	-0.62841797	+33.81591797	+7.62451172	-51.92138672	+1032
+1457970398.93479990	+8.58251953	-7.41357422	-0.74707031	+62.86376953	-7.27294922	-73.08105469	+2436	+8.45507813	-6.56542969	-0.53613281	+3.77929688	-7.99804688	+12.37060547	+2096	+6.49511719	-10.81054688	-0.62841797	+33.81591797	+7.62451172	-51.92138672	+1032
+1457970398.93899990	+8.58251953	-7.41357422	-0.74707031	+62.86376953	-7.27294922	-73.08105469	+2436	+8.45507813	-6.56542969	-0.53613281	+3.77929688	-7.99804688	+12.37060547	+2096	+6.49511719	-10.81054688	-0.62841797	+33.81591797	+7.62451172	-51.92138672	+1032
+1457970398.94310000	+8.58251953	-7.41357422	-0.74707031	+62.86376953	-7.27294922	-73.08105469	+2436	+8.45507813	-6.56542969	-0.53613281	+3.77929688	-7.99804688	+12.37060547	+2096	+6.49511719	-10.81054688	-0.62841797	+33.81591797	+7.62451172	-51.92138672	+1032
+1457970398.95149990	+8.58251953	-7.41357422	-0.74707031	+62.86376953	-7.27294922	-73.08105469	+2436	+8.45507813	-6.56542969	-0.53613281	+3.77929688	-7.99804688	+12.37060547	+2096	+6.49511719	-10.81054688	-0.62841797	+33.81591797	+7.62451172	-51.92138672	+1032
+1457970398.95560000	+8.58251953	-7.41357422	-0.74707031	+62.86376953	-7.27294922	-73.08105469	+2436	+8.45507813	-6.56542969	-0.53613281	+3.77929688	-7.99804688	+12.37060547	+2096	+6.49511719	-10.81054688	-0.62841797	+33.81591797	+7.62451172	-51.92138672	+1032
+1457970398.95980000	+8.58251953	-7.41357422	-0.74707031	+62.86376953	-7.27294922	-73.08105469	+2436	+8.45507813	-6.56542969	-0.53613281	+3.77929688	-7.99804688	+12.34863281	+2096	+6.49511719	-10.81054688	-0.62841797	+33.81591797	+7.62451172	-51.92138672	+1032
+1457970398.96400000	+8.58251953	-7.41357422	-0.74707031	+62.86376953	-7.27294922	-73.08105469	+2436	+8.45507813	-6.56542969	-0.53613281	+3.80126953	-7.99804688	+12.34863281	+2096	+6.49511719	-10.81054688	-0.62841797	+33.81591797	+7.62451172	-51.92138672	+1032
+1457970398.96810010	+8.58251953	-7.41357422	-0.74707031	+62.86376953	-7.27294922	-73.08105469	+2436	+8.45507813	-6.56542969	-0.53613281	+3.80126953	-7.99804688	+12.34863281	+2096	+6.49511719	-10.81054688	-0.62841797	+33.81591797	+7.62451172	-51.92138672	+1032
+1457970398.97230010	+8.58251953	-7.41357422	-0.74707031	+62.86376953	-7.27294922	-73.08105469	+2436	+8.45507813	-6.56542969	-0.53613281	+3.80126953	-7.99804688	+12.34863281	+2096	+6.49511719	-10.81054688	-0.62841797	+33.79394531	+7.62451172	-51.89941406	+1032
+1457970398.97650000	+8.58251953	-7.41357422	-0.74707031	+62.86376953	-7.27294922	-73.08105469	+2436	+8.45507813	-6.56542969	-0.53613281	+3.80126953	-7.99804688	+12.34863281	+2096	+6.49511719	-10.81054688	-0.62841797	+33.79394531	+7.62451172	-51.89941406	+1032
+1457970398.98060010	+8.58251953	-7.41357422	-0.74707031	+62.86376953	-7.25097656	-73.08105469	+2436	+8.45507813	-6.56542969	-0.53613281	+3.80126953	-7.99804688	+12.34863281	+2096	+6.49511719	-10.81054688	-0.62841797	+33.79394531	+7.62451172	-51.89941406	+1032
+1457970398.98480010	+8.58251953	-7.41357422	-0.74707031	+62.86376953	-7.25097656	-73.08105469	+2436	+8.45507813	-6.56542969	-0.53613281	+3.80126953	-7.99804688	+12.34863281	+2096	+6.49511719	-10.81054688	-0.62841797	+33.79394531	+7.62451172	-51.89941406	+1032
+1457970398.98889990	+8.58251953	-7.41357422	-0.74707031	+62.86376953	-7.25097656	-73.08105469	+2436	+8.45507813	-6.56542969	-0.53613281	+3.80126953	-7.97607422	+12.34863281	+2096	+6.49511719	-10.81054688	-0.62841797	+33.79394531	+7.62451172	-51.89941406	+1032
+1457970398.99309990	+8.58251953	-7.41357422	-0.74707031	+62.86376953	-7.25097656	-73.08105469	+2436	+8.45507813	-6.56542969	-0.53613281	+3.80126953	-7.97607422	+12.34863281	+2096	+6.49511719	-10.81054688	-0.62841797	+33.79394531	+7.62451172	-51.92138672	+1032
+1457970398.99729990	+8.58251953	-7.41357422	-0.74707031	+62.86376953	-7.25097656	-73.08105469	+2436	+8.45507813	-6.56542969	-0.53613281	+3.80126953	-7.97607422	+12.34863281	+2096	+6.49511719	-10.81054688	-0.62841797	+33.79394531	+7.62451172	-51.92138672	+1032
+1457970399.00140000	+8.58251953	-7.41357422	-0.74707031	+62.86376953	-7.25097656	-73.08105469	+2436	+8.45507813	-6.56542969	-0.53613281	+3.80126953	-7.97607422	+12.34863281	+2096	+6.49511719	-10.81054688	-0.62841797	+33.79394531	+7.62451172	-51.92138672	+1032
+1457970399.00560000	+8.58251953	-7.41357422	-0.74707031	+62.86376953	-7.25097656	-73.08105469	+2436	+8.45507813	-6.56542969	-0.53613281	+3.80126953	-7.97607422	+12.34863281	+2100	+6.49511719	-10.81054688	-0.62841797	+33.81591797	+7.62451172	-51.92138672	+1032
+1457970399.00980000	+8.58251953	-7.41357422	-0.74707031	+62.86376953	-7.25097656	-73.08105469	+2436	+8.45507813	-6.56542969	-0.53613281	+3.80126953	-7.97607422	+12.34863281	+2100	+6.49511719	-10.81054688	-0.62841797	+33.81591797	+7.62451172	-51.92138672	+1032
+1457970399.01390000	+8.58251953	-7.41357422	-0.74707031	+62.86376953	-7.25097656	-73.08105469	+2436	+8.45507813	-6.56542969	-0.53613281	+3.80126953	-7.97607422	+12.34863281	+2100	+6.49511719	-10.81054688	-0.62841797	+33.81591797	+7.62451172	-51.92138672	+1032
+1457970399.01810000	+8.58251953	-7.41796875	-0.74707031	+62.86376953	-7.25097656	-73.08105469	+2436	+8.45507813	-6.56542969	-0.53613281	+3.80126953	-7.97607422	+12.34863281	+2100	+6.49511719	-10.81054688	-0.62841797	+33.81591797	+7.62451172	-51.92138672	+1032
+1457970399.02230000	+8.58251953	-7.41796875	-0.74707031	+62.86376953	-7.25097656	-73.08105469	+2436	+8.45507813	-6.56542969	-0.53613281	+3.80126953	-7.97607422	+12.34863281	+2100	+6.49511719	-10.81054688	-0.62841797	+33.81591797	+7.62451172	-51.94335938	+1036
+1457970399.02640010	+8.58251953	-7.41796875	-0.74707031	+62.86376953	-7.25097656	-73.08105469	+2436	+8.45507813	-6.56542969	-0.53613281	+3.80126953	-7.97607422	+12.34863281	+2100	+6.49511719	-10.81054688	-0.62841797	+33.81591797	+7.62451172	-51.94335938	+1036
+1457970399.03060010	+8.58251953	-7.41796875	-0.74707031	+62.86376953	-7.25097656	-73.08105469	+2436	+8.45507813	-6.56542969	-0.53613281	+3.80126953	-7.97607422	+12.34863281	+2100	+6.49951172	-10.81054688	-0.62841797	+33.83789063	+7.62451172	-51.94335938	+1036
+1457970399.03480010	+8.58251953	-7.41796875	-0.74707031	+62.86376953	-7.25097656	-73.08105469	+2436	+8.45507813	-6.56542969	-0.53613281	+3.80126953	-7.97607422	+12.34863281	+2100	+6.49951172	-10.81054688	-0.62841797	+33.83789063	+7.62451172	-51.94335938	+1036
+1457970399.04310010	+8.57812500	-7.41796875	-0.74707031	+62.86376953	-7.25097656	-73.08105469	+2436	+8.45507813	-6.56542969	-0.53613281	+3.80126953	-7.97607422	+12.34863281	+2100	+6.49951172	-10.81054688	-0.62402344	+33.83789063	+7.62451172	-51.94335938	+1036
+1457970399.04730010	+8.57812500	-7.41796875	-0.74707031	+62.86376953	-7.25097656	-73.08105469	+2436	+8.45507813	-6.56542969	-0.53613281	+3.80126953	-7.99804688	+12.34863281	+2100	+6.49951172	-10.81054688	-0.62402344	+33.83789063	+7.62451172	-51.94335938	+1036
+1457970399.05139990	+8.57812500	-7.41796875	-0.74707031	+62.86376953	-7.22900391	-73.08105469	+2436	+8.45507813	-6.56542969	-0.53613281	+3.80126953	-7.99804688	+12.34863281	+2100	+6.49951172	-10.81054688	-0.62402344	+33.81591797	+7.62451172	-51.94335938	+1036
+1457970399.05559990	+8.57812500	-7.41796875	-0.74707031	+62.86376953	-7.22900391	-73.08105469	+2436	+8.45507813	-6.56542969	-0.53613281	+3.80126953	-7.99804688	+12.34863281	+2100	+6.49951172	-10.81054688	-0.62841797	+33.81591797	+7.62451172	-51.94335938	+1036
+1457970399.05979990	+8.58251953	-7.41796875	-0.74707031	+62.86376953	-7.22900391	-73.08105469	+2436	+8.45507813	-6.56542969	-0.53613281	+3.80126953	-7.99804688	+12.32666016	+2100	+6.49511719	-10.81054688	-0.62841797	+33.81591797	+7.64648438	-51.94335938	+1036
+1457970399.06390000	+8.58251953	-7.41796875	-0.74707031	+62.86376953	-7.22900391	-73.08105469	+2436	+8.45507813	-6.56542969	-0.53613281	+3.80126953	-7.99804688	+12.32666016	+2100	+6.49511719	-10.81054688	-0.62841797	+33.81591797	+7.64648438	-51.94335938	+1036
+1457970399.06810000	+8.58251953	-7.41796875	-0.74707031	+62.86376953	-7.22900391	-73.08105469	+2436	+8.45507813	-6.56542969	-0.53613281	+3.80126953	-7.99804688	+12.32666016	+2100	+6.49511719	-10.81494141	-0.62841797	+33.79394531	+7.64648438	-51.94335938	+1036
+1457970399.07220010	+8.58251953	-7.41796875	-0.74707031	+62.86376953	-7.22900391	-73.08105469	+2436	+8.45507813	-6.56542969	-0.53613281	+3.80126953	-7.99804688	+12.32666016	+2100	+6.49511719	-10.81494141	-0.62841797	+33.79394531	+7.64648438	-51.94335938	+1036
+1457970399.07640000	+8.58251953	-7.41796875	-0.74707031	+62.86376953	-7.20703125	-73.10302734	+2436	+8.45507813	-6.56542969	-0.53613281	+3.80126953	-7.99804688	+12.30468750	+2100	+6.49511719	-10.81494141	-0.62841797	+33.79394531	+7.64648438	-51.94335938	+1036
+1457970399.08060000	+8.58251953	-7.41796875	-0.74707031	+62.86376953	-7.20703125	-73.10302734	+2436	+8.45507813	-6.56542969	-0.53613281	+3.80126953	-7.99804688	+12.30468750	+2100	+6.49511719	-10.81494141	-0.62841797	+33.77197266	+7.64648438	-51.94335938	+1036
+1457970399.08470010	+8.58251953	-7.41796875	-0.74707031	+62.84179688	-7.18505859	-73.12500000	+2436	+8.45507813	-6.56982422	-0.53613281	+3.80126953	-8.02001953	+12.28271484	+2100	+6.49511719	-10.81494141	-0.62841797	+33.77197266	+7.64648438	-51.94335938	+1036
+1457970399.08890010	+8.58691406	-7.41796875	-0.74707031	+62.84179688	-7.16308594	-73.14697266	+2436	+8.45507813	-6.56982422	-0.53613281	+3.77929688	-8.02001953	+12.26074219	+2100	+6.49511719	-10.81494141	-0.62841797	+33.75000000	+7.64648438	-51.94335938	+1036
+1457970399.09310010	+8.58691406	-7.41796875	-0.74707031	+62.81982422	-7.16308594	-73.16894531	+2436	+8.45947266	-6.56982422	-0.54052734	+3.77929688	-8.04199219	+12.23876953	+2100	+6.49511719	-10.81494141	-0.62841797	+33.75000000	+7.64648438	-51.96533203	+1036
+1457970399.09719990	+8.59570313	-7.42236328	-0.75146484	+62.75390625	-7.09716797	-73.25683594	+2436	+8.46386719	-6.56982422	-0.54052734	+3.73535156	-8.06396484	+12.15087891	+2100	+6.49511719	-10.81494141	-0.63281250	+33.72802734	+7.64648438	-51.96533203	+1036
+1457970399.10139990	+8.60009766	-7.42675781	-0.75585938	+62.68798828	-7.05322266	-73.32275391	+2436	+8.46826172	-6.57421875	-0.54492188	+3.69140625	-8.10791016	+12.08496094	+2100	+6.49951172	-10.81494141	-0.63281250	+33.68408203	+7.64648438	-51.98730469	+1036
+1457970399.10560010	+8.60888672	-7.42675781	-0.76025391	+62.64404297	-7.00927734	-73.41064453	+2436	+8.47265625	-6.57421875	-0.54492188	+3.66943359	-8.15185547	+12.01904297	+2104	+6.50390625	-10.81494141	-0.63281250	+33.66210938	+7.62451172	-52.00927734	+1036
+1457970399.10970000	+8.62646484	-7.43554688	-0.76464844	+62.49023438	-6.92138672	-73.54248047	+2440	+8.50341797	-6.58300781	-0.56689453	+3.38378906	-8.37158203	+11.57958984	+2112	+6.51269531	-10.81494141	-0.63281250	+33.59619141	+7.62451172	-52.05322266	+1036
+1457970399.11389990	+8.63525391	-7.43994141	-0.76904297	+62.40234375	-6.85546875	-73.65234375	+2440	+8.51660156	-6.58300781	-0.57128906	+3.29589844	-8.41552734	+11.46972656	+2112	+6.52148438	-10.81494141	-0.63281250	+33.53027344	+7.62451172	-52.09716797	+1036
+1457970399.11809990	+8.64843750	-7.43994141	-0.77343750	+62.31445313	-6.81152344	-73.71826172	+2440	+8.52539063	-6.58300781	-0.58007813	+3.22998047	-8.43750000	+11.40380859	+2116	+6.53027344	-10.81054688	-0.63281250	+33.46435547	+7.60253906	-52.14111328	+1040
+1457970399.12220000	+8.66162109	-7.44433594	-0.78222656	+62.18261719	-6.76757813	-73.78417969	+2444	+8.53857422	-6.58740234	-0.58886719	+3.14208984	-8.43750000	+11.35986328	+2120	+6.55224609	-10.80615234	-0.63281250	+33.35449219	+7.60253906	-52.22900391	+1044
+1457970399.12640000	+8.67480469	-7.44433594	-0.79101563	+62.11669922	-6.72363281	-73.82812500	+2444	+8.54736328	-6.58300781	-0.59326172	+3.07617188	-8.43750000	+11.31591797	+2124	+6.56982422	-10.80175781	-0.63281250	+33.24462891	+7.58056641	-52.29492188	+1048
+1457970399.13060000	+8.68359375	-7.44433594	-0.79980469	+62.02880859	-6.70166016	-73.82812500	+2448	+8.56054688	-6.57861328	-0.60644531	+2.98828125	-8.43750000	+11.29394531	+2128	+6.58300781	-10.79736328	-0.64160156	+33.15673828	+7.55859375	-52.29492188	+1052
+1457970399.13470010	+8.69677734	-7.43994141	-0.80859375	+61.94091797	-6.65771484	-73.87207031	+2448	+8.56933594	-6.57421875	-0.61523438	+2.90039063	-8.43750000	+11.25000000	+2128	+6.60498047	-10.78417969	-0.65478516	+33.04687500	+7.53662109	-52.29492188	+1060
+1457970399.14299990	+8.72314453	-7.43115234	-0.83056641	+61.83105469	-6.59179688	-73.93798828	+2452	+8.59570313	-6.56542969	-0.63281250	+2.74658203	-8.45947266	+11.18408203	+2136	+6.63574219	-10.76660156	-0.68554688	+32.84912109	+7.47070313	-52.25097656	+1072
+1457970399.14720010	+8.74072266	-7.42236328	-0.83935547	+61.76513672	-6.54785156	-74.00390625	+2452	+8.60888672	-6.55664063	-0.64599609	+2.65869141	-8.48144531	+11.16210938	+2140	+6.64892578	-10.75781250	-0.70751953	+32.76123047	+7.44873047	-52.16308594	+1076
+1457970399.15140010	+8.75830078	-7.41357422	-0.84814453	+61.72119141	-6.52587891	-74.09179688	+2452	+8.62646484	-6.55224609	-0.65478516	+2.59277344	-8.54736328	+11.09619141	+2140	+6.65771484	-10.74902344	-0.72509766	+32.65136719	+7.40478516	-52.16308594	+1080
+1457970399.15549990	+8.77148438	-7.40478516	-0.87011719	+61.65527344	-6.54785156	-74.11376953	+2452	+8.63964844	-6.54345703	-0.67236328	+2.50488281	-8.56933594	+11.14013672	+2144	+6.67089844	-10.73583984	-0.75585938	+32.54150391	+7.31689453	-52.07519531	+1088
+1457970399.15969990	+8.78906250	-7.39599609	-0.88769531	+61.58935547	-6.50390625	-74.17968750	+2452	+8.65722656	-6.53027344	-0.68994141	+2.41699219	-8.63525391	+11.09619141	+2144	+6.68408203	-10.72265625	-0.79101563	+32.45361328	+7.25097656	-51.96533203	+1096
+1457970399.16389990	+8.81103516	-7.38281250	-0.89648438	+61.56738281	-6.50390625	-74.37744141	+2452	+8.67480469	-6.51708984	-0.69873047	+2.37304688	-8.81103516	+11.03027344	+2144	+6.70166016	-10.70947266	-0.81738281	+32.36572266	+7.14111328	-52.00927734	+1104
+1457970399.17220000	+8.85058594	-7.36083984	-0.94482422	+61.45751953	-6.54785156	-74.61914063	+2448	+8.70996094	-6.49072266	-0.74267578	+2.21923828	-9.05273438	+10.98632813	+2144	+6.74560547	-10.67431641	-0.90527344	+32.18994141	+6.83349609	-51.94335938	+1132
+1457970399.17639990	+8.87695313	-7.34326172	-0.96240234	+61.43554688	-6.56982422	-74.86083984	+2444	+8.72753906	-6.47753906	-0.75585938	+2.17529297	-9.36035156	+10.89843750	+2144	+6.76757813	-10.65234375	-0.93603516	+32.10205078	+6.63574219	-52.11914063	+1144
+1457970399.18050000	+8.90332031	-7.33007813	-0.99316406	+61.41357422	-6.61376953	-75.01464844	+2440	+8.74951172	-6.45996094	-0.79101563	+2.08740234	-9.51416016	+10.94238281	+2144	+6.79394531	-10.63476563	-0.97998047	+31.99218750	+6.43798828	-52.16308594	+1160
+1457970399.18470000	+8.92529297	-7.32568359	-1.01953125	+61.23779297	-6.61376953	-75.23437500	+2432	+8.77148438	-6.44677734	-0.81738281	+1.99951172	-9.77783203	+10.78857422	+2140	+6.82031250	-10.61718750	-1.02392578	+31.90429688	+6.26220703	-52.25097656	+1176
+1457970399.18890000	+8.95605469	-7.30810547	-1.04150391	+61.19384766	-6.63574219	-75.56396484	+2424	+8.79785156	-6.42480469	-0.83496094	+1.97753906	-10.19531250	+10.63476563	+2132	+6.85546875	-10.59082031	-1.05468750	+31.81640625	+6.02050781	-52.55859375	+1192
+1457970399.19300010	+8.99121094	-7.29052734	-1.08105469	+61.12792969	-6.70166016	-75.76171875	+2420	+8.82421875	-6.40722656	-0.88330078	+1.93359375	-10.43701172	+10.61279297	+2132	+6.89062500	-10.56445313	-1.10302734	+31.72851563	+5.73486328	-52.69042969	+1212
+1457970399.19720010	+9.01757813	-7.29052734	-1.11621094	+60.88623047	-6.72363281	-76.04736328	+2408	+8.84619141	-6.39404297	-0.91406250	+1.84570313	-10.81054688	+10.39306641	+2124	+6.93017578	-10.54687500	-1.15576172	+31.59667969	+5.49316406	-52.91015625	+1232
+1457970399.20140000	+9.05273438	-7.27294922	-1.15576172	+60.77636719	-6.74560547	-76.35498047	+2400	+8.87255859	-6.36767578	-0.94042969	+1.84570313	-11.31591797	+10.12939453	+2116	+6.97412109	-10.51171875	-1.19091797	+31.46484375	+5.20751953	-53.28369141	+1252
+1457970399.20549990	+9.09667969	-7.25537109	-1.19531250	+60.66650391	-6.81152344	-76.66259766	+2392	+8.90332031	-6.34130859	-1.00195313	+1.82373047	-11.64550781	+10.04150391	+2116	+7.01806641	-10.48535156	-1.24804688	+31.35498047	+4.89990234	-53.54736328	+1272
+1457970399.20970010	+9.12744141	-7.26416016	-1.23925781	+60.27099609	-6.83349609	-76.97021484	+2376	+8.92968750	-6.32812500	-1.04150391	+1.73583984	-12.12890625	+9.66796875	+2108	+7.06201172	-10.46337891	-1.29638672	+31.17919922	+4.63623047	-53.87695313	+1292
+1457970399.21799990	+9.22851563	-7.22900391	-1.33154297	+59.87548828	-6.92138672	-77.62939453	+2364	+9.00000000	-6.27099609	-1.14697266	+1.77978516	-13.05175781	+9.05273438	+2112	+7.15869141	-10.39746094	-1.40625000	+30.76171875	+4.02099609	-54.58007813	+1340
+1457970399.22219990	+9.26806641	-7.23339844	-1.37988281	+59.39208984	-6.92138672	-77.95898438	+2352	+9.02636719	-6.25341797	-1.20410156	+1.73583984	-13.57910156	+8.56933594	+2116	+7.20703125	-10.37548828	-1.46777344	+30.47607422	+3.73535156	-54.95361328	+1360
+1457970399.22630000	+9.32080078	-7.21582031	-1.43701172	+59.08447266	-6.96533203	-78.28857422	+2352	+9.06591797	-6.21826172	-1.25683594	+1.82373047	-14.12841797	+8.10791016	+2124	+7.25976563	-10.33593750	-1.52490234	+30.21240234	+3.44970703	-55.34912109	+1384
+1457970399.23050000	+9.38232422	-7.19824219	-1.48535156	+58.77685547	-7.00927734	-78.66210938	+2352	+9.10986328	-6.18750000	-1.33154297	+1.95556641	-14.58984375	+7.69042969	+2132	+7.31689453	-10.30078125	-1.59521484	+29.94873047	+3.12011719	-55.67871094	+1412
+1457970399.23470000	+9.43066406	-7.20263672	-1.54248047	+58.22753906	-7.05322266	-79.03564453	+2348	+9.14062500	-6.16552734	-1.39306641	+1.93359375	-15.13916016	+7.09716797	+2140	+7.36523438	-10.27441406	-1.66552734	+29.57519531	+2.83447266	-56.03027344	+1436
+1457970399.23880000	+9.48779297	-7.18505859	-1.60400391	+57.83203125	-7.07519531	-79.34326172	+2352	+9.18017578	-6.12158203	-1.46337891	+2.08740234	-15.66650391	+6.52587891	+2152	+7.41796875	-10.23486328	-1.74023438	+29.24560547	+2.57080078	-56.40380859	+1460
+1457970399.24300000	+9.55810547	-7.16748047	-1.66113281	+57.43652344	-7.14111328	-79.73876953	+2356	+9.23291016	-6.07763672	-1.53369141	+2.30712891	-16.19384766	+5.97656250	+2168	+7.47070313	-10.19531250	-1.81494141	+28.89404297	+2.24121094	-56.73339844	+1488
+1457970399.24720000	+9.61523438	-7.16748047	-1.71826172	+56.84326172	-7.14111328	-80.15625000	+2360	+9.26806641	-6.05126953	-1.60400391	+2.35107422	-16.74316406	+5.29541016	+2176	+7.51904297	-10.16894531	-1.88964844	+28.43261719	+1.97753906	-57.10693359	+1512
+1457970399.25130010	+9.68554688	-7.14550781	-1.77978516	+56.38183594	-7.18505859	-80.52978516	+2368	+9.31640625	-6.00292969	-1.68310547	+2.61474609	-17.24853516	+4.65820313	+2196	+7.57617188	-10.12500000	-1.97314453	+28.03710938	+1.71386719	-57.43652344	+1540
+1457970399.25550010	+9.75585938	-7.12792969	-1.84130859	+55.89843750	-7.25097656	-80.99121094	+2380	+9.37353516	-5.95019531	-1.75341797	+2.94433594	-17.84179688	+3.95507813	+2212	+7.62890625	-10.08105469	-2.05664063	+27.64160156	+1.40625000	-57.74414063	+1572
+1457970399.25970010	+9.82177734	-7.11035156	-1.89843750	+55.32714844	-7.29492188	-81.43066406	+2388	+9.41748047	-5.91503906	-1.83251953	+3.05419922	-18.36914063	+3.25195313	+2224	+7.67285156	-10.05029297	-2.14013672	+27.09228516	+1.14257813	-58.07373047	+1596
+1457970399.26379990	+9.89648438	-7.08837891	-1.96875000	+54.84375000	-7.33886719	-81.80419922	+2404	+9.47021484	-5.85791016	-1.91601563	+3.36181641	-18.85253906	+2.59277344	+2248	+7.73437500	-10.00195313	-2.23242188	+26.71875000	+0.83496094	-58.38134766	+1632
+1457970399.26799990	+9.97119141	-7.06640625	-2.02148438	+54.33837891	-7.40478516	-82.33154297	+2420	+9.53613281	-5.80078125	-1.98193359	+3.75732422	-19.48974609	+1.82373047	+2264	+7.79150391	-9.95361328	-2.31591797	+26.30126953	+0.48339844	-58.73291016	+1664
+1457970399.27220010	+10.04150391	-7.04443359	-2.08300781	+53.76708984	-7.49267578	-82.81494141	+2432	+9.58447266	-5.75683594	-2.06103516	+3.95507813	-20.03906250	+1.09863281	+2276	+7.83984375	-9.91406250	-2.39941406	+25.77392578	+0.17578125	-59.10644531	+1692
+1457970399.27630000	+10.12060547	-7.01367188	-2.14892578	+53.26171875	-7.55859375	-83.25439453	+2452	+9.64160156	-5.69091797	-2.14892578	+4.32861328	-20.47851563	+0.41748047	+2300	+7.90136719	-9.85693359	-2.48730469	+25.37841797	-0.15380859	-59.43603516	+1728
+1457970399.28049990	+10.19970703	-6.98291016	-2.19726563	+52.75634766	-7.66845703	-83.84765625	+2468	+9.71191406	-5.62939453	-2.21044922	+4.79003906	-21.18164063	-0.39550781	+2320	+7.96728516	-9.80859375	-2.56640625	+24.98291016	-0.54931641	-59.85351563	+1760
+1457970399.28469990	+10.27441406	-6.95654297	-2.25439453	+52.22900391	-7.82226563	-84.35302734	+2484	+9.77343750	-5.57666016	-2.28515625	+5.03173828	-21.73095703	-1.09863281	+2332	+8.02001953	-9.76025391	-2.64550781	+24.45556641	-0.94482422	-60.24902344	+1788
+1457970399.28880000	+10.35351563	-6.92138672	-2.32031250	+51.72363281	-7.93212891	-84.79248047	+2508	+9.83496094	-5.50634766	-2.36865234	+5.42724609	-22.19238281	-1.80175781	+2356	+8.09033203	-9.69873047	-2.73339844	+24.10400391	-1.34033203	-60.60058594	+1824
+1457970399.29300000	+10.43701172	-6.88623047	-2.35986328	+51.19628906	-8.10791016	-85.40771484	+2524	+9.90966797	-5.44042969	-2.42578125	+5.88867188	-22.89550781	-2.63671875	+2372	+8.16064453	-9.64160156	-2.80810547	+23.73046875	-1.82373047	-61.01806641	+1856
+1457970399.29710010	+10.51171875	-6.85107422	-2.41259766	+50.64697266	-8.30566406	-85.91308594	+2544	+9.97119141	-5.37890625	-2.49609375	+6.19628906	-23.44482422	-3.33984375	+2384	+8.22216797	-9.58886719	-2.88720703	+23.24707031	-2.28515625	-61.43554688	+1884
+1457970399.30550000	+10.68310547	-6.77636719	-2.50927734	+49.61425781	-8.76708984	-87.01171875	+2580	+10.11621094	-5.22949219	-2.63232422	+7.11914063	-24.60937500	-4.85595703	+2416	+8.37597656	-9.44824219	-3.03222656	+22.58789063	-3.38378906	-62.22656250	+1952
+1457970399.30960010	+10.76220703	-6.73242188	-2.55322266	+49.06494141	-9.07470703	-87.51708984	+2600	+10.18652344	-5.15478516	-2.69824219	+7.49267578	-25.18066406	-5.51513672	+2432	+8.44628906	-9.38671875	-3.09814453	+22.17041016	-3.95507813	-62.68798828	+1980
+1457970399.31380010	+10.84570313	-6.69287109	-2.60595703	+48.49365234	-9.33837891	-87.97851563	+2620	+10.25683594	-5.08007813	-2.77294922	+7.93212891	-25.64208984	-6.19628906	+2448	+8.52539063	-9.30761719	-3.17285156	+21.86279297	-4.52636719	-62.99560547	+2012
+1457970399.31800010	+10.93359375	-6.64892578	-2.63671875	+47.94433594	-9.66796875	-88.59375000	+2632	+10.33593750	-5.00097656	-2.81689453	+8.45947266	-26.34521484	-7.03125000	+2456	+8.60888672	-9.23291016	-3.22558594	+21.53320313	-5.18554688	-63.43505859	+2036
+1457970399.32209990	+11.01269531	-6.60498047	-2.67187500	+47.35107422	-10.04150391	-89.09912109	+2648	+10.41064453	-4.92187500	-2.87841797	+8.89892578	-26.89453125	-7.69042969	+2468	+8.68359375	-9.16259766	-3.28710938	+21.11572266	-5.84472656	-63.80859375	+2060
+1457970399.32629990	+11.10058594	-6.55664063	-2.72021484	+46.77978516	-10.39306641	-89.53857422	+2668	+10.48095703	-4.83837891	-2.94873047	+9.38232422	-27.33398438	-8.34960938	+2480	+8.76708984	-9.07910156	-3.35742188	+20.83007813	-6.45996094	-64.02832031	+2088
+1457970399.33049990	+11.18408203	-6.50830078	-2.74218750	+46.18652344	-10.78857422	-90.13183594	+2680	+10.56005859	-4.75488281	-2.98388672	+9.95361328	-28.01513672	-9.18457031	+2488	+8.85058594	-8.99560547	-3.41015625	+20.47851563	-7.14111328	-64.35791016	+2108
+1457970399.33460000	+11.26757813	-6.45556641	-2.76855469	+45.61523438	-11.25000000	-90.63720703	+2692	+10.63476563	-4.66259766	-3.03662109	+10.45898438	-28.56445313	-9.82177734	+2496	+8.92529297	-8.91210938	-3.46289063	+20.08300781	-7.84423828	-64.66552734	+2128
+1457970399.33880000	+11.35107422	-6.40283203	-2.80371094	+45.00000000	-11.66748047	-91.09863281	+2708	+10.70947266	-4.57470703	-3.09814453	+11.03027344	-28.98193359	-10.45898438	+2508	+9.00878906	-8.81982422	-3.52880859	+19.75341797	-8.48144531	-64.81933594	+2152
+1457970399.34299990	+11.43457031	-6.34570313	-2.82128906	+44.40673828	-12.15087891	-91.66992188	+2720	+10.78857422	-4.48242188	-3.12451172	+11.66748047	-29.66308594	-11.27197266	+2512	+9.09228516	-8.73193359	-3.57275391	+19.42382813	-9.20654297	-65.08300781	+2168
+1457970399.34710000	+11.51367188	-6.28417969	-2.83447266	+43.83544922	-12.67822266	-92.21923828	+2732	+10.86767578	-4.38574219	-3.16845703	+12.21679688	-30.21240234	-11.93115234	+2520	+9.16259766	-8.64404297	-3.62109375	+19.02832031	-9.90966797	-65.32470703	+2184
+1457970399.35130000	+11.60156250	-6.22265625	-2.86083984	+43.24218750	-13.13964844	-92.65869141	+2748	+10.94238281	-4.28906250	-3.21679688	+12.83203125	-30.65185547	-12.59033203	+2528	+9.24609375	-8.54736328	-3.67822266	+18.69873047	-10.56884766	-65.41259766	+2200
+1457970399.35550000	+11.68066406	-6.15673828	-2.86523438	+42.67089844	-13.66699219	-93.20800781	+2760	+11.02587891	-4.18798828	-3.23437500	+13.51318359	-31.28906250	-13.42529297	+2532	+9.32958984	-8.45507813	-3.72216797	+18.36914063	-11.27197266	-65.56640625	+2216
+1457970399.35960010	+11.75976563	-6.08642578	-2.86962891	+42.12158203	-14.21630859	-93.75732422	+2776	+11.10058594	-4.08251953	-3.26513672	+14.15039063	-31.79443359	-14.08447266	+2540	+9.39990234	-8.36279297	-3.76611328	+17.97363281	-11.93115234	-65.69824219	+2228
+1457970399.36380000	+11.84326172	-6.01171875	-2.87841797	+41.59423828	-14.74365234	-94.21875000	+2788	+11.17968750	-3.97705078	-3.30029297	+14.80957031	-32.23388672	-14.74365234	+2548	+9.47900391	-8.26171875	-3.82324219	+17.64404297	-12.56835938	-65.74218750	+2248
+1457970399.36800000	+11.92236328	-5.93701172	-2.87402344	+41.06689453	-15.31494141	-94.79003906	+2808	+11.26318359	-3.86718750	-3.30908203	+15.53466797	-32.89306641	-15.55664063	+2552	+9.55810547	-8.16064453	-3.86279297	+17.33642578	-13.24951172	-65.80810547	+2264
+1457970399.37210010	+11.99707031	-5.85351563	-2.86083984	+40.56152344	-15.93017578	-95.33935547	+2828	+11.33789063	-3.75732422	-3.32666016	+16.17187500	-33.39843750	-16.21582031	+2556	+9.62402344	-8.05957031	-3.90234375	+16.96289063	-13.90869141	-65.96191406	+2276
+1457970399.37630010	+12.07177734	-5.77441406	-2.86083984	+40.05615234	-16.50146484	-95.82275391	+2848	+11.42138672	-3.64746094	-3.34863281	+16.80908203	-33.85986328	-16.89697266	+2564	+9.69873047	-7.95410156	-3.94628906	+16.67724609	-14.56787109	-66.00585938	+2296
+1457970399.38039990	+12.15087891	-5.69531250	-2.84326172	+39.57275391	-17.11669922	-96.39404297	+2876	+11.50048828	-3.53320313	-3.34423828	+17.53417969	-34.49707031	-17.73193359	+2576	+9.77783203	-7.84863281	-3.97705078	+16.41357422	-15.29296875	-66.13769531	+2312
+1457970399.38879990	+12.29589844	-5.52392578	-2.81689453	+38.60595703	-18.32519531	-97.36083984	+2920	+11.65869141	-3.30468750	-3.36621094	+18.76464844	-35.39794922	-19.00634766	+2588	+9.92724609	-7.63769531	-4.04736328	+15.82031250	-16.65527344	-66.29150391	+2344
+1457970399.39290000	+12.37060547	-5.43603516	-2.79052734	+38.14453125	-18.96240234	-97.88818359	+2948	+11.74218750	-3.18603516	-3.35302734	+19.46777344	-35.99121094	-19.81933594	+2600	+10.00634766	-7.52343750	-4.07373047	+15.57861328	-17.35839844	-66.35742188	+2360
+1457970399.39710000	+12.43652344	-5.34814453	-2.76855469	+37.63916016	-19.59960938	-98.32763672	+2976	+11.81689453	-3.06298828	-3.35742188	+20.06103516	-36.43066406	-20.39062500	+2612	+10.07226563	-7.41796875	-4.10009766	+15.27099609	-18.06152344	-66.48925781	+2376
+1457970399.40130000	+12.50683594	-5.26025391	-2.75537109	+37.11181641	-20.19287109	-98.72314453	+3000	+11.89599609	-2.95312500	-3.36181641	+20.61035156	-36.80419922	-21.00585938	+2616	+10.15136719	-7.29931641	-4.13085938	+15.05126953	-18.76464844	-66.51123047	+2400
+1457970399.40540000	+12.57714844	-5.17675781	-2.72021484	+36.62841797	-20.85205078	-99.20654297	+3028	+11.97509766	-2.83447266	-3.33984375	+21.22558594	-37.35351563	-21.75292969	+2628	+10.23046875	-7.18505859	-4.13964844	+14.83154297	-19.55566406	-66.64306641	+2416
+1457970399.40960000	+12.64306641	-5.08886719	-2.69384766	+36.07910156	-21.48925781	-99.60205078	+3056	+12.04980469	-2.71142578	-3.33984375	+21.77490234	-37.74902344	-22.25830078	+2636	+10.30078125	-7.07519531	-4.15283203	+14.54589844	-20.30273438	-66.73095703	+2428
+1457970399.41380000	+12.70898438	-5.00976563	-2.67626953	+35.50781250	-22.10449219	-99.90966797	+3076	+12.12451172	-2.60156250	-3.33544922	+22.25830078	-38.10058594	-22.85156250	+2644	+10.37548828	-6.95654297	-4.17480469	+14.30419922	-21.00585938	-66.73095703	+2448
+1457970399.41790010	+12.77929688	-4.92626953	-2.64111328	+34.98046875	-22.74169922	-100.30517578	+3104	+12.20361328	-2.49169922	-3.31347656	+22.80761719	-38.56201172	-23.53271484	+2652	+10.45898438	-6.83789063	-4.17480469	+14.10644531	-21.81884766	-66.81884766	+2464
+1457970399.42210010	+12.83642578	-4.84277344	-2.61474609	+34.34326172	-23.35693359	-100.56884766	+3124	+12.27392578	-2.36425781	-3.30908203	+23.31298828	-38.86962891	-23.99414063	+2660	+10.52929688	-6.72363281	-4.17919922	+13.77685547	-22.58789063	-66.86279297	+2472
+1457970399.42630000	+12.90234375	-4.76367188	-2.59716797	+33.68408203	-23.92822266	-100.78857422	+3144	+12.34863281	-2.25878906	-3.30468750	+23.75244141	-39.13330078	-24.47753906	+2660	+10.60839844	-6.60498047	-4.19238281	+13.53515625	-23.26904297	-66.79687500	+2488
+1457970399.43039990	+12.96386719	-4.68457031	-2.56201172	+33.04687500	-24.56542969	-101.07421875	+3168	+12.41894531	-2.14892578	-3.28271484	+24.23583984	-39.50683594	-25.07080078	+2668	+10.69189453	-6.48193359	-4.18798828	+13.29345703	-24.06005859	-66.81884766	+2500
+1457970399.43460010	+13.02099609	-4.60107422	-2.52685547	+32.40966797	-25.18066406	-101.27197266	+3188	+12.48925781	-2.02587891	-3.27392578	+24.71923828	-39.79248047	-25.48828125	+2672	+10.75781250	-6.37207031	-4.18359375	+12.98583984	-24.82910156	-66.84082031	+2508
+1457970399.43880010	+13.07812500	-4.53515625	-2.50488281	+31.68457031	-25.77392578	-101.42578125	+3204	+12.55957031	-1.91601563	-3.26074219	+25.13671875	-40.05615234	-25.97167969	+2676	+10.83251953	-6.24902344	-4.18798828	+12.72216797	-25.55419922	-66.77490234	+2520
+1457970399.44709990	+13.19677734	-4.38574219	-2.42578125	+30.36621094	-27.07031250	-101.79931641	+3244	+12.70019531	-1.68750000	-3.21679688	+26.05957031	-40.67138672	-26.91650391	+2684	+10.98193359	-6.01611328	-4.16162109	+12.19482422	-27.13623047	-66.81884766	+2540
+1457970399.45120000	+13.25830078	-4.31542969	-2.39062500	+29.68505859	-27.66357422	-101.88720703	+3260	+12.77050781	-1.58642578	-3.19921875	+26.45507813	-40.91308594	-27.37792969	+2688	+11.05664063	-5.90185547	-4.16162109	+11.90917969	-27.83935547	-66.73095703	+2544
+1457970399.45540000	+13.31103516	-4.24072266	-2.34667969	+29.02587891	-28.30078125	-102.01904297	+3276	+12.83642578	-1.48095703	-3.16845703	+26.91650391	-41.22070313	-27.92724609	+2692	+11.13134766	-5.78320313	-4.14843750	+11.68945313	-28.58642578	-66.70898438	+2552
+1457970399.45960000	+13.36376953	-4.15283203	-2.30712891	+28.43261719	-28.93798828	-102.08496094	+3296	+12.90673828	-1.36230469	-3.14208984	+27.42187500	-41.50634766	-28.36669922	+2700	+11.19726563	-5.67333984	-4.13085938	+11.40380859	-29.33349609	-66.73095703	+2560
+1457970399.46370010	+13.41650391	-4.09130859	-2.26757813	+27.72949219	-29.55322266	-102.12890625	+3308	+12.97265625	-1.25683594	-3.11132813	+27.81738281	-41.79199219	-28.82812500	+2700	+11.26757813	-5.55908203	-4.12207031	+11.16210938	-30.08056641	-66.70898438	+2568
+1457970399.46790000	+13.46923828	-4.02978516	-2.21044922	+27.04833984	-30.25634766	-102.23876953	+3328	+13.03857422	-1.15576172	-3.07177734	+28.27880859	-42.12158203	-29.35546875	+2708	+11.34228516	-5.44921875	-4.10449219	+10.96435547	-30.84960938	-66.75292969	+2576
+1457970399.47210000	+13.52197266	-3.94628906	-2.15332031	+26.56494141	-30.98144531	-102.23876953	+3348	+13.10449219	-1.03710938	-3.03222656	+28.80615234	-42.47314453	-29.83886719	+2716	+11.40380859	-5.33935547	-4.08251953	+10.74462891	-31.64062500	-66.79687500	+2584
+1457970399.47620010	+13.57031250	-3.87158203	-2.10058594	+26.01562500	-31.66259766	-102.19482422	+3364	+13.17041016	-0.93603516	-2.98828125	+29.26757813	-42.80273438	-30.36621094	+2724	+11.46972656	-5.23388672	-4.06933594	+10.50292969	-32.34375000	-66.79687500	+2592
+1457970399.48040010	+13.62304688	-3.79687500	-2.03906250	+25.46630859	-32.38769531	-102.19482422	+3384	+13.23632813	-0.83496094	-2.93554688	+29.77294922	-43.19824219	-30.95947266	+2732	+11.54003906	-5.12841797	-4.04736328	+10.32714844	-33.11279297	-66.84082031	+2600
+1457970399.48460010	+13.66699219	-3.70898438	-1.97753906	+25.02685547	-33.11279297	-102.08496094	+3408	+13.30224609	-0.71630859	-2.88281250	+30.34423828	-43.57177734	-31.48681641	+2744	+11.60156250	-5.01855469	-4.02539063	+10.15136719	-33.88183594	-66.86279297	+2612
+1457970399.48869990	+13.71533203	-3.63867188	-1.92041016	+24.49951172	-33.81591797	-101.95312500	+3424	+13.36816406	-0.61962891	-2.83007813	+30.80566406	-43.96728516	-32.03613281	+2752	+11.66748047	-4.92187500	-4.01220703	+9.93164063	-34.58496094	-66.86279297	+2620
+1457970399.49289990	+13.75927734	-3.56835938	-1.85888672	+23.95019531	-34.51904297	-101.84326172	+3444	+13.42529297	-0.52294922	-2.76855469	+31.28906250	-44.34082031	-32.60742188	+2764	+11.73339844	-4.82080078	-3.98144531	+9.77783203	-35.37597656	-66.92871094	+2628
+1457970399.49710010	+13.79882813	-3.48046875	-1.79736328	+23.51074219	-35.20019531	-101.62353516	+3468	+13.48681641	-0.40869141	-2.71142578	+31.88232422	-44.71435547	-33.11279297	+2776	+11.79052734	-4.71533203	-3.95507813	+9.58007813	-36.10107422	-66.88476563	+2640
+1457970399.50539990	+13.88232422	-3.34863281	-1.67431641	+22.39013672	-36.56250000	-101.14013672	+3504	+13.60107422	-0.22412109	-2.58398438	+32.78320313	-45.50537109	-34.14550781	+2796	+11.91357422	-4.52636719	-3.90234375	+9.18457031	-37.52929688	-66.84082031	+2656
+1457970399.50959990	+13.91748047	-3.27392578	-1.61718750	+21.90673828	-37.22167969	-100.78857422	+3528	+13.65820313	-0.11865234	-2.52246094	+33.31054688	-45.87890625	-34.58496094	+2808	+11.97070313	-4.42529297	-3.87597656	+8.96484375	-38.21044922	-66.70898438	+2668
+1457970399.51370000	+13.95263672	-3.20361328	-1.56005859	+21.35742188	-37.83691406	-100.39306641	+3548	+13.71533203	-0.03515625	-2.46093750	+33.72802734	-46.23046875	-35.04638672	+2816	+12.02783203	-4.33740234	-3.85839844	+8.70117188	-38.80371094	-66.55517578	+2672
+1457970399.51790000	+13.99218750	-3.12890625	-1.50732422	+20.80810547	-38.38623047	-100.01953125	+3564	+13.76367188	+0.05273438	-2.39941406	+34.10156250	-46.58203125	-35.48583984	+2820	+12.08496094	-4.24951172	-3.81884766	+8.50341797	-39.50683594	-66.51123047	+2680
+1457970399.52210000	+14.02294922	-3.05859375	-1.45898438	+20.23681641	-38.89160156	-99.58007813	+3584	+13.81201172	+0.14941406	-2.34667969	+34.56298828	-46.84570313	-35.79345703	+2832	+12.13769531	-4.15722656	-3.79248047	+8.21777344	-40.05615234	-66.22558594	+2688
+1457970399.52620010	+14.05371094	-3.01025391	-1.41503906	+19.53369141	-39.35302734	-99.09667969	+3596	+13.86035156	+0.22412109	-2.29394531	+34.84863281	-47.13134766	-36.10107422	+2832	+12.19042969	-4.06933594	-3.77490234	+7.91015625	-40.53955078	-65.93994141	+2692
+1457970399.53040000	+14.08886719	-2.96191406	-1.37548828	+18.83056641	-39.79248047	-98.65722656	+3604	+13.89990234	+0.29882813	-2.24560547	+35.06835938	-47.37304688	-36.34277344	+2836	+12.24316406	-3.98583984	-3.73974609	+7.62451172	-41.11083984	-65.72021484	+2696
+1457970399.53449990	+14.11962891	-2.90478516	-1.33593750	+18.19335938	-40.18798828	-98.12988281	+3620	+13.94384766	+0.38671875	-2.20166016	+35.37597656	-47.59277344	-36.51855469	+2844	+12.29150391	-3.89355469	-3.71337891	+7.31689453	-41.55029297	-65.32470703	+2700
+1457970399.53870010	+14.15039063	-2.85644531	-1.30078125	+17.51220703	-40.51757813	-97.62451172	+3628	+13.98339844	+0.45263672	-2.15332031	+35.57373047	-47.81250000	-36.71630859	+2848	+12.33544922	-3.81445313	-3.69580078	+6.94335938	-41.94580078	-64.97314453	+2700
+1457970399.54290010	+14.18554688	-2.80371094	-1.27001953	+16.85302734	-40.80322266	-97.11914063	+3640	+14.02294922	+0.51855469	-2.11376953	+35.72753906	-47.98828125	-36.84814453	+2852	+12.38378906	-3.73535156	-3.66064453	+6.63574219	-42.38525391	-64.66552734	+2704
+1457970399.54699990	+14.21630859	-2.75097656	-1.23925781	+16.25976563	-41.11083984	-96.59179688	+3648	+14.05810547	+0.59765625	-2.07861328	+35.94726563	-48.18603516	-36.93603516	+2860	+12.42773438	-3.65185547	-3.63427734	+6.30615234	-42.73681641	-64.22607422	+2704
+1457970399.55119990	+14.24707031	-2.71142578	-1.21289063	+15.57861328	-41.35253906	-96.10839844	+3652	+14.09765625	+0.65917969	-2.03906250	+36.10107422	-48.36181641	-37.04589844	+2868	+12.47167969	-3.57714844	-3.61230469	+5.93261719	-43.04443359	-63.83056641	+2704
+1457970399.55539990	+14.27783203	-2.67187500	-1.19091797	+14.91943359	-41.50634766	-95.64697266	+3656	+14.12402344	+0.72070313	-2.01269531	+36.18896484	-48.47167969	-37.11181641	+2872	+12.51562500	-3.50244141	-3.59033203	+5.64697266	-43.33007813	-63.47900391	+2700
+1457970399.55950000	+14.30419922	-2.62353516	-1.16894531	+14.39208984	-41.70410156	-95.20751953	+3664	+14.15917969	+0.78662109	-1.97753906	+36.36474609	-48.60351563	-37.17773438	+2880	+12.55517578	-3.42333984	-3.56835938	+5.38330078	-43.57177734	-63.03955078	+2700
+1457970399.56370000	+14.33496094	-2.58398438	-1.14257813	+13.82080078	-41.87988281	-94.81201172	+3668	+14.18994141	+0.84814453	-1.94677734	+36.49658203	-48.75732422	-37.24365234	+2888	+12.59472656	-3.35302734	-3.54638672	+5.05371094	-43.79150391	-62.64404297	+2696
+1457970399.56789990	+14.36132813	-2.54443359	-1.12939453	+13.27148438	-41.98974609	-94.41650391	+3668	+14.21191406	+0.90527344	-1.92041016	+36.58447266	-48.86718750	-37.28759766	+2896	+12.62988281	-3.28271484	-3.52441406	+4.81201172	-43.98925781	-62.31445313	+2692
+1457970399.57200000	+14.39208984	-2.49609375	-1.10302734	+12.89794922	-42.23144531	-94.10888672	+3676	+14.24267578	+0.96679688	-1.88525391	+36.76025391	-49.08691406	-37.39746094	+2904	+12.66503906	-3.20800781	-3.50244141	+4.63623047	-44.23095703	-61.96289063	+2692
+1457970399.57620000	+14.41406250	-2.45654297	-1.07226563	+12.48046875	-42.45117188	-93.84521484	+3684	+14.26904297	+1.02392578	-1.84570313	+36.93603516	-49.30664063	-37.55126953	+2916	+12.70019531	-3.14648438	-3.47607422	+4.39453125	-44.45068359	-61.67724609	+2688
+1457970399.58040000	+14.43603516	-2.41259766	-1.05029297	+12.08496094	-42.60498047	-93.60351563	+3688	+14.29541016	+1.08105469	-1.81494141	+37.08984375	-49.48242188	-37.66113281	+2928	+12.73535156	-3.08935547	-3.45849609	+4.21875000	-44.60449219	-61.43554688	+2684
+1457970399.58870010	+14.48437500	-2.32031250	-0.97998047	+11.53564453	-43.15429688	-93.27392578	+3704	+14.34814453	+1.19970703	-1.73144531	+37.55126953	-49.98779297	-38.03466797	+2952	+12.80566406	-2.96630859	-3.41455078	+3.97705078	-45.06591797	-61.04003906	+2680
+1457970399.59290000	+14.50195313	-2.27636719	-0.95800781	+11.27197266	-43.33007813	-93.14208984	+3712	+14.36572266	+1.25244141	-1.69628906	+37.74902344	-50.20751953	-38.18847656	+2960	+12.83642578	-2.91357422	-3.39697266	+3.91113281	-45.21972656	-60.88623047	+2676
+1457970399.59699990	+14.51953125	-2.22363281	-0.92285156	+11.11816406	-43.65966797	-93.07617188	+3724	+14.38769531	+1.31396484	-1.65234375	+38.01269531	-50.53710938	-38.43017578	+2972	+12.86718750	-2.85205078	-3.37500000	+3.88916016	-45.46142578	-60.75439453	+2676
+1457970399.60120010	+14.53710938	-2.18408203	-0.88330078	+10.92041016	-44.01123047	-93.01025391	+3736	+14.40966797	+1.36230469	-1.60400391	+38.21044922	-50.88867188	-38.64990234	+2984	+12.89355469	-2.80371094	-3.35302734	+3.84521484	-45.70312500	-60.66650391	+2672
+1457970399.60529990	+14.55029297	-2.14013672	-0.84814453	+10.70068359	-44.29687500	-92.96630859	+3748	+14.43164063	+1.41503906	-1.56445313	+38.36425781	-51.19628906	-38.78173828	+2996	+12.92431641	-2.75537109	-3.33544922	+3.77929688	-45.90087891	-60.57861328	+2668
+1457970399.60949990	+14.56347656	-2.09179688	-0.81298828	+10.61279297	-44.64843750	-92.92236328	+3760	+14.44921875	+1.46777344	-1.52050781	+38.60595703	-51.59179688	-38.97949219	+3008	+12.95068359	-2.70703125	-3.31347656	+3.77929688	-46.18652344	-60.53466797	+2668
+1457970399.61369990	+14.58105469	-2.05664063	-0.77343750	+10.43701172	-45.02197266	-92.90039063	+3772	+14.47119141	+1.51171875	-1.47216797	+38.75976563	-51.98730469	-39.17724609	+3020	+12.97705078	-2.66308594	-3.29589844	+3.73535156	-46.45019531	-60.51269531	+2664
+1457970399.61780000	+14.58984375	-2.02148438	-0.74267578	+10.26123047	-45.30761719	-92.87841797	+3784	+14.48876953	+1.55566406	-1.43261719	+38.84765625	-52.36083984	-39.26513672	+3028	+13.00341797	-2.62353516	-3.27832031	+3.69140625	-46.64794922	-60.49072266	+2664
+1457970399.62200000	+14.60302734	-1.97753906	-0.71191406	+10.15136719	-45.61523438	-92.83447266	+3796	+14.50634766	+1.60400391	-1.39306641	+38.97949219	-52.75634766	-39.37500000	+3040	+13.02978516	-2.57519531	-3.26513672	+3.71337891	-46.88964844	-60.44677734	+2660
+1457970399.62620000	+14.61621094	-1.94677734	-0.68115234	+9.97558594	-45.92285156	-92.79052734	+3808	+14.52832031	+1.63476563	-1.34912109	+39.00146484	-53.19580078	-39.41894531	+3048	+13.05615234	-2.54003906	-3.24755859	+3.66943359	-47.15332031	-60.40283203	+2660
+1457970399.63030000	+14.62500000	-1.92041016	-0.65917969	+9.77783203	-46.18652344	-92.74658203	+3816	+14.54150391	+1.66552734	-1.32275391	+38.84765625	-53.56933594	-39.30908203	+3052	+13.07373047	-2.50048828	-3.23437500	+3.62548828	-47.37304688	-60.35888672	+2656
+1457970399.63450000	+14.63378906	-1.88085938	-0.64160156	+9.66796875	-46.42822266	-92.68066406	+3828	+14.55468750	+1.70507813	-1.28759766	+38.80371094	-54.03076172	-39.22119141	+3060	+13.09570313	-2.46093750	-3.22119141	+3.58154297	-47.59277344	-60.29296875	+2652
+1457970399.63870000	+14.64257813	-1.86328125	-0.61962891	+9.42626953	-46.69189453	-92.59277344	+3832	+14.56787109	+1.72265625	-1.25244141	+38.58398438	-54.51416016	-39.04541016	+3068	+13.11328125	-2.43017578	-3.20800781	+3.49365234	-47.81250000	-60.22705078	+2648
+1457970399.64280010	+14.65576172	-1.85009766	-0.60644531	+9.18457031	-46.91162109	-92.50488281	+3836	+14.58105469	+1.73583984	-1.23046875	+38.18847656	-54.95361328	-38.69384766	+3072	+13.13085938	-2.39501953	-3.19482422	+3.38378906	-48.01025391	-60.13916016	+2644
+1457970399.64700010	+14.66894531	-1.82812500	-0.59326172	+9.00878906	-47.08740234	-92.39501953	+3840	+14.59863281	+1.75781250	-1.20410156	+37.85888672	-55.43701172	-38.36425781	+3076	+13.14843750	-2.35986328	-3.18603516	+3.29589844	-48.20800781	-60.00732422	+2640
+1457970399.65120010	+14.68212891	-1.81494141	-0.58447266	+8.78906250	-47.26318359	-92.28515625	+3840	+14.61181641	+1.76660156	-1.18212891	+37.39746094	-55.94238281	-37.94677734	+3080	+13.16601563	-2.33349609	-3.17724609	+3.14208984	-48.38378906	-59.89746094	+2636
+1457970399.65949990	+14.69970703	-1.78857422	-0.58007813	+8.43750000	-47.54882813	-92.08740234	+3836	+14.63378906	+1.77978516	-1.14697266	+36.14501953	-56.97509766	-36.73828125	+3084	+13.19677734	-2.27636719	-3.15966797	+2.90039063	-48.69140625	-59.65576172	+2624
+1457970399.66370010	+14.70849609	-1.78417969	-0.57568359	+8.21777344	-47.68066406	-91.97753906	+3832	+14.64697266	+1.77978516	-1.12939453	+35.35400391	-57.52441406	-36.03515625	+3088	+13.20996094	-2.25439453	-3.15527344	+2.76855469	-48.84521484	-59.52392578	+2620
+1457970399.67199990	+14.72167969	-1.77099609	-0.56689453	+7.86621094	-47.98828125	-91.82373047	+3820	+14.66455078	+1.76660156	-1.08984375	+33.53027344	-58.71093750	-34.32128906	+3096	+13.23632813	-2.20605469	-3.14208984	+2.46093750	-49.08691406	-59.26025391	+2604
+1457970399.67619990	+14.73046875	-1.76660156	-0.55810547	+7.73437500	-48.18603516	-91.77978516	+3812	+14.67773438	+1.75781250	-1.06787109	+32.51953125	-59.34814453	-33.42041016	+3104	+13.24511719	-2.18847656	-3.13769531	+2.30712891	-49.21875000	-59.17236328	+2596
+1457970399.68030000	+14.73486328	-1.76220703	-0.55371094	+7.60253906	-48.33984375	-91.75781250	+3804	+14.68652344	+1.74462891	-1.04589844	+31.39892578	-59.98535156	-32.38769531	+3112	+13.25830078	-2.17089844	-3.13330078	+2.17529297	-49.32861328	-59.10644531	+2588
+1457970399.68450000	+14.74365234	-1.75341797	-0.54492188	+7.53662109	-48.53759766	-91.73583984	+3800	+14.69531250	+1.73144531	-1.01953125	+30.23437500	-60.64453125	-31.33300781	+3120	+13.27148438	-2.15332031	-3.12890625	+2.04345703	-49.46044922	-59.04052734	+2584
+1457970399.68860010	+14.75244141	-1.74902344	-0.53613281	+7.49267578	-48.73535156	-91.75781250	+3792	+14.70410156	+1.71826172	-0.99755859	+29.00390625	-61.30371094	-30.23437500	+3128	+13.28466797	-2.14013672	-3.12011719	+1.93359375	-49.59228516	-59.01855469	+2576
+1457970399.69280000	+14.75244141	-1.74023438	-0.53173828	+7.47070313	-48.93310547	-91.77978516	+3788	+14.70849609	+1.70507813	-0.96679688	+27.77343750	-61.96289063	-29.11376953	+3136	+13.29345703	-2.12255859	-3.11572266	+1.84570313	-49.70214844	-58.99658203	+2568
+1457970399.69700000	+14.75244141	-1.72705078	-0.51416016	+7.51464844	-49.19677734	-91.84570313	+3784	+14.71728516	+1.69189453	-0.93603516	+26.47705078	-62.64404297	-27.97119141	+3144	+13.30664063	-2.11376953	-3.11132813	+1.75781250	-49.81201172	-59.01855469	+2564
+1457970399.70110010	+14.75683594	-1.71826172	-0.49658203	+7.53662109	-49.48242188	-91.93359375	+3784	+14.72167969	+1.67871094	-0.90087891	+25.18066406	-63.32519531	-26.78466797	+3156	+13.31542969	-2.10498047	-3.10693359	+1.66992188	-49.92187500	-59.06250000	+2556
+1457970399.70530010	+14.75683594	-1.70947266	-0.47900391	+7.60253906	-49.76806641	-92.04345703	+3784	+14.73046875	+1.66992188	-0.86572266	+23.88427734	-64.00634766	-25.59814453	+3164	+13.32421875	-2.09619141	-3.10253906	+1.58203125	-50.03173828	-59.10644531	+2548
+1457970399.70950010	+14.76123047	-1.69628906	-0.45703125	+7.71240234	-50.09765625	-92.17529297	+3788	+14.73486328	+1.65673828	-0.83056641	+22.47802734	-64.64355469	-24.36767578	+3176	+13.33740234	-2.08300781	-3.09814453	+1.53808594	-50.18554688	-59.17236328	+2544
+1457970399.71359990	+14.76123047	-1.68750000	-0.43505859	+7.84423828	-50.40527344	-92.35107422	+3788	+14.73925781	+1.64355469	-0.79101563	+21.18164063	-65.28076172	-23.18115234	+3184	+13.34619141	-2.07861328	-3.08935547	+1.49414063	-50.33935547	-59.28222656	+2536
+1457970399.71779990	+14.76123047	-1.67431641	-0.41748047	+7.99804688	-50.69091797	-92.54882813	+3792	+14.74365234	+1.63476563	-0.75585938	+19.95117188	-65.87402344	-22.10449219	+3192	+13.35498047	-2.07421875	-3.08496094	+1.45019531	-50.47119141	-59.39208984	+2532
+1457970399.72199990	+14.76123047	-1.65673828	-0.39990234	+8.19580078	-50.97656250	-92.74658203	+3800	+14.74804688	+1.62597656	-0.72949219	+18.67675781	-66.37939453	-20.93994141	+3196	+13.36376953	-2.06982422	-3.08056641	+1.42822266	-50.58105469	-59.47998047	+2528
+1457970399.73029990	+14.76123047	-1.63916016	-0.36914063	+8.54736328	-51.52587891	-93.16406250	+3808	+14.75244141	+1.61279297	-0.67236328	+16.36962891	-67.32421875	-18.83056641	+3208	+13.37695313	-2.06103516	-3.07177734	+1.36230469	-50.77880859	-59.69970703	+2516
+1457970399.73449990	+14.75683594	-1.63037109	-0.35156250	+8.74511719	-51.78955078	-93.38378906	+3816	+14.75683594	+1.60839844	-0.65039063	+15.22705078	-67.71972656	-17.77587891	+3212	+13.38574219	-2.05664063	-3.06738281	+1.34033203	-50.86669922	-59.76562500	+2512
+1457970399.73860000	+14.75683594	-1.62158203	-0.33398438	+8.92089844	-52.07519531	-93.62548828	+3824	+14.75683594	+1.59960938	-0.62841797	+14.17236328	-68.09326172	-16.80908203	+3212	+13.38574219	-2.05224609	-3.06298828	+1.29638672	-50.97656250	-59.83154297	+2508
+1457970399.74280000	+14.75683594	-1.61718750	-0.32519531	+9.14062500	-52.33886719	-93.88916016	+3828	+14.75683594	+1.59082031	-0.61083984	+13.20556641	-68.42285156	-15.97412109	+3216	+13.39013672	-2.05224609	-3.05859375	+1.23046875	-51.06445313	-59.89746094	+2504
+1457970399.74700000	+14.75683594	-1.61279297	-0.32080078	+9.31640625	-52.49267578	-94.08691406	+3832	+14.76123047	+1.58642578	-0.60644531	+12.28271484	-68.62060547	-15.09521484	+3216	+13.39453125	-2.04785156	-3.05419922	+1.20849609	-51.15234375	-59.91943359	+2500
+1457970399.75110010	+14.75683594	-1.61279297	-0.32080078	+9.49218750	-52.66845703	-94.32861328	+3832	+14.76123047	+1.57763672	-0.60205078	+11.42578125	-68.79638672	-14.34814453	+3216	+13.39892578	-2.04785156	-3.05419922	+1.14257813	-51.21826172	-59.94140625	+2496
+1457970399.75530000	+14.75683594	-1.61279297	-0.32080078	+9.64599609	-52.82226563	-94.57031250	+3836	+14.76123047	+1.56445313	-0.59326172	+10.67871094	-68.99414063	-13.71093750	+3220	+13.39892578	-2.04785156	-3.04980469	+1.07666016	-51.28417969	-59.98535156	+2492
+1457970399.75939990	+14.75683594	-1.61718750	-0.32519531	+9.79980469	-52.93212891	-94.81201172	+3836	+14.76123047	+1.56005859	-0.59765625	+10.01953125	-69.03808594	-13.09570313	+3220	+13.39892578	-2.04345703	-3.04980469	+1.03271484	-51.28417969	-59.96337891	+2488
+1457970399.76360010	+14.75683594	-1.62158203	-0.32519531	+9.95361328	-53.08593750	-95.03173828	+3840	+14.76123047	+1.54687500	-0.60644531	+9.33837891	-69.10400391	-12.50244141	+3220	+13.39892578	-2.04345703	-3.05419922	+0.94482422	-51.28417969	-59.89746094	+2488
+1457970399.76780010	+14.75683594	-1.63037109	-0.32958984	+10.08544922	-53.21777344	-95.29541016	+3840	+14.76123047	+1.53808594	-0.60644531	+8.76708984	-69.16992188	-11.99707031	+3224	+13.39892578	-2.03906250	-3.05419922	+0.85693359	-51.30615234	-59.85351563	+2484
+1457970399.77189990	+14.75244141	-1.63476563	-0.33837891	+10.26123047	-53.32763672	-95.53710938	+3836	+14.76123047	+1.52929688	-0.61523438	+8.21777344	-69.16992188	-11.49169922	+3228	+13.39892578	-2.03466797	-3.04980469	+0.79101563	-51.35009766	-59.78759766	+2480
+1457970399.77609990	+14.75244141	-1.64355469	-0.34277344	+10.41503906	-53.43750000	-95.80078125	+3836	+14.76123047	+1.51611328	-0.62402344	+7.73437500	-69.16992188	-11.07421875	+3232	+13.39453125	-2.03466797	-3.04980469	+0.70312500	-51.37207031	-59.74365234	+2476
+1457970399.78029990	+14.75244141	-1.65234375	-0.34716797	+10.59082031	-53.56933594	-96.06445313	+3832	+14.76123047	+1.50292969	-0.62841797	+7.33886719	-69.21386719	-10.74462891	+3236	+13.39453125	-2.03466797	-3.04541016	+0.61523438	-51.41601563	-59.69970703	+2472
+1457970399.78860000	+14.74804688	-1.66992188	-0.36035156	+10.96435547	-53.78906250	-96.63574219	+3824	+14.76123047	+1.48535156	-0.64160156	+6.72363281	-69.14794922	-10.12939453	+3240	+13.39453125	-2.03466797	-3.04541016	+0.50537109	-51.43798828	-59.58984375	+2464
+1457970399.79279990	+14.74804688	-1.67871094	-0.36035156	+11.18408203	-53.92089844	-96.94335938	+3820	+14.76123047	+1.48095703	-0.64160156	+6.48193359	-69.16992188	-9.88769531	+3244	+13.39453125	-2.03027344	-3.04541016	+0.46142578	-51.45996094	-59.56787109	+2460
+1457970399.79690000	+14.74365234	-1.68750000	-0.36035156	+11.42578125	-54.09667969	-97.27294922	+3812	+14.76123047	+1.47656250	-0.64160156	+6.30615234	-69.19189453	-9.71191406	+3244	+13.39013672	-2.03027344	-3.04541016	+0.43945313	-51.45996094	-59.54589844	+2456
+1457970399.80110000	+14.73925781	-1.68750000	-0.35595703	+11.73339844	-54.25048828	-97.60253906	+3808	+14.76123047	+1.47216797	-0.63720703	+6.13037109	-69.21386719	-9.49218750	+3244	+13.39013672	-2.03027344	-3.04101563	+0.41748047	-51.50390625	-59.50195313	+2452
+1457970399.80530000	+14.73486328	-1.69189453	-0.35156250	+12.04101563	-54.44824219	-97.95410156	+3804	+14.76123047	+1.47216797	-0.63281250	+5.99853516	-69.27978516	-9.29443359	+3248	+13.39013672	-2.02587891	-3.03662109	+0.39550781	-51.52587891	-59.47998047	+2448
+1457970399.80940010	+14.73046875	-1.68750000	-0.33837891	+12.41455078	-54.66796875	-98.32763672	+3800	+14.76123047	+1.47216797	-0.62402344	+5.88867188	-69.32373047	-9.16259766	+3252	+13.39013672	-2.02587891	-3.03222656	+0.37353516	-51.56982422	-59.47998047	+2448
+1457970399.81360010	+14.72607422	-1.68310547	-0.32958984	+12.83203125	-54.86572266	-98.74511719	+3796	+14.76123047	+1.47216797	-0.61962891	+5.82275391	-69.38964844	-9.00878906	+3252	+13.39013672	-2.02587891	-3.02783203	+0.37353516	-51.61376953	-59.47998047	+2444
+1457970399.81780000	+14.72167969	-1.67871094	-0.31201172	+13.29345703	-55.10742188	-99.18457031	+3796	+14.76123047	+1.47656250	-0.60644531	+5.73486328	-69.47753906	-8.83300781	+3256	+13.39013672	-2.02587891	-3.02343750	+0.37353516	-51.65771484	-59.50195313	+2440
+1457970399.82189990	+14.71728516	-1.66992188	-0.29882813	+13.79882813	-55.32714844	-99.66796875	+3792	+14.76123047	+1.48095703	-0.59765625	+5.69091797	-69.56542969	-8.72314453	+3256	+13.39013672	-2.02587891	-3.01904297	+0.37353516	-51.70166016	-59.52392578	+2440
+1457970399.82610010	+14.71728516	-1.66113281	-0.28125000	+14.30419922	-55.54687500	-100.12939453	+3792	+14.76123047	+1.48974609	-0.58447266	+5.64697266	-69.65332031	-8.56933594	+3260	+13.39013672	-2.02587891	-3.01464844	+0.39550781	-51.74560547	-59.54589844	+2436
+1457970399.83030010	+14.71289063	-1.65234375	-0.26367188	+14.83154297	-55.76660156	-100.63476563	+3792	+14.76123047	+1.49414063	-0.57128906	+5.58105469	-69.74121094	-8.39355469	+3264	+13.39013672	-2.02587891	-3.01025391	+0.39550781	-51.78955078	-59.56787109	+2436
+1457970399.83439990	+14.70849609	-1.64355469	-0.24609375	+15.40283203	-55.96435547	-101.14013672	+3792	+14.76123047	+1.49853516	-0.56250000	+5.51513672	-69.82910156	-8.26171875	+3264	+13.39013672	-2.02587891	-3.00585938	+0.41748047	-51.81152344	-59.58984375	+2432
+1457970399.83859990	+14.70410156	-1.63037109	-0.22851563	+15.97412109	-56.16210938	-101.66748047	+3792	+14.75683594	+1.50732422	-0.54931641	+5.42724609	-69.91699219	-8.08593750	+3264	+13.39013672	-2.02587891	-3.00146484	+0.43945313	-51.85546875	-59.61181641	+2432
+1457970399.84270000	+14.69970703	-1.62158203	-0.21533203	+16.56738281	-56.33789063	-102.21679688	+3796	+14.75683594	+1.51171875	-0.54052734	+5.31738281	-70.00488281	-7.86621094	+3264	+13.39013672	-2.02587891	-2.99267578	+0.46142578	-51.89941406	-59.63378906	+2428
+1457970399.84690000	+14.69970703	-1.60839844	-0.19775391	+17.20458984	-56.51367188	-102.81005859	+3796	+14.75244141	+1.51611328	-0.52734375	+5.16357422	-70.11474609	-7.64648438	+3268	+13.39013672	-2.02148438	-2.98828125	+0.48339844	-51.92138672	-59.67773438	+2428
+1457970399.85110000	+14.69970703	-1.60400391	-0.18457031	+17.79785156	-56.64550781	-103.40332031	+3796	+14.75244141	+1.52050781	-0.51855469	+5.00976563	-70.22460938	-7.40478516	+3268	+13.39013672	-2.02148438	-2.98388672	+0.48339844	-51.96533203	-59.69970703	+2428
+1457970399.85940000	+14.69531250	-1.59082031	-0.17138672	+19.00634766	-56.77734375	-104.61181641	+3796	+14.74365234	+1.53369141	-0.50097656	+4.57031250	-70.42236328	-6.78955078	+3264	+13.39013672	-2.02148438	-2.97070313	+0.52734375	-52.03125000	-59.76562500	+2428
+1457970399.86360000	+14.69091797	-1.59082031	-0.16699219	+19.55566406	-56.82128906	-105.18310547	+3796	+14.73925781	+1.53369141	-0.49218750	+4.28466797	-70.51025391	-6.43798828	+3260	+13.39013672	-2.02148438	-2.96630859	+0.54931641	-52.05322266	-59.80957031	+2424
+1457970399.86770010	+14.69091797	-1.59082031	-0.16699219	+20.10498047	-56.82128906	-105.75439453	+3792	+14.73486328	+1.53808594	-0.49218750	+3.95507813	-70.57617188	-6.06445313	+3256	+13.39013672	-2.02148438	-2.96191406	+0.54931641	-52.07519531	-59.83154297	+2424
+1457970399.87190010	+14.69091797	-1.59082031	-0.16699219	+20.67626953	-56.82128906	-106.36962891	+3788	+14.73046875	+1.53369141	-0.49218750	+3.51562500	-70.64208984	-5.60302734	+3252	+13.38574219	-2.02148438	-2.95312500	+0.57128906	-52.09716797	-59.87548828	+2424
+1457970399.87610010	+14.69091797	-1.59082031	-0.16699219	+21.22558594	-56.82128906	-106.96289063	+3788	+14.72607422	+1.52929688	-0.49218750	+3.07617188	-70.68603516	-5.18554688	+3252	+13.38574219	-2.02148438	-2.94433594	+0.57128906	-52.11914063	-59.89746094	+2424
+1457970399.88019990	+14.69091797	-1.59521484	-0.16699219	+21.79687500	-56.79931641	-107.57812500	+3784	+14.72607422	+1.52490234	-0.49658203	+2.61474609	-70.72998047	-4.74609375	+3248	+13.38134766	-2.01708984	-2.93994141	+0.57128906	-52.11914063	-59.91943359	+2424
+1457970399.88439990	+14.69531250	-1.59960938	-0.17138672	+22.39013672	-56.75537109	-108.21533203	+3776	+14.72167969	+1.51611328	-0.50097656	+2.10937500	-70.75195313	-4.28466797	+3244	+13.37695313	-2.01708984	-2.93115234	+0.57128906	-52.11914063	-59.96337891	+2424
+1457970399.88860010	+14.69531250	-1.60400391	-0.17578125	+22.96142578	-56.68945313	-108.80859375	+3772	+14.71728516	+1.51171875	-0.50976563	+1.58203125	-70.77392578	-3.82324219	+3244	+13.37255859	-2.01708984	-2.92236328	+0.57128906	-52.11914063	-59.98535156	+2424
+1457970399.89270000	+14.69091797	-1.61279297	-0.18017578	+23.51074219	-56.64550781	-109.42382813	+3768	+14.71728516	+1.50292969	-0.51855469	+1.05468750	-70.77392578	-3.36181641	+3240	+13.36816406	-2.01708984	-2.91357422	+0.57128906	-52.09716797	-60.00732422	+2424
+1457970399.89689990	+14.69091797	-1.61279297	-0.18457031	+24.16992188	-56.60156250	-110.06103516	+3760	+14.71289063	+1.49414063	-0.52294922	+0.48339844	-70.79589844	-2.85644531	+3240	+13.36376953	-2.01708984	-2.90478516	+0.57128906	-52.07519531	-60.05126953	+2424
+1457970399.90109990	+14.69091797	-1.61718750	-0.18457031	+24.80712891	-56.57958984	-110.65429688	+3756	+14.70849609	+1.48535156	-0.53173828	-0.13183594	-70.79589844	-2.32910156	+3236	+13.35498047	-2.01269531	-2.90039063	+0.57128906	-52.03125000	-60.07324219	+2420
+1457970399.90520000	+14.69091797	-1.62158203	-0.18457031	+25.40039063	-56.53564453	-111.24755859	+3752	+14.70849609	+1.47656250	-0.53613281	-0.81298828	-70.81787109	-1.73583984	+3236	+13.35058594	-2.01269531	-2.89160156	+0.57128906	-52.00927734	-60.09521484	+2420
+1457970399.90940000	+14.69091797	-1.61279297	-0.18017578	+26.21337891	-56.55761719	-111.95068359	+3748	+14.70849609	+1.46777344	-0.53613281	-1.58203125	-70.83984375	-1.05468750	+3232	+13.34619141	-2.00830078	-2.88720703	+0.59326172	-51.98730469	-60.13916016	+2420
+1457970399.91350010	+14.69091797	-1.61279297	-0.17578125	+27.00439453	-56.57958984	-112.65380859	+3744	+14.70410156	+1.46337891	-0.54052734	-2.37304688	-70.86181641	-0.32958984	+3228	+13.34179688	-2.00830078	-2.87841797	+0.59326172	-51.96533203	-60.18310547	+2416
+1457970399.92190000	+14.68652344	-1.60400391	-0.15820313	+28.71826172	-56.68945313	-114.08203125	+3744	+14.70410156	+1.45898438	-0.53173828	-4.15283203	-70.94970703	+1.38427734	+3224	+13.33740234	-2.00830078	-2.86523438	+0.63720703	-51.94335938	-60.29296875	+2416
+1457970399.92600010	+14.68652344	-1.59082031	-0.14941406	+29.64111328	-56.75537109	-114.78515625	+3744	+14.70849609	+1.45898438	-0.52294922	-5.09765625	-70.99365234	+2.32910156	+3220	+13.33300781	-2.00830078	-2.85644531	+0.68115234	-51.92138672	-60.33691406	+2416
+1457970399.93020010	+14.68652344	-1.58203125	-0.14062500	+30.52001953	-56.79931641	-115.48828125	+3744	+14.70410156	+1.45898438	-0.51416016	-6.08642578	-71.03759766	+3.33984375	+3220	+13.33300781	-2.00830078	-2.84765625	+0.72509766	-51.92138672	-60.40283203	+2416
+1457970399.93440010	+14.68212891	-1.56884766	-0.12744141	+31.55273438	-56.88720703	-116.27929688	+3744	+14.70410156	+1.46337891	-0.49658203	-7.27294922	-71.10351563	+4.54833984	+3220	+13.32861328	-2.00830078	-2.83886719	+0.76904297	-51.89941406	-60.46875000	+2416
+1457970399.93849990	+14.68212891	-1.55566406	-0.10986328	+32.56347656	-56.99707031	-117.07031250	+3744	+14.70410156	+1.46337891	-0.48339844	-8.41552734	-71.14746094	+5.71289063	+3220	+13.32861328	-2.00830078	-2.83447266	+0.81298828	-51.89941406	-60.53466797	+2416
+1457970399.94269990	+14.68212891	-1.54687500	-0.09667969	+33.55224609	-57.08496094	-117.81738281	+3748	+14.70410156	+1.46777344	-0.47021484	-9.53613281	-71.19140625	+6.87744141	+3216	+13.32421875	-2.00830078	-2.82568359	+0.83496094	-51.89941406	-60.60058594	+2416
+1457970399.94689990	+14.68212891	-1.53369141	-0.08349609	+34.54101563	-57.17285156	-118.60839844	+3748	+14.70410156	+1.47216797	-0.45703125	-10.81054688	-71.19140625	+8.19580078	+3216	+13.32421875	-2.00390625	-2.81689453	+0.87890625	-51.89941406	-60.64453125	+2416
+1457970399.95100000	+14.68652344	-1.52490234	-0.07470703	+35.55175781	-57.23876953	-119.37744141	+3748	+14.70849609	+1.47216797	-0.44384766	-11.95312500	-71.19140625	+9.38232422	+3216	+13.32421875	-2.00390625	-2.80810547	+0.90087891	-51.89941406	-60.68847656	+2416
+1457970399.95520000	+14.68652344	-1.51611328	-0.06152344	+36.54052734	-57.30468750	-120.16845703	+3752	+14.70849609	+1.47656250	-0.43066406	-13.02978516	-71.16943359	+10.50292969	+3216	+13.32421875	-2.00390625	-2.79931641	+0.94482422	-51.89941406	-60.73242188	+2416
+1457970399.95939990	+14.68212891	-1.50732422	-0.05273438	+37.41943359	-57.30468750	-120.84960938	+3752	+14.70849609	+1.48095703	-0.42626953	-14.10644531	-71.12548828	+11.62353516	+3216	+13.31982422	-2.00390625	-2.79052734	+0.98876953	-51.87744141	-60.77636719	+2416
+1457970399.96350000	+14.68212891	-1.49853516	-0.04833984	+38.27636719	-57.30468750	-121.50878906	+3752	+14.70410156	+1.48095703	-0.41748047	-15.13916016	-71.05957031	+12.65625000	+3212	+13.31982422	-2.00390625	-2.78613281	+1.01074219	-51.85546875	-60.79833984	+2416
+1457970399.96770000	+14.68652344	-1.49414063	-0.04394531	+39.13330078	-57.32666016	-122.16796875	+3756	+14.70410156	+1.48095703	-0.41308594	-16.10595703	-70.97167969	+13.62304688	+3212	+13.31982422	-1.99951172	-2.77734375	+1.03271484	-51.83349609	-60.82031250	+2416
+1457970399.97190000	+14.68652344	-1.49853516	-0.04394531	+39.77050781	-57.26074219	-122.71728516	+3756	+14.70410156	+1.47656250	-0.41308594	-17.02880859	-70.88378906	+14.54589844	+3208	+13.31542969	-1.99951172	-2.76855469	+1.05468750	-51.78955078	-60.82031250	+2416
+1457970399.98020010	+14.69091797	-1.50292969	-0.04394531	+41.06689453	-57.19482422	-123.81591797	+3752	+14.70410156	+1.46337891	-0.41748047	-18.72070313	-70.64208984	+16.14990234	+3208	+13.31103516	-1.99511719	-2.75537109	+1.05468750	-51.70166016	-60.77636719	+2416
+1457970399.98440000	+14.69091797	-1.51611328	-0.05712891	+41.44042969	-57.06298828	-124.16748047	+3756	+14.70410156	+1.45458984	-0.42626953	-19.35791016	-70.46630859	+16.76513672	+3208	+13.30664063	-1.99072266	-2.74658203	+1.03271484	-51.63574219	-60.73242188	+2416
+1457970399.98850010	+14.69531250	-1.52050781	-0.07031250	+41.83593750	-56.93115234	-124.49707031	+3756	+14.69970703	+1.45019531	-0.43945313	-19.97314453	-70.29052734	+17.33642578	+3212	+13.30664063	-1.99072266	-2.74218750	+1.03271484	-51.56982422	-60.68847656	+2416
+1457970399.99679990	+14.69531250	-1.53369141	-0.08349609	+42.49511719	-56.71142578	-125.11230469	+3760	+14.69531250	+1.43261719	-0.45703125	-21.04980469	-69.98291016	+18.36914063	+3212	+13.29785156	-1.98193359	-2.73339844	+0.98876953	-51.39404297	-60.55664063	+2412
+1457970400.00099990	+14.69531250	-1.54248047	-0.09667969	+42.69287109	-56.57958984	-125.31005859	+3760	+14.69091797	+1.42382813	-0.46582031	-21.53320313	-69.80712891	+18.85253906	+3212	+13.29345703	-1.97753906	-2.72900391	+0.96679688	-51.30615234	-60.49072266	+2408
+1457970400.00519990	+14.69531250	-1.54687500	-0.10107422	+42.95654297	-56.51367188	-125.57373047	+3756	+14.69091797	+1.41503906	-0.47900391	-22.03857422	-69.65332031	+19.31396484	+3216	+13.28906250	-1.97314453	-2.72460938	+0.94482422	-51.21826172	-60.42480469	+2408
+1457970400.00930000	+14.69531250	-1.56005859	-0.10986328	+43.08837891	-56.40380859	-125.74951172	+3756	+14.68652344	+1.41064453	-0.48779297	-22.43408203	-69.49951172	+19.73144531	+3216	+13.28466797	-1.96875000	-2.71582031	+0.92285156	-51.13037109	-60.33691406	+2404
+1457970400.01350000	+14.69970703	-1.56445313	-0.12304688	+43.26416016	-56.29394531	-125.92529297	+3756	+14.68652344	+1.40185547	-0.49658203	-22.82958984	-69.34570313	+20.14892578	+3216	+13.28027344	-1.96875000	-2.71142578	+0.90087891	-51.04248047	-60.27099609	+2404
+1457970400.01770000	+14.69970703	-1.56445313	-0.12304688	+43.48388672	-56.20605469	-126.14501953	+3752	+14.68212891	+1.39746094	-0.50097656	-23.22509766	-69.21386719	+20.58837891	+3216	+13.27587891	-1.96435547	-2.70703125	+0.90087891	-50.97656250	-60.22705078	+2400
+1457970400.02180000	+14.69970703	-1.56884766	-0.12744141	+43.59375000	-56.14013672	-126.27685547	+3748	+14.68212891	+1.39746094	-0.50537109	-23.55468750	-69.08203125	+20.96191406	+3216	+13.27148438	-1.96435547	-2.70263672	+0.87890625	-50.88867188	-60.18310547	+2396
+1457970400.02600000	+14.69970703	-1.56884766	-0.13183594	+43.76953125	-56.05224609	-126.43066406	+3748	+14.67773438	+1.39746094	-0.50976563	-23.86230469	-68.95019531	+21.33544922	+3216	+13.27148438	-1.95996094	-2.69824219	+0.87890625	-50.82275391	-60.13916016	+2396
+1457970400.03020000	+14.69970703	-1.56005859	-0.12744141	+43.96728516	-56.03027344	-126.60644531	+3744	+14.67333984	+1.40185547	-0.50537109	-24.14794922	-68.84033203	+21.73095703	+3212	+13.26708984	-1.95556641	-2.69384766	+0.90087891	-50.71289063	-60.11718750	+2392
+1457970400.03430010	+14.69531250	-1.56005859	-0.12304688	+44.14306641	-56.00830078	-126.76025391	+3740	+14.67333984	+1.40625000	-0.50097656	-24.45556641	-68.77441406	+22.14843750	+3212	+13.26269531	-1.95556641	-2.68945313	+0.90087891	-50.66894531	-60.11718750	+2392
+1457970400.03850010	+14.69531250	-1.55126953	-0.11865234	+44.38476563	-56.00830078	-126.95800781	+3740	+14.66894531	+1.41064453	-0.49218750	-24.78515625	-68.73046875	+22.56591797	+3212	+13.25830078	-1.95556641	-2.68505859	+0.92285156	-50.62500000	-60.11718750	+2392
+1457970400.04270010	+14.69531250	-1.54248047	-0.11425781	+44.62646484	-56.00830078	-127.15576172	+3740	+14.66894531	+1.41943359	-0.48339844	-25.09277344	-68.68652344	+23.00537109	+3212	+13.25390625	-1.95117188	-2.68066406	+0.96679688	-50.60302734	-60.13916016	+2388
+1457970400.04679990	+14.69531250	-1.53369141	-0.10546875	+44.86816406	-55.98632813	-127.33154297	+3740	+14.66894531	+1.42822266	-0.47021484	-25.40039063	-68.66455078	+23.42285156	+3212	+13.24951172	-1.94677734	-2.67187500	+0.98876953	-50.58105469	-60.16113281	+2388
+1457970400.05100010	+14.69531250	-1.52050781	-0.10107422	+45.13183594	-56.00830078	-127.55126953	+3740	+14.66894531	+1.43701172	-0.46142578	-25.68603516	-68.64257813	+23.84033203	+3212	+13.24951172	-1.94677734	-2.66748047	+1.01074219	-50.55908203	-60.18310547	+2388
+1457970400.05929990	+14.69091797	-1.49853516	-0.08789063	+45.65917969	-55.98632813	-127.94677734	+3740	+14.66455078	+1.45898438	-0.43505859	-26.19140625	-68.62060547	+24.54345703	+3212	+13.24511719	-1.94238281	-2.66308594	+1.07666016	-50.49316406	-60.22705078	+2388
+1457970400.06349990	+14.68652344	-1.48974609	-0.08349609	+45.94482422	-56.00830078	-128.16650391	+3740	+14.66455078	+1.46777344	-0.42626953	-26.45507813	-68.62060547	+24.89501953	+3212	+13.24072266	-1.94238281	-2.66308594	+1.12060547	-50.47119141	-60.24902344	+2388
+1457970400.06760000	+14.68652344	-1.47656250	-0.07910156	+46.18652344	-56.00830078	-128.36425781	+3744	+14.66015625	+1.47656250	-0.41748047	-26.65283203	-68.59863281	+25.18066406	+3208	+13.23632813	-1.93798828	-2.65869141	+1.14257813	-50.44921875	-60.27099609	+2388
+1457970400.07180000	+14.68212891	-1.46777344	-0.07470703	+46.45019531	-56.00830078	-128.56201172	+3744	+14.66015625	+1.48535156	-0.40869141	-26.87255859	-68.59863281	+25.44433594	+3204	+13.23193359	-1.93359375	-2.65869141	+1.18652344	-50.44921875	-60.29296875	+2384
+1457970400.07600000	+14.67773438	-1.45458984	-0.07470703	+46.71386719	-56.03027344	-128.75976563	+3744	+14.65576172	+1.48974609	-0.39990234	-27.11425781	-68.62060547	+25.72998047	+3200	+13.22753906	-1.92919922	-2.65869141	+1.20849609	-50.44921875	-60.31494141	+2384
+1457970400.08010010	+14.67333984	-1.44580078	-0.07470703	+46.93359375	-56.00830078	-128.91357422	+3744	+14.65576172	+1.49414063	-0.39990234	-27.29003906	-68.59863281	+25.94970703	+3196	+13.22753906	-1.92480469	-2.65869141	+1.20849609	-50.42724609	-60.31494141	+2384
+1457970400.08430000	+14.67333984	-1.44140625	-0.07910156	+47.10937500	-55.98632813	-129.06738281	+3744	+14.65136719	+1.49853516	-0.39990234	-27.44384766	-68.57666016	+26.10351563	+3192	+13.22314453	-1.92041016	-2.65869141	+1.20849609	-50.40527344	-60.29296875	+2384
+1457970400.08850000	+14.66894531	-1.43701172	-0.08789063	+47.24121094	-55.94238281	-129.19921875	+3744	+14.65136719	+1.49853516	-0.40429688	-27.57568359	-68.53271484	+26.23535156	+3188	+13.21875000	-1.91601563	-2.66308594	+1.20849609	-50.38330078	-60.27099609	+2384
+1457970400.09260010	+14.66894531	-1.43701172	-0.09667969	+47.35107422	-55.92041016	-129.28710938	+3740	+14.64697266	+1.49853516	-0.41308594	-27.66357422	-68.46679688	+26.30126953	+3184	+13.21435547	-1.90722656	-2.67187500	+1.18652344	-50.33935547	-60.22705078	+2384
+1457970400.09680010	+14.66455078	-1.43701172	-0.10986328	+47.37304688	-55.85449219	-129.33105469	+3740	+14.64257813	+1.49853516	-0.42187500	-27.72949219	-68.40087891	+26.34521484	+3180	+13.20556641	-1.90283203	-2.67626953	+1.16455078	-50.27343750	-60.18310547	+2384
+1457970400.10100010	+14.66015625	-1.43701172	-0.12304688	+47.39501953	-55.81054688	-129.35302734	+3740	+14.63818359	+1.49414063	-0.43505859	-27.79541016	-68.33496094	+26.36718750	+3176	+13.20117188	-1.89404297	-2.68505859	+1.14257813	-50.22949219	-60.13916016	+2384
+1457970400.10929990	+14.65576172	-1.44580078	-0.15820313	+47.28515625	-55.67871094	-129.30908203	+3740	+14.62939453	+1.48535156	-0.47021484	-27.86132813	-68.15917969	+26.36718750	+3172	+13.18798828	-1.87646484	-2.70263672	+1.07666016	-50.09765625	-59.98535156	+2380
+1457970400.11350010	+14.65576172	-1.44580078	-0.18017578	+47.19726563	-55.61279297	-129.26513672	+3740	+14.62500000	+1.48095703	-0.48779297	-27.90527344	-68.07128906	+26.34521484	+3172	+13.17919922	-1.86767578	-2.71582031	+1.03271484	-50.03173828	-59.91943359	+2380
+1457970400.11760000	+14.65576172	-1.45019531	-0.20214844	+47.08740234	-55.52490234	-129.17724609	+3736	+14.62060547	+1.47656250	-0.51416016	-27.92724609	-67.96142578	+26.30126953	+3172	+13.17041016	-1.85888672	-2.72900391	+0.98876953	-49.94384766	-59.85351563	+2380
+1457970400.12179990	+14.65576172	-1.45458984	-0.22851563	+46.95556641	-55.43701172	-129.08935547	+3736	+14.61621094	+1.47216797	-0.53613281	-27.90527344	-67.82958984	+26.25732422	+3176	+13.16162109	-1.85009766	-2.74658203	+0.94482422	-49.83398438	-59.78759766	+2380
+1457970400.12599990	+14.65576172	-1.45898438	-0.25048828	+46.80175781	-55.32714844	-128.97949219	+3732	+14.61181641	+1.47216797	-0.56689453	-27.88330078	-67.69775391	+26.19140625	+3176	+13.15722656	-1.84130859	-2.76855469	+0.90087891	-49.72412109	-59.72167969	+2380
+1457970400.13010000	+14.65136719	-1.45898438	-0.27685547	+46.64794922	-55.23925781	-128.84765625	+3728	+14.60302734	+1.47216797	-0.59326172	-27.86132813	-67.54394531	+26.12548828	+3176	+13.14843750	-1.82812500	-2.78613281	+0.90087891	-49.57031250	-59.65576172	+2380
+1457970400.13430000	+14.65136719	-1.45458984	-0.30322266	+46.49414063	-55.15136719	-128.71582031	+3724	+14.59863281	+1.47216797	-0.62402344	-27.83935547	-67.41210938	+26.08154297	+3176	+13.13525391	-1.81494141	-2.81250000	+0.87890625	-49.43847656	-59.61181641	+2380
+1457970400.13850000	+14.65576172	-1.45019531	-0.32519531	+46.36230469	-55.04150391	-128.56201172	+3724	+14.58984375	+1.47656250	-0.65478516	-27.81738281	-67.25830078	+26.05957031	+3176	+13.12646484	-1.80175781	-2.83447266	+0.87890625	-49.28466797	-59.58984375	+2380
+1457970400.14260010	+14.65576172	-1.44140625	-0.35156250	+46.23046875	-54.93164063	-128.40820313	+3720	+14.58544922	+1.48535156	-0.68554688	-27.79541016	-67.12646484	+26.05957031	+3180	+13.11767578	-1.78857422	-2.86083984	+0.90087891	-49.13085938	-59.56787109	+2376
+1457970400.14680000	+14.66015625	-1.43261719	-0.38232422	+46.12060547	-54.82177734	-128.27636719	+3716	+14.58105469	+1.49414063	-0.71630859	-27.77343750	-66.97265625	+26.05957031	+3184	+13.10888672	-1.77539063	-2.89160156	+0.92285156	-48.95507813	-59.58984375	+2376
+1457970400.15089990	+14.66015625	-1.41943359	-0.40869141	+46.03271484	-54.71191406	-128.12255859	+3716	+14.57666016	+1.51171875	-0.74707031	-27.72949219	-66.84082031	+26.03759766	+3184	+13.10449219	-1.76220703	-2.91796875	+0.94482422	-48.80126953	-59.61181641	+2376
+1457970400.15930010	+14.66894531	-1.37988281	-0.46582031	+45.85693359	-54.44824219	-127.79296875	+3716	+14.56787109	+1.56005859	-0.80859375	-27.55371094	-66.57714844	+26.03759766	+3192	+13.08691406	-1.73583984	-2.98388672	+1.09863281	-48.38378906	-59.72167969	+2380
+1457970400.16339990	+14.66894531	-1.35791016	-0.49658203	+45.81298828	-54.31640625	-127.63916016	+3716	+14.55908203	+1.59082031	-0.83935547	-27.42187500	-66.46728516	+26.01562500	+3196	+13.07812500	-1.71826172	-3.01904297	+1.20849609	-48.20800781	-59.80957031	+2380
+1457970400.16759990	+14.67333984	-1.33154297	-0.53173828	+45.72509766	-54.16259766	-127.44140625	+3716	+14.55468750	+1.61718750	-0.87011719	-27.24609375	-66.35742188	+25.94970703	+3196	+13.06933594	-1.70068359	-3.05859375	+1.29638672	-47.98828125	-59.87548828	+2380
+1457970400.17179990	+14.67773438	-1.30078125	-0.57128906	+45.65917969	-53.98681641	-127.22167969	+3720	+14.55029297	+1.65234375	-0.90527344	-27.04833984	-66.24755859	+25.86181641	+3200	+13.05615234	-1.67871094	-3.10253906	+1.42822266	-47.74658203	-59.96337891	+2380
+1457970400.17590000	+14.68212891	-1.27001953	-0.61083984	+45.61523438	-53.81103516	-127.04589844	+3724	+14.54150391	+1.68310547	-0.93603516	-26.85058594	-66.15966797	+25.75195313	+3204	+13.04736328	-1.66113281	-3.14208984	+1.53808594	-47.54882813	-60.07324219	+2380
+1457970400.18010000	+14.68652344	-1.23925781	-0.65478516	+45.57128906	-53.61328125	-126.84814453	+3728	+14.54150391	+1.71826172	-0.97119141	-26.54296875	-66.04980469	+25.55419922	+3208	+13.04296875	-1.63916016	-3.18164063	+1.66992188	-47.32910156	-60.16113281	+2384
+1457970400.18429990	+14.69091797	-1.19970703	-0.70312500	+45.54931641	-53.37158203	-126.62841797	+3732	+14.53271484	+1.75341797	-1.01953125	-26.16943359	-65.89599609	+25.29052734	+3212	+13.03417969	-1.61718750	-3.22998047	+1.82373047	-47.10937500	-60.29296875	+2384
+1457970400.18840000	+14.69531250	-1.16894531	-0.75146484	+45.52734375	-53.17382813	-126.47460938	+3736	+14.52832031	+1.78857422	-1.06787109	-25.79589844	-65.74218750	+24.98291016	+3216	+13.02099609	-1.59521484	-3.27392578	+1.97753906	-46.93359375	-60.38085938	+2384
+1457970400.19260000	+14.69531250	-1.13818359	-0.80859375	+45.43945313	-52.93212891	-126.23291016	+3740	+14.51953125	+1.82373047	-1.12060547	-25.31250000	-65.58837891	+24.56542969	+3220	+13.01220703	-1.56884766	-3.32666016	+2.13134766	-46.66992188	-60.46875000	+2384
+1457970400.19680000	+14.69970703	-1.09863281	-0.87890625	+45.37353516	-52.64648438	-125.99121094	+3744	+14.51074219	+1.86328125	-1.17773438	-24.78515625	-65.41259766	+24.10400391	+3224	+13.00341797	-1.54687500	-3.37500000	+2.30712891	-46.47216797	-60.57861328	+2388
+1457970400.20090010	+14.69970703	-1.06787109	-0.94042969	+45.32958984	-52.40478516	-125.81542969	+3748	+14.50195313	+1.88964844	-1.23486328	-24.30175781	-65.25878906	+23.66455078	+3228	+12.99023438	-1.51611328	-3.42333984	+2.48291016	-46.27441406	-60.64453125	+2388
+1457970400.20510010	+14.69970703	-1.04150391	-1.00634766	+45.24169922	-52.09716797	-125.57373047	+3748	+14.49316406	+1.92041016	-1.30517578	-23.73046875	-65.01708984	+23.09326172	+3232	+12.98144531	-1.48974609	-3.47607422	+2.61474609	-46.05468750	-60.71044922	+2388
+1457970400.21339990	+14.69970703	-0.97558594	-1.15136719	+45.26367188	-51.54785156	-125.33203125	+3752	+14.47119141	+1.98193359	-1.46337891	-22.54394531	-64.57763672	+21.88476563	+3248	+12.95947266	-1.43261719	-3.57275391	+2.96630859	-45.74707031	-60.88623047	+2384
+1457970400.21760010	+14.69970703	-0.94482422	-1.22607422	+45.24169922	-51.26220703	-125.15625000	+3748	+14.46240234	+2.01708984	-1.54248047	-21.90673828	-64.33593750	+21.24755859	+3252	+12.94628906	-1.40185547	-3.62988281	+3.16406250	-45.54931641	-60.97412109	+2384
+1457970400.22170000	+14.69970703	-0.91406250	-1.30078125	+45.26367188	-50.97656250	-125.09033203	+3748	+14.44921875	+2.04785156	-1.62597656	-21.26953125	-64.09423828	+20.58837891	+3260	+12.93310547	-1.37109375	-3.68261719	+3.36181641	-45.39550781	-61.08398438	+2384
+1457970400.22589990	+14.69531250	-0.87451172	-1.37109375	+45.35156250	-50.73486328	-125.02441406	+3740	+14.43603516	+2.08740234	-1.70507813	-20.65429688	-63.89648438	+19.99511719	+3264	+12.92431641	-1.33593750	-3.73535156	+3.58154297	-45.24169922	-61.19384766	+2380
+1457970400.23009990	+14.69091797	-0.83935547	-1.44580078	+45.37353516	-50.47119141	-124.91455078	+3736	+14.42285156	+2.12255859	-1.78857422	-20.01708984	-63.67675781	+19.37988281	+3268	+12.91113281	-1.30078125	-3.79687500	+3.80126953	-45.04394531	-61.28173828	+2380
+1457970400.23420000	+14.68652344	-0.80419922	-1.51171875	+45.43945313	-50.25146484	-124.89257813	+3728	+14.40527344	+2.15332031	-1.85888672	-19.48974609	-63.52294922	+18.85253906	+3272	+12.89794922	-1.26562500	-3.85400391	+4.02099609	-44.91210938	-61.41357422	+2380
+1457970400.23840000	+14.68212891	-0.76025391	-1.57763672	+45.59326172	-50.03173828	-124.87060547	+3724	+14.39208984	+2.19726563	-1.93359375	-18.94042969	-63.39111328	+18.34716797	+3276	+12.88476563	-1.23046875	-3.91113281	+4.28466797	-44.75830078	-61.54541016	+2376
+1457970400.24260000	+14.67773438	-0.71630859	-1.64355469	+45.74707031	-49.83398438	-124.87060547	+3716	+14.37451172	+2.24121094	-2.00830078	-18.39111328	-63.23730469	+17.84179688	+3280	+12.87158203	-1.19091797	-3.96826172	+4.52636719	-44.62646484	-61.67724609	+2376
+1457970400.24670000	+14.67333984	-0.67236328	-1.70068359	+45.87890625	-49.65820313	-124.91455078	+3704	+14.36132813	+2.28076172	-2.07861328	-17.90771484	-63.10546875	+17.40234375	+3284	+12.85839844	-1.15576172	-4.02099609	+4.74609375	-44.51660156	-61.83105469	+2368
+1457970400.25090000	+14.66894531	-0.61523438	-1.76220703	+46.12060547	-49.50439453	-124.93652344	+3696	+14.34814453	+2.33349609	-2.14892578	-17.35839844	-63.01757813	+16.94091797	+3288	+12.84521484	-1.11621094	-4.07812500	+5.03173828	-44.40673828	-62.00683594	+2368
+1457970400.25510000	+14.66455078	-0.55810547	-1.81494141	+46.36230469	-49.37255859	-125.00244141	+3684	+14.33056641	+2.39062500	-2.20605469	-16.85302734	-62.97363281	+16.58935547	+3288	+12.83203125	-1.07666016	-4.13525391	+5.33935547	-44.27490234	-62.20458984	+2364
+1457970400.25920010	+14.66015625	-0.50537109	-1.87207031	+46.51611328	-49.21875000	-125.02441406	+3672	+14.31738281	+2.44335938	-2.25878906	-16.39160156	-62.97363281	+16.23779297	+3288	+12.81884766	-1.03710938	-4.19238281	+5.62500000	-44.14306641	-62.40234375	+2360
+1457970400.26760010	+14.65136719	-0.38232422	-1.97314453	+46.95556641	-48.99902344	-125.09033203	+3652	+14.28222656	+2.56640625	-2.35986328	-15.53466797	-62.97363281	+15.68847656	+3288	+12.79248047	-0.94921875	-4.30224609	+6.24023438	-43.90136719	-62.79785156	+2352
+1457970400.27169990	+14.64257813	-0.32519531	-2.01708984	+47.13134766	-48.88916016	-125.13427734	+3640	+14.26464844	+2.62353516	-2.40380859	-15.16113281	-62.99560547	+15.46875000	+3288	+12.77929688	-0.90966797	-4.35498047	+6.52587891	-43.79150391	-63.01757813	+2344
+1457970400.27589990	+14.63818359	-0.25927734	-2.06542969	+47.37304688	-48.80126953	-125.20019531	+3628	+14.25146484	+2.68505859	-2.44775391	-14.76562500	-63.01757813	+15.22705078	+3284	+12.76611328	-0.86132813	-4.40771484	+6.83349609	-43.68164063	-63.23730469	+2340
+1457970400.28010010	+14.63378906	-0.19775391	-2.10498047	+47.61474609	-48.71337891	-125.26611328	+3612	+14.23828125	+2.75097656	-2.49169922	-14.41406250	-63.08349609	+15.02929688	+3280	+12.75732422	-0.81738281	-4.45605469	+7.16308594	-43.61572266	-63.45703125	+2332
+1457970400.28420000	+14.62939453	-0.13183594	-2.15332031	+47.79052734	-48.60351563	-125.26611328	+3600	+14.22070313	+2.81250000	-2.54003906	-13.99658203	-63.08349609	+14.78759766	+3276	+12.74414063	-0.76904297	-4.50878906	+7.47070313	-43.50585938	-63.65478516	+2324
+1457970400.28839990	+14.62500000	-0.07031250	-2.20166016	+47.96630859	-48.47167969	-125.26611328	+3588	+14.20312500	+2.87402344	-2.58398438	-13.57910156	-63.08349609	+14.54589844	+3276	+12.73095703	-0.72509766	-4.55712891	+7.77832031	-43.39599609	-63.83056641	+2316
+1457970400.29259990	+14.62060547	-0.00439453	-2.24560547	+48.16406250	-48.38378906	-125.28808594	+3572	+14.18554688	+2.93994141	-2.62353516	-13.20556641	-63.12744141	+14.34814453	+3272	+12.71777344	-0.67675781	-4.60546875	+8.08593750	-43.33007813	-64.02832031	+2308
+1457970400.29670000	+14.61181641	+0.05273438	-2.28955078	+48.31787109	-48.27392578	-125.28808594	+3560	+14.16796875	+3.00585938	-2.66748047	-12.78808594	-63.12744141	+14.12841797	+3268	+12.70898438	-0.62841797	-4.65380859	+8.39355469	-43.22021484	-64.20410156	+2304
+1457970400.30090000	+14.60742188	+0.10986328	-2.33789063	+48.42773438	-48.14208984	-125.26611328	+3544	+14.14599609	+3.05859375	-2.71582031	-12.43652344	-63.12744141	+13.86474609	+3260	+12.69140625	-0.57568359	-4.70214844	+8.70117188	-43.13232422	-64.35791016	+2296
+1457970400.30920000	+14.58984375	+0.22851563	-2.43457031	+48.66943359	-47.87841797	-125.20019531	+3512	+14.11083984	+3.17285156	-2.82128906	-11.64550781	-62.99560547	+13.31542969	+3256	+12.66943359	-0.47021484	-4.78564453	+9.22851563	-43.00048828	-64.62158203	+2276
+1457970400.31340000	+14.58544922	+0.28125000	-2.48730469	+48.77929688	-47.72460938	-125.15625000	+3496	+14.08886719	+3.22119141	-2.87402344	-11.22802734	-62.90771484	+12.98583984	+3252	+12.65625000	-0.42187500	-4.83398438	+9.49218750	-42.91259766	-64.73144531	+2268
+1457970400.31750010	+14.57666016	+0.33398438	-2.53564453	+48.88916016	-47.57080078	-125.15625000	+3480	+14.07128906	+3.27392578	-2.93115234	-10.83251953	-62.84179688	+12.67822266	+3248	+12.64306641	-0.36914063	-4.86914063	+9.75585938	-42.89062500	-64.84130859	+2256
+1457970400.32170010	+14.56787109	+0.39111328	-2.58398438	+48.99902344	-47.41699219	-125.09033203	+3460	+14.04492188	+3.33105469	-2.98828125	-10.32714844	-62.70996094	+12.30468750	+3248	+12.62988281	-0.31640625	-4.91308594	+10.01953125	-42.82470703	-64.92919922	+2248
+1457970400.32590010	+14.55908203	+0.44384766	-2.63671875	+49.06494141	-47.24121094	-125.02441406	+3440	+14.02294922	+3.37939453	-3.04980469	-9.86572266	-62.57812500	+11.90917969	+3248	+12.62109375	-0.25927734	-4.95263672	+10.26123047	-42.75878906	-64.99511719	+2236
+1457970400.32999990	+14.54589844	+0.49218750	-2.68945313	+49.13085938	-47.08740234	-124.98046875	+3424	+14.00097656	+3.43212891	-3.10253906	-9.47021484	-62.49023438	+11.60156250	+3244	+12.60791016	-0.20654297	-4.99218750	+10.50292969	-42.73681641	-65.06103516	+2224
+1457970400.33419990	+14.53710938	+0.54492188	-2.73339844	+49.24072266	-46.93359375	-124.93652344	+3404	+13.97900391	+3.48046875	-3.15527344	-9.03076172	-62.38037109	+11.25000000	+3244	+12.59472656	-0.15380859	-5.02734375	+10.74462891	-42.69287109	-65.14892578	+2212
+1457970400.33839990	+14.52392578	+0.60205078	-2.78173828	+49.35058594	-46.80175781	-124.89257813	+3384	+13.95263672	+3.53320313	-3.20800781	-8.63525391	-62.27050781	+10.92041016	+3244	+12.58154297	-0.10107422	-5.06689453	+10.96435547	-42.64892578	-65.21484375	+2200
+1457970400.34250000	+14.51074219	+0.65478516	-2.82128906	+49.50439453	-46.71386719	-124.91455078	+3368	+13.93505859	+3.58154297	-3.25634766	-8.26171875	-62.20458984	+10.63476563	+3244	+12.56835938	-0.04394531	-5.09765625	+11.20605469	-42.67089844	-65.28076172	+2188
+1457970400.34670000	+14.50195313	+0.70751953	-2.86083984	+49.65820313	-46.60400391	-124.91455078	+3352	+13.91308594	+3.62988281	-3.30468750	-7.86621094	-62.09472656	+10.32714844	+3244	+12.55957031	+0.00439453	-5.12841797	+11.42578125	-42.67089844	-65.34667969	+2176
+1457970400.35089990	+14.49316406	+0.76464844	-2.90039063	+49.81201172	-46.51611328	-124.93652344	+3336	+13.89111328	+3.68701172	-3.35302734	-7.44873047	-62.00683594	+10.01953125	+3248	+12.55078125	+0.05712891	-5.15917969	+11.64550781	-42.67089844	-65.41259766	+2160
+1457970400.35920000	+14.47558594	+0.87890625	-2.95312500	+50.22949219	-46.40625000	-125.06835938	+3308	+13.85156250	+3.80126953	-3.41015625	-6.76757813	-62.05078125	+9.62402344	+3244	+12.53320313	+0.16259766	-5.20751953	+12.12890625	-42.73681641	-65.61035156	+2132
+1457970400.36340000	+14.46240234	+0.94042969	-2.97949219	+50.42724609	-46.36230469	-125.09033203	+3296	+13.83398438	+3.86279297	-3.43652344	-6.45996094	-62.05078125	+9.42626953	+3244	+12.52441406	+0.21533203	-5.23388672	+12.37060547	-42.75878906	-65.69824219	+2116
+1457970400.36750010	+14.45361328	+1.00195313	-2.99267578	+50.69091797	-46.40625000	-125.20019531	+3280	+13.82080078	+3.91992188	-3.44531250	-6.24023438	-62.13867188	+9.33837891	+3240	+12.52001953	+0.26806641	-5.25146484	+12.61230469	-42.82470703	-65.80810547	+2100
+1457970400.37170000	+14.44482422	+1.05908203	-3.00146484	+50.93261719	-46.45019531	-125.28808594	+3268	+13.80761719	+3.98144531	-3.45410156	-6.02050781	-62.24853516	+9.27246094	+3236	+12.51123047	+0.32080078	-5.26904297	+12.83203125	-42.89062500	-65.91796875	+2084
+1457970400.37590000	+14.43603516	+1.12500000	-3.01464844	+51.19628906	-46.49414063	-125.39794922	+3252	+13.79443359	+4.04296875	-3.45849609	-5.80078125	-62.35839844	+9.22851563	+3236	+12.50683594	+0.36914063	-5.28222656	+13.07373047	-42.95654297	-66.02783203	+2068
+1457970400.38000010	+14.43164063	+1.18652344	-3.01025391	+51.52587891	-46.60400391	-125.57373047	+3236	+13.78564453	+4.10449219	-3.45410156	-5.64697266	-62.53417969	+9.25048828	+3232	+12.50244141	+0.41748047	-5.29101563	+13.29345703	-43.08837891	-66.15966797	+2052
+1457970400.38420010	+14.42724609	+1.25244141	-3.01025391	+51.78955078	-46.69189453	-125.70556641	+3224	+13.77246094	+4.17041016	-3.45410156	-5.44921875	-62.66601563	+9.22851563	+3228	+12.50244141	+0.47021484	-5.29980469	+13.53515625	-43.17626953	-66.26953125	+2036
+1457970400.39249990	+14.41406250	+1.37109375	-3.01025391	+52.33886719	-46.86767578	-125.96923828	+3192	+13.75488281	+4.29345703	-3.44091797	-5.16357422	-62.97363281	+9.27246094	+3224	+12.49804688	+0.56689453	-5.31738281	+13.97460938	-43.35205078	-66.46728516	+2004
+1457970400.39669990	+14.40527344	+1.43261719	-3.00585938	+52.60253906	-46.95556641	-126.05712891	+3176	+13.74169922	+4.35498047	-3.42333984	-5.03173828	-63.14941406	+9.31640625	+3224	+12.49365234	+0.61962891	-5.32177734	+14.19433594	-43.41796875	-66.53320313	+1992
+1457970400.40080000	+14.39648438	+1.48974609	-3.00585938	+52.80029297	-47.02148438	-126.12304688	+3160	+13.73291016	+4.40771484	-3.41015625	-4.94384766	-63.30322266	+9.38232422	+3224	+12.48925781	+0.66796875	-5.33056641	+14.39208984	-43.48388672	-66.59912109	+1980
+1457970400.40500000	+14.39208984	+1.54687500	-2.99707031	+53.04199219	-47.15332031	-126.23291016	+3148	+13.72412109	+4.46484375	-3.39697266	-4.87792969	-63.43505859	+9.44824219	+3220	+12.48486328	+0.71630859	-5.32617188	+14.54589844	-43.59375000	-66.66503906	+1972
+1457970400.40920000	+14.38330078	+1.60839844	-2.99267578	+53.26171875	-47.26318359	-126.29882813	+3132	+13.71093750	+4.52197266	-3.39257813	-4.74609375	-63.52294922	+9.49218750	+3220	+12.48486328	+0.76464844	-5.33056641	+14.72167969	-43.68164063	-66.66503906	+1964
+1457970400.41330000	+14.37890625	+1.65673828	-2.98388672	+53.41552734	-47.35107422	-126.38671875	+3116	+13.70214844	+4.57031250	-3.38818359	-4.65820313	-63.61083984	+9.51416016	+3216	+12.48046875	+0.81298828	-5.33056641	+14.87548828	-43.74755859	-66.68701172	+1956
+1457970400.41750000	+14.37451172	+1.70507813	-2.97949219	+53.61328125	-47.43896484	-126.47460938	+3104	+13.69335938	+4.61425781	-3.37939453	-4.57031250	-63.69873047	+9.53613281	+3216	+12.48046875	+0.85693359	-5.33056641	+15.00732422	-43.83544922	-66.68701172	+1948
+1457970400.42170000	+14.36572266	+1.75341797	-2.98388672	+53.74511719	-47.46093750	-126.47460938	+3092	+13.68017578	+4.66699219	-3.37939453	-4.41650391	-63.72070313	+9.53613281	+3212	+12.47607422	+0.90087891	-5.33056641	+15.13916016	-43.87939453	-66.64306641	+1944
+1457970400.43000010	+14.35253906	+1.83691406	-2.98828125	+53.87695313	-47.50488281	-126.43066406	+3064	+13.64941406	+4.74609375	-3.37939453	-4.21875000	-63.69873047	+9.47021484	+3204	+12.46728516	+0.99316406	-5.33496094	+15.31494141	-43.92333984	-66.51123047	+1932
+1457970400.43420000	+14.34375000	+1.88085938	-2.98828125	+53.94287109	-47.52685547	-126.38671875	+3056	+13.63623047	+4.78564453	-3.38378906	-4.08691406	-63.65478516	+9.42626953	+3204	+12.46289063	+1.03271484	-5.33496094	+15.40283203	-43.94531250	-66.42333984	+1924
+1457970400.43829990	+14.33496094	+1.91601563	-2.99267578	+53.96484375	-47.54882813	-126.34277344	+3048	+13.62304688	+4.82080078	-3.38818359	-3.97705078	-63.61083984	+9.38232422	+3204	+12.45849609	+1.07666016	-5.33496094	+15.44677734	-43.96728516	-66.31347656	+1916
+1457970400.44250010	+14.33056641	+1.95556641	-2.99267578	+54.00878906	-47.59277344	-126.32080078	+3036	+13.60986328	+4.85156250	-3.39257813	-3.88916016	-63.54492188	+9.33837891	+3204	+12.45410156	+1.11621094	-5.33056641	+15.51269531	-44.01123047	-66.20361328	+1912
+1457970400.44670010	+14.32177734	+1.99072266	-2.99707031	+54.03076172	-47.59277344	-126.25488281	+3032	+13.59667969	+4.88671875	-3.39697266	-3.77929688	-63.47900391	+9.29443359	+3208	+12.45410156	+1.15576172	-5.33056641	+15.53466797	-44.03320313	-66.09375000	+1904
+1457970400.45079990	+14.31738281	+2.02587891	-2.99707031	+54.03076172	-47.59277344	-126.18896484	+3028	+13.58349609	+4.91748047	-3.40576172	-3.66943359	-63.39111328	+9.20654297	+3208	+12.45410156	+1.19091797	-5.33056641	+15.57861328	-44.05517578	-65.98388672	+1896
+1457970400.45499990	+14.30859375	+2.05664063	-2.99267578	+54.07470703	-47.63671875	-126.18896484	+3024	+13.57470703	+4.94824219	-3.40136719	-3.62548828	-63.36914063	+9.20654297	+3212	+12.44970703	+1.23046875	-5.32617188	+15.62255859	-44.07714844	-65.87402344	+1888
+1457970400.45910000	+14.30419922	+2.09619141	-2.99267578	+54.09667969	-47.65869141	-126.12304688	+3020	+13.56152344	+4.97900391	-3.39697266	-3.53759766	-63.32519531	+9.18457031	+3212	+12.44531250	+1.26562500	-5.32177734	+15.66650391	-44.09912109	-65.78613281	+1880
+1457970400.46330000	+14.29980469	+2.12695313	-2.98828125	+54.09667969	-47.65869141	-126.03515625	+3020	+13.55273438	+5.00976563	-3.39697266	-3.47167969	-63.28125000	+9.16259766	+3216	+12.44091797	+1.30517578	-5.31738281	+15.71044922	-44.09912109	-65.65429688	+1868
+1457970400.46750000	+14.29101563	+2.16210938	-2.97949219	+54.14062500	-47.72460938	-125.99121094	+3020	+13.54394531	+5.04492188	-3.38378906	-3.44970703	-63.25927734	+9.20654297	+3224	+12.44091797	+1.34472656	-5.31298828	+15.73242188	-44.12109375	-65.54443359	+1860
+1457970400.47160010	+14.29101563	+2.19726563	-2.96630859	+54.18457031	-47.79052734	-125.94726563	+3020	+13.53515625	+5.07128906	-3.37060547	-3.44970703	-63.25927734	+9.27246094	+3232	+12.43652344	+1.37548828	-5.30419922	+15.77636719	-44.14306641	-65.45654297	+1852
+1457970400.48000000	+14.28222656	+2.27197266	-2.93115234	+54.36035156	-47.98828125	-125.94726563	+3028	+13.52197266	+5.14160156	-3.32666016	-3.51562500	-63.34716797	+9.49218750	+3248	+12.43652344	+1.44580078	-5.28222656	+15.86425781	-44.23095703	-65.30273438	+1840
+1457970400.48410010	+14.28222656	+2.30712891	-2.91357422	+54.47021484	-48.09814453	-125.94726563	+3032	+13.52197266	+5.17675781	-3.30029297	-3.55957031	-63.43505859	+9.62402344	+3260	+12.43652344	+1.47656250	-5.26904297	+15.90820313	-44.27490234	-65.23681641	+1836
+1457970400.48830010	+14.27783203	+2.34667969	-2.89160156	+54.58007813	-48.20800781	-125.94726563	+3036	+13.51757813	+5.21630859	-3.26953125	-3.58154297	-63.52294922	+9.77783203	+3268	+12.43652344	+1.51171875	-5.25585938	+15.95214844	-44.31884766	-65.19287109	+1832
+1457970400.49250010	+14.27343750	+2.38183594	-2.86523438	+54.71191406	-48.33984375	-125.96923828	+3040	+13.51318359	+5.25585938	-3.22998047	-3.66943359	-63.65478516	+9.97558594	+3280	+12.43652344	+1.54687500	-5.24267578	+16.01806641	-44.36279297	-65.12695313	+1828
+1457970400.49659990	+14.26904297	+2.41699219	-2.83886719	+54.84375000	-48.47167969	-125.99121094	+3040	+13.50878906	+5.29541016	-3.19042969	-3.71337891	-63.76464844	+10.17333984	+3292	+12.43212891	+1.57763672	-5.22509766	+16.08398438	-44.40673828	-65.08300781	+1828
+1457970400.50079990	+14.26904297	+2.45214844	-2.81250000	+54.95361328	-48.60351563	-125.99121094	+3044	+13.50439453	+5.33056641	-3.15527344	-3.80126953	-63.85253906	+10.37109375	+3300	+12.43212891	+1.60839844	-5.21191406	+16.14990234	-44.45068359	-65.03906250	+1828
+1457970400.50500010	+14.26464844	+2.48730469	-2.78613281	+55.06347656	-48.73535156	-125.99121094	+3044	+13.50000000	+5.36572266	-3.11572266	-3.86718750	-63.94042969	+10.56884766	+3308	+12.43212891	+1.64355469	-5.19433594	+16.21582031	-44.51660156	-64.97314453	+1828
+1457970400.50910000	+14.26464844	+2.52246094	-2.75976563	+55.19531250	-48.88916016	-126.01318359	+3048	+13.50000000	+5.39648438	-3.08496094	-3.95507813	-64.05029297	+10.76660156	+3316	+12.43212891	+1.67431641	-5.17675781	+16.25976563	-44.58251953	-64.92919922	+1832
+1457970400.51329990	+14.26025391	+2.55322266	-2.72900391	+55.32714844	-49.02099609	-126.05712891	+3048	+13.49560547	+5.43164063	-3.04541016	-4.04296875	-64.16015625	+10.94238281	+3324	+12.43212891	+1.70507813	-5.15478516	+16.30371094	-44.62646484	-64.86328125	+1832
+1457970400.51749990	+14.25585938	+2.58837891	-2.70263672	+55.45898438	-49.17480469	-126.07910156	+3048	+13.49121094	+5.46679688	-3.01025391	-4.10888672	-64.24804688	+11.14013672	+3332	+12.43212891	+1.73144531	-5.13720703	+16.34765625	-44.69238281	-64.81933594	+1836
+1457970400.52580000	+14.24707031	+2.64550781	-2.65429688	+55.65673828	-49.39453125	-126.07910156	+3048	+13.47802734	+5.52832031	-2.94433594	-4.17480469	-64.37988281	+11.42578125	+3340	+12.43212891	+1.79296875	-5.10205078	+16.43554688	-44.82421875	-64.66552734	+1848
+1457970400.53000000	+14.24267578	+2.66748047	-2.63232422	+55.67871094	-49.48242188	-126.03515625	+3044	+13.46923828	+5.55468750	-2.92236328	-4.17480469	-64.37988281	+11.49169922	+3344	+12.42773438	+1.82373047	-5.08447266	+16.45751953	-44.86816406	-64.55566406	+1852
+1457970400.53410010	+14.23828125	+2.69384766	-2.61474609	+55.72265625	-49.57031250	-125.99121094	+3044	+13.46044922	+5.57666016	-2.90478516	-4.17480469	-64.40185547	+11.57958984	+3344	+12.42773438	+1.85009766	-5.06689453	+16.45751953	-44.91210938	-64.46777344	+1856
+1457970400.53830000	+14.23388672	+2.71142578	-2.60156250	+55.72265625	-49.65820313	-125.94726563	+3040	+13.45605469	+5.59423828	-2.88281250	-4.19677734	-64.40185547	+11.64550781	+3348	+12.42333984	+1.87646484	-5.04931641	+16.45751953	-44.95605469	-64.33593750	+1860
+1457970400.54239990	+14.22949219	+2.72900391	-2.58398438	+55.70068359	-49.72412109	-125.88134766	+3036	+13.44726563	+5.61181641	-2.86962891	-4.19677734	-64.37988281	+11.64550781	+3348	+12.42333984	+1.90283203	-5.03173828	+16.43554688	-45.00000000	-64.22607422	+1864
+1457970400.54660010	+14.22509766	+2.74658203	-2.57519531	+55.67871094	-49.76806641	-125.81542969	+3036	+13.43847656	+5.62500000	-2.86083984	-4.19677734	-64.33593750	+11.66748047	+3348	+12.41894531	+1.92919922	-5.01416016	+16.39160156	-45.04394531	-64.07226563	+1864
+1457970400.55080010	+14.22070313	+2.76416016	-2.56201172	+55.65673828	-49.81201172	-125.74951172	+3036	+13.42968750	+5.63818359	-2.84765625	-4.19677734	-64.29199219	+11.66748047	+3352	+12.41894531	+1.95117188	-5.00097656	+16.36962891	-45.08789063	-63.94042969	+1868
+1457970400.55489990	+14.21630859	+2.77734375	-2.54882813	+55.61279297	-49.85595703	-125.68359375	+3032	+13.42089844	+5.65136719	-2.83886719	-4.17480469	-64.24804688	+11.66748047	+3352	+12.41455078	+1.97753906	-4.98339844	+16.32568359	-45.10986328	-63.78662109	+1868
+1457970400.55909990	+14.21191406	+2.79052734	-2.54003906	+55.56884766	-49.87792969	-125.59570313	+3032	+13.41210938	+5.66015625	-2.83007813	-4.15283203	-64.20410156	+11.66748047	+3356	+12.41015625	+1.99951172	-4.97021484	+16.30371094	-45.13183594	-63.65478516	+1868
+1457970400.56329990	+14.20751953	+2.80371094	-2.53125000	+55.48095703	-49.89990234	-125.48583984	+3032	+13.40332031	+5.67333984	-2.82128906	-4.15283203	-64.16015625	+11.66748047	+3356	+12.41015625	+2.02148438	-4.95263672	+16.25976563	-45.15380859	-63.52294922	+1864
+1457970400.56740000	+14.20312500	+2.81689453	-2.52246094	+55.41503906	-49.92187500	-125.37597656	+3032	+13.39453125	+5.68212891	-2.81250000	-4.15283203	-64.09423828	+11.68945313	+3360	+12.40576172	+2.04345703	-4.93945313	+16.21582031	-45.17578125	-63.36914063	+1864
+1457970400.57579990	+14.19433594	+2.83886719	-2.50048828	+55.30517578	-50.00976563	-125.22216797	+3032	+13.38134766	+5.69970703	-2.79052734	-4.24072266	-64.05029297	+11.75537109	+3368	+12.39697266	+2.08300781	-4.90869141	+16.12792969	-45.21972656	-63.08349609	+1856
+1457970400.57990000	+14.19433594	+2.85205078	-2.48730469	+55.28320313	-50.05371094	-125.17822266	+3036	+13.37695313	+5.70849609	-2.77294922	-4.32861328	-64.05029297	+11.84326172	+3372	+12.39257813	+2.10058594	-4.89550781	+16.08398438	-45.24169922	-62.97363281	+1852
+1457970400.58410000	+14.18994141	+2.86523438	-2.47412109	+55.26123047	-50.11962891	-125.11230469	+3036	+13.37255859	+5.71728516	-2.75537109	-4.39453125	-64.05029297	+11.93115234	+3380	+12.38818359	+2.12255859	-4.87792969	+16.06201172	-45.24169922	-62.86376953	+1848
+1457970400.58830000	+14.18994141	+2.88281250	-2.45654297	+55.23925781	-50.18554688	-125.06835938	+3040	+13.36816406	+5.73046875	-2.73779297	-4.46044922	-64.05029297	+12.06298828	+3388	+12.38818359	+2.14013672	-4.86474609	+16.04003906	-45.28564453	-62.75390625	+1844
+1457970400.59240010	+14.18554688	+2.89599609	-2.43896484	+55.26123047	-50.25146484	-125.02441406	+3044	+13.36376953	+5.74804688	-2.71142578	-4.54833984	-64.09423828	+12.21679688	+3396	+12.38378906	+2.15771484	-4.85156250	+16.01806641	-45.30761719	-62.66601563	+1840
+1457970400.59660010	+14.18115234	+2.91357422	-2.41699219	+55.28320313	-50.36132813	-125.00244141	+3048	+13.36376953	+5.76123047	-2.68505859	-4.65820313	-64.16015625	+12.37060547	+3404	+12.38378906	+2.17089844	-4.83398438	+16.01806641	-45.32958984	-62.60009766	+1836
+1457970400.60080000	+14.17675781	+2.93554688	-2.39501953	+55.34912109	-50.47119141	-125.00244141	+3048	+13.35937500	+5.77880859	-2.64990234	-4.76806641	-64.22607422	+12.56835938	+3412	+12.37939453	+2.18847656	-4.81640625	+16.01806641	-45.37353516	-62.53417969	+1836
+1457970400.60489990	+14.17236328	+2.95312500	-2.37304688	+55.39306641	-50.58105469	-125.00244141	+3052	+13.35498047	+5.79638672	-2.61914063	-4.89990234	-64.29199219	+12.78808594	+3420	+12.37939453	+2.20605469	-4.79882813	+16.01806641	-45.39550781	-62.46826172	+1836
+1457970400.60910010	+14.17236328	+2.97070313	-2.34667969	+55.48095703	-50.73486328	-125.00244141	+3056	+13.35058594	+5.81396484	-2.58398438	-5.05371094	-64.37988281	+13.00781250	+3428	+12.37500000	+2.21923828	-4.78564453	+15.99609375	-45.43945313	-62.42431641	+1836
+1457970400.61319990	+14.16796875	+2.98828125	-2.32031250	+55.56884766	-50.86669922	-125.04638672	+3056	+13.35058594	+5.83154297	-2.54443359	-5.20751953	-64.48974609	+13.24951172	+3436	+12.37500000	+2.23242188	-4.76806641	+15.99609375	-45.48339844	-62.35839844	+1836
+1457970400.62159990	+14.15917969	+3.02783203	-2.27197266	+55.74462891	-51.13037109	-125.09033203	+3056	+13.34619141	+5.86669922	-2.47851563	-5.44921875	-64.64355469	+13.66699219	+3452	+12.37060547	+2.25878906	-4.73730469	+15.97412109	-45.59326172	-62.29248047	+1840
+1457970400.62570000	+14.15478516	+3.04101563	-2.25000000	+55.83251953	-51.26220703	-125.13427734	+3056	+13.34179688	+5.88427734	-2.44335938	-5.55908203	-64.73144531	+13.88671875	+3456	+12.37060547	+2.27197266	-4.71972656	+15.97412109	-45.65917969	-62.24853516	+1840
+1457970400.62990000	+14.15039063	+3.05859375	-2.22802734	+55.89843750	-51.39404297	-125.13427734	+3052	+13.33740234	+5.90185547	-2.41699219	-5.62500000	-64.79736328	+14.04052734	+3460	+12.37060547	+2.28515625	-4.70654297	+15.95214844	-45.72509766	-62.18261719	+1844
+1457970400.63410000	+14.14160156	+3.07177734	-2.20605469	+55.98632813	-51.50390625	-125.17822266	+3052	+13.33300781	+5.91503906	-2.38623047	-5.71289063	-64.88525391	+14.19433594	+3464	+12.37060547	+2.29394531	-4.69335938	+15.93017578	-45.76904297	-62.13867188	+1848
+1457970400.63820000	+14.13720703	+3.08496094	-2.18847656	+56.05224609	-51.63574219	-125.20019531	+3048	+13.32861328	+5.92382813	-2.35986328	-5.84472656	-64.95117188	+14.37011719	+3468	+12.36621094	+2.30712891	-4.68017578	+15.90820313	-45.83496094	-62.07275391	+1852
+1457970400.64240000	+14.13281250	+3.09814453	-2.17089844	+56.09619141	-51.72363281	-125.22216797	+3044	+13.32421875	+5.93261719	-2.34228516	-5.88867188	-64.97314453	+14.43603516	+3468	+12.36181641	+2.31591797	-4.66699219	+15.86425781	-45.90087891	-62.00683594	+1856
+1457970400.64660000	+14.12841797	+3.10253906	-2.16210938	+56.11816406	-51.81152344	-125.22216797	+3040	+13.31982422	+5.94140625	-2.32910156	-5.93261719	-64.97314453	+14.52392578	+3468	+12.36181641	+2.32910156	-4.65820313	+15.82031250	-45.94482422	-61.91894531	+1860
+1457970400.65070010	+14.12402344	+3.11132813	-2.15332031	+56.11816406	-51.85546875	-125.22216797	+3036	+13.31542969	+5.94580078	-2.31591797	-5.99853516	-64.97314453	+14.58984375	+3468	+12.36181641	+2.33789063	-4.64501953	+15.77636719	-46.01074219	-61.85302734	+1864
+1457970400.65490010	+14.11962891	+3.11132813	-2.14892578	+56.09619141	-51.92138672	-125.22216797	+3032	+13.31542969	+5.94580078	-2.31152344	-6.02050781	-64.95117188	+14.61181641	+3468	+12.35742188	+2.34667969	-4.63623047	+15.73242188	-46.07666016	-61.74316406	+1864
+1457970400.65910010	+14.11523438	+3.11572266	-2.14013672	+56.09619141	-51.96533203	-125.22216797	+3024	+13.31103516	+5.95019531	-2.30712891	-6.02050781	-64.92919922	+14.61181641	+3464	+12.35742188	+2.35546875	-4.63183594	+15.66650391	-46.12060547	-61.65527344	+1868
+1457970400.66319990	+14.11523438	+3.11572266	-2.13574219	+56.05224609	-51.98730469	-125.20019531	+3020	+13.30664063	+5.95019531	-2.30273438	-6.04248047	-64.90722656	+14.61181641	+3464	+12.35742188	+2.36425781	-4.62304688	+15.60058594	-46.14257813	-61.56738281	+1868
+1457970400.66739990	+14.11083984	+3.11572266	-2.13574219	+56.00830078	-52.00927734	-125.17822266	+3020	+13.30224609	+5.95019531	-2.30273438	-6.06445313	-64.86328125	+14.61181641	+3460	+12.35302734	+2.37304688	-4.61865234	+15.53466797	-46.18652344	-61.45751953	+1868
+1457970400.67160010	+14.11083984	+3.11572266	-2.13574219	+55.96435547	-52.03125000	-125.15625000	+3016	+13.30224609	+5.94580078	-2.30273438	-6.08642578	-64.84130859	+14.63378906	+3460	+12.35302734	+2.38183594	-4.61425781	+15.46875000	-46.23046875	-61.36962891	+1868
+1457970400.67989990	+14.10644531	+3.11132813	-2.13134766	+55.85449219	-52.07519531	-125.13427734	+3012	+13.29785156	+5.94140625	-2.30273438	-6.17431641	-64.75341797	+14.67773438	+3456	+12.34863281	+2.39501953	-4.60107422	+15.33691406	-46.29638672	-61.17187500	+1864
+1457970400.68409990	+14.10205078	+3.11132813	-2.13134766	+55.78857422	-52.09716797	-125.11230469	+3008	+13.29785156	+5.94140625	-2.30273438	-6.19628906	-64.70947266	+14.69970703	+3456	+12.34423828	+2.39941406	-4.59667969	+15.27099609	-46.31835938	-61.08398438	+1860
+1457970400.68820000	+14.10205078	+3.11132813	-2.13134766	+55.74462891	-52.11914063	-125.06835938	+3008	+13.29785156	+5.93701172	-2.30712891	-6.24023438	-64.66552734	+14.72167969	+3456	+12.34423828	+2.40820313	-4.59228516	+15.18310547	-46.34033203	-60.99609375	+1856
+1457970400.69240000	+14.10205078	+3.10693359	-2.13134766	+55.67871094	-52.14111328	-125.04638672	+3008	+13.29345703	+5.93701172	-2.30712891	-6.28417969	-64.64355469	+14.74365234	+3456	+12.34423828	+2.41259766	-4.58789063	+15.11718750	-46.38427734	-60.90820313	+1852
+1457970400.69650010	+14.10205078	+3.10693359	-2.13134766	+55.65673828	-52.16308594	-125.04638672	+3008	+13.29345703	+5.93701172	-2.30273438	-6.32812500	-64.62158203	+14.78759766	+3456	+12.33984375	+2.42138672	-4.58349609	+15.07324219	-46.38427734	-60.84228516	+1848
+1457970400.70070000	+14.10205078	+3.10693359	-2.13134766	+55.61279297	-52.18505859	-125.02441406	+3008	+13.29345703	+5.93701172	-2.29833984	-6.37207031	-64.59960938	+14.85351563	+3456	+12.33984375	+2.42578125	-4.57910156	+15.00732422	-46.40625000	-60.77636719	+1844
+1457970400.70490000	+14.10205078	+3.10693359	-2.12695313	+55.59082031	-52.20703125	-125.00244141	+3008	+13.29345703	+5.94140625	-2.29394531	-6.43798828	-64.57763672	+14.94140625	+3460	+12.33984375	+2.43017578	-4.57910156	+14.96337891	-46.40625000	-60.71044922	+1840
+1457970400.70900010	+14.10205078	+3.11132813	-2.12695313	+55.56884766	-52.22900391	-124.98046875	+3008	+13.29345703	+5.94140625	-2.28515625	-6.50390625	-64.57763672	+15.02929688	+3460	+12.33984375	+2.43457031	-4.57470703	+14.91943359	-46.42822266	-60.64453125	+1836
+1457970400.71320010	+14.10205078	+3.11132813	-2.12255859	+55.54687500	-52.27294922	-124.95849609	+3008	+13.29785156	+5.94580078	-2.28076172	-6.59179688	-64.55566406	+15.13916016	+3460	+12.33984375	+2.43896484	-4.57031250	+14.85351563	-46.45019531	-60.60058594	+1832
+1457970400.71740010	+14.10205078	+3.11572266	-2.11816406	+55.56884766	-52.31689453	-124.95849609	+3012	+13.29785156	+5.95019531	-2.26757813	-6.67968750	-64.57763672	+15.27099609	+3464	+12.33984375	+2.44335938	-4.56591797	+14.83154297	-46.45019531	-60.55664063	+1828
+1457970400.72569990	+14.10205078	+3.12011719	-2.10937500	+55.59082031	-52.38281250	-124.95849609	+3012	+13.30224609	+5.96337891	-2.24121094	-6.89941406	-64.57763672	+15.57861328	+3468	+12.33984375	+2.45214844	-4.55712891	+14.74365234	-46.47216797	-60.49072266	+1824
+1457970400.72989990	+14.10205078	+3.12451172	-2.10498047	+55.59082031	-52.42675781	-124.93652344	+3012	+13.30224609	+5.97216797	-2.22802734	-6.98730469	-64.57763672	+15.75439453	+3472	+12.33984375	+2.45654297	-4.55273438	+14.72167969	-46.47216797	-60.46875000	+1824
+1457970400.73400000	+14.10205078	+3.12890625	-2.10058594	+55.61279297	-52.44873047	-124.93652344	+3012	+13.30664063	+5.98095703	-2.20605469	-7.14111328	-64.59960938	+15.97412109	+3476	+12.33984375	+2.46093750	-4.54833984	+14.69970703	-46.47216797	-60.44677734	+1824
+1457970400.73819990	+14.10205078	+3.13330078	-2.09179688	+55.63476563	-52.49267578	-124.93652344	+3012	+13.30664063	+5.98974609	-2.18408203	-7.29492188	-64.62158203	+16.19384766	+3480	+12.33984375	+2.46533203	-4.54394531	+14.67773438	-46.47216797	-60.42480469	+1824
+1457970400.74239990	+14.10205078	+3.13769531	-2.08740234	+55.65673828	-52.51464844	-124.93652344	+3012	+13.30664063	+5.99853516	-2.16650391	-7.42675781	-64.62158203	+16.41357422	+3480	+12.33984375	+2.46972656	-4.54394531	+14.65576172	-46.47216797	-60.42480469	+1824
+1457970400.74650000	+14.10205078	+3.14208984	-2.08300781	+55.67871094	-52.55859375	-124.93652344	+3008	+13.31103516	+6.00732422	-2.14892578	-7.55859375	-64.59960938	+16.63330078	+3484	+12.33984375	+2.46972656	-4.53955078	+14.63378906	-46.47216797	-60.40283203	+1824
+1457970400.75070000	+14.10205078	+3.14648438	-2.07861328	+55.72265625	-52.58056641	-124.93652344	+3008	+13.31103516	+6.01611328	-2.13574219	-7.66845703	-64.57763672	+16.83105469	+3484	+12.33984375	+2.47412109	-4.53515625	+14.61181641	-46.47216797	-60.38085938	+1824
+1457970400.75490000	+14.10205078	+3.15087891	-2.07421875	+55.72265625	-52.60253906	-124.93652344	+3008	+13.31103516	+6.02050781	-2.12695313	-7.77832031	-64.53369141	+16.98486328	+3484	+12.33984375	+2.47851563	-4.53515625	+14.58984375	-46.47216797	-60.38085938	+1828
+1457970400.76320000	+14.10644531	+3.15527344	-2.06982422	+55.74462891	-52.62451172	-124.91455078	+3004	+13.31103516	+6.02490234	-2.11376953	-7.93212891	-64.37988281	+17.24853516	+3484	+12.33984375	+2.48291016	-4.53515625	+14.54589844	-46.45019531	-60.33691406	+1832
+1457970400.76729990	+14.10644531	+3.15966797	-2.06982422	+55.72265625	-52.64648438	-124.89257813	+3000	+13.31103516	+6.02490234	-2.11816406	-7.97607422	-64.29199219	+17.35839844	+3480	+12.33984375	+2.48291016	-4.53515625	+14.52392578	-46.45019531	-60.31494141	+1832
+1457970400.77150010	+14.10644531	+3.15966797	-2.06982422	+55.70068359	-52.64648438	-124.87060547	+2996	+13.31103516	+6.02050781	-2.11816406	-8.02001953	-64.18212891	+17.44628906	+3480	+12.33984375	+2.48730469	-4.53515625	+14.50195313	-46.45019531	-60.31494141	+1832
+1457970400.77570010	+14.10644531	+3.15966797	-2.06982422	+55.65673828	-52.64648438	-124.84863281	+2996	+13.30664063	+6.01611328	-2.12255859	-8.06396484	-64.05029297	+17.53417969	+3484	+12.33984375	+2.48730469	-4.53515625	+14.47998047	-46.45019531	-60.29296875	+1836
+1457970400.77979990	+14.10644531	+3.15966797	-2.06982422	+55.61279297	-52.64648438	-124.82666016	+2992	+13.30664063	+6.01171875	-2.13134766	-8.10791016	-63.91845703	+17.62207031	+3484	+12.33984375	+2.49169922	-4.53515625	+14.45800781	-46.45019531	-60.27099609	+1836
+1457970400.78399990	+14.11083984	+3.15966797	-2.06982422	+55.54687500	-52.64648438	-124.78271484	+2992	+13.30664063	+6.00732422	-2.14013672	-8.10791016	-63.78662109	+17.68798828	+3488	+12.33984375	+2.49169922	-4.53515625	+14.43603516	-46.45019531	-60.24902344	+1836
+1457970400.78819990	+14.11083984	+3.15527344	-2.06982422	+55.45898438	-52.64648438	-124.73876953	+2988	+13.30224609	+6.00292969	-2.14892578	-8.10791016	-63.63281250	+17.77587891	+3492	+12.33984375	+2.49169922	-4.53515625	+14.41406250	-46.45019531	-60.22705078	+1836
+1457970400.79230000	+14.11083984	+3.15527344	-2.07421875	+55.34912109	-52.62451172	-124.67285156	+2988	+13.30224609	+5.99853516	-2.15332031	-8.10791016	-63.50097656	+17.84179688	+3496	+12.33984375	+2.49609375	-4.53515625	+14.37011719	-46.45019531	-60.20507813	+1836
+1457970400.79650000	+14.11523438	+3.15087891	-2.07861328	+55.21728516	-52.62451172	-124.58496094	+2988	+13.29785156	+5.98974609	-2.16210938	-8.06396484	-63.34716797	+17.92968750	+3500	+12.33984375	+2.49609375	-4.53955078	+14.37011719	-46.45019531	-60.18310547	+1836
+1457970400.80480000	+14.11523438	+3.14648438	-2.08300781	+54.90966797	-52.62451172	-124.38720703	+2988	+13.29345703	+5.98535156	-2.17089844	-7.95410156	-63.10546875	+18.08349609	+3504	+12.33984375	+2.50048828	-4.53955078	+14.32617188	-46.45019531	-60.16113281	+1832
+1457970400.80900000	+14.11523438	+3.14208984	-2.08740234	+54.66796875	-52.64648438	-124.21142578	+2988	+13.29345703	+5.98095703	-2.17089844	-7.84423828	-62.99560547	+18.12744141	+3508	+12.33984375	+2.50048828	-4.54394531	+14.30419922	-46.47216797	-60.13916016	+1832
+1457970400.81320000	+14.11523438	+3.13769531	-2.08740234	+54.42626953	-52.64648438	-124.03564453	+2988	+13.29345703	+5.98095703	-2.17089844	-7.69042969	-62.92968750	+18.12744141	+3512	+12.33544922	+2.50048828	-4.54394531	+14.28222656	-46.47216797	-60.13916016	+1828
+1457970400.81730010	+14.11523438	+3.13769531	-2.08740234	+54.20654297	-52.69042969	-123.88183594	+2988	+13.29345703	+5.98535156	-2.16210938	-7.53662109	-62.90771484	+18.12744141	+3516	+12.33544922	+2.50048828	-4.54394531	+14.26025391	-46.49414063	-60.11718750	+1828
+1457970400.82150010	+14.11523438	+3.13769531	-2.08740234	+53.89892578	-52.73437500	-123.61816406	+2988	+13.29345703	+5.98974609	-2.15332031	-7.27294922	-62.90771484	+18.03955078	+3520	+12.33544922	+2.50048828	-4.54394531	+14.23828125	-46.49414063	-60.11718750	+1824
+1457970400.82570000	+14.11523438	+3.13769531	-2.08740234	+53.59130859	-52.75634766	-123.35449219	+2988	+13.29345703	+5.99414063	-2.14453125	-6.96533203	-62.92968750	+17.90771484	+3524	+12.33544922	+2.50048828	-4.54394531	+14.23828125	-46.51611328	-60.11718750	+1824
+1457970400.82979990	+14.11523438	+3.14208984	-2.08300781	+53.32763672	-52.80029297	-123.09082031	+2988	+13.29345703	+6.00292969	-2.13134766	-6.59179688	-62.99560547	+17.68798828	+3528	+12.33544922	+2.50488281	-4.54394531	+14.21630859	-46.53808594	-60.13916016	+1820
+1457970400.83820010	+14.10644531	+3.15087891	-2.07421875	+52.69042969	-52.91015625	-122.40966797	+2988	+13.29345703	+6.01611328	-2.10937500	-5.64697266	-63.08349609	+16.98486328	+3532	+12.33544922	+2.50488281	-4.54833984	+14.19433594	-46.56005859	-60.16113281	+1816
+1457970400.84229990	+14.10644531	+3.15527344	-2.06542969	+52.38281250	-52.95410156	-122.08007813	+2988	+13.29345703	+6.02929688	-2.09619141	-5.09765625	-63.17138672	+16.54541016	+3536	+12.33544922	+2.50488281	-4.54833984	+14.19433594	-46.56005859	-60.18310547	+1816
+1457970400.84649990	+14.10205078	+3.16406250	-2.06103516	+52.00927734	-52.99804688	-121.64062500	+2988	+13.29345703	+6.03808594	-2.08740234	-4.43847656	-63.21533203	+15.97412109	+3536	+12.33105469	+2.50488281	-4.54833984	+14.19433594	-46.58203125	-60.20507813	+1816
+1457970400.85060000	+14.10205078	+3.16845703	-2.05664063	+51.63574219	-53.02001953	-121.22314453	+2984	+13.29785156	+6.04687500	-2.08300781	-3.71337891	-63.25927734	+15.31494141	+3536	+12.33105469	+2.50488281	-4.54833984	+14.19433594	-46.58203125	-60.22705078	+1812
+1457970400.85480000	+14.09765625	+3.16845703	-2.05224609	+51.26220703	-53.02001953	-120.80566406	+2980	+13.29785156	+6.05566406	-2.07421875	-2.94433594	-63.32519531	+14.61181641	+3536	+12.33105469	+2.50488281	-4.54833984	+14.17236328	-46.58203125	-60.24902344	+1812
+1457970400.85900000	+14.09765625	+3.16845703	-2.05664063	+50.80078125	-52.99804688	-120.27832031	+2976	+13.29345703	+6.06445313	-2.07421875	-1.95556641	-63.34716797	+13.68896484	+3532	+12.32666016	+2.50488281	-4.55273438	+14.17236328	-46.56005859	-60.27099609	+1812
+1457970400.86310010	+14.09765625	+3.16406250	-2.06103516	+50.31738281	-52.95410156	-119.75097656	+2972	+13.29345703	+6.06884766	-2.07421875	-0.98876953	-63.32519531	+12.78808594	+3532	+12.32666016	+2.50488281	-4.55273438	+14.17236328	-46.53808594	-60.29296875	+1812
+1457970400.86730000	+14.09765625	+3.15527344	-2.06542969	+49.79003906	-52.88818359	-119.17968750	+2972	+13.28906250	+6.07324219	-2.07861328	+0.00000000	-63.28125000	+11.82128906	+3528	+12.32226563	+2.50048828	-4.55712891	+14.15039063	-46.51611328	-60.29296875	+1816
+1457970400.87150000	+14.09765625	+3.14648438	-2.07861328	+49.15283203	-52.80029297	-118.52050781	+2972	+13.28466797	+6.08203125	-2.09179688	+1.29638672	-63.17138672	+10.56884766	+3528	+12.31787109	+2.50048828	-4.55712891	+14.12841797	-46.47216797	-60.27099609	+1816
+1457970400.87980010	+14.09765625	+3.11572266	-2.10937500	+47.85644531	-52.58056641	-117.22412109	+2976	+13.28027344	+6.08203125	-2.12255859	+3.47167969	-62.88574219	+8.45947266	+3532	+12.31347656	+2.50048828	-4.56591797	+14.04052734	-46.38427734	-60.22705078	+1816
+1457970400.88400010	+14.10205078	+3.09814453	-2.13134766	+47.10937500	-52.44873047	-116.43310547	+2980	+13.27587891	+6.08642578	-2.14892578	+4.79003906	-62.64404297	+7.20703125	+3532	+12.30468750	+2.49609375	-4.57031250	+13.99658203	-46.31835938	-60.18310547	+1820
+1457970400.88809990	+14.10205078	+3.08056641	-2.15332031	+46.38427734	-52.31689453	-115.72998047	+2984	+13.26708984	+6.09082031	-2.17089844	+5.88867188	-62.40234375	+6.19628906	+3536	+12.30029297	+2.49609375	-4.57470703	+13.93066406	-46.25244141	-60.11718750	+1820
+1457970400.89229990	+14.10205078	+3.05859375	-2.17968750	+45.65917969	-52.16308594	-114.98291016	+2988	+13.25830078	+6.09082031	-2.19287109	+6.96533203	-62.16064453	+5.20751953	+3540	+12.29589844	+2.49169922	-4.57910156	+13.86474609	-46.18652344	-60.02929688	+1820
+1457970400.89650010	+14.10644531	+3.03662109	-2.20605469	+44.78027344	-51.98730469	-114.14794922	+2992	+13.24951172	+6.09521484	-2.21484375	+8.08593750	-61.87500000	+4.19677734	+3544	+12.28710938	+2.49169922	-4.58789063	+13.77685547	-46.07666016	-59.91943359	+1820
+1457970400.90060000	+14.10205078	+3.01904297	-2.23242188	+43.98925781	-51.83349609	-113.35693359	+3000	+13.24072266	+6.09960938	-2.24121094	+9.14062500	-61.56738281	+3.27392578	+3548	+12.27832031	+2.48730469	-4.59667969	+13.66699219	-45.96679688	-59.78759766	+1820
+1457970400.90899990	+14.10205078	+2.97949219	-2.28515625	+42.40722656	-51.50390625	-111.77490234	+3008	+13.21875000	+6.10839844	-2.29394531	+11.09619141	-60.93017578	+1.51611328	+3556	+12.25195313	+2.47412109	-4.62304688	+13.35937500	-45.63720703	-59.39208984	+1820
+1457970400.91730000	+14.09765625	+2.94433594	-2.32470703	+40.89111328	-51.21826172	-110.23681641	+3012	+13.19677734	+6.13037109	-2.34228516	+13.07373047	-60.31494141	-0.15380859	+3564	+12.22119141	+2.45654297	-4.65380859	+13.00781250	-45.26367188	-58.95263672	+1816
+1457970400.92140010	+14.09765625	+2.92675781	-2.34667969	+40.12207031	-51.04248047	-109.46777344	+3012	+13.18359375	+6.13476563	-2.36865234	+13.99658203	-59.98535156	-0.98876953	+3568	+12.19921875	+2.44335938	-4.68017578	+12.78808594	-45.00000000	-58.62304688	+1820
+1457970400.92560010	+14.09326172	+2.91796875	-2.36865234	+39.41894531	-50.86669922	-108.69873047	+3012	+13.17480469	+6.15234375	-2.39062500	+14.94140625	-59.67773438	-1.80175781	+3572	+12.17724609	+2.43457031	-4.69775391	+12.61230469	-44.78027344	-58.38134766	+1816
+1457970400.92980000	+14.08447266	+2.90478516	-2.38623047	+38.73779297	-50.69091797	-107.95166016	+3008	+13.16162109	+6.16552734	-2.41699219	+15.84228516	-59.32617188	-2.54882813	+3572	+12.15966797	+2.42138672	-4.71533203	+12.48046875	-44.58251953	-58.18359375	+1812
+1457970400.93390010	+14.07568359	+2.89599609	-2.40380859	+38.05664063	-50.49316406	-107.22656250	+3004	+13.14404297	+6.16992188	-2.43896484	+16.65527344	-59.01855469	-3.31787109	+3576	+12.13769531	+2.40380859	-4.73730469	+12.37060547	-44.31884766	-57.98583984	+1812
+1457970400.93810010	+14.07128906	+2.88281250	-2.42138672	+37.37548828	-50.29541016	-106.50146484	+3000	+13.13085938	+6.18310547	-2.46093750	+17.44628906	-58.71093750	-4.04296875	+3576	+12.11572266	+2.39062500	-4.75488281	+12.28271484	-44.12109375	-57.87597656	+1812
+1457970400.94230010	+14.06250000	+2.87402344	-2.43896484	+36.78222656	-50.07568359	-105.84228516	+2996	+13.12207031	+6.19189453	-2.49609375	+18.21533203	-58.31542969	-4.72412109	+3580	+12.09814453	+2.37744141	-4.77246094	+12.23876953	-43.92333984	-57.78808594	+1812
+1457970400.94639990	+14.05371094	+2.86523438	-2.45654297	+36.21093750	-49.83398438	-105.16113281	+2992	+13.10888672	+6.19628906	-2.52246094	+18.85253906	-58.00781250	-5.38330078	+3580	+12.08056641	+2.35986328	-4.79443359	+12.21679688	-43.70361328	-57.70019531	+1812
+1457970400.95059990	+14.04492188	+2.85205078	-2.47412109	+35.68359375	-49.59228516	-104.56787109	+2988	+13.10009766	+6.20507813	-2.55322266	+19.48974609	-57.70019531	-6.02050781	+3576	+12.06298828	+2.34228516	-4.81201172	+12.21679688	-43.48388672	-57.65625000	+1816
+1457970400.95890000	+14.02734375	+2.84326172	-2.53125000	+34.80468750	-48.93310547	-103.42529297	+2976	+13.07373047	+6.21386719	-2.62792969	+20.58837891	-56.93115234	-7.11914063	+3576	+12.02343750	+2.30712891	-4.85595703	+12.28271484	-42.95654297	-57.65625000	+1824
+1457970400.96310000	+14.01855469	+2.82568359	-2.56640625	+34.36523438	-48.55957031	-102.87597656	+2972	+13.06494141	+6.20947266	-2.66748047	+21.02783203	-56.53564453	-7.60253906	+3572	+12.00146484	+2.28515625	-4.88232422	+12.32666016	-42.64892578	-57.65625000	+1828
+1457970400.96729990	+14.01416016	+2.80810547	-2.60156250	+33.99169922	-48.12011719	-102.39257813	+2972	+13.05175781	+6.20068359	-2.72460938	+21.33544922	-56.03027344	-7.97607422	+3572	+11.97949219	+2.25878906	-4.90429688	+12.37060547	-42.31933594	-57.67822266	+1832
+1457970400.97140000	+14.00097656	+2.80371094	-2.64111328	+33.68408203	-47.68066406	-101.86523438	+2968	+13.04296875	+6.19628906	-2.77294922	+21.57714844	-55.61279297	-8.28369141	+3572	+11.95312500	+2.23681641	-4.93945313	+12.41455078	-41.92382813	-57.67822266	+1840
+1457970400.97560000	+13.99658203	+2.77734375	-2.68505859	+33.33251953	-47.21923828	-101.42578125	+2968	+13.03417969	+6.17871094	-2.82128906	+21.75292969	-55.17333984	-8.52539063	+3572	+11.93115234	+2.21044922	-4.97021484	+12.43652344	-41.52832031	-57.70019531	+1848
+1457970400.97980000	+13.99218750	+2.75097656	-2.73779297	+33.04687500	-46.69189453	-101.00830078	+2972	+13.02099609	+6.15673828	-2.88720703	+21.79687500	-54.60205078	-8.70117188	+3576	+11.90478516	+2.17968750	-5.00097656	+12.45849609	-41.11083984	-57.70019531	+1852
+1457970400.98390010	+13.98779297	+2.73779297	-2.79931641	+32.84912109	-46.09863281	-100.52490234	+2972	+13.01220703	+6.14794922	-2.94873047	+21.86279297	-54.16259766	-8.81103516	+3572	+11.87402344	+2.14892578	-5.04052734	+12.48046875	-40.56152344	-57.70019531	+1860
+1457970400.98810010	+13.98339844	+2.71142578	-2.86083984	+32.58544922	-45.48339844	-100.10742188	+2976	+13.00341797	+6.12597656	-3.01464844	+21.84082031	-53.61328125	-8.87695313	+3576	+11.84765625	+2.11816406	-5.08447266	+12.48046875	-40.03417969	-57.67822266	+1864
+1457970400.99640010	+13.97021484	+2.66308594	-3.01464844	+32.23388672	-44.05517578	-99.25048828	+2988	+12.98583984	+6.07763672	-3.15527344	+21.64306641	-52.49267578	-8.83300781	+3576	+11.78173828	+2.04785156	-5.17675781	+12.48046875	-38.78173828	-57.65625000	+1876
+1457970401.00060010	+13.96142578	+2.62792969	-3.09375000	+32.01416016	-43.30810547	-98.81103516	+2996	+12.97265625	+6.05126953	-3.22998047	+21.46728516	-51.89941406	-8.74511719	+3580	+11.75097656	+2.00830078	-5.22070313	+12.43652344	-38.12255859	-57.63427734	+1876
+1457970401.00469990	+13.96142578	+2.58837891	-3.17724609	+31.79443359	-42.56103516	-98.39355469	+3004	+12.96386719	+6.01611328	-3.31347656	+21.20361328	-51.24023438	-8.61328125	+3580	+11.71582031	+1.96875000	-5.26904297	+12.39257813	-37.48535156	-57.61230469	+1880
+1457970401.00889990	+13.95263672	+2.56640625	-3.26953125	+31.66259766	-41.74804688	-97.88818359	+3012	+12.95507813	+5.98535156	-3.38818359	+20.93994141	-50.66894531	-8.45947266	+3584	+11.68066406	+1.92919922	-5.32177734	+12.39257813	-36.73828125	-57.56835938	+1880
+1457970401.01309990	+13.94824219	+2.52685547	-3.35742188	+31.50878906	-40.93505859	-97.42675781	+3024	+12.94628906	+5.95019531	-3.46728516	+20.63232422	-50.03173828	-8.28369141	+3584	+11.64990234	+1.88525391	-5.37011719	+12.32666016	-36.01318359	-57.54638672	+1880
+1457970401.01720000	+13.94384766	+2.49169922	-3.44970703	+31.37695313	-40.10009766	-96.98730469	+3032	+12.93750000	+5.91064453	-3.55517578	+20.28076172	-49.35058594	-8.08593750	+3584	+11.61474609	+1.83691406	-5.42285156	+12.30468750	-35.26611328	-57.54638672	+1880
+1457970401.02560000	+13.92626953	+2.43017578	-3.65625000	+31.17919922	-38.25439453	-95.93261719	+3048	+12.91552734	+5.83154297	-3.74414063	+19.48974609	-47.92236328	-7.62451172	+3588	+11.54443359	+1.74462891	-5.53710938	+12.26074219	-33.61816406	-57.48046875	+1876
+1457970401.02970000	+13.91308594	+2.39501953	-3.75732422	+31.09130859	-37.35351563	-95.42724609	+3052	+12.90234375	+5.78759766	-3.84082031	+19.07226563	-47.17529297	-7.40478516	+3588	+11.50488281	+1.69628906	-5.58984375	+12.28271484	-32.78320313	-57.48046875	+1872
+1457970401.03390000	+13.89990234	+2.36425781	-3.85400391	+31.06933594	-36.45263672	-94.87792969	+3056	+12.88916016	+5.73046875	-3.95068359	+18.52294922	-46.31835938	-7.11914063	+3592	+11.46533203	+1.64794922	-5.64697266	+12.30468750	-31.92626953	-57.45849609	+1872
+1457970401.03810000	+13.88671875	+2.32910156	-3.95507813	+31.02539063	-35.55175781	-94.37255859	+3064	+12.87597656	+5.68212891	-4.04736328	+18.01757813	-45.59326172	-6.87744141	+3588	+11.43017578	+1.59082031	-5.70410156	+12.30468750	-31.04736328	-57.50244141	+1868
+1457970401.04220010	+13.87353516	+2.29394531	-4.05175781	+31.02539063	-34.62890625	-93.86718750	+3068	+12.86279297	+5.63378906	-4.14404297	+17.51220703	-44.86816406	-6.63574219	+3588	+11.39062500	+1.53369141	-5.76123047	+12.37060547	-30.16845703	-57.54638672	+1868
+1457970401.04640010	+13.86035156	+2.26757813	-4.14843750	+31.09130859	-33.75000000	-93.31787109	+3068	+12.84960938	+5.57226563	-4.25390625	+16.91894531	-44.03320313	-6.35009766	+3588	+11.35107422	+1.48095703	-5.82275391	+12.43652344	-29.26757813	-57.56835938	+1868
+1457970401.05060010	+13.84716797	+2.23681641	-4.24511719	+31.17919922	-32.87109375	-92.83447266	+3064	+12.84082031	+5.51513672	-4.35058594	+16.41357422	-43.37402344	-6.15234375	+3580	+11.31591797	+1.41943359	-5.87988281	+12.48046875	-28.36669922	-57.65625000	+1868
+1457970401.05469990	+13.82519531	+2.20605469	-4.34619141	+31.33300781	-31.94824219	-92.35107422	+3064	+12.82324219	+5.46240234	-4.44726563	+15.95214844	-42.64892578	-5.99853516	+3576	+11.27636719	+1.35791016	-5.93701172	+12.61230469	-27.46582031	-57.76611328	+1868
+1457970401.05890010	+13.80322266	+2.17968750	-4.43847656	+31.50878906	-31.06933594	-91.84570313	+3060	+12.80566406	+5.40527344	-4.55273438	+15.49072266	-41.90185547	-5.82275391	+3572	+11.23681641	+1.30078125	-5.99853516	+12.74414063	-26.54296875	-57.81005859	+1868
+1457970401.06719990	+13.75488281	+2.10937500	-4.63623047	+31.92626953	-29.24560547	-90.96679688	+3056	+12.77050781	+5.27783203	-4.75048828	+14.65576172	-40.49560547	-5.60302734	+3556	+11.15771484	+1.16455078	-6.11279297	+13.02978516	-24.69726563	-58.09570313	+1868
+1457970401.07139990	+13.73291016	+2.08300781	-4.72851563	+32.25585938	-28.45458984	-90.54931641	+3048	+12.75292969	+5.21630859	-4.84716797	+14.28222656	-39.81445313	-5.47119141	+3548	+11.11376953	+1.09863281	-6.17431641	+13.20556641	-23.79638672	-58.20556641	+1872
+1457970401.07550000	+13.70654297	+2.04345703	-4.81640625	+32.56347656	-27.66357422	-90.19775391	+3040	+12.73095703	+5.14160156	-4.93945313	+13.90869141	-39.17724609	-5.40527344	+3536	+11.07421875	+1.02392578	-6.23144531	+13.33740234	-22.89550781	-58.38134766	+1876
+1457970401.07970000	+13.68017578	+2.00390625	-4.91748047	+32.91503906	-26.76269531	-89.86816406	+3036	+12.70458984	+5.07128906	-5.04492188	+13.62304688	-38.45214844	-5.42724609	+3528	+11.03466797	+0.94921875	-6.28857422	+13.53515625	-21.99462891	-58.57910156	+1876
+1457970401.08390000	+13.65380859	+1.97314453	-5.00976563	+33.33251953	-25.99365234	-89.51660156	+3028	+12.68261719	+5.00537109	-5.15039063	+13.40332031	-37.77099609	-5.36132813	+3520	+10.99072266	+0.87890625	-6.35009766	+13.73291016	-21.13769531	-58.71093750	+1876
+1457970401.08800010	+13.62304688	+1.92480469	-5.09765625	+33.75000000	-25.24658203	-89.25292969	+3020	+12.65625000	+4.92187500	-5.24707031	+13.13964844	-37.11181641	-5.38330078	+3508	+10.94677734	+0.79541016	-6.40722656	+13.88671875	-20.25878906	-58.93066406	+1880
+1457970401.09220000	+13.58349609	+1.88525391	-5.20751953	+34.21142578	-24.34570313	-88.94531250	+3016	+12.62109375	+4.83837891	-5.35693359	+13.00781250	-36.36474609	-5.47119141	+3500	+10.90722656	+0.71630859	-6.46435547	+14.08447266	-19.37988281	-59.12841797	+1880
+1457970401.09640000	+13.54833984	+1.84570313	-5.30419922	+34.71679688	-23.59863281	-88.68164063	+3008	+12.59033203	+4.76367188	-5.46679688	+12.89794922	-35.63964844	-5.51513672	+3492	+10.85888672	+0.63720703	-6.52148438	+14.30419922	-18.54492188	-59.28222656	+1880
+1457970401.10470010	+13.46923828	+1.73583984	-5.50195313	+35.63964844	-22.03857422	-88.19824219	+2996	+12.51562500	+4.57910156	-5.67773438	+12.70019531	-34.18945313	-5.71289063	+3472	+10.77099609	+0.46142578	-6.64013672	+14.61181641	-16.87500000	-59.69970703	+1876
+1457970401.10890010	+13.42968750	+1.68750000	-5.59423828	+36.16699219	-21.37939453	-87.97851563	+2988	+12.48046875	+4.49560547	-5.78320313	+12.63427734	-33.50830078	-5.80078125	+3460	+10.72265625	+0.37792969	-6.69287109	+14.78759766	-16.10595703	-59.85351563	+1872
+1457970401.11299990	+13.39013672	+1.62597656	-5.68652344	+36.67236328	-20.72021484	-87.80273438	+2980	+12.44091797	+4.39453125	-5.88427734	+12.56835938	-32.84912109	-5.93261719	+3448	+10.67431641	+0.28125000	-6.75000000	+14.91943359	-15.31494141	-60.05126953	+1872
+1457970401.11719990	+13.34179688	+1.56445313	-5.78759766	+37.17773438	-19.99511719	-87.58300781	+2972	+12.40136719	+4.29785156	-5.98535156	+12.56835938	-32.14599609	-6.10839844	+3436	+10.63037109	+0.18457031	-6.80273438	+15.05126953	-14.54589844	-60.24902344	+1864
+1457970401.12140010	+13.29785156	+1.50732422	-5.87988281	+37.72705078	-19.35791016	-87.36328125	+2964	+12.35742188	+4.20556641	-6.09082031	+12.56835938	-31.44287109	-6.26220703	+3420	+10.58203125	+0.09228516	-6.85546875	+15.22705078	-13.79882813	-60.40283203	+1856
+1457970401.12550000	+13.24951172	+1.43701172	-5.97216797	+38.21044922	-18.72070313	-87.14355469	+2956	+12.31347656	+4.10449219	-6.18750000	+12.56835938	-30.78369141	-6.43798828	+3404	+10.52929688	-0.00878906	-6.90820313	+15.29296875	-13.05175781	-60.60058594	+1852
+1457970401.12969990	+13.19677734	+1.36669922	-6.06884766	+38.71582031	-18.03955078	-86.92382813	+2948	+12.26953125	+4.00341797	-6.28857422	+12.59033203	-30.10253906	-6.63574219	+3388	+10.48095703	-0.10986328	-6.95654297	+15.40283203	-12.30468750	-60.77636719	+1848
+1457970401.13389990	+13.14404297	+1.30517578	-6.15234375	+39.26513672	-17.49023438	-86.68212891	+2932	+12.22119141	+3.90234375	-6.37646484	+12.59033203	-29.48730469	-6.81152344	+3368	+10.42822266	-0.21093750	-7.00488281	+15.53466797	-11.57958984	-60.90820313	+1840
+1457970401.14220000	+13.04296875	+1.15136719	-6.31494141	+40.20996094	-16.36962891	-86.28662109	+2912	+12.13330078	+3.68701172	-6.55664063	+12.56835938	-28.25683594	-7.25097656	+3328	+10.32714844	-0.42626953	-7.10156250	+15.68847656	-10.12939453	-61.28173828	+1832
+1457970401.14640000	+12.99023438	+1.08105469	-6.38964844	+40.73730469	-15.88623047	-86.04492188	+2896	+12.08935547	+3.58593750	-6.63574219	+12.56835938	-27.70751953	-7.42675781	+3308	+10.27441406	-0.53173828	-7.14550781	+15.77636719	-9.40429688	-61.41357422	+1828
+1457970401.15050010	+12.94189453	+0.99755859	-6.46875000	+41.19873047	-15.38085938	-85.82519531	+2884	+12.04541016	+3.47607422	-6.71484375	+12.54638672	-27.18017578	-7.64648438	+3284	+10.22167969	-0.65039063	-7.18945313	+15.82031250	-8.67919922	-61.58935547	+1828
+1457970401.15470000	+12.88476563	+0.91406250	-6.53906250	+41.70410156	-14.87548828	-85.60546875	+2868	+11.99707031	+3.36621094	-6.78955078	+12.56835938	-26.65283203	-7.88818359	+3260	+10.17333984	-0.76464844	-7.22900391	+15.90820313	-7.97607422	-61.78710938	+1824
+1457970401.15879990	+12.82763672	+0.84375000	-6.60937500	+42.20947266	-14.41406250	-85.34179688	+2852	+11.95312500	+3.26074219	-6.85986328	+12.56835938	-26.14746094	-8.08593750	+3232	+10.11621094	-0.87451172	-7.26855469	+15.99609375	-7.25097656	-61.91894531	+1820
+1457970401.16300010	+12.77050781	+0.75146484	-6.67968750	+42.64892578	-13.90869141	-85.07812500	+2840	+11.90917969	+3.14208984	-6.92578125	+12.50244141	-25.66406250	-8.32763672	+3208	+10.06347656	-0.99755859	-7.31250000	+16.04003906	-6.52587891	-62.07275391	+1824
+1457970401.16720010	+12.71777344	+0.66357422	-6.74560547	+43.11035156	-13.44726563	-84.85839844	+2824	+11.85644531	+3.02783203	-6.99609375	+12.48046875	-25.13671875	-8.56933594	+3184	+10.01074219	-1.11621094	-7.34765625	+16.10595703	-5.82275391	-62.27050781	+1824
+1457970401.17549990	+12.60351563	+0.48339844	-6.86865234	+43.98925781	-12.54638672	-84.35302734	+2788	+11.76416016	+2.79052734	-7.11474609	+12.37060547	-24.30175781	-8.98681641	+3132	+9.89648438	-1.35791016	-7.42236328	+16.25976563	-4.41650391	-62.55615234	+1828
+1457970401.17969990	+12.55078125	+0.39111328	-6.92578125	+44.45068359	-12.08496094	-84.11132813	+2772	+11.71142578	+2.66748047	-7.17626953	+12.32666016	-23.84033203	-9.20654297	+3108	+9.84375000	-1.48095703	-7.44873047	+16.34765625	-3.75732422	-62.75390625	+1828
+1457970401.18380000	+12.48925781	+0.29882813	-6.98730469	+44.89013672	-11.62353516	-83.82568359	+2752	+11.66308594	+2.55322266	-7.23339844	+12.30468750	-23.42285156	-9.36035156	+3080	+9.78662109	-1.60400391	-7.47949219	+16.43554688	-3.09814453	-62.90771484	+1828
+1457970401.18800000	+12.43212891	+0.19335938	-7.05322266	+45.26367188	-11.11816406	-83.54003906	+2736	+11.61474609	+2.42138672	-7.28613281	+12.21679688	-23.00537109	-9.58007813	+3056	+9.72949219	-1.73583984	-7.51025391	+16.47949219	-2.37304688	-63.08349609	+1836
+1457970401.19219990	+12.37500000	+0.09228516	-7.11035156	+45.68115234	-10.65673828	-83.27636719	+2716	+11.55761719	+2.29394531	-7.34326172	+12.17285156	-22.54394531	-9.79980469	+3032	+9.67675781	-1.86328125	-7.53222656	+16.58935547	-1.75781250	-63.28125000	+1836
+1457970401.19630000	+12.31347656	-0.00439453	-7.16748047	+46.09863281	-10.17333984	-82.96875000	+2696	+11.50488281	+2.17529297	-7.39160156	+12.15087891	-22.14843750	-9.93164063	+3000	+9.61962891	-1.99072266	-7.55419922	+16.69921875	-1.12060547	-63.41308594	+1840
+1457970401.20050000	+12.25195313	-0.11865234	-7.22900391	+46.40625000	-9.66796875	-82.68310547	+2680	+11.45214844	+2.03027344	-7.43994141	+11.99707031	-21.73095703	-10.12939453	+2976	+9.56250000	-2.12255859	-7.57617188	+16.76513672	-0.43945313	-63.54492188	+1844
+1457970401.20470000	+12.19042969	-0.22851563	-7.28173828	+46.75781250	-9.18457031	-82.41943359	+2660	+11.39062500	+1.89404297	-7.49267578	+11.90917969	-21.26953125	-10.30517578	+2956	+9.51416016	-2.25439453	-7.58935547	+16.87500000	+0.10986328	-63.74267578	+1844
+1457970401.21300010	+12.06738281	-0.45703125	-7.38720703	+47.39501953	-8.21777344	-81.89208984	+2620	+11.27636719	+1.62158203	-7.57617188	+11.66748047	-20.50048828	-10.54687500	+2904	+9.39990234	-2.51806641	-7.61572266	+17.07275391	+1.27441406	-64.00634766	+1848
+1457970401.21720000	+12.00585938	-0.57128906	-7.43554688	+47.72460938	-7.73437500	-81.65039063	+2596	+11.21484375	+1.48095703	-7.61572266	+11.57958984	-20.08300781	-10.70068359	+2880	+9.35156250	-2.65429688	-7.62011719	+17.20458984	+1.77978516	-64.20410156	+1848
+1457970401.22129990	+11.93994141	-0.68554688	-7.47949219	+48.05419922	-7.29492188	-81.40869141	+2572	+11.15332031	+1.34912109	-7.64648438	+11.51367188	-19.73144531	-10.76660156	+2848	+9.29443359	-2.78613281	-7.62011719	+17.33642578	+2.28515625	-64.33593750	+1844
+1457970401.22550010	+11.87841797	-0.81298828	-7.52783203	+48.29589844	-6.81152344	-81.16699219	+2548	+11.09619141	+1.19970703	-7.68164063	+11.35986328	-19.35791016	-10.89843750	+2820	+9.24169922	-2.92236328	-7.62890625	+17.44628906	+2.83447266	-64.44580078	+1844
+1457970401.22960000	+11.81250000	-0.93164063	-7.56298828	+48.58154297	-6.35009766	-80.92529297	+2524	+11.03027344	+1.05908203	-7.70800781	+11.25000000	-18.98437500	-11.03027344	+2796	+9.19335938	-3.05859375	-7.62451172	+17.57812500	+3.27392578	-64.62158203	+1840
+1457970401.23379990	+11.75097656	-1.05029297	-7.58935547	+48.86718750	-5.93261719	-80.74951172	+2496	+10.96875000	+0.92724609	-7.72558594	+11.18408203	-18.67675781	-11.05224609	+2764	+9.14062500	-3.18603516	-7.61572266	+17.73193359	+3.73535156	-64.73144531	+1836
+1457970401.23799990	+11.68505859	-1.17333984	-7.61572266	+49.10888672	-5.51513672	-80.57373047	+2472	+10.91162109	+0.77783203	-7.74316406	+11.00830078	-18.39111328	-11.16210938	+2732	+9.08789063	-3.32226563	-7.61572266	+17.88574219	+4.21875000	-64.81933594	+1836
+1457970401.24630000	+11.55761719	-1.41064453	-7.64648438	+49.61425781	-4.72412109	-80.26611328	+2416	+10.79296875	+0.50537109	-7.76074219	+10.83251953	-17.84179688	-11.25000000	+2668	+8.98681641	-3.59033203	-7.58056641	+18.21533203	+4.98779297	-65.06103516	+1832
+1457970401.25050000	+11.49609375	-1.52929688	-7.65966797	+49.85595703	-4.30664063	-80.13427734	+2392	+10.73583984	+0.36035156	-7.76513672	+10.70068359	-17.57812500	-11.33789063	+2632	+8.93847656	-3.72656250	-7.57177734	+18.39111328	+5.40527344	-65.12695313	+1832
+1457970401.25460000	+11.43457031	-1.64355469	-7.65966797	+50.11962891	-3.91113281	-80.00244141	+2364	+10.67431641	+0.22412109	-7.76074219	+10.61279297	-17.33642578	-11.42578125	+2596	+8.89013672	-3.85839844	-7.54980469	+18.61083984	+5.75683594	-65.25878906	+1836
+1457970401.25880000	+11.36865234	-1.75781250	-7.65087891	+50.36132813	-3.53759766	-79.87060547	+2336	+10.62158203	+0.09667969	-7.74755859	+10.59082031	-17.11669922	-11.38183594	+2556	+8.83740234	-3.99023438	-7.52783203	+18.80859375	+6.15234375	-65.30273438	+1836
+1457970401.26300000	+11.30712891	-1.87207031	-7.64648438	+50.58105469	-3.14208984	-79.76074219	+2308	+10.56884766	-0.04394531	-7.73876953	+10.43701172	-16.89697266	-11.42578125	+2516	+8.78906250	-4.12207031	-7.51025391	+19.02832031	+6.54785156	-65.30273438	+1840
+1457970401.26710010	+11.24560547	-1.98632813	-7.63330078	+50.80078125	-2.72460938	-79.67285156	+2284	+10.50732422	-0.18457031	-7.71240234	+10.34912109	-16.67724609	-11.46972656	+2476	+8.74072266	-4.25830078	-7.47509766	+19.27001953	+6.87744141	-65.36865234	+1848
+1457970401.27130010	+11.18408203	-2.09179688	-7.60693359	+51.04248047	-2.37304688	-79.56298828	+2256	+10.45898438	-0.30322266	-7.69042969	+10.30517578	-16.47949219	-11.38183594	+2432	+8.68359375	-4.38574219	-7.44433594	+19.48974609	+7.22900391	-65.36865234	+1856
+1457970401.27550010	+11.12255859	-2.20605469	-7.58496094	+51.24023438	-1.97753906	-79.49707031	+2236	+10.40625000	-0.44824219	-7.66406250	+10.17333984	-16.28173828	-11.38183594	+2396	+8.63525391	-4.51757813	-7.41796875	+19.75341797	+7.62451172	-65.30273438	+1864
+1457970401.28379990	+11.00390625	-2.41259766	-7.52343750	+51.74560547	-1.20849609	-79.29931641	+2192	+10.30078125	-0.70312500	-7.58935547	+10.01953125	-15.84228516	-11.25000000	+2328	+8.53417969	-4.77685547	-7.33447266	+20.25878906	+8.26171875	-65.30273438	+1888
+1457970401.28800010	+10.94238281	-2.52685547	-7.49267578	+51.94335938	-0.76904297	-79.21142578	+2180	+10.25244141	-0.84375000	-7.54980469	+9.84375000	-15.62255859	-11.20605469	+2300	+8.48583984	-4.90429688	-7.30371094	+20.54443359	+8.63525391	-65.17089844	+1900
+1457970401.29210000	+10.88085938	-2.63232422	-7.44873047	+52.18505859	-0.32958984	-79.10156250	+2168	+10.19970703	-0.97998047	-7.50146484	+9.71191406	-15.40283203	-11.14013672	+2280	+8.44189453	-5.03173828	-7.25097656	+20.83007813	+8.94287109	-65.14892578	+1920
+1457970401.29629990	+10.81933594	-2.72460938	-7.40478516	+52.53662109	+0.00000000	-78.94775391	+2156	+10.15136719	-1.09863281	-7.45312500	+9.62402344	-15.11718750	-10.92041016	+2256	+8.38916016	-5.15917969	-7.19824219	+21.09375000	+9.27246094	-65.03906250	+1936
+1457970401.30049990	+10.75781250	-2.83886719	-7.36083984	+52.73437500	+0.39550781	-78.83789063	+2152	+10.09863281	-1.23925781	-7.40478516	+9.42626953	-14.85351563	-10.81054688	+2240	+8.34082031	-5.28222656	-7.15429688	+21.42333984	+9.60205078	-64.84130859	+1952
+1457970401.30460000	+10.69628906	-2.94873047	-7.31250000	+52.99804688	+0.79101563	-78.72802734	+2144	+10.04589844	-1.37109375	-7.34326172	+9.25048828	-14.61181641	-10.70068359	+2232	+8.29687500	-5.40527344	-7.09277344	+21.70898438	+9.86572266	-64.75341797	+1976
+1457970401.30880000	+10.63476563	-3.03662109	-7.25537109	+53.39355469	+1.05468750	-78.53027344	+2140	+9.99755859	-1.48974609	-7.28613281	+9.11865234	-14.32617188	-10.39306641	+2216	+8.24853516	-5.52832031	-7.02685547	+21.99462891	+10.12939453	-64.62158203	+1992
+1457970401.31290010	+10.57324219	-3.14648438	-7.20263672	+53.65722656	+1.38427734	-78.39843750	+2140	+9.94921875	-1.62597656	-7.22900391	+8.87695313	-14.04052734	-10.21728516	+2208	+8.20458984	-5.64697266	-6.97412109	+22.36816406	+10.41503906	-64.37988281	+2008
+1457970401.32130000	+10.45019531	-3.33984375	-7.07958984	+54.38232422	+1.88964844	-78.00292969	+2136	+9.85253906	-1.87646484	-7.08837891	+8.50341797	-13.51318359	-9.66796875	+2200	+8.12548828	-5.88867188	-6.82470703	+22.93945313	+10.81054688	-64.09423828	+2052
+1457970401.32540010	+10.38867188	-3.44970703	-7.02246094	+54.64599609	+2.13134766	-77.78320313	+2140	+9.80419922	-2.00830078	-7.02246094	+8.23974609	-13.18359375	-9.40429688	+2200	+8.08593750	-5.99853516	-6.76318359	+23.31298828	+11.03027344	-63.78662109	+2064
+1457970401.32960010	+10.32714844	-3.55517578	-6.94335938	+54.90966797	+2.35107422	-77.65136719	+2144	+9.75585938	-2.14013672	-6.93017578	+7.97607422	-12.98583984	-9.18457031	+2204	+8.05078125	-6.11718750	-6.67529297	+23.62060547	+11.14013672	-63.63281250	+2084
+1457970401.33380010	+10.26562500	-3.63867188	-6.87304688	+55.28320313	+2.41699219	-77.34375000	+2144	+9.71191406	-2.25000000	-6.85107422	+7.80029297	-12.70019531	-8.72314453	+2200	+8.00683594	-6.23583984	-6.59619141	+23.86230469	+11.29394531	-63.36914063	+2100
+1457970401.33789990	+10.20849609	-3.73974609	-6.80273438	+55.56884766	+2.50488281	-77.05810547	+2148	+9.66357422	-2.37744141	-6.77636719	+7.53662109	-12.41455078	-8.39355469	+2200	+7.97167969	-6.33691406	-6.52587891	+24.25781250	+11.42578125	-63.01757813	+2108
+1457970401.34209990	+10.15576172	-3.84082031	-6.70605469	+55.78857422	+2.57080078	-76.94824219	+2160	+9.62402344	-2.50048828	-6.67089844	+7.29492188	-12.28271484	-8.10791016	+2212	+7.94091797	-6.45117188	-6.42919922	+24.49951172	+11.46972656	-62.81982422	+2124
+1457970401.34629990	+10.09863281	-3.92871094	-6.62255859	+56.07421875	+2.52685547	-76.64062500	+2164	+9.58447266	-2.60595703	-6.57421875	+7.07519531	-12.06298828	-7.62451172	+2212	+7.90136719	-6.56542969	-6.33691406	+24.71923828	+11.53564453	-62.53417969	+2136
+1457970401.35460000	+10.00195313	-4.12207031	-6.43359375	+56.46972656	+2.43896484	-76.22314453	+2180	+9.50976563	-2.83886719	-6.36767578	+6.61376953	-11.75537109	-6.92138672	+2228	+7.83984375	-6.77636719	-6.15673828	+25.29052734	+11.57958984	-61.85302734	+2152
+1457970401.35879990	+9.95361328	-4.20996094	-6.33691406	+56.64550781	+2.32910156	-75.93750000	+2184	+9.47021484	-2.93994141	-6.26220703	+6.39404297	-11.55761719	-6.39404297	+2228	+7.79589844	-6.88623047	-6.06445313	+25.44433594	+11.57958984	-61.50146484	+2160
+1457970401.36290000	+9.90966797	-4.29785156	-6.24462891	+56.82128906	+2.21923828	-75.62988281	+2188	+9.43505859	-3.04541016	-6.16552734	+6.17431641	-11.31591797	-5.95458984	+2232	+7.76513672	-6.97851563	-5.98095703	+25.75195313	+11.57958984	-61.01806641	+2160
+1457970401.36710000	+9.87011719	-4.38574219	-6.11718750	+56.90917969	+2.04345703	-75.56396484	+2200	+9.40869141	-3.15527344	-6.02929688	+5.95458984	-11.35986328	-5.60302734	+2248	+7.73876953	-7.07958984	-5.87548828	+25.94970703	+11.49169922	-60.68847656	+2168
+1457970401.37130000	+9.83056641	-4.46923828	-6.00732422	+57.01904297	+1.84570313	-75.32226563	+2208	+9.37353516	-3.24755859	-5.91503906	+5.73486328	-11.22802734	-5.07568359	+2252	+7.69482422	-7.18505859	-5.77441406	+26.05957031	+11.44775391	-60.29296875	+2176
+1457970401.37540010	+9.79101563	-4.55273438	-5.90185547	+57.17285156	+1.66992188	-75.03662109	+2212	+9.34277344	-3.34863281	-5.80517578	+5.55908203	-11.07421875	-4.59228516	+2256	+7.66406250	-7.27294922	-5.69091797	+26.34521484	+11.38183594	-59.78759766	+2176
+1457970401.37960000	+9.75585938	-4.63623047	-5.76562500	+57.26074219	+1.47216797	-74.99267578	+2228	+9.32080078	-3.44970703	-5.66015625	+5.36132813	-11.16210938	-4.24072266	+2272	+7.63330078	-7.36962891	-5.58105469	+26.54296875	+11.22802734	-59.41406250	+2184
+1457970401.38369990	+9.72070313	-4.71533203	-5.64697266	+57.37060547	+1.23046875	-74.79492188	+2236	+9.29443359	-3.54199219	-5.54150391	+5.11962891	-11.07421875	-3.71337891	+2280	+7.59375000	-7.47070313	-5.47998047	+26.65283203	+11.14013672	-59.04052734	+2192
+1457970401.39210010	+9.65039063	-4.86474609	-5.39648438	+57.65625000	+0.85693359	-74.48730469	+2256	+9.24609375	-3.72656250	-5.28222656	+4.74609375	-11.05224609	-2.83447266	+2300	+7.53662109	-7.64208984	-5.28222656	+27.15820313	+10.85449219	-58.09570313	+2196
+1457970401.39619990	+9.61523438	-4.93505859	-5.27343750	+57.81005859	+0.61523438	-74.26757813	+2268	+9.21533203	-3.81445313	-5.15478516	+4.48242188	-10.98632813	-2.30712891	+2308	+7.49707031	-7.73876953	-5.17675781	+27.29003906	+10.74462891	-57.70019531	+2200
+1457970401.40039990	+9.57568359	-5.00537109	-5.15478516	+57.98583984	+0.41748047	-74.00390625	+2276	+9.18457031	-3.90234375	-5.04052734	+4.28466797	-10.83251953	-1.77978516	+2316	+7.47070313	-7.81347656	-5.08447266	+27.61962891	+10.61279297	-57.15087891	+2200
+1457970401.40459990	+9.54492188	-5.07568359	-5.01855469	+58.16162109	+0.24169922	-73.93798828	+2288	+9.16699219	-3.99023438	-4.89111328	+4.08691406	-10.98632813	-1.38427734	+2332	+7.44873047	-7.89257813	-4.97460938	+27.90527344	+10.39306641	-56.77734375	+2204
+1457970401.40870000	+9.50537109	-5.13720703	-4.89550781	+58.35937500	+0.00000000	-73.71826172	+2300	+9.13623047	-4.07812500	-4.76806641	+3.77929688	-10.92041016	-0.83496094	+2340	+7.41357422	-7.98046875	-4.86474609	+28.05908203	+10.26123047	-56.40380859	+2212
+1457970401.41290000	+9.46582031	-5.19873047	-4.78125000	+58.62304688	-0.15380859	-73.43261719	+2304	+9.10546875	-4.15722656	-4.64941406	+3.58154297	-10.74462891	-0.28564453	+2344	+7.38281250	-8.04638672	-4.76806641	+28.43261719	+10.12939453	-55.87646484	+2212
+1457970401.41710000	+9.43505859	-5.26025391	-4.64941406	+58.86474609	-0.30761719	-73.32275391	+2320	+9.08789063	-4.24072266	-4.50439453	+3.38378906	-10.87646484	+0.13183594	+2356	+7.36523438	-8.12548828	-4.65820313	+28.76220703	+9.95361328	-55.50292969	+2216
+1457970401.42540000	+9.35156250	-5.37451172	-4.42968750	+59.34814453	-0.65917969	-72.61962891	+2328	+9.02636719	-4.39892578	-4.27148438	+2.87841797	-10.52490234	+1.27441406	+2364	+7.31250000	-8.26611328	-4.45166016	+29.39941406	+9.71191406	-54.62402344	+2216
+1457970401.42960000	+9.32080078	-5.42724609	-4.30224609	+59.61181641	-0.81298828	-72.44384766	+2340	+9.00878906	-4.46923828	-4.12646484	+2.70263672	-10.59082031	+1.73583984	+2376	+7.29931641	-8.33203125	-4.34179688	+29.77294922	+9.53613281	-54.25048828	+2216
+1457970401.43370010	+9.27246094	-5.48876953	-4.19238281	+59.80957031	-0.96679688	-72.11425781	+2344	+8.97802734	-4.54833984	-4.00781250	+2.41699219	-10.43701172	+2.32910156	+2380	+7.27294922	-8.40673828	-4.23193359	+30.03662109	+9.42626953	-53.87695313	+2216
+1457970401.43790010	+9.23291016	-5.53271484	-4.09130859	+60.09521484	-1.12060547	-71.65283203	+2344	+8.94726563	-4.61425781	-3.89794922	+2.24121094	-10.15136719	+2.94433594	+2380	+7.25097656	-8.45947266	-4.13525391	+30.47607422	+9.36035156	-53.37158203	+2208
+1457970401.44210000	+9.20654297	-5.58105469	-3.97265625	+60.38085938	-1.25244141	-71.43310547	+2348	+8.92529297	-4.68017578	-3.76611328	+2.13134766	-10.12939453	+3.42773438	+2384	+7.23779297	-8.52099609	-4.02539063	+30.84960938	+9.22851563	-52.95410156	+2204
+1457970401.44619990	+9.16259766	-5.63818359	-3.86718750	+60.49072266	-1.38427734	-71.03759766	+2348	+8.89453125	-4.75048828	-3.64746094	+1.88964844	-9.93164063	+3.99902344	+2384	+7.21582031	-8.58691406	-3.91552734	+31.13525391	+9.16259766	-52.60253906	+2196
+1457970401.45040010	+9.12304688	-5.67773438	-3.77490234	+60.77636719	-1.51611328	-70.51025391	+2340	+8.86816406	-4.80322266	-3.53759766	+1.82373047	-9.62402344	+4.59228516	+2376	+7.19824219	-8.63525391	-3.81445313	+31.53076172	+9.14062500	-52.09716797	+2184
+1457970401.45869990	+9.05712891	-5.77441406	-3.56396484	+61.10595703	-1.73583984	-69.78515625	+2336	+8.81542969	-4.92187500	-3.30468750	+1.64794922	-9.25048828	+5.64697266	+2372	+7.15869141	-8.74951172	-3.61230469	+32.14599609	+9.07470703	-51.21826172	+2164
+1457970401.46289990	+9.02197266	-5.80957031	-3.47607422	+61.34765625	-1.84570313	-69.25781250	+2324	+8.78906250	-4.96582031	-3.19921875	+1.64794922	-8.89892578	+6.21826172	+2360	+7.14111328	-8.79345703	-3.51562500	+32.49755859	+9.05273438	-50.73486328	+2148
+1457970401.46700000	+8.99560547	-5.84912109	-3.37060547	+61.56738281	-1.97753906	-68.90625000	+2316	+8.76708984	-5.00976563	-3.08935547	+1.69189453	-8.70117188	+6.72363281	+2352	+7.12792969	-8.83740234	-3.41894531	+32.82714844	+9.00878906	-50.25146484	+2128
+1457970401.47120000	+8.96044922	-5.89746094	-3.27392578	+61.61132813	-2.04345703	-68.48876953	+2308	+8.73632813	-5.06250000	-2.97949219	+1.62597656	-8.43750000	+7.20703125	+2344	+7.10156250	-8.89453125	-3.32226563	+33.02490234	+9.03076172	-49.83398438	+2112
+1457970401.47540000	+8.92968750	-5.92822266	-3.18603516	+61.83105469	-2.13134766	-68.00537109	+2296	+8.71435547	-5.09765625	-2.88281250	+1.71386719	-8.10791016	+7.71240234	+2332	+7.07958984	-8.93408203	-3.22998047	+33.31054688	+9.03076172	-49.35058594	+2096
+1457970401.47950010	+8.90771484	-5.95898438	-3.09375000	+62.02880859	-2.24121094	-67.65380859	+2284	+8.69677734	-5.13281250	-2.77734375	+1.82373047	-7.86621094	+8.19580078	+2320	+7.05761719	-8.97363281	-3.14648438	+33.57421875	+9.00878906	-48.86718750	+2076
+1457970401.48370000	+8.87695313	-6.00292969	-3.00146484	+62.07275391	-2.30712891	-67.28027344	+2272	+8.66601563	-5.18115234	-2.68066406	+1.82373047	-7.60253906	+8.59130859	+2308	+7.03125000	-9.02636719	-3.05859375	+33.72802734	+9.05273438	-48.44970703	+2060
+1457970401.48790000	+8.85058594	-6.02929688	-2.91796875	+62.27050781	-2.39501953	-66.84082031	+2256	+8.64404297	-5.20751953	-2.58837891	+1.97753906	-7.29492188	+9.05273438	+2292	+7.00488281	-9.06152344	-2.97070313	+33.94775391	+9.07470703	-48.03222656	+2040
+1457970401.49620010	+8.79785156	-6.09082031	-2.74658203	+62.51220703	-2.54882813	-66.13769531	+2232	+8.60009766	-5.27343750	-2.40380859	+2.19726563	-6.76757813	+9.84375000	+2268	+6.95654297	-9.14501953	-2.81689453	+34.27734375	+9.05273438	-47.10937500	+2004
+1457970401.50040010	+8.77148438	-6.10839844	-2.66308594	+62.70996094	-2.63671875	-65.80810547	+2220	+8.57812500	-5.29541016	-2.31591797	+2.37304688	-6.48193359	+10.23925781	+2252	+6.93457031	-9.17578125	-2.73779297	+34.49707031	+9.03076172	-46.71386719	+1984
+1457970401.50449990	+8.75390625	-6.13476563	-2.58837891	+62.90771484	-2.74658203	-65.47851563	+2204	+8.56494141	-5.32177734	-2.23242188	+2.54882813	-6.26220703	+10.65673828	+2232	+6.91259766	-9.21093750	-2.67187500	+34.69482422	+8.96484375	-46.29638672	+1964
+1457970401.50869990	+8.72753906	-6.16113281	-2.50488281	+63.01757813	-2.81250000	-65.21484375	+2192	+8.53857422	-5.35253906	-2.14892578	+2.61474609	-6.04248047	+10.96435547	+2224	+6.88623047	-9.25048828	-2.59716797	+34.80468750	+8.98681641	-45.94482422	+1948
+1457970401.51290010	+8.70996094	-6.17871094	-2.43017578	+63.23730469	-2.90039063	-64.95117188	+2180	+8.52099609	-5.37011719	-2.06982422	+2.79052734	-5.80078125	+11.31591797	+2208	+6.86865234	-9.27685547	-2.52246094	+35.00244141	+8.94287109	-45.63720703	+1932
+1457970401.51700000	+8.69238281	-6.19628906	-2.35986328	+63.45703125	-3.01025391	-64.66552734	+2164	+8.50781250	-5.39208984	-1.99511719	+2.98828125	-5.58105469	+11.66748047	+2188	+6.85107422	-9.30761719	-2.45654297	+35.17822266	+8.87695313	-45.26367188	+1912
+1457970401.52119990	+8.67041016	-6.21826172	-2.28955078	+63.56689453	-3.07617188	-64.42382813	+2152	+8.49023438	-5.41845703	-1.92041016	+3.05419922	-5.36132813	+11.97509766	+2176	+6.82910156	-9.34277344	-2.39501953	+35.31005859	+8.85498047	-44.95605469	+1896
+1457970401.52539990	+8.65283203	-6.23144531	-2.21923828	+63.80859375	-3.16406250	-64.20410156	+2140	+8.47265625	-5.43164063	-1.84570313	+3.25195313	-5.16357422	+12.30468750	+2160	+6.81591797	-9.36474609	-2.32470703	+35.52978516	+8.78906250	-44.71435547	+1876
+1457970401.52950000	+8.63964844	-6.24462891	-2.15771484	+64.05029297	-3.29589844	-63.96240234	+2124	+8.46386719	-5.44482422	-1.77978516	+3.42773438	-4.96582031	+12.65625000	+2140	+6.80712891	-9.38671875	-2.26318359	+35.72753906	+8.70117188	-44.40673828	+1856
+1457970401.53780010	+8.60888672	-6.27099609	-2.03027344	+64.40185547	-3.47167969	-63.58886719	+2096	+8.43310547	-5.47998047	-1.64355469	+3.62548828	-4.59228516	+13.24951172	+2108	+6.78955078	-9.43066406	-2.13574219	+36.10107422	+8.59130859	-44.03320313	+1824
+1457970401.54200010	+8.60009766	-6.27978516	-1.97314453	+64.64355469	-3.58154297	-63.39111328	+2080	+8.42871094	-5.49316406	-1.58642578	+3.80126953	-4.41650391	+13.57910156	+2088	+6.78515625	-9.44824219	-2.07861328	+36.32080078	+8.50341797	-43.81347656	+1804
+1457970401.54620000	+8.58691406	-6.29736328	-1.91601563	+64.77539063	-3.62548828	-63.23730469	+2068	+8.41552734	-5.51513672	-1.52490234	+3.82324219	-4.24072266	+13.84277344	+2072	+6.78515625	-9.47021484	-2.02148438	+36.51855469	+8.45947266	-43.65966797	+1784
+1457970401.55029990	+8.57812500	-6.30175781	-1.85888672	+64.99511719	-3.71337891	-63.10546875	+2052	+8.41113281	-5.51953125	-1.46337891	+3.95507813	-4.10888672	+14.10644531	+2052	+6.78515625	-9.48339844	-1.95556641	+36.69433594	+8.39355469	-43.59375000	+1768
+1457970401.55450010	+8.57373047	-6.31054688	-1.81494141	+65.21484375	-3.84521484	-62.90771484	+2028	+8.41113281	-5.52832031	-1.41503906	+4.08691406	-3.91113281	+14.45800781	+2028	+6.78515625	-9.50097656	-1.90283203	+36.89208984	+8.30566406	-43.43994141	+1744
+1457970401.55870010	+8.56054688	-6.32812500	-1.76220703	+65.28076172	-3.86718750	-62.79785156	+2016	+8.40234375	-5.54589844	-1.36230469	+4.06494141	-3.75732422	+14.67773438	+2008	+6.78955078	-9.51416016	-1.85009766	+37.06787109	+8.23974609	-43.30810547	+1724
+1457970401.56279990	+8.56054688	-6.32812500	-1.71386719	+65.47851563	-3.95507813	-62.68798828	+1996	+8.40234375	-5.55029297	-1.30517578	+4.15283203	-3.66943359	+14.91943359	+1988	+6.79394531	-9.52294922	-1.78857422	+37.22167969	+8.15185547	-43.28613281	+1708
+1457970401.56699990	+8.56054688	-6.33251953	-1.66992188	+65.67626953	-4.04296875	-62.55615234	+1972	+8.40234375	-5.55468750	-1.26562500	+4.26269531	-3.51562500	+15.24902344	+1960	+6.79833984	-9.53613281	-1.74462891	+37.39746094	+8.04199219	-43.17626953	+1684
+1457970401.57530000	+8.55615234	-6.35009766	-1.57763672	+65.85205078	-4.13085938	-62.44628906	+1936	+8.40234375	-5.57226563	-1.16455078	+4.26269531	-3.33984375	+15.62255859	+1920	+6.80712891	-9.55371094	-1.63916016	+37.61718750	+7.91015625	-43.13232422	+1648
+1457970401.57950000	+8.56054688	-6.35009766	-1.54248047	+66.00585938	-4.21875000	-62.35839844	+1912	+8.41113281	-5.57226563	-1.12939453	+4.32861328	-3.20800781	+15.88623047	+1896	+6.81152344	-9.56250000	-1.59960938	+37.68310547	+7.82226563	-43.06640625	+1628
+1457970401.58369990	+8.56054688	-6.36328125	-1.50292969	+66.02783203	-4.21875000	-62.33642578	+1896	+8.41552734	-5.58544922	-1.08544922	+4.26269531	-3.12011719	+16.06201172	+1876	+6.82031250	-9.57128906	-1.55566406	+37.77099609	+7.73437500	-43.02246094	+1608
+1457970401.58780000	+8.56494141	-6.36328125	-1.45898438	+66.11572266	-4.26269531	-62.33642578	+1876	+8.41992188	-5.58544922	-1.04150391	+4.28466797	-3.09814453	+16.21582031	+1852	+6.82470703	-9.58007813	-1.50732422	+37.77099609	+7.64648438	-43.08837891	+1592
+1457970401.59200000	+8.56933594	-6.36767578	-1.42822266	+66.20361328	-4.32861328	-62.24853516	+1856	+8.42871094	-5.58984375	-1.01074219	+4.28466797	-2.98828125	+16.45751953	+1828	+6.82910156	-9.58447266	-1.47216797	+37.79296875	+7.53662109	-43.00048828	+1572
+1457970401.59620000	+8.57373047	-6.37207031	-1.38867188	+66.22558594	-4.32861328	-62.24853516	+1836	+8.43310547	-5.59423828	-0.97558594	+4.24072266	-2.94433594	+16.56738281	+1812	+6.83349609	-9.59326172	-1.44140625	+37.81494141	+7.44873047	-42.93457031	+1556
+1457970401.60030010	+8.58251953	-6.37207031	-1.34912109	+66.29150391	-4.35058594	-62.31445313	+1820	+8.44189453	-5.59863281	-0.93603516	+4.21875000	-2.96630859	+16.67724609	+1792	+6.83349609	-9.60205078	-1.40185547	+37.74902344	+7.36083984	-42.97851563	+1544
+1457970401.60450010	+8.58691406	-6.37207031	-1.31835938	+66.33544922	-4.41650391	-62.29248047	+1804	+8.45068359	-5.59863281	-0.90966797	+4.21875000	-2.87841797	+16.87500000	+1772	+6.83349609	-9.60644531	-1.37109375	+37.70507813	+7.22900391	-42.91259766	+1532
+1457970401.60870000	+8.59570313	-6.37646484	-1.28759766	+66.37939453	-4.41650391	-62.33642578	+1788	+8.45507813	-5.59863281	-0.87451172	+4.21875000	-2.87841797	+16.94091797	+1756	+6.83349609	-9.61083984	-1.34472656	+37.66113281	+7.16308594	-42.91259766	+1520
+1457970401.61700010	+8.60449219	-6.37646484	-1.23046875	+66.44531250	-4.46044922	-62.40234375	+1760	+8.46826172	-5.60742188	-0.82177734	+4.15283203	-2.83447266	+17.16064453	+1724	+6.82910156	-9.62402344	-1.28759766	+37.50732422	+6.96533203	-42.91259766	+1504
+1457970401.62109990	+8.61328125	-6.37646484	-1.19970703	+66.48925781	-4.46044922	-62.46826172	+1748	+8.47705078	-5.60302734	-0.79541016	+4.17480469	-2.85644531	+17.18261719	+1708	+6.82910156	-9.62841797	-1.26562500	+37.46337891	+6.89941406	-42.91259766	+1492
+1457970401.62529990	+8.61767578	-6.37646484	-1.16894531	+66.53320313	-4.46044922	-62.60009766	+1740	+8.48144531	-5.60742188	-0.76464844	+4.15283203	-2.94433594	+17.20458984	+1696	+6.82910156	-9.63281250	-1.23486328	+37.39746094	+6.81152344	-42.97851563	+1484
+1457970401.62949990	+8.62207031	-6.37646484	-1.15576172	+66.55517578	-4.48242188	-62.57812500	+1728	+8.48144531	-5.61181641	-0.75146484	+4.10888672	-2.85644531	+17.31445313	+1680	+6.82470703	-9.63720703	-1.22167969	+37.35351563	+6.74560547	-42.93457031	+1476
+1457970401.63360000	+8.62646484	-6.36767578	-1.13818359	+66.62109375	-4.46044922	-62.66601563	+1716	+8.49023438	-5.60742188	-0.73388672	+4.17480469	-2.87841797	+17.27050781	+1668	+6.82470703	-9.63720703	-1.20410156	+37.30957031	+6.70166016	-42.95654297	+1468
+1457970401.63780000	+8.62646484	-6.37207031	-1.11181641	+66.66503906	-4.41650391	-62.81982422	+1708	+8.49023438	-5.60742188	-0.71191406	+4.15283203	-2.96630859	+17.20458984	+1656	+6.82031250	-9.64160156	-1.18652344	+37.28759766	+6.65771484	-43.04443359	+1460
+1457970401.64200000	+8.62646484	-6.37207031	-1.10742188	+66.66503906	-4.39453125	-62.81982422	+1696	+8.48583984	-5.61181641	-0.71191406	+4.13085938	-2.90039063	+17.24853516	+1640	+6.82031250	-9.64599609	-1.17333984	+37.28759766	+6.63574219	-43.06640625	+1452
+1457970401.64610000	+8.63085938	-6.36767578	-1.09863281	+66.77490234	-4.32861328	-62.90771484	+1688	+8.49023438	-5.60742188	-0.69873047	+4.19677734	-2.92236328	+17.13867188	+1628	+6.82031250	-9.64599609	-1.15576172	+37.30957031	+6.67968750	-43.13232422	+1448
+1457970401.65030000	+8.62646484	-6.37207031	-1.08544922	+66.77490234	-4.26269531	-63.03955078	+1680	+8.48583984	-5.61181641	-0.68554688	+4.17480469	-2.96630859	+17.02880859	+1616	+6.82031250	-9.64599609	-1.13818359	+37.30957031	+6.67968750	-43.26416016	+1440
+1457970401.65860010	+8.62207031	-6.37207031	-1.08984375	+66.86279297	-4.06494141	-63.03955078	+1660	+8.47705078	-5.61621094	-0.69433594	+4.19677734	-2.85644531	+16.85302734	+1588	+6.82031250	-9.64599609	-1.12060547	+37.41943359	+6.83349609	-43.37402344	+1428
+1457970401.66280010	+8.61328125	-6.37646484	-1.08544922	+66.88476563	-3.95507813	-63.12744141	+1648	+8.46826172	-5.61621094	-0.69433594	+4.17480469	-2.85644531	+16.69921875	+1576	+6.82470703	-9.64599609	-1.10742188	+37.48535156	+6.89941406	-43.48388672	+1424
+1457970401.66700010	+8.60449219	-6.38085938	-1.09863281	+66.88476563	-3.82324219	-63.08349609	+1644	+8.45947266	-5.62060547	-0.70751953	+4.15283203	-2.74658203	+16.58935547	+1568	+6.82031250	-9.64599609	-1.10302734	+37.55126953	+7.03125000	-43.52783203	+1420
+1457970401.67109990	+8.60009766	-6.37646484	-1.10302734	+66.95068359	-3.66943359	-63.08349609	+1636	+8.45507813	-5.61621094	-0.71630859	+4.17480469	-2.68066406	+16.41357422	+1552	+6.82031250	-9.64160156	-1.09423828	+37.66113281	+7.16308594	-43.61572266	+1416
+1457970401.67529990	+8.58691406	-6.38085938	-1.11181641	+66.95068359	-3.49365234	-63.08349609	+1628	+8.44189453	-5.62060547	-0.72509766	+4.15283203	-2.61474609	+16.21582031	+1544	+6.82031250	-9.64160156	-1.08984375	+37.72705078	+7.31689453	-43.70361328	+1412
+1457970401.67950010	+8.57373047	-6.38525391	-1.12060547	+66.95068359	-3.31787109	-63.03955078	+1624	+8.42871094	-5.62500000	-0.73388672	+4.10888672	-2.48291016	+16.06201172	+1536	+6.81591797	-9.64160156	-1.08544922	+37.81494141	+7.49267578	-43.76953125	+1408
+1457970401.68359990	+8.56494141	-6.38525391	-1.13378906	+67.01660156	-3.14208984	-62.99560547	+1616	+8.42431641	-5.62500000	-0.74267578	+4.10888672	-2.43896484	+15.97412109	+1524	+6.81152344	-9.63720703	-1.08105469	+37.90283203	+7.64648438	-43.81347656	+1404
+1457970401.68779990	+8.55175781	-6.38964844	-1.14257813	+67.03857422	-2.96630859	-62.95166016	+1608	+8.41552734	-5.62500000	-0.75146484	+4.08691406	-2.32910156	+15.84228516	+1512	+6.80712891	-9.63720703	-1.07666016	+37.99072266	+7.82226563	-43.85742188	+1400
+1457970401.69190000	+8.53417969	-6.39404297	-1.15576172	+67.06054688	-2.79052734	-62.88574219	+1600	+8.40234375	-5.62500000	-0.76464844	+4.06494141	-2.24121094	+15.68847656	+1504	+6.79833984	-9.63720703	-1.08105469	+38.07861328	+8.02001953	-43.85742188	+1396
+1457970401.70030000	+8.50781250	-6.38964844	-1.17773438	+67.17041016	-2.50488281	-62.73193359	+1584	+8.38037109	-5.62500000	-0.78222656	+4.04296875	-2.06542969	+15.46875000	+1480	+6.78076172	-9.63281250	-1.08105469	+38.23242188	+8.28369141	-43.83544922	+1392
+1457970401.70440010	+8.49023438	-6.38964844	-1.18212891	+67.21435547	-2.37304688	-62.73193359	+1576	+8.36718750	-5.62500000	-0.78662109	+4.02099609	-1.99951172	+15.33691406	+1472	+6.77197266	-9.63281250	-1.08544922	+38.32031250	+8.41552734	-43.83544922	+1388
+1457970401.70860000	+8.47705078	-6.38525391	-1.18652344	+67.30224609	-2.26318359	-62.68798828	+1564	+8.35400391	-5.62060547	-0.79541016	+3.99902344	-1.88964844	+15.20507813	+1464	+6.76318359	-9.62841797	-1.08544922	+38.38623047	+8.52539063	-43.81347656	+1384
+1457970401.71280000	+8.46386719	-6.38085938	-1.19091797	+67.39013672	-2.17529297	-62.66601563	+1552	+8.33642578	-5.62060547	-0.80419922	+3.99902344	-1.82373047	+15.09521484	+1452	+6.75000000	-9.62841797	-1.08984375	+38.45214844	+8.61328125	-43.79150391	+1384
+1457970401.71690010	+8.44628906	-6.38085938	-1.19091797	+67.45605469	-2.08740234	-62.70996094	+1540	+8.32324219	-5.61621094	-0.80419922	+3.97705078	-1.77978516	+14.96337891	+1444	+6.73681641	-9.62841797	-1.08984375	+38.51806641	+8.70117188	-43.79150391	+1380
+1457970401.72110010	+8.43310547	-6.37646484	-1.19091797	+67.54394531	-2.06542969	-62.70996094	+1528	+8.30126953	-5.61181641	-0.80419922	+3.99902344	-1.73583984	+14.85351563	+1436	+6.72363281	-9.62402344	-1.09423828	+38.58398438	+8.76708984	-43.74755859	+1380
+1457970401.72530010	+8.41992188	-6.36767578	-1.19091797	+67.65380859	-2.04345703	-62.73193359	+1516	+8.28369141	-5.60742188	-0.80859375	+4.02099609	-1.71386719	+14.78759766	+1424	+6.71044922	-9.62402344	-1.09863281	+38.64990234	+8.78906250	-43.70361328	+1376
+1457970401.72939990	+8.40673828	-6.36328125	-1.18212891	+67.76367188	-2.04345703	-62.81982422	+1508	+8.27050781	-5.60742188	-0.79980469	+4.04296875	-1.77978516	+14.74365234	+1416	+6.69726563	-9.62402344	-1.09863281	+38.71582031	+8.78906250	-43.68164063	+1372
+1457970401.73359990	+8.39355469	-6.35888672	-1.17773438	+67.82958984	-2.08740234	-62.86376953	+1500	+8.25292969	-5.60302734	-0.79541016	+4.06494141	-1.82373047	+14.72167969	+1412	+6.68408203	-9.62402344	-1.09863281	+38.75976563	+8.74511719	-43.63769531	+1372
+1457970401.74190000	+8.37597656	-6.34570313	-1.15576172	+68.07128906	-2.19726563	-63.10546875	+1488	+8.23095703	-5.59423828	-0.77783203	+4.17480469	-1.99951172	+14.72167969	+1396	+6.66210938	-9.61962891	-1.09863281	+38.89160156	+8.63525391	-43.63769531	+1364
+1457970401.74609990	+8.36718750	-6.34570313	-1.14697266	+68.13720703	-2.26318359	-63.21533203	+1480	+8.21777344	-5.58984375	-0.76464844	+4.19677734	-2.10937500	+14.76562500	+1392	+6.65332031	-9.61523438	-1.09863281	+38.93554688	+8.54736328	-43.65966797	+1360
+1457970401.75029990	+8.35839844	-6.34130859	-1.13818359	+68.24707031	-2.35107422	-63.32519531	+1476	+8.20898438	-5.58984375	-0.75585938	+4.24072266	-2.17529297	+14.83154297	+1388	+6.64013672	-9.61523438	-1.09863281	+38.97949219	+8.43750000	-43.65966797	+1356
+1457970401.75440000	+8.35400391	-6.33251953	-1.12500000	+68.35693359	-2.43896484	-63.45703125	+1472	+8.20019531	-5.58544922	-0.74707031	+4.30664063	-2.28515625	+14.85351563	+1384	+6.63574219	-9.61523438	-1.09423828	+39.02343750	+8.34960938	-43.68164063	+1356
+1457970401.75860000	+8.34521484	-6.33691406	-1.11621094	+68.37890625	-2.54882813	-63.54492188	+1468	+8.19140625	-5.58544922	-0.73388672	+4.32861328	-2.37304688	+14.94140625	+1376	+6.62695313	-9.61523438	-1.08984375	+39.04541016	+8.26171875	-43.70361328	+1352
+1457970401.76280000	+8.33642578	-6.33251953	-1.11181641	+68.46679688	-2.65869141	-63.61083984	+1464	+8.18261719	-5.58544922	-0.72509766	+4.35058594	-2.43896484	+15.02929688	+1372	+6.62255859	-9.61523438	-1.08544922	+39.11132813	+8.17382813	-43.72558594	+1348
+1457970401.76690010	+8.33203125	-6.33251953	-1.09863281	+68.53271484	-2.74658203	-63.69873047	+1456	+8.17822266	-5.58544922	-0.71630859	+4.41650391	-2.50488281	+15.11718750	+1368	+6.61816406	-9.61523438	-1.08105469	+39.15527344	+8.08593750	-43.76953125	+1348
+1457970401.77110000	+8.32763672	-6.33251953	-1.09423828	+68.55468750	-2.83447266	-63.76464844	+1452	+8.16943359	-5.58544922	-0.71191406	+4.41650391	-2.54882813	+15.20507813	+1364	+6.61376953	-9.61523438	-1.07226563	+39.19921875	+8.02001953	-43.81347656	+1344
+1457970401.77940010	+8.31445313	-6.33691406	-1.08105469	+68.64257813	-3.01025391	-63.83056641	+1440	+8.15625000	-5.58984375	-0.69873047	+4.46044922	-2.57080078	+15.35888672	+1352	+6.60937500	-9.61523438	-1.06347656	+39.26513672	+7.95410156	-43.87939453	+1344
+1457970401.78360010	+8.30566406	-6.34130859	-1.08105469	+68.64257813	-3.07617188	-63.83056641	+1436	+8.14746094	-5.59423828	-0.69433594	+4.48242188	-2.57080078	+15.42480469	+1344	+6.60498047	-9.61962891	-1.05468750	+39.28710938	+7.95410156	-43.90136719	+1348
+1457970401.78769990	+8.30126953	-6.35009766	-1.08105469	+68.64257813	-3.14208984	-63.76464844	+1428	+8.14306641	-5.59863281	-0.68994141	+4.48242188	-2.54882813	+15.51269531	+1340	+6.60058594	-9.61962891	-1.05029297	+39.33105469	+7.97607422	-43.92333984	+1348
+1457970401.79189990	+8.29248047	-6.35449219	-1.08105469	+68.64257813	-3.18603516	-63.67675781	+1420	+8.13427734	-5.60302734	-0.68994141	+4.48242188	-2.46093750	+15.57861328	+1332	+6.59619141	-9.62402344	-1.04589844	+39.37500000	+8.02001953	-43.92333984	+1348
+1457970401.79609990	+8.28369141	-6.35888672	-1.08544922	+68.66455078	-3.22998047	-63.58886719	+1416	+8.12548828	-5.60742188	-0.68994141	+4.48242188	-2.39501953	+15.64453125	+1324	+6.58740234	-9.62841797	-1.04150391	+39.39697266	+8.08593750	-43.94531250	+1352
+1457970401.80020000	+8.27050781	-6.36767578	-1.08984375	+68.66455078	-3.27392578	-63.47900391	+1408	+8.11669922	-5.61181641	-0.68994141	+4.50439453	-2.30712891	+15.66650391	+1320	+6.58300781	-9.63281250	-1.03710938	+39.44091797	+8.17382813	-43.94531250	+1352
+1457970401.80440000	+8.26171875	-6.37646484	-1.09423828	+68.64257813	-3.27392578	-63.34716797	+1404	+8.10791016	-5.62060547	-0.68994141	+4.48242188	-2.19726563	+15.71044922	+1316	+6.57421875	-9.63720703	-1.03271484	+39.48486328	+8.28369141	-43.90136719	+1352
+1457970401.81270000	+8.23974609	-6.38525391	-1.10302734	+68.68652344	-3.29589844	-63.06152344	+1396	+8.08593750	-5.62939453	-0.69433594	+4.52636719	-1.95556641	+15.71044922	+1304	+6.55224609	-9.64599609	-1.02832031	+39.55078125	+8.56933594	-43.83544922	+1360
+1457970401.81690000	+8.22216797	-6.39404297	-1.10742188	+68.68652344	-3.27392578	-62.88574219	+1392	+8.07275391	-5.63818359	-0.69873047	+4.54833984	-1.80175781	+15.68847656	+1300	+6.54345703	-9.65478516	-1.02832031	+39.59472656	+8.74511719	-43.76953125	+1360
+1457970401.82110000	+8.21337891	-6.39843750	-1.11181641	+68.75244141	-3.27392578	-62.70996094	+1384	+8.05957031	-5.64257813	-0.70751953	+4.59228516	-1.64794922	+15.66650391	+1296	+6.52148438	-9.66357422	-1.02832031	+39.66064453	+8.96484375	-43.68164063	+1364
+1457970401.82520010	+8.19580078	-6.40283203	-1.12060547	+68.79638672	-3.25195313	-62.53417969	+1380	+8.04638672	-5.65136719	-0.71191406	+4.61425781	-1.49414063	+15.62255859	+1292	+6.50830078	-9.67236328	-1.03271484	+39.72656250	+9.18457031	-43.57177734	+1364
+1457970401.82940010	+8.17822266	-6.40722656	-1.12500000	+68.81835938	-3.22998047	-62.35839844	+1376	+8.03320313	-5.65576172	-0.71630859	+4.65820313	-1.34033203	+15.57861328	+1292	+6.49072266	-9.67675781	-1.03271484	+39.79248047	+9.38232422	-43.46191406	+1368
+1457970401.83360000	+8.16503906	-6.40722656	-1.12939453	+68.88427734	-3.22998047	-62.20458984	+1372	+8.01562500	-5.66015625	-0.72070313	+4.72412109	-1.16455078	+15.53466797	+1288	+6.46875000	-9.68554688	-1.04150391	+39.88037109	+9.60205078	-43.28613281	+1372
+1457970401.83769990	+8.15185547	-6.41162109	-1.13378906	+68.95019531	-3.20800781	-62.05078125	+1368	+7.99804688	-5.66455078	-0.72509766	+4.79003906	-1.01074219	+15.46875000	+1284	+6.44677734	-9.69433594	-1.04589844	+39.96826172	+9.79980469	-43.15429688	+1372
+1457970401.84600000	+8.12109375	-6.41601563	-1.13818359	+69.08203125	-3.20800781	-61.78710938	+1364	+7.96728516	-5.67333984	-0.72949219	+4.89990234	-0.74707031	+15.35888672	+1280	+6.41162109	-9.70751953	-1.05468750	+40.14404297	+10.17333984	-42.86865234	+1372
+1457970401.85019990	+8.10791016	-6.41601563	-1.13818359	+69.16992188	-3.20800781	-61.67724609	+1360	+7.95410156	-5.67773438	-0.72949219	+4.96582031	-0.61523438	+15.31494141	+1276	+6.39404297	-9.71191406	-1.05908203	+40.23193359	+10.32714844	-42.73681641	+1368
+1457970401.85439990	+8.09472656	-6.41601563	-1.13818359	+69.23583984	-3.22998047	-61.58935547	+1356	+7.94091797	-5.67773438	-0.72949219	+5.05371094	-0.52734375	+15.27099609	+1272	+6.38085938	-9.72070313	-1.06347656	+40.29785156	+10.43701172	-42.62695313	+1368
+1457970401.85850000	+8.08154297	-6.42480469	-1.13818359	+69.25781250	-3.22998047	-61.47949219	+1352	+7.92773438	-5.68212891	-0.73388672	+5.05371094	-0.41748047	+15.24902344	+1272	+6.36767578	-9.72509766	-1.06787109	+40.38574219	+10.54687500	-42.47314453	+1364
+1457970401.86270000	+8.07275391	-6.42041016	-1.13818359	+69.34570313	-3.27392578	-61.41357422	+1348	+7.91894531	-5.68212891	-0.73388672	+5.11962891	-0.32958984	+15.24902344	+1268	+6.35888672	-9.72949219	-1.06787109	+40.47363281	+10.63476563	-42.36328125	+1360
+1457970401.86690000	+8.06396484	-6.42041016	-1.13378906	+69.43359375	-3.31787109	-61.36962891	+1344	+7.91015625	-5.68212891	-0.72949219	+5.20751953	-0.30761719	+15.22705078	+1264	+6.35009766	-9.72949219	-1.06787109	+40.56152344	+10.70068359	-42.29736328	+1352
+1457970401.87100010	+8.05517578	-6.42480469	-1.13378906	+69.41162109	-3.36181641	-61.32568359	+1340	+7.90136719	-5.69091797	-0.72949219	+5.16357422	-0.26367188	+15.22705078	+1260	+6.34130859	-9.73388672	-1.06787109	+40.62744141	+10.74462891	-42.20947266	+1348
+1457970401.87940000	+8.04638672	-6.42480469	-1.12500000	+69.52148438	-3.47167969	-61.32568359	+1332	+7.89257813	-5.68652344	-0.72070313	+5.25146484	-0.21972656	+15.24902344	+1252	+6.33251953	-9.73828125	-1.06347656	+40.73730469	+10.83251953	-42.14355469	+1336
+1457970401.88350010	+8.04199219	-6.43359375	-1.12060547	+69.45556641	-3.51562500	-61.32568359	+1328	+7.88818359	-5.69531250	-0.72070313	+5.18554688	-0.21972656	+15.24902344	+1248	+6.33691406	-9.73828125	-1.05908203	+40.75927734	+10.85449219	-42.12158203	+1332
+1457970401.88770010	+8.04199219	-6.43359375	-1.12060547	+69.45556641	-3.55957031	-61.34765625	+1324	+7.88818359	-5.69531250	-0.71630859	+5.18554688	-0.21972656	+15.29296875	+1244	+6.33691406	-9.74267578	-1.05468750	+40.78125000	+10.85449219	-42.12158203	+1324
+1457970401.89190010	+8.04638672	-6.43359375	-1.11621094	+69.47753906	-3.64746094	-61.36962891	+1320	+7.88818359	-5.69531250	-0.71191406	+5.18554688	-0.21972656	+15.31494141	+1240	+6.33691406	-9.74267578	-1.05029297	+40.80322266	+10.85449219	-42.09960938	+1320
+1457970401.89599990	+8.04199219	-6.44238281	-1.11181641	+69.36767578	-3.69140625	-61.39160156	+1316	+7.88818359	-5.69970703	-0.71191406	+5.11962891	-0.24169922	+15.33691406	+1232	+6.33691406	-9.74707031	-1.05029297	+40.78125000	+10.85449219	-42.09960938	+1316
+1457970401.90019990	+8.04638672	-6.44238281	-1.10742188	+69.32373047	-3.75732422	-61.43554688	+1308	+7.88818359	-5.70410156	-0.70751953	+5.07568359	-0.24169922	+15.38085938	+1228	+6.33691406	-9.74707031	-1.04589844	+40.78125000	+10.83251953	-42.09960938	+1312
+1457970401.90440010	+8.05078125	-6.44677734	-1.10742188	+69.30175781	-3.82324219	-61.50146484	+1304	+7.89257813	-5.70410156	-0.70312500	+5.05371094	-0.28564453	+15.40283203	+1224	+6.34130859	-9.74707031	-1.04150391	+40.75927734	+10.81054688	-42.12158203	+1312
+1457970401.90850000	+8.05517578	-6.45117188	-1.10302734	+69.23583984	-3.84521484	-61.52343750	+1296	+7.89697266	-5.70849609	-0.70312500	+5.00976563	-0.28564453	+15.42480469	+1216	+6.34570313	-9.74707031	-1.04150391	+40.73730469	+10.81054688	-42.14355469	+1308
+1457970401.91689990	+8.06396484	-6.45556641	-1.09863281	+69.10400391	-3.91113281	-61.63330078	+1284	+7.90136719	-5.71289063	-0.69873047	+4.92187500	-0.35156250	+15.46875000	+1204	+6.34570313	-9.75146484	-1.03271484	+40.64941406	+10.76660156	-42.18750000	+1304
+1457970401.92100000	+8.06396484	-6.45996094	-1.09863281	+69.08203125	-3.91113281	-61.65527344	+1280	+7.90136719	-5.71289063	-0.69873047	+4.89990234	-0.35156250	+15.49072266	+1200	+6.35009766	-9.75146484	-1.03271484	+40.62744141	+10.76660156	-42.20947266	+1300
+1457970401.92520000	+8.06835938	-6.45996094	-1.09863281	+69.03808594	-3.93310547	-61.67724609	+1272	+7.90576172	-5.71289063	-0.69433594	+4.87792969	-0.37353516	+15.49072266	+1196	+6.35009766	-9.75146484	-1.03271484	+40.60546875	+10.76660156	-42.20947266	+1300
+1457970401.92930010	+8.06835938	-6.45996094	-1.09423828	+68.99414063	-3.93310547	-61.72119141	+1268	+7.90576172	-5.71728516	-0.69433594	+4.83398438	-0.37353516	+15.49072266	+1188	+6.35009766	-9.75585938	-1.02832031	+40.56152344	+10.74462891	-42.23144531	+1296
+1457970401.93350010	+8.07275391	-6.46435547	-1.09423828	+68.90625000	-3.95507813	-61.76513672	+1264	+7.91455078	-5.71728516	-0.69433594	+4.76806641	-0.41748047	+15.51269531	+1184	+6.35009766	-9.75585938	-1.02832031	+40.53955078	+10.74462891	-42.23144531	+1292
+1457970401.93770000	+8.07714844	-6.46875000	-1.09423828	+68.84033203	-3.95507813	-61.83105469	+1260	+7.91894531	-5.72167969	-0.68994141	+4.70214844	-0.46142578	+15.53466797	+1180	+6.35009766	-9.75585938	-1.02832031	+40.51757813	+10.72265625	-42.25341797	+1292
+1457970401.94180010	+8.08154297	-6.46875000	-1.08984375	+68.75244141	-3.97705078	-61.89697266	+1256	+7.92333984	-5.72607422	-0.68994141	+4.61425781	-0.48339844	+15.55664063	+1176	+6.35009766	-9.75585938	-1.02832031	+40.49560547	+10.72265625	-42.25341797	+1288
+1457970401.94600010	+8.10791016	-6.48632813	-1.08105469	+68.31298828	-3.95507813	-62.24853516	+1256	+7.94970703	-5.73925781	-0.68115234	+4.30664063	-0.63720703	+15.57861328	+1176	+6.35009766	-9.75585938	-1.02832031	+40.45166016	+10.70068359	-42.27539063	+1288
+1457970401.95429990	+8.13427734	-6.49951172	-1.07226563	+67.87353516	-3.84521484	-62.57812500	+1256	+7.98046875	-5.75683594	-0.67675781	+3.91113281	-0.76904297	+15.57861328	+1176	+6.35009766	-9.76025391	-1.02832031	+40.34179688	+10.67871094	-42.29736328	+1284
+1457970401.95849990	+8.14306641	-6.50390625	-1.07226563	+67.60986328	-3.73535156	-62.77587891	+1256	+7.99804688	-5.76123047	-0.67675781	+3.71337891	-0.83496094	+15.53466797	+1172	+6.35009766	-9.76464844	-1.02832031	+40.14404297	+10.61279297	-42.36328125	+1280
+1457970401.96269990	+8.15185547	-6.50830078	-1.06787109	+67.43408203	-3.62548828	-62.92968750	+1260	+8.00683594	-5.76562500	-0.67675781	+3.58154297	-0.85693359	+15.51269531	+1172	+6.35009766	-9.76904297	-1.03271484	+39.94628906	+10.56884766	-42.40722656	+1280
+1457970401.96680000	+8.16064453	-6.50830078	-1.06787109	+67.25830078	-3.51562500	-63.06152344	+1260	+8.02001953	-5.77001953	-0.68115234	+3.49365234	-0.85693359	+15.46875000	+1172	+6.35009766	-9.77343750	-1.03271484	+39.77050781	+10.50292969	-42.45117188	+1280
+1457970401.97100000	+8.16943359	-6.51269531	-1.06787109	+67.06054688	-3.38378906	-63.21533203	+1264	+8.02880859	-5.77441406	-0.68115234	+3.38378906	-0.87890625	+15.42480469	+1172	+6.34570313	-9.78222656	-1.03710938	+39.41894531	+10.39306641	-42.56103516	+1276
+1457970401.97519990	+8.17822266	-6.51708984	-1.06787109	+66.86279297	-3.22998047	-63.32519531	+1264	+8.03759766	-5.77880859	-0.68115234	+3.27392578	-0.85693359	+15.38085938	+1176	+6.34570313	-9.78662109	-1.04150391	+39.17724609	+10.32714844	-42.62695313	+1276
+1457970401.97930000	+8.18701172	-6.52148438	-1.06347656	+66.66503906	-3.07617188	-63.47900391	+1268	+8.05078125	-5.78320313	-0.68115234	+3.16406250	-0.87890625	+15.33691406	+1176	+6.34570313	-9.79101563	-1.04150391	+39.00146484	+10.26123047	-42.69287109	+1272
+1457970401.98350000	+8.19580078	-6.52587891	-1.06347656	+66.44531250	-2.92236328	-63.61083984	+1268	+8.05957031	-5.78759766	-0.68554688	+3.05419922	-0.85693359	+15.29296875	+1176	+6.34570313	-9.79101563	-1.04150391	+38.82568359	+10.19531250	-42.75878906	+1268
+1457970401.99180010	+8.21337891	-6.53466797	-1.05908203	+66.02783203	-2.61474609	-63.85253906	+1272	+8.08154297	-5.79199219	-0.68554688	+2.83447266	-0.85693359	+15.22705078	+1180	+6.35449219	-9.79101563	-1.03710938	+38.58398438	+10.10742188	-42.86865234	+1268
+1457970401.99600010	+8.22216797	-6.53906250	-1.05908203	+65.80810547	-2.46093750	-63.96240234	+1276	+8.09472656	-5.79638672	-0.68554688	+2.72460938	-0.83496094	+15.20507813	+1180	+6.35888672	-9.79101563	-1.03710938	+38.49609375	+10.06347656	-42.91259766	+1264
+1457970402.00020000	+8.23095703	-6.54345703	-1.05908203	+65.61035156	-2.30712891	-64.05029297	+1280	+8.10351563	-5.80078125	-0.68554688	+2.61474609	-0.83496094	+15.18310547	+1180	+6.36767578	-9.79101563	-1.03271484	+38.43017578	+10.01953125	-42.97851563	+1264
+1457970402.00430010	+8.23974609	-6.55224609	-1.05468750	+65.41259766	-2.15332031	-64.18212891	+1284	+8.11669922	-5.80517578	-0.68994141	+2.48291016	-0.85693359	+15.16113281	+1180	+6.37646484	-9.78662109	-1.02832031	+38.36425781	+9.97558594	-43.04443359	+1268
+1457970402.00850010	+8.24853516	-6.55664063	-1.05468750	+65.21484375	-2.04345703	-64.27001953	+1288	+8.12988281	-5.80517578	-0.68554688	+2.37304688	-0.87890625	+15.13916016	+1184	+6.38085938	-9.78662109	-1.02392578	+38.29833984	+9.90966797	-43.08837891	+1268
+1457970402.01259990	+8.25732422	-6.56103516	-1.05468750	+65.03906250	-1.93359375	-64.33593750	+1292	+8.14306641	-5.80957031	-0.68554688	+2.26318359	-0.90087891	+15.11718750	+1184	+6.38964844	-9.78662109	-1.01953125	+38.21044922	+9.86572266	-43.15429688	+1272
+1457970402.01679990	+8.26611328	-6.56542969	-1.05029297	+64.84130859	-1.82373047	-64.42382813	+1296	+8.15185547	-5.81396484	-0.68554688	+2.13134766	-0.92285156	+15.09521484	+1184	+6.39843750	-9.78222656	-1.01953125	+38.14453125	+9.79980469	-43.22021484	+1272
+1457970402.02099990	+8.27929688	-6.56982422	-1.05029297	+64.68750000	-1.73583984	-64.48974609	+1300	+8.16503906	-5.81396484	-0.68554688	+2.02148438	-0.96679688	+15.07324219	+1184	+6.40722656	-9.78222656	-1.01513672	+38.05664063	+9.73388672	-43.26416016	+1276
+1457970402.02930000	+8.29687500	-6.57861328	-1.04150391	+64.37988281	-1.62597656	-64.66552734	+1312	+8.18701172	-5.82275391	-0.68115234	+1.80175781	-1.07666016	+15.05126953	+1184	+6.42041016	-9.77783203	-1.00634766	+37.88085938	+9.60205078	-43.39599609	+1284
+1457970402.03350000	+8.31005859	-6.57861328	-1.04150391	+64.22607422	-1.58203125	-64.73144531	+1320	+8.20019531	-5.82275391	-0.68115234	+1.71386719	-1.14257813	+15.02929688	+1184	+6.42919922	-9.77783203	-1.00195313	+37.79296875	+9.51416016	-43.43994141	+1284
+1457970402.03760000	+8.31884766	-6.58300781	-1.03710938	+64.09423828	-1.53808594	-64.79736328	+1324	+8.21337891	-5.82714844	-0.67675781	+1.60400391	-1.23046875	+14.98535156	+1184	+6.43359375	-9.77783203	-1.00195313	+37.66113281	+9.42626953	-43.48388672	+1288
+1457970402.04180000	+8.32763672	-6.58300781	-1.03271484	+63.96240234	-1.51611328	-64.88525391	+1332	+8.22216797	-5.82714844	-0.67675781	+1.49414063	-1.31835938	+14.96337891	+1188	+6.43798828	-9.77783203	-1.00195313	+37.55126953	+9.33837891	-43.52783203	+1288
+1457970402.04600000	+8.34082031	-6.58740234	-1.02832031	+63.85253906	-1.51611328	-64.95117188	+1340	+8.23535156	-5.83154297	-0.67236328	+1.40625000	-1.38427734	+14.94140625	+1188	+6.44238281	-9.77783203	-1.00195313	+37.44140625	+9.25048828	-43.54980469	+1288
+1457970402.05010010	+8.34960938	-6.58740234	-1.02392578	+63.72070313	-1.49414063	-65.03906250	+1348	+8.24414063	-5.83154297	-0.67236328	+1.29638672	-1.47216797	+14.91943359	+1188	+6.44677734	-9.77783203	-1.00195313	+37.30957031	+9.18457031	-43.57177734	+1288
+1457970402.05430010	+8.35839844	-6.59179688	-1.01953125	+63.58886719	-1.49414063	-65.10498047	+1356	+8.25732422	-5.83593750	-0.66796875	+1.20849609	-1.53808594	+14.87548828	+1192	+6.44677734	-9.77783203	-1.00634766	+37.15576172	+9.09667969	-43.59375000	+1292
+1457970402.06259990	+8.38037109	-6.59619141	-1.01074219	+63.34716797	-1.47216797	-65.23681641	+1368	+8.27490234	-5.84033203	-0.66357422	+1.03271484	-1.69189453	+14.78759766	+1196	+6.44677734	-9.78222656	-1.01074219	+36.87011719	+8.96484375	-43.59375000	+1292
+1457970402.06680010	+8.38916016	-6.59619141	-1.01074219	+63.21533203	-1.47216797	-65.28076172	+1376	+8.28369141	-5.84472656	-0.66357422	+0.92285156	-1.73583984	+14.76562500	+1200	+6.44677734	-9.78222656	-1.01513672	+36.73828125	+8.89892578	-43.57177734	+1292
+1457970402.07100010	+8.39794922	-6.59619141	-1.00634766	+63.10546875	-1.45019531	-65.36865234	+1384	+8.29687500	-5.84472656	-0.66357422	+0.85693359	-1.80175781	+14.69970703	+1204	+6.44677734	-9.78222656	-1.01513672	+36.60644531	+8.83300781	-43.57177734	+1292
+1457970402.07509990	+8.40673828	-6.60058594	-1.00195313	+62.97363281	-1.45019531	-65.43457031	+1392	+8.30566406	-5.84912109	-0.66357422	+0.76904297	-1.86767578	+14.65576172	+1204	+6.44238281	-9.78662109	-1.01953125	+36.47460938	+8.78906250	-43.54980469	+1292
+1457970402.07929990	+8.41113281	-6.60498047	-0.99755859	+62.81982422	-1.42822266	-65.47851563	+1400	+8.31005859	-5.85351563	-0.66357422	+0.68115234	-1.91162109	+14.61181641	+1208	+6.44238281	-9.78662109	-1.02392578	+36.34277344	+8.76708984	-43.52783203	+1292
+1457970402.08340000	+8.42431641	-6.60498047	-0.99755859	+62.73193359	-1.40625000	-65.54443359	+1408	+8.32324219	-5.85351563	-0.66357422	+0.63720703	-1.95556641	+14.56787109	+1212	+6.44238281	-9.78662109	-1.02392578	+36.23291016	+8.74511719	-43.52783203	+1288
+1457970402.08760000	+8.42871094	-6.60937500	-0.99316406	+62.57812500	-1.38427734	-65.58837891	+1416	+8.32763672	-5.85791016	-0.65917969	+0.57128906	-1.97753906	+14.50195313	+1216	+6.44238281	-9.79101563	-1.02832031	+36.14501953	+8.72314453	-43.52783203	+1288
+1457970402.09180000	+8.43750000	-6.61376953	-0.99316406	+62.44628906	-1.38427734	-65.63232422	+1420	+8.33642578	-5.86230469	-0.66357422	+0.50537109	-2.02148438	+14.45800781	+1220	+6.44238281	-9.79101563	-1.02832031	+36.03515625	+8.70117188	-43.52783203	+1284
+1457970402.10010000	+8.44628906	-6.61816406	-0.98876953	+62.22656250	-1.36230469	-65.72021484	+1432	+8.34960938	-5.86230469	-0.66357422	+0.41748047	-2.08740234	+14.37011719	+1224	+6.44677734	-9.79101563	-1.02832031	+35.90332031	+8.67919922	-43.52783203	+1280
+1457970402.10430000	+8.45507813	-6.62255859	-0.98876953	+62.11669922	-1.36230469	-65.76416016	+1440	+8.35400391	-5.86669922	-0.66357422	+0.37353516	-2.10937500	+14.32617188	+1228	+6.45117188	-9.79101563	-1.02392578	+35.85937500	+8.65722656	-43.54980469	+1280
+1457970402.10840010	+8.45947266	-6.62255859	-0.98876953	+62.05078125	-1.36230469	-65.80810547	+1448	+8.36279297	-5.86669922	-0.66357422	+0.35156250	-2.15332031	+14.30419922	+1228	+6.45117188	-9.79101563	-1.02392578	+35.81542969	+8.65722656	-43.57177734	+1280
+1457970402.11260010	+8.46386719	-6.62695313	-0.98437500	+61.96289063	-1.36230469	-65.85205078	+1452	+8.36718750	-5.87109375	-0.66357422	+0.32958984	-2.17529297	+14.28222656	+1232	+6.45556641	-9.79101563	-1.01953125	+35.79345703	+8.63525391	-43.61572266	+1280
+1457970402.11680010	+8.46826172	-6.63134766	-0.98437500	+61.85302734	-1.36230469	-65.91796875	+1460	+8.37597656	-5.87109375	-0.65917969	+0.28564453	-2.21923828	+14.26025391	+1232	+6.45996094	-9.79101563	-1.01513672	+35.74951172	+8.63525391	-43.65966797	+1280
+1457970402.12089990	+8.47705078	-6.63134766	-0.98437500	+61.80908203	-1.38427734	-65.93994141	+1468	+8.38037109	-5.87548828	-0.65917969	+0.26367188	-2.24121094	+14.23828125	+1232	+6.46875000	-9.78662109	-1.01074219	+35.72753906	+8.61328125	-43.70361328	+1280
+1457970402.12509990	+8.48144531	-6.63574219	-0.97998047	+61.74316406	-1.42822266	-65.98388672	+1472	+8.38476563	-5.87548828	-0.65917969	+0.26367188	-2.28515625	+14.26025391	+1236	+6.47314453	-9.78662109	-1.00634766	+35.72753906	+8.61328125	-43.74755859	+1280
+1457970402.13340000	+8.49023438	-6.63574219	-0.97558594	+61.65527344	-1.51611328	-66.07177734	+1488	+8.39355469	-5.87548828	-0.65478516	+0.21972656	-2.35107422	+14.26025391	+1240	+6.48632813	-9.78662109	-0.99755859	+35.70556641	+8.54736328	-43.81347656	+1284
+1457970402.13759990	+8.49462891	-6.64013672	-0.97558594	+61.61132813	-1.56005859	-66.11572266	+1496	+8.39794922	-5.87548828	-0.65478516	+0.21972656	-2.39501953	+14.30419922	+1240	+6.49072266	-9.78662109	-0.99755859	+35.70556641	+8.52539063	-43.85742188	+1288
+1457970402.14179990	+8.49902344	-6.64013672	-0.97119141	+61.58935547	-1.62597656	-66.18164063	+1504	+8.40234375	-5.87988281	-0.65039063	+0.19775391	-2.43896484	+14.32617188	+1244	+6.49511719	-9.78222656	-0.99316406	+35.70556641	+8.48144531	-43.92333984	+1288
+1457970402.14590000	+8.50781250	-6.64013672	-0.96679688	+61.56738281	-1.66992188	-66.24755859	+1512	+8.40673828	-5.87988281	-0.65039063	+0.19775391	-2.48291016	+14.34814453	+1244	+6.50390625	-9.78222656	-0.98876953	+35.68359375	+8.43750000	-43.96728516	+1292
+1457970402.15430000	+8.51660156	-6.64013672	-0.95800781	+61.52343750	-1.80175781	-66.33544922	+1528	+8.41552734	-5.87988281	-0.64160156	+0.15380859	-2.54882813	+14.43603516	+1252	+6.51269531	-9.78662109	-0.98437500	+35.63964844	+8.32763672	-44.03320313	+1296
+1457970402.15840010	+8.52099609	-6.64013672	-0.95800781	+61.50146484	-1.84570313	-66.35742188	+1532	+8.41992188	-5.87988281	-0.64160156	+0.15380859	-2.59277344	+14.47998047	+1256	+6.51269531	-9.78662109	-0.98437500	+35.61767578	+8.28369141	-44.05517578	+1296
+1457970402.16260000	+8.52539063	-6.64013672	-0.95361328	+61.50146484	-1.91162109	-66.42333984	+1540	+8.42431641	-5.87988281	-0.63720703	+0.13183594	-2.61474609	+14.52392578	+1260	+6.51708984	-9.78662109	-0.98437500	+35.57373047	+8.21777344	-44.07714844	+1296
+1457970402.17090010	+8.53417969	-6.64013672	-0.94482422	+61.45751953	-2.02148438	-66.53320313	+1556	+8.43310547	-5.88427734	-0.62841797	+0.10986328	-2.70263672	+14.63378906	+1264	+6.52148438	-9.79101563	-0.98437500	+35.48583984	+8.08593750	-44.07714844	+1296
+1457970402.17510010	+8.53857422	-6.64013672	-0.94042969	+61.43554688	-2.06542969	-66.57714844	+1564	+8.43750000	-5.88427734	-0.62402344	+0.08789063	-2.72460938	+14.67773438	+1272	+6.52148438	-9.79101563	-0.98876953	+35.44189453	+8.02001953	-44.09912109	+1296
+1457970402.17919990	+8.54296875	-6.64013672	-0.93603516	+61.41357422	-2.10937500	-66.64306641	+1568	+8.44189453	-5.88427734	-0.61962891	+0.08789063	-2.76855469	+14.74365234	+1276	+6.52148438	-9.79541016	-0.99316406	+35.37597656	+7.97607422	-44.09912109	+1300
+1457970402.18339990	+8.54736328	-6.64013672	-0.93164063	+61.41357422	-2.15332031	-66.68701172	+1576	+8.44628906	-5.88427734	-0.61962891	+0.06591797	-2.79052734	+14.78759766	+1280	+6.52148438	-9.79980469	-0.99316406	+35.31005859	+7.91015625	-44.09912109	+1300
+1457970402.18759990	+8.55175781	-6.64453125	-0.93164063	+61.36962891	-2.19726563	-66.73095703	+1584	+8.45068359	-5.88427734	-0.61523438	+0.06591797	-2.83447266	+14.83154297	+1284	+6.52148438	-9.79980469	-0.99755859	+35.24414063	+7.84423828	-44.09912109	+1300
+1457970402.19170000	+8.55615234	-6.64453125	-0.92724609	+61.34765625	-2.24121094	-66.77490234	+1588	+8.45507813	-5.88867188	-0.61083984	+0.06591797	-2.87841797	+14.89746094	+1288	+6.51708984	-9.80419922	-0.99755859	+35.20019531	+7.80029297	-44.09912109	+1300
+1457970402.19590000	+8.55615234	-6.64453125	-0.92724609	+61.32568359	-2.28515625	-66.81884766	+1592	+8.45947266	-5.88867188	-0.60644531	+0.06591797	-2.90039063	+14.94140625	+1296	+6.51708984	-9.80859375	-1.00195313	+35.13427734	+7.75634766	-44.09912109	+1300
+1457970402.20009990	+8.56054688	-6.64453125	-0.92285156	+61.30371094	-2.32910156	-66.86279297	+1600	+8.45947266	-5.88867188	-0.60644531	+0.08789063	-2.92236328	+14.98535156	+1300	+6.51708984	-9.80859375	-1.00195313	+35.09033203	+7.71240234	-44.09912109	+1300
+1457970402.20840000	+8.56933594	-6.64892578	-0.91845703	+61.28173828	-2.39501953	-66.97265625	+1612	+8.46826172	-5.88867188	-0.60205078	+0.13183594	-2.98828125	+15.07324219	+1308	+6.52148438	-9.81298828	-1.00634766	+35.02441406	+7.64648438	-44.14306641	+1296
+1457970402.21260000	+8.56933594	-6.64892578	-0.91406250	+61.25976563	-2.43896484	-67.01660156	+1616	+8.47265625	-5.89306641	-0.59765625	+0.15380859	-3.03222656	+15.11718750	+1312	+6.52148438	-9.81298828	-1.00634766	+35.00244141	+7.60253906	-44.16503906	+1296
+1457970402.21670010	+8.57373047	-6.64892578	-0.91406250	+61.23779297	-2.48291016	-67.03857422	+1624	+8.47265625	-5.89306641	-0.59765625	+0.17578125	-3.05419922	+15.16113281	+1320	+6.52587891	-9.81738281	-1.00195313	+34.98046875	+7.58056641	-44.20898438	+1296
+1457970402.22090010	+8.57812500	-6.65332031	-0.91406250	+61.25976563	-2.50488281	-67.06054688	+1628	+8.47705078	-5.89306641	-0.59326172	+0.21972656	-3.07617188	+15.20507813	+1324	+6.52587891	-9.81738281	-1.00195313	+34.98046875	+7.55859375	-44.23095703	+1296
+1457970402.22510000	+8.57812500	-6.65332031	-0.90966797	+61.25976563	-2.54882813	-67.08251953	+1632	+8.47705078	-5.89306641	-0.59326172	+0.26367188	-3.09814453	+15.24902344	+1328	+6.53027344	-9.81738281	-0.99755859	+35.00244141	+7.55859375	-44.27490234	+1296
+1457970402.22919990	+8.58251953	-6.65332031	-0.90966797	+61.23779297	-2.59277344	-67.10449219	+1636	+8.48144531	-5.89306641	-0.59326172	+0.30761719	-3.12011719	+15.29296875	+1332	+6.53906250	-9.81738281	-0.99755859	+35.02441406	+7.53662109	-44.31884766	+1296
+1457970402.23340010	+8.58251953	-6.65332031	-0.90966797	+61.25976563	-2.63671875	-67.12646484	+1640	+8.48144531	-5.89306641	-0.59326172	+0.37353516	-3.14208984	+15.33691406	+1336	+6.54345703	-9.81738281	-0.99316406	+35.06835938	+7.51464844	-44.36279297	+1296
+1457970402.24169990	+8.58251953	-6.65332031	-0.90966797	+61.28173828	-2.70263672	-67.14843750	+1652	+8.48144531	-5.89306641	-0.58886719	+0.46142578	-3.16406250	+15.44677734	+1340	+6.55224609	-9.81738281	-0.98437500	+35.13427734	+7.51464844	-44.42871094	+1300
+1457970402.24589990	+8.58691406	-6.65332031	-0.90966797	+61.30371094	-2.74658203	-67.17041016	+1656	+8.48144531	-5.89746094	-0.58886719	+0.50537109	-3.16406250	+15.51269531	+1344	+6.55664063	-9.81298828	-0.98437500	+35.17822266	+7.51464844	-44.47265625	+1300
+1457970402.25000000	+8.58691406	-6.65771484	-0.90966797	+61.32568359	-2.76855469	-67.17041016	+1660	+8.48583984	-5.89746094	-0.58886719	+0.57128906	-3.16406250	+15.55664063	+1348	+6.56103516	-9.81298828	-0.97998047	+35.22216797	+7.51464844	-44.51660156	+1300
+1457970402.25420000	+8.58691406	-6.65771484	-0.90966797	+61.34765625	-2.81250000	-67.17041016	+1664	+8.48583984	-5.89746094	-0.58886719	+0.61523438	-3.16406250	+15.62255859	+1352	+6.56542969	-9.81298828	-0.97558594	+35.26611328	+7.51464844	-44.56054688	+1304
+1457970402.25840000	+8.58691406	-6.65771484	-0.90966797	+61.34765625	-2.83447266	-67.17041016	+1668	+8.48144531	-5.89746094	-0.58447266	+0.68115234	-3.16406250	+15.66650391	+1352	+6.56982422	-9.81298828	-0.97119141	+35.31005859	+7.51464844	-44.58251953	+1304
+1457970402.26250000	+8.58691406	-6.65771484	-0.90966797	+61.36962891	-2.85644531	-67.17041016	+1672	+8.48144531	-5.89746094	-0.58447266	+0.72509766	-3.16406250	+15.73242188	+1356	+6.56982422	-9.81298828	-0.97119141	+35.33203125	+7.53662109	-44.60449219	+1304
+1457970402.26670000	+8.58691406	-6.65771484	-0.90966797	+61.39160156	-2.90039063	-67.17041016	+1676	+8.48144531	-5.89746094	-0.58447266	+0.76904297	-3.14208984	+15.79833984	+1360	+6.57421875	-9.81298828	-0.97119141	+35.37597656	+7.53662109	-44.60449219	+1304
+1457970402.27500010	+8.58251953	-6.65771484	-0.90966797	+61.41357422	-2.94433594	-67.17041016	+1684	+8.48144531	-5.89746094	-0.58447266	+0.87890625	-3.12011719	+15.90820313	+1364	+6.57421875	-9.81298828	-0.96679688	+35.41992188	+7.55859375	-44.62646484	+1304
+1457970402.27920010	+8.58251953	-6.65771484	-0.90966797	+61.43554688	-2.94433594	-67.17041016	+1688	+8.48144531	-5.89746094	-0.58447266	+0.92285156	-3.09814453	+15.97412109	+1364	+6.57421875	-9.81738281	-0.96679688	+35.41992188	+7.58056641	-44.62646484	+1304
+1457970402.28340010	+8.58251953	-6.65771484	-0.90966797	+61.45751953	-2.96630859	-67.17041016	+1692	+8.47705078	-5.89746094	-0.58447266	+0.96679688	-3.05419922	+16.01806641	+1368	+6.57421875	-9.81738281	-0.96679688	+35.44189453	+7.58056641	-44.62646484	+1304
+1457970402.28749990	+8.58251953	-6.65771484	-0.90966797	+61.45751953	-2.98828125	-67.14843750	+1696	+8.47705078	-5.90185547	-0.58447266	+0.98876953	-3.03222656	+16.08398438	+1372	+6.56982422	-9.81738281	-0.97119141	+35.44189453	+7.60253906	-44.60449219	+1304
+1457970402.29169990	+8.58251953	-6.65771484	-0.90966797	+61.47949219	-2.98828125	-67.14843750	+1696	+8.47705078	-5.90185547	-0.58447266	+1.03271484	-2.98828125	+16.12792969	+1372	+6.56982422	-9.81738281	-0.97119141	+35.44189453	+7.60253906	-44.60449219	+1304
+1457970402.29590010	+8.58251953	-6.65771484	-0.90966797	+61.47949219	-3.01025391	-67.14843750	+1700	+8.47705078	-5.90185547	-0.58886719	+1.05468750	-2.96630859	+16.17187500	+1376	+6.56982422	-9.82177734	-0.97119141	+35.44189453	+7.62451172	-44.58251953	+1304
+1457970402.30000000	+8.57812500	-6.65771484	-0.90966797	+61.47949219	-3.01025391	-67.14843750	+1704	+8.47265625	-5.90185547	-0.58886719	+1.07666016	-2.92236328	+16.21582031	+1380	+6.56542969	-9.82177734	-0.97119141	+35.44189453	+7.64648438	-44.58251953	+1308
+1457970402.30839990	+8.57812500	-6.65771484	-0.90966797	+61.52343750	-3.05419922	-67.14843750	+1708	+8.47265625	-5.90625000	-0.58886719	+1.12060547	-2.87841797	+16.30371094	+1384	+6.56103516	-9.82617188	-0.97558594	+35.44189453	+7.66845703	-44.53857422	+1308
+1457970402.31250000	+8.57812500	-6.65771484	-0.91406250	+61.52343750	-3.05419922	-67.12646484	+1712	+8.46826172	-5.90625000	-0.58886719	+1.14257813	-2.83447266	+16.34765625	+1388	+6.56103516	-9.82617188	-0.97998047	+35.41992188	+7.69042969	-44.51660156	+1308
+1457970402.31670000	+8.57812500	-6.65771484	-0.91406250	+61.54541016	-3.07617188	-67.12646484	+1712	+8.46826172	-5.91064453	-0.58886719	+1.14257813	-2.81250000	+16.36962891	+1388	+6.55664063	-9.83056641	-0.97998047	+35.41992188	+7.71240234	-44.51660156	+1304
+1457970402.32080010	+8.57812500	-6.65771484	-0.91406250	+61.54541016	-3.09814453	-67.12646484	+1716	+8.46826172	-5.91064453	-0.58886719	+1.16455078	-2.81250000	+16.39160156	+1392	+6.55224609	-9.83056641	-0.97998047	+35.39794922	+7.73437500	-44.49462891	+1304
+1457970402.32500000	+8.57373047	-6.66210938	-0.91406250	+61.56738281	-3.12011719	-67.12646484	+1716	+8.46826172	-5.91064453	-0.58886719	+1.18652344	-2.79052734	+16.43554688	+1392	+6.55224609	-9.83496094	-0.98437500	+35.39794922	+7.75634766	-44.47265625	+1304
+1457970402.32920000	+8.57373047	-6.66210938	-0.91406250	+61.56738281	-3.12011719	-67.12646484	+1720	+8.46826172	-5.91064453	-0.58886719	+1.18652344	-2.76855469	+16.45751953	+1396	+6.54785156	-9.83496094	-0.98437500	+35.39794922	+7.77832031	-44.45068359	+1304
+1457970402.33750010	+8.57373047	-6.66210938	-0.91406250	+61.58935547	-3.18603516	-67.12646484	+1724	+8.46826172	-5.91503906	-0.58886719	+1.23046875	-2.76855469	+16.52343750	+1396	+6.54345703	-9.83935547	-0.98437500	+35.39794922	+7.82226563	-44.45068359	+1300
+1457970402.34170010	+8.57373047	-6.66650391	-0.91406250	+61.61132813	-3.20800781	-67.12646484	+1724	+8.46826172	-5.91503906	-0.58886719	+1.25244141	-2.74658203	+16.54541016	+1400	+6.54345703	-9.84375000	-0.98437500	+35.41992188	+7.84423828	-44.45068359	+1300
+1457970402.34579990	+8.57373047	-6.66650391	-0.91406250	+61.63330078	-3.22998047	-67.14843750	+1724	+8.46386719	-5.91503906	-0.58886719	+1.25244141	-2.74658203	+16.56738281	+1400	+6.54345703	-9.84375000	-0.98437500	+35.41992188	+7.86621094	-44.45068359	+1296
+1457970402.34999990	+8.57373047	-6.66650391	-0.91406250	+61.63330078	-3.25195313	-67.14843750	+1728	+8.46386719	-5.91503906	-0.58886719	+1.27441406	-2.74658203	+16.58935547	+1400	+6.54785156	-9.84375000	-0.98437500	+35.44189453	+7.86621094	-44.47265625	+1296
+1457970402.35419990	+8.56933594	-6.66650391	-0.91406250	+61.65527344	-3.29589844	-67.14843750	+1728	+8.46386719	-5.91503906	-0.58886719	+1.29638672	-2.74658203	+16.63330078	+1404	+6.54785156	-9.84375000	-0.97998047	+35.46386719	+7.88818359	-44.47265625	+1296
+1457970402.35830000	+8.56933594	-6.67089844	-0.91406250	+61.65527344	-3.31787109	-67.14843750	+1732	+8.46386719	-5.91503906	-0.58886719	+1.31835938	-2.74658203	+16.65527344	+1404	+6.54785156	-9.84375000	-0.97998047	+35.48583984	+7.91015625	-44.49462891	+1296
+1457970402.36250000	+8.56933594	-6.67089844	-0.91845703	+61.67724609	-3.36181641	-67.14843750	+1732	+8.46386719	-5.91503906	-0.58886719	+1.34033203	-2.74658203	+16.67724609	+1404	+6.55224609	-9.84814453	-0.97998047	+35.50781250	+7.91015625	-44.49462891	+1296
+1457970402.37080000	+8.56933594	-6.67529297	-0.91845703	+61.69921875	-3.40576172	-67.14843750	+1736	+8.46386719	-5.91503906	-0.58886719	+1.36230469	-2.74658203	+16.74316406	+1404	+6.55224609	-9.84814453	-0.97558594	+35.55175781	+7.93212891	-44.53857422	+1292
+1457970402.37500000	+8.56933594	-6.67529297	-0.91845703	+61.72119141	-3.44970703	-67.14843750	+1736	+8.46386719	-5.91503906	-0.58886719	+1.38427734	-2.74658203	+16.78710938	+1408	+6.55664063	-9.84814453	-0.97119141	+35.57373047	+7.93212891	-44.53857422	+1292
+1457970402.37920000	+8.56933594	-6.67529297	-0.91845703	+61.74316406	-3.47167969	-67.14843750	+1740	+8.46386719	-5.91503906	-0.58886719	+1.40625000	-2.74658203	+16.80908203	+1408	+6.55664063	-9.84814453	-0.97119141	+35.59570313	+7.93212891	-44.56054688	+1292
+1457970402.38330010	+8.56933594	-6.67529297	-0.91845703	+61.74316406	-3.49365234	-67.14843750	+1740	+8.46386719	-5.91503906	-0.58886719	+1.42822266	-2.72460938	+16.85302734	+1408	+6.55664063	-9.84814453	-0.97119141	+35.59570313	+7.95410156	-44.56054688	+1292
+1457970402.39159990	+8.56494141	-6.67529297	-0.91845703	+61.76513672	-3.51562500	-67.12646484	+1744	+8.45947266	-5.91503906	-0.58886719	+1.45019531	-2.70263672	+16.91894531	+1408	+6.55664063	-9.84814453	-0.97119141	+35.61767578	+7.97607422	-44.56054688	+1292
+1457970402.40000010	+8.56494141	-6.67529297	-0.91845703	+61.80908203	-3.53759766	-67.12646484	+1744	+8.45947266	-5.91943359	-0.58886719	+1.47216797	-2.65869141	+17.00683594	+1412	+6.55224609	-9.84814453	-0.97558594	+35.61767578	+7.97607422	-44.53857422	+1292
+1457970402.40409990	+8.56494141	-6.67529297	-0.91845703	+61.80908203	-3.55957031	-67.10449219	+1744	+8.45947266	-5.91943359	-0.58886719	+1.49414063	-2.63671875	+17.05078125	+1412	+6.55224609	-9.85253906	-0.97558594	+35.61767578	+7.99804688	-44.51660156	+1292
+1457970402.40829990	+8.56494141	-6.67529297	-0.91845703	+61.83105469	-3.55957031	-67.10449219	+1744	+8.45947266	-5.91943359	-0.58886719	+1.51611328	-2.61474609	+17.09472656	+1412	+6.54785156	-9.85253906	-0.97558594	+35.59570313	+7.99804688	-44.49462891	+1292
+1457970402.41249990	+8.56494141	-6.67529297	-0.91845703	+61.83105469	-3.58154297	-67.10449219	+1748	+8.45507813	-5.91943359	-0.58886719	+1.51611328	-2.59277344	+17.13867188	+1416	+6.54785156	-9.85253906	-0.97998047	+35.59570313	+8.02001953	-44.49462891	+1292
+1457970402.41660000	+8.56494141	-6.67529297	-0.91845703	+61.85302734	-3.58154297	-67.08251953	+1748	+8.45507813	-5.91943359	-0.58886719	+1.53808594	-2.57080078	+17.18261719	+1416	+6.54345703	-9.85693359	-0.97998047	+35.59570313	+8.04199219	-44.47265625	+1292
+1457970402.42500000	+8.56054688	-6.67529297	-0.92285156	+61.87500000	-3.58154297	-67.06054688	+1748	+8.45068359	-5.91943359	-0.58886719	+1.56005859	-2.48291016	+17.27050781	+1420	+6.53906250	-9.85693359	-0.98437500	+35.57373047	+8.06396484	-44.42871094	+1292
+1457970402.42910000	+8.56054688	-6.67529297	-0.92285156	+61.89697266	-3.58154297	-67.06054688	+1748	+8.45068359	-5.92382813	-0.58886719	+1.58203125	-2.46093750	+17.31445313	+1420	+6.53466797	-9.86132813	-0.98437500	+35.55175781	+8.08593750	-44.40673828	+1292
+1457970402.43330000	+8.56054688	-6.67529297	-0.92285156	+61.89697266	-3.58154297	-67.03857422	+1748	+8.45068359	-5.92382813	-0.59326172	+1.60400391	-2.41699219	+17.38037109	+1420	+6.53466797	-9.86132813	-0.98876953	+35.55175781	+8.12988281	-44.38476563	+1292
+1457970402.43750000	+8.56054688	-6.67529297	-0.92285156	+61.91894531	-3.58154297	-67.01660156	+1748	+8.45068359	-5.92382813	-0.59326172	+1.62597656	-2.37304688	+17.44628906	+1420	+6.53027344	-9.86132813	-0.98876953	+35.55175781	+8.15185547	-44.36279297	+1292
+1457970402.44160010	+8.56054688	-6.67529297	-0.92285156	+61.91894531	-3.58154297	-67.01660156	+1748	+8.44628906	-5.92382813	-0.59326172	+1.64794922	-2.32910156	+17.49023438	+1420	+6.53027344	-9.86572266	-0.98876953	+35.55175781	+8.17382813	-44.36279297	+1292
+1457970402.45000000	+8.55615234	-6.67529297	-0.92285156	+61.96289063	-3.60351563	-66.97265625	+1748	+8.44628906	-5.92382813	-0.59326172	+1.71386719	-2.26318359	+17.62207031	+1420	+6.52587891	-9.86572266	-0.98876953	+35.57373047	+8.21777344	-44.34082031	+1288
+1457970402.45409990	+8.55615234	-6.67529297	-0.92724609	+61.96289063	-3.60351563	-66.97265625	+1748	+8.44628906	-5.92382813	-0.59326172	+1.73583984	-2.21923828	+17.68798828	+1420	+6.52587891	-9.86572266	-0.98876953	+35.59570313	+8.26171875	-44.31884766	+1288
+1457970402.45830010	+8.55615234	-6.67529297	-0.92724609	+61.98486328	-3.60351563	-66.95068359	+1748	+8.44189453	-5.92382813	-0.59326172	+1.75781250	-2.19726563	+17.75390625	+1420	+6.52587891	-9.86572266	-0.98876953	+35.61767578	+8.28369141	-44.31884766	+1288
+1457970402.46659990	+8.55175781	-6.67968750	-0.93164063	+62.00683594	-3.60351563	-66.90673828	+1748	+8.44189453	-5.92382813	-0.59326172	+1.84570313	-2.13134766	+17.86376953	+1416	+6.53027344	-9.86572266	-0.98437500	+35.68359375	+8.32763672	-44.34082031	+1284
+1457970402.47079990	+8.55175781	-6.67968750	-0.93164063	+62.02880859	-3.60351563	-66.88476563	+1748	+8.43750000	-5.92382813	-0.59326172	+1.86767578	-2.10937500	+17.92968750	+1416	+6.53027344	-9.86572266	-0.98437500	+35.72753906	+8.37158203	-44.34082031	+1284
+1457970402.47490000	+8.55175781	-6.67968750	-0.93164063	+62.05078125	-3.60351563	-66.86279297	+1748	+8.43750000	-5.92382813	-0.59326172	+1.91162109	-2.08740234	+17.97363281	+1416	+6.53466797	-9.86572266	-0.98437500	+35.77148438	+8.39355469	-44.34082031	+1284
+1457970402.47910000	+8.54736328	-6.67968750	-0.93603516	+62.05078125	-3.60351563	-66.84082031	+1744	+8.43750000	-5.92382813	-0.59326172	+1.93359375	-2.06542969	+18.03955078	+1412	+6.53466797	-9.86132813	-0.97998047	+35.81542969	+8.41552734	-44.36279297	+1284
+1457970402.48330000	+8.54736328	-6.67968750	-0.93603516	+62.07275391	-3.60351563	-66.81884766	+1744	+8.43310547	-5.92382813	-0.59326172	+1.97753906	-2.04345703	+18.08349609	+1412	+6.53906250	-9.86132813	-0.97998047	+35.85937500	+8.43750000	-44.36279297	+1288
+1457970402.48740010	+8.54736328	-6.67968750	-0.93603516	+62.09472656	-3.60351563	-66.81884766	+1744	+8.43310547	-5.92382813	-0.59326172	+1.99951172	-2.02148438	+18.12744141	+1408	+6.53906250	-9.86132813	-0.97998047	+35.88134766	+8.45947266	-44.36279297	+1288
+1457970402.49580000	+8.54296875	-6.67968750	-0.94042969	+62.13867188	-3.58154297	-66.79687500	+1744	+8.43310547	-5.92382813	-0.59326172	+2.06542969	-1.97753906	+18.19335938	+1408	+6.53906250	-9.86132813	-0.97558594	+35.94726563	+8.50341797	-44.36279297	+1288
+1457970402.49990010	+8.54296875	-6.67968750	-0.94042969	+62.16064453	-3.58154297	-66.77490234	+1744	+8.42871094	-5.92382813	-0.59326172	+2.08740234	-1.95556641	+18.21533203	+1404	+6.53906250	-9.86132813	-0.97998047	+35.99121094	+8.52539063	-44.36279297	+1288
+1457970402.50410010	+8.53857422	-6.67968750	-0.94482422	+62.16064453	-3.55957031	-66.77490234	+1744	+8.42871094	-5.92382813	-0.59326172	+2.13134766	-1.93359375	+18.23730469	+1404	+6.53906250	-9.86132813	-0.97998047	+36.01318359	+8.52539063	-44.36279297	+1288
+1457970402.50830010	+8.53857422	-6.67968750	-0.94482422	+62.18261719	-3.55957031	-66.77490234	+1740	+8.42431641	-5.92382813	-0.59326172	+2.15332031	-1.93359375	+18.25927734	+1400	+6.53906250	-9.86132813	-0.97998047	+36.03515625	+8.54736328	-44.34082031	+1288
+1457970402.51239990	+8.53857422	-6.67968750	-0.94482422	+62.20458984	-3.53759766	-66.77490234	+1740	+8.42431641	-5.92382813	-0.59326172	+2.17529297	-1.91162109	+18.28125000	+1400	+6.53466797	-9.86132813	-0.97998047	+36.03515625	+8.56933594	-44.31884766	+1288
+1457970402.52080010	+8.53417969	-6.67529297	-0.94482422	+62.24853516	-3.49365234	-66.77490234	+1736	+8.41992188	-5.92382813	-0.59765625	+2.24121094	-1.88964844	+18.30322266	+1396	+6.53027344	-9.86572266	-0.98437500	+36.05712891	+8.61328125	-44.29687500	+1292
+1457970402.52490000	+8.53417969	-6.67529297	-0.94482422	+62.27050781	-3.47167969	-66.77490234	+1736	+8.41992188	-5.92382813	-0.59765625	+2.26318359	-1.86767578	+18.30322266	+1396	+6.52587891	-9.86572266	-0.98876953	+36.05712891	+8.63525391	-44.27490234	+1292
+1457970402.52909990	+8.52978516	-6.67529297	-0.94482422	+62.29248047	-3.44970703	-66.79687500	+1732	+8.41992188	-5.92382813	-0.59765625	+2.30712891	-1.84570313	+18.30322266	+1396	+6.52148438	-9.87011719	-0.99316406	+36.07910156	+8.65722656	-44.25292969	+1292
+1457970402.53329990	+8.52978516	-6.67529297	-0.94921875	+62.29248047	-3.42773438	-66.79687500	+1732	+8.41552734	-5.92382813	-0.59765625	+2.35107422	-1.84570313	+18.32519531	+1392	+6.51708984	-9.87011719	-0.99316406	+36.07910156	+8.67919922	-44.23095703	+1292
+1457970402.53740000	+8.52978516	-6.67529297	-0.94921875	+62.31445313	-3.40576172	-66.79687500	+1728	+8.41552734	-5.92382813	-0.59765625	+2.37304688	-1.82373047	+18.32519531	+1392	+6.51708984	-9.87011719	-0.99755859	+36.07910156	+8.70117188	-44.20898438	+1292
+1457970402.54570010	+8.52539063	-6.67089844	-0.94921875	+62.35839844	-3.38378906	-66.79687500	+1724	+8.41113281	-5.92382813	-0.60205078	+2.46093750	-1.82373047	+18.36914063	+1388	+6.51269531	-9.87011719	-1.00195313	+36.12304688	+8.72314453	-44.20898438	+1292
+1457970402.54990010	+8.52539063	-6.67089844	-0.94921875	+62.38037109	-3.36181641	-66.79687500	+1724	+8.41113281	-5.92382813	-0.60205078	+2.50488281	-1.80175781	+18.39111328	+1388	+6.50830078	-9.87011719	-1.00195313	+36.14501953	+8.74511719	-44.20898438	+1292
+1457970402.55410000	+8.52099609	-6.67089844	-0.94921875	+62.38037109	-3.36181641	-66.79687500	+1720	+8.41113281	-5.92382813	-0.60205078	+2.54882813	-1.80175781	+18.41308594	+1388	+6.50830078	-9.87011719	-1.00195313	+36.16699219	+8.74511719	-44.20898438	+1288
+1457970402.55819990	+8.52099609	-6.67089844	-0.95361328	+62.40234375	-3.33984375	-66.79687500	+1720	+8.40673828	-5.92382813	-0.60205078	+2.59277344	-1.80175781	+18.43505859	+1384	+6.50830078	-9.87011719	-1.00195313	+36.21093750	+8.76708984	-44.20898438	+1288
+1457970402.56240010	+8.52099609	-6.67089844	-0.95361328	+62.42431641	-3.33984375	-66.79687500	+1716	+8.40673828	-5.91943359	-0.60205078	+2.63671875	-1.77978516	+18.45703125	+1384	+6.51269531	-9.87011719	-1.00195313	+36.25488281	+8.76708984	-44.20898438	+1288
+1457970402.57069990	+8.51660156	-6.67089844	-0.95361328	+62.44628906	-3.33984375	-66.77490234	+1716	+8.40234375	-5.91943359	-0.60205078	+2.74658203	-1.77978516	+18.54492188	+1380	+6.51708984	-9.86572266	-0.99755859	+36.34277344	+8.78906250	-44.23095703	+1288
+1457970402.57489990	+8.51660156	-6.67089844	-0.95800781	+62.44628906	-3.33984375	-66.77490234	+1712	+8.40234375	-5.91943359	-0.60205078	+2.79052734	-1.75781250	+18.58886719	+1380	+6.51708984	-9.86572266	-0.99316406	+36.36474609	+8.78906250	-44.25292969	+1288
+1457970402.57909990	+8.51660156	-6.67089844	-0.95800781	+62.44628906	-3.31787109	-66.77490234	+1712	+8.40234375	-5.91503906	-0.60205078	+2.83447266	-1.75781250	+18.63281250	+1376	+6.52148438	-9.86572266	-0.99316406	+36.40869141	+8.81103516	-44.27490234	+1288
+1457970402.58320000	+8.51660156	-6.67089844	-0.95800781	+62.44628906	-3.31787109	-66.77490234	+1708	+8.40234375	-5.91503906	-0.60205078	+2.85644531	-1.75781250	+18.67675781	+1376	+6.52148438	-9.86132813	-0.98876953	+36.45263672	+8.81103516	-44.29687500	+1288
+1457970402.58740000	+8.51220703	-6.67089844	-0.95800781	+62.44628906	-3.31787109	-66.77490234	+1708	+8.40234375	-5.91503906	-0.60205078	+2.90039063	-1.75781250	+18.72070313	+1372	+6.52587891	-9.86132813	-0.98876953	+36.47460938	+8.81103516	-44.29687500	+1288
+1457970402.59570000	+8.51220703	-6.67089844	-0.96240234	+62.44628906	-3.31787109	-66.77490234	+1708	+8.39794922	-5.91503906	-0.60205078	+2.94433594	-1.73583984	+18.83056641	+1372	+6.52587891	-9.86132813	-0.98437500	+36.54052734	+8.81103516	-44.34082031	+1292
+1457970402.59990000	+8.51220703	-6.67089844	-0.96240234	+62.44628906	-3.29589844	-66.77490234	+1704	+8.39794922	-5.91503906	-0.60205078	+2.96630859	-1.71386719	+18.87451172	+1368	+6.53027344	-9.85693359	-0.98437500	+36.56250000	+8.81103516	-44.34082031	+1292
+1457970402.60410000	+8.51220703	-6.67089844	-0.96240234	+62.44628906	-3.29589844	-66.77490234	+1704	+8.39794922	-5.91503906	-0.60205078	+2.98828125	-1.71386719	+18.91845703	+1368	+6.53027344	-9.85693359	-0.98437500	+36.56250000	+8.81103516	-44.34082031	+1292
+1457970402.61240010	+8.51220703	-6.67089844	-0.96240234	+62.42431641	-3.27392578	-66.77490234	+1700	+8.39794922	-5.91503906	-0.60205078	+3.01025391	-1.69189453	+18.98437500	+1364	+6.53027344	-9.85693359	-0.97998047	+36.58447266	+8.81103516	-44.36279297	+1292
+1457970402.61660000	+8.51220703	-6.67089844	-0.96240234	+62.42431641	-3.27392578	-66.77490234	+1700	+8.39794922	-5.91503906	-0.60205078	+3.03222656	-1.69189453	+19.00634766	+1364	+6.53027344	-9.85693359	-0.97998047	+36.58447266	+8.81103516	-44.36279297	+1292
+1457970402.62069990	+8.51220703	-6.66650391	-0.96240234	+62.42431641	-3.25195313	-66.79687500	+1700	+8.39794922	-5.91503906	-0.60205078	+3.03222656	-1.66992188	+19.05029297	+1364	+6.53027344	-9.85693359	-0.97998047	+36.58447266	+8.81103516	-44.36279297	+1292
+1457970402.62490010	+8.51220703	-6.66650391	-0.96240234	+62.42431641	-3.25195313	-66.79687500	+1700	+8.39794922	-5.91503906	-0.60205078	+3.05419922	-1.66992188	+19.07226563	+1364	+6.53027344	-9.85693359	-0.97998047	+36.58447266	+8.81103516	-44.36279297	+1292
+1457970402.62899990	+8.51220703	-6.66650391	-0.96240234	+62.42431641	-3.25195313	-66.79687500	+1696	+8.39794922	-5.91503906	-0.60205078	+3.05419922	-1.64794922	+19.11621094	+1364	+6.53027344	-9.85693359	-0.98437500	+36.58447266	+8.78906250	-44.34082031	+1292
+1457970402.63739990	+8.51220703	-6.66650391	-0.96240234	+62.42431641	-3.22998047	-66.81884766	+1696	+8.39794922	-5.91503906	-0.59765625	+3.07617188	-1.64794922	+19.18212891	+1360	+6.52587891	-9.85693359	-0.98437500	+36.58447266	+8.78906250	-44.34082031	+1292
+1457970402.64150000	+8.51220703	-6.66650391	-0.96240234	+62.42431641	-3.22998047	-66.81884766	+1696	+8.39794922	-5.91503906	-0.59765625	+3.07617188	-1.62597656	+19.20410156	+1360	+6.52587891	-9.85693359	-0.98437500	+36.58447266	+8.78906250	-44.34082031	+1292
+1457970402.64570000	+8.51220703	-6.66650391	-0.96240234	+62.42431641	-3.22998047	-66.81884766	+1696	+8.39794922	-5.91503906	-0.59765625	+3.09814453	-1.62597656	+19.24804688	+1360	+6.52587891	-9.85693359	-0.98437500	+36.58447266	+8.76708984	-44.34082031	+1292
+1457970402.64990000	+8.51220703	-6.66650391	-0.95800781	+62.42431641	-3.22998047	-66.84082031	+1692	+8.39794922	-5.91503906	-0.59765625	+3.09814453	-1.62597656	+19.29199219	+1360	+6.52587891	-9.85693359	-0.98437500	+36.56250000	+8.76708984	-44.34082031	+1292
+1457970402.65400000	+8.51220703	-6.66650391	-0.95800781	+62.42431641	-3.22998047	-66.84082031	+1692	+8.39794922	-5.91503906	-0.59765625	+3.12011719	-1.62597656	+19.31396484	+1360	+6.52587891	-9.85693359	-0.98437500	+36.56250000	+8.76708984	-44.31884766	+1292
+1457970402.65820000	+8.51220703	-6.66650391	-0.95800781	+62.42431641	-3.20800781	-66.84082031	+1692	+8.39794922	-5.91503906	-0.59326172	+3.12011719	-1.60400391	+19.35791016	+1364	+6.52587891	-9.85693359	-0.98876953	+36.56250000	+8.76708984	-44.31884766	+1292
+1457970402.66240000	+8.51220703	-6.66210938	-0.95800781	+62.40234375	-3.20800781	-66.84082031	+1692	+8.39794922	-5.91503906	-0.59326172	+3.14208984	-1.60400391	+19.42382813	+1364	+6.52587891	-9.85693359	-0.98876953	+36.56250000	+8.74511719	-44.31884766	+1292
+1457970402.67070010	+8.51660156	-6.66210938	-0.95800781	+62.40234375	-3.20800781	-66.86279297	+1692	+8.40234375	-5.91503906	-0.59326172	+3.16406250	-1.60400391	+19.51171875	+1364	+6.52148438	-9.85693359	-0.98876953	+36.56250000	+8.74511719	-44.31884766	+1292
+1457970402.67490010	+8.51660156	-6.66210938	-0.95800781	+62.40234375	-3.20800781	-66.86279297	+1692	+8.40234375	-5.91503906	-0.59326172	+3.18603516	-1.58203125	+19.57763672	+1364	+6.52148438	-9.85693359	-0.98876953	+36.56250000	+8.72314453	-44.31884766	+1292
+1457970402.67899990	+8.51660156	-6.66210938	-0.95800781	+62.38037109	-3.20800781	-66.88476563	+1688	+8.40234375	-5.91064453	-0.59326172	+3.18603516	-1.58203125	+19.62158203	+1364	+6.52587891	-9.85693359	-0.98876953	+36.56250000	+8.72314453	-44.31884766	+1292
+1457970402.68319990	+8.51660156	-6.66210938	-0.95800781	+62.35839844	-3.20800781	-66.88476563	+1688	+8.40234375	-5.91064453	-0.58886719	+3.20800781	-1.58203125	+19.68750000	+1368	+6.52587891	-9.85693359	-0.98876953	+36.56250000	+8.72314453	-44.31884766	+1292
+1457970402.68740010	+8.51660156	-6.66210938	-0.95800781	+62.33642578	-3.20800781	-66.90673828	+1688	+8.40673828	-5.91064453	-0.58886719	+3.20800781	-1.58203125	+19.73144531	+1368	+6.52587891	-9.85693359	-0.98876953	+36.56250000	+8.72314453	-44.31884766	+1292
+1457970402.69149990	+8.52099609	-6.66210938	-0.95800781	+62.31445313	-3.20800781	-66.92871094	+1688	+8.40673828	-5.91064453	-0.58886719	+3.22998047	-1.58203125	+19.79736328	+1368	+6.52587891	-9.85693359	-0.98876953	+36.56250000	+8.70117188	-44.31884766	+1288
+1457970402.69569990	+8.52099609	-6.66210938	-0.95361328	+62.29248047	-3.18603516	-66.92871094	+1688	+8.40673828	-5.91064453	-0.58886719	+3.25195313	-1.58203125	+19.84130859	+1368	+6.52587891	-9.85693359	-0.98876953	+36.56250000	+8.70117188	-44.31884766	+1288
+1457970402.70400000	+8.52539063	-6.66650391	-0.95361328	+62.20458984	-3.18603516	-66.97265625	+1688	+8.41113281	-5.91064453	-0.58886719	+3.27392578	-1.56005859	+19.95117188	+1368	+6.52587891	-9.85693359	-0.98876953	+36.56250000	+8.67919922	-44.34082031	+1288
+1457970402.70820000	+8.52539063	-6.66650391	-0.95361328	+62.13867188	-3.16406250	-66.99462891	+1688	+8.41113281	-5.91064453	-0.58886719	+3.27392578	-1.56005859	+19.99511719	+1368	+6.52587891	-9.85253906	-0.98876953	+36.56250000	+8.67919922	-44.34082031	+1288
+1457970402.71230010	+8.52978516	-6.66650391	-0.95361328	+62.09472656	-3.14208984	-67.03857422	+1688	+8.41113281	-5.91064453	-0.58886719	+3.29589844	-1.56005859	+20.03906250	+1372	+6.53027344	-9.85253906	-0.98876953	+36.56250000	+8.67919922	-44.34082031	+1288
+1457970402.71650000	+8.52978516	-6.66650391	-0.95361328	+62.05078125	-3.14208984	-67.06054688	+1688	+8.41552734	-5.91064453	-0.58447266	+3.29589844	-1.56005859	+20.06103516	+1372	+6.53027344	-9.85253906	-0.98437500	+36.56250000	+8.65722656	-44.34082031	+1288
+1457970402.72480010	+8.52978516	-6.67089844	-0.95361328	+61.94091797	-3.07617188	-67.10449219	+1688	+8.41552734	-5.91064453	-0.58447266	+3.31787109	-1.56005859	+20.12695313	+1372	+6.53027344	-9.85253906	-0.98437500	+36.56250000	+8.63525391	-44.36279297	+1288
+1457970402.72900010	+8.53417969	-6.67089844	-0.95361328	+61.91894531	-3.05419922	-67.12646484	+1688	+8.41552734	-5.91064453	-0.58447266	+3.31787109	-1.53808594	+20.14892578	+1372	+6.53027344	-9.85253906	-0.98437500	+36.56250000	+8.63525391	-44.36279297	+1288
+1457970402.73320010	+8.53417969	-6.67089844	-0.95361328	+61.89697266	-3.05419922	-67.12646484	+1688	+8.41552734	-5.91064453	-0.58447266	+3.33984375	-1.53808594	+20.19287109	+1372	+6.53027344	-9.85253906	-0.98876953	+36.56250000	+8.61328125	-44.36279297	+1288
+1457970402.73729990	+8.53417969	-6.67089844	-0.95361328	+61.85302734	-3.03222656	-67.14843750	+1684	+8.41552734	-5.91064453	-0.58447266	+3.33984375	-1.53808594	+20.21484375	+1372	+6.53027344	-9.85253906	-0.98876953	+36.54052734	+8.59130859	-44.36279297	+1288
+1457970402.74149990	+8.53417969	-6.67089844	-0.95361328	+61.83105469	-3.01025391	-67.17041016	+1684	+8.41992188	-5.91064453	-0.58447266	+3.36181641	-1.51611328	+20.23681641	+1372	+6.53027344	-9.85253906	-0.98876953	+36.54052734	+8.59130859	-44.38476563	+1288
+1457970402.74980000	+8.53417969	-6.66650391	-0.94921875	+61.80908203	-2.96630859	-67.19238281	+1684	+8.41992188	-5.91503906	-0.58447266	+3.38378906	-1.51611328	+20.28076172	+1372	+6.53027344	-9.85253906	-0.98876953	+36.51855469	+8.56933594	-44.38476563	+1288
+1457970402.75399990	+8.53417969	-6.66650391	-0.94921875	+61.80908203	-2.96630859	-67.21435547	+1684	+8.41992188	-5.91503906	-0.58447266	+3.38378906	-1.49414063	+20.30273438	+1372	+6.52587891	-9.85253906	-0.99316406	+36.49658203	+8.54736328	-44.38476563	+1288
+1457970402.75819990	+8.53417969	-6.66650391	-0.94921875	+61.80908203	-2.94433594	-67.21435547	+1684	+8.41992188	-5.91503906	-0.58447266	+3.40576172	-1.49414063	+20.34667969	+1372	+6.52587891	-9.85253906	-0.99316406	+36.47460938	+8.54736328	-44.38476563	+1288
+1457970402.76230000	+8.53417969	-6.66650391	-0.94921875	+61.78710938	-2.94433594	-67.21435547	+1680	+8.41992188	-5.91503906	-0.58447266	+3.40576172	-1.47216797	+20.36865234	+1372	+6.52587891	-9.85253906	-0.99316406	+36.47460938	+8.52539063	-44.38476563	+1288
+1457970402.76650000	+8.53417969	-6.66650391	-0.94921875	+61.78710938	-2.94433594	-67.21435547	+1680	+8.41992188	-5.91503906	-0.58447266	+3.42773438	-1.47216797	+20.41259766	+1372	+6.52587891	-9.85253906	-0.99316406	+36.45263672	+8.50341797	-44.38476563	+1284
+1457970402.77480010	+8.53417969	-6.66650391	-0.94921875	+61.76513672	-2.92236328	-67.21435547	+1680	+8.41992188	-5.91503906	-0.58447266	+3.44970703	-1.42822266	+20.52246094	+1372	+6.52148438	-9.85253906	-0.99755859	+36.45263672	+8.48144531	-44.38476563	+1284
+1457970402.78309990	+8.53417969	-6.66650391	-0.94921875	+61.74316406	-2.92236328	-67.21435547	+1680	+8.41992188	-5.91503906	-0.58447266	+3.49365234	-1.40625000	+20.63232422	+1372	+6.52587891	-9.85253906	-0.99755859	+36.45263672	+8.45947266	-44.40673828	+1280
+1457970402.79150010	+8.53417969	-6.66650391	-0.95361328	+61.69921875	-2.92236328	-67.21435547	+1676	+8.41992188	-5.91503906	-0.58447266	+3.51562500	-1.38427734	+20.78613281	+1376	+6.52587891	-9.85253906	-0.99316406	+36.45263672	+8.43750000	-44.42871094	+1280
+1457970402.79979990	+8.53417969	-6.66650391	-0.95361328	+61.65527344	-2.92236328	-67.21435547	+1676	+8.42431641	-5.91503906	-0.58447266	+3.55957031	-1.34033203	+20.96191406	+1376	+6.52587891	-9.84814453	-0.99316406	+36.45263672	+8.41552734	-44.45068359	+1280
+1457970402.80399990	+8.53417969	-6.66650391	-0.95361328	+61.65527344	-2.94433594	-67.23632813	+1676	+8.42431641	-5.91503906	-0.58447266	+3.58154297	-1.34033203	+21.04980469	+1376	+6.53027344	-9.84814453	-0.99316406	+36.47460938	+8.41552734	-44.47265625	+1280
+1457970402.80810000	+8.53857422	-6.66650391	-0.95361328	+61.63330078	-2.94433594	-67.23632813	+1676	+8.42431641	-5.91503906	-0.58447266	+3.60351563	-1.34033203	+21.13769531	+1376	+6.53027344	-9.84814453	-0.98876953	+36.47460938	+8.39355469	-44.49462891	+1280
+1457970402.81230000	+8.53857422	-6.67089844	-0.95361328	+61.61132813	-2.94433594	-67.23632813	+1676	+8.42431641	-5.91503906	-0.58447266	+3.62548828	-1.34033203	+21.20361328	+1376	+6.53466797	-9.84814453	-0.98876953	+36.49658203	+8.39355469	-44.51660156	+1280
+1457970402.82060000	+8.53857422	-6.67089844	-0.95361328	+61.58935547	-2.94433594	-67.28027344	+1676	+8.42431641	-5.91503906	-0.58447266	+3.66943359	-1.31835938	+21.33544922	+1376	+6.53466797	-9.84375000	-0.98437500	+36.51855469	+8.37158203	-44.53857422	+1284
+1457970402.82480000	+8.53857422	-6.67089844	-0.95361328	+61.56738281	-2.94433594	-67.28027344	+1676	+8.42431641	-5.91503906	-0.58447266	+3.69140625	-1.31835938	+21.37939453	+1376	+6.53906250	-9.84375000	-0.98437500	+36.54052734	+8.34960938	-44.56054688	+1284
+1457970402.83310010	+8.53857422	-6.67089844	-0.95361328	+61.56738281	-2.92236328	-67.30224609	+1676	+8.42431641	-5.91503906	-0.58447266	+3.75732422	-1.29638672	+21.44531250	+1376	+6.53906250	-9.84375000	-0.97998047	+36.56250000	+8.32763672	-44.60449219	+1284
+1457970402.83730010	+8.53857422	-6.67089844	-0.95361328	+61.56738281	-2.92236328	-67.32421875	+1676	+8.42431641	-5.91503906	-0.58447266	+3.77929688	-1.29638672	+21.46728516	+1376	+6.53906250	-9.84375000	-0.97998047	+36.56250000	+8.32763672	-44.60449219	+1284
+1457970402.84559990	+8.53417969	-6.67089844	-0.95361328	+61.58935547	-2.92236328	-67.34619141	+1672	+8.41992188	-5.91503906	-0.58447266	+3.86718750	-1.29638672	+21.48925781	+1376	+6.53906250	-9.84375000	-0.97998047	+36.60644531	+8.30566406	-44.62646484	+1284
+1457970402.85390000	+8.53417969	-6.66650391	-0.95361328	+61.63330078	-2.92236328	-67.36816406	+1672	+8.41552734	-5.91064453	-0.58447266	+3.93310547	-1.27441406	+21.51123047	+1376	+6.53906250	-9.84375000	-0.98437500	+36.62841797	+8.28369141	-44.62646484	+1284
+1457970402.86229990	+8.52978516	-6.66650391	-0.95361328	+61.69921875	-2.90039063	-67.36816406	+1672	+8.41113281	-5.91064453	-0.58447266	+4.02099609	-1.23046875	+21.53320313	+1376	+6.53466797	-9.84375000	-0.98437500	+36.67236328	+8.28369141	-44.60449219	+1288
+1457970402.86640000	+8.52978516	-6.66650391	-0.95361328	+61.72119141	-2.90039063	-67.36816406	+1672	+8.40673828	-5.91064453	-0.58886719	+4.08691406	-1.20849609	+21.53320313	+1376	+6.53466797	-9.84375000	-0.98876953	+36.69433594	+8.28369141	-44.60449219	+1288
+1457970402.87060000	+8.52539063	-6.66210938	-0.95800781	+61.80908203	-2.90039063	-67.36816406	+1668	+8.40234375	-5.91064453	-0.58886719	+4.13085938	-1.16455078	+21.53320313	+1376	+6.53027344	-9.84375000	-0.98876953	+36.71630859	+8.28369141	-44.58251953	+1288
+1457970402.87480000	+8.52099609	-6.65771484	-0.95800781	+61.87500000	-2.87841797	-67.34619141	+1668	+8.39794922	-5.91064453	-0.58886719	+4.19677734	-1.14257813	+21.55517578	+1376	+6.53027344	-9.84375000	-0.99316406	+36.76025391	+8.30566406	-44.56054688	+1288
+1457970402.88310000	+8.51220703	-6.65332031	-0.96240234	+62.07275391	-2.85644531	-67.28027344	+1668	+8.38916016	-5.90625000	-0.58886719	+4.32861328	-1.05468750	+21.59912109	+1376	+6.52148438	-9.84375000	-0.99755859	+36.87011719	+8.32763672	-44.49462891	+1292
+1457970402.88730000	+8.50341797	-6.64892578	-0.96679688	+62.18261719	-2.85644531	-67.23632813	+1664	+8.38476563	-5.90625000	-0.59326172	+4.39453125	-1.01074219	+21.64306641	+1376	+6.51708984	-9.84375000	-1.00195313	+36.95800781	+8.34960938	-44.45068359	+1292
+1457970402.89140010	+8.49902344	-6.64892578	-0.96679688	+62.24853516	-2.85644531	-67.19238281	+1664	+8.38037109	-5.90625000	-0.59326172	+4.46044922	-0.96679688	+21.66503906	+1376	+6.51708984	-9.84375000	-1.00195313	+37.02392578	+8.37158203	-44.42871094	+1292
+1457970402.89980010	+8.49023438	-6.64892578	-0.97558594	+62.31445313	-2.85644531	-67.10449219	+1660	+8.37158203	-5.90625000	-0.59765625	+4.52636719	-0.85693359	+21.77490234	+1372	+6.51269531	-9.84375000	-1.00195313	+37.17773438	+8.43750000	-44.38476563	+1288
+1457970402.90809990	+8.48583984	-6.64892578	-0.97998047	+62.31445313	-2.85644531	-67.03857422	+1656	+8.36718750	-5.90625000	-0.59765625	+4.59228516	-0.81298828	+21.86279297	+1368	+6.51269531	-9.83935547	-1.00195313	+37.30957031	+8.45947266	-44.36279297	+1288
+1457970402.91640000	+8.48583984	-6.64892578	-0.97998047	+62.29248047	-2.87841797	-67.01660156	+1652	+8.36718750	-5.90625000	-0.59765625	+4.61425781	-0.76904297	+21.97265625	+1360	+6.51708984	-9.83935547	-0.99316406	+37.37548828	+8.50341797	-44.38476563	+1288
+1457970402.92479990	+8.49023438	-6.65332031	-0.97998047	+62.27050781	-2.90039063	-67.01660156	+1648	+8.36718750	-5.90625000	-0.59326172	+4.61425781	-0.76904297	+22.03857422	+1356	+6.52148438	-9.83496094	-0.98876953	+37.41943359	+8.50341797	-44.42871094	+1292
+1457970402.92890000	+8.49023438	-6.65332031	-0.97998047	+62.24853516	-2.90039063	-67.01660156	+1648	+8.37158203	-5.90625000	-0.59326172	+4.61425781	-0.76904297	+22.08251953	+1352	+6.52587891	-9.83496094	-0.98876953	+37.41943359	+8.50341797	-44.45068359	+1292
+1457970402.93310000	+8.49023438	-6.65332031	-0.97998047	+62.22656250	-2.92236328	-67.01660156	+1644	+8.37158203	-5.90625000	-0.59326172	+4.59228516	-0.76904297	+22.10449219	+1352	+6.52587891	-9.83496094	-0.98876953	+37.41943359	+8.50341797	-44.45068359	+1292
+1457970402.93720010	+8.49023438	-6.65332031	-0.97998047	+62.22656250	-2.92236328	-67.01660156	+1644	+8.37158203	-5.90625000	-0.59326172	+4.59228516	-0.79101563	+22.10449219	+1348	+6.53027344	-9.83496094	-0.98876953	+37.41943359	+8.48144531	-44.45068359	+1292
+1457970402.94140010	+8.49023438	-6.65332031	-0.97998047	+62.20458984	-2.92236328	-67.03857422	+1640	+8.37597656	-5.91064453	-0.59326172	+4.57031250	-0.79101563	+22.12646484	+1348	+6.53027344	-9.83496094	-0.98437500	+37.41943359	+8.48144531	-44.47265625	+1292
+1457970402.94970010	+8.49462891	-6.65332031	-0.97998047	+62.20458984	-2.92236328	-67.03857422	+1640	+8.37597656	-5.91064453	-0.59326172	+4.57031250	-0.81298828	+22.14843750	+1344	+6.53027344	-9.83496094	-0.98437500	+37.39746094	+8.45947266	-44.47265625	+1292
+1457970402.95390010	+8.49462891	-6.65332031	-0.97998047	+62.18261719	-2.92236328	-67.03857422	+1636	+8.38037109	-5.91064453	-0.59326172	+4.54833984	-0.83496094	+22.17041016	+1340	+6.53027344	-9.83496094	-0.98437500	+37.39746094	+8.45947266	-44.49462891	+1292
+1457970402.95810010	+8.49462891	-6.65771484	-0.97998047	+62.18261719	-2.94433594	-67.06054688	+1636	+8.38037109	-5.91064453	-0.59326172	+4.54833984	-0.83496094	+22.17041016	+1340	+6.53027344	-9.83496094	-0.98437500	+37.37548828	+8.45947266	-44.49462891	+1292
+1457970402.96639990	+8.49462891	-6.65771484	-0.97998047	+62.16064453	-2.94433594	-67.08251953	+1636	+8.38476563	-5.91064453	-0.58886719	+4.52636719	-0.87890625	+22.17041016	+1336	+6.53027344	-9.83496094	-0.98437500	+37.35351563	+8.43750000	-44.49462891	+1292
+1457970402.97470000	+8.50781250	-6.65771484	-0.97119141	+62.07275391	-3.01025391	-67.23632813	+1640	+8.38476563	-5.91064453	-0.58886719	+4.50439453	-0.90087891	+22.19238281	+1336	+6.53027344	-9.83496094	-0.98876953	+37.33154297	+8.41552734	-44.49462891	+1292
+1457970402.97890000	+8.51220703	-6.65771484	-0.96679688	+62.02880859	-3.03222656	-67.30224609	+1640	+8.38916016	-5.91064453	-0.58886719	+4.50439453	-0.92285156	+22.19238281	+1336	+6.53027344	-9.83496094	-0.98876953	+37.28759766	+8.39355469	-44.51660156	+1292
+1457970402.98309990	+8.52099609	-6.65771484	-0.95800781	+61.94091797	-3.09814453	-67.45605469	+1644	+8.39355469	-5.91064453	-0.58886719	+4.48242188	-0.96679688	+22.19238281	+1336	+6.53027344	-9.83935547	-0.98876953	+37.22167969	+8.32763672	-44.53857422	+1292
+1457970402.98720000	+8.52978516	-6.65771484	-0.95361328	+61.89697266	-3.14208984	-67.54394531	+1648	+8.39355469	-5.91064453	-0.58447266	+4.46044922	-1.01074219	+22.21435547	+1340	+6.53027344	-9.83935547	-0.99316406	+37.15576172	+8.28369141	-44.56054688	+1292
+1457970402.99560000	+8.53417969	-6.65771484	-0.94921875	+61.83105469	-3.20800781	-67.63183594	+1652	+8.40234375	-5.91503906	-0.58447266	+4.39453125	-1.07666016	+22.21435547	+1340	+6.53027344	-9.84375000	-0.99316406	+36.97998047	+8.12988281	-44.60449219	+1292
+1457970403.00390010	+8.53857422	-6.65771484	-0.94921875	+61.78710938	-3.25195313	-67.67578125	+1656	+8.41113281	-5.91503906	-0.58007813	+4.35058594	-1.16455078	+22.23632813	+1344	+6.53027344	-9.84375000	-0.99755859	+36.87011719	+8.02001953	-44.67041016	+1292
+1457970403.00799990	+8.53857422	-6.65771484	-0.94921875	+61.78710938	-3.25195313	-67.67578125	+1656	+8.41113281	-5.91503906	-0.58007813	+4.30664063	-1.20849609	+22.25830078	+1348	+6.53466797	-9.84375000	-0.99316406	+36.82617188	+7.95410156	-44.73632813	+1292
+1457970403.01220010	+8.53857422	-6.66210938	-0.94921875	+61.76513672	-3.25195313	-67.67578125	+1660	+8.41552734	-5.91503906	-0.57568359	+4.28466797	-1.23046875	+22.25830078	+1348	+6.53906250	-9.84375000	-0.99316406	+36.78222656	+7.91015625	-44.78027344	+1292
+1457970403.01640010	+8.53857422	-6.66210938	-0.94921875	+61.76513672	-3.27392578	-67.67578125	+1660	+8.41552734	-5.91503906	-0.57568359	+4.26269531	-1.25244141	+22.28027344	+1352	+6.53906250	-9.84375000	-0.98876953	+36.78222656	+7.88818359	-44.82421875	+1296
+1457970403.02049990	+8.54296875	-6.66210938	-0.94921875	+61.76513672	-3.27392578	-67.65380859	+1664	+8.41992188	-5.91503906	-0.57568359	+4.26269531	-1.25244141	+22.28027344	+1352	+6.54345703	-9.84375000	-0.98876953	+36.76025391	+7.88818359	-44.84619141	+1296
+1457970403.02889990	+8.54296875	-6.66210938	-0.95361328	+61.74316406	-3.27392578	-67.63183594	+1668	+8.41992188	-5.91943359	-0.57568359	+4.21875000	-1.25244141	+22.30224609	+1356	+6.55224609	-9.83935547	-0.97998047	+36.78222656	+7.86621094	-44.89013672	+1300
+1457970403.03300000	+8.53857422	-6.66650391	-0.95361328	+61.74316406	-3.27392578	-67.63183594	+1668	+8.41992188	-5.91943359	-0.57568359	+4.21875000	-1.25244141	+22.32421875	+1356	+6.55224609	-9.83935547	-0.97998047	+36.78222656	+7.86621094	-44.91210938	+1300
+1457970403.03720000	+8.53857422	-6.66650391	-0.95361328	+61.74316406	-3.27392578	-67.60986328	+1672	+8.41992188	-5.91943359	-0.57568359	+4.19677734	-1.25244141	+22.32421875	+1356	+6.55664063	-9.83935547	-0.97998047	+36.80419922	+7.86621094	-44.93408203	+1300
+1457970403.04140000	+8.53857422	-6.66650391	-0.95361328	+61.74316406	-3.29589844	-67.60986328	+1672	+8.41992188	-5.91943359	-0.57568359	+4.19677734	-1.25244141	+22.32421875	+1360	+6.55664063	-9.83935547	-0.97558594	+36.80419922	+7.88818359	-44.93408203	+1304
+1457970403.04550000	+8.53857422	-6.66650391	-0.95361328	+61.72119141	-3.29589844	-67.60986328	+1676	+8.41992188	-5.91943359	-0.57568359	+4.19677734	-1.25244141	+22.32421875	+1360	+6.55664063	-9.83935547	-0.97558594	+36.80419922	+7.88818359	-44.93408203	+1304
+1457970403.05390000	+8.53857422	-6.66650391	-0.95361328	+61.72119141	-3.29589844	-67.58789063	+1676	+8.41992188	-5.91943359	-0.57568359	+4.17480469	-1.23046875	+22.34619141	+1360	+6.55664063	-9.83935547	-0.97558594	+36.80419922	+7.88818359	-44.93408203	+1304
+1457970403.05800010	+8.53857422	-6.66650391	-0.95800781	+61.72119141	-3.29589844	-67.58789063	+1680	+8.41992188	-5.91943359	-0.57568359	+4.17480469	-1.23046875	+22.34619141	+1364	+6.55664063	-9.83935547	-0.97558594	+36.80419922	+7.88818359	-44.93408203	+1304
+1457970403.06220010	+8.53857422	-6.66650391	-0.95800781	+61.72119141	-3.29589844	-67.58789063	+1680	+8.41992188	-5.91943359	-0.57568359	+4.17480469	-1.20849609	+22.34619141	+1364	+6.55664063	-9.83935547	-0.97558594	+36.80419922	+7.88818359	-44.93408203	+1304
+1457970403.06640010	+8.53857422	-6.66650391	-0.95800781	+61.72119141	-3.29589844	-67.56591797	+1680	+8.41992188	-5.91943359	-0.57568359	+4.15283203	-1.20849609	+22.34619141	+1364	+6.55664063	-9.83935547	-0.97558594	+36.80419922	+7.88818359	-44.91210938	+1304
+1457970403.07049990	+8.53857422	-6.66650391	-0.95800781	+61.72119141	-3.29589844	-67.56591797	+1684	+8.41992188	-5.91943359	-0.57568359	+4.15283203	-1.20849609	+22.34619141	+1364	+6.55664063	-9.83935547	-0.97558594	+36.80419922	+7.91015625	-44.91210938	+1304
+1457970403.07890010	+8.53857422	-6.66650391	-0.95800781	+61.72119141	-3.29589844	-67.56591797	+1684	+8.41992188	-5.91943359	-0.57568359	+4.15283203	-1.18652344	+22.34619141	+1364	+6.55224609	-9.83935547	-0.97998047	+36.78222656	+7.91015625	-44.89013672	+1304
+1457970403.08299990	+8.53857422	-6.66650391	-0.95800781	+61.72119141	-3.29589844	-67.56591797	+1684	+8.41992188	-5.91943359	-0.57568359	+4.15283203	-1.18652344	+22.34619141	+1368	+6.55224609	-9.83935547	-0.97998047	+36.78222656	+7.91015625	-44.89013672	+1304
+1457970403.09130000	+8.53857422	-6.66650391	-0.95800781	+61.74316406	-3.29589844	-67.56591797	+1688	+8.41992188	-5.91943359	-0.57568359	+4.13085938	-1.16455078	+22.32421875	+1368	+6.55224609	-9.83935547	-0.97998047	+36.76025391	+7.91015625	-44.89013672	+1304
+1457970403.09550000	+8.53857422	-6.66650391	-0.95800781	+61.74316406	-3.29589844	-67.56591797	+1688	+8.41992188	-5.91943359	-0.57568359	+4.13085938	-1.16455078	+22.32421875	+1368	+6.55224609	-9.83935547	-0.97998047	+36.76025391	+7.91015625	-44.86816406	+1304
+1457970403.09970000	+8.53857422	-6.66650391	-0.95800781	+61.74316406	-3.29589844	-67.56591797	+1688	+8.41992188	-5.91943359	-0.57568359	+4.13085938	-1.16455078	+22.32421875	+1368	+6.55224609	-9.83935547	-0.97998047	+36.76025391	+7.91015625	-44.86816406	+1304
+1457970403.10800000	+8.53857422	-6.66650391	-0.95361328	+61.72119141	-3.29589844	-67.56591797	+1692	+8.41992188	-5.91943359	-0.57568359	+4.10888672	-1.16455078	+22.32421875	+1372	+6.54785156	-9.83935547	-0.98437500	+36.76025391	+7.91015625	-44.86816406	+1304
+1457970403.11630010	+8.53857422	-6.66650391	-0.95361328	+61.72119141	-3.29589844	-67.56591797	+1692	+8.41992188	-5.91943359	-0.57568359	+4.10888672	-1.16455078	+22.32421875	+1372	+6.54785156	-9.83935547	-0.98437500	+36.73828125	+7.91015625	-44.84619141	+1304
+1457970403.12050010	+8.53857422	-6.66650391	-0.95361328	+61.72119141	-3.29589844	-67.56591797	+1692	+8.41992188	-5.91943359	-0.57568359	+4.08691406	-1.14257813	+22.32421875	+1372	+6.54785156	-9.83935547	-0.98437500	+36.73828125	+7.91015625	-44.84619141	+1304
+1457970403.12470010	+8.53857422	-6.66650391	-0.95361328	+61.72119141	-3.29589844	-67.56591797	+1692	+8.41992188	-5.91943359	-0.57568359	+4.08691406	-1.14257813	+22.34619141	+1376	+6.54785156	-9.83935547	-0.98437500	+36.73828125	+7.91015625	-44.84619141	+1304
+1457970403.12879990	+8.53857422	-6.66650391	-0.95361328	+61.72119141	-3.29589844	-67.58789063	+1692	+8.42431641	-5.91943359	-0.57568359	+4.08691406	-1.14257813	+22.34619141	+1376	+6.54785156	-9.83935547	-0.98437500	+36.73828125	+7.91015625	-44.84619141	+1300
+1457970403.13720010	+8.53857422	-6.66650391	-0.95361328	+61.72119141	-3.29589844	-67.58789063	+1696	+8.42431641	-5.91943359	-0.57568359	+4.06494141	-1.14257813	+22.34619141	+1376	+6.54785156	-9.83935547	-0.98437500	+36.73828125	+7.91015625	-44.84619141	+1300
+1457970403.14130000	+8.53857422	-6.66650391	-0.95361328	+61.72119141	-3.29589844	-67.58789063	+1696	+8.42431641	-5.91943359	-0.57568359	+4.06494141	-1.14257813	+22.34619141	+1376	+6.54785156	-9.83935547	-0.98437500	+36.73828125	+7.91015625	-44.86816406	+1300
+1457970403.14549990	+8.53857422	-6.66650391	-0.95361328	+61.72119141	-3.29589844	-67.58789063	+1696	+8.42431641	-5.91943359	-0.57568359	+4.06494141	-1.14257813	+22.34619141	+1376	+6.54785156	-9.83935547	-0.98437500	+36.73828125	+7.91015625	-44.86816406	+1300
+1457970403.14969990	+8.54296875	-6.66650391	-0.95361328	+61.72119141	-3.29589844	-67.58789063	+1696	+8.42431641	-5.91943359	-0.57568359	+4.06494141	-1.14257813	+22.34619141	+1380	+6.54785156	-9.83935547	-0.98437500	+36.73828125	+7.91015625	-44.86816406	+1300
+1457970403.15380000	+8.54296875	-6.66650391	-0.95361328	+61.72119141	-3.29589844	-67.58789063	+1696	+8.42431641	-5.91943359	-0.57568359	+4.06494141	-1.14257813	+22.36816406	+1380	+6.55224609	-9.83935547	-0.97998047	+36.73828125	+7.91015625	-44.86816406	+1300
+1457970403.15800000	+8.54296875	-6.66650391	-0.95361328	+61.72119141	-3.29589844	-67.58789063	+1696	+8.42431641	-5.91943359	-0.57568359	+4.06494141	-1.14257813	+22.36816406	+1380	+6.55224609	-9.83935547	-0.97998047	+36.73828125	+7.91015625	-44.86816406	+1300
+1457970403.16210010	+8.54296875	-6.66650391	-0.95361328	+61.72119141	-3.29589844	-67.58789063	+1696	+8.42431641	-5.91943359	-0.57568359	+4.06494141	-1.14257813	+22.36816406	+1380	+6.55224609	-9.83935547	-0.97998047	+36.73828125	+7.91015625	-44.86816406	+1300
+1457970403.17050000	+8.54296875	-6.66650391	-0.95361328	+61.72119141	-3.29589844	-67.58789063	+1696	+8.42431641	-5.91943359	-0.57568359	+4.06494141	-1.14257813	+22.36816406	+1380	+6.55224609	-9.83935547	-0.97998047	+36.73828125	+7.91015625	-44.86816406	+1300
+1457970403.17459990	+8.54296875	-6.66650391	-0.95361328	+61.72119141	-3.29589844	-67.58789063	+1696	+8.42431641	-5.91943359	-0.57568359	+4.06494141	-1.14257813	+22.36816406	+1380	+6.55224609	-9.83935547	-0.97998047	+36.73828125	+7.91015625	-44.86816406	+1300
+1457970403.17880010	+8.54296875	-6.66650391	-0.95361328	+61.72119141	-3.29589844	-67.58789063	+1700	+8.42431641	-5.91943359	-0.57568359	+4.06494141	-1.14257813	+22.36816406	+1380	+6.55224609	-9.83935547	-0.97998047	+36.73828125	+7.91015625	-44.86816406	+1296
+1457970403.18300010	+8.54296875	-6.66650391	-0.95361328	+61.72119141	-3.29589844	-67.58789063	+1700	+8.42431641	-5.91943359	-0.57568359	+4.06494141	-1.14257813	+22.36816406	+1384	+6.55224609	-9.83935547	-0.97998047	+36.73828125	+7.91015625	-44.86816406	+1296
+1457970403.18709990	+8.54296875	-6.66650391	-0.95361328	+61.72119141	-3.29589844	-67.58789063	+1700	+8.42431641	-5.91943359	-0.57568359	+4.06494141	-1.14257813	+22.36816406	+1384	+6.55224609	-9.83935547	-0.97998047	+36.73828125	+7.91015625	-44.86816406	+1296
+1457970403.19549990	+8.54296875	-6.66650391	-0.95361328	+61.72119141	-3.29589844	-67.58789063	+1700	+8.42431641	-5.91943359	-0.57568359	+4.04296875	-1.12060547	+22.36816406	+1384	+6.55224609	-9.83935547	-0.98437500	+36.73828125	+7.91015625	-44.86816406	+1296
+1457970403.19960000	+8.54296875	-6.66650391	-0.95361328	+61.72119141	-3.29589844	-67.58789063	+1700	+8.42431641	-5.91943359	-0.57568359	+4.04296875	-1.12060547	+22.36816406	+1384	+6.54785156	-9.83935547	-0.98437500	+36.73828125	+7.91015625	-44.86816406	+1296
+1457970403.20380000	+8.54296875	-6.66650391	-0.95361328	+61.72119141	-3.29589844	-67.58789063	+1700	+8.42431641	-5.91943359	-0.57568359	+4.04296875	-1.12060547	+22.36816406	+1384	+6.54785156	-9.83935547	-0.98437500	+36.71630859	+7.91015625	-44.86816406	+1296
+1457970403.20799990	+8.54296875	-6.66650391	-0.95361328	+61.72119141	-3.29589844	-67.58789063	+1700	+8.42431641	-5.91943359	-0.57568359	+4.04296875	-1.12060547	+22.36816406	+1384	+6.54785156	-9.83935547	-0.98437500	+36.71630859	+7.91015625	-44.86816406	+1296
+1457970403.21210000	+8.54296875	-6.66650391	-0.95361328	+61.72119141	-3.29589844	-67.58789063	+1700	+8.42431641	-5.91943359	-0.57568359	+4.04296875	-1.12060547	+22.36816406	+1384	+6.54785156	-9.83935547	-0.98437500	+36.71630859	+7.91015625	-44.84619141	+1296
+1457970403.21630000	+8.54296875	-6.66650391	-0.95361328	+61.72119141	-3.29589844	-67.58789063	+1700	+8.42431641	-5.91943359	-0.57568359	+4.04296875	-1.12060547	+22.36816406	+1384	+6.54785156	-9.84375000	-0.98437500	+36.71630859	+7.91015625	-44.84619141	+1296
+1457970403.22460010	+8.54296875	-6.66650391	-0.95361328	+61.72119141	-3.29589844	-67.60986328	+1700	+8.42431641	-5.91943359	-0.57568359	+4.04296875	-1.12060547	+22.36816406	+1384	+6.54785156	-9.84375000	-0.98437500	+36.69433594	+7.91015625	-44.84619141	+1296
+1457970403.22880010	+8.54296875	-6.66650391	-0.95361328	+61.72119141	-3.29589844	-67.60986328	+1700	+8.42431641	-5.91943359	-0.57568359	+4.04296875	-1.12060547	+22.36816406	+1384	+6.54785156	-9.84375000	-0.98437500	+36.69433594	+7.91015625	-44.84619141	+1296
+1457970403.23300000	+8.54296875	-6.66650391	-0.95361328	+61.72119141	-3.29589844	-67.60986328	+1700	+8.42871094	-5.91943359	-0.57568359	+4.04296875	-1.12060547	+22.36816406	+1384	+6.54785156	-9.84375000	-0.98437500	+36.69433594	+7.91015625	-44.84619141	+1292
+1457970403.23709990	+8.54296875	-6.66650391	-0.95361328	+61.69921875	-3.29589844	-67.60986328	+1700	+8.42871094	-5.91943359	-0.57568359	+4.04296875	-1.12060547	+22.36816406	+1388	+6.54785156	-9.84375000	-0.98437500	+36.69433594	+7.91015625	-44.84619141	+1292
+1457970403.24130010	+8.54296875	-6.66650391	-0.95361328	+61.69921875	-3.29589844	-67.60986328	+1700	+8.42871094	-5.91943359	-0.57568359	+4.04296875	-1.12060547	+22.36816406	+1388	+6.54785156	-9.84375000	-0.98437500	+36.69433594	+7.91015625	-44.84619141	+1292
+1457970403.24540000	+8.54296875	-6.66650391	-0.95361328	+61.69921875	-3.29589844	-67.60986328	+1700	+8.42871094	-5.91943359	-0.57568359	+4.04296875	-1.12060547	+22.36816406	+1388	+6.54785156	-9.84375000	-0.98437500	+36.69433594	+7.91015625	-44.84619141	+1292
+1457970403.24959990	+8.54296875	-6.67089844	-0.95361328	+61.69921875	-3.29589844	-67.60986328	+1700	+8.42871094	-5.91943359	-0.57568359	+4.04296875	-1.12060547	+22.36816406	+1388	+6.54785156	-9.84375000	-0.98437500	+36.69433594	+7.91015625	-44.86816406	+1292
+1457970403.25790000	+8.54296875	-6.67089844	-0.95361328	+61.67724609	-3.31787109	-67.63183594	+1696	+8.42871094	-5.92382813	-0.57568359	+4.02099609	-1.12060547	+22.36816406	+1388	+6.54785156	-9.84375000	-0.98437500	+36.69433594	+7.88818359	-44.86816406	+1292
+1457970403.26210000	+8.54296875	-6.67089844	-0.95361328	+61.67724609	-3.31787109	-67.63183594	+1696	+8.42871094	-5.92382813	-0.57568359	+4.02099609	-1.14257813	+22.36816406	+1388	+6.54785156	-9.84375000	-0.98437500	+36.69433594	+7.88818359	-44.89013672	+1292
+1457970403.26630000	+8.54736328	-6.67089844	-0.95361328	+61.65527344	-3.31787109	-67.63183594	+1696	+8.42871094	-5.92382813	-0.57568359	+4.02099609	-1.14257813	+22.36816406	+1388	+6.54785156	-9.84375000	-0.98437500	+36.69433594	+7.88818359	-44.89013672	+1292
+1457970403.27040000	+8.54736328	-6.67089844	-0.95361328	+61.63330078	-3.31787109	-67.65380859	+1696	+8.42871094	-5.92382813	-0.57568359	+4.02099609	-1.14257813	+22.36816406	+1388	+6.54785156	-9.84375000	-0.98437500	+36.69433594	+7.88818359	-44.89013672	+1292
+1457970403.27460000	+8.54736328	-6.67089844	-0.95361328	+61.63330078	-3.33984375	-67.65380859	+1700	+8.42871094	-5.92382813	-0.57568359	+3.99902344	-1.14257813	+22.36816406	+1388	+6.55224609	-9.84375000	-0.97998047	+36.69433594	+7.88818359	-44.91210938	+1292
+1457970403.27880000	+8.54736328	-6.67089844	-0.95361328	+61.61132813	-3.33984375	-67.67578125	+1700	+8.43310547	-5.92382813	-0.57128906	+3.99902344	-1.16455078	+22.36816406	+1388	+6.55224609	-9.84375000	-0.97998047	+36.67236328	+7.86621094	-44.91210938	+1292
+1457970403.28710010	+8.55175781	-6.67529297	-0.94921875	+61.56738281	-3.33984375	-67.69775391	+1700	+8.43310547	-5.92382813	-0.57128906	+3.97705078	-1.16455078	+22.36816406	+1392	+6.55224609	-9.84375000	-0.97998047	+36.65039063	+7.86621094	-44.93408203	+1292
+1457970403.29130010	+8.55615234	-6.67529297	-0.94921875	+61.54541016	-3.33984375	-67.71972656	+1700	+8.43310547	-5.92382813	-0.57128906	+3.95507813	-1.18652344	+22.36816406	+1392	+6.55224609	-9.84375000	-0.97998047	+36.65039063	+7.84423828	-44.95605469	+1292
+1457970403.29539990	+8.55615234	-6.67529297	-0.94921875	+61.52343750	-3.33984375	-67.74169922	+1700	+8.43750000	-5.92382813	-0.57128906	+3.93310547	-1.18652344	+22.36816406	+1392	+6.55224609	-9.84375000	-0.97998047	+36.62841797	+7.84423828	-44.95605469	+1292
+1457970403.29959990	+8.55615234	-6.67529297	-0.94921875	+61.47949219	-3.33984375	-67.74169922	+1700	+8.43750000	-5.92382813	-0.57128906	+3.91113281	-1.18652344	+22.39013672	+1392	+6.55224609	-9.84375000	-0.97998047	+36.60644531	+7.84423828	-44.95605469	+1292
+1457970403.30380010	+8.55615234	-6.67529297	-0.94921875	+61.47949219	-3.33984375	-67.76367188	+1700	+8.43750000	-5.92822266	-0.57128906	+3.88916016	-1.18652344	+22.39013672	+1392	+6.54785156	-9.84375000	-0.98437500	+36.56250000	+7.82226563	-44.95605469	+1292
+1457970403.30790000	+8.56054688	-6.67529297	-0.94921875	+61.45751953	-3.33984375	-67.76367188	+1700	+8.44189453	-5.92822266	-0.57128906	+3.86718750	-1.18652344	+22.39013672	+1392	+6.54785156	-9.84375000	-0.98437500	+36.54052734	+7.82226563	-44.95605469	+1292
+1457970403.31209990	+8.56054688	-6.67529297	-0.94921875	+61.43554688	-3.31787109	-67.78564453	+1700	+8.44189453	-5.92822266	-0.57128906	+3.84521484	-1.18652344	+22.39013672	+1396	+6.54785156	-9.84814453	-0.98437500	+36.51855469	+7.80029297	-44.95605469	+1292
+1457970403.32040000	+8.56494141	-6.67529297	-0.94921875	+61.39160156	-3.31787109	-67.80761719	+1700	+8.44628906	-5.93261719	-0.57128906	+3.77929688	-1.18652344	+22.41210938	+1396	+6.54345703	-9.84814453	-0.98876953	+36.45263672	+7.80029297	-44.93408203	+1292
+1457970403.32460000	+8.56494141	-6.67968750	-0.94921875	+61.39160156	-3.29589844	-67.82958984	+1700	+8.44628906	-5.93261719	-0.57128906	+3.75732422	-1.18652344	+22.41210938	+1400	+6.54345703	-9.84814453	-0.98876953	+36.40869141	+7.80029297	-44.93408203	+1292
+1457970403.32870010	+8.56494141	-6.67968750	-0.94921875	+61.36962891	-3.29589844	-67.82958984	+1700	+8.44628906	-5.93261719	-0.57128906	+3.73535156	-1.18652344	+22.43408203	+1400	+6.53906250	-9.85253906	-0.99316406	+36.38671875	+7.77832031	-44.93408203	+1292
+1457970403.33290000	+8.56494141	-6.67968750	-0.94921875	+61.34765625	-3.29589844	-67.82958984	+1700	+8.45068359	-5.93261719	-0.57128906	+3.71337891	-1.18652344	+22.43408203	+1400	+6.53906250	-9.85253906	-0.99316406	+36.36474609	+7.77832031	-44.93408203	+1292
+1457970403.33710000	+8.56494141	-6.67968750	-0.94921875	+61.34765625	-3.29589844	-67.85156250	+1700	+8.45068359	-5.93701172	-0.57128906	+3.69140625	-1.18652344	+22.43408203	+1404	+6.53906250	-9.85253906	-0.99316406	+36.34277344	+7.77832031	-44.93408203	+1292
+1457970403.34120010	+8.56494141	-6.67968750	-0.94482422	+61.32568359	-3.29589844	-67.85156250	+1700	+8.45068359	-5.93701172	-0.57128906	+3.69140625	-1.18652344	+22.45605469	+1404	+6.53906250	-9.85253906	-0.99316406	+36.34277344	+7.77832031	-44.93408203	+1292
+1457970403.34960010	+8.56933594	-6.67968750	-0.94482422	+61.30371094	-3.29589844	-67.87353516	+1700	+8.45507813	-5.93701172	-0.56689453	+3.66943359	-1.20849609	+22.47802734	+1408	+6.54345703	-9.85253906	-0.99316406	+36.32080078	+7.75634766	-44.95605469	+1288
+1457970403.35369990	+8.56933594	-6.67968750	-0.94482422	+61.28173828	-3.31787109	-67.87353516	+1704	+8.45507813	-5.93701172	-0.56689453	+3.64746094	-1.23046875	+22.50000000	+1408	+6.54345703	-9.85253906	-0.99316406	+36.32080078	+7.75634766	-44.97802734	+1288
+1457970403.35789990	+8.56933594	-6.68408203	-0.94482422	+61.28173828	-3.31787109	-67.89550781	+1704	+8.45507813	-5.93701172	-0.56689453	+3.64746094	-1.23046875	+22.50000000	+1408	+6.54785156	-9.84814453	-0.98876953	+36.32080078	+7.75634766	-45.00000000	+1288
+1457970403.36209990	+8.56933594	-6.68408203	-0.94482422	+61.25976563	-3.31787109	-67.89550781	+1704	+8.45947266	-5.93701172	-0.56689453	+3.64746094	-1.23046875	+22.52197266	+1408	+6.54785156	-9.84814453	-0.98876953	+36.32080078	+7.73437500	-45.02197266	+1288
+1457970403.36620000	+8.57373047	-6.68408203	-0.94482422	+61.25976563	-3.31787109	-67.89550781	+1704	+8.45947266	-5.93701172	-0.56689453	+3.62548828	-1.25244141	+22.52197266	+1412	+6.55224609	-9.84814453	-0.98876953	+36.32080078	+7.73437500	-45.02197266	+1288
+1457970403.37459990	+8.57373047	-6.68408203	-0.94482422	+61.23779297	-3.33984375	-67.91748047	+1708	+8.45947266	-5.93701172	-0.56689453	+3.62548828	-1.25244141	+22.56591797	+1412	+6.55664063	-9.84814453	-0.98437500	+36.34277344	+7.71240234	-45.06591797	+1292
+1457970403.37870000	+8.57373047	-6.68847656	-0.94482422	+61.21582031	-3.33984375	-67.91748047	+1708	+8.45947266	-5.93701172	-0.56689453	+3.62548828	-1.25244141	+22.56591797	+1412	+6.56103516	-9.84375000	-0.98437500	+36.36474609	+7.71240234	-45.08789063	+1292
+1457970403.38290000	+8.57373047	-6.68847656	-0.94482422	+61.21582031	-3.33984375	-67.91748047	+1708	+8.46386719	-5.93701172	-0.56689453	+3.60351563	-1.27441406	+22.56591797	+1412	+6.56542969	-9.84375000	-0.97998047	+36.36474609	+7.69042969	-45.10986328	+1292
+1457970403.38710000	+8.57373047	-6.68847656	-0.94482422	+61.21582031	-3.33984375	-67.91748047	+1712	+8.46386719	-5.93701172	-0.56689453	+3.60351563	-1.27441406	+22.58789063	+1416	+6.56542969	-9.84375000	-0.97998047	+36.36474609	+7.69042969	-45.10986328	+1292
+1457970403.39540000	+8.57373047	-6.68847656	-0.94482422	+61.19384766	-3.33984375	-67.93945313	+1712	+8.46386719	-5.93701172	-0.56689453	+3.60351563	-1.27441406	+22.58789063	+1416	+6.56542969	-9.84375000	-0.97998047	+36.34277344	+7.66845703	-45.13183594	+1292
+1457970403.39949990	+8.57812500	-6.68847656	-0.94482422	+61.17187500	-3.33984375	-67.93945313	+1716	+8.46386719	-5.93701172	-0.56689453	+3.58154297	-1.27441406	+22.60986328	+1416	+6.56542969	-9.84375000	-0.97998047	+36.34277344	+7.66845703	-45.13183594	+1292
+1457970403.40790010	+8.57812500	-6.68847656	-0.94482422	+61.14990234	-3.33984375	-67.93945313	+1716	+8.46386719	-5.93701172	-0.56689453	+3.58154297	-1.25244141	+22.60986328	+1416	+6.56542969	-9.84814453	-0.98437500	+36.32080078	+7.66845703	-45.13183594	+1296
+1457970403.41199990	+8.57812500	-6.68847656	-0.94482422	+61.14990234	-3.33984375	-67.93945313	+1720	+8.46386719	-5.93701172	-0.56689453	+3.58154297	-1.25244141	+22.60986328	+1420	+6.56542969	-9.84814453	-0.98437500	+36.29882813	+7.66845703	-45.10986328	+1296
+1457970403.41619990	+8.57812500	-6.68847656	-0.94482422	+61.14990234	-3.33984375	-67.93945313	+1720	+8.46826172	-5.94140625	-0.56689453	+3.55957031	-1.25244141	+22.60986328	+1420	+6.56103516	-9.84814453	-0.98437500	+36.27685547	+7.64648438	-45.10986328	+1296
+1457970403.42039990	+8.57812500	-6.68847656	-0.94482422	+61.12792969	-3.33984375	-67.93945313	+1720	+8.46826172	-5.94140625	-0.56689453	+3.55957031	-1.25244141	+22.60986328	+1420	+6.56103516	-9.84814453	-0.98437500	+36.25488281	+7.64648438	-45.10986328	+1296
+1457970403.42870000	+8.57812500	-6.68847656	-0.94482422	+61.12792969	-3.33984375	-67.93945313	+1720	+8.46826172	-5.94140625	-0.56689453	+3.53759766	-1.25244141	+22.60986328	+1420	+6.55664063	-9.84814453	-0.98876953	+36.23291016	+7.64648438	-45.08789063	+1296
+1457970403.43290000	+8.57812500	-6.68847656	-0.94482422	+61.10595703	-3.33984375	-67.93945313	+1724	+8.46826172	-5.94140625	-0.56689453	+3.53759766	-1.25244141	+22.60986328	+1424	+6.55664063	-9.84814453	-0.98876953	+36.21093750	+7.64648438	-45.08789063	+1296
+1457970403.43700000	+8.57812500	-6.68847656	-0.94482422	+61.10595703	-3.33984375	-67.96142578	+1724	+8.46826172	-5.94140625	-0.56689453	+3.53759766	-1.25244141	+22.63183594	+1424	+6.55664063	-9.85253906	-0.98876953	+36.21093750	+7.64648438	-45.08789063	+1292
+1457970403.44540000	+8.57812500	-6.68847656	-0.94482422	+61.10595703	-3.33984375	-67.96142578	+1724	+8.46826172	-5.94140625	-0.56689453	+3.53759766	-1.23046875	+22.63183594	+1424	+6.55664063	-9.85253906	-0.98876953	+36.18896484	+7.64648438	-45.08789063	+1292
+1457970403.45370010	+8.57812500	-6.68847656	-0.94482422	+61.08398438	-3.31787109	-67.96142578	+1728	+8.46826172	-5.94140625	-0.56689453	+3.51562500	-1.23046875	+22.63183594	+1428	+6.55664063	-9.85253906	-0.98876953	+36.18896484	+7.64648438	-45.08789063	+1292
+1457970403.46199990	+8.57812500	-6.68847656	-0.94482422	+61.08398438	-3.31787109	-67.96142578	+1728	+8.46826172	-5.94140625	-0.56689453	+3.51562500	-1.23046875	+22.63183594	+1428	+6.55664063	-9.85253906	-0.98876953	+36.18896484	+7.62451172	-45.08789063	+1288
+1457970403.46620010	+8.57812500	-6.69287109	-0.94482422	+61.08398438	-3.31787109	-67.96142578	+1728	+8.46826172	-5.94140625	-0.56689453	+3.51562500	-1.23046875	+22.63183594	+1428	+6.55664063	-9.85253906	-0.98876953	+36.18896484	+7.62451172	-45.08789063	+1288
+1457970403.47030000	+8.57812500	-6.69287109	-0.94482422	+61.06201172	-3.33984375	-67.96142578	+1728	+8.46826172	-5.94140625	-0.56689453	+3.51562500	-1.25244141	+22.63183594	+1428	+6.55664063	-9.85253906	-0.98876953	+36.18896484	+7.62451172	-45.10986328	+1288
+1457970403.47449990	+8.57812500	-6.69287109	-0.94482422	+61.06201172	-3.33984375	-67.96142578	+1728	+8.46826172	-5.94140625	-0.56689453	+3.51562500	-1.25244141	+22.63183594	+1432	+6.55664063	-9.85253906	-0.98876953	+36.18896484	+7.62451172	-45.10986328	+1288
+1457970403.47869990	+8.57812500	-6.69287109	-0.94482422	+61.06201172	-3.33984375	-67.96142578	+1732	+8.46826172	-5.94140625	-0.56689453	+3.51562500	-1.25244141	+22.65380859	+1432	+6.55664063	-9.85253906	-0.98876953	+36.18896484	+7.62451172	-45.10986328	+1288
+1457970403.48700000	+8.57812500	-6.69287109	-0.94482422	+61.04003906	-3.33984375	-67.96142578	+1732	+8.46826172	-5.94140625	-0.56689453	+3.51562500	-1.25244141	+22.65380859	+1432	+6.55664063	-9.85253906	-0.98437500	+36.18896484	+7.62451172	-45.13183594	+1288
+1457970403.49120000	+8.58251953	-6.69287109	-0.94482422	+61.04003906	-3.33984375	-67.96142578	+1732	+8.46826172	-5.94140625	-0.56689453	+3.51562500	-1.25244141	+22.65380859	+1432	+6.56103516	-9.85253906	-0.98437500	+36.18896484	+7.62451172	-45.15380859	+1288
+1457970403.49530010	+8.58251953	-6.69287109	-0.94482422	+61.04003906	-3.33984375	-67.98339844	+1732	+8.46826172	-5.94140625	-0.56689453	+3.49365234	-1.25244141	+22.65380859	+1436	+6.56103516	-9.85253906	-0.98437500	+36.18896484	+7.62451172	-45.15380859	+1288
+1457970403.49950000	+8.58251953	-6.69287109	-0.94482422	+61.04003906	-3.33984375	-67.98339844	+1732	+8.47265625	-5.94140625	-0.56689453	+3.49365234	-1.25244141	+22.65380859	+1436	+6.56103516	-9.85253906	-0.98437500	+36.18896484	+7.62451172	-45.15380859	+1288
+1457970403.50780010	+8.58251953	-6.69287109	-0.94482422	+61.01806641	-3.33984375	-67.98339844	+1736	+8.47265625	-5.94140625	-0.56689453	+3.49365234	-1.27441406	+22.65380859	+1436	+6.56103516	-9.85253906	-0.97998047	+36.18896484	+7.62451172	-45.17578125	+1288
+1457970403.51200010	+8.58251953	-6.69287109	-0.94482422	+61.01806641	-3.33984375	-68.00537109	+1736	+8.47265625	-5.94140625	-0.56689453	+3.49365234	-1.27441406	+22.65380859	+1436	+6.56103516	-9.85253906	-0.97998047	+36.18896484	+7.60253906	-45.17578125	+1288
+1457970403.51620010	+8.58251953	-6.69287109	-0.94482422	+60.99609375	-3.33984375	-68.00537109	+1736	+8.47265625	-5.94140625	-0.56689453	+3.47167969	-1.27441406	+22.65380859	+1436	+6.56103516	-9.85253906	-0.97998047	+36.16699219	+7.60253906	-45.19775391	+1288
+1457970403.52029990	+8.58251953	-6.69287109	-0.94482422	+60.99609375	-3.33984375	-68.00537109	+1736	+8.47265625	-5.94140625	-0.56689453	+3.47167969	-1.27441406	+22.65380859	+1436	+6.56103516	-9.85253906	-0.97998047	+36.16699219	+7.60253906	-45.19775391	+1288
+1457970403.53280000	+8.58251953	-6.69726563	-0.94042969	+60.97412109	-3.31787109	-68.02734375	+1740	+8.47265625	-5.94580078	-0.56689453	+3.44970703	-1.27441406	+22.63183594	+1440	+6.56103516	-9.85253906	-0.98437500	+36.12304688	+7.60253906	-45.19775391	+1288
+1457970403.53699990	+8.58691406	-6.69726563	-0.94042969	+60.97412109	-3.31787109	-68.04931641	+1740	+8.47265625	-5.94580078	-0.56689453	+3.42773438	-1.27441406	+22.63183594	+1440	+6.55664063	-9.85253906	-0.98437500	+36.10107422	+7.60253906	-45.19775391	+1288
+1457970403.54119990	+8.58691406	-6.69726563	-0.94042969	+60.97412109	-3.31787109	-68.04931641	+1740	+8.47265625	-5.94580078	-0.56689453	+3.42773438	-1.27441406	+22.63183594	+1440	+6.55664063	-9.85253906	-0.98437500	+36.10107422	+7.58056641	-45.19775391	+1284
+1457970403.54530000	+8.58691406	-6.69726563	-0.94042969	+60.97412109	-3.31787109	-68.07128906	+1740	+8.47705078	-5.94580078	-0.56689453	+3.42773438	-1.29638672	+22.60986328	+1440	+6.55664063	-9.85693359	-0.98437500	+36.07910156	+7.58056641	-45.19775391	+1284
+1457970403.55360010	+8.58691406	-6.69726563	-0.94042969	+60.95214844	-3.31787109	-68.07128906	+1740	+8.47705078	-5.94580078	-0.57128906	+3.40576172	-1.29638672	+22.60986328	+1444	+6.55664063	-9.85693359	-0.98437500	+36.05712891	+7.58056641	-45.17578125	+1284
+1457970403.55780010	+8.58691406	-6.69726563	-0.94042969	+60.95214844	-3.31787109	-68.09326172	+1740	+8.47705078	-5.94580078	-0.57128906	+3.40576172	-1.29638672	+22.60986328	+1444	+6.55664063	-9.85693359	-0.98437500	+36.05712891	+7.58056641	-45.17578125	+1284
+1457970403.56200000	+8.58691406	-6.69726563	-0.94042969	+60.95214844	-3.31787109	-68.09326172	+1744	+8.47705078	-5.94580078	-0.57128906	+3.38378906	-1.29638672	+22.60986328	+1444	+6.55664063	-9.85693359	-0.98876953	+36.05712891	+7.58056641	-45.19775391	+1284
+1457970403.56609990	+8.58691406	-6.69726563	-0.94042969	+60.95214844	-3.31787109	-68.09326172	+1744	+8.47705078	-5.94580078	-0.57128906	+3.38378906	-1.29638672	+22.60986328	+1444	+6.55664063	-9.85693359	-0.98876953	+36.03515625	+7.58056641	-45.19775391	+1284
+1457970403.57450010	+8.58691406	-6.69726563	-0.94042969	+60.93017578	-3.31787109	-68.09326172	+1744	+8.47705078	-5.94580078	-0.57128906	+3.38378906	-1.29638672	+22.60986328	+1444	+6.55664063	-9.85693359	-0.98437500	+36.03515625	+7.58056641	-45.19775391	+1280
+1457970403.57859990	+8.59130859	-6.69726563	-0.94042969	+60.93017578	-3.31787109	-68.09326172	+1744	+8.47705078	-5.94580078	-0.57128906	+3.38378906	-1.29638672	+22.60986328	+1444	+6.55664063	-9.85693359	-0.98437500	+36.03515625	+7.58056641	-45.19775391	+1280
+1457970403.58279990	+8.59130859	-6.69726563	-0.94042969	+60.93017578	-3.31787109	-68.09326172	+1744	+8.47705078	-5.95019531	-0.57128906	+3.38378906	-1.29638672	+22.60986328	+1444	+6.55664063	-9.85693359	-0.98437500	+36.05712891	+7.58056641	-45.19775391	+1280
+1457970403.58699990	+8.59130859	-6.70166016	-0.94042969	+60.93017578	-3.31787109	-68.09326172	+1744	+8.47705078	-5.95019531	-0.57128906	+3.36181641	-1.29638672	+22.60986328	+1444	+6.55664063	-9.85693359	-0.98437500	+36.05712891	+7.58056641	-45.21972656	+1280
+1457970403.59530000	+8.59130859	-6.70166016	-0.94042969	+60.90820313	-3.31787109	-68.09326172	+1744	+8.48144531	-5.95019531	-0.57128906	+3.36181641	-1.29638672	+22.63183594	+1448	+6.56103516	-9.85693359	-0.98437500	+36.05712891	+7.58056641	-45.21972656	+1280
+1457970403.59949990	+8.59130859	-6.70166016	-0.94042969	+60.90820313	-3.33984375	-68.07128906	+1744	+8.48144531	-5.95019531	-0.57128906	+3.36181641	-1.29638672	+22.63183594	+1448	+6.56103516	-9.85693359	-0.98437500	+36.05712891	+7.58056641	-45.24169922	+1280
+1457970403.60360000	+8.59130859	-6.70166016	-0.94482422	+60.88623047	-3.33984375	-68.07128906	+1744	+8.48144531	-5.95019531	-0.57128906	+3.36181641	-1.29638672	+22.63183594	+1448	+6.56103516	-9.85693359	-0.98437500	+36.05712891	+7.58056641	-45.24169922	+1280
