# Supplementary material for: A direct effect of perception on action when grasping a cup
Source: Sci Rep. 2018 Jan 9;8:171. doi: 10.1038/s41598-017-18591-5 (PMC5760564; doi:10.1038/s41598-017-18591-5)
Supplement: Supplementary file 6 — Supplementary Information [file 41598_2017_18591_MOESM6_ESM.zip › SciRep_Data/S01instruct/S01_100instruct_Tr20.dat]

+1000000000000.00000000	+0.00000000	+0.00000000	+0.00000000	+0.00000000	+0.00000000	+0.00000000	+0	+0.00000000	+0.00000000	+0.00000000	+0.00000000	+0.00000000	+0.00000000	+0	+0.00000000	+0.00000000	+0.00000000	+0.00000000	+0.00000000	+0.00000000	+0
+1457970673.69140010	+8.79345703	-6.60937500	-0.79541016	+56.68945313	-4.54833984	-58.86474609	+2044	+8.60449219	-5.87109375	-0.46142578	+3.53759766	-11.57958984	+16.01806641	+1616	+6.78515625	-9.70751953	-0.86572266	+34.51904297	+4.30664063	-43.96728516	+1484
+1457970673.69970010	+8.79345703	-6.60937500	-0.79541016	+56.73339844	-4.59228516	-58.86474609	+2044	+8.60009766	-5.87109375	-0.46142578	+3.58154297	-11.60156250	+15.99609375	+1616	+6.78955078	-9.70312500	-0.86132813	+34.56298828	+4.30664063	-44.01123047	+1484
+1457970673.70390010	+8.79345703	-6.60937500	-0.79541016	+56.75537109	-4.59228516	-58.86474609	+2044	+8.60009766	-5.87109375	-0.46142578	+3.58154297	-11.60156250	+15.99609375	+1612	+6.78955078	-9.70312500	-0.86132813	+34.58496094	+4.30664063	-44.03320313	+1484
+1457970673.70810010	+8.79345703	-6.60937500	-0.79541016	+56.75537109	-4.59228516	-58.86474609	+2044	+8.60009766	-5.87109375	-0.46142578	+3.58154297	-11.60156250	+15.99609375	+1612	+6.78955078	-9.70312500	-0.85693359	+34.58496094	+4.30664063	-44.03320313	+1484
+1457970673.71639990	+8.78906250	-6.60937500	-0.79541016	+56.77734375	-4.61425781	-58.88671875	+2044	+8.59570313	-5.86669922	-0.46142578	+3.60351563	-11.62353516	+15.97412109	+1612	+6.78955078	-9.70751953	-0.85693359	+34.60693359	+4.30664063	-44.05517578	+1484
+1457970673.72470000	+8.78906250	-6.60498047	-0.79541016	+56.79931641	-4.61425781	-58.88671875	+2044	+8.59570313	-5.86669922	-0.46142578	+3.62548828	-11.62353516	+15.95214844	+1608	+6.78955078	-9.70751953	-0.85693359	+34.60693359	+4.30664063	-44.05517578	+1484
+1457970673.73300000	+8.78906250	-6.60498047	-0.79541016	+56.82128906	-4.61425781	-58.88671875	+2040	+8.59570313	-5.86669922	-0.46142578	+3.62548828	-11.62353516	+15.93017578	+1608	+6.78955078	-9.70751953	-0.86132813	+34.60693359	+4.30664063	-44.05517578	+1484
+1457970678.38940000	+8.66601563	-6.66650391	-0.69433594	+55.50292969	-5.16357422	-60.64453125	+2124	+8.49023438	-5.90185547	-0.46142578	-1.34033203	-6.96533203	+20.14892578	+1548	+6.64453125	-9.76025391	-0.87890625	+33.09082031	+2.21923828	-44.86816406	+1432
+1457970678.39770010	+8.66601563	-6.66650391	-0.69433594	+55.52490234	-5.16357422	-60.64453125	+2124	+8.49023438	-5.90185547	-0.46142578	-1.34033203	-6.96533203	+20.14892578	+1548	+6.64013672	-9.76025391	-0.88330078	+33.04687500	+2.21923828	-44.84619141	+1432
+1457970678.40190010	+8.66601563	-6.66650391	-0.69433594	+55.52490234	-5.16357422	-60.64453125	+2124	+8.49023438	-5.90185547	-0.46142578	-1.34033203	-6.96533203	+20.14892578	+1548	+6.64013672	-9.76464844	-0.88330078	+33.04687500	+2.21923828	-44.82421875	+1432
+1457970678.40599990	+8.66601563	-6.66650391	-0.69433594	+55.52490234	-5.16357422	-60.64453125	+2124	+8.49023438	-5.90625000	-0.46142578	-1.36230469	-6.96533203	+20.14892578	+1548	+6.63574219	-9.76464844	-0.88769531	+33.02490234	+2.24121094	-44.82421875	+1432
+1457970678.41020010	+8.66601563	-6.66650391	-0.69433594	+55.52490234	-5.16357422	-60.66650391	+2124	+8.49023438	-5.90625000	-0.46142578	-1.36230469	-6.96533203	+20.14892578	+1548	+6.63574219	-9.76464844	-0.88769531	+33.00292969	+2.24121094	-44.80224609	+1432
+1457970678.41440010	+8.66601563	-6.66650391	-0.69433594	+55.52490234	-5.14160156	-60.66650391	+2124	+8.49023438	-5.90625000	-0.46142578	-1.36230469	-6.96533203	+20.12695313	+1548	+6.63134766	-9.76464844	-0.89208984	+32.98095703	+2.24121094	-44.78027344	+1436
+1457970678.41849990	+8.66162109	-6.66210938	-0.69433594	+55.50292969	-5.14160156	-60.66650391	+2124	+8.49023438	-5.90625000	-0.46142578	-1.36230469	-6.96533203	+20.12695313	+1548	+6.62695313	-9.76904297	-0.89648438	+32.93701172	+2.24121094	-44.75830078	+1436
+1457970678.42269990	+8.66162109	-6.66210938	-0.69433594	+55.50292969	-5.14160156	-60.66650391	+2124	+8.49023438	-5.90625000	-0.46142578	-1.36230469	-6.96533203	+20.12695313	+1548	+6.62255859	-9.76904297	-0.89648438	+32.91503906	+2.26318359	-44.73632813	+1436
+1457970678.42689990	+8.66162109	-6.66210938	-0.69433594	+55.50292969	-5.14160156	-60.66650391	+2124	+8.49023438	-5.90625000	-0.46142578	-1.36230469	-6.94335938	+20.12695313	+1548	+6.61816406	-9.77343750	-0.90087891	+32.87109375	+2.26318359	-44.69238281	+1436
+1457970678.43100000	+8.66162109	-6.66210938	-0.69433594	+55.50292969	-5.14160156	-60.66650391	+2124	+8.49023438	-5.90625000	-0.46142578	-1.36230469	-6.94335938	+20.12695313	+1548	+6.61376953	-9.77343750	-0.90527344	+32.84912109	+2.26318359	-44.67041016	+1436
+1457970678.43520000	+8.66162109	-6.66210938	-0.69433594	+55.50292969	-5.11962891	-60.66650391	+2124	+8.49023438	-5.90625000	-0.46142578	-1.36230469	-6.94335938	+20.12695313	+1548	+6.60937500	-9.77783203	-0.90527344	+32.82714844	+2.26318359	-44.67041016	+1432
+1457970678.44350000	+8.66162109	-6.66210938	-0.69433594	+55.50292969	-5.11962891	-60.66650391	+2124	+8.49023438	-5.90625000	-0.46142578	-1.36230469	-6.94335938	+20.12695313	+1548	+6.60937500	-9.77783203	-0.90527344	+32.82714844	+2.28515625	-44.67041016	+1428
+1457970678.44770000	+8.66162109	-6.66210938	-0.69433594	+55.50292969	-5.11962891	-60.66650391	+2124	+8.49023438	-5.90625000	-0.46142578	-1.36230469	-6.94335938	+20.12695313	+1548	+6.60937500	-9.77783203	-0.90527344	+32.82714844	+2.28515625	-44.67041016	+1424
+1457970678.45180010	+8.66162109	-6.66210938	-0.69433594	+55.50292969	-5.11962891	-60.66650391	+2124	+8.49023438	-5.90625000	-0.46142578	-1.36230469	-6.94335938	+20.10498047	+1548	+6.61376953	-9.77783203	-0.90527344	+32.82714844	+2.28515625	-44.69238281	+1424
+1457970678.45600010	+8.66162109	-6.66210938	-0.69433594	+55.50292969	-5.11962891	-60.66650391	+2124	+8.49023438	-5.90625000	-0.46142578	-1.36230469	-6.96533203	+20.10498047	+1548	+6.61376953	-9.77343750	-0.90527344	+32.84912109	+2.26318359	-44.69238281	+1420
+1457970678.46429990	+8.66162109	-6.66210938	-0.69433594	+55.50292969	-5.11962891	-60.66650391	+2124	+8.49023438	-5.90625000	-0.46142578	-1.36230469	-6.96533203	+20.10498047	+1548	+6.61816406	-9.77343750	-0.90087891	+32.87109375	+2.26318359	-44.71435547	+1416
+1457970678.47270010	+8.66162109	-6.66210938	-0.69433594	+55.50292969	-5.11962891	-60.66650391	+2120	+8.49023438	-5.90625000	-0.46142578	-1.36230469	-6.96533203	+20.10498047	+1552	+6.61816406	-9.77343750	-0.90087891	+32.89306641	+2.26318359	-44.73632813	+1416
+1457970678.48099990	+8.66162109	-6.66210938	-0.69433594	+55.50292969	-5.11962891	-60.66650391	+2120	+8.49023438	-5.90625000	-0.46142578	-1.36230469	-6.96533203	+20.10498047	+1552	+6.61816406	-9.77343750	-0.89648438	+32.89306641	+2.26318359	-44.73632813	+1412
+1457970678.48930000	+8.66162109	-6.66210938	-0.69433594	+55.50292969	-5.11962891	-60.68847656	+2120	+8.49023438	-5.90625000	-0.46142578	-1.36230469	-6.96533203	+20.10498047	+1552	+6.62255859	-9.77343750	-0.89648438	+32.91503906	+2.26318359	-44.75830078	+1408
+1457970678.49770000	+8.66162109	-6.66210938	-0.69433594	+55.50292969	-5.11962891	-60.68847656	+2120	+8.49023438	-5.90625000	-0.46142578	-1.36230469	-6.96533203	+20.10498047	+1552	+6.62255859	-9.77343750	-0.89648438	+32.91503906	+2.26318359	-44.75830078	+1408
+1457970678.50180010	+8.66162109	-6.66210938	-0.69433594	+55.50292969	-5.11962891	-60.68847656	+2120	+8.49023438	-5.90625000	-0.46142578	-1.38427734	-6.98730469	+20.10498047	+1552	+6.62255859	-9.77343750	-0.89648438	+32.91503906	+2.26318359	-44.75830078	+1404
+1457970678.50600000	+8.66162109	-6.66210938	-0.69433594	+55.50292969	-5.11962891	-60.68847656	+2120	+8.49023438	-5.90625000	-0.46142578	-1.38427734	-6.98730469	+20.10498047	+1552	+6.62255859	-9.77343750	-0.89648438	+32.91503906	+2.24121094	-44.75830078	+1404
+1457970678.51430010	+8.66162109	-6.66210938	-0.69433594	+55.50292969	-5.11962891	-60.68847656	+2120	+8.49023438	-5.90625000	-0.46142578	-1.38427734	-6.98730469	+20.10498047	+1552	+6.62255859	-9.77343750	-0.89648438	+32.91503906	+2.24121094	-44.75830078	+1404
+1457970678.51850010	+8.66162109	-6.66210938	-0.69433594	+55.50292969	-5.11962891	-60.68847656	+2120	+8.49023438	-5.90625000	-0.46142578	-1.38427734	-6.98730469	+20.10498047	+1552	+6.62255859	-9.77343750	-0.89648438	+32.91503906	+2.24121094	-44.75830078	+1400
+1457970678.52270010	+8.66162109	-6.66210938	-0.69433594	+55.50292969	-5.11962891	-60.68847656	+2120	+8.49023438	-5.90625000	-0.46142578	-1.38427734	-6.98730469	+20.10498047	+1552	+6.62255859	-9.77343750	-0.89648438	+32.91503906	+2.24121094	-44.73632813	+1400
+1457970678.52679990	+8.66162109	-6.66210938	-0.69433594	+55.50292969	-5.11962891	-60.68847656	+2120	+8.49023438	-5.90625000	-0.46142578	-1.38427734	-6.98730469	+20.08300781	+1552	+6.62255859	-9.77343750	-0.89648438	+32.91503906	+2.24121094	-44.73632813	+1400
+1457970678.53099990	+8.66162109	-6.66210938	-0.69433594	+55.50292969	-5.11962891	-60.68847656	+2120	+8.49023438	-5.90625000	-0.46142578	-1.38427734	-6.98730469	+20.08300781	+1552	+6.62255859	-9.77343750	-0.90087891	+32.91503906	+2.24121094	-44.73632813	+1400
+1457970678.53930000	+8.66162109	-6.66210938	-0.69433594	+55.50292969	-5.11962891	-60.68847656	+2120	+8.49023438	-5.90625000	-0.46142578	-1.38427734	-6.98730469	+20.08300781	+1552	+6.62255859	-9.77343750	-0.90087891	+32.91503906	+2.24121094	-44.73632813	+1396
+1457970678.54760000	+8.66162109	-6.66210938	-0.68994141	+55.50292969	-5.11962891	-60.71044922	+2120	+8.49023438	-5.90625000	-0.46142578	-1.38427734	-6.98730469	+20.08300781	+1552	+6.62255859	-9.77343750	-0.90087891	+32.91503906	+2.24121094	-44.73632813	+1396
+1457970678.56430010	+8.66162109	-6.66210938	-0.68994141	+55.50292969	-5.11962891	-60.71044922	+2120	+8.49023438	-5.90625000	-0.46142578	-1.38427734	-6.98730469	+20.08300781	+1552	+6.62255859	-9.77343750	-0.90087891	+32.91503906	+2.24121094	-44.73632813	+1396
+1457970678.57259990	+8.66162109	-6.66210938	-0.68994141	+55.50292969	-5.11962891	-60.71044922	+2124	+8.49023438	-5.90625000	-0.46142578	-1.38427734	-6.98730469	+20.08300781	+1552	+6.62255859	-9.77343750	-0.89648438	+32.91503906	+2.24121094	-44.73632813	+1396
+1457970678.58100010	+8.66162109	-6.66210938	-0.68994141	+55.50292969	-5.14160156	-60.71044922	+2124	+8.49023438	-5.90625000	-0.46142578	-1.38427734	-6.98730469	+20.08300781	+1552	+6.62695313	-9.76904297	-0.89648438	+32.93701172	+2.21923828	-44.75830078	+1396
+1457970678.58929990	+8.66162109	-6.66210938	-0.68994141	+55.50292969	-5.14160156	-60.71044922	+2124	+8.49023438	-5.90625000	-0.46142578	-1.38427734	-6.98730469	+20.10498047	+1552	+6.62695313	-9.76904297	-0.89648438	+32.93701172	+2.21923828	-44.75830078	+1396
+1457970678.59349990	+8.66162109	-6.66210938	-0.68994141	+55.50292969	-5.14160156	-60.71044922	+2124	+8.49023438	-5.90625000	-0.46142578	-1.38427734	-6.98730469	+20.10498047	+1552	+6.62695313	-9.76904297	-0.89648438	+32.93701172	+2.21923828	-44.75830078	+1396
+1457970678.59760000	+8.66162109	-6.66650391	-0.68994141	+55.50292969	-5.14160156	-60.71044922	+2124	+8.49023438	-5.90625000	-0.46142578	-1.38427734	-6.98730469	+20.10498047	+1552	+6.63134766	-9.76904297	-0.89648438	+32.95898438	+2.21923828	-44.75830078	+1396
+1457970678.60180000	+8.66162109	-6.66650391	-0.68994141	+55.50292969	-5.14160156	-60.71044922	+2124	+8.49023438	-5.90625000	-0.46142578	-1.38427734	-6.98730469	+20.10498047	+1552	+6.63134766	-9.76904297	-0.89208984	+32.95898438	+2.21923828	-44.78027344	+1396
+1457970678.61010000	+8.66162109	-6.66650391	-0.68994141	+55.50292969	-5.14160156	-60.71044922	+2124	+8.49023438	-5.90625000	-0.46142578	-1.38427734	-6.98730469	+20.10498047	+1552	+6.63134766	-9.76904297	-0.89208984	+32.98095703	+2.21923828	-44.78027344	+1400
+1457970678.61840010	+8.66162109	-6.66650391	-0.68994141	+55.50292969	-5.14160156	-60.71044922	+2124	+8.49462891	-5.90625000	-0.46142578	-1.38427734	-7.00927734	+20.10498047	+1552	+6.63574219	-9.76904297	-0.89208984	+32.98095703	+2.21923828	-44.78027344	+1400
+1457970678.62260010	+8.66162109	-6.66650391	-0.68994141	+55.50292969	-5.14160156	-60.71044922	+2124	+8.49462891	-5.90625000	-0.46142578	-1.38427734	-7.00927734	+20.10498047	+1552	+6.63574219	-9.76904297	-0.89208984	+32.98095703	+2.19726563	-44.78027344	+1400
+1457970678.62680010	+8.66162109	-6.66650391	-0.68994141	+55.50292969	-5.14160156	-60.71044922	+2128	+8.49462891	-5.90625000	-0.46142578	-1.38427734	-7.00927734	+20.12695313	+1552	+6.63574219	-9.76904297	-0.89208984	+32.98095703	+2.19726563	-44.78027344	+1400
+1457970678.63089990	+8.66162109	-6.66650391	-0.68994141	+55.50292969	-5.14160156	-60.71044922	+2128	+8.49462891	-5.90625000	-0.46142578	-1.38427734	-7.00927734	+20.12695313	+1552	+6.63574219	-9.76904297	-0.89208984	+32.98095703	+2.19726563	-44.78027344	+1400
+1457970678.63509990	+8.66162109	-6.66650391	-0.68994141	+55.50292969	-5.14160156	-60.71044922	+2128	+8.49462891	-5.90625000	-0.46142578	-1.38427734	-7.00927734	+20.12695313	+1552	+6.63574219	-9.76904297	-0.89208984	+32.95898438	+2.19726563	-44.78027344	+1400
+1457970678.63930010	+8.66162109	-6.66650391	-0.68994141	+55.50292969	-5.16357422	-60.71044922	+2128	+8.49462891	-5.90625000	-0.46142578	-1.38427734	-7.00927734	+20.12695313	+1552	+6.63574219	-9.76904297	-0.89208984	+32.95898438	+2.19726563	-44.78027344	+1400
+1457970678.64340000	+8.66162109	-6.66650391	-0.68994141	+55.50292969	-5.14160156	-60.71044922	+2128	+8.49462891	-5.90625000	-0.46142578	-1.38427734	-6.98730469	+20.12695313	+1552	+6.63134766	-9.76904297	-0.89208984	+32.95898438	+2.19726563	-44.78027344	+1400
+1457970678.64759990	+8.66162109	-6.66650391	-0.68994141	+55.50292969	-5.14160156	-60.71044922	+2128	+8.49462891	-5.90625000	-0.46142578	-1.38427734	-6.98730469	+20.12695313	+1552	+6.63134766	-9.76904297	-0.89208984	+32.95898438	+2.19726563	-44.78027344	+1400
+1457970678.65179990	+8.66162109	-6.66650391	-0.68994141	+55.50292969	-5.14160156	-60.71044922	+2128	+8.49462891	-5.90625000	-0.46142578	-1.40625000	-6.98730469	+20.12695313	+1552	+6.63134766	-9.76904297	-0.89208984	+32.95898438	+2.19726563	-44.78027344	+1400
+1457970678.65590000	+8.66162109	-6.66650391	-0.68994141	+55.50292969	-5.14160156	-60.71044922	+2128	+8.49462891	-5.90625000	-0.46142578	-1.40625000	-6.98730469	+20.12695313	+1552	+6.63134766	-9.76904297	-0.89208984	+32.95898438	+2.19726563	-44.75830078	+1400
+1457970678.66430000	+8.66162109	-6.66650391	-0.68994141	+55.50292969	-5.14160156	-60.71044922	+2128	+8.49462891	-5.90625000	-0.46142578	-1.40625000	-6.98730469	+20.12695313	+1552	+6.63134766	-9.76904297	-0.89648438	+32.93701172	+2.19726563	-44.75830078	+1400
+1457970678.66840000	+8.66162109	-6.66650391	-0.68994141	+55.50292969	-5.14160156	-60.71044922	+2128	+8.49462891	-5.90625000	-0.46142578	-1.40625000	-6.98730469	+20.12695313	+1552	+6.63134766	-9.76904297	-0.89648438	+32.93701172	+2.21923828	-44.75830078	+1400
+1457970678.67260000	+8.66162109	-6.66650391	-0.68994141	+55.50292969	-5.14160156	-60.68847656	+2128	+8.49462891	-5.90625000	-0.46142578	-1.40625000	-6.98730469	+20.12695313	+1552	+6.63134766	-9.76904297	-0.89648438	+32.93701172	+2.21923828	-44.75830078	+1400
+1457970678.67680000	+8.66162109	-6.66650391	-0.68994141	+55.50292969	-5.14160156	-60.68847656	+2128	+8.49462891	-5.90625000	-0.46142578	-1.40625000	-6.98730469	+20.12695313	+1552	+6.63134766	-9.76904297	-0.89648438	+32.93701172	+2.21923828	-44.75830078	+1400
+1457970678.68090010	+8.66162109	-6.66650391	-0.68994141	+55.50292969	-5.16357422	-60.68847656	+2128	+8.49462891	-5.90625000	-0.46142578	-1.40625000	-6.98730469	+20.12695313	+1552	+6.63134766	-9.76904297	-0.89648438	+32.93701172	+2.21923828	-44.75830078	+1400
+1457970678.68510010	+8.66162109	-6.66650391	-0.68994141	+55.50292969	-5.16357422	-60.68847656	+2128	+8.49462891	-5.90625000	-0.46142578	-1.40625000	-6.98730469	+20.12695313	+1552	+6.63134766	-9.76904297	-0.89208984	+32.93701172	+2.21923828	-44.75830078	+1400
+1457970678.68919990	+8.66162109	-6.66650391	-0.68994141	+55.50292969	-5.16357422	-60.68847656	+2128	+8.49462891	-5.90625000	-0.46142578	-1.40625000	-6.98730469	+20.14892578	+1552	+6.63134766	-9.76904297	-0.89208984	+32.93701172	+2.21923828	-44.75830078	+1400
+1457970678.69339990	+8.66162109	-6.66650391	-0.68994141	+55.50292969	-5.16357422	-60.68847656	+2128	+8.49462891	-5.90625000	-0.46142578	-1.40625000	-6.98730469	+20.14892578	+1552	+6.63134766	-9.76904297	-0.89208984	+32.93701172	+2.21923828	-44.75830078	+1400
+1457970678.69759990	+8.66162109	-6.66650391	-0.68994141	+55.50292969	-5.16357422	-60.68847656	+2128	+8.49462891	-5.90625000	-0.46142578	-1.40625000	-6.98730469	+20.14892578	+1552	+6.63134766	-9.76904297	-0.89208984	+32.93701172	+2.21923828	-44.75830078	+1400
+1457970678.70170000	+8.66162109	-6.66650391	-0.68994141	+55.50292969	-5.16357422	-60.68847656	+2128	+8.49462891	-5.90625000	-0.46142578	-1.40625000	-6.98730469	+20.14892578	+1552	+6.63134766	-9.76904297	-0.89208984	+32.93701172	+2.21923828	-44.78027344	+1400
+1457970678.70590000	+8.66162109	-6.66650391	-0.68994141	+55.50292969	-5.16357422	-60.68847656	+2128	+8.49462891	-5.90625000	-0.46142578	-1.40625000	-6.98730469	+20.14892578	+1552	+6.63574219	-9.76904297	-0.89208984	+32.95898438	+2.19726563	-44.78027344	+1400
+1457970678.71009990	+8.66162109	-6.66650391	-0.68994141	+55.50292969	-5.16357422	-60.68847656	+2128	+8.49462891	-5.90625000	-0.46142578	-1.40625000	-6.98730469	+20.14892578	+1552	+6.63574219	-9.76904297	-0.89208984	+32.95898438	+2.19726563	-44.78027344	+1400
+1457970678.71420000	+8.66162109	-6.66650391	-0.68994141	+55.50292969	-5.16357422	-60.68847656	+2128	+8.49462891	-5.90625000	-0.46142578	-1.40625000	-6.98730469	+20.14892578	+1552	+6.63574219	-9.76904297	-0.89208984	+32.95898438	+2.19726563	-44.78027344	+1400
+1457970678.71840000	+8.66162109	-6.66650391	-0.68994141	+55.50292969	-5.16357422	-60.68847656	+2128	+8.49462891	-5.90625000	-0.46142578	-1.40625000	-6.98730469	+20.17089844	+1552	+6.63574219	-9.76904297	-0.89208984	+32.95898438	+2.19726563	-44.78027344	+1400
+1457970678.72260000	+8.66162109	-6.66650391	-0.68994141	+55.50292969	-5.16357422	-60.68847656	+2128	+8.49462891	-5.90625000	-0.45703125	-1.40625000	-6.98730469	+20.17089844	+1552	+6.63574219	-9.76904297	-0.88769531	+32.95898438	+2.19726563	-44.80224609	+1400
+1457970678.72670010	+8.66162109	-6.66650391	-0.68994141	+55.50292969	-5.16357422	-60.68847656	+2128	+8.49462891	-5.90625000	-0.45703125	-1.40625000	-6.98730469	+20.17089844	+1552	+6.63574219	-9.76904297	-0.88769531	+32.95898438	+2.19726563	-44.80224609	+1400
+1457970678.73510000	+8.66162109	-6.66650391	-0.68994141	+55.50292969	-5.18554688	-60.68847656	+2128	+8.49462891	-5.90625000	-0.45703125	-1.40625000	-7.00927734	+20.17089844	+1552	+6.63574219	-9.76904297	-0.88769531	+32.98095703	+2.19726563	-44.80224609	+1400
+1457970678.73920010	+8.66162109	-6.66650391	-0.68994141	+55.50292969	-5.18554688	-60.68847656	+2128	+8.49462891	-5.90625000	-0.45703125	-1.42822266	-7.00927734	+20.17089844	+1552	+6.64013672	-9.76904297	-0.88769531	+32.98095703	+2.19726563	-44.80224609	+1400
+1457970678.74340010	+8.66162109	-6.66650391	-0.68994141	+55.50292969	-5.18554688	-60.68847656	+2128	+8.49462891	-5.90625000	-0.45703125	-1.42822266	-7.00927734	+20.17089844	+1552	+6.64013672	-9.76904297	-0.88769531	+32.98095703	+2.19726563	-44.80224609	+1400
+1457970678.74760010	+8.66162109	-6.66650391	-0.68994141	+55.50292969	-5.18554688	-60.68847656	+2128	+8.49462891	-5.90625000	-0.45703125	-1.42822266	-7.00927734	+20.17089844	+1552	+6.64013672	-9.76904297	-0.88769531	+32.95898438	+2.19726563	-44.80224609	+1400
+1457970678.75169990	+8.66162109	-6.66650391	-0.68994141	+55.50292969	-5.18554688	-60.68847656	+2128	+8.49462891	-5.90625000	-0.45703125	-1.42822266	-7.00927734	+20.19287109	+1552	+6.64013672	-9.76904297	-0.88769531	+32.95898438	+2.19726563	-44.80224609	+1400
+1457970678.76000000	+8.66162109	-6.66650391	-0.68994141	+55.50292969	-5.18554688	-60.68847656	+2128	+8.49462891	-5.90625000	-0.45703125	-1.42822266	-7.00927734	+20.19287109	+1552	+6.63574219	-9.76904297	-0.88769531	+32.95898438	+2.19726563	-44.80224609	+1404
+1457970678.76840000	+8.66162109	-6.66650391	-0.68994141	+55.50292969	-5.18554688	-60.68847656	+2128	+8.49462891	-5.90625000	-0.45703125	-1.42822266	-7.00927734	+20.19287109	+1552	+6.63574219	-9.76904297	-0.88769531	+32.95898438	+2.19726563	-44.80224609	+1404
+1457970678.77670000	+8.66162109	-6.66650391	-0.68994141	+55.50292969	-5.18554688	-60.68847656	+2128	+8.49462891	-5.90625000	-0.45703125	-1.42822266	-7.00927734	+20.19287109	+1552	+6.63574219	-9.76904297	-0.88769531	+32.93701172	+2.19726563	-44.78027344	+1404
+1457970678.78090000	+8.66162109	-6.66650391	-0.68994141	+55.50292969	-5.18554688	-60.66650391	+2128	+8.49462891	-5.90625000	-0.45703125	-1.42822266	-7.00927734	+20.19287109	+1556	+6.63574219	-9.76904297	-0.88769531	+32.93701172	+2.19726563	-44.78027344	+1404
+1457970678.78500010	+8.66162109	-6.66650391	-0.68994141	+55.50292969	-5.18554688	-60.66650391	+2128	+8.49462891	-5.90625000	-0.45703125	-1.42822266	-7.00927734	+20.19287109	+1556	+6.63574219	-9.76904297	-0.88769531	+32.93701172	+2.19726563	-44.78027344	+1404
+1457970678.78920010	+8.66162109	-6.66650391	-0.68994141	+55.50292969	-5.18554688	-60.66650391	+2128	+8.49462891	-5.90625000	-0.45703125	-1.42822266	-7.00927734	+20.21484375	+1556	+6.63574219	-9.76904297	-0.88769531	+32.93701172	+2.19726563	-44.78027344	+1404
+1457970678.79340000	+8.66162109	-6.66650391	-0.68994141	+55.50292969	-5.18554688	-60.66650391	+2128	+8.49462891	-5.90625000	-0.45703125	-1.42822266	-7.00927734	+20.21484375	+1556	+6.63574219	-9.76904297	-0.89208984	+32.93701172	+2.19726563	-44.78027344	+1404
+1457970678.79749990	+8.66162109	-6.66650391	-0.68994141	+55.52490234	-5.18554688	-60.66650391	+2128	+8.49462891	-5.90625000	-0.45703125	-1.42822266	-6.98730469	+20.21484375	+1556	+6.63574219	-9.76904297	-0.89208984	+32.93701172	+2.19726563	-44.78027344	+1404
+1457970678.80170010	+8.66162109	-6.66650391	-0.68994141	+55.52490234	-5.18554688	-60.64453125	+2128	+8.49462891	-5.90625000	-0.45703125	-1.42822266	-6.98730469	+20.21484375	+1556	+6.63574219	-9.76904297	-0.89208984	+32.93701172	+2.21923828	-44.78027344	+1404
+1457970678.80999990	+8.66162109	-6.66650391	-0.68994141	+55.52490234	-5.18554688	-60.62255859	+2128	+8.49462891	-5.90625000	-0.45703125	-1.42822266	-6.98730469	+20.21484375	+1556	+6.63574219	-9.76904297	-0.88769531	+32.93701172	+2.21923828	-44.75830078	+1404
+1457970678.81419990	+8.66162109	-6.66650391	-0.69433594	+55.54687500	-5.18554688	-60.60058594	+2128	+8.49462891	-5.90625000	-0.45703125	-1.42822266	-6.98730469	+20.23681641	+1556	+6.63574219	-9.76904297	-0.88769531	+32.93701172	+2.21923828	-44.75830078	+1404
+1457970678.81839990	+8.66162109	-6.66650391	-0.69433594	+55.54687500	-5.18554688	-60.57861328	+2128	+8.49462891	-5.90625000	-0.45703125	-1.42822266	-6.98730469	+20.23681641	+1556	+6.63574219	-9.76904297	-0.88769531	+32.93701172	+2.21923828	-44.75830078	+1404
+1457970678.82250000	+8.66162109	-6.66650391	-0.69433594	+55.56884766	-5.18554688	-60.53466797	+2128	+8.49462891	-5.90625000	-0.45703125	-1.40625000	-6.96533203	+20.23681641	+1556	+6.63574219	-9.76904297	-0.88769531	+32.93701172	+2.24121094	-44.75830078	+1404
+1457970678.82670000	+8.66162109	-6.66650391	-0.69873047	+55.59082031	-5.20751953	-60.49072266	+2128	+8.49023438	-5.90625000	-0.46142578	-1.40625000	-6.96533203	+20.23681641	+1556	+6.63574219	-9.76904297	-0.88769531	+32.95898438	+2.26318359	-44.75830078	+1404
+1457970678.83090000	+8.65722656	-6.66650391	-0.69873047	+55.61279297	-5.20751953	-60.44677734	+2128	+8.49023438	-5.90625000	-0.46142578	-1.40625000	-6.96533203	+20.25878906	+1556	+6.64013672	-9.76464844	-0.88769531	+32.95898438	+2.28515625	-44.73632813	+1404
+1457970678.83500000	+8.65722656	-6.66650391	-0.70312500	+55.65673828	-5.20751953	-60.40283203	+2128	+8.49023438	-5.90625000	-0.46142578	-1.40625000	-6.96533203	+20.25878906	+1556	+6.64013672	-9.76464844	-0.88769531	+32.98095703	+2.30712891	-44.73632813	+1404
+1457970678.84330010	+8.65722656	-6.66650391	-0.71191406	+55.74462891	-5.22949219	-60.27099609	+2128	+8.49023438	-5.90625000	-0.46142578	-1.38427734	-6.94335938	+20.25878906	+1556	+6.64453125	-9.76464844	-0.88330078	+33.00292969	+2.39501953	-44.69238281	+1408
+1457970678.84750010	+8.65722656	-6.66650391	-0.71191406	+55.81054688	-5.27343750	-60.20507813	+2124	+8.49023438	-5.90625000	-0.46142578	-1.38427734	-6.94335938	+20.25878906	+1556	+6.64453125	-9.76464844	-0.88330078	+33.02490234	+2.43896484	-44.64843750	+1408
+1457970678.85170010	+8.65722656	-6.66210938	-0.71630859	+55.87646484	-5.29541016	-60.13916016	+2124	+8.49023438	-5.90625000	-0.46582031	-1.36230469	-6.92138672	+20.25878906	+1552	+6.64892578	-9.76025391	-0.88330078	+33.02490234	+2.52685547	-44.58251953	+1408
+1457970678.85579990	+8.65722656	-6.66210938	-0.72070313	+55.94238281	-5.36132813	-60.07324219	+2124	+8.48583984	-5.90625000	-0.46582031	-1.36230469	-6.92138672	+20.23681641	+1552	+6.64892578	-9.76025391	-0.88330078	+33.02490234	+2.59277344	-44.53857422	+1412
+1457970678.85999990	+8.65722656	-6.65771484	-0.72509766	+56.00830078	-5.42724609	-60.05126953	+2120	+8.48583984	-5.90625000	-0.46582031	-1.34033203	-6.94335938	+20.23681641	+1552	+6.64892578	-9.76025391	-0.88769531	+33.02490234	+2.65869141	-44.45068359	+1412
+1457970678.86420010	+8.65722656	-6.65332031	-0.72949219	+56.07421875	-5.49316406	-60.00732422	+2120	+8.48583984	-5.90185547	-0.47021484	-1.31835938	-6.94335938	+20.21484375	+1552	+6.64892578	-9.75585938	-0.89208984	+33.00292969	+2.72460938	-44.38476563	+1412
+1457970678.86830000	+8.66162109	-6.64892578	-0.72949219	+56.14013672	-5.58105469	-59.98535156	+2116	+8.48583984	-5.90185547	-0.47021484	-1.29638672	-6.96533203	+20.19287109	+1552	+6.64892578	-9.75585938	-0.89648438	+32.95898438	+2.76855469	-44.29687500	+1412
+1457970678.87249990	+8.66162109	-6.64453125	-0.73388672	+56.22802734	-5.69091797	-59.96337891	+2116	+8.48583984	-5.90185547	-0.47460938	-1.29638672	-6.98730469	+20.17089844	+1552	+6.64892578	-9.75146484	-0.90087891	+32.89306641	+2.79052734	-44.23095703	+1416
+1457970678.87669990	+8.66601563	-6.64453125	-0.73388672	+56.27197266	-5.82275391	-59.94140625	+2112	+8.48583984	-5.89746094	-0.47460938	-1.27441406	-7.05322266	+20.12695313	+1552	+6.64892578	-9.75146484	-0.90966797	+32.82714844	+2.81250000	-44.14306641	+1416
+1457970678.88080000	+8.67041016	-6.63574219	-0.73828125	+56.33789063	-5.95458984	-59.94140625	+2108	+8.48583984	-5.89306641	-0.47900391	-1.25244141	-7.14111328	+20.08300781	+1552	+6.64892578	-9.74707031	-0.91845703	+32.76123047	+2.83447266	-44.07714844	+1416
+1457970678.88500000	+8.67480469	-6.63134766	-0.74267578	+56.42578125	-6.10839844	-59.91943359	+2108	+8.49023438	-5.88867188	-0.48339844	-1.23046875	-7.22900391	+20.06103516	+1552	+6.64892578	-9.74707031	-0.92724609	+32.67333984	+2.81250000	-44.01123047	+1416
+1457970678.89330010	+8.68798828	-6.61816406	-0.75146484	+56.53564453	-6.45996094	-59.94140625	+2104	+8.50341797	-5.87109375	-0.49658203	-1.18652344	-7.64648438	+19.88525391	+1556	+6.65771484	-9.73828125	-0.95361328	+32.51953125	+2.76855469	-43.90136719	+1420
+1457970678.89750000	+8.69677734	-6.60937500	-0.75585938	+56.62353516	-6.65771484	-59.94140625	+2104	+8.50781250	-5.85791016	-0.50537109	-1.18652344	-7.86621094	+19.84130859	+1556	+6.66210938	-9.72949219	-0.96679688	+32.43164063	+2.72460938	-43.85742188	+1420
+1457970678.90170000	+8.70996094	-6.60058594	-0.76904297	+56.68945313	-6.94335938	-59.96337891	+2104	+8.52539063	-5.84472656	-0.52294922	-1.20849609	-8.34960938	+19.70947266	+1564	+6.67529297	-9.72070313	-0.99316406	+32.27783203	+2.65869141	-43.81347656	+1428
+1457970678.90580010	+8.72314453	-6.59179688	-0.77783203	+56.77734375	-7.22900391	-60.00732422	+2104	+8.54296875	-5.82714844	-0.53613281	-1.20849609	-8.76708984	+19.59960938	+1568	+6.68847656	-9.70751953	-1.01513672	+32.14599609	+2.57080078	-43.85742188	+1428
+1457970678.91000010	+8.74072266	-6.57861328	-0.79101563	+56.86523438	-7.51464844	-60.02929688	+2104	+8.55615234	-5.81396484	-0.55810547	-1.23046875	-9.03076172	+19.57763672	+1572	+6.70605469	-9.69873047	-1.04150391	+32.03613281	+2.46093750	-43.87939453	+1432
+1457970678.91409990	+8.77148438	-6.56542969	-0.82617188	+56.95312500	-8.04199219	-60.13916016	+2108	+8.57812500	-5.80078125	-0.58886719	-1.31835938	-9.51416016	+19.44580078	+1576	+6.75000000	-9.66796875	-1.10742188	+31.77246094	+2.26318359	-43.96728516	+1452
+1457970678.92249990	+8.81982422	-6.53466797	-0.88330078	+57.12890625	-8.72314453	-60.33691406	+2112	+8.61767578	-5.77441406	-0.64160156	-1.36230469	-10.17333984	+19.29199219	+1588	+6.80273438	-9.62841797	-1.18212891	+31.59667969	+1.99951172	-44.25292969	+1460
+1457970678.92660000	+8.84619141	-6.52587891	-0.92724609	+57.10693359	-9.05273438	-60.53466797	+2112	+8.63085938	-5.77001953	-0.67236328	-1.45019531	-10.54687500	+19.09423828	+1588	+6.83349609	-9.61523438	-1.22167969	+31.48681641	+1.95556641	-44.42871094	+1464
+1457970678.93080000	+8.87255859	-6.51269531	-0.95361328	+57.17285156	-9.31640625	-60.79833984	+2112	+8.65283203	-5.75244141	-0.69873047	-1.45019531	-10.98632813	+18.91845703	+1592	+6.85986328	-9.59326172	-1.25244141	+31.37695313	+1.84570313	-44.73632813	+1468
+1457970678.93910000	+8.92089844	-6.50390625	-1.04589844	+57.04101563	-9.71191406	-61.06201172	+2100	+8.69238281	-5.73046875	-0.79541016	-1.56005859	-11.62353516	+18.56689453	+1608	+6.92138672	-9.55810547	-1.35791016	+31.09130859	+1.75781250	-45.08789063	+1480
+1457970678.94330000	+8.95166016	-6.48632813	-1.08984375	+57.04101563	-9.88769531	-61.34765625	+2096	+8.71875000	-5.71289063	-0.83935547	-1.53808594	-12.08496094	+18.30322266	+1620	+6.95214844	-9.53613281	-1.40185547	+30.93750000	+1.69189453	-45.41748047	+1484
+1457970678.94750000	+8.98681641	-6.47314453	-1.15576172	+57.01904297	-10.06347656	-61.43554688	+2092	+8.74951172	-5.69531250	-0.90527344	-1.51611328	-12.37060547	+18.14941406	+1636	+6.98730469	-9.50976563	-1.47216797	+30.78369141	+1.64794922	-45.57128906	+1496
+1457970678.95160010	+9.01318359	-6.47753906	-1.21289063	+56.77734375	-10.15136719	-61.69921875	+2080	+8.77148438	-5.68652344	-0.96240234	-1.60400391	-12.74414063	+17.81982422	+1644	+7.01806641	-9.49658203	-1.53808594	+30.52001953	+1.66992188	-45.81298828	+1504
+1457970678.95580010	+9.04833984	-6.45996094	-1.27001953	+56.68945313	-10.23925781	-61.98486328	+2076	+8.79785156	-5.66455078	-1.01953125	-1.51611328	-13.18359375	+17.49023438	+1660	+7.04882813	-9.47021484	-1.59960938	+30.30029297	+1.66992188	-46.14257813	+1516
+1457970678.96000000	+9.08789063	-6.44677734	-1.34472656	+56.60156250	-10.34912109	-62.16064453	+2076	+8.83740234	-5.64257813	-1.09863281	-1.40625000	-13.49121094	+17.20458984	+1680	+7.08837891	-9.44384766	-1.67871094	+30.08056641	+1.64794922	-46.36230469	+1532
+1457970678.96830010	+9.16259766	-6.43798828	-1.48535156	+56.09619141	-10.34912109	-62.77587891	+2072	+8.89892578	-5.60302734	-1.23925781	-1.25244141	-14.32617188	+16.36962891	+1712	+7.14990234	-9.39550781	-1.82812500	+29.42138672	+1.77978516	-46.99951172	+1560
+1457970678.97250010	+9.21533203	-6.42041016	-1.56445313	+55.94238281	-10.37109375	-63.06152344	+2080	+8.94287109	-5.57226563	-1.32275391	-1.03271484	-14.67773438	+15.97412109	+1736	+7.18505859	-9.36914063	-1.92041016	+29.09179688	+1.80175781	-47.24121094	+1580
+1457970678.97659990	+9.25048828	-6.42919922	-1.64794922	+55.52490234	-10.30517578	-63.39111328	+2080	+8.97363281	-5.55908203	-1.40625000	-0.96679688	-15.09521484	+15.46875000	+1752	+7.21582031	-9.35595703	-2.00830078	+28.63037109	+1.88964844	-47.54882813	+1596
+1457970678.98079990	+9.30322266	-6.40722656	-1.73583984	+55.28320313	-10.26123047	-63.69873047	+2096	+9.01757813	-5.52392578	-1.49414063	-0.68115234	-15.46875000	+14.98535156	+1780	+7.25537109	-9.31640625	-2.09619141	+28.27880859	+1.95556641	-47.87841797	+1616
+1457970678.98499990	+9.36474609	-6.38525391	-1.82373047	+55.08544922	-10.21728516	-64.07226563	+2112	+9.06591797	-5.48876953	-1.58203125	-0.35156250	-15.88623047	+14.47998047	+1804	+7.29931641	-9.28564453	-2.19287109	+27.92724609	+1.95556641	-48.18603516	+1644
+1457970678.98910000	+9.41308594	-6.38964844	-1.91162109	+54.62402344	-10.12939453	-64.46777344	+2120	+9.10546875	-5.46679688	-1.66992188	-0.17578125	-16.32568359	+13.90869141	+1820	+7.33007813	-9.26367188	-2.28515625	+27.39990234	+2.02148438	-48.53759766	+1664
+1457970678.99330000	+9.47021484	-6.36328125	-2.00830078	+54.33837891	-10.01953125	-64.81933594	+2144	+9.15380859	-5.41845703	-1.76660156	+0.19775391	-16.72119141	+13.35937500	+1852	+7.37402344	-9.22412109	-2.38623047	+27.02636719	+2.06542969	-48.88916016	+1692
+1457970678.99740000	+9.54052734	-6.34130859	-2.09179688	+54.07470703	-9.97558594	-65.32470703	+2164	+9.21093750	-5.37451172	-1.85449219	+0.65917969	-17.22656250	+12.72216797	+1876	+7.42675781	-9.18457031	-2.47851563	+26.63085938	+2.02148438	-49.30664063	+1720
+1457970679.00580000	+9.66796875	-6.31054688	-2.28515625	+53.23974609	-9.77783203	-66.18164063	+2208	+9.31201172	-5.29101563	-2.05224609	+1.47216797	-18.10546875	+11.46972656	+1928	+7.51904297	-9.11425781	-2.67626953	+25.70800781	+1.99951172	-50.09765625	+1776
+1457970679.00990010	+9.74707031	-6.28417969	-2.36425781	+52.93212891	-9.73388672	-66.81884766	+2232	+9.38232422	-5.23828125	-2.14013672	+2.06542969	-18.67675781	+10.74462891	+1952	+7.58056641	-9.07031250	-2.76855469	+25.29052734	+1.84570313	-50.58105469	+1808
+1457970679.01410010	+9.81298828	-6.27099609	-2.45654297	+52.42675781	-9.66796875	-67.32421875	+2256	+9.43505859	-5.19873047	-2.23681641	+2.46093750	-19.16015625	+10.06347656	+1976	+7.62451172	-9.03955078	-2.86523438	+24.74121094	+1.75781250	-51.04248047	+1832
+1457970679.01830010	+9.89208984	-6.24023438	-2.56201172	+52.00927734	-9.60205078	-67.76367188	+2288	+9.49218750	-5.13720703	-2.34667969	+3.03222656	-19.53369141	+9.38232422	+2008	+7.69482422	-8.98242188	-2.96630859	+24.38964844	+1.58203125	-51.45996094	+1868
+1457970679.02239990	+9.97558594	-6.20947266	-2.63232422	+51.61376953	-9.60205078	-68.53271484	+2312	+9.56689453	-5.08007813	-2.43017578	+3.71337891	-20.19287109	+8.54736328	+2032	+7.76953125	-8.92968750	-3.04980469	+24.01611328	+1.29638672	-52.03125000	+1900
+1457970679.02659990	+10.05468750	-6.19189453	-2.71582031	+51.06445313	-9.62402344	-69.14794922	+2336	+9.62841797	-5.02734375	-2.52685547	+4.24072266	-20.72021484	+7.84423828	+2052	+7.82666016	-8.89013672	-3.13769531	+23.48876953	+1.03271484	-52.60253906	+1928
+1457970679.03080010	+10.13818359	-6.15673828	-2.81689453	+50.58105469	-9.62402344	-69.67529297	+2364	+9.69433594	-4.96142578	-2.63671875	+4.92187500	-21.11572266	+7.11914063	+2084	+7.90136719	-8.82421875	-3.23876953	+23.15917969	+0.74707031	-53.02001953	+1964
+1457970679.03490000	+10.23486328	-6.12597656	-2.87841797	+50.11962891	-9.68994141	-70.53222656	+2388	+9.77343750	-4.89111328	-2.71142578	+5.71289063	-21.81884766	+6.21826172	+2104	+7.98925781	-8.77148438	-3.31787109	+22.78564453	+0.32958984	-53.63525391	+1992
+1457970679.03909990	+10.31835938	-6.09960938	-2.95751953	+49.50439453	-9.79980469	-71.19140625	+2412	+9.84375000	-4.82958984	-2.80810547	+6.32812500	-22.32421875	+5.44921875	+2124	+8.05517578	-8.72314453	-3.39697266	+22.25830078	-0.04394531	-54.22851563	+2016
+1457970679.04329990	+10.41064453	-6.06445313	-3.04980469	+48.91113281	-9.84375000	-71.76269531	+2440	+9.91406250	-4.75927734	-2.91796875	+7.05322266	-22.67578125	+4.68017578	+2152	+8.14306641	-8.65283203	-3.49365234	+21.95068359	-0.46142578	-54.66796875	+2048
+1457970679.05160000	+10.59960938	-6.00292969	-3.17285156	+47.63671875	-10.21728516	-73.36669922	+2480	+10.07226563	-4.61425781	-3.08056641	+8.65722656	-23.86230469	+2.92236328	+2184	+8.31005859	-8.53417969	-3.64306641	+21.04980469	-1.56005859	-55.85449219	+2096
+1457970679.05580000	+10.69628906	-5.96777344	-3.25634766	+46.93359375	-10.34912109	-73.98193359	+2504	+10.14697266	-4.53515625	-3.18603516	+9.47021484	-24.21386719	+2.10937500	+2208	+8.40234375	-8.45947266	-3.73974609	+20.72021484	-2.06542969	-56.27197266	+2124
+1457970679.06410000	+10.89843750	-5.90185547	-3.35302734	+45.46142578	-10.92041016	-75.65185547	+2536	+10.31835938	-4.37255859	-3.33984375	+11.25000000	-25.35644531	+0.24169922	+2236	+8.58251953	-8.33203125	-3.88037109	+19.84130859	-3.36181641	-57.41455078	+2160
+1457970679.06830000	+10.99951172	-5.86669922	-3.42333984	+44.69238281	-11.11816406	-76.28906250	+2560	+10.39746094	-4.28906250	-3.43652344	+12.15087891	-25.66406250	-0.63720703	+2252	+8.67480469	-8.25292969	-3.97265625	+19.46777344	-3.93310547	-57.81005859	+2188
+1457970679.07660010	+11.21044922	-5.78320313	-3.50244141	+43.08837891	-11.84326172	-77.91503906	+2588	+10.57763672	-4.11328125	-3.57714844	+14.10644531	-26.69677734	-2.61474609	+2276	+8.85498047	-8.11230469	-4.10009766	+18.56689453	-5.31738281	-58.86474609	+2220
+1457970679.08489990	+11.42578125	-5.71289063	-3.58593750	+41.33056641	-12.56835938	-79.40917969	+2620	+10.75341797	-3.92431641	-3.71777344	+16.17187500	-27.57568359	-4.72412109	+2300	+9.04833984	-7.94970703	-4.25390625	+17.79785156	-6.70166016	-59.63378906	+2256
+1457970679.09320000	+11.63671875	-5.62060547	-3.65625000	+39.57275391	-13.46923828	-80.72753906	+2652	+10.93359375	-3.72656250	-3.86718750	+18.21533203	-28.25683594	-6.67968750	+2328	+9.21972656	-7.78710938	-4.40332031	+16.91894531	-8.08593750	-60.33691406	+2292
+1457970679.09740000	+11.74658203	-5.58105469	-3.66503906	+38.67187500	-13.99658203	-81.56250000	+2668	+11.02587891	-3.62109375	-3.90673828	+19.35791016	-28.82812500	-7.91015625	+2336	+9.32080078	-7.70361328	-4.46044922	+16.54541016	-8.89892578	-60.79833984	+2308
+1457970679.10159990	+11.85205078	-5.51953125	-3.67822266	+37.83691406	-14.58984375	-82.22167969	+2688	+11.12255859	-3.51123047	-3.96386719	+20.41259766	-29.20166016	-8.92089844	+2352	+9.40429688	-7.62011719	-4.51757813	+16.08398438	-9.68994141	-61.19384766	+2320
+1457970679.10990000	+12.06738281	-5.43164063	-3.70019531	+35.92529297	-15.73242188	-83.60595703	+2724	+11.30712891	-3.29589844	-4.05615234	+22.63183594	-30.05859375	-11.31591797	+2376	+9.59765625	-7.44433594	-4.64062500	+15.35888672	-11.27197266	-61.85302734	+2360
+1457970679.11820010	+12.27392578	-5.31738281	-3.70458984	+34.10156250	-17.07275391	-84.68261719	+2772	+11.49609375	-3.06738281	-4.14843750	+24.78515625	-30.78369141	-13.53515625	+2404	+9.77783203	-7.25976563	-4.75927734	+14.58984375	-12.91992188	-62.33642578	+2396
+1457970679.12660000	+12.47607422	-5.19873047	-3.66943359	+32.27783203	-18.63281250	-85.86914063	+2828	+11.68505859	-2.82128906	-4.19238281	+26.98242188	-31.75048828	-15.93017578	+2432	+9.96679688	-7.07080078	-4.84277344	+13.90869141	-14.78759766	-62.92968750	+2428
+1457970679.13070010	+12.57275391	-5.15039063	-3.65185547	+31.28906250	-19.42382813	-86.37451172	+2856	+11.78173828	-2.71142578	-4.22753906	+27.99316406	-32.12402344	-17.13867188	+2444	+10.06347656	-6.96972656	-4.89550781	+13.60107422	-15.68847656	-63.10546875	+2452
+1457970679.13490010	+12.66503906	-5.10205078	-3.62109375	+30.32226563	-20.25878906	-86.94580078	+2884	+11.87402344	-2.59716797	-4.22753906	+29.04785156	-32.69531250	-18.45703125	+2460	+10.16455078	-6.87744141	-4.92187500	+13.31542969	-16.72119141	-63.43505859	+2464
+1457970679.13910010	+12.76171875	-5.02294922	-3.59472656	+29.50927734	-21.15966797	-87.34130859	+2920	+11.96630859	-2.46533203	-4.24951172	+30.03662109	-33.13476563	-19.53369141	+2472	+10.26123047	-6.77197266	-4.94824219	+13.02978516	-17.75390625	-63.65478516	+2480
+1457970679.14319990	+12.85400391	-4.97460938	-3.57275391	+28.52050781	-22.01660156	-87.69287109	+2944	+12.05859375	-2.35546875	-4.26708984	+30.95947266	-33.53027344	-20.67626953	+2480	+10.35791016	-6.67089844	-4.98339844	+12.74414063	-18.74267578	-63.78662109	+2500
+1457970679.14739990	+12.93310547	-4.92187500	-3.53759766	+27.50976563	-22.89550781	-88.06640625	+2972	+12.14648438	-2.24121094	-4.26269531	+31.88232422	-34.07958984	-21.95068359	+2496	+10.45898438	-6.56982422	-5.00537109	+12.48046875	-19.79736328	-64.00634766	+2512
+1457970679.15150000	+13.01660156	-4.84277344	-3.50244141	+26.67480469	-23.86230469	-88.33007813	+3004	+12.23437500	-2.11376953	-4.27148438	+32.78320313	-34.51904297	-22.96142578	+2508	+10.55126953	-6.45996094	-5.02294922	+12.21679688	-20.87402344	-64.16015625	+2524
+1457970679.15990000	+13.17041016	-4.73730469	-3.43212891	+24.71923828	-25.66406250	-88.79150391	+3052	+12.40136719	-1.89843750	-4.26269531	+34.38720703	-35.48583984	-25.22460938	+2528	+10.74023438	-6.24462891	-5.05810547	+11.71142578	-23.00537109	-64.44580078	+2548
+1457970679.16400000	+13.24072266	-4.65380859	-3.39257813	+23.97216797	-26.65283203	-88.94531250	+3080	+12.48486328	-1.77099609	-4.26269531	+35.15625000	-35.94726563	-26.14746094	+2540	+10.83251953	-6.13037109	-5.05810547	+11.49169922	-24.12597656	-64.59960938	+2560
+1457970679.16820000	+13.31103516	-4.59667969	-3.36181641	+23.04931641	-27.55371094	-89.05517578	+3100	+12.56835938	-1.66992188	-4.26708984	+35.81542969	-36.34277344	-27.15820313	+2544	+10.92480469	-6.02490234	-5.07568359	+11.22802734	-25.15869141	-64.68750000	+2568
+1457970679.17240000	+13.37255859	-4.53515625	-3.32226563	+22.17041016	-28.43261719	-89.18701172	+3120	+12.64306641	-1.56445313	-4.24511719	+36.51855469	-36.87011719	-28.25683594	+2552	+11.01708984	-5.91503906	-5.07128906	+11.03027344	-26.25732422	-64.84130859	+2576
+1457970679.17650010	+13.43408203	-4.45166016	-3.28271484	+21.48925781	-29.35546875	-89.23095703	+3144	+12.72216797	-1.44140625	-4.24072266	+37.19970703	-37.30957031	-29.11376953	+2560	+11.10498047	-5.80078125	-5.07128906	+10.81054688	-27.33398438	-64.92919922	+2584
+1457970679.18070010	+13.49560547	-4.38574219	-3.25195313	+20.67626953	-30.19042969	-89.25292969	+3160	+12.79687500	-1.34033203	-4.23193359	+37.77099609	-37.70507813	-30.01464844	+2564	+11.18847656	-5.69091797	-5.08447266	+10.56884766	-28.27880859	-64.97314453	+2584
+1457970679.18490000	+13.54833984	-4.31982422	-3.21679688	+19.88525391	-31.00341797	-89.27490234	+3180	+12.86718750	-1.23486328	-4.20556641	+38.38623047	-38.18847656	-31.00341797	+2572	+11.27197266	-5.57666016	-5.07568359	+10.41503906	-29.26757813	-65.08300781	+2592
+1457970679.19320010	+13.64941406	-4.15722656	-3.13330078	+18.61083984	-32.71728516	-89.29687500	+3216	+13.00781250	-1.01513672	-4.17041016	+39.55078125	-39.06738281	-32.69531250	+2584	+11.42578125	-5.35253906	-5.07128906	+10.04150391	-31.15722656	-65.17089844	+2596
+1457970679.19740010	+13.69775391	-4.08251953	-3.09375000	+17.99560547	-33.53027344	-89.34082031	+3232	+13.07373047	-0.91406250	-4.13525391	+40.12207031	-39.55078125	-33.64013672	+2592	+11.50488281	-5.24267578	-5.05810547	+9.93164063	-32.10205078	-65.30273438	+2600
+1457970679.20149990	+13.74169922	-3.99023438	-3.04541016	+17.55615234	-34.40917969	-89.34082031	+3256	+13.13964844	-0.79541016	-4.10888672	+40.71533203	-40.03417969	-34.43115234	+2600	+11.57958984	-5.12402344	-5.04492188	+9.79980469	-33.02490234	-65.30273438	+2604
+1457970679.20569990	+13.79003906	-3.91113281	-3.00146484	+17.02880859	-35.22216797	-89.34082031	+3272	+13.20556641	-0.68994141	-4.07812500	+41.28662109	-40.47363281	-35.28808594	+2604	+11.65429688	-5.01855469	-5.04052734	+9.66796875	-33.83789063	-65.34667969	+2604
+1457970679.20989990	+13.82958984	-3.82763672	-2.95312500	+16.56738281	-36.01318359	-89.38476563	+3292	+13.26269531	-0.58447266	-4.03417969	+41.90185547	-40.95703125	-36.21093750	+2616	+11.72460938	-4.91308594	-5.02734375	+9.60205078	-34.65087891	-65.43457031	+2608
+1457970679.21400000	+13.86914063	-3.73535156	-2.90039063	+16.23779297	-36.84814453	-89.38476563	+3312	+13.32421875	-0.46142578	-3.99023438	+42.58300781	-41.46240234	-37.00195313	+2628	+11.79052734	-4.79443359	-5.00976563	+9.55810547	-35.46386719	-65.43457031	+2612
+1457970679.21820000	+13.90429688	-3.65185547	-2.85205078	+15.82031250	-37.63916016	-89.36279297	+3332	+13.38134766	-0.35595703	-3.94628906	+43.15429688	-41.94580078	-37.83691406	+2636	+11.85644531	-4.69335938	-5.00537109	+9.44824219	-36.18896484	-65.45654297	+2612
+1457970679.22240000	+13.93945313	-3.56835938	-2.79492188	+15.44677734	-38.45214844	-89.36279297	+3352	+13.43408203	-0.25488281	-3.89355469	+43.76953125	-42.45117188	-38.71582031	+2644	+11.92236328	-4.58789063	-4.98339844	+9.42626953	-36.97998047	-65.54443359	+2616
+1457970679.22650000	+13.97460938	-3.47167969	-2.73339844	+15.18310547	-39.28710938	-89.31884766	+3376	+13.49121094	-0.13183594	-3.83642578	+44.47265625	-42.97851563	-39.52880859	+2656	+11.98388672	-4.47363281	-4.96142578	+9.40429688	-37.74902344	-65.52246094	+2620
+1457970679.23070000	+14.00976563	-3.38818359	-2.68066406	+14.85351563	-40.10009766	-89.25292969	+3396	+13.54394531	-0.03076172	-3.77929688	+45.08789063	-43.50585938	-40.38574219	+2668	+12.04541016	-4.37695313	-4.94824219	+9.36035156	-38.47412109	-65.56640625	+2624
+1457970679.23480010	+14.04052734	-3.30468750	-2.61474609	+14.56787109	-40.91308594	-89.23095703	+3416	+13.59228516	+0.07031250	-3.71337891	+45.72509766	-44.05517578	-41.26464844	+2676	+12.10693359	-4.27587891	-4.92187500	+9.36035156	-39.22119141	-65.63232422	+2628
+1457970679.23900010	+14.07128906	-3.21240234	-2.55761719	+14.30419922	-41.72607422	-89.12109375	+3440	+13.64062500	+0.18896484	-3.65185547	+46.45019531	-44.60449219	-42.03369141	+2688	+12.16845703	-4.17041016	-4.89990234	+9.33837891	-39.99023438	-65.61035156	+2636
+1457970679.24320010	+14.10205078	-3.13769531	-2.50048828	+13.97460938	-42.47314453	-88.96728516	+3460	+13.68896484	+0.28564453	-3.58593750	+47.08740234	-45.15380859	-42.86865234	+2700	+12.22558594	-4.07373047	-4.87792969	+9.31640625	-40.69335938	-65.63232422	+2640
+1457970679.25149990	+14.15039063	-2.97949219	-2.38183594	+13.31542969	-43.98925781	-88.61572266	+3500	+13.76806641	+0.49218750	-3.45410156	+48.38378906	-46.23046875	-44.40673828	+2720	+12.33544922	-3.87597656	-4.82958984	+9.27246094	-42.12158203	-65.61035156	+2652
+1457970679.25570010	+14.17675781	-2.90917969	-2.32910156	+12.91992188	-44.71435547	-88.35205078	+3520	+13.80322266	+0.57568359	-3.38818359	+48.93310547	-46.75781250	-45.15380859	+2724	+12.38818359	-3.78808594	-4.80322266	+9.20654297	-42.82470703	-65.58837891	+2656
+1457970679.26399990	+14.22070313	-2.76855469	-2.22363281	+12.15087891	-46.09863281	-87.78076172	+3552	+13.87353516	+0.75146484	-3.25634766	+50.00976563	-47.87841797	-46.56005859	+2740	+12.48925781	-3.60351563	-4.74609375	+9.03076172	-44.29687500	-65.50048828	+2668
+1457970679.26819990	+14.23828125	-2.71582031	-2.17529297	+11.66748047	-46.73583984	-87.45117188	+3564	+13.90869141	+0.82617188	-3.19042969	+50.47119141	-48.42773438	-47.24121094	+2748	+12.53759766	-3.52441406	-4.71972656	+8.89892578	-45.00000000	-65.43457031	+2668
+1457970679.27230000	+14.26025391	-2.65869141	-2.12255859	+11.20605469	-47.39501953	-87.12158203	+3576	+13.93945313	+0.90087891	-3.13330078	+50.88867188	-48.95507813	-47.87841797	+2752	+12.58593750	-3.44091797	-4.68457031	+8.78906250	-45.72509766	-65.39062500	+2676
+1457970679.27650000	+14.27783203	-2.59716797	-2.08300781	+10.74462891	-47.94433594	-86.70410156	+3584	+13.96582031	+0.97998047	-3.08496094	+51.28417969	-49.43847656	-48.38378906	+2756	+12.62988281	-3.35302734	-4.65820313	+8.63525391	-46.38427734	-65.21484375	+2676
+1457970679.28070000	+14.29541016	-2.55761719	-2.04345703	+10.17333984	-48.47167969	-86.28662109	+3592	+13.99658203	+1.03710938	-3.03222656	+51.56982422	-49.94384766	-48.88916016	+2760	+12.66943359	-3.27392578	-4.63623047	+8.41552734	-46.99951172	-65.03906250	+2676
+1457970679.28480010	+14.31298828	-2.51367188	-2.00390625	+9.62402344	-48.99902344	-85.89111328	+3596	+14.01855469	+1.09423828	-2.97949219	+51.78955078	-50.44921875	-49.37255859	+2764	+12.71337891	-3.19921875	-4.60107422	+8.21777344	-47.65869141	-64.90722656	+2676
+1457970679.28900000	+14.32617188	-2.46533203	-1.96435547	+9.09667969	-49.48242188	-85.40771484	+3600	+14.04492188	+1.16015625	-2.93115234	+52.05322266	-50.97656250	-49.79003906	+2772	+12.74853516	-3.12011719	-4.57470703	+7.97607422	-48.25195313	-64.64355469	+2676
+1457970679.29320000	+14.34375000	-2.42578125	-1.93359375	+8.52539063	-49.92187500	-84.94628906	+3604	+14.07128906	+1.20410156	-2.88720703	+52.16308594	-51.48193359	-50.18554688	+2776	+12.78369141	-3.05419922	-4.54833984	+7.66845703	-48.80126953	-64.42382813	+2672
+1457970679.29730010	+14.36132813	-2.39501953	-1.89404297	+7.97607422	-50.40527344	-84.52880859	+3604	+14.09765625	+1.24804688	-2.83886719	+52.22900391	-52.00927734	-50.53710938	+2780	+12.81884766	-2.98828125	-4.51318359	+7.40478516	-49.41650391	-64.22607422	+2668
+1457970679.30150010	+14.37890625	-2.35107422	-1.85888672	+7.42675781	-50.80078125	-84.02343750	+3604	+14.11962891	+1.30078125	-2.79492188	+52.31689453	-52.53662109	-50.80078125	+2784	+12.85400391	-2.91357422	-4.48681641	+7.07519531	-49.92187500	-63.87451172	+2668
+1457970679.30559990	+14.39648438	-2.32470703	-1.82812500	+6.83349609	-51.19628906	-83.56201172	+3600	+14.14599609	+1.34033203	-2.75097656	+52.29492188	-53.04199219	-51.02050781	+2792	+12.88916016	-2.85644531	-4.46484375	+6.70166016	-50.38330078	-63.56689453	+2660
+1457970679.30979990	+14.41406250	-2.29833984	-1.78857422	+6.28417969	-51.59179688	-83.12255859	+3600	+14.16796875	+1.37548828	-2.70263672	+52.29492188	-53.59130859	-51.28417969	+2796	+12.92431641	-2.79931641	-4.42529297	+6.41601563	-50.88867188	-63.32519531	+2656
+1457970679.31810000	+14.44042969	-2.23681641	-1.73144531	+5.20751953	-52.25097656	-82.08984375	+3592	+14.22070313	+1.45019531	-2.61474609	+52.16308594	-54.66796875	-51.52587891	+2812	+12.98583984	-2.68505859	-4.37695313	+5.62500000	-51.63574219	-62.55615234	+2644
+1457970679.32230000	+14.45800781	-2.21484375	-1.69189453	+4.68017578	-52.60253906	-81.60644531	+3588	+14.24267578	+1.48095703	-2.55761719	+52.05322266	-55.28320313	-51.67968750	+2824	+13.01220703	-2.63232422	-4.34619141	+5.25146484	-52.03125000	-62.22656250	+2640
+1457970679.32649990	+14.47558594	-2.17968750	-1.65673828	+4.19677734	-52.95410156	-81.10107422	+3588	+14.26904297	+1.51611328	-2.50048828	+52.03125000	-55.89843750	-51.81152344	+2836	+13.04296875	-2.57958984	-4.31982422	+4.85595703	-52.36083984	-61.83105469	+2632
+1457970679.33060000	+14.49316406	-2.15771484	-1.62158203	+3.69140625	-53.28369141	-80.61767578	+3584	+14.29541016	+1.54248047	-2.44335938	+51.94335938	-56.53564453	-51.92138672	+2848	+13.07373047	-2.53564453	-4.29345703	+4.46044922	-52.69042969	-61.45751953	+2628
+1457970679.33480000	+14.50634766	-2.13134766	-1.58203125	+3.20800781	-53.63525391	-80.13427734	+3584	+14.31738281	+1.57324219	-2.38183594	+51.87744141	-57.17285156	-52.03125000	+2860	+13.10449219	-2.49169922	-4.26269531	+4.10888672	-53.02001953	-61.17187500	+2624
+1457970679.33900000	+14.52392578	-2.10058594	-1.54248047	+2.76855469	-53.98681641	-79.62890625	+3584	+14.34375000	+1.60839844	-2.32031250	+51.87744141	-57.85400391	-52.16308594	+2876	+13.13525391	-2.44335938	-4.23193359	+3.77929688	-53.34960938	-60.79833984	+2620
+1457970679.34310010	+14.54150391	-2.07861328	-1.50292969	+2.32910156	-54.31640625	-79.16748047	+3588	+14.37011719	+1.63476563	-2.25439453	+51.89941406	-58.53515625	-52.29492188	+2892	+13.16601563	-2.40380859	-4.20117188	+3.38378906	-53.63525391	-60.46875000	+2616
+1457970679.35150000	+14.56347656	-2.02587891	-1.41943359	+1.53808594	-55.01953125	-78.28857422	+3592	+14.41406250	+1.69628906	-2.11816406	+52.03125000	-59.94140625	-52.62451172	+2924	+13.21875000	-2.32470703	-4.14404297	+2.72460938	-54.20654297	-59.83154297	+2608
+1457970679.35560010	+14.57226563	-2.00390625	-1.37548828	+1.14257813	-55.41503906	-77.87109375	+3600	+14.43603516	+1.71826172	-2.03906250	+52.14111328	-60.68847656	-52.86621094	+2940	+13.24511719	-2.29394531	-4.11328125	+2.39501953	-54.51416016	-59.54589844	+2604
+1457970679.35980010	+14.58105469	-1.98193359	-1.34033203	+0.79101563	-55.72265625	-77.47558594	+3604	+14.44921875	+1.74023438	-1.98193359	+52.11914063	-61.36962891	-52.93212891	+2952	+13.27148438	-2.25878906	-4.08691406	+2.08740234	-54.77783203	-59.28222656	+2600
+1457970679.36400010	+14.58984375	-1.95556641	-1.29638672	+0.48339844	-56.20605469	-77.14599609	+3612	+14.47119141	+1.77099609	-1.91162109	+52.29492188	-62.18261719	-53.17382813	+2964	+13.29785156	-2.22363281	-4.05615234	+1.82373047	-55.15136719	-59.01855469	+2600
+1457970679.36809990	+14.59863281	-1.93798828	-1.24804688	+0.21972656	-56.68945313	-76.86035156	+3624	+14.48876953	+1.79296875	-1.83691406	+52.49267578	-62.97363281	-53.48144531	+2980	+13.32421875	-2.19726563	-4.02099609	+1.56005859	-55.52490234	-58.82080078	+2596
+1457970679.37229990	+14.59863281	-1.91601563	-1.21289063	-0.02197266	-57.01904297	-76.64062500	+3628	+14.50195313	+1.81054688	-1.78417969	+52.51464844	-63.69873047	-53.54736328	+2988	+13.34619141	-2.17089844	-3.99902344	+1.31835938	-55.81054688	-58.62304688	+2592
+1457970679.37649990	+14.60302734	-1.89404297	-1.17333984	-0.17578125	-57.50244141	-76.46484375	+3636	+14.51513672	+1.83251953	-1.72265625	+52.69042969	-64.51171875	-53.78906250	+2996	+13.37255859	-2.14013672	-3.97265625	+1.09863281	-56.18408203	-58.40332031	+2588
+1457970679.38060000	+14.60742188	-1.88085938	-1.12939453	-0.35156250	-57.98583984	-76.33300781	+3648	+14.52392578	+1.84570313	-1.66113281	+52.82226563	-65.32470703	-54.00878906	+3004	+13.39013672	-2.11816406	-3.94189453	+0.83496094	-56.53564453	-58.20556641	+2588
+1457970679.38480000	+14.60302734	-1.86767578	-1.10742188	-0.50537109	-58.31542969	-76.22314453	+3652	+14.53271484	+1.85888672	-1.62158203	+52.64648438	-66.07177734	-53.89892578	+3008	+13.40771484	-2.09619141	-3.92431641	+0.61523438	-56.82128906	-58.00781250	+2580
+1457970679.38890000	+14.60302734	-1.85449219	-1.06787109	-0.57128906	-58.86474609	-76.20117188	+3660	+14.53710938	+1.87207031	-1.56884766	+52.71240234	-66.92871094	-54.00878906	+3012	+13.42529297	-2.06982422	-3.89794922	+0.41748047	-57.19482422	-57.83203125	+2580
+1457970679.39310000	+14.60302734	-1.84570313	-1.02832031	-0.65917969	-59.39208984	-76.20117188	+3668	+14.54150391	+1.87207031	-1.52050781	+52.66845703	-67.80761719	-54.05273438	+3016	+13.43847656	-2.04785156	-3.87158203	+0.19775391	-57.56835938	-57.65625000	+2576
+1457970679.39730000	+14.59863281	-1.83691406	-1.01074219	-0.68115234	-59.78759766	-76.28906250	+3672	+14.54589844	+1.87207031	-1.48974609	+52.22900391	-68.62060547	-53.72314453	+3016	+13.45166016	-2.03027344	-3.85400391	-0.02197266	-57.89794922	-57.48046875	+2572
+1457970679.40140010	+14.59863281	-1.82373047	-0.97998047	-0.61523438	-60.29296875	-76.39892578	+3672	+14.55029297	+1.87207031	-1.45458984	+51.94335938	-69.49951172	-53.50341797	+3016	+13.46923828	-2.00830078	-3.83203125	-0.24169922	-58.24951172	-57.26074219	+2568
+1457970679.40980010	+14.58984375	-1.81933594	-0.93603516	-0.43945313	-61.21582031	-76.79443359	+3672	+14.55029297	+1.85009766	-1.39746094	+50.80078125	-71.27929688	-52.60253906	+3020	+13.48681641	-1.98193359	-3.80126953	-0.72509766	-58.86474609	-56.90917969	+2556
+1457970679.41810010	+14.57666016	-1.81054688	-0.89648438	-0.08789063	-62.16064453	-77.32177734	+3672	+14.54589844	+1.82373047	-1.34033203	+49.35058594	-73.16894531	-51.35009766	+3024	+13.50000000	-1.95556641	-3.77929688	-1.18652344	-59.39208984	-56.51367188	+2548
+1457970679.42230010	+14.57226563	-1.81494141	-0.88330078	+0.15380859	-62.57812500	-77.67333984	+3668	+14.54150391	+1.80175781	-1.31835938	+48.18603516	-74.09179688	-50.36132813	+3028	+13.50439453	-1.94238281	-3.76611328	-1.42822266	-59.65576172	-56.31591797	+2544
+1457970679.42639990	+14.56787109	-1.80615234	-0.86572266	+0.48339844	-63.06152344	-78.04687500	+3664	+14.53710938	+1.77978516	-1.29199219	+47.02148438	-75.05859375	-49.30664063	+3032	+13.51318359	-1.92919922	-3.75292969	-1.64794922	-59.89746094	-56.14013672	+2540
+1457970679.43059990	+14.56347656	-1.80615234	-0.84814453	+0.83496094	-63.52294922	-78.48632813	+3656	+14.53271484	+1.75341797	-1.26562500	+45.63720703	-76.02539063	-48.09814453	+3040	+13.51757813	-1.92041016	-3.74414063	-1.86767578	-60.13916016	-55.98632813	+2536
+1457970679.43479990	+14.55908203	-1.81054688	-0.83496094	+1.25244141	-63.98437500	-78.96972656	+3652	+14.52832031	+1.72705078	-1.23925781	+44.14306641	-77.01416016	-46.77978516	+3044	+13.52197266	-1.91162109	-3.73095703	-2.06542969	-60.38085938	-55.85449219	+2532
+1457970679.44310000	+14.55029297	-1.79736328	-0.80859375	+2.32910156	-64.81933594	-80.04638672	+3636	+14.51953125	+1.67871094	-1.18652344	+40.31982422	-78.85986328	-43.30810547	+3056	+13.53076172	-1.89843750	-3.71777344	-2.48291016	-60.73242188	-55.61279297	+2520
+1457970679.45140000	+14.54150391	-1.78857422	-0.77783203	+3.66943359	-65.65429688	-81.38671875	+3624	+14.51074219	+1.63037109	-1.12939453	+35.59570313	-80.59570313	-38.95751953	+3068	+13.53955078	-1.88525391	-3.70019531	-2.68066406	-61.06201172	-55.54687500	+2516
+1457970679.45560000	+14.53710938	-1.77978516	-0.76025391	+4.41650391	-66.04980469	-82.06787109	+3620	+14.50634766	+1.61279297	-1.10302734	+32.65136719	-81.38671875	-36.18896484	+3072	+13.54394531	-1.88085938	-3.69140625	-2.79052734	-61.19384766	-55.54687500	+2512
+1457970679.45970010	+14.53710938	-1.77099609	-0.73828125	+5.22949219	-66.48925781	-82.85888672	+3612	+14.50634766	+1.59521484	-1.06787109	+29.77294922	-82.19970703	-33.48632813	+3080	+13.54394531	-1.87207031	-3.68261719	-2.83447266	-61.34765625	-55.59082031	+2508
+1457970679.46390010	+14.53271484	-1.76220703	-0.72070313	+6.08642578	-66.86279297	-83.60595703	+3608	+14.50634766	+1.57324219	-1.04589844	+25.86181641	-82.81494141	-29.81689453	+3084	+13.54833984	-1.86767578	-3.67382813	-2.87841797	-61.45751953	-55.61279297	+2504
+1457970679.47219990	+14.52832031	-1.73583984	-0.68554688	+8.02001953	-67.58789063	-85.34179688	+3600	+14.51074219	+1.55566406	-0.98876953	+17.77587891	-84.00146484	-22.03857422	+3088	+13.56152344	-1.86328125	-3.65185547	-2.87841797	-61.69921875	-55.83251953	+2500
+1457970679.47639990	+14.52832031	-1.72265625	-0.67675781	+8.96484375	-67.80761719	-86.11083984	+3596	+14.51513672	+1.54248047	-0.97119141	+12.83203125	-84.33105469	-17.29248047	+3088	+13.56591797	-1.85888672	-3.64746094	-2.87841797	-61.72119141	-55.89843750	+2496
+1457970679.48060010	+14.52832031	-1.70947266	-0.66796875	+9.86572266	-68.02734375	-86.87988281	+3592	+14.51953125	+1.53808594	-0.95800781	+7.86621094	-84.59472656	-12.48046875	+3084	+13.57031250	-1.85449219	-3.64306641	-2.85644531	-61.74316406	-56.00830078	+2492
+1457970679.48470000	+14.52832031	-1.69628906	-0.64599609	+10.83251953	-68.33496094	-87.69287109	+3592	+14.52392578	+1.53369141	-0.93164063	+3.16406250	-84.92431641	-7.93212891	+3088	+13.57031250	-1.85449219	-3.63427734	-2.79052734	-61.78710938	-56.16210938	+2488
+1457970679.48889990	+14.52392578	-1.68750000	-0.64160156	+11.64550781	-68.46679688	-88.37402344	+3588	+14.52832031	+1.52929688	-0.92285156	-1.49414063	-84.96826172	-3.42773438	+3084	+13.57470703	-1.84570313	-3.62988281	-2.74658203	-61.74316406	-56.25000000	+2484
+1457970679.49720000	+14.52832031	-1.66552734	-0.61962891	+13.20556641	-68.81835938	-89.64843750	+3584	+14.54589844	+1.52490234	-0.90087891	-9.47021484	-85.05615234	+4.28466797	+3080	+13.57470703	-1.84570313	-3.61669922	-2.72460938	-61.69921875	-56.42578125	+2476
+1457970679.50140000	+14.52832031	-1.66113281	-0.61962891	+13.77685547	-68.84033203	-90.08789063	+3580	+14.55029297	+1.52929688	-0.90087891	-12.48046875	-84.94628906	+7.22900391	+3076	+13.57910156	-1.84130859	-3.61669922	-2.72460938	-61.63330078	-56.44775391	+2472
+1457970679.50560000	+14.53271484	-1.65673828	-0.62402344	+14.28222656	-68.84033203	-90.48339844	+3576	+14.55908203	+1.52490234	-0.90087891	-14.91943359	-84.81445313	+9.58007813	+3072	+13.57910156	-1.83691406	-3.61669922	-2.72460938	-61.56738281	-56.49169922	+2464
+1457970679.50970010	+14.53271484	-1.64794922	-0.61962891	+14.78759766	-68.90625000	-90.87890625	+3572	+14.56347656	+1.51611328	-0.89648438	-16.89697266	-84.72656250	+11.44775391	+3068	+13.57910156	-1.83691406	-3.61230469	-2.74658203	-61.47949219	-56.51367188	+2460
+1457970679.51810000	+14.53710938	-1.65234375	-0.63720703	+15.13916016	-68.73046875	-91.12060547	+3568	+14.57666016	+1.51171875	-0.90966797	-18.91845703	-84.28710938	+13.42529297	+3064	+13.57470703	-1.83251953	-3.61669922	-2.79052734	-61.25976563	-56.46972656	+2452
+1457970679.52220010	+14.53710938	-1.65673828	-0.64599609	+15.29296875	-68.68652344	-91.20849609	+3564	+14.57666016	+1.50292969	-0.91406250	-19.55566406	-84.06738281	+13.97460938	+3064	+13.57031250	-1.82812500	-3.61669922	-2.87841797	-61.12792969	-56.40380859	+2448
+1457970679.52640010	+14.53710938	-1.66113281	-0.65039063	+15.33691406	-68.62060547	-91.23046875	+3564	+14.58105469	+1.50292969	-0.92285156	-20.08300781	-83.86962891	+14.52392578	+3064	+13.57031250	-1.82812500	-3.61669922	-2.94433594	-61.04003906	-56.33789063	+2444
+1457970679.53060010	+14.53710938	-1.66552734	-0.65478516	+15.33691406	-68.55468750	-91.23046875	+3560	+14.58105469	+1.49414063	-0.92724609	-20.50048828	-83.67187500	+14.91943359	+3064	+13.56591797	-1.82373047	-3.62109375	-3.01025391	-60.93017578	-56.27197266	+2436
+1457970679.53889990	+14.54150391	-1.67871094	-0.67236328	+15.29296875	-68.40087891	-91.18652344	+3556	+14.58105469	+1.48095703	-0.94482422	-20.93994141	-83.27636719	+15.38085938	+3064	+13.55712891	-1.81933594	-3.62548828	-3.18603516	-60.73242188	-56.07421875	+2428
+1457970679.54300000	+14.54150391	-1.68750000	-0.68115234	+15.22705078	-68.33496094	-91.14257813	+3556	+14.58105469	+1.47216797	-0.94921875	-21.29150391	-83.12255859	+15.75439453	+3064	+13.55712891	-1.81933594	-3.62548828	-3.27392578	-60.62255859	-55.96435547	+2424
+1457970679.54720000	+14.54150391	-1.69189453	-0.68994141	+15.16113281	-68.22509766	-91.07666016	+3552	+14.57666016	+1.46337891	-0.96240234	-21.51123047	-82.92480469	+15.97412109	+3068	+13.55273438	-1.81494141	-3.62988281	-3.38378906	-60.53466797	-55.85449219	+2420
+1457970679.55139990	+14.54150391	-1.69628906	-0.69873047	+15.13916016	-68.18115234	-91.07666016	+3548	+14.57226563	+1.45898438	-0.96240234	-21.95068359	-82.85888672	+16.39160156	+3068	+13.54833984	-1.81494141	-3.62988281	-3.44970703	-60.44677734	-55.74462891	+2420
+1457970679.55550000	+14.53710938	-1.70507813	-0.70312500	+15.09521484	-68.13720703	-91.05468750	+3544	+14.57226563	+1.45458984	-0.96240234	-22.54394531	-82.77099609	+17.00683594	+3068	+13.54394531	-1.81054688	-3.63427734	-3.53759766	-60.38085938	-55.63476563	+2416
+1457970679.55970000	+14.53710938	-1.70947266	-0.71191406	+15.07324219	-68.07128906	-91.05468750	+3544	+14.56787109	+1.45019531	-0.96679688	-23.11523438	-82.66113281	+17.62207031	+3068	+13.53955078	-1.81054688	-3.63427734	-3.62548828	-60.29296875	-55.50292969	+2412
+1457970679.56390000	+14.53710938	-1.71386719	-0.71191406	+15.09521484	-68.04931641	-91.09863281	+3540	+14.56347656	+1.44580078	-0.96679688	-23.81835938	-82.61718750	+18.34716797	+3068	+13.53515625	-1.80615234	-3.63427734	-3.71337891	-60.24902344	-55.39306641	+2408
+1457970679.56800010	+14.53710938	-1.71826172	-0.71630859	+15.13916016	-68.02734375	-91.14257813	+3532	+14.56347656	+1.44140625	-0.96240234	-24.76318359	-82.59521484	+19.29199219	+3068	+13.53076172	-1.80615234	-3.63427734	-3.80126953	-60.20507813	-55.28320313	+2404
+1457970679.57220010	+14.53710938	-1.71826172	-0.71630859	+15.20507813	-68.00537109	-91.25244141	+3528	+14.55908203	+1.44140625	-0.95800781	-25.79589844	-82.57324219	+20.34667969	+3068	+13.52636719	-1.80175781	-3.63427734	-3.86718750	-60.16113281	-55.19531250	+2400
+1457970679.57640000	+14.53271484	-1.72265625	-0.72070313	+15.33691406	-68.00537109	-91.38427734	+3524	+14.55908203	+1.43701172	-0.95361328	-26.87255859	-82.55126953	+21.40136719	+3068	+13.52197266	-1.80175781	-3.62988281	-3.93310547	-60.13916016	-55.10742188	+2396
+1457970679.58049990	+14.53271484	-1.72265625	-0.72070313	+15.53466797	-68.00537109	-91.58203125	+3520	+14.55908203	+1.43701172	-0.94921875	-28.12500000	-82.55126953	+22.63183594	+3072	+13.52197266	-1.79736328	-3.62988281	-3.97705078	-60.09521484	-55.01953125	+2392
+1457970679.58470010	+14.53271484	-1.72265625	-0.72070313	+15.77636719	-68.00537109	-91.82373047	+3512	+14.55908203	+1.44140625	-0.94042969	-29.48730469	-82.55126953	+24.01611328	+3072	+13.51757813	-1.79296875	-3.62548828	-3.99902344	-60.09521484	-54.95361328	+2392
+1457970679.59299990	+14.52832031	-1.71386719	-0.71191406	+16.78710938	-68.09326172	-92.79052734	+3504	+14.55468750	+1.44580078	-0.92285156	-32.56347656	-82.55126953	+27.04833984	+3072	+13.51318359	-1.78857422	-3.61669922	-3.99902344	-60.05126953	-54.86572266	+2388
+1457970679.59719990	+14.52832031	-1.70947266	-0.70312500	+17.40234375	-68.15917969	-93.33984375	+3504	+14.55908203	+1.45019531	-0.90966797	-34.25537109	-82.52929688	+28.71826172	+3072	+13.51318359	-1.78417969	-3.60791016	-3.99902344	-60.05126953	-54.84375000	+2384
+1457970679.60139990	+14.52392578	-1.69628906	-0.68554688	+18.69873047	-68.26904297	-94.52636719	+3504	+14.55908203	+1.45019531	-0.90087891	-36.10107422	-82.50732422	+30.49804688	+3072	+13.51318359	-1.78417969	-3.60351563	-3.99902344	-60.02929688	-54.82177734	+2384
+1457970679.60550000	+14.52392578	-1.67871094	-0.67236328	+19.86328125	-68.37890625	-95.55908203	+3504	+14.55908203	+1.45458984	-0.88769531	-37.81494141	-82.46337891	+32.16796875	+3072	+13.51318359	-1.77978516	-3.59472656	-3.97705078	-60.00732422	-54.79980469	+2380
+1457970679.60970000	+14.52832031	-1.66552734	-0.65478516	+20.96191406	-68.46679688	-96.52587891	+3508	+14.56347656	+1.45898438	-0.87890625	-39.52880859	-82.44140625	+33.83789063	+3072	+13.51318359	-1.77539063	-3.58593750	-3.93310547	-59.98535156	-54.79980469	+2380
+1457970679.61380000	+14.52832031	-1.63916016	-0.63720703	+22.58789063	-68.55468750	-97.88818359	+3512	+14.56347656	+1.46777344	-0.87011719	-41.11083984	-82.35351563	+35.35400391	+3072	+13.51318359	-1.77539063	-3.58154297	-3.88916016	-59.96337891	-54.79980469	+2376
+1457970679.61800000	+14.52832031	-1.62597656	-0.61962891	+23.73046875	-68.59863281	-98.85498047	+3516	+14.56787109	+1.46777344	-0.86132813	-42.40722656	-82.24365234	+36.58447266	+3072	+13.51318359	-1.77099609	-3.57275391	-3.82324219	-59.89746094	-54.82177734	+2376
+1457970679.62220000	+14.52832031	-1.61279297	-0.60644531	+24.65332031	-68.64257813	-99.62402344	+3516	+14.56787109	+1.47216797	-0.85693359	-43.63769531	-82.13378906	+37.72705078	+3068	+13.50878906	-1.76660156	-3.56835938	-3.80126953	-59.85351563	-54.79980469	+2372
+1457970679.62630010	+14.53271484	-1.60400391	-0.60205078	+25.51025391	-68.66455078	-100.30517578	+3516	+14.56787109	+1.47656250	-0.85253906	-44.58251953	-82.02392578	+38.64990234	+3064	+13.50878906	-1.76220703	-3.56396484	-3.77929688	-59.76562500	-54.79980469	+2372
+1457970679.63050010	+14.53271484	-1.59960938	-0.59326172	+26.21337891	-68.64257813	-100.87646484	+3516	+14.57226563	+1.47216797	-0.84814453	-45.39550781	-81.89208984	+39.37500000	+3064	+13.50439453	-1.76220703	-3.55517578	-3.75732422	-59.69970703	-54.79980469	+2368
+1457970679.63470010	+14.53710938	-1.59521484	-0.58886719	+26.82861328	-68.64257813	-101.38183594	+3516	+14.57226563	+1.47216797	-0.84375000	-46.12060547	-81.76025391	+40.01220703	+3060	+13.50439453	-1.76220703	-3.55078125	-3.75732422	-59.63378906	-54.77783203	+2364
+1457970679.63879990	+14.53710938	-1.59521484	-0.59326172	+27.26806641	-68.57666016	-101.66748047	+3516	+14.57666016	+1.47216797	-0.84375000	-46.49414063	-81.60644531	+40.34179688	+3056	+13.50000000	-1.75781250	-3.55078125	-3.77929688	-59.54589844	-54.73388672	+2360
+1457970679.64299990	+14.54150391	-1.59521484	-0.59765625	+27.59765625	-68.48876953	-101.88720703	+3512	+14.57666016	+1.46777344	-0.84814453	-46.71386719	-81.45263672	+40.51757813	+3052	+13.49560547	-1.75781250	-3.54638672	-3.80126953	-59.45800781	-54.66796875	+2356
+1457970679.64720010	+14.54150391	-1.59521484	-0.59765625	+27.86132813	-68.44482422	-102.08496094	+3512	+14.57666016	+1.45898438	-0.85253906	-46.84570313	-81.29882813	+40.60546875	+3052	+13.49121094	-1.75341797	-3.54638672	-3.84521484	-59.34814453	-54.60205078	+2356
+1457970679.65130000	+14.54150391	-1.60400391	-0.60644531	+27.97119141	-68.35693359	-102.10693359	+3512	+14.57666016	+1.45898438	-0.85253906	-46.86767578	-81.16699219	+40.62744141	+3048	+13.48681641	-1.75341797	-3.54638672	-3.88916016	-59.26025391	-54.55810547	+2352
+1457970679.65549990	+14.54150391	-1.60839844	-0.61523438	+27.99316406	-68.24707031	-102.08496094	+3512	+14.57226563	+1.45458984	-0.85693359	-46.86767578	-81.01318359	+40.62744141	+3044	+13.48242188	-1.75341797	-3.54638672	-3.93310547	-59.15039063	-54.49218750	+2348
+1457970679.66380000	+14.54150391	-1.62597656	-0.63281250	+27.90527344	-68.07128906	-101.88720703	+3512	+14.57226563	+1.44140625	-0.86132813	-46.86767578	-80.72753906	+40.62744141	+3040	+13.46923828	-1.74902344	-3.54638672	-4.06494141	-58.97460938	-54.29443359	+2344
+1457970679.66800000	+14.54589844	-1.63476563	-0.64160156	+27.77343750	-67.96142578	-101.71142578	+3512	+14.56787109	+1.43261719	-0.86572266	-46.88964844	-80.57373047	+40.67138672	+3040	+13.46044922	-1.74902344	-3.54638672	-4.15283203	-58.88671875	-54.20654297	+2340
+1457970679.67220000	+14.54589844	-1.64355469	-0.65039063	+27.64160156	-67.87353516	-101.55761719	+3512	+14.56787109	+1.42822266	-0.87011719	-46.91162109	-80.44189453	+40.71533203	+3040	+13.45605469	-1.74902344	-3.54638672	-4.19677734	-58.79882813	-54.14062500	+2340
+1457970679.67630000	+14.54589844	-1.64794922	-0.65917969	+27.48779297	-67.76367188	-101.35986328	+3512	+14.56347656	+1.41943359	-0.87011719	-46.91162109	-80.28808594	+40.75927734	+3036	+13.45166016	-1.74902344	-3.54638672	-4.26269531	-58.71093750	-54.05273438	+2336
+1457970679.68050000	+14.54589844	-1.65673828	-0.67236328	+27.29003906	-67.65380859	-101.11816406	+3508	+14.55908203	+1.41503906	-0.87451172	-46.91162109	-80.13427734	+40.80322266	+3036	+13.44726563	-1.74462891	-3.54638672	-4.32861328	-58.62304688	-53.96484375	+2336
+1457970679.68470000	+14.54589844	-1.66552734	-0.68115234	+27.07031250	-67.56591797	-100.85449219	+3508	+14.55908203	+1.41064453	-0.87451172	-46.95556641	-79.98046875	+40.93505859	+3032	+13.44287109	-1.74462891	-3.54638672	-4.37255859	-58.53515625	-53.87695313	+2336
+1457970679.68880010	+14.54589844	-1.66992188	-0.68554688	+26.82861328	-67.47802734	-100.59082031	+3504	+14.55029297	+1.40625000	-0.87451172	-47.08740234	-79.80468750	+41.15478516	+3032	+13.43847656	-1.74023438	-3.54199219	-4.41650391	-58.44726563	-53.81103516	+2336
+1457970679.69300010	+14.54589844	-1.67431641	-0.68994141	+26.56494141	-67.36816406	-100.30517578	+3504	+14.54589844	+1.40185547	-0.87011719	-47.21923828	-79.65087891	+41.39648438	+3032	+13.43408203	-1.74023438	-3.54199219	-4.46044922	-58.35937500	-53.74511719	+2332
+1457970679.69709990	+14.55029297	-1.67871094	-0.69433594	+26.32324219	-67.30224609	-99.99755859	+3500	+14.54589844	+1.40185547	-0.86572266	-47.43896484	-79.49707031	+41.70410156	+3028	+13.42968750	-1.73583984	-3.53759766	-4.50439453	-58.29345703	-53.65722656	+2332
+1457970679.70129990	+14.55029297	-1.68310547	-0.69873047	+26.03759766	-67.23632813	-99.66796875	+3496	+14.54150391	+1.39746094	-0.86132813	-47.65869141	-79.32128906	+42.03369141	+3028	+13.42529297	-1.73583984	-3.53320313	-4.57031250	-58.22753906	-53.56933594	+2332
+1457970679.70549990	+14.55468750	-1.68750000	-0.69873047	+25.75195313	-67.14843750	-99.31640625	+3492	+14.54150391	+1.40185547	-0.85693359	-47.79052734	-79.14550781	+42.29736328	+3028	+13.42529297	-1.73144531	-3.52880859	-4.61425781	-58.13964844	-53.48144531	+2332
+1457970679.70960000	+14.55468750	-1.68750000	-0.69433594	+25.46630859	-67.10449219	-98.94287109	+3492	+14.53710938	+1.40625000	-0.84375000	-47.96630859	-79.01367188	+42.58300781	+3028	+13.42529297	-1.73144531	-3.52001953	-4.65820313	-58.07373047	-53.41552734	+2332
+1457970679.71380000	+14.55908203	-1.69189453	-0.68994141	+25.07080078	-67.03857422	-98.48144531	+3488	+14.53710938	+1.41064453	-0.83496094	-48.01025391	-78.88183594	+42.75878906	+3028	+13.42529297	-1.72705078	-3.51562500	-4.70214844	-57.98583984	-53.32763672	+2332
+1457970679.71799990	+14.56347656	-1.69189453	-0.68554688	+24.65332031	-66.99462891	-97.97607422	+3488	+14.53710938	+1.41943359	-0.83056641	-47.96630859	-78.72802734	+42.84667969	+3028	+13.42968750	-1.72705078	-3.51123047	-4.76806641	-57.89794922	-53.23974609	+2332
+1457970679.72210000	+14.56787109	-1.68750000	-0.68115234	+24.23583984	-66.95068359	-97.47070313	+3488	+14.54150391	+1.42382813	-0.81738281	-47.92236328	-78.61816406	+42.93457031	+3028	+13.42968750	-1.72265625	-3.50683594	-4.83398438	-57.78808594	-53.12988281	+2332
+1457970679.72630000	+14.57226563	-1.68750000	-0.66796875	+23.64257813	-66.90673828	-96.76757813	+3488	+14.54150391	+1.43261719	-0.80859375	-47.76855469	-78.50830078	+42.89062500	+3028	+13.42968750	-1.72265625	-3.50244141	-4.92187500	-57.70019531	-52.99804688	+2332
+1457970679.73050000	+14.57226563	-1.68750000	-0.65917969	+23.11523438	-66.88476563	-96.15234375	+3492	+14.54150391	+1.44140625	-0.79980469	-47.52685547	-78.39843750	+42.78076172	+3028	+13.42968750	-1.72265625	-3.49804688	-5.00976563	-57.59033203	-52.88818359	+2332
+1457970679.73880000	+14.58544922	-1.68750000	-0.64160156	+21.97265625	-66.79687500	-94.85595703	+3496	+14.54589844	+1.45458984	-0.78222656	-46.84570313	-78.22265625	+42.29736328	+3028	+13.42968750	-1.71826172	-3.48925781	-5.20751953	-57.41455078	-52.62451172	+2328
+1457970679.74300000	+14.58984375	-1.68750000	-0.63281250	+21.40136719	-66.73095703	-94.24072266	+3500	+14.55029297	+1.45898438	-0.77783203	-46.40625000	-78.15673828	+41.96777344	+3024	+13.43408203	-1.71826172	-3.48486328	-5.31738281	-57.30468750	-52.49267578	+2328
+1457970679.74710010	+14.59423828	-1.68750000	-0.62841797	+20.87402344	-66.64306641	-93.66943359	+3500	+14.55468750	+1.46337891	-0.77343750	-45.81298828	-78.09082031	+41.48437500	+3024	+13.43408203	-1.71826172	-3.48486328	-5.40527344	-57.19482422	-52.36083984	+2324
+1457970679.75130010	+14.59863281	-1.69189453	-0.62841797	+20.28076172	-66.53320313	-93.05419922	+3504	+14.55468750	+1.46777344	-0.76904297	-45.24169922	-78.02490234	+41.02294922	+3020	+13.43408203	-1.71826172	-3.48486328	-5.49316406	-57.06298828	-52.22900391	+2320
+1457970679.75550010	+14.59863281	-1.69189453	-0.62402344	+19.77539063	-66.42333984	-92.52685547	+3508	+14.55468750	+1.47216797	-0.76464844	-44.69238281	-77.98095703	+40.53955078	+3020	+13.42968750	-1.71826172	-3.48486328	-5.55908203	-56.95312500	-52.09716797	+2320
+1457970679.75959990	+14.60302734	-1.69628906	-0.63281250	+19.27001953	-66.26953125	-92.02148438	+3512	+14.55468750	+1.47656250	-0.76904297	-43.96728516	-77.93701172	+39.90234375	+3016	+13.42529297	-1.71826172	-3.48486328	-5.66894531	-56.82128906	-51.96533203	+2316
+1457970679.76379990	+14.60302734	-1.70068359	-0.63720703	+18.85253906	-66.15966797	-91.60400391	+3516	+14.55468750	+1.47656250	-0.76904297	-43.37402344	-77.89306641	+39.39697266	+3012	+13.42529297	-1.71826172	-3.48486328	-5.75683594	-56.71142578	-51.83349609	+2312
+1457970679.76790000	+14.60742188	-1.70947266	-0.63720703	+18.50097656	-66.02783203	-91.25244141	+3524	+14.55468750	+1.47656250	-0.76904297	-42.82470703	-77.87109375	+38.89160156	+3008	+13.42089844	-1.72265625	-3.48486328	-5.84472656	-56.60156250	-51.72363281	+2312
+1457970679.77210000	+14.60742188	-1.71386719	-0.65039063	+18.14941406	-65.85205078	-90.92285156	+3528	+14.55468750	+1.47216797	-0.77783203	-42.14355469	-77.82714844	+38.25439453	+3008	+13.41650391	-1.72265625	-3.48486328	-5.91064453	-56.49169922	-51.61376953	+2308
+1457970679.77630000	+14.61181641	-1.72265625	-0.65917969	+17.86376953	-65.67626953	-90.65917969	+3532	+14.55468750	+1.47216797	-0.78222656	-41.61621094	-77.80517578	+37.77099609	+3004	+13.41210938	-1.72265625	-3.48925781	-5.95458984	-56.38183594	-51.52587891	+2308
+1457970679.78040000	+14.61181641	-1.73144531	-0.67236328	+17.60009766	-65.50048828	-90.41748047	+3540	+14.55468750	+1.46777344	-0.78662109	-41.06689453	-77.78320313	+37.26562500	+3004	+13.41210938	-1.71826172	-3.48925781	-5.99853516	-56.27197266	-51.41601563	+2308
+1457970679.78460000	+14.61181641	-1.74023438	-0.68554688	+17.33642578	-65.30273438	-90.19775391	+3544	+14.55468750	+1.46777344	-0.79541016	-40.47363281	-77.76123047	+36.69433594	+3004	+13.40771484	-1.71826172	-3.49365234	-6.02050781	-56.14013672	-51.35009766	+2308
+1457970679.79290010	+14.61181641	-1.75341797	-0.70751953	+16.98486328	-64.99511719	-89.93408203	+3556	+14.55029297	+1.46337891	-0.80859375	-39.61669922	-77.71728516	+35.90332031	+3000	+13.39453125	-1.71826172	-3.50244141	-6.06445313	-55.94238281	-51.21826172	+2308
+1457970679.79710010	+14.61621094	-1.75781250	-0.72070313	+16.85302734	-64.84130859	-89.82421875	+3560	+14.54589844	+1.46337891	-0.81298828	-39.22119141	-77.69531250	+35.50781250	+3000	+13.39013672	-1.71386719	-3.50244141	-6.08642578	-55.83251953	-51.15234375	+2304
+1457970679.80130000	+14.61621094	-1.76220703	-0.72949219	+16.76513672	-64.73144531	-89.75830078	+3560	+14.54589844	+1.45898438	-0.81738281	-38.95751953	-77.69531250	+35.24414063	+3000	+13.39013672	-1.71386719	-3.50683594	-6.08642578	-55.74462891	-51.10839844	+2304
+1457970679.80539990	+14.62060547	-1.76660156	-0.73388672	+16.67724609	-64.59960938	-89.73632813	+3564	+14.54589844	+1.45898438	-0.82617188	-38.69384766	-77.67333984	+34.98046875	+3000	+13.38574219	-1.71386719	-3.50683594	-6.10839844	-55.67871094	-51.06445313	+2304
+1457970679.80960010	+14.62500000	-1.77099609	-0.74267578	+16.61132813	-64.46777344	-89.69238281	+3568	+14.54589844	+1.45458984	-0.83056641	-38.43017578	-77.65136719	+34.71679688	+2996	+13.38574219	-1.70947266	-3.50683594	-6.08642578	-55.59082031	-51.06445313	+2304
+1457970679.81380010	+14.62500000	-1.77539063	-0.75146484	+16.58935547	-64.37988281	-89.69238281	+3568	+14.54589844	+1.45458984	-0.83496094	-38.29833984	-77.65136719	+34.56298828	+2996	+13.38134766	-1.70947266	-3.51123047	-6.06445313	-55.52490234	-51.06445313	+2304
+1457970679.81789990	+14.62939453	-1.77539063	-0.75585938	+16.58935547	-64.27001953	-89.69238281	+3568	+14.54589844	+1.45458984	-0.83935547	-38.16650391	-77.62939453	+34.43115234	+2996	+13.38134766	-1.70947266	-3.51123047	-6.04248047	-55.45898438	-51.06445313	+2304
+1457970679.82209990	+14.63378906	-1.77099609	-0.76025391	+16.61132813	-64.18212891	-89.73632813	+3568	+14.54589844	+1.45458984	-0.83935547	-38.05664063	-77.62939453	+34.32128906	+2996	+13.38134766	-1.70507813	-3.51123047	-5.97656250	-55.37109375	-51.08642578	+2304
+1457970679.82629990	+14.63818359	-1.77099609	-0.76025391	+16.69921875	-64.16015625	-89.80224609	+3568	+14.54589844	+1.45458984	-0.84375000	-38.03466797	-77.62939453	+34.29931641	+2996	+13.38134766	-1.70507813	-3.51562500	-5.95458984	-55.32714844	-51.13037109	+2300
+1457970679.83460000	+14.64257813	-1.76220703	-0.75585938	+17.00683594	-64.11621094	-90.08789063	+3572	+14.55029297	+1.45458984	-0.84375000	-38.12255859	-77.62939453	+34.34326172	+2992	+13.38574219	-1.70507813	-3.51123047	-5.84472656	-55.26123047	-51.26220703	+2300
+1457970679.83880000	+14.64697266	-1.75781250	-0.75146484	+17.18261719	-64.11621094	-90.24169922	+3572	+14.55468750	+1.45458984	-0.84375000	-38.18847656	-77.62939453	+34.38720703	+2992	+13.39013672	-1.70947266	-3.51123047	-5.80078125	-55.23925781	-51.32812500	+2300
+1457970679.84290000	+14.65136719	-1.74902344	-0.74267578	+17.44628906	-64.11621094	-90.48339844	+3576	+14.55468750	+1.45458984	-0.84375000	-38.29833984	-77.65136719	+34.47509766	+2992	+13.39013672	-1.70947266	-3.51123047	-5.73486328	-55.21728516	-51.41601563	+2296
+1457970679.84710000	+14.65576172	-1.74462891	-0.73828125	+17.75390625	-64.13818359	-90.74707031	+3580	+14.55468750	+1.45898438	-0.84375000	-38.43017578	-77.65136719	+34.56298828	+2992	+13.39453125	-1.70947266	-3.50683594	-5.66894531	-55.19531250	-51.50390625	+2296
+1457970679.85120010	+14.66015625	-1.73583984	-0.73388672	+18.06152344	-64.16015625	-91.01074219	+3584	+14.55908203	+1.45898438	-0.83935547	-38.56201172	-77.67333984	+34.67285156	+2992	+13.39892578	-1.71386719	-3.50683594	-5.60302734	-55.19531250	-51.59179688	+2296
+1457970679.85540010	+14.66015625	-1.73144531	-0.72509766	+18.41308594	-64.20410156	-91.34033203	+3588	+14.55908203	+1.45898438	-0.83935547	-38.73779297	-77.69531250	+34.82666016	+2992	+13.40332031	-1.71386719	-3.50683594	-5.51513672	-55.19531250	-51.67968750	+2292
+1457970679.85960010	+14.66455078	-1.72265625	-0.71630859	+18.83056641	-64.22607422	-91.71386719	+3592	+14.56347656	+1.45898438	-0.83935547	-38.93554688	-77.71728516	+35.00244141	+2992	+13.40771484	-1.71386719	-3.50244141	-5.44921875	-55.19531250	-51.78955078	+2292
+1457970679.86369990	+14.66894531	-1.71386719	-0.71191406	+19.29199219	-64.27001953	-92.10937500	+3596	+14.57226563	+1.46337891	-0.83056641	-39.77050781	-77.78320313	+35.66162109	+2992	+13.41210938	-1.71386719	-3.50244141	-5.36132813	-55.19531250	-51.87744141	+2292
+1457970679.86789990	+14.66894531	-1.70507813	-0.70312500	+19.81933594	-64.33593750	-92.59277344	+3600	+14.57666016	+1.46337891	-0.82617188	-40.62744141	-77.87109375	+36.36474609	+2992	+13.41650391	-1.71826172	-3.49804688	-5.29541016	-55.21728516	-51.98730469	+2288
+1457970679.87210010	+14.67333984	-1.70068359	-0.69433594	+20.39062500	-64.37988281	-93.12011719	+3604	+14.58544922	+1.46337891	-0.82177734	-41.48437500	-77.93701172	+37.08984375	+2992	+13.41650391	-1.72265625	-3.49804688	-5.20751953	-55.23925781	-52.09716797	+2288
+1457970679.87620000	+14.67773438	-1.68750000	-0.68554688	+21.59912109	-64.48974609	-94.21875000	+3612	+14.60302734	+1.46337891	-0.81298828	-44.47265625	-78.15673828	+39.48486328	+2996	+13.42089844	-1.72265625	-3.49365234	-5.14160156	-55.26123047	-52.20703125	+2288
+1457970679.88459990	+14.68652344	-1.66552734	-0.67236328	+23.81835938	-64.62158203	-96.28417969	+3620	+14.62060547	+1.45019531	-0.80859375	-47.50488281	-78.28857422	+41.85791016	+2996	+13.42968750	-1.72705078	-3.48925781	-5.00976563	-55.32714844	-52.38281250	+2288
+1457970679.88870000	+14.69091797	-1.64355469	-0.66796875	+26.43310547	-64.73144531	-98.72314453	+3624	+14.62060547	+1.44140625	-0.81738281	-48.95507813	-78.31054688	+42.93457031	+3000	+13.43408203	-1.72705078	-3.48486328	-4.94384766	-55.34912109	-52.44873047	+2288
+1457970679.89290000	+14.69091797	-1.64355469	-0.66357422	+27.94921875	-64.79736328	-100.17333984	+3624	+14.62500000	+1.42822266	-0.82617188	-49.92187500	-78.28857422	+43.59375000	+3004	+13.43408203	-1.72705078	-3.48486328	-4.87792969	-55.39306641	-52.51464844	+2288
+1457970679.90120010	+14.69091797	-1.64794922	-0.68994141	+30.52001953	-64.75341797	-102.63427734	+3624	+14.62500000	+1.40625000	-0.83935547	-51.81152344	-78.26660156	+44.97802734	+3008	+13.43847656	-1.73144531	-3.48046875	-4.81201172	-55.45898438	-52.62451172	+2284
+1457970679.90540000	+14.69091797	-1.65234375	-0.69873047	+31.66259766	-64.73144531	-103.73291016	+3620	+14.62500000	+1.39746094	-0.84814453	-52.66845703	-78.20068359	+45.59326172	+3012	+13.43847656	-1.73583984	-3.48046875	-4.81201172	-55.48095703	-52.66845703	+2284
+1457970679.90960000	+14.69091797	-1.65234375	-0.71191406	+32.78320313	-64.68750000	-104.78759766	+3616	+14.62939453	+1.38427734	-0.86132813	-53.48144531	-78.15673828	+46.16455078	+3016	+13.43847656	-1.73583984	-3.48046875	-4.79003906	-55.52490234	-52.69042969	+2284
+1457970679.91370010	+14.69091797	-1.65673828	-0.72509766	+33.88183594	-64.64355469	-105.84228516	+3612	+14.62939453	+1.38427734	-0.87451172	-54.07470703	-78.06884766	+46.62597656	+3020	+13.43847656	-1.73583984	-3.48046875	-4.76806641	-55.54687500	-52.71240234	+2284
+1457970679.91790010	+14.69091797	-1.66113281	-0.73388672	+34.98046875	-64.59960938	-106.87500000	+3608	+14.62939453	+1.37109375	-0.89208984	-54.73388672	-77.93701172	+47.06542969	+3024	+13.43847656	-1.74023438	-3.48046875	-4.76806641	-55.56884766	-52.73437500	+2284
+1457970679.92199990	+14.69091797	-1.66113281	-0.74267578	+36.10107422	-64.55566406	-107.97363281	+3604	+14.62939453	+1.35791016	-0.89648438	-55.63476563	-77.82714844	+47.74658203	+3028	+13.43847656	-1.74023438	-3.48046875	-4.76806641	-55.59082031	-52.75634766	+2284
+1457970679.92619990	+14.68652344	-1.66992188	-0.74707031	+37.26562500	-64.51171875	-109.09423828	+3596	+14.62939453	+1.35351563	-0.90527344	-56.46972656	-77.71728516	+48.53759766	+3032	+13.43847656	-1.74023438	-3.47607422	-4.76806641	-55.59082031	-52.77832031	+2284
+1457970679.93039990	+14.68652344	-1.66552734	-0.75146484	+38.47412109	-64.46777344	-110.25878906	+3592	+14.62939453	+1.34912109	-0.90966797	-57.32666016	-77.60742188	+49.30664063	+3032	+13.43847656	-1.74023438	-3.47607422	-4.76806641	-55.61279297	-52.80029297	+2284
+1457970679.93870000	+14.69091797	-1.66552734	-0.74707031	+40.97900391	-64.40185547	-112.67578125	+3580	+14.63378906	+1.34912109	-0.90966797	-59.21630859	-77.36572266	+51.10839844	+3036	+13.43408203	-1.74462891	-3.47607422	-4.74609375	-55.63476563	-52.84423828	+2284
+1457970679.94289990	+14.69091797	-1.65234375	-0.74707031	+42.20947266	-64.33593750	-113.81835938	+3580	+14.63818359	+1.34912109	-0.90527344	-60.18310547	-77.21191406	+52.09716797	+3036	+13.43408203	-1.74462891	-3.47607422	-4.74609375	-55.65673828	-52.88818359	+2284
+1457970679.94700000	+14.69091797	-1.63916016	-0.72949219	+43.61572266	-64.33593750	-115.11474609	+3580	+14.63818359	+1.34912109	-0.90087891	-61.23779297	-77.08007813	+53.12988281	+3036	+13.43408203	-1.74462891	-3.47167969	-4.72412109	-55.65673828	-52.93212891	+2284
+1457970679.95120000	+14.69531250	-1.63916016	-0.71630859	+44.73632813	-64.24804688	-116.25732422	+3580	+14.63818359	+1.35351563	-0.89648438	-62.11669922	-76.94824219	+54.05273438	+3036	+13.43408203	-1.74462891	-3.47167969	-4.68017578	-55.65673828	-52.99804688	+2288
+1457970679.95540000	+14.69091797	-1.62158203	-0.70751953	+45.87890625	-64.18212891	-117.33398438	+3580	+14.63818359	+1.35791016	-0.89208984	-63.10546875	-76.79443359	+55.08544922	+3036	+13.43408203	-1.74462891	-3.46728516	-4.63623047	-55.67871094	-53.06396484	+2288
+1457970679.95950010	+14.69531250	-1.60839844	-0.68115234	+47.17529297	-64.18212891	-118.60839844	+3588	+14.63818359	+1.36230469	-0.87890625	-64.24804688	-76.66259766	+56.29394531	+3040	+13.43408203	-1.74462891	-3.46728516	-4.59228516	-55.67871094	-53.12988281	+2288
+1457970679.96370010	+14.69531250	-1.60400391	-0.66357422	+48.12011719	-64.09423828	-119.59716797	+3592	+14.63818359	+1.36669922	-0.86572266	-65.21484375	-76.55273438	+57.32666016	+3044	+13.43847656	-1.74462891	-3.46289063	-4.52636719	-55.67871094	-53.21777344	+2288
+1457970679.96790000	+14.69970703	-1.58203125	-0.65039063	+49.08691406	-64.00634766	-120.52001953	+3596	+14.63818359	+1.37109375	-0.85253906	-66.26953125	-76.44287109	+58.44726563	+3044	+13.43847656	-1.74462891	-3.45849609	-4.43847656	-55.67871094	-53.32763672	+2288
+1457970679.97199990	+14.70410156	-1.56005859	-0.62402344	+50.18554688	-64.00634766	-121.59667969	+3604	+14.63818359	+1.37988281	-0.83935547	-67.28027344	-76.33300781	+59.52392578	+3048	+13.43847656	-1.74902344	-3.45410156	-4.35058594	-55.70068359	-53.43750000	+2292
+1457970679.97620010	+14.70410156	-1.55566406	-0.61083984	+50.71289063	-63.87451172	-122.18994141	+3608	+14.63818359	+1.38427734	-0.82617188	-67.98339844	-76.22314453	+60.31494141	+3048	+13.43847656	-1.74902344	-3.44531250	-4.19677734	-55.70068359	-53.63525391	+2292
+1457970679.98449990	+14.70410156	-1.52050781	-0.58447266	+51.81152344	-63.74267578	-123.37646484	+3616	+14.63378906	+1.39306641	-0.80859375	-69.36767578	-76.04736328	+61.87500000	+3048	+13.44287109	-1.74902344	-3.43212891	-3.88916016	-55.70068359	-54.00878906	+2296
+1457970679.98869990	+14.70410156	-1.51171875	-0.57568359	+51.94335938	-63.63281250	-123.68408203	+3620	+14.63378906	+1.39746094	-0.79980469	-69.82910156	-75.98144531	+62.42431641	+3044	+13.44726563	-1.74902344	-3.41894531	-3.60351563	-55.70068359	-54.36035156	+2296
+1457970679.99289990	+14.69970703	-1.50292969	-0.57128906	+52.03125000	-63.54492188	-123.92578125	+3620	+14.62939453	+1.39746094	-0.79541016	-70.26855469	-75.91552734	+62.97363281	+3044	+13.44726563	-1.74902344	-3.41015625	-3.36181641	-55.67871094	-54.66796875	+2296
+1457970679.99700000	+14.70410156	-1.49853516	-0.56250000	+52.09716797	-63.47900391	-124.12353516	+3624	+14.62500000	+1.39746094	-0.78662109	-70.64208984	-75.87158203	+63.41308594	+3040	+13.44726563	-1.74902344	-3.40136719	-3.16406250	-55.65673828	-54.90966797	+2296
+1457970680.00120000	+14.70410156	-1.49853516	-0.56689453	+51.89941406	-63.39111328	-124.10156250	+3620	+14.62060547	+1.39746094	-0.78662109	-70.81787109	-75.82763672	+63.69873047	+3040	+13.44726563	-1.74902344	-3.39257813	-2.92236328	-55.63476563	-55.21728516	+2296
+1457970680.00530000	+14.69970703	-1.49414063	-0.57128906	+51.65771484	-63.30322266	-124.03564453	+3620	+14.62060547	+1.39746094	-0.78662109	-70.94970703	-75.78369141	+63.91845703	+3036	+13.44287109	-1.74902344	-3.38378906	-2.74658203	-55.61279297	-55.45898438	+2296
+1457970680.00950000	+14.69970703	-1.49414063	-0.58007813	+51.32812500	-63.19335938	-123.90380859	+3620	+14.61621094	+1.39746094	-0.79101563	-70.97167969	-75.76171875	+64.02832031	+3032	+13.43847656	-1.74902344	-3.38378906	-2.59277344	-55.56884766	-55.65673828	+2296
+1457970680.01370000	+14.69531250	-1.49414063	-0.59326172	+51.04248047	-63.10546875	-123.75000000	+3620	+14.61181641	+1.39306641	-0.79980469	-70.92773438	-75.73974609	+64.05029297	+3028	+13.43408203	-1.74462891	-3.37939453	-2.46093750	-55.50292969	-55.81054688	+2296
+1457970680.01780010	+14.69531250	-1.49853516	-0.60644531	+50.62500000	-62.99560547	-123.53027344	+3620	+14.60302734	+1.39306641	-0.80859375	-70.79589844	-75.71777344	+64.02832031	+3028	+13.42968750	-1.74462891	-3.38378906	-2.37304688	-55.45898438	-55.92041016	+2292
+1457970680.02620010	+14.68212891	-1.50732422	-0.63720703	+49.74609375	-62.79785156	-123.06884766	+3624	+14.58984375	+1.38427734	-0.83056641	-70.46630859	-75.69580078	+63.85253906	+3028	+13.41650391	-1.73583984	-3.38818359	-2.24121094	-55.32714844	-56.05224609	+2292
+1457970680.03029990	+14.67773438	-1.51611328	-0.65039063	+49.37255859	-62.68798828	-122.89306641	+3624	+14.58105469	+1.37988281	-0.84375000	-70.31250000	-75.69580078	+63.80859375	+3028	+13.41210938	-1.73144531	-3.38818359	-2.17529297	-55.30517578	-56.11816406	+2292
+1457970680.03449990	+14.67773438	-1.52050781	-0.67236328	+48.93310547	-62.57812500	-122.65136719	+3624	+14.57666016	+1.37548828	-0.85693359	-70.09277344	-75.67382813	+63.67675781	+3028	+13.40332031	-1.72705078	-3.39257813	-2.13134766	-55.23925781	-56.16210938	+2288
+1457970680.03870010	+14.67333984	-1.52490234	-0.68994141	+48.55957031	-62.44628906	-122.45361328	+3624	+14.56787109	+1.36669922	-0.87890625	-69.89501953	-75.65185547	+63.54492188	+3028	+13.39892578	-1.72705078	-3.39697266	-2.10937500	-55.21728516	-56.18408203	+2288
+1457970680.04279990	+14.66894531	-1.52929688	-0.71191406	+48.25195313	-62.33642578	-122.29980469	+3624	+14.55908203	+1.36669922	-0.89648438	-69.71923828	-75.65185547	+63.43505859	+3028	+13.39453125	-1.71826172	-3.40136719	-2.06542969	-55.17333984	-56.20605469	+2288
+1457970680.04699990	+14.66455078	-1.53369141	-0.73388672	+47.96630859	-62.20458984	-122.14599609	+3620	+14.55029297	+1.37109375	-0.91845703	-69.52148438	-75.62988281	+63.34716797	+3032	+13.39013672	-1.71386719	-3.41015625	-2.02148438	-55.12939453	-56.22802734	+2288
+1457970680.05119990	+14.66015625	-1.53369141	-0.75146484	+47.81250000	-62.09472656	-122.08007813	+3620	+14.54150391	+1.37109375	-0.93603516	-69.49951172	-75.62988281	+63.36914063	+3032	+13.38134766	-1.70947266	-3.41894531	-1.97753906	-55.08544922	-56.25000000	+2284
+1457970680.05530000	+14.65576172	-1.52929688	-0.76904297	+47.72460938	-62.00683594	-122.08007813	+3616	+14.53271484	+1.37548828	-0.94921875	-69.56542969	-75.62988281	+63.50097656	+3032	+13.37695313	-1.70068359	-3.42333984	-1.91162109	-55.04150391	-56.27197266	+2284
+1457970680.05950000	+14.65576172	-1.52490234	-0.78662109	+47.65869141	-61.91894531	-122.05810547	+3612	+14.52832031	+1.38427734	-0.96679688	-69.63134766	-75.62988281	+63.63281250	+3032	+13.37255859	-1.69189453	-3.43652344	-1.84570313	-54.97558594	-56.29394531	+2288
+1457970680.06370000	+14.65136719	-1.52050781	-0.79980469	+47.70263672	-61.85302734	-122.12402344	+3608	+14.52392578	+1.38867188	-0.97998047	-69.85107422	-75.60791016	+63.87451172	+3032	+13.36816406	-1.68310547	-3.44091797	-1.77978516	-54.95361328	-56.33789063	+2284
+1457970680.07200000	+14.65136719	-1.48974609	-0.82177734	+48.01025391	-61.72119141	-122.38769531	+3600	+14.51513672	+1.42382813	-1.00195313	-70.29052734	-75.62988281	+64.44580078	+3036	+13.35937500	-1.66552734	-3.46289063	-1.60400391	-54.88769531	-56.42578125	+2288
+1457970680.07610010	+14.65576172	-1.46777344	-0.83056641	+48.22998047	-61.67724609	-122.51953125	+3600	+14.51074219	+1.44140625	-1.01513672	-70.53222656	-75.65185547	+64.73144531	+3036	+13.35498047	-1.65234375	-3.47607422	-1.47216797	-54.82177734	-56.51367188	+2288
+1457970680.08030010	+14.65576172	-1.44580078	-0.84375000	+48.47167969	-61.61132813	-122.65136719	+3596	+14.50634766	+1.46337891	-1.02392578	-70.75195313	-75.65185547	+65.01708984	+3036	+13.35058594	-1.63916016	-3.48925781	-1.36230469	-54.77783203	-56.57958984	+2288
+1457970680.08450010	+14.66015625	-1.42382813	-0.85253906	+48.71337891	-61.56738281	-122.80517578	+3592	+14.50195313	+1.48535156	-1.03710938	-70.94970703	-75.67382813	+65.28076172	+3036	+13.35058594	-1.62158203	-3.50683594	-1.20849609	-54.73388672	-56.66748047	+2292
+1457970680.08859990	+14.66015625	-1.39746094	-0.86132813	+48.95507813	-61.52343750	-122.93701172	+3592	+14.49755859	+1.51171875	-1.05029297	-71.16943359	-75.69580078	+65.56640625	+3040	+13.34619141	-1.60400391	-3.53320313	-0.98876953	-54.64599609	-56.79931641	+2296
+1457970680.09279990	+14.66455078	-1.36669922	-0.87011719	+49.21875000	-61.50146484	-123.09082031	+3588	+14.49755859	+1.53808594	-1.06347656	-71.38916016	-75.73974609	+65.85205078	+3040	+13.34179688	-1.58203125	-3.55517578	-0.79101563	-54.60205078	-56.95312500	+2300
+1457970680.09699990	+14.66894531	-1.33593750	-0.88330078	+49.46044922	-61.43554688	-123.20068359	+3588	+14.49316406	+1.56884766	-1.08105469	-71.47705078	-75.78369141	+66.00585938	+3040	+13.33740234	-1.56445313	-3.57714844	-0.61523438	-54.53613281	-57.06298828	+2304
+1457970680.10110000	+14.67333984	-1.30517578	-0.90087891	+49.68017578	-61.39160156	-123.26660156	+3588	+14.48876953	+1.60400391	-1.10742188	-71.47705078	-75.82763672	+66.07177734	+3044	+13.33300781	-1.53808594	-3.60791016	-0.35156250	-54.44824219	-57.26074219	+2308
+1457970680.10529990	+14.68212891	-1.27001953	-0.91845703	+49.85595703	-61.32568359	-123.31054688	+3592	+14.48437500	+1.63476563	-1.12939453	-71.43310547	-75.87158203	+66.09375000	+3044	+13.33300781	-1.51611328	-3.63867188	-0.13183594	-54.40429688	-57.41455078	+2312
+1457970680.10949990	+14.68652344	-1.23925781	-0.94042969	+49.98779297	-61.25976563	-123.31054688	+3592	+14.48437500	+1.66552734	-1.15576172	-71.23535156	-75.91552734	+65.93994141	+3044	+13.32861328	-1.49414063	-3.66943359	+0.08789063	-54.31640625	-57.56835938	+2316
+1457970680.11780000	+14.69531250	-1.17773438	-0.99316406	+50.16357422	-61.08398438	-123.26660156	+3592	+14.47119141	+1.73144531	-1.22607422	-70.48828125	-76.04736328	+65.30273438	+3048	+13.31542969	-1.43701172	-3.74853516	+0.59326172	-54.11865234	-57.94189453	+2332
+1457970680.12200000	+14.69531250	-1.15136719	-1.03271484	+50.09765625	-60.95214844	-123.09082031	+3596	+14.46679688	+1.75781250	-1.27001953	-69.91699219	-76.11328125	+64.77539063	+3052	+13.31103516	-1.41503906	-3.78369141	+0.76904297	-54.00878906	-58.05175781	+2336
+1457970680.12610010	+14.69970703	-1.12060547	-1.07666016	+50.00976563	-60.79833984	-122.89306641	+3596	+14.45800781	+1.78857422	-1.31396484	-69.25781250	-76.17919922	+64.16015625	+3056	+13.30224609	-1.38867188	-3.82763672	+1.01074219	-53.89892578	-58.22753906	+2340
+1457970680.13030000	+14.69970703	-1.09423828	-1.12060547	+49.89990234	-60.66650391	-122.71728516	+3600	+14.45361328	+1.81494141	-1.35791016	-68.66455078	-76.24511719	+63.56689453	+3056	+13.29345703	-1.36230469	-3.86279297	+1.18652344	-53.83300781	-58.35937500	+2340
+1457970680.13450000	+14.70410156	-1.07226563	-1.17333984	+49.74609375	-60.51269531	-122.47558594	+3600	+14.44482422	+1.83691406	-1.41064453	-67.82958984	-76.31103516	+62.73193359	+3060	+13.28906250	-1.33593750	-3.90234375	+1.36230469	-53.74511719	-58.46923828	+2344
+1457970680.13860010	+14.70410156	-1.04589844	-1.23046875	+49.54833984	-60.33691406	-122.21191406	+3600	+14.43603516	+1.86328125	-1.46777344	-66.90673828	-76.37695313	+61.83105469	+3064	+13.28027344	-1.31396484	-3.94628906	+1.51611328	-53.63525391	-58.55712891	+2348
+1457970680.14280010	+14.70410156	-1.02832031	-1.28320313	+49.37255859	-60.16113281	-121.99218750	+3600	+14.42724609	+1.88964844	-1.52490234	-66.07177734	-76.42089844	+60.99609375	+3064	+13.27587891	-1.28759766	-3.99023438	+1.69189453	-53.52539063	-58.66699219	+2348
+1457970680.14700010	+14.70410156	-1.00634766	-1.34472656	+49.13085938	-59.96337891	-121.70654297	+3600	+14.41845703	+1.91601563	-1.58203125	-65.10498047	-76.48681641	+60.05126953	+3068	+13.26708984	-1.26123047	-4.03857422	+1.88964844	-53.39355469	-58.77685547	+2352
+1457970680.15109990	+14.69970703	-0.98876953	-1.41064453	+48.91113281	-59.76562500	-121.44287109	+3600	+14.40966797	+1.94238281	-1.63916016	-64.20410156	-76.53076172	+59.19433594	+3072	+13.25830078	-1.23486328	-4.08251953	+2.04345703	-53.28369141	-58.88671875	+2352
+1457970680.15940000	+14.69531250	-0.94042969	-1.52929688	+48.53759766	-59.41406250	-120.95947266	+3592	+14.38769531	+1.99072266	-1.75341797	-62.38037109	-76.59667969	+57.41455078	+3080	+13.24072266	-1.18212891	-4.17919922	+2.35107422	-53.04199219	-59.04052734	+2352
+1457970680.16360000	+14.69531250	-0.91845703	-1.59082031	+48.40576172	-59.26025391	-120.78369141	+3588	+14.37451172	+2.01708984	-1.81054688	-61.65527344	-76.64062500	+56.71142578	+3084	+13.23193359	-1.16015625	-4.22314453	+2.50488281	-52.97607422	-59.12841797	+2352
+1457970680.16779990	+14.69531250	-0.89208984	-1.64794922	+48.31787109	-59.10644531	-120.62988281	+3584	+14.36572266	+2.04345703	-1.86328125	-60.95214844	-76.68457031	+56.05224609	+3084	+13.22753906	-1.12939453	-4.26708984	+2.68066406	-52.88818359	-59.21630859	+2352
+1457970680.17190000	+14.69531250	-0.86572266	-1.70068359	+48.27392578	-58.97460938	-120.52001953	+3576	+14.35693359	+2.06982422	-1.91601563	-60.29296875	-76.72851563	+55.45898438	+3088	+13.21875000	-1.09863281	-4.31542969	+2.85644531	-52.80029297	-59.32617188	+2352
+1457970680.17610000	+14.69531250	-0.83935547	-1.75341797	+48.22998047	-58.86474609	-120.41015625	+3568	+14.34814453	+2.10058594	-1.96875000	-59.69970703	-76.75048828	+54.93164063	+3092	+13.21435547	-1.07226563	-4.36376953	+3.03222656	-52.71240234	-59.43603516	+2348
+1457970680.18030000	+14.69091797	-0.79980469	-1.80175781	+48.25195313	-58.73291016	-120.32226563	+3560	+14.33935547	+2.14013672	-2.01708984	-59.08447266	-76.77246094	+54.42626953	+3096	+13.20996094	-1.04150391	-4.41210938	+3.20800781	-52.62451172	-59.52392578	+2344
+1457970680.18440010	+14.69091797	-0.76464844	-1.85009766	+48.31787109	-58.64501953	-120.27832031	+3552	+14.32617188	+2.17968750	-2.06542969	-58.62304688	-76.81640625	+54.09667969	+3096	+13.20556641	-1.01074219	-4.45605469	+3.40576172	-52.53662109	-59.65576172	+2344
+1457970680.18860010	+14.69091797	-0.72509766	-1.88964844	+48.47167969	-58.60107422	-120.30029297	+3540	+14.31738281	+2.21484375	-2.10498047	-58.31542969	-76.83837891	+53.94287109	+3100	+13.19677734	-0.98437500	-4.50000000	+3.62548828	-52.49267578	-59.80957031	+2336
+1457970680.19280000	+14.69091797	-0.68115234	-1.92919922	+48.62548828	-58.53515625	-120.34423828	+3528	+14.30859375	+2.25439453	-2.14453125	-58.05175781	-76.88232422	+53.78906250	+3100	+13.19238281	-0.95361328	-4.54394531	+3.82324219	-52.44873047	-59.94140625	+2332
+1457970680.19689990	+14.69531250	-0.63720703	-1.96435547	+48.82324219	-58.53515625	-120.41015625	+3520	+14.30419922	+2.29394531	-2.18408203	-57.85400391	-76.90429688	+53.72314453	+3100	+13.18798828	-0.91845703	-4.58349609	+4.04296875	-52.42675781	-60.07324219	+2328
+1457970680.20530010	+14.69970703	-0.54492188	-2.03027344	+49.30664063	-58.51318359	-120.60791016	+3496	+14.29101563	+2.37744141	-2.25878906	-57.52441406	-76.97021484	+53.67919922	+3104	+13.18359375	-0.85253906	-4.66699219	+4.50439453	-52.40478516	-60.35888672	+2316
+1457970680.20939990	+14.69970703	-0.49218750	-2.06103516	+49.59228516	-58.49121094	-120.73974609	+3484	+14.28662109	+2.42578125	-2.28955078	-57.45849609	-77.01416016	+53.76708984	+3104	+13.18359375	-0.81738281	-4.70654297	+4.74609375	-52.40478516	-60.53466797	+2308
+1457970680.21359990	+14.69970703	-0.44384766	-2.09619141	+49.83398438	-58.46923828	-120.82763672	+3472	+14.27783203	+2.47412109	-2.32470703	-57.30468750	-77.05810547	+53.76708984	+3100	+13.17919922	-0.78662109	-4.74609375	+4.98779297	-52.38281250	-60.68847656	+2304
+1457970680.21779990	+14.69970703	-0.39550781	-2.12695313	+50.09765625	-58.44726563	-120.93750000	+3464	+14.27343750	+2.51806641	-2.35986328	-57.15087891	-77.10205078	+53.76708984	+3100	+13.17480469	-0.75146484	-4.78564453	+5.22949219	-52.36083984	-60.84228516	+2296
+1457970680.22190000	+14.69970703	-0.34716797	-2.15771484	+50.36132813	-58.44726563	-121.04736328	+3452	+14.26464844	+2.56640625	-2.39501953	-56.99707031	-77.14599609	+53.76708984	+3100	+13.17041016	-0.71630859	-4.82519531	+5.47119141	-52.36083984	-60.99609375	+2288
+1457970680.22610000	+14.69970703	-0.29882813	-2.18408203	+50.64697266	-58.46923828	-121.20117188	+3440	+14.25585938	+2.60595703	-2.43457031	-56.84326172	-77.18994141	+53.72314453	+3096	+13.16601563	-0.68554688	-4.86474609	+5.69091797	-52.33886719	-61.14990234	+2280
+1457970680.23020010	+14.69531250	-0.25048828	-2.21484375	+50.88867188	-58.46923828	-121.33300781	+3428	+14.25146484	+2.64990234	-2.46972656	-56.71142578	-77.25585938	+53.70117188	+3096	+13.16162109	-0.64599609	-4.89990234	+5.93261719	-52.33886719	-61.30371094	+2276
+1457970680.23440000	+14.69531250	-0.20654297	-2.24560547	+51.13037109	-58.44726563	-121.44287109	+3416	+14.24707031	+2.69384766	-2.50488281	-56.51367188	-77.29980469	+53.61328125	+3096	+13.15722656	-0.61083984	-4.93505859	+6.15234375	-52.33886719	-61.41357422	+2268
+1457970680.23860000	+14.69531250	-0.16259766	-2.28515625	+51.28417969	-58.38134766	-121.48681641	+3404	+14.23828125	+2.73779297	-2.54882813	-56.09619141	-77.34375000	+53.30566406	+3096	+13.15283203	-0.57128906	-4.97460938	+6.32812500	-52.31689453	-61.50146484	+2260
+1457970680.24270010	+14.69091797	-0.12304688	-2.32031250	+51.41601563	-58.31542969	-121.53076172	+3392	+14.22949219	+2.77734375	-2.59277344	-55.67871094	-77.40966797	+52.97607422	+3092	+13.14404297	-0.53613281	-5.01416016	+6.52587891	-52.29492188	-61.61132813	+2252
+1457970680.25110010	+14.67773438	-0.03955078	-2.39941406	+51.67968750	-58.16162109	-121.59667969	+3368	+14.20751953	+2.86083984	-2.67187500	-54.79980469	-77.54150391	+52.27294922	+3092	+13.13085938	-0.46582031	-5.08886719	+6.89941406	-52.22900391	-61.78710938	+2236
+1457970680.25519990	+14.67333984	-0.00878906	-2.44335938	+51.74560547	-58.07373047	-121.59667969	+3356	+14.19433594	+2.89599609	-2.71582031	-54.25048828	-77.60742188	+51.78955078	+3092	+13.12207031	-0.42626953	-5.12841797	+7.07519531	-52.18505859	-61.83105469	+2232
+1457970680.25939990	+14.66455078	+0.02197266	-2.48291016	+51.78955078	-57.98583984	-121.59667969	+3344	+14.18115234	+2.93115234	-2.75976563	-53.72314453	-77.65136719	+51.32812500	+3092	+13.11328125	-0.38671875	-5.16357422	+7.20703125	-52.14111328	-61.85302734	+2224
+1457970680.26360010	+14.66015625	+0.05712891	-2.52685547	+51.78955078	-57.85400391	-121.50878906	+3328	+14.16796875	+2.97070313	-2.80810547	-52.99804688	-77.71728516	+50.66894531	+3092	+13.10009766	-0.34716797	-5.20312500	+7.33886719	-52.09716797	-61.85302734	+2216
+1457970680.26770000	+14.65136719	+0.08789063	-2.57519531	+51.78955078	-57.72216797	-121.46484375	+3316	+14.15478516	+3.00585938	-2.85205078	-52.22900391	-77.76123047	+49.96582031	+3096	+13.09130859	-0.30761719	-5.23828125	+7.49267578	-52.05322266	-61.89697266	+2208
+1457970680.27189990	+14.64257813	+0.11865234	-2.61474609	+51.85546875	-57.63427734	-121.44287109	+3300	+14.14160156	+3.04101563	-2.89160156	-51.72363281	-77.82714844	+49.52636719	+3096	+13.08251953	-0.27246094	-5.26904297	+7.62451172	-52.05322266	-61.91894531	+2200
+1457970680.27609990	+14.63818359	+0.15380859	-2.66308594	+51.83349609	-57.48046875	-121.35498047	+3288	+14.12402344	+3.08056641	-2.93554688	-50.91064453	-77.84912109	+48.80126953	+3100	+13.07812500	-0.23291016	-5.30419922	+7.75634766	-51.98730469	-61.91894531	+2192
+1457970680.28020000	+14.63378906	+0.18896484	-2.70703125	+51.83349609	-57.32666016	-121.24511719	+3276	+14.11083984	+3.12011719	-2.97949219	-50.05371094	-77.87109375	+48.03222656	+3104	+13.06933594	-0.19335938	-5.33935547	+7.88818359	-51.92138672	-61.91894531	+2184
+1457970680.28440000	+14.62500000	+0.22412109	-2.74658203	+51.89941406	-57.21679688	-121.22314453	+3260	+14.09326172	+3.15527344	-3.01464844	-49.48242188	-77.91503906	+47.57080078	+3104	+13.06054688	-0.15380859	-5.37011719	+8.04199219	-51.89941406	-61.94091797	+2176
+1457970680.29270010	+14.60742188	+0.30322266	-2.82128906	+51.96533203	-56.97509766	-121.06933594	+3232	+14.06689453	+3.23876953	-3.08496094	-47.92236328	-77.95898438	+46.23046875	+3112	+13.03857422	-0.07031250	-5.42724609	+8.37158203	-51.78955078	-61.98486328	+2160
+1457970680.29690000	+14.60302734	+0.34277344	-2.85205078	+52.07519531	-56.88720703	-121.04736328	+3220	+14.04931641	+3.27832031	-3.11572266	-47.37304688	-78.00292969	+45.81298828	+3116	+13.02978516	-0.03076172	-5.45361328	+8.54736328	-51.76757813	-62.02880859	+2152
+1457970680.30110000	+14.59863281	+0.38232422	-2.88281250	+52.16308594	-56.79931641	-121.02539063	+3208	+14.03613281	+3.32226563	-3.14208984	-46.71386719	-78.02490234	+45.26367188	+3120	+13.02539063	+0.00878906	-5.47558594	+8.70117188	-51.74560547	-62.07275391	+2144
+1457970680.30520010	+14.59423828	+0.43505859	-2.91357422	+52.33886719	-56.71142578	-121.00341797	+3196	+14.02294922	+3.36621094	-3.17285156	-46.03271484	-78.02490234	+44.71435547	+3124	+13.02099609	+0.04833984	-5.50195313	+8.89892578	-51.72363281	-62.13867188	+2132
+1457970680.30940010	+14.58984375	+0.48779297	-2.93115234	+52.58056641	-56.68945313	-121.09130859	+3184	+14.01416016	+3.41455078	-3.19042969	-45.70312500	-78.06884766	+44.53857422	+3124	+13.01660156	+0.09228516	-5.52392578	+9.14062500	-51.70166016	-62.24853516	+2120
+1457970680.31349990	+14.58544922	+0.53613281	-2.94873047	+52.77832031	-56.62353516	-121.11328125	+3172	+14.00537109	+3.46289063	-3.21240234	-45.21972656	-78.11279297	+44.20898438	+3128	+13.00781250	+0.12744141	-5.54150391	+9.36035156	-51.67968750	-62.35839844	+2112
+1457970680.31769990	+14.58105469	+0.59326172	-2.96630859	+52.99804688	-56.57958984	-121.11328125	+3160	+13.99218750	+3.51562500	-3.22998047	-44.71435547	-78.11279297	+43.87939453	+3128	+13.00341797	+0.17138672	-5.56347656	+9.58007813	-51.63574219	-62.44628906	+2100
+1457970680.32189990	+14.57666016	+0.65039063	-2.97509766	+53.26171875	-56.57958984	-121.20117188	+3152	+13.97900391	+3.56396484	-3.24316406	-44.40673828	-78.15673828	+43.74755859	+3132	+12.99462891	+0.21533203	-5.58105469	+9.84375000	-51.61376953	-62.55615234	+2092
+1457970680.32600000	+14.57226563	+0.70312500	-2.98388672	+53.52539063	-56.57958984	-121.31103516	+3140	+13.97021484	+3.61669922	-3.25634766	-44.05517578	-78.20068359	+43.57177734	+3132	+12.99023438	+0.25927734	-5.59863281	+10.10742188	-51.61376953	-62.68798828	+2080
+1457970680.33020000	+14.56787109	+0.75585938	-2.98828125	+53.78906250	-56.57958984	-121.39892578	+3128	+13.96142578	+3.66503906	-3.26513672	-43.70361328	-78.22265625	+43.37402344	+3132	+12.98583984	+0.29882813	-5.61181641	+10.37109375	-51.61376953	-62.84179688	+2068
+1457970680.33850000	+14.55908203	+0.87011719	-2.99707031	+54.33837891	-56.62353516	-121.61865234	+3104	+13.94384766	+3.76171875	-3.28271484	-43.24218750	-78.28857422	+43.19824219	+3132	+12.97705078	+0.37792969	-5.63818359	+10.85449219	-51.63574219	-63.10546875	+2044
+1457970680.34270000	+14.55908203	+0.92285156	-3.00146484	+54.58007813	-56.64550781	-121.70654297	+3092	+13.93505859	+3.81005859	-3.29150391	-42.97851563	-78.33251953	+43.08837891	+3128	+12.97265625	+0.41748047	-5.65136719	+11.09619141	-51.63574219	-63.23730469	+2036
+1457970680.34690000	+14.55468750	+0.97558594	-2.99707031	+54.86572266	-56.68945313	-121.81640625	+3080	+13.92626953	+3.85839844	-3.29589844	-42.84667969	-78.37646484	+43.08837891	+3124	+12.96826172	+0.45703125	-5.66455078	+11.33789063	-51.63574219	-63.36914063	+2024
+1457970680.35100010	+14.55029297	+1.02832031	-3.00146484	+55.06347656	-56.68945313	-121.88232422	+3068	+13.91748047	+3.90673828	-3.30029297	-42.58300781	-78.42041016	+42.95654297	+3124	+12.95947266	+0.50097656	-5.67333984	+11.57958984	-51.63574219	-63.45703125	+2020
+1457970680.35520010	+14.54150391	+1.07226563	-3.00146484	+55.19531250	-56.71142578	-121.92626953	+3056	+13.90869141	+3.94628906	-3.30908203	-42.31933594	-78.46435547	+42.80273438	+3120	+12.95068359	+0.54052734	-5.68652344	+11.77734375	-51.61376953	-63.54492188	+2016
+1457970680.35940000	+14.53710938	+1.11621094	-3.00585938	+55.34912109	-56.71142578	-121.97021484	+3044	+13.89550781	+3.99023438	-3.31347656	-42.01171875	-78.48632813	+42.60498047	+3116	+12.94628906	+0.58007813	-5.69531250	+11.95312500	-51.63574219	-63.61083984	+2008
+1457970680.36350010	+14.53271484	+1.16015625	-3.01025391	+55.45898438	-56.71142578	-121.99218750	+3032	+13.88671875	+4.02978516	-3.32226563	-41.70410156	-78.50830078	+42.40722656	+3112	+12.93750000	+0.61962891	-5.70410156	+12.12890625	-51.63574219	-63.65478516	+2004
+1457970680.36770010	+14.52392578	+1.19970703	-3.01464844	+55.52490234	-56.71142578	-121.99218750	+3020	+13.87353516	+4.06494141	-3.33105469	-41.39648438	-78.55224609	+42.16552734	+3108	+12.93310547	+0.65478516	-5.71289063	+12.30468750	-51.65771484	-63.69873047	+2000
+1457970680.37190010	+14.51953125	+1.23925781	-3.01904297	+55.61279297	-56.71142578	-121.99218750	+3008	+13.86474609	+4.10009766	-3.33544922	-41.11083984	-78.59619141	+41.94580078	+3104	+12.92431641	+0.68994141	-5.71728516	+12.41455078	-51.67968750	-63.72070313	+1996
+1457970680.37599990	+14.51513672	+1.27880859	-3.03222656	+55.61279297	-56.66748047	-121.90429688	+3000	+13.85595703	+4.13525391	-3.34863281	-40.69335938	-78.61816406	+41.61621094	+3100	+12.91992188	+0.72949219	-5.73046875	+12.52441406	-51.67968750	-63.72070313	+1992
+1457970680.38430000	+14.49755859	+1.34033203	-3.05859375	+55.52490234	-56.57958984	-121.72851563	+2980	+13.82958984	+4.20117188	-3.36621094	-39.81445313	-78.66210938	+40.89111328	+3096	+12.90673828	+0.80419922	-5.74804688	+12.70019531	-51.67968750	-63.65478516	+1980
+1457970680.38850000	+14.48876953	+1.37109375	-3.06738281	+55.48095703	-56.53564453	-121.64062500	+2976	+13.81201172	+4.23632813	-3.37500000	-39.33105469	-78.70605469	+40.47363281	+3096	+12.89794922	+0.84375000	-5.75244141	+12.81005859	-51.67968750	-63.63281250	+1972
+1457970680.39270000	+14.47998047	+1.39746094	-3.08056641	+55.41503906	-56.49169922	-121.50878906	+2968	+13.79882813	+4.26708984	-3.38378906	-38.84765625	-78.72802734	+40.05615234	+3092	+12.88916016	+0.87890625	-5.75683594	+12.87597656	-51.67968750	-63.56689453	+1964
+1457970680.39680000	+14.47119141	+1.42822266	-3.09375000	+55.34912109	-56.44775391	-121.39892578	+2960	+13.78564453	+4.29785156	-3.39257813	-38.40820313	-78.75000000	+39.66064453	+3092	+12.88037109	+0.91406250	-5.76123047	+12.91992188	-51.70166016	-63.50097656	+1952
+1457970680.40100000	+14.46240234	+1.45898438	-3.10253906	+55.32714844	-56.40380859	-121.28906250	+2956	+13.77246094	+4.32421875	-3.40136719	-37.94677734	-78.77197266	+39.24316406	+3092	+12.87158203	+0.94921875	-5.76562500	+12.96386719	-51.74560547	-63.43505859	+1944
+1457970680.40520000	+14.45361328	+1.48974609	-3.11572266	+55.30517578	-56.38183594	-121.17919922	+2952	+13.75927734	+4.35937500	-3.41015625	-37.46337891	-78.79394531	+38.82568359	+3096	+12.86718750	+0.97998047	-5.77001953	+13.00781250	-51.76757813	-63.41308594	+1932
+1457970680.40930010	+14.44482422	+1.52050781	-3.12451172	+55.30517578	-56.35986328	-121.11328125	+2948	+13.74609375	+4.39013672	-3.41455078	-37.13378906	-78.85986328	+38.54003906	+3096	+12.86279297	+1.01513672	-5.76562500	+13.09570313	-51.81152344	-63.39111328	+1920
+1457970680.41350010	+14.44042969	+1.55126953	-3.12890625	+55.30517578	-56.33789063	-121.00341797	+2944	+13.73291016	+4.42089844	-3.41894531	-36.69433594	-78.90380859	+38.18847656	+3096	+12.85400391	+1.04589844	-5.77001953	+13.16162109	-51.83349609	-63.34716797	+1908
+1457970680.41770010	+14.43164063	+1.58203125	-3.13769531	+55.28320313	-56.31591797	-120.91552734	+2940	+13.71972656	+4.45605469	-3.41894531	-36.27685547	-78.92578125	+37.83691406	+3100	+12.84960938	+1.08105469	-5.77001953	+13.24951172	-51.87744141	-63.30322266	+1896
+1457970680.42179990	+14.42285156	+1.61279297	-3.13769531	+55.32714844	-56.31591797	-120.87158203	+2936	+13.70654297	+4.49121094	-3.41894531	-35.99121094	-78.96972656	+37.63916016	+3104	+12.84521484	+1.12060547	-5.76562500	+13.35937500	-51.89941406	-63.28125000	+1884
+1457970680.43020010	+14.40527344	+1.67871094	-3.12890625	+55.56884766	-56.40380859	-120.87158203	+2932	+13.68457031	+4.55712891	-3.41455078	-35.44189453	-79.07958984	+37.24365234	+3108	+12.83203125	+1.18212891	-5.75244141	+13.60107422	-52.03125000	-63.32519531	+1864
+1457970680.43429990	+14.40087891	+1.71826172	-3.12011719	+55.74462891	-56.46972656	-120.91552734	+2932	+13.67578125	+4.59228516	-3.40576172	-35.41992188	-79.16748047	+37.28759766	+3116	+12.83203125	+1.21728516	-5.74365234	+13.73291016	-52.11914063	-63.36914063	+1860
+1457970680.43849990	+14.39648438	+1.75781250	-3.10693359	+55.89843750	-56.53564453	-120.95947266	+2932	+13.67138672	+4.62744141	-3.39257813	-35.37597656	-79.23339844	+37.35351563	+3120	+12.82763672	+1.24804688	-5.73486328	+13.86474609	-52.20703125	-63.39111328	+1852
+1457970680.44269990	+14.39648438	+1.79296875	-3.09814453	+56.09619141	-56.60156250	-121.02539063	+2932	+13.66259766	+4.66699219	-3.38378906	-35.33203125	-79.29931641	+37.39746094	+3124	+12.83203125	+1.27880859	-5.72607422	+14.01855469	-52.29492188	-63.45703125	+1848
+1457970680.44680000	+14.38769531	+1.83251953	-3.08056641	+56.33789063	-56.68945313	-121.15722656	+2932	+13.65820313	+4.70654297	-3.36621094	-35.41992188	-79.36523438	+37.59521484	+3132	+12.83203125	+1.30957031	-5.71289063	+14.21630859	-52.38281250	-63.54492188	+1844
+1457970680.45520000	+14.38330078	+1.90283203	-3.04101563	+56.82128906	-56.86523438	-121.42089844	+2932	+13.64501953	+4.77685547	-3.33544922	-35.48583984	-79.49707031	+37.88085938	+3140	+12.82763672	+1.37548828	-5.69091797	+14.58984375	-52.51464844	-63.69873047	+1844
+1457970680.45930000	+14.37890625	+1.94238281	-3.01904297	+57.10693359	-56.97509766	-121.57470703	+2932	+13.64062500	+4.81201172	-3.31787109	-35.68359375	-79.58496094	+38.14453125	+3144	+12.82763672	+1.40625000	-5.68212891	+14.76562500	-52.60253906	-63.78662109	+1848
+1457970680.46350000	+14.37451172	+1.97753906	-2.99707031	+57.37060547	-57.06298828	-121.72851563	+2932	+13.63623047	+4.84277344	-3.30029297	-35.85937500	-79.65087891	+38.45214844	+3148	+12.82763672	+1.43701172	-5.66894531	+14.91943359	-52.69042969	-63.85253906	+1848
+1457970680.47180010	+14.37451172	+2.04785156	-2.94873047	+57.89794922	-57.26074219	-122.05810547	+2928	+13.62744141	+4.90429688	-3.26074219	-36.27685547	-79.76074219	+39.00146484	+3152	+12.82763672	+1.48974609	-5.64257813	+15.22705078	-52.86621094	-64.00634766	+1860
+1457970680.47600010	+14.37011719	+2.07861328	-2.93115234	+58.11767578	-57.32666016	-122.18994141	+2928	+13.62744141	+4.93505859	-3.24316406	-36.40869141	-79.80468750	+39.26513672	+3156	+12.83203125	+1.51611328	-5.63378906	+15.33691406	-52.91015625	-64.02832031	+1864
+1457970680.48009990	+14.37011719	+2.10937500	-2.91357422	+58.31542969	-57.39257813	-122.29980469	+2924	+13.62304688	+4.96582031	-3.22998047	-36.56250000	-79.84863281	+39.48486328	+3156	+12.83203125	+1.54248047	-5.62060547	+15.46875000	-52.95410156	-64.05029297	+1868
+1457970680.48429990	+14.36572266	+2.13574219	-2.89599609	+58.51318359	-57.43652344	-122.43164063	+2920	+13.61865234	+4.99218750	-3.21240234	-36.67236328	-79.87060547	+39.70458984	+3156	+12.83203125	+1.56884766	-5.61181641	+15.57861328	-52.99804688	-64.07226563	+1872
+1457970680.48850010	+14.36132813	+2.16210938	-2.88281250	+58.66699219	-57.48046875	-122.49755859	+2916	+13.61425781	+5.01416016	-3.19921875	-36.73828125	-79.89257813	+39.85839844	+3156	+12.82763672	+1.59521484	-5.60742188	+15.66650391	-53.02001953	-64.07226563	+1876
+1457970680.49260000	+14.35693359	+2.18408203	-2.86962891	+58.79882813	-57.52441406	-122.56347656	+2912	+13.60546875	+5.03613281	-3.18603516	-36.80419922	-79.89257813	+39.96826172	+3156	+12.82763672	+1.61718750	-5.59863281	+15.73242188	-53.02001953	-64.02832031	+1880
+1457970680.49679990	+14.35693359	+2.20605469	-2.86083984	+58.88671875	-57.54638672	-122.56347656	+2908	+13.60107422	+5.05371094	-3.17285156	-36.69433594	-79.89257813	+39.94628906	+3156	+12.82324219	+1.63916016	-5.58984375	+15.73242188	-53.04199219	-63.98437500	+1884
+1457970680.50099990	+14.35253906	+2.22363281	-2.85644531	+58.93066406	-57.56835938	-122.51953125	+2904	+13.59667969	+5.07128906	-3.16845703	-36.62841797	-79.87060547	+39.92431641	+3156	+12.82324219	+1.66113281	-5.58544922	+15.75439453	-53.06396484	-63.89648438	+1888
+1457970680.50510000	+14.34814453	+2.24121094	-2.85205078	+58.93066406	-57.56835938	-122.45361328	+2900	+13.58789063	+5.08886719	-3.15966797	-36.54052734	-79.84863281	+39.90234375	+3160	+12.81884766	+1.68310547	-5.57666016	+15.73242188	-53.08593750	-63.83056641	+1892
+1457970680.50930000	+14.34814453	+2.25439453	-2.84765625	+58.93066406	-57.56835938	-122.38769531	+2896	+13.58349609	+5.10644531	-3.15087891	-36.45263672	-79.82666016	+39.85839844	+3160	+12.81884766	+1.70507813	-5.57226563	+15.71044922	-53.08593750	-63.72070313	+1892
+1457970680.51760010	+14.33935547	+2.27636719	-2.84765625	+58.88671875	-57.54638672	-122.23388672	+2884	+13.57031250	+5.13281250	-3.14208984	-36.18896484	-79.76074219	+39.72656250	+3164	+12.81005859	+1.74462891	-5.56347656	+15.64453125	-53.08593750	-63.47900391	+1892
+1457970680.52180000	+14.33496094	+2.28955078	-2.84765625	+58.82080078	-57.52441406	-122.10205078	+2880	+13.56152344	+5.14599609	-3.13769531	-35.99121094	-79.71679688	+39.57275391	+3164	+12.80566406	+1.76220703	-5.55908203	+15.60058594	-53.06396484	-63.34716797	+1888
+1457970680.52600000	+14.33056641	+2.29833984	-2.85205078	+58.77685547	-57.52441406	-121.99218750	+2880	+13.55273438	+5.15917969	-3.13330078	-35.85937500	-79.67285156	+39.48486328	+3168	+12.80126953	+1.77978516	-5.55468750	+15.55664063	-53.06396484	-63.23730469	+1884
+1457970680.53010010	+14.32617188	+2.30712891	-2.85205078	+58.68896484	-57.50244141	-121.86035156	+2876	+13.54394531	+5.16796875	-3.12451172	-35.74951172	-79.62890625	+39.41894531	+3172	+12.79687500	+1.79736328	-5.55029297	+15.49072266	-53.06396484	-63.10546875	+1884
+1457970680.53430010	+14.32617188	+2.32031250	-2.85205078	+58.62304688	-57.52441406	-121.72851563	+2876	+13.53515625	+5.17675781	-3.12011719	-35.66162109	-79.58496094	+39.35302734	+3176	+12.79248047	+1.81494141	-5.54150391	+15.42480469	-53.08593750	-62.97363281	+1880
+1457970680.53839990	+14.32177734	+2.32470703	-2.85205078	+58.55712891	-57.52441406	-121.61865234	+2872	+13.53076172	+5.18994141	-3.11572266	-35.61767578	-79.54101563	+39.35302734	+3180	+12.79248047	+1.83251953	-5.53271484	+15.33691406	-53.10791016	-62.84179688	+1876
+1457970680.54259990	+14.32177734	+2.33349609	-2.85205078	+58.49121094	-57.52441406	-121.50878906	+2872	+13.52197266	+5.19873047	-3.10693359	-35.61767578	-79.47509766	+39.39697266	+3188	+12.78808594	+1.84570313	-5.52832031	+15.27099609	-53.12988281	-62.73193359	+1872
+1457970680.54679990	+14.31738281	+2.34228516	-2.84765625	+58.44726563	-57.54638672	-121.39892578	+2872	+13.51757813	+5.21191406	-3.09814453	-35.70556641	-79.43115234	+39.52880859	+3192	+12.78808594	+1.86328125	-5.51513672	+15.22705078	-53.15185547	-62.62207031	+1868
+1457970680.55090000	+14.31738281	+2.35107422	-2.84326172	+58.40332031	-57.59033203	-121.31103516	+2872	+13.51318359	+5.22509766	-3.08935547	-35.85937500	-79.40917969	+39.74853516	+3200	+12.78369141	+1.88085938	-5.50634766	+15.18310547	-53.17382813	-62.51220703	+1864
+1457970680.55929990	+14.31298828	+2.37744141	-2.82568359	+58.35937500	-57.67822266	-121.13525391	+2876	+13.50439453	+5.24707031	-3.05859375	-36.34277344	-79.34326172	+40.31982422	+3212	+12.78369141	+1.91162109	-5.48437500	+15.11718750	-53.23974609	-62.35839844	+1860
+1457970680.56340000	+14.31298828	+2.39062500	-2.81250000	+58.35937500	-57.76611328	-121.06933594	+2876	+13.50000000	+5.26025391	-3.04101563	-36.69433594	-79.29931641	+40.71533203	+3220	+12.78369141	+1.92919922	-5.46679688	+15.07324219	-53.30566406	-62.29248047	+1860
+1457970680.56760000	+14.31298828	+2.40380859	-2.79492188	+58.35937500	-57.85400391	-121.00341797	+2880	+13.49560547	+5.27343750	-3.02343750	-37.08984375	-79.27734375	+41.17675781	+3228	+12.78369141	+1.94238281	-5.44921875	+15.05126953	-53.37158203	-62.24853516	+1860
+1457970680.57180000	+14.31298828	+2.41699219	-2.77734375	+58.40332031	-57.96386719	-120.98144531	+2884	+13.49121094	+5.28662109	-3.00146484	-37.57324219	-79.25537109	+41.72607422	+3236	+12.78808594	+1.95556641	-5.43603516	+15.02929688	-53.43750000	-62.20458984	+1860
+1457970680.57590010	+14.31298828	+2.43457031	-2.75097656	+58.44726563	-58.09570313	-120.95947266	+2888	+13.49121094	+5.30419922	-2.97509766	-38.16650391	-79.23339844	+42.36328125	+3244	+12.78808594	+1.96875000	-5.41845703	+15.02929688	-53.50341797	-62.16064453	+1864
+1457970680.58010010	+14.31738281	+2.45654297	-2.72900391	+58.51318359	-58.22753906	-120.95947266	+2892	+13.49121094	+5.31738281	-2.95312500	-38.78173828	-79.21142578	+43.04443359	+3248	+12.79248047	+1.98193359	-5.40087891	+15.02929688	-53.56933594	-62.13867188	+1868
+1457970680.58430000	+14.31738281	+2.47412109	-2.70263672	+58.57910156	-58.35937500	-120.95947266	+2896	+13.49121094	+5.33056641	-2.92675781	-39.39697266	-79.18945313	+43.72558594	+3256	+12.79248047	+1.99511719	-5.38330078	+15.02929688	-53.63525391	-62.11669922	+1872
+1457970680.58839990	+14.31738281	+2.49609375	-2.66748047	+58.68896484	-58.53515625	-120.98144531	+2904	+13.48681641	+5.34814453	-2.89599609	-40.03417969	-79.18945313	+44.45068359	+3260	+12.79687500	+2.00830078	-5.36572266	+15.02929688	-53.72314453	-62.11669922	+1876
+1457970680.59260010	+14.31738281	+2.51367188	-2.64111328	+58.77685547	-58.68896484	-121.00341797	+2904	+13.48681641	+5.36132813	-2.86962891	-40.64941406	-79.16748047	+45.10986328	+3264	+12.79687500	+2.02148438	-5.34814453	+15.05126953	-53.78906250	-62.09472656	+1880
+1457970680.60089990	+14.31298828	+2.54882813	-2.58398438	+58.90869141	-58.93066406	-121.04736328	+2908	+13.48681641	+5.38769531	-2.82128906	-41.77001953	-79.14550781	+46.31835938	+3272	+12.80126953	+2.04345703	-5.31298828	+15.00732422	-53.89892578	-62.02880859	+1896
+1457970680.60509990	+14.31298828	+2.55761719	-2.56201172	+58.97460938	-59.04052734	-121.09130859	+2908	+13.48681641	+5.39648438	-2.79492188	-42.29736328	-79.12353516	+46.86767578	+3272	+12.80126953	+2.05224609	-5.29980469	+14.98535156	-53.96484375	-62.00683594	+1900
+1457970680.60929990	+14.31298828	+2.57080078	-2.54443359	+58.99658203	-59.12841797	-121.09130859	+2908	+13.48681641	+5.40527344	-2.77734375	-42.73681641	-79.10156250	+47.30712891	+3272	+12.80126953	+2.06103516	-5.28662109	+14.96337891	-54.00878906	-61.96289063	+1908
+1457970680.61340000	+14.31298828	+2.57958984	-2.53125000	+58.97460938	-59.17236328	-121.04736328	+2908	+13.48242188	+5.41845703	-2.75976563	-43.00048828	-79.07958984	+47.59277344	+3272	+12.79687500	+2.06982422	-5.27783203	+14.94140625	-54.03076172	-61.91894531	+1912
+1457970680.61760000	+14.30859375	+2.58837891	-2.51806641	+58.93066406	-59.19433594	-121.00341797	+2904	+13.48242188	+5.42724609	-2.74218750	-43.19824219	-79.05761719	+47.79052734	+3272	+12.79687500	+2.07861328	-5.26464844	+14.89746094	-54.03076172	-61.85302734	+1916
+1457970680.62170000	+14.30859375	+2.59277344	-2.50927734	+58.84277344	-59.19433594	-120.91552734	+2900	+13.47802734	+5.43164063	-2.73339844	-43.30810547	-79.03564453	+47.92236328	+3268	+12.79248047	+2.08740234	-5.26025391	+14.85351563	-54.03076172	-61.76513672	+1920
+1457970680.62590000	+14.30419922	+2.59277344	-2.50488281	+58.75488281	-59.19433594	-120.82763672	+2892	+13.47363281	+5.43603516	-2.72021484	-43.30810547	-78.99169922	+47.90039063	+3268	+12.78808594	+2.09619141	-5.25146484	+14.78759766	-54.00878906	-61.67724609	+1924
+1457970680.63010000	+14.29980469	+2.59277344	-2.50488281	+58.64501953	-59.15039063	-120.71777344	+2888	+13.46923828	+5.44042969	-2.71582031	-43.24218750	-78.94775391	+47.81250000	+3264	+12.78369141	+2.10498047	-5.24707031	+14.72167969	-53.98681641	-61.58935547	+1924
+1457970680.63840010	+14.29541016	+2.59277344	-2.50927734	+58.35937500	-59.06250000	-120.45410156	+2884	+13.46044922	+5.44482422	-2.70703125	-42.86865234	-78.83789063	+47.37304688	+3260	+12.77490234	+2.11816406	-5.23828125	+14.56787109	-53.89892578	-61.39160156	+1924
+1457970680.64260010	+14.29101563	+2.59277344	-2.51367188	+58.18359375	-58.97460938	-120.30029297	+2884	+13.45605469	+5.44921875	-2.70703125	-42.56103516	-78.77197266	+47.04345703	+3256	+12.76611328	+2.12695313	-5.23828125	+14.47998047	-53.81103516	-61.28173828	+1924
+1457970680.64669990	+14.29101563	+2.59277344	-2.51806641	+58.00781250	-58.90869141	-120.12451172	+2884	+13.45166016	+5.44921875	-2.70263672	-42.29736328	-78.70605469	+46.73583984	+3256	+12.76171875	+2.13134766	-5.23388672	+14.41406250	-53.74511719	-61.17187500	+1920
+1457970680.65089990	+14.28662109	+2.59277344	-2.52685547	+57.85400391	-58.82080078	-119.97070313	+2884	+13.44726563	+5.45361328	-2.70263672	-41.92382813	-78.64013672	+46.36230469	+3256	+12.75732422	+2.13574219	-5.23388672	+14.32617188	-53.63525391	-61.08398438	+1912
+1457970680.65510010	+14.28662109	+2.59277344	-2.53125000	+57.65625000	-58.71093750	-119.77294922	+2884	+13.44287109	+5.45800781	-2.70263672	-41.50634766	-78.55224609	+45.92285156	+3256	+12.74853516	+2.14453125	-5.23388672	+14.26025391	-53.52539063	-60.99609375	+1908
+1457970680.65920000	+14.28222656	+2.59277344	-2.54003906	+57.48046875	-58.62304688	-119.57519531	+2884	+13.44287109	+5.45800781	-2.70703125	-41.08886719	-78.46435547	+45.48339844	+3256	+12.74414063	+2.14892578	-5.22949219	+14.19433594	-53.41552734	-60.88623047	+1900
+1457970680.66339990	+14.28222656	+2.59716797	-2.54443359	+57.32666016	-58.51318359	-119.39941406	+2888	+13.43847656	+5.45800781	-2.70703125	-40.69335938	-78.35449219	+45.06591797	+3256	+12.73535156	+2.15771484	-5.22949219	+14.12841797	-53.30566406	-60.82031250	+1896
+1457970680.66759990	+14.27783203	+2.59716797	-2.54882813	+57.17285156	-58.42529297	-119.24560547	+2888	+13.43847656	+5.46240234	-2.70263672	-40.31982422	-78.26660156	+44.69238281	+3256	+12.73095703	+2.16210938	-5.22509766	+14.08447266	-53.21777344	-60.75439453	+1888
+1457970680.67170000	+14.27783203	+2.60156250	-2.54882813	+57.04101563	-58.33740234	-119.09179688	+2892	+13.43847656	+5.46240234	-2.70263672	-40.01220703	-78.17871094	+44.36279297	+3260	+12.72656250	+2.16650391	-5.22070313	+14.06250000	-53.10791016	-60.71044922	+1880
+1457970680.67590000	+14.27783203	+2.61035156	-2.55322266	+56.93115234	-58.24951172	-118.95996094	+2896	+13.43847656	+5.46679688	-2.69824219	-39.66064453	-78.06884766	+44.05517578	+3264	+12.72216797	+2.17529297	-5.21630859	+14.06250000	-53.02001953	-60.68847656	+1876
+1457970680.68010000	+14.27783203	+2.61914063	-2.54882813	+56.84326172	-58.16162109	-118.82812500	+2900	+13.43847656	+5.47558594	-2.69384766	-39.33105469	-77.98095703	+43.74755859	+3264	+12.72216797	+2.17968750	-5.21191406	+14.06250000	-52.93212891	-60.68847656	+1868
+1457970680.68840000	+14.27783203	+2.63671875	-2.53564453	+56.79931641	-58.05175781	-118.69628906	+2908	+13.44726563	+5.48876953	-2.67626953	-38.89160156	-77.80517578	+43.39599609	+3272	+12.71777344	+2.19287109	-5.19873047	+14.12841797	-52.77832031	-60.73242188	+1860
+1457970680.69260000	+14.27783203	+2.64990234	-2.52246094	+56.84326172	-58.02978516	-118.69628906	+2916	+13.44726563	+5.49755859	-2.66308594	-38.75976563	-77.71728516	+43.33007813	+3276	+12.71777344	+2.19726563	-5.18994141	+14.17236328	-52.73437500	-60.77636719	+1856
+1457970680.69670010	+14.27783203	+2.66308594	-2.51367188	+56.88720703	-58.00781250	-118.67431641	+2920	+13.45166016	+5.50195313	-2.65429688	-38.60595703	-77.62939453	+43.22021484	+3280	+12.71337891	+2.20166016	-5.18554688	+14.23828125	-52.66845703	-60.82031250	+1856
+1457970680.70090010	+14.28222656	+2.67626953	-2.49609375	+56.95312500	-58.00781250	-118.71826172	+2924	+13.45605469	+5.51074219	-2.64111328	-38.47412109	-77.56347656	+43.15429688	+3284	+12.71337891	+2.20605469	-5.18115234	+14.23828125	-52.66845703	-60.84228516	+1852
+1457970680.70499990	+14.28222656	+2.68945313	-2.48291016	+57.04101563	-58.00781250	-118.78417969	+2932	+13.46044922	+5.51953125	-2.62792969	-38.36425781	-77.47558594	+43.11035156	+3288	+12.71337891	+2.20605469	-5.18115234	+14.26025391	-52.66845703	-60.86425781	+1852
+1457970680.70919990	+14.28222656	+2.69824219	-2.46533203	+57.15087891	-58.00781250	-118.85009766	+2936	+13.46484375	+5.52832031	-2.61474609	-38.25439453	-77.40966797	+43.06640625	+3288	+12.71337891	+2.20605469	-5.17675781	+14.28222656	-52.64648438	-60.88623047	+1848
+1457970680.71339990	+14.28222656	+2.71142578	-2.45214844	+57.23876953	-58.02978516	-118.89404297	+2940	+13.46923828	+5.53710938	-2.60595703	-38.10058594	-77.34375000	+43.00048828	+3292	+12.71337891	+2.21044922	-5.17236328	+14.30419922	-52.64648438	-60.90820313	+1848
+1457970680.71750000	+14.28222656	+2.72021484	-2.44335938	+57.30468750	-58.02978516	-118.93798828	+2940	+13.46923828	+5.54589844	-2.59277344	-37.94677734	-77.29980469	+42.93457031	+3296	+12.71337891	+2.21484375	-5.16796875	+14.34814453	-52.62451172	-60.95214844	+1848
+1457970680.72170000	+14.28222656	+2.72900391	-2.43457031	+57.34863281	-58.02978516	-118.95996094	+2944	+13.47363281	+5.55468750	-2.58398438	-37.68310547	-77.23388672	+42.75878906	+3296	+12.71337891	+2.21484375	-5.16357422	+14.37011719	-52.60253906	-60.97412109	+1852
+1457970680.72589990	+14.28222656	+2.73779297	-2.42578125	+57.37060547	-58.02978516	-118.98193359	+2944	+13.47363281	+5.55908203	-2.57519531	-37.33154297	-77.16796875	+42.49511719	+3296	+12.71337891	+2.21923828	-5.16357422	+14.39208984	-52.58056641	-61.01806641	+1852
+1457970680.73000000	+14.28222656	+2.74218750	-2.41699219	+57.37060547	-58.02978516	-118.98193359	+2944	+13.47363281	+5.56347656	-2.57080078	-36.95800781	-77.12402344	+42.20947266	+3296	+12.71337891	+2.22363281	-5.15917969	+14.41406250	-52.55859375	-61.04003906	+1856
+1457970680.73840000	+14.28222656	+2.74658203	-2.41699219	+57.28271484	-58.00781250	-118.87207031	+2940	+13.47363281	+5.56787109	-2.57080078	-35.83740234	-77.03613281	+41.22070313	+3296	+12.70898438	+2.22802734	-5.15039063	+14.43603516	-52.49267578	-61.08398438	+1860
+1457970680.74250010	+14.28222656	+2.74658203	-2.42138672	+57.17285156	-57.96386719	-118.76220703	+2936	+13.46923828	+5.56787109	-2.57080078	-35.11230469	-76.97021484	+40.56152344	+3296	+12.70458984	+2.22802734	-5.15039063	+14.41406250	-52.44873047	-61.08398438	+1864
+1457970680.74670000	+14.28222656	+2.74218750	-2.42578125	+57.04101563	-57.94189453	-118.65234375	+2936	+13.46923828	+5.56347656	-2.57519531	-34.32128906	-76.94824219	+39.85839844	+3296	+12.70458984	+2.22802734	-5.15039063	+14.39208984	-52.40478516	-61.08398438	+1868
+1457970680.75090000	+14.27783203	+2.74218750	-2.43017578	+56.90917969	-57.89794922	-118.52050781	+2932	+13.46484375	+5.56347656	-2.57958984	-33.28857422	-76.92626953	+38.91357422	+3300	+12.70019531	+2.23242188	-5.15039063	+14.37011719	-52.33886719	-61.06201172	+1868
+1457970680.75500010	+14.27783203	+2.73779297	-2.43896484	+56.71142578	-57.85400391	-118.34472656	+2932	+13.46484375	+5.56347656	-2.58837891	-32.16796875	-76.88232422	+37.88085938	+3300	+12.70019531	+2.23242188	-5.15039063	+14.32617188	-52.29492188	-61.04003906	+1872
+1457970680.75920010	+14.27783203	+2.73339844	-2.44775391	+56.49169922	-57.83203125	-118.12500000	+2932	+13.46044922	+5.56347656	-2.59716797	-30.95947266	-76.88232422	+36.76025391	+3304	+12.69580078	+2.23242188	-5.15478516	+14.28222656	-52.22900391	-61.01806641	+1876
+1457970680.76340010	+14.27783203	+2.72460938	-2.45654297	+56.22802734	-57.78808594	-117.90527344	+2936	+13.45605469	+5.55908203	-2.60595703	-29.28955078	-76.86035156	+35.17822266	+3308	+12.69140625	+2.23681641	-5.15478516	+14.23828125	-52.16308594	-60.97412109	+1876
+1457970680.76749990	+14.27783203	+2.71582031	-2.46533203	+55.94238281	-57.74414063	-117.61962891	+2936	+13.45605469	+5.55908203	-2.61914063	-27.61962891	-76.86035156	+33.57421875	+3312	+12.68701172	+2.23681641	-5.15917969	+14.19433594	-52.09716797	-60.93017578	+1876
+1457970680.77580000	+14.27783203	+2.69824219	-2.48730469	+55.10742188	-57.67822266	-116.85058594	+2940	+13.45166016	+5.55468750	-2.64111328	-23.68652344	-76.88232422	+29.81689453	+3316	+12.68261719	+2.23681641	-5.16357422	+14.06250000	-51.98730469	-60.84228516	+1876
+1457970680.78000000	+14.28222656	+2.68505859	-2.50048828	+54.55810547	-57.63427734	-116.34521484	+2944	+13.44726563	+5.55908203	-2.65429688	-21.53320313	-76.90429688	+27.79541016	+3320	+12.67822266	+2.23681641	-5.16796875	+14.01855469	-51.94335938	-60.79833984	+1876
+1457970680.78420000	+14.28222656	+2.67187500	-2.51367188	+53.98681641	-57.61230469	-115.79589844	+2948	+13.44726563	+5.56787109	-2.65869141	-19.42382813	-76.94824219	+25.81787109	+3324	+12.67382813	+2.23681641	-5.16796875	+13.95263672	-51.87744141	-60.75439453	+1872
+1457970680.78830000	+14.28662109	+2.64990234	-2.53125000	+52.80029297	-57.59033203	-114.65332031	+2952	+13.44287109	+5.57226563	-2.66308594	-16.52343750	-76.99218750	+23.04931641	+3328	+12.67382813	+2.23681641	-5.17236328	+13.90869141	-51.83349609	-60.73242188	+1868
+1457970680.79250000	+14.28662109	+2.63671875	-2.54443359	+51.78955078	-57.59033203	-113.66455078	+2956	+13.44287109	+5.58105469	-2.67187500	-14.08447266	-77.01416016	+20.74218750	+3332	+12.66943359	+2.23681641	-5.17236328	+13.86474609	-51.78955078	-60.68847656	+1864
+1457970680.79670000	+14.29101563	+2.62792969	-2.54882813	+50.86669922	-57.63427734	-112.74169922	+2956	+13.43847656	+5.58544922	-2.67187500	-11.71142578	-77.03613281	+18.50097656	+3332	+12.66943359	+2.23681641	-5.17675781	+13.82080078	-51.74560547	-60.64453125	+1860
+1457970680.80080010	+14.29541016	+2.61035156	-2.55322266	+49.19677734	-57.72216797	-111.11572266	+2956	+13.43847656	+5.59423828	-2.67626953	-9.25048828	-77.05810547	+16.17187500	+3332	+12.66503906	+2.23681641	-5.17675781	+13.77685547	-51.72363281	-60.62255859	+1856
+1457970680.80500010	+14.29980469	+2.60595703	-2.55761719	+48.09814453	-57.76611328	-110.01708984	+2956	+13.43847656	+5.60742188	-2.67626953	-6.83349609	-77.05810547	+13.90869141	+3336	+12.66503906	+2.23681641	-5.18115234	+13.75488281	-51.67968750	-60.60058594	+1852
+1457970680.80920000	+14.30419922	+2.60156250	-2.55322266	+47.02148438	-57.87597656	-108.96240234	+2952	+13.43408203	+5.62060547	-2.67626953	-4.41650391	-77.03613281	+11.64550781	+3336	+12.66503906	+2.23681641	-5.18115234	+13.71093750	-51.65771484	-60.57861328	+1848
+1457970680.81750010	+14.31298828	+2.59277344	-2.55761719	+44.69238281	-57.94189453	-106.63330078	+2944	+13.42968750	+5.64697266	-2.66748047	+0.15380859	-76.99218750	+7.40478516	+3336	+12.66064453	+2.23681641	-5.18115234	+13.64501953	-51.61376953	-60.53466797	+1840
+1457970680.82170010	+14.31738281	+2.59277344	-2.55761719	+43.50585938	-57.98583984	-105.42480469	+2936	+13.42968750	+5.66015625	-2.67187500	+2.39501953	-76.90429688	+5.33935547	+3336	+12.66064453	+2.23681641	-5.18554688	+13.62304688	-51.59179688	-60.51269531	+1836
+1457970680.82579990	+14.31738281	+2.59277344	-2.55761719	+42.27539063	-58.00781250	-104.19433594	+2932	+13.42529297	+5.67333984	-2.66748047	+4.41650391	-76.83837891	+3.49365234	+3336	+12.66064453	+2.23681641	-5.18554688	+13.57910156	-51.56982422	-60.49072266	+1836
+1457970680.82999990	+14.32177734	+2.58398438	-2.56201172	+41.02294922	-57.98583984	-102.96386719	+2928	+13.42089844	+5.68652344	-2.66748047	+6.32812500	-76.77246094	+1.73583984	+3336	+12.65625000	+2.23681641	-5.18554688	+13.55712891	-51.56982422	-60.44677734	+1832
+1457970680.83419990	+14.32617188	+2.57958984	-2.57080078	+39.72656250	-57.96386719	-101.71142578	+2924	+13.41650391	+5.69091797	-2.67626953	+8.10791016	-76.59667969	+0.08789063	+3336	+12.65625000	+2.23242188	-5.18994141	+13.51318359	-51.54785156	-60.42480469	+1832
+1457970680.83830000	+14.33056641	+2.57519531	-2.57958984	+38.43017578	-57.89794922	-100.43701172	+2920	+13.41210938	+5.70410156	-2.68066406	+9.71191406	-76.46484375	-1.31835938	+3336	+12.65625000	+2.23242188	-5.18994141	+13.49121094	-51.52587891	-60.38085938	+1828
+1457970680.84250000	+14.33056641	+2.56640625	-2.58837891	+37.15576172	-57.83203125	-99.20654297	+2916	+13.40771484	+5.71728516	-2.68505859	+11.22802734	-76.33300781	-2.68066406	+3336	+12.65625000	+2.23242188	-5.19433594	+13.44726563	-51.50390625	-60.35888672	+1828
+1457970680.84670000	+14.33496094	+2.55761719	-2.60595703	+35.90332031	-57.65625000	-97.97607422	+2912	+13.40332031	+5.72607422	-2.69824219	+12.67822266	-76.11328125	-3.97705078	+3336	+12.65185547	+2.22802734	-5.19873047	+13.38134766	-51.48193359	-60.31494141	+1828
+1457970680.85080000	+14.33496094	+2.55322266	-2.62792969	+34.69482422	-57.48046875	-96.78955078	+2912	+13.39892578	+5.73486328	-2.71142578	+13.99658203	-75.93750000	-5.09765625	+3336	+12.65185547	+2.22802734	-5.19873047	+13.33740234	-51.43798828	-60.24902344	+1828
+1457970680.85500000	+14.33496094	+2.53564453	-2.64990234	+33.48632813	-57.28271484	-95.64697266	+2912	+13.39013672	+5.73925781	-2.72460938	+15.20507813	-75.73974609	-6.17431641	+3340	+12.64746094	+2.22802734	-5.20312500	+13.29345703	-51.39404297	-60.20507813	+1832
+1457970680.85910010	+14.33935547	+2.52246094	-2.68066406	+32.29980469	-56.99707031	-94.52636719	+2912	+13.38134766	+5.74365234	-2.75097656	+16.30371094	-75.45410156	-7.14111328	+3340	+12.64746094	+2.22363281	-5.21191406	+13.22753906	-51.35009766	-60.13916016	+1832
+1457970680.86750010	+14.33935547	+2.48730469	-2.73779297	+30.08056641	-56.46972656	-92.46093750	+2916	+13.36376953	+5.74804688	-2.79931641	+18.23730469	-74.94873047	-8.81103516	+3348	+12.63867188	+2.21923828	-5.22509766	+13.05175781	-51.21826172	-59.94140625	+1836
+1457970680.87159990	+14.33935547	+2.46972656	-2.78173828	+29.02587891	-56.09619141	-91.49414063	+2920	+13.35937500	+5.74804688	-2.83886719	+19.16015625	-74.59716797	-9.62402344	+3352	+12.63427734	+2.21484375	-5.23828125	+12.96386719	-51.15234375	-59.85351563	+1840
+1457970680.87579990	+14.33935547	+2.45214844	-2.82568359	+28.03710938	-55.74462891	-90.54931641	+2924	+13.35058594	+5.74804688	-2.87402344	+19.99511719	-74.28955078	-10.34912109	+3356	+12.62548828	+2.21044922	-5.25585938	+12.83203125	-50.99853516	-59.67773438	+1848
+1457970680.88000010	+14.33935547	+2.43017578	-2.86962891	+27.11425781	-55.37109375	-89.71435547	+2928	+13.33740234	+5.74804688	-2.90917969	+20.83007813	-73.98193359	-11.07421875	+3360	+12.61669922	+2.20166016	-5.27343750	+12.67822266	-50.84472656	-59.52392578	+1852
+1457970680.88410000	+14.33935547	+2.41259766	-2.91357422	+26.30126953	-54.95361328	-88.96728516	+2928	+13.32861328	+5.74804688	-2.95312500	+21.62109375	-73.63037109	-11.75537109	+3364	+12.60791016	+2.19287109	-5.29101563	+12.54638672	-50.69091797	-59.34814453	+1856
+1457970680.88829990	+14.33496094	+2.39501953	-2.95751953	+25.51025391	-54.55810547	-88.22021484	+2932	+13.31542969	+5.74365234	-2.98828125	+22.25830078	-73.32275391	-12.30468750	+3368	+12.59033203	+2.18408203	-5.32617188	+12.34863281	-50.40527344	-59.08447266	+1864
+1457970680.89249990	+14.33496094	+2.37304688	-2.99707031	+24.76318359	-54.16259766	-87.56103516	+2936	+13.30664063	+5.74365234	-3.03222656	+22.93945313	-73.01513672	-12.87597656	+3372	+12.57275391	+2.17089844	-5.36132813	+12.17285156	-50.14160156	-58.86474609	+1872
+1457970680.89660000	+14.33056641	+2.35107422	-3.04980469	+24.08203125	-53.72314453	-86.94580078	+2940	+13.29345703	+5.73925781	-3.08056641	+23.55468750	-72.61962891	-13.40332031	+3380	+12.55957031	+2.15771484	-5.39648438	+12.01904297	-49.87792969	-58.66699219	+1876
+1457970680.90080000	+14.33056641	+2.33349609	-3.09375000	+23.46679688	-53.30566406	-86.35253906	+2944	+13.28466797	+5.73486328	-3.12011719	+24.01611328	-72.31201172	-13.79882813	+3384	+12.53320313	+2.13574219	-5.44482422	+11.84326172	-49.48242188	-58.40332031	+1884
+1457970680.90500000	+14.33056641	+2.31591797	-3.13769531	+22.96142578	-52.93212891	-85.86914063	+2948	+13.27587891	+5.73046875	-3.16406250	+24.54345703	-72.00439453	-14.23828125	+3388	+12.51123047	+2.11816406	-5.48876953	+11.71142578	-49.13085938	-58.22753906	+1888
+1457970680.91330000	+14.32617188	+2.28955078	-3.22998047	+22.17041016	-52.11914063	-85.05615234	+2952	+13.25830078	+5.71728516	-3.25634766	+25.42236328	-71.34521484	-15.00732422	+3392	+12.47167969	+2.08300781	-5.57666016	+11.57958984	-48.47167969	-58.00781250	+1892
+1457970680.91750000	+14.32177734	+2.27636719	-3.26953125	+21.88476563	-51.72363281	-84.70458984	+2948	+13.24951172	+5.71728516	-3.30029297	+25.81787109	-71.01562500	-15.31494141	+3396	+12.45410156	+2.06542969	-5.62060547	+11.55761719	-48.12011719	-57.94189453	+1888
+1457970680.92160010	+14.31738281	+2.26757813	-3.31347656	+21.64306641	-51.32812500	-84.41894531	+2948	+13.23632813	+5.71289063	-3.34863281	+26.19140625	-70.66406250	-15.57861328	+3396	+12.43652344	+2.04785156	-5.66015625	+11.57958984	-47.81250000	-57.91992188	+1888
+1457970680.92580010	+14.31298828	+2.25878906	-3.35302734	+21.46728516	-50.97656250	-84.13330078	+2948	+13.22753906	+5.70849609	-3.38818359	+26.45507813	-70.37841797	-15.79833984	+3396	+12.41455078	+2.03027344	-5.69970703	+11.62353516	-47.48291016	-57.91992188	+1884
+1457970680.92989990	+14.30859375	+2.25000000	-3.38818359	+21.31347656	-50.62500000	-83.89160156	+2948	+13.21875000	+5.70410156	-3.43212891	+26.69677734	-70.09277344	-15.95214844	+3396	+12.39697266	+2.00830078	-5.73925781	+11.68945313	-47.15332031	-57.94189453	+1884
+1457970680.93409990	+14.30859375	+2.23681641	-3.43212891	+21.22558594	-50.25146484	-83.69384766	+2948	+13.21435547	+5.69531250	-3.48046875	+26.87255859	-69.76318359	-16.08398438	+3400	+12.37939453	+1.99072266	-5.77880859	+11.75537109	-46.82373047	-57.98583984	+1884
+1457970680.93829990	+14.30419922	+2.23242188	-3.47607422	+21.18164063	-49.85595703	-83.47412109	+2944	+13.20556641	+5.69091797	-3.52001953	+27.02636719	-69.47753906	-16.17187500	+3396	+12.34423828	+1.94677734	-5.86230469	+11.88720703	-46.07666016	-58.07373047	+1900
+1457970680.94240000	+14.30419922	+2.22363281	-3.52441406	+21.15966797	-49.48242188	-83.32031250	+2940	+13.20117188	+5.68212891	-3.56835938	+27.13623047	-69.16992188	-16.21582031	+3396	+12.32226563	+1.92041016	-5.90625000	+11.95312500	-45.68115234	-58.13964844	+1900
+1457970680.94660000	+14.29980469	+2.21484375	-3.56396484	+21.20361328	-49.08691406	-83.21044922	+2940	+13.19238281	+5.67773438	-3.61669922	+27.20214844	-68.84033203	-16.23779297	+3392	+12.30468750	+1.89843750	-5.94580078	+12.06298828	-45.30761719	-58.22753906	+1904
+1457970680.95079990	+14.29980469	+2.21044922	-3.60791016	+21.24755859	-48.71337891	-83.07861328	+2936	+13.18798828	+5.66894531	-3.66064453	+27.26806641	-68.53271484	-16.23779297	+3388	+12.28710938	+1.87646484	-5.98974609	+12.17285156	-44.86816406	-58.27148438	+1908
+1457970680.95910000	+14.29101563	+2.19287109	-3.70898438	+21.33544922	-47.81250000	-82.79296875	+2928	+13.17480469	+5.64257813	-3.76171875	+27.20214844	-67.82958984	-16.08398438	+3384	+12.24316406	+1.82373047	-6.07763672	+12.32666016	-44.01123047	-58.38134766	+1916
+1457970680.96330000	+14.28222656	+2.18408203	-3.77050781	+21.40136719	-47.30712891	-82.63916016	+2928	+13.16601563	+5.62939453	-3.81884766	+27.11425781	-67.43408203	-15.95214844	+3380	+12.22119141	+1.80175781	-6.12158203	+12.41455078	-43.54980469	-58.40332031	+1924
+1457970680.96740010	+14.27783203	+2.16650391	-3.82763672	+21.44531250	-46.77978516	-82.50732422	+2928	+13.16162109	+5.61181641	-3.88037109	+27.00439453	-67.03857422	-15.82031250	+3380	+12.19482422	+1.76660156	-6.16552734	+12.48046875	-43.08837891	-58.44726563	+1932
+1457970680.97160010	+14.27783203	+2.14892578	-3.89355469	+21.48925781	-46.25244141	-82.39746094	+2928	+13.15283203	+5.58984375	-3.94189453	+26.85058594	-66.62109375	-15.68847656	+3376	+12.17285156	+1.73583984	-6.21386719	+12.54638672	-42.60498047	-58.51318359	+1940
+1457970680.97580000	+14.27343750	+2.13134766	-3.96826172	+21.55517578	-45.57128906	-82.22167969	+2928	+13.14843750	+5.56347656	-4.01220703	+26.67480469	-66.13769531	-15.49072266	+3376	+12.15087891	+1.70947266	-6.26220703	+12.63427734	-42.07763672	-58.51318359	+1944
+1457970680.97989990	+14.26904297	+2.11376953	-4.04296875	+21.59912109	-44.93408203	-82.06787109	+2928	+13.13964844	+5.53710938	-4.08251953	+26.45507813	-65.65429688	-15.29296875	+3376	+12.12451172	+1.67431641	-6.31494141	+12.70019531	-41.55029297	-58.57910156	+1952
+1457970680.98410010	+14.26464844	+2.09179688	-4.12207031	+21.66503906	-44.29687500	-81.93603516	+2924	+13.13085938	+5.50634766	-4.15722656	+26.25732422	-65.14892578	-15.09521484	+3376	+12.09814453	+1.63916016	-6.36767578	+12.76611328	-41.02294922	-58.62304688	+1956
+1457970680.98830010	+14.25146484	+2.06982422	-4.20556641	+21.70898438	-43.54980469	-81.76025391	+2924	+13.11328125	+5.47558594	-4.24951172	+26.01562500	-64.51171875	-14.85351563	+3376	+12.06738281	+1.60400391	-6.42041016	+12.83203125	-40.45166016	-58.64501953	+1960
+1457970680.99239990	+14.24267578	+2.04345703	-4.29345703	+21.68701172	-42.82470703	-81.60644531	+2928	+13.10449219	+5.43603516	-4.33740234	+25.75195313	-63.91845703	-14.61181641	+3380	+12.03662109	+1.56445313	-6.47314453	+12.87597656	-39.88037109	-58.68896484	+1964
+1457970680.99659990	+14.23828125	+2.01269531	-4.38134766	+21.66503906	-42.07763672	-81.43066406	+2928	+13.09130859	+5.40087891	-4.42529297	+25.48828125	-63.32519531	-14.39208984	+3380	+12.00585938	+1.52050781	-6.53027344	+12.89794922	-39.28710938	-58.73291016	+1968
+1457970681.00490000	+14.22070313	+1.94677734	-4.56152344	+21.55517578	-40.53955078	-81.10107422	+2928	+13.06494141	+5.30859375	-4.62744141	+24.87304688	-61.91894531	-13.90869141	+3388	+11.94433594	+1.43261719	-6.64013672	+12.96386719	-38.10058594	-58.84277344	+1968
+1457970681.00910000	+14.21191406	+1.91162109	-4.65380859	+21.48925781	-39.79248047	-80.92529297	+2928	+13.05175781	+5.26464844	-4.71533203	+24.56542969	-61.28173828	-13.68896484	+3392	+11.91357422	+1.38867188	-6.69726563	+12.98583984	-37.50732422	-58.90869141	+1964
+1457970681.01320000	+14.20312500	+1.87207031	-4.75048828	+21.37939453	-38.91357422	-80.74951172	+2928	+13.03857422	+5.21630859	-4.82519531	+24.25781250	-60.49072266	-13.42529297	+3392	+11.87841797	+1.34033203	-6.75878906	+13.00781250	-36.84814453	-58.97460938	+1960
+1457970681.01740000	+14.18994141	+1.83251953	-4.85156250	+21.24755859	-38.03466797	-80.55175781	+2928	+13.02539063	+5.16796875	-4.92626953	+23.95019531	-59.76562500	-13.20556641	+3396	+11.84326172	+1.28759766	-6.81591797	+13.00781250	-36.18896484	-59.04052734	+1952
+1457970681.02160000	+14.17675781	+1.78857422	-4.94824219	+21.07177734	-37.19970703	-80.33203125	+2924	+13.00781250	+5.11962891	-5.02294922	+23.64257813	-59.06250000	-12.98583984	+3392	+11.80810547	+1.23486328	-6.87744141	+13.00781250	-35.50781250	-59.10644531	+1948
+1457970681.02570010	+14.15917969	+1.74023438	-5.04492188	+20.85205078	-36.29882813	-80.13427734	+2924	+12.99462891	+5.06689453	-5.12402344	+23.33496094	-58.31542969	-12.74414063	+3392	+11.77294922	+1.18212891	-6.93457031	+12.98583984	-34.80468750	-59.19433594	+1940
+1457970681.02990010	+14.14599609	+1.69189453	-5.14599609	+20.61035156	-35.39794922	-79.91455078	+2924	+12.98144531	+5.01416016	-5.22070313	+23.00537109	-57.56835938	-12.54638672	+3392	+11.73779297	+1.12500000	-6.99609375	+12.96386719	-34.12353516	-59.28222656	+1932
+1457970681.03819990	+14.11962891	+1.58203125	-5.33496094	+20.03906250	-33.59619141	-79.45312500	+2920	+12.95947266	+4.90429688	-5.40527344	+22.34619141	-56.11816406	-12.10693359	+3384	+11.65869141	+1.01074219	-7.11035156	+12.89794922	-32.67333984	-59.41406250	+1916
+1457970681.04239990	+14.10644531	+1.52929688	-5.43603516	+19.75341797	-32.65136719	-79.23339844	+2916	+12.95068359	+4.85156250	-5.50195313	+22.01660156	-55.39306641	-11.90917969	+3376	+11.62353516	+0.94921875	-7.16748047	+12.85400391	-31.92626953	-59.52392578	+1908
+1457970681.04660010	+14.09326172	+1.47656250	-5.52392578	+19.46777344	-31.75048828	-79.01367188	+2912	+12.94189453	+4.79443359	-5.58984375	+21.73095703	-54.66796875	-11.73339844	+3368	+11.58398438	+0.88330078	-7.22460938	+12.83203125	-31.17919922	-59.63378906	+1900
+1457970681.05069990	+14.07568359	+1.42382813	-5.62060547	+19.16015625	-30.76171875	-78.77197266	+2904	+12.92871094	+4.74169922	-5.67773438	+21.44531250	-53.94287109	-11.55761719	+3360	+11.54882813	+0.82617188	-7.28613281	+12.83203125	-30.36621094	-59.69970703	+1892
+1457970681.05489990	+14.05810547	+1.36230469	-5.71289063	+18.83056641	-29.77294922	-78.55224609	+2900	+12.91992188	+4.68017578	-5.77001953	+21.13769531	-53.21777344	-11.38183594	+3352	+11.50927734	+0.75585938	-7.34326172	+12.76611328	-29.55322266	-59.78759766	+1888
+1457970681.05909990	+14.04052734	+1.30517578	-5.80517578	+18.52294922	-28.80615234	-78.33251953	+2892	+12.90673828	+4.61865234	-5.85791016	+20.87402344	-52.49267578	-11.20605469	+3344	+11.46972656	+0.68554688	-7.40039063	+12.74414063	-28.76220703	-59.87548828	+1880
+1457970681.06320000	+14.02294922	+1.24804688	-5.89306641	+18.23730469	-27.83935547	-78.06884766	+2884	+12.89794922	+4.55273438	-5.94140625	+20.58837891	-51.78955078	-11.05224609	+3332	+11.42578125	+0.61962891	-7.45312500	+12.72216797	-27.94921875	-59.94140625	+1876
+1457970681.07160000	+13.98779297	+1.12500000	-6.07324219	+17.75390625	-25.86181641	-77.71728516	+2868	+12.87597656	+4.41650391	-6.10839844	+20.08300781	-50.42724609	-10.87646484	+3312	+11.34667969	+0.47021484	-7.56298828	+12.65625000	-26.32324219	-60.18310547	+1872
+1457970681.07570000	+13.97021484	+1.07226563	-6.16552734	+17.60009766	-24.89501953	-77.51953125	+2856	+12.86279297	+4.35058594	-6.19189453	+19.86328125	-49.74609375	-10.76660156	+3300	+11.30712891	+0.39990234	-7.62011719	+12.65625000	-25.53222656	-60.24902344	+1868
+1457970681.07990000	+13.94824219	+1.01074219	-6.24902344	+17.44628906	-23.95019531	-77.38769531	+2844	+12.84960938	+4.27587891	-6.27539063	+19.64355469	-49.06494141	-10.72265625	+3288	+11.26757813	+0.31640625	-7.67724609	+12.63427734	-24.69726563	-60.38085938	+1868
+1457970681.08400010	+13.92626953	+0.94921875	-6.34570313	+17.40234375	-22.89550781	-77.29980469	+2832	+12.82763672	+4.20117188	-6.36767578	+19.48974609	-48.33984375	-10.67871094	+3276	+11.22363281	+0.23730469	-7.72998047	+12.67822266	-23.88427734	-60.53466797	+1868
+1457970681.08820010	+13.89990234	+0.90087891	-6.43359375	+17.44628906	-21.99462891	-77.16796875	+2820	+12.81005859	+4.12646484	-6.45117188	+19.29199219	-47.68066406	-10.63476563	+3264	+11.18408203	+0.15820313	-7.78271484	+12.72216797	-23.09326172	-60.62255859	+1864
+1457970681.09240010	+13.87792969	+0.83056641	-6.51708984	+17.44628906	-21.09375000	-77.12402344	+2808	+12.79248047	+4.04296875	-6.53466797	+19.11621094	-47.04345703	-10.63476563	+3252	+11.13574219	+0.07031250	-7.83544922	+12.72216797	-22.28027344	-60.77636719	+1864
+1457970681.09649990	+13.84716797	+0.76904297	-6.61816406	+17.57812500	-20.08300781	-77.10205078	+2796	+12.76611328	+3.95507813	-6.63134766	+18.96240234	-46.29638672	-10.65673828	+3244	+11.09619141	-0.01318359	-7.88818359	+12.76611328	-21.51123047	-60.93017578	+1864
+1457970681.10069990	+13.82080078	+0.71630859	-6.70166016	+17.79785156	-19.27001953	-77.05810547	+2784	+12.73974609	+3.87158203	-6.71923828	+18.78662109	-45.63720703	-10.65673828	+3232	+11.04785156	-0.09667969	-7.93652344	+12.81005859	-20.78613281	-61.06201172	+1860
+1457970681.10900000	+13.76367188	+0.58447266	-6.88623047	+18.34716797	-17.53417969	-77.21191406	+2760	+12.67822266	+3.68701172	-6.90820313	+18.50097656	-44.25292969	-10.74462891	+3212	+10.95996094	-0.28564453	-8.03320313	+12.96386719	-19.33593750	-61.47949219	+1856
+1457970681.11319990	+13.73291016	+0.53173828	-6.97412109	+18.78662109	-16.80908203	-77.27783203	+2744	+12.64746094	+3.59472656	-7.00048828	+18.34716797	-43.59375000	-10.76660156	+3200	+10.91601563	-0.36914063	-8.08154297	+13.05175781	-18.63281250	-61.63330078	+1848
+1457970681.11739990	+13.69775391	+0.45703125	-7.05322266	+19.18212891	-16.08398438	-77.40966797	+2732	+12.61230469	+3.49365234	-7.09277344	+18.17138672	-42.93457031	-10.81054688	+3188	+10.87207031	-0.47021484	-8.12548828	+13.11767578	-17.92968750	-61.83105469	+1844
+1457970681.12150000	+13.65820313	+0.38671875	-7.15429688	+19.68750000	-15.22705078	-77.54150391	+2720	+12.56835938	+3.39257813	-7.19384766	+18.03955078	-42.23144531	-10.85449219	+3176	+10.82373047	-0.56689453	-8.17382813	+13.22753906	-17.24853516	-62.02880859	+1836
+1457970681.12570000	+13.61865234	+0.32958984	-7.23339844	+20.28076172	-14.61181641	-77.65136719	+2708	+12.52880859	+3.29589844	-7.28613281	+17.90771484	-41.59423828	-10.87646484	+3164	+10.77539063	-0.65917969	-8.21337891	+13.31542969	-16.61132813	-62.20458984	+1828
+1457970681.12990000	+13.57910156	+0.25488281	-7.31250000	+20.80810547	-13.97460938	-77.82714844	+2696	+12.48925781	+3.18603516	-7.36962891	+17.73193359	-40.97900391	-10.94238281	+3152	+10.72705078	-0.76464844	-8.25732422	+13.40332031	-15.97412109	-62.42431641	+1820
+1457970681.13400010	+13.53515625	+0.18457031	-7.40039063	+21.44531250	-13.27148438	-77.98095703	+2684	+12.44531250	+3.08056641	-7.46630859	+17.57812500	-40.31982422	-10.98632813	+3136	+10.68310547	-0.86572266	-8.30126953	+13.51318359	-15.35888672	-62.66601563	+1812
+1457970681.13820000	+13.49560547	+0.12304688	-7.47509766	+22.14843750	-12.76611328	-78.13476563	+2672	+12.40576172	+2.97949219	-7.54980469	+17.44628906	-39.72656250	-11.00830078	+3120	+10.63476563	-0.96240234	-8.33642578	+13.62304688	-14.78759766	-62.86376953	+1804
+1457970681.14240000	+13.44726563	+0.04833984	-7.54980469	+22.78564453	-12.21679688	-78.33251953	+2660	+12.36181641	+2.86962891	-7.63330078	+17.27050781	-39.15527344	-11.05224609	+3104	+10.59082031	-1.06787109	-8.37597656	+13.71093750	-14.21630859	-63.10546875	+1796
+1457970681.15070010	+13.35058594	-0.08789063	-7.69482422	+24.19189453	-11.18408203	-78.66210938	+2632	+12.27392578	+2.65869141	-7.78710938	+17.05078125	-38.01269531	-11.11816406	+3064	+10.49414063	-1.27880859	-8.44628906	+13.95263672	-13.09570313	-63.54492188	+1780
+1457970681.15490010	+13.30224609	-0.16699219	-7.76074219	+24.85107422	-10.70068359	-78.81591797	+2620	+12.23437500	+2.54443359	-7.86181641	+16.91894531	-37.50732422	-11.16210938	+3044	+10.44580078	-1.38867188	-8.48144531	+14.01855469	-12.52441406	-63.76464844	+1772
+1457970681.15899990	+13.24951172	-0.24609375	-7.82226563	+25.51025391	-10.21728516	-78.94775391	+2608	+12.18603516	+2.43896484	-7.92773438	+16.83105469	-36.97998047	-11.20605469	+3020	+10.40185547	-1.49853516	-8.51660156	+14.12841797	-11.99707031	-63.98437500	+1764
+1457970681.16319990	+13.19677734	-0.31640625	-7.87500000	+26.19140625	-9.86572266	-79.07958984	+2588	+12.14648438	+2.33349609	-7.98925781	+16.76513672	-36.54052734	-11.22802734	+2996	+10.34912109	-1.60400391	-8.54296875	+14.23828125	-11.49169922	-64.20410156	+1756
+1457970681.16730000	+13.14843750	-0.39550781	-7.92773438	+26.82861328	-9.49218750	-79.21142578	+2576	+12.10693359	+2.22363281	-8.04638672	+16.65527344	-36.12304688	-11.29394531	+2972	+10.30078125	-1.71826172	-8.57373047	+14.30419922	-10.96435547	-64.44580078	+1748
+1457970681.17150000	+13.10009766	-0.47460938	-7.97607422	+27.46582031	-9.16259766	-79.36523438	+2560	+12.06738281	+2.11376953	-8.09472656	+16.61132813	-35.70556641	-11.38183594	+2944	+10.25683594	-1.83251953	-8.59570313	+14.41406250	-10.50292969	-64.68750000	+1740
+1457970681.17569990	+13.04736328	-0.55371094	-8.01562500	+28.10302734	-8.85498047	-79.49707031	+2540	+12.02783203	+2.00830078	-8.14306641	+16.56738281	-35.33203125	-11.42578125	+2916	+10.20849609	-1.94238281	-8.62207031	+14.52392578	-10.01953125	-64.88525391	+1732
+1457970681.17980000	+12.99902344	-0.63720703	-8.05957031	+28.69628906	-8.54736328	-79.62890625	+2524	+11.98828125	+1.89843750	-8.19140625	+16.52343750	-34.95849609	-11.51367188	+2888	+10.15576172	-2.05664063	-8.64843750	+14.58984375	-9.53613281	-65.10498047	+1728
+1457970681.18400000	+12.95068359	-0.72070313	-8.09912109	+29.24560547	-8.23974609	-79.76074219	+2504	+11.94873047	+1.78857422	-8.23535156	+16.56738281	-34.58496094	-11.62353516	+2860	+10.11181641	-2.17089844	-8.67041016	+14.67773438	-9.07470703	-65.32470703	+1724
+1457970681.18820000	+12.89794922	-0.80419922	-8.12988281	+29.81689453	-7.97607422	-79.87060547	+2480	+11.90917969	+1.68750000	-8.27490234	+16.58935547	-34.23339844	-11.68945313	+2828	+10.05908203	-2.28515625	-8.69238281	+14.76562500	-8.61328125	-65.52246094	+1720
+1457970681.19650010	+12.79687500	-0.98437500	-8.19580078	+30.82763672	-7.44873047	-80.06835938	+2440	+11.82568359	+1.45898438	-8.34960938	+16.58935547	-33.55224609	-11.93115234	+2772	+9.95800781	-2.52246094	-8.72753906	+14.89746094	-7.73437500	-65.91796875	+1716
+1457970681.20070000	+12.74853516	-1.07226563	-8.22216797	+31.31103516	-7.18505859	-80.20019531	+2416	+11.78613281	+1.35351563	-8.38037109	+16.61132813	-33.26660156	-12.01904297	+2740	+9.90966797	-2.64111328	-8.74511719	+14.96337891	-7.31689453	-66.11572266	+1716
+1457970681.20479990	+12.69580078	-1.16894531	-8.25292969	+31.75048828	-6.89941406	-80.31005859	+2396	+11.74658203	+1.23486328	-8.41552734	+16.63330078	-32.95898438	-12.17285156	+2712	+9.85693359	-2.75976563	-8.75830078	+15.02929688	-6.87744141	-66.31347656	+1716
+1457970681.20900010	+12.64746094	-1.26123047	-8.27929688	+32.21191406	-6.63574219	-80.44189453	+2376	+11.70703125	+1.12060547	-8.44628906	+16.67724609	-32.62939453	-12.32666016	+2684	+9.80859375	-2.88281250	-8.77148438	+15.09521484	-6.52587891	-66.55517578	+1716
+1457970681.21320010	+12.59472656	-1.35351563	-8.31005859	+32.62939453	-6.32812500	-80.50781250	+2364	+11.66308594	+1.00634766	-8.48144531	+16.72119141	-32.29980469	-12.43652344	+2656	+9.76025391	-3.00146484	-8.78027344	+15.16113281	-6.13037109	-66.73095703	+1720
+1457970681.21729990	+12.54199219	-1.45458984	-8.34082031	+33.02490234	-5.97656250	-80.59570313	+2348	+11.61474609	+0.88769531	-8.51660156	+16.72119141	-31.92626953	-12.59033203	+2628	+9.70751953	-3.12011719	-8.79345703	+15.22705078	-5.73486328	-66.90673828	+1724
+1457970681.22149990	+12.49365234	-1.55566406	-8.36718750	+33.39843750	-5.66894531	-80.66162109	+2336	+11.56640625	+0.76904297	-8.54736328	+16.74316406	-31.55273438	-12.72216797	+2604	+9.66357422	-3.24316406	-8.79785156	+15.27099609	-5.40527344	-67.10449219	+1724
+1457970681.22569990	+12.43652344	-1.65673828	-8.39794922	+33.75000000	-5.29541016	-80.70556641	+2324	+11.51806641	+0.65478516	-8.58251953	+16.76513672	-31.20117188	-12.81005859	+2576	+9.61083984	-3.36621094	-8.80224609	+15.31494141	-5.03173828	-67.28027344	+1728
+1457970681.22980000	+12.37939453	-1.76220703	-8.43310547	+34.05761719	-4.89990234	-80.72753906	+2312	+11.46972656	+0.52294922	-8.61328125	+16.72119141	-30.80566406	-12.94189453	+2552	+9.55810547	-3.48925781	-8.80664063	+15.35888672	-4.65820313	-67.45605469	+1728
+1457970681.23400000	+12.32666016	-1.86767578	-8.45947266	+34.38720703	-4.54833984	-80.77148438	+2300	+11.41699219	+0.39550781	-8.64404297	+16.67724609	-30.43212891	-13.07373047	+2528	+9.50976563	-3.61230469	-8.80664063	+15.40283203	-4.37255859	-67.65380859	+1728
+1457970681.24230000	+12.21240234	-2.07861328	-8.52099609	+34.95849609	-3.73535156	-80.79345703	+2276	+11.31152344	+0.14501953	-8.70117188	+16.58935547	-29.64111328	-13.24951172	+2480	+9.41308594	-3.85400391	-8.80224609	+15.53466797	-3.73535156	-67.98339844	+1728
+1457970681.24650000	+12.15527344	-2.18408203	-8.54296875	+35.24414063	-3.33984375	-80.79345703	+2264	+11.25878906	+0.01757813	-8.72753906	+16.52343750	-29.24560547	-13.33740234	+2452	+9.36914063	-3.97705078	-8.79345703	+15.60058594	-3.44970703	-68.15917969	+1728
+1457970681.25060010	+12.09375000	-2.29394531	-8.57373047	+35.48583984	-2.87841797	-80.72753906	+2248	+11.20166016	-0.10107422	-8.75390625	+16.47949219	-28.82812500	-13.35937500	+2424	+9.32080078	-4.10009766	-8.78906250	+15.66650391	-3.12011719	-68.29101563	+1724
+1457970681.25480010	+12.03662109	-2.39941406	-8.60449219	+35.70556641	-2.41699219	-80.66162109	+2236	+11.14892578	-0.23291016	-8.78027344	+16.36962891	-28.41064453	-13.40332031	+2400	+9.27246094	-4.21875000	-8.78466797	+15.71044922	-2.76855469	-68.40087891	+1724
+1457970681.25900010	+11.97509766	-2.51367188	-8.62646484	+35.88134766	-1.97753906	-80.59570313	+2220	+11.08740234	-0.36035156	-8.79785156	+16.25976563	-28.01513672	-13.44726563	+2372	+9.22412109	-4.34179688	-8.77148438	+15.75439453	-2.46093750	-68.51074219	+1720
+1457970681.26309990	+11.91796875	-2.61914063	-8.63964844	+36.07910156	-1.56005859	-80.55175781	+2204	+11.03466797	-0.47900391	-8.81103516	+16.17187500	-27.64160156	-13.42529297	+2340	+9.17578125	-4.46044922	-8.75390625	+15.82031250	-2.15332031	-68.62060547	+1720
+1457970681.26729990	+11.86083984	-2.72900391	-8.66162109	+36.25488281	-1.14257813	-80.46386719	+2188	+10.98193359	-0.61083984	-8.81982422	+16.04003906	-27.26806641	-13.44726563	+2312	+9.12744141	-4.58349609	-8.74511719	+15.88623047	-1.80175781	-68.68652344	+1716
+1457970681.27150010	+11.80371094	-2.83886719	-8.66601563	+36.43066406	-0.74707031	-80.41992188	+2168	+10.92919922	-0.73828125	-8.82421875	+15.95214844	-26.91650391	-13.46923828	+2280	+9.07910156	-4.70214844	-8.72314453	+15.97412109	-1.49414063	-68.77441406	+1712
+1457970681.27560000	+11.74658203	-2.94433594	-8.67480469	+36.60644531	-0.35156250	-80.33203125	+2152	+10.87646484	-0.85253906	-8.82861328	+15.86425781	-26.58691406	-13.42529297	+2248	+9.03076172	-4.81640625	-8.70556641	+16.06201172	-1.16455078	-68.84033203	+1708
+1457970681.28399990	+11.63671875	-3.15527344	-8.68359375	+36.93603516	+0.43945313	-80.17822266	+2116	+10.77099609	-1.09423828	-8.81982422	+15.68847656	-25.90576172	-13.35937500	+2184	+8.93847656	-5.05371094	-8.66601563	+16.23779297	-0.43945313	-68.88427734	+1704
+1457970681.28810000	+11.58398438	-3.25634766	-8.67919922	+37.11181641	+0.79101563	-80.06835938	+2096	+10.72265625	-1.20410156	-8.81103516	+15.62255859	-25.59814453	-13.27148438	+2152	+8.88574219	-5.16796875	-8.63964844	+16.32568359	-0.06591797	-68.88427734	+1700
+1457970681.29230000	+11.52685547	-3.35742188	-8.67919922	+37.26562500	+1.16455078	-79.95849609	+2084	+10.67431641	-1.32275391	-8.79785156	+15.53466797	-25.31250000	-13.22753906	+2124	+8.83740234	-5.28222656	-8.61767578	+16.41357422	+0.32958984	-68.84033203	+1700
+1457970681.29650000	+11.47412109	-3.46289063	-8.66162109	+37.41943359	+1.51611328	-79.87060547	+2068	+10.62597656	-1.43261719	-8.77587891	+15.46875000	-25.00488281	-13.16162109	+2096	+8.78466797	-5.39648438	-8.59130859	+16.50146484	+0.70312500	-68.81835938	+1700
+1457970681.30060010	+11.42578125	-3.55517578	-8.64404297	+37.61718750	+1.80175781	-79.78271484	+2052	+10.58203125	-1.53808594	-8.74951172	+15.42480469	-24.76318359	-13.05175781	+2064	+8.73632813	-5.51074219	-8.55615234	+16.61132813	+1.05468750	-68.79638672	+1700
+1457970681.30480000	+11.37304688	-3.65625000	-8.62646484	+37.81494141	+2.13134766	-79.69482422	+2044	+10.53808594	-1.65234375	-8.72314453	+15.35888672	-24.49951172	-12.98583984	+2040	+8.68359375	-5.62060547	-8.52978516	+16.72119141	+1.45019531	-68.73046875	+1704
+1457970681.30900000	+11.32470703	-3.75292969	-8.60009766	+38.01269531	+2.43896484	-79.60693359	+2036	+10.48974609	-1.76220703	-8.69238281	+15.31494141	-24.21386719	-12.91992188	+2016	+8.63525391	-5.73486328	-8.49023438	+16.85302734	+1.82373047	-68.70849609	+1712
+1457970681.31310010	+11.27636719	-3.84082031	-8.57812500	+38.25439453	+2.72460938	-79.43115234	+2028	+10.44580078	-1.85888672	-8.66162109	+15.29296875	-23.97216797	-12.76611328	+1992	+8.58691406	-5.84472656	-8.45068359	+16.94091797	+2.17529297	-68.64257813	+1720
+1457970681.31730010	+11.22363281	-3.93750000	-8.55615234	+38.47412109	+3.05419922	-79.27734375	+2024	+10.40185547	-1.96875000	-8.62646484	+15.22705078	-23.70849609	-12.67822266	+1972	+8.53857422	-5.95458984	-8.41552734	+17.07275391	+2.57080078	-68.53271484	+1724
+1457970681.32559990	+11.12255859	-4.11328125	-8.48583984	+39.00146484	+3.62548828	-78.90380859	+2024	+10.30957031	-2.16650391	-8.54296875	+15.11718750	-23.20312500	-12.37060547	+1936	+8.44189453	-6.16992188	-8.32324219	+17.29248047	+3.27392578	-68.33496094	+1744
+1457970681.32979990	+11.07421875	-4.20556641	-8.45507813	+39.22119141	+3.88916016	-78.72802734	+2028	+10.26562500	-2.27636719	-8.49902344	+15.02929688	-22.96142578	-12.26074219	+1924	+8.39355469	-6.27099609	-8.27929688	+17.42431641	+3.62548828	-68.20312500	+1756
+1457970681.33390000	+11.02148438	-4.29785156	-8.41113281	+39.46289063	+4.15283203	-78.53027344	+2032	+10.21289063	-2.38183594	-8.45068359	+14.91943359	-22.71972656	-12.12890625	+1912	+8.34960938	-6.37646484	-8.22656250	+17.55615234	+3.93310547	-68.11523438	+1768
+1457970681.33810000	+10.97314453	-4.37695313	-8.37158203	+39.74853516	+4.37255859	-78.28857422	+2032	+10.16894531	-2.47412109	-8.40234375	+14.80957031	-22.50000000	-11.88720703	+1900	+8.30566406	-6.47753906	-8.16943359	+17.68798828	+4.19677734	-67.98339844	+1780
+1457970681.34229990	+10.92480469	-4.46923828	-8.33203125	+39.99023438	+4.63623047	-78.04687500	+2036	+10.12500000	-2.57958984	-8.34960938	+14.67773438	-22.25830078	-11.73339844	+1892	+8.26611328	-6.57421875	-8.11669922	+17.81982422	+4.50439453	-67.82958984	+1792
+1457970681.34640000	+10.87207031	-4.55273438	-8.28369141	+40.23193359	+4.89990234	-77.80517578	+2044	+10.07666016	-2.68066406	-8.29248047	+14.54589844	-22.01660156	-11.57958984	+1884	+8.22656250	-6.67529297	-8.05078125	+17.95166016	+4.74609375	-67.69775391	+1804
+1457970681.35060000	+10.82373047	-4.63183594	-8.23974609	+40.49560547	+5.09765625	-77.47558594	+2044	+10.03271484	-2.76855469	-8.23535156	+14.41406250	-21.79687500	-11.27197266	+1876	+8.18261719	-6.77197266	-7.98925781	+18.08349609	+4.98779297	-67.52197266	+1816
+1457970681.35890010	+10.71826172	-4.80322266	-8.13867188	+40.89111328	+5.53710938	-76.88232422	+2052	+9.94042969	-2.97509766	-8.10791016	+14.01855469	-21.33544922	-10.83251953	+1868	+8.11230469	-6.95654297	-7.85742188	+18.34716797	+5.36132813	-67.14843750	+1832
+1457970681.36310010	+10.66992188	-4.88232422	-8.07714844	+41.11083984	+5.69091797	-76.55273438	+2052	+9.90087891	-3.06298828	-8.03759766	+13.82080078	-21.15966797	-10.50292969	+1864	+8.07714844	-7.04882813	-7.78271484	+18.50097656	+5.51513672	-66.92871094	+1840
+1457970681.36730000	+10.62158203	-4.96142578	-8.02001953	+41.28662109	+5.86669922	-76.26708984	+2052	+9.85693359	-3.15966797	-7.96728516	+13.60107422	-20.96191406	-10.23925781	+1860	+8.04199219	-7.13232422	-7.71240234	+18.65478516	+5.66894531	-66.68701172	+1844
+1457970681.37140010	+10.56884766	-5.04492188	-7.95410156	+41.41845703	+6.02050781	-75.98144531	+2052	+9.81298828	-3.25634766	-7.88378906	+13.35937500	-20.80810547	-10.01953125	+1860	+8.01123047	-7.22460938	-7.63330078	+18.78662109	+5.75683594	-66.53320313	+1848
+1457970681.37560010	+10.52490234	-5.11523438	-7.88818359	+41.59423828	+6.08642578	-75.67382813	+2052	+9.77783203	-3.33984375	-7.80468750	+13.11767578	-20.65429688	-9.62402344	+1856	+7.98046875	-7.30810547	-7.54980469	+18.91845703	+5.84472656	-66.29150391	+1852
+1457970681.37980010	+10.48095703	-5.19433594	-7.82226563	+41.74804688	+6.19628906	-75.36621094	+2048	+9.73828125	-3.43212891	-7.72998047	+12.87597656	-20.47851563	-9.29443359	+1856	+7.94970703	-7.39160156	-7.47949219	+19.09423828	+5.93261719	-66.00585938	+1848
+1457970681.38809990	+10.39306641	-5.33496094	-7.66406250	+41.98974609	+6.32812500	-74.79492188	+2040	+9.66796875	-3.59912109	-7.54541016	+12.39257813	-20.25878906	-8.61328125	+1856	+7.88818359	-7.54980469	-7.30810547	+19.33593750	+6.06445313	-65.47851563	+1844
+1457970681.39220000	+10.34912109	-5.40087891	-7.58496094	+42.09960938	+6.37207031	-74.48730469	+2036	+9.63720703	-3.68261719	-7.45312500	+12.12890625	-20.12695313	-8.26171875	+1856	+7.86181641	-7.62451172	-7.22900391	+19.51171875	+6.10839844	-65.12695313	+1840
+1457970681.39640000	+10.30957031	-5.47119141	-7.49267578	+42.18750000	+6.39404297	-74.26757813	+2036	+9.60644531	-3.76171875	-7.34765625	+11.88720703	-20.10498047	-7.95410156	+1860	+7.83544922	-7.70361328	-7.13671875	+19.64355469	+6.10839844	-64.88525391	+1836
+1457970681.40060000	+10.27441406	-5.52832031	-7.40039063	+42.31933594	+6.30615234	-74.02587891	+2032	+9.57568359	-3.83642578	-7.24658203	+11.62353516	-20.06103516	-7.53662109	+1860	+7.80468750	-7.77392578	-7.04443359	+19.75341797	+6.10839844	-64.59960938	+1832
+1457970681.40470000	+10.23925781	-5.58984375	-7.30810547	+42.45117188	+6.28417969	-73.78417969	+2024	+9.54931641	-3.91113281	-7.14550781	+11.40380859	-19.97314453	-7.16308594	+1860	+7.77392578	-7.84423828	-6.96093750	+19.92919922	+6.13037109	-64.24804688	+1824
+1457970681.40890000	+10.19970703	-5.65136719	-7.20703125	+42.53906250	+6.24023438	-73.60839844	+2028	+9.52294922	-3.98583984	-7.03125000	+11.18408203	-19.99511719	-6.85546875	+1864	+7.74755859	-7.91894531	-6.86865234	+20.06103516	+6.13037109	-63.96240234	+1824
+1457970681.41310000	+10.16894531	-5.70410156	-7.10595703	+42.69287109	+6.13037109	-73.36669922	+2024	+9.50097656	-4.05175781	-6.92138672	+10.94238281	-19.97314453	-6.43798828	+1864	+7.71679688	-7.98925781	-6.77197266	+20.17089844	+6.13037109	-63.65478516	+1820
+1457970681.41720010	+10.13818359	-5.75683594	-7.00488281	+42.84667969	+6.04248047	-73.14697266	+2020	+9.47900391	-4.11767578	-6.81591797	+10.74462891	-19.92919922	-6.04248047	+1864	+7.69042969	-8.05078125	-6.68847656	+20.36865234	+6.13037109	-63.25927734	+1812
+1457970681.42140010	+10.10302734	-5.80517578	-6.89501953	+42.97851563	+5.93261719	-72.99316406	+2020	+9.45703125	-4.18359375	-6.69287109	+10.54687500	-19.99511719	-5.73486328	+1872	+7.66406250	-8.11230469	-6.59179688	+20.54443359	+6.08642578	-62.95166016	+1812
+1457970681.42969990	+10.04150391	-5.89306641	-6.67968750	+43.35205078	+5.62500000	-72.53173828	+2020	+9.41308594	-4.30664063	-6.46875000	+10.10742188	-19.95117188	-4.92187500	+1876	+7.60253906	-8.23535156	-6.41162109	+20.87402344	+6.06445313	-62.18261719	+1808
+1457970681.43390010	+10.01513672	-5.93701172	-6.55664063	+43.52783203	+5.47119141	-72.39990234	+2028	+9.39550781	-4.36816406	-6.33691406	+9.93164063	-20.06103516	-4.63623047	+1888	+7.58056641	-8.29687500	-6.30615234	+21.04980469	+5.99853516	-61.89697266	+1808
+1457970681.43810010	+9.98876953	-5.97216797	-6.44238281	+43.76953125	+5.25146484	-72.18017578	+2028	+9.37792969	-4.42968750	-6.22265625	+9.66796875	-20.03906250	-4.21875000	+1888	+7.54980469	-8.35839844	-6.20507813	+21.18164063	+5.93261719	-61.58935547	+1812
+1457970681.44219990	+9.95800781	-6.01611328	-6.33691406	+43.98925781	+5.11962891	-71.93847656	+2032	+9.35595703	-4.48242188	-6.11718750	+9.44824219	-19.95117188	-3.80126953	+1888	+7.52783203	-8.40673828	-6.12158203	+21.40136719	+5.93261719	-61.14990234	+1808
+1457970681.44639990	+9.93164063	-6.05566406	-6.21386719	+44.23095703	+4.94384766	-71.80664063	+2040	+9.34277344	-4.54394531	-5.98095703	+9.25048828	-20.03906250	-3.51562500	+1900	+7.50585938	-8.46386719	-6.01611328	+21.62109375	+5.88867188	-60.84228516	+1812
+1457970681.45059990	+9.90087891	-6.08642578	-6.09960938	+44.49462891	+4.74609375	-71.52099609	+2044	+9.32080078	-4.60546875	-5.87109375	+8.92089844	-19.95117188	-3.07617188	+1904	+7.47949219	-8.52099609	-5.91503906	+21.77490234	+5.84472656	-60.49072266	+1816
+1457970681.45470000	+9.87011719	-6.12158203	-5.99414063	+44.78027344	+4.57031250	-71.19140625	+2052	+9.30322266	-4.65380859	-5.76562500	+8.65722656	-19.77539063	-2.59277344	+1904	+7.46191406	-8.56494141	-5.82714844	+22.01660156	+5.84472656	-60.02929688	+1816
+1457970681.45890000	+9.84375000	-6.15673828	-5.87109375	+45.04394531	+4.39453125	-71.01562500	+2060	+9.29443359	-4.71093750	-5.63378906	+8.39355469	-19.86328125	-2.28515625	+1912	+7.44433594	-8.61328125	-5.72167969	+22.25830078	+5.77880859	-59.72167969	+1816
+1457970681.46310000	+9.81298828	-6.18310547	-5.76123047	+45.35156250	+4.15283203	-70.70800781	+2064	+9.27246094	-4.77685547	-5.51953125	+7.95410156	-19.70947266	-1.82373047	+1916	+7.42675781	-8.66601563	-5.62060547	+22.41210938	+5.73486328	-59.39208984	+1820
+1457970681.47140000	+9.76025391	-6.24462891	-5.53271484	+45.96679688	+3.80126953	-70.13671875	+2080	+9.25048828	-4.88232422	-5.28662109	+7.27294922	-19.55566406	-0.94482422	+1924	+7.40039063	-8.74951172	-5.42285156	+22.93945313	+5.69091797	-58.62304688	+1820
+1457970681.47550010	+9.72509766	-6.27539063	-5.42285156	+46.27441406	+3.58154297	-69.76318359	+2084	+9.23291016	-4.94824219	-5.17675781	+6.72363281	-19.35791016	-0.46142578	+1924	+7.38720703	-8.80224609	-5.31738281	+23.11523438	+5.66894531	-58.29345703	+1820
+1457970681.47970010	+9.69433594	-6.29736328	-5.32617188	+46.64794922	+3.40576172	-69.34570313	+2084	+9.21972656	-4.99218750	-5.07568359	+6.30615234	-19.11621094	+0.08789063	+1920	+7.37841797	-8.83740234	-5.22070313	+23.40087891	+5.66894531	-57.85400391	+1812
+1457970681.48390010	+9.67236328	-6.32812500	-5.20751953	+46.97753906	+3.18603516	-69.10400391	+2092	+9.21533203	-5.04931641	-4.94824219	+5.88867188	-19.13818359	+0.52734375	+1924	+7.37402344	-8.87695313	-5.11523438	+23.64257813	+5.62500000	-57.52441406	+1808
+1457970681.48799990	+9.64160156	-6.35009766	-5.10205078	+47.28515625	+2.94433594	-68.73046875	+2096	+9.20214844	-5.11083984	-4.83837891	+5.29541016	-18.96240234	+1.01074219	+1928	+7.36083984	-8.92529297	-5.01416016	+23.79638672	+5.62500000	-57.19482422	+1808
+1457970681.49219990	+9.61083984	-6.37207031	-5.00097656	+47.65869141	+2.72460938	-68.33496094	+2092	+9.18896484	-5.15917969	-4.73730469	+4.81201172	-18.76464844	+1.58203125	+1920	+7.35644531	-8.95605469	-4.92187500	+24.08203125	+5.58105469	-56.77734375	+1796
+1457970681.49640010	+9.59326172	-6.39843750	-4.88671875	+48.01025391	+2.48291016	-68.11523438	+2096	+9.19335938	-5.20751953	-4.61865234	+4.37255859	-18.76464844	+2.04345703	+1920	+7.35644531	-8.99121094	-4.81640625	+24.32373047	+5.51513672	-56.46972656	+1788
+1457970681.50469990	+9.54052734	-6.43798828	-4.68017578	+48.64746094	+2.02148438	-67.47802734	+2092	+9.17578125	-5.31298828	-4.40332031	+3.29589844	-18.54492188	+3.03222656	+1916	+7.34765625	-9.06152344	-4.61865234	+24.74121094	+5.42724609	-55.81054688	+1768
+1457970681.50889990	+9.52294922	-6.45996094	-4.57031250	+48.99902344	+1.73583984	-67.28027344	+2088	+9.18017578	-5.35693359	-4.28906250	+2.87841797	-18.54492188	+3.49365234	+1912	+7.34765625	-9.09667969	-4.52197266	+24.98291016	+5.31738281	-55.52490234	+1760
+1457970681.51720000	+9.47900391	-6.49511719	-4.36816406	+49.61425781	+1.29638672	-66.77490234	+2076	+9.16699219	-5.44921875	-4.07812500	+1.93359375	-18.43505859	+4.37255859	+1908	+7.34326172	-9.16699219	-4.32861328	+25.37841797	+5.18554688	-54.95361328	+1736
+1457970681.52140000	+9.47021484	-6.50830078	-4.25830078	+49.94384766	+1.03271484	-66.64306641	+2072	+9.17138672	-5.48876953	-3.97265625	+1.58203125	-18.43505859	+4.81201172	+1904	+7.34765625	-9.19775391	-4.24072266	+25.59814453	+5.05371094	-54.64599609	+1720
+1457970681.52550010	+9.44824219	-6.53906250	-4.15722656	+50.11962891	+0.85693359	-66.48925781	+2068	+9.16699219	-5.53271484	-3.86718750	+1.14257813	-18.43505859	+5.16357422	+1900	+7.33886719	-9.23291016	-4.14843750	+25.72998047	+4.98779297	-54.40429688	+1712
+1457970681.52970000	+9.43505859	-6.54345703	-4.06494141	+50.42724609	+0.65917969	-66.29150391	+2056	+9.16259766	-5.56787109	-3.76611328	+0.81298828	-18.41308594	+5.58105469	+1896	+7.33447266	-9.25488281	-4.06494141	+25.97167969	+4.89990234	-54.11865234	+1696
+1457970681.53390000	+9.43066406	-6.55664063	-3.96386719	+50.73486328	+0.43945313	-66.18164063	+2048	+9.16699219	-5.59863281	-3.66943359	+0.57128906	-18.39111328	+5.93261719	+1892	+7.33886719	-9.28564453	-3.97705078	+26.19140625	+4.76806641	-53.83300781	+1684
+1457970681.53800010	+9.41308594	-6.58300781	-3.86718750	+50.86669922	+0.32958984	-66.09375000	+2040	+9.16259766	-5.64257813	-3.57275391	+0.26367188	-18.39111328	+6.24023438	+1892	+7.33447266	-9.32080078	-3.89355469	+26.32324219	+4.72412109	-53.61328125	+1672
+1457970681.54220010	+9.40429688	-6.58740234	-3.77929688	+51.13037109	+0.19775391	-65.89599609	+2028	+9.16259766	-5.66894531	-3.48046875	+0.06591797	-18.32519531	+6.56982422	+1884	+7.33007813	-9.34277344	-3.81445313	+26.52099609	+4.65820313	-53.34960938	+1660
+1457970681.54629990	+9.39990234	-6.59619141	-3.68701172	+51.41601563	+0.06591797	-65.80810547	+2020	+9.16699219	-5.69531250	-3.39257813	-0.06591797	-18.28125000	+6.85546875	+1880	+7.33007813	-9.37353516	-3.73535156	+26.71875000	+4.59228516	-53.06396484	+1648
+1457970681.55469990	+9.37792969	-6.62695313	-3.52001953	+51.70166016	-0.02197266	-65.47851563	+2004	+9.16259766	-5.74804688	-3.22119141	-0.37353516	-18.06152344	+7.42675781	+1876	+7.32128906	-9.42626953	-3.58593750	+27.02636719	+4.57031250	-52.53662109	+1632
+1457970681.55880000	+9.37792969	-6.63574219	-3.43652344	+51.89941406	-0.08789063	-65.34667969	+1996	+9.16699219	-5.77001953	-3.14208984	-0.43945313	-17.92968750	+7.71240234	+1868	+7.32128906	-9.44824219	-3.51562500	+27.20214844	+4.54833984	-52.25097656	+1620
+1457970681.56300000	+9.36474609	-6.66210938	-3.36181641	+51.94335938	-0.06591797	-65.21484375	+1992	+9.16259766	-5.79638672	-3.05859375	-0.54931641	-17.79785156	+7.95410156	+1868	+7.31689453	-9.47900391	-3.44531250	+27.33398438	+4.57031250	-51.98730469	+1616
+1457970681.56719990	+9.35595703	-6.66650391	-3.28710938	+52.07519531	-0.04394531	-65.01708984	+1984	+9.16259766	-5.81396484	-2.98388672	-0.59326172	-17.62207031	+8.21777344	+1864	+7.30810547	-9.50097656	-3.37500000	+27.46582031	+4.61425781	-51.70166016	+1608
+1457970681.57130000	+9.35595703	-6.67529297	-3.21679688	+52.20703125	-0.02197266	-64.84130859	+1976	+9.16259766	-5.83593750	-2.91357422	-0.61523438	-17.42431641	+8.45947266	+1860	+7.30810547	-9.52294922	-3.30908203	+27.59765625	+4.63623047	-51.43798828	+1600
+1457970681.57550000	+9.34716797	-6.69726563	-3.14648438	+52.20703125	+0.04394531	-64.66552734	+1972	+9.15820313	-5.85791016	-2.84326172	-0.68115234	-17.22656250	+8.67919922	+1856	+7.30371094	-9.54931641	-3.23876953	+27.70751953	+4.70214844	-51.19628906	+1596
+1457970681.57970000	+9.34277344	-6.70605469	-3.07617188	+52.29492188	+0.08789063	-64.48974609	+1964	+9.15820313	-5.87109375	-2.77294922	-0.65917969	-17.00683594	+8.92089844	+1852	+7.30371094	-9.57128906	-3.17285156	+27.83935547	+4.74609375	-50.95458984	+1592
+1457970681.58800010	+9.33398438	-6.73681641	-2.95312500	+52.36083984	+0.21972656	-64.11621094	+1952	+9.15820313	-5.90625000	-2.64550781	-0.68115234	-16.56738281	+9.40429688	+1848	+7.29931641	-9.61083984	-3.04980469	+28.08105469	+4.85595703	-50.40527344	+1580
+1457970681.59220000	+9.32958984	-6.74560547	-2.88720703	+52.40478516	+0.26367188	-63.96240234	+1948	+9.15380859	-5.91943359	-2.57958984	-0.65917969	-16.36962891	+9.64599609	+1844	+7.30371094	-9.62402344	-2.98388672	+28.23486328	+4.87792969	-50.20751953	+1572
+1457970681.59629990	+9.32958984	-6.75439453	-2.83007813	+52.44873047	+0.30761719	-63.78662109	+1940	+9.15820313	-5.93261719	-2.52246094	-0.65917969	-16.14990234	+9.90966797	+1836	+7.30810547	-9.64160156	-2.91796875	+28.36669922	+4.87792969	-49.98779297	+1564
+1457970681.60050010	+9.32519531	-6.77197266	-2.77294922	+52.40478516	+0.39550781	-63.69873047	+1936	+9.15380859	-5.95019531	-2.46093750	-0.65917969	-15.97412109	+10.08544922	+1836	+7.31250000	-9.65917969	-2.85644531	+28.49853516	+4.89990234	-49.81201172	+1560
+1457970681.60470010	+9.32519531	-6.78076172	-2.71142578	+52.42675781	+0.43945313	-63.61083984	+1928	+9.15380859	-5.95898438	-2.39941406	-0.61523438	-15.84228516	+10.30517578	+1832	+7.32128906	-9.67236328	-2.78613281	+28.63037109	+4.87792969	-49.68017578	+1552
+1457970681.60879990	+9.32519531	-6.78955078	-2.65429688	+52.44873047	+0.48339844	-63.47900391	+1920	+9.15820313	-5.96777344	-2.34667969	-0.59326172	-15.66650391	+10.54687500	+1824	+7.32568359	-9.68554688	-2.72900391	+28.76220703	+4.85595703	-49.52636719	+1544
+1457970681.61719990	+9.32519531	-6.81152344	-2.54443359	+52.42675781	+0.59326172	-63.34716797	+1908	+9.15820313	-5.98974609	-2.23242188	-0.50537109	-15.42480469	+10.89843750	+1816	+7.34765625	-9.70751953	-2.60156250	+29.04785156	+4.76806641	-49.26269531	+1528
+1457970681.62130000	+9.32519531	-6.82031250	-2.49169922	+52.42675781	+0.61523438	-63.25927734	+1896	+9.15820313	-5.99853516	-2.18408203	-0.46142578	-15.27099609	+11.11816406	+1808	+7.35644531	-9.71630859	-2.54443359	+29.20166016	+4.70214844	-49.13085938	+1520
+1457970681.62550000	+9.32519531	-6.83349609	-2.43896484	+52.40478516	+0.68115234	-63.21533203	+1888	+9.15820313	-6.00732422	-2.13134766	-0.41748047	-15.16113281	+11.29394531	+1804	+7.36523438	-9.72509766	-2.48730469	+29.33349609	+4.65820313	-48.99902344	+1508
+1457970681.62960000	+9.32519531	-6.83789063	-2.38183594	+52.40478516	+0.72509766	-63.19335938	+1880	+9.15820313	-6.01171875	-2.07861328	-0.35156250	-15.07324219	+11.44775391	+1796	+7.37402344	-9.73388672	-2.42578125	+29.46533203	+4.59228516	-48.93310547	+1500
+1457970681.63380000	+9.32958984	-6.84228516	-2.33349609	+52.42675781	+0.76904297	-63.12744141	+1872	+9.15820313	-6.01611328	-2.03027344	-0.28564453	-14.96337891	+11.64550781	+1788	+7.38281250	-9.74267578	-2.37304688	+29.59716797	+4.54833984	-48.80126953	+1492
+1457970681.63800000	+9.32958984	-6.85107422	-2.28515625	+52.42675781	+0.81298828	-63.08349609	+1864	+9.16259766	-6.02490234	-1.98193359	-0.21972656	-14.85351563	+11.77734375	+1784	+7.39160156	-9.75146484	-2.31591797	+29.72900391	+4.50439453	-48.71337891	+1480
+1457970681.64210010	+9.32958984	-6.85546875	-2.23681641	+52.42675781	+0.85693359	-63.01757813	+1852	+9.16259766	-6.02929688	-1.93359375	-0.13183594	-14.74365234	+11.93115234	+1776	+7.39599609	-9.76025391	-2.26318359	+29.83886719	+4.50439453	-48.60351563	+1472
+1457970681.64630010	+9.32958984	-6.85986328	-2.19287109	+52.44873047	+0.92285156	-62.92968750	+1844	+9.16259766	-6.02929688	-1.88964844	-0.04394531	-14.58984375	+12.08496094	+1768	+7.40039063	-9.76464844	-2.21484375	+29.94873047	+4.50439453	-48.42773438	+1460
+1457970681.65050010	+9.32958984	-6.85986328	-2.14892578	+52.47070313	+0.98876953	-62.84179688	+1832	+9.16259766	-6.03369141	-1.84570313	+0.04394531	-14.45800781	+12.21679688	+1760	+7.40039063	-9.76904297	-2.17089844	+30.05859375	+4.50439453	-48.27392578	+1448
+1457970681.65879990	+9.32519531	-6.86425781	-2.06542969	+52.53662109	+1.12060547	-62.57812500	+1816	+9.16259766	-6.03808594	-1.76220703	+0.19775391	-14.10644531	+12.50244141	+1748	+7.40039063	-9.78222656	-2.08300781	+30.21240234	+4.57031250	-47.92236328	+1428
+1457970681.66300010	+9.32519531	-6.85986328	-2.02587891	+52.62451172	+1.16455078	-62.44628906	+1808	+9.16259766	-6.03808594	-1.72265625	+0.30761719	-13.93066406	+12.63427734	+1740	+7.39599609	-9.79101563	-2.04345703	+30.30029297	+4.63623047	-47.74658203	+1420
+1457970681.66710000	+9.32080078	-6.85986328	-1.98632813	+52.66845703	+1.23046875	-62.29248047	+1804	+9.15820313	-6.03808594	-1.68310547	+0.39550781	-13.75488281	+12.76611328	+1736	+7.38720703	-9.79541016	-1.99951172	+30.34423828	+4.70214844	-47.57080078	+1416
+1457970681.67129990	+9.31640625	-6.85986328	-1.95117188	+52.73437500	+1.29638672	-62.11669922	+1796	+9.15820313	-6.03808594	-1.64794922	+0.48339844	-13.53515625	+12.89794922	+1732	+7.37841797	-9.80419922	-1.96435547	+30.41015625	+4.79003906	-47.35107422	+1408
+1457970681.67549990	+9.31640625	-6.85546875	-1.91162109	+52.84423828	+1.36230469	-61.96289063	+1792	+9.15380859	-6.03369141	-1.60839844	+0.59326172	-13.35937500	+13.00781250	+1728	+7.36962891	-9.80859375	-1.92919922	+30.47607422	+4.89990234	-47.13134766	+1404
+1457970681.67960000	+9.30761719	-6.85107422	-1.87646484	+52.93212891	+1.42822266	-61.80908203	+1788	+9.14941406	-6.03369141	-1.56884766	+0.68115234	-13.18359375	+13.11767578	+1724	+7.36083984	-9.81298828	-1.89404297	+30.54199219	+4.96582031	-46.95556641	+1400
+1457970681.68380000	+9.30322266	-6.84667969	-1.84570313	+52.99804688	+1.49414063	-61.58935547	+1788	+9.14501953	-6.02929688	-1.53808594	+0.74707031	-12.96386719	+13.24951172	+1720	+7.34765625	-9.81738281	-1.85888672	+30.58593750	+5.05371094	-46.71386719	+1400
+1457970681.69210000	+9.29003906	-6.83789063	-1.77539063	+53.21777344	+1.58203125	-61.25976563	+1784	+9.13623047	-6.02490234	-1.46337891	+0.94482422	-12.61230469	+13.46923828	+1716	+7.33007813	-9.82617188	-1.79296875	+30.71777344	+5.18554688	-46.36230469	+1396
+1457970681.70040010	+9.27246094	-6.82470703	-1.71386719	+53.43750000	+1.64794922	-60.97412109	+1788	+9.12304688	-6.01611328	-1.39746094	+1.09863281	-12.30468750	+13.71093750	+1712	+7.31250000	-9.83056641	-1.72705078	+30.87158203	+5.25146484	-46.03271484	+1392
+1457970681.70460010	+9.26806641	-6.81591797	-1.67431641	+53.54736328	+1.66992188	-60.86425781	+1788	+9.11425781	-6.01171875	-1.36230469	+1.18652344	-12.19482422	+13.79882813	+1708	+7.30371094	-9.83056641	-1.68750000	+30.95947266	+5.25146484	-45.94482422	+1392
+1457970681.70880010	+9.25927734	-6.81152344	-1.64355469	+53.65722656	+1.69189453	-60.75439453	+1788	+9.10546875	-6.00732422	-1.33154297	+1.25244141	-12.08496094	+13.93066406	+1708	+7.29931641	-9.83056641	-1.65234375	+31.04736328	+5.25146484	-45.83496094	+1392
+1457970681.71289990	+9.25048828	-6.80712891	-1.61279297	+53.74511719	+1.71386719	-60.64453125	+1792	+9.10107422	-5.99853516	-1.29638672	+1.34033203	-11.97509766	+14.01855469	+1708	+7.29492188	-9.82617188	-1.62158203	+31.17919922	+5.22949219	-45.72509766	+1392
+1457970681.71709990	+9.24169922	-6.80273438	-1.57763672	+53.85498047	+1.71386719	-60.57861328	+1792	+9.09228516	-5.99414063	-1.26123047	+1.40625000	-11.90917969	+14.12841797	+1704	+7.29052734	-9.82617188	-1.57763672	+31.28906250	+5.16357422	-45.70312500	+1392
+1457970681.72129990	+9.23291016	-6.79394531	-1.55126953	+53.94287109	+1.71386719	-60.46875000	+1792	+9.08349609	-5.98974609	-1.23046875	+1.47216797	-11.82128906	+14.26025391	+1704	+7.29052734	-9.82177734	-1.54687500	+31.42089844	+5.09765625	-45.65917969	+1388
+1457970681.72540000	+9.22851563	-6.78515625	-1.52050781	+54.05273438	+1.71386719	-60.38085938	+1792	+9.07470703	-5.98095703	-1.20410156	+1.56005859	-11.75537109	+14.37011719	+1700	+7.29052734	-9.81738281	-1.50732422	+31.55273438	+5.03173828	-45.61523438	+1388
+1457970681.72960000	+9.21972656	-6.78076172	-1.48535156	+54.16259766	+1.71386719	-60.33691406	+1792	+9.06591797	-5.97656250	-1.16894531	+1.62597656	-11.71142578	+14.47998047	+1700	+7.29052734	-9.80859375	-1.47216797	+31.70654297	+4.94384766	-45.61523438	+1388
+1457970681.73790000	+9.20214844	-6.76757813	-1.42822266	+54.38232422	+1.69189453	-60.22705078	+1788	+9.04394531	-5.96337891	-1.11181641	+1.77978516	-11.60156250	+14.69970703	+1692	+7.29052734	-9.79980469	-1.39746094	+32.03613281	+4.76806641	-45.59326172	+1388
+1457970681.74210000	+9.18896484	-6.76318359	-1.39746094	+54.47021484	+1.69189453	-60.16113281	+1788	+9.03515625	-5.95898438	-1.08105469	+1.84570313	-11.55761719	+14.80957031	+1692	+7.28613281	-9.79541016	-1.36230469	+32.16796875	+4.68017578	-45.61523438	+1384
+1457970681.74630000	+9.18017578	-6.75439453	-1.37109375	+54.55810547	+1.69189453	-60.07324219	+1784	+9.02197266	-5.95458984	-1.05468750	+1.91162109	-11.49169922	+14.94140625	+1688	+7.28613281	-9.78662109	-1.33154297	+32.32177734	+4.61425781	-45.57128906	+1380
+1457970681.75040010	+9.17138672	-6.74560547	-1.34912109	+54.68994141	+1.69189453	-59.98535156	+1784	+9.01318359	-5.94580078	-1.02832031	+2.02148438	-11.42578125	+15.05126953	+1680	+7.28173828	-9.78222656	-1.29638672	+32.47558594	+4.54833984	-45.57128906	+1376
+1457970681.75460000	+9.15820313	-6.74121094	-1.32275391	+54.82177734	+1.69189453	-59.91943359	+1784	+9.00000000	-5.94140625	-1.00195313	+2.10937500	-11.35986328	+15.18310547	+1676	+7.27734375	-9.77783203	-1.26562500	+32.62939453	+4.48242188	-45.54931641	+1372
+1457970681.75880000	+9.14501953	-6.73242188	-1.30078125	+54.90966797	+1.69189453	-59.80957031	+1784	+8.98681641	-5.93261719	-0.97998047	+2.19726563	-11.27197266	+15.31494141	+1672	+7.27294922	-9.77343750	-1.23925781	+32.78320313	+4.41650391	-45.50537109	+1372
+1457970681.76290010	+9.13183594	-6.72363281	-1.27880859	+55.08544922	+1.69189453	-59.74365234	+1784	+8.97363281	-5.92382813	-0.95361328	+2.30712891	-11.20605469	+15.42480469	+1668	+7.26416016	-9.76464844	-1.21289063	+32.91503906	+4.37255859	-45.46142578	+1372
+1457970681.77130010	+9.10107422	-6.71044922	-1.23486328	+55.32714844	+1.71386719	-59.56787109	+1792	+8.94287109	-5.91503906	-0.90966797	+2.48291016	-11.03027344	+15.66650391	+1660	+7.24218750	-9.76025391	-1.16455078	+33.17871094	+4.30664063	-45.35156250	+1372
+1457970681.77539990	+9.08789063	-6.70166016	-1.21289063	+55.50292969	+1.71386719	-59.45800781	+1792	+8.92968750	-5.90625000	-0.88769531	+2.63671875	-10.96435547	+15.75439453	+1656	+7.22900391	-9.76025391	-1.14257813	+33.31054688	+4.28466797	-45.28564453	+1372
+1457970681.77959990	+9.07031250	-6.69287109	-1.19091797	+55.65673828	+1.71386719	-59.37011719	+1796	+8.91210938	-5.90185547	-0.86132813	+2.74658203	-10.89843750	+15.84228516	+1656	+7.21582031	-9.76025391	-1.12060547	+33.39843750	+4.26269531	-45.21972656	+1376
+1457970681.78370000	+9.05273438	-6.68408203	-1.17333984	+55.78857422	+1.71386719	-59.26025391	+1800	+8.89453125	-5.89306641	-0.84375000	+2.85644531	-10.78857422	+15.95214844	+1652	+7.19824219	-9.76025391	-1.10302734	+33.50830078	+4.24072266	-45.08789063	+1376
+1457970681.78790000	+9.03515625	-6.67529297	-1.15576172	+55.96435547	+1.71386719	-59.17236328	+1800	+8.87695313	-5.88427734	-0.82617188	+2.98828125	-10.72265625	+16.04003906	+1648	+7.17626953	-9.75585938	-1.08984375	+33.59619141	+4.24072266	-44.97802734	+1380
+1457970681.79210000	+9.01757813	-6.66650391	-1.13818359	+56.11816406	+1.71386719	-59.10644531	+1804	+8.85937500	-5.87988281	-0.80419922	+3.09814453	-10.65673828	+16.12792969	+1644	+7.15869141	-9.75585938	-1.07666016	+33.70605469	+4.21875000	-44.86816406	+1384
+1457970681.79620000	+9.00000000	-6.65771484	-1.12060547	+56.27197266	+1.71386719	-59.01855469	+1804	+8.84179688	-5.87109375	-0.78662109	+3.20800781	-10.56884766	+16.21582031	+1644	+7.14111328	-9.75585938	-1.06347656	+33.79394531	+4.19677734	-44.73632813	+1384
+1457970681.80040000	+8.98242188	-6.64892578	-1.10302734	+56.42578125	+1.69189453	-58.93066406	+1808	+8.82421875	-5.86669922	-0.76464844	+3.33984375	-10.52490234	+16.25976563	+1640	+7.11914063	-9.75585938	-1.05029297	+33.88183594	+4.17480469	-44.62646484	+1388
+1457970681.80460000	+8.96484375	-6.64013672	-1.08544922	+56.57958984	+1.69189453	-58.86474609	+1812	+8.80664063	-5.85791016	-0.74707031	+3.44970703	-10.45898438	+16.32568359	+1640	+7.09716797	-9.75585938	-1.03710938	+33.96972656	+4.17480469	-44.49462891	+1392
+1457970681.81290010	+8.92529297	-6.62695313	-1.05468750	+56.84326172	+1.69189453	-58.68896484	+1816	+8.76708984	-5.84912109	-0.71191406	+3.64746094	-10.32714844	+16.41357422	+1636	+7.05761719	-9.75585938	-1.01513672	+34.14550781	+4.17480469	-44.23095703	+1396
+1457970681.81710000	+8.90771484	-6.61816406	-1.04150391	+56.97509766	+1.69189453	-58.60107422	+1816	+8.74951172	-5.84472656	-0.69433594	+3.75732422	-10.26123047	+16.45751953	+1632	+7.04003906	-9.75146484	-1.00195313	+34.23339844	+4.17480469	-44.07714844	+1400
+1457970681.82119990	+8.89013672	-6.61376953	-1.02832031	+57.10693359	+1.69189453	-58.49121094	+1816	+8.73193359	-5.83593750	-0.68115234	+3.86718750	-10.17333984	+16.52343750	+1632	+7.02246094	-9.75146484	-0.99755859	+34.34326172	+4.19677734	-43.90136719	+1404
+1457970681.82540010	+8.86816406	-6.60498047	-1.01953125	+57.23876953	+1.69189453	-58.38134766	+1816	+8.71435547	-5.83154297	-0.66796875	+3.93310547	-10.08544922	+16.56738281	+1628	+7.00488281	-9.74707031	-0.98876953	+34.43115234	+4.21875000	-43.76953125	+1404
+1457970681.82960010	+8.85058594	-6.60058594	-1.00634766	+57.34863281	+1.69189453	-58.27148438	+1816	+8.69677734	-5.82714844	-0.65478516	+3.99902344	-9.99755859	+16.61132813	+1624	+6.98730469	-9.74267578	-0.97998047	+34.56298828	+4.26269531	-43.61572266	+1408
+1457970681.83369990	+8.83300781	-6.59619141	-0.99755859	+57.48046875	+1.71386719	-58.13964844	+1816	+8.67919922	-5.82275391	-0.64599609	+4.08691406	-9.86572266	+16.67724609	+1620	+6.96972656	-9.73828125	-0.97119141	+34.67285156	+4.30664063	-43.48388672	+1408
+1457970681.83789990	+8.81542969	-6.59179688	-0.99316406	+57.56835938	+1.73583984	-58.02978516	+1816	+8.66162109	-5.82275391	-0.63720703	+4.13085938	-9.75585938	+16.69921875	+1620	+6.95654297	-9.73828125	-0.95800781	+34.80468750	+4.37255859	-43.37402344	+1412
+1457970681.84209990	+8.79785156	-6.58740234	-0.98437500	+57.65625000	+1.77978516	-57.89794922	+1816	+8.64404297	-5.81835938	-0.62841797	+4.19677734	-9.64599609	+16.74316406	+1616	+6.94335938	-9.73388672	-0.94921875	+34.91455078	+4.43847656	-43.24218750	+1416
+1457970681.85040000	+8.76708984	-6.58300781	-0.98437500	+57.83203125	+1.86767578	-57.56835938	+1812	+8.60888672	-5.81396484	-0.61962891	+4.26269531	-9.33837891	+16.85302734	+1600	+6.92138672	-9.72509766	-0.93603516	+35.15625000	+4.63623047	-42.95654297	+1420
+1457970681.85450010	+8.74951172	-6.58300781	-0.97998047	+57.89794922	+1.91162109	-57.43652344	+1808	+8.59130859	-5.81396484	-0.61523438	+4.30664063	-9.20654297	+16.91894531	+1596	+6.91259766	-9.72070313	-0.92724609	+35.28808594	+4.72412109	-42.86865234	+1424
+1457970681.85870000	+8.73632813	-6.57861328	-0.98437500	+58.00781250	+1.95556641	-57.23876953	+1804	+8.57812500	-5.80957031	-0.61962891	+4.35058594	-9.03076172	+17.00683594	+1588	+6.90380859	-9.71191406	-0.92285156	+35.41992188	+4.83398438	-42.71484375	+1424
+1457970681.86290000	+8.71435547	-6.57861328	-0.98876953	+58.02978516	+2.04345703	-57.10693359	+1804	+8.56054688	-5.80957031	-0.61962891	+4.35058594	-8.87695313	+17.02880859	+1580	+6.89062500	-9.71191406	-0.91845703	+35.52978516	+4.96582031	-42.60498047	+1428
+1457970681.86700010	+8.70117188	-6.57861328	-0.98876953	+58.11767578	+2.10937500	-56.99707031	+1800	+8.54296875	-5.80957031	-0.61962891	+4.39453125	-8.74511719	+17.07275391	+1576	+6.88183594	-9.70312500	-0.90966797	+35.63964844	+5.07568359	-42.53906250	+1432
+1457970681.87120010	+8.68798828	-6.57861328	-0.99316406	+58.18359375	+2.15332031	-56.84326172	+1796	+8.52978516	-5.80957031	-0.62402344	+4.41650391	-8.59130859	+17.13867188	+1568	+6.87304688	-9.69873047	-0.90966797	+35.74951172	+5.18554688	-42.42919922	+1436
+1457970681.87540010	+8.67480469	-6.57861328	-0.99755859	+58.20556641	+2.24121094	-56.73339844	+1796	+8.51660156	-5.81396484	-0.62402344	+4.39453125	-8.45947266	+17.16064453	+1560	+6.86425781	-9.69873047	-0.90527344	+35.83740234	+5.29541016	-42.34130859	+1440
+1457970681.87949990	+8.66162109	-6.57861328	-0.99755859	+58.27148438	+2.28515625	-56.66748047	+1792	+8.50341797	-5.80957031	-0.62841797	+4.43847656	-8.37158203	+17.18261719	+1552	+6.85546875	-9.69873047	-0.90087891	+35.90332031	+5.40527344	-42.29736328	+1444
+1457970681.88790010	+8.63085938	-6.58300781	-1.01074219	+58.33740234	+2.39501953	-56.44775391	+1784	+8.47705078	-5.81396484	-0.63281250	+4.46044922	-8.15185547	+17.24853516	+1536	+6.83789063	-9.69433594	-0.90527344	+36.03515625	+5.58105469	-42.09960938	+1452
+1457970681.89200000	+8.62207031	-6.57861328	-1.01074219	+58.40332031	+2.43896484	-56.38183594	+1776	+8.46386719	-5.80957031	-0.63281250	+4.48242188	-8.08593750	+17.27050781	+1528	+6.82470703	-9.68994141	-0.90527344	+36.07910156	+5.64697266	-42.05566406	+1456
+1457970681.89619990	+8.61328125	-6.57861328	-1.01513672	+58.44726563	+2.46093750	-56.35986328	+1768	+8.45507813	-5.80957031	-0.63720703	+4.50439453	-8.02001953	+17.29248047	+1516	+6.81591797	-9.68994141	-0.90966797	+36.12304688	+5.69091797	-41.98974609	+1456
+1457970681.90039990	+8.60009766	-6.57861328	-1.01513672	+58.46923828	+2.50488281	-56.31591797	+1764	+8.44189453	-5.80957031	-0.63720703	+4.48242188	-7.97607422	+17.29248047	+1508	+6.80712891	-9.68994141	-0.90966797	+36.14501953	+5.73486328	-41.92382813	+1460
+1457970681.90450000	+8.59130859	-6.57861328	-1.01513672	+58.51318359	+2.52685547	-56.29394531	+1756	+8.43310547	-5.80957031	-0.63720703	+4.52636719	-7.95410156	+17.29248047	+1500	+6.79394531	-9.68994141	-0.91406250	+36.16699219	+5.77880859	-41.85791016	+1464
+1457970681.90870000	+8.58251953	-6.57421875	-1.01513672	+58.55712891	+2.54882813	-56.29394531	+1748	+8.42871094	-5.80957031	-0.63281250	+4.54833984	-7.93212891	+17.27050781	+1488	+6.78076172	-9.69433594	-0.91845703	+36.16699219	+5.80078125	-41.81396484	+1468
+1457970681.91290000	+8.57373047	-6.57861328	-1.01513672	+58.55712891	+2.57080078	-56.25000000	+1740	+8.41992188	-5.80957031	-0.63281250	+4.52636719	-7.91015625	+17.27050781	+1480	+6.77197266	-9.69433594	-0.91845703	+36.14501953	+5.82275391	-41.74804688	+1472
+1457970681.91700010	+8.56494141	-6.57421875	-1.01513672	+58.60107422	+2.57080078	-56.20605469	+1732	+8.41113281	-5.80957031	-0.63281250	+4.54833984	-7.88818359	+17.27050781	+1472	+6.76318359	-9.69433594	-0.92285156	+36.14501953	+5.84472656	-41.70410156	+1472
+1457970681.92540000	+8.55175781	-6.56982422	-1.01074219	+58.64501953	+2.57080078	-56.18408203	+1720	+8.40234375	-5.80957031	-0.62841797	+4.57031250	-7.84423828	+17.27050781	+1452	+6.74121094	-9.69873047	-0.93164063	+36.12304688	+5.84472656	-41.57226563	+1476
+1457970681.92950010	+8.54736328	-6.56542969	-1.01074219	+58.68896484	+2.57080078	-56.16210938	+1712	+8.39794922	-5.80517578	-0.62402344	+4.57031250	-7.84423828	+17.27050781	+1444	+6.73242188	-9.69873047	-0.93603516	+36.10107422	+5.82275391	-41.52832031	+1476
+1457970681.93370010	+8.54296875	-6.56542969	-1.00634766	+58.73291016	+2.57080078	-56.16210938	+1704	+8.39355469	-5.80517578	-0.61962891	+4.57031250	-7.84423828	+17.27050781	+1436	+6.72363281	-9.69873047	-0.93603516	+36.07910156	+5.82275391	-41.50634766	+1476
+1457970681.93779990	+8.53857422	-6.56542969	-1.00195313	+58.73291016	+2.57080078	-56.14013672	+1696	+8.38916016	-5.80517578	-0.61962891	+4.54833984	-7.84423828	+17.27050781	+1432	+6.71923828	-9.70312500	-0.93603516	+36.07910156	+5.82275391	-41.48437500	+1476
+1457970681.94199990	+8.53857422	-6.56103516	-1.00195313	+58.73291016	+2.54882813	-56.11816406	+1688	+8.38476563	-5.80517578	-0.61523438	+4.54833984	-7.82226563	+17.27050781	+1424	+6.71044922	-9.70312500	-0.93603516	+36.05712891	+5.82275391	-41.44042969	+1476
+1457970681.94619990	+8.53417969	-6.56103516	-0.99755859	+58.75488281	+2.54882813	-56.09619141	+1684	+8.38476563	-5.80517578	-0.61523438	+4.54833984	-7.82226563	+17.27050781	+1416	+6.70605469	-9.70312500	-0.93603516	+36.03515625	+5.82275391	-41.41845703	+1472
+1457970681.95030000	+8.52978516	-6.56103516	-0.99755859	+58.73291016	+2.52685547	-56.05224609	+1676	+8.38037109	-5.80517578	-0.61083984	+4.52636719	-7.80029297	+17.29248047	+1412	+6.70166016	-9.70312500	-0.93603516	+36.01318359	+5.82275391	-41.39648438	+1472
+1457970681.95450000	+8.52978516	-6.55664063	-0.99755859	+58.75488281	+2.50488281	-56.03027344	+1672	+8.38037109	-5.80517578	-0.61083984	+4.52636719	-7.80029297	+17.29248047	+1404	+6.69726563	-9.70312500	-0.93603516	+35.99121094	+5.82275391	-41.39648438	+1468
+1457970681.96280000	+8.52978516	-6.55664063	-0.99316406	+58.75488281	+2.46093750	-55.98632813	+1660	+8.38037109	-5.80517578	-0.60644531	+4.48242188	-7.77832031	+17.31445313	+1396	+6.69287109	-9.69873047	-0.93164063	+35.99121094	+5.80078125	-41.37451172	+1468
+1457970681.96700000	+8.52978516	-6.55664063	-0.99316406	+58.73291016	+2.43896484	-55.98632813	+1656	+8.37597656	-5.80517578	-0.60644531	+4.46044922	-7.77832031	+17.33642578	+1388	+6.69287109	-9.69873047	-0.93164063	+35.99121094	+5.80078125	-41.37451172	+1464
+1457970681.97120000	+8.52978516	-6.55664063	-0.98876953	+58.73291016	+2.39501953	-55.96435547	+1652	+8.37597656	-5.80517578	-0.60205078	+4.43847656	-7.80029297	+17.33642578	+1384	+6.69726563	-9.69433594	-0.92724609	+35.99121094	+5.80078125	-41.39648438	+1464
+1457970681.97530010	+8.52978516	-6.55664063	-0.98876953	+58.73291016	+2.37304688	-55.96435547	+1644	+8.37597656	-5.80517578	-0.60205078	+4.41650391	-7.80029297	+17.35839844	+1380	+6.69726563	-9.69433594	-0.92285156	+35.99121094	+5.80078125	-41.39648438	+1464
+1457970681.97950010	+8.52978516	-6.55664063	-0.98876953	+58.71093750	+2.35107422	-55.94238281	+1640	+8.37597656	-5.80078125	-0.60205078	+4.39453125	-7.80029297	+17.35839844	+1372	+6.69726563	-9.69433594	-0.91845703	+35.99121094	+5.80078125	-41.41845703	+1464
+1457970681.98370000	+8.53417969	-6.55664063	-0.98437500	+58.68896484	+2.32910156	-55.92041016	+1636	+8.38037109	-5.80078125	-0.59765625	+4.37255859	-7.80029297	+17.38037109	+1368	+6.70166016	-9.68994141	-0.91406250	+35.99121094	+5.80078125	-41.44042969	+1468
+1457970681.98779990	+8.53417969	-6.55664063	-0.98437500	+58.68896484	+2.30712891	-55.89843750	+1636	+8.38037109	-5.80078125	-0.59765625	+4.37255859	-7.80029297	+17.38037109	+1364	+6.70166016	-9.68994141	-0.90966797	+36.01318359	+5.80078125	-41.44042969	+1468
+1457970681.99620010	+8.53417969	-6.55664063	-0.97998047	+58.66699219	+2.24121094	-55.87646484	+1628	+8.38037109	-5.80078125	-0.59765625	+4.32861328	-7.82226563	+17.40234375	+1356	+6.70605469	-9.68554688	-0.90087891	+36.01318359	+5.80078125	-41.48437500	+1468
+1457970682.00029990	+8.53417969	-6.55664063	-0.97998047	+58.64501953	+2.21923828	-55.85449219	+1628	+8.38037109	-5.80078125	-0.59765625	+4.30664063	-7.82226563	+17.40234375	+1352	+6.71044922	-9.68115234	-0.89648438	+36.03515625	+5.80078125	-41.48437500	+1472
+1457970682.00449990	+8.53857422	-6.55664063	-0.97998047	+58.64501953	+2.19726563	-55.85449219	+1624	+8.38037109	-5.80078125	-0.59326172	+4.28466797	-7.82226563	+17.40234375	+1344	+6.71484375	-9.68115234	-0.89648438	+36.03515625	+5.80078125	-41.50634766	+1472
+1457970682.00860000	+8.53857422	-6.55664063	-0.97558594	+58.62304688	+2.17529297	-55.83251953	+1624	+8.38037109	-5.80078125	-0.59326172	+4.26269531	-7.82226563	+17.42431641	+1344	+6.71484375	-9.67675781	-0.89208984	+36.03515625	+5.80078125	-41.50634766	+1472
+1457970682.01280000	+8.53857422	-6.55664063	-0.97558594	+58.62304688	+2.15332031	-55.81054688	+1620	+8.38037109	-5.80078125	-0.59326172	+4.26269531	-7.82226563	+17.42431641	+1340	+6.71923828	-9.67675781	-0.88769531	+36.03515625	+5.82275391	-41.52832031	+1472
+1457970682.01700000	+8.53857422	-6.55664063	-0.97558594	+58.60107422	+2.13134766	-55.81054688	+1620	+8.38037109	-5.80078125	-0.59326172	+4.24072266	-7.84423828	+17.42431641	+1336	+6.71923828	-9.67675781	-0.88330078	+36.03515625	+5.82275391	-41.52832031	+1476
+1457970682.02530000	+8.53857422	-6.55664063	-0.97119141	+58.57910156	+2.10937500	-55.76660156	+1616	+8.38037109	-5.80078125	-0.58886719	+4.19677734	-7.84423828	+17.42431641	+1328	+6.71923828	-9.67236328	-0.87890625	+36.03515625	+5.82275391	-41.52832031	+1476
+1457970682.02950000	+8.53857422	-6.55224609	-0.97119141	+58.55712891	+2.08740234	-55.74462891	+1616	+8.38037109	-5.80078125	-0.58886719	+4.19677734	-7.84423828	+17.42431641	+1324	+6.71923828	-9.67236328	-0.87890625	+36.03515625	+5.82275391	-41.52832031	+1476
+1457970682.03360010	+8.53857422	-6.55224609	-0.96679688	+58.55712891	+2.06542969	-55.72265625	+1616	+8.38476563	-5.80078125	-0.58886719	+4.17480469	-7.84423828	+17.42431641	+1320	+6.71923828	-9.67236328	-0.87890625	+36.01318359	+5.84472656	-41.50634766	+1476
+1457970682.03780010	+8.53857422	-6.55224609	-0.96679688	+58.53515625	+2.06542969	-55.72265625	+1616	+8.38476563	-5.80078125	-0.58886719	+4.15283203	-7.82226563	+17.42431641	+1320	+6.71923828	-9.66796875	-0.87890625	+36.01318359	+5.84472656	-41.50634766	+1476
+1457970682.04200010	+8.53857422	-6.55224609	-0.96679688	+58.51318359	+2.06542969	-55.70068359	+1612	+8.38476563	-5.80078125	-0.58447266	+4.13085938	-7.82226563	+17.42431641	+1316	+6.71484375	-9.66796875	-0.87890625	+35.99121094	+5.84472656	-41.48437500	+1476
+1457970682.04609990	+8.53857422	-6.55224609	-0.96679688	+58.51318359	+2.06542969	-55.70068359	+1612	+8.38476563	-5.80078125	-0.58447266	+4.10888672	-7.82226563	+17.42431641	+1312	+6.71484375	-9.66796875	-0.87890625	+35.96923828	+5.84472656	-41.46240234	+1476
+1457970682.05029990	+8.53857422	-6.55224609	-0.96240234	+58.49121094	+2.06542969	-55.67871094	+1612	+8.38476563	-5.80078125	-0.58447266	+4.08691406	-7.82226563	+17.42431641	+1312	+6.71044922	-9.66796875	-0.88330078	+35.94726563	+5.84472656	-41.44042969	+1476
+1457970682.05859990	+8.53857422	-6.55224609	-0.96240234	+58.44726563	+2.06542969	-55.65673828	+1608	+8.38476563	-5.80078125	-0.58447266	+4.02099609	-7.80029297	+17.40234375	+1308	+6.70605469	-9.67236328	-0.88769531	+35.88134766	+5.86669922	-41.39648438	+1480
+1457970682.06279990	+8.53857422	-6.55224609	-0.96240234	+58.44726563	+2.06542969	-55.63476563	+1608	+8.38476563	-5.80078125	-0.58447266	+3.99902344	-7.80029297	+17.40234375	+1304	+6.70166016	-9.67236328	-0.88769531	+35.85937500	+5.86669922	-41.37451172	+1480
+1457970682.06699990	+8.53857422	-6.55224609	-0.96240234	+58.42529297	+2.06542969	-55.63476563	+1608	+8.38916016	-5.80078125	-0.58007813	+3.97705078	-7.77832031	+17.40234375	+1304	+6.69726563	-9.67236328	-0.89208984	+35.83740234	+5.86669922	-41.35253906	+1480
+1457970682.07110000	+8.53417969	-6.55224609	-0.96240234	+58.40332031	+2.06542969	-55.63476563	+1608	+8.38916016	-5.80078125	-0.58007813	+3.95507813	-7.77832031	+17.40234375	+1300	+6.69726563	-9.67236328	-0.89208984	+35.81542969	+5.86669922	-41.30859375	+1480
+1457970682.07530000	+8.53417969	-6.55224609	-0.96240234	+58.38134766	+2.06542969	-55.61279297	+1604	+8.38916016	-5.80078125	-0.58007813	+3.91113281	-7.77832031	+17.38037109	+1300	+6.69287109	-9.67236328	-0.89648438	+35.77148438	+5.88867188	-41.28662109	+1480
+1457970682.07950000	+8.53417969	-6.55224609	-0.96240234	+58.35937500	+2.06542969	-55.61279297	+1604	+8.38916016	-5.80078125	-0.58007813	+3.88916016	-7.75634766	+17.38037109	+1300	+6.68847656	-9.67236328	-0.89648438	+35.74951172	+5.88867188	-41.28662109	+1480
+1457970682.08360000	+8.53417969	-6.55224609	-0.95800781	+58.35937500	+2.04345703	-55.61279297	+1604	+8.38916016	-5.80078125	-0.58007813	+3.86718750	-7.75634766	+17.38037109	+1296	+6.68847656	-9.67236328	-0.90087891	+35.72753906	+5.88867188	-41.26464844	+1480
+1457970682.09190010	+8.53417969	-6.55224609	-0.95800781	+58.31542969	+2.04345703	-55.59082031	+1604	+8.38916016	-5.80078125	-0.58007813	+3.80126953	-7.73437500	+17.38037109	+1296	+6.68408203	-9.67236328	-0.90087891	+35.68359375	+5.91064453	-41.22070313	+1476
+1457970682.09610010	+8.53417969	-6.55224609	-0.95800781	+58.29345703	+2.04345703	-55.56884766	+1600	+8.38916016	-5.80078125	-0.58007813	+3.75732422	-7.73437500	+17.40234375	+1296	+6.67968750	-9.67236328	-0.90087891	+35.66162109	+5.91064453	-41.19873047	+1476
+1457970682.10030010	+8.53417969	-6.55664063	-0.95800781	+58.27148438	+2.02148438	-55.54687500	+1600	+8.38916016	-5.80078125	-0.58007813	+3.73535156	-7.73437500	+17.40234375	+1296	+6.67968750	-9.67236328	-0.90087891	+35.66162109	+5.91064453	-41.19873047	+1476
+1457970682.10439990	+8.53417969	-6.55664063	-0.95800781	+58.24951172	+2.02148438	-55.54687500	+1600	+8.39355469	-5.80517578	-0.58007813	+3.69140625	-7.71240234	+17.40234375	+1296	+6.67968750	-9.67236328	-0.90087891	+35.63964844	+5.91064453	-41.17675781	+1472
+1457970682.10859990	+8.53417969	-6.55664063	-0.95800781	+58.22753906	+1.99951172	-55.52490234	+1600	+8.39355469	-5.80517578	-0.58007813	+3.64746094	-7.71240234	+17.42431641	+1296	+6.67968750	-9.67236328	-0.90087891	+35.61767578	+5.93261719	-41.17675781	+1472
+1457970682.11279990	+8.53417969	-6.56103516	-0.95800781	+58.18359375	+1.97753906	-55.52490234	+1600	+8.39355469	-5.80517578	-0.57568359	+3.60351563	-7.71240234	+17.42431641	+1292	+6.67968750	-9.67236328	-0.90087891	+35.61767578	+5.93261719	-41.17675781	+1472
+1457970682.11690000	+8.53417969	-6.56103516	-0.95800781	+58.16162109	+1.95556641	-55.50292969	+1600	+8.39355469	-5.80517578	-0.57568359	+3.58154297	-7.71240234	+17.44628906	+1292	+6.67968750	-9.67236328	-0.89648438	+35.59570313	+5.95458984	-41.17675781	+1472
+1457970682.12529990	+8.53417969	-6.56542969	-0.95800781	+58.11767578	+1.91162109	-55.43701172	+1600	+8.39355469	-5.80957031	-0.57568359	+3.49365234	-7.71240234	+17.46826172	+1292	+6.67968750	-9.67236328	-0.89208984	+35.59570313	+5.97656250	-41.15478516	+1472
+1457970682.12940000	+8.53417969	-6.56542969	-0.95800781	+58.07373047	+1.88964844	-55.41503906	+1600	+8.39355469	-5.80957031	-0.57568359	+3.47167969	-7.69042969	+17.49023438	+1292	+6.67968750	-9.66796875	-0.89208984	+35.59570313	+5.97656250	-41.15478516	+1472
+1457970682.13360000	+8.53417969	-6.56542969	-0.95800781	+58.05175781	+1.86767578	-55.39306641	+1600	+8.38916016	-5.80957031	-0.57568359	+3.42773438	-7.69042969	+17.51220703	+1292	+6.67968750	-9.66796875	-0.88769531	+35.59570313	+5.99853516	-41.15478516	+1472
+1457970682.13780000	+8.53417969	-6.56982422	-0.95800781	+58.05175781	+1.84570313	-55.34912109	+1600	+8.38916016	-5.80957031	-0.57568359	+3.40576172	-7.69042969	+17.51220703	+1292	+6.67968750	-9.66796875	-0.88330078	+35.57373047	+6.02050781	-41.15478516	+1472
+1457970682.14190010	+8.52978516	-6.56982422	-0.95800781	+58.02978516	+1.82373047	-55.32714844	+1600	+8.38916016	-5.80957031	-0.57568359	+3.38378906	-7.69042969	+17.53417969	+1288	+6.67529297	-9.66357422	-0.88330078	+35.57373047	+6.04248047	-41.15478516	+1472
+1457970682.14610000	+8.52978516	-6.56982422	-0.95800781	+58.00781250	+1.80175781	-55.30517578	+1600	+8.38916016	-5.81396484	-0.57128906	+3.36181641	-7.69042969	+17.53417969	+1288	+6.67529297	-9.66357422	-0.87890625	+35.57373047	+6.06445313	-41.15478516	+1472
+1457970682.15440010	+8.52539063	-6.56982422	-0.95800781	+58.00781250	+1.75781250	-55.23925781	+1600	+8.38916016	-5.81396484	-0.57128906	+3.31787109	-7.66845703	+17.55615234	+1288	+6.66650391	-9.66357422	-0.87890625	+35.55175781	+6.10839844	-41.11083984	+1472
+1457970682.15860010	+8.52539063	-6.56982422	-0.95800781	+58.00781250	+1.73583984	-55.21728516	+1600	+8.38476563	-5.81396484	-0.57128906	+3.29589844	-7.66845703	+17.55615234	+1288	+6.66650391	-9.66357422	-0.87890625	+35.52978516	+6.13037109	-41.08886719	+1472
+1457970682.16269990	+8.52099609	-6.56982422	-0.95800781	+58.00781250	+1.71386719	-55.19531250	+1600	+8.38476563	-5.81396484	-0.57128906	+3.29589844	-7.64648438	+17.55615234	+1284	+6.66210938	-9.66357422	-0.88330078	+35.50781250	+6.13037109	-41.06689453	+1472
+1457970682.16689990	+8.52099609	-6.56982422	-0.95800781	+58.00781250	+1.69189453	-55.17333984	+1600	+8.38476563	-5.81396484	-0.57128906	+3.27392578	-7.64648438	+17.55615234	+1284	+6.65332031	-9.66796875	-0.88330078	+35.48583984	+6.15234375	-41.04492188	+1472
+1457970682.17109990	+8.51660156	-6.56542969	-0.95800781	+58.00781250	+1.69189453	-55.15136719	+1600	+8.38476563	-5.81396484	-0.57128906	+3.27392578	-7.64648438	+17.55615234	+1284	+6.64892578	-9.66796875	-0.88769531	+35.46386719	+6.17431641	-41.02294922	+1476
+1457970682.17520000	+8.51660156	-6.56542969	-0.95800781	+58.00781250	+1.66992188	-55.12939453	+1600	+8.38037109	-5.81396484	-0.57128906	+3.25195313	-7.64648438	+17.55615234	+1284	+6.64453125	-9.66796875	-0.88769531	+35.46386719	+6.17431641	-40.97900391	+1476
+1457970682.17940000	+8.51220703	-6.56542969	-0.95800781	+58.00781250	+1.66992188	-55.12939453	+1596	+8.38037109	-5.81396484	-0.57128906	+3.25195313	-7.64648438	+17.55615234	+1284	+6.64013672	-9.66796875	-0.89208984	+35.44189453	+6.19628906	-40.95703125	+1476
+1457970682.18770000	+8.51220703	-6.56542969	-0.95800781	+58.00781250	+1.64794922	-55.10742188	+1596	+8.38037109	-5.81396484	-0.57128906	+3.22998047	-7.62451172	+17.53417969	+1280	+6.63134766	-9.67236328	-0.89648438	+35.39794922	+6.21826172	-40.91308594	+1476
+1457970682.19190000	+8.51220703	-6.56103516	-0.95800781	+58.00781250	+1.64794922	-55.08544922	+1596	+8.38037109	-5.81396484	-0.57128906	+3.22998047	-7.62451172	+17.53417969	+1280	+6.62695313	-9.67236328	-0.90087891	+35.37597656	+6.21826172	-40.89111328	+1476
+1457970682.19610000	+8.50781250	-6.56103516	-0.95800781	+58.00781250	+1.62597656	-55.08544922	+1596	+8.38037109	-5.81396484	-0.57128906	+3.20800781	-7.62451172	+17.53417969	+1280	+6.62255859	-9.67236328	-0.90527344	+35.35400391	+6.21826172	-40.86914063	+1472
+1457970682.20020010	+8.50781250	-6.56103516	-0.95800781	+58.00781250	+1.62597656	-55.08544922	+1596	+8.38037109	-5.81396484	-0.57128906	+3.20800781	-7.62451172	+17.53417969	+1280	+6.62255859	-9.67236328	-0.90527344	+35.33203125	+6.24023438	-40.86914063	+1472
+1457970682.20440010	+8.50781250	-6.56103516	-0.95800781	+58.00781250	+1.62597656	-55.08544922	+1592	+8.38037109	-5.81396484	-0.57128906	+3.20800781	-7.62451172	+17.53417969	+1280	+6.62255859	-9.67236328	-0.90966797	+35.33203125	+6.24023438	-40.84716797	+1472
+1457970682.20860000	+8.50781250	-6.56103516	-0.95800781	+58.00781250	+1.60400391	-55.08544922	+1592	+8.37597656	-5.81396484	-0.57128906	+3.18603516	-7.62451172	+17.53417969	+1280	+6.61816406	-9.67236328	-0.90966797	+35.33203125	+6.24023438	-40.84716797	+1468
+1457970682.21269990	+8.50781250	-6.56103516	-0.95800781	+58.00781250	+1.60400391	-55.08544922	+1592	+8.37597656	-5.81396484	-0.57128906	+3.18603516	-7.62451172	+17.53417969	+1280	+6.61816406	-9.67236328	-0.90966797	+35.31005859	+6.24023438	-40.84716797	+1468
+1457970682.22110010	+8.51220703	-6.56103516	-0.95800781	+57.98583984	+1.60400391	-55.08544922	+1592	+8.37597656	-5.81396484	-0.56689453	+3.18603516	-7.62451172	+17.51220703	+1280	+6.61816406	-9.67236328	-0.90966797	+35.33203125	+6.24023438	-40.86914063	+1464
+1457970682.22519990	+8.51220703	-6.56103516	-0.95800781	+57.98583984	+1.58203125	-55.08544922	+1588	+8.37597656	-5.81396484	-0.56689453	+3.16406250	-7.62451172	+17.51220703	+1280	+6.62255859	-9.67236328	-0.90966797	+35.33203125	+6.24023438	-40.86914063	+1460
+1457970682.22939990	+8.51220703	-6.56103516	-0.95800781	+57.98583984	+1.58203125	-55.08544922	+1588	+8.37597656	-5.81396484	-0.56689453	+3.16406250	-7.62451172	+17.51220703	+1280	+6.62255859	-9.67236328	-0.90966797	+35.33203125	+6.24023438	-40.89111328	+1460
+1457970682.23359990	+8.51220703	-6.56103516	-0.95800781	+57.98583984	+1.58203125	-55.08544922	+1588	+8.37597656	-5.81396484	-0.56689453	+3.16406250	-7.64648438	+17.51220703	+1280	+6.62255859	-9.67236328	-0.90527344	+35.33203125	+6.24023438	-40.89111328	+1460
+1457970682.23770000	+8.51220703	-6.56103516	-0.95800781	+57.98583984	+1.58203125	-55.08544922	+1588	+8.37597656	-5.80957031	-0.56689453	+3.14208984	-7.64648438	+17.51220703	+1280	+6.62255859	-9.67236328	-0.90527344	+35.33203125	+6.24023438	-40.91308594	+1456
+1457970682.24190000	+8.51220703	-6.56103516	-0.95800781	+57.98583984	+1.58203125	-55.08544922	+1588	+8.38037109	-5.80957031	-0.56689453	+3.14208984	-7.64648438	+17.51220703	+1280	+6.62255859	-9.67236328	-0.90527344	+35.33203125	+6.24023438	-40.91308594	+1456
+1457970682.24600010	+8.51220703	-6.56103516	-0.95800781	+57.98583984	+1.58203125	-55.08544922	+1588	+8.38037109	-5.80957031	-0.56689453	+3.14208984	-7.64648438	+17.51220703	+1280	+6.62695313	-9.67236328	-0.90527344	+35.35400391	+6.24023438	-40.93505859	+1456
+1457970682.25440000	+8.51660156	-6.56103516	-0.95800781	+57.98583984	+1.56005859	-55.08544922	+1588	+8.38037109	-5.80957031	-0.56689453	+3.12011719	-7.64648438	+17.51220703	+1280	+6.62695313	-9.66796875	-0.90527344	+35.35400391	+6.24023438	-40.93505859	+1452
+1457970682.25850010	+8.51660156	-6.56103516	-0.95800781	+57.96386719	+1.56005859	-55.08544922	+1588	+8.38037109	-5.80957031	-0.56689453	+3.12011719	-7.64648438	+17.51220703	+1280	+6.62695313	-9.66796875	-0.90087891	+35.35400391	+6.24023438	-40.95703125	+1452
+1457970682.26270010	+8.51660156	-6.56103516	-0.95800781	+57.96386719	+1.56005859	-55.10742188	+1588	+8.38037109	-5.80957031	-0.56689453	+3.12011719	-7.64648438	+17.51220703	+1280	+6.63134766	-9.66796875	-0.90087891	+35.37597656	+6.24023438	-40.95703125	+1452
+1457970682.26690010	+8.51660156	-6.56103516	-0.95800781	+57.96386719	+1.56005859	-55.10742188	+1588	+8.38037109	-5.80957031	-0.56689453	+3.12011719	-7.64648438	+17.51220703	+1280	+6.63134766	-9.66796875	-0.90087891	+35.37597656	+6.24023438	-40.97900391	+1452
+1457970682.27099990	+8.51660156	-6.56103516	-0.95800781	+57.96386719	+1.56005859	-55.10742188	+1588	+8.38037109	-5.80957031	-0.56689453	+3.12011719	-7.64648438	+17.51220703	+1280	+6.63134766	-9.66796875	-0.90087891	+35.37597656	+6.24023438	-41.00097656	+1448
+1457970682.27519990	+8.51660156	-6.56103516	-0.95800781	+57.96386719	+1.56005859	-55.10742188	+1588	+8.38037109	-5.80957031	-0.56689453	+3.09814453	-7.64648438	+17.51220703	+1280	+6.63134766	-9.66796875	-0.90087891	+35.37597656	+6.24023438	-41.00097656	+1448
+1457970682.28350000	+8.51660156	-6.56103516	-0.95800781	+57.96386719	+1.56005859	-55.10742188	+1588	+8.38037109	-5.80957031	-0.57128906	+3.09814453	-7.64648438	+17.49023438	+1280	+6.63574219	-9.66796875	-0.89648438	+35.39794922	+6.26220703	-41.04492188	+1448
+1457970682.28769990	+8.51660156	-6.56103516	-0.95800781	+57.96386719	+1.58203125	-55.10742188	+1588	+8.38037109	-5.80957031	-0.57128906	+3.09814453	-7.64648438	+17.49023438	+1276	+6.63574219	-9.66796875	-0.89648438	+35.39794922	+6.26220703	-41.04492188	+1448
+1457970682.29189990	+8.51660156	-6.56103516	-0.95800781	+57.96386719	+1.58203125	-55.10742188	+1588	+8.38037109	-5.80957031	-0.57128906	+3.09814453	-7.64648438	+17.49023438	+1276	+6.63574219	-9.66796875	-0.89648438	+35.39794922	+6.26220703	-41.06689453	+1448
+1457970682.29600000	+8.51660156	-6.56103516	-0.95800781	+57.96386719	+1.58203125	-55.10742188	+1588	+8.38037109	-5.80957031	-0.57128906	+3.09814453	-7.64648438	+17.49023438	+1276	+6.63574219	-9.66796875	-0.90087891	+35.39794922	+6.28417969	-41.06689453	+1448
+1457970682.30020000	+8.51660156	-6.56103516	-0.95800781	+57.96386719	+1.58203125	-55.10742188	+1588	+8.38037109	-5.80957031	-0.57128906	+3.09814453	-7.64648438	+17.46826172	+1276	+6.63574219	-9.66796875	-0.90087891	+35.39794922	+6.30615234	-41.06689453	+1444
+1457970682.30440000	+8.51660156	-6.56103516	-0.96240234	+57.96386719	+1.60400391	-55.10742188	+1588	+8.38037109	-5.80957031	-0.57128906	+3.09814453	-7.62451172	+17.46826172	+1276	+6.63574219	-9.66796875	-0.90087891	+35.39794922	+6.30615234	-41.08886719	+1444
+1457970682.31270000	+8.51660156	-6.56103516	-0.96240234	+57.96386719	+1.60400391	-55.10742188	+1588	+8.38037109	-5.80957031	-0.57128906	+3.09814453	-7.62451172	+17.44628906	+1276	+6.63134766	-9.67236328	-0.90527344	+35.39794922	+6.35009766	-41.08886719	+1444
+1457970682.31690000	+8.51660156	-6.56542969	-0.96240234	+57.96386719	+1.60400391	-55.10742188	+1584	+8.38037109	-5.80957031	-0.57128906	+3.09814453	-7.60253906	+17.44628906	+1276	+6.62695313	-9.67236328	-0.90527344	+35.37597656	+6.37207031	-41.08886719	+1444
+1457970682.32100010	+8.51660156	-6.56542969	-0.96240234	+57.96386719	+1.62597656	-55.10742188	+1584	+8.38037109	-5.80957031	-0.57568359	+3.09814453	-7.60253906	+17.44628906	+1276	+6.62695313	-9.67675781	-0.90527344	+35.37597656	+6.39404297	-41.08886719	+1444
+1457970682.32520010	+8.51660156	-6.56542969	-0.96240234	+57.96386719	+1.62597656	-55.10742188	+1584	+8.38037109	-5.80957031	-0.57568359	+3.09814453	-7.60253906	+17.42431641	+1276	+6.62695313	-9.67675781	-0.90527344	+35.37597656	+6.41601563	-41.08886719	+1444
+1457970682.33349990	+8.51660156	-6.56542969	-0.96240234	+57.96386719	+1.64794922	-55.10742188	+1584	+8.37597656	-5.81396484	-0.57568359	+3.09814453	-7.58056641	+17.42431641	+1276	+6.62255859	-9.68115234	-0.90966797	+35.37597656	+6.45996094	-41.11083984	+1444
+1457970682.33769990	+8.51220703	-6.56542969	-0.96240234	+57.96386719	+1.64794922	-55.08544922	+1584	+8.37597656	-5.81396484	-0.57568359	+3.09814453	-7.55859375	+17.40234375	+1276	+6.62255859	-9.68115234	-0.90966797	+35.37597656	+6.48193359	-41.13281250	+1444
+1457970682.34180000	+8.51220703	-6.56542969	-0.96240234	+57.96386719	+1.66992188	-55.08544922	+1584	+8.37597656	-5.81396484	-0.57568359	+3.09814453	-7.55859375	+17.40234375	+1276	+6.62255859	-9.68115234	-0.90966797	+35.39794922	+6.52587891	-41.15478516	+1444
+1457970682.34600000	+8.51220703	-6.56542969	-0.96679688	+57.96386719	+1.66992188	-55.08544922	+1584	+8.37597656	-5.81396484	-0.57568359	+3.09814453	-7.53662109	+17.38037109	+1276	+6.62255859	-9.68115234	-0.90527344	+35.39794922	+6.54785156	-41.15478516	+1444
+1457970682.35019990	+8.51220703	-6.56542969	-0.96679688	+57.98583984	+1.69189453	-55.08544922	+1584	+8.37597656	-5.81396484	-0.58007813	+3.12011719	-7.53662109	+17.38037109	+1276	+6.62255859	-9.68115234	-0.90527344	+35.41992188	+6.56982422	-41.19873047	+1444
+1457970682.35430000	+8.51220703	-6.56982422	-0.96679688	+57.98583984	+1.69189453	-55.08544922	+1584	+8.37597656	-5.81396484	-0.58007813	+3.12011719	-7.53662109	+17.38037109	+1276	+6.62695313	-9.68115234	-0.90527344	+35.44189453	+6.59179688	-41.22070313	+1444
+1457970682.35850000	+8.51220703	-6.56982422	-0.96679688	+57.98583984	+1.69189453	-55.08544922	+1584	+8.37597656	-5.81396484	-0.58007813	+3.12011719	-7.51464844	+17.35839844	+1276	+6.62695313	-9.68115234	-0.90087891	+35.46386719	+6.59179688	-41.24267578	+1444
+1457970682.36270000	+8.51220703	-6.56982422	-0.96679688	+58.00781250	+1.71386719	-55.06347656	+1584	+8.37597656	-5.81396484	-0.58007813	+3.12011719	-7.51464844	+17.35839844	+1276	+6.63134766	-9.68115234	-0.90087891	+35.48583984	+6.61376953	-41.26464844	+1444
+1457970682.37100010	+8.51220703	-6.56982422	-0.97119141	+58.02978516	+1.71386719	-55.06347656	+1584	+8.37597656	-5.81396484	-0.58007813	+3.14208984	-7.49267578	+17.33642578	+1276	+6.63574219	-9.68115234	-0.89648438	+35.55175781	+6.63574219	-41.33056641	+1444
+1457970682.37520000	+8.50781250	-6.57421875	-0.97119141	+58.02978516	+1.71386719	-55.06347656	+1584	+8.37597656	-5.81396484	-0.58447266	+3.14208984	-7.49267578	+17.31445313	+1276	+6.63574219	-9.68115234	-0.89208984	+35.57373047	+6.63574219	-41.35253906	+1448
+1457970682.37930010	+8.50781250	-6.57421875	-0.97119141	+58.05175781	+1.73583984	-55.06347656	+1584	+8.37597656	-5.81396484	-0.58447266	+3.16406250	-7.49267578	+17.31445313	+1276	+6.64013672	-9.68115234	-0.89208984	+35.59570313	+6.65771484	-41.39648438	+1448
+1457970682.38350010	+8.50781250	-6.57421875	-0.97119141	+58.05175781	+1.73583984	-55.06347656	+1584	+8.37597656	-5.81835938	-0.58447266	+3.16406250	-7.49267578	+17.29248047	+1276	+6.64453125	-9.68115234	-0.88769531	+35.61767578	+6.65771484	-41.41845703	+1448
+1457970682.38770010	+8.50781250	-6.57421875	-0.97558594	+58.07373047	+1.73583984	-55.06347656	+1588	+8.37158203	-5.81835938	-0.58447266	+3.16406250	-7.49267578	+17.29248047	+1276	+6.64453125	-9.68115234	-0.88769531	+35.63964844	+6.67968750	-41.41845703	+1448
+1457970682.39179990	+8.50781250	-6.57861328	-0.97558594	+58.07373047	+1.73583984	-55.06347656	+1588	+8.37158203	-5.81835938	-0.58447266	+3.18603516	-7.49267578	+17.27050781	+1276	+6.64453125	-9.68115234	-0.88769531	+35.66162109	+6.67968750	-41.44042969	+1452
+1457970682.39599990	+8.50781250	-6.57861328	-0.97558594	+58.09570313	+1.73583984	-55.06347656	+1588	+8.37158203	-5.81835938	-0.58447266	+3.18603516	-7.49267578	+17.24853516	+1276	+6.64892578	-9.68115234	-0.88769531	+35.66162109	+6.67968750	-41.46240234	+1452
+1457970682.40430000	+8.50781250	-6.57861328	-0.97558594	+58.09570313	+1.73583984	-55.04150391	+1588	+8.37158203	-5.81835938	-0.58886719	+3.20800781	-7.49267578	+17.22656250	+1272	+6.64892578	-9.68115234	-0.88769531	+35.68359375	+6.70166016	-41.46240234	+1452
+1457970682.40850000	+8.50781250	-6.57861328	-0.97998047	+58.11767578	+1.73583984	-55.04150391	+1588	+8.37158203	-5.81835938	-0.58886719	+3.20800781	-7.47070313	+17.20458984	+1272	+6.64892578	-9.68554688	-0.88769531	+35.68359375	+6.70166016	-41.46240234	+1452
+1457970682.41260000	+8.50781250	-6.57861328	-0.97998047	+58.11767578	+1.75781250	-55.04150391	+1588	+8.37158203	-5.81835938	-0.58886719	+3.20800781	-7.47070313	+17.18261719	+1272	+6.64453125	-9.68554688	-0.88769531	+35.66162109	+6.70166016	-41.46240234	+1452
+1457970682.41680000	+8.50781250	-6.57861328	-0.97998047	+58.13964844	+1.75781250	-55.04150391	+1588	+8.37158203	-5.82275391	-0.58886719	+3.22998047	-7.47070313	+17.16064453	+1272	+6.64453125	-9.68554688	-0.88769531	+35.66162109	+6.72363281	-41.46240234	+1452
+1457970682.42100000	+8.50341797	-6.57861328	-0.97998047	+58.13964844	+1.75781250	-55.04150391	+1588	+8.37158203	-5.82275391	-0.58886719	+3.22998047	-7.47070313	+17.13867188	+1272	+6.64453125	-9.68554688	-0.89208984	+35.66162109	+6.72363281	-41.46240234	+1452
+1457970682.42510010	+8.50341797	-6.57861328	-0.97998047	+58.13964844	+1.75781250	-55.04150391	+1588	+8.37158203	-5.82275391	-0.58886719	+3.22998047	-7.47070313	+17.11669922	+1272	+6.64013672	-9.68994141	-0.89208984	+35.63964844	+6.74560547	-41.44042969	+1452
+1457970682.42930010	+8.50341797	-6.57861328	-0.97998047	+58.13964844	+1.77978516	-55.04150391	+1588	+8.37158203	-5.82275391	-0.59326172	+3.22998047	-7.44873047	+17.09472656	+1272	+6.64013672	-9.68994141	-0.89208984	+35.63964844	+6.74560547	-41.44042969	+1452
+1457970682.43759990	+8.50341797	-6.57861328	-0.97998047	+58.16162109	+1.77978516	-55.01953125	+1588	+8.36718750	-5.82275391	-0.59326172	+3.25195313	-7.44873047	+17.07275391	+1272	+6.63574219	-9.69433594	-0.89648438	+35.61767578	+6.76757813	-41.41845703	+1452
+1457970682.44180010	+8.50341797	-6.57861328	-0.97998047	+58.16162109	+1.80175781	-55.01953125	+1588	+8.36718750	-5.82275391	-0.59326172	+3.25195313	-7.44873047	+17.05078125	+1272	+6.63574219	-9.69433594	-0.89648438	+35.59570313	+6.76757813	-41.39648438	+1452
+1457970682.44600010	+8.50341797	-6.57861328	-0.97998047	+58.18359375	+1.80175781	-55.01953125	+1584	+8.36718750	-5.82714844	-0.59326172	+3.25195313	-7.42675781	+17.02880859	+1272	+6.63134766	-9.69433594	-0.89648438	+35.59570313	+6.76757813	-41.39648438	+1452
+1457970682.45009990	+8.49902344	-6.57861328	-0.97998047	+58.18359375	+1.80175781	-55.01953125	+1584	+8.36718750	-5.82714844	-0.59326172	+3.25195313	-7.42675781	+17.02880859	+1272	+6.63134766	-9.69433594	-0.90087891	+35.59570313	+6.78955078	-41.37451172	+1452
+1457970682.45429990	+8.49902344	-6.57861328	-0.97998047	+58.18359375	+1.80175781	-55.01953125	+1584	+8.36718750	-5.82714844	-0.59326172	+3.25195313	-7.42675781	+17.00683594	+1272	+6.63134766	-9.69433594	-0.90087891	+35.57373047	+6.78955078	-41.37451172	+1448
+1457970682.45849990	+8.49902344	-6.57861328	-0.97998047	+58.18359375	+1.80175781	-55.01953125	+1584	+8.36718750	-5.82714844	-0.59326172	+3.25195313	-7.42675781	+17.00683594	+1268	+6.63134766	-9.69873047	-0.90087891	+35.57373047	+6.81152344	-41.37451172	+1448
+1457970682.46260000	+8.49902344	-6.57861328	-0.97998047	+58.18359375	+1.82373047	-55.01953125	+1584	+8.36718750	-5.82714844	-0.59326172	+3.25195313	-7.40478516	+16.98486328	+1268	+6.63134766	-9.69873047	-0.90087891	+35.57373047	+6.81152344	-41.37451172	+1448
+1457970682.46680000	+8.49902344	-6.57861328	-0.97998047	+58.18359375	+1.82373047	-55.01953125	+1580	+8.36718750	-5.82714844	-0.59326172	+3.25195313	-7.40478516	+16.98486328	+1268	+6.63134766	-9.69873047	-0.90087891	+35.57373047	+6.81152344	-41.37451172	+1444
+1457970682.47510000	+8.49902344	-6.57861328	-0.97998047	+58.20556641	+1.82373047	-55.01953125	+1580	+8.36279297	-5.82714844	-0.59765625	+3.25195313	-7.40478516	+16.98486328	+1268	+6.63134766	-9.69873047	-0.90087891	+35.59570313	+6.83349609	-41.37451172	+1444
+1457970682.47930000	+8.49902344	-6.57861328	-0.97998047	+58.20556641	+1.82373047	-55.01953125	+1580	+8.36279297	-5.82714844	-0.59765625	+3.25195313	-7.40478516	+16.96289063	+1268	+6.63134766	-9.69873047	-0.90087891	+35.59570313	+6.83349609	-41.37451172	+1444
+1457970682.48340010	+8.49902344	-6.57861328	-0.97998047	+58.20556641	+1.82373047	-55.01953125	+1580	+8.36279297	-5.82714844	-0.59765625	+3.22998047	-7.40478516	+16.96289063	+1268	+6.63134766	-9.69433594	-0.90087891	+35.61767578	+6.83349609	-41.39648438	+1440
+1457970682.48760010	+8.49902344	-6.57861328	-0.97998047	+58.20556641	+1.82373047	-55.01953125	+1580	+8.36279297	-5.82714844	-0.59765625	+3.22998047	-7.40478516	+16.96289063	+1268	+6.63134766	-9.69433594	-0.89648438	+35.61767578	+6.83349609	-41.39648438	+1440
+1457970682.49180010	+8.49902344	-6.57861328	-0.97998047	+58.20556641	+1.82373047	-55.01953125	+1580	+8.36279297	-5.82714844	-0.59765625	+3.22998047	-7.40478516	+16.96289063	+1268	+6.63134766	-9.69433594	-0.89648438	+35.61767578	+6.83349609	-41.39648438	+1440
+1457970682.49589990	+8.49902344	-6.57861328	-0.97998047	+58.20556641	+1.80175781	-55.01953125	+1576	+8.36279297	-5.82714844	-0.59765625	+3.22998047	-7.40478516	+16.96289063	+1268	+6.63574219	-9.69433594	-0.89648438	+35.63964844	+6.83349609	-41.39648438	+1440
+1457970682.50430010	+8.49902344	-6.57861328	-0.97998047	+58.20556641	+1.80175781	-55.01953125	+1576	+8.36279297	-5.82714844	-0.59765625	+3.22998047	-7.40478516	+16.94091797	+1264	+6.63574219	-9.69433594	-0.89648438	+35.63964844	+6.83349609	-41.41845703	+1436
+1457970682.51259990	+8.49902344	-6.57861328	-0.97998047	+58.20556641	+1.80175781	-55.01953125	+1576	+8.36279297	-5.82714844	-0.59765625	+3.22998047	-7.40478516	+16.94091797	+1264	+6.63574219	-9.69433594	-0.89648438	+35.63964844	+6.83349609	-41.41845703	+1436
+1457970682.51679990	+8.49902344	-6.57861328	-0.97998047	+58.20556641	+1.80175781	-55.04150391	+1576	+8.36279297	-5.82714844	-0.59765625	+3.22998047	-7.42675781	+16.94091797	+1264	+6.63574219	-9.69433594	-0.89648438	+35.66162109	+6.83349609	-41.41845703	+1436
+1457970682.52090000	+8.49902344	-6.57861328	-0.97998047	+58.20556641	+1.80175781	-55.04150391	+1576	+8.36279297	-5.82714844	-0.59765625	+3.22998047	-7.42675781	+16.94091797	+1264	+6.63574219	-9.69433594	-0.89648438	+35.66162109	+6.83349609	-41.44042969	+1436
+1457970682.52510000	+8.49902344	-6.57861328	-0.97998047	+58.20556641	+1.80175781	-55.04150391	+1576	+8.36279297	-5.82714844	-0.59765625	+3.22998047	-7.42675781	+16.91894531	+1264	+6.63574219	-9.69433594	-0.89648438	+35.66162109	+6.83349609	-41.44042969	+1436
+1457970682.53340010	+8.49902344	-6.57861328	-0.97998047	+58.20556641	+1.80175781	-55.04150391	+1576	+8.36279297	-5.82714844	-0.59765625	+3.20800781	-7.42675781	+16.89697266	+1264	+6.63574219	-9.69433594	-0.89648438	+35.66162109	+6.83349609	-41.44042969	+1432
+1457970682.53760000	+8.49902344	-6.57861328	-0.97998047	+58.20556641	+1.80175781	-55.06347656	+1576	+8.36279297	-5.82714844	-0.59765625	+3.20800781	-7.42675781	+16.89697266	+1264	+6.63574219	-9.69433594	-0.89648438	+35.66162109	+6.83349609	-41.44042969	+1432
+1457970682.54180000	+8.49902344	-6.57861328	-0.97998047	+58.20556641	+1.80175781	-55.06347656	+1576	+8.36279297	-5.82714844	-0.59765625	+3.20800781	-7.42675781	+16.87500000	+1264	+6.63574219	-9.69433594	-0.89648438	+35.66162109	+6.83349609	-41.44042969	+1432
+1457970682.54590010	+8.49902344	-6.57861328	-0.97998047	+58.20556641	+1.80175781	-55.08544922	+1576	+8.36279297	-5.82714844	-0.59765625	+3.20800781	-7.42675781	+16.85302734	+1260	+6.63574219	-9.69433594	-0.89648438	+35.66162109	+6.83349609	-41.44042969	+1432
+1457970682.55010010	+8.49902344	-6.57861328	-0.97998047	+58.20556641	+1.80175781	-55.08544922	+1576	+8.36279297	-5.82714844	-0.59765625	+3.20800781	-7.44873047	+16.83105469	+1260	+6.63574219	-9.69433594	-0.89648438	+35.66162109	+6.83349609	-41.44042969	+1432
+1457970682.55839990	+8.49902344	-6.57861328	-0.97998047	+58.20556641	+1.82373047	-55.12939453	+1572	+8.36279297	-5.82714844	-0.59765625	+3.18603516	-7.44873047	+16.78710938	+1264	+6.63574219	-9.69433594	-0.89648438	+35.63964844	+6.83349609	-41.44042969	+1432
+1457970682.56259990	+8.49902344	-6.57861328	-0.97998047	+58.18359375	+1.82373047	-55.12939453	+1572	+8.36279297	-5.82714844	-0.59765625	+3.18603516	-7.44873047	+16.74316406	+1264	+6.63574219	-9.69433594	-0.89648438	+35.63964844	+6.83349609	-41.44042969	+1432
+1457970682.56670000	+8.49902344	-6.57861328	-0.97998047	+58.18359375	+1.82373047	-55.15136719	+1572	+8.36279297	-5.82714844	-0.60205078	+3.18603516	-7.44873047	+16.69921875	+1264	+6.63134766	-9.69873047	-0.90087891	+35.63964844	+6.83349609	-41.44042969	+1432
+1457970682.57090000	+8.49902344	-6.57861328	-0.97998047	+58.18359375	+1.84570313	-55.17333984	+1572	+8.36279297	-5.82714844	-0.60205078	+3.18603516	-7.44873047	+16.65527344	+1264	+6.63134766	-9.69873047	-0.90087891	+35.63964844	+6.83349609	-41.44042969	+1432
+1457970682.57509990	+8.49902344	-6.57861328	-0.97998047	+58.18359375	+1.84570313	-55.21728516	+1572	+8.36279297	-5.83154297	-0.60205078	+3.18603516	-7.47070313	+16.61132813	+1264	+6.63134766	-9.69873047	-0.90087891	+35.63964844	+6.83349609	-41.44042969	+1432
+1457970682.58340000	+8.49462891	-6.57861328	-0.97558594	+58.18359375	+1.86767578	-55.26123047	+1572	+8.35839844	-5.83154297	-0.60205078	+3.18603516	-7.47070313	+16.52343750	+1268	+6.62695313	-9.69873047	-0.90527344	+35.63964844	+6.83349609	-41.46240234	+1432
+1457970682.58760000	+8.49462891	-6.58300781	-0.97558594	+58.16162109	+1.88964844	-55.28320313	+1572	+8.35839844	-5.83154297	-0.60205078	+3.18603516	-7.47070313	+16.47949219	+1268	+6.62695313	-9.69873047	-0.90527344	+35.66162109	+6.83349609	-41.46240234	+1428
+1457970682.59170010	+8.49462891	-6.58300781	-0.97558594	+58.16162109	+1.91162109	-55.30517578	+1572	+8.35839844	-5.83154297	-0.60644531	+3.18603516	-7.47070313	+16.45751953	+1268	+6.62695313	-9.69873047	-0.90527344	+35.66162109	+6.83349609	-41.48437500	+1428
+1457970682.59590010	+8.49462891	-6.58300781	-0.97998047	+58.16162109	+1.91162109	-55.32714844	+1572	+8.35839844	-5.83154297	-0.60644531	+3.18603516	-7.47070313	+16.41357422	+1268	+6.62695313	-9.69873047	-0.90527344	+35.68359375	+6.83349609	-41.50634766	+1428
+1457970682.60419990	+8.49462891	-6.58300781	-0.97998047	+58.16162109	+1.93359375	-55.34912109	+1572	+8.35839844	-5.83154297	-0.60644531	+3.18603516	-7.44873047	+16.36962891	+1268	+6.63134766	-9.69873047	-0.90527344	+35.74951172	+6.83349609	-41.52832031	+1428
+1457970682.60840010	+8.49462891	-6.58300781	-0.97558594	+58.16162109	+1.95556641	-55.37109375	+1572	+8.35839844	-5.83154297	-0.60644531	+3.18603516	-7.44873047	+16.34765625	+1268	+6.63134766	-9.69873047	-0.90087891	+35.77148438	+6.85546875	-41.57226563	+1428
+1457970682.61260010	+8.49023438	-6.58300781	-0.97558594	+58.16162109	+1.97753906	-55.39306641	+1572	+8.35400391	-5.83154297	-0.60644531	+3.18603516	-7.44873047	+16.32568359	+1268	+6.63574219	-9.69873047	-0.90087891	+35.79345703	+6.85546875	-41.59423828	+1428
+1457970682.61669990	+8.49023438	-6.58740234	-0.97998047	+58.16162109	+1.97753906	-55.39306641	+1572	+8.35400391	-5.83154297	-0.61083984	+3.18603516	-7.42675781	+16.30371094	+1268	+6.63574219	-9.69873047	-0.89648438	+35.83740234	+6.85546875	-41.61621094	+1428
+1457970682.62509990	+8.49023438	-6.58740234	-0.97998047	+58.16162109	+1.99951172	-55.41503906	+1576	+8.35400391	-5.83593750	-0.61083984	+3.18603516	-7.42675781	+16.28173828	+1264	+6.64013672	-9.69873047	-0.89648438	+35.88134766	+6.87744141	-41.66015625	+1432
+1457970682.63340000	+8.49023438	-6.58740234	-0.97998047	+58.16162109	+2.02148438	-55.41503906	+1576	+8.35400391	-5.83593750	-0.61083984	+3.18603516	-7.40478516	+16.25976563	+1264	+6.64013672	-9.69873047	-0.89208984	+35.92529297	+6.89941406	-41.68212891	+1432
+1457970682.63750000	+8.49023438	-6.58740234	-0.97998047	+58.16162109	+2.04345703	-55.43701172	+1576	+8.35400391	-5.83593750	-0.61083984	+3.20800781	-7.38281250	+16.25976563	+1264	+6.64013672	-9.69873047	-0.89208984	+35.94726563	+6.92138672	-41.70410156	+1432
+1457970682.64170000	+8.49023438	-6.59179688	-0.97998047	+58.16162109	+2.06542969	-55.43701172	+1576	+8.35400391	-5.83593750	-0.61083984	+3.20800781	-7.38281250	+16.23779297	+1264	+6.64013672	-9.69873047	-0.89208984	+35.96923828	+6.92138672	-41.70410156	+1432
+1457970682.64590000	+8.49023438	-6.59179688	-0.97998047	+58.16162109	+2.06542969	-55.43701172	+1576	+8.34960938	-5.83593750	-0.61083984	+3.20800781	-7.38281250	+16.23779297	+1260	+6.64013672	-9.69873047	-0.89208984	+35.96923828	+6.92138672	-41.70410156	+1432
+1457970682.65000010	+8.49023438	-6.59179688	-0.97998047	+58.16162109	+2.08740234	-55.45898438	+1576	+8.34960938	-5.83593750	-0.61523438	+3.20800781	-7.36083984	+16.23779297	+1260	+6.64013672	-9.69873047	-0.89208984	+35.96923828	+6.94335938	-41.70410156	+1432
+1457970682.65420010	+8.49023438	-6.59179688	-0.97998047	+58.16162109	+2.10937500	-55.45898438	+1576	+8.34960938	-5.83593750	-0.61523438	+3.20800781	-7.36083984	+16.23779297	+1260	+6.64013672	-9.69873047	-0.89208984	+35.96923828	+6.94335938	-41.70410156	+1432
+1457970682.66249990	+8.48583984	-6.59179688	-0.97998047	+58.16162109	+2.13134766	-55.45898438	+1576	+8.34960938	-5.83593750	-0.61523438	+3.20800781	-7.33886719	+16.21582031	+1260	+6.63574219	-9.70312500	-0.89648438	+35.96923828	+6.96533203	-41.68212891	+1436
+1457970682.66669990	+8.48583984	-6.59179688	-0.97998047	+58.16162109	+2.15332031	-55.48095703	+1576	+8.34960938	-5.83593750	-0.61523438	+3.20800781	-7.33886719	+16.21582031	+1260	+6.63134766	-9.70312500	-0.90087891	+35.96923828	+6.98730469	-41.66015625	+1436
+1457970682.67090010	+8.48583984	-6.59179688	-0.97998047	+58.18359375	+2.17529297	-55.48095703	+1572	+8.34960938	-5.84033203	-0.61523438	+3.20800781	-7.31689453	+16.21582031	+1260	+6.62695313	-9.70751953	-0.90087891	+35.94726563	+6.98730469	-41.66015625	+1436
+1457970682.67500000	+8.48583984	-6.59179688	-0.97998047	+58.18359375	+2.19726563	-55.48095703	+1572	+8.34960938	-5.84033203	-0.61523438	+3.20800781	-7.31689453	+16.21582031	+1256	+6.62695313	-9.70751953	-0.90527344	+35.94726563	+6.98730469	-41.63818359	+1436
+1457970682.67919990	+8.48583984	-6.59179688	-0.97998047	+58.18359375	+2.19726563	-55.48095703	+1572	+8.34960938	-5.84033203	-0.61523438	+3.20800781	-7.31689453	+16.21582031	+1256	+6.62255859	-9.70751953	-0.90527344	+35.92529297	+7.00927734	-41.61621094	+1436
+1457970682.68339990	+8.48583984	-6.59179688	-0.97998047	+58.18359375	+2.21923828	-55.50292969	+1572	+8.34960938	-5.84033203	-0.61523438	+3.20800781	-7.29492188	+16.21582031	+1256	+6.61816406	-9.71191406	-0.90966797	+35.92529297	+7.00927734	-41.59423828	+1436
+1457970682.69170000	+8.48144531	-6.59179688	-0.97998047	+58.16162109	+2.24121094	-55.50292969	+1568	+8.34521484	-5.84033203	-0.61523438	+3.22998047	-7.29492188	+16.21582031	+1256	+6.61376953	-9.71191406	-0.91406250	+35.90332031	+7.03125000	-41.57226563	+1436
+1457970682.69590000	+8.48144531	-6.59179688	-0.97998047	+58.16162109	+2.26318359	-55.50292969	+1568	+8.34521484	-5.84033203	-0.61523438	+3.22998047	-7.29492188	+16.21582031	+1256	+6.60937500	-9.71191406	-0.91406250	+35.88134766	+7.03125000	-41.57226563	+1436
+1457970682.70000000	+8.48144531	-6.59619141	-0.97998047	+58.16162109	+2.26318359	-55.50292969	+1568	+8.34521484	-5.84033203	-0.61523438	+3.22998047	-7.27294922	+16.21582031	+1256	+6.60937500	-9.71630859	-0.91845703	+35.88134766	+7.03125000	-41.55029297	+1436
+1457970682.70420000	+8.48144531	-6.59619141	-0.97998047	+58.16162109	+2.26318359	-55.52490234	+1568	+8.34521484	-5.84033203	-0.61523438	+3.22998047	-7.27294922	+16.21582031	+1256	+6.60937500	-9.71630859	-0.91845703	+35.90332031	+7.05322266	-41.55029297	+1432
+1457970682.70830010	+8.48144531	-6.59619141	-0.97998047	+58.16162109	+2.28515625	-55.52490234	+1568	+8.34521484	-5.84033203	-0.61523438	+3.22998047	-7.27294922	+16.21582031	+1256	+6.60937500	-9.71630859	-0.91845703	+35.90332031	+7.05322266	-41.55029297	+1432
+1457970682.71250010	+8.48144531	-6.59619141	-0.97998047	+58.16162109	+2.28515625	-55.52490234	+1564	+8.34521484	-5.84033203	-0.61523438	+3.22998047	-7.27294922	+16.21582031	+1256	+6.60937500	-9.71630859	-0.91845703	+35.90332031	+7.05322266	-41.57226563	+1428
+1457970682.72079990	+8.48144531	-6.59619141	-0.97998047	+58.16162109	+2.28515625	-55.52490234	+1564	+8.34521484	-5.84033203	-0.61523438	+3.22998047	-7.27294922	+16.21582031	+1256	+6.61376953	-9.71191406	-0.91406250	+35.92529297	+7.05322266	-41.59423828	+1428
+1457970682.72499990	+8.48144531	-6.59619141	-0.97998047	+58.13964844	+2.28515625	-55.52490234	+1564	+8.34521484	-5.84033203	-0.61523438	+3.22998047	-7.25097656	+16.21582031	+1252	+6.61376953	-9.71191406	-0.91406250	+35.94726563	+7.07519531	-41.59423828	+1428
+1457970682.72919990	+8.48144531	-6.59619141	-0.97998047	+58.13964844	+2.30712891	-55.52490234	+1564	+8.34521484	-5.84033203	-0.61523438	+3.22998047	-7.25097656	+16.21582031	+1252	+6.61376953	-9.71191406	-0.91406250	+35.94726563	+7.07519531	-41.61621094	+1428
+1457970682.73330000	+8.48144531	-6.59619141	-0.98437500	+58.13964844	+2.30712891	-55.52490234	+1564	+8.34521484	-5.84033203	-0.61523438	+3.22998047	-7.25097656	+16.21582031	+1252	+6.61376953	-9.71191406	-0.90966797	+35.96923828	+7.07519531	-41.61621094	+1428
+1457970682.74169990	+8.48144531	-6.59619141	-0.98437500	+58.13964844	+2.30712891	-55.54687500	+1560	+8.34521484	-5.84033203	-0.61523438	+3.22998047	-7.25097656	+16.21582031	+1252	+6.61816406	-9.71191406	-0.90966797	+35.96923828	+7.07519531	-41.63818359	+1424
+1457970682.74580000	+8.48144531	-6.59619141	-0.98437500	+58.13964844	+2.30712891	-55.54687500	+1560	+8.34521484	-5.84033203	-0.61523438	+3.22998047	-7.25097656	+16.23779297	+1252	+6.61816406	-9.71191406	-0.90966797	+35.99121094	+7.07519531	-41.63818359	+1424
+1457970682.75000000	+8.48144531	-6.60058594	-0.98437500	+58.11767578	+2.30712891	-55.54687500	+1560	+8.34521484	-5.84033203	-0.61523438	+3.22998047	-7.25097656	+16.23779297	+1252	+6.61816406	-9.71191406	-0.90966797	+35.99121094	+7.07519531	-41.63818359	+1424
+1457970682.75420000	+8.48144531	-6.60058594	-0.98437500	+58.11767578	+2.30712891	-55.54687500	+1560	+8.34521484	-5.84033203	-0.61523438	+3.22998047	-7.25097656	+16.23779297	+1252	+6.61816406	-9.71191406	-0.90527344	+35.99121094	+7.07519531	-41.66015625	+1424
+1457970682.75830010	+8.48144531	-6.60058594	-0.98437500	+58.11767578	+2.30712891	-55.54687500	+1560	+8.34521484	-5.84033203	-0.61523438	+3.22998047	-7.25097656	+16.23779297	+1252	+6.61816406	-9.71191406	-0.90527344	+35.99121094	+7.07519531	-41.66015625	+1424
+1457970682.76670000	+8.48144531	-6.60058594	-0.98437500	+58.11767578	+2.32910156	-55.54687500	+1560	+8.34521484	-5.84033203	-0.61523438	+3.22998047	-7.25097656	+16.23779297	+1252	+6.62255859	-9.71191406	-0.90527344	+35.99121094	+7.07519531	-41.66015625	+1424
+1457970682.77080010	+8.48144531	-6.60058594	-0.98437500	+58.11767578	+2.32910156	-55.54687500	+1560	+8.34521484	-5.84033203	-0.61523438	+3.22998047	-7.25097656	+16.23779297	+1252	+6.62255859	-9.71191406	-0.90527344	+35.99121094	+7.07519531	-41.66015625	+1424
+1457970682.77500010	+8.48144531	-6.60058594	-0.98437500	+58.09570313	+2.32910156	-55.56884766	+1560	+8.34521484	-5.84033203	-0.61523438	+3.22998047	-7.25097656	+16.23779297	+1252	+6.62255859	-9.71191406	-0.90527344	+35.99121094	+7.07519531	-41.66015625	+1424
+1457970682.77920010	+8.48144531	-6.60058594	-0.98437500	+58.09570313	+2.32910156	-55.56884766	+1560	+8.34521484	-5.84033203	-0.61523438	+3.22998047	-7.25097656	+16.23779297	+1252	+6.62255859	-9.71191406	-0.90527344	+35.99121094	+7.07519531	-41.66015625	+1424
+1457970682.78329990	+8.48144531	-6.60058594	-0.98437500	+58.09570313	+2.32910156	-55.56884766	+1560	+8.34521484	-5.84472656	-0.61523438	+3.22998047	-7.25097656	+16.23779297	+1252	+6.62255859	-9.71191406	-0.90527344	+35.99121094	+7.07519531	-41.66015625	+1420
+1457970682.79160000	+8.48144531	-6.60058594	-0.98437500	+58.09570313	+2.35107422	-55.56884766	+1560	+8.34521484	-5.84472656	-0.61523438	+3.22998047	-7.22900391	+16.23779297	+1248	+6.61816406	-9.71191406	-0.90527344	+35.99121094	+7.07519531	-41.66015625	+1420
+1457970682.79580000	+8.48144531	-6.60058594	-0.98437500	+58.09570313	+2.35107422	-55.56884766	+1560	+8.34521484	-5.84472656	-0.61523438	+3.22998047	-7.22900391	+16.23779297	+1248	+6.61816406	-9.71191406	-0.90527344	+35.99121094	+7.07519531	-41.66015625	+1420
+1457970682.80000000	+8.48144531	-6.60058594	-0.98437500	+58.07373047	+2.35107422	-55.59082031	+1560	+8.34521484	-5.84472656	-0.61523438	+3.22998047	-7.22900391	+16.23779297	+1248	+6.61816406	-9.71191406	-0.90966797	+35.99121094	+7.07519531	-41.66015625	+1420
+1457970682.80410000	+8.48144531	-6.60058594	-0.98437500	+58.07373047	+2.37304688	-55.59082031	+1560	+8.34521484	-5.84472656	-0.61523438	+3.22998047	-7.22900391	+16.23779297	+1248	+6.61816406	-9.71191406	-0.90966797	+35.99121094	+7.07519531	-41.66015625	+1420
+1457970682.81250000	+8.48144531	-6.60058594	-0.98437500	+58.07373047	+2.37304688	-55.59082031	+1560	+8.34521484	-5.84472656	-0.61523438	+3.22998047	-7.22900391	+16.23779297	+1248	+6.61816406	-9.71191406	-0.90966797	+35.96923828	+7.07519531	-41.66015625	+1420
+1457970682.81660010	+8.48144531	-6.60058594	-0.98437500	+58.07373047	+2.39501953	-55.59082031	+1560	+8.34521484	-5.84472656	-0.61523438	+3.22998047	-7.22900391	+16.23779297	+1248	+6.61816406	-9.71191406	-0.90966797	+35.96923828	+7.07519531	-41.66015625	+1420
+1457970682.82080010	+8.48144531	-6.60058594	-0.98437500	+58.05175781	+2.39501953	-55.59082031	+1560	+8.34521484	-5.84472656	-0.61523438	+3.22998047	-7.20703125	+16.23779297	+1248	+6.61816406	-9.71191406	-0.90966797	+35.96923828	+7.07519531	-41.66015625	+1420
+1457970682.82500000	+8.48144531	-6.60058594	-0.98437500	+58.05175781	+2.39501953	-55.61279297	+1560	+8.34521484	-5.84472656	-0.61523438	+3.22998047	-7.20703125	+16.25976563	+1248	+6.61816406	-9.71191406	-0.90966797	+35.96923828	+7.07519531	-41.66015625	+1420
+1457970682.83330010	+8.48144531	-6.60058594	-0.98437500	+58.05175781	+2.39501953	-55.61279297	+1560	+8.34521484	-5.84472656	-0.61523438	+3.22998047	-7.20703125	+16.25976563	+1248	+6.61376953	-9.71630859	-0.90966797	+35.96923828	+7.07519531	-41.66015625	+1420
+1457970682.84159990	+8.48144531	-6.60058594	-0.98437500	+58.05175781	+2.41699219	-55.61279297	+1560	+8.34521484	-5.84472656	-0.61523438	+3.22998047	-7.20703125	+16.25976563	+1248	+6.61376953	-9.71630859	-0.90966797	+35.96923828	+7.07519531	-41.66015625	+1416
+1457970682.84579990	+8.48144531	-6.60058594	-0.98437500	+58.02978516	+2.41699219	-55.63476563	+1560	+8.34521484	-5.84472656	-0.61523438	+3.22998047	-7.20703125	+16.25976563	+1248	+6.61816406	-9.71630859	-0.90966797	+35.96923828	+7.07519531	-41.66015625	+1416
+1457970682.84999990	+8.48144531	-6.60058594	-0.98437500	+58.02978516	+2.41699219	-55.63476563	+1560	+8.34521484	-5.84472656	-0.61523438	+3.22998047	-7.20703125	+16.25976563	+1248	+6.61816406	-9.71630859	-0.90966797	+35.96923828	+7.07519531	-41.68212891	+1416
+1457970682.85830000	+8.48144531	-6.60498047	-0.98437500	+58.02978516	+2.41699219	-55.63476563	+1560	+8.34521484	-5.84472656	-0.61523438	+3.22998047	-7.20703125	+16.25976563	+1248	+6.61816406	-9.71630859	-0.90966797	+35.96923828	+7.05322266	-41.68212891	+1416
+1457970682.86240010	+8.48144531	-6.60498047	-0.98437500	+58.00781250	+2.41699219	-55.65673828	+1560	+8.34521484	-5.84472656	-0.61523438	+3.22998047	-7.20703125	+16.28173828	+1248	+6.61816406	-9.71630859	-0.90527344	+35.96923828	+7.05322266	-41.70410156	+1416
+1457970682.86660000	+8.48144531	-6.60498047	-0.98437500	+58.00781250	+2.41699219	-55.65673828	+1560	+8.34521484	-5.84472656	-0.61523438	+3.22998047	-7.20703125	+16.28173828	+1248	+6.61816406	-9.71630859	-0.90527344	+35.96923828	+7.05322266	-41.70410156	+1416
+1457970682.87080000	+8.48583984	-6.60498047	-0.98437500	+58.00781250	+2.41699219	-55.65673828	+1560	+8.34521484	-5.84472656	-0.61523438	+3.22998047	-7.20703125	+16.28173828	+1248	+6.61816406	-9.71191406	-0.90527344	+35.99121094	+7.05322266	-41.70410156	+1416
+1457970682.87490010	+8.48583984	-6.60498047	-0.98437500	+58.00781250	+2.43896484	-55.67871094	+1560	+8.34960938	-5.84472656	-0.61523438	+3.22998047	-7.20703125	+16.28173828	+1248	+6.61816406	-9.71191406	-0.90527344	+35.99121094	+7.05322266	-41.72607422	+1416
+1457970682.88330010	+8.48583984	-6.60498047	-0.97998047	+57.98583984	+2.43896484	-55.70068359	+1560	+8.34960938	-5.84472656	-0.61523438	+3.22998047	-7.20703125	+16.28173828	+1248	+6.62255859	-9.71191406	-0.90527344	+35.99121094	+7.05322266	-41.74804688	+1416
+1457970682.89159990	+8.48583984	-6.60498047	-0.97998047	+57.96386719	+2.46093750	-55.72265625	+1560	+8.34960938	-5.84912109	-0.61523438	+3.22998047	-7.20703125	+16.28173828	+1248	+6.62255859	-9.71191406	-0.90087891	+35.99121094	+7.05322266	-41.74804688	+1420
+1457970682.89580010	+8.48583984	-6.60498047	-0.97998047	+57.96386719	+2.46093750	-55.72265625	+1560	+8.34960938	-5.84912109	-0.61523438	+3.22998047	-7.20703125	+16.28173828	+1248	+6.62255859	-9.71191406	-0.90087891	+35.99121094	+7.05322266	-41.74804688	+1420
+1457970682.90409990	+8.48583984	-6.60498047	-0.97998047	+57.94189453	+2.48291016	-55.74462891	+1564	+8.34960938	-5.84912109	-0.61523438	+3.22998047	-7.20703125	+16.28173828	+1248	+6.62255859	-9.71191406	-0.90087891	+35.99121094	+7.05322266	-41.77001953	+1420
+1457970682.90829990	+8.48583984	-6.60498047	-0.97998047	+57.91992188	+2.50488281	-55.76660156	+1564	+8.34960938	-5.84912109	-0.61523438	+3.22998047	-7.20703125	+16.28173828	+1248	+6.62255859	-9.71191406	-0.90087891	+35.99121094	+7.03125000	-41.77001953	+1420
+1457970682.91240000	+8.48583984	-6.60498047	-0.97998047	+57.91992188	+2.50488281	-55.78857422	+1564	+8.34960938	-5.84912109	-0.61523438	+3.22998047	-7.20703125	+16.28173828	+1248	+6.62255859	-9.71191406	-0.90087891	+35.99121094	+7.03125000	-41.77001953	+1420
+1457970682.91660000	+8.49023438	-6.60498047	-0.97998047	+57.89794922	+2.52685547	-55.78857422	+1564	+8.34960938	-5.84912109	-0.61523438	+3.22998047	-7.20703125	+16.28173828	+1248	+6.62255859	-9.71191406	-0.90087891	+35.99121094	+7.03125000	-41.77001953	+1420
+1457970682.92080000	+8.49023438	-6.60498047	-0.97998047	+57.89794922	+2.54882813	-55.81054688	+1564	+8.34960938	-5.84912109	-0.61523438	+3.22998047	-7.20703125	+16.28173828	+1248	+6.62255859	-9.71191406	-0.90087891	+35.99121094	+7.03125000	-41.77001953	+1420
+1457970682.92910000	+8.49023438	-6.60498047	-0.97558594	+57.87597656	+2.57080078	-55.83251953	+1564	+8.34960938	-5.84912109	-0.61523438	+3.22998047	-7.20703125	+16.28173828	+1252	+6.61816406	-9.71630859	-0.90527344	+35.96923828	+7.03125000	-41.77001953	+1420
+1457970682.93330000	+8.49023438	-6.60498047	-0.97558594	+57.85400391	+2.59277344	-55.85449219	+1564	+8.34960938	-5.84912109	-0.61523438	+3.22998047	-7.22900391	+16.28173828	+1252	+6.61816406	-9.71630859	-0.90527344	+35.96923828	+7.03125000	-41.77001953	+1420
+1457970682.94160010	+8.49023438	-6.60498047	-0.97558594	+57.83203125	+2.61474609	-55.89843750	+1564	+8.34960938	-5.84912109	-0.61083984	+3.22998047	-7.22900391	+16.28173828	+1252	+6.61816406	-9.71630859	-0.90527344	+35.96923828	+7.00927734	-41.77001953	+1420
+1457970682.94989990	+8.49023438	-6.60058594	-0.97119141	+57.81005859	+2.65869141	-55.94238281	+1568	+8.34960938	-5.84912109	-0.61083984	+3.22998047	-7.22900391	+16.28173828	+1252	+6.61816406	-9.71630859	-0.90527344	+35.94726563	+7.00927734	-41.77001953	+1420
+1457970682.95820000	+8.49023438	-6.60058594	-0.97119141	+57.78808594	+2.68066406	-55.96435547	+1568	+8.34960938	-5.84912109	-0.61083984	+3.22998047	-7.22900391	+16.28173828	+1252	+6.61816406	-9.71630859	-0.90527344	+35.94726563	+7.00927734	-41.77001953	+1416
+1457970682.96659990	+8.49023438	-6.60058594	-0.97119141	+57.74414063	+2.70263672	-56.00830078	+1568	+8.34960938	-5.84912109	-0.61083984	+3.22998047	-7.22900391	+16.28173828	+1252	+6.61816406	-9.71630859	-0.90527344	+35.94726563	+6.98730469	-41.77001953	+1416
+1457970682.97070000	+8.49023438	-6.60058594	-0.97119141	+57.74414063	+2.72460938	-56.03027344	+1568	+8.34960938	-5.84912109	-0.61083984	+3.22998047	-7.22900391	+16.28173828	+1252	+6.61816406	-9.71630859	-0.90527344	+35.96923828	+6.98730469	-41.77001953	+1416
+1457970682.97490000	+8.49023438	-6.60058594	-0.96679688	+57.72216797	+2.72460938	-56.05224609	+1568	+8.34960938	-5.84912109	-0.61083984	+3.22998047	-7.22900391	+16.28173828	+1252	+6.61816406	-9.71630859	-0.90527344	+35.96923828	+6.98730469	-41.77001953	+1416
+1457970682.98320010	+8.49462891	-6.60058594	-0.96679688	+57.70019531	+2.76855469	-56.07421875	+1572	+8.34960938	-5.84912109	-0.61083984	+3.22998047	-7.22900391	+16.28173828	+1252	+6.61816406	-9.71191406	-0.90527344	+35.96923828	+6.98730469	-41.79199219	+1416
+1457970682.99160000	+8.49462891	-6.60498047	-0.96679688	+57.67822266	+2.76855469	-56.11816406	+1572	+8.34960938	-5.84912109	-0.61083984	+3.22998047	-7.25097656	+16.28173828	+1256	+6.62255859	-9.71191406	-0.90087891	+35.96923828	+6.96533203	-41.79199219	+1416
+1457970682.99990010	+8.49462891	-6.60058594	-0.96679688	+57.65625000	+2.79052734	-56.14013672	+1576	+8.35400391	-5.84472656	-0.61083984	+3.22998047	-7.25097656	+16.28173828	+1256	+6.62255859	-9.71191406	-0.90087891	+35.99121094	+6.96533203	-41.81396484	+1420
+1457970683.00410010	+8.49462891	-6.60058594	-0.96679688	+57.63427734	+2.81250000	-56.14013672	+1576	+8.35400391	-5.84472656	-0.61083984	+3.22998047	-7.25097656	+16.28173828	+1256	+6.62255859	-9.71191406	-0.90087891	+35.99121094	+6.94335938	-41.81396484	+1420
+1457970683.01239990	+8.49902344	-6.60058594	-0.96679688	+57.61230469	+2.83447266	-56.16210938	+1580	+8.35400391	-5.84472656	-0.61083984	+3.22998047	-7.25097656	+16.28173828	+1256	+6.62695313	-9.71191406	-0.90087891	+35.99121094	+6.94335938	-41.81396484	+1420
+1457970683.01650000	+8.49902344	-6.60058594	-0.96679688	+57.59033203	+2.83447266	-56.18408203	+1580	+8.35400391	-5.84472656	-0.61083984	+3.22998047	-7.25097656	+16.28173828	+1256	+6.62695313	-9.71191406	-0.90087891	+35.99121094	+6.94335938	-41.81396484	+1420
+1457970683.02070000	+8.49902344	-6.60058594	-0.96679688	+57.59033203	+2.85644531	-56.18408203	+1580	+8.35400391	-5.84472656	-0.61083984	+3.22998047	-7.27294922	+16.28173828	+1256	+6.62695313	-9.71191406	-0.90087891	+35.99121094	+6.92138672	-41.83593750	+1420
+1457970683.02490000	+8.49902344	-6.60058594	-0.96679688	+57.56835938	+2.85644531	-56.18408203	+1580	+8.35400391	-5.84472656	-0.61083984	+3.20800781	-7.27294922	+16.28173828	+1256	+6.62695313	-9.71191406	-0.90087891	+35.99121094	+6.92138672	-41.81396484	+1420
+1457970683.02900000	+8.49902344	-6.60058594	-0.96679688	+57.54638672	+2.87841797	-56.20605469	+1584	+8.35400391	-5.84472656	-0.61083984	+3.20800781	-7.27294922	+16.25976563	+1256	+6.62695313	-9.71191406	-0.90087891	+35.99121094	+6.92138672	-41.81396484	+1420
+1457970683.03320000	+8.49902344	-6.60058594	-0.96679688	+57.52441406	+2.87841797	-56.20605469	+1584	+8.35400391	-5.84472656	-0.61083984	+3.20800781	-7.27294922	+16.25976563	+1256	+6.62695313	-9.71191406	-0.90527344	+35.96923828	+6.89941406	-41.81396484	+1420
+1457970683.04150010	+8.49902344	-6.60058594	-0.96240234	+57.50244141	+2.90039063	-56.22802734	+1584	+8.35839844	-5.84912109	-0.60644531	+3.18603516	-7.27294922	+16.23779297	+1260	+6.62255859	-9.71191406	-0.90527344	+35.94726563	+6.89941406	-41.81396484	+1420
+1457970683.04570010	+8.49902344	-6.60058594	-0.96240234	+57.48046875	+2.92236328	-56.22802734	+1584	+8.35839844	-5.84912109	-0.60644531	+3.16406250	-7.29492188	+16.23779297	+1260	+6.62255859	-9.71191406	-0.90527344	+35.94726563	+6.87744141	-41.81396484	+1420
+1457970683.04990010	+8.49902344	-6.60058594	-0.96240234	+57.45849609	+2.92236328	-56.25000000	+1584	+8.35839844	-5.84912109	-0.60644531	+3.16406250	-7.29492188	+16.21582031	+1260	+6.62255859	-9.71191406	-0.90527344	+35.92529297	+6.87744141	-41.81396484	+1420
+1457970683.05399990	+8.50341797	-6.60498047	-0.96240234	+57.43652344	+2.94433594	-56.25000000	+1584	+8.36279297	-5.84912109	-0.60644531	+3.14208984	-7.29492188	+16.21582031	+1260	+6.62255859	-9.71191406	-0.90966797	+35.90332031	+6.87744141	-41.81396484	+1424
+1457970683.06240010	+8.50341797	-6.60498047	-0.96240234	+57.39257813	+2.94433594	-56.27197266	+1588	+8.36279297	-5.84912109	-0.60644531	+3.09814453	-7.31689453	+16.19384766	+1260	+6.61816406	-9.71191406	-0.90966797	+35.88134766	+6.85546875	-41.79199219	+1424
+1457970683.06649990	+8.50341797	-6.60498047	-0.96240234	+57.37060547	+2.94433594	-56.29394531	+1588	+8.36718750	-5.84912109	-0.60644531	+3.09814453	-7.31689453	+16.17187500	+1264	+6.61816406	-9.71191406	-0.90966797	+35.85937500	+6.85546875	-41.79199219	+1424
+1457970683.07069990	+8.50341797	-6.60498047	-0.96240234	+57.34863281	+2.94433594	-56.29394531	+1588	+8.36718750	-5.84912109	-0.60644531	+3.07617188	-7.33886719	+16.17187500	+1264	+6.61816406	-9.71191406	-0.90966797	+35.85937500	+6.83349609	-41.81396484	+1420
+1457970683.07900000	+8.50781250	-6.60498047	-0.95800781	+57.30468750	+2.96630859	-56.31591797	+1588	+8.37158203	-5.84912109	-0.60205078	+3.03222656	-7.36083984	+16.14990234	+1264	+6.61816406	-9.71191406	-0.90966797	+35.83740234	+6.81152344	-41.81396484	+1420
+1457970683.08320000	+8.50781250	-6.60498047	-0.95800781	+57.28271484	+2.96630859	-56.33789063	+1588	+8.37158203	-5.84912109	-0.60205078	+3.01025391	-7.38281250	+16.12792969	+1268	+6.62255859	-9.71191406	-0.90966797	+35.83740234	+6.81152344	-41.83593750	+1420
+1457970683.08740000	+8.50781250	-6.60937500	-0.95800781	+57.26074219	+2.96630859	-56.33789063	+1588	+8.37158203	-5.84912109	-0.60205078	+3.01025391	-7.38281250	+16.12792969	+1268	+6.62255859	-9.71191406	-0.90527344	+35.83740234	+6.78955078	-41.85791016	+1420
+1457970683.09150000	+8.50781250	-6.60937500	-0.95800781	+57.26074219	+2.96630859	-56.35986328	+1592	+8.37597656	-5.84912109	-0.60205078	+2.98828125	-7.38281250	+16.12792969	+1268	+6.62255859	-9.71191406	-0.90527344	+35.81542969	+6.78955078	-41.85791016	+1420
+1457970683.09980010	+8.51220703	-6.60937500	-0.95800781	+57.21679688	+2.96630859	-56.35986328	+1592	+8.37597656	-5.84912109	-0.60205078	+2.96630859	-7.40478516	+16.12792969	+1268	+6.62695313	-9.71191406	-0.90087891	+35.83740234	+6.76757813	-41.90185547	+1424
+1457970683.10400010	+8.51220703	-6.60937500	-0.95800781	+57.19482422	+2.96630859	-56.38183594	+1592	+8.38037109	-5.84912109	-0.60205078	+2.94433594	-7.42675781	+16.12792969	+1272	+6.63134766	-9.70751953	-0.90087891	+35.83740234	+6.76757813	-41.92382813	+1424
+1457970683.10820010	+8.51220703	-6.61376953	-0.95800781	+57.17285156	+2.96630859	-56.38183594	+1596	+8.38037109	-5.84912109	-0.59765625	+2.94433594	-7.42675781	+16.12792969	+1272	+6.63134766	-9.70751953	-0.90087891	+35.83740234	+6.74560547	-41.94580078	+1424
+1457970683.11229990	+8.51660156	-6.61376953	-0.95800781	+57.17285156	+2.96630859	-56.38183594	+1596	+8.38037109	-5.84912109	-0.59765625	+2.92236328	-7.42675781	+16.12792969	+1272	+6.63574219	-9.70751953	-0.89648438	+35.83740234	+6.74560547	-41.94580078	+1424
+1457970683.11649990	+8.51660156	-6.61376953	-0.95800781	+57.15087891	+2.96630859	-56.40380859	+1596	+8.38037109	-5.84912109	-0.59765625	+2.92236328	-7.42675781	+16.12792969	+1272	+6.63574219	-9.70751953	-0.89648438	+35.85937500	+6.74560547	-41.96777344	+1428
+1457970683.12480000	+8.51660156	-6.61376953	-0.95800781	+57.10693359	+2.98828125	-56.40380859	+1600	+8.38476563	-5.85351563	-0.59765625	+2.87841797	-7.42675781	+16.12792969	+1272	+6.64013672	-9.70312500	-0.89208984	+35.85937500	+6.72363281	-41.98974609	+1428
+1457970683.12899990	+8.51660156	-6.61376953	-0.95800781	+57.10693359	+3.01025391	-56.40380859	+1600	+8.38476563	-5.85351563	-0.59765625	+2.87841797	-7.42675781	+16.12792969	+1272	+6.64013672	-9.70312500	-0.89208984	+35.83740234	+6.72363281	-41.98974609	+1428
+1457970683.13319990	+8.51660156	-6.61376953	-0.95800781	+57.08496094	+3.01025391	-56.40380859	+1600	+8.38476563	-5.85351563	-0.59765625	+2.85644531	-7.40478516	+16.12792969	+1272	+6.64013672	-9.70312500	-0.89208984	+35.83740234	+6.72363281	-42.01171875	+1428
+1457970683.13730000	+8.51660156	-6.61376953	-0.95800781	+57.06298828	+3.03222656	-56.40380859	+1604	+8.38476563	-5.85351563	-0.59765625	+2.85644531	-7.40478516	+16.12792969	+1276	+6.64013672	-9.70312500	-0.89208984	+35.83740234	+6.72363281	-42.01171875	+1428
+1457970683.14150000	+8.51660156	-6.61376953	-0.95800781	+57.06298828	+3.05419922	-56.40380859	+1604	+8.38476563	-5.85351563	-0.59765625	+2.83447266	-7.40478516	+16.10595703	+1276	+6.64013672	-9.70312500	-0.89208984	+35.81542969	+6.72363281	-41.98974609	+1428
+1457970683.14570000	+8.51660156	-6.61376953	-0.95800781	+57.04101563	+3.05419922	-56.40380859	+1604	+8.38476563	-5.85351563	-0.59765625	+2.83447266	-7.38281250	+16.10595703	+1276	+6.64013672	-9.70312500	-0.89208984	+35.81542969	+6.72363281	-41.98974609	+1428
+1457970683.15400000	+8.51660156	-6.61376953	-0.95361328	+57.01904297	+3.09814453	-56.40380859	+1608	+8.38476563	-5.85351563	-0.59765625	+2.81250000	-7.38281250	+16.10595703	+1276	+6.63574219	-9.70751953	-0.89208984	+35.79345703	+6.72363281	-41.98974609	+1428
+1457970683.15820000	+8.51660156	-6.61376953	-0.95361328	+56.99707031	+3.12011719	-56.38183594	+1608	+8.38476563	-5.85351563	-0.59765625	+2.81250000	-7.36083984	+16.10595703	+1276	+6.63574219	-9.70751953	-0.89648438	+35.77148438	+6.72363281	-41.96777344	+1428
+1457970683.16230010	+8.51660156	-6.61376953	-0.95361328	+56.97509766	+3.14208984	-56.38183594	+1608	+8.38476563	-5.85351563	-0.59765625	+2.79052734	-7.36083984	+16.10595703	+1276	+6.63574219	-9.70751953	-0.89648438	+35.74951172	+6.72363281	-41.96777344	+1428
+1457970683.16650010	+8.51220703	-6.61376953	-0.95361328	+56.97509766	+3.16406250	-56.38183594	+1608	+8.38476563	-5.85351563	-0.59765625	+2.79052734	-7.33886719	+16.10595703	+1276	+6.63134766	-9.70751953	-0.89648438	+35.74951172	+6.72363281	-41.94580078	+1428
+1457970683.17059990	+8.51220703	-6.61376953	-0.95800781	+56.95312500	+3.18603516	-56.38183594	+1608	+8.38476563	-5.85351563	-0.59765625	+2.76855469	-7.33886719	+16.10595703	+1276	+6.63134766	-9.70751953	-0.89648438	+35.72753906	+6.72363281	-41.94580078	+1428
+1457970683.17479990	+8.51220703	-6.61376953	-0.95800781	+56.93115234	+3.18603516	-56.38183594	+1608	+8.38476563	-5.85351563	-0.59765625	+2.76855469	-7.33886719	+16.10595703	+1276	+6.63134766	-9.70751953	-0.89648438	+35.72753906	+6.72363281	-41.94580078	+1428
+1457970683.17899990	+8.51220703	-6.61376953	-0.95800781	+56.90917969	+3.20800781	-56.38183594	+1608	+8.38476563	-5.85351563	-0.59765625	+2.76855469	-7.31689453	+16.10595703	+1276	+6.63134766	-9.70751953	-0.89648438	+35.72753906	+6.72363281	-41.94580078	+1428
+1457970683.18730000	+8.51220703	-6.61376953	-0.95800781	+56.88720703	+3.25195313	-56.38183594	+1608	+8.38476563	-5.85791016	-0.59765625	+2.74658203	-7.31689453	+16.10595703	+1280	+6.62695313	-9.70751953	-0.90087891	+35.70556641	+6.72363281	-41.92382813	+1428
+1457970683.19149990	+8.51220703	-6.61376953	-0.95800781	+56.86523438	+3.27392578	-56.35986328	+1608	+8.38476563	-5.85791016	-0.59765625	+2.74658203	-7.29492188	+16.10595703	+1280	+6.62695313	-9.70751953	-0.90087891	+35.70556641	+6.72363281	-41.92382813	+1428
+1457970683.19560000	+8.51220703	-6.61376953	-0.95800781	+56.84326172	+3.27392578	-56.35986328	+1608	+8.38476563	-5.85351563	-0.59765625	+2.72460938	-7.29492188	+16.10595703	+1280	+6.62695313	-9.70751953	-0.90087891	+35.70556641	+6.72363281	-41.92382813	+1428
+1457970683.19980000	+8.51220703	-6.61376953	-0.95800781	+56.82128906	+3.29589844	-56.35986328	+1608	+8.38916016	-5.85351563	-0.59765625	+2.72460938	-7.29492188	+16.10595703	+1280	+6.62695313	-9.70751953	-0.90087891	+35.68359375	+6.72363281	-41.92382813	+1428
+1457970683.20400000	+8.51220703	-6.61376953	-0.95800781	+56.82128906	+3.29589844	-56.35986328	+1608	+8.38916016	-5.85351563	-0.59765625	+2.70263672	-7.29492188	+16.10595703	+1280	+6.62695313	-9.70751953	-0.90087891	+35.68359375	+6.72363281	-41.90185547	+1424
+1457970683.21230010	+8.51660156	-6.61376953	-0.95800781	+56.77734375	+3.31787109	-56.38183594	+1608	+8.38916016	-5.85351563	-0.59765625	+2.70263672	-7.27294922	+16.12792969	+1280	+6.62695313	-9.70751953	-0.90087891	+35.68359375	+6.72363281	-41.90185547	+1424
+1457970683.21650000	+8.51660156	-6.61816406	-0.95800781	+56.75537109	+3.31787109	-56.38183594	+1608	+8.38916016	-5.85351563	-0.59765625	+2.68066406	-7.27294922	+16.12792969	+1280	+6.62695313	-9.70751953	-0.90087891	+35.68359375	+6.72363281	-41.90185547	+1424
+1457970683.22059990	+8.51660156	-6.61816406	-0.95800781	+56.73339844	+3.31787109	-56.38183594	+1612	+8.38916016	-5.85351563	-0.59765625	+2.68066406	-7.27294922	+16.12792969	+1280	+6.63134766	-9.70751953	-0.90087891	+35.68359375	+6.72363281	-41.92382813	+1424
+1457970683.22480010	+8.51660156	-6.61816406	-0.95800781	+56.73339844	+3.31787109	-56.38183594	+1612	+8.38916016	-5.85351563	-0.59765625	+2.68066406	-7.27294922	+16.14990234	+1284	+6.63134766	-9.70751953	-0.90087891	+35.68359375	+6.72363281	-41.92382813	+1424
+1457970683.22900010	+8.51660156	-6.61816406	-0.95800781	+56.71142578	+3.31787109	-56.38183594	+1612	+8.38916016	-5.85351563	-0.59765625	+2.65869141	-7.27294922	+16.14990234	+1284	+6.63134766	-9.70751953	-0.90087891	+35.68359375	+6.72363281	-41.92382813	+1424
+1457970683.23309990	+8.52099609	-6.61816406	-0.95800781	+56.68945313	+3.31787109	-56.38183594	+1612	+8.39355469	-5.85351563	-0.59765625	+2.65869141	-7.27294922	+16.14990234	+1284	+6.63134766	-9.70312500	-0.89648438	+35.70556641	+6.72363281	-41.92382813	+1424
+1457970683.24149990	+8.52099609	-6.61816406	-0.95800781	+56.66748047	+3.31787109	-56.40380859	+1612	+8.39355469	-5.85351563	-0.59765625	+2.63671875	-7.29492188	+16.17187500	+1284	+6.63574219	-9.70312500	-0.89648438	+35.70556641	+6.70166016	-41.92382813	+1424
+1457970683.24560000	+8.52099609	-6.61816406	-0.95800781	+56.64550781	+3.31787109	-56.40380859	+1612	+8.39355469	-5.85351563	-0.59765625	+2.63671875	-7.29492188	+16.17187500	+1284	+6.63574219	-9.70312500	-0.89648438	+35.70556641	+6.70166016	-41.94580078	+1428
+1457970683.24980000	+8.52099609	-6.61816406	-0.95800781	+56.64550781	+3.31787109	-56.40380859	+1616	+8.39355469	-5.85351563	-0.59765625	+2.61474609	-7.29492188	+16.17187500	+1284	+6.64013672	-9.70312500	-0.89648438	+35.70556641	+6.70166016	-41.94580078	+1428
+1457970683.25390010	+8.52099609	-6.62255859	-0.95800781	+56.64550781	+3.31787109	-56.40380859	+1616	+8.39355469	-5.85351563	-0.59765625	+2.61474609	-7.29492188	+16.19384766	+1284	+6.64013672	-9.70312500	-0.89648438	+35.68359375	+6.67968750	-41.94580078	+1428
+1457970683.25810000	+8.52539063	-6.62255859	-0.95800781	+56.62353516	+3.31787109	-56.42578125	+1616	+8.39355469	-5.85351563	-0.59765625	+2.59277344	-7.29492188	+16.19384766	+1284	+6.64013672	-9.70312500	-0.89648438	+35.68359375	+6.67968750	-41.94580078	+1428
+1457970683.26230000	+8.52539063	-6.62255859	-0.95800781	+56.62353516	+3.31787109	-56.42578125	+1616	+8.39794922	-5.85351563	-0.59765625	+2.59277344	-7.29492188	+16.19384766	+1284	+6.64013672	-9.70312500	-0.89648438	+35.68359375	+6.67968750	-41.94580078	+1428
+1457970683.27060010	+8.52539063	-6.62255859	-0.95800781	+56.60156250	+3.33984375	-56.42578125	+1616	+8.39794922	-5.85791016	-0.59765625	+2.57080078	-7.29492188	+16.19384766	+1288	+6.64013672	-9.70312500	-0.89648438	+35.66162109	+6.67968750	-41.92382813	+1428
+1457970683.27480010	+8.52539063	-6.61816406	-0.95800781	+56.60156250	+3.33984375	-56.42578125	+1620	+8.39794922	-5.85791016	-0.59765625	+2.57080078	-7.29492188	+16.19384766	+1288	+6.63574219	-9.70312500	-0.90087891	+35.63964844	+6.67968750	-41.90185547	+1428
+1457970683.27889990	+8.52539063	-6.61816406	-0.95800781	+56.60156250	+3.33984375	-56.42578125	+1620	+8.39794922	-5.85791016	-0.59765625	+2.57080078	-7.29492188	+16.21582031	+1288	+6.63574219	-9.70312500	-0.90087891	+35.61767578	+6.65771484	-41.90185547	+1428
+1457970683.28309990	+8.52539063	-6.61816406	-0.95800781	+56.60156250	+3.33984375	-56.42578125	+1620	+8.39794922	-5.85791016	-0.59765625	+2.57080078	-7.29492188	+16.21582031	+1288	+6.63574219	-9.70312500	-0.90087891	+35.61767578	+6.65771484	-41.87988281	+1428
+1457970683.28730010	+8.52539063	-6.61816406	-0.95800781	+56.60156250	+3.33984375	-56.42578125	+1620	+8.39794922	-5.85791016	-0.59765625	+2.57080078	-7.29492188	+16.21582031	+1288	+6.63134766	-9.70312500	-0.90087891	+35.59570313	+6.65771484	-41.87988281	+1428
+1457970683.29140000	+8.52539063	-6.61816406	-0.95800781	+56.60156250	+3.33984375	-56.42578125	+1620	+8.39794922	-5.85791016	-0.59765625	+2.54882813	-7.29492188	+16.21582031	+1292	+6.63134766	-9.70312500	-0.90527344	+35.59570313	+6.65771484	-41.87988281	+1424
+1457970683.29979990	+8.52099609	-6.61816406	-0.95800781	+56.60156250	+3.36181641	-56.42578125	+1620	+8.39794922	-5.85791016	-0.59765625	+2.54882813	-7.27294922	+16.21582031	+1292	+6.63134766	-9.70751953	-0.90527344	+35.57373047	+6.65771484	-41.85791016	+1424
+1457970683.30390000	+8.52099609	-6.61816406	-0.95800781	+56.57958984	+3.36181641	-56.42578125	+1620	+8.39794922	-5.85791016	-0.59765625	+2.54882813	-7.27294922	+16.21582031	+1292	+6.63134766	-9.70751953	-0.90527344	+35.55175781	+6.65771484	-41.85791016	+1424
+1457970683.30810000	+8.52099609	-6.61816406	-0.95800781	+56.57958984	+3.36181641	-56.42578125	+1620	+8.39794922	-5.85791016	-0.59765625	+2.54882813	-7.27294922	+16.21582031	+1296	+6.62695313	-9.70751953	-0.90527344	+35.55175781	+6.65771484	-41.85791016	+1424
+1457970683.31230000	+8.52099609	-6.61816406	-0.95800781	+56.57958984	+3.36181641	-56.42578125	+1624	+8.39794922	-5.85791016	-0.59765625	+2.54882813	-7.27294922	+16.21582031	+1296	+6.62695313	-9.70751953	-0.90527344	+35.55175781	+6.65771484	-41.83593750	+1424
+1457970683.31640010	+8.52099609	-6.61816406	-0.95800781	+56.57958984	+3.36181641	-56.42578125	+1624	+8.39794922	-5.85791016	-0.59765625	+2.52685547	-7.27294922	+16.23779297	+1296	+6.62695313	-9.70751953	-0.90527344	+35.52978516	+6.65771484	-41.83593750	+1420
+1457970683.32060000	+8.52099609	-6.61816406	-0.95800781	+56.57958984	+3.36181641	-56.42578125	+1624	+8.39794922	-5.85791016	-0.59765625	+2.52685547	-7.27294922	+16.23779297	+1296	+6.62695313	-9.70751953	-0.90527344	+35.52978516	+6.65771484	-41.83593750	+1420
+1457970683.32470010	+8.52099609	-6.61816406	-0.95800781	+56.57958984	+3.36181641	-56.42578125	+1624	+8.39794922	-5.85791016	-0.59765625	+2.52685547	-7.27294922	+16.23779297	+1300	+6.62695313	-9.70751953	-0.90527344	+35.52978516	+6.65771484	-41.83593750	+1420
+1457970683.33310010	+8.52099609	-6.61816406	-0.95800781	+56.57958984	+3.36181641	-56.42578125	+1624	+8.39794922	-5.85791016	-0.59765625	+2.52685547	-7.27294922	+16.23779297	+1300	+6.62695313	-9.70751953	-0.90527344	+35.52978516	+6.65771484	-41.83593750	+1416
+1457970683.33719990	+8.52099609	-6.61816406	-0.95800781	+56.57958984	+3.36181641	-56.42578125	+1624	+8.39794922	-5.85791016	-0.59765625	+2.52685547	-7.27294922	+16.25976563	+1300	+6.62695313	-9.70751953	-0.90527344	+35.52978516	+6.65771484	-41.83593750	+1416
+1457970683.34139990	+8.52099609	-6.61816406	-0.95800781	+56.57958984	+3.36181641	-56.42578125	+1624	+8.39794922	-5.85791016	-0.59765625	+2.52685547	-7.27294922	+16.25976563	+1300	+6.62695313	-9.70751953	-0.90527344	+35.52978516	+6.65771484	-41.85791016	+1416
+1457970683.34559990	+8.52099609	-6.61816406	-0.95800781	+56.57958984	+3.36181641	-56.42578125	+1624	+8.39794922	-5.85791016	-0.59765625	+2.52685547	-7.27294922	+16.25976563	+1300	+6.62695313	-9.70751953	-0.90527344	+35.52978516	+6.65771484	-41.85791016	+1416
+1457970683.34970000	+8.52099609	-6.61816406	-0.95800781	+56.57958984	+3.36181641	-56.42578125	+1624	+8.39794922	-5.85791016	-0.59765625	+2.52685547	-7.27294922	+16.25976563	+1304	+6.62695313	-9.70751953	-0.90527344	+35.52978516	+6.65771484	-41.85791016	+1416
+1457970683.35390000	+8.52099609	-6.61816406	-0.95800781	+56.57958984	+3.36181641	-56.42578125	+1624	+8.39794922	-5.85791016	-0.59765625	+2.52685547	-7.27294922	+16.25976563	+1304	+6.63134766	-9.70312500	-0.90527344	+35.52978516	+6.65771484	-41.85791016	+1416
+1457970683.36220000	+8.52099609	-6.62255859	-0.95800781	+56.57958984	+3.33984375	-56.42578125	+1628	+8.39794922	-5.85791016	-0.59765625	+2.52685547	-7.27294922	+16.28173828	+1304	+6.63134766	-9.70312500	-0.90527344	+35.55175781	+6.65771484	-41.85791016	+1412
+1457970683.36640000	+8.52539063	-6.62255859	-0.95800781	+56.55761719	+3.33984375	-56.42578125	+1628	+8.39794922	-5.85791016	-0.59765625	+2.50488281	-7.27294922	+16.28173828	+1304	+6.63134766	-9.70312500	-0.90087891	+35.55175781	+6.65771484	-41.87988281	+1412
+1457970683.37060000	+8.52539063	-6.62255859	-0.95800781	+56.55761719	+3.33984375	-56.42578125	+1628	+8.39794922	-5.85791016	-0.59765625	+2.50488281	-7.27294922	+16.28173828	+1304	+6.63134766	-9.70312500	-0.90087891	+35.55175781	+6.65771484	-41.87988281	+1412
+1457970683.37470010	+8.52539063	-6.62255859	-0.95800781	+56.55761719	+3.33984375	-56.42578125	+1628	+8.39794922	-5.85791016	-0.59765625	+2.50488281	-7.29492188	+16.30371094	+1304	+6.63134766	-9.70312500	-0.90087891	+35.55175781	+6.65771484	-41.87988281	+1412
+1457970683.37890010	+8.52539063	-6.62255859	-0.95800781	+56.55761719	+3.33984375	-56.42578125	+1628	+8.39794922	-5.85791016	-0.59765625	+2.50488281	-7.29492188	+16.30371094	+1304	+6.63134766	-9.70312500	-0.90087891	+35.55175781	+6.65771484	-41.87988281	+1412
+1457970683.38310000	+8.52539063	-6.62255859	-0.95800781	+56.55761719	+3.33984375	-56.42578125	+1628	+8.39794922	-5.85791016	-0.59765625	+2.50488281	-7.29492188	+16.30371094	+1308	+6.63134766	-9.70312500	-0.90087891	+35.52978516	+6.65771484	-41.87988281	+1412
+1457970683.38720010	+8.52539063	-6.62255859	-0.95800781	+56.55761719	+3.33984375	-56.42578125	+1628	+8.39794922	-5.85791016	-0.59765625	+2.50488281	-7.29492188	+16.30371094	+1308	+6.63134766	-9.70312500	-0.90087891	+35.52978516	+6.65771484	-41.87988281	+1412
+1457970683.39560010	+8.52539063	-6.62255859	-0.95800781	+56.55761719	+3.33984375	-56.42578125	+1628	+8.40234375	-5.85791016	-0.59765625	+2.50488281	-7.29492188	+16.32568359	+1308	+6.63134766	-9.70312500	-0.90087891	+35.52978516	+6.63574219	-41.87988281	+1412
+1457970683.39969990	+8.52539063	-6.62255859	-0.95800781	+56.55761719	+3.33984375	-56.42578125	+1628	+8.40234375	-5.85791016	-0.59765625	+2.50488281	-7.29492188	+16.32568359	+1308	+6.63134766	-9.70312500	-0.90087891	+35.50781250	+6.63574219	-41.87988281	+1412
