# Supplementary material for: A direct effect of perception on action when grasping a cup
Source: Sci Rep. 2018 Jan 9;8:171. doi: 10.1038/s41598-017-18591-5 (PMC5760564; doi:10.1038/s41598-017-18591-5)
Supplement: Supplementary file 6 — Supplementary Information [file 41598_2017_18591_MOESM6_ESM.zip › SciRep_Data/S01instruct/S01_100instruct_Tr21.dat]

+1000000000000.00000000	+0.00000000	+0.00000000	+0.00000000	+0.00000000	+0.00000000	+0.00000000	+0	+0.00000000	+0.00000000	+0.00000000	+0.00000000	+0.00000000	+0.00000000	+0	+0.00000000	+0.00000000	+0.00000000	+0.00000000	+0.00000000	+0.00000000	+0
+1457970683.40389990	+8.52539063	-6.62255859	-0.95800781	+56.57958984	+3.33984375	-56.42578125	+1628	+8.40234375	-5.85791016	-0.59765625	+2.50488281	-7.29492188	+16.32568359	+1308	+6.63134766	-9.70312500	-0.90087891	+35.50781250	+6.63574219	-41.87988281	+1412
+1457970683.40800000	+8.52539063	-6.62255859	-0.95800781	+56.57958984	+3.33984375	-56.42578125	+1628	+8.40234375	-5.85791016	-0.59765625	+2.50488281	-7.29492188	+16.34765625	+1308	+6.63134766	-9.70312500	-0.90087891	+35.50781250	+6.63574219	-41.85791016	+1412
+1457970683.41220000	+8.52539063	-6.62255859	-0.95800781	+56.57958984	+3.33984375	-56.42578125	+1628	+8.40234375	-5.85791016	-0.59765625	+2.50488281	-7.29492188	+16.34765625	+1308	+6.63134766	-9.70312500	-0.90087891	+35.48583984	+6.63574219	-41.85791016	+1412
+1457970683.41640000	+8.52539063	-6.62255859	-0.95800781	+56.57958984	+3.33984375	-56.40380859	+1632	+8.40234375	-5.85791016	-0.59765625	+2.50488281	-7.27294922	+16.34765625	+1308	+6.63134766	-9.70312500	-0.90087891	+35.48583984	+6.63574219	-41.85791016	+1412
+1457970683.42470000	+8.52539063	-6.61816406	-0.95800781	+56.57958984	+3.33984375	-56.40380859	+1632	+8.40234375	-5.85791016	-0.59765625	+2.50488281	-7.27294922	+16.34765625	+1308	+6.62695313	-9.70312500	-0.90527344	+35.46386719	+6.65771484	-41.85791016	+1412
+1457970683.42890000	+8.52539063	-6.61816406	-0.95800781	+56.57958984	+3.33984375	-56.40380859	+1632	+8.40234375	-5.85791016	-0.59765625	+2.50488281	-7.27294922	+16.36962891	+1308	+6.62695313	-9.70312500	-0.90527344	+35.46386719	+6.65771484	-41.85791016	+1412
+1457970683.43300010	+8.52539063	-6.61816406	-0.95800781	+56.57958984	+3.33984375	-56.40380859	+1632	+8.40234375	-5.85791016	-0.59765625	+2.50488281	-7.27294922	+16.36962891	+1308	+6.62695313	-9.70312500	-0.90527344	+35.46386719	+6.65771484	-41.83593750	+1412
+1457970688.24350000	+8.44628906	-6.67529297	-0.95361328	+56.93115234	+1.12060547	-55.74462891	+1632	+8.33203125	-5.91943359	-0.58886719	-0.32958984	-8.39355469	+15.79833984	+1312	+6.46435547	-9.75146484	-0.91406250	+33.81591797	+6.56982422	-41.33056641	+1388
+1457970688.25180010	+8.44628906	-6.67529297	-0.95361328	+56.93115234	+1.12060547	-55.76660156	+1632	+8.33203125	-5.91943359	-0.58886719	-0.32958984	-8.39355469	+15.79833984	+1312	+6.46875000	-9.75146484	-0.91406250	+33.83789063	+6.56982422	-41.35253906	+1388
+1457970688.26430010	+8.45068359	-6.67529297	-0.95361328	+56.93115234	+1.09863281	-55.76660156	+1632	+8.33203125	-5.91943359	-0.58886719	-0.32958984	-8.39355469	+15.82031250	+1312	+6.47314453	-9.74707031	-0.90966797	+33.88183594	+6.54785156	-41.39648438	+1388
+1457970688.27259990	+8.45068359	-6.67968750	-0.95361328	+56.93115234	+1.09863281	-55.76660156	+1632	+8.33203125	-5.91943359	-0.58886719	-0.32958984	-8.39355469	+15.82031250	+1312	+6.47753906	-9.74707031	-0.90087891	+33.92578125	+6.54785156	-41.44042969	+1392
+1457970688.27679990	+8.45068359	-6.67968750	-0.94921875	+56.93115234	+1.09863281	-55.76660156	+1632	+8.33203125	-5.91943359	-0.58886719	-0.32958984	-8.39355469	+15.82031250	+1312	+6.48193359	-9.74267578	-0.90087891	+33.94775391	+6.54785156	-41.46240234	+1392
+1457970688.28090000	+8.45068359	-6.67968750	-0.94921875	+56.93115234	+1.09863281	-55.76660156	+1632	+8.33203125	-5.91943359	-0.58886719	-0.32958984	-8.41552734	+15.82031250	+1312	+6.48632813	-9.74267578	-0.89648438	+33.96972656	+6.54785156	-41.50634766	+1392
+1457970688.28510000	+8.45068359	-6.67968750	-0.94921875	+56.93115234	+1.07666016	-55.76660156	+1632	+8.33203125	-5.91943359	-0.58886719	-0.32958984	-8.41552734	+15.82031250	+1312	+6.49072266	-9.73828125	-0.89208984	+33.99169922	+6.54785156	-41.52832031	+1396
+1457970688.28930000	+8.45068359	-6.67968750	-0.94921875	+56.93115234	+1.07666016	-55.76660156	+1632	+8.33203125	-5.91943359	-0.58886719	-0.32958984	-8.41552734	+15.82031250	+1312	+6.49511719	-9.73828125	-0.88769531	+34.01367188	+6.54785156	-41.55029297	+1396
+1457970688.29340000	+8.45068359	-6.67968750	-0.94921875	+56.93115234	+1.07666016	-55.76660156	+1632	+8.33203125	-5.91943359	-0.58886719	-0.32958984	-8.41552734	+15.82031250	+1312	+6.49511719	-9.73828125	-0.88769531	+34.03564453	+6.52587891	-41.57226563	+1396
+1457970688.29760000	+8.45068359	-6.67968750	-0.94921875	+56.93115234	+1.07666016	-55.76660156	+1632	+8.33203125	-5.91943359	-0.58886719	-0.32958984	-8.41552734	+15.82031250	+1312	+6.49511719	-9.73828125	-0.88769531	+34.03564453	+6.52587891	-41.57226563	+1396
+1457970688.30590010	+8.45068359	-6.67968750	-0.94921875	+56.93115234	+1.07666016	-55.76660156	+1632	+8.33203125	-5.91943359	-0.58886719	-0.32958984	-8.41552734	+15.82031250	+1312	+6.49511719	-9.73828125	-0.88769531	+34.03564453	+6.52587891	-41.57226563	+1396
+1457970688.31010010	+8.45068359	-6.67968750	-0.94921875	+56.93115234	+1.07666016	-55.78857422	+1632	+8.33203125	-5.91943359	-0.58886719	-0.32958984	-8.41552734	+15.82031250	+1308	+6.49511719	-9.73828125	-0.88769531	+34.03564453	+6.52587891	-41.57226563	+1396
+1457970688.31430010	+8.45068359	-6.67968750	-0.94921875	+56.93115234	+1.07666016	-55.78857422	+1632	+8.33203125	-5.91943359	-0.58886719	-0.32958984	-8.41552734	+15.82031250	+1308	+6.49072266	-9.73828125	-0.88769531	+34.01367188	+6.52587891	-41.55029297	+1400
+1457970688.32259990	+8.45068359	-6.67968750	-0.94921875	+56.93115234	+1.07666016	-55.78857422	+1632	+8.33203125	-5.91943359	-0.58886719	-0.32958984	-8.41552734	+15.82031250	+1308	+6.49072266	-9.73828125	-0.89208984	+34.01367188	+6.52587891	-41.55029297	+1400
+1457970688.33090000	+8.45068359	-6.67968750	-0.94921875	+56.93115234	+1.07666016	-55.78857422	+1632	+8.33203125	-5.91943359	-0.58886719	-0.32958984	-8.41552734	+15.82031250	+1308	+6.49072266	-9.74267578	-0.89208984	+33.99169922	+6.52587891	-41.52832031	+1396
+1457970688.33929990	+8.45068359	-6.67968750	-0.94921875	+56.93115234	+1.07666016	-55.78857422	+1632	+8.33203125	-5.91943359	-0.58886719	-0.32958984	-8.41552734	+15.82031250	+1308	+6.48632813	-9.74267578	-0.89648438	+33.99169922	+6.52587891	-41.52832031	+1396
+1457970688.34760000	+8.45068359	-6.67968750	-0.94921875	+56.93115234	+1.07666016	-55.78857422	+1632	+8.33203125	-5.91943359	-0.58886719	-0.32958984	-8.41552734	+15.82031250	+1308	+6.48632813	-9.74267578	-0.89648438	+33.96972656	+6.52587891	-41.50634766	+1396
+1457970688.35170010	+8.45068359	-6.67968750	-0.94921875	+56.93115234	+1.07666016	-55.78857422	+1632	+8.33203125	-5.91943359	-0.58886719	-0.32958984	-8.41552734	+15.82031250	+1308	+6.48632813	-9.74267578	-0.89648438	+33.96972656	+6.52587891	-41.50634766	+1396
+1457970688.35590000	+8.45068359	-6.67968750	-0.94921875	+56.93115234	+1.07666016	-55.78857422	+1632	+8.33203125	-5.91943359	-0.58886719	-0.32958984	-8.41552734	+15.82031250	+1308	+6.48632813	-9.74267578	-0.89648438	+33.96972656	+6.52587891	-41.50634766	+1396
+1457970688.36420010	+8.45068359	-6.67968750	-0.94921875	+56.93115234	+1.07666016	-55.78857422	+1632	+8.33203125	-5.91943359	-0.58886719	-0.32958984	-8.41552734	+15.82031250	+1308	+6.48632813	-9.74267578	-0.89648438	+33.96972656	+6.52587891	-41.50634766	+1396
+1457970688.36840010	+8.45068359	-6.67968750	-0.94921875	+56.93115234	+1.07666016	-55.78857422	+1632	+8.33203125	-5.91943359	-0.58886719	-0.32958984	-8.41552734	+15.84228516	+1308	+6.48632813	-9.74267578	-0.89648438	+33.96972656	+6.52587891	-41.50634766	+1392
+1457970688.37260010	+8.45068359	-6.67968750	-0.94921875	+56.93115234	+1.07666016	-55.78857422	+1632	+8.33203125	-5.91943359	-0.58886719	-0.32958984	-8.41552734	+15.84228516	+1312	+6.48632813	-9.74267578	-0.89648438	+33.96972656	+6.52587891	-41.50634766	+1392
+1457970688.37669990	+8.45068359	-6.67968750	-0.94921875	+56.93115234	+1.07666016	-55.78857422	+1632	+8.33203125	-5.91943359	-0.58886719	-0.32958984	-8.41552734	+15.84228516	+1312	+6.48632813	-9.74267578	-0.89648438	+33.96972656	+6.52587891	-41.50634766	+1392
+1457970688.38509990	+8.45068359	-6.67968750	-0.94921875	+56.93115234	+1.07666016	-55.78857422	+1632	+8.33203125	-5.91943359	-0.58886719	-0.32958984	-8.41552734	+15.84228516	+1312	+6.48632813	-9.74267578	-0.89648438	+33.99169922	+6.52587891	-41.50634766	+1392
+1457970688.39759990	+8.45068359	-6.67968750	-0.94921875	+56.93115234	+1.07666016	-55.78857422	+1632	+8.33203125	-5.91943359	-0.58886719	-0.32958984	-8.41552734	+15.84228516	+1312	+6.48632813	-9.74267578	-0.89648438	+33.99169922	+6.52587891	-41.50634766	+1392
+1457970688.40590000	+8.45068359	-6.67968750	-0.94921875	+56.93115234	+1.07666016	-55.78857422	+1632	+8.33203125	-5.91943359	-0.58886719	-0.32958984	-8.41552734	+15.84228516	+1308	+6.48632813	-9.74267578	-0.89648438	+33.99169922	+6.52587891	-41.50634766	+1392
+1457970688.41010000	+8.45068359	-6.67968750	-0.94921875	+56.93115234	+1.07666016	-55.78857422	+1632	+8.33203125	-5.91943359	-0.58886719	-0.32958984	-8.41552734	+15.84228516	+1308	+6.48632813	-9.74267578	-0.89648438	+33.99169922	+6.52587891	-41.50634766	+1392
+1457970688.41840000	+8.45068359	-6.67968750	-0.94921875	+56.93115234	+1.07666016	-55.78857422	+1632	+8.33203125	-5.91943359	-0.58886719	-0.32958984	-8.41552734	+15.84228516	+1308	+6.48632813	-9.74267578	-0.89648438	+33.99169922	+6.52587891	-41.50634766	+1392
+1457970688.42670010	+8.45068359	-6.67968750	-0.94921875	+56.93115234	+1.07666016	-55.78857422	+1632	+8.33203125	-5.91943359	-0.58886719	-0.32958984	-8.41552734	+15.84228516	+1308	+6.48632813	-9.74267578	-0.89648438	+33.96972656	+6.52587891	-41.50634766	+1392
+1457970688.43499990	+8.45068359	-6.67968750	-0.94921875	+56.93115234	+1.09863281	-55.81054688	+1632	+8.33203125	-5.91943359	-0.58886719	-0.32958984	-8.41552734	+15.84228516	+1308	+6.48632813	-9.74267578	-0.89648438	+33.96972656	+6.52587891	-41.50634766	+1392
+1457970688.44339990	+8.45068359	-6.67968750	-0.94921875	+56.93115234	+1.09863281	-55.81054688	+1632	+8.33203125	-5.91943359	-0.58886719	-0.32958984	-8.41552734	+15.84228516	+1308	+6.48193359	-9.74267578	-0.90087891	+33.96972656	+6.52587891	-41.48437500	+1392
+1457970688.45170000	+8.45068359	-6.67968750	-0.94921875	+56.93115234	+1.09863281	-55.81054688	+1632	+8.33203125	-5.91943359	-0.58886719	-0.32958984	-8.41552734	+15.84228516	+1308	+6.48193359	-9.74707031	-0.90087891	+33.94775391	+6.52587891	-41.48437500	+1388
+1457970688.46000000	+8.45068359	-6.67968750	-0.94921875	+56.93115234	+1.09863281	-55.81054688	+1632	+8.33203125	-5.91943359	-0.58886719	-0.32958984	-8.39355469	+15.84228516	+1312	+6.48193359	-9.74707031	-0.90087891	+33.94775391	+6.54785156	-41.48437500	+1388
+1457970688.46840000	+8.45068359	-6.67968750	-0.94921875	+56.93115234	+1.09863281	-55.81054688	+1632	+8.33203125	-5.91943359	-0.58886719	-0.32958984	-8.39355469	+15.86425781	+1312	+6.48193359	-9.74707031	-0.90087891	+33.92578125	+6.54785156	-41.48437500	+1388
+1457970688.47250010	+8.45068359	-6.67968750	-0.94921875	+56.93115234	+1.09863281	-55.81054688	+1632	+8.33203125	-5.91943359	-0.58886719	-0.32958984	-8.39355469	+15.86425781	+1312	+6.47753906	-9.74707031	-0.90087891	+33.92578125	+6.54785156	-41.48437500	+1388
+1457970688.48090000	+8.45068359	-6.67968750	-0.94921875	+56.93115234	+1.09863281	-55.81054688	+1632	+8.33203125	-5.91943359	-0.58886719	-0.32958984	-8.39355469	+15.86425781	+1312	+6.47753906	-9.74707031	-0.90087891	+33.92578125	+6.54785156	-41.48437500	+1388
+1457970688.48920010	+8.45068359	-6.67968750	-0.94921875	+56.93115234	+1.09863281	-55.81054688	+1632	+8.33203125	-5.91943359	-0.58886719	-0.32958984	-8.39355469	+15.86425781	+1312	+6.48193359	-9.74707031	-0.90087891	+33.92578125	+6.54785156	-41.48437500	+1388
+1457970688.49749990	+8.45068359	-6.67968750	-0.94921875	+56.93115234	+1.09863281	-55.81054688	+1632	+8.33203125	-5.91943359	-0.58886719	-0.32958984	-8.39355469	+15.86425781	+1312	+6.48193359	-9.74707031	-0.90087891	+33.92578125	+6.54785156	-41.48437500	+1384
+1457970688.50580000	+8.45068359	-6.67968750	-0.94921875	+56.93115234	+1.09863281	-55.81054688	+1632	+8.33203125	-5.91943359	-0.58886719	-0.32958984	-8.39355469	+15.86425781	+1312	+6.48193359	-9.74707031	-0.90087891	+33.94775391	+6.54785156	-41.50634766	+1384
+1457970688.51420000	+8.45068359	-6.67968750	-0.94921875	+56.93115234	+1.09863281	-55.81054688	+1632	+8.33203125	-5.91943359	-0.58886719	-0.32958984	-8.39355469	+15.88623047	+1312	+6.48193359	-9.74707031	-0.90087891	+33.94775391	+6.52587891	-41.50634766	+1384
+1457970688.52250000	+8.45068359	-6.67968750	-0.94921875	+56.93115234	+1.09863281	-55.81054688	+1632	+8.33203125	-5.91943359	-0.58886719	-0.32958984	-8.39355469	+15.88623047	+1312	+6.48193359	-9.74707031	-0.90087891	+33.94775391	+6.52587891	-41.50634766	+1384
+1457970688.53080010	+8.45068359	-6.67968750	-0.95361328	+56.93115234	+1.09863281	-55.81054688	+1632	+8.33203125	-5.91943359	-0.58886719	-0.32958984	-8.39355469	+15.88623047	+1312	+6.48193359	-9.74707031	-0.89648438	+33.94775391	+6.52587891	-41.52832031	+1384
+1457970688.53920010	+8.45068359	-6.67968750	-0.95361328	+56.93115234	+1.09863281	-55.81054688	+1632	+8.33203125	-5.91943359	-0.58886719	-0.32958984	-8.39355469	+15.88623047	+1312	+6.48193359	-9.74707031	-0.89648438	+33.94775391	+6.52587891	-41.52832031	+1384
+1457970688.54749990	+8.45068359	-6.67968750	-0.95361328	+56.93115234	+1.09863281	-55.81054688	+1632	+8.33203125	-5.91943359	-0.58886719	-0.32958984	-8.39355469	+15.88623047	+1312	+6.48193359	-9.74707031	-0.90087891	+33.94775391	+6.52587891	-41.52832031	+1384
+1457970688.55580000	+8.45068359	-6.67968750	-0.95361328	+56.93115234	+1.09863281	-55.81054688	+1632	+8.33203125	-5.91943359	-0.58886719	-0.32958984	-8.39355469	+15.90820313	+1312	+6.48193359	-9.74707031	-0.90087891	+33.92578125	+6.52587891	-41.50634766	+1384
+1457970688.56419990	+8.45068359	-6.67968750	-0.95361328	+56.90917969	+1.12060547	-55.81054688	+1632	+8.33203125	-5.91943359	-0.58886719	-0.32958984	-8.39355469	+15.90820313	+1312	+6.48193359	-9.74707031	-0.90087891	+33.92578125	+6.54785156	-41.50634766	+1384
+1457970688.56830000	+8.45068359	-6.67968750	-0.95361328	+56.90917969	+1.12060547	-55.81054688	+1632	+8.33203125	-5.91943359	-0.58886719	-0.32958984	-8.39355469	+15.90820313	+1312	+6.48193359	-9.74707031	-0.90087891	+33.92578125	+6.54785156	-41.50634766	+1384
+1457970688.57250000	+8.45068359	-6.67968750	-0.95361328	+56.90917969	+1.12060547	-55.81054688	+1632	+8.33203125	-5.91943359	-0.58886719	-0.32958984	-8.39355469	+15.90820313	+1312	+6.47753906	-9.74707031	-0.90087891	+33.92578125	+6.54785156	-41.50634766	+1380
+1457970688.58080010	+8.45068359	-6.67968750	-0.95361328	+56.90917969	+1.12060547	-55.81054688	+1632	+8.33203125	-5.91943359	-0.58886719	-0.32958984	-8.39355469	+15.90820313	+1316	+6.47753906	-9.74707031	-0.90087891	+33.90380859	+6.54785156	-41.50634766	+1380
+1457970688.58500000	+8.45068359	-6.67968750	-0.95361328	+56.90917969	+1.12060547	-55.81054688	+1632	+8.33203125	-5.91943359	-0.58886719	-0.32958984	-8.39355469	+15.90820313	+1316	+6.47753906	-9.75146484	-0.90527344	+33.90380859	+6.54785156	-41.48437500	+1380
+1457970688.58909990	+8.45068359	-6.67968750	-0.95361328	+56.90917969	+1.12060547	-55.81054688	+1632	+8.33203125	-5.91943359	-0.58886719	-0.32958984	-8.39355469	+15.90820313	+1316	+6.47753906	-9.75146484	-0.90527344	+33.90380859	+6.54785156	-41.48437500	+1380
+1457970688.59330010	+8.45068359	-6.67968750	-0.95361328	+56.90917969	+1.12060547	-55.81054688	+1632	+8.33203125	-5.91943359	-0.58886719	-0.32958984	-8.39355469	+15.90820313	+1316	+6.47753906	-9.75146484	-0.90527344	+33.90380859	+6.54785156	-41.48437500	+1380
+1457970688.59750010	+8.45068359	-6.67968750	-0.94921875	+56.90917969	+1.12060547	-55.81054688	+1632	+8.33203125	-5.92382813	-0.58886719	-0.32958984	-8.39355469	+15.90820313	+1316	+6.47753906	-9.75146484	-0.90527344	+33.90380859	+6.54785156	-41.48437500	+1380
+1457970688.60159990	+8.45068359	-6.67968750	-0.94921875	+56.90917969	+1.12060547	-55.81054688	+1632	+8.33203125	-5.92382813	-0.58886719	-0.32958984	-8.39355469	+15.90820313	+1316	+6.47753906	-9.75146484	-0.90527344	+33.90380859	+6.54785156	-41.48437500	+1380
+1457970688.60579990	+8.45068359	-6.67968750	-0.94921875	+56.90917969	+1.12060547	-55.81054688	+1632	+8.33203125	-5.92382813	-0.58886719	-0.32958984	-8.39355469	+15.90820313	+1316	+6.47753906	-9.75146484	-0.90527344	+33.90380859	+6.54785156	-41.48437500	+1380
+1457970688.60999990	+8.45068359	-6.67968750	-0.94921875	+56.90917969	+1.12060547	-55.81054688	+1632	+8.33203125	-5.92382813	-0.58886719	-0.32958984	-8.39355469	+15.90820313	+1316	+6.47753906	-9.75146484	-0.90527344	+33.90380859	+6.54785156	-41.50634766	+1380
+1457970688.61410000	+8.45068359	-6.67968750	-0.94921875	+56.90917969	+1.12060547	-55.81054688	+1632	+8.33203125	-5.92382813	-0.58886719	-0.32958984	-8.39355469	+15.90820313	+1316	+6.47753906	-9.75146484	-0.90527344	+33.90380859	+6.54785156	-41.50634766	+1376
+1457970688.61830000	+8.45068359	-6.67968750	-0.94921875	+56.90917969	+1.12060547	-55.81054688	+1632	+8.33203125	-5.92382813	-0.58886719	-0.32958984	-8.39355469	+15.90820313	+1316	+6.47753906	-9.75146484	-0.90087891	+33.90380859	+6.54785156	-41.50634766	+1376
+1457970688.62660000	+8.45068359	-6.68408203	-0.94921875	+56.90917969	+1.12060547	-55.81054688	+1632	+8.33203125	-5.92382813	-0.58886719	-0.32958984	-8.39355469	+15.90820313	+1316	+6.48193359	-9.75146484	-0.90087891	+33.92578125	+6.54785156	-41.50634766	+1376
+1457970688.63080000	+8.45068359	-6.68408203	-0.94921875	+56.90917969	+1.12060547	-55.81054688	+1632	+8.33203125	-5.92382813	-0.58886719	-0.32958984	-8.39355469	+15.90820313	+1316	+6.48193359	-9.75146484	-0.90087891	+33.92578125	+6.54785156	-41.50634766	+1376
+1457970688.63500000	+8.45068359	-6.68408203	-0.94921875	+56.90917969	+1.12060547	-55.81054688	+1632	+8.33203125	-5.92382813	-0.58886719	-0.32958984	-8.39355469	+15.90820313	+1316	+6.48193359	-9.75146484	-0.90087891	+33.92578125	+6.54785156	-41.50634766	+1376
+1457970688.63910010	+8.45068359	-6.68408203	-0.94921875	+56.90917969	+1.12060547	-55.81054688	+1632	+8.33203125	-5.92382813	-0.58886719	-0.32958984	-8.39355469	+15.90820313	+1316	+6.48193359	-9.75146484	-0.90087891	+33.92578125	+6.54785156	-41.52832031	+1376
+1457970688.64330010	+8.45068359	-6.68408203	-0.94921875	+56.90917969	+1.12060547	-55.81054688	+1632	+8.33203125	-5.92382813	-0.58886719	-0.32958984	-8.39355469	+15.90820313	+1316	+6.48193359	-9.74707031	-0.90087891	+33.92578125	+6.54785156	-41.52832031	+1376
+1457970688.64750000	+8.45507813	-6.68408203	-0.94921875	+56.90917969	+1.12060547	-55.81054688	+1632	+8.33203125	-5.92382813	-0.58886719	-0.32958984	-8.39355469	+15.90820313	+1316	+6.48193359	-9.74707031	-0.90087891	+33.92578125	+6.54785156	-41.52832031	+1376
+1457970688.65159990	+8.45507813	-6.68408203	-0.94921875	+56.90917969	+1.12060547	-55.81054688	+1632	+8.33203125	-5.92382813	-0.58886719	-0.32958984	-8.39355469	+15.93017578	+1316	+6.48193359	-9.74707031	-0.90087891	+33.92578125	+6.54785156	-41.52832031	+1376
+1457970688.65580010	+8.45507813	-6.68408203	-0.94921875	+56.90917969	+1.12060547	-55.81054688	+1632	+8.33203125	-5.92382813	-0.58886719	-0.35156250	-8.39355469	+15.93017578	+1316	+6.48193359	-9.75146484	-0.90087891	+33.92578125	+6.54785156	-41.52832031	+1376
+1457970688.65990000	+8.45507813	-6.68408203	-0.94921875	+56.90917969	+1.12060547	-55.81054688	+1632	+8.33203125	-5.92382813	-0.58886719	-0.35156250	-8.39355469	+15.93017578	+1316	+6.48193359	-9.75146484	-0.90087891	+33.92578125	+6.54785156	-41.52832031	+1376
+1457970688.66409990	+8.45507813	-6.68408203	-0.94921875	+56.90917969	+1.12060547	-55.81054688	+1632	+8.33203125	-5.92382813	-0.58886719	-0.35156250	-8.39355469	+15.93017578	+1316	+6.48193359	-9.75146484	-0.90087891	+33.92578125	+6.54785156	-41.52832031	+1376
+1457970688.66829990	+8.45507813	-6.68408203	-0.94921875	+56.90917969	+1.12060547	-55.81054688	+1632	+8.33203125	-5.92382813	-0.58886719	-0.35156250	-8.39355469	+15.93017578	+1316	+6.48193359	-9.75146484	-0.90087891	+33.92578125	+6.54785156	-41.52832031	+1376
+1457970688.67240000	+8.45507813	-6.68408203	-0.94921875	+56.90917969	+1.12060547	-55.81054688	+1632	+8.33203125	-5.92382813	-0.58886719	-0.35156250	-8.39355469	+15.93017578	+1316	+6.48193359	-9.75146484	-0.90087891	+33.92578125	+6.54785156	-41.52832031	+1376
+1457970688.67660000	+8.45068359	-6.68408203	-0.94921875	+56.90917969	+1.12060547	-55.81054688	+1632	+8.33203125	-5.92382813	-0.58886719	-0.35156250	-8.39355469	+15.93017578	+1320	+6.48193359	-9.75146484	-0.90087891	+33.92578125	+6.54785156	-41.50634766	+1376
+1457970688.68080000	+8.45068359	-6.68408203	-0.94921875	+56.90917969	+1.12060547	-55.78857422	+1632	+8.33203125	-5.92382813	-0.58886719	-0.35156250	-8.39355469	+15.93017578	+1320	+6.48193359	-9.75146484	-0.90087891	+33.90380859	+6.54785156	-41.50634766	+1376
+1457970688.68490000	+8.45068359	-6.68408203	-0.94921875	+56.90917969	+1.12060547	-55.78857422	+1632	+8.33203125	-5.92382813	-0.58886719	-0.35156250	-8.39355469	+15.93017578	+1320	+6.48193359	-9.75146484	-0.90527344	+33.90380859	+6.54785156	-41.50634766	+1376
+1457970688.68910000	+8.45068359	-6.68408203	-0.94921875	+56.90917969	+1.12060547	-55.78857422	+1632	+8.33203125	-5.92382813	-0.58886719	-0.35156250	-8.39355469	+15.93017578	+1320	+6.48193359	-9.75146484	-0.90527344	+33.90380859	+6.54785156	-41.50634766	+1376
+1457970688.69330000	+8.45068359	-6.68408203	-0.94921875	+56.90917969	+1.12060547	-55.78857422	+1632	+8.33203125	-5.92382813	-0.58886719	-0.35156250	-8.39355469	+15.93017578	+1320	+6.47753906	-9.75146484	-0.90527344	+33.90380859	+6.54785156	-41.50634766	+1376
+1457970688.69740010	+8.45068359	-6.68408203	-0.94921875	+56.90917969	+1.12060547	-55.78857422	+1632	+8.33203125	-5.92382813	-0.58886719	-0.35156250	-8.39355469	+15.93017578	+1320	+6.47753906	-9.75146484	-0.90527344	+33.90380859	+6.54785156	-41.50634766	+1376
+1457970688.70160010	+8.45068359	-6.68408203	-0.94921875	+56.90917969	+1.12060547	-55.78857422	+1632	+8.33203125	-5.92382813	-0.58886719	-0.35156250	-8.39355469	+15.93017578	+1320	+6.47753906	-9.75146484	-0.90527344	+33.88183594	+6.54785156	-41.50634766	+1376
+1457970688.70580010	+8.45068359	-6.68408203	-0.95361328	+56.93115234	+1.12060547	-55.76660156	+1632	+8.33203125	-5.92382813	-0.58886719	-0.35156250	-8.37158203	+15.93017578	+1320	+6.47753906	-9.75146484	-0.90527344	+33.88183594	+6.54785156	-41.48437500	+1376
+1457970688.70989990	+8.45068359	-6.68408203	-0.95361328	+56.93115234	+1.12060547	-55.76660156	+1628	+8.33203125	-5.92382813	-0.58886719	-0.35156250	-8.37158203	+15.93017578	+1320	+6.47753906	-9.75585938	-0.90527344	+33.88183594	+6.54785156	-41.48437500	+1376
+1457970688.71409990	+8.45068359	-6.68408203	-0.95361328	+56.93115234	+1.12060547	-55.76660156	+1628	+8.33203125	-5.92382813	-0.58886719	-0.32958984	-8.37158203	+15.93017578	+1320	+6.47753906	-9.75585938	-0.90527344	+33.88183594	+6.54785156	-41.48437500	+1376
+1457970688.71830010	+8.45068359	-6.68408203	-0.95361328	+56.93115234	+1.14257813	-55.76660156	+1628	+8.33203125	-5.92382813	-0.58886719	-0.32958984	-8.37158203	+15.93017578	+1320	+6.47753906	-9.75585938	-0.90527344	+33.88183594	+6.54785156	-41.48437500	+1376
+1457970688.72240000	+8.45068359	-6.68408203	-0.95361328	+56.93115234	+1.14257813	-55.74462891	+1628	+8.33203125	-5.92382813	-0.58886719	-0.32958984	-8.37158203	+15.93017578	+1320	+6.47753906	-9.75585938	-0.90527344	+33.88183594	+6.56982422	-41.48437500	+1376
+1457970688.72659990	+8.45068359	-6.68408203	-0.95361328	+56.93115234	+1.14257813	-55.74462891	+1628	+8.33203125	-5.92382813	-0.58886719	-0.32958984	-8.37158203	+15.93017578	+1320	+6.47753906	-9.75585938	-0.90527344	+33.88183594	+6.56982422	-41.48437500	+1376
+1457970688.73079990	+8.45068359	-6.68408203	-0.95361328	+56.95312500	+1.14257813	-55.74462891	+1628	+8.33203125	-5.92382813	-0.58886719	-0.32958984	-8.37158203	+15.93017578	+1320	+6.47753906	-9.75585938	-0.90527344	+33.88183594	+6.56982422	-41.48437500	+1376
+1457970688.73490000	+8.45068359	-6.68408203	-0.95361328	+56.95312500	+1.14257813	-55.74462891	+1628	+8.33203125	-5.92382813	-0.58886719	-0.32958984	-8.37158203	+15.93017578	+1320	+6.47753906	-9.75585938	-0.90527344	+33.90380859	+6.56982422	-41.48437500	+1376
+1457970688.73910000	+8.45068359	-6.68408203	-0.95361328	+56.95312500	+1.14257813	-55.72265625	+1632	+8.33203125	-5.92382813	-0.58886719	-0.32958984	-8.37158203	+15.93017578	+1320	+6.47753906	-9.75585938	-0.90527344	+33.90380859	+6.56982422	-41.48437500	+1376
+1457970688.74320010	+8.45068359	-6.68408203	-0.95361328	+56.97509766	+1.14257813	-55.72265625	+1632	+8.33203125	-5.92382813	-0.58886719	-0.32958984	-8.34960938	+15.90820313	+1320	+6.47753906	-9.75585938	-0.90527344	+33.90380859	+6.56982422	-41.48437500	+1376
+1457970688.75160000	+8.44628906	-6.68408203	-0.95800781	+56.99707031	+1.16455078	-55.67871094	+1632	+8.32763672	-5.92382813	-0.59326172	-0.30761719	-8.34960938	+15.90820313	+1320	+6.47753906	-9.75585938	-0.90527344	+33.92578125	+6.59179688	-41.48437500	+1376
+1457970688.75570010	+8.44628906	-6.68408203	-0.95800781	+57.01904297	+1.18652344	-55.65673828	+1632	+8.32763672	-5.92382813	-0.59326172	-0.30761719	-8.32763672	+15.90820313	+1320	+6.47753906	-9.75585938	-0.90527344	+33.94775391	+6.59179688	-41.48437500	+1376
+1457970688.75990010	+8.44189453	-6.68408203	-0.95800781	+57.04101563	+1.20849609	-55.63476563	+1632	+8.32763672	-5.92382813	-0.59326172	-0.28564453	-8.32763672	+15.90820313	+1324	+6.47753906	-9.75585938	-0.90527344	+33.94775391	+6.61376953	-41.48437500	+1376
+1457970688.76410010	+8.44189453	-6.68408203	-0.96240234	+57.06298828	+1.25244141	-55.61279297	+1632	+8.32763672	-5.92382813	-0.59326172	-0.28564453	-8.30566406	+15.90820313	+1324	+6.47753906	-9.75146484	-0.90527344	+33.96972656	+6.63574219	-41.46240234	+1376
+1457970688.76819990	+8.43750000	-6.68408203	-0.96240234	+57.08496094	+1.27441406	-55.56884766	+1632	+8.32324219	-5.92382813	-0.59765625	-0.26367188	-8.28369141	+15.88623047	+1324	+6.47753906	-9.75146484	-0.90527344	+33.96972656	+6.63574219	-41.46240234	+1376
+1457970688.77239990	+8.43750000	-6.68408203	-0.97119141	+57.10693359	+1.34033203	-55.52490234	+1632	+8.32324219	-5.92382813	-0.59765625	-0.24169922	-8.23974609	+15.86425781	+1324	+6.47753906	-9.75146484	-0.90527344	+33.99169922	+6.67968750	-41.44042969	+1372
+1457970688.77659990	+8.43310547	-6.68847656	-0.97558594	+57.15087891	+1.40625000	-55.48095703	+1632	+8.31884766	-5.92382813	-0.60205078	-0.21972656	-8.17382813	+15.84228516	+1324	+6.47753906	-9.75146484	-0.90527344	+34.01367188	+6.70166016	-41.41845703	+1372
+1457970688.78070000	+8.42871094	-6.68847656	-0.97998047	+57.17285156	+1.47216797	-55.43701172	+1632	+8.31445313	-5.92382813	-0.60644531	-0.19775391	-8.12988281	+15.79833984	+1324	+6.47753906	-9.75146484	-0.90527344	+34.03564453	+6.74560547	-41.37451172	+1376
+1457970688.78490000	+8.42431641	-6.68847656	-0.98437500	+57.19482422	+1.58203125	-55.37109375	+1632	+8.31005859	-5.92382813	-0.61523438	-0.15380859	-8.04199219	+15.73242188	+1324	+6.47314453	-9.75585938	-0.90966797	+34.05761719	+6.83349609	-41.33056641	+1376
+1457970688.78909990	+8.41992188	-6.68847656	-0.99316406	+57.21679688	+1.69189453	-55.32714844	+1632	+8.30566406	-5.92822266	-0.61962891	-0.10986328	-7.95410156	+15.64453125	+1324	+6.46875000	-9.75585938	-0.91406250	+34.05761719	+6.89941406	-41.26464844	+1376
+1457970688.79320000	+8.41552734	-6.68847656	-0.99755859	+57.23876953	+1.77978516	-55.26123047	+1632	+8.30566406	-5.92822266	-0.62841797	-0.08789063	-7.86621094	+15.55664063	+1328	+6.46435547	-9.75585938	-0.91406250	+34.05761719	+6.98730469	-41.19873047	+1376
+1457970688.79740000	+8.41113281	-6.68847656	-1.01074219	+57.28271484	+1.91162109	-55.19531250	+1632	+8.29687500	-5.92822266	-0.63720703	-0.02197266	-7.71240234	+15.42480469	+1328	+6.45556641	-9.75585938	-0.92285156	+34.07958984	+7.14111328	-41.06689453	+1380
+1457970688.80160000	+8.40234375	-6.69287109	-1.01953125	+57.30468750	+2.02148438	-55.10742188	+1632	+8.29248047	-5.92822266	-0.65039063	+0.02197266	-7.58056641	+15.29296875	+1328	+6.45117188	-9.76025391	-0.93164063	+34.07958984	+7.27294922	-40.95703125	+1380
+1457970688.80570010	+8.39794922	-6.69287109	-1.03271484	+57.32666016	+2.15332031	-55.01953125	+1628	+8.28808594	-5.92822266	-0.66357422	+0.06591797	-7.42675781	+15.13916016	+1328	+6.44238281	-9.76025391	-0.94042969	+34.07958984	+7.42675781	-40.84716797	+1384
+1457970688.80990000	+8.39355469	-6.69287109	-1.04589844	+57.37060547	+2.28515625	-54.90966797	+1628	+8.27929688	-5.92822266	-0.68115234	+0.15380859	-7.20703125	+14.94140625	+1332	+6.43359375	-9.76464844	-0.94921875	+34.07958984	+7.60253906	-40.69335938	+1384
+1457970688.81410000	+8.38476563	-6.69287109	-1.05908203	+57.39257813	+2.39501953	-54.82177734	+1628	+8.27490234	-5.92822266	-0.69433594	+0.24169922	-7.03125000	+14.74365234	+1332	+6.42480469	-9.76464844	-0.95800781	+34.10156250	+7.77832031	-40.58349609	+1384
+1457970688.81820010	+8.38037109	-6.69726563	-1.07226563	+57.43652344	+2.50488281	-54.73388672	+1624	+8.26611328	-5.93261719	-0.71191406	+0.30761719	-6.85546875	+14.56787109	+1336	+6.42041016	-9.76464844	-0.96679688	+34.10156250	+7.93212891	-40.47363281	+1384
+1457970688.82240010	+8.37597656	-6.69726563	-1.08984375	+57.48046875	+2.61474609	-54.62402344	+1620	+8.25732422	-5.92382813	-0.73388672	+0.46142578	-6.63574219	+14.37011719	+1340	+6.41601563	-9.76904297	-0.97998047	+34.12353516	+8.10791016	-40.38574219	+1380
+1457970688.82649990	+8.37158203	-6.69726563	-1.10302734	+57.52441406	+2.70263672	-54.53613281	+1620	+8.25292969	-5.92382813	-0.75146484	+0.59326172	-6.45996094	+14.21630859	+1340	+6.41601563	-9.76904297	-0.98437500	+34.14550781	+8.26171875	-40.31982422	+1380
+1457970688.83489990	+8.36718750	-6.70605469	-1.14257813	+57.56835938	+2.81250000	-54.33837891	+1612	+8.23535156	-5.91064453	-0.79980469	+1.01074219	-6.04248047	+13.97460938	+1348	+6.41162109	-9.76464844	-1.00634766	+34.21142578	+8.54736328	-40.18798828	+1372
+1457970688.83900000	+8.36718750	-6.70605469	-1.16015625	+57.61230469	+2.85644531	-54.27246094	+1604	+8.22656250	-5.90625000	-0.82177734	+1.25244141	-5.91064453	+13.86474609	+1344	+6.41601563	-9.76464844	-1.01513672	+34.25537109	+8.65722656	-40.18798828	+1372
+1457970688.84320000	+8.36718750	-6.70166016	-1.18212891	+57.65625000	+2.83447266	-54.18457031	+1600	+8.21777344	-5.89746094	-0.84814453	+1.49414063	-5.77880859	+13.82080078	+1348	+6.42041016	-9.76025391	-1.02392578	+34.29931641	+8.76708984	-40.16601563	+1368
+1457970688.84740000	+8.36718750	-6.71044922	-1.20410156	+57.63427734	+2.85644531	-54.14062500	+1596	+8.20898438	-5.87988281	-0.87451172	+1.93359375	-5.62500000	+13.75488281	+1352	+6.42480469	-9.76025391	-1.03710938	+34.32128906	+8.83300781	-40.16601563	+1364
+1457970688.85150000	+8.37158203	-6.71044922	-1.22607422	+57.61230469	+2.85644531	-54.18457031	+1588	+8.20019531	-5.86669922	-0.89648438	+2.30712891	-5.64697266	+13.66699219	+1348	+6.42919922	-9.75585938	-1.04589844	+34.34326172	+8.92089844	-40.20996094	+1364
+1457970688.85570000	+8.38037109	-6.71044922	-1.25244141	+57.63427734	+2.83447266	-54.18457031	+1584	+8.19140625	-5.85351563	-0.92724609	+2.65869141	-5.55908203	+13.68896484	+1352	+6.43359375	-9.75585938	-1.05908203	+34.34326172	+8.96484375	-40.25390625	+1360
+1457970688.85990000	+8.38476563	-6.72363281	-1.28759766	+57.48046875	+2.83447266	-54.22851563	+1580	+8.18261719	-5.83154297	-0.95800781	+3.18603516	-5.55908203	+13.64501953	+1352	+6.44238281	-9.75146484	-1.08105469	+34.34326172	+9.00878906	-40.29785156	+1360
+1457970688.86400010	+8.39794922	-6.72363281	-1.31396484	+57.39257813	+2.79052734	-54.36035156	+1576	+8.17822266	-5.81396484	-0.97558594	+3.69140625	-5.71289063	+13.55712891	+1352	+6.45556641	-9.74707031	-1.09863281	+34.32128906	+9.03076172	-40.42968750	+1360
+1457970688.86820010	+8.41552734	-6.72363281	-1.35351563	+57.32666016	+2.74658203	-54.42626953	+1576	+8.16943359	-5.79638672	-1.02392578	+4.19677734	-5.69091797	+13.64501953	+1352	+6.46435547	-9.74267578	-1.12060547	+34.27734375	+9.00878906	-40.51757813	+1360
+1457970688.87240000	+8.42871094	-6.74560547	-1.40185547	+56.95312500	+2.76855469	-54.64599609	+1576	+8.16503906	-5.77441406	-1.05468750	+4.79003906	-5.80078125	+13.51318359	+1352	+6.49072266	-9.73828125	-1.18652344	+34.14550781	+8.96484375	-40.73730469	+1368
+1457970688.87649990	+8.45068359	-6.74121094	-1.43261719	+56.77734375	+2.74658203	-54.93164063	+1580	+8.16064453	-5.74804688	-1.08105469	+5.42724609	-6.06445313	+13.33740234	+1352	+6.50830078	-9.72949219	-1.22167969	+33.99169922	+8.87695313	-41.02294922	+1364
+1457970688.88070010	+8.48144531	-6.74121094	-1.48095703	+56.60156250	+2.70263672	-55.10742188	+1584	+8.15625000	-5.72167969	-1.13378906	+6.06445313	-6.13037109	+13.33740234	+1356	+6.52148438	-9.72509766	-1.26562500	+33.83789063	+8.76708984	-41.17675781	+1364
+1457970688.88490010	+8.49902344	-6.76318359	-1.52490234	+56.14013672	+2.79052734	-55.41503906	+1584	+8.14746094	-5.69970703	-1.17333984	+6.67968750	-6.35009766	+13.11767578	+1352	+6.53906250	-9.72070313	-1.32714844	+33.57421875	+8.63525391	-41.41845703	+1368
+1457970688.89319990	+8.56054688	-6.76757813	-1.62597656	+55.52490234	+2.85644531	-56.05224609	+1600	+8.15185547	-5.63378906	-1.27441406	+8.17382813	-6.78955078	+12.78808594	+1360	+6.56103516	-9.71191406	-1.42822266	+33.02490234	+8.37158203	-41.87988281	+1368
+1457970688.89730000	+8.58251953	-6.79394531	-1.67871094	+54.95361328	+2.96630859	-56.42578125	+1608	+8.14746094	-5.61621094	-1.32275391	+8.81103516	-7.00927734	+12.41455078	+1356	+6.57421875	-9.71191406	-1.48974609	+32.69531250	+8.28369141	-42.07763672	+1368
+1457970688.90150000	+8.61767578	-6.79833984	-1.73583984	+54.51416016	+3.03222656	-56.79931641	+1620	+8.14746094	-5.58105469	-1.37109375	+9.60205078	-7.33886719	+12.08496094	+1360	+6.58740234	-9.70312500	-1.54248047	+32.34375000	+8.15185547	-42.38525391	+1372
+1457970688.90570000	+8.65722656	-6.80273438	-1.79736328	+54.07470703	+3.09814453	-57.19482422	+1636	+8.16064453	-5.54589844	-1.44580078	+10.43701172	-7.51464844	+11.84326172	+1368	+6.60498047	-9.69433594	-1.61718750	+31.99218750	+8.02001953	-42.56103516	+1380
+1457970688.90980010	+8.68798828	-6.82031250	-1.85888672	+53.43750000	+3.20800781	-57.63427734	+1644	+8.15625000	-5.52832031	-1.50732422	+11.07421875	-7.73437500	+11.38183594	+1364	+6.61376953	-9.69433594	-1.68750000	+31.57470703	+7.93212891	-42.80273438	+1384
+1457970688.91400000	+8.72753906	-6.82470703	-1.92480469	+52.91015625	+3.31787109	-58.05175781	+1664	+8.16064453	-5.48437500	-1.56884766	+11.90917969	-8.02001953	+10.94238281	+1372	+6.63134766	-9.68115234	-1.75341797	+31.20117188	+7.82226563	-43.11035156	+1396
+1457970688.91820000	+8.77587891	-6.83349609	-1.99072266	+52.36083984	+3.40576172	-58.53515625	+1684	+8.17822266	-5.44921875	-1.65234375	+12.78808594	-8.19580078	+10.56884766	+1380	+6.64892578	-9.67236328	-1.83251953	+30.80566406	+7.71240234	-43.35205078	+1408
+1457970688.92230010	+8.81103516	-6.85107422	-2.06542969	+51.65771484	+3.51562500	-58.99658203	+1700	+8.18261719	-5.43164063	-1.72705078	+13.40332031	-8.41552734	+10.01953125	+1380	+6.66650391	-9.66357422	-1.91162109	+30.34423828	+7.66845703	-43.65966797	+1416
+1457970688.92650010	+8.85937500	-6.85546875	-2.14013672	+51.06445313	+3.62548828	-59.45800781	+1724	+8.19580078	-5.38769531	-1.80175781	+14.28222656	-8.65722656	+9.51416016	+1392	+6.68847656	-9.64599609	-1.98632813	+29.94873047	+7.58056641	-43.98925781	+1432
+1457970688.93070010	+8.91210938	-6.85986328	-2.21044922	+50.44921875	+3.66943359	-60.00732422	+1748	+8.22216797	-5.34375000	-1.88964844	+15.20507813	-8.87695313	+9.00878906	+1400	+6.71044922	-9.63281250	-2.06982422	+29.53125000	+7.47070313	-44.27490234	+1444
+1457970688.93479990	+8.95166016	-6.87744141	-2.28515625	+49.70214844	+3.75732422	-60.53466797	+1768	+8.22656250	-5.32617188	-1.97314453	+15.82031250	-9.05273438	+8.39355469	+1404	+6.73242188	-9.62402344	-2.14892578	+29.04785156	+7.40478516	-44.62646484	+1460
+1457970688.93899990	+9.00439453	-6.87744141	-2.36865234	+49.06494141	+3.80126953	-61.04003906	+1796	+8.24853516	-5.27343750	-2.06103516	+16.72119141	-9.25048828	+7.82226563	+1416	+6.76757813	-9.59765625	-2.23242188	+28.69628906	+7.27294922	-45.02197266	+1480
+1457970688.94730000	+9.11865234	-6.89062500	-2.50927734	+47.61474609	+3.75732422	-62.33642578	+1840	+8.29687500	-5.20751953	-2.24121094	+18.28125000	-9.73388672	+6.50390625	+1436	+6.83789063	-9.55810547	-2.39501953	+27.88330078	+6.96533203	-45.87890625	+1512
+1457970688.95149990	+9.18017578	-6.88623047	-2.59277344	+46.93359375	+3.73535156	-62.92968750	+1868	+8.32324219	-5.15039063	-2.33789063	+19.18212891	-9.93164063	+5.91064453	+1452	+6.88183594	-9.52294922	-2.47851563	+27.57568359	+6.76757813	-46.34033203	+1532
+1457970688.95569990	+9.24609375	-6.88623047	-2.65429688	+46.20849609	+3.60351563	-63.72070313	+1888	+8.36279297	-5.09765625	-2.42138672	+20.14892578	-10.30517578	+5.16357422	+1468	+6.93457031	-9.49218750	-2.55761719	+27.22412109	+6.50390625	-46.86767578	+1552
+1457970688.95980000	+9.30761719	-6.89062500	-2.72900391	+45.37353516	+3.47167969	-64.44580078	+1908	+8.38916016	-5.07568359	-2.51806641	+20.74218750	-10.52490234	+4.41650391	+1476	+6.97412109	-9.47021484	-2.63671875	+26.78466797	+6.24023438	-47.39501953	+1568
+1457970688.96400000	+9.37353516	-6.88623047	-2.80810547	+44.64843750	+3.31787109	-65.08300781	+1936	+8.42431641	-5.01416016	-2.62353516	+21.59912109	-10.72265625	+3.80126953	+1500	+7.03125000	-9.43066406	-2.72021484	+26.52099609	+5.93261719	-47.92236328	+1592
+1457970688.96820000	+9.45263672	-6.88183594	-2.86523438	+43.87939453	+3.07617188	-65.98388672	+1956	+8.47705078	-4.95703125	-2.70703125	+22.54394531	-11.18408203	+2.94433594	+1516	+7.09277344	-9.39111328	-2.79931641	+26.21337891	+5.51513672	-48.49365234	+1608
+1457970688.97230010	+9.51855469	-6.88183594	-2.92675781	+43.00048828	+2.79052734	-66.79687500	+1972	+8.51220703	-4.92626953	-2.80371094	+23.11523438	-11.44775391	+2.17529297	+1528	+7.14550781	-9.36035156	-2.88281250	+25.77392578	+5.11962891	-49.06494141	+1624
+1457970688.97650000	+9.59326172	-6.86865234	-3.00585938	+42.25341797	+2.50488281	-67.50000000	+2000	+8.55615234	-4.86035156	-2.91357422	+23.92822266	-11.66748047	+1.53808594	+1556	+7.20703125	-9.31201172	-2.97070313	+25.51025391	+4.68017578	-49.61425781	+1648
+1457970688.98060010	+9.67675781	-6.86425781	-3.04980469	+41.41845703	+2.10937500	-68.46679688	+2016	+8.61767578	-4.80322266	-2.98388672	+24.80712891	-12.19482422	+0.59326172	+1572	+7.27734375	-9.26806641	-3.04541016	+25.20263672	+4.13085938	-50.25146484	+1668
+1457970688.98480010	+9.75146484	-6.85546875	-3.10693359	+40.53955078	+1.64794922	-69.30175781	+2032	+8.66601563	-4.76367188	-3.08056641	+25.33447266	-12.52441406	-0.17578125	+1588	+7.33447266	-9.22851563	-3.12451172	+24.74121094	+3.60351563	-50.86669922	+1680
+1457970688.98900010	+9.83496094	-6.83789063	-3.18164063	+39.74853516	+1.25244141	-70.02685547	+2056	+8.71875000	-4.69335938	-3.19042969	+26.05957031	-12.76611328	-0.85693359	+1616	+7.40478516	-9.17578125	-3.21679688	+24.45556641	+3.07617188	-51.37207031	+1704
+1457970688.99309990	+9.92285156	-6.82910156	-3.21679688	+38.86962891	+0.74707031	-70.99365234	+2072	+8.78906250	-4.63183594	-3.25634766	+26.87255859	-13.33740234	-1.86767578	+1632	+7.47509766	-9.12744141	-3.29589844	+24.08203125	+2.46093750	-51.98730469	+1724
+1457970688.99729990	+10.00195313	-6.81152344	-3.26513672	+38.01269531	+0.17578125	-71.78466797	+2088	+8.85058594	-4.58349609	-3.34863281	+27.35595703	-13.71093750	-2.63671875	+1648	+7.53222656	-9.08349609	-3.37500000	+23.57666016	+1.84570313	-52.58056641	+1736
+1457970689.00560000	+10.17773438	-6.77636719	-3.36621094	+36.29882813	-0.92285156	-73.34472656	+2124	+8.99121094	-4.44287109	-3.51123047	+28.71826172	-14.56787109	-4.35058594	+1692	+7.67724609	-8.96484375	-3.54638672	+22.85156250	+0.57128906	-53.54736328	+1780
+1457970689.00980000	+10.26123047	-6.74560547	-3.40576172	+35.46386719	-1.60400391	-74.09179688	+2140	+9.06591797	-4.38134766	-3.59472656	+29.17968750	-14.98535156	-5.09765625	+1712	+7.73876953	-8.91650391	-3.62988281	+22.30224609	-0.06591797	-54.07470703	+1796
+1457970689.01399990	+10.35351563	-6.72363281	-3.46289063	+34.65087891	-2.17529297	-74.70703125	+2164	+9.13623047	-4.31103516	-3.69140625	+29.72900391	-15.27099609	-5.80078125	+1736	+7.80908203	-8.85058594	-3.72656250	+21.92871094	-0.65917969	-54.40429688	+1824
+1457970689.01810000	+10.44580078	-6.69726563	-3.48486328	+33.81591797	-2.85644531	-75.54199219	+2180	+9.22412109	-4.23632813	-3.74414063	+30.38818359	-15.86425781	-6.83349609	+1756	+7.88378906	-8.78906250	-3.80126953	+21.48925781	-1.36230469	-54.93164063	+1844
+1457970689.02230000	+10.53808594	-6.66210938	-3.51562500	+33.02490234	-3.60351563	-76.17919922	+2196	+9.30761719	-4.16601563	-3.81884766	+30.84960938	-16.30371094	-7.55859375	+1776	+7.94531250	-8.73632813	-3.87597656	+20.91796875	-2.02148438	-55.41503906	+1864
+1457970689.02650000	+10.63037109	-6.63574219	-3.56396484	+32.21191406	-4.24072266	-76.70654297	+2220	+9.38671875	-4.08691406	-3.90673828	+31.35498047	-16.63330078	-8.26171875	+1800	+8.02001953	-8.66162109	-3.97265625	+20.52246094	-2.63671875	-55.67871094	+1892
+1457970689.03060010	+10.72265625	-6.60058594	-3.58154297	+31.39892578	-4.96582031	-77.40966797	+2236	+9.47900391	-4.01220703	-3.95068359	+31.92626953	-17.20458984	-9.27246094	+1820	+8.09912109	-8.59570313	-4.04296875	+20.08300781	-3.33984375	-56.11816406	+1916
+1457970689.03900000	+10.90722656	-6.51708984	-3.64306641	+29.86083984	-6.45996094	-78.37646484	+2284	+9.65478516	-3.84960938	-4.08691406	+32.87109375	-18.06152344	-10.70068359	+1864	+8.24414063	-8.45068359	-4.20556641	+19.13818359	-4.65820313	-56.73339844	+1972
+1457970689.04310010	+11.00390625	-6.48193359	-3.65185547	+29.09179688	-7.27294922	-78.96972656	+2304	+9.75146484	-3.76611328	-4.12207031	+33.37646484	-18.65478516	-11.66748047	+1880	+8.32763672	-8.38037109	-4.27148438	+18.72070313	-5.42724609	-57.15087891	+1996
+1457970689.04730010	+11.09619141	-6.42919922	-3.66503906	+28.36669922	-8.15185547	-79.45312500	+2328	+9.84814453	-3.67382813	-4.17041016	+33.85986328	-19.18212891	-12.39257813	+1904	+8.40234375	-8.30566406	-4.33300781	+18.19335938	-6.17431641	-57.54638672	+2016
+1457970689.05139990	+11.19287109	-6.38525391	-3.69140625	+27.61962891	-8.92089844	-79.84863281	+2352	+9.94042969	-3.59033203	-4.23193359	+34.27734375	-19.62158203	-13.11767578	+1924	+8.49023438	-8.22216797	-4.41210938	+17.84179688	-6.89941406	-57.76611328	+2052
+1457970689.05559990	+11.28955078	-6.34570313	-3.68701172	+26.87255859	-9.79980469	-80.37597656	+2380	+10.04150391	-3.50244141	-4.25830078	+34.76074219	-20.23681641	-14.08447266	+1940	+8.58691406	-8.14306641	-4.46923828	+17.46826172	-7.73437500	-58.16162109	+2076
+1457970689.05979990	+11.38183594	-6.28857422	-3.69140625	+26.16943359	-10.70068359	-80.74951172	+2404	+10.13818359	-3.40576172	-4.29785156	+35.20019531	-20.83007813	-14.76562500	+1960	+8.67041016	-8.06396484	-4.52197266	+17.00683594	-8.56933594	-58.51318359	+2096
+1457970689.06810000	+11.57080078	-6.19189453	-3.70458984	+24.63134766	-12.45849609	-81.45263672	+2452	+10.34033203	-3.23437500	-4.36376953	+35.94726563	-21.97265625	-16.43554688	+1992	+8.86816406	-7.87939453	-4.63623047	+16.34765625	-10.34912109	-59.06250000	+2152
+1457970689.07640000	+11.75537109	-6.08203125	-3.70019531	+23.18115234	-14.34814453	-81.97998047	+2504	+10.54248047	-3.04541016	-4.42529297	+36.62841797	-23.20312500	-17.88574219	+2020	+9.05712891	-7.69482422	-4.74169922	+15.62255859	-12.19482422	-59.56787109	+2196
+1457970689.08480000	+11.93554688	-5.96777344	-3.66503906	+21.73095703	-16.39160156	-82.55126953	+2556	+10.74902344	-2.85644531	-4.45605469	+37.28759766	-24.58740234	-19.48974609	+2052	+9.26367188	-7.50585938	-4.80322266	+14.91943359	-14.30419922	-60.22705078	+2228
+1457970689.08890010	+12.02783203	-5.91503906	-3.65625000	+20.93994141	-17.33642578	-82.70507813	+2580	+10.85009766	-2.77294922	-4.47802734	+37.50732422	-25.20263672	-20.25878906	+2064	+9.36914063	-7.40478516	-4.85156250	+14.61181641	-15.29296875	-60.35888672	+2248
+1457970689.09310010	+12.11132813	-5.85791016	-3.63427734	+20.17089844	-18.34716797	-82.92480469	+2604	+10.95117188	-2.68066406	-4.47363281	+37.79296875	-25.90576172	-21.15966797	+2080	+9.47900391	-7.30371094	-4.87792969	+14.32617188	-16.39160156	-60.64453125	+2264
+1457970689.10139990	+12.27832031	-5.73486328	-3.59912109	+18.65478516	-20.32470703	-83.07861328	+2644	+11.16210938	-2.49169922	-4.49560547	+38.27636719	-27.24609375	-22.60986328	+2104	+9.68115234	-7.10156250	-4.94384766	+13.60107422	-18.50097656	-60.95214844	+2288
+1457970689.10560010	+12.36181641	-5.67333984	-3.56396484	+17.88574219	-21.33544922	-83.18847656	+2668	+11.25878906	-2.40380859	-4.48681641	+38.54003906	-27.92724609	-23.51074219	+2120	+9.78662109	-6.99609375	-4.95703125	+13.29345703	-19.59960938	-61.14990234	+2296
+1457970689.10980010	+12.44091797	-5.60302734	-3.53320313	+17.16064453	-22.36816406	-83.23242188	+2692	+11.36425781	-2.29833984	-4.48242188	+38.84765625	-28.65234375	-24.21386719	+2136	+9.87890625	-6.89062500	-4.97460938	+12.89794922	-20.69824219	-61.32568359	+2300
+1457970689.11389990	+12.52001953	-5.53710938	-3.50683594	+16.39160156	-23.33496094	-83.23242188	+2712	+11.46972656	-2.21044922	-4.47802734	+39.06738281	-29.26757813	-25.02685547	+2148	+9.97998047	-6.78515625	-5.00976563	+12.54638672	-21.68701172	-61.36962891	+2312
+1457970689.11809990	+12.59912109	-5.47119141	-3.46728516	+15.66650391	-24.32373047	-83.27636719	+2736	+11.56640625	-2.11816406	-4.45605469	+39.39697266	-29.94873047	-25.94970703	+2164	+10.08544922	-6.67968750	-5.01855469	+12.23876953	-22.76367188	-61.54541016	+2320
+1457970689.12229990	+12.67382813	-5.39648438	-3.42773438	+14.96337891	-25.33447266	-83.21044922	+2760	+11.67187500	-2.00390625	-4.44287109	+39.77050781	-30.62988281	-26.67480469	+2180	+10.17773438	-6.57861328	-5.02734375	+11.86523438	-23.81835938	-61.67724609	+2324
+1457970689.12640000	+12.74853516	-5.32617188	-3.39697266	+14.19433594	-26.21337891	-83.10058594	+2780	+11.77734375	-1.91601563	-4.42968750	+40.05615234	-31.22314453	-27.48779297	+2192	+10.27441406	-6.47314453	-5.05371094	+11.49169922	-24.71923828	-61.69921875	+2332
+1457970689.13470010	+12.88476563	-5.16796875	-3.30908203	+12.85400391	-28.05908203	-82.92480469	+2832	+11.97509766	-1.69628906	-4.36816406	+40.91308594	-32.49755859	-29.17968750	+2232	+10.45898438	-6.25781250	-5.06689453	+10.83251953	-26.65283203	-61.85302734	+2344
+1457970689.13890000	+12.95507813	-5.09326172	-3.26953125	+12.15087891	-28.91601563	-82.77099609	+2856	+12.07617188	-1.60400391	-4.33740234	+41.26464844	-33.09082031	-30.03662109	+2244	+10.55126953	-6.15673828	-5.08447266	+10.45898438	-27.48779297	-61.85302734	+2356
+1457970689.14310000	+13.02099609	-5.01416016	-3.22119141	+11.53564453	-29.79492188	-82.68310547	+2884	+12.16845703	-1.50292969	-4.29345703	+41.70410156	-33.70605469	-30.95947266	+2264	+10.64794922	-6.04687500	-5.08447266	+10.21728516	-28.41064453	-61.96289063	+2368
+1457970689.15140010	+13.14843750	-4.84277344	-3.12011719	+10.37109375	-31.50878906	-82.33154297	+2948	+12.36621094	-1.27880859	-4.20996094	+42.67089844	-34.93652344	-32.62939453	+2304	+10.82373047	-5.83593750	-5.08886719	+9.58007813	-30.08056641	-62.00683594	+2384
+1457970689.15560010	+13.21435547	-4.75927734	-3.07177734	+9.82177734	-32.32177734	-82.19970703	+2976	+12.45410156	-1.17773438	-4.15722656	+43.15429688	-35.55175781	-33.55224609	+2328	+10.91601563	-5.73046875	-5.08007813	+9.38232422	-30.93750000	-62.13867188	+2400
+1457970689.15969990	+13.27587891	-4.66699219	-3.01904297	+9.33837891	-33.13476563	-81.97998047	+3012	+12.55078125	-1.05029297	-4.10888672	+43.70361328	-36.16699219	-34.32128906	+2348	+11.00390625	-5.62060547	-5.07128906	+9.11865234	-31.79443359	-62.16064453	+2412
+1457970689.16389990	+13.33740234	-4.58789063	-2.97070313	+8.81103516	-33.88183594	-81.76025391	+3044	+12.63867188	-0.95361328	-4.06054688	+44.14306641	-36.73828125	-35.15625000	+2368	+11.09179688	-5.51513672	-5.07128906	+8.85498047	-32.54150391	-62.16064453	+2428
+1457970689.16810010	+13.39453125	-4.50439453	-2.92236328	+8.30566406	-34.62890625	-81.58447266	+3076	+12.72216797	-0.84814453	-4.00341797	+44.58251953	-37.33154297	-35.99121094	+2388	+11.18408203	-5.40966797	-5.05810547	+8.67919922	-33.35449219	-62.24853516	+2444
+1457970689.17639990	+13.50439453	-4.32421875	-2.81250000	+7.44873047	-36.16699219	-81.14501953	+3144	+12.88916016	-0.63720703	-3.88916016	+45.52734375	-38.54003906	-37.57324219	+2428	+11.35107422	-5.18994141	-5.03173828	+8.26171875	-34.91455078	-62.22656250	+2472
+1457970689.18059990	+13.55712891	-4.24072266	-2.75537109	+6.98730469	-36.91406250	-80.94726563	+3180	+12.96826172	-0.54052734	-3.83203125	+45.92285156	-39.08935547	-38.36425781	+2440	+11.43896484	-5.08447266	-5.00537109	+8.10791016	-35.74951172	-62.29248047	+2488
+1457970689.18470000	+13.60986328	-4.14843750	-2.70263672	+6.61376953	-37.66113281	-80.68359375	+3212	+13.04296875	-0.42626953	-3.77929688	+46.40625000	-39.66064453	-39.04541016	+2460	+11.51806641	-4.97460938	-4.98339844	+7.95410156	-36.58447266	-62.27050781	+2504
+1457970689.19310000	+13.71093750	-3.99462891	-2.59716797	+5.66894531	-39.06738281	-80.17822266	+3272	+13.18359375	-0.25048828	-3.66943359	+47.08740234	-40.75927734	-40.51757813	+2484	+11.68505859	-4.76806641	-4.93505859	+7.58056641	-38.16650391	-62.24853516	+2536
+1457970689.20140000	+13.79882813	-3.84082031	-2.49609375	+4.76806641	-40.40771484	-79.54101563	+3328	+13.31542969	-0.06591797	-3.56835938	+47.76855469	-41.81396484	-41.81396484	+2508	+11.83886719	-4.56152344	-4.87792969	+7.16308594	-39.74853516	-62.05078125	+2560
+1457970689.20549990	+13.83837891	-3.76611328	-2.44775391	+4.26269531	-41.04492188	-79.21142578	+3352	+13.37255859	+0.01318359	-3.51562500	+48.03222656	-42.27539063	-42.47314453	+2516	+11.91357422	-4.46044922	-4.84716797	+6.96533203	-40.53955078	-61.98486328	+2572
+1457970689.20970010	+13.87792969	-3.68701172	-2.39501953	+3.84521484	-41.72607422	-78.85986328	+3380	+13.43408203	+0.10546875	-3.46728516	+48.38378906	-42.78076172	-43.06640625	+2524	+11.98388672	-4.35058594	-4.81201172	+6.76757813	-41.35253906	-61.83105469	+2580
+1457970689.21390010	+13.91308594	-3.62109375	-2.34228516	+3.31787109	-42.36328125	-78.50830078	+3400	+13.49121094	+0.18017578	-3.41455078	+48.64746094	-43.26416016	-43.70361328	+2532	+12.04980469	-4.25830078	-4.78125000	+6.50390625	-42.07763672	-61.69921875	+2588
+1457970689.21799990	+13.94824219	-3.55957031	-2.29394531	+2.83447266	-43.00048828	-78.17871094	+3420	+13.53955078	+0.25048828	-3.36181641	+48.88916016	-43.72558594	-44.34082031	+2536	+12.12011719	-4.16601563	-4.74609375	+6.28417969	-42.86865234	-61.61132813	+2596
+1457970689.22639990	+14.01855469	-3.42333984	-2.19726563	+1.88964844	-44.16503906	-77.40966797	+3456	+13.64501953	+0.40429688	-3.26074219	+49.48242188	-44.69238281	-45.48339844	+2552	+12.24755859	-3.98144531	-4.67578125	+5.77880859	-44.36279297	-61.25976563	+2612
+1457970689.23050000	+14.04931641	-3.36621094	-2.14892578	+1.40625000	-44.71435547	-77.05810547	+3468	+13.68896484	+0.47460938	-3.20361328	+49.74609375	-45.13183594	-46.12060547	+2564	+12.30908203	-3.89355469	-4.63623047	+5.58105469	-45.06591797	-61.14990234	+2616
+1457970689.23470000	+14.07568359	-3.29589844	-2.09619141	+1.01074219	-45.32958984	-76.66259766	+3488	+13.73730469	+0.55810547	-3.14648438	+50.11962891	-45.63720703	-46.69189453	+2576	+12.36621094	-3.79687500	-4.60107422	+5.36132813	-45.74707031	-60.93017578	+2624
+1457970689.23889990	+14.10644531	-3.23437500	-2.04345703	+0.59326172	-45.87890625	-76.31103516	+3504	+13.78125000	+0.62402344	-3.08496094	+50.42724609	-46.12060547	-47.30712891	+2588	+12.42333984	-3.71777344	-4.56591797	+5.09765625	-46.38427734	-60.77636719	+2624
+1457970689.24300000	+14.12841797	-3.17724609	-1.99072266	+0.17578125	-46.45019531	-75.98144531	+3520	+13.82080078	+0.68994141	-3.02343750	+50.73486328	-46.58203125	-47.94433594	+2604	+12.48046875	-3.63867188	-4.52197266	+4.89990234	-47.04345703	-60.66650391	+2628
+1457970689.24720000	+14.15478516	-3.10693359	-1.92919922	-0.10986328	-47.08740234	-75.65185547	+3536	+13.86474609	+0.76464844	-2.95751953	+51.15234375	-47.13134766	-48.58154297	+2620	+12.52880859	-3.55078125	-4.48242188	+4.72412109	-47.70263672	-60.49072266	+2636
+1457970689.25140000	+14.18115234	-3.04980469	-1.87207031	-0.43945313	-47.68066406	-75.36621094	+3552	+13.90869141	+0.83056641	-2.88281250	+51.56982422	-47.65869141	-49.28466797	+2640	+12.58593750	-3.48046875	-4.44287109	+4.50439453	-48.31787109	-60.38085938	+2640
+1457970689.25550010	+14.20312500	-2.99267578	-1.81054688	-0.72509766	-48.25195313	-75.12451172	+3572	+13.94384766	+0.89648438	-2.81250000	+52.00927734	-48.20800781	-50.00976563	+2656	+12.63427734	-3.40576172	-4.39892578	+4.37255859	-48.93310547	-60.33691406	+2644
+1457970689.25970010	+14.22949219	-2.92675781	-1.74902344	-0.92285156	-48.88916016	-74.86083984	+3592	+13.98339844	+0.97558594	-2.73339844	+52.53662109	-48.77929688	-50.73486328	+2680	+12.68701172	-3.32226563	-4.35498047	+4.26269531	-49.54833984	-60.18310547	+2652
+1457970689.26799990	+14.26904297	-2.81250000	-1.62158203	-1.36230469	-50.11962891	-74.37744141	+3628	+14.05371094	+1.10742188	-2.57519531	+53.50341797	-49.94384766	-52.20703125	+2720	+12.78369141	-3.19042969	-4.26708984	+3.97705078	-50.71289063	-60.02929688	+2660
+1457970689.27220010	+14.28662109	-2.74658203	-1.55126953	-1.51611328	-50.80078125	-74.15771484	+3652	+14.08447266	+1.17773438	-2.49169922	+54.09667969	-50.55908203	-52.99804688	+2740	+12.82763672	-3.11572266	-4.22314453	+3.86718750	-51.28417969	-59.89746094	+2664
+1457970689.27640010	+14.29980469	-2.69384766	-1.48095703	-1.71386719	-51.48193359	-73.93798828	+3672	+14.11962891	+1.23486328	-2.40380859	+54.62402344	-51.17431641	-53.78906250	+2760	+12.87158203	-3.05859375	-4.17919922	+3.73535156	-51.85546875	-59.83154297	+2668
+1457970689.28049990	+14.31738281	-2.64111328	-1.41943359	-1.91162109	-52.09716797	-73.71826172	+3692	+14.14599609	+1.29199219	-2.32470703	+55.10742188	-51.78955078	-54.53613281	+2780	+12.91552734	-2.99707031	-4.13525391	+3.62548828	-52.42675781	-59.76562500	+2672
+1457970689.28469990	+14.33496094	-2.57958984	-1.35351563	-2.02148438	-52.73437500	-73.47656250	+3712	+14.17236328	+1.35791016	-2.24121094	+55.67871094	-52.42675781	-55.28320313	+2804	+12.95507813	-2.92675781	-4.08691406	+3.51562500	-52.97607422	-59.61181641	+2680
+1457970689.28880000	+14.34814453	-2.53125000	-1.28759766	-2.21923828	-53.37158203	-73.27880859	+3728	+14.20312500	+1.40625000	-2.15771484	+56.18408203	-53.06396484	-56.05224609	+2824	+12.99462891	-2.87402344	-4.04296875	+3.38378906	-53.52539063	-59.52392578	+2684
+1457970689.29300000	+14.36132813	-2.48730469	-1.22607422	-2.39501953	-53.98681641	-73.05908203	+3744	+14.22509766	+1.45898438	-2.07861328	+56.64550781	-53.67919922	-56.73339844	+2840	+13.03417969	-2.82128906	-3.99902344	+3.22998047	-54.05273438	-59.41406250	+2684
+1457970689.30130000	+14.37890625	-2.39941406	-1.11181641	-2.79052734	-55.15136719	-72.57568359	+3776	+14.27343750	+1.55566406	-1.92919922	+57.48046875	-54.93164063	-57.91992188	+2872	+13.10449219	-2.71582031	-3.91992188	+2.85644531	-55.04150391	-59.04052734	+2692
+1457970689.30550000	+14.38769531	-2.36425781	-1.06347656	-3.03222656	-55.63476563	-72.31201172	+3788	+14.29101563	+1.58642578	-1.86767578	+57.72216797	-55.54687500	-58.38134766	+2884	+13.13525391	-2.66748047	-3.88037109	+2.63671875	-55.50292969	-58.86474609	+2692
+1457970689.30970000	+14.39208984	-2.32031250	-1.01953125	-3.20800781	-56.16210938	-72.04833984	+3796	+14.30859375	+1.63037109	-1.80615234	+58.02978516	-56.16210938	-58.79882813	+2900	+13.16162109	-2.61474609	-3.84082031	+2.43896484	-55.94238281	-58.60107422	+2692
+1457970689.31380010	+14.39648438	-2.29394531	-0.97558594	-3.44970703	-56.64550781	-71.80664063	+3804	+14.32617188	+1.65234375	-1.74462891	+58.20556641	-56.77734375	-59.17236328	+2912	+13.18359375	-2.57080078	-3.80566406	+2.17529297	-56.38183594	-58.35937500	+2692
+1457970689.31800010	+14.40527344	-2.27197266	-0.93603516	-3.66943359	-57.08496094	-71.58691406	+3808	+14.33935547	+1.66992188	-1.69189453	+58.22753906	-57.41455078	-59.41406250	+2920	+13.20996094	-2.53125000	-3.77050781	+1.88964844	-56.79931641	-58.11767578	+2692
+1457970689.32220010	+14.40966797	-2.24121094	-0.90087891	-3.82324219	-57.52441406	-71.36718750	+3812	+14.35693359	+1.69628906	-1.64355469	+58.33740234	-58.02978516	-59.58984375	+2928	+13.23632813	-2.48291016	-3.73974609	+1.58203125	-57.17285156	-57.76611328	+2692
+1457970689.33049990	+14.41845703	-2.20166016	-0.84375000	-4.10888672	-58.31542969	-71.10351563	+3812	+14.38330078	+1.71826172	-1.56445313	+58.11767578	-59.30419922	-59.67773438	+2936	+13.27587891	-2.41699219	-3.67822266	+0.98876953	-57.85400391	-57.23876953	+2684
+1457970689.33470010	+14.41845703	-2.17968750	-0.81298828	-4.10888672	-58.73291016	-71.03759766	+3812	+14.39648438	+1.74023438	-1.52490234	+58.00781250	-59.94140625	-59.63378906	+2944	+13.29345703	-2.37744141	-3.65185547	+0.68115234	-58.13964844	-56.90917969	+2680
+1457970689.33880000	+14.42285156	-2.16650391	-0.78662109	-4.13085938	-59.15039063	-71.01562500	+3812	+14.40966797	+1.74023438	-1.48974609	+57.76611328	-60.62255859	-59.52392578	+2948	+13.31103516	-2.34667969	-3.62988281	+0.37353516	-58.40332031	-56.62353516	+2680
+1457970689.34299990	+14.42285156	-2.15332031	-0.76904297	-4.08691406	-59.47998047	-71.05957031	+3808	+14.41845703	+1.73583984	-1.45898438	+57.34863281	-61.32568359	-59.28222656	+2948	+13.32421875	-2.31591797	-3.60351563	+0.10986328	-58.66699219	-56.38183594	+2676
+1457970689.34719990	+14.42724609	-2.13574219	-0.73828125	-3.91113281	-59.94140625	-71.16943359	+3808	+14.43164063	+1.74023438	-1.41943359	+57.10693359	-62.09472656	-59.10644531	+2952	+13.33740234	-2.28076172	-3.57714844	-0.15380859	-58.90869141	-56.09619141	+2672
+1457970689.35130000	+14.43164063	-2.11816406	-0.71191406	-3.66943359	-60.38085938	-71.36718750	+3804	+14.44042969	+1.74023438	-1.38427734	+56.77734375	-62.86376953	-58.88671875	+2960	+13.35058594	-2.25439453	-3.55517578	-0.41748047	-59.12841797	-55.89843750	+2668
+1457970689.35550000	+14.43603516	-2.10498047	-0.69433594	-3.31787109	-60.77636719	-71.69677734	+3800	+14.44921875	+1.73583984	-1.35351563	+56.29394531	-63.65478516	-58.51318359	+2960	+13.36376953	-2.23242188	-3.53320313	-0.59326172	-59.34814453	-55.72265625	+2664
+1457970689.35960010	+14.43603516	-2.08300781	-0.66796875	-2.85644531	-61.25976563	-72.04833984	+3800	+14.46240234	+1.74023438	-1.31396484	+55.89843750	-64.48974609	-58.18359375	+2964	+13.37695313	-2.20605469	-3.51562500	-0.79101563	-59.54589844	-55.54687500	+2660
+1457970689.36800000	+14.44482422	-2.04785156	-0.61962891	-1.66992188	-62.16064453	-73.05908203	+3796	+14.47558594	+1.73583984	-1.24365234	+54.84375000	-66.24755859	-57.26074219	+2972	+13.40771484	-2.16210938	-3.48046875	-1.03271484	-59.85351563	-55.37109375	+2656
+1457970689.37210010	+14.44482422	-2.02148438	-0.58886719	-0.92285156	-62.66601563	-73.69628906	+3796	+14.48437500	+1.73583984	-1.20410156	+54.36035156	-67.19238281	-56.82128906	+2976	+13.41650391	-2.13574219	-3.46289063	-1.09863281	-60.00732422	-55.30517578	+2652
+1457970689.38050010	+14.45361328	-1.97314453	-0.53613281	+0.79101563	-63.65478516	-75.14648438	+3796	+14.49755859	+1.73144531	-1.12060547	+53.08593750	-69.12597656	-55.65673828	+2988	+13.43847656	-2.10498047	-3.42773438	-1.20849609	-60.29296875	-55.32714844	+2644
+1457970689.38879990	+14.45800781	-1.92041016	-0.47900391	+2.87841797	-64.73144531	-76.90429688	+3800	+14.51513672	+1.72705078	-1.02832031	+51.76757813	-71.14746094	-54.38232422	+3000	+13.46484375	-2.07421875	-3.39697266	-1.20849609	-60.57861328	-55.45898438	+2636
+1457970689.39299990	+14.46240234	-1.89404297	-0.44824219	+4.02099609	-65.21484375	-77.87109375	+3800	+14.51513672	+1.72705078	-0.98876953	+50.93261719	-72.11425781	-53.54736328	+3008	+13.47802734	-2.06103516	-3.38378906	-1.14257813	-60.68847656	-55.56884766	+2628
+1457970689.39710000	+14.46240234	-1.86328125	-0.42626953	+5.20751953	-65.65429688	-78.88183594	+3800	+14.51953125	+1.72705078	-0.94921875	+49.96582031	-73.05908203	-52.58056641	+3012	+13.49121094	-2.04345703	-3.37060547	-1.07666016	-60.79833984	-55.67871094	+2624
+1457970689.40130000	+14.46679688	-1.83691406	-0.40429688	+6.37207031	-66.09375000	-79.89257813	+3796	+14.52392578	+1.72265625	-0.91406250	+48.91113281	-74.00390625	-51.52587891	+3016	+13.50000000	-2.03466797	-3.35742188	-1.03271484	-60.90820313	-55.78857422	+2620
+1457970689.40549990	+14.46679688	-1.81494141	-0.38232422	+7.58056641	-66.51123047	-80.92529297	+3796	+14.52392578	+1.71826172	-0.87890625	+47.79052734	-74.90478516	-50.42724609	+3020	+13.50878906	-2.02587891	-3.34863281	-1.01074219	-60.99609375	-55.89843750	+2612
+1457970689.40960000	+14.46679688	-1.78857422	-0.36474609	+8.76708984	-66.88476563	-81.97998047	+3792	+14.52392578	+1.71386719	-0.84375000	+46.51611328	-75.78369141	-49.13085938	+3028	+13.51318359	-2.01269531	-3.33544922	-0.94482422	-61.08398438	-56.00830078	+2608
+1457970689.41380000	+14.46679688	-1.77099609	-0.34716797	+9.95361328	-67.25830078	-83.03466797	+3788	+14.52392578	+1.70507813	-0.80859375	+45.19775391	-76.64062500	-47.83447266	+3032	+13.52197266	-2.00830078	-3.32226563	-0.90087891	-61.19384766	-56.11816406	+2604
+1457970689.41800000	+14.47119141	-1.75341797	-0.32519531	+11.11816406	-67.65380859	-84.08935547	+3788	+14.52392578	+1.69628906	-0.77783203	+43.76953125	-77.43164063	-46.42822266	+3036	+13.52636719	-2.00390625	-3.31347656	-0.90087891	-61.28173828	-56.22802734	+2596
+1457970689.42630000	+14.47119141	-1.72265625	-0.30322266	+13.24951172	-68.18115234	-86.04492188	+3772	+14.52392578	+1.67431641	-0.73828125	+40.14404297	-78.77197266	-42.86865234	+3044	+13.53955078	-1.99072266	-3.30029297	-0.90087891	-61.43554688	-56.33789063	+2584
+1457970689.43050000	+14.47119141	-1.71386719	-0.29443359	+14.28222656	-68.44482422	-87.01171875	+3768	+14.52392578	+1.66552734	-0.72070313	+38.51806641	-79.38720703	-41.24267578	+3048	+13.54394531	-1.99072266	-3.29589844	-0.92285156	-61.47949219	-56.38183594	+2580
+1457970689.43460010	+14.46679688	-1.70507813	-0.29443359	+15.13916016	-68.59863281	-87.84667969	+3760	+14.51953125	+1.65234375	-0.70751953	+36.38671875	-79.87060547	-39.17724609	+3052	+13.54833984	-1.98193359	-3.29150391	-0.94482422	-61.50146484	-56.35986328	+2576
+1457970689.43880010	+14.46679688	-1.70507813	-0.29443359	+15.90820313	-68.73046875	-88.59375000	+3748	+14.51513672	+1.63476563	-0.69873047	+34.29931641	-80.33203125	-37.15576172	+3052	+13.54833984	-1.98193359	-3.29150391	-1.03271484	-61.54541016	-56.33789063	+2568
+1457970689.44289990	+14.46240234	-1.70507813	-0.29003906	+16.65527344	-68.92822266	-89.36279297	+3736	+14.51513672	+1.61718750	-0.68554688	+32.45361328	-80.74951172	-35.37597656	+3060	+13.54833984	-1.97753906	-3.28710938	-1.14257813	-61.56738281	-56.27197266	+2564
+1457970689.44709990	+14.46240234	-1.70507813	-0.29443359	+17.24853516	-69.01611328	-89.97802734	+3728	+14.51513672	+1.59521484	-0.68115234	+30.19042969	-81.07910156	-33.22265625	+3064	+13.54394531	-1.97753906	-3.28271484	-1.25244141	-61.58935547	-56.16210938	+2556
+1457970689.45129990	+14.45800781	-1.70947266	-0.29882813	+17.84179688	-69.10400391	-90.57128906	+3720	+14.51074219	+1.58203125	-0.67675781	+28.16894531	-81.36474609	-31.28906250	+3064	+13.54394531	-1.97314453	-3.28271484	-1.36230469	-61.58935547	-56.09619141	+2552
+1457970689.45960000	+14.45361328	-1.71826172	-0.29443359	+18.83056641	-69.27978516	-91.64794922	+3700	+14.51074219	+1.55126953	-0.67236328	+24.56542969	-81.78222656	-27.88330078	+3072	+13.54394531	-1.96875000	-3.28271484	-1.56005859	-61.58935547	-55.87646484	+2544
+1457970689.46380000	+14.45361328	-1.72705078	-0.30322266	+19.16015625	-69.30175781	-92.02148438	+3692	+14.51074219	+1.53808594	-0.67675781	+22.80761719	-81.89208984	-26.21337891	+3076	+13.54833984	-1.96435547	-3.28271484	-1.69189453	-61.56738281	-55.72265625	+2540
+1457970689.46790000	+14.44921875	-1.73144531	-0.30322266	+19.51171875	-69.38964844	-92.41699219	+3684	+14.51513672	+1.52929688	-0.67236328	+21.51123047	-82.04589844	-25.02685547	+3076	+13.54394531	-1.95996094	-3.27832031	-1.82373047	-61.54541016	-55.59082031	+2540
+1457970689.47210000	+14.44921875	-1.73583984	-0.31201172	+19.75341797	-69.36767578	-92.68066406	+3676	+14.51513672	+1.51171875	-0.67675781	+20.06103516	-82.11181641	-23.68652344	+3080	+13.54394531	-1.95996094	-3.27832031	-1.88964844	-61.52343750	-55.50292969	+2536
+1457970689.48040010	+14.44482422	-1.74462891	-0.31640625	+20.23681641	-69.43359375	-93.18603516	+3664	+14.51953125	+1.49853516	-0.67236328	+17.75390625	-82.26562500	-21.53320313	+3084	+13.53955078	-1.95117188	-3.27832031	-2.10937500	-61.45751953	-55.26123047	+2528
+1457970689.48460010	+14.44482422	-1.74462891	-0.31640625	+20.39062500	-69.45556641	-93.33984375	+3656	+14.51953125	+1.48974609	-0.67236328	+16.63330078	-82.28759766	-20.54443359	+3088	+13.53955078	-1.94677734	-3.27392578	-2.17529297	-61.45751953	-55.17333984	+2524
+1457970689.48880000	+14.44921875	-1.74462891	-0.31640625	+20.61035156	-69.45556641	-93.53759766	+3648	+14.52392578	+1.48974609	-0.67236328	+15.68847656	-82.28759766	-19.66552734	+3088	+13.53955078	-1.94238281	-3.27392578	-2.26318359	-61.43554688	-55.08544922	+2520
+1457970689.49289990	+14.44921875	-1.74023438	-0.31201172	+20.87402344	-69.49951172	-93.75732422	+3644	+14.52832031	+1.48974609	-0.66796875	+14.96337891	-82.35351563	-19.00634766	+3092	+13.54394531	-1.93798828	-3.26953125	-2.30712891	-61.41357422	-55.01953125	+2520
+1457970689.49710010	+14.45361328	-1.73583984	-0.30761719	+21.04980469	-69.49951172	-93.91113281	+3640	+14.53710938	+1.49414063	-0.66357422	+14.21630859	-82.37548828	-18.30322266	+3092	+13.54394531	-1.93798828	-3.26513672	-2.35107422	-61.39160156	-54.97558594	+2516
+1457970689.50130010	+14.45361328	-1.73144531	-0.30322266	+21.24755859	-69.52148438	-94.06494141	+3636	+14.54150391	+1.49414063	-0.65917969	+13.42529297	-82.39746094	-17.53417969	+3096	+13.54833984	-1.93359375	-3.26513672	-2.39501953	-61.34765625	-54.93164063	+2516
+1457970689.50539990	+14.45800781	-1.72265625	-0.30322266	+21.51123047	-69.52148438	-94.26269531	+3632	+14.54589844	+1.49853516	-0.65039063	+12.59033203	-82.44140625	-16.74316406	+3096	+13.54833984	-1.92919922	-3.26074219	-2.41699219	-61.32568359	-54.90966797	+2512
+1457970689.50959990	+14.46240234	-1.71826172	-0.29882813	+21.70898438	-69.54345703	-94.41650391	+3628	+14.55029297	+1.50292969	-0.64160156	+11.90917969	-82.50732422	-16.08398438	+3100	+13.55273438	-1.92480469	-3.25634766	-2.41699219	-61.30371094	-54.88769531	+2508
+1457970689.51790000	+14.46679688	-1.70068359	-0.28564453	+22.30224609	-69.58740234	-94.87792969	+3628	+14.55908203	+1.51171875	-0.62402344	+9.99755859	-82.63916016	-14.19433594	+3104	+13.55712891	-1.92041016	-3.24755859	-2.41699219	-61.25976563	-54.90966797	+2504
+1457970689.52210000	+14.46679688	-1.69189453	-0.27685547	+22.60986328	-69.63134766	-95.14160156	+3628	+14.56787109	+1.51611328	-0.61523438	+9.14062500	-82.70507813	-13.31542969	+3108	+13.56152344	-1.91601563	-3.23876953	-2.41699219	-61.25976563	-54.93164063	+2504
+1457970689.52620010	+14.47119141	-1.68310547	-0.26806641	+22.96142578	-69.67529297	-95.44921875	+3628	+14.57226563	+1.52050781	-0.60205078	+8.06396484	-82.79296875	-12.23876953	+3108	+13.56591797	-1.91162109	-3.23437500	-2.39501953	-61.25976563	-54.97558594	+2500
+1457970689.53040000	+14.47558594	-1.67431641	-0.25927734	+23.35693359	-69.69726563	-95.77880859	+3628	+14.57666016	+1.52490234	-0.59326172	+6.78955078	-82.88085938	-10.96435547	+3108	+13.57031250	-1.91162109	-3.22998047	-2.35107422	-61.23779297	-55.04150391	+2496
+1457970689.53460000	+14.47998047	-1.66552734	-0.25488281	+23.77441406	-69.74121094	-96.15234375	+3628	+14.57666016	+1.52929688	-0.58447266	+5.64697266	-82.96875000	-9.77783203	+3112	+13.57470703	-1.90722656	-3.22119141	-2.30712891	-61.23779297	-55.10742188	+2496
+1457970689.53870010	+14.48437500	-1.65673828	-0.24609375	+24.21386719	-69.76318359	-96.54785156	+3628	+14.58105469	+1.52929688	-0.57128906	+4.26269531	-83.05664063	-8.34960938	+3112	+13.57910156	-1.90722656	-3.21679688	-2.26318359	-61.23779297	-55.17333984	+2492
+1457970689.54290010	+14.48437500	-1.65234375	-0.23730469	+24.67529297	-69.78515625	-96.98730469	+3632	+14.58105469	+1.52929688	-0.56250000	+2.70263672	-83.14453125	-6.76757813	+3112	+13.58349609	-1.90283203	-3.20800781	-2.19726563	-61.23779297	-55.23925781	+2492
+1457970689.54710010	+14.48437500	-1.64355469	-0.22851563	+25.24658203	-69.82910156	-97.55859375	+3632	+14.58105469	+1.53369141	-0.55371094	+1.16455078	-83.23242188	-5.16357422	+3112	+13.58349609	-1.90283203	-3.20361328	-2.15332031	-61.25976563	-55.30517578	+2488
+1457970689.55119990	+14.48437500	-1.63476563	-0.21972656	+25.83984375	-69.87304688	-98.15185547	+3632	+14.58105469	+1.52929688	-0.54492188	-0.54931641	-83.34228516	-3.40576172	+3112	+13.58789063	-1.89843750	-3.19482422	-2.10937500	-61.28173828	-55.39306641	+2488
+1457970689.55539990	+14.48876953	-1.63037109	-0.21093750	+26.43310547	-69.89501953	-98.76708984	+3636	+14.58105469	+1.52929688	-0.53613281	-2.37304688	-83.43017578	-1.53808594	+3112	+13.58789063	-1.89843750	-3.19042969	-2.06542969	-61.30371094	-55.45898438	+2484
+1457970689.56370000	+14.48876953	-1.62597656	-0.19335938	+27.79541016	-69.96093750	-100.30517578	+3632	+14.57666016	+1.52050781	-0.52294922	-6.17431641	-83.58398438	+2.37304688	+3108	+13.59228516	-1.89404297	-3.17724609	-1.99951172	-61.39160156	-55.54687500	+2480
+1457970689.57209990	+14.47998047	-1.62597656	-0.18896484	+29.04785156	-69.93896484	-101.82128906	+3628	+14.56787109	+1.50732422	-0.51855469	-9.88769531	-83.69384766	+6.21826172	+3108	+13.59228516	-1.89404297	-3.17285156	-1.93359375	-61.45751953	-55.61279297	+2476
+1457970689.57620000	+14.47558594	-1.62597656	-0.18896484	+29.61914063	-69.91699219	-102.52441406	+3624	+14.55908203	+1.50292969	-0.51416016	-11.71142578	-83.75976563	+8.08593750	+3108	+13.59228516	-1.88964844	-3.16845703	-1.91162109	-61.50146484	-55.63476563	+2476
+1457970689.58040000	+14.47119141	-1.63037109	-0.18896484	+30.10253906	-69.91699219	-103.16162109	+3620	+14.55468750	+1.49853516	-0.51416016	-13.44726563	-83.80371094	+9.88769531	+3108	+13.58789063	-1.88964844	-3.16406250	-1.88964844	-61.54541016	-55.65673828	+2472
+1457970689.58460000	+14.46679688	-1.63476563	-0.18896484	+30.69580078	-69.91699219	-103.90869141	+3620	+14.55029297	+1.48974609	-0.51416016	-15.24902344	-83.82568359	+11.66748047	+3108	+13.58789063	-1.88525391	-3.15966797	-1.88964844	-61.58935547	-55.67871094	+2472
+1457970689.59290000	+14.46240234	-1.63916016	-0.18896484	+31.66259766	-69.89501953	-105.20507813	+3608	+14.54150391	+1.48535156	-0.51416016	-18.28125000	-83.89160156	+14.76562500	+3108	+13.58789063	-1.88085938	-3.15527344	-1.86767578	-61.67724609	-55.72265625	+2468
+1457970689.59699990	+14.45800781	-1.63916016	-0.18896484	+32.18994141	-69.87304688	-105.84228516	+3604	+14.53710938	+1.47656250	-0.51855469	-19.55566406	-83.91357422	+15.99609375	+3108	+13.58349609	-1.88085938	-3.15087891	-1.86767578	-61.72119141	-55.74462891	+2468
+1457970689.60120010	+14.45361328	-1.64355469	-0.19335938	+32.67333984	-69.82910156	-106.43554688	+3600	+14.53271484	+1.47656250	-0.52294922	-20.76416016	-83.93554688	+17.16064453	+3108	+13.58349609	-1.88085938	-3.15087891	-1.86767578	-61.76513672	-55.74462891	+2468
+1457970689.60540010	+14.45361328	-1.64355469	-0.19335938	+33.15673828	-69.80712891	-107.02880859	+3596	+14.52832031	+1.47656250	-0.52294922	-21.99462891	-83.93554688	+18.34716797	+3108	+13.58349609	-1.87646484	-3.14648438	-1.84570313	-61.80908203	-55.76660156	+2464
+1457970689.60949990	+14.44921875	-1.63916016	-0.18896484	+33.83789063	-69.82910156	-107.75390625	+3592	+14.52832031	+1.47216797	-0.52294922	-23.20312500	-83.97949219	+19.48974609	+3112	+13.57910156	-1.87646484	-3.14208984	-1.82373047	-61.85302734	-55.81054688	+2464
+1457970689.61369990	+14.44482422	-1.63476563	-0.18457031	+34.58496094	-69.85107422	-108.52294922	+3588	+14.52392578	+1.47216797	-0.52294922	-24.52148438	-84.02343750	+20.72021484	+3112	+13.57910156	-1.87207031	-3.14208984	-1.80175781	-61.91894531	-55.85449219	+2464
+1457970689.61789990	+14.44482422	-1.63476563	-0.18017578	+35.35400391	-69.85107422	-109.31396484	+3584	+14.52392578	+1.47216797	-0.52294922	-25.90576172	-84.04541016	+22.03857422	+3112	+13.57910156	-1.87207031	-3.13769531	-1.77978516	-61.96289063	-55.89843750	+2464
+1457970689.62200000	+14.44482422	-1.62597656	-0.16699219	+36.29882813	-69.87304688	-110.25878906	+3580	+14.52392578	+1.47216797	-0.52294922	-27.39990234	-84.08935547	+23.40087891	+3112	+13.57910156	-1.86767578	-3.13330078	-1.75781250	-62.02880859	-55.98632813	+2464
+1457970689.62620000	+14.44482422	-1.61718750	-0.15820313	+37.28759766	-69.89501953	-111.24755859	+3580	+14.52392578	+1.47656250	-0.51855469	-28.98193359	-84.13330078	+24.82910156	+3112	+13.57910156	-1.86767578	-3.12890625	-1.71386719	-62.07275391	-56.07421875	+2464
+1457970689.63450000	+14.44921875	-1.59960938	-0.13183594	+39.61669922	-69.89501953	-113.46679688	+3580	+14.53271484	+1.48095703	-0.50976563	-33.13476563	-84.24316406	+28.65234375	+3112	+13.57910156	-1.86767578	-3.11572266	-1.58203125	-62.20458984	-56.31591797	+2468
+1457970689.63870000	+14.44921875	-1.58642578	-0.11865234	+40.86914063	-69.89501953	-114.67529297	+3580	+14.53271484	+1.48535156	-0.49658203	-35.61767578	-84.30908203	+30.95947266	+3112	+13.57910156	-1.86767578	-3.10693359	-1.49414063	-62.24853516	-56.46972656	+2468
+1457970689.64290000	+14.44921875	-1.57763672	-0.10546875	+42.14355469	-69.85107422	-115.88378906	+3580	+14.53710938	+1.48974609	-0.48779297	-38.10058594	-84.37500000	+33.24462891	+3116	+13.57910156	-1.86767578	-3.09814453	-1.40625000	-62.29248047	-56.60156250	+2468
+1457970689.64700010	+14.44921875	-1.56445313	-0.08789063	+43.65966797	-69.82910156	-117.35595703	+3580	+14.54150391	+1.49414063	-0.47460938	-41.68212891	-84.44091797	+36.58447266	+3116	+13.57910156	-1.86767578	-3.08935547	-1.29638672	-62.35839844	-56.79931641	+2472
+1457970689.65120010	+14.44921875	-1.55566406	-0.07031250	+45.06591797	-69.80712891	-118.71826172	+3580	+14.54589844	+1.49414063	-0.46142578	-44.73632813	-84.48486328	+39.39697266	+3116	+13.58349609	-1.86767578	-3.08056641	-1.18652344	-62.40234375	-56.97509766	+2472
+1457970689.65540000	+14.45361328	-1.54687500	-0.05712891	+46.45019531	-69.74121094	-120.03662109	+3580	+14.55029297	+1.48974609	-0.44824219	-47.63671875	-84.55078125	+42.07763672	+3116	+13.58349609	-1.87207031	-3.07177734	-1.07666016	-62.44628906	-57.17285156	+2472
+1457970689.65949990	+14.45361328	-1.53369141	-0.04394531	+47.85644531	-69.60937500	-121.37695313	+3580	+14.55468750	+1.49414063	-0.43945313	-50.75683594	-84.57275391	+45.02197266	+3116	+13.58349609	-1.87207031	-3.05859375	-0.94482422	-62.51220703	-57.37060547	+2476
+1457970689.66370010	+14.45361328	-1.52490234	-0.03515625	+49.08691406	-69.49951172	-122.56347656	+3580	+14.55908203	+1.49414063	-0.43066406	-53.37158203	-84.57275391	+47.41699219	+3112	+13.58349609	-1.87207031	-3.04980469	-0.83496094	-62.53417969	-57.56835938	+2476
+1457970689.67199990	+14.45361328	-1.51171875	-0.02636719	+51.17431641	-69.23583984	-124.60693359	+3572	+14.56347656	+1.49414063	-0.41748047	-57.65625000	-84.57275391	+51.41601563	+3108	+13.58349609	-1.87646484	-3.03222656	-0.59326172	-62.60009766	-57.96386719	+2476
+1457970689.67619990	+14.44921875	-1.51611328	-0.02636719	+52.05322266	-69.08203125	-125.50781250	+3568	+14.56347656	+1.48095703	-0.41308594	-59.45800781	-84.55078125	+53.06396484	+3108	+13.57910156	-1.87646484	-3.02343750	-0.48339844	-62.60009766	-58.13964844	+2476
+1457970689.68030000	+14.44921875	-1.51611328	-0.02636719	+52.84423828	-68.95019531	-126.32080078	+3564	+14.56347656	+1.46777344	-0.41308594	-61.10595703	-84.50683594	+54.53613281	+3108	+13.57470703	-1.88085938	-3.01464844	-0.41748047	-62.62207031	-58.27148438	+2476
+1457970689.68450000	+14.44921875	-1.52050781	-0.03076172	+53.48144531	-68.79638672	-126.97998047	+3564	+14.56347656	+1.46777344	-0.41748047	-61.89697266	-84.46289063	+55.26123047	+3104	+13.57031250	-1.88085938	-3.01025391	-0.35156250	-62.60009766	-58.40332031	+2476
+1457970689.68870000	+14.44482422	-1.52050781	-0.03955078	+54.07470703	-68.64257813	-127.59521484	+3560	+14.55908203	+1.45898438	-0.42626953	-62.66601563	-84.39697266	+55.94238281	+3104	+13.56591797	-1.88085938	-3.00585938	-0.30761719	-62.60009766	-58.49121094	+2476
+1457970689.69280000	+14.44482422	-1.52490234	-0.04833984	+54.58007813	-68.48876953	-128.14453125	+3556	+14.55908203	+1.44580078	-0.43505859	-63.36914063	-84.33105469	+56.55761719	+3108	+13.56152344	-1.88085938	-3.00585938	-0.26367188	-62.57812500	-58.60107422	+2472
+1457970689.70120000	+14.43603516	-1.53808594	-0.08349609	+55.19531250	-68.18115234	-128.84765625	+3556	+14.55468750	+1.43261719	-0.45263672	-63.87451172	-84.17724609	+56.97509766	+3108	+13.54833984	-1.88085938	-3.00585938	-0.21972656	-62.49023438	-58.71093750	+2472
+1457970689.70530010	+14.43164063	-1.55126953	-0.09667969	+55.48095703	-68.04931641	-129.17724609	+3556	+14.54589844	+1.42382813	-0.46582031	-64.07226563	-84.08935547	+57.12890625	+3108	+13.53955078	-1.88085938	-3.01025391	-0.21972656	-62.44628906	-58.73291016	+2468
+1457970689.70950010	+14.42724609	-1.56005859	-0.10546875	+55.74462891	-67.96142578	-129.48486328	+3556	+14.54150391	+1.41503906	-0.47900391	-64.35791016	-84.00146484	+57.41455078	+3112	+13.53515625	-1.88085938	-3.01025391	-0.24169922	-62.40234375	-58.75488281	+2468
+1457970689.71370010	+14.42285156	-1.56884766	-0.11865234	+56.05224609	-67.85156250	-129.81445313	+3556	+14.53710938	+1.40625000	-0.48779297	-64.75341797	-83.89160156	+57.76611328	+3112	+13.52636719	-1.88085938	-3.01025391	-0.24169922	-62.33642578	-58.75488281	+2468
+1457970689.71779990	+14.41845703	-1.57763672	-0.13183594	+56.35986328	-67.76367188	-130.16601563	+3556	+14.53271484	+1.39746094	-0.50097656	-65.12695313	-83.75976563	+58.11767578	+3116	+13.51757813	-1.87646484	-3.01464844	-0.26367188	-62.29248047	-58.75488281	+2468
+1457970689.72199990	+14.41845703	-1.58203125	-0.14062500	+56.64550781	-67.67578125	-130.49560547	+3556	+14.52832031	+1.38867188	-0.50976563	-65.72021484	-83.64990234	+58.68896484	+3116	+13.50878906	-1.87646484	-3.01904297	-0.28564453	-62.24853516	-58.75488281	+2464
+1457970689.72620010	+14.41406250	-1.58642578	-0.14941406	+56.97509766	-67.58789063	-130.82519531	+3556	+14.52832031	+1.37988281	-0.51855469	-66.42333984	-83.51806641	+59.37011719	+3116	+13.50439453	-1.87646484	-3.01904297	-0.30761719	-62.20458984	-58.75488281	+2464
+1457970689.73029990	+14.40966797	-1.59082031	-0.15820313	+57.39257813	-67.50000000	-131.24267578	+3556	+14.52392578	+1.37548828	-0.52294922	-67.21435547	-83.36425781	+60.16113281	+3116	+13.50000000	-1.87207031	-3.02343750	-0.30761719	-62.18261719	-58.77685547	+2464
+1457970689.73449990	+14.40966797	-1.59521484	-0.15820313	+57.76611328	-67.43408203	-131.66015625	+3556	+14.51953125	+1.37109375	-0.52734375	-68.40087891	-83.21044922	+61.32568359	+3116	+13.49560547	-1.86767578	-3.02343750	-0.28564453	-62.13867188	-58.79882813	+2464
+1457970689.74280000	+14.40087891	-1.59082031	-0.16259766	+58.71093750	-67.32421875	-132.60498047	+3552	+14.50634766	+1.36669922	-0.53173828	-71.10351563	-82.90283203	+64.02832031	+3116	+13.48242188	-1.86328125	-3.02343750	-0.24169922	-62.09472656	-58.88671875	+2460
+1457970689.74700000	+14.40087891	-1.59082031	-0.15380859	+59.23828125	-67.30224609	-133.15429688	+3548	+14.50195313	+1.36669922	-0.52734375	-73.12500000	-82.70507813	+66.04980469	+3112	+13.47802734	-1.86328125	-3.01904297	-0.19775391	-62.09472656	-58.97460938	+2460
+1457970689.75110010	+14.40087891	-1.58642578	-0.14501953	+59.83154297	-67.25830078	-133.72558594	+3548	+14.50195313	+1.37109375	-0.52294922	-75.03662109	-82.50732422	+67.98339844	+3112	+13.47802734	-1.85888672	-3.01904297	-0.13183594	-62.11669922	-59.06250000	+2456
+1457970689.75530000	+14.40087891	-1.57763672	-0.13623047	+60.46875000	-67.23632813	-134.34082031	+3544	+14.49755859	+1.37548828	-0.51416016	-76.83837891	-82.33154297	+69.82910156	+3108	+13.47363281	-1.85449219	-3.01464844	-0.04394531	-62.11669922	-59.17236328	+2456
+1457970689.75950000	+14.40087891	-1.56884766	-0.13183594	+61.01806641	-67.19238281	-134.89013672	+3544	+14.49755859	+1.37988281	-0.50537109	-79.01367188	-82.11181641	+72.04833984	+3108	+13.47363281	-1.85449219	-3.01025391	+0.04394531	-62.16064453	-59.32617188	+2456
+1457970689.76360010	+14.40527344	-1.56005859	-0.12304688	+61.56738281	-67.14843750	-135.43945313	+3544	+14.49316406	+1.38867188	-0.49218750	-80.85937500	-81.89208984	+73.95996094	+3104	+13.47363281	-1.85009766	-3.00585938	+0.15380859	-62.18261719	-59.45800781	+2452
+1457970689.77200010	+14.40087891	-1.54248047	-0.10546875	+62.64404297	-67.06054688	-136.51611328	+3540	+14.48876953	+1.41064453	-0.47460938	-84.06738281	-81.49658203	+77.34375000	+3100	+13.46923828	-1.84130859	-3.00146484	+0.39550781	-62.22656250	-59.76562500	+2452
+1457970689.77609990	+14.40087891	-1.53369141	-0.09667969	+63.14941406	-67.03857422	-137.04345703	+3540	+14.48437500	+1.41943359	-0.46582031	-85.40771484	-81.29882813	+78.75000000	+3096	+13.46923828	-1.83691406	-3.00146484	+0.50537109	-62.24853516	-59.91943359	+2448
+1457970689.78449990	+14.40527344	-1.51171875	-0.08349609	+64.05029297	-66.97265625	-137.96630859	+3536	+14.47998047	+1.43701172	-0.46142578	-87.34130859	-80.92529297	+80.90332031	+3084	+13.46484375	-1.83251953	-3.00146484	+0.70312500	-62.27050781	-60.18310547	+2444
+1457970689.78860000	+14.40527344	-1.50292969	-0.07910156	+64.46777344	-66.92871094	-138.38378906	+3532	+14.47558594	+1.44140625	-0.46142578	-88.15429688	-80.74951172	+81.78222656	+3076	+13.46484375	-1.82812500	-3.00146484	+0.79101563	-62.29248047	-60.31494141	+2444
+1457970689.79279990	+14.40527344	-1.49414063	-0.08349609	+64.75341797	-66.88476563	-138.69140625	+3528	+14.47558594	+1.44580078	-0.46582031	-88.72558594	-80.59570313	+82.46337891	+3072	+13.46044922	-1.82373047	-3.00585938	+0.87890625	-62.29248047	-60.42480469	+2440
+1457970689.79699990	+14.40527344	-1.48535156	-0.08789063	+64.95117188	-66.79687500	-138.88916016	+3524	+14.47119141	+1.45458984	-0.47900391	-88.94531250	-80.46386719	+82.77099609	+3068	+13.46044922	-1.81494141	-3.01464844	+0.94482422	-62.27050781	-60.49072266	+2440
+1457970689.80110000	+14.40527344	-1.48095703	-0.10107422	+65.08300781	-66.73095703	-139.04296875	+3524	+14.46240234	+1.45458984	-0.48779297	-89.12109375	-80.33203125	+83.03466797	+3060	+13.45605469	-1.81054688	-3.02343750	+0.98876953	-62.24853516	-60.55664063	+2440
+1457970689.80530000	+14.40527344	-1.47656250	-0.11425781	+65.14892578	-66.64306641	-139.13085938	+3520	+14.45800781	+1.45898438	-0.50976563	-89.03320313	-80.22216797	+83.01269531	+3056	+13.45166016	-1.80615234	-3.03662109	+1.01074219	-62.18261719	-60.60058594	+2444
+1457970689.80950000	+14.40087891	-1.47216797	-0.13183594	+65.14892578	-66.55517578	-139.15283203	+3520	+14.44921875	+1.45898438	-0.52734375	-88.83544922	-80.13427734	+82.88085938	+3056	+13.44726563	-1.79736328	-3.05419922	+1.03271484	-62.11669922	-60.62255859	+2444
+1457970689.81780000	+14.40087891	-1.46777344	-0.17578125	+65.01708984	-66.37939453	-139.06494141	+3516	+14.43603516	+1.46337891	-0.58007813	-88.17626953	-79.98046875	+82.30957031	+3052	+13.43408203	-1.78417969	-3.08496094	+1.05468750	-61.96289063	-60.62255859	+2444
+1457970689.82189990	+14.40087891	-1.46337891	-0.20214844	+64.84130859	-66.26953125	-138.88916016	+3516	+14.43164063	+1.45898438	-0.61083984	-87.78076172	-79.91455078	+81.95800781	+3052	+13.42529297	-1.77539063	-3.10693359	+1.03271484	-61.87500000	-60.60058594	+2444
+1457970689.82610010	+14.40087891	-1.46337891	-0.23291016	+64.62158203	-66.15966797	-138.66943359	+3512	+14.42285156	+1.46337891	-0.63720703	-87.38525391	-79.84863281	+81.58447266	+3052	+13.42089844	-1.76660156	-3.12890625	+1.03271484	-61.78710938	-60.57861328	+2448
+1457970689.83439990	+14.40087891	-1.45898438	-0.30761719	+64.02832031	-65.89599609	-138.09814453	+3512	+14.40527344	+1.46777344	-0.71191406	-86.24267578	-79.73876953	+80.48583984	+3052	+13.40771484	-1.74462891	-3.18164063	+1.03271484	-61.54541016	-60.53466797	+2452
+1457970689.83859990	+14.40087891	-1.45458984	-0.34716797	+63.69873047	-65.74218750	-137.74658203	+3512	+14.39648438	+1.47656250	-0.74707031	-85.69335938	-79.69482422	+79.95849609	+3056	+13.39892578	-1.73583984	-3.20800781	+1.05468750	-61.39160156	-60.49072266	+2452
+1457970689.84279990	+14.40087891	-1.45019531	-0.38671875	+63.39111328	-65.63232422	-137.41699219	+3512	+14.38769531	+1.48535156	-0.78662109	-85.05615234	-79.62890625	+79.36523438	+3060	+13.39013672	-1.72265625	-3.23876953	+1.05468750	-61.25976563	-60.46875000	+2456
+1457970689.84690000	+14.40527344	-1.44580078	-0.42626953	+63.08349609	-65.50048828	-137.08740234	+3512	+14.38330078	+1.48535156	-0.82617188	-84.68261719	-79.58496094	+78.94775391	+3064	+13.38134766	-1.70947266	-3.27392578	+1.09863281	-61.10595703	-60.46875000	+2456
+1457970689.85110000	+14.40527344	-1.43701172	-0.46582031	+62.81982422	-65.36865234	-136.77978516	+3512	+14.37451172	+1.50292969	-0.86132813	-84.35302734	-79.54101563	+78.64013672	+3068	+13.37695313	-1.69628906	-3.30468750	+1.14257813	-60.97412109	-60.46875000	+2460
+1457970689.85529990	+14.41406250	-1.42382813	-0.50097656	+62.55615234	-65.25878906	-136.47216797	+3508	+14.37011719	+1.51611328	-0.90087891	-83.95751953	-79.47509766	+78.28857422	+3072	+13.36816406	-1.67871094	-3.33984375	+1.20849609	-60.82031250	-60.49072266	+2460
+1457970689.86360000	+14.42285156	-1.39746094	-0.58447266	+62.00683594	-64.99511719	-135.81298828	+3508	+14.35693359	+1.55566406	-0.97998047	-83.12255859	-79.38720703	+77.47558594	+3080	+13.35498047	-1.64794922	-3.41894531	+1.38427734	-60.46875000	-60.62255859	+2464
+1457970689.86780000	+14.43164063	-1.37548828	-0.62402344	+61.78710938	-64.88525391	-135.50537109	+3508	+14.35693359	+1.58203125	-1.01513672	-82.85888672	-79.36523438	+77.25585938	+3084	+13.35058594	-1.63037109	-3.45849609	+1.51611328	-60.31494141	-60.68847656	+2468
+1457970689.87190010	+14.44042969	-1.34912109	-0.65917969	+61.65527344	-64.75341797	-135.28564453	+3508	+14.35253906	+1.60400391	-1.05029297	-82.63916016	-79.34326172	+77.03613281	+3084	+13.34619141	-1.60839844	-3.50244141	+1.69189453	-60.13916016	-60.86425781	+2468
+1457970689.87610010	+14.44921875	-1.32275391	-0.69433594	+61.58935547	-64.66552734	-135.10986328	+3508	+14.34814453	+1.63916016	-1.08105469	-82.39746094	-79.34326172	+76.86035156	+3088	+13.34179688	-1.58642578	-3.54199219	+1.86767578	-60.00732422	-60.99609375	+2472
+1457970689.88030000	+14.45800781	-1.29199219	-0.72949219	+61.50146484	-64.53369141	-134.89013672	+3508	+14.35253906	+1.66992188	-1.11621094	-82.11181641	-79.36523438	+76.64062500	+3092	+13.33740234	-1.56445313	-3.58154297	+2.06542969	-59.85351563	-61.12792969	+2472
+1457970689.88439990	+14.46679688	-1.25683594	-0.76904297	+61.45751953	-64.42382813	-134.71435547	+3508	+14.35253906	+1.70507813	-1.15576172	-81.62841797	-79.38720703	+76.17919922	+3096	+13.33300781	-1.54248047	-3.62988281	+2.28515625	-59.67773438	-61.34765625	+2472
+1457970689.89280010	+14.48437500	-1.18212891	-0.84814453	+61.47949219	-64.16015625	-134.45068359	+3508	+14.35253906	+1.78417969	-1.23486328	-80.66162109	-79.49707031	+75.30029297	+3100	+13.32861328	-1.49414063	-3.71777344	+2.79052734	-59.39208984	-61.76513672	+2472
+1457970689.89689990	+14.49316406	-1.13818359	-0.89208984	+61.52343750	-63.98437500	-134.31884766	+3508	+14.35253906	+1.82373047	-1.27880859	-79.84863281	-79.58496094	+74.55322266	+3104	+13.32421875	-1.46777344	-3.76611328	+3.07617188	-59.23828125	-62.00683594	+2472
+1457970689.90520000	+14.50634766	-1.05029297	-0.98437500	+61.61132813	-63.63281250	-134.05517578	+3508	+14.35693359	+1.90722656	-1.37109375	-78.13476563	-79.78271484	+72.92724609	+3104	+13.31542969	-1.40625000	-3.85839844	+3.62548828	-58.93066406	-62.38037109	+2472
+1457970689.90940000	+14.51074219	-1.00634766	-1.03710938	+61.74316406	-63.45703125	-134.01123047	+3508	+14.35693359	+1.95117188	-1.41943359	-77.10205078	-79.91455078	+71.91650391	+3108	+13.31103516	-1.37988281	-3.90673828	+3.91113281	-58.79882813	-62.62207031	+2472
+1457970689.91770010	+14.51513672	-0.92724609	-1.14257813	+61.87500000	-63.06152344	-133.83544922	+3504	+14.35253906	+2.03027344	-1.52929688	-74.61914063	-80.17822266	+69.47753906	+3112	+13.29785156	-1.31396484	-4.00341797	+4.46044922	-58.51318359	-63.01757813	+2468
+1457970689.92610000	+14.51513672	-0.85253906	-1.26123047	+61.94091797	-62.62207031	-133.63769531	+3496	+14.34814453	+2.10937500	-1.65673828	-71.34521484	-80.46386719	+66.22558594	+3120	+13.28466797	-1.24804688	-4.10449219	+5.00976563	-58.22753906	-63.34716797	+2464
+1457970689.93020010	+14.51513672	-0.81298828	-1.32275391	+61.91894531	-62.40234375	-133.46191406	+3492	+14.34375000	+2.14453125	-1.72705078	-69.52148438	-80.59570313	+64.40185547	+3120	+13.28027344	-1.20849609	-4.16162109	+5.25146484	-58.07373047	-63.50097656	+2464
+1457970689.93440010	+14.51513672	-0.77783203	-1.38867188	+61.89697266	-62.16064453	-133.30810547	+3488	+14.33496094	+2.18408203	-1.79296875	-67.63183594	-80.72753906	+62.51220703	+3124	+13.27148438	-1.17333984	-4.21435547	+5.51513672	-57.89794922	-63.63281250	+2464
+1457970689.94269990	+14.51074219	-0.70312500	-1.52050781	+61.85302734	-61.69921875	-132.97851563	+3480	+14.32177734	+2.25439453	-1.93798828	-63.54492188	-80.92529297	+58.40332031	+3136	+13.25390625	-1.09863281	-4.32421875	+5.95458984	-57.59033203	-63.80859375	+2460
+1457970689.94689990	+14.50634766	-0.66796875	-1.59082031	+61.76513672	-61.47949219	-132.80273438	+3472	+14.31298828	+2.28955078	-2.01269531	-61.43554688	-81.01318359	+56.29394531	+3140	+13.24072266	-1.06347656	-4.38134766	+6.15234375	-57.43652344	-63.91845703	+2456
+1457970689.95110010	+14.50195313	-0.62841797	-1.65673828	+61.69921875	-61.23779297	-132.62695313	+3464	+14.30419922	+2.32470703	-2.08300781	-59.30419922	-81.07910156	+54.16259766	+3144	+13.23193359	-1.01953125	-4.43847656	+6.39404297	-57.28271484	-64.02832031	+2452
+1457970689.95520000	+14.50195313	-0.58886719	-1.72265625	+61.69921875	-61.06201172	-132.49511719	+3456	+14.29541016	+2.36425781	-2.15332031	-57.26074219	-81.14501953	+52.11914063	+3152	+13.22314453	-0.97998047	-4.49121094	+6.59179688	-57.17285156	-64.11621094	+2452
+1457970689.95939990	+14.50195313	-0.55371094	-1.78857422	+61.56738281	-60.86425781	-132.29736328	+3448	+14.28662109	+2.39941406	-2.22363281	-55.15136719	-81.18896484	+50.03173828	+3156	+13.21435547	-0.94042969	-4.54394531	+6.78955078	-57.01904297	-64.20410156	+2448
+1457970689.96359990	+14.49755859	-0.50976563	-1.85449219	+61.50146484	-60.64453125	-132.07763672	+3440	+14.27783203	+2.44775391	-2.29394531	-53.04199219	-81.23291016	+47.96630859	+3164	+13.20996094	-0.89648438	-4.60107422	+7.00927734	-56.88720703	-64.29199219	+2444
+1457970689.96770000	+14.49755859	-0.46142578	-1.91162109	+61.50146484	-60.49072266	-131.96777344	+3432	+14.26464844	+2.49169922	-2.35986328	-51.17431641	-81.27685547	+46.18652344	+3168	+13.20117188	-0.85253906	-4.65380859	+7.22900391	-56.75537109	-64.37988281	+2440
+1457970689.97190000	+14.49316406	-0.41748047	-1.96875000	+61.45751953	-60.31494141	-131.83593750	+3424	+14.25585938	+2.53564453	-2.42138672	-49.39453125	-81.29882813	+44.47265625	+3172	+13.18798828	-0.81298828	-4.70214844	+7.47070313	-56.64550781	-64.53369141	+2436
+1457970689.97600010	+14.48876953	-0.36914063	-2.02587891	+61.43554688	-60.16113281	-131.68212891	+3416	+14.24267578	+2.58398438	-2.48291016	-47.61474609	-81.32080078	+42.78076172	+3180	+13.17919922	-0.76904297	-4.75488281	+7.71240234	-56.51367188	-64.64355469	+2432
+1457970689.98440000	+14.48876953	-0.26806641	-2.12255859	+61.52343750	-59.96337891	-131.57226563	+3392	+14.22509766	+2.68505859	-2.58837891	-44.82421875	-81.38671875	+40.16601563	+3188	+13.16601563	-0.67675781	-4.85156250	+8.23974609	-56.35986328	-64.97314453	+2416
+1457970689.98850010	+14.48876953	-0.20654297	-2.17089844	+61.58935547	-59.85351563	-131.50634766	+3384	+14.21630859	+2.74658203	-2.63671875	-43.50585938	-81.43066406	+39.00146484	+3192	+13.16162109	-0.63281250	-4.89550781	+8.54736328	-56.29394531	-65.17089844	+2408
+1457970689.99270010	+14.48876953	-0.14941406	-2.20605469	+61.76513672	-59.78759766	-131.57226563	+3372	+14.20751953	+2.80810547	-2.68066406	-42.47314453	-81.47460938	+38.14453125	+3196	+13.15722656	-0.58447266	-4.93945313	+8.87695313	-56.25000000	-65.39062500	+2400
+1457970689.99690010	+14.48876953	-0.09228516	-2.24560547	+61.89697266	-59.72167969	-131.59423828	+3360	+14.19873047	+2.86962891	-2.72021484	-41.46240234	-81.54052734	+37.28759766	+3196	+13.15283203	-0.53613281	-4.98339844	+9.20654297	-56.18408203	-65.61035156	+2392
+1457970690.00099990	+14.48437500	-0.02636719	-2.28076172	+62.05078125	-59.65576172	-131.59423828	+3348	+14.18994141	+2.93554688	-2.75976563	-40.45166016	-81.58447266	+36.45263672	+3200	+13.14843750	-0.48779297	-5.02734375	+9.53613281	-56.14013672	-65.83007813	+2384
+1457970690.00939990	+14.47998047	+0.10107422	-2.34228516	+62.46826172	-59.56787109	-131.77001953	+3324	+14.17236328	+3.06298828	-2.82568359	-39.17724609	-81.73828125	+35.52978516	+3200	+13.13525391	-0.38671875	-5.10205078	+10.28320313	-56.05224609	-66.31347656	+2368
+1457970690.01770000	+14.47558594	+0.22851563	-2.39501953	+62.92968750	-59.50195313	-131.98974609	+3300	+14.15039063	+3.19042969	-2.88720703	-38.03466797	-81.89208984	+34.71679688	+3200	+13.12646484	-0.28564453	-5.17675781	+11.00830078	-56.03027344	-66.77490234	+2344
+1457970690.02189990	+14.47119141	+0.29003906	-2.42578125	+63.12744141	-59.47998047	-132.07763672	+3284	+14.13720703	+3.25634766	-2.92236328	-37.39746094	-81.95800781	+34.25537109	+3200	+13.12207031	-0.22851563	-5.21191406	+11.33789063	-56.00830078	-66.97265625	+2332
+1457970690.02600000	+14.46679688	+0.35156250	-2.45214844	+63.32519531	-59.43603516	-132.16552734	+3272	+14.12841797	+3.31787109	-2.95312500	-36.76025391	-82.02392578	+33.77197266	+3200	+13.11767578	-0.18017578	-5.24707031	+11.68945313	-55.98632813	-67.17041016	+2320
+1457970690.03020000	+14.46240234	+0.41308594	-2.47851563	+63.54492188	-59.41406250	-132.27539063	+3256	+14.11962891	+3.37939453	-2.97949219	-36.40869141	-82.08984375	+33.55224609	+3196	+13.11328125	-0.12744141	-5.27783203	+12.01904297	-55.98632813	-67.36816406	+2308
+1457970690.03850010	+14.44921875	+0.53173828	-2.54003906	+63.80859375	-59.30419922	-132.29736328	+3228	+14.08886719	+3.49804688	-3.04541016	-35.15625000	-82.17773438	+32.60742188	+3196	+13.10009766	-0.02197266	-5.34814453	+12.61230469	-55.89843750	-67.63183594	+2284
+1457970690.04270010	+14.44042969	+0.58886719	-2.57080078	+63.94042969	-59.23828125	-132.31933594	+3212	+14.07568359	+3.55078125	-3.07617188	-34.49707031	-82.19970703	+32.05810547	+3192	+13.09130859	+0.03076172	-5.37890625	+12.85400391	-55.87646484	-67.71972656	+2272
+1457970690.04690000	+14.43164063	+0.64599609	-2.60156250	+64.05029297	-59.19433594	-132.27539063	+3196	+14.05810547	+3.60791016	-3.11132813	-33.64013672	-82.22167969	+31.35498047	+3192	+13.08251953	+0.08349609	-5.40966797	+13.07373047	-55.83251953	-67.76367188	+2264
+1457970690.05520010	+14.41845703	+0.74267578	-2.66748047	+64.16015625	-59.04052734	-132.25341797	+3164	+14.03173828	+3.70019531	-3.17724609	-32.03613281	-82.24365234	+29.90478516	+3188	+13.06494141	+0.18017578	-5.47119141	+13.44726563	-55.78857422	-67.87353516	+2240
+1457970690.05929990	+14.41406250	+0.79541016	-2.70703125	+64.11621094	-58.93066406	-132.09960938	+3152	+14.01416016	+3.75292969	-3.21679688	-30.98144531	-82.22167969	+28.95996094	+3188	+13.06054688	+0.23291016	-5.50195313	+13.60107422	-55.74462891	-67.87353516	+2228
+1457970690.06349990	+14.40527344	+0.83935547	-2.75097656	+64.07226563	-58.82080078	-131.94580078	+3136	+13.99658203	+3.79687500	-3.25634766	-29.90478516	-82.19970703	+27.99316406	+3188	+13.05175781	+0.28125000	-5.53271484	+13.73291016	-55.70068359	-67.85156250	+2212
+1457970690.06769990	+14.39648438	+0.88769531	-2.77734375	+64.11621094	-58.73291016	-131.92382813	+3124	+13.97460938	+3.84082031	-3.28710938	-29.13574219	-82.19970703	+27.29003906	+3188	+13.04296875	+0.33398438	-5.55908203	+13.88671875	-55.65673828	-67.85156250	+2200
+1457970690.07180000	+14.38769531	+0.93164063	-2.80810547	+64.11621094	-58.64501953	-131.81396484	+3112	+13.95703125	+3.88916016	-3.31787109	-28.16894531	-82.17773438	+26.41113281	+3188	+13.02978516	+0.38671875	-5.58544922	+14.04052734	-55.61279297	-67.82958984	+2188
+1457970690.07600000	+14.37890625	+0.97998047	-2.84326172	+64.11621094	-58.53515625	-131.70410156	+3100	+13.93945313	+3.92871094	-3.35302734	-27.20214844	-82.15576172	+25.51025391	+3188	+13.02099609	+0.43505859	-5.61181641	+14.15039063	-55.56884766	-67.78564453	+2172
+1457970690.08430000	+14.36572266	+1.06787109	-2.89599609	+64.16015625	-58.40332031	-131.59423828	+3080	+13.90429688	+4.01660156	-3.41015625	-25.55419922	-82.13378906	+24.01611328	+3192	+13.00341797	+0.53173828	-5.65136719	+14.39208984	-55.54687500	-67.74169922	+2144
+1457970690.09270000	+14.35253906	+1.16455078	-2.93554688	+64.35791016	-58.29345703	-131.59423828	+3064	+13.87353516	+4.10888672	-3.45410156	-24.38964844	-82.13378906	+23.02734375	+3200	+12.99023438	+0.62841797	-5.68212891	+14.69970703	-55.56884766	-67.78564453	+2116
+1457970690.09680010	+14.34375000	+1.20849609	-2.95312500	+64.44580078	-58.24951172	-131.57226563	+3056	+13.86035156	+4.15283203	-3.47167969	-23.95019531	-82.15576172	+22.67578125	+3200	+12.98583984	+0.67675781	-5.69531250	+14.85351563	-55.56884766	-67.80761719	+2100
+1457970690.10100010	+14.33935547	+1.26123047	-2.96630859	+64.53369141	-58.22753906	-131.55029297	+3048	+13.84277344	+4.20556641	-3.48486328	-23.55468750	-82.15576172	+22.39013672	+3204	+12.98144531	+0.72509766	-5.71289063	+15.02929688	-55.59082031	-67.82958984	+2088
+1457970690.10520010	+14.33056641	+1.31396484	-2.97070313	+64.75341797	-58.24951172	-131.66015625	+3040	+13.82519531	+4.25830078	-3.48925781	-23.51074219	-82.19970703	+22.47802734	+3208	+12.97265625	+0.77783203	-5.72167969	+15.22705078	-55.61279297	-67.87353516	+2072
+1457970690.10929990	+14.32617188	+1.37109375	-2.97070313	+64.97314453	-58.27148438	-131.74804688	+3032	+13.81640625	+4.30664063	-3.49365234	-23.51074219	-82.26562500	+22.60986328	+3208	+12.96826172	+0.82617188	-5.72607422	+15.42480469	-55.61279297	-67.93945313	+2056
+1457970690.11350010	+14.32177734	+1.42382813	-2.97070313	+65.19287109	-58.29345703	-131.83593750	+3028	+13.80322266	+4.35937500	-3.49365234	-23.55468750	-82.33154297	+22.76367188	+3212	+12.96386719	+0.87011719	-5.73486328	+15.62255859	-55.63476563	-68.00537109	+2044
+1457970690.11770010	+14.31738281	+1.48095703	-2.96191406	+65.45654297	-58.38134766	-131.98974609	+3024	+13.79443359	+4.41210938	-3.48925781	-24.03808594	-82.41943359	+23.35693359	+3216	+12.95947266	+0.91845703	-5.73486328	+15.84228516	-55.72265625	-68.09326172	+2032
+1457970690.12179990	+14.31298828	+1.53808594	-2.95312500	+65.67626953	-58.42529297	-132.07763672	+3020	+13.79003906	+4.46484375	-3.48046875	-24.36767578	-82.46337891	+23.81835938	+3220	+12.95947266	+0.96679688	-5.73486328	+16.04003906	-55.78857422	-68.18115234	+2020
+1457970690.13010000	+14.30859375	+1.64794922	-2.93554688	+66.15966797	-58.55712891	-132.34130859	+3012	+13.77246094	+4.57470703	-3.45849609	-25.46630859	-82.61718750	+25.20263672	+3232	+12.95947266	+1.05908203	-5.72607422	+16.50146484	-55.92041016	-68.37890625	+2008
+1457970690.13430000	+14.30419922	+1.70507813	-2.92236328	+66.37939453	-58.62304688	-132.42919922	+3012	+13.76806641	+4.63183594	-3.44531250	-25.88378906	-82.68310547	+25.79589844	+3236	+12.95947266	+1.10742188	-5.72607422	+16.72119141	-55.94238281	-68.44482422	+2000
+1457970690.13850000	+14.29980469	+1.75781250	-2.91357422	+66.55517578	-58.68896484	-132.47314453	+3008	+13.76367188	+4.68017578	-3.43212891	-26.25732422	-82.72705078	+26.30126953	+3240	+12.95947266	+1.15576172	-5.72607422	+16.91894531	-55.96435547	-68.51074219	+1996
+1457970690.14260010	+14.29980469	+1.81054688	-2.89599609	+66.77490234	-58.77685547	-132.56103516	+3004	+13.75927734	+4.72851563	-3.41015625	-26.91650391	-82.81494141	+27.04833984	+3244	+12.95507813	+1.19970703	-5.71728516	+17.09472656	-56.00830078	-68.57666016	+1996
+1457970690.14680000	+14.29541016	+1.86328125	-2.88281250	+66.95068359	-58.84277344	-132.60498047	+3004	+13.75488281	+4.77685547	-3.39697266	-27.18017578	-82.88085938	+27.44384766	+3248	+12.95507813	+1.24365234	-5.71289063	+17.27050781	-56.05224609	-68.64257813	+1996
+1457970690.15100000	+14.29101563	+1.90722656	-2.86962891	+67.08251953	-58.88671875	-132.67089844	+3000	+13.75048828	+4.82080078	-3.38378906	-27.42187500	-82.92480469	+27.77343750	+3248	+12.95507813	+1.28320313	-5.70410156	+17.44628906	-56.09619141	-68.70849609	+2000
+1457970690.15930010	+14.28662109	+1.99951172	-2.84765625	+67.34619141	-58.97460938	-132.71484375	+2992	+13.74169922	+4.91308594	-3.35302734	-27.55371094	-82.99072266	+28.14697266	+3252	+12.95507813	+1.37109375	-5.68652344	+17.73193359	-56.18408203	-68.77441406	+2004
+1457970690.16350010	+14.28662109	+2.03906250	-2.83886719	+67.39013672	-58.97460938	-132.67089844	+2984	+13.73730469	+4.95263672	-3.33984375	-27.24609375	-83.01269531	+27.90527344	+3248	+12.95507813	+1.40625000	-5.67773438	+17.84179688	-56.18408203	-68.77441406	+2008
+1457970690.16759990	+14.28222656	+2.07421875	-2.83007813	+67.45605469	-58.97460938	-132.64892578	+2980	+13.73291016	+4.98779297	-3.32666016	-26.93847656	-83.03466797	+27.68554688	+3248	+12.95068359	+1.44580078	-5.66894531	+17.95166016	-56.18408203	-68.79638672	+2008
+1457970690.17179990	+14.27343750	+2.11816406	-2.82568359	+67.50000000	-58.97460938	-132.56103516	+2976	+13.72412109	+5.02734375	-3.31787109	-26.30126953	-83.03466797	+27.13623047	+3248	+12.94628906	+1.48535156	-5.66455078	+18.06152344	-56.16210938	-68.75244141	+2012
+1457970690.17600010	+14.26904297	+2.14453125	-2.81689453	+67.47802734	-58.95263672	-132.49511719	+2972	+13.71533203	+5.05371094	-3.31347656	-25.59814453	-83.03466797	+26.47705078	+3248	+12.93750000	+1.52050781	-5.65576172	+18.10546875	-56.14013672	-68.70849609	+2012
+1457970690.18010000	+14.26464844	+2.17529297	-2.81250000	+67.45605469	-58.90869141	-132.40722656	+2964	+13.70654297	+5.08007813	-3.30468750	-24.87304688	-83.01269531	+25.77392578	+3248	+12.93310547	+1.55566406	-5.64697266	+18.14941406	-56.14013672	-68.64257813	+2012
+1457970690.18849990	+14.25585938	+2.23681641	-2.80810547	+67.47802734	-58.86474609	-132.23144531	+2960	+13.68457031	+5.13720703	-3.29589844	-23.29101563	-82.92480469	+24.27978516	+3248	+12.92431641	+1.62597656	-5.62500000	+18.19335938	-56.16210938	-68.48876953	+2012
+1457970690.19680000	+14.24267578	+2.29394531	-2.79931641	+67.50000000	-58.77685547	-132.03369141	+2956	+13.66259766	+5.19433594	-3.29150391	-21.62109375	-82.79296875	+22.71972656	+3256	+12.91552734	+1.69189453	-5.60302734	+18.23730469	-56.11816406	-68.29101563	+2004
+1457970690.20100000	+14.23828125	+2.32470703	-2.79931641	+67.45605469	-58.75488281	-131.87988281	+2952	+13.64941406	+5.22070313	-3.28710938	-20.83007813	-82.72705078	+21.97265625	+3260	+12.91113281	+1.72705078	-5.59423828	+18.23730469	-56.09619141	-68.15917969	+2000
+1457970690.20510010	+14.22949219	+2.35107422	-2.79492188	+67.43408203	-58.73291016	-131.77001953	+2952	+13.63623047	+5.24707031	-3.28271484	-20.21484375	-82.63916016	+21.40136719	+3264	+12.90234375	+1.75781250	-5.58544922	+18.23730469	-56.05224609	-68.00537109	+1992
+1457970690.20930000	+14.22509766	+2.37304688	-2.78613281	+67.45605469	-58.73291016	-131.70410156	+2952	+13.62744141	+5.26904297	-3.27392578	-19.90722656	-82.59521484	+21.15966797	+3272	+12.89355469	+1.79296875	-5.57226563	+18.23730469	-56.07421875	-67.87353516	+1988
+1457970690.21760010	+14.21191406	+2.42138672	-2.76855469	+67.47802734	-58.75488281	-131.52832031	+2956	+13.59667969	+5.32177734	-3.24755859	-19.53369141	-82.44140625	+20.91796875	+3288	+12.88476563	+1.85449219	-5.54150391	+18.19335938	-56.07421875	-67.58789063	+1980
+1457970690.22180010	+14.21191406	+2.44775391	-2.75537109	+67.50000000	-58.79882813	-131.48437500	+2960	+13.59228516	+5.34814453	-3.23437500	-19.62158203	-82.39746094	+21.07177734	+3300	+12.88037109	+1.88525391	-5.52392578	+18.17138672	-56.09619141	-67.45605469	+1972
+1457970690.22589990	+14.20751953	+2.47412109	-2.74218750	+67.54394531	-58.84277344	-131.39648438	+2964	+13.57910156	+5.37451172	-3.21679688	-19.79736328	-82.35351563	+21.31347656	+3308	+12.88037109	+1.91601563	-5.51074219	+18.14941406	-56.11816406	-67.34619141	+1968
+1457970690.23009990	+14.19873047	+2.50048828	-2.72460938	+67.63183594	-58.90869141	-131.37451172	+2968	+13.57031250	+5.40527344	-3.19042969	-20.19287109	-82.35351563	+21.81884766	+3320	+12.87158203	+1.94677734	-5.48876953	+18.17138672	-56.16210938	-67.23632813	+1964
+1457970690.23429990	+14.19433594	+2.52685547	-2.70263672	+67.71972656	-58.99658203	-131.35253906	+2976	+13.56591797	+5.43164063	-3.16845703	-20.69824219	-82.35351563	+22.41210938	+3332	+12.87158203	+1.97753906	-5.47119141	+18.17138672	-56.18408203	-67.12646484	+1964
+1457970690.23840000	+14.18994141	+2.55761719	-2.68066406	+67.78564453	-59.06250000	-131.30859375	+2980	+13.55712891	+5.46240234	-3.13769531	-21.26953125	-82.33154297	+23.09326172	+3344	+12.86718750	+2.00390625	-5.44921875	+18.17138672	-56.20605469	-67.01660156	+1960
+1457970690.24679990	+14.18115234	+2.61035156	-2.62792969	+67.93945313	-59.30419922	-131.26464844	+2988	+13.53955078	+5.51513672	-3.06738281	-22.96142578	-82.33154297	+25.00488281	+3368	+12.85839844	+2.05664063	-5.40527344	+18.17138672	-56.27197266	-66.81884766	+1960
+1457970690.25090000	+14.18115234	+2.63671875	-2.60156250	+68.02734375	-59.43603516	-131.26464844	+2992	+13.53515625	+5.54150391	-3.03222656	-23.99414063	-82.35351563	+26.12548828	+3376	+12.85839844	+2.08300781	-5.38330078	+18.17138672	-56.31591797	-66.75292969	+1964
+1457970690.25510000	+14.17675781	+2.66308594	-2.56640625	+68.13720703	-59.56787109	-131.28662109	+3000	+13.53076172	+5.56787109	-2.99267578	-25.04882813	-82.37548828	+27.29003906	+3388	+12.85839844	+2.10498047	-5.35693359	+18.17138672	-56.38183594	-66.68701172	+1968
+1457970690.25930000	+14.17236328	+2.68945313	-2.53564453	+68.24707031	-59.72167969	-131.28662109	+3004	+13.52636719	+5.59423828	-2.95312500	-26.01562500	-82.39746094	+28.36669922	+3396	+12.85839844	+2.12695313	-5.33056641	+18.17138672	-56.42578125	-66.59912109	+1976
+1457970690.26340010	+14.16796875	+2.71582031	-2.50048828	+68.33496094	-59.85351563	-131.28662109	+3008	+13.52197266	+5.62060547	-2.91357422	-27.00439453	-82.39746094	+29.42138672	+3404	+12.85839844	+2.14892578	-5.30859375	+18.17138672	-56.49169922	-66.53320313	+1980
+1457970690.26760010	+14.16357422	+2.74218750	-2.46972656	+68.42285156	-59.98535156	-131.26464844	+3008	+13.51757813	+5.64257813	-2.87402344	-27.99316406	-82.41943359	+30.54199219	+3412	+12.85400391	+2.17089844	-5.28662109	+18.17138672	-56.51367188	-66.44531250	+1988
+1457970690.27180000	+14.15917969	+2.76855469	-2.43896484	+68.51074219	-60.11718750	-131.24267578	+3012	+13.50878906	+5.66455078	-2.83447266	-29.06982422	-82.44140625	+31.72851563	+3416	+12.84960938	+2.19287109	-5.26025391	+18.17138672	-56.55761719	-66.35742188	+1996
+1457970690.27589990	+14.15478516	+2.78613281	-2.41259766	+68.55468750	-60.24902344	-131.19873047	+3012	+13.50439453	+5.68652344	-2.79492188	-30.14648438	-82.44140625	+32.87109375	+3420	+12.84521484	+2.21044922	-5.23828125	+18.14941406	-56.57958984	-66.26953125	+2004
+1457970690.28420000	+14.14160156	+2.82128906	-2.36425781	+68.55468750	-60.44677734	-131.04492188	+3008	+13.49121094	+5.72167969	-2.73339844	-31.55273438	-82.39746094	+34.43115234	+3428	+12.84082031	+2.24560547	-5.19433594	+18.01757813	-56.66748047	-66.02783203	+2016
+1457970690.28839990	+14.13720703	+2.83447266	-2.34228516	+68.55468750	-60.55664063	-130.97900391	+3008	+13.48242188	+5.73486328	-2.70263672	-32.18994141	-82.37548828	+35.11230469	+3428	+12.83642578	+2.26318359	-5.16796875	+17.97363281	-56.71142578	-65.91796875	+2024
+1457970690.29259990	+14.13281250	+2.84765625	-2.32031250	+68.53271484	-60.62255859	-130.89111328	+3004	+13.47802734	+5.74365234	-2.68066406	-32.60742188	-82.35351563	+35.57373047	+3428	+12.83203125	+2.27636719	-5.15039063	+17.88574219	-56.73339844	-65.76416016	+2032
+1457970690.29670000	+14.12841797	+2.86523438	-2.30712891	+68.46679688	-60.68847656	-130.75927734	+3004	+13.46923828	+5.75244141	-2.65869141	-32.91503906	-82.30957031	+35.92529297	+3428	+12.82763672	+2.29833984	-5.13281250	+17.79785156	-56.75537109	-65.56640625	+2036
+1457970690.30090000	+14.12402344	+2.87402344	-2.29394531	+68.40087891	-60.75439453	-130.62744141	+3000	+13.45605469	+5.76123047	-2.63671875	-33.22265625	-82.28759766	+36.27685547	+3428	+12.82324219	+2.31591797	-5.11962891	+17.68798828	-56.75537109	-65.36865234	+2040
+1457970690.30510000	+14.11523438	+2.88281250	-2.28515625	+68.26904297	-60.77636719	-130.45166016	+2996	+13.44726563	+5.77001953	-2.62353516	-33.26660156	-82.22167969	+36.36474609	+3428	+12.81445313	+2.32910156	-5.10644531	+17.57812500	-56.73339844	-65.17089844	+2040
+1457970690.30920000	+14.10644531	+2.88720703	-2.27636719	+68.15917969	-60.79833984	-130.29785156	+2992	+13.43408203	+5.77880859	-2.61035156	-33.28857422	-82.17773438	+36.43066406	+3428	+12.81005859	+2.33349609	-5.10205078	+17.55615234	-56.73339844	-65.12695313	+2040
+1457970690.31340000	+14.10205078	+2.89160156	-2.26757813	+68.02734375	-60.84228516	-130.12207031	+2988	+13.42529297	+5.77880859	-2.59716797	-33.33251953	-82.11181641	+36.47460938	+3428	+12.81005859	+2.33789063	-5.09326172	+17.51220703	-56.73339844	-65.03906250	+2036
+1457970690.31760000	+14.09326172	+2.89599609	-2.26318359	+67.87353516	-60.86425781	-129.96826172	+2984	+13.41210938	+5.77880859	-2.58837891	-33.28857422	-82.06787109	+36.43066406	+3428	+12.80566406	+2.34667969	-5.08886719	+17.44628906	-56.73339844	-64.95117188	+2036
+1457970690.32590010	+14.08447266	+2.90917969	-2.25000000	+67.65380859	-60.90820313	-129.68261719	+2984	+13.39453125	+5.78320313	-2.57080078	-33.09082031	-81.97998047	+36.21093750	+3432	+12.79248047	+2.36865234	-5.07128906	+17.27050781	-56.73339844	-64.66552734	+2028
+1457970690.33010010	+14.07568359	+2.91357422	-2.24121094	+67.56591797	-60.95214844	-129.55078125	+2980	+13.38574219	+5.78759766	-2.56201172	-33.00292969	-81.95800781	+36.14501953	+3436	+12.78808594	+2.37744141	-5.06250000	+17.18261719	-56.73339844	-64.53369141	+2028
+1457970690.33419990	+14.07128906	+2.91796875	-2.23681641	+67.45605469	-60.95214844	-129.41894531	+2980	+13.37695313	+5.78759766	-2.55322266	-32.91503906	-81.91406250	+36.05712891	+3440	+12.77929688	+2.39062500	-5.04931641	+17.09472656	-56.73339844	-64.33593750	+2024
+1457970690.33839990	+14.06689453	+2.92675781	-2.22802734	+67.34619141	-60.97412109	-129.28710938	+2980	+13.36816406	+5.79199219	-2.54003906	-32.82714844	-81.89208984	+35.96923828	+3444	+12.77050781	+2.40820313	-5.03613281	+16.98486328	-56.73339844	-64.18212891	+2020
+1457970690.34260010	+14.05810547	+2.93115234	-2.21923828	+67.25830078	-60.97412109	-129.19921875	+2980	+13.35937500	+5.79638672	-2.52685547	-32.84912109	-81.87011719	+36.01318359	+3448	+12.76171875	+2.42138672	-5.02294922	+16.91894531	-56.71142578	-64.02832031	+2016
+1457970690.34670000	+14.05371094	+2.93554688	-2.21044922	+67.21435547	-60.99609375	-129.11132813	+2980	+13.35498047	+5.80078125	-2.51367188	-32.91503906	-81.87011719	+36.07910156	+3456	+12.75292969	+2.43457031	-5.00537109	+16.83105469	-56.71142578	-63.85253906	+2012
+1457970690.35089990	+14.04931641	+2.94433594	-2.19726563	+67.19238281	-61.04003906	-129.06738281	+2984	+13.34619141	+5.80517578	-2.50048828	-33.00292969	-81.84814453	+36.14501953	+3460	+12.74414063	+2.44775391	-4.98779297	+16.76513672	-56.71142578	-63.74267578	+2008
+1457970690.35509990	+14.04492188	+2.95312500	-2.17968750	+67.23632813	-61.08398438	-129.06738281	+2988	+13.34179688	+5.80957031	-2.47851563	-33.24462891	-81.84814453	+36.38671875	+3468	+12.73974609	+2.46093750	-4.97460938	+16.72119141	-56.73339844	-63.65478516	+2000
+1457970690.35920000	+14.04052734	+2.96630859	-2.16210938	+67.25830078	-61.10595703	-129.04541016	+2988	+13.34179688	+5.81835938	-2.45654297	-33.48632813	-81.84814453	+36.65039063	+3472	+12.73095703	+2.47412109	-4.95703125	+16.72119141	-56.73339844	-63.58886719	+1996
+1457970690.36340000	+14.03613281	+2.97509766	-2.14453125	+67.30224609	-61.14990234	-129.04541016	+2992	+13.33740234	+5.83154297	-2.43457031	-33.70605469	-81.84814453	+36.89208984	+3480	+12.72656250	+2.48291016	-4.93945313	+16.69921875	-56.75537109	-63.56689453	+1992
+1457970690.37170000	+14.03173828	+3.00146484	-2.10498047	+67.47802734	-61.21582031	-129.13330078	+2996	+13.33300781	+5.85791016	-2.38183594	-34.47509766	-81.84814453	+37.72705078	+3492	+12.72216797	+2.50048828	-4.90429688	+16.76513672	-56.77734375	-63.58886719	+1988
+1457970690.37590000	+14.02734375	+3.01464844	-2.08300781	+67.56591797	-61.25976563	-129.15527344	+2996	+13.33300781	+5.86669922	-2.35546875	-34.80468750	-81.82617188	+38.07861328	+3496	+12.71777344	+2.50927734	-4.88671875	+16.80908203	-56.79931641	-63.61083984	+1988
+1457970690.38000010	+14.02294922	+3.02343750	-2.06542969	+67.60986328	-61.28173828	-129.17724609	+2996	+13.33300781	+5.87548828	-2.33349609	-35.15625000	-81.80419922	+38.43017578	+3500	+12.71337891	+2.51806641	-4.86914063	+16.85302734	-56.79931641	-63.63281250	+1988
+1457970690.38420010	+14.02294922	+3.03662109	-2.04345703	+67.67578125	-61.32568359	-129.17724609	+3000	+13.33300781	+5.88867188	-2.30712891	-35.50781250	-81.76025391	+38.80371094	+3500	+12.70898438	+2.52246094	-4.85595703	+16.89697266	-56.79931641	-63.67675781	+1988
+1457970690.38840010	+14.01855469	+3.04541016	-2.02587891	+67.71972656	-61.34765625	-129.17724609	+2996	+13.33300781	+5.90185547	-2.28076172	-35.81542969	-81.71630859	+39.13330078	+3504	+12.70898438	+2.53125000	-4.83837891	+16.91894531	-56.79931641	-63.69873047	+1988
+1457970690.39249990	+14.01855469	+3.05419922	-2.00830078	+67.74169922	-61.39160156	-129.17724609	+2996	+13.33300781	+5.91064453	-2.25878906	-36.05712891	-81.65039063	+39.39697266	+3500	+12.70458984	+2.53564453	-4.82519531	+16.96289063	-56.79931641	-63.74267578	+1992
+1457970690.39669990	+14.01855469	+3.06298828	-1.99072266	+67.74169922	-61.39160156	-129.13330078	+2992	+13.33300781	+5.92382813	-2.24121094	-36.07910156	-81.56250000	+39.48486328	+3500	+12.70458984	+2.54003906	-4.81201172	+16.96289063	-56.75537109	-63.74267578	+1996
+1457970690.40089990	+14.01855469	+3.07177734	-1.97753906	+67.69775391	-61.39160156	-129.04541016	+2988	+13.32861328	+5.93261719	-2.22802734	-35.99121094	-81.45263672	+39.41894531	+3496	+12.70019531	+2.54443359	-4.80322266	+16.98486328	-56.71142578	-63.72070313	+1996
+1457970690.40920000	+14.01416016	+3.08056641	-1.96435547	+67.47802734	-61.36962891	-128.78173828	+2980	+13.32861328	+5.94140625	-2.20605469	-35.55175781	-81.21093750	+39.02343750	+3484	+12.69140625	+2.55761719	-4.78564453	+16.94091797	-56.60156250	-63.63281250	+2004
+1457970690.41339990	+14.01416016	+3.08056641	-1.95996094	+67.30224609	-61.36962891	-128.58398438	+2972	+13.32421875	+5.94140625	-2.19726563	-35.31005859	-81.07910156	+38.78173828	+3480	+12.68261719	+2.55761719	-4.78125000	+16.89697266	-56.51367188	-63.56689453	+2008
+1457970690.41750000	+14.00976563	+3.08056641	-1.95996094	+67.06054688	-61.34765625	-128.34228516	+2968	+13.32421875	+5.93701172	-2.19726563	-34.87060547	-80.90332031	+38.32031250	+3472	+12.67382813	+2.56201172	-4.77685547	+16.83105469	-56.42578125	-63.47900391	+2008
+1457970690.42170000	+14.00976563	+3.07617188	-1.95996094	+66.81884766	-61.30371094	-128.07861328	+2960	+13.31982422	+5.93701172	-2.19726563	-34.40917969	-80.72753906	+37.85888672	+3468	+12.66943359	+2.56640625	-4.77246094	+16.74316406	-56.33789063	-63.36914063	+2012
+1457970690.42590000	+14.00976563	+3.07617188	-1.96435547	+66.53320313	-61.28173828	-127.81494141	+2956	+13.31542969	+5.93701172	-2.20166016	-33.92578125	-80.55175781	+37.37548828	+3464	+12.66064453	+2.56640625	-4.77246094	+16.65527344	-56.25000000	-63.23730469	+2012
+1457970690.43000010	+14.00537109	+3.07177734	-1.97314453	+66.24755859	-61.21582031	-127.50732422	+2956	+13.31542969	+5.93261719	-2.20605469	-33.33251953	-80.35400391	+36.78222656	+3460	+12.65185547	+2.57080078	-4.77246094	+16.54541016	-56.14013672	-63.10546875	+2012
+1457970690.43420000	+14.00537109	+3.06738281	-1.97753906	+65.96191406	-61.17187500	-127.22167969	+2952	+13.31103516	+5.92822266	-2.21484375	-32.82714844	-80.17822266	+36.25488281	+3460	+12.64746094	+2.57519531	-4.77685547	+16.43554688	-56.03027344	-62.95166016	+2012
+1457970690.43840000	+14.00537109	+3.06298828	-1.98632813	+65.65429688	-61.12792969	-126.93603516	+2948	+13.30664063	+5.91943359	-2.21923828	-32.32177734	-80.00244141	+35.70556641	+3460	+12.63867188	+2.57519531	-4.77685547	+16.30371094	-55.92041016	-62.79785156	+2012
+1457970690.44670010	+13.99658203	+3.04980469	-2.00390625	+64.95117188	-61.01806641	-126.25488281	+2948	+13.29785156	+5.90185547	-2.23681641	-31.37695313	-79.60693359	+34.71679688	+3464	+12.62109375	+2.57958984	-4.78564453	+16.08398438	-55.70068359	-62.49023438	+2004
+1457970690.45079990	+13.99658203	+3.04101563	-2.01269531	+64.64355469	-60.97412109	-125.94726563	+2948	+13.29345703	+5.89306641	-2.24560547	-31.11328125	-79.43115234	+34.40917969	+3468	+12.61230469	+2.57958984	-4.78564453	+15.97412109	-55.63476563	-62.35839844	+2000
+1457970690.45499990	+13.99218750	+3.03662109	-2.02148438	+64.33593750	-60.93017578	-125.66162109	+2948	+13.28466797	+5.88867188	-2.25000000	-30.82763672	-79.23339844	+34.12353516	+3468	+12.60351563	+2.58398438	-4.79003906	+15.84228516	-55.54687500	-62.20458984	+1996
+1457970690.45919990	+13.98779297	+3.03222656	-2.03027344	+64.07226563	-60.90820313	-125.39794922	+2952	+13.28027344	+5.87988281	-2.25439453	-30.62988281	-79.07958984	+33.94775391	+3472	+12.59912109	+2.58398438	-4.79443359	+15.73242188	-55.48095703	-62.07275391	+1988
+1457970690.46330000	+13.98779297	+3.02783203	-2.03906250	+63.83056641	-60.86425781	-125.15625000	+2952	+13.27587891	+5.87548828	-2.25878906	-30.47607422	-78.90380859	+33.81591797	+3476	+12.59472656	+2.58398438	-4.79443359	+15.64453125	-55.41503906	-61.96289063	+1984
+1457970690.46750000	+13.98339844	+3.02343750	-2.04345703	+63.58886719	-60.86425781	-124.93652344	+2948	+13.27148438	+5.87548828	-2.26318359	-30.38818359	-78.75000000	+33.77197266	+3476	+12.58593750	+2.58398438	-4.79882813	+15.55664063	-55.37109375	-61.85302734	+1976
+1457970690.47170000	+13.97900391	+3.01904297	-2.04345703	+63.41308594	-60.86425781	-124.78271484	+2948	+13.26708984	+5.87109375	-2.25878906	-30.43212891	-78.59619141	+33.88183594	+3476	+12.58154297	+2.58398438	-4.79882813	+15.49072266	-55.32714844	-61.76513672	+1968
+1457970690.47580000	+13.97460938	+3.01904297	-2.04345703	+63.23730469	-60.86425781	-124.65087891	+2948	+13.25830078	+5.87109375	-2.25439453	-30.52001953	-78.44238281	+34.10156250	+3480	+12.57714844	+2.58837891	-4.79882813	+15.44677734	-55.30517578	-61.67724609	+1960
+1457970690.48000000	+13.97460938	+3.01904297	-2.03906250	+63.10546875	-60.88623047	-124.49707031	+2944	+13.25390625	+5.87109375	-2.25000000	-30.71777344	-78.31054688	+34.40917969	+3480	+12.57275391	+2.58837891	-4.79443359	+15.40283203	-55.28320313	-61.61132813	+1952
+1457970690.48420000	+13.97021484	+3.01904297	-2.03466797	+62.97363281	-60.93017578	-124.40917969	+2944	+13.24951172	+5.87988281	-2.23681641	-30.98144531	-78.17871094	+34.89257813	+3484	+12.56835938	+2.58837891	-4.79443359	+15.35888672	-55.30517578	-61.56738281	+1944
+1457970690.49250010	+13.96142578	+3.02343750	-2.01708984	+62.84179688	-61.04003906	-124.34326172	+2940	+13.23632813	+5.89306641	-2.21044922	-31.53076172	-77.93701172	+35.96923828	+3492	+12.56396484	+2.58837891	-4.78564453	+15.31494141	-55.34912109	-61.52343750	+1932
+1457970690.49670000	+13.95703125	+3.02783203	-2.00390625	+62.79785156	-61.10595703	-124.34326172	+2940	+13.23193359	+5.90625000	-2.18847656	-31.81640625	-77.76123047	+36.62841797	+3492	+12.55957031	+2.59277344	-4.78125000	+15.31494141	-55.37109375	-61.50146484	+1928
+1457970690.50079990	+13.95263672	+3.03222656	-1.99511719	+62.75390625	-61.17187500	-124.34326172	+2940	+13.22753906	+5.91503906	-2.17529297	-32.01416016	-77.65136719	+37.15576172	+3492	+12.55517578	+2.59277344	-4.77685547	+15.31494141	-55.39306641	-61.50146484	+1928
+1457970690.50500010	+13.95263672	+3.03662109	-1.98193359	+62.70996094	-61.23779297	-124.36523438	+2940	+13.22314453	+5.92382813	-2.15771484	-32.23388672	-77.54150391	+37.70507813	+3492	+12.55517578	+2.59716797	-4.77246094	+15.31494141	-55.43701172	-61.50146484	+1924
+1457970690.50920010	+13.94384766	+3.04101563	-1.96875000	+62.66601563	-61.32568359	-124.38720703	+2936	+13.21435547	+5.93261719	-2.13574219	-32.38769531	-77.38769531	+38.29833984	+3492	+12.55078125	+2.59716797	-4.76367188	+15.33691406	-55.45898438	-61.50146484	+1924
+1457970690.51329990	+13.93945313	+3.04980469	-1.95556641	+62.60009766	-61.39160156	-124.38720703	+2936	+13.20996094	+5.94140625	-2.12255859	-32.49755859	-77.29980469	+38.73779297	+3488	+12.55078125	+2.59716797	-4.75927734	+15.33691406	-55.50292969	-61.52343750	+1924
+1457970690.51749990	+13.93945313	+3.05419922	-1.94238281	+62.53417969	-61.45751953	-124.38720703	+2932	+13.20556641	+5.95019531	-2.10937500	-32.47558594	-77.18994141	+39.02343750	+3484	+12.54638672	+2.60156250	-4.75488281	+15.33691406	-55.54687500	-61.52343750	+1924
+1457970690.52160000	+13.93505859	+3.05419922	-1.93798828	+62.51220703	-61.47949219	-124.38720703	+2924	+13.20117188	+5.95458984	-2.10498047	-32.25585938	-77.08007813	+39.08935547	+3480	+12.54638672	+2.60156250	-4.74609375	+15.35888672	-55.56884766	-61.54541016	+1924
+1457970690.52580000	+13.93505859	+3.05419922	-1.93798828	+62.46826172	-61.50146484	-124.36523438	+2920	+13.20117188	+5.95898438	-2.09619141	-32.05810547	-76.97021484	+39.13330078	+3472	+12.54199219	+2.60156250	-4.74169922	+15.35888672	-55.59082031	-61.54541016	+1928
+1457970690.53410010	+13.93066406	+3.05859375	-1.93359375	+62.33642578	-61.52343750	-124.29931641	+2908	+13.19238281	+5.95458984	-2.09619141	-31.26708984	-76.77246094	+38.78173828	+3456	+12.53759766	+2.60595703	-4.73730469	+15.33691406	-55.63476563	-61.54541016	+1932
+1457970690.53830000	+13.93066406	+3.05859375	-1.92919922	+62.20458984	-61.52343750	-124.23339844	+2904	+13.18798828	+5.95019531	-2.10058594	-30.73974609	-76.68457031	+38.43017578	+3448	+12.53759766	+2.60595703	-4.73291016	+15.31494141	-55.63476563	-61.52343750	+1936
+1457970690.54250000	+13.93066406	+3.05859375	-1.92919922	+62.07275391	-61.52343750	-124.14550781	+2900	+13.18798828	+5.95019531	-2.10058594	-30.19042969	-76.59667969	+38.03466797	+3440	+12.53320313	+2.60595703	-4.73291016	+15.29296875	-55.61279297	-61.50146484	+1936
+1457970690.54660010	+13.92626953	+3.05859375	-1.92919922	+61.85302734	-61.52343750	-123.99169922	+2892	+13.18359375	+5.94140625	-2.10937500	-29.42138672	-76.50878906	+37.37548828	+3436	+12.52880859	+2.60595703	-4.73291016	+15.24902344	-55.61279297	-61.47949219	+1936
+1457970690.55080010	+13.92626953	+3.05419922	-1.93359375	+61.61132813	-61.52343750	-123.81591797	+2888	+13.17919922	+5.93261719	-2.11816406	-28.67431641	-76.42089844	+36.71630859	+3432	+12.52880859	+2.60595703	-4.73291016	+15.20507813	-55.59082031	-61.43554688	+1940
+1457970690.55500010	+13.92187500	+3.04980469	-1.93798828	+61.34765625	-61.52343750	-123.59619141	+2884	+13.17919922	+5.92382813	-2.12695313	-27.86132813	-76.37695313	+36.01318359	+3428	+12.52441406	+2.60595703	-4.73291016	+15.13916016	-55.56884766	-61.41357422	+1940
+1457970690.55909990	+13.92187500	+3.04541016	-1.94238281	+61.01806641	-61.52343750	-123.31054688	+2884	+13.17480469	+5.91503906	-2.14013672	-26.78466797	-76.28906250	+35.02441406	+3428	+12.52001953	+2.60595703	-4.73730469	+15.09521484	-55.54687500	-61.34765625	+1940
+1457970690.56329990	+13.92187500	+3.04101563	-1.94677734	+60.64453125	-61.50146484	-122.98095703	+2880	+13.17480469	+5.91064453	-2.15332031	-25.68603516	-76.20117188	+33.99169922	+3424	+12.51562500	+2.60156250	-4.73730469	+15.02929688	-55.50292969	-61.30371094	+1940
+1457970690.56750010	+13.92187500	+3.03222656	-1.95556641	+60.22705078	-61.47949219	-122.62939453	+2880	+13.17041016	+5.90185547	-2.15332031	-24.67529297	-76.22314453	+33.09082031	+3420	+12.51562500	+2.60156250	-4.74169922	+14.96337891	-55.45898438	-61.23779297	+1940
+1457970690.57579990	+13.92187500	+3.01464844	-1.97314453	+59.17236328	-61.47949219	-121.66259766	+2880	+13.16601563	+5.89746094	-2.17089844	-21.86279297	-76.15722656	+30.52001953	+3416	+12.50683594	+2.60156250	-4.74609375	+14.80957031	-55.39306641	-61.08398438	+1936
+1457970690.57999990	+13.92187500	+3.00585938	-1.97753906	+58.57910156	-61.47949219	-121.09130859	+2880	+13.16162109	+5.89746094	-2.16650391	-20.43457031	-76.22314453	+29.24560547	+3416	+12.50683594	+2.60156250	-4.75048828	+14.72167969	-55.34912109	-61.01806641	+1932
+1457970690.58410000	+13.92187500	+2.98828125	-1.98632813	+57.67822266	-61.52343750	-120.23437500	+2884	+13.16162109	+5.89746094	-2.17089844	-18.47900391	-76.22314453	+27.44384766	+3412	+12.50244141	+2.59716797	-4.75488281	+14.63378906	-55.30517578	-60.93017578	+1928
+1457970690.58830000	+13.92626953	+2.97509766	-1.99511719	+56.75537109	-61.54541016	-119.33349609	+2884	+13.16162109	+5.90185547	-2.17529297	-16.52343750	-76.22314453	+25.66406250	+3412	+12.49804688	+2.59716797	-4.75927734	+14.54589844	-55.26123047	-60.84228516	+1924
+1457970690.59250000	+13.93066406	+2.96191406	-2.00390625	+55.81054688	-61.63330078	-118.38867188	+2884	+13.16162109	+5.91064453	-2.16210938	-14.58984375	-76.35498047	+23.95019531	+3412	+12.49365234	+2.59716797	-4.75927734	+14.45800781	-55.21728516	-60.75439453	+1916
+1457970690.59660010	+13.94384766	+2.92236328	-2.01269531	+52.22900391	-61.87500000	-114.87304688	+2892	+13.16162109	+5.91943359	-2.16210938	-11.95312500	-76.37695313	+21.51123047	+3412	+12.49365234	+2.59716797	-4.76367188	+14.34814453	-55.17333984	-60.64453125	+1912
+1457970690.60080000	+13.94824219	+2.90917969	-2.01708984	+50.64697266	-61.98486328	-113.26904297	+2892	+13.15722656	+5.93701172	-2.16210938	-9.31640625	-76.37695313	+19.11621094	+3412	+12.48925781	+2.59716797	-4.76367188	+14.26025391	-55.12939453	-60.53466797	+1904
+1457970690.60489990	+13.95703125	+2.90039063	-2.01269531	+49.17480469	-62.16064453	-111.81884766	+2888	+13.15283203	+5.95458984	-2.14892578	-6.65771484	-76.48681641	+16.72119141	+3416	+12.48925781	+2.59716797	-4.76806641	+14.15039063	-55.10742188	-60.42480469	+1900
+1457970690.60910010	+13.96142578	+2.88720703	-2.00830078	+47.61474609	-62.29248047	-110.30273438	+2888	+13.15283203	+5.97216797	-2.14013672	-3.64746094	-76.50878906	+13.95263672	+3420	+12.48486328	+2.59716797	-4.76806641	+14.04052734	-55.06347656	-60.31494141	+1892
+1457970690.61739990	+13.97460938	+2.87402344	-1.99951172	+44.14306641	-62.53417969	-106.87500000	+2880	+13.14843750	+6.00732422	-2.12255859	+2.57080078	-76.44287109	+8.15185547	+3424	+12.48046875	+2.59277344	-4.76806641	+13.82080078	-54.97558594	-60.05126953	+1884
+1457970690.62159990	+13.97900391	+2.86083984	-1.99511719	+42.34130859	-62.62207031	-105.11718750	+2876	+13.14404297	+6.02050781	-2.11816406	+5.69091797	-76.35498047	+5.22949219	+3424	+12.47607422	+2.59277344	-4.76806641	+13.66699219	-54.93164063	-59.89746094	+1880
+1457970690.62579990	+13.98339844	+2.85205078	-1.99072266	+40.56152344	-62.68798828	-103.35937500	+2872	+13.13964844	+6.03808594	-2.11376953	+8.78906250	-76.24511719	+2.30712891	+3428	+12.47607422	+2.59277344	-4.76806641	+13.53515625	-54.88769531	-59.76562500	+1876
+1457970690.62990000	+13.98779297	+2.84326172	-1.99511719	+38.73779297	-62.66601563	-101.57958984	+2868	+13.13525391	+6.05566406	-2.11376953	+11.84326172	-76.04736328	-0.54931641	+3428	+12.47167969	+2.58837891	-4.76806641	+13.40332031	-54.84375000	-59.61181641	+1872
+1457970690.63410000	+13.98779297	+2.83886719	-1.99951172	+36.95800781	-62.64404297	-99.79980469	+2864	+13.13085938	+6.07324219	-2.11376953	+14.69970703	-75.87158203	-3.20800781	+3428	+12.47167969	+2.58837891	-4.77246094	+13.24951172	-54.79980469	-59.43603516	+1872
+1457970690.63829990	+13.98779297	+2.82568359	-1.99951172	+35.24414063	-62.60009766	-98.12988281	+2856	+13.12207031	+6.08203125	-2.11376953	+17.35839844	-75.65185547	-5.75683594	+3428	+12.46728516	+2.58398438	-4.77246094	+13.11767578	-54.73388672	-59.28222656	+1872
+1457970690.64240000	+13.98779297	+2.81689453	-2.01708984	+33.61816406	-62.42431641	-96.52587891	+2856	+13.11767578	+6.09082031	-2.13134766	+19.70947266	-75.27832031	-7.99804688	+3428	+12.46728516	+2.57958984	-4.77246094	+12.96386719	-54.66796875	-59.12841797	+1872
+1457970690.64660000	+13.98779297	+2.81250000	-2.02587891	+32.10205078	-62.31445313	-94.98779297	+2852	+13.11328125	+6.09521484	-2.13134766	+21.70898438	-75.05859375	-9.88769531	+3424	+12.46289063	+2.57958984	-4.77685547	+12.81005859	-54.60205078	-58.93066406	+1876
+1457970690.65080000	+13.98779297	+2.79052734	-2.03466797	+30.71777344	-62.20458984	-93.69140625	+2848	+13.10888672	+6.09521484	-2.13574219	+23.53271484	-74.81689453	-11.62353516	+3424	+12.46289063	+2.57080078	-4.78125000	+12.67822266	-54.53613281	-58.77685547	+1880
+1457970690.65490010	+13.98779297	+2.77734375	-2.06103516	+29.50927734	-61.91894531	-92.50488281	+2852	+13.10449219	+6.09521484	-2.17089844	+24.98291016	-74.37744141	-13.02978516	+3428	+12.45849609	+2.56640625	-4.78564453	+12.52441406	-54.44824219	-58.60107422	+1884
+1457970690.66330000	+13.99218750	+2.75097656	-2.10058594	+27.53173828	-61.50146484	-90.54931641	+2848	+13.09570313	+6.09960938	-2.20605469	+27.26806641	-73.85009766	-15.13916016	+3432	+12.44970703	+2.54882813	-4.80761719	+12.21679688	-54.22851563	-58.24951172	+1896
+1457970690.66739990	+13.99218750	+2.73339844	-2.13574219	+26.82861328	-61.17187500	-89.84619141	+2852	+13.09130859	+6.09082031	-2.24560547	+28.01513672	-73.45458984	-15.84228516	+3436	+12.44531250	+2.54003906	-4.82080078	+12.08496094	-54.11865234	-58.09570313	+1900
+1457970690.67160010	+13.99218750	+2.72021484	-2.16650391	+26.19140625	-60.90820313	-89.18701172	+2856	+13.08691406	+6.09082031	-2.27197266	+28.63037109	-73.19091797	-16.39160156	+3436	+12.44091797	+2.53125000	-4.83398438	+11.93115234	-53.96484375	-57.94189453	+1908
+1457970690.67569990	+13.99658203	+2.69824219	-2.19726563	+25.66406250	-60.62255859	-88.68164063	+2856	+13.08251953	+6.07763672	-2.30273438	+29.09179688	-72.92724609	-16.85302734	+3440	+12.43652344	+2.52246094	-4.85156250	+11.82128906	-53.78906250	-57.78808594	+1912
+1457970690.67989990	+13.99658203	+2.67626953	-2.23681641	+25.29052734	-60.27099609	-88.33007813	+2864	+13.08251953	+6.06884766	-2.35107422	+29.37744141	-72.53173828	-17.09472656	+3444	+12.42773438	+2.50927734	-4.87353516	+11.71142578	-53.63525391	-57.63427734	+1920
+1457970690.68409990	+14.00097656	+2.66308594	-2.27636719	+24.96093750	-59.96337891	-87.95654297	+2868	+13.07812500	+6.06005859	-2.38623047	+29.57519531	-72.26806641	-17.24853516	+3448	+12.41894531	+2.49609375	-4.89550781	+11.57958984	-53.41552734	-57.50244141	+1924
+1457970690.68820000	+14.00537109	+2.64111328	-2.31591797	+24.74121094	-59.65576172	-87.73681641	+2872	+13.07812500	+6.04687500	-2.42578125	+29.72900391	-72.00439453	-17.40234375	+3452	+12.41015625	+2.48291016	-4.91748047	+11.49169922	-53.21777344	-57.37060547	+1928
+1457970690.69240000	+14.01416016	+2.62353516	-2.35986328	+24.63134766	-59.30419922	-87.62695313	+2876	+13.07812500	+6.03808594	-2.47412109	+29.81689453	-71.69677734	-17.44628906	+3460	+12.40136719	+2.46533203	-4.94384766	+11.40380859	-52.99804688	-57.28271484	+1928
+1457970690.69660000	+14.01855469	+2.60595703	-2.40380859	+24.54345703	-58.93066406	-87.47314453	+2880	+13.07812500	+6.02929688	-2.51806641	+29.88281250	-71.41113281	-17.46826172	+3464	+12.39257813	+2.44775391	-4.97460938	+11.33789063	-52.73437500	-57.21679688	+1932
+1457970690.70070000	+14.02294922	+2.58837891	-2.45214844	+24.49951172	-58.57910156	-87.40722656	+2884	+13.07373047	+6.02050781	-2.56640625	+29.92675781	-71.08154297	-17.46826172	+3468	+12.38378906	+2.43017578	-5.00537109	+11.29394531	-52.47070313	-57.15087891	+1932
+1457970690.70910000	+14.03173828	+2.56201172	-2.54443359	+24.60937500	-57.81005859	-87.36328125	+2892	+13.06933594	+6.00292969	-2.65429688	+29.97070313	-70.53222656	-17.44628906	+3472	+12.36181641	+2.39501953	-5.07128906	+11.31591797	-51.87744141	-57.12890625	+1932
+1457970690.71320010	+14.03173828	+2.54882813	-2.59277344	+24.67529297	-57.41455078	-87.36328125	+2900	+13.06933594	+5.99414063	-2.69824219	+29.97070313	-70.26855469	-17.42431641	+3476	+12.34863281	+2.37744141	-5.10644531	+11.33789063	-51.56982422	-57.15087891	+1932
+1457970690.71740010	+14.04052734	+2.53564453	-2.64111328	+24.78515625	-57.04101563	-87.38525391	+2904	+13.06933594	+5.98095703	-2.74658203	+29.97070313	-69.96093750	-17.40234375	+3480	+12.33984375	+2.35546875	-5.14160156	+11.40380859	-51.24023438	-57.21679688	+1928
+1457970690.72160010	+14.04492188	+2.52685547	-2.68505859	+24.89501953	-56.66748047	-87.38525391	+2904	+13.06933594	+5.97656250	-2.79052734	+29.97070313	-69.69726563	-17.38037109	+3480	+12.32666016	+2.33349609	-5.18115234	+11.49169922	-50.88867188	-57.32666016	+1928
+1457970690.72569990	+14.04931641	+2.51806641	-2.73339844	+25.07080078	-56.27197266	-87.45117188	+2908	+13.06933594	+5.96777344	-2.83886719	+29.97070313	-69.41162109	-17.33642578	+3480	+12.31787109	+2.30712891	-5.22070313	+11.60156250	-50.53710938	-57.45849609	+1928
+1457970690.72989990	+14.05371094	+2.51367188	-2.78613281	+25.31250000	-55.87646484	-87.53906250	+2908	+13.06933594	+5.95898438	-2.88720703	+29.99267578	-69.08203125	-17.29248047	+3484	+12.30468750	+2.28515625	-5.26464844	+11.75537109	-50.18554688	-57.61230469	+1924
+1457970690.73410010	+14.05810547	+2.50927734	-2.83447266	+25.51025391	-55.48095703	-87.60498047	+2908	+13.06933594	+5.95019531	-2.93994141	+29.99267578	-68.75244141	-17.24853516	+3484	+12.29150391	+2.26318359	-5.30419922	+11.93115234	-49.79003906	-57.81005859	+1924
+1457970690.73819990	+14.05810547	+2.50048828	-2.88281250	+25.75195313	-55.04150391	-87.69287109	+2912	+13.07373047	+5.94140625	-2.99267578	+29.97070313	-68.42285156	-17.20458984	+3484	+12.28271484	+2.23681641	-5.34814453	+12.10693359	-49.39453125	-58.00781250	+1928
+1457970690.74239990	+14.06250000	+2.49169922	-2.93994141	+25.99365234	-54.58007813	-87.78076172	+2912	+13.07373047	+5.92822266	-3.05419922	+29.92675781	-68.04931641	-17.13867188	+3488	+12.26953125	+2.21044922	-5.39648438	+12.32666016	-48.97705078	-58.24951172	+1928
+1457970690.74659990	+14.06250000	+2.48291016	-2.99707031	+26.27929688	-54.09667969	-87.89062500	+2916	+13.07373047	+5.91503906	-3.11572266	+29.88281250	-67.63183594	-17.02880859	+3488	+12.25634766	+2.17968750	-5.44482422	+12.56835938	-48.51562500	-58.51318359	+1932
+1457970690.75070000	+14.06689453	+2.47412109	-3.05419922	+26.56494141	-53.63525391	-88.02246094	+2916	+13.07373047	+5.89746094	-3.18164063	+29.79492188	-67.23632813	-16.91894531	+3492	+12.23876953	+2.14892578	-5.49316406	+12.81005859	-48.05419922	-58.79882813	+1940
+1457970690.75900010	+14.07128906	+2.45214844	-3.18603516	+27.18017578	-52.55859375	-88.28613281	+2924	+13.07812500	+5.85791016	-3.33544922	+29.48730469	-66.26953125	-16.61132813	+3496	+12.20800781	+2.07861328	-5.60302734	+13.31542969	-47.02148438	-59.41406250	+1956
+1457970690.76320000	+14.07568359	+2.43457031	-3.25195313	+27.48779297	-52.00927734	-88.43994141	+2924	+13.08251953	+5.83154297	-3.41894531	+29.28955078	-65.76416016	-16.43554688	+3500	+12.19042969	+2.03906250	-5.66455078	+13.55712891	-46.49414063	-59.69970703	+1964
+1457970690.76740000	+14.07568359	+2.42138672	-3.32666016	+27.79541016	-51.41601563	-88.59375000	+2928	+13.08251953	+5.80517578	-3.50244141	+29.09179688	-65.25878906	-16.23779297	+3500	+12.17285156	+1.99951172	-5.72167969	+13.79882813	-45.94482422	-59.98535156	+1972
+1457970690.77150010	+14.07128906	+2.40380859	-3.40576172	+28.10302734	-50.80078125	-88.70361328	+2928	+13.08251953	+5.77441406	-3.60791016	+28.82812500	-64.59960938	-15.97412109	+3508	+12.15087891	+1.95556641	-5.79199219	+14.08447266	-45.26367188	-60.31494141	+1988
+1457970690.77570010	+14.07128906	+2.37744141	-3.48486328	+28.34472656	-50.16357422	-88.83544922	+2932	+13.08251953	+5.73925781	-3.70458984	+28.52050781	-63.98437500	-15.73242188	+3512	+12.12451172	+1.91162109	-5.85791016	+14.30419922	-44.62646484	-60.57861328	+2000
+1457970690.77990010	+14.07128906	+2.34667969	-3.56835938	+28.56445313	-49.50439453	-88.92333984	+2936	+13.08251953	+5.69531250	-3.80126953	+28.19091797	-63.36914063	-15.46875000	+3516	+12.10253906	+1.86328125	-5.91943359	+14.50195313	-43.98925781	-60.84228516	+2008
+1457970690.78399990	+14.07128906	+2.32031250	-3.66064453	+28.80615234	-48.80126953	-88.98925781	+2940	+13.07812500	+5.64697266	-3.92431641	+27.77343750	-62.57812500	-15.11718750	+3524	+12.07177734	+1.81054688	-5.99853516	+14.67773438	-43.22021484	-61.08398438	+2020
+1457970690.78819990	+14.07128906	+2.28515625	-3.75292969	+28.98193359	-48.07617188	-89.07714844	+2948	+13.07373047	+5.60302734	-4.02978516	+27.39990234	-61.89697266	-14.83154297	+3528	+12.04101563	+1.75781250	-6.06884766	+14.83154297	-42.49511719	-61.30371094	+2032
+1457970690.79239990	+14.06689453	+2.25000000	-3.84521484	+29.17968750	-47.32910156	-89.14306641	+2952	+13.06933594	+5.55468750	-4.13964844	+27.02636719	-61.19384766	-14.54589844	+3532	+12.01464844	+1.70068359	-6.13476563	+14.94140625	-41.81396484	-61.50146484	+2036
+1457970690.79650000	+14.06250000	+2.21484375	-3.95068359	+29.37744141	-46.51611328	-89.12109375	+2960	+13.06494141	+5.50634766	-4.25830078	+26.65283203	-60.42480469	-14.23828125	+3536	+11.98388672	+1.64355469	-6.21826172	+15.05126953	-40.95703125	-61.65527344	+2044
+1457970690.80489990	+14.05371094	+2.12255859	-4.17041016	+29.57519531	-44.80224609	-89.07714844	+2976	+13.05175781	+5.39208984	-4.48681641	+25.83984375	-58.86474609	-13.64501953	+3540	+11.91796875	+1.52490234	-6.36328125	+15.16113281	-39.35302734	-61.89697266	+2048
+1457970690.80900000	+14.04492188	+2.08300781	-4.28027344	+29.68505859	-43.90136719	-88.98925781	+2980	+13.04296875	+5.33935547	-4.60546875	+25.46630859	-58.05175781	-13.33740234	+3540	+11.87841797	+1.45898438	-6.44677734	+15.22705078	-38.36425781	-61.98486328	+2052
+1457970690.81320000	+14.04052734	+2.02587891	-4.39453125	+29.72900391	-43.00048828	-88.87939453	+2988	+13.03417969	+5.27343750	-4.72412109	+25.02685547	-57.19482422	-13.02978516	+3544	+11.84326172	+1.39306641	-6.52587891	+15.22705078	-37.48535156	-62.07275391	+2052
+1457970690.81740000	+14.03173828	+1.97314453	-4.50439453	+29.77294922	-42.12158203	-88.79150391	+2996	+13.02099609	+5.21191406	-4.84277344	+24.60937500	-56.35986328	-12.74414063	+3544	+11.80371094	+1.32714844	-6.59179688	+15.22705078	-36.65039063	-62.13867188	+2048
+1457970690.82150010	+14.02734375	+1.92480469	-4.61865234	+29.83886719	-41.17675781	-88.61572266	+3004	+13.01660156	+5.14599609	-4.96142578	+24.21386719	-55.50292969	-12.43652344	+3544	+11.76855469	+1.26123047	-6.66650391	+15.22705078	-35.72753906	-62.16064453	+2044
+1457970690.82570000	+14.01855469	+1.87207031	-4.73730469	+29.90478516	-40.23193359	-88.43994141	+3012	+13.00781250	+5.08007813	-5.07568359	+23.81835938	-54.64599609	-12.12890625	+3544	+11.73339844	+1.18652344	-6.74121094	+15.20507813	-34.80468750	-62.22656250	+2036
+1457970690.82979990	+14.00976563	+1.81933594	-4.84716797	+30.01464844	-39.30908203	-88.30810547	+3016	+12.99462891	+5.01416016	-5.18994141	+23.42285156	-53.78906250	-11.84326172	+3540	+11.69384766	+1.11621094	-6.80712891	+15.22705078	-33.90380859	-62.29248047	+2028
+1457970690.83400010	+13.99658203	+1.77099609	-4.96142578	+30.12451172	-38.34228516	-88.08837891	+3016	+12.98144531	+4.94824219	-5.30419922	+23.02734375	-52.93212891	-11.55761719	+3532	+11.65429688	+1.05029297	-6.87744141	+15.24902344	-32.93701172	-62.29248047	+2020
+1457970690.83820010	+13.98779297	+1.71386719	-5.07568359	+30.21240234	-37.37548828	-87.86865234	+3020	+12.97265625	+4.87353516	-5.41845703	+22.60986328	-52.03125000	-11.25000000	+3528	+11.61914063	+0.97119141	-6.94775391	+15.24902344	-31.94824219	-62.33642578	+2012
+1457970690.84229990	+13.97460938	+1.65673828	-5.18115234	+30.32226563	-36.43066406	-87.69287109	+3024	+12.95507813	+4.79882813	-5.52832031	+22.23632813	-51.15234375	-10.96435547	+3520	+11.57958984	+0.89208984	-7.01367188	+15.29296875	-30.98144531	-62.40234375	+2004
+1457970690.85069990	+13.95263672	+1.55126953	-5.38330078	+30.73974609	-34.62890625	-87.23144531	+3020	+12.92871094	+4.64941406	-5.73486328	+21.46728516	-49.50439453	-10.39306641	+3504	+11.50048828	+0.72949219	-7.14550781	+15.35888672	-29.02587891	-62.53417969	+1988
+1457970690.85480000	+13.93505859	+1.50292969	-5.48437500	+31.02539063	-33.72802734	-87.05566406	+3016	+12.91552734	+4.57031250	-5.84033203	+21.09375000	-48.66943359	-10.12939453	+3496	+11.46093750	+0.64599609	-7.20703125	+15.44677734	-28.05908203	-62.62207031	+1980
+1457970690.85900000	+13.92187500	+1.45458984	-5.58105469	+31.35498047	-32.84912109	-86.81396484	+3012	+12.90234375	+4.49121094	-5.93701172	+20.69824219	-47.87841797	-9.84375000	+3484	+11.42138672	+0.56689453	-7.26416016	+15.53466797	-27.09228516	-62.68798828	+1976
+1457970690.86319990	+13.90869141	+1.40185547	-5.67773438	+31.68457031	-31.94824219	-86.63818359	+3008	+12.88916016	+4.40771484	-6.02929688	+20.32470703	-47.13134766	-9.58007813	+3468	+11.38183594	+0.47021484	-7.32568359	+15.60058594	-26.10351563	-62.79785156	+1972
+1457970690.86730000	+13.88671875	+1.34472656	-5.77441406	+32.05810547	-31.02539063	-86.48437500	+3000	+12.86718750	+4.32421875	-6.12597656	+19.97314453	-46.31835938	-9.33837891	+3456	+11.34228516	+0.38232422	-7.38720703	+15.73242188	-25.11474609	-62.92968750	+1968
+1457970690.87150000	+13.86914063	+1.29638672	-5.86230469	+32.45361328	-30.19042969	-86.30859375	+2992	+12.84521484	+4.24072266	-6.22265625	+19.59960938	-45.57128906	-9.09667969	+3440	+11.29833984	+0.29443359	-7.44433594	+15.86425781	-24.16992188	-63.01757813	+1960
+1457970690.87570000	+13.84716797	+1.23486328	-5.95019531	+32.84912109	-29.33349609	-86.13281250	+2980	+12.82324219	+4.14843750	-6.31054688	+19.22607422	-44.82421875	-8.87695313	+3424	+11.25439453	+0.19335938	-7.50146484	+15.95214844	-23.20312500	-63.17138672	+1960
+1457970690.87980010	+13.82519531	+1.17773438	-6.04687500	+33.28857422	-28.43261719	-85.95703125	+2972	+12.79687500	+4.05615234	-6.40722656	+18.85253906	-44.03320313	-8.67919922	+3412	+11.21484375	+0.09228516	-7.55859375	+16.06201172	-22.23632813	-63.32519531	+1956
+1457970690.88400010	+13.79882813	+1.12060547	-6.13476563	+33.75000000	-27.61962891	-85.78125000	+2964	+12.77490234	+3.95947266	-6.49511719	+18.47900391	-43.33007813	-8.45947266	+3396	+11.17089844	-0.00439453	-7.60693359	+16.19384766	-21.33544922	-63.43505859	+1952
+1457970690.88820000	+13.77246094	+1.05468750	-6.22265625	+34.18945313	-26.80664063	-85.67138672	+2952	+12.75292969	+3.85839844	-6.57861328	+18.10546875	-42.64892578	-8.30566406	+3376	+11.12255859	-0.10986328	-7.65527344	+16.28173828	-20.43457031	-63.61083984	+1952
+1457970690.89650010	+13.71533203	+0.91845703	-6.41162109	+35.00244141	-25.07080078	-85.34179688	+2932	+12.69140625	+3.65625000	-6.75878906	+17.40234375	-41.22070313	-7.97607422	+3344	+11.03466797	-0.32080078	-7.75195313	+16.47949219	-18.67675781	-63.87451172	+1948
+1457970690.90070010	+13.68017578	+0.83496094	-6.50390625	+35.33203125	-24.23583984	-85.16601563	+2920	+12.66064453	+3.54638672	-6.84667969	+17.02880859	-40.51757813	-7.88818359	+3324	+10.98632813	-0.43066406	-7.80029297	+16.52343750	-17.79785156	-64.02832031	+1952
+1457970690.90479990	+13.64501953	+0.75585938	-6.59619141	+35.63964844	-23.35693359	-84.94628906	+2912	+12.62109375	+3.43212891	-6.93457031	+16.72119141	-39.74853516	-7.80029297	+3308	+10.93798828	-0.54492188	-7.84863281	+16.56738281	-16.91894531	-64.13818359	+1948
+1457970690.90899990	+13.60546875	+0.66796875	-6.68408203	+35.90332031	-22.54394531	-84.77050781	+2900	+12.58593750	+3.32666016	-7.01806641	+16.41357422	-39.04541016	-7.69042969	+3292	+10.88964844	-0.65478516	-7.88818359	+16.61132813	-16.08398438	-64.20410156	+1948
+1457970690.91310000	+13.56591797	+0.57568359	-6.77197266	+36.10107422	-21.73095703	-84.55078125	+2888	+12.54638672	+3.20361328	-7.10156250	+16.08398438	-38.34228516	-7.62451172	+3272	+10.83691406	-0.77343750	-7.92773438	+16.58935547	-15.27099609	-64.29199219	+1948
+1457970690.91730000	+13.52636719	+0.47460938	-6.86425781	+36.25488281	-20.89599609	-84.30908203	+2876	+12.50683594	+3.08056641	-7.18505859	+15.79833984	-37.61718750	-7.60253906	+3256	+10.78857422	-0.89208984	-7.96289063	+16.56738281	-14.47998047	-64.37988281	+1948
+1457970690.92150000	+13.48242188	+0.37792969	-6.95654297	+36.38671875	-20.10498047	-84.06738281	+2864	+12.46289063	+2.96630859	-7.26416016	+15.53466797	-36.91406250	-7.51464844	+3236	+10.74023438	-1.00195313	-7.99365234	+16.54541016	-13.73291016	-64.40185547	+1944
+1457970690.92560010	+13.44287109	+0.26806641	-7.04443359	+36.47460938	-19.29199219	-83.82568359	+2856	+12.42333984	+2.83886719	-7.33886719	+15.24902344	-36.23291016	-7.53662109	+3216	+10.68750000	-1.12939453	-8.02880859	+16.45751953	-12.96386719	-64.44580078	+1940
+1457970690.92980000	+13.39892578	+0.15820313	-7.12792969	+36.49658203	-18.52294922	-83.56201172	+2844	+12.37939453	+2.71582031	-7.41357422	+15.05126953	-35.50781250	-7.53662109	+3196	+10.63916016	-1.24804688	-8.05957031	+16.39160156	-12.21679688	-64.48974609	+1936
+1457970690.93400000	+13.35498047	+0.04833984	-7.20703125	+36.51855469	-17.77587891	-83.27636719	+2828	+12.33105469	+2.59716797	-7.48828125	+14.85351563	-34.82666016	-7.49267578	+3172	+10.58642578	-1.36669922	-8.08593750	+16.34765625	-11.49169922	-64.46777344	+1932
+1457970690.93810010	+13.31103516	-0.07031250	-7.28613281	+36.49658203	-17.02880859	-82.99072266	+2812	+12.28710938	+2.46533203	-7.55419922	+14.63378906	-34.16748047	-7.51464844	+3152	+10.53369141	-1.49414063	-8.11669922	+16.21582031	-10.76660156	-64.44580078	+1932
+1457970690.94650010	+13.21435547	-0.29882813	-7.42236328	+36.49658203	-15.64453125	-82.37548828	+2776	+12.19042969	+2.21923828	-7.67285156	+14.34814453	-32.87109375	-7.51464844	+3100	+10.42822266	-1.73583984	-8.15185547	+16.06201172	-9.42626953	-64.40185547	+1920
+1457970690.95059990	+13.16601563	-0.42187500	-7.48828125	+36.45263672	-14.96337891	-82.11181641	+2760	+12.14208984	+2.08300781	-7.72119141	+14.19433594	-32.27783203	-7.55859375	+3076	+10.37548828	-1.86767578	-8.17382813	+15.95214844	-8.74511719	-64.40185547	+1916
+1457970690.95479990	+13.11767578	-0.54492188	-7.54541016	+36.45263672	-14.30419922	-81.82617188	+2740	+12.09375000	+1.95556641	-7.76953125	+14.08447266	-31.66259766	-7.60253906	+3052	+10.32714844	-1.99511719	-8.18261719	+15.88623047	-8.12988281	-64.42382813	+1908
+1457970690.95900010	+13.06933594	-0.65478516	-7.59814453	+36.51855469	-13.73291016	-81.51855469	+2716	+12.04541016	+1.83691406	-7.81347656	+13.99658203	-31.13525391	-7.55859375	+3020	+10.27001953	-2.11816406	-8.19580078	+15.82031250	-7.51464844	-64.37988281	+1900
+1457970690.96310000	+13.02539063	-0.77343750	-7.64648438	+36.56250000	-13.16162109	-81.25488281	+2692	+12.00146484	+1.70507813	-7.84863281	+13.88671875	-30.62988281	-7.58056641	+2992	+10.22167969	-2.25000000	-8.20898438	+15.73242188	-6.87744141	-64.40185547	+1900
+1457970690.96729990	+12.97265625	-0.88769531	-7.68603516	+36.67236328	-12.56835938	-81.01318359	+2668	+11.94873047	+1.57763672	-7.88378906	+13.82080078	-30.10253906	-7.60253906	+2960	+10.16894531	-2.38183594	-8.21777344	+15.73242188	-6.26220703	-64.42382813	+1892
+1457970690.97149990	+12.92431641	-0.98876953	-7.71679688	+36.89208984	-12.08496094	-80.70556641	+2640	+11.90478516	+1.46337891	-7.90576172	+13.77685547	-29.66308594	-7.55859375	+2924	+10.11181641	-2.50488281	-8.21777344	+15.73242188	-5.66894531	-64.40185547	+1888
+1457970690.97560000	+12.87158203	-1.10742188	-7.74755859	+37.02392578	-11.57958984	-80.44189453	+2620	+11.86083984	+1.32714844	-7.92333984	+13.64501953	-29.24560547	-7.55859375	+2892	+10.05468750	-2.63671875	-8.22656250	+15.71044922	-5.05371094	-64.42382813	+1888
+1457970690.97980000	+12.81884766	-1.22167969	-7.77832031	+37.24365234	-11.05224609	-80.17822266	+2600	+11.80810547	+1.19970703	-7.94091797	+13.55712891	-28.80615234	-7.55859375	+2860	+10.00634766	-2.76416016	-8.22216797	+15.75439453	-4.50439453	-64.44580078	+1884
+1457970690.98810010	+12.71337891	-1.43261719	-7.80908203	+37.83691406	-10.28320313	-79.65087891	+2560	+11.71582031	+0.94921875	-7.95849609	+13.35937500	-28.10302734	-7.47070313	+2788	+9.89648438	-3.02783203	-8.21337891	+15.79833984	-3.38378906	-64.48974609	+1884
+1457970690.99230000	+12.66064453	-1.53808594	-7.82226563	+38.18847656	-9.86572266	-79.40917969	+2544	+11.66748047	+0.82177734	-7.96289063	+13.24951172	-27.75146484	-7.44873047	+2756	+9.84375000	-3.15966797	-8.20019531	+15.88623047	-2.87841797	-64.57763672	+1884
+1457970690.99640010	+12.60791016	-1.63037109	-7.82666016	+38.64990234	-9.55810547	-79.12353516	+2528	+11.61914063	+0.70312500	-7.95849609	+13.18359375	-27.46582031	-7.33886719	+2716	+9.78662109	-3.28710938	-8.19140625	+15.95214844	-2.35107422	-64.57763672	+1884
+1457970691.00060010	+12.55517578	-1.74023438	-7.83105469	+39.00146484	-9.22851563	-78.85986328	+2512	+11.57519531	+0.56689453	-7.95410156	+13.00781250	-27.18017578	-7.29492188	+2680	+9.73388672	-3.41894531	-8.18261719	+16.01806641	-1.82373047	-64.57763672	+1888
+1457970691.00480010	+12.49804688	-1.84570313	-7.83544922	+39.39697266	-8.87695313	-78.57421875	+2500	+11.52246094	+0.43945313	-7.94970703	+12.87597656	-26.87255859	-7.25097656	+2644	+9.68115234	-3.55078125	-8.16503906	+16.10595703	-1.34033203	-64.59960938	+1892
+1457970691.00889990	+12.43652344	-1.93798828	-7.83105469	+39.88037109	-8.59130859	-78.24462891	+2488	+11.47412109	+0.32080078	-7.93652344	+12.76611328	-26.60888672	-7.11914063	+2604	+9.62402344	-3.67822266	-8.14306641	+16.19384766	-0.87890625	-64.57763672	+1896
+1457970691.01309990	+12.37939453	-2.04785156	-7.83105469	+40.25390625	-8.30566406	-77.95898438	+2480	+11.42578125	+0.18017578	-7.92333984	+12.56835938	-26.34521484	-7.05322266	+2568	+9.56689453	-3.80566406	-8.12548828	+16.25976563	-0.39550781	-64.55566406	+1904
+1457970691.01729990	+12.32226563	-2.15771484	-7.82666016	+40.62744141	-8.04199219	-77.65136719	+2468	+11.36865234	+0.04833984	-7.90576172	+12.39257813	-26.05957031	-6.98730469	+2532	+9.52294922	-3.93750000	-8.09472656	+16.34765625	-0.02197266	-64.57763672	+1916
+1457970691.02140000	+12.26074219	-2.25439453	-7.81787109	+41.04492188	-7.84423828	-77.32177734	+2456	+11.32031250	-0.07031250	-7.88818359	+12.23876953	-25.83984375	-6.81152344	+2492	+9.46582031	-4.06494141	-8.06835938	+16.43554688	+0.35156250	-64.55566406	+1924
+1457970691.02979990	+12.14648438	-2.46972656	-7.79589844	+41.77001953	-7.42675781	-76.72851563	+2436	+11.21044922	-0.34277344	-7.84423828	+11.86523438	-25.33447266	-6.63574219	+2424	+9.36474609	-4.32421875	-8.00244141	+16.56738281	+1.03271484	-64.48974609	+1940
+1457970691.03390000	+12.08496094	-2.57080078	-7.78271484	+42.09960938	-7.22900391	-76.37695313	+2424	+11.15771484	-0.46142578	-7.82226563	+11.73339844	-25.09277344	-6.43798828	+2392	+9.31201172	-4.45166016	-7.96728516	+16.63330078	+1.31835938	-64.42382813	+1948
+1457970691.03810000	+12.02343750	-2.68066406	-7.77392578	+42.38525391	-7.03125000	-76.04736328	+2412	+11.10498047	-0.60205078	-7.79589844	+11.49169922	-24.85107422	-6.35009766	+2364	+9.26367188	-4.57470703	-7.93212891	+16.72119141	+1.60400391	-64.33593750	+1956
+1457970691.04230000	+11.96191406	-2.79052734	-7.75195313	+42.60498047	-6.87744141	-75.73974609	+2400	+11.04785156	-0.73388672	-7.76074219	+11.29394531	-24.60937500	-6.24023438	+2336	+9.21533203	-4.70214844	-7.88818359	+16.78710938	+1.82373047	-64.29199219	+1964
+1457970691.04640010	+11.90039063	-2.89599609	-7.72558594	+42.84667969	-6.74560547	-75.41015625	+2384	+10.99072266	-0.85693359	-7.72998047	+11.11816406	-24.38964844	-6.04248047	+2304	+9.16259766	-4.82519531	-7.84423828	+16.85302734	+2.04345703	-64.20410156	+1968
+1457970691.05060010	+11.83886719	-3.00585938	-7.70361328	+43.04443359	-6.59179688	-75.12451172	+2372	+10.93359375	-0.98876953	-7.69482422	+10.89843750	-24.16992188	-5.91064453	+2280	+9.11425781	-4.94384766	-7.80468750	+16.94091797	+2.26318359	-64.09423828	+1972
+1457970691.05480000	+11.78613281	-3.11572266	-7.66845703	+43.24218750	-6.48193359	-74.88281250	+2360	+10.88085938	-1.12060547	-7.65087891	+10.72265625	-23.99414063	-5.80078125	+2256	+9.07031250	-5.07128906	-7.74755859	+17.02880859	+2.41699219	-64.05029297	+1980
+1457970691.05890010	+11.72900391	-3.22119141	-7.63330078	+43.43994141	-6.39404297	-74.64111328	+2344	+10.82373047	-1.23486328	-7.60693359	+10.54687500	-23.79638672	-5.60302734	+2232	+9.02197266	-5.18994141	-7.69482422	+17.09472656	+2.57080078	-63.94042969	+1984
+1457970691.06310010	+11.67187500	-3.32666016	-7.60253906	+43.59375000	-6.26220703	-74.37744141	+2332	+10.77539063	-1.36669922	-7.56738281	+10.34912109	-23.59863281	-5.47119141	+2212	+8.97363281	-5.30859375	-7.64648438	+17.20458984	+2.76855469	-63.80859375	+1988
+1457970691.06719990	+11.61474609	-3.43212891	-7.55859375	+43.76953125	-6.15234375	-74.17968750	+2320	+10.71826172	-1.48974609	-7.51464844	+10.17333984	-23.44482422	-5.36132813	+2196	+8.92968750	-5.42724609	-7.58935547	+17.33642578	+2.90039063	-63.69873047	+1992
+1457970691.07559990	+11.50048828	-3.63427734	-7.46630859	+44.07714844	-5.95458984	-73.71826172	+2296	+10.61718750	-1.72705078	-7.40917969	+9.79980469	-23.09326172	-4.96582031	+2160	+8.83300781	-5.65576172	-7.47949219	+17.57812500	+3.25195313	-63.39111328	+1996
+1457970691.07970000	+11.44335938	-3.73535156	-7.41357422	+44.25292969	-5.88867188	-73.54248047	+2284	+10.56445313	-1.84570313	-7.34326172	+9.60205078	-22.98339844	-4.85595703	+2152	+8.78906250	-5.77001953	-7.41357422	+17.73193359	+3.38378906	-63.25927734	+2000
+1457970691.08390000	+11.39062500	-3.82324219	-7.35205078	+44.47265625	-5.86669922	-73.36669922	+2276	+10.51611328	-1.95556641	-7.27734375	+9.40429688	-22.85156250	-4.61425781	+2136	+8.73632813	-5.87988281	-7.34765625	+17.84179688	+3.55957031	-63.12744141	+2000
+1457970691.08810000	+11.33789063	-3.91992188	-7.29052734	+44.67041016	-5.77880859	-73.21289063	+2268	+10.47216797	-2.07421875	-7.21582031	+9.20654297	-22.71972656	-4.43847656	+2128	+8.68798828	-5.98974609	-7.29492188	+18.03955078	+3.75732422	-62.90771484	+2004
+1457970691.09220000	+11.28076172	-4.01220703	-7.22460938	+44.89013672	-5.69091797	-73.08105469	+2260	+10.42382813	-2.18847656	-7.13671875	+8.98681641	-22.67578125	-4.28466797	+2124	+8.64404297	-6.09960938	-7.22460938	+18.23730469	+3.88916016	-62.77587891	+2008
+1457970691.09640000	+11.22802734	-4.09130859	-7.15869141	+45.17578125	-5.66894531	-72.90527344	+2252	+10.37988281	-2.28955078	-7.06640625	+8.81103516	-22.54394531	-4.02099609	+2112	+8.59130859	-6.20947266	-7.15429688	+18.39111328	+4.06494141	-62.62207031	+2016
+1457970691.10060000	+11.17529297	-4.17919922	-7.09277344	+45.39550781	-5.60302734	-72.72949219	+2248	+10.33593750	-2.39941406	-7.00048828	+8.56933594	-22.41210938	-3.82324219	+2108	+8.54736328	-6.31054688	-7.09716797	+18.63281250	+4.26269531	-62.40234375	+2016
+1457970691.10470010	+11.11376953	-4.26269531	-7.02246094	+45.65917969	-5.51513672	-72.57568359	+2244	+10.29199219	-2.51367188	-6.91259766	+8.32763672	-22.39013672	-3.64746094	+2108	+8.50341797	-6.41601563	-7.02685547	+18.85253906	+4.41650391	-62.22656250	+2024
+1457970691.11310010	+11.00390625	-4.41650391	-6.87304688	+46.23046875	-5.42724609	-72.26806641	+2240	+10.20410156	-2.72021484	-6.75878906	+7.80029297	-22.19238281	-3.09814453	+2100	+8.39794922	-6.61376953	-6.89501953	+19.31396484	+4.76806641	-61.80908203	+2036
+1457970691.11719990	+10.94677734	-4.49121094	-6.79394531	+46.51611328	-5.38330078	-72.18017578	+2240	+10.16455078	-2.82568359	-6.66650391	+7.51464844	-22.21435547	-2.90039063	+2104	+8.35400391	-6.71484375	-6.81591797	+19.55566406	+4.83398438	-61.65527344	+2044
+1457970691.12140010	+10.89404297	-4.56152344	-6.71484375	+46.82373047	-5.36132813	-72.02636719	+2236	+10.12500000	-2.92675781	-6.58300781	+7.20703125	-22.14843750	-2.59277344	+2104	+8.30566406	-6.81591797	-6.74121094	+19.73144531	+4.96582031	-61.50146484	+2056
+1457970691.12560010	+10.84130859	-4.63623047	-6.63574219	+47.08740234	-5.29541016	-71.89453125	+2236	+10.08105469	-3.02783203	-6.50390625	+6.89941406	-22.06054688	-2.30712891	+2104	+8.25732422	-6.90820313	-6.67529297	+20.01708984	+5.07568359	-61.23779297	+2060
+1457970691.12969990	+10.78417969	-4.70654297	-6.55224609	+47.37304688	-5.20751953	-71.80664063	+2240	+10.04589844	-3.13330078	-6.40722656	+6.59179688	-22.10449219	-2.08740234	+2108	+8.21777344	-7.00048828	-6.59619141	+20.28076172	+5.11962891	-61.10595703	+2072
+1457970691.13389990	+10.72705078	-4.76806641	-6.47314453	+47.63671875	-5.16357422	-71.65283203	+2240	+10.00634766	-3.22998047	-6.32373047	+6.24023438	-22.03857422	-1.75781250	+2108	+8.16943359	-7.10156250	-6.51708984	+20.47851563	+5.18554688	-60.93017578	+2080
+1457970691.14220000	+10.61718750	-4.90429688	-6.30615234	+48.12011719	-5.05371094	-71.43310547	+2244	+9.93164063	-3.42773438	-6.14355469	+5.55908203	-22.03857422	-1.20849609	+2116	+8.09472656	-7.27294922	-6.36328125	+21.04980469	+5.18554688	-60.51269531	+2092
+1457970691.14640000	+10.56445313	-4.96582031	-6.21826172	+48.36181641	-5.03173828	-71.32324219	+2248	+9.89208984	-3.52441406	-6.05566406	+5.18554688	-21.99462891	-0.87890625	+2120	+8.05078125	-7.36083984	-6.28417969	+21.24755859	+5.16357422	-60.35888672	+2100
+1457970691.15050010	+10.50732422	-5.03173828	-6.13916016	+48.58154297	-4.94384766	-71.19140625	+2248	+9.85253906	-3.62109375	-5.97216797	+4.83398438	-21.92871094	-0.57128906	+2120	+8.02001953	-7.43994141	-6.20947266	+21.57714844	+5.14160156	-60.11718750	+2104
+1457970691.15470000	+10.45898438	-5.10205078	-6.04687500	+48.80126953	-4.92187500	-71.16943359	+2252	+9.81738281	-3.71337891	-5.87109375	+4.52636719	-22.01660156	-0.32958984	+2128	+7.98925781	-7.52343750	-6.11718750	+21.86279297	+5.03173828	-60.00732422	+2108
+1457970691.15890000	+10.40625000	-5.15917969	-5.95898438	+49.02099609	-4.87792969	-71.03759766	+2252	+9.78222656	-3.80566406	-5.77880859	+4.15283203	-21.99462891	+0.00000000	+2128	+7.95410156	-7.61132813	-6.03369141	+22.08251953	+4.94384766	-59.87548828	+2116
+1457970691.16300010	+10.35791016	-5.22509766	-5.87988281	+49.21875000	-4.83398438	-70.90576172	+2248	+9.74267578	-3.89794922	-5.69531250	+3.84521484	-21.92871094	+0.28564453	+2128	+7.92773438	-7.68164063	-5.95458984	+22.41210938	+4.87792969	-59.65576172	+2112
+1457970691.16720010	+10.30957031	-5.28662109	-5.78759766	+49.43847656	-4.79003906	-70.86181641	+2248	+9.71191406	-3.98583984	-5.59423828	+3.55957031	-21.99462891	+0.50537109	+2132	+7.90576172	-7.76074219	-5.86230469	+22.71972656	+4.74609375	-59.54589844	+2112
+1457970691.17140010	+10.25683594	-5.33935547	-5.69970703	+49.65820313	-4.79003906	-70.72998047	+2248	+9.67675781	-4.07373047	-5.50195313	+3.25195313	-21.95068359	+0.83496094	+2136	+7.87500000	-7.84423828	-5.77441406	+22.93945313	+4.65820313	-59.41406250	+2112
+1457970691.17549990	+10.20849609	-5.39648438	-5.62060547	+49.87792969	-4.76806641	-70.57617188	+2244	+9.63720703	-4.15722656	-5.41845703	+2.98828125	-21.86279297	+1.12060547	+2132	+7.85302734	-7.91015625	-5.69531250	+23.29101563	+4.57031250	-59.19433594	+2100
+1457970691.18390010	+10.12060547	-5.51513672	-5.43164063	+50.31738281	-4.81201172	-70.42236328	+2240	+9.57568359	-4.32421875	-5.22070313	+2.50488281	-21.88476563	+1.60400391	+2140	+7.80468750	-8.05957031	-5.50634766	+23.86230469	+4.32861328	-58.95263672	+2092
+1457970691.18800000	+10.07226563	-5.56787109	-5.35253906	+50.55908203	-4.81201172	-70.24658203	+2232	+9.54052734	-4.39892578	-5.13720703	+2.32910156	-21.77490234	+1.88964844	+2136	+7.78271484	-8.12109375	-5.42724609	+24.21386719	+4.26269531	-58.73291016	+2080
+1457970691.19219990	+10.03710938	-5.62060547	-5.25146484	+50.80078125	-4.85595703	-70.22460938	+2232	+9.51855469	-4.47363281	-5.03173828	+2.17529297	-21.81884766	+2.08740234	+2140	+7.76513672	-8.19140625	-5.33496094	+24.52148438	+4.13085938	-58.62304688	+2072
+1457970691.19639990	+9.98876953	-5.67333984	-5.16357422	+51.04248047	-4.92187500	-70.04882813	+2228	+9.48339844	-4.54833984	-4.93945313	+1.95556641	-21.75292969	+2.37304688	+2136	+7.73876953	-8.26171875	-5.24267578	+24.74121094	+4.06494141	-58.49121094	+2064
+1457970691.20050000	+9.94921875	-5.72167969	-5.08007813	+51.32812500	-4.98779297	-69.85107422	+2220	+9.45703125	-4.61425781	-4.85595703	+1.82373047	-21.62109375	+2.65869141	+2132	+7.72119141	-8.32324219	-5.15917969	+25.07080078	+4.02099609	-58.24951172	+2048
+1457970691.20470000	+9.91406250	-5.77001953	-4.97900391	+51.59179688	-5.07568359	-69.80712891	+2216	+9.43505859	-4.68457031	-4.74609375	+1.73583984	-21.66503906	+2.85644531	+2136	+7.69921875	-8.38476563	-5.07128906	+25.35644531	+3.91113281	-58.07373047	+2036
+1457970691.20890000	+9.87451172	-5.81835938	-4.88671875	+51.81152344	-5.18554688	-69.65332031	+2216	+9.40429688	-4.75488281	-4.65380859	+1.53808594	-21.59912109	+3.12011719	+2136	+7.67285156	-8.45507813	-4.98779297	+25.55419922	+3.86718750	-57.87597656	+2028
+1457970691.21720000	+9.80859375	-5.90625000	-4.69775391	+52.38281250	-5.44921875	-69.41162109	+2204	+9.36035156	-4.87792969	-4.46044922	+1.36230469	-21.51123047	+3.62548828	+2128	+7.62890625	-8.56933594	-4.82080078	+26.10351563	+3.75732422	-57.41455078	+2004
+1457970691.22129990	+9.76904297	-5.95458984	-4.60107422	+52.58056641	-5.58105469	-69.27978516	+2204	+9.33398438	-4.94384766	-4.36376953	+1.16455078	-21.44531250	+3.88916016	+2128	+7.59814453	-8.63525391	-4.73730469	+26.27929688	+3.71337891	-57.19482422	+1996
+1457970691.22550010	+9.73828125	-5.98974609	-4.51318359	+52.86621094	-5.69091797	-69.06005859	+2196	+9.31201172	-4.99658203	-4.28027344	+1.07666016	-21.33544922	+4.17480469	+2124	+7.57617188	-8.68798828	-4.65820313	+26.52099609	+3.66943359	-56.90917969	+1984
+1457970691.22970010	+9.71191406	-6.02929688	-4.41210938	+53.12988281	-5.86669922	-69.01611328	+2196	+9.29882813	-5.05371094	-4.17480469	+0.98876953	-21.37939453	+4.41650391	+2124	+7.55419922	-8.74511719	-4.57470703	+26.74072266	+3.60351563	-56.68945313	+1976
+1457970691.23379990	+9.67675781	-6.07324219	-4.31982422	+53.30566406	-5.99853516	-68.86230469	+2196	+9.27685547	-5.11523438	-4.07812500	+0.79101563	-21.29150391	+4.68017578	+2124	+7.52783203	-8.81103516	-4.49121094	+26.85058594	+3.55957031	-56.44775391	+1968
+1457970691.23799990	+9.64599609	-6.10400391	-4.23193359	+53.54736328	-6.13037109	-68.66455078	+2188	+9.25488281	-5.16357422	-3.99462891	+0.70312500	-21.18164063	+4.98779297	+2116	+7.50585938	-8.85937500	-4.41650391	+27.07031250	+3.51562500	-56.14013672	+1956
+1457970691.24219990	+9.62402344	-6.13916016	-4.13085938	+53.81103516	-6.30615234	-68.62060547	+2188	+9.24609375	-5.21191406	-3.88916016	+0.61523438	-21.20361328	+5.25146484	+2116	+7.48388672	-8.90771484	-4.33300781	+27.26806641	+3.42773438	-55.85449219	+1948
+1457970691.24630000	+9.59326172	-6.18310547	-4.03857422	+53.89892578	-6.41601563	-68.51074219	+2188	+9.22412109	-5.27343750	-3.79687500	+0.41748047	-21.13769531	+5.53710938	+2116	+7.46191406	-8.96484375	-4.25390625	+27.37792969	+3.36181641	-55.61279297	+1944
+1457970691.25469990	+9.55371094	-6.24023438	-3.85400391	+54.33837891	-6.67968750	-68.24707031	+2180	+9.19775391	-5.36132813	-3.61669922	+0.24169922	-21.00585938	+6.13037109	+2108	+7.42675781	-9.05712891	-4.09570313	+27.72949219	+3.20800781	-55.04150391	+1928
+1457970691.25880000	+9.52734375	-6.28417969	-3.76611328	+54.38232422	-6.74560547	-68.11523438	+2180	+9.18017578	-5.41406250	-3.52441406	+0.06591797	-20.93994141	+6.43798828	+2108	+7.40917969	-9.10986328	-4.01220703	+27.83935547	+3.12011719	-54.82177734	+1924
+1457970691.26300000	+9.50537109	-6.31054688	-3.68701172	+54.53613281	-6.83349609	-67.93945313	+2176	+9.16699219	-5.45361328	-3.44091797	+0.00000000	-20.80810547	+6.76757813	+2104	+7.39599609	-9.14941406	-3.93310547	+28.01513672	+3.05419922	-54.53613281	+1916
+1457970691.26720000	+9.48779297	-6.34130859	-3.59472656	+54.68994141	-6.94335938	-67.85156250	+2172	+9.15820313	-5.49755859	-3.34863281	-0.06591797	-20.76416016	+7.07519531	+2100	+7.38720703	-9.18896484	-3.85400391	+28.19091797	+2.94433594	-54.27246094	+1908
+1457970691.27130010	+9.46582031	-6.38085938	-3.51123047	+54.68994141	-6.98730469	-67.69775391	+2168	+9.14062500	-5.54150391	-3.26513672	-0.19775391	-20.67626953	+7.40478516	+2096	+7.37402344	-9.23730469	-3.77050781	+28.32275391	+2.87841797	-54.03076172	+1900
+1457970691.27550010	+9.44384766	-6.40283203	-3.43212891	+54.77783203	-7.07519531	-67.52197266	+2164	+9.12744141	-5.57666016	-3.18164063	-0.26367188	-20.54443359	+7.73437500	+2092	+7.36523438	-9.26806641	-3.69140625	+28.49853516	+2.76855469	-53.76708984	+1888
+1457970691.27970000	+9.43066406	-6.42919922	-3.34863281	+54.88769531	-7.16308594	-67.39013672	+2156	+9.11865234	-5.61181641	-3.09814453	-0.30761719	-20.45654297	+8.06396484	+2088	+7.36083984	-9.30322266	-3.61230469	+28.69628906	+2.65869141	-53.50341797	+1880
+1457970691.28379990	+9.41308594	-6.46435547	-3.26513672	+54.86572266	-7.18505859	-67.28027344	+2152	+9.10546875	-5.65136719	-3.01464844	-0.37353516	-20.36865234	+8.39355469	+2084	+7.35644531	-9.34277344	-3.53320313	+28.85009766	+2.57080078	-53.28369141	+1868
+1457970691.29210000	+9.38671875	-6.51269531	-3.10693359	+54.97558594	-7.29492188	-66.97265625	+2132	+9.08349609	-5.71289063	-2.85644531	-0.39550781	-20.12695313	+9.05273438	+2068	+7.35205078	-9.40429688	-3.37500000	+29.22363281	+2.35107422	-52.84423828	+1844
+1457970691.29629990	+9.36914063	-6.54345703	-3.03222656	+54.93164063	-7.31689453	-66.84082031	+2124	+9.06591797	-5.74365234	-2.77734375	-0.43945313	-20.01708984	+9.36035156	+2064	+7.34765625	-9.43505859	-3.29150391	+29.39941406	+2.26318359	-52.64648438	+1832
+1457970691.30049990	+9.35595703	-6.56542969	-2.95751953	+54.95361328	-7.36083984	-66.66503906	+2112	+9.05712891	-5.76562500	-2.69824219	-0.39550781	-19.88525391	+9.66796875	+2052	+7.34765625	-9.46142578	-3.21240234	+29.59716797	+2.17529297	-52.42675781	+1816
+1457970691.30460000	+9.34277344	-6.58740234	-2.88281250	+54.99755859	-7.42675781	-66.51123047	+2100	+9.04833984	-5.78759766	-2.62353516	-0.35156250	-19.77539063	+9.99755859	+2044	+7.34765625	-9.48779297	-3.14208984	+29.77294922	+2.06542969	-52.18505859	+1796
+1457970691.30880000	+9.32958984	-6.60937500	-2.81250000	+54.97558594	-7.44873047	-66.35742188	+2088	+9.03076172	-5.81396484	-2.54882813	-0.37353516	-19.66552734	+10.28320313	+2036	+7.34326172	-9.51416016	-3.06738281	+29.94873047	+1.99951172	-51.96533203	+1784
+1457970691.31300000	+9.31640625	-6.62695313	-2.74218750	+54.99755859	-7.49267578	-66.20361328	+2076	+9.02197266	-5.83154297	-2.47412109	-0.30761719	-19.53369141	+10.59082031	+2024	+7.33886719	-9.53613281	-2.99267578	+30.12451172	+1.91162109	-51.76757813	+1764
+1457970691.31710000	+9.30761719	-6.64453125	-2.67187500	+55.04150391	-7.53662109	-66.07177734	+2060	+9.01318359	-5.84912109	-2.40380859	-0.24169922	-19.42382813	+10.89843750	+2012	+7.33886719	-9.55810547	-2.92675781	+30.30029297	+1.80175781	-51.52587891	+1748
+1457970691.32130000	+9.29443359	-6.66210938	-2.60156250	+55.01953125	-7.55859375	-65.93994141	+2048	+9.00000000	-5.87109375	-2.33349609	-0.21972656	-19.31396484	+11.14013672	+2004	+7.33447266	-9.58007813	-2.85644531	+30.45410156	+1.73583984	-51.35009766	+1732
+1457970691.32960010	+9.27246094	-6.68408203	-2.46972656	+55.10742188	-7.60253906	-65.65429688	+2020	+8.98242188	-5.89306641	-2.19726563	-0.04394531	-19.07226563	+11.66748047	+1980	+7.32128906	-9.61962891	-2.72460938	+30.71777344	+1.62597656	-50.91064453	+1700
+1457970691.33380010	+9.25927734	-6.70166016	-2.40380859	+55.12939453	-7.60253906	-65.52246094	+2008	+8.97363281	-5.91064453	-2.13134766	+0.00000000	-18.96240234	+11.86523438	+1972	+7.31250000	-9.63720703	-2.66748047	+30.82763672	+1.58203125	-50.69091797	+1684
+1457970691.33800010	+9.25048828	-6.70605469	-2.34228516	+55.17333984	-7.62451172	-65.39062500	+1996	+8.96484375	-5.91943359	-2.06982422	+0.08789063	-18.85253906	+12.08496094	+1960	+7.29931641	-9.65478516	-2.60156250	+30.93750000	+1.53808594	-50.51513672	+1668
+1457970691.34209990	+9.24169922	-6.71484375	-2.28515625	+55.23925781	-7.64648438	-65.21484375	+1980	+8.95605469	-5.92382813	-2.01269531	+0.19775391	-18.72070313	+12.32666016	+1944	+7.29052734	-9.67236328	-2.55322266	+31.02539063	+1.49414063	-50.25146484	+1652
+1457970691.34629990	+9.22851563	-6.72363281	-2.22802734	+55.26123047	-7.64648438	-65.08300781	+1972	+8.94726563	-5.93701172	-1.95117188	+0.24169922	-18.61083984	+12.48046875	+1936	+7.27734375	-9.68994141	-2.50048828	+31.11328125	+1.49414063	-50.03173828	+1636
+1457970691.35050010	+9.21972656	-6.72363281	-2.17089844	+55.32714844	-7.64648438	-64.97314453	+1960	+8.93847656	-5.94140625	-1.88964844	+0.35156250	-18.52294922	+12.65625000	+1928	+7.26416016	-9.70312500	-2.44775391	+31.17919922	+1.45019531	-49.85595703	+1628
+1457970691.35879990	+9.20214844	-6.73681641	-2.06542969	+55.41503906	-7.62451172	-64.70947266	+1940	+8.92529297	-5.95898438	-1.78417969	+0.50537109	-18.25927734	+12.98583984	+1904	+7.24218750	-9.73388672	-2.35546875	+31.28906250	+1.42822266	-49.41650391	+1604
+1457970691.36299990	+9.19335938	-6.74121094	-2.01269531	+55.50292969	-7.62451172	-64.62158203	+1932	+8.91650391	-5.96337891	-1.73144531	+0.61523438	-18.19335938	+13.11767578	+1896	+7.22900391	-9.74707031	-2.30273438	+31.33300781	+1.40625000	-49.26269531	+1592
+1457970691.37130000	+9.17578125	-6.74560547	-1.92041016	+55.59082031	-7.58056641	-64.33593750	+1916	+8.90771484	-5.97216797	-1.63916016	+0.76904297	-17.92968750	+13.40332031	+1876	+7.20263672	-9.76904297	-2.22363281	+31.42089844	+1.40625000	-48.84521484	+1572
+1457970691.37540010	+9.16699219	-6.74560547	-1.87646484	+55.65673828	-7.55859375	-64.22607422	+1912	+8.89892578	-5.97216797	-1.59082031	+0.87890625	-17.84179688	+13.53515625	+1868	+7.19384766	-9.77783203	-2.17968750	+31.48681641	+1.36230469	-48.71337891	+1564
+1457970691.37960000	+9.16259766	-6.74560547	-1.83691406	+55.72265625	-7.53662109	-64.09423828	+1904	+8.89453125	-5.97656250	-1.55566406	+0.94482422	-17.70996094	+13.68896484	+1856	+7.18945313	-9.78662109	-2.14013672	+31.55273438	+1.34033203	-48.55957031	+1552
+1457970691.38380000	+9.15380859	-6.75000000	-1.79296875	+55.76660156	-7.51464844	-63.98437500	+1896	+8.88574219	-5.98095703	-1.51171875	+1.01074219	-17.60009766	+13.79882813	+1848	+7.18066406	-9.79541016	-2.10058594	+31.61865234	+1.34033203	-48.42773438	+1544
+1457970691.39210010	+9.14062500	-6.75000000	-1.71826172	+55.89843750	-7.44873047	-63.78662109	+1884	+8.87695313	-5.98095703	-1.43261719	+1.16455078	-17.40234375	+14.01855469	+1828	+7.17187500	-9.80859375	-2.01708984	+31.77246094	+1.29638672	-48.22998047	+1532
+1457970691.39630010	+9.13623047	-6.75000000	-1.67871094	+55.94238281	-7.40478516	-63.67675781	+1880	+8.87255859	-5.98535156	-1.39746094	+1.23046875	-17.29248047	+14.12841797	+1820	+7.16748047	-9.81298828	-1.97314453	+31.86035156	+1.29638672	-48.16406250	+1524
+1457970691.40039990	+9.12744141	-6.75000000	-1.64355469	+56.00830078	-7.36083984	-63.56689453	+1872	+8.86376953	-5.98095703	-1.36230469	+1.31835938	-17.20458984	+14.23828125	+1812	+7.17187500	-9.81738281	-1.92919922	+31.97021484	+1.27441406	-48.12011719	+1516
+1457970691.40459990	+9.12304688	-6.75000000	-1.61279297	+56.07421875	-7.31689453	-63.43505859	+1864	+8.85937500	-5.98095703	-1.33154297	+1.38427734	-17.07275391	+14.37011719	+1800	+7.17187500	-9.81738281	-1.89404297	+32.08007813	+1.25244141	-48.01025391	+1504
+1457970691.40879990	+9.11425781	-6.75000000	-1.58203125	+56.11816406	-7.27294922	-63.30322266	+1856	+8.85498047	-5.98535156	-1.30078125	+1.42822266	-16.94091797	+14.45800781	+1788	+7.17187500	-9.81738281	-1.85449219	+32.21191406	+1.25244141	-47.96630859	+1496
+1457970691.41290000	+9.10986328	-6.75000000	-1.55126953	+56.18408203	-7.22900391	-63.21533203	+1848	+8.84619141	-5.98095703	-1.27001953	+1.49414063	-16.83105469	+14.56787109	+1780	+7.17626953	-9.81738281	-1.81494141	+32.34375000	+1.25244141	-47.92236328	+1488
+1457970691.41710000	+9.10546875	-6.74560547	-1.52490234	+56.25000000	-7.16308594	-63.08349609	+1840	+8.84179688	-5.98095703	-1.23925781	+1.56005859	-16.69921875	+14.67773438	+1768	+7.17626953	-9.81738281	-1.77539063	+32.49755859	+1.25244141	-47.85644531	+1480
+1457970691.42129990	+9.10107422	-6.74560547	-1.49414063	+56.31591797	-7.11914063	-62.95166016	+1828	+8.83740234	-5.98095703	-1.21289063	+1.60400391	-16.56738281	+14.78759766	+1756	+7.18066406	-9.81738281	-1.73583984	+32.62939453	+1.25244141	-47.83447266	+1468
+1457970691.42540000	+9.09228516	-6.74560547	-1.46777344	+56.35986328	-7.05322266	-62.81982422	+1820	+8.83300781	-5.97656250	-1.18212891	+1.66992188	-16.43554688	+14.87548828	+1744	+7.18066406	-9.81738281	-1.69628906	+32.73925781	+1.29638672	-47.79052734	+1460
+1457970691.43380000	+9.07910156	-6.74121094	-1.41943359	+56.46972656	-6.92138672	-62.53417969	+1804	+8.81982422	-5.97216797	-1.13378906	+1.77978516	-16.12792969	+15.09521484	+1720	+7.18505859	-9.81298828	-1.63037109	+33.00292969	+1.36230469	-47.63671875	+1440
+1457970691.43790010	+9.07470703	-6.73681641	-1.39306641	+56.53564453	-6.85546875	-62.38037109	+1796	+8.81542969	-5.96777344	-1.10742188	+1.84570313	-15.97412109	+15.18310547	+1708	+7.18505859	-9.81298828	-1.59521484	+33.11279297	+1.38427734	-47.57080078	+1428
+1457970691.44210000	+9.07031250	-6.73242188	-1.37109375	+56.60156250	-6.81152344	-62.20458984	+1788	+8.81103516	-5.96337891	-1.08544922	+1.91162109	-15.79833984	+15.31494141	+1696	+7.18505859	-9.80859375	-1.56884766	+33.22265625	+1.42822266	-47.46093750	+1416
+1457970691.44619990	+9.06152344	-6.72802734	-1.34912109	+56.66748047	-6.74560547	-62.07275391	+1784	+8.80224609	-5.96337891	-1.06347656	+1.95556641	-15.62255859	+15.40283203	+1684	+7.18066406	-9.80419922	-1.53808594	+33.33251953	+1.47216797	-47.35107422	+1408
+1457970691.45040010	+9.05712891	-6.71923828	-1.32714844	+56.75537109	-6.67968750	-61.91894531	+1780	+8.79785156	-5.95458984	-1.04150391	+2.02148438	-15.46875000	+15.49072266	+1672	+7.17626953	-9.80419922	-1.51171875	+33.39843750	+1.53808594	-47.26318359	+1396
+1457970691.45460010	+9.04833984	-6.71484375	-1.30517578	+56.82128906	-6.61376953	-61.76513672	+1776	+8.79345703	-5.95019531	-1.01513672	+2.08740234	-15.31494141	+15.60058594	+1660	+7.17187500	-9.80419922	-1.48535156	+33.48632813	+1.58203125	-47.13134766	+1388
+1457970691.45869990	+9.04394531	-6.71044922	-1.28759766	+56.88720703	-6.56982422	-61.61132813	+1776	+8.78906250	-5.95019531	-0.99316406	+2.13134766	-15.16113281	+15.68847656	+1652	+7.16308594	-9.80419922	-1.46337891	+33.55224609	+1.64794922	-46.99951172	+1380
+1457970691.46289990	+9.03515625	-6.70605469	-1.26562500	+56.97509766	-6.50390625	-61.45751953	+1772	+8.78466797	-5.94580078	-0.97119141	+2.19726563	-15.00732422	+15.77636719	+1640	+7.15429688	-9.80419922	-1.43701172	+33.59619141	+1.71386719	-46.88964844	+1372
+1457970691.47120000	+9.02197266	-6.69287109	-1.22607422	+57.10693359	-6.41601563	-61.17187500	+1772	+8.77587891	-5.93701172	-0.93164063	+2.32910156	-14.67773438	+15.95214844	+1624	+7.13671875	-9.80859375	-1.40185547	+33.66210938	+1.80175781	-46.58203125	+1360
+1457970691.47540000	+9.01757813	-6.68408203	-1.20410156	+57.21679688	-6.39404297	-61.04003906	+1772	+8.77148438	-5.92822266	-0.90966797	+2.39501953	-14.54589844	+16.04003906	+1620	+7.12792969	-9.80419922	-1.37988281	+33.68408203	+1.82373047	-46.47216797	+1352
+1457970691.47960000	+9.01318359	-6.67968750	-1.18652344	+57.30468750	-6.35009766	-60.90820313	+1776	+8.76708984	-5.92382813	-0.88769531	+2.46093750	-14.39208984	+16.12792969	+1612	+7.11914063	-9.80419922	-1.36230469	+33.72802734	+1.86767578	-46.31835938	+1348
+1457970691.48370000	+9.00878906	-6.67529297	-1.16455078	+57.39257813	-6.32812500	-60.82031250	+1776	+8.76269531	-5.91943359	-0.87011719	+2.52685547	-14.28222656	+16.17187500	+1608	+7.11035156	-9.80859375	-1.34472656	+33.77197266	+1.88964844	-46.20849609	+1344
+1457970691.48790000	+9.00000000	-6.66650391	-1.14257813	+57.48046875	-6.28417969	-60.71044922	+1780	+8.75830078	-5.91503906	-0.84375000	+2.59277344	-14.17236328	+16.21582031	+1608	+7.10156250	-9.80859375	-1.32714844	+33.79394531	+1.91162109	-46.09863281	+1344
+1457970691.49210000	+8.99560547	-6.66210938	-1.12500000	+57.59033203	-6.26220703	-60.60058594	+1784	+8.75390625	-5.91064453	-0.82617188	+2.65869141	-14.04052734	+16.28173828	+1604	+7.09277344	-9.80859375	-1.30957031	+33.81591797	+1.93359375	-45.98876953	+1340
+1457970691.49620010	+8.99121094	-6.65332031	-1.10742188	+57.67822266	-6.24023438	-60.51269531	+1788	+8.74951172	-5.90625000	-0.80859375	+2.72460938	-13.93066406	+16.32568359	+1600	+7.08398438	-9.80859375	-1.28759766	+33.83789063	+1.95556641	-45.87890625	+1340
+1457970691.50040010	+8.98681641	-6.64892578	-1.08544922	+57.76611328	-6.19628906	-60.42480469	+1792	+8.74511719	-5.90185547	-0.78662109	+2.81250000	-13.84277344	+16.36962891	+1600	+7.07958984	-9.80859375	-1.27001953	+33.90380859	+1.97753906	-45.79101563	+1336
+1457970691.50869990	+8.97802734	-6.64013672	-1.05468750	+57.94189453	-6.13037109	-60.22705078	+1800	+8.74072266	-5.89306641	-0.75146484	+2.96630859	-13.60107422	+16.47949219	+1596	+7.06640625	-9.80859375	-1.23046875	+33.99169922	+1.99951172	-45.59326172	+1336
+1457970691.51290010	+8.97363281	-6.63134766	-1.03710938	+58.02978516	-6.10839844	-60.13916016	+1804	+8.73632813	-5.88867188	-0.73388672	+3.03222656	-13.51318359	+16.50146484	+1596	+7.06640625	-9.80859375	-1.21289063	+34.07958984	+2.02148438	-45.50537109	+1332
+1457970691.51710010	+8.97363281	-6.62695313	-1.01953125	+58.13964844	-6.08642578	-60.05126953	+1808	+8.73193359	-5.88427734	-0.72070313	+3.09814453	-13.38134766	+16.54541016	+1596	+7.06640625	-9.80419922	-1.18652344	+34.16748047	+2.04345703	-45.43945313	+1332
+1457970691.52119990	+8.96923828	-6.62255859	-1.00195313	+58.22753906	-6.04248047	-59.96337891	+1816	+8.72753906	-5.87988281	-0.70312500	+3.18603516	-13.27148438	+16.58935547	+1596	+7.06640625	-9.80419922	-1.16455078	+34.27734375	+2.08740234	-45.39550781	+1332
+1457970691.52539990	+8.96484375	-6.61816406	-0.98876953	+58.31542969	-5.99853516	-59.85351563	+1820	+8.72314453	-5.87548828	-0.68554688	+3.25195313	-13.16162109	+16.61132813	+1592	+7.06640625	-9.80419922	-1.14257813	+34.36523438	+2.13134766	-45.32958984	+1332
+1457970691.52950000	+8.96044922	-6.61816406	-0.97558594	+58.38134766	-5.93261719	-59.74365234	+1824	+8.71875000	-5.87548828	-0.67236328	+3.31787109	-13.02978516	+16.65527344	+1592	+7.06640625	-9.79980469	-1.12060547	+34.47509766	+2.17529297	-45.26367188	+1332
+1457970691.53790000	+8.94726563	-6.60937500	-0.94921875	+58.55712891	-5.84472656	-59.47998047	+1832	+8.70996094	-5.86669922	-0.64599609	+3.47167969	-12.74414063	+16.76513672	+1592	+7.06640625	-9.79541016	-1.07226563	+34.69482422	+2.28515625	-45.10986328	+1336
+1457970691.54200010	+8.94287109	-6.60498047	-0.94042969	+58.64501953	-5.82275391	-59.34814453	+1840	+8.70556641	-5.86669922	-0.63720703	+3.55957031	-12.61230469	+16.80908203	+1588	+7.07080078	-9.79101563	-1.05468750	+34.82666016	+2.32910156	-45.00000000	+1340
+1457970691.54620000	+8.93847656	-6.60058594	-0.92724609	+58.73291016	-5.77880859	-59.21630859	+1844	+8.69677734	-5.86230469	-0.62402344	+3.62548828	-12.45849609	+16.87500000	+1588	+7.07080078	-9.78662109	-1.03271484	+34.93652344	+2.41699219	-44.91210938	+1344
+1457970691.55040000	+8.93408203	-6.60058594	-0.91406250	+58.79882813	-5.73486328	-59.08447266	+1852	+8.69238281	-5.85791016	-0.61083984	+3.69140625	-12.32666016	+16.91894531	+1588	+7.07080078	-9.78222656	-1.01513672	+35.06835938	+2.48291016	-44.82421875	+1348
+1457970691.55450010	+8.92529297	-6.59619141	-0.90527344	+58.88671875	-5.69091797	-58.95263672	+1856	+8.68798828	-5.85791016	-0.60205078	+3.75732422	-12.19482422	+16.98486328	+1588	+7.07080078	-9.78222656	-0.99316406	+35.17822266	+2.54882813	-44.73632813	+1352
+1457970691.55870010	+8.92089844	-6.59179688	-0.89648438	+58.97460938	-5.64697266	-58.82080078	+1864	+8.68359375	-5.85351563	-0.58886719	+3.82324219	-12.04101563	+17.02880859	+1588	+7.06640625	-9.78222656	-0.97558594	+35.26611328	+2.61474609	-44.64843750	+1360
+1457970691.56699990	+8.90771484	-6.58740234	-0.87890625	+59.12841797	-5.58105469	-58.53515625	+1872	+8.67041016	-5.84912109	-0.57128906	+3.95507813	-11.77734375	+17.16064453	+1584	+7.06201172	-9.77783203	-0.94482422	+35.44189453	+2.76855469	-44.45068359	+1368
+1457970691.57119990	+8.90332031	-6.58740234	-0.87451172	+59.17236328	-5.55908203	-58.40332031	+1880	+8.66601563	-5.84912109	-0.55810547	+3.99902344	-11.66748047	+17.20458984	+1584	+7.05761719	-9.77783203	-0.93164063	+35.50781250	+2.83447266	-44.31884766	+1376
+1457970691.57540010	+8.89453125	-6.58300781	-0.86132813	+59.26025391	-5.53710938	-58.29345703	+1884	+8.66162109	-5.84472656	-0.54931641	+4.06494141	-11.57958984	+17.24853516	+1584	+7.05322266	-9.77783203	-0.91845703	+35.55175781	+2.87841797	-44.25292969	+1380
+1457970691.57950000	+8.89013672	-6.57861328	-0.85693359	+59.34814453	-5.51513672	-58.16162109	+1888	+8.65722656	-5.84472656	-0.54492188	+4.13085938	-11.44775391	+17.31445313	+1584	+7.04443359	-9.77783203	-0.91406250	+35.61767578	+2.92236328	-44.09912109	+1388
+1457970691.58369990	+8.88574219	-6.57861328	-0.85253906	+59.39208984	-5.49316406	-58.07373047	+1896	+8.64843750	-5.84472656	-0.53613281	+4.17480469	-11.38183594	+17.31445313	+1584	+7.04003906	-9.77783203	-0.90527344	+35.66162109	+2.98828125	-44.01123047	+1392
+1457970691.58789990	+8.87695313	-6.57421875	-0.83935547	+59.45800781	-5.47119141	-58.02978516	+1904	+8.64404297	-5.84033203	-0.52294922	+4.21875000	-11.33789063	+17.33642578	+1584	+7.02685547	-9.78222656	-0.89648438	+35.66162109	+3.03222656	-43.94531250	+1400
+1457970691.59200000	+8.87255859	-6.57421875	-0.83935547	+59.52392578	-5.44921875	-57.91992188	+1908	+8.63964844	-5.84033203	-0.51855469	+4.26269531	-11.22802734	+17.38037109	+1584	+7.01806641	-9.78662109	-0.89208984	+35.68359375	+3.07617188	-43.83544922	+1404
+1457970691.60030010	+8.85937500	-6.57421875	-0.82617188	+59.63378906	-5.38330078	-57.83203125	+1916	+8.63085938	-5.84033203	-0.50537109	+4.32861328	-11.14013672	+17.35839844	+1584	+7.00048828	-9.79541016	-0.87890625	+35.66162109	+3.16406250	-43.72558594	+1416
+1457970691.60450010	+8.85498047	-6.56982422	-0.82617188	+59.67773438	-5.36132813	-57.74414063	+1920	+8.62646484	-5.84033203	-0.50537109	+4.35058594	-11.07421875	+17.38037109	+1584	+6.99169922	-9.79541016	-0.88330078	+35.66162109	+3.20800781	-43.59375000	+1420
+1457970691.60870000	+8.85058594	-6.57421875	-0.82617188	+59.69970703	-5.31738281	-57.72216797	+1924	+8.62207031	-5.84033203	-0.50097656	+4.37255859	-11.03027344	+17.35839844	+1580	+6.98291016	-9.79980469	-0.88330078	+35.63964844	+3.25195313	-43.52783203	+1420
+1457970691.61279990	+8.84179688	-6.56982422	-0.82177734	+59.72167969	-5.27343750	-57.72216797	+1928	+8.61767578	-5.84033203	-0.50097656	+4.39453125	-10.98632813	+17.33642578	+1580	+6.97412109	-9.79980469	-0.88330078	+35.63964844	+3.27392578	-43.48388672	+1424
+1457970691.61700010	+8.83740234	-6.56982422	-0.82177734	+59.76562500	-5.25146484	-57.67822266	+1932	+8.61328125	-5.84033203	-0.50097656	+4.41650391	-10.94238281	+17.31445313	+1580	+6.96533203	-9.80419922	-0.88330078	+35.63964844	+3.31787109	-43.43994141	+1428
+1457970691.62120010	+8.83300781	-6.56982422	-0.82177734	+59.78759766	-5.20751953	-57.65625000	+1932	+8.60888672	-5.84472656	-0.49658203	+4.43847656	-10.89843750	+17.29248047	+1580	+6.96093750	-9.80419922	-0.88330078	+35.63964844	+3.36181641	-43.41796875	+1428
+1457970691.62529990	+8.82861328	-6.57421875	-0.82177734	+59.80957031	-5.16357422	-57.65625000	+1936	+8.60449219	-5.84472656	-0.49658203	+4.43847656	-10.87646484	+17.27050781	+1580	+6.95214844	-9.80859375	-0.88330078	+35.63964844	+3.40576172	-43.41796875	+1428
+1457970691.62949990	+8.82421875	-6.57421875	-0.82177734	+59.80957031	-5.11962891	-57.61230469	+1940	+8.60449219	-5.84472656	-0.49658203	+4.43847656	-10.83251953	+17.24853516	+1580	+6.94775391	-9.80859375	-0.88330078	+35.61767578	+3.44970703	-43.39599609	+1428
+1457970691.63780000	+8.81982422	-6.57421875	-0.82617188	+59.83154297	-5.05371094	-57.59033203	+1940	+8.59570313	-5.84472656	-0.50097656	+4.46044922	-10.76660156	+17.20458984	+1576	+6.93896484	-9.80859375	-0.88330078	+35.63964844	+3.51562500	-43.37402344	+1428
+1457970691.64200000	+8.81542969	-6.57421875	-0.82617188	+59.85351563	-5.00976563	-57.56835938	+1944	+8.59130859	-5.84472656	-0.50097656	+4.46044922	-10.72265625	+17.18261719	+1576	+6.93896484	-9.80859375	-0.88330078	+35.68359375	+3.55957031	-43.37402344	+1428
+1457970691.64619990	+8.81103516	-6.57421875	-0.83056641	+59.87548828	-4.98779297	-57.54638672	+1944	+8.59130859	-5.84472656	-0.50537109	+4.48242188	-10.67871094	+17.18261719	+1576	+6.93457031	-9.80859375	-0.88330078	+35.70556641	+3.60351563	-43.37402344	+1428
+1457970691.65030000	+8.80664063	-6.57421875	-0.83056641	+59.87548828	-4.96582031	-57.52441406	+1944	+8.58691406	-5.84472656	-0.50537109	+4.48242188	-10.65673828	+17.16064453	+1572	+6.93457031	-9.80419922	-0.87890625	+35.74951172	+3.62548828	-43.37402344	+1428
+1457970691.65450000	+8.80224609	-6.56982422	-0.83056641	+59.89746094	-4.94384766	-57.50244141	+1948	+8.58251953	-5.84472656	-0.50537109	+4.48242188	-10.63476563	+17.13867188	+1572	+6.93457031	-9.80419922	-0.87890625	+35.77148438	+3.64746094	-43.39599609	+1432
+1457970691.65870000	+8.80224609	-6.56982422	-0.83496094	+59.89746094	-4.92187500	-57.50244141	+1948	+8.57812500	-5.84472656	-0.50976563	+4.48242188	-10.61279297	+17.13867188	+1568	+6.93457031	-9.79980469	-0.87451172	+35.81542969	+3.66943359	-43.41796875	+1432
+1457970691.66280010	+8.79785156	-6.56982422	-0.83496094	+59.91943359	-4.92187500	-57.48046875	+1948	+8.57812500	-5.84472656	-0.50976563	+4.48242188	-10.59082031	+17.11669922	+1568	+6.93457031	-9.79980469	-0.87011719	+35.85937500	+3.69140625	-43.43994141	+1432
+1457970691.66700010	+8.79345703	-6.56982422	-0.83496094	+59.94140625	-4.89990234	-57.45849609	+1948	+8.57373047	-5.84472656	-0.50976563	+4.50439453	-10.56884766	+17.11669922	+1564	+6.93457031	-9.79541016	-0.86572266	+35.90332031	+3.71337891	-43.48388672	+1436
+1457970691.67529990	+8.78906250	-6.56542969	-0.83935547	+59.98535156	-4.89990234	-57.39257813	+1948	+8.56494141	-5.84472656	-0.50976563	+4.50439453	-10.52490234	+17.11669922	+1560	+6.93896484	-9.78662109	-0.86132813	+36.01318359	+3.75732422	-43.50585938	+1440
+1457970691.67950010	+8.78466797	-6.56542969	-0.83935547	+60.00732422	-4.87792969	-57.37060547	+1948	+8.56494141	-5.84033203	-0.50976563	+4.50439453	-10.50292969	+17.09472656	+1556	+6.93896484	-9.78662109	-0.85693359	+36.05712891	+3.75732422	-43.52783203	+1444
+1457970691.68359990	+8.78466797	-6.56103516	-0.83935547	+60.00732422	-4.87792969	-57.37060547	+1948	+8.56054688	-5.84033203	-0.50976563	+4.52636719	-10.50292969	+17.09472656	+1552	+6.93896484	-9.78222656	-0.85253906	+36.12304688	+3.77929688	-43.54980469	+1448
+1457970691.68779990	+8.78027344	-6.56103516	-0.83935547	+60.02929688	-4.87792969	-57.34863281	+1948	+8.55615234	-5.84033203	-0.50976563	+4.52636719	-10.48095703	+17.09472656	+1548	+6.94335938	-9.77783203	-0.84814453	+36.16699219	+3.80126953	-43.57177734	+1452
+1457970691.69199990	+8.77587891	-6.56103516	-0.83935547	+60.05126953	-4.87792969	-57.32666016	+1948	+8.55175781	-5.83593750	-0.50976563	+4.52636719	-10.48095703	+17.09472656	+1548	+6.93896484	-9.77343750	-0.84375000	+36.21093750	+3.80126953	-43.57177734	+1456
+1457970691.69610000	+8.77587891	-6.55664063	-0.83935547	+60.07324219	-4.85595703	-57.30468750	+1948	+8.54736328	-5.83593750	-0.50537109	+4.54833984	-10.45898438	+17.07275391	+1544	+6.93896484	-9.77343750	-0.83935547	+36.25488281	+3.82324219	-43.59375000	+1456
+1457970691.70030000	+8.77148438	-6.55664063	-0.83935547	+60.09521484	-4.85595703	-57.30468750	+1948	+8.54296875	-5.83593750	-0.50537109	+4.54833984	-10.45898438	+17.07275391	+1540	+6.93896484	-9.76904297	-0.83935547	+36.27685547	+3.84521484	-43.59375000	+1460
+1457970691.70450000	+8.77148438	-6.55224609	-0.83935547	+60.09521484	-4.83398438	-57.28271484	+1948	+8.53857422	-5.83154297	-0.50537109	+4.54833984	-10.43701172	+17.05078125	+1536	+6.93457031	-9.76904297	-0.83496094	+36.29882813	+3.86718750	-43.59375000	+1464
+1457970691.71280000	+8.76269531	-6.55224609	-0.83935547	+60.13916016	-4.79003906	-57.23876953	+1944	+8.52978516	-5.83154297	-0.50537109	+4.57031250	-10.41503906	+17.02880859	+1532	+6.92578125	-9.76464844	-0.83496094	+36.32080078	+3.91113281	-43.52783203	+1468
+1457970691.71700000	+8.75830078	-6.55224609	-0.83935547	+60.13916016	-4.76806641	-57.23876953	+1944	+8.52539063	-5.83154297	-0.50537109	+4.57031250	-10.39306641	+17.00683594	+1528	+6.91699219	-9.76464844	-0.83496094	+36.32080078	+3.95507813	-43.50585938	+1472
+1457970691.72110010	+8.75390625	-6.54785156	-0.83935547	+60.16113281	-4.74609375	-57.21679688	+1940	+8.52099609	-5.82714844	-0.50097656	+4.59228516	-10.37109375	+17.00683594	+1524	+6.91259766	-9.76025391	-0.83935547	+36.32080078	+3.97705078	-43.46191406	+1476
+1457970691.72530010	+8.74951172	-6.54785156	-0.83935547	+60.18310547	-4.72412109	-57.21679688	+1940	+8.51660156	-5.82714844	-0.50097656	+4.61425781	-10.34912109	+16.96289063	+1524	+6.90380859	-9.76025391	-0.83935547	+36.29882813	+4.02099609	-43.43994141	+1480
+1457970691.72950010	+8.74511719	-6.54785156	-0.83935547	+60.20507813	-4.70214844	-57.21679688	+1936	+8.51220703	-5.82714844	-0.50097656	+4.61425781	-10.34912109	+16.94091797	+1520	+6.89501953	-9.76464844	-0.84375000	+36.29882813	+4.04296875	-43.39599609	+1484
+1457970691.73359990	+8.74072266	-6.54345703	-0.83935547	+60.22705078	-4.65820313	-57.21679688	+1936	+8.50781250	-5.82714844	-0.50097656	+4.63623047	-10.32714844	+16.91894531	+1516	+6.88183594	-9.76464844	-0.84375000	+36.27685547	+4.08691406	-43.35205078	+1484
+1457970691.73779990	+8.73193359	-6.54345703	-0.83935547	+60.27099609	-4.63623047	-57.21679688	+1932	+8.50341797	-5.82275391	-0.50097656	+4.65820313	-10.30517578	+16.89697266	+1516	+6.87304688	-9.76464844	-0.84814453	+36.25488281	+4.13085938	-43.30810547	+1488
+1457970691.74609990	+8.71875000	-6.53906250	-0.84375000	+60.35888672	-4.61425781	-57.23876953	+1928	+8.49023438	-5.82275391	-0.50537109	+4.72412109	-10.28320313	+16.85302734	+1512	+6.85546875	-9.76464844	-0.85693359	+36.25488281	+4.19677734	-43.24218750	+1492
+1457970691.75029990	+8.70996094	-6.53906250	-0.84375000	+60.42480469	-4.59228516	-57.26074219	+1924	+8.48144531	-5.82275391	-0.50537109	+4.76806641	-10.28320313	+16.80908203	+1508	+6.84667969	-9.76464844	-0.85693359	+36.27685547	+4.21875000	-43.22021484	+1492
+1457970691.75440000	+8.70117188	-6.53906250	-0.84375000	+60.49072266	-4.59228516	-57.28271484	+1920	+8.47265625	-5.81835938	-0.50537109	+4.81201172	-10.28320313	+16.78710938	+1508	+6.83789063	-9.76464844	-0.86132813	+36.29882813	+4.24072266	-43.22021484	+1492
+1457970691.75860000	+8.69238281	-6.53466797	-0.84375000	+60.60058594	-4.59228516	-57.32666016	+1916	+8.46386719	-5.81835938	-0.50537109	+4.89990234	-10.30517578	+16.74316406	+1504	+6.83349609	-9.76464844	-0.86132813	+36.34277344	+4.26269531	-43.22021484	+1492
+1457970691.76280000	+8.68359375	-6.53027344	-0.84375000	+60.71044922	-4.59228516	-57.34863281	+1912	+8.45507813	-5.81396484	-0.50537109	+4.96582031	-10.32714844	+16.72119141	+1500	+6.82910156	-9.76464844	-0.86132813	+36.38671875	+4.28466797	-43.24218750	+1492
+1457970691.76690010	+8.67480469	-6.53027344	-0.84375000	+60.79833984	-4.59228516	-57.39257813	+1912	+8.44628906	-5.81396484	-0.50537109	+5.03173828	-10.34912109	+16.67724609	+1496	+6.82470703	-9.76464844	-0.85693359	+36.45263672	+4.30664063	-43.26416016	+1488
+1457970691.77110000	+8.66601563	-6.52148438	-0.84375000	+60.95214844	-4.59228516	-57.41455078	+1908	+8.43310547	-5.80957031	-0.50537109	+5.16357422	-10.37109375	+16.65527344	+1492	+6.82031250	-9.76025391	-0.85693359	+36.54052734	+4.32861328	-43.30810547	+1488
+1457970691.77530000	+8.65722656	-6.52148438	-0.84375000	+61.06201172	-4.61425781	-57.43652344	+1904	+8.41992188	-5.80957031	-0.50537109	+5.25146484	-10.41503906	+16.63330078	+1488	+6.81591797	-9.76025391	-0.85253906	+36.65039063	+4.35058594	-43.35205078	+1488
+1457970691.77940010	+8.64404297	-6.51708984	-0.84814453	+61.17187500	-4.61425781	-57.45849609	+1900	+8.40673828	-5.80517578	-0.50537109	+5.33935547	-10.43701172	+16.61132813	+1484	+6.81591797	-9.75585938	-0.84814453	+36.76025391	+4.37255859	-43.39599609	+1484
+1457970691.78780010	+8.62646484	-6.51269531	-0.84814453	+61.43554688	-4.63623047	-57.45849609	+1892	+8.38037109	-5.80078125	-0.50976563	+5.55908203	-10.45898438	+16.56738281	+1472	+6.81152344	-9.75146484	-0.84375000	+37.02392578	+4.41650391	-43.50585938	+1488
+1457970691.79189990	+8.61767578	-6.50830078	-0.85253906	+61.56738281	-4.63623047	-57.45849609	+1888	+8.36718750	-5.79638672	-0.50976563	+5.66894531	-10.48095703	+16.52343750	+1464	+6.81152344	-9.74707031	-0.83935547	+37.15576172	+4.46044922	-43.57177734	+1488
+1457970691.79609990	+8.60888672	-6.50830078	-0.85253906	+61.67724609	-4.63623047	-57.45849609	+1880	+8.35400391	-5.79638672	-0.50976563	+5.75683594	-10.45898438	+16.52343750	+1460	+6.81152344	-9.74267578	-0.83056641	+37.30957031	+4.50439453	-43.63769531	+1488
+1457970691.80029990	+8.60009766	-6.50390625	-0.85693359	+61.78710938	-4.63623047	-57.39257813	+1876	+8.34082031	-5.79638672	-0.50976563	+5.84472656	-10.41503906	+16.52343750	+1452	+6.80712891	-9.74267578	-0.83056641	+37.44140625	+4.54833984	-43.68164063	+1488
+1457970691.80440000	+8.58691406	-6.50390625	-0.86132813	+61.89697266	-4.61425781	-57.37060547	+1872	+8.32763672	-5.79199219	-0.51416016	+5.93261719	-10.39306641	+16.52343750	+1444	+6.80712891	-9.73828125	-0.82617188	+37.57324219	+4.61425781	-43.70361328	+1492
+1457970691.80859990	+8.57812500	-6.50390625	-0.86132813	+61.98486328	-4.61425781	-57.30468750	+1868	+8.31445313	-5.79199219	-0.51416016	+5.99853516	-10.32714844	+16.52343750	+1436	+6.80273438	-9.73828125	-0.82617188	+37.68310547	+4.68017578	-43.72558594	+1492
+1457970691.81279990	+8.56933594	-6.49951172	-0.86572266	+62.07275391	-4.59228516	-57.23876953	+1860	+8.30566406	-5.79199219	-0.51855469	+6.06445313	-10.26123047	+16.52343750	+1432	+6.79394531	-9.73388672	-0.82617188	+37.79296875	+4.74609375	-43.72558594	+1496
+1457970691.82110000	+8.54736328	-6.49951172	-0.87451172	+62.22656250	-4.57031250	-57.10693359	+1852	+8.28369141	-5.79199219	-0.51855469	+6.15234375	-10.12939453	+16.54541016	+1416	+6.78515625	-9.73388672	-0.82617188	+37.99072266	+4.89990234	-43.70361328	+1500
+1457970691.82530000	+8.53857422	-6.49511719	-0.87890625	+62.29248047	-4.54833984	-57.01904297	+1844	+8.27490234	-5.78759766	-0.52294922	+6.21826172	-10.04150391	+16.54541016	+1408	+6.77636719	-9.73388672	-0.83056641	+38.05664063	+4.98779297	-43.68164063	+1500
+1457970691.82940010	+8.53417969	-6.49072266	-0.87890625	+62.38037109	-4.52636719	-56.95312500	+1836	+8.26611328	-5.78759766	-0.52294922	+6.28417969	-9.97558594	+16.56738281	+1400	+6.76757813	-9.73388672	-0.83056641	+38.10058594	+5.07568359	-43.63769531	+1504
+1457970691.83360000	+8.52099609	-6.49511719	-0.88330078	+62.38037109	-4.50439453	-56.86523438	+1828	+8.25732422	-5.79199219	-0.52734375	+6.26220703	-9.88769531	+16.58935547	+1392	+6.75439453	-9.73828125	-0.83496094	+38.12255859	+5.16357422	-43.59375000	+1508
+1457970691.83769990	+8.51660156	-6.49511719	-0.88769531	+62.44628906	-4.50439453	-56.77734375	+1820	+8.25292969	-5.79199219	-0.52734375	+6.28417969	-9.82177734	+16.61132813	+1384	+6.74560547	-9.73828125	-0.83935547	+38.12255859	+5.22949219	-43.54980469	+1508
+1457970691.84190010	+8.51220703	-6.49072266	-0.88769531	+62.49023438	-4.50439453	-56.68945313	+1812	+8.24853516	-5.78759766	-0.53173828	+6.32812500	-9.73388672	+16.63330078	+1376	+6.73681641	-9.74267578	-0.84375000	+38.14453125	+5.29541016	-43.48388672	+1512
+1457970691.84610010	+8.50341797	-6.49511719	-0.89208984	+62.46826172	-4.50439453	-56.62353516	+1804	+8.23974609	-5.79199219	-0.53173828	+6.30615234	-9.68994141	+16.65527344	+1368	+6.72802734	-9.74267578	-0.84814453	+38.12255859	+5.33935547	-43.41796875	+1512
+1457970691.85019990	+8.49902344	-6.49072266	-0.89208984	+62.49023438	-4.50439453	-56.55761719	+1796	+8.23535156	-5.79199219	-0.53173828	+6.30615234	-9.62402344	+16.67724609	+1364	+6.71923828	-9.74267578	-0.85693359	+38.12255859	+5.38330078	-43.37402344	+1516
+1457970691.85859990	+8.49462891	-6.49072266	-0.89208984	+62.51220703	-4.54833984	-56.46972656	+1780	+8.23095703	-5.79199219	-0.53173828	+6.30615234	-9.55810547	+16.72119141	+1348	+6.70166016	-9.74707031	-0.86572266	+38.05664063	+5.44921875	-43.28613281	+1516
+1457970691.86270000	+8.49462891	-6.49072266	-0.89208984	+62.49023438	-4.57031250	-56.42578125	+1772	+8.23095703	-5.79199219	-0.53173828	+6.30615234	-9.53613281	+16.74316406	+1344	+6.69726563	-9.75146484	-0.86572266	+38.03466797	+5.47119141	-43.26416016	+1512
+1457970691.86690000	+8.49462891	-6.49072266	-0.89208984	+62.51220703	-4.59228516	-56.40380859	+1764	+8.23095703	-5.79199219	-0.53173828	+6.28417969	-9.51416016	+16.78710938	+1336	+6.69287109	-9.75146484	-0.87011719	+37.99072266	+5.49316406	-43.22021484	+1512
+1457970691.87109990	+8.49462891	-6.49072266	-0.89208984	+62.49023438	-4.61425781	-56.38183594	+1756	+8.23095703	-5.79199219	-0.53173828	+6.26220703	-9.51416016	+16.78710938	+1332	+6.68847656	-9.75585938	-0.87011719	+37.96875000	+5.49316406	-43.19824219	+1508
+1457970691.87520000	+8.49462891	-6.49072266	-0.88769531	+62.46826172	-4.65820313	-56.38183594	+1748	+8.23095703	-5.79199219	-0.52734375	+6.26220703	-9.51416016	+16.80908203	+1328	+6.68847656	-9.75585938	-0.87451172	+37.92480469	+5.49316406	-43.19824219	+1504
+1457970691.87940000	+8.49462891	-6.49072266	-0.88769531	+62.44628906	-4.70214844	-56.35986328	+1744	+8.23535156	-5.79199219	-0.52734375	+6.24023438	-9.51416016	+16.85302734	+1324	+6.68408203	-9.75585938	-0.87451172	+37.90283203	+5.49316406	-43.19824219	+1500
+1457970691.88360000	+8.49462891	-6.49072266	-0.88769531	+62.44628906	-4.72412109	-56.35986328	+1736	+8.23535156	-5.79199219	-0.52734375	+6.24023438	-9.53613281	+16.85302734	+1320	+6.68408203	-9.75585938	-0.87451172	+37.88085938	+5.47119141	-43.19824219	+1500
+1457970691.88770010	+8.49902344	-6.49072266	-0.88330078	+62.42431641	-4.74609375	-56.38183594	+1732	+8.23535156	-5.79199219	-0.52734375	+6.21826172	-9.55810547	+16.87500000	+1316	+6.68408203	-9.75585938	-0.87451172	+37.85888672	+5.47119141	-43.19824219	+1496
+1457970691.89190010	+8.49902344	-6.49072266	-0.88330078	+62.40234375	-4.79003906	-56.38183594	+1728	+8.23974609	-5.79199219	-0.52294922	+6.19628906	-9.58007813	+16.89697266	+1312	+6.68847656	-9.75585938	-0.87451172	+37.85888672	+5.44921875	-43.22021484	+1492
+1457970691.90019990	+8.50341797	-6.49072266	-0.87890625	+62.38037109	-4.83398438	-56.40380859	+1720	+8.23974609	-5.79199219	-0.52294922	+6.17431641	-9.60205078	+16.89697266	+1304	+6.68847656	-9.75585938	-0.87011719	+37.83691406	+5.42724609	-43.24218750	+1484
+1457970691.90440010	+8.50781250	-6.49072266	-0.87890625	+62.38037109	-4.85595703	-56.40380859	+1716	+8.24414063	-5.79199219	-0.52294922	+6.17431641	-9.62402344	+16.91894531	+1300	+6.69287109	-9.75585938	-0.87011719	+37.83691406	+5.40527344	-43.24218750	+1484
+1457970691.90850000	+8.50781250	-6.49072266	-0.87890625	+62.38037109	-4.87792969	-56.42578125	+1712	+8.24414063	-5.79199219	-0.52294922	+6.17431641	-9.62402344	+16.91894531	+1300	+6.69287109	-9.75585938	-0.87011719	+37.83691406	+5.40527344	-43.26416016	+1480
+1457970691.91269990	+8.50781250	-6.49072266	-0.87451172	+62.35839844	-4.89990234	-56.42578125	+1708	+8.24414063	-5.79199219	-0.51855469	+6.15234375	-9.62402344	+16.91894531	+1296	+6.69287109	-9.75585938	-0.87011719	+37.83691406	+5.40527344	-43.26416016	+1480
+1457970691.91689990	+8.51220703	-6.49072266	-0.87451172	+62.35839844	-4.89990234	-56.44775391	+1704	+8.24414063	-5.79199219	-0.51855469	+6.15234375	-9.64599609	+16.91894531	+1292	+6.69287109	-9.75585938	-0.87011719	+37.83691406	+5.40527344	-43.26416016	+1476
+1457970691.92100000	+8.51220703	-6.49072266	-0.87451172	+62.33642578	-4.94384766	-56.44775391	+1704	+8.24414063	-5.79199219	-0.51855469	+6.15234375	-9.66796875	+16.94091797	+1288	+6.69726563	-9.75585938	-0.86572266	+37.81494141	+5.38330078	-43.28613281	+1476
+1457970691.92520000	+8.51660156	-6.49072266	-0.87011719	+62.33642578	-4.98779297	-56.46972656	+1704	+8.24853516	-5.79199219	-0.51855469	+6.13037109	-9.68994141	+16.94091797	+1288	+6.69726563	-9.75585938	-0.86572266	+37.81494141	+5.38330078	-43.28613281	+1472
+1457970691.92940000	+8.52099609	-6.49072266	-0.86572266	+62.31445313	-5.03173828	-56.49169922	+1700	+8.24853516	-5.79199219	-0.51855469	+6.13037109	-9.71191406	+16.94091797	+1284	+6.69726563	-9.75585938	-0.86572266	+37.81494141	+5.38330078	-43.28613281	+1472
+1457970691.93770000	+8.52978516	-6.49072266	-0.85693359	+62.29248047	-5.16357422	-56.53564453	+1704	+8.25732422	-5.79199219	-0.50976563	+6.06445313	-9.82177734	+17.00683594	+1280	+6.70605469	-9.75146484	-0.86132813	+37.81494141	+5.31738281	-43.37402344	+1472
+1457970691.94190000	+8.53417969	-6.49072266	-0.85693359	+62.27050781	-5.22949219	-56.53564453	+1704	+8.25732422	-5.79199219	-0.50537109	+6.02050781	-9.86572266	+17.02880859	+1280	+6.71044922	-9.75146484	-0.85693359	+37.81494141	+5.29541016	-43.39599609	+1472
+1457970691.94600010	+8.53857422	-6.49072266	-0.85253906	+62.27050781	-5.29541016	-56.53564453	+1704	+8.26171875	-5.79199219	-0.50097656	+5.99853516	-9.93164063	+17.07275391	+1280	+6.71923828	-9.74707031	-0.85253906	+37.79296875	+5.25146484	-43.43994141	+1472
+1457970691.95020010	+8.53857422	-6.49072266	-0.84814453	+62.27050781	-5.33935547	-56.51367188	+1704	+8.26611328	-5.78759766	-0.50097656	+5.95458984	-9.97558594	+17.09472656	+1276	+6.72363281	-9.74707031	-0.84814453	+37.79296875	+5.22949219	-43.48388672	+1476
+1457970691.95440010	+8.54296875	-6.49072266	-0.84814453	+62.24853516	-5.38330078	-56.49169922	+1704	+8.27050781	-5.78759766	-0.49658203	+5.93261719	-9.99755859	+17.13867188	+1276	+6.72802734	-9.74267578	-0.84814453	+37.77099609	+5.18554688	-43.50585938	+1476
+1457970691.95849990	+8.54296875	-6.48632813	-0.84814453	+62.27050781	-5.40527344	-56.46972656	+1704	+8.27050781	-5.78759766	-0.49658203	+5.88867188	-10.01953125	+17.16064453	+1276	+6.72802734	-9.74267578	-0.84375000	+37.77099609	+5.16357422	-43.50585938	+1476
+1457970691.96690010	+8.53857422	-6.48632813	-0.84814453	+62.27050781	-5.42724609	-56.40380859	+1704	+8.27050781	-5.78759766	-0.49218750	+5.86669922	-10.01953125	+17.20458984	+1272	+6.72802734	-9.74267578	-0.84814453	+37.72705078	+5.16357422	-43.48388672	+1476
+1457970691.97100000	+8.53857422	-6.48632813	-0.84814453	+62.27050781	-5.42724609	-56.38183594	+1700	+8.27050781	-5.78759766	-0.49218750	+5.84472656	-9.99755859	+17.22656250	+1272	+6.72802734	-9.74267578	-0.84814453	+37.70507813	+5.16357422	-43.48388672	+1476
+1457970691.97519990	+8.53417969	-6.48632813	-0.84814453	+62.27050781	-5.42724609	-56.33789063	+1700	+8.27050781	-5.78759766	-0.49218750	+5.84472656	-9.97558594	+17.22656250	+1272	+6.72363281	-9.74267578	-0.85253906	+37.68310547	+5.16357422	-43.46191406	+1476
+1457970691.97939990	+8.53417969	-6.48632813	-0.85253906	+62.27050781	-5.42724609	-56.29394531	+1700	+8.27050781	-5.78759766	-0.48779297	+5.84472656	-9.95361328	+17.24853516	+1272	+6.71923828	-9.74267578	-0.85253906	+37.68310547	+5.16357422	-43.41796875	+1476
+1457970691.98350000	+8.53417969	-6.48632813	-0.85253906	+62.27050781	-5.42724609	-56.25000000	+1700	+8.27050781	-5.78759766	-0.48779297	+5.82275391	-9.93164063	+17.24853516	+1268	+6.71923828	-9.74267578	-0.85693359	+37.66113281	+5.16357422	-43.41796875	+1476
+1457970691.98770000	+8.52978516	-6.48632813	-0.85253906	+62.27050781	-5.42724609	-56.22802734	+1700	+8.27050781	-5.78759766	-0.48779297	+5.82275391	-9.90966797	+17.27050781	+1268	+6.71923828	-9.74267578	-0.85693359	+37.66113281	+5.18554688	-43.39599609	+1476
+1457970691.99180010	+8.52978516	-6.48632813	-0.85253906	+62.27050781	-5.42724609	-56.18408203	+1700	+8.26611328	-5.78759766	-0.48779297	+5.82275391	-9.88769531	+17.27050781	+1268	+6.71484375	-9.74267578	-0.85693359	+37.63916016	+5.18554688	-43.37402344	+1472
+1457970691.99600010	+8.52978516	-6.48632813	-0.85253906	+62.27050781	-5.42724609	-56.16210938	+1700	+8.26611328	-5.78759766	-0.48779297	+5.82275391	-9.88769531	+17.27050781	+1268	+6.71484375	-9.74707031	-0.85693359	+37.63916016	+5.18554688	-43.37402344	+1472
+1457970692.00430010	+8.52539063	-6.48632813	-0.85253906	+62.24853516	-5.42724609	-56.11816406	+1696	+8.26611328	-5.78759766	-0.48779297	+5.80078125	-9.84375000	+17.29248047	+1264	+6.71044922	-9.74707031	-0.86132813	+37.63916016	+5.18554688	-43.35205078	+1472
+1457970692.00850010	+8.52539063	-6.48632813	-0.85253906	+62.24853516	-5.42724609	-56.09619141	+1696	+8.26611328	-5.78759766	-0.48779297	+5.80078125	-9.84375000	+17.29248047	+1264	+6.71044922	-9.74707031	-0.86132813	+37.61718750	+5.20751953	-43.35205078	+1468
+1457970692.01270010	+8.52539063	-6.48632813	-0.85253906	+62.22656250	-5.42724609	-56.07421875	+1696	+8.26611328	-5.78759766	-0.48779297	+5.80078125	-9.82177734	+17.31445313	+1264	+6.71044922	-9.74707031	-0.86132813	+37.61718750	+5.20751953	-43.35205078	+1468
+1457970692.01679990	+8.52099609	-6.48632813	-0.85253906	+62.22656250	-5.44921875	-56.05224609	+1696	+8.26611328	-5.78759766	-0.48779297	+5.80078125	-9.79980469	+17.31445313	+1264	+6.71044922	-9.74707031	-0.86132813	+37.61718750	+5.20751953	-43.35205078	+1468
+1457970692.02099990	+8.52099609	-6.48632813	-0.85253906	+62.20458984	-5.44921875	-56.05224609	+1692	+8.26611328	-5.78759766	-0.48779297	+5.77880859	-9.79980469	+17.33642578	+1264	+6.71044922	-9.74707031	-0.86132813	+37.61718750	+5.20751953	-43.35205078	+1468
+1457970692.02519990	+8.52099609	-6.48632813	-0.85253906	+62.18261719	-5.44921875	-56.05224609	+1692	+8.26611328	-5.78759766	-0.48779297	+5.77880859	-9.79980469	+17.33642578	+1264	+6.71044922	-9.74707031	-0.86132813	+37.61718750	+5.20751953	-43.35205078	+1464
+1457970692.03350000	+8.52539063	-6.49072266	-0.84814453	+62.16064453	-5.47119141	-56.05224609	+1692	+8.26611328	-5.78759766	-0.48779297	+5.73486328	-9.79980469	+17.35839844	+1264	+6.71044922	-9.74707031	-0.86132813	+37.61718750	+5.20751953	-43.35205078	+1464
+1457970692.03769990	+8.52539063	-6.49072266	-0.84814453	+62.13867188	-5.49316406	-56.05224609	+1692	+8.26611328	-5.78759766	-0.48779297	+5.73486328	-9.79980469	+17.38037109	+1264	+6.71044922	-9.74707031	-0.86132813	+37.61718750	+5.20751953	-43.35205078	+1464
+1457970692.04180000	+8.52539063	-6.49072266	-0.84814453	+62.11669922	-5.49316406	-56.05224609	+1692	+8.26611328	-5.78759766	-0.48779297	+5.71289063	-9.79980469	+17.38037109	+1260	+6.71044922	-9.74707031	-0.86132813	+37.61718750	+5.20751953	-43.35205078	+1460
+1457970692.04600000	+8.52539063	-6.49072266	-0.84814453	+62.11669922	-5.51513672	-56.07421875	+1692	+8.27050781	-5.78759766	-0.48339844	+5.69091797	-9.79980469	+17.40234375	+1264	+6.71044922	-9.74707031	-0.86132813	+37.61718750	+5.20751953	-43.35205078	+1460
+1457970692.05020000	+8.52978516	-6.49072266	-0.84375000	+62.09472656	-5.53710938	-56.07421875	+1692	+8.27050781	-5.78759766	-0.48339844	+5.66894531	-9.82177734	+17.42431641	+1264	+6.71044922	-9.74707031	-0.86132813	+37.61718750	+5.20751953	-43.35205078	+1460
+1457970692.05430010	+8.52978516	-6.49072266	-0.84375000	+62.07275391	-5.55908203	-56.09619141	+1696	+8.27050781	-5.78759766	-0.48339844	+5.64697266	-9.82177734	+17.42431641	+1264	+6.71044922	-9.74707031	-0.85693359	+37.61718750	+5.20751953	-43.35205078	+1460
+1457970692.05850010	+8.52978516	-6.49072266	-0.83935547	+62.05078125	-5.58105469	-56.11816406	+1696	+8.27490234	-5.78759766	-0.47900391	+5.62500000	-9.84375000	+17.44628906	+1264	+6.71044922	-9.74707031	-0.85693359	+37.61718750	+5.20751953	-43.35205078	+1460
+1457970692.06680010	+8.53417969	-6.49511719	-0.83496094	+62.02880859	-5.62500000	-56.14013672	+1696	+8.27490234	-5.78759766	-0.47900391	+5.58105469	-9.88769531	+17.49023438	+1264	+6.71484375	-9.74267578	-0.85693359	+37.61718750	+5.18554688	-43.37402344	+1460
+1457970692.07100010	+8.53857422	-6.49511719	-0.83496094	+62.00683594	-5.66894531	-56.14013672	+1700	+8.27929688	-5.78759766	-0.47460938	+5.53710938	-9.90966797	+17.51220703	+1264	+6.71484375	-9.74267578	-0.85693359	+37.61718750	+5.18554688	-43.37402344	+1460
+1457970692.07509990	+8.53857422	-6.49511719	-0.83496094	+61.98486328	-5.69091797	-56.16210938	+1700	+8.27929688	-5.78759766	-0.47460938	+5.51513672	-9.90966797	+17.53417969	+1264	+6.71484375	-9.74267578	-0.85253906	+37.61718750	+5.18554688	-43.37402344	+1460
+1457970692.07929990	+8.53857422	-6.49511719	-0.83056641	+61.98486328	-5.71289063	-56.16210938	+1700	+8.27929688	-5.78759766	-0.47460938	+5.49316406	-9.93164063	+17.55615234	+1264	+6.71484375	-9.74267578	-0.85253906	+37.59521484	+5.16357422	-43.37402344	+1460
+1457970692.08349990	+8.53857422	-6.49072266	-0.83056641	+61.96289063	-5.73486328	-56.16210938	+1704	+8.27929688	-5.78759766	-0.47460938	+5.47119141	-9.93164063	+17.55615234	+1268	+6.71923828	-9.74267578	-0.85253906	+37.59521484	+5.16357422	-43.37402344	+1460
+1457970692.08760000	+8.53857422	-6.49072266	-0.83056641	+61.96289063	-5.75683594	-56.16210938	+1704	+8.27929688	-5.78759766	-0.47021484	+5.47119141	-9.95361328	+17.57812500	+1268	+6.71484375	-9.74267578	-0.85253906	+37.57324219	+5.16357422	-43.35205078	+1460
+1457970692.09180000	+8.53857422	-6.49072266	-0.82617188	+61.96289063	-5.75683594	-56.14013672	+1704	+8.28369141	-5.78759766	-0.47021484	+5.44921875	-9.95361328	+17.57812500	+1268	+6.71484375	-9.74267578	-0.85253906	+37.57324219	+5.14160156	-43.35205078	+1460
+1457970692.10010000	+8.53857422	-6.49072266	-0.82617188	+61.94091797	-5.77880859	-56.11816406	+1704	+8.28369141	-5.78759766	-0.47021484	+5.42724609	-9.93164063	+17.60009766	+1268	+6.71484375	-9.73828125	-0.85253906	+37.52929688	+5.14160156	-43.30810547	+1460
+1457970692.10430000	+8.53857422	-6.49072266	-0.82617188	+61.94091797	-5.80078125	-56.09619141	+1704	+8.28369141	-5.78759766	-0.47021484	+5.40527344	-9.93164063	+17.60009766	+1268	+6.71044922	-9.73828125	-0.85693359	+37.50732422	+5.14160156	-43.28613281	+1460
+1457970692.10850000	+8.53857422	-6.49072266	-0.82617188	+61.94091797	-5.80078125	-56.07421875	+1704	+8.27929688	-5.78759766	-0.47021484	+5.40527344	-9.90966797	+17.62207031	+1268	+6.70605469	-9.73828125	-0.85693359	+37.48535156	+5.14160156	-43.26416016	+1460
+1457970692.11260010	+8.53857422	-6.48632813	-0.82617188	+61.94091797	-5.80078125	-56.05224609	+1704	+8.27929688	-5.78759766	-0.47021484	+5.40527344	-9.90966797	+17.62207031	+1268	+6.70605469	-9.73828125	-0.85693359	+37.46337891	+5.14160156	-43.24218750	+1460
+1457970692.11680010	+8.53417969	-6.48632813	-0.82617188	+61.94091797	-5.82275391	-56.03027344	+1704	+8.27929688	-5.78759766	-0.47021484	+5.40527344	-9.88769531	+17.62207031	+1268	+6.70166016	-9.73828125	-0.86132813	+37.44140625	+5.14160156	-43.19824219	+1460
+1457970692.12100010	+8.53417969	-6.48632813	-0.82617188	+61.94091797	-5.82275391	-56.00830078	+1704	+8.27929688	-5.78320313	-0.47021484	+5.38330078	-9.88769531	+17.62207031	+1268	+6.69726563	-9.73828125	-0.86132813	+37.41943359	+5.16357422	-43.17626953	+1460
+1457970692.12509990	+8.53417969	-6.48632813	-0.83056641	+61.94091797	-5.82275391	-55.98632813	+1704	+8.27929688	-5.78320313	-0.47021484	+5.38330078	-9.88769531	+17.62207031	+1268	+6.69726563	-9.73828125	-0.86572266	+37.39746094	+5.16357422	-43.15429688	+1460
+1457970692.13350010	+8.52978516	-6.48632813	-0.83056641	+61.94091797	-5.84472656	-55.94238281	+1704	+8.27929688	-5.78320313	-0.46582031	+5.38330078	-9.86572266	+17.64404297	+1268	+6.68847656	-9.73828125	-0.86572266	+37.35351563	+5.18554688	-43.11035156	+1460
+1457970692.13759990	+8.52978516	-6.48632813	-0.83056641	+61.94091797	-5.84472656	-55.92041016	+1700	+8.27929688	-5.78320313	-0.46582031	+5.36132813	-9.84375000	+17.64404297	+1268	+6.68847656	-9.73828125	-0.86572266	+37.35351563	+5.18554688	-43.08837891	+1460
+1457970692.14179990	+8.52978516	-6.48193359	-0.83056641	+61.94091797	-5.86669922	-55.89843750	+1700	+8.27929688	-5.78320313	-0.46582031	+5.36132813	-9.84375000	+17.64404297	+1272	+6.68847656	-9.73828125	-0.86572266	+37.33154297	+5.20751953	-43.06640625	+1460
+1457970692.14590000	+8.52978516	-6.48193359	-0.83056641	+61.94091797	-5.86669922	-55.87646484	+1700	+8.27929688	-5.78320313	-0.46582031	+5.36132813	-9.84375000	+17.66601563	+1272	+6.68847656	-9.73828125	-0.86572266	+37.33154297	+5.20751953	-43.04443359	+1456
+1457970692.15010000	+8.52978516	-6.48193359	-0.83056641	+61.91894531	-5.88867188	-55.83251953	+1700	+8.27929688	-5.78320313	-0.46582031	+5.33935547	-9.82177734	+17.66601563	+1272	+6.68408203	-9.73828125	-0.86572266	+37.33154297	+5.20751953	-43.02246094	+1456
+1457970692.15430000	+8.52978516	-6.48193359	-0.83056641	+61.91894531	-5.91064453	-55.83251953	+1700	+8.27929688	-5.78320313	-0.46582031	+5.33935547	-9.82177734	+17.68798828	+1272	+6.68847656	-9.73388672	-0.86572266	+37.33154297	+5.20751953	-43.02246094	+1456
+1457970692.16260000	+8.53417969	-6.48193359	-0.82617188	+61.87500000	-5.95458984	-55.78857422	+1700	+8.27929688	-5.78320313	-0.46582031	+5.29541016	-9.82177734	+17.70996094	+1272	+6.68847656	-9.72949219	-0.86132813	+37.33154297	+5.20751953	-43.02246094	+1456
+1457970692.16680000	+8.53417969	-6.48193359	-0.82617188	+61.85302734	-5.99853516	-55.78857422	+1700	+8.27929688	-5.78320313	-0.46142578	+5.27343750	-9.82177734	+17.73193359	+1272	+6.69287109	-9.72949219	-0.85693359	+37.33154297	+5.20751953	-43.00048828	+1456
+1457970692.17090010	+8.53417969	-6.48193359	-0.82617188	+61.83105469	-6.02050781	-55.76660156	+1700	+8.27929688	-5.78320313	-0.46142578	+5.22949219	-9.82177734	+17.75390625	+1272	+6.69287109	-9.72509766	-0.85693359	+37.33154297	+5.20751953	-43.00048828	+1456
+1457970692.17510010	+8.53857422	-6.48193359	-0.82177734	+61.78710938	-6.06445313	-55.74462891	+1704	+8.28369141	-5.78320313	-0.46142578	+5.20751953	-9.82177734	+17.75390625	+1272	+6.69726563	-9.72509766	-0.85253906	+37.30957031	+5.18554688	-43.00048828	+1460
+1457970692.17930010	+8.53857422	-6.48193359	-0.82177734	+61.74316406	-6.08642578	-55.74462891	+1704	+8.28369141	-5.78320313	-0.46142578	+5.16357422	-9.82177734	+17.77587891	+1276	+6.70166016	-9.72070313	-0.85253906	+37.30957031	+5.16357422	-43.00048828	+1460
+1457970692.18759990	+8.54736328	-6.48193359	-0.81738281	+61.65527344	-6.17431641	-55.72265625	+1708	+8.28808594	-5.77880859	-0.45703125	+5.05371094	-9.84375000	+17.84179688	+1276	+6.70605469	-9.71630859	-0.84814453	+37.26562500	+5.11962891	-42.97851563	+1464
+1457970692.19180010	+8.55175781	-6.48193359	-0.81298828	+61.61132813	-6.21826172	-55.72265625	+1712	+8.29248047	-5.77880859	-0.45263672	+5.00976563	-9.84375000	+17.86376953	+1280	+6.71044922	-9.71630859	-0.84814453	+37.24365234	+5.09765625	-42.95654297	+1464
+1457970692.19590000	+8.55175781	-6.48193359	-0.80859375	+61.54541016	-6.26220703	-55.72265625	+1716	+8.29687500	-5.77880859	-0.44824219	+4.92187500	-9.86572266	+17.90771484	+1280	+6.71044922	-9.71191406	-0.84375000	+37.19970703	+5.05371094	-42.95654297	+1468
+1457970692.20009990	+8.55615234	-6.48193359	-0.80859375	+61.47949219	-6.30615234	-55.70068359	+1720	+8.30126953	-5.77880859	-0.44824219	+4.85595703	-9.88769531	+17.92968750	+1284	+6.71044922	-9.71191406	-0.84375000	+37.15576172	+5.03173828	-42.93457031	+1468
+1457970692.20429990	+8.56054688	-6.48193359	-0.80419922	+61.43554688	-6.35009766	-55.70068359	+1720	+8.30566406	-5.77880859	-0.44384766	+4.79003906	-9.90966797	+17.97363281	+1284	+6.71044922	-9.71191406	-0.84814453	+37.08984375	+4.98779297	-42.89062500	+1472
+1457970692.20840000	+8.56054688	-6.48193359	-0.79980469	+61.36962891	-6.39404297	-55.70068359	+1724	+8.31005859	-5.77880859	-0.43945313	+4.72412109	-9.93164063	+17.99560547	+1288	+6.71044922	-9.71191406	-0.84814453	+37.02392578	+4.94384766	-42.86865234	+1472
+1457970692.21260000	+8.56494141	-6.48193359	-0.79980469	+61.32568359	-6.43798828	-55.67871094	+1728	+8.31445313	-5.77880859	-0.43505859	+4.63623047	-9.95361328	+18.01757813	+1292	+6.70605469	-9.71191406	-0.84814453	+36.95800781	+4.92187500	-42.82470703	+1476
+1457970692.22090010	+8.56933594	-6.48193359	-0.79541016	+61.25976563	-6.50390625	-55.70068359	+1736	+8.31884766	-5.77880859	-0.43066406	+4.52636719	-9.99755859	+18.06152344	+1296	+6.70166016	-9.71191406	-0.85693359	+36.82617188	+4.83398438	-42.75878906	+1480
+1457970692.22510000	+8.56933594	-6.47753906	-0.79101563	+61.23779297	-6.54785156	-55.70068359	+1736	+8.32324219	-5.77880859	-0.42626953	+4.48242188	-10.01953125	+18.06152344	+1300	+6.69726563	-9.71191406	-0.85693359	+36.76025391	+4.81201172	-42.71484375	+1480
+1457970692.22919990	+8.56933594	-6.47753906	-0.78662109	+61.19384766	-6.56982422	-55.70068359	+1740	+8.32763672	-5.77880859	-0.42626953	+4.43847656	-10.04150391	+18.06152344	+1300	+6.69287109	-9.71191406	-0.86132813	+36.69433594	+4.79003906	-42.69287109	+1484
+1457970692.23340010	+8.56933594	-6.47753906	-0.78662109	+61.19384766	-6.59179688	-55.70068359	+1744	+8.32763672	-5.77880859	-0.42187500	+4.41650391	-10.04150391	+18.08349609	+1304	+6.68847656	-9.71191406	-0.86132813	+36.62841797	+4.76806641	-42.67089844	+1484
+1457970692.23760010	+8.56933594	-6.47753906	-0.78222656	+61.17187500	-6.61376953	-55.70068359	+1744	+8.32763672	-5.77880859	-0.42187500	+4.39453125	-10.06347656	+18.08349609	+1308	+6.68847656	-9.71630859	-0.86572266	+36.58447266	+4.74609375	-42.62695313	+1484
+1457970692.24169990	+8.57373047	-6.47753906	-0.78222656	+61.14990234	-6.63574219	-55.70068359	+1748	+8.33203125	-5.77880859	-0.42187500	+4.35058594	-10.08544922	+18.08349609	+1308	+6.68408203	-9.71630859	-0.86572266	+36.54052734	+4.72412109	-42.62695313	+1484
+1457970692.25009990	+8.57373047	-6.47753906	-0.77783203	+61.14990234	-6.67968750	-55.72265625	+1752	+8.33203125	-5.77441406	-0.41748047	+4.32861328	-10.10742188	+18.10546875	+1312	+6.67968750	-9.71630859	-0.86572266	+36.47460938	+4.70214844	-42.58300781	+1484
+1457970692.25420000	+8.57373047	-6.47753906	-0.77783203	+61.14990234	-6.70166016	-55.72265625	+1752	+8.33203125	-5.77441406	-0.41748047	+4.30664063	-10.10742188	+18.10546875	+1316	+6.67968750	-9.71630859	-0.86572266	+36.45263672	+4.68017578	-42.58300781	+1484
+1457970692.25840000	+8.57373047	-6.47753906	-0.77783203	+61.14990234	-6.72363281	-55.74462891	+1756	+8.33203125	-5.77441406	-0.41748047	+4.30664063	-10.12939453	+18.12744141	+1316	+6.67968750	-9.71630859	-0.86572266	+36.45263672	+4.65820313	-42.60498047	+1480
+1457970692.26259990	+8.57373047	-6.47753906	-0.77343750	+61.14990234	-6.74560547	-55.76660156	+1756	+8.33642578	-5.77441406	-0.41748047	+4.30664063	-10.12939453	+18.12744141	+1320	+6.67968750	-9.71630859	-0.86572266	+36.43066406	+4.65820313	-42.60498047	+1480
+1457970692.26670000	+8.57373047	-6.47753906	-0.77343750	+61.14990234	-6.74560547	-55.76660156	+1760	+8.33642578	-5.77441406	-0.41308594	+4.28466797	-10.15136719	+18.12744141	+1320	+6.68408203	-9.71630859	-0.86572266	+36.43066406	+4.63623047	-42.60498047	+1480
+1457970692.27090000	+8.57812500	-6.47753906	-0.77343750	+61.14990234	-6.76757813	-55.76660156	+1760	+8.33642578	-5.77441406	-0.41308594	+4.28466797	-10.15136719	+18.12744141	+1320	+6.68408203	-9.71630859	-0.86132813	+36.43066406	+4.63623047	-42.62695313	+1480
+1457970692.27920010	+8.57812500	-6.47753906	-0.77343750	+61.14990234	-6.81152344	-55.78857422	+1764	+8.33642578	-5.77441406	-0.41308594	+4.28466797	-10.17333984	+18.14941406	+1324	+6.68847656	-9.71191406	-0.86132813	+36.45263672	+4.61425781	-42.67089844	+1480
+1457970692.28340010	+8.57812500	-6.47753906	-0.76904297	+61.14990234	-6.81152344	-55.81054688	+1768	+8.33642578	-5.77441406	-0.41308594	+4.28466797	-10.19531250	+18.14941406	+1328	+6.69287109	-9.71191406	-0.85693359	+36.45263672	+4.61425781	-42.67089844	+1480
+1457970692.28760000	+8.57812500	-6.47753906	-0.76904297	+61.14990234	-6.83349609	-55.81054688	+1768	+8.33642578	-5.77441406	-0.41308594	+4.28466797	-10.19531250	+18.14941406	+1328	+6.69287109	-9.71191406	-0.85693359	+36.47460938	+4.59228516	-42.69287109	+1480
+1457970692.29169990	+8.57812500	-6.47753906	-0.76904297	+61.17187500	-6.85546875	-55.83251953	+1772	+8.34082031	-5.77441406	-0.41308594	+4.28466797	-10.21728516	+18.17138672	+1328	+6.69726563	-9.71191406	-0.85253906	+36.47460938	+4.59228516	-42.71484375	+1480
+1457970692.29590010	+8.58251953	-6.47753906	-0.76904297	+61.17187500	-6.85546875	-55.83251953	+1772	+8.34082031	-5.77441406	-0.41308594	+4.28466797	-10.23925781	+18.17138672	+1328	+6.70166016	-9.70751953	-0.85253906	+36.49658203	+4.57031250	-42.73681641	+1480
+1457970692.30000000	+8.58251953	-6.47753906	-0.76904297	+61.17187500	-6.87744141	-55.85449219	+1776	+8.34082031	-5.77441406	-0.41308594	+4.28466797	-10.23925781	+18.17138672	+1332	+6.70166016	-9.70751953	-0.84814453	+36.51855469	+4.57031250	-42.75878906	+1484
+1457970692.30419990	+8.58251953	-6.47753906	-0.76904297	+61.17187500	-6.87744141	-55.85449219	+1776	+8.34082031	-5.77441406	-0.41308594	+4.28466797	-10.26123047	+18.17138672	+1332	+6.70605469	-9.70751953	-0.84814453	+36.51855469	+4.54833984	-42.78076172	+1484
+1457970692.31250000	+8.58251953	-6.47753906	-0.76904297	+61.17187500	-6.89941406	-55.87646484	+1780	+8.34082031	-5.77441406	-0.40869141	+4.28466797	-10.28320313	+18.17138672	+1332	+6.71044922	-9.70751953	-0.84375000	+36.54052734	+4.52636719	-42.82470703	+1484
+1457970692.31670000	+8.58251953	-6.47753906	-0.76904297	+61.17187500	-6.92138672	-55.89843750	+1780	+8.34082031	-5.77441406	-0.40869141	+4.28466797	-10.28320313	+18.17138672	+1336	+6.71044922	-9.70751953	-0.84375000	+36.54052734	+4.52636719	-42.84667969	+1484
+1457970692.32090000	+8.58691406	-6.47753906	-0.76464844	+61.17187500	-6.92138672	-55.89843750	+1784	+8.34082031	-5.77441406	-0.40869141	+4.28466797	-10.28320313	+18.17138672	+1336	+6.71484375	-9.70751953	-0.84375000	+36.56250000	+4.50439453	-42.84667969	+1484
+1457970692.32500000	+8.58691406	-6.47753906	-0.76464844	+61.17187500	-6.92138672	-55.89843750	+1784	+8.34082031	-5.77441406	-0.40869141	+4.28466797	-10.30517578	+18.17138672	+1336	+6.71484375	-9.70751953	-0.83935547	+36.56250000	+4.50439453	-42.86865234	+1484
+1457970692.32920000	+8.58691406	-6.47753906	-0.76464844	+61.17187500	-6.94335938	-55.92041016	+1784	+8.34082031	-5.77441406	-0.40869141	+4.28466797	-10.30517578	+18.14941406	+1336	+6.71484375	-9.70751953	-0.83935547	+36.54052734	+4.50439453	-42.86865234	+1484
+1457970692.33750010	+8.58691406	-6.47753906	-0.76464844	+61.19384766	-6.94335938	-55.94238281	+1788	+8.34082031	-5.77441406	-0.40869141	+4.28466797	-10.32714844	+18.14941406	+1340	+6.71484375	-9.70751953	-0.83935547	+36.54052734	+4.48242188	-42.89062500	+1484
+1457970692.34170010	+8.58691406	-6.47753906	-0.76464844	+61.19384766	-6.94335938	-55.94238281	+1788	+8.34082031	-5.77441406	-0.40869141	+4.28466797	-10.32714844	+18.14941406	+1340	+6.71484375	-9.70751953	-0.84375000	+36.51855469	+4.48242188	-42.89062500	+1484
+1457970692.34590010	+8.58691406	-6.47753906	-0.76464844	+61.19384766	-6.94335938	-55.94238281	+1792	+8.34082031	-5.77441406	-0.40869141	+4.28466797	-10.34912109	+18.14941406	+1340	+6.71044922	-9.70751953	-0.84375000	+36.51855469	+4.48242188	-42.89062500	+1484
+1457970692.34999990	+8.58691406	-6.47753906	-0.76464844	+61.19384766	-6.94335938	-55.94238281	+1792	+8.34521484	-5.77441406	-0.40869141	+4.28466797	-10.34912109	+18.14941406	+1340	+6.71044922	-9.70751953	-0.84375000	+36.49658203	+4.48242188	-42.86865234	+1484
+1457970692.35419990	+8.58691406	-6.47753906	-0.76464844	+61.19384766	-6.94335938	-55.94238281	+1792	+8.34521484	-5.77441406	-0.40869141	+4.30664063	-10.34912109	+18.12744141	+1340	+6.71044922	-9.71191406	-0.84375000	+36.49658203	+4.46044922	-42.86865234	+1488
+1457970692.35840010	+8.58691406	-6.47753906	-0.76464844	+61.21582031	-6.94335938	-55.96435547	+1796	+8.34521484	-5.77441406	-0.40869141	+4.30664063	-10.34912109	+18.12744141	+1340	+6.71044922	-9.71191406	-0.84375000	+36.47460938	+4.46044922	-42.86865234	+1488
+1457970692.36250000	+8.58691406	-6.47753906	-0.76464844	+61.21582031	-6.94335938	-55.96435547	+1796	+8.34521484	-5.77441406	-0.40869141	+4.30664063	-10.37109375	+18.12744141	+1344	+6.71044922	-9.71191406	-0.84814453	+36.47460938	+4.46044922	-42.86865234	+1488
+1457970692.37089990	+8.58691406	-6.47753906	-0.76464844	+61.21582031	-6.94335938	-55.96435547	+1800	+8.34521484	-5.77441406	-0.40869141	+4.30664063	-10.37109375	+18.12744141	+1344	+6.70605469	-9.71191406	-0.84814453	+36.45263672	+4.46044922	-42.86865234	+1488
+1457970692.37500000	+8.58691406	-6.47753906	-0.76464844	+61.23779297	-6.94335938	-55.96435547	+1800	+8.34521484	-5.77441406	-0.40869141	+4.30664063	-10.37109375	+18.12744141	+1344	+6.70605469	-9.71191406	-0.84814453	+36.45263672	+4.46044922	-42.86865234	+1488
+1457970692.37920000	+8.58691406	-6.47753906	-0.76904297	+61.23779297	-6.94335938	-55.96435547	+1800	+8.34521484	-5.77441406	-0.40869141	+4.30664063	-10.37109375	+18.10546875	+1344	+6.70605469	-9.71191406	-0.84814453	+36.45263672	+4.46044922	-42.86865234	+1488
+1457970692.38330010	+8.58691406	-6.47753906	-0.76904297	+61.25976563	-6.94335938	-55.96435547	+1800	+8.34521484	-5.77441406	-0.40869141	+4.30664063	-10.37109375	+18.10546875	+1344	+6.70605469	-9.71630859	-0.84814453	+36.45263672	+4.46044922	-42.86865234	+1488
+1457970692.38750000	+8.58691406	-6.47753906	-0.76904297	+61.25976563	-6.94335938	-55.96435547	+1804	+8.34521484	-5.77441406	-0.40869141	+4.32861328	-10.37109375	+18.10546875	+1344	+6.70605469	-9.71630859	-0.85253906	+36.45263672	+4.46044922	-42.86865234	+1488
+1457970692.39170000	+8.58691406	-6.47753906	-0.76904297	+61.25976563	-6.94335938	-55.96435547	+1804	+8.34521484	-5.77441406	-0.40869141	+4.32861328	-10.37109375	+18.10546875	+1348	+6.70605469	-9.71630859	-0.85253906	+36.45263672	+4.46044922	-42.86865234	+1488
+1457970692.39580010	+8.58691406	-6.47753906	-0.76904297	+61.28173828	-6.94335938	-55.96435547	+1804	+8.34521484	-5.77441406	-0.40869141	+4.32861328	-10.37109375	+18.10546875	+1348	+6.70605469	-9.71630859	-0.84814453	+36.45263672	+4.48242188	-42.89062500	+1488
+1457970692.40000010	+8.58691406	-6.47753906	-0.76904297	+61.28173828	-6.94335938	-55.96435547	+1804	+8.34521484	-5.77441406	-0.40869141	+4.32861328	-10.37109375	+18.10546875	+1348	+6.70605469	-9.71630859	-0.84814453	+36.45263672	+4.48242188	-42.89062500	+1488
+1457970692.40829990	+8.58691406	-6.47753906	-0.76904297	+61.30371094	-6.94335938	-55.96435547	+1808	+8.34521484	-5.77441406	-0.40869141	+4.32861328	-10.37109375	+18.10546875	+1348	+6.71044922	-9.71630859	-0.84814453	+36.47460938	+4.48242188	-42.91259766	+1488
+1457970692.41249990	+8.58691406	-6.47753906	-0.76904297	+61.30371094	-6.94335938	-55.96435547	+1808	+8.34521484	-5.77441406	-0.40869141	+4.32861328	-10.37109375	+18.10546875	+1348	+6.71044922	-9.71191406	-0.84814453	+36.49658203	+4.48242188	-42.93457031	+1488
+1457970692.41669990	+8.58691406	-6.47753906	-0.76904297	+61.30371094	-6.94335938	-55.96435547	+1808	+8.34521484	-5.77441406	-0.40869141	+4.32861328	-10.37109375	+18.10546875	+1348	+6.71044922	-9.71191406	-0.84375000	+36.51855469	+4.50439453	-42.95654297	+1488
+1457970692.42080000	+8.58691406	-6.48193359	-0.76904297	+61.32568359	-6.94335938	-55.96435547	+1808	+8.34521484	-5.77441406	-0.40869141	+4.35058594	-10.37109375	+18.10546875	+1348	+6.71484375	-9.71191406	-0.84375000	+36.54052734	+4.50439453	-42.97851563	+1488
+1457970692.42500000	+8.58691406	-6.48193359	-0.76904297	+61.32568359	-6.94335938	-55.98632813	+1808	+8.34521484	-5.77441406	-0.40869141	+4.35058594	-10.37109375	+18.08349609	+1348	+6.71484375	-9.71191406	-0.84375000	+36.54052734	+4.50439453	-43.00048828	+1492
+1457970692.42919990	+8.58691406	-6.48193359	-0.76904297	+61.32568359	-6.92138672	-55.98632813	+1808	+8.34521484	-5.77441406	-0.40869141	+4.35058594	-10.37109375	+18.08349609	+1352	+6.71923828	-9.71191406	-0.83935547	+36.56250000	+4.50439453	-43.02246094	+1492
+1457970692.43750000	+8.58691406	-6.48193359	-0.76904297	+61.34765625	-6.92138672	-55.98632813	+1812	+8.34521484	-5.77441406	-0.40869141	+4.35058594	-10.37109375	+18.08349609	+1352	+6.71923828	-9.71191406	-0.83935547	+36.58447266	+4.52636719	-43.06640625	+1492
+1457970692.44170000	+8.58691406	-6.48193359	-0.77343750	+61.34765625	-6.92138672	-55.98632813	+1812	+8.34521484	-5.77441406	-0.40869141	+4.35058594	-10.39306641	+18.08349609	+1352	+6.71923828	-9.71191406	-0.83496094	+36.60644531	+4.52636719	-43.08837891	+1496
+1457970692.44580010	+8.58691406	-6.48193359	-0.77343750	+61.36962891	-6.92138672	-56.00830078	+1812	+8.34521484	-5.77441406	-0.40869141	+4.35058594	-10.39306641	+18.06152344	+1352	+6.72363281	-9.71191406	-0.83496094	+36.60644531	+4.52636719	-43.08837891	+1496
+1457970692.45000000	+8.59130859	-6.48193359	-0.77343750	+61.36962891	-6.89941406	-56.00830078	+1812	+8.34521484	-5.77880859	-0.40869141	+4.37255859	-10.39306641	+18.06152344	+1352	+6.72363281	-9.71630859	-0.83496094	+36.60644531	+4.54833984	-43.11035156	+1496
+1457970692.45409990	+8.59130859	-6.48193359	-0.77343750	+61.36962891	-6.89941406	-56.00830078	+1812	+8.34521484	-5.77880859	-0.40869141	+4.37255859	-10.39306641	+18.03955078	+1352	+6.72363281	-9.71630859	-0.83496094	+36.60644531	+4.54833984	-43.13232422	+1496
+1457970692.45830010	+8.59130859	-6.48193359	-0.77343750	+61.39160156	-6.89941406	-56.03027344	+1812	+8.34521484	-5.77880859	-0.40869141	+4.37255859	-10.39306641	+18.03955078	+1352	+6.72363281	-9.71630859	-0.83496094	+36.60644531	+4.54833984	-43.13232422	+1496
+1457970692.46250010	+8.59130859	-6.48193359	-0.77343750	+61.39160156	-6.87744141	-56.03027344	+1812	+8.34521484	-5.77880859	-0.40869141	+4.37255859	-10.39306641	+18.01757813	+1352	+6.71923828	-9.71630859	-0.83496094	+36.60644531	+4.54833984	-43.15429688	+1496
+1457970692.46659990	+8.59130859	-6.48193359	-0.77343750	+61.39160156	-6.87744141	-56.05224609	+1812	+8.34521484	-5.77880859	-0.40869141	+4.37255859	-10.41503906	+18.01757813	+1352	+6.71923828	-9.72070313	-0.83496094	+36.58447266	+4.54833984	-43.15429688	+1496
+1457970692.47499990	+8.59130859	-6.48193359	-0.77343750	+61.41357422	-6.85546875	-56.07421875	+1812	+8.34521484	-5.77880859	-0.41308594	+4.39453125	-10.41503906	+17.97363281	+1352	+6.71484375	-9.72070313	-0.83935547	+36.56250000	+4.57031250	-43.15429688	+1496
+1457970692.47910000	+8.59130859	-6.48193359	-0.77343750	+61.41357422	-6.85546875	-56.09619141	+1812	+8.34521484	-5.77880859	-0.41308594	+4.39453125	-10.41503906	+17.95166016	+1352	+6.71484375	-9.72509766	-0.83935547	+36.54052734	+4.57031250	-43.15429688	+1500
+1457970692.48330000	+8.59130859	-6.48193359	-0.77343750	+61.41357422	-6.85546875	-56.09619141	+1812	+8.34521484	-5.77880859	-0.41308594	+4.39453125	-10.43701172	+17.92968750	+1352	+6.71044922	-9.72509766	-0.84375000	+36.54052734	+4.57031250	-43.15429688	+1500
+1457970692.48750000	+8.59130859	-6.48193359	-0.77343750	+61.41357422	-6.83349609	-56.11816406	+1812	+8.34521484	-5.77880859	-0.41308594	+4.41650391	-10.43701172	+17.90771484	+1352	+6.71044922	-9.72509766	-0.84375000	+36.51855469	+4.57031250	-43.15429688	+1500
+1457970692.49160000	+8.59130859	-6.48193359	-0.77343750	+61.41357422	-6.83349609	-56.14013672	+1812	+8.34521484	-5.77880859	-0.41308594	+4.41650391	-10.43701172	+17.88574219	+1352	+6.71044922	-9.72949219	-0.84814453	+36.49658203	+4.57031250	-43.17626953	+1500
+1457970692.49580000	+8.59130859	-6.48193359	-0.77343750	+61.41357422	-6.83349609	-56.16210938	+1812	+8.34521484	-5.77880859	-0.41308594	+4.41650391	-10.45898438	+17.86376953	+1352	+6.70605469	-9.72949219	-0.84814453	+36.47460938	+4.54833984	-43.17626953	+1496
+1457970692.50000000	+8.59130859	-6.48193359	-0.77343750	+61.41357422	-6.83349609	-56.18408203	+1812	+8.34521484	-5.77880859	-0.41308594	+4.41650391	-10.45898438	+17.84179688	+1352	+6.70605469	-9.72949219	-0.84814453	+36.47460938	+4.54833984	-43.19824219	+1496
+1457970692.50830010	+8.59130859	-6.48193359	-0.77343750	+61.41357422	-6.81152344	-56.20605469	+1812	+8.34521484	-5.77880859	-0.41308594	+4.41650391	-10.48095703	+17.79785156	+1352	+6.70605469	-9.73388672	-0.84814453	+36.47460938	+4.54833984	-43.22021484	+1496
+1457970692.51250000	+8.59130859	-6.48193359	-0.77343750	+61.41357422	-6.81152344	-56.22802734	+1812	+8.34521484	-5.78320313	-0.41308594	+4.41650391	-10.50292969	+17.77587891	+1356	+6.71044922	-9.73388672	-0.84814453	+36.47460938	+4.54833984	-43.24218750	+1492
+1457970692.51659990	+8.59130859	-6.48193359	-0.77343750	+61.41357422	-6.81152344	-56.25000000	+1812	+8.34960938	-5.78320313	-0.41308594	+4.43847656	-10.52490234	+17.75390625	+1356	+6.71044922	-9.73388672	-0.84814453	+36.47460938	+4.54833984	-43.26416016	+1492
+1457970692.52080010	+8.59570313	-6.48193359	-0.77343750	+61.41357422	-6.81152344	-56.27197266	+1812	+8.34960938	-5.78320313	-0.41308594	+4.43847656	-10.52490234	+17.73193359	+1356	+6.71484375	-9.73388672	-0.84814453	+36.49658203	+4.52636719	-43.28613281	+1492
+1457970692.52500010	+8.59570313	-6.48193359	-0.77343750	+61.41357422	-6.83349609	-56.29394531	+1812	+8.34960938	-5.78320313	-0.41308594	+4.43847656	-10.54687500	+17.70996094	+1356	+6.71484375	-9.73388672	-0.84375000	+36.51855469	+4.52636719	-43.33007813	+1492
+1457970692.52909990	+8.59570313	-6.48193359	-0.77343750	+61.41357422	-6.83349609	-56.31591797	+1816	+8.34960938	-5.78320313	-0.41308594	+4.43847656	-10.56884766	+17.68798828	+1356	+6.71923828	-9.73388672	-0.84375000	+36.54052734	+4.52636719	-43.35205078	+1492
+1457970692.53329990	+8.59570313	-6.48193359	-0.77343750	+61.41357422	-6.83349609	-56.33789063	+1816	+8.34960938	-5.78320313	-0.41308594	+4.41650391	-10.59082031	+17.66601563	+1356	+6.72363281	-9.72949219	-0.83935547	+36.56250000	+4.52636719	-43.39599609	+1492
+1457970692.54160000	+8.59570313	-6.48632813	-0.77343750	+61.41357422	-6.83349609	-56.38183594	+1816	+8.34960938	-5.78320313	-0.41308594	+4.41650391	-10.61279297	+17.62207031	+1356	+6.72802734	-9.72949219	-0.83496094	+36.60644531	+4.50439453	-43.48388672	+1496
+1457970692.54580000	+8.59570313	-6.48632813	-0.77343750	+61.41357422	-6.83349609	-56.40380859	+1816	+8.34960938	-5.78320313	-0.41308594	+4.41650391	-10.63476563	+17.60009766	+1356	+6.73242188	-9.72949219	-0.83056641	+36.62841797	+4.50439453	-43.50585938	+1496
+1457970692.54990010	+8.60009766	-6.48632813	-0.77343750	+61.43554688	-6.83349609	-56.40380859	+1816	+8.34960938	-5.78320313	-0.41308594	+4.41650391	-10.65673828	+17.57812500	+1356	+6.73681641	-9.72949219	-0.83056641	+36.65039063	+4.50439453	-43.54980469	+1496
+1457970692.55410000	+8.60009766	-6.48632813	-0.77343750	+61.43554688	-6.83349609	-56.42578125	+1816	+8.34960938	-5.78320313	-0.41308594	+4.41650391	-10.65673828	+17.55615234	+1356	+6.73681641	-9.72509766	-0.82617188	+36.67236328	+4.50439453	-43.59375000	+1496
+1457970692.55830000	+8.60009766	-6.48632813	-0.77343750	+61.43554688	-6.81152344	-56.44775391	+1816	+8.34960938	-5.78320313	-0.41308594	+4.41650391	-10.67871094	+17.53417969	+1356	+6.74121094	-9.72509766	-0.82617188	+36.69433594	+4.50439453	-43.61572266	+1500
+1457970692.56240010	+8.60009766	-6.48632813	-0.77343750	+61.43554688	-6.81152344	-56.46972656	+1820	+8.34960938	-5.78320313	-0.41308594	+4.41650391	-10.70068359	+17.51220703	+1356	+6.74121094	-9.72509766	-0.82177734	+36.71630859	+4.48242188	-43.65966797	+1500
+1457970692.57080010	+8.60009766	-6.48632813	-0.77343750	+61.43554688	-6.81152344	-56.49169922	+1820	+8.34960938	-5.78320313	-0.41748047	+4.41650391	-10.70068359	+17.44628906	+1356	+6.74121094	-9.72509766	-0.82177734	+36.73828125	+4.48242188	-43.68164063	+1500
+1457970692.57489990	+8.60009766	-6.48632813	-0.77343750	+61.43554688	-6.81152344	-56.49169922	+1820	+8.34960938	-5.78320313	-0.41748047	+4.41650391	-10.72265625	+17.42431641	+1356	+6.74121094	-9.72509766	-0.82177734	+36.73828125	+4.48242188	-43.70361328	+1500
+1457970692.57909990	+8.59570313	-6.48632813	-0.77343750	+61.43554688	-6.78955078	-56.49169922	+1820	+8.34960938	-5.78320313	-0.41748047	+4.41650391	-10.72265625	+17.40234375	+1356	+6.74121094	-9.72509766	-0.82177734	+36.73828125	+4.48242188	-43.72558594	+1500
+1457970692.58330010	+8.59570313	-6.48632813	-0.77343750	+61.43554688	-6.78955078	-56.51367188	+1820	+8.34960938	-5.78320313	-0.41748047	+4.41650391	-10.72265625	+17.35839844	+1356	+6.74121094	-9.72949219	-0.82177734	+36.73828125	+4.48242188	-43.72558594	+1500
+1457970692.58740000	+8.59570313	-6.48632813	-0.77343750	+61.43554688	-6.78955078	-56.51367188	+1820	+8.34960938	-5.78320313	-0.41748047	+4.41650391	-10.72265625	+17.33642578	+1356	+6.74121094	-9.72949219	-0.82617188	+36.73828125	+4.48242188	-43.72558594	+1500
+1457970692.59159990	+8.59570313	-6.48632813	-0.77343750	+61.43554688	-6.76757813	-56.51367188	+1820	+8.34960938	-5.78320313	-0.41748047	+4.41650391	-10.72265625	+17.31445313	+1356	+6.73681641	-9.72949219	-0.82617188	+36.71630859	+4.48242188	-43.72558594	+1500
+1457970692.59990000	+8.59570313	-6.48632813	-0.77343750	+61.43554688	-6.76757813	-56.53564453	+1816	+8.34521484	-5.78320313	-0.41748047	+4.41650391	-10.72265625	+17.27050781	+1356	+6.73242188	-9.73388672	-0.83056641	+36.69433594	+4.50439453	-43.70361328	+1500
+1457970692.60410000	+8.59570313	-6.48632813	-0.77343750	+61.43554688	-6.74560547	-56.53564453	+1816	+8.34521484	-5.78320313	-0.41748047	+4.41650391	-10.72265625	+17.24853516	+1356	+6.73242188	-9.73388672	-0.83056641	+36.69433594	+4.50439453	-43.70361328	+1500
+1457970692.60820010	+8.59570313	-6.48193359	-0.77343750	+61.43554688	-6.74560547	-56.53564453	+1816	+8.34521484	-5.78320313	-0.41748047	+4.41650391	-10.72265625	+17.22656250	+1356	+6.72802734	-9.73388672	-0.83496094	+36.67236328	+4.50439453	-43.70361328	+1500
+1457970692.61240010	+8.59570313	-6.48193359	-0.77343750	+61.43554688	-6.74560547	-56.55761719	+1816	+8.34521484	-5.78320313	-0.42187500	+4.41650391	-10.72265625	+17.20458984	+1356	+6.72802734	-9.73388672	-0.83496094	+36.65039063	+4.50439453	-43.70361328	+1500
+1457970692.61660000	+8.59130859	-6.48193359	-0.77343750	+61.43554688	-6.74560547	-56.55761719	+1816	+8.34521484	-5.78320313	-0.42187500	+4.41650391	-10.72265625	+17.18261719	+1356	+6.72363281	-9.73828125	-0.83935547	+36.65039063	+4.48242188	-43.68164063	+1500
+1457970692.62069990	+8.59130859	-6.48193359	-0.77343750	+61.43554688	-6.74560547	-56.55761719	+1816	+8.34521484	-5.78320313	-0.42187500	+4.41650391	-10.72265625	+17.18261719	+1356	+6.72363281	-9.73828125	-0.83935547	+36.65039063	+4.48242188	-43.68164063	+1500
+1457970692.62490010	+8.59130859	-6.48193359	-0.77343750	+61.43554688	-6.74560547	-56.57958984	+1816	+8.34521484	-5.78320313	-0.42187500	+4.39453125	-10.72265625	+17.18261719	+1356	+6.72363281	-9.73828125	-0.83935547	+36.62841797	+4.48242188	-43.68164063	+1500
+1457970692.63319990	+8.59130859	-6.48193359	-0.77343750	+61.43554688	-6.72363281	-56.60156250	+1812	+8.34521484	-5.78759766	-0.42187500	+4.39453125	-10.72265625	+17.16064453	+1352	+6.71923828	-9.73828125	-0.83935547	+36.62841797	+4.48242188	-43.70361328	+1496
+1457970692.63739990	+8.59130859	-6.48193359	-0.77343750	+61.43554688	-6.72363281	-56.60156250	+1812	+8.34521484	-5.78759766	-0.42187500	+4.39453125	-10.74462891	+17.16064453	+1352	+6.71923828	-9.73828125	-0.83935547	+36.62841797	+4.48242188	-43.72558594	+1496
+1457970692.64159990	+8.59130859	-6.48193359	-0.77343750	+61.43554688	-6.72363281	-56.62353516	+1812	+8.34521484	-5.78759766	-0.42187500	+4.39453125	-10.74462891	+17.16064453	+1352	+6.72363281	-9.74267578	-0.83935547	+36.65039063	+4.48242188	-43.74755859	+1492
+1457970692.64570000	+8.59130859	-6.48632813	-0.77343750	+61.43554688	-6.72363281	-56.64550781	+1812	+8.34960938	-5.78759766	-0.42187500	+4.39453125	-10.74462891	+17.16064453	+1352	+6.72363281	-9.73828125	-0.83935547	+36.65039063	+4.48242188	-43.74755859	+1492
+1457970692.64990000	+8.59130859	-6.48632813	-0.77343750	+61.43554688	-6.74560547	-56.64550781	+1812	+8.34960938	-5.78759766	-0.42187500	+4.37255859	-10.74462891	+17.16064453	+1352	+6.72363281	-9.73828125	-0.83935547	+36.67236328	+4.46044922	-43.76953125	+1492
+1457970692.65409990	+8.59570313	-6.48632813	-0.77343750	+61.43554688	-6.74560547	-56.66748047	+1812	+8.34960938	-5.78759766	-0.42187500	+4.37255859	-10.74462891	+17.16064453	+1352	+6.72802734	-9.73828125	-0.83496094	+36.69433594	+4.46044922	-43.79150391	+1492
+1457970692.65820000	+8.59570313	-6.48632813	-0.77343750	+61.43554688	-6.74560547	-56.68945313	+1812	+8.34960938	-5.78759766	-0.42187500	+4.37255859	-10.74462891	+17.16064453	+1352	+6.72802734	-9.73828125	-0.83496094	+36.69433594	+4.46044922	-43.81347656	+1492
+1457970692.66240000	+8.59570313	-6.48632813	-0.77343750	+61.43554688	-6.74560547	-56.71142578	+1812	+8.34960938	-5.78759766	-0.42187500	+4.37255859	-10.76660156	+17.16064453	+1352	+6.73242188	-9.73828125	-0.83056641	+36.71630859	+4.43847656	-43.85742188	+1492
+1457970692.67070010	+8.59570313	-6.48632813	-0.77343750	+61.43554688	-6.76757813	-56.77734375	+1812	+8.34960938	-5.78759766	-0.42187500	+4.37255859	-10.76660156	+17.18261719	+1348	+6.73681641	-9.73828125	-0.83056641	+36.76025391	+4.43847656	-43.90136719	+1492
+1457970692.67490010	+8.60009766	-6.48632813	-0.77343750	+61.43554688	-6.76757813	-56.79931641	+1816	+8.34960938	-5.78759766	-0.42187500	+4.35058594	-10.76660156	+17.18261719	+1348	+6.73681641	-9.73828125	-0.82617188	+36.76025391	+4.43847656	-43.92333984	+1492
+1457970692.67910000	+8.60009766	-6.48632813	-0.77343750	+61.43554688	-6.76757813	-56.84326172	+1816	+8.34960938	-5.78759766	-0.42187500	+4.35058594	-10.76660156	+17.18261719	+1348	+6.74121094	-9.73828125	-0.82617188	+36.78222656	+4.41650391	-43.94531250	+1492
+1457970692.68319990	+8.60009766	-6.48632813	-0.76904297	+61.43554688	-6.78955078	-56.86523438	+1816	+8.34960938	-5.78759766	-0.42187500	+4.35058594	-10.76660156	+17.20458984	+1348	+6.74121094	-9.73828125	-0.82617188	+36.80419922	+4.41650391	-43.96728516	+1492
+1457970692.68740010	+8.60009766	-6.48632813	-0.76904297	+61.43554688	-6.78955078	-56.88720703	+1816	+8.34960938	-5.78759766	-0.42187500	+4.35058594	-10.76660156	+17.20458984	+1348	+6.74560547	-9.73828125	-0.82617188	+36.80419922	+4.39453125	-43.98925781	+1492
+1457970692.69149990	+8.60009766	-6.48632813	-0.76904297	+61.43554688	-6.78955078	-56.93115234	+1816	+8.34960938	-5.78759766	-0.42187500	+4.35058594	-10.78857422	+17.20458984	+1348	+6.74560547	-9.73388672	-0.82177734	+36.82617188	+4.39453125	-43.98925781	+1492
+1457970692.69989990	+8.60449219	-6.48632813	-0.76904297	+61.43554688	-6.81152344	-56.97509766	+1820	+8.34960938	-5.78759766	-0.42187500	+4.35058594	-10.78857422	+17.22656250	+1348	+6.74560547	-9.73828125	-0.82177734	+36.82617188	+4.37255859	-44.01123047	+1488
+1457970692.70400000	+8.60449219	-6.49072266	-0.76464844	+61.41357422	-6.81152344	-56.99707031	+1820	+8.34960938	-5.78759766	-0.42187500	+4.35058594	-10.78857422	+17.22656250	+1348	+6.74560547	-9.73828125	-0.82617188	+36.82617188	+4.37255859	-44.03320313	+1488
+1457970692.70820000	+8.60449219	-6.49072266	-0.76464844	+61.41357422	-6.81152344	-57.01904297	+1820	+8.34960938	-5.78759766	-0.42187500	+4.32861328	-10.78857422	+17.22656250	+1348	+6.74560547	-9.73828125	-0.82617188	+36.80419922	+4.35058594	-44.03320313	+1488
+1457970692.71240000	+8.60009766	-6.49072266	-0.76464844	+61.41357422	-6.81152344	-57.01904297	+1824	+8.34960938	-5.78759766	-0.42187500	+4.32861328	-10.78857422	+17.24853516	+1348	+6.74560547	-9.73828125	-0.82617188	+36.80419922	+4.35058594	-44.01123047	+1488
+1457970692.71650000	+8.60009766	-6.49072266	-0.76464844	+61.41357422	-6.83349609	-57.04101563	+1824	+8.34960938	-5.78759766	-0.42187500	+4.32861328	-10.78857422	+17.24853516	+1348	+6.74560547	-9.73828125	-0.83056641	+36.78222656	+4.35058594	-44.01123047	+1488
+1457970692.72070000	+8.60009766	-6.49072266	-0.76464844	+61.41357422	-6.83349609	-57.04101563	+1824	+8.35400391	-5.78759766	-0.42187500	+4.32861328	-10.78857422	+17.27050781	+1348	+6.74121094	-9.74267578	-0.83056641	+36.76025391	+4.32861328	-44.01123047	+1488
+1457970692.72490000	+8.60009766	-6.49072266	-0.76464844	+61.41357422	-6.83349609	-57.06298828	+1824	+8.35400391	-5.78759766	-0.42187500	+4.30664063	-10.78857422	+17.29248047	+1348	+6.74121094	-9.74267578	-0.83056641	+36.76025391	+4.32861328	-43.98925781	+1488
+1457970692.72900010	+8.60009766	-6.49072266	-0.76464844	+61.41357422	-6.83349609	-57.06298828	+1824	+8.35400391	-5.79199219	-0.42187500	+4.30664063	-10.78857422	+17.29248047	+1348	+6.74121094	-9.74267578	-0.83496094	+36.73828125	+4.32861328	-43.98925781	+1484
+1457970692.73740010	+8.60009766	-6.49072266	-0.76464844	+61.41357422	-6.83349609	-57.08496094	+1828	+8.35400391	-5.79199219	-0.41748047	+4.28466797	-10.78857422	+17.33642578	+1348	+6.73681641	-9.74267578	-0.83496094	+36.71630859	+4.30664063	-43.98925781	+1484
+1457970692.74149990	+8.60009766	-6.49072266	-0.76464844	+61.41357422	-6.83349609	-57.08496094	+1828	+8.35400391	-5.79199219	-0.41748047	+4.28466797	-10.78857422	+17.35839844	+1348	+6.73681641	-9.74707031	-0.83935547	+36.69433594	+4.30664063	-43.96728516	+1484
+1457970692.74569990	+8.60009766	-6.49072266	-0.76464844	+61.41357422	-6.85546875	-57.08496094	+1828	+8.35400391	-5.79199219	-0.41748047	+4.26269531	-10.78857422	+17.40234375	+1348	+6.73681641	-9.74707031	-0.83935547	+36.69433594	+4.30664063	-43.96728516	+1480
+1457970692.74990010	+8.60009766	-6.49072266	-0.76464844	+61.41357422	-6.85546875	-57.08496094	+1828	+8.35400391	-5.79199219	-0.41748047	+4.26269531	-10.76660156	+17.42431641	+1352	+6.73242188	-9.74707031	-0.83935547	+36.67236328	+4.30664063	-43.96728516	+1480
+1457970692.75399990	+8.60009766	-6.49072266	-0.76464844	+61.43554688	-6.85546875	-57.08496094	+1828	+8.35400391	-5.79199219	-0.41748047	+4.26269531	-10.76660156	+17.46826172	+1352	+6.73242188	-9.74707031	-0.83935547	+36.67236328	+4.30664063	-43.96728516	+1476
+1457970692.75819990	+8.60009766	-6.49072266	-0.76464844	+61.43554688	-6.85546875	-57.08496094	+1828	+8.35400391	-5.79199219	-0.41748047	+4.24072266	-10.76660156	+17.51220703	+1352	+6.73681641	-9.74707031	-0.83935547	+36.67236328	+4.30664063	-43.96728516	+1476
+1457970692.76230000	+8.60009766	-6.49072266	-0.76464844	+61.43554688	-6.85546875	-57.10693359	+1832	+8.35839844	-5.79199219	-0.41748047	+4.24072266	-10.76660156	+17.55615234	+1352	+6.73681641	-9.74707031	-0.83935547	+36.69433594	+4.28466797	-43.98925781	+1476
+1457970692.77070000	+8.60009766	-6.49072266	-0.76464844	+61.43554688	-6.87744141	-57.10693359	+1832	+8.35839844	-5.79199219	-0.41748047	+4.21875000	-10.74462891	+17.64404297	+1356	+6.73681641	-9.74707031	-0.83935547	+36.69433594	+4.28466797	-44.01123047	+1472
+1457970692.77480010	+8.60009766	-6.49072266	-0.76464844	+61.43554688	-6.87744141	-57.10693359	+1832	+8.35839844	-5.79638672	-0.41748047	+4.21875000	-10.74462891	+17.70996094	+1356	+6.73681641	-9.74707031	-0.83496094	+36.71630859	+4.28466797	-44.01123047	+1472
+1457970692.77900000	+8.60009766	-6.49072266	-0.76025391	+61.43554688	-6.89941406	-57.10693359	+1832	+8.35839844	-5.79199219	-0.41748047	+4.21875000	-10.74462891	+17.77587891	+1356	+6.74121094	-9.74707031	-0.83496094	+36.71630859	+4.28466797	-44.01123047	+1472
+1457970692.78320000	+8.60009766	-6.49072266	-0.76025391	+61.43554688	-6.89941406	-57.10693359	+1832	+8.35839844	-5.79199219	-0.41748047	+4.21875000	-10.72265625	+17.84179688	+1360	+6.74121094	-9.74267578	-0.83496094	+36.73828125	+4.28466797	-44.03320313	+1472
+1457970692.78730010	+8.60009766	-6.49072266	-0.76025391	+61.43554688	-6.89941406	-57.10693359	+1832	+8.35839844	-5.79199219	-0.41308594	+4.21875000	-10.72265625	+17.90771484	+1360	+6.74121094	-9.74267578	-0.83496094	+36.73828125	+4.26269531	-44.03320313	+1472
+1457970692.79150010	+8.60009766	-6.49072266	-0.76025391	+61.45751953	-6.89941406	-57.12890625	+1832	+8.35839844	-5.79199219	-0.41308594	+4.21875000	-10.72265625	+17.95166016	+1360	+6.74560547	-9.74267578	-0.83496094	+36.76025391	+4.26269531	-44.05517578	+1472
+1457970692.79570010	+8.60009766	-6.49072266	-0.76025391	+61.45751953	-6.92138672	-57.12890625	+1836	+8.35839844	-5.79199219	-0.41308594	+4.21875000	-10.70068359	+18.03955078	+1360	+6.74560547	-9.74267578	-0.83056641	+36.76025391	+4.26269531	-44.05517578	+1472
+1457970692.80399990	+8.60009766	-6.49072266	-0.76025391	+61.45751953	-6.92138672	-57.12890625	+1836	+8.35839844	-5.79199219	-0.40869141	+4.21875000	-10.67871094	+18.17138672	+1364	+6.75000000	-9.74267578	-0.83056641	+36.78222656	+4.26269531	-44.07714844	+1472
+1457970692.80819990	+8.60009766	-6.49072266	-0.76025391	+61.45751953	-6.94335938	-57.12890625	+1836	+8.35839844	-5.79199219	-0.40869141	+4.21875000	-10.65673828	+18.23730469	+1364	+6.75000000	-9.74267578	-0.83056641	+36.78222656	+4.24072266	-44.09912109	+1468
+1457970692.81230000	+8.60009766	-6.49072266	-0.76025391	+61.45751953	-6.94335938	-57.15087891	+1836	+8.35839844	-5.79199219	-0.40869141	+4.21875000	-10.63476563	+18.30322266	+1364	+6.75000000	-9.74267578	-0.83056641	+36.80419922	+4.24072266	-44.09912109	+1468
+1457970692.81649990	+8.60009766	-6.49072266	-0.76025391	+61.45751953	-6.94335938	-57.15087891	+1836	+8.35839844	-5.79199219	-0.40869141	+4.21875000	-10.61279297	+18.36914063	+1368	+6.75000000	-9.74267578	-0.83056641	+36.80419922	+4.24072266	-44.09912109	+1468
+1457970692.82069990	+8.60009766	-6.49072266	-0.76025391	+61.45751953	-6.96533203	-57.15087891	+1836	+8.35839844	-5.79199219	-0.40429688	+4.21875000	-10.59082031	+18.41308594	+1368	+6.75000000	-9.74267578	-0.82617188	+36.80419922	+4.24072266	-44.09912109	+1468
+1457970692.82900000	+8.60009766	-6.49072266	-0.76025391	+61.47949219	-6.96533203	-57.17285156	+1840	+8.35839844	-5.79199219	-0.40429688	+4.21875000	-10.54687500	+18.52294922	+1368	+6.75000000	-9.74267578	-0.82617188	+36.80419922	+4.21875000	-44.12109375	+1468
+1457970692.83320000	+8.60009766	-6.49072266	-0.76025391	+61.47949219	-6.98730469	-57.17285156	+1840	+8.35839844	-5.79199219	-0.40429688	+4.21875000	-10.52490234	+18.56689453	+1372	+6.75000000	-9.74267578	-0.82617188	+36.80419922	+4.21875000	-44.12109375	+1468
+1457970692.83730010	+8.60009766	-6.49072266	-0.76025391	+61.47949219	-6.98730469	-57.19482422	+1840	+8.35839844	-5.79199219	-0.39990234	+4.19677734	-10.50292969	+18.61083984	+1372	+6.75000000	-9.74267578	-0.83056641	+36.80419922	+4.21875000	-44.12109375	+1468
+1457970692.84150000	+8.60009766	-6.49072266	-0.76025391	+61.47949219	-6.98730469	-57.19482422	+1840	+8.35839844	-5.79199219	-0.39990234	+4.19677734	-10.48095703	+18.67675781	+1372	+6.75000000	-9.74267578	-0.83056641	+36.80419922	+4.19677734	-44.12109375	+1468
+1457970692.84559990	+8.60009766	-6.49072266	-0.76025391	+61.47949219	-6.98730469	-57.21679688	+1840	+8.35839844	-5.79199219	-0.39990234	+4.19677734	-10.45898438	+18.69873047	+1376	+6.75000000	-9.74267578	-0.83056641	+36.80419922	+4.19677734	-44.12109375	+1468
+1457970692.84980010	+8.60009766	-6.48632813	-0.75585938	+61.50146484	-7.00927734	-57.21679688	+1840	+8.35839844	-5.79199219	-0.39990234	+4.19677734	-10.43701172	+18.74267578	+1376	+6.74560547	-9.74267578	-0.83056641	+36.78222656	+4.19677734	-44.12109375	+1468
+1457970692.85809990	+8.60009766	-6.48632813	-0.75585938	+61.50146484	-7.00927734	-57.26074219	+1840	+8.35400391	-5.79199219	-0.39550781	+4.17480469	-10.41503906	+18.80859375	+1380	+6.74560547	-9.74267578	-0.83056641	+36.78222656	+4.17480469	-44.12109375	+1468
+1457970692.86229990	+8.60009766	-6.48632813	-0.75585938	+61.50146484	-7.00927734	-57.26074219	+1844	+8.35400391	-5.79199219	-0.39550781	+4.17480469	-10.39306641	+18.83056641	+1380	+6.74560547	-9.74267578	-0.83056641	+36.76025391	+4.17480469	-44.12109375	+1468
+1457970692.86649990	+8.60009766	-6.48632813	-0.75585938	+61.50146484	-7.03125000	-57.28271484	+1844	+8.35400391	-5.79199219	-0.39550781	+4.17480469	-10.37109375	+18.85253906	+1380	+6.74121094	-9.74267578	-0.83056641	+36.76025391	+4.15283203	-44.12109375	+1468
+1457970692.87060000	+8.60009766	-6.48632813	-0.75146484	+61.52343750	-7.03125000	-57.30468750	+1844	+8.35400391	-5.79199219	-0.39550781	+4.17480469	-10.37109375	+18.87451172	+1384	+6.74121094	-9.74707031	-0.83056641	+36.76025391	+4.15283203	-44.14306641	+1468
+1457970692.87480000	+8.60009766	-6.48632813	-0.75146484	+61.52343750	-7.03125000	-57.32666016	+1844	+8.35400391	-5.79199219	-0.39550781	+4.15283203	-10.34912109	+18.89648438	+1384	+6.74121094	-9.74707031	-0.83496094	+36.76025391	+4.13085938	-44.14306641	+1468
+1457970692.88310000	+8.60009766	-6.48632813	-0.75146484	+61.52343750	-7.03125000	-57.37060547	+1844	+8.35400391	-5.79199219	-0.39111328	+4.15283203	-10.32714844	+18.94042969	+1388	+6.74121094	-9.74707031	-0.83056641	+36.78222656	+4.10888672	-44.16503906	+1468
+1457970692.88730000	+8.60009766	-6.48632813	-0.75146484	+61.52343750	-7.05322266	-57.39257813	+1844	+8.35400391	-5.79199219	-0.39111328	+4.15283203	-10.32714844	+18.94042969	+1388	+6.74121094	-9.74707031	-0.83056641	+36.78222656	+4.08691406	-44.18701172	+1468
+1457970692.89150000	+8.60009766	-6.48632813	-0.74707031	+61.54541016	-7.05322266	-57.43652344	+1844	+8.35400391	-5.79199219	-0.39111328	+4.15283203	-10.32714844	+18.96240234	+1388	+6.74560547	-9.74707031	-0.83056641	+36.80419922	+4.08691406	-44.20898438	+1472
+1457970692.89560010	+8.60009766	-6.48632813	-0.74707031	+61.54541016	-7.05322266	-57.45849609	+1848	+8.35400391	-5.79199219	-0.39111328	+4.15283203	-10.30517578	+18.98437500	+1388	+6.74560547	-9.74267578	-0.83056641	+36.82617188	+4.06494141	-44.23095703	+1472
+1457970692.89980010	+8.60009766	-6.48632813	-0.74707031	+61.54541016	-7.05322266	-57.50244141	+1848	+8.35400391	-5.79199219	-0.39111328	+4.15283203	-10.30517578	+18.98437500	+1388	+6.75000000	-9.74267578	-0.83056641	+36.84814453	+4.04296875	-44.25292969	+1472
+1457970692.90400000	+8.60009766	-6.48632813	-0.74707031	+61.54541016	-7.07519531	-57.52441406	+1848	+8.35400391	-5.79199219	-0.39111328	+4.15283203	-10.28320313	+19.00634766	+1388	+6.75000000	-9.74267578	-0.82617188	+36.87011719	+4.02099609	-44.27490234	+1472
+1457970692.91230010	+8.60009766	-6.48632813	-0.74267578	+61.54541016	-7.07519531	-57.59033203	+1848	+8.35400391	-5.79199219	-0.39111328	+4.13085938	-10.28320313	+19.00634766	+1392	+6.75439453	-9.74267578	-0.82177734	+36.91406250	+3.99902344	-44.31884766	+1476
+1457970692.91640000	+8.60009766	-6.48632813	-0.74267578	+61.54541016	-7.07519531	-57.63427734	+1848	+8.35400391	-5.79199219	-0.39111328	+4.13085938	-10.26123047	+19.02832031	+1392	+6.75878906	-9.73828125	-0.82177734	+36.93603516	+3.97705078	-44.34082031	+1480
+1457970692.92059990	+8.60009766	-6.48632813	-0.74267578	+61.54541016	-7.07519531	-57.67822266	+1852	+8.35400391	-5.79199219	-0.38671875	+4.13085938	-10.26123047	+19.02832031	+1392	+6.75878906	-9.73828125	-0.82177734	+36.97998047	+3.95507813	-44.36279297	+1480
+1457970692.92479990	+8.60009766	-6.48632813	-0.73828125	+61.54541016	-7.07519531	-57.74414063	+1852	+8.35400391	-5.79199219	-0.38671875	+4.13085938	-10.23925781	+19.02832031	+1392	+6.75878906	-9.73828125	-0.82177734	+37.00195313	+3.93310547	-44.36279297	+1484
+1457970692.92890000	+8.60009766	-6.48632813	-0.73828125	+61.52343750	-7.07519531	-57.78808594	+1852	+8.35400391	-5.79199219	-0.38671875	+4.13085938	-10.23925781	+19.02832031	+1392	+6.76318359	-9.73828125	-0.81738281	+37.02392578	+3.91113281	-44.38476563	+1484
+1457970692.93310000	+8.60009766	-6.48632813	-0.73828125	+61.52343750	-7.05322266	-57.85400391	+1852	+8.35400391	-5.79199219	-0.38671875	+4.13085938	-10.21728516	+19.02832031	+1388	+6.76318359	-9.73828125	-0.81738281	+37.04589844	+3.91113281	-44.40673828	+1488
+1457970692.94140010	+8.60009766	-6.48632813	-0.73388672	+61.52343750	-7.03125000	-57.96386719	+1856	+8.35400391	-5.79199219	-0.38671875	+4.13085938	-10.19531250	+19.02832031	+1388	+6.76318359	-9.73828125	-0.81738281	+37.06787109	+3.86718750	-44.42871094	+1488
+1457970692.94560000	+8.60009766	-6.48632813	-0.73388672	+61.50146484	-7.03125000	-58.02978516	+1856	+8.35400391	-5.79199219	-0.38671875	+4.13085938	-10.19531250	+19.02832031	+1388	+6.76318359	-9.73828125	-0.81738281	+37.08984375	+3.84521484	-44.42871094	+1488
+1457970692.94980000	+8.60009766	-6.48632813	-0.73388672	+61.50146484	-7.00927734	-58.09570313	+1860	+8.35400391	-5.79199219	-0.38671875	+4.13085938	-10.17333984	+19.00634766	+1388	+6.76318359	-9.73828125	-0.82177734	+37.08984375	+3.82324219	-44.42871094	+1492
+1457970692.95390010	+8.59570313	-6.48632813	-0.72949219	+61.50146484	-6.98730469	-58.16162109	+1860	+8.35400391	-5.79199219	-0.38671875	+4.13085938	-10.17333984	+19.00634766	+1388	+6.76318359	-9.73828125	-0.82177734	+37.08984375	+3.80126953	-44.42871094	+1492
+1457970692.95810010	+8.59570313	-6.48632813	-0.72949219	+61.50146484	-6.98730469	-58.22753906	+1864	+8.35400391	-5.79199219	-0.38671875	+4.13085938	-10.17333984	+19.00634766	+1388	+6.75878906	-9.73828125	-0.82177734	+37.08984375	+3.75732422	-44.42871094	+1492
+1457970692.96639990	+8.59570313	-6.48632813	-0.72509766	+61.50146484	-6.94335938	-58.33740234	+1864	+8.35400391	-5.79199219	-0.38671875	+4.13085938	-10.15136719	+18.98437500	+1388	+6.75439453	-9.73828125	-0.82617188	+37.08984375	+3.71337891	-44.40673828	+1496
+1457970692.97059990	+8.59570313	-6.48632813	-0.72509766	+61.47949219	-6.94335938	-58.38134766	+1868	+8.35400391	-5.79199219	-0.38671875	+4.13085938	-10.15136719	+18.98437500	+1388	+6.75000000	-9.74267578	-0.83056641	+37.08984375	+3.69140625	-44.40673828	+1496
+1457970692.97480010	+8.59570313	-6.48632813	-0.72509766	+61.47949219	-6.92138672	-58.42529297	+1868	+8.35400391	-5.79199219	-0.38671875	+4.13085938	-10.12939453	+18.98437500	+1388	+6.75000000	-9.74267578	-0.83056641	+37.06787109	+3.66943359	-44.38476563	+1496
+1457970692.97890000	+8.59570313	-6.48632813	-0.72509766	+61.47949219	-6.92138672	-58.46923828	+1868	+8.35400391	-5.79199219	-0.38671875	+4.13085938	-10.12939453	+18.96240234	+1388	+6.74560547	-9.74267578	-0.83496094	+37.06787109	+3.64746094	-44.38476563	+1496
+1457970692.98309990	+8.59570313	-6.48193359	-0.72070313	+61.47949219	-6.92138672	-58.49121094	+1872	+8.35400391	-5.79199219	-0.38671875	+4.13085938	-10.12939453	+18.96240234	+1388	+6.74560547	-9.74267578	-0.83496094	+37.06787109	+3.62548828	-44.38476563	+1496
+1457970692.98729990	+8.59570313	-6.48193359	-0.72070313	+61.47949219	-6.92138672	-58.53515625	+1872	+8.35400391	-5.79199219	-0.38671875	+4.10888672	-10.10742188	+18.96240234	+1388	+6.74560547	-9.74267578	-0.83935547	+37.06787109	+3.60351563	-44.36279297	+1496
+1457970692.99140000	+8.59570313	-6.48193359	-0.72070313	+61.47949219	-6.92138672	-58.55712891	+1872	+8.35400391	-5.79199219	-0.38671875	+4.10888672	-10.10742188	+18.96240234	+1388	+6.74121094	-9.74707031	-0.83935547	+37.06787109	+3.58154297	-44.36279297	+1496
+1457970692.99970010	+8.60009766	-6.48193359	-0.72070313	+61.47949219	-6.94335938	-58.60107422	+1876	+8.35400391	-5.79199219	-0.38671875	+4.10888672	-10.10742188	+18.94042969	+1388	+6.74121094	-9.74707031	-0.83935547	+37.06787109	+3.53759766	-44.38476563	+1496
+1457970693.00390010	+8.60009766	-6.48193359	-0.72070313	+61.47949219	-6.94335938	-58.62304688	+1876	+8.35400391	-5.79199219	-0.38671875	+4.10888672	-10.10742188	+18.94042969	+1388	+6.74560547	-9.74707031	-0.83935547	+37.06787109	+3.51562500	-44.40673828	+1492
+1457970693.00810000	+8.60009766	-6.48193359	-0.72070313	+61.47949219	-6.96533203	-58.64501953	+1880	+8.35400391	-5.79199219	-0.38671875	+4.10888672	-10.10742188	+18.94042969	+1388	+6.74560547	-9.74267578	-0.83935547	+37.08984375	+3.49365234	-44.40673828	+1492
+1457970693.01220010	+8.60449219	-6.48193359	-0.71630859	+61.47949219	-6.96533203	-58.66699219	+1880	+8.35400391	-5.79199219	-0.38671875	+4.10888672	-10.10742188	+18.91845703	+1388	+6.74560547	-9.74267578	-0.83496094	+37.08984375	+3.47167969	-44.42871094	+1492
+1457970693.01640010	+8.60449219	-6.48193359	-0.71630859	+61.47949219	-6.98730469	-58.68896484	+1880	+8.35400391	-5.79199219	-0.38671875	+4.10888672	-10.08544922	+18.91845703	+1388	+6.75000000	-9.74267578	-0.83496094	+37.11181641	+3.44970703	-44.45068359	+1492
+1457970693.02469990	+8.60449219	-6.48193359	-0.71630859	+61.47949219	-7.00927734	-58.73291016	+1884	+8.35400391	-5.79199219	-0.38671875	+4.10888672	-10.08544922	+18.89648438	+1388	+6.75439453	-9.74267578	-0.83056641	+37.13378906	+3.42773438	-44.49462891	+1492
+1457970693.02889990	+8.60449219	-6.48193359	-0.71630859	+61.47949219	-7.03125000	-58.75488281	+1884	+8.35400391	-5.79199219	-0.38671875	+4.10888672	-10.08544922	+18.89648438	+1388	+6.75439453	-9.74267578	-0.83056641	+37.15576172	+3.40576172	-44.51660156	+1492
+1457970693.03309990	+8.60888672	-6.48193359	-0.71630859	+61.47949219	-7.03125000	-58.75488281	+1888	+8.35400391	-5.79199219	-0.38671875	+4.10888672	-10.10742188	+18.89648438	+1388	+6.75878906	-9.73828125	-0.82617188	+37.17773438	+3.40576172	-44.53857422	+1492
+1457970693.03720000	+8.60888672	-6.48193359	-0.71630859	+61.47949219	-7.05322266	-58.77685547	+1888	+8.35400391	-5.79199219	-0.38671875	+4.10888672	-10.10742188	+18.87451172	+1388	+6.75878906	-9.73828125	-0.82617188	+37.19970703	+3.38378906	-44.56054688	+1496
+1457970693.04140000	+8.60888672	-6.48193359	-0.71191406	+61.47949219	-7.05322266	-58.79882813	+1888	+8.35400391	-5.79199219	-0.38671875	+4.10888672	-10.10742188	+18.87451172	+1388	+6.76318359	-9.73828125	-0.82617188	+37.19970703	+3.36181641	-44.58251953	+1496
+1457970693.04970000	+8.60888672	-6.48193359	-0.71191406	+61.47949219	-7.07519531	-58.84277344	+1892	+8.35839844	-5.79199219	-0.38232422	+4.10888672	-10.10742188	+18.83056641	+1388	+6.76757813	-9.73828125	-0.82177734	+37.22167969	+3.33984375	-44.62646484	+1496
+1457970693.05390000	+8.60888672	-6.48193359	-0.71191406	+61.47949219	-7.09716797	-58.86474609	+1892	+8.35839844	-5.79199219	-0.38232422	+4.10888672	-10.10742188	+18.83056641	+1388	+6.76757813	-9.73828125	-0.82177734	+37.24365234	+3.31787109	-44.64843750	+1496
+1457970693.05810000	+8.60888672	-6.48193359	-0.71191406	+61.47949219	-7.09716797	-58.90869141	+1896	+8.35839844	-5.79199219	-0.38232422	+4.10888672	-10.12939453	+18.78662109	+1392	+6.76757813	-9.73828125	-0.82177734	+37.24365234	+3.29589844	-44.67041016	+1496
+1457970693.06220010	+8.60888672	-6.48193359	-0.70751953	+61.47949219	-7.09716797	-58.93066406	+1896	+8.35839844	-5.78759766	-0.38232422	+4.10888672	-10.12939453	+18.76464844	+1392	+6.77197266	-9.73828125	-0.81738281	+37.24365234	+3.29589844	-44.67041016	+1496
+1457970693.06640010	+8.60888672	-6.48193359	-0.70751953	+61.47949219	-7.11914063	-58.95263672	+1900	+8.35839844	-5.78759766	-0.38232422	+4.10888672	-10.12939453	+18.74267578	+1392	+6.77197266	-9.73828125	-0.81738281	+37.24365234	+3.27392578	-44.69238281	+1496
+1457970693.07049990	+8.60888672	-6.48193359	-0.70751953	+61.47949219	-7.11914063	-58.97460938	+1900	+8.35839844	-5.78759766	-0.38232422	+4.10888672	-10.15136719	+18.69873047	+1392	+6.77197266	-9.73828125	-0.81738281	+37.24365234	+3.25195313	-44.69238281	+1496
+1457970693.07890010	+8.60888672	-6.48193359	-0.70751953	+61.47949219	-7.11914063	-59.01855469	+1904	+8.35839844	-5.78759766	-0.38232422	+4.10888672	-10.17333984	+18.61083984	+1392	+6.76757813	-9.73828125	-0.82177734	+37.24365234	+3.22998047	-44.71435547	+1496
+1457970693.08299990	+8.60888672	-6.48193359	-0.70312500	+61.47949219	-7.11914063	-59.04052734	+1904	+8.36279297	-5.78759766	-0.38232422	+4.10888672	-10.17333984	+18.54492188	+1392	+6.76757813	-9.73828125	-0.82177734	+37.22167969	+3.20800781	-44.69238281	+1496
+1457970693.08719990	+8.60888672	-6.48193359	-0.70312500	+61.47949219	-7.11914063	-59.06250000	+1908	+8.36279297	-5.78759766	-0.38232422	+4.10888672	-10.19531250	+18.50097656	+1392	+6.76757813	-9.73828125	-0.82617188	+37.22167969	+3.18603516	-44.69238281	+1496
+1457970693.09139990	+8.60888672	-6.48193359	-0.70312500	+61.50146484	-7.14111328	-59.10644531	+1908	+8.36279297	-5.78759766	-0.38232422	+4.10888672	-10.19531250	+18.45703125	+1396	+6.76318359	-9.73828125	-0.82617188	+37.22167969	+3.18603516	-44.69238281	+1496
+1457970693.09550000	+8.60888672	-6.48193359	-0.70312500	+61.50146484	-7.14111328	-59.12841797	+1908	+8.36279297	-5.78759766	-0.37792969	+4.10888672	-10.19531250	+18.39111328	+1396	+6.76318359	-9.73828125	-0.82617188	+37.19970703	+3.16406250	-44.69238281	+1496
+1457970693.10390000	+8.60888672	-6.48193359	-0.70312500	+61.50146484	-7.14111328	-59.17236328	+1912	+8.36279297	-5.78320313	-0.37792969	+4.10888672	-10.21728516	+18.30322266	+1396	+6.75878906	-9.73828125	-0.83056641	+37.17773438	+3.14208984	-44.67041016	+1496
+1457970693.10800000	+8.60888672	-6.47753906	-0.69873047	+61.50146484	-7.14111328	-59.19433594	+1912	+8.36279297	-5.78320313	-0.37792969	+4.10888672	-10.21728516	+18.25927734	+1396	+6.75878906	-9.73828125	-0.83496094	+37.17773438	+3.12011719	-44.67041016	+1496
+1457970693.11220000	+8.60888672	-6.47753906	-0.69873047	+61.50146484	-7.14111328	-59.21630859	+1912	+8.36279297	-5.78320313	-0.37792969	+4.10888672	-10.21728516	+18.21533203	+1396	+6.75439453	-9.73828125	-0.83496094	+37.17773438	+3.12011719	-44.67041016	+1496
+1457970693.11640000	+8.60888672	-6.47753906	-0.69873047	+61.50146484	-7.16308594	-59.23828125	+1912	+8.36279297	-5.78320313	-0.37792969	+4.10888672	-10.23925781	+18.17138672	+1396	+6.75439453	-9.73828125	-0.83496094	+37.15576172	+3.09814453	-44.67041016	+1496
+1457970693.12050010	+8.60888672	-6.47753906	-0.69873047	+61.52343750	-7.16308594	-59.26025391	+1912	+8.36279297	-5.78320313	-0.37792969	+4.10888672	-10.23925781	+18.14941406	+1400	+6.75439453	-9.73828125	-0.83496094	+37.17773438	+3.09814453	-44.67041016	+1496
+1457970693.12470010	+8.60888672	-6.47753906	-0.69873047	+61.52343750	-7.16308594	-59.26025391	+1916	+8.36279297	-5.78320313	-0.37792969	+4.10888672	-10.23925781	+18.10546875	+1400	+6.75439453	-9.73828125	-0.83496094	+37.17773438	+3.07617188	-44.69238281	+1496
+1457970693.13299990	+8.60888672	-6.47753906	-0.69873047	+61.52343750	-7.18505859	-59.30419922	+1916	+8.36279297	-5.78320313	-0.37792969	+4.10888672	-10.26123047	+18.06152344	+1400	+6.75878906	-9.73828125	-0.83496094	+37.17773438	+3.05419922	-44.71435547	+1492
+1457970693.13720010	+8.61328125	-6.47753906	-0.69873047	+61.52343750	-7.20703125	-59.32617188	+1916	+8.36279297	-5.78320313	-0.37792969	+4.10888672	-10.28320313	+18.03955078	+1400	+6.75878906	-9.73828125	-0.83496094	+37.19970703	+3.05419922	-44.71435547	+1492
+1457970693.14140010	+8.61328125	-6.47753906	-0.69873047	+61.52343750	-7.22900391	-59.34814453	+1916	+8.36279297	-5.78320313	-0.37792969	+4.10888672	-10.28320313	+18.01757813	+1400	+6.75878906	-9.73828125	-0.83496094	+37.19970703	+3.03222656	-44.73632813	+1492
+1457970693.14549990	+8.61328125	-6.47753906	-0.69873047	+61.54541016	-7.22900391	-59.34814453	+1916	+8.36279297	-5.78320313	-0.37792969	+4.10888672	-10.28320313	+18.01757813	+1400	+6.76318359	-9.73828125	-0.83056641	+37.22167969	+3.03222656	-44.75830078	+1492
+1457970693.14969990	+8.61328125	-6.47753906	-0.69433594	+61.54541016	-7.25097656	-59.37011719	+1920	+8.36279297	-5.78320313	-0.37792969	+4.10888672	-10.30517578	+17.99560547	+1400	+6.76318359	-9.73828125	-0.83056641	+37.22167969	+3.01025391	-44.75830078	+1496
+1457970693.15380000	+8.61328125	-6.47753906	-0.69433594	+61.54541016	-7.27294922	-59.39208984	+1920	+8.36279297	-5.78320313	-0.37792969	+4.10888672	-10.30517578	+17.97363281	+1400	+6.76318359	-9.73828125	-0.83056641	+37.24365234	+3.01025391	-44.78027344	+1496
+1457970693.16220000	+8.61767578	-6.47753906	-0.69433594	+61.56738281	-7.29492188	-59.41406250	+1920	+8.36279297	-5.78320313	-0.37792969	+4.10888672	-10.32714844	+17.95166016	+1400	+6.76757813	-9.73388672	-0.82617188	+37.26562500	+2.98828125	-44.82421875	+1496
+1457970693.16630010	+8.61767578	-6.47753906	-0.69433594	+61.56738281	-7.31689453	-59.43603516	+1920	+8.36718750	-5.78320313	-0.37792969	+4.13085938	-10.32714844	+17.92968750	+1400	+6.77197266	-9.73388672	-0.82177734	+37.26562500	+2.98828125	-44.84619141	+1496
+1457970693.17050000	+8.61767578	-6.48193359	-0.69433594	+61.56738281	-7.33886719	-59.45800781	+1924	+8.36718750	-5.78320313	-0.37353516	+4.13085938	-10.34912109	+17.92968750	+1400	+6.77197266	-9.73388672	-0.82177734	+37.28759766	+2.96630859	-44.86816406	+1500
+1457970693.17470000	+8.61767578	-6.48193359	-0.69433594	+61.58935547	-7.33886719	-59.47998047	+1924	+8.36718750	-5.78320313	-0.37353516	+4.13085938	-10.34912109	+17.90771484	+1400	+6.77197266	-9.73388672	-0.82177734	+37.28759766	+2.96630859	-44.86816406	+1500
+1457970693.18300010	+8.61767578	-6.47753906	-0.68994141	+61.61132813	-7.38281250	-59.50195313	+1924	+8.36718750	-5.78320313	-0.37353516	+4.13085938	-10.34912109	+17.88574219	+1396	+6.77636719	-9.73388672	-0.81738281	+37.30957031	+2.94433594	-44.89013672	+1500
+1457970693.18720010	+8.61767578	-6.47753906	-0.68994141	+61.61132813	-7.40478516	-59.52392578	+1928	+8.36718750	-5.77880859	-0.37792969	+4.13085938	-10.34912109	+17.88574219	+1396	+6.77636719	-9.73388672	-0.81738281	+37.30957031	+2.94433594	-44.91210938	+1500
+1457970693.19129990	+8.61767578	-6.47753906	-0.68994141	+61.63330078	-7.40478516	-59.54589844	+1928	+8.36718750	-5.77880859	-0.37792969	+4.13085938	-10.34912109	+17.86376953	+1396	+6.77636719	-9.73388672	-0.81738281	+37.30957031	+2.92236328	-44.91210938	+1500
+1457970693.19549990	+8.61767578	-6.47753906	-0.68994141	+61.63330078	-7.42675781	-59.56787109	+1928	+8.36718750	-5.77880859	-0.37792969	+4.13085938	-10.34912109	+17.86376953	+1396	+6.77636719	-9.73388672	-0.81738281	+37.28759766	+2.92236328	-44.91210938	+1500
+1457970693.19970010	+8.61767578	-6.47753906	-0.68994141	+61.65527344	-7.44873047	-59.58984375	+1932	+8.36718750	-5.77880859	-0.37792969	+4.15283203	-10.34912109	+17.84179688	+1396	+6.77636719	-9.73388672	-0.82177734	+37.28759766	+2.90039063	-44.91210938	+1504
+1457970693.20799990	+8.61767578	-6.47753906	-0.68554688	+61.67724609	-7.47070313	-59.63378906	+1932	+8.36718750	-5.77880859	-0.37792969	+4.15283203	-10.34912109	+17.84179688	+1396	+6.77197266	-9.73388672	-0.82177734	+37.26562500	+2.90039063	-44.91210938	+1504
+1457970693.21219990	+8.61767578	-6.47753906	-0.68554688	+61.67724609	-7.49267578	-59.63378906	+1932	+8.36718750	-5.77880859	-0.37792969	+4.15283203	-10.32714844	+17.81982422	+1396	+6.77197266	-9.73388672	-0.82177734	+37.26562500	+2.90039063	-44.89013672	+1504
+1457970693.21630000	+8.61767578	-6.47753906	-0.68554688	+61.69921875	-7.51464844	-59.65576172	+1932	+8.36718750	-5.77880859	-0.37792969	+4.15283203	-10.32714844	+17.81982422	+1396	+6.77197266	-9.73828125	-0.82177734	+37.26562500	+2.87841797	-44.89013672	+1504
+1457970693.22050000	+8.61767578	-6.47753906	-0.68554688	+61.72119141	-7.53662109	-59.67773438	+1936	+8.36718750	-5.77880859	-0.37792969	+4.17480469	-10.32714844	+17.81982422	+1392	+6.76757813	-9.73828125	-0.82617188	+37.24365234	+2.87841797	-44.89013672	+1504
+1457970693.22460010	+8.61767578	-6.47753906	-0.68554688	+61.72119141	-7.55859375	-59.67773438	+1936	+8.36718750	-5.77880859	-0.37792969	+4.17480469	-10.32714844	+17.81982422	+1392	+6.76757813	-9.73828125	-0.82617188	+37.24365234	+2.87841797	-44.89013672	+1504
+1457970693.22880010	+8.61767578	-6.47753906	-0.68554688	+61.74316406	-7.58056641	-59.69970703	+1936	+8.36718750	-5.77880859	-0.37792969	+4.17480469	-10.30517578	+17.81982422	+1392	+6.76757813	-9.73828125	-0.82617188	+37.24365234	+2.87841797	-44.86816406	+1504
+1457970693.23709990	+8.61767578	-6.47753906	-0.68115234	+61.76513672	-7.62451172	-59.72167969	+1936	+8.36718750	-5.77880859	-0.37792969	+4.17480469	-10.30517578	+17.79785156	+1392	+6.76757813	-9.73828125	-0.82617188	+37.22167969	+2.85644531	-44.86816406	+1504
+1457970693.24130010	+8.61767578	-6.47753906	-0.68115234	+61.78710938	-7.64648438	-59.74365234	+1940	+8.36718750	-5.77880859	-0.37792969	+4.17480469	-10.30517578	+17.79785156	+1392	+6.76318359	-9.73828125	-0.82617188	+37.22167969	+2.85644531	-44.86816406	+1504
+1457970693.24550010	+8.61767578	-6.47753906	-0.68115234	+61.78710938	-7.66845703	-59.76562500	+1940	+8.36718750	-5.77880859	-0.37792969	+4.19677734	-10.30517578	+17.79785156	+1392	+6.76318359	-9.73828125	-0.82617188	+37.22167969	+2.85644531	-44.86816406	+1504
+1457970693.24959990	+8.61767578	-6.47753906	-0.68115234	+61.80908203	-7.71240234	-59.76562500	+1940	+8.36718750	-5.77880859	-0.37792969	+4.19677734	-10.30517578	+17.79785156	+1392	+6.76318359	-9.73828125	-0.83056641	+37.22167969	+2.83447266	-44.86816406	+1504
+1457970693.25799990	+8.61767578	-6.47753906	-0.67675781	+61.83105469	-7.77832031	-59.78759766	+1940	+8.36718750	-5.77880859	-0.37792969	+4.19677734	-10.30517578	+17.79785156	+1392	+6.76757813	-9.73828125	-0.82617188	+37.22167969	+2.83447266	-44.86816406	+1504
