# Supplementary material for: A direct effect of perception on action when grasping a cup
Source: Sci Rep. 2018 Jan 9;8:171. doi: 10.1038/s41598-017-18591-5 (PMC5760564; doi:10.1038/s41598-017-18591-5)
Supplement: Supplementary file 6 — Supplementary Information [file 41598_2017_18591_MOESM6_ESM.zip › SciRep_Data/S01instruct/S01_100instruct_Tr22.dat]

+1000000000000.00000000	+0.00000000	+0.00000000	+0.00000000	+0.00000000	+0.00000000	+0.00000000	+0	+0.00000000	+0.00000000	+0.00000000	+0.00000000	+0.00000000	+0.00000000	+0	+0.00000000	+0.00000000	+0.00000000	+0.00000000	+0.00000000	+0.00000000	+0
+1457970693.26210000	+8.61767578	-6.47753906	-0.67675781	+61.85302734	-7.82226563	-59.80957031	+1944	+8.36718750	-5.77880859	-0.37792969	+4.19677734	-10.30517578	+17.79785156	+1392	+6.76757813	-9.73828125	-0.82617188	+37.24365234	+2.83447266	-44.86816406	+1504
+1457970693.26630000	+8.61767578	-6.47753906	-0.67675781	+61.85302734	-7.84423828	-59.83154297	+1944	+8.36718750	-5.77880859	-0.37792969	+4.19677734	-10.30517578	+17.79785156	+1392	+6.76757813	-9.73828125	-0.82617188	+37.24365234	+2.83447266	-44.89013672	+1504
+1457970693.27049990	+8.62207031	-6.47753906	-0.67675781	+61.87500000	-7.88818359	-59.83154297	+1944	+8.36718750	-5.77880859	-0.37792969	+4.21875000	-10.30517578	+17.79785156	+1392	+6.76757813	-9.73828125	-0.82617188	+37.24365234	+2.81250000	-44.89013672	+1504
+1457970693.27460000	+8.62207031	-6.47753906	-0.67675781	+61.87500000	-7.93212891	-59.85351563	+1948	+8.36718750	-5.77880859	-0.37792969	+4.21875000	-10.30517578	+17.79785156	+1392	+6.76757813	-9.73828125	-0.82617188	+37.26562500	+2.81250000	-44.91210938	+1504
+1457970693.27880000	+8.62207031	-6.47753906	-0.67675781	+61.89697266	-7.97607422	-59.87548828	+1948	+8.36718750	-5.77880859	-0.37792969	+4.21875000	-10.30517578	+17.79785156	+1392	+6.77197266	-9.73828125	-0.82617188	+37.26562500	+2.81250000	-44.91210938	+1504
+1457970693.28300000	+8.62207031	-6.47753906	-0.67236328	+61.89697266	-7.99804688	-59.87548828	+1952	+8.36718750	-5.77880859	-0.37792969	+4.21875000	-10.30517578	+17.79785156	+1392	+6.77197266	-9.73388672	-0.82177734	+37.26562500	+2.79052734	-44.93408203	+1504
+1457970693.29130010	+8.62646484	-6.47753906	-0.67236328	+61.91894531	-8.06396484	-59.91943359	+1952	+8.36718750	-5.77880859	-0.37792969	+4.21875000	-10.30517578	+17.81982422	+1392	+6.77636719	-9.73388672	-0.82177734	+37.28759766	+2.79052734	-44.95605469	+1508
+1457970700.86299990	+8.64404297	-6.55664063	-0.75585938	+62.44628906	-8.39355469	-59.39208984	+1940	+8.39794922	-5.84472656	-0.47021484	+1.58203125	-8.83300781	+18.36914063	+1404	+6.75000000	-9.82617188	-0.85693359	+35.63964844	+3.82324219	-45.85693359	+1444
+1457970700.87140010	+8.64404297	-6.55664063	-0.75585938	+62.44628906	-8.39355469	-59.39208984	+1940	+8.39794922	-5.84472656	-0.47021484	+1.58203125	-8.83300781	+18.36914063	+1404	+6.75000000	-9.82617188	-0.86132813	+35.63964844	+3.82324219	-45.83496094	+1444
+1457970700.87550000	+8.64404297	-6.55664063	-0.75585938	+62.44628906	-8.39355469	-59.39208984	+1940	+8.39794922	-5.84472656	-0.47021484	+1.58203125	-8.83300781	+18.39111328	+1404	+6.75000000	-9.82177734	-0.85693359	+35.63964844	+3.82324219	-45.85693359	+1440
+1457970700.87969990	+8.64404297	-6.55664063	-0.75585938	+62.44628906	-8.39355469	-59.37011719	+1940	+8.39794922	-5.84472656	-0.47021484	+1.58203125	-8.83300781	+18.39111328	+1404	+6.75439453	-9.82177734	-0.85693359	+35.66162109	+3.82324219	-45.85693359	+1440
+1457970700.88800000	+8.64404297	-6.55664063	-0.75585938	+62.46826172	-8.39355469	-59.37011719	+1940	+8.39794922	-5.84472656	-0.47021484	+1.58203125	-8.83300781	+18.39111328	+1404	+6.75439453	-9.82177734	-0.85693359	+35.68359375	+3.82324219	-45.87890625	+1440
+1457970700.89630010	+8.64404297	-6.55664063	-0.75585938	+62.46826172	-8.39355469	-59.37011719	+1940	+8.39794922	-5.84472656	-0.47021484	+1.58203125	-8.83300781	+18.39111328	+1404	+6.75878906	-9.82177734	-0.85253906	+35.70556641	+3.82324219	-45.90087891	+1440
+1457970700.90470000	+8.64404297	-6.55664063	-0.75585938	+62.46826172	-8.41552734	-59.37011719	+1940	+8.39794922	-5.84472656	-0.47021484	+1.58203125	-8.83300781	+18.41308594	+1404	+6.76318359	-9.82177734	-0.85253906	+35.72753906	+3.82324219	-45.90087891	+1440
+1457970700.90879990	+8.64843750	-6.55664063	-0.75585938	+62.46826172	-8.41552734	-59.37011719	+1940	+8.39794922	-5.84472656	-0.47021484	+1.58203125	-8.83300781	+18.41308594	+1404	+6.76318359	-9.81738281	-0.84814453	+35.72753906	+3.82324219	-45.92285156	+1440
+1457970700.91300010	+8.64843750	-6.55664063	-0.75585938	+62.46826172	-8.41552734	-59.37011719	+1940	+8.39794922	-5.84472656	-0.47021484	+1.58203125	-8.83300781	+18.41308594	+1404	+6.76318359	-9.81738281	-0.84814453	+35.74951172	+3.82324219	-45.92285156	+1440
+1457970700.91720010	+8.64843750	-6.55664063	-0.75585938	+62.46826172	-8.41552734	-59.37011719	+1940	+8.39794922	-5.84472656	-0.47021484	+1.58203125	-8.83300781	+18.41308594	+1404	+6.76318359	-9.81738281	-0.84814453	+35.74951172	+3.82324219	-45.94482422	+1440
+1457970700.92129990	+8.64843750	-6.55664063	-0.75585938	+62.46826172	-8.41552734	-59.37011719	+1940	+8.39794922	-5.84472656	-0.47021484	+1.58203125	-8.83300781	+18.41308594	+1404	+6.76757813	-9.81738281	-0.84375000	+35.77148438	+3.82324219	-45.94482422	+1440
+1457970700.92969990	+8.64843750	-6.55664063	-0.75585938	+62.46826172	-8.41552734	-59.37011719	+1940	+8.39794922	-5.84472656	-0.47021484	+1.58203125	-8.83300781	+18.41308594	+1404	+6.76757813	-9.81738281	-0.84375000	+35.77148438	+3.82324219	-45.94482422	+1440
+1457970700.93380000	+8.64843750	-6.55664063	-0.75585938	+62.46826172	-8.41552734	-59.37011719	+1940	+8.39794922	-5.84472656	-0.47021484	+1.58203125	-8.83300781	+18.41308594	+1404	+6.76757813	-9.81738281	-0.84375000	+35.79345703	+3.82324219	-45.94482422	+1440
+1457970700.93800000	+8.64843750	-6.55664063	-0.75585938	+62.46826172	-8.41552734	-59.37011719	+1940	+8.39794922	-5.84472656	-0.47021484	+1.58203125	-8.83300781	+18.41308594	+1404	+6.76757813	-9.81738281	-0.84375000	+35.79345703	+3.82324219	-45.94482422	+1440
+1457970700.94219990	+8.64843750	-6.55664063	-0.76025391	+62.49023438	-8.41552734	-59.37011719	+1940	+8.39794922	-5.84472656	-0.47021484	+1.58203125	-8.83300781	+18.43505859	+1404	+6.76757813	-9.81738281	-0.84375000	+35.79345703	+3.82324219	-45.94482422	+1440
+1457970700.94630000	+8.64843750	-6.55664063	-0.76025391	+62.49023438	-8.41552734	-59.37011719	+1940	+8.39794922	-5.84472656	-0.47021484	+1.58203125	-8.83300781	+18.43505859	+1404	+6.76757813	-9.81738281	-0.84375000	+35.79345703	+3.82324219	-45.94482422	+1440
+1457970700.95470000	+8.64843750	-6.55664063	-0.76025391	+62.49023438	-8.41552734	-59.37011719	+1940	+8.39794922	-5.84472656	-0.47021484	+1.58203125	-8.83300781	+18.43505859	+1404	+6.76757813	-9.81738281	-0.84375000	+35.77148438	+3.82324219	-45.94482422	+1440
+1457970700.95880010	+8.64843750	-6.55664063	-0.76025391	+62.49023438	-8.41552734	-59.37011719	+1940	+8.39794922	-5.84472656	-0.47021484	+1.60400391	-8.83300781	+18.43505859	+1404	+6.76757813	-9.81738281	-0.84814453	+35.77148438	+3.82324219	-45.92285156	+1440
+1457970700.96300010	+8.64843750	-6.55664063	-0.76025391	+62.49023438	-8.41552734	-59.37011719	+1940	+8.39794922	-5.84472656	-0.47021484	+1.60400391	-8.83300781	+18.43505859	+1404	+6.76757813	-9.81738281	-0.84814453	+35.77148438	+3.82324219	-45.92285156	+1440
+1457970700.96709990	+8.64843750	-6.55664063	-0.76025391	+62.49023438	-8.41552734	-59.37011719	+1940	+8.39794922	-5.84472656	-0.47021484	+1.60400391	-8.83300781	+18.43505859	+1404	+6.76318359	-9.81738281	-0.84814453	+35.77148438	+3.82324219	-45.92285156	+1440
+1457970700.97129990	+8.64843750	-6.55664063	-0.76025391	+62.49023438	-8.41552734	-59.37011719	+1940	+8.39794922	-5.84472656	-0.47021484	+1.60400391	-8.83300781	+18.43505859	+1408	+6.76318359	-9.81738281	-0.84814453	+35.77148438	+3.82324219	-45.92285156	+1440
+1457970700.97550010	+8.64843750	-6.55664063	-0.76025391	+62.49023438	-8.41552734	-59.37011719	+1940	+8.39794922	-5.84472656	-0.47021484	+1.60400391	-8.83300781	+18.43505859	+1408	+6.76318359	-9.81738281	-0.84814453	+35.74951172	+3.82324219	-45.90087891	+1440
+1457970700.98379990	+8.64404297	-6.55664063	-0.75585938	+62.49023438	-8.39355469	-59.37011719	+1936	+8.39794922	-5.84472656	-0.47021484	+1.60400391	-8.81103516	+18.43505859	+1408	+6.76318359	-9.81738281	-0.84814453	+35.74951172	+3.82324219	-45.90087891	+1440
+1457970700.98799990	+8.64404297	-6.55664063	-0.75585938	+62.49023438	-8.39355469	-59.34814453	+1936	+8.39794922	-5.84472656	-0.47021484	+1.60400391	-8.81103516	+18.43505859	+1408	+6.76318359	-9.81738281	-0.85253906	+35.74951172	+3.82324219	-45.90087891	+1440
+1457970701.00050000	+8.64404297	-6.55664063	-0.75585938	+62.49023438	-8.39355469	-59.34814453	+1936	+8.39794922	-5.84472656	-0.47021484	+1.60400391	-8.81103516	+18.43505859	+1408	+6.76318359	-9.81738281	-0.85253906	+35.74951172	+3.82324219	-45.90087891	+1436
+1457970701.00460000	+8.64404297	-6.55664063	-0.75585938	+62.49023438	-8.39355469	-59.34814453	+1936	+8.39794922	-5.84472656	-0.47021484	+1.60400391	-8.81103516	+18.43505859	+1408	+6.76318359	-9.81738281	-0.85253906	+35.74951172	+3.82324219	-45.90087891	+1436
+1457970701.01300000	+8.64404297	-6.55664063	-0.75585938	+62.49023438	-8.39355469	-59.34814453	+1936	+8.39794922	-5.84472656	-0.47021484	+1.60400391	-8.81103516	+18.43505859	+1408	+6.76318359	-9.81738281	-0.85253906	+35.77148438	+3.82324219	-45.90087891	+1436
+1457970701.01710010	+8.64404297	-6.55664063	-0.75585938	+62.49023438	-8.39355469	-59.34814453	+1936	+8.39794922	-5.84472656	-0.47021484	+1.60400391	-8.81103516	+18.43505859	+1408	+6.76318359	-9.81738281	-0.84814453	+35.77148438	+3.82324219	-45.90087891	+1436
+1457970701.02550010	+8.64404297	-6.55664063	-0.75585938	+62.51220703	-8.39355469	-59.34814453	+1936	+8.39355469	-5.84472656	-0.47021484	+1.60400391	-8.81103516	+18.43505859	+1408	+6.76318359	-9.81738281	-0.84814453	+35.77148438	+3.82324219	-45.90087891	+1436
+1457970701.03379990	+8.64404297	-6.55664063	-0.75585938	+62.51220703	-8.39355469	-59.34814453	+1936	+8.39355469	-5.84472656	-0.47021484	+1.60400391	-8.81103516	+18.43505859	+1408	+6.76318359	-9.81738281	-0.84814453	+35.79345703	+3.82324219	-45.90087891	+1436
+1457970701.04210000	+8.64404297	-6.55664063	-0.75585938	+62.51220703	-8.39355469	-59.34814453	+1936	+8.39355469	-5.84472656	-0.47021484	+1.60400391	-8.81103516	+18.43505859	+1408	+6.76318359	-9.81738281	-0.84814453	+35.79345703	+3.82324219	-45.90087891	+1436
+1457970701.04629990	+8.64404297	-6.55664063	-0.75585938	+62.51220703	-8.39355469	-59.34814453	+1936	+8.39355469	-5.84472656	-0.47021484	+1.60400391	-8.81103516	+18.43505859	+1408	+6.76318359	-9.81738281	-0.84814453	+35.79345703	+3.84521484	-45.90087891	+1436
+1457970701.05460000	+8.64404297	-6.55664063	-0.75585938	+62.51220703	-8.39355469	-59.34814453	+1932	+8.39355469	-5.84472656	-0.47021484	+1.60400391	-8.81103516	+18.45703125	+1408	+6.76318359	-9.81738281	-0.84814453	+35.79345703	+3.84521484	-45.90087891	+1436
+1457970701.06290010	+8.64404297	-6.55664063	-0.75585938	+62.51220703	-8.39355469	-59.32617188	+1932	+8.39355469	-5.84472656	-0.47021484	+1.60400391	-8.78906250	+18.45703125	+1404	+6.76318359	-9.81738281	-0.84814453	+35.79345703	+3.84521484	-45.90087891	+1436
+1457970701.06710000	+8.64404297	-6.55664063	-0.76025391	+62.51220703	-8.39355469	-59.32617188	+1932	+8.39355469	-5.84472656	-0.47021484	+1.60400391	-8.78906250	+18.45703125	+1404	+6.76318359	-9.81738281	-0.84814453	+35.79345703	+3.84521484	-45.90087891	+1436
+1457970701.07130000	+8.64404297	-6.55664063	-0.76025391	+62.51220703	-8.39355469	-59.32617188	+1932	+8.39355469	-5.84472656	-0.47021484	+1.60400391	-8.78906250	+18.45703125	+1404	+6.76318359	-9.81738281	-0.84814453	+35.79345703	+3.84521484	-45.90087891	+1436
+1457970701.07960010	+8.64404297	-6.55224609	-0.76025391	+62.53417969	-8.39355469	-59.30419922	+1932	+8.39355469	-5.84472656	-0.47021484	+1.60400391	-8.78906250	+18.45703125	+1404	+6.76318359	-9.81738281	-0.84814453	+35.77148438	+3.84521484	-45.87890625	+1436
+1457970701.08380010	+8.64404297	-6.55224609	-0.76025391	+62.53417969	-8.39355469	-59.30419922	+1932	+8.39355469	-5.84472656	-0.47021484	+1.60400391	-8.78906250	+18.45703125	+1404	+6.76318359	-9.81738281	-0.84814453	+35.77148438	+3.84521484	-45.87890625	+1436
+1457970701.09209990	+8.64404297	-6.55224609	-0.76025391	+62.53417969	-8.39355469	-59.30419922	+1932	+8.39355469	-5.84472656	-0.47021484	+1.60400391	-8.78906250	+18.45703125	+1404	+6.75878906	-9.81738281	-0.85253906	+35.77148438	+3.84521484	-45.87890625	+1436
+1457970701.10040000	+8.64404297	-6.55224609	-0.76025391	+62.53417969	-8.39355469	-59.28222656	+1932	+8.39355469	-5.84472656	-0.47021484	+1.60400391	-8.76708984	+18.45703125	+1404	+6.75878906	-9.81738281	-0.85253906	+35.74951172	+3.84521484	-45.85693359	+1436
+1457970701.10460000	+8.64404297	-6.55224609	-0.76025391	+62.53417969	-8.39355469	-59.28222656	+1928	+8.39355469	-5.84472656	-0.47021484	+1.60400391	-8.76708984	+18.45703125	+1404	+6.75878906	-9.81738281	-0.85253906	+35.74951172	+3.84521484	-45.85693359	+1436
+1457970701.10879990	+8.64404297	-6.55224609	-0.76025391	+62.53417969	-8.39355469	-59.28222656	+1928	+8.39355469	-5.84472656	-0.47021484	+1.60400391	-8.76708984	+18.45703125	+1404	+6.75439453	-9.81738281	-0.85253906	+35.74951172	+3.84521484	-45.85693359	+1436
+1457970701.12120010	+8.63964844	-6.55224609	-0.76025391	+62.51220703	-8.39355469	-59.26025391	+1928	+8.39355469	-5.84472656	-0.47021484	+1.60400391	-8.76708984	+18.45703125	+1404	+6.75439453	-9.81738281	-0.85253906	+35.74951172	+3.86718750	-45.85693359	+1432
+1457970701.12960000	+8.63964844	-6.55224609	-0.76025391	+62.51220703	-8.39355469	-59.26025391	+1928	+8.39355469	-5.84472656	-0.47021484	+1.60400391	-8.76708984	+18.47900391	+1404	+6.75439453	-9.81738281	-0.85253906	+35.74951172	+3.86718750	-45.85693359	+1432
+1457970701.13790010	+8.63964844	-6.55224609	-0.76025391	+62.51220703	-8.39355469	-59.23828125	+1924	+8.39355469	-5.84472656	-0.47021484	+1.60400391	-8.76708984	+18.47900391	+1404	+6.75878906	-9.81738281	-0.85253906	+35.74951172	+3.86718750	-45.85693359	+1432
+1457970701.14210010	+8.63964844	-6.55224609	-0.76025391	+62.51220703	-8.39355469	-59.23828125	+1924	+8.39355469	-5.84472656	-0.47021484	+1.60400391	-8.76708984	+18.47900391	+1404	+6.75878906	-9.81738281	-0.84814453	+35.74951172	+3.86718750	-45.85693359	+1432
+1457970701.14619990	+8.63964844	-6.55224609	-0.76025391	+62.51220703	-8.39355469	-59.23828125	+1924	+8.39355469	-5.84472656	-0.47021484	+1.60400391	-8.76708984	+18.47900391	+1404	+6.75878906	-9.81738281	-0.84814453	+35.77148438	+3.86718750	-45.85693359	+1432
+1457970701.15459990	+8.63964844	-6.55224609	-0.76464844	+62.51220703	-8.39355469	-59.23828125	+1924	+8.39355469	-5.84472656	-0.47021484	+1.60400391	-8.76708984	+18.47900391	+1404	+6.75878906	-9.81738281	-0.84814453	+35.77148438	+3.86718750	-45.85693359	+1432
+1457970701.16290000	+8.63964844	-6.55224609	-0.76464844	+62.53417969	-8.41552734	-59.21630859	+1924	+8.39355469	-5.84472656	-0.47021484	+1.60400391	-8.76708984	+18.50097656	+1400	+6.75878906	-9.81738281	-0.84814453	+35.79345703	+3.86718750	-45.87890625	+1432
+1457970701.16710000	+8.63964844	-6.55224609	-0.76464844	+62.53417969	-8.41552734	-59.21630859	+1924	+8.39355469	-5.84472656	-0.47021484	+1.60400391	-8.76708984	+18.50097656	+1400	+6.75878906	-9.81738281	-0.84814453	+35.79345703	+3.86718750	-45.87890625	+1432
+1457970701.17540000	+8.63964844	-6.55224609	-0.76464844	+62.53417969	-8.41552734	-59.21630859	+1924	+8.39355469	-5.84472656	-0.47021484	+1.60400391	-8.74511719	+18.50097656	+1400	+6.75878906	-9.81738281	-0.84814453	+35.79345703	+3.86718750	-45.87890625	+1432
+1457970701.17960000	+8.63964844	-6.55224609	-0.76464844	+62.53417969	-8.41552734	-59.21630859	+1920	+8.39355469	-5.84472656	-0.47021484	+1.60400391	-8.74511719	+18.50097656	+1400	+6.75878906	-9.81738281	-0.84814453	+35.79345703	+3.86718750	-45.85693359	+1432
+1457970701.18370010	+8.63964844	-6.55224609	-0.76464844	+62.53417969	-8.41552734	-59.21630859	+1920	+8.39355469	-5.84472656	-0.47021484	+1.60400391	-8.74511719	+18.50097656	+1400	+6.75878906	-9.81738281	-0.84814453	+35.79345703	+3.86718750	-45.85693359	+1432
+1457970701.18790010	+8.63964844	-6.55224609	-0.76464844	+62.53417969	-8.41552734	-59.21630859	+1920	+8.39355469	-5.84472656	-0.47021484	+1.60400391	-8.74511719	+18.50097656	+1400	+6.75878906	-9.81738281	-0.84814453	+35.79345703	+3.86718750	-45.85693359	+1432
+1457970701.19199990	+8.63964844	-6.55224609	-0.76464844	+62.53417969	-8.41552734	-59.21630859	+1920	+8.39355469	-5.84472656	-0.47021484	+1.60400391	-8.74511719	+18.50097656	+1400	+6.75878906	-9.81738281	-0.84814453	+35.79345703	+3.86718750	-45.85693359	+1432
+1457970701.19619990	+8.63964844	-6.55224609	-0.76464844	+62.53417969	-8.39355469	-59.19433594	+1920	+8.39355469	-5.84472656	-0.47021484	+1.62597656	-8.74511719	+18.50097656	+1400	+6.75878906	-9.81738281	-0.84814453	+35.79345703	+3.86718750	-45.85693359	+1432
+1457970701.20040010	+8.63964844	-6.55224609	-0.76464844	+62.53417969	-8.39355469	-59.19433594	+1920	+8.39355469	-5.84472656	-0.47021484	+1.62597656	-8.74511719	+18.50097656	+1400	+6.75878906	-9.81738281	-0.84814453	+35.79345703	+3.86718750	-45.85693359	+1432
+1457970701.20450000	+8.63964844	-6.55224609	-0.76464844	+62.53417969	-8.39355469	-59.19433594	+1920	+8.39355469	-5.84472656	-0.47021484	+1.62597656	-8.72314453	+18.50097656	+1400	+6.75878906	-9.81738281	-0.84814453	+35.79345703	+3.86718750	-45.83496094	+1432
+1457970701.20869990	+8.63964844	-6.55224609	-0.76464844	+62.53417969	-8.39355469	-59.19433594	+1920	+8.38916016	-5.84472656	-0.47021484	+1.62597656	-8.72314453	+18.50097656	+1400	+6.75878906	-9.81738281	-0.84814453	+35.77148438	+3.86718750	-45.83496094	+1432
+1457970701.21289990	+8.63964844	-6.55224609	-0.76464844	+62.53417969	-8.39355469	-59.19433594	+1920	+8.38916016	-5.84472656	-0.47021484	+1.62597656	-8.72314453	+18.52294922	+1400	+6.75878906	-9.81738281	-0.85253906	+35.77148438	+3.86718750	-45.83496094	+1432
+1457970701.21700000	+8.63964844	-6.55224609	-0.76464844	+62.53417969	-8.39355469	-59.19433594	+1920	+8.38916016	-5.84472656	-0.47021484	+1.62597656	-8.72314453	+18.52294922	+1396	+6.75878906	-9.81738281	-0.85253906	+35.77148438	+3.86718750	-45.81298828	+1432
+1457970701.22120000	+8.63964844	-6.55224609	-0.76025391	+62.53417969	-8.39355469	-59.19433594	+1920	+8.38916016	-5.84472656	-0.47021484	+1.62597656	-8.72314453	+18.52294922	+1396	+6.75439453	-9.81738281	-0.85253906	+35.77148438	+3.86718750	-45.81298828	+1432
+1457970701.22950010	+8.63964844	-6.55224609	-0.76464844	+62.53417969	-8.39355469	-59.17236328	+1920	+8.38916016	-5.84472656	-0.47021484	+1.62597656	-8.72314453	+18.52294922	+1396	+6.75439453	-9.81738281	-0.85253906	+35.77148438	+3.86718750	-45.81298828	+1432
+1457970701.23790000	+8.63525391	-6.54785156	-0.76464844	+62.53417969	-8.39355469	-59.17236328	+1920	+8.38916016	-5.84472656	-0.47021484	+1.62597656	-8.70117188	+18.52294922	+1396	+6.75439453	-9.81738281	-0.85253906	+35.77148438	+3.88916016	-45.79101563	+1432
+1457970701.24200010	+8.63525391	-6.54785156	-0.76464844	+62.53417969	-8.39355469	-59.17236328	+1920	+8.38916016	-5.84033203	-0.47021484	+1.62597656	-8.70117188	+18.52294922	+1396	+6.75439453	-9.81738281	-0.85253906	+35.77148438	+3.88916016	-45.79101563	+1432
+1457970701.24620010	+8.63525391	-6.54785156	-0.76464844	+62.53417969	-8.39355469	-59.17236328	+1920	+8.38916016	-5.84033203	-0.47021484	+1.62597656	-8.70117188	+18.52294922	+1396	+6.75439453	-9.81738281	-0.85253906	+35.77148438	+3.88916016	-45.79101563	+1432
+1457970701.25040010	+8.63525391	-6.54785156	-0.76464844	+62.53417969	-8.39355469	-59.17236328	+1920	+8.38916016	-5.84033203	-0.46582031	+1.62597656	-8.70117188	+18.52294922	+1396	+6.75439453	-9.81738281	-0.85253906	+35.79345703	+3.88916016	-45.79101563	+1432
+1457970701.25449990	+8.63525391	-6.54785156	-0.76464844	+62.53417969	-8.39355469	-59.15039063	+1920	+8.38916016	-5.84033203	-0.46582031	+1.62597656	-8.70117188	+18.52294922	+1396	+6.75439453	-9.81298828	-0.85253906	+35.79345703	+3.88916016	-45.79101563	+1432
+1457970701.25869990	+8.63525391	-6.55224609	-0.76464844	+62.53417969	-8.39355469	-59.15039063	+1920	+8.38916016	-5.84033203	-0.46582031	+1.62597656	-8.70117188	+18.52294922	+1396	+6.75878906	-9.81298828	-0.85253906	+35.79345703	+3.88916016	-45.79101563	+1432
+1457970701.26290010	+8.63525391	-6.55224609	-0.76464844	+62.53417969	-8.41552734	-59.15039063	+1920	+8.38916016	-5.84033203	-0.46582031	+1.62597656	-8.70117188	+18.52294922	+1396	+6.75878906	-9.81298828	-0.85253906	+35.79345703	+3.88916016	-45.79101563	+1432
+1457970701.26700000	+8.63525391	-6.55224609	-0.76464844	+62.53417969	-8.41552734	-59.15039063	+1920	+8.38916016	-5.84033203	-0.46582031	+1.62597656	-8.70117188	+18.52294922	+1396	+6.75878906	-9.81298828	-0.85253906	+35.81542969	+3.88916016	-45.79101563	+1432
+1457970701.27119990	+8.63525391	-6.55224609	-0.76464844	+62.53417969	-8.41552734	-59.15039063	+1920	+8.38916016	-5.84033203	-0.46582031	+1.62597656	-8.70117188	+18.54492188	+1396	+6.75878906	-9.81298828	-0.85253906	+35.81542969	+3.88916016	-45.79101563	+1432
+1457970701.27530000	+8.63525391	-6.55224609	-0.76464844	+62.53417969	-8.41552734	-59.15039063	+1920	+8.38916016	-5.84033203	-0.46582031	+1.62597656	-8.70117188	+18.54492188	+1396	+6.75878906	-9.81298828	-0.85253906	+35.81542969	+3.88916016	-45.79101563	+1432
+1457970701.27950000	+8.63525391	-6.55224609	-0.76464844	+62.53417969	-8.41552734	-59.15039063	+1920	+8.38916016	-5.84033203	-0.46582031	+1.62597656	-8.70117188	+18.54492188	+1396	+6.75878906	-9.81298828	-0.84814453	+35.81542969	+3.88916016	-45.81298828	+1432
+1457970701.28370000	+8.63525391	-6.55224609	-0.76464844	+62.53417969	-8.41552734	-59.15039063	+1920	+8.38916016	-5.84033203	-0.46582031	+1.62597656	-8.70117188	+18.54492188	+1396	+6.75878906	-9.81298828	-0.84814453	+35.83740234	+3.88916016	-45.81298828	+1432
+1457970701.28780010	+8.63525391	-6.55224609	-0.76464844	+62.53417969	-8.41552734	-59.15039063	+1920	+8.38916016	-5.84033203	-0.46582031	+1.62597656	-8.70117188	+18.54492188	+1396	+6.75878906	-9.81298828	-0.84814453	+35.83740234	+3.88916016	-45.81298828	+1432
+1457970701.29200010	+8.63525391	-6.55224609	-0.76464844	+62.53417969	-8.41552734	-59.12841797	+1920	+8.38916016	-5.84033203	-0.46582031	+1.62597656	-8.70117188	+18.54492188	+1396	+6.75878906	-9.81298828	-0.84814453	+35.83740234	+3.88916016	-45.79101563	+1432
+1457970701.29620000	+8.63525391	-6.55224609	-0.76464844	+62.53417969	-8.41552734	-59.12841797	+1920	+8.38916016	-5.84033203	-0.46582031	+1.62597656	-8.70117188	+18.54492188	+1396	+6.75878906	-9.81298828	-0.84814453	+35.83740234	+3.88916016	-45.79101563	+1432
+1457970701.30029990	+8.63525391	-6.55224609	-0.76464844	+62.53417969	-8.41552734	-59.12841797	+1920	+8.38916016	-5.84033203	-0.46582031	+1.62597656	-8.70117188	+18.54492188	+1396	+6.75878906	-9.81298828	-0.84814453	+35.83740234	+3.88916016	-45.79101563	+1432
+1457970701.30450010	+8.63525391	-6.55224609	-0.76025391	+62.53417969	-8.41552734	-59.12841797	+1920	+8.38916016	-5.84033203	-0.46582031	+1.62597656	-8.67919922	+18.54492188	+1396	+6.75878906	-9.81298828	-0.84814453	+35.83740234	+3.88916016	-45.79101563	+1432
+1457970701.30870010	+8.63525391	-6.55224609	-0.76025391	+62.53417969	-8.41552734	-59.12841797	+1920	+8.38916016	-5.84033203	-0.46582031	+1.62597656	-8.67919922	+18.54492188	+1396	+6.75878906	-9.81298828	-0.85253906	+35.83740234	+3.88916016	-45.79101563	+1432
+1457970701.31279990	+8.63525391	-6.55224609	-0.76025391	+62.53417969	-8.41552734	-59.12841797	+1916	+8.38916016	-5.84033203	-0.46582031	+1.62597656	-8.67919922	+18.54492188	+1396	+6.75878906	-9.81298828	-0.85253906	+35.83740234	+3.88916016	-45.79101563	+1432
+1457970701.31699990	+8.63525391	-6.55224609	-0.76025391	+62.53417969	-8.41552734	-59.12841797	+1916	+8.38916016	-5.84033203	-0.46582031	+1.62597656	-8.67919922	+18.54492188	+1396	+6.75878906	-9.81298828	-0.85253906	+35.83740234	+3.88916016	-45.79101563	+1432
+1457970701.32119990	+8.63525391	-6.54785156	-0.76025391	+62.53417969	-8.41552734	-59.12841797	+1916	+8.38916016	-5.84033203	-0.46582031	+1.62597656	-8.67919922	+18.54492188	+1396	+6.75878906	-9.81298828	-0.85253906	+35.83740234	+3.88916016	-45.76904297	+1432
+1457970701.32530000	+8.63525391	-6.54785156	-0.76025391	+62.53417969	-8.41552734	-59.12841797	+1916	+8.38916016	-5.84033203	-0.46582031	+1.62597656	-8.67919922	+18.54492188	+1396	+6.75878906	-9.81298828	-0.85253906	+35.83740234	+3.88916016	-45.76904297	+1436
+1457970701.32950000	+8.63525391	-6.54785156	-0.76025391	+62.53417969	-8.41552734	-59.12841797	+1916	+8.38916016	-5.84033203	-0.46582031	+1.62597656	-8.67919922	+18.54492188	+1396	+6.75878906	-9.81298828	-0.85253906	+35.81542969	+3.88916016	-45.76904297	+1436
+1457970701.33369990	+8.63525391	-6.54785156	-0.76025391	+62.53417969	-8.41552734	-59.12841797	+1916	+8.38916016	-5.84033203	-0.46582031	+1.62597656	-8.67919922	+18.54492188	+1396	+6.75439453	-9.81298828	-0.85253906	+35.81542969	+3.88916016	-45.74707031	+1436
+1457970701.33780000	+8.63525391	-6.54785156	-0.76025391	+62.53417969	-8.39355469	-59.12841797	+1916	+8.38916016	-5.84033203	-0.46582031	+1.62597656	-8.67919922	+18.54492188	+1396	+6.75439453	-9.81298828	-0.85253906	+35.81542969	+3.88916016	-45.74707031	+1436
+1457970701.34200000	+8.63525391	-6.54785156	-0.76025391	+62.55615234	-8.39355469	-59.12841797	+1916	+8.38916016	-5.84033203	-0.46582031	+1.62597656	-8.65722656	+18.54492188	+1396	+6.75439453	-9.81298828	-0.85693359	+35.81542969	+3.88916016	-45.74707031	+1436
+1457970701.35030010	+8.63525391	-6.54785156	-0.76025391	+62.55615234	-8.39355469	-59.12841797	+1912	+8.38916016	-5.84033203	-0.46582031	+1.64794922	-8.65722656	+18.54492188	+1396	+6.75439453	-9.81298828	-0.85693359	+35.81542969	+3.88916016	-45.72509766	+1436
+1457970701.35450010	+8.63525391	-6.54785156	-0.76025391	+62.55615234	-8.39355469	-59.12841797	+1912	+8.38916016	-5.84033203	-0.46582031	+1.64794922	-8.65722656	+18.54492188	+1396	+6.75000000	-9.81298828	-0.85693359	+35.81542969	+3.88916016	-45.72509766	+1436
+1457970701.35859990	+8.63525391	-6.54785156	-0.76025391	+62.55615234	-8.39355469	-59.12841797	+1912	+8.38916016	-5.84033203	-0.46582031	+1.64794922	-8.65722656	+18.54492188	+1396	+6.75000000	-9.81738281	-0.85693359	+35.81542969	+3.88916016	-45.72509766	+1432
+1457970701.36279990	+8.63525391	-6.54785156	-0.76025391	+62.55615234	-8.39355469	-59.12841797	+1912	+8.38476563	-5.84033203	-0.46582031	+1.64794922	-8.65722656	+18.54492188	+1396	+6.75000000	-9.81738281	-0.85693359	+35.81542969	+3.88916016	-45.72509766	+1432
+1457970701.36700010	+8.63525391	-6.54785156	-0.76025391	+62.55615234	-8.39355469	-59.12841797	+1912	+8.38476563	-5.84033203	-0.46582031	+1.64794922	-8.65722656	+18.54492188	+1396	+6.75000000	-9.81738281	-0.85693359	+35.81542969	+3.88916016	-45.72509766	+1432
+1457970701.37109990	+8.63085938	-6.54785156	-0.76025391	+62.55615234	-8.39355469	-59.12841797	+1912	+8.38476563	-5.84033203	-0.46582031	+1.64794922	-8.65722656	+18.54492188	+1396	+6.75439453	-9.81738281	-0.85693359	+35.81542969	+3.88916016	-45.72509766	+1432
+1457970701.37529990	+8.63085938	-6.54785156	-0.76025391	+62.55615234	-8.39355469	-59.10644531	+1908	+8.38476563	-5.84033203	-0.46582031	+1.64794922	-8.65722656	+18.56689453	+1396	+6.75439453	-9.81298828	-0.85693359	+35.83740234	+3.88916016	-45.72509766	+1432
+1457970701.37949990	+8.63085938	-6.54785156	-0.76025391	+62.55615234	-8.39355469	-59.10644531	+1908	+8.38476563	-5.84033203	-0.46582031	+1.64794922	-8.65722656	+18.56689453	+1396	+6.75439453	-9.81298828	-0.85693359	+35.83740234	+3.88916016	-45.74707031	+1432
+1457970701.38360000	+8.63085938	-6.54785156	-0.76025391	+62.55615234	-8.39355469	-59.10644531	+1908	+8.38476563	-5.84033203	-0.46582031	+1.64794922	-8.63525391	+18.56689453	+1396	+6.75439453	-9.81298828	-0.85693359	+35.83740234	+3.88916016	-45.74707031	+1432
+1457970701.38780000	+8.63085938	-6.54785156	-0.76025391	+62.55615234	-8.39355469	-59.10644531	+1908	+8.38476563	-5.84033203	-0.46582031	+1.64794922	-8.63525391	+18.56689453	+1396	+6.75439453	-9.81298828	-0.85253906	+35.83740234	+3.88916016	-45.74707031	+1432
+1457970701.39200000	+8.63085938	-6.54785156	-0.76025391	+62.55615234	-8.39355469	-59.10644531	+1908	+8.38476563	-5.84033203	-0.46582031	+1.64794922	-8.63525391	+18.56689453	+1396	+6.75439453	-9.81298828	-0.85253906	+35.85937500	+3.88916016	-45.74707031	+1432
+1457970701.39610000	+8.63085938	-6.54785156	-0.76025391	+62.55615234	-8.39355469	-59.10644531	+1908	+8.38476563	-5.84033203	-0.46582031	+1.64794922	-8.63525391	+18.56689453	+1396	+6.75439453	-9.81298828	-0.85253906	+35.85937500	+3.88916016	-45.76904297	+1432
+1457970701.40030000	+8.63085938	-6.54785156	-0.76025391	+62.55615234	-8.39355469	-59.10644531	+1908	+8.38476563	-5.84033203	-0.46582031	+1.64794922	-8.63525391	+18.56689453	+1396	+6.75439453	-9.81298828	-0.85253906	+35.85937500	+3.91113281	-45.76904297	+1432
+1457970701.40450000	+8.63085938	-6.54785156	-0.76025391	+62.57812500	-8.39355469	-59.08447266	+1908	+8.38476563	-5.84033203	-0.46582031	+1.64794922	-8.63525391	+18.56689453	+1396	+6.75439453	-9.81298828	-0.85253906	+35.85937500	+3.91113281	-45.76904297	+1432
+1457970701.40860010	+8.63085938	-6.54785156	-0.76025391	+62.57812500	-8.39355469	-59.08447266	+1908	+8.38476563	-5.84033203	-0.46582031	+1.64794922	-8.63525391	+18.56689453	+1396	+6.75878906	-9.81298828	-0.85253906	+35.88134766	+3.91113281	-45.76904297	+1432
+1457970701.41280010	+8.63085938	-6.54785156	-0.76025391	+62.57812500	-8.39355469	-59.08447266	+1908	+8.38476563	-5.84033203	-0.46582031	+1.64794922	-8.61328125	+18.56689453	+1396	+6.75878906	-9.81298828	-0.85253906	+35.88134766	+3.91113281	-45.76904297	+1432
+1457970701.41700010	+8.63085938	-6.55224609	-0.76464844	+62.57812500	-8.37158203	-59.08447266	+1908	+8.38476563	-5.84033203	-0.46582031	+1.66992188	-8.61328125	+18.56689453	+1392	+6.75878906	-9.81298828	-0.85253906	+35.88134766	+3.91113281	-45.79101563	+1432
+1457970701.42109990	+8.63085938	-6.55224609	-0.76464844	+62.60009766	-8.37158203	-59.06250000	+1908	+8.38476563	-5.84033203	-0.46582031	+1.66992188	-8.61328125	+18.56689453	+1392	+6.75878906	-9.81298828	-0.84814453	+35.88134766	+3.91113281	-45.79101563	+1432
+1457970701.42940000	+8.62646484	-6.55224609	-0.76464844	+62.60009766	-8.34960938	-59.04052734	+1904	+8.38037109	-5.84033203	-0.47021484	+1.66992188	-8.59130859	+18.56689453	+1392	+6.75878906	-9.81298828	-0.84814453	+35.90332031	+3.93310547	-45.79101563	+1432
+1457970701.43359990	+8.62646484	-6.55224609	-0.76904297	+62.62207031	-8.32763672	-59.04052734	+1904	+8.38037109	-5.84033203	-0.47021484	+1.69189453	-8.59130859	+18.54492188	+1392	+6.75439453	-9.81738281	-0.84814453	+35.90332031	+3.93310547	-45.79101563	+1432
+1457970701.43779990	+8.62646484	-6.55224609	-0.76904297	+62.64404297	-8.30566406	-59.01855469	+1904	+8.38037109	-5.84033203	-0.47021484	+1.69189453	-8.56933594	+18.54492188	+1392	+6.75439453	-9.81738281	-0.85253906	+35.90332031	+3.93310547	-45.79101563	+1432
+1457970701.44190000	+8.62207031	-6.55224609	-0.76904297	+62.64404297	-8.28369141	-58.99658203	+1904	+8.37597656	-5.84033203	-0.47021484	+1.71386719	-8.54736328	+18.54492188	+1392	+6.75439453	-9.81738281	-0.85253906	+35.90332031	+3.95507813	-45.76904297	+1432
+1457970701.44610000	+8.62207031	-6.55224609	-0.77343750	+62.66601563	-8.26171875	-58.97460938	+1904	+8.37597656	-5.84033203	-0.47460938	+1.71386719	-8.52539063	+18.52294922	+1392	+6.75000000	-9.81738281	-0.85253906	+35.90332031	+3.97705078	-45.76904297	+1432
+1457970701.45030000	+8.61767578	-6.55224609	-0.77343750	+62.68798828	-8.23974609	-58.95263672	+1904	+8.37597656	-5.84033203	-0.47460938	+1.73583984	-8.50341797	+18.52294922	+1396	+6.75000000	-9.82177734	-0.85253906	+35.90332031	+3.99902344	-45.74707031	+1436
+1457970701.45440010	+8.61767578	-6.55224609	-0.77783203	+62.73193359	-8.19580078	-58.93066406	+1904	+8.37158203	-5.84472656	-0.47460938	+1.75781250	-8.48144531	+18.50097656	+1396	+6.74560547	-9.82177734	-0.85693359	+35.90332031	+4.02099609	-45.72509766	+1436
+1457970701.45860000	+8.61328125	-6.55664063	-0.78222656	+62.75390625	-8.15185547	-58.90869141	+1904	+8.37158203	-5.84472656	-0.47900391	+1.77978516	-8.45947266	+18.47900391	+1396	+6.74121094	-9.82617188	-0.85693359	+35.90332031	+4.06494141	-45.70312500	+1436
+1457970701.46280000	+8.60888672	-6.55664063	-0.78662109	+62.77587891	-8.10791016	-58.86474609	+1904	+8.36718750	-5.84472656	-0.47900391	+1.80175781	-8.41552734	+18.47900391	+1396	+6.74121094	-9.82617188	-0.86132813	+35.90332031	+4.08691406	-45.70312500	+1436
+1457970701.46690010	+8.60888672	-6.55664063	-0.79101563	+62.79785156	-8.08593750	-58.84277344	+1904	+8.36279297	-5.84912109	-0.48339844	+1.82373047	-8.37158203	+18.45703125	+1396	+6.73681641	-9.83056641	-0.86132813	+35.92529297	+4.13085938	-45.68115234	+1436
+1457970701.47110010	+8.60449219	-6.55664063	-0.79101563	+62.84179688	-8.04199219	-58.82080078	+1904	+8.36279297	-5.84912109	-0.48779297	+1.84570313	-8.34960938	+18.43505859	+1396	+6.73242188	-9.83056641	-0.86572266	+35.92529297	+4.17480469	-45.65917969	+1436
+1457970701.47530010	+8.60009766	-6.56103516	-0.79541016	+62.86376953	-7.99804688	-58.79882813	+1904	+8.35839844	-5.84912109	-0.48779297	+1.88964844	-8.30566406	+18.41308594	+1400	+6.73242188	-9.83496094	-0.86572266	+35.94726563	+4.21875000	-45.63720703	+1436
+1457970701.48359990	+8.59570313	-6.56103516	-0.79980469	+62.90771484	-7.93212891	-58.75488281	+1904	+8.35400391	-5.85351563	-0.49658203	+1.95556641	-8.23974609	+18.36914063	+1400	+6.73242188	-9.83496094	-0.86132813	+36.03515625	+4.32861328	-45.63720703	+1436
+1457970701.48779990	+8.59570313	-6.56542969	-0.80419922	+62.95166016	-7.91015625	-58.73291016	+1900	+8.34960938	-5.85351563	-0.50097656	+1.97753906	-8.19580078	+18.34716797	+1400	+6.73242188	-9.83935547	-0.86132813	+36.07910156	+4.39453125	-45.63720703	+1432
+1457970701.49190000	+8.59570313	-6.56542969	-0.80859375	+62.97363281	-7.88818359	-58.71093750	+1900	+8.34521484	-5.85791016	-0.50097656	+2.02148438	-8.15185547	+18.32519531	+1400	+6.73681641	-9.83935547	-0.86132813	+36.12304688	+4.43847656	-45.63720703	+1432
+1457970701.49609990	+8.59130859	-6.56982422	-0.80859375	+62.99560547	-7.84423828	-58.68896484	+1900	+8.34521484	-5.85791016	-0.50537109	+2.06542969	-8.12988281	+18.30322266	+1396	+6.73681641	-9.83935547	-0.85693359	+36.16699219	+4.48242188	-45.65917969	+1432
+1457970701.50020000	+8.59130859	-6.56982422	-0.81298828	+63.01757813	-7.80029297	-58.66699219	+1896	+8.34082031	-5.85791016	-0.50976563	+2.08740234	-8.08593750	+18.28125000	+1396	+6.74121094	-9.83935547	-0.85693359	+36.23291016	+4.52636719	-45.65917969	+1432
+1457970701.50440000	+8.58691406	-6.57421875	-0.81738281	+63.03955078	-7.77832031	-58.64501953	+1896	+8.34082031	-5.86230469	-0.51416016	+2.13134766	-8.06396484	+18.25927734	+1396	+6.74560547	-9.83935547	-0.85253906	+36.29882813	+4.59228516	-45.68115234	+1432
+1457970701.50860000	+8.58691406	-6.57421875	-0.82177734	+63.06152344	-7.71240234	-58.64501953	+1896	+8.33642578	-5.86230469	-0.51855469	+2.15332031	-8.02001953	+18.21533203	+1396	+6.74560547	-9.83935547	-0.85253906	+36.34277344	+4.63623047	-45.70312500	+1432
+1457970701.51270010	+8.58691406	-6.57861328	-0.82617188	+63.08349609	-7.66845703	-58.62304688	+1892	+8.33642578	-5.86230469	-0.52294922	+2.19726563	-7.99804688	+18.17138672	+1392	+6.75000000	-9.83935547	-0.84814453	+36.38671875	+4.70214844	-45.72509766	+1432
+1457970701.51690010	+8.58251953	-6.58300781	-0.83056641	+63.10546875	-7.60253906	-58.60107422	+1892	+8.33203125	-5.86669922	-0.52734375	+2.21923828	-7.95410156	+18.12744141	+1392	+6.75000000	-9.84375000	-0.84814453	+36.43066406	+4.74609375	-45.74707031	+1432
+1457970701.52110000	+8.58251953	-6.58300781	-0.83496094	+63.12744141	-7.53662109	-58.57910156	+1892	+8.32763672	-5.86669922	-0.53173828	+2.26318359	-7.91015625	+18.06152344	+1392	+6.75439453	-9.84375000	-0.84375000	+36.47460938	+4.81201172	-45.74707031	+1432
+1457970701.52519990	+8.58251953	-6.58740234	-0.83935547	+63.14941406	-7.44873047	-58.53515625	+1888	+8.32763672	-5.87109375	-0.54052734	+2.28515625	-7.84423828	+17.99560547	+1388	+6.75439453	-9.84814453	-0.84814453	+36.49658203	+4.87792969	-45.74707031	+1432
+1457970701.52940010	+8.57812500	-6.59179688	-0.84814453	+63.14941406	-7.36083984	-58.49121094	+1888	+8.32763672	-5.87109375	-0.54492188	+2.32910156	-7.80029297	+17.90771484	+1388	+6.75439453	-9.84814453	-0.84814453	+36.51855469	+4.96582031	-45.74707031	+1432
+1457970701.53360010	+8.57812500	-6.59619141	-0.85693359	+63.17138672	-7.25097656	-58.46923828	+1884	+8.32324219	-5.87548828	-0.55371094	+2.35107422	-7.73437500	+17.81982422	+1388	+6.75439453	-9.85253906	-0.84814453	+36.54052734	+5.05371094	-45.74707031	+1432
+1457970701.53769990	+8.57373047	-6.60058594	-0.86572266	+63.19335938	-7.14111328	-58.42529297	+1884	+8.32324219	-5.87988281	-0.56250000	+2.39501953	-7.66845703	+17.73193359	+1388	+6.75000000	-9.85693359	-0.85253906	+36.54052734	+5.14160156	-45.74707031	+1432
+1457970701.54609990	+8.56933594	-6.60937500	-0.88769531	+63.21533203	-6.85546875	-58.29345703	+1876	+8.31884766	-5.88427734	-0.58447266	+2.46093750	-7.49267578	+17.46826172	+1384	+6.74121094	-9.87011719	-0.86132813	+36.49658203	+5.36132813	-45.72509766	+1436
+1457970701.55020000	+8.56933594	-6.61376953	-0.90087891	+63.23730469	-6.70166016	-58.22753906	+1876	+8.31884766	-5.88867188	-0.59765625	+2.48291016	-7.40478516	+17.35839844	+1384	+6.73681641	-9.87451172	-0.86572266	+36.47460938	+5.47119141	-45.70312500	+1436
+1457970701.55440000	+8.56933594	-6.61816406	-0.91845703	+63.23730469	-6.50390625	-58.11767578	+1872	+8.31445313	-5.89306641	-0.61083984	+2.52685547	-7.29492188	+17.18261719	+1384	+6.73242188	-9.88330078	-0.87451172	+36.45263672	+5.60302734	-45.68115234	+1436
+1457970701.55859990	+8.56933594	-6.62255859	-0.93164063	+63.25927734	-6.32812500	-58.02978516	+1868	+8.31445313	-5.89746094	-0.62841797	+2.57080078	-7.18505859	+17.02880859	+1384	+6.72802734	-9.88769531	-0.88330078	+36.40869141	+5.73486328	-45.63720703	+1436
+1457970701.56270000	+8.56933594	-6.62695313	-0.94921875	+63.30322266	-6.17431641	-57.94189453	+1864	+8.31445313	-5.90185547	-0.64160156	+2.61474609	-7.09716797	+16.89697266	+1384	+6.72363281	-9.89648438	-0.89208984	+36.36474609	+5.86669922	-45.61523438	+1436
+1457970701.56690000	+8.57373047	-6.63574219	-0.96679688	+63.28125000	-5.97656250	-57.83203125	+1860	+8.31445313	-5.90625000	-0.66357422	+2.65869141	-6.98730469	+16.72119141	+1384	+6.72363281	-9.90087891	-0.90527344	+36.32080078	+5.99853516	-45.59326172	+1432
+1457970701.57110000	+8.57373047	-6.64013672	-0.98437500	+63.30322266	-5.80078125	-57.72216797	+1852	+8.31884766	-5.90625000	-0.68115234	+2.70263672	-6.89941406	+16.54541016	+1384	+6.71923828	-9.90966797	-0.91406250	+36.27685547	+6.13037109	-45.57128906	+1432
+1457970701.57520010	+8.58251953	-6.64453125	-1.00195313	+63.32519531	-5.64697266	-57.59033203	+1848	+8.31884766	-5.91064453	-0.69873047	+2.74658203	-6.83349609	+16.41357422	+1384	+6.71923828	-9.91406250	-0.92724609	+36.23291016	+6.26220703	-45.57128906	+1428
+1457970701.57940010	+8.58691406	-6.65332031	-1.02392578	+63.23730469	-5.44921875	-57.48046875	+1840	+8.32324219	-5.91503906	-0.72070313	+2.79052734	-6.74560547	+16.25976563	+1384	+6.72363281	-9.91845703	-0.93603516	+36.16699219	+6.39404297	-45.54931641	+1424
+1457970701.58349990	+8.59570313	-6.65771484	-1.04150391	+63.23730469	-5.27343750	-57.37060547	+1836	+8.32763672	-5.91503906	-0.73828125	+2.85644531	-6.70166016	+16.12792969	+1384	+6.72802734	-9.92285156	-0.94921875	+36.14501953	+6.50390625	-45.54931641	+1420
+1457970701.59190010	+8.61767578	-6.67529297	-1.09423828	+63.03955078	-4.92187500	-57.10693359	+1824	+8.34521484	-5.91064453	-0.77783203	+2.94433594	-6.65771484	+15.86425781	+1388	+6.75000000	-9.92724609	-0.97119141	+36.05712891	+6.72363281	-45.52734375	+1416
+1457970701.59600000	+8.63525391	-6.67529297	-1.11621094	+62.95166016	-4.74609375	-57.01904297	+1820	+8.35400391	-5.90625000	-0.79541016	+3.03222656	-6.67968750	+15.73242188	+1388	+6.76318359	-9.92285156	-0.98437500	+36.01318359	+6.81152344	-45.52734375	+1412
+1457970701.60019990	+8.65722656	-6.67968750	-1.14257813	+62.88574219	-4.59228516	-56.90917969	+1816	+8.36718750	-5.90185547	-0.81738281	+3.12011719	-6.67968750	+15.64453125	+1392	+6.77636719	-9.92285156	-0.99755859	+35.96923828	+6.87744141	-45.52734375	+1412
+1457970701.60439990	+8.67480469	-6.69726563	-1.17333984	+62.57812500	-4.35058594	-56.84326172	+1808	+8.38037109	-5.90185547	-0.84375000	+3.16406250	-6.72363281	+15.49072266	+1396	+6.80273438	-9.91845703	-1.01513672	+35.90332031	+6.96533203	-45.52734375	+1412
+1457970701.60850000	+8.69677734	-6.69726563	-1.19970703	+62.38037109	-4.17480469	-56.82128906	+1804	+8.39794922	-5.89306641	-0.86572266	+3.27392578	-6.78955078	+15.33691406	+1400	+6.82470703	-9.91406250	-1.03271484	+35.79345703	+7.05322266	-45.57128906	+1412
+1457970701.61270000	+8.72753906	-6.70166016	-1.23486328	+62.20458984	-3.99902344	-56.73339844	+1800	+8.41552734	-5.88427734	-0.89208984	+3.38378906	-6.83349609	+15.22705078	+1404	+6.84667969	-9.90527344	-1.05029297	+35.70556641	+7.09716797	-45.59326172	+1412
+1457970701.61690000	+8.74951172	-6.72363281	-1.26562500	+61.78710938	-3.75732422	-56.73339844	+1792	+8.43750000	-5.87988281	-0.92285156	+3.44970703	-6.89941406	+15.00732422	+1412	+6.88183594	-9.89648438	-1.08105469	+35.55175781	+7.18505859	-45.59326172	+1420
+1457970701.62100010	+8.78027344	-6.72363281	-1.29638672	+61.50146484	-3.51562500	-56.77734375	+1788	+8.45947266	-5.86669922	-0.94921875	+3.60351563	-7.03125000	+14.83154297	+1416	+6.91259766	-9.88769531	-1.09863281	+35.39794922	+7.25097656	-45.68115234	+1420
+1457970701.62520000	+8.81542969	-6.72363281	-1.33593750	+61.21582031	-3.33984375	-56.77734375	+1788	+8.49023438	-5.85351563	-0.98437500	+3.75732422	-7.07519531	+14.69970703	+1428	+6.94335938	-9.87451172	-1.12939453	+35.24414063	+7.27294922	-45.68115234	+1424
+1457970701.62940000	+8.84619141	-6.74121094	-1.37109375	+60.68847656	-3.05419922	-56.86523438	+1780	+8.51220703	-5.84912109	-1.01513672	+3.80126953	-7.18505859	+14.45800781	+1432	+6.97851563	-9.86572266	-1.16455078	+35.06835938	+7.33886719	-45.70312500	+1428
+1457970701.63350010	+8.88574219	-6.74121094	-1.40625000	+60.29296875	-2.79052734	-56.99707031	+1784	+8.53857422	-5.83593750	-1.04589844	+3.95507813	-7.33886719	+14.21630859	+1440	+7.00927734	-9.84814453	-1.18652344	+34.82666016	+7.38281250	-45.83496094	+1428
+1457970701.63770010	+8.92529297	-6.74560547	-1.44580078	+59.89746094	-2.57080078	-57.10693359	+1788	+8.57373047	-5.81835938	-1.08544922	+4.15283203	-7.40478516	+14.04052734	+1452	+7.03564453	-9.83496094	-1.23046875	+34.60693359	+7.38281250	-45.83496094	+1432
+1457970701.64190010	+8.96484375	-6.75878906	-1.48535156	+59.32617188	-2.28515625	-57.28271484	+1788	+8.60449219	-5.80957031	-1.12500000	+4.21875000	-7.53662109	+13.73291016	+1460	+7.07080078	-9.82177734	-1.26562500	+34.36523438	+7.44873047	-45.92285156	+1436
+1457970701.64599990	+9.00878906	-6.75878906	-1.52490234	+58.86474609	-1.99951172	-57.48046875	+1796	+8.64404297	-5.79199219	-1.16015625	+4.39453125	-7.69042969	+13.44726563	+1472	+7.10156250	-9.80419922	-1.29638672	+34.05761719	+7.47070313	-46.09863281	+1440
+1457970701.65019990	+9.05712891	-6.75439453	-1.56884766	+58.35937500	-1.75781250	-57.67822266	+1804	+8.68359375	-5.77441406	-1.20410156	+4.61425781	-7.82226563	+13.18359375	+1488	+7.13232422	-9.78662109	-1.34472656	+33.77197266	+7.47070313	-46.14257813	+1448
+1457970701.65440010	+9.10107422	-6.76318359	-1.61279297	+57.76611328	-1.47216797	-57.89794922	+1812	+8.71875000	-5.76123047	-1.24804688	+4.70214844	-7.95410156	+12.85400391	+1500	+7.16748047	-9.77343750	-1.39306641	+33.46435547	+7.49267578	-46.20849609	+1456
+1457970701.65850000	+9.14941406	-6.75878906	-1.65673828	+57.26074219	-1.20849609	-58.13964844	+1824	+8.76269531	-5.73486328	-1.29638672	+4.92187500	-8.10791016	+12.52441406	+1516	+7.19824219	-9.75146484	-1.43701172	+33.13476563	+7.51464844	-46.38427734	+1464
+1457970701.66680000	+9.25048828	-6.74560547	-1.74462891	+56.14013672	-0.70312500	-58.68896484	+1852	+8.85498047	-5.69531250	-1.38867188	+5.31738281	-8.43750000	+11.86523438	+1548	+7.26855469	-9.70312500	-1.54687500	+32.47558594	+7.49267578	-46.60400391	+1492
+1457970701.67100000	+9.30761719	-6.73681641	-1.79736328	+55.59082031	-0.43945313	-58.93066406	+1872	+8.90332031	-5.66455078	-1.43701172	+5.55908203	-8.59130859	+11.53564453	+1568	+7.30371094	-9.67675781	-1.59521484	+32.10205078	+7.47070313	-46.77978516	+1508
+1457970701.67520000	+9.36035156	-6.72802734	-1.83691406	+55.04150391	-0.17578125	-59.26025391	+1888	+8.95605469	-5.63378906	-1.48095703	+5.82275391	-8.81103516	+11.16210938	+1588	+7.33886719	-9.64599609	-1.65234375	+31.72851563	+7.44873047	-46.91162109	+1524
+1457970701.67930010	+9.41308594	-6.71484375	-1.88525391	+54.47021484	+0.04394531	-59.50195313	+1908	+9.00878906	-5.60742188	-1.52929688	+6.02050781	-8.98681641	+10.85449219	+1604	+7.37841797	-9.61962891	-1.70947266	+31.35498047	+7.42675781	-47.06542969	+1540
+1457970701.68350010	+9.47460938	-6.69726563	-1.93798828	+53.92089844	+0.32958984	-59.69970703	+1928	+9.06152344	-5.57226563	-1.58203125	+6.28417969	-9.11865234	+10.56884766	+1628	+7.42236328	-9.58447266	-1.76220703	+31.00341797	+7.40478516	-47.21923828	+1560
+1457970701.68770000	+9.52734375	-6.67968750	-1.98193359	+53.34960938	+0.59326172	-59.98535156	+1948	+9.11865234	-5.53710938	-1.62597656	+6.54785156	-9.36035156	+10.21728516	+1648	+7.45751953	-9.54492188	-1.81933594	+30.65185547	+7.33886719	-47.35107422	+1576
+1457970701.69180010	+9.58447266	-6.65771484	-2.03027344	+52.80029297	+0.81298828	-60.18310547	+1972	+9.17138672	-5.50195313	-1.67431641	+6.78955078	-9.53613281	+9.97558594	+1668	+7.50146484	-9.50537109	-1.88085938	+30.27832031	+7.27294922	-47.50488281	+1596
+1457970701.69600010	+9.64160156	-6.63134766	-2.08740234	+52.27294922	+1.09863281	-60.31494141	+1996	+9.22851563	-5.45800781	-1.72705078	+7.05322266	-9.66796875	+9.73388672	+1688	+7.54980469	-9.46142578	-1.93798828	+29.94873047	+7.22900391	-47.61474609	+1620
+1457970701.70020010	+9.70312500	-6.60498047	-2.13134766	+51.72363281	+1.36230469	-60.55664063	+2016	+9.29003906	-5.41406250	-1.76660156	+7.31689453	-9.95361328	+9.42626953	+1708	+7.59375000	-9.41308594	-1.99511719	+29.61914063	+7.16308594	-47.76855469	+1640
+1457970701.70429990	+9.76025391	-6.57421875	-2.18408203	+51.19628906	+1.62597656	-60.68847656	+2040	+9.34716797	-5.37011719	-1.81054688	+7.55859375	-10.15136719	+9.25048828	+1728	+7.64208984	-9.36474609	-2.04785156	+29.28955078	+7.07519531	-47.94433594	+1660
+1457970701.70849990	+9.82177734	-6.54345703	-2.24121094	+50.66894531	+1.93359375	-60.73242188	+2064	+9.40869141	-5.32177734	-1.86328125	+7.82226563	-10.28320313	+9.09667969	+1752	+7.69482422	-9.30761719	-2.10058594	+29.00390625	+7.00927734	-48.07617188	+1684
+1457970701.71269990	+9.87890625	-6.50830078	-2.28515625	+50.14160156	+2.26318359	-60.90820313	+2084	+9.47021484	-5.26904297	-1.89843750	+8.08593750	-10.52490234	+8.87695313	+1768	+7.74316406	-9.25488281	-2.15332031	+28.67431641	+6.92138672	-48.22998047	+1704
+1457970701.72100000	+10.00195313	-6.42919922	-2.39501953	+49.17480469	+2.90039063	-60.88623047	+2128	+9.59326172	-5.16357422	-1.99072266	+8.54736328	-10.83251953	+8.61328125	+1808	+7.85742188	-9.13183594	-2.25439453	+28.12500000	+6.74560547	-48.51562500	+1744
+1457970701.72519990	+10.05908203	-6.38525391	-2.44335938	+48.69140625	+3.25195313	-60.95214844	+2148	+9.65478516	-5.10205078	-2.03027344	+8.78906250	-11.05224609	+8.45947266	+1828	+7.91455078	-9.06591797	-2.30273438	+27.88330078	+6.61376953	-48.64746094	+1764
+1457970701.72930000	+10.11621094	-6.33691406	-2.49609375	+48.25195313	+3.58154297	-60.90820313	+2168	+9.71630859	-5.04492188	-2.06982422	+8.98681641	-11.22802734	+8.32763672	+1844	+7.97167969	-8.99560547	-2.35107422	+27.59765625	+6.50390625	-48.77929688	+1784
+1457970701.73350000	+10.17773438	-6.28857422	-2.55322266	+47.83447266	+3.97705078	-60.82031250	+2188	+9.77783203	-4.98339844	-2.11816406	+9.18457031	-11.35986328	+8.19580078	+1864	+8.02880859	-8.92089844	-2.40380859	+27.39990234	+6.41601563	-48.86718750	+1808
+1457970701.73760010	+10.23925781	-6.23583984	-2.59716797	+47.39501953	+4.35058594	-60.86425781	+2200	+9.84375000	-4.91748047	-2.15332031	+9.42626953	-11.55761719	+8.02001953	+1884	+8.09033203	-8.84619141	-2.44335938	+27.15820313	+6.30615234	-49.02099609	+1824
+1457970701.74180010	+10.29638672	-6.17871094	-2.64550781	+46.99951172	+4.72412109	-60.75439453	+2216	+9.90527344	-4.85156250	-2.18847656	+9.58007813	-11.73339844	+7.84423828	+1900	+8.14746094	-8.77148438	-2.48730469	+26.89453125	+6.17431641	-49.17480469	+1840
+1457970701.74600010	+10.36230469	-6.12158203	-2.69824219	+46.64794922	+5.11962891	-60.62255859	+2232	+9.97119141	-4.78125000	-2.22802734	+9.79980469	-11.86523438	+7.66845703	+1916	+8.20898438	-8.69238281	-2.53125000	+26.69677734	+6.08642578	-49.26269531	+1860
+1457970701.75009990	+10.41943359	-6.06005859	-2.74218750	+46.29638672	+5.51513672	-60.57861328	+2240	+10.03271484	-4.70654297	-2.26757813	+10.04150391	-12.01904297	+7.47070313	+1936	+8.27050781	-8.60888672	-2.57519531	+26.45507813	+5.97656250	-49.35058594	+1876
+1457970701.75430010	+10.47656250	-5.99414063	-2.79052734	+45.96679688	+5.91064453	-60.42480469	+2256	+10.09863281	-4.64062500	-2.30273438	+10.15136719	-12.17285156	+7.18505859	+1952	+8.32763672	-8.52978516	-2.61914063	+26.16943359	+5.88867188	-49.41650391	+1892
+1457970701.75850010	+10.53808594	-5.92382813	-2.83886719	+45.68115234	+6.28417969	-60.24902344	+2268	+10.16455078	-4.56152344	-2.34228516	+10.32714844	-12.30468750	+6.92138672	+1972	+8.38916016	-8.44189453	-2.66748047	+25.97167969	+5.82275391	-49.39453125	+1912
+1457970701.76259990	+10.59960938	-5.85351563	-2.87402344	+45.39550781	+6.63574219	-60.18310547	+2276	+10.23046875	-4.47802734	-2.36865234	+10.52490234	-12.52441406	+6.59179688	+1988	+8.44628906	-8.34960938	-2.70263672	+25.77392578	+5.71289063	-49.46044922	+1928
+1457970701.76679990	+10.65673828	-5.77880859	-2.91796875	+45.13183594	+6.98730469	-60.00732422	+2284	+10.29638672	-4.39892578	-2.39941406	+10.67871094	-12.72216797	+6.26220703	+2008	+8.49902344	-8.26611328	-2.74218750	+25.46630859	+5.62500000	-49.43847656	+1940
+1457970701.77099990	+10.71826172	-5.70410156	-2.95751953	+44.89013672	+7.36083984	-59.83154297	+2296	+10.36230469	-4.31103516	-2.43017578	+10.87646484	-12.85400391	+5.93261719	+2028	+8.55615234	-8.17382813	-2.79052734	+25.24658203	+5.58105469	-49.37255859	+1960
+1457970701.77510000	+10.77978516	-5.62500000	-2.98828125	+44.64843750	+7.66845703	-59.76562500	+2304	+10.43261719	-4.22314453	-2.45214844	+11.09619141	-13.11767578	+5.55908203	+2044	+8.61328125	-8.08154297	-2.82128906	+24.98291016	+5.49316406	-49.37255859	+1972
+1457970701.78350000	+10.90283203	-5.46240234	-3.05859375	+44.25292969	+8.26171875	-59.37011719	+2324	+10.56884766	-4.03857422	-2.50048828	+11.40380859	-13.49121094	+4.81201172	+2084	+8.72753906	-7.90136719	-2.90478516	+24.43359375	+5.42724609	-49.10888672	+2000
+1457970701.78760000	+10.96435547	-5.37451172	-3.08056641	+44.03320313	+8.50341797	-59.26025391	+2332	+10.63916016	-3.94189453	-2.50927734	+11.62353516	-13.82080078	+4.39453125	+2100	+8.78027344	-7.80468750	-2.93554688	+24.16992188	+5.36132813	-49.02099609	+2016
+1457970701.79180000	+11.02148438	-5.28222656	-3.10693359	+43.85742188	+8.76708984	-59.04052734	+2344	+10.70507813	-3.84082031	-2.52246094	+11.79931641	-14.04052734	+4.08691406	+2120	+8.82861328	-7.71240234	-2.97070313	+23.84033203	+5.31738281	-48.82324219	+2028
+1457970701.79600000	+11.08300781	-5.18994141	-3.13330078	+43.70361328	+8.96484375	-58.84277344	+2356	+10.77539063	-3.73974609	-2.54003906	+11.99707031	-14.26025391	+3.75732422	+2136	+8.89013672	-7.60693359	-3.00585938	+23.62060547	+5.29541016	-48.60351563	+2044
+1457970701.80010010	+11.14892578	-5.09765625	-3.14648438	+43.52783203	+9.11865234	-58.71093750	+2364	+10.84130859	-3.63867188	-2.53564453	+12.17285156	-14.63378906	+3.38378906	+2156	+8.94726563	-7.50585938	-3.03222656	+23.37890625	+5.20751953	-48.44970703	+2056
+1457970701.80430010	+11.20605469	-5.00097656	-3.16406250	+43.37402344	+9.27246094	-58.53515625	+2372	+10.91162109	-3.52880859	-2.54003906	+12.39257813	-14.91943359	+3.16406250	+2176	+9.00000000	-7.40917969	-3.05419922	+23.07128906	+5.14160156	-48.27392578	+2068
+1457970701.80850010	+11.27197266	-4.90429688	-3.17724609	+43.22021484	+9.38232422	-58.33740234	+2384	+10.97753906	-3.42333984	-2.54882813	+12.59033203	-15.16113281	+2.92236328	+2188	+9.06152344	-7.30371094	-3.08496094	+22.87353516	+5.07568359	-48.03222656	+2084
+1457970701.81259990	+11.33789063	-4.80322266	-3.18164063	+43.06640625	+9.47021484	-58.20556641	+2396	+11.04785156	-3.32226563	-2.53125000	+12.76611328	-15.55664063	+2.63671875	+2208	+9.12304688	-7.19824219	-3.09814453	+22.65380859	+4.94384766	-47.85644531	+2096
+1457970701.81680010	+11.39501953	-4.69775391	-3.19042969	+42.95654297	+9.53613281	-58.00781250	+2408	+11.11376953	-3.20800781	-2.53125000	+12.98583984	-15.82031250	+2.50488281	+2228	+9.17578125	-7.09716797	-3.12011719	+22.36816406	+4.85595703	-47.65869141	+2104
+1457970701.82090000	+11.46093750	-4.59667969	-3.19921875	+42.84667969	+9.58007813	-57.81005859	+2416	+11.18408203	-3.10253906	-2.53125000	+13.13964844	-16.08398438	+2.37304688	+2244	+9.24169922	-6.98291016	-3.13769531	+22.23632813	+4.72412109	-47.39501953	+2120
+1457970701.82509990	+11.52246094	-4.49121094	-3.19921875	+42.73681641	+9.55810547	-57.65625000	+2428	+11.25000000	-2.99267578	-2.50927734	+13.29345703	-16.47949219	+2.19726563	+2260	+9.30761719	-6.86865234	-3.14648438	+22.10449219	+4.52636719	-47.21923828	+2132
+1457970701.82929990	+11.58398438	-4.38134766	-3.19482422	+42.67089844	+9.55810547	-57.45849609	+2440	+11.31152344	-2.87841797	-2.49609375	+13.49121094	-16.76513672	+2.17529297	+2280	+9.36474609	-6.76318359	-3.15527344	+21.88476563	+4.37255859	-47.02148438	+2140
+1457970701.83340000	+11.64550781	-4.27587891	-3.19482422	+42.58300781	+9.49218750	-57.28271484	+2452	+11.37744141	-2.77294922	-2.48291016	+13.60107422	-17.05078125	+2.15332031	+2292	+9.43066406	-6.64013672	-3.16406250	+21.79687500	+4.15283203	-46.80175781	+2152
+1457970701.84180000	+11.77294922	-4.05175781	-3.16845703	+42.45117188	+9.29443359	-57.01904297	+2480	+11.50488281	-2.54882813	-2.43896484	+13.86474609	-17.73193359	+2.10937500	+2324	+9.55810547	-6.41162109	-3.15966797	+21.53320313	+3.60351563	-46.49414063	+2168
+1457970701.84590010	+11.83447266	-3.94189453	-3.15527344	+42.38525391	+9.16259766	-56.88720703	+2488	+11.56640625	-2.44775391	-2.42138672	+13.90869141	-18.01757813	+2.13134766	+2332	+9.62402344	-6.28857422	-3.15966797	+21.48925781	+3.33984375	-46.29638672	+2180
+1457970701.85010000	+11.89599609	-3.83203125	-3.13769531	+42.34130859	+9.03076172	-56.75537109	+2500	+11.62792969	-2.34228516	-2.38623047	+13.97460938	-18.39111328	+2.13134766	+2344	+9.68994141	-6.16992188	-3.15087891	+21.44531250	+3.03222656	-46.14257813	+2188
+1457970701.85430000	+11.95312500	-3.71777344	-3.12011719	+42.34130859	+8.87695313	-56.64550781	+2512	+11.68505859	-2.22802734	-2.35986328	+14.08447266	-18.67675781	+2.21923828	+2356	+9.74707031	-6.05126953	-3.14208984	+21.33544922	+2.74658203	-45.98876953	+2196
+1457970701.85840010	+12.01025391	-3.60351563	-3.09814453	+42.31933594	+8.67919922	-56.51367188	+2520	+11.74658203	-2.12255859	-2.33789063	+14.10644531	-18.94042969	+2.30712891	+2364	+9.81298828	-5.92822266	-3.13330078	+21.33544922	+2.41699219	-45.76904297	+2204
+1457970701.86260010	+12.06738281	-3.49365234	-3.07177734	+42.29736328	+8.48144531	-56.40380859	+2528	+11.80371094	-2.01269531	-2.30273438	+14.15039063	-19.27001953	+2.37304688	+2372	+9.87890625	-5.80078125	-3.11572266	+21.33544922	+2.06542969	-45.61523438	+2212
+1457970701.86680010	+12.12451172	-3.37500000	-3.04101563	+42.34130859	+8.26171875	-56.33789063	+2536	+11.85644531	-1.89843750	-2.26757813	+14.23828125	-19.59960938	+2.48291016	+2380	+9.93164063	-5.68212891	-3.10253906	+21.26953125	+1.73583984	-45.46142578	+2216
+1457970701.87089990	+12.17724609	-3.26074219	-3.01025391	+42.31933594	+8.02001953	-56.27197266	+2544	+11.91357422	-1.79736328	-2.22802734	+14.23828125	-19.92919922	+2.54882813	+2388	+9.99316406	-5.56347656	-3.08935547	+21.26953125	+1.40625000	-45.28564453	+2224
+1457970701.87509990	+12.22998047	-3.15087891	-2.97070313	+42.31933594	+7.77832031	-56.25000000	+2552	+11.96630859	-1.69189453	-2.18408203	+14.23828125	-20.28076172	+2.61474609	+2392	+10.05029297	-5.44482422	-3.06738281	+21.26953125	+1.03271484	-45.15380859	+2228
+1457970701.87930010	+12.28271484	-3.03222656	-2.93554688	+42.38525391	+7.53662109	-56.22802734	+2560	+12.01904297	-1.57324219	-2.14013672	+14.37011719	-20.61035156	+2.72460938	+2400	+10.10302734	-5.32617188	-3.04541016	+21.24755859	+0.68115234	-45.02197266	+2236
+1457970701.88340000	+12.33105469	-2.92236328	-2.89599609	+42.38525391	+7.27294922	-56.18408203	+2564	+12.06738281	-1.47216797	-2.09619141	+14.41406250	-20.93994141	+2.81250000	+2404	+10.16015625	-5.20751953	-3.02343750	+21.26953125	+0.30761719	-44.86816406	+2240
+1457970701.89170000	+12.42333984	-2.69384766	-2.80371094	+42.47314453	+6.74560547	-56.14013672	+2580	+12.15966797	-1.24804688	-1.99072266	+14.65576172	-21.64306641	+2.94433594	+2420	+10.26123047	-4.97900391	-2.97949219	+21.29150391	-0.39550781	-44.60449219	+2248
+1457970701.89590000	+12.46728516	-2.58398438	-2.75976563	+42.49511719	+6.45996094	-56.14013672	+2588	+12.20361328	-1.14257813	-1.93798828	+14.74365234	-22.01660156	+3.01025391	+2424	+10.30957031	-4.86474609	-2.95751953	+21.31347656	-0.79101563	-44.45068359	+2252
+1457970701.90010000	+12.51123047	-2.47412109	-2.70703125	+42.53906250	+6.17431641	-56.16210938	+2596	+12.24316406	-1.03710938	-1.87646484	+14.85351563	-22.41210938	+3.03222656	+2432	+10.35791016	-4.75048828	-2.93115234	+21.33544922	-1.16455078	-44.34082031	+2256
+1457970701.90420010	+12.54638672	-2.35986328	-2.64990234	+42.58300781	+5.86669922	-56.20605469	+2604	+12.28271484	-0.91845703	-1.81054688	+15.11718750	-22.85156250	+3.07617188	+2440	+10.39746094	-4.64501953	-2.90478516	+21.33544922	-1.56005859	-44.25292969	+2260
+1457970701.90840010	+12.58593750	-2.25878906	-2.59716797	+42.58300781	+5.55908203	-56.25000000	+2616	+12.31787109	-0.81738281	-1.74462891	+15.27099609	-23.26904297	+3.12011719	+2448	+10.44140625	-4.53955078	-2.88281250	+21.33544922	-1.95556641	-44.14306641	+2260
+1457970701.91260000	+12.62548828	-2.15332031	-2.54003906	+42.58300781	+5.27343750	-56.29394531	+2624	+12.35302734	-0.71191406	-1.67871094	+15.44677734	-23.66455078	+3.12011719	+2456	+10.48535156	-4.43408203	-2.85205078	+21.33544922	-2.35107422	-44.05517578	+2264
+1457970701.91669990	+12.65625000	-2.04345703	-2.48291016	+42.62695313	+4.98779297	-56.33789063	+2636	+12.38378906	-0.59765625	-1.61279297	+15.73242188	-24.08203125	+3.14208984	+2468	+10.52050781	-4.33300781	-2.82568359	+21.33544922	-2.74658203	-43.98925781	+2268
+1457970701.92090010	+12.69140625	-1.94677734	-2.42578125	+42.60498047	+4.68017578	-56.35986328	+2644	+12.41455078	-0.50097656	-1.54248047	+15.90820313	-24.49951172	+3.16406250	+2472	+10.56005859	-4.22753906	-2.79492188	+21.33544922	-3.14208984	-43.90136719	+2268
+1457970701.92510010	+12.72656250	-1.84570313	-2.36865234	+42.58300781	+4.41650391	-56.40380859	+2656	+12.44091797	-0.40429688	-1.47656250	+16.08398438	-24.91699219	+3.18603516	+2480	+10.59960938	-4.12646484	-2.76855469	+21.35742188	-3.55957031	-43.81347656	+2272
+1457970701.92919990	+12.75292969	-1.74462891	-2.30712891	+42.58300781	+4.13085938	-56.42578125	+2664	+12.46728516	-0.29443359	-1.40625000	+16.34765625	-25.31250000	+3.22998047	+2492	+10.63476563	-4.02978516	-2.73779297	+21.33544922	-3.95507813	-43.74755859	+2276
+1457970701.93339990	+12.77929688	-1.65673828	-2.25000000	+42.51708984	+3.86718750	-56.44775391	+2676	+12.48925781	-0.20654297	-1.33593750	+16.50146484	-25.72998047	+3.29589844	+2500	+10.66552734	-3.93310547	-2.71142578	+21.31347656	-4.32861328	-43.65966797	+2276
+1457970701.93759990	+12.81005859	-1.56445313	-2.19287109	+42.45117188	+3.58154297	-56.51367188	+2684	+12.51562500	-0.11425781	-1.27001953	+16.63330078	-26.12548828	+3.36181641	+2504	+10.70068359	-3.84082031	-2.67626953	+21.31347656	-4.74609375	-43.61572266	+2276
+1457970701.94170000	+12.83642578	-1.47216797	-2.13134766	+42.40722656	+3.33984375	-56.51367188	+2696	+12.53759766	-0.02197266	-1.20410156	+16.80908203	-26.47705078	+3.44970703	+2512	+10.73144531	-3.74853516	-2.64550781	+21.29150391	-5.14160156	-43.57177734	+2280
+1457970701.94590000	+12.86718750	-1.39746094	-2.07861328	+42.27539063	+3.09814453	-56.53564453	+2700	+12.56396484	+0.05712891	-1.14257813	+16.87500000	-26.80664063	+3.55957031	+2512	+10.76220703	-3.66064453	-2.61035156	+21.24755859	-5.53710938	-43.48388672	+2280
+1457970701.95009990	+12.89355469	-1.31835938	-2.02587891	+42.16552734	+2.90039063	-56.53564453	+2708	+12.58593750	+0.13623047	-1.08105469	+16.91894531	-27.13623047	+3.69140625	+2516	+10.79296875	-3.57275391	-2.57519531	+21.20361328	-5.93261719	-43.43994141	+2280
+1457970701.95420000	+12.91552734	-1.23486328	-1.97753906	+42.09960938	+2.72460938	-56.46972656	+2712	+12.60351563	+0.21972656	-1.02392578	+16.96289063	-27.39990234	+3.84521484	+2516	+10.81933594	-3.48486328	-2.54443359	+21.18164063	-6.28417969	-43.35205078	+2276
+1457970701.95840000	+12.93750000	-1.16455078	-1.92919922	+41.92382813	+2.57080078	-56.40380859	+2712	+12.62548828	+0.28564453	-0.96679688	+16.89697266	-27.66357422	+4.04296875	+2516	+10.84570313	-3.40136719	-2.51367188	+21.11572266	-6.61376953	-43.24218750	+2272
+1457970701.96670010	+12.98583984	-1.02392578	-1.83691406	+41.66015625	+2.30712891	-56.29394531	+2708	+12.66503906	+0.42187500	-0.86572266	+16.69921875	-28.12500000	+4.54833984	+2516	+10.89404297	-3.23876953	-2.45214844	+21.00585938	-7.31689453	-43.04443359	+2264
+1457970701.97090010	+13.00781250	-0.96679688	-1.79296875	+41.46240234	+2.19726563	-56.22802734	+2704	+12.68701172	+0.47460938	-0.81738281	+16.50146484	-28.34472656	+4.81201172	+2512	+10.91601563	-3.16406250	-2.42138672	+20.91796875	-7.60253906	-42.93457031	+2256
+1457970701.97499990	+13.02978516	-0.90966797	-1.75341797	+41.24267578	+2.13134766	-56.16210938	+2700	+12.70898438	+0.52734375	-0.76904297	+16.25976563	-28.54248047	+5.11962891	+2508	+10.93359375	-3.09375000	-2.38623047	+20.80810547	-7.93212891	-42.84667969	+2252
+1457970701.97919990	+13.04736328	-0.84814453	-1.71386719	+41.11083984	+2.08740234	-56.05224609	+2692	+12.72656250	+0.58447266	-0.72509766	+16.04003906	-28.71826172	+5.44921875	+2504	+10.95556641	-3.01904297	-2.35546875	+20.74218750	-8.19580078	-42.69287109	+2244
+1457970701.98340010	+13.06933594	-0.79980469	-1.67871094	+40.86914063	+2.04345703	-55.96435547	+2680	+12.74853516	+0.62841797	-0.68115234	+15.71044922	-28.89404297	+5.77880859	+2500	+10.97314453	-2.95751953	-2.32910156	+20.58837891	-8.43750000	-42.53906250	+2232
+1457970701.98750000	+13.08691406	-0.75146484	-1.64794922	+40.62744141	+2.06542969	-55.83251953	+2668	+12.77050781	+0.67236328	-0.64160156	+15.38085938	-29.02587891	+6.15234375	+2492	+10.98632813	-2.89160156	-2.30273438	+20.45654297	-8.67919922	-42.40722656	+2220
+1457970701.99169990	+13.10009766	-0.70312500	-1.61718750	+40.45166016	+2.06542969	-55.72265625	+2656	+12.78808594	+0.71630859	-0.60205078	+15.05126953	-29.20166016	+6.52587891	+2488	+10.99951172	-2.83007813	-2.27636719	+20.34667969	-8.85498047	-42.20947266	+2208
+1457970701.99589990	+13.11767578	-0.66357422	-1.58642578	+40.20996094	+2.08740234	-55.61279297	+2644	+12.80566406	+0.75146484	-0.55810547	+14.63378906	-29.37744141	+6.89941406	+2480	+11.01269531	-2.77734375	-2.25878906	+20.17089844	-9.03076172	-42.01171875	+2192
+1457970702.00000000	+13.13085938	-0.62402344	-1.56005859	+39.94628906	+2.13134766	-55.48095703	+2632	+12.82324219	+0.78662109	-0.52294922	+14.19433594	-29.48730469	+7.29492188	+2476	+11.02587891	-2.72021484	-2.23242188	+20.01708984	-9.20654297	-41.85791016	+2176
+1457970702.00420000	+13.14404297	-0.57568359	-1.52929688	+39.77050781	+2.13134766	-55.39306641	+2624	+12.84521484	+0.81738281	-0.48339844	+13.75488281	-29.68505859	+7.71240234	+2472	+11.03466797	-2.66748047	-2.21484375	+19.88525391	-9.33837891	-41.63818359	+2164
+1457970702.00840000	+13.15722656	-0.54492188	-1.49853516	+39.50683594	+2.15332031	-55.32714844	+2612	+12.86279297	+0.84375000	-0.44384766	+13.24951172	-29.88281250	+8.10791016	+2464	+11.04345703	-2.62353516	-2.19287109	+19.66552734	-9.44824219	-41.46240234	+2144
+1457970702.01250000	+13.17041016	-0.51416016	-1.47656250	+39.24316406	+2.21923828	-55.21728516	+2600	+12.88476563	+0.86572266	-0.40869141	+12.72216797	-30.01464844	+8.52539063	+2456	+11.05224609	-2.58398438	-2.17529297	+19.46777344	-9.53613281	-41.26464844	+2128
+1457970702.01670000	+13.17919922	-0.47900391	-1.45458984	+39.06738281	+2.28515625	-55.10742188	+2588	+12.90234375	+0.89208984	-0.36914063	+12.21679688	-30.19042969	+8.94287109	+2452	+11.06103516	-2.54003906	-2.16210938	+19.29199219	-9.58007813	-41.04492188	+2108
+1457970702.02090000	+13.18798828	-0.45263672	-1.43701172	+38.82568359	+2.35107422	-54.99755859	+2576	+12.91992188	+0.90966797	-0.33398438	+11.64550781	-30.36621094	+9.36035156	+2444	+11.06542969	-2.50488281	-2.14892578	+19.05029297	-9.60205078	-40.82519531	+2092
+1457970702.02500010	+13.19677734	-0.43066406	-1.41943359	+38.58398438	+2.48291016	-54.86572266	+2560	+12.93750000	+0.93164063	-0.30322266	+11.07421875	-30.45410156	+9.79980469	+2436	+11.07421875	-2.46972656	-2.14013672	+18.83056641	-9.60205078	-40.62744141	+2072
+1457970702.02920010	+13.20117188	-0.39990234	-1.40185547	+38.43017578	+2.52685547	-54.77783203	+2552	+12.95507813	+0.94921875	-0.26806641	+10.48095703	-30.60791016	+10.23925781	+2432	+11.07861328	-2.43457031	-2.13134766	+18.63281250	-9.58007813	-40.40771484	+2056
+1457970702.03749990	+13.21435547	-0.36035156	-1.36669922	+37.99072266	+2.68066406	-54.55810547	+2528	+12.99023438	+0.96240234	-0.20654297	+9.14062500	-30.84960938	+11.11816406	+2424	+11.08740234	-2.38183594	-2.11376953	+18.14941406	-9.51416016	-39.99023438	+2016
+1457970702.04169990	+13.21875000	-0.32958984	-1.35351563	+37.85888672	+2.74658203	-54.47021484	+2524	+13.01220703	+0.97119141	-0.17578125	+8.48144531	-30.95947266	+11.60156250	+2416	+11.08740234	-2.35107422	-2.10937500	+17.95166016	-9.44824219	-39.77050781	+2000
+1457970702.04580000	+13.22314453	-0.31640625	-1.33593750	+37.66113281	+2.79052734	-54.36035156	+2512	+13.02978516	+0.97558594	-0.14941406	+7.75634766	-31.02539063	+12.06298828	+2412	+11.09179688	-2.33349609	-2.10498047	+17.68798828	-9.36035156	-39.55078125	+1980
+1457970702.05000000	+13.23193359	-0.30322266	-1.33154297	+37.44140625	+2.90039063	-54.22851563	+2504	+13.04736328	+0.97998047	-0.12744141	+7.05322266	-31.04736328	+12.52441406	+2408	+11.09619141	-2.31152344	-2.10058594	+17.44628906	-9.25048828	-39.35302734	+1960
+1457970702.05419990	+13.23632813	-0.28564453	-1.32275391	+37.30957031	+2.98828125	-54.09667969	+2500	+13.06933594	+0.98876953	-0.10546875	+6.35009766	-31.06933594	+12.98583984	+2400	+11.09619141	-2.28955078	-2.09619141	+17.22656250	-9.16259766	-39.15527344	+1944
+1457970702.05830000	+13.24072266	-0.27246094	-1.31396484	+37.11181641	+3.05419922	-53.96484375	+2492	+13.08251953	+0.98437500	-0.08789063	+5.58105469	-31.04736328	+13.46923828	+2396	+11.09619141	-2.26757813	-2.09179688	+16.98486328	-9.05273438	-38.93554688	+1928
+1457970702.06250000	+13.24511719	-0.25927734	-1.31396484	+36.93603516	+3.16406250	-53.78906250	+2488	+13.10449219	+0.97998047	-0.07470703	+4.79003906	-31.00341797	+13.95263672	+2392	+11.10058594	-2.25000000	-2.08740234	+16.76513672	-8.94287109	-38.73779297	+1912
+1457970702.06670000	+13.25390625	-0.24169922	-1.30517578	+36.80419922	+3.18603516	-53.65722656	+2484	+13.12207031	+0.97998047	-0.05712891	+4.02099609	-30.95947266	+14.43603516	+2392	+11.10058594	-2.22802734	-2.08300781	+16.56738281	-8.83300781	-38.54003906	+1896
+1457970702.07080010	+13.25830078	-0.23730469	-1.30078125	+36.62841797	+3.20800781	-53.52539063	+2480	+13.13964844	+0.97119141	-0.04394531	+3.18603516	-30.89355469	+14.94140625	+2388	+11.10498047	-2.21044922	-2.07861328	+16.34765625	-8.74511719	-38.34228516	+1880
+1457970702.07500000	+13.26708984	-0.22851563	-1.29638672	+36.43066406	+3.25195313	-53.39355469	+2472	+13.15722656	+0.96240234	-0.03515625	+2.37304688	-30.76171875	+15.44677734	+2388	+11.10498047	-2.19287109	-2.07421875	+16.10595703	-8.63525391	-38.14453125	+1864
+1457970702.07920000	+13.27587891	-0.21972656	-1.28759766	+36.27685547	+3.25195313	-53.26171875	+2468	+13.17480469	+0.95800781	-0.02636719	+1.56005859	-30.65185547	+15.93017578	+2384	+11.10937500	-2.17529297	-2.06982422	+15.93017578	-8.59130859	-37.96875000	+1852
+1457970702.08330010	+13.28906250	-0.21093750	-1.28320313	+36.10107422	+3.25195313	-53.12988281	+2464	+13.19677734	+0.94921875	-0.01757813	+0.72509766	-30.52001953	+16.43554688	+2384	+11.11376953	-2.15771484	-2.06103516	+15.73242188	-8.54736328	-37.79296875	+1836
+1457970702.09170010	+13.30664063	-0.20214844	-1.27880859	+35.74951172	+3.25195313	-52.86621094	+2448	+13.22753906	+0.92724609	-0.01318359	-0.96679688	-30.21240234	+17.42431641	+2380	+11.11816406	-2.12255859	-2.05224609	+15.35888672	-8.43750000	-37.44140625	+1812
+1457970702.09579990	+13.31542969	-0.19775391	-1.27001953	+35.57373047	+3.20800781	-52.73437500	+2444	+13.24511719	+0.91406250	-0.00878906	-1.82373047	-30.05859375	+17.92968750	+2380	+11.11816406	-2.10498047	-2.04345703	+15.18310547	-8.43750000	-37.28759766	+1800
+1457970702.09999990	+13.32861328	-0.19335938	-1.27001953	+35.39794922	+3.16406250	-52.60253906	+2436	+13.25830078	+0.90087891	-0.00878906	-2.70263672	-29.88281250	+18.43505859	+2380	+11.12255859	-2.08740234	-2.03906250	+15.02929688	-8.41552734	-37.11181641	+1788
+1457970702.10419990	+13.33740234	-0.18457031	-1.25683594	+35.22216797	+3.03222656	-52.53662109	+2428	+13.27587891	+0.88769531	+0.00000000	-3.58154297	-29.77294922	+18.94042969	+2384	+11.12695313	-2.06982422	-2.03027344	+14.85351563	-8.48144531	-36.97998047	+1780
+1457970702.10830000	+13.35058594	-0.18457031	-1.24365234	+35.04638672	+2.90039063	-52.47070313	+2420	+13.29345703	+0.87890625	+0.00439453	-4.43847656	-29.64111328	+19.42382813	+2384	+11.13134766	-2.05664063	-2.01708984	+14.67773438	-8.52539063	-36.84814453	+1768
+1457970702.11250000	+13.36376953	-0.18017578	-1.23486328	+34.84863281	+2.76855469	-52.38281250	+2412	+13.30664063	+0.86572266	+0.00878906	-5.29541016	-29.48730469	+19.90722656	+2384	+11.13574219	-2.04345703	-2.01269531	+14.50195313	-8.56933594	-36.71630859	+1756
+1457970702.11669990	+13.37255859	-0.18017578	-1.21728516	+34.67285156	+2.59277344	-52.33886719	+2408	+13.31982422	+0.85253906	+0.01318359	-6.17431641	-29.39941406	+20.39062500	+2384	+11.14013672	-2.03027344	-2.00390625	+14.32617188	-8.65722656	-36.62841797	+1748
+1457970702.12080000	+13.38574219	-0.17578125	-1.20410156	+34.49707031	+2.41699219	-52.31689453	+2404	+13.33740234	+0.83935547	+0.02197266	-7.03125000	-29.26757813	+20.89599609	+2388	+11.14453125	-2.01269531	-1.99072266	+14.17236328	-8.74511719	-36.51855469	+1740
+1457970702.12500000	+13.39453125	-0.17138672	-1.19531250	+34.32128906	+2.28515625	-52.22900391	+2396	+13.34619141	+0.83056641	+0.02636719	-7.88818359	-29.13574219	+21.37939453	+2388	+11.14892578	-1.99951172	-1.98632813	+14.01855469	-8.78906250	-36.40869141	+1732
+1457970702.12910010	+13.40332031	-0.17138672	-1.18212891	+34.16748047	+2.06542969	-52.22900391	+2392	+13.35937500	+0.81298828	+0.03955078	-8.83300781	-29.06982422	+21.88476563	+2392	+11.15332031	-1.98632813	-1.98193359	+13.84277344	-8.87695313	-36.32080078	+1720
+1457970702.13330010	+13.40771484	-0.16699219	-1.16455078	+34.01367188	+1.84570313	-52.20703125	+2388	+13.36816406	+0.80419922	+0.05273438	-9.73388672	-28.98193359	+22.39013672	+2396	+11.15771484	-1.97753906	-1.97314453	+13.64501953	-8.98681641	-36.25488281	+1712
+1457970702.13750000	+13.41650391	-0.16259766	-1.14697266	+33.83789063	+1.62597656	-52.20703125	+2388	+13.38134766	+0.79541016	+0.06591797	-10.63476563	-28.91601563	+22.87353516	+2400	+11.16210938	-1.96875000	-1.96875000	+13.46923828	-9.05273438	-36.18896484	+1704
+1457970702.14159990	+13.42529297	-0.16259766	-1.12939453	+33.70605469	+1.36230469	-52.20703125	+2384	+13.39013672	+0.78222656	+0.08349609	-11.57958984	-28.85009766	+23.37890625	+2404	+11.16650391	-1.95556641	-1.95996094	+13.29345703	-9.16259766	-36.12304688	+1696
+1457970702.14580010	+13.43408203	-0.15820313	-1.10742188	+33.53027344	+1.12060547	-52.22900391	+2384	+13.40332031	+0.77343750	+0.09667969	-12.50244141	-28.78417969	+23.88427734	+2408	+11.17089844	-1.95117188	-1.95556641	+13.07373047	-9.25048828	-36.07910156	+1688
+1457970702.15409990	+13.44287109	-0.15380859	-1.07666016	+33.24462891	+0.74707031	-52.22900391	+2376	+13.42529297	+0.75585938	+0.13183594	-14.39208984	-28.60839844	+24.89501953	+2420	+11.17968750	-1.93359375	-1.94677734	+12.72216797	-9.33837891	-35.99121094	+1672
+1457970702.15829990	+13.44726563	-0.15380859	-1.06347656	+33.11279297	+0.59326172	-52.20703125	+2376	+13.43408203	+0.74267578	+0.14501953	-15.35888672	-28.47656250	+25.40039063	+2424	+11.18408203	-1.92919922	-1.94238281	+12.52441406	-9.38232422	-35.94726563	+1664
+1457970702.16249990	+13.44726563	-0.14941406	-1.05029297	+32.98095703	+0.43945313	-52.20703125	+2376	+13.44287109	+0.73388672	+0.16259766	-16.30371094	-28.34472656	+25.90576172	+2432	+11.18847656	-1.92041016	-1.93798828	+12.34863281	-9.40429688	-35.90332031	+1656
+1457970702.17080000	+13.45166016	-0.14501953	-1.02392578	+32.69531250	+0.21972656	-52.16308594	+2380	+13.45605469	+0.71191406	+0.19335938	-18.21533203	-28.05908203	+26.91650391	+2444	+11.19287109	-1.90722656	-1.92919922	+12.01904297	-9.42626953	-35.83740234	+1640
+1457970702.17500000	+13.45166016	-0.14501953	-1.00634766	+32.56347656	+0.08789063	-52.18505859	+2384	+13.46484375	+0.70312500	+0.20654297	-19.16015625	-27.88330078	+27.37792969	+2452	+11.19287109	-1.90283203	-1.92480469	+11.84326172	-9.44824219	-35.81542969	+1632
+1457970702.17910000	+13.45605469	-0.14062500	-0.99755859	+32.40966797	+0.06591797	-52.14111328	+2388	+13.47363281	+0.69433594	+0.21972656	-20.03906250	-27.68554688	+27.83935547	+2456	+11.19287109	-1.89404297	-1.92041016	+11.71142578	-9.42626953	-35.77148438	+1628
+1457970702.18330000	+13.45605469	-0.13623047	-0.98876953	+32.29980469	+0.08789063	-52.09716797	+2388	+13.48242188	+0.68554688	+0.22851563	-20.91796875	-27.44384766	+28.30078125	+2460	+11.19726563	-1.88525391	-1.91601563	+11.57958984	-9.40429688	-35.72753906	+1620
+1457970702.18750000	+13.45605469	-0.13183594	-0.97998047	+32.16796875	+0.08789063	-52.07519531	+2396	+13.48681641	+0.67236328	+0.23291016	-21.79687500	-27.20214844	+28.71826172	+2464	+11.19287109	-1.88085938	-1.91162109	+11.44775391	-9.38232422	-35.70556641	+1612
+1457970702.19160010	+13.45605469	-0.13183594	-0.97998047	+32.01416016	+0.19775391	-52.00927734	+2396	+13.49121094	+0.66357422	+0.23730469	-22.60986328	-26.91650391	+29.11376953	+2464	+11.19287109	-1.86767578	-1.90722656	+11.35986328	-9.33837891	-35.66162109	+1608
+1457970702.19580010	+13.45605469	-0.12744141	-0.97998047	+31.88232422	+0.32958984	-51.94335938	+2400	+13.49560547	+0.65039063	+0.24169922	-23.44482422	-26.63085938	+29.48730469	+2468	+11.19287109	-1.85888672	-1.90283203	+11.25000000	-9.29443359	-35.59570313	+1600
+1457970702.19989990	+13.45605469	-0.11865234	-0.97119141	+31.75048828	+0.39550781	-51.92138672	+2404	+13.50000000	+0.63720703	+0.24169922	-24.27978516	-26.32324219	+29.83886719	+2472	+11.19287109	-1.85009766	-1.89843750	+11.16210938	-9.27246094	-35.55175781	+1596
+1457970702.20409990	+13.45605469	-0.11425781	-0.96679688	+31.59667969	+0.52734375	-51.87744141	+2404	+13.50439453	+0.62841797	+0.23730469	-25.04882813	-25.99365234	+30.19042969	+2476	+11.18847656	-1.83691406	-1.88964844	+11.11816406	-9.22851563	-35.50781250	+1592
+1457970702.21240000	+13.45605469	-0.10546875	-0.96240234	+31.31103516	+0.81298828	-51.81152344	+2408	+13.50878906	+0.60644531	+0.23291016	-26.58691406	-25.29052734	+30.78369141	+2480	+11.18408203	-1.81494141	-1.87646484	+10.96435547	-9.16259766	-35.39794922	+1584
+1457970702.21659990	+13.45605469	-0.10107422	-0.96240234	+31.15722656	+1.03271484	-51.74560547	+2408	+13.51318359	+0.59326172	+0.22412109	-27.35595703	-24.89501953	+31.04736328	+2484	+11.17968750	-1.80175781	-1.87207031	+10.92041016	-9.09667969	-35.33203125	+1580
+1457970702.22079990	+13.45605469	-0.09228516	-0.96679688	+31.02539063	+1.23046875	-51.70166016	+2404	+13.51757813	+0.58447266	+0.21533203	-28.10302734	-24.49951172	+31.26708984	+2488	+11.17968750	-1.78857422	-1.86767578	+10.87646484	-9.05273438	-35.26611328	+1576
+1457970702.22490000	+13.45166016	-0.08349609	-0.96679688	+30.87158203	+1.42822266	-51.63574219	+2404	+13.51757813	+0.57128906	+0.20654297	-28.85009766	-24.10400391	+31.50878906	+2492	+11.17529297	-1.77539063	-1.86328125	+10.83251953	-8.98681641	-35.17822266	+1572
+1457970702.22910000	+13.44726563	-0.07910156	-0.96679688	+30.71777344	+1.62597656	-51.59179688	+2400	+13.51757813	+0.55371094	+0.19335938	-29.66308594	-23.66455078	+31.70654297	+2496	+11.17089844	-1.76220703	-1.85888672	+10.78857422	-8.92089844	-35.11230469	+1568
+1457970702.23330000	+13.44726563	-0.07470703	-0.96679688	+30.54199219	+1.82373047	-51.54785156	+2396	+13.51757813	+0.54492188	+0.18017578	-30.45410156	-23.20312500	+31.88232422	+2500	+11.16650391	-1.75341797	-1.85449219	+10.74462891	-8.83300781	-35.02441406	+1564
+1457970702.23740010	+13.44287109	-0.06591797	-0.96679688	+30.38818359	+2.02148438	-51.48193359	+2392	+13.52197266	+0.53613281	+0.17578125	-31.22314453	-22.76367188	+32.10205078	+2504	+11.15771484	-1.74023438	-1.85009766	+10.70068359	-8.78906250	-34.93652344	+1560
+1457970702.24160000	+13.44287109	-0.06152344	-0.96240234	+30.23437500	+2.19726563	-51.43798828	+2388	+13.52197266	+0.52294922	+0.16699219	-32.03613281	-22.30224609	+32.27783203	+2508	+11.15332031	-1.72705078	-1.84570313	+10.63476563	-8.70117188	-34.84863281	+1556
+1457970702.24580000	+13.44287109	-0.05712891	-0.96240234	+30.03662109	+2.39501953	-51.39404297	+2384	+13.52636719	+0.50976563	+0.15380859	-32.82714844	-21.84082031	+32.45361328	+2512	+11.14892578	-1.71826172	-1.84130859	+10.56884766	-8.59130859	-34.73876953	+1552
+1457970702.24990010	+13.43847656	-0.05273438	-0.96240234	+29.86083984	+2.59277344	-51.32812500	+2380	+13.52636719	+0.50097656	+0.14941406	-33.64013672	-21.37939453	+32.62939453	+2516	+11.14453125	-1.70507813	-1.83691406	+10.50292969	-8.50341797	-34.65087891	+1548
+1457970702.25410010	+13.43847656	-0.05273438	-0.96679688	+29.68505859	+2.81250000	-51.28417969	+2376	+13.52636719	+0.48779297	+0.14062500	-34.43115234	-20.89599609	+32.80517578	+2520	+11.14013672	-1.69628906	-1.83691406	+10.39306641	-8.34960938	-34.54101563	+1544
+1457970702.25830010	+13.43408203	-0.04833984	-0.96679688	+29.48730469	+3.03222656	-51.21826172	+2372	+13.53076172	+0.47460938	+0.13183594	-35.24414063	-20.41259766	+32.98095703	+2524	+11.13574219	-1.68750000	-1.83691406	+10.30517578	-8.21777344	-34.40917969	+1540
+1457970702.26239990	+13.42968750	-0.04394531	-0.96679688	+29.28955078	+3.22998047	-51.15234375	+2368	+13.53076172	+0.46142578	+0.12744141	-36.03515625	-19.90722656	+33.15673828	+2528	+11.13134766	-1.67871094	-1.83251953	+10.21728516	-8.08593750	-34.29931641	+1536
+1457970702.26659990	+13.42529297	-0.04394531	-0.96679688	+29.06982422	+3.40576172	-51.10839844	+2364	+13.53076172	+0.45703125	+0.12304688	-36.80419922	-19.44580078	+33.39843750	+2528	+11.12255859	-1.67431641	-1.83251953	+10.10742188	-7.93212891	-34.18945313	+1528
+1457970702.27490000	+13.42089844	-0.04833984	-0.96240234	+28.60839844	+3.77929688	-51.02050781	+2356	+13.53955078	+0.43505859	+0.12304688	-38.34228516	-18.47900391	+33.85986328	+2532	+11.11376953	-1.66113281	-1.82812500	+9.84375000	-7.64648438	-33.94775391	+1520
+1457970702.27909990	+13.41650391	-0.04833984	-0.95800781	+28.38867188	+3.97705078	-50.99853516	+2352	+13.53955078	+0.43066406	+0.12304688	-39.02343750	-18.01757813	+34.12353516	+2532	+11.10937500	-1.65673828	-1.82812500	+9.68994141	-7.49267578	-33.81591797	+1512
+1457970702.28320000	+13.41210938	-0.04833984	-0.95800781	+28.14697266	+4.19677734	-50.95458984	+2348	+13.54394531	+0.42187500	+0.12304688	-39.72656250	-17.51220703	+34.38720703	+2532	+11.10498047	-1.65234375	-1.82812500	+9.55810547	-7.31689453	-33.68408203	+1508
+1457970702.28740000	+13.41210938	-0.05273438	-0.95800781	+27.90527344	+4.41650391	-50.93261719	+2344	+13.54833984	+0.40869141	+0.12744141	-40.45166016	-17.00683594	+34.67285156	+2532	+11.10058594	-1.64794922	-1.82812500	+9.42626953	-7.16308594	-33.53027344	+1504
+1457970702.29160000	+13.40332031	-0.05712891	-0.95800781	+27.66357422	+4.61425781	-50.91064453	+2344	+13.54833984	+0.40429688	+0.12744141	-41.08886719	-16.52343750	+34.95849609	+2532	+11.09619141	-1.64355469	-1.82812500	+9.27246094	-6.98730469	-33.39843750	+1496
+1457970702.29570010	+13.39892578	-0.06152344	-0.95800781	+27.42187500	+4.81201172	-50.91064453	+2344	+13.54833984	+0.39550781	+0.13183594	-41.74804688	-16.01806641	+35.26611328	+2532	+11.09179688	-1.63476563	-1.82812500	+9.11865234	-6.83349609	-33.26660156	+1492
+1457970702.29990010	+13.39892578	-0.06591797	-0.95800781	+27.15820313	+5.03173828	-50.88867188	+2344	+13.55273438	+0.38232422	+0.13183594	-42.40722656	-15.44677734	+35.57373047	+2532	+11.08740234	-1.63037109	-1.82373047	+8.98681641	-6.67968750	-33.13476563	+1484
+1457970702.30410000	+13.39453125	-0.07031250	-0.95361328	+26.93847656	+5.18554688	-50.88867188	+2344	+13.55712891	+0.38232422	+0.13183594	-42.97851563	-14.89746094	+35.90332031	+2532	+11.08300781	-1.62597656	-1.82373047	+8.83300781	-6.54785156	-32.98095703	+1480
+1457970702.30819990	+13.39453125	-0.07470703	-0.94921875	+26.69677734	+5.36132813	-50.88867188	+2348	+13.55712891	+0.36914063	+0.13623047	-43.59375000	-14.34814453	+36.23291016	+2532	+11.07861328	-1.62158203	-1.81933594	+8.67919922	-6.39404297	-32.84912109	+1472
+1457970702.31240010	+13.39013672	-0.07910156	-0.94921875	+26.43310547	+5.53710938	-50.91064453	+2348	+13.56152344	+0.36035156	+0.13623047	-44.20898438	-13.77685547	+36.56250000	+2532	+11.07421875	-1.61718750	-1.81933594	+8.54736328	-6.26220703	-32.69531250	+1468
+1457970702.31660010	+13.39013672	-0.07910156	-0.94921875	+26.23535156	+5.73486328	-50.91064453	+2348	+13.56152344	+0.35156250	+0.13623047	-44.78027344	-13.16162109	+36.87011719	+2528	+11.07421875	-1.60839844	-1.81494141	+8.39355469	-6.15234375	-32.56347656	+1464
+1457970702.32069990	+13.39013672	-0.08349609	-0.94921875	+26.01562500	+5.91064453	-50.88867188	+2348	+13.56591797	+0.33837891	+0.13183594	-45.37353516	-12.52441406	+37.15576172	+2528	+11.06982422	-1.59960938	-1.81054688	+8.28369141	-6.02050781	-32.40966797	+1460
+1457970702.32489990	+13.39013672	-0.08789063	-0.94921875	+25.79589844	+6.10839844	-50.86669922	+2352	+13.56591797	+0.32958984	+0.12304688	-45.92285156	-11.86523438	+37.41943359	+2528	+11.06542969	-1.59082031	-1.81054688	+8.15185547	-5.88867188	-32.25585938	+1456
+1457970702.32909990	+13.39013672	-0.08789063	-0.94921875	+25.57617188	+6.28417969	-50.86669922	+2352	+13.56152344	+0.32080078	+0.11865234	-46.49414063	-11.20605469	+37.66113281	+2532	+11.06103516	-1.58642578	-1.80615234	+8.02001953	-5.77880859	-32.12402344	+1452
+1457970702.33740000	+13.39453125	-0.09228516	-0.94921875	+25.18066406	+6.61376953	-50.84472656	+2348	+13.56591797	+0.29443359	+0.09667969	-47.63671875	-9.88769531	+38.07861328	+2536	+11.05224609	-1.56445313	-1.79736328	+7.77832031	-5.58105469	-31.81640625	+1444
+1457970702.34159990	+13.39892578	-0.09228516	-0.94921875	+24.98291016	+6.78955078	-50.82275391	+2344	+13.56591797	+0.28564453	+0.08789063	-48.18603516	-9.22851563	+38.27636719	+2540	+11.04785156	-1.55566406	-1.79296875	+7.64648438	-5.51513672	-31.68457031	+1444
+1457970702.34570000	+13.39892578	-0.09228516	-0.94921875	+24.80712891	+6.98730469	-50.80078125	+2344	+13.56591797	+0.27246094	+0.07910156	-48.73535156	-8.59130859	+38.45214844	+2540	+11.04345703	-1.54687500	-1.78857422	+7.53662109	-5.42724609	-31.55273438	+1444
+1457970702.34990000	+13.40332031	-0.09228516	-0.94921875	+24.60937500	+7.18505859	-50.80078125	+2340	+13.56591797	+0.26367188	+0.06591797	-49.26269531	-7.99804688	+38.56201172	+2544	+11.03906250	-1.53808594	-1.78417969	+7.42675781	-5.33935547	-31.42089844	+1440
+1457970702.35400010	+13.40332031	-0.09228516	-0.95361328	+24.41162109	+7.40478516	-50.77880859	+2336	+13.56591797	+0.25048828	+0.05712891	-49.81201172	-7.40478516	+38.69384766	+2544	+11.03906250	-1.52929688	-1.77978516	+7.29492188	-5.27343750	-31.31103516	+1440
+1457970702.35820010	+13.40771484	-0.09667969	-0.95800781	+24.21386719	+7.64648438	-50.75683594	+2336	+13.56152344	+0.24169922	+0.04394531	-50.31738281	-6.83349609	+38.80371094	+2544	+11.03466797	-1.52050781	-1.77539063	+7.18505859	-5.22949219	-31.20117188	+1436
+1457970702.36240010	+13.40771484	-0.09667969	-0.95800781	+24.01611328	+7.86621094	-50.75683594	+2332	+13.56152344	+0.23291016	+0.03076172	-50.82275391	-6.28417969	+38.86962891	+2548	+11.03027344	-1.51171875	-1.77099609	+7.07519531	-5.14160156	-31.09130859	+1436
+1457970702.36649990	+13.40771484	-0.10107422	-0.95800781	+23.81835938	+8.10791016	-50.73486328	+2328	+13.56152344	+0.22412109	+0.02636719	-51.35009766	-5.80078125	+39.00146484	+2548	+11.02587891	-1.50732422	-1.76660156	+6.94335938	-5.09765625	-31.00341797	+1436
+1457970702.37069990	+13.41210938	-0.10107422	-0.96240234	+23.59863281	+8.34960938	-50.75683594	+2328	+13.56152344	+0.21533203	+0.01757813	-51.85546875	-5.33935547	+39.11132813	+2548	+11.02587891	-1.49853516	-1.76220703	+6.81152344	-5.05371094	-30.91552734	+1432
+1457970702.37490010	+13.41210938	-0.10546875	-0.95800781	+23.37890625	+8.59130859	-50.80078125	+2324	+13.56152344	+0.20214844	+0.01318359	-52.36083984	-4.92187500	+39.17724609	+2552	+11.02148438	-1.49414063	-1.76220703	+6.67968750	-4.98779297	-30.84960938	+1432
+1457970702.37899990	+13.41210938	-0.10546875	-0.95800781	+23.18115234	+8.83300781	-50.84472656	+2320	+13.56152344	+0.19775391	+0.01318359	-52.84423828	-4.54833984	+39.28710938	+2548	+11.02148438	-1.48974609	-1.75781250	+6.54785156	-4.96582031	-30.78369141	+1432
+1457970702.38319990	+13.41210938	-0.11425781	-0.95800781	+22.93945313	+9.07470703	-50.91064453	+2320	+13.56591797	+0.18896484	+0.00878906	-53.32763672	-4.19677734	+39.39697266	+2548	+11.02148438	-1.48535156	-1.75341797	+6.39404297	-4.92187500	-30.71777344	+1428
+1457970702.38739990	+13.41210938	-0.12304688	-0.95800781	+22.69775391	+9.33837891	-50.95458984	+2316	+13.56591797	+0.18457031	+0.00878906	-53.78906250	-3.86718750	+39.46289063	+2544	+11.01708984	-1.48535156	-1.75341797	+6.24023438	-4.85595703	-30.67382813	+1424
+1457970702.39150000	+13.40771484	-0.12744141	-0.95800781	+22.47802734	+9.58007813	-51.04248047	+2316	+13.56152344	+0.18017578	+0.00878906	-54.22851563	-3.58154297	+39.59472656	+2544	+11.01708984	-1.48095703	-1.75341797	+6.10839844	-4.79003906	-30.62988281	+1420
+1457970702.39990000	+13.40332031	-0.14062500	-0.95800781	+22.01660156	+10.04150391	-51.19628906	+2308	+13.56152344	+0.17138672	+0.01318359	-55.10742188	-3.07617188	+39.79248047	+2540	+11.01708984	-1.48095703	-1.75341797	+5.82275391	-4.68017578	-30.56396484	+1416
+1457970702.40400000	+13.40332031	-0.14501953	-0.95361328	+21.81884766	+10.23925781	-51.28417969	+2308	+13.56152344	+0.17138672	+0.01757813	-55.50292969	-2.83447266	+39.92431641	+2540	+11.01269531	-1.47656250	-1.75341797	+5.69091797	-4.61425781	-30.54199219	+1412
+1457970702.40820000	+13.39892578	-0.15380859	-0.94921875	+21.57714844	+10.41503906	-51.39404297	+2308	+13.56152344	+0.16259766	+0.02636719	-55.92041016	-2.63671875	+40.05615234	+2540	+11.01269531	-1.48095703	-1.75341797	+5.53710938	-4.54833984	-30.49804688	+1408
+1457970702.41240000	+13.39892578	-0.16259766	-0.94921875	+21.35742188	+10.61279297	-51.48193359	+2308	+13.56152344	+0.15820313	+0.02636719	-56.33789063	-2.43896484	+40.14404297	+2540	+11.01269531	-1.48535156	-1.74902344	+5.38330078	-4.50439453	-30.47607422	+1404
+1457970702.41650010	+13.39453125	-0.16699219	-0.94482422	+21.15966797	+10.76660156	-51.56982422	+2308	+13.56591797	+0.15820313	+0.03076172	-56.64550781	-2.26318359	+40.25390625	+2540	+11.01269531	-1.48095703	-1.74902344	+5.25146484	-4.41650391	-30.45410156	+1400
+1457970702.42070010	+13.39453125	-0.17578125	-0.94042969	+20.96191406	+10.94238281	-51.63574219	+2308	+13.56591797	+0.15380859	+0.03515625	-56.99707031	-2.08740234	+40.36376953	+2540	+11.01269531	-1.48535156	-1.75341797	+5.14160156	-4.32861328	-30.41015625	+1396
+1457970702.42490010	+13.39013672	-0.18017578	-0.94482422	+20.74218750	+11.11816406	-51.70166016	+2308	+13.56152344	+0.14941406	+0.03515625	-57.34863281	-1.91162109	+40.42968750	+2540	+11.01269531	-1.48535156	-1.74902344	+5.03173828	-4.26269531	-30.38818359	+1392
+1457970702.42899990	+13.38574219	-0.18896484	-0.94482422	+20.58837891	+11.27197266	-51.76757813	+2312	+13.56152344	+0.14941406	+0.03515625	-57.61230469	-1.75781250	+40.53955078	+2540	+11.00830078	-1.48535156	-1.74902344	+4.94384766	-4.17480469	-30.36621094	+1384
+1457970702.43319990	+13.38134766	-0.18896484	-0.94042969	+20.41259766	+11.42578125	-51.81152344	+2316	+13.56152344	+0.14501953	+0.03955078	-57.91992188	-1.58203125	+40.64941406	+2544	+11.00830078	-1.48535156	-1.74902344	+4.83398438	-4.08691406	-30.32226563	+1380
+1457970702.43730000	+13.38134766	-0.19335938	-0.94042969	+20.25878906	+11.55761719	-51.83349609	+2320	+13.56152344	+0.13623047	+0.03515625	-58.24951172	-1.40625000	+40.71533203	+2544	+11.00830078	-1.48535156	-1.74902344	+4.74609375	-4.02099609	-30.30029297	+1376
+1457970702.44149990	+13.38134766	-0.19775391	-0.93603516	+20.12695313	+11.68945313	-51.87744141	+2320	+13.56152344	+0.13623047	+0.03515625	-58.46923828	-1.25244141	+40.80322266	+2544	+11.00390625	-1.48095703	-1.74462891	+4.68017578	-3.95507813	-30.25634766	+1372
+1457970702.44569990	+13.38134766	-0.20214844	-0.93603516	+19.97314453	+11.82128906	-51.87744141	+2324	+13.56591797	+0.12744141	+0.03515625	-58.75488281	-1.07666016	+40.86914063	+2544	+11.00390625	-1.48095703	-1.74462891	+4.59228516	-3.86718750	-30.21240234	+1368
+1457970702.44980000	+13.38134766	-0.20654297	-0.93603516	+19.81933594	+11.93115234	-51.89941406	+2328	+13.56591797	+0.11865234	+0.02636719	-59.04052734	-0.92285156	+40.93505859	+2544	+11.00390625	-1.48095703	-1.74023438	+4.52636719	-3.80126953	-30.19042969	+1368
+1457970702.45820000	+13.38134766	-0.21093750	-0.94042969	+19.59960938	+12.28271484	-51.83349609	+2332	+13.56591797	+0.10546875	+0.01757813	-59.47998047	-0.59326172	+41.02294922	+2544	+10.99951172	-1.47656250	-1.73583984	+4.43847656	-3.60351563	-30.10253906	+1360
+1457970702.46230010	+13.38134766	-0.21533203	-0.94042969	+19.48974609	+12.41455078	-51.78955078	+2328	+13.56591797	+0.09667969	+0.00878906	-59.72167969	-0.41748047	+41.04492188	+2544	+10.99951172	-1.47656250	-1.73144531	+4.39453125	-3.51562500	-30.05859375	+1360
+1457970702.46650000	+13.38134766	-0.21533203	-0.94042969	+19.40185547	+12.56835938	-51.74560547	+2328	+13.56152344	+0.09228516	+0.00000000	-59.91943359	-0.26367188	+41.08886719	+2544	+10.99511719	-1.47216797	-1.73144531	+4.37255859	-3.42773438	-30.01464844	+1360
+1457970702.47070000	+13.38134766	-0.21533203	-0.94042969	+19.29199219	+12.72216797	-51.70166016	+2328	+13.56152344	+0.07910156	-0.00439453	-60.16113281	-0.13183594	+41.11083984	+2548	+10.99511719	-1.47216797	-1.72705078	+4.32861328	-3.31787109	-29.97070313	+1356
+1457970702.47480010	+13.38574219	-0.21972656	-0.94042969	+19.18212891	+12.85400391	-51.63574219	+2324	+13.56591797	+0.06591797	-0.01318359	-60.40283203	-0.02197266	+41.13281250	+2548	+10.99072266	-1.47216797	-1.72265625	+4.28466797	-3.22998047	-29.94873047	+1356
+1457970702.47900010	+13.39013672	-0.22412109	-0.94042969	+19.09423828	+12.98583984	-51.56982422	+2320	+13.56591797	+0.06152344	-0.01757813	-60.57861328	+0.10986328	+41.15478516	+2548	+10.99072266	-1.47216797	-1.71826172	+4.24072266	-3.12011719	-29.90478516	+1356
+1457970702.48320010	+13.39013672	-0.22851563	-0.94042969	+19.00634766	+13.13964844	-51.48193359	+2316	+13.56591797	+0.04833984	-0.02636719	-60.77636719	+0.19775391	+41.13281250	+2552	+10.98632813	-1.47216797	-1.71826172	+4.21875000	-3.01025391	-29.86083984	+1356
+1457970702.48729990	+13.39013672	-0.23291016	-0.94482422	+18.91845703	+13.29345703	-51.39404297	+2312	+13.56591797	+0.03515625	-0.03515625	-60.97412109	+0.24169922	+41.11083984	+2552	+10.98632813	-1.47216797	-1.71386719	+4.17480469	-2.90039063	-29.83886719	+1356
+1457970702.49149990	+13.39013672	-0.23730469	-0.94921875	+18.83056641	+13.44726563	-51.30615234	+2312	+13.56591797	+0.02636719	-0.04394531	-61.12792969	+0.30761719	+41.11083984	+2556	+10.98632813	-1.47216797	-1.71386719	+4.15283203	-2.74658203	-29.81689453	+1356
+1457970702.49569990	+13.39013672	-0.24169922	-0.95361328	+18.74267578	+13.57910156	-51.21826172	+2308	+13.56152344	+0.01757813	-0.04833984	-61.28173828	+0.32958984	+41.08886719	+2556	+10.98193359	-1.47216797	-1.71386719	+4.10888672	-2.61474609	-29.79492188	+1356
+1457970702.50399990	+13.39453125	-0.25048828	-0.95800781	+18.56689453	+13.82080078	-51.06445313	+2308	+13.56152344	+0.00000000	-0.05712891	-61.56738281	+0.30761719	+41.08886719	+2560	+10.97753906	-1.47656250	-1.70947266	+4.04296875	-2.32910156	-29.79492188	+1360
+1457970702.50810000	+13.39453125	-0.25927734	-0.95800781	+18.45703125	+13.90869141	-50.99853516	+2304	+13.56591797	-0.00439453	-0.05712891	-61.67724609	+0.24169922	+41.08886719	+2560	+10.97753906	-1.48535156	-1.70947266	+3.97705078	-2.17529297	-29.79492188	+1360
+1457970702.51230000	+13.39453125	-0.26806641	-0.96240234	+18.34716797	+14.01855469	-50.95458984	+2304	+13.56591797	-0.01318359	-0.05712891	-61.80908203	+0.17578125	+41.06689453	+2560	+10.97753906	-1.48974609	-1.71386719	+3.93310547	-2.02148438	-29.81689453	+1360
+1457970702.51650000	+13.39013672	-0.27685547	-0.96240234	+18.23730469	+14.12841797	-50.88867188	+2304	+13.56591797	-0.02197266	-0.05712891	-61.87500000	+0.08789063	+41.04492188	+2560	+10.97753906	-1.49414063	-1.71386719	+3.88916016	-1.86767578	-29.83886719	+1364
+1457970702.52060010	+13.39013672	-0.29003906	-0.96679688	+18.12744141	+14.21630859	-50.84472656	+2304	+13.57031250	-0.02636719	-0.06152344	-61.96289063	-0.02197266	+41.02294922	+2564	+10.97753906	-1.50292969	-1.71386719	+3.82324219	-1.71386719	-29.86083984	+1364
+1457970702.52480010	+13.39013672	-0.29882813	-0.97558594	+18.01757813	+14.34814453	-50.77880859	+2308	+13.57031250	-0.03076172	-0.06152344	-62.05078125	-0.15380859	+40.97900391	+2564	+10.97753906	-1.51171875	-1.71826172	+3.77929688	-1.53808594	-29.88281250	+1364
+1457970702.52900000	+13.38574219	-0.30761719	-0.97998047	+17.92968750	+14.43603516	-50.75683594	+2308	+13.57031250	-0.03515625	-0.06152344	-62.09472656	-0.24169922	+40.97900391	+2564	+10.97314453	-1.51611328	-1.72265625	+3.73535156	-1.38427734	-29.92675781	+1368
+1457970702.53309990	+13.38134766	-0.32080078	-0.98437500	+17.79785156	+14.52392578	-50.73486328	+2312	+13.57031250	-0.03955078	-0.06152344	-62.13867188	-0.35156250	+40.97900391	+2564	+10.97314453	-1.52490234	-1.72705078	+3.66943359	-1.20849609	-29.97070313	+1368
+1457970702.53730010	+13.38134766	-0.32958984	-0.99316406	+17.66601563	+14.61181641	-50.71289063	+2316	+13.57031250	-0.04394531	-0.06152344	-62.20458984	-0.48339844	+40.95703125	+2564	+10.97314453	-1.53808594	-1.73144531	+3.60351563	-1.05468750	-30.01464844	+1368
+1457970702.54150010	+13.38134766	-0.33837891	-0.99755859	+17.60009766	+14.67773438	-50.69091797	+2316	+13.57470703	-0.04833984	-0.06591797	-62.24853516	-0.57128906	+40.93505859	+2564	+10.97314453	-1.54687500	-1.73144531	+3.55957031	-0.92285156	-30.05859375	+1368
+1457970702.54559990	+13.38134766	-0.35156250	-1.00195313	+17.46826172	+14.74365234	-50.69091797	+2324	+13.57470703	-0.05273438	-0.06591797	-62.29248047	-0.70312500	+40.89111328	+2564	+10.97314453	-1.55566406	-1.73583984	+3.51562500	-0.79101563	-30.12451172	+1368
+1457970702.54979990	+13.38134766	-0.36035156	-1.00634766	+17.35839844	+14.85351563	-50.71289063	+2328	+13.57470703	-0.06152344	-0.07031250	-62.33642578	-0.83496094	+40.84716797	+2568	+10.97314453	-1.56445313	-1.74023438	+3.47167969	-0.61523438	-30.19042969	+1368
+1457970702.55399990	+13.37695313	-0.36914063	-1.01513672	+17.27050781	+14.94140625	-50.71289063	+2336	+13.57910156	-0.06591797	-0.07470703	-62.38037109	-0.92285156	+40.78125000	+2568	+10.97753906	-1.57324219	-1.74902344	+3.44970703	-0.50537109	-30.23437500	+1368
+1457970702.55810000	+13.37695313	-0.38232422	-1.02392578	+17.18261719	+15.05126953	-50.71289063	+2344	+13.57910156	-0.07031250	-0.07910156	-62.42431641	-1.03271484	+40.71533203	+2568	+10.97753906	-1.58203125	-1.75341797	+3.42773438	-0.37353516	-30.32226563	+1368
+1457970702.56649990	+13.37695313	-0.39990234	-1.04150391	+17.02880859	+15.27099609	-50.71289063	+2360	+13.58349609	-0.08349609	-0.09228516	-62.49023438	-1.25244141	+40.56152344	+2572	+10.97753906	-1.59960938	-1.76220703	+3.40576172	-0.10986328	-30.45410156	+1364
+1457970702.57060000	+13.37695313	-0.40869141	-1.05029297	+16.96289063	+15.38085938	-50.71289063	+2364	+13.58349609	-0.09228516	-0.10107422	-62.55615234	-1.36230469	+40.45166016	+2572	+10.97753906	-1.60839844	-1.76660156	+3.40576172	-0.02197266	-30.54199219	+1364
+1457970702.57480000	+13.38134766	-0.42187500	-1.06347656	+16.89697266	+15.49072266	-50.73486328	+2372	+13.58349609	-0.10107422	-0.11425781	-62.60009766	-1.47216797	+40.34179688	+2576	+10.97753906	-1.62158203	-1.77099609	+3.40576172	+0.08789063	-30.62988281	+1364
+1457970702.57900000	+13.38134766	-0.42626953	-1.06787109	+16.87500000	+15.57861328	-50.73486328	+2376	+13.58789063	-0.11425781	-0.12744141	-62.64404297	-1.58203125	+40.18798828	+2580	+10.97753906	-1.63037109	-1.77978516	+3.44970703	+0.17578125	-30.69580078	+1364
+1457970702.58310010	+13.38574219	-0.43505859	-1.07666016	+16.85302734	+15.66650391	-50.73486328	+2376	+13.58789063	-0.12744141	-0.14501953	-62.70996094	-1.69189453	+40.01220703	+2584	+10.97753906	-1.63916016	-1.78417969	+3.47167969	+0.26367188	-30.78369141	+1364
+1457970702.58730010	+13.39013672	-0.44384766	-1.08984375	+16.80908203	+15.79833984	-50.75683594	+2380	+13.59228516	-0.14062500	-0.16259766	-62.75390625	-1.80175781	+39.83642578	+2592	+10.97753906	-1.64794922	-1.78857422	+3.51562500	+0.37353516	-30.89355469	+1368
+1457970702.59139990	+13.39013672	-0.45263672	-1.10302734	+16.80908203	+15.90820313	-50.75683594	+2380	+13.59228516	-0.15380859	-0.18896484	-62.79785156	-1.91162109	+39.59472656	+2596	+10.97753906	-1.65673828	-1.79736328	+3.58154297	+0.48339844	-30.98144531	+1368
+1457970702.59559990	+13.39453125	-0.46142578	-1.11181641	+16.80908203	+16.01806641	-50.75683594	+2384	+13.59228516	-0.17138672	-0.21093750	-62.84179688	-2.02148438	+39.35302734	+2604	+10.97753906	-1.66992188	-1.80615234	+3.64746094	+0.59326172	-31.09130859	+1372
+1457970702.59980010	+13.39453125	-0.47021484	-1.12939453	+16.80908203	+16.14990234	-50.77880859	+2384	+13.59667969	-0.18896484	-0.23730469	-62.86376953	-2.08740234	+39.11132813	+2612	+10.97753906	-1.67871094	-1.81494141	+3.69140625	+0.70312500	-31.22314453	+1376
+1457970702.60390000	+13.39892578	-0.47900391	-1.14257813	+16.80908203	+16.23779297	-50.77880859	+2380	+13.59667969	-0.20654297	-0.27246094	-62.90771484	-2.15332031	+38.84765625	+2616	+10.97753906	-1.69189453	-1.82812500	+3.80126953	+0.83496094	-31.35498047	+1380
+1457970702.60809990	+13.39892578	-0.48779297	-1.15576172	+16.83105469	+16.34765625	-50.80078125	+2380	+13.59667969	-0.22412109	-0.30322266	-62.90771484	-2.21923828	+38.58398438	+2624	+10.97753906	-1.70947266	-1.84130859	+3.86718750	+0.96679688	-31.48681641	+1384
+1457970702.61229990	+13.40332031	-0.49658203	-1.16894531	+16.85302734	+16.47949219	-50.80078125	+2376	+13.60107422	-0.24169922	-0.33398438	-62.92968750	-2.28515625	+38.34228516	+2628	+10.97753906	-1.72265625	-1.85449219	+3.93310547	+1.09863281	-31.64062500	+1392
+1457970702.62060000	+13.40771484	-0.51855469	-1.21289063	+16.91894531	+16.76513672	-50.86669922	+2376	+13.60107422	-0.27246094	-0.39550781	-62.86376953	-2.41699219	+37.85888672	+2636	+10.97753906	-1.76220703	-1.89404297	+4.15283203	+1.45019531	-31.97021484	+1408
+1457970702.62480000	+13.40771484	-0.53613281	-1.23925781	+16.94091797	+16.91894531	-50.91064453	+2376	+13.60107422	-0.28564453	-0.43066406	-62.81982422	-2.46093750	+37.61718750	+2640	+10.97753906	-1.77978516	-1.91601563	+4.24072266	+1.64794922	-32.12402344	+1416
+1457970702.62890010	+13.41210938	-0.55810547	-1.28320313	+17.02880859	+17.22656250	-50.99853516	+2384	+13.60107422	-0.29882813	-0.46582031	-62.73193359	-2.52685547	+37.37548828	+2644	+10.97753906	-1.80175781	-1.94238281	+4.35058594	+1.88964844	-32.34375000	+1428
+1457970702.63310000	+13.41210938	-0.58007813	-1.32275391	+17.07275391	+17.42431641	-51.08642578	+2388	+13.60546875	-0.31201172	-0.50097656	-62.66601563	-2.59277344	+37.17773438	+2648	+10.97753906	-1.82373047	-1.96875000	+4.41650391	+2.06542969	-32.51953125	+1440
+1457970702.63730000	+13.40771484	-0.59765625	-1.36230469	+17.13867188	+17.64404297	-51.17431641	+2388	+13.60546875	-0.32519531	-0.53613281	-62.60009766	-2.68066406	+36.95800781	+2652	+10.97753906	-1.85009766	-1.99951172	+4.48242188	+2.30712891	-32.69531250	+1448
+1457970702.64140010	+13.40771484	-0.62841797	-1.42382813	+17.22656250	+17.95166016	-51.35009766	+2400	+13.60546875	-0.33837891	-0.57568359	-62.46826172	-2.79052734	+36.76025391	+2652	+10.97753906	-1.87207031	-2.02587891	+4.57031250	+2.48291016	-32.89306641	+1460
+1457970702.64560010	+13.40771484	-0.65478516	-1.46337891	+17.27050781	+18.08349609	-51.50390625	+2404	+13.60546875	-0.35156250	-0.60644531	-62.35839844	-2.92236328	+36.60644531	+2656	+10.97753906	-1.89843750	-2.05664063	+4.63623047	+2.68066406	-33.09082031	+1468
+1457970702.64980010	+13.40332031	-0.68115234	-1.51171875	+17.29248047	+18.32519531	-51.63574219	+2412	+13.60986328	-0.36035156	-0.65039063	-62.22656250	-3.01025391	+36.36474609	+2660	+10.98193359	-1.92919922	-2.09179688	+4.70214844	+2.94433594	-33.28857422	+1480
+1457970702.65389990	+13.39892578	-0.70312500	-1.55566406	+17.33642578	+18.50097656	-51.78955078	+2420	+13.60986328	-0.37353516	-0.69433594	-62.05078125	-3.16406250	+36.16699219	+2664	+10.98193359	-1.95556641	-2.12695313	+4.76806641	+3.14208984	-33.50830078	+1488
+1457970702.65809990	+13.39892578	-0.72509766	-1.60400391	+17.38037109	+18.67675781	-51.94335938	+2432	+13.61425781	-0.39111328	-0.73388672	-61.91894531	-3.29589844	+36.01318359	+2668	+10.98193359	-1.98632813	-2.16650391	+4.83398438	+3.36181641	-33.70605469	+1500
+1457970702.66220000	+13.39892578	-0.75146484	-1.66113281	+17.42431641	+18.91845703	-52.05322266	+2444	+13.61865234	-0.40429688	-0.78662109	-61.78710938	-3.40576172	+35.74951172	+2672	+10.98632813	-2.01708984	-2.21044922	+4.89990234	+3.62548828	-33.92578125	+1508
+1457970702.66640000	+13.39453125	-0.77343750	-1.70947266	+17.49023438	+19.05029297	-52.22900391	+2456	+13.61865234	-0.41748047	-0.83056641	-61.61132813	-3.55957031	+35.59570313	+2676	+10.98632813	-2.05224609	-2.25439453	+4.94384766	+3.82324219	-34.16748047	+1520
+1457970702.67470000	+13.39892578	-0.83496094	-1.81933594	+17.55615234	+19.37988281	-52.53662109	+2484	+13.63183594	-0.46142578	-0.93603516	-61.34765625	-3.84521484	+35.20019531	+2692	+10.99511719	-2.12255859	-2.34667969	+5.05371094	+4.26269531	-34.65087891	+1540
+1457970702.67890000	+13.39892578	-0.86572266	-1.87646484	+17.60009766	+19.51171875	-52.71240234	+2500	+13.63623047	-0.48339844	-0.99316406	-61.14990234	-4.02099609	+35.02441406	+2696	+10.99511719	-2.16210938	-2.39501953	+5.09765625	+4.43847656	-34.91455078	+1548
+1457970702.68310000	+13.40332031	-0.90087891	-1.93359375	+17.64404297	+19.62158203	-52.88818359	+2516	+13.64062500	-0.50976563	-1.05029297	-61.01806641	-4.19677734	+34.82666016	+2704	+10.99951172	-2.19726563	-2.44335938	+5.14160156	+4.61425781	-35.17822266	+1556
+1457970702.68720010	+13.41210938	-0.93603516	-1.99951172	+17.68798828	+19.81933594	-53.02001953	+2532	+13.64941406	-0.54052734	-1.12060547	-60.86425781	-4.32861328	+34.54101563	+2712	+11.00830078	-2.23681641	-2.50048828	+5.20751953	+4.81201172	-35.41992188	+1568
+1457970702.69140010	+13.41650391	-0.97119141	-2.06542969	+17.73193359	+19.95117188	-53.19580078	+2548	+13.64941406	-0.56689453	-1.19091797	-60.68847656	-4.52636719	+34.34326172	+2720	+11.01269531	-2.28076172	-2.55322266	+5.22949219	+4.98779297	-35.72753906	+1580
+1457970702.69970010	+13.43408203	-1.04589844	-2.20605469	+17.81982422	+20.19287109	-53.48144531	+2572	+13.66699219	-0.64160156	-1.33593750	-60.42480469	-4.85595703	+33.85986328	+2744	+11.02587891	-2.36425781	-2.67187500	+5.36132813	+5.29541016	-36.25488281	+1596
+1457970702.70390010	+13.44287109	-1.08105469	-2.27636719	+17.86376953	+20.25878906	-53.65722656	+2584	+13.67138672	-0.68115234	-1.41503906	-60.24902344	-5.05371094	+33.64013672	+2752	+11.03466797	-2.41259766	-2.72900391	+5.38330078	+5.42724609	-36.56250000	+1608
+1457970702.70810010	+13.45166016	-1.12500000	-2.35107422	+17.88574219	+20.32470703	-53.83300781	+2592	+13.68017578	-0.72509766	-1.49414063	-60.11718750	-5.25146484	+33.42041016	+2764	+11.03906250	-2.45654297	-2.79052734	+5.42724609	+5.53710938	-36.87011719	+1620
+1457970702.71219990	+13.46923828	-1.16894531	-2.42578125	+17.92968750	+20.41259766	-54.00878906	+2600	+13.68896484	-0.76904297	-1.58203125	-59.98535156	-5.42724609	+33.15673828	+2772	+11.05224609	-2.50488281	-2.85644531	+5.47119141	+5.64697266	-37.17773438	+1628
+1457970702.72059990	+13.50000000	-1.26123047	-2.58837891	+17.97363281	+20.61035156	-54.38232422	+2608	+13.70214844	-0.86132813	-1.75781250	-59.65576172	-5.80078125	+32.65136719	+2796	+11.06982422	-2.61035156	-2.99267578	+5.49316406	+5.86669922	-37.83691406	+1652
+1457970702.72470000	+13.51757813	-1.30957031	-2.67187500	+17.99560547	+20.69824219	-54.53613281	+2612	+13.71533203	-0.90966797	-1.85009766	-59.50195313	-5.99853516	+32.38769531	+2804	+11.08300781	-2.65869141	-3.06298828	+5.55908203	+5.95458984	-38.16650391	+1664
+1457970702.72890000	+13.52636719	-1.36230469	-2.75976563	+17.99560547	+20.78613281	-54.73388672	+2612	+13.71972656	-0.95800781	-1.94238281	-59.34814453	-6.19628906	+32.12402344	+2816	+11.09179688	-2.72021484	-3.13769531	+5.51513672	+6.08642578	-38.51806641	+1676
+1457970702.73309990	+13.53955078	-1.41503906	-2.84765625	+18.01757813	+20.87402344	-54.90966797	+2612	+13.72412109	-1.01513672	-2.03466797	-59.21630859	-6.35009766	+31.88232422	+2828	+11.10058594	-2.77734375	-3.21679688	+5.53710938	+6.21826172	-38.84765625	+1688
+1457970702.73720000	+13.56152344	-1.46777344	-2.93115234	+18.03955078	+20.91796875	-55.10742188	+2608	+13.74169922	-1.06787109	-2.12695313	-59.08447266	-6.54785156	+31.68457031	+2836	+11.11376953	-2.83447266	-3.29150391	+5.55908203	+6.28417969	-39.22119141	+1700
+1457970702.74140000	+13.57470703	-1.52490234	-3.02343750	+18.03955078	+21.00585938	-55.30517578	+2608	+13.75048828	-1.12500000	-2.22802734	-58.97460938	-6.70166016	+31.42089844	+2848	+11.12255859	-2.90039063	-3.37060547	+5.49316406	+6.43798828	-39.59472656	+1716
+1457970702.74550010	+13.58789063	-1.58642578	-3.12011719	+18.01757813	+21.13769531	-55.50292969	+2608	+13.75927734	-1.17773438	-2.32470703	-58.82080078	-6.83349609	+31.17919922	+2860	+11.13574219	-2.96630859	-3.45849609	+5.47119141	+6.56982422	-39.94628906	+1728
+1457970702.74970010	+13.60546875	-1.64794922	-3.21240234	+18.01757813	+21.20361328	-55.72265625	+2608	+13.77246094	-1.23486328	-2.41699219	-58.66699219	-7.03125000	+30.98144531	+2868	+11.14892578	-3.03222656	-3.53759766	+5.44921875	+6.65771484	-40.34179688	+1740
+1457970702.75390010	+13.61425781	-1.71386719	-3.30908203	+17.97363281	+21.35742188	-55.92041016	+2612	+13.78125000	-1.29638672	-2.51806641	-58.57910156	-7.16308594	+30.71777344	+2880	+11.15771484	-3.11132813	-3.62548828	+5.36132813	+6.87744141	-40.71533203	+1756
+1457970702.76220010	+13.63623047	-1.85009766	-3.51123047	+17.92968750	+21.62109375	-56.29394531	+2620	+13.81201172	-1.41503906	-2.71142578	-58.38134766	-7.40478516	+30.30029297	+2904	+11.17968750	-3.25195313	-3.81005859	+5.25146484	+7.22900391	-41.48437500	+1784
+1457970702.76640010	+13.64501953	-1.92041016	-3.61230469	+17.84179688	+21.79687500	-56.49169922	+2628	+13.82080078	-1.48095703	-2.81250000	-58.33740234	-7.49267578	+30.03662109	+2916	+11.18408203	-3.33544922	-3.90673828	+5.11962891	+7.47070313	-41.87988281	+1804
+1457970702.77049990	+13.64941406	-1.99511719	-3.72216797	+17.79785156	+21.99462891	-56.66748047	+2640	+13.83398438	-1.54687500	-2.91796875	-58.24951172	-7.58056641	+29.77294922	+2928	+11.19287109	-3.41455078	-4.00781250	+5.03173828	+7.71240234	-42.25341797	+1820
+1457970702.77469990	+13.66259766	-2.06982422	-3.81445313	+17.73193359	+22.08251953	-56.93115234	+2648	+13.85595703	-1.60839844	-3.00585938	-58.18359375	-7.73437500	+29.61914063	+2940	+11.20605469	-3.49365234	-4.09130859	+4.92187500	+7.84423828	-42.67089844	+1832
+1457970702.77889990	+13.66699219	-2.15332031	-3.91992188	+17.60009766	+22.30224609	-57.12890625	+2668	+13.87353516	-1.68310547	-3.11132813	-58.20556641	-7.80029297	+29.33349609	+2956	+11.21044922	-3.58593750	-4.19238281	+4.74609375	+8.10791016	-43.08837891	+1852
+1457970702.78300000	+13.67578125	-2.23681641	-4.03417969	+17.53417969	+22.52197266	-57.34863281	+2684	+13.89111328	-1.75341797	-3.21679688	-58.16162109	-7.84423828	+29.02587891	+2968	+11.21923828	-3.66943359	-4.29345703	+4.61425781	+8.39355469	-43.48388672	+1868
+1457970702.78720000	+13.68457031	-2.31591797	-4.13525391	+17.44628906	+22.69775391	-57.59033203	+2704	+13.91308594	-1.81933594	-3.31347656	-58.11767578	-7.97607422	+28.80615234	+2980	+11.22802734	-3.75732422	-4.39013672	+4.48242188	+8.56933594	-43.90136719	+1880
+1457970702.79140000	+13.68896484	-2.41259766	-4.24951172	+17.27050781	+22.96142578	-57.81005859	+2728	+13.92626953	-1.89843750	-3.42333984	-58.13964844	-8.04199219	+28.47656250	+3000	+11.23681641	-3.85400391	-4.49121094	+4.28466797	+8.83300781	-44.34082031	+1900
+1457970702.79550000	+13.69335938	-2.49169922	-4.36376953	+17.18261719	+23.20312500	-58.00781250	+2752	+13.93945313	-1.97753906	-3.53320313	-58.16162109	-8.08593750	+28.12500000	+3016	+11.24121094	-3.93750000	-4.59667969	+4.15283203	+9.11865234	-44.73632813	+1916
+1457970702.80390000	+13.71972656	-2.67626953	-4.57470703	+16.87500000	+23.53271484	-58.55712891	+2796	+13.97900391	-2.14892578	-3.74414063	-58.27148438	-8.28369141	+27.53173828	+3048	+11.26318359	-4.13085938	-4.78564453	+3.77929688	+9.47021484	-45.61523438	+1944
+1457970702.80800010	+13.73291016	-2.76416016	-4.68896484	+16.74316406	+23.75244141	-58.82080078	+2820	+13.99658203	-2.23681641	-3.85839844	-58.31542969	-8.37158203	+27.18017578	+3064	+11.27197266	-4.21875000	-4.89111328	+3.62548828	+9.66796875	-46.03271484	+1956
+1457970702.81220010	+13.75048828	-2.86083984	-4.79003906	+16.58935547	+23.84033203	-59.12841797	+2840	+14.01855469	-2.32031250	-3.96826172	-58.33740234	-8.52539063	+26.87255859	+3076	+11.28076172	-4.31542969	-4.97900391	+3.44970703	+9.77783203	-46.49414063	+1968
+1457970702.81629990	+13.76806641	-2.96191406	-4.89990234	+16.34765625	+24.06005859	-59.43603516	+2860	+14.03613281	-2.41699219	-4.08251953	-58.44726563	-8.65722656	+26.49902344	+3096	+11.29394531	-4.42089844	-5.07568359	+3.22998047	+9.93164063	-46.95556641	+1980
+1457970702.82049990	+13.78564453	-3.05419922	-5.01855469	+16.21582031	+24.23583984	-59.69970703	+2876	+14.05371094	-2.51806641	-4.20556641	-58.55712891	-8.76708984	+26.12548828	+3112	+11.30712891	-4.50878906	-5.17675781	+3.07617188	+10.08544922	-47.37304688	+1992
+1457970702.82470010	+13.80761719	-3.15087891	-5.12402344	+16.06201172	+24.32373047	-60.02929688	+2888	+14.06689453	-2.61474609	-4.31982422	-58.64501953	-8.92089844	+25.77392578	+3124	+11.32031250	-4.60546875	-5.26904297	+2.92236328	+10.15136719	-47.83447266	+2000
+1457970702.82880000	+13.82958984	-3.26074219	-5.23388672	+15.79833984	+24.47753906	-60.38085938	+2904	+14.08007813	-2.72460938	-4.43847656	-58.77685547	-9.11865234	+25.42236328	+3140	+11.33349609	-4.70654297	-5.36572266	+2.70263672	+10.28320313	-48.29589844	+2012
+1457970702.83299990	+13.84716797	-3.35742188	-5.35253906	+15.62255859	+24.58740234	-60.68847656	+2912	+14.09326172	-2.82568359	-4.55712891	-58.86474609	-9.31640625	+25.07080078	+3152	+11.34667969	-4.79882813	-5.46240234	+2.57080078	+10.37109375	-48.73535156	+2016
+1457970702.83719990	+13.87792969	-3.45849609	-5.45361328	+15.40283203	+24.58740234	-61.08398438	+2912	+14.11083984	-2.93115234	-4.67578125	-58.95263672	-9.55810547	+24.78515625	+3164	+11.35986328	-4.89990234	-5.55029297	+2.37304688	+10.34912109	-49.21875000	+2024
+1457970702.84130000	+13.90429688	-3.56835938	-5.55908203	+15.13916016	+24.63134766	-61.47949219	+2912	+14.12841797	-3.04541016	-4.79443359	-59.08447266	-9.84375000	+24.45556641	+3172	+11.37744141	-5.00537109	-5.64257813	+2.15332031	+10.39306641	-49.72412109	+2028
+1457970702.84970000	+13.95703125	-3.77929688	-5.77441406	+14.69970703	+24.65332031	-62.31445313	+2904	+14.15917969	-3.26074219	-5.03613281	-59.23828125	-10.43701172	+23.90625000	+3188	+11.40820313	-5.21191406	-5.82714844	+1.77978516	+10.41503906	-50.71289063	+2032
+1457970702.85380010	+13.97900391	-3.89794922	-5.88867188	+14.39208984	+24.74121094	-62.75390625	+2900	+14.17236328	-3.37500000	-5.15478516	-59.32617188	-10.76660156	+23.62060547	+3196	+11.42578125	-5.31738281	-5.92382813	+1.58203125	+10.48095703	-51.21826172	+2036
+1457970702.85800000	+14.00097656	-4.00341797	-6.00732422	+14.17236328	+24.78515625	-63.17138672	+2892	+14.18115234	-3.48486328	-5.27783203	-59.34814453	-11.05224609	+23.35693359	+3200	+11.43896484	-5.42285156	-6.02490234	+1.40625000	+10.52490234	-51.70166016	+2040
+1457970702.86220000	+14.02294922	-4.11767578	-6.11279297	+13.93066406	+24.76318359	-63.61083984	+2884	+14.19433594	-3.59472656	-5.38769531	-59.41406250	-11.42578125	+23.18115234	+3204	+11.45214844	-5.52832031	-6.11718750	+1.20849609	+10.50292969	-52.22900391	+2040
+1457970702.86630010	+14.04052734	-4.23632813	-6.21826172	+13.62304688	+24.78515625	-64.09423828	+2876	+14.20751953	-3.70898438	-5.50195313	-59.47998047	-11.82128906	+22.98339844	+3204	+11.46533203	-5.64257813	-6.21386719	+0.96679688	+10.54687500	-52.77832031	+2040
+1457970702.87050010	+14.05810547	-4.34619141	-6.33251953	+13.38134766	+24.80712891	-64.57763672	+2864	+14.22509766	-3.81005859	-5.61621094	-59.45800781	-12.19482422	+22.80761719	+3208	+11.48291016	-5.75244141	-6.31494141	+0.76904297	+10.59082031	-53.32763672	+2040
+1457970702.87470010	+14.07128906	-4.46484375	-6.43359375	+13.09570313	+24.76318359	-65.12695313	+2856	+14.24707031	-3.91552734	-5.71728516	-59.43603516	-12.63427734	+22.74169922	+3204	+11.48730469	-5.87109375	-6.41162109	+0.52734375	+10.59082031	-53.92089844	+2044
+1457970702.87879990	+14.08886719	-4.58789063	-6.53906250	+12.76611328	+24.80712891	-65.65429688	+2852	+14.26904297	-4.02539063	-5.82714844	-59.45800781	-13.05175781	+22.58789063	+3208	+11.50488281	-5.98974609	-6.50830078	+0.28564453	+10.65673828	-54.49218750	+2048
+1457970702.88299990	+14.10205078	-4.70214844	-6.65332031	+12.52441406	+24.85107422	-66.20361328	+2844	+14.28662109	-4.12207031	-5.94140625	-59.39208984	-13.42529297	+22.43408203	+3208	+11.51806641	-6.10400391	-6.61376953	+0.06591797	+10.74462891	-55.08544922	+2048
+1457970702.88720010	+14.10644531	-4.82080078	-6.75439453	+12.26074219	+24.87304688	-66.75292969	+2844	+14.30419922	-4.22753906	-6.03369141	-59.39208984	-13.88671875	+22.39013672	+3208	+11.51806641	-6.22705078	-6.71484375	-0.17578125	+10.81054688	-55.67871094	+2056
+1457970702.89130000	+14.11523438	-4.94384766	-6.86425781	+11.90917969	+24.98291016	-67.32421875	+2848	+14.32617188	-4.33740234	-6.13916016	-59.41406250	-14.30419922	+22.25830078	+3208	+11.53125000	-6.34570313	-6.81591797	-0.37353516	+10.92041016	-56.27197266	+2060
+1457970702.89549990	+14.11962891	-5.05810547	-6.97851563	+11.66748047	+25.09277344	-67.85156250	+2856	+14.34814453	-4.43408203	-6.24902344	-59.34814453	-14.67773438	+22.14843750	+3208	+11.54003906	-6.46435547	-6.92138672	-0.59326172	+11.00830078	-56.88720703	+2064
+1457970702.90380000	+14.13281250	-5.29980469	-7.17626953	+11.05224609	+25.15869141	-69.03808594	+2872	+14.40087891	-4.64501953	-6.43798828	-59.39208984	-15.55664063	+22.03857422	+3212	+11.55322266	-6.70605469	-7.11914063	-1.07666016	+11.16210938	-58.09570313	+2080
+1457970702.90800000	+14.13720703	-5.41406250	-7.28173828	+10.78857422	+25.24658203	-69.63134766	+2884	+14.42285156	-4.74609375	-6.54345703	-59.37011719	-15.95214844	+21.90673828	+3216	+11.55761719	-6.82470703	-7.22460938	-1.29638672	+11.25000000	-58.73291016	+2084
+1457970702.91210010	+14.14599609	-5.53271484	-7.36962891	+10.48095703	+25.22460938	-70.26855469	+2900	+14.44921875	-4.85595703	-6.62255859	-59.41406250	-16.43554688	+21.86279297	+3216	+11.55761719	-6.95214844	-7.31689453	-1.58203125	+11.33789063	-59.37011719	+2096
+1457970702.91630010	+14.15917969	-5.65576172	-7.47070313	+10.12939453	+25.35644531	-70.88378906	+2920	+14.47558594	-4.97460938	-6.72363281	-59.50195313	-16.83105469	+21.68701172	+3220	+11.57519531	-7.06640625	-7.41796875	-1.77978516	+11.40380859	-59.96337891	+2104
+1457970702.92050000	+14.16796875	-5.77441406	-7.57617188	+9.84375000	+25.46630859	-71.47705078	+2936	+14.49755859	-5.08447266	-6.83349609	-59.54589844	-17.20458984	+21.48925781	+3224	+11.58398438	-7.18505859	-7.51464844	-1.99951172	+11.44775391	-60.55664063	+2112
+1457970702.92459990	+14.17675781	-5.89306641	-7.66845703	+9.49218750	+25.51025391	-72.09228516	+2956	+14.51513672	-5.19433594	-6.92138672	-59.61181641	-17.60009766	+21.35742188	+3228	+11.58398438	-7.30371094	-7.60693359	-2.30712891	+11.51367188	-61.14990234	+2124
+1457970702.92880010	+14.19433594	-6.02050781	-7.76953125	+9.16259766	+25.64208984	-72.66357422	+2976	+14.53710938	-5.31738281	-7.02685547	-59.74365234	-17.97363281	+21.11572266	+3236	+11.59716797	-7.42236328	-7.69921875	-2.50488281	+11.53564453	-61.69921875	+2132
+1457970702.93300010	+14.20751953	-6.13476563	-7.86621094	+8.83300781	+25.70800781	-73.21289063	+2992	+14.55468750	-5.44042969	-7.13232422	-59.85351563	-18.32519531	+20.85205078	+3240	+11.60595703	-7.53222656	-7.78710938	-2.74658203	+11.55761719	-62.27050781	+2136
+1457970702.93709990	+14.22949219	-6.25781250	-7.95410156	+8.48144531	+25.66406250	-73.80615234	+3008	+14.56787109	-5.56347656	-7.22460938	-60.00732422	-18.72070313	+20.65429688	+3248	+11.61035156	-7.65087891	-7.87060547	-3.07617188	+11.55761719	-62.84179688	+2144
+1457970702.94129990	+14.25585938	-6.38525391	-8.04638672	+8.12988281	+25.70800781	-74.37744141	+3020	+14.58544922	-5.69970703	-7.33447266	-60.18310547	-19.05029297	+20.32470703	+3256	+11.63232422	-7.76074219	-7.95849609	-3.27392578	+11.51367188	-63.34716797	+2148
+1457970702.94549990	+14.28222656	-6.51269531	-8.14306641	+7.75634766	+25.77392578	-74.94873047	+3024	+14.59423828	-5.82714844	-7.44873047	-60.31494141	-19.37988281	+19.95117188	+3260	+11.64550781	-7.87939453	-8.03759766	-3.55957031	+11.49169922	-63.91845703	+2148
+1457970702.94960000	+14.30419922	-6.64453125	-8.23095703	+7.33886719	+25.77392578	-75.54199219	+3028	+14.59863281	-5.96337891	-7.54980469	-60.49072266	-19.73144531	+19.62158203	+3268	+11.64990234	-7.99804688	-8.11230469	-3.91113281	+11.44775391	-64.51171875	+2152
+1457970702.95799990	+14.36572266	-6.91699219	-8.43310547	+6.54785156	+25.94970703	-76.55273438	+3024	+14.61181641	-6.23583984	-7.77832031	-60.82031250	-20.30273438	+18.78662109	+3280	+11.68945313	-8.22656250	-8.27050781	-4.46044922	+11.33789063	-65.50048828	+2144
+1457970702.96210000	+14.38330078	-7.05322266	-8.52978516	+6.10839844	+26.03759766	-77.03613281	+3016	+14.61181641	-6.37646484	-7.88378906	-61.01806641	-20.61035156	+18.39111328	+3288	+11.69384766	-8.34082031	-8.34521484	-4.81201172	+11.31591797	-65.98388672	+2140
+1457970702.96630000	+14.40966797	-7.18945313	-8.62646484	+5.73486328	+26.05957031	-77.54150391	+3004	+14.61621094	-6.51269531	-7.99365234	-61.19384766	-20.89599609	+17.97363281	+3292	+11.71582031	-8.45068359	-8.41992188	-5.07568359	+11.25000000	-66.44531250	+2128
+1457970702.97040010	+14.43603516	-7.32568359	-8.71435547	+5.33935547	+26.08154297	-78.04687500	+2984	+14.61621094	-6.64892578	-8.10351563	-61.32568359	-21.18164063	+17.53417969	+3292	+11.72900391	-8.56933594	-8.49023438	-5.40527344	+11.20605469	-66.97265625	+2120
+1457970702.97460010	+14.45800781	-7.46630859	-8.80224609	+4.87792969	+26.08154297	-78.57421875	+2964	+14.60742188	-6.78955078	-8.20898438	-61.50146484	-21.51123047	+17.09472656	+3296	+11.72900391	-8.69238281	-8.56054688	-5.80078125	+11.18408203	-67.52197266	+2112
+1457970702.97880010	+14.48876953	-7.60693359	-8.89013672	+4.46044922	+26.08154297	-79.07958984	+2936	+14.61621094	-6.93017578	-8.31005859	-61.67724609	-21.84082031	+16.67724609	+3300	+11.75097656	-8.80664063	-8.62646484	-6.10839844	+11.09619141	-68.00537109	+2096
+1457970702.98289990	+14.51074219	-7.74316406	-8.98242188	+4.04296875	+26.14746094	-79.62890625	+2908	+14.62060547	-7.06201172	-8.41552734	-61.76513672	-22.17041016	+16.23779297	+3296	+11.76855469	-8.93408203	-8.69677734	-6.43798828	+11.03027344	-68.55468750	+2084
+1457970702.98709990	+14.51953125	-7.88378906	-9.07910156	+3.60351563	+26.27929688	-80.15625000	+2884	+14.62060547	-7.18945313	-8.51660156	-61.85302734	-22.50000000	+15.79833984	+3296	+11.76855469	-9.05273438	-8.77148438	-6.78955078	+11.07421875	-69.06005859	+2076
+1457970702.99130010	+14.53271484	-8.01562500	-9.16699219	+3.20800781	+26.34521484	-80.68359375	+2860	+14.63378906	-7.31250000	-8.60888672	-61.89697266	-22.85156250	+15.42480469	+3292	+11.77734375	-9.16699219	-8.84619141	-7.07519531	+11.09619141	-69.54345703	+2068
+1457970702.99540000	+14.54589844	-8.14746094	-9.24609375	+2.83447266	+26.36718750	-81.21093750	+2832	+14.64697266	-7.43554688	-8.69677734	-61.94091797	-23.24707031	+15.09521484	+3284	+11.78613281	-9.29003906	-8.91650391	-7.38281250	+11.09619141	-70.07080078	+2056
+1457970703.00379990	+14.56347656	-8.39794922	-9.39111328	+2.06542969	+26.30126953	-82.30957031	+2780	+14.67773438	-7.67724609	-8.85058594	-62.05078125	-24.10400391	+14.50195313	+3272	+11.78613281	-9.52294922	-9.06591797	-7.99804688	+11.11816406	-71.12548828	+2036
+1457970703.00790000	+14.56787109	-8.52099609	-9.45263672	+1.69189453	+26.27929688	-82.92480469	+2760	+14.69970703	-7.78710938	-8.92089844	-62.02880859	-24.56542969	+14.23828125	+3264	+11.79052734	-9.64599609	-9.13183594	-8.30566406	+11.11816406	-71.69677734	+2028
+1457970703.01210000	+14.56787109	-8.63964844	-9.51855469	+1.29638672	+26.27929688	-83.56201172	+2748	+14.72607422	-7.89697266	-8.98681641	-62.00683594	-25.04882813	+13.99658203	+3256	+11.78173828	-9.76904297	-9.21093750	-8.61328125	+11.20605469	-72.29003906	+2024
+1457970703.01630000	+14.57666016	-8.75830078	-9.58447266	+0.96679688	+26.27929688	-84.15527344	+2740	+14.76123047	-7.99804688	-9.05273438	-61.91894531	-25.53222656	+13.82080078	+3244	+11.79052734	-9.88330078	-9.28125000	-8.83300781	+11.22802734	-72.81738281	+2020
+1457970703.02040000	+14.58105469	-8.87695313	-9.64599609	+0.63720703	+26.25732422	-84.77050781	+2732	+14.80078125	-8.10351563	-9.10986328	-61.87500000	-26.05957031	+13.66699219	+3232	+11.79492188	-10.00634766	-9.35156250	-9.09667969	+11.22802734	-73.38867188	+2016
+1457970703.02460000	+14.56787109	-8.99560547	-9.70751953	+0.26367188	+26.27929688	-85.36376953	+2732	+14.82714844	-8.20898438	-9.16259766	-61.85302734	-26.56494141	+13.51318359	+3220	+11.78173828	-10.11621094	-9.42626953	-9.36035156	+11.31591797	-73.91601563	+2020
+1457970703.02880000	+14.57226563	-9.10107422	-9.76464844	-0.04394531	+26.23535156	-85.95703125	+2740	+14.86669922	-8.30566406	-9.21533203	-61.76513672	-27.07031250	+13.40332031	+3208	+11.78613281	-10.22167969	-9.50097656	-9.53613281	+11.35986328	-74.39941406	+2024
+1457970703.03290010	+14.57226563	-9.21093750	-9.81298828	-0.35156250	+26.12548828	-86.55029297	+2748	+14.90185547	-8.41113281	-9.25927734	-61.74316406	-27.59765625	+13.31542969	+3196	+11.78173828	-10.33154297	-9.56689453	-9.75585938	+11.35986328	-74.94873047	+2028
+1457970703.03710010	+14.57226563	-9.32519531	-9.85693359	-0.70312500	+25.99365234	-87.16552734	+2760	+14.93261719	-8.52099609	-9.30761719	-61.76513672	-28.14697266	+13.22753906	+3188	+11.77294922	-10.45019531	-9.62841797	-10.06347656	+11.35986328	-75.52001953	+2040
+1457970703.04130010	+14.58984375	-9.43945313	-9.90527344	-0.96679688	+25.86181641	-87.73681641	+2776	+14.96777344	-8.62646484	-9.35595703	-61.74316406	-28.63037109	+13.16162109	+3176	+11.78613281	-10.55126953	-9.68554688	-10.23925781	+11.27197266	-76.00341797	+2044
+1457970703.04539990	+14.59423828	-9.55371094	-9.95361328	-1.29638672	+25.77392578	-88.35205078	+2796	+15.00292969	-8.74072266	-9.40429688	-61.76513672	-29.13574219	+13.09570313	+3164	+11.79052734	-10.66113281	-9.73828125	-10.48095703	+11.20605469	-76.55273438	+2052
+1457970703.04959990	+14.59423828	-9.67236328	-10.00634766	-1.60400391	+25.72998047	-88.94531250	+2820	+15.02050781	-8.85058594	-9.45703125	-61.76513672	-29.59716797	+12.96386719	+3160	+11.78613281	-10.77539063	-9.79541016	-10.74462891	+11.16210938	-77.08007813	+2064
+1457970703.05790000	+14.62060547	-9.91406250	-10.13378906	-2.19726563	+25.66406250	-89.93408203	+2860	+15.06445313	-9.07910156	-9.58447266	-61.80908203	-30.32226563	+12.70019531	+3144	+11.81250000	-10.97753906	-9.90966797	-11.14013672	+11.00830078	-77.91503906	+2076
+1457970703.06209990	+14.62939453	-10.04150391	-10.19091797	-2.54882813	+25.57617188	-90.43945313	+2876	+15.05566406	-9.20654297	-9.64599609	-61.94091797	-30.67382813	+12.52441406	+3140	+11.80810547	-11.08740234	-9.95361328	-11.49169922	+10.87646484	-78.35449219	+2080
+1457970703.06620000	+14.64697266	-10.16455078	-10.25244141	-2.83447266	+25.48828125	-90.87890625	+2884	+15.06005859	-9.33837891	-9.71191406	-62.07275391	-30.95947266	+12.32666016	+3136	+11.82568359	-11.18408203	-9.99316406	-11.71142578	+10.70068359	-78.72802734	+2080
+1457970703.07040000	+14.66455078	-10.29638672	-10.30517578	-3.16406250	+25.37841797	-91.36230469	+2888	+15.04687500	-9.47460938	-9.77783203	-62.24853516	-31.28906250	+12.10693359	+3132	+11.83447266	-11.28955078	-10.02392578	-12.01904297	+10.50292969	-79.14550781	+2080
+1457970703.07460000	+14.67773438	-10.42822266	-10.36230469	-3.49365234	+25.26855469	-91.86767578	+2884	+15.02929688	-9.61083984	-9.84814453	-62.40234375	-31.57470703	+11.84326172	+3132	+11.84326172	-11.40380859	-10.05468750	-12.37060547	+10.28320313	-79.58496094	+2080
+1457970703.07870010	+14.71289063	-10.56005859	-10.43261719	-3.75732422	+25.20263672	-92.28515625	+2872	+15.02050781	-9.74707031	-9.92724609	-62.55615234	-31.81640625	+11.60156250	+3128	+11.87402344	-11.50927734	-10.08984375	-12.63427734	+10.04150391	-79.93652344	+2068
+1457970703.08290000	+14.73925781	-10.69628906	-10.49853516	-4.06494141	+25.15869141	-92.72460938	+2852	+15.00292969	-9.87890625	-10.01074219	-62.68798828	-32.01416016	+11.31591797	+3124	+11.89599609	-11.62792969	-10.12500000	-12.96386719	+9.79980469	-80.35400391	+2056
+1457970703.08710000	+14.74804688	-10.83251953	-10.56445313	-4.43847656	+25.15869141	-93.12011719	+2828	+14.97216797	-10.01513672	-10.08544922	-62.84179688	-32.21191406	+10.98632813	+3120	+11.89599609	-11.73779297	-10.16015625	-13.33740234	+9.66796875	-80.70556641	+2040
+1457970703.09120010	+14.77001953	-10.95996094	-10.63037109	-4.74609375	+25.11474609	-93.51562500	+2796	+14.95458984	-10.14257813	-10.16015625	-62.99560547	-32.40966797	+10.67871094	+3116	+11.91357422	-11.83447266	-10.19091797	-13.62304688	+9.47021484	-81.03515625	+2016
+1457970703.09540010	+14.78759766	-11.09619141	-10.68750000	-5.09765625	+25.02685547	-93.91113281	+2760	+14.93261719	-10.27880859	-10.23046875	-63.17138672	-32.62939453	+10.39306641	+3108	+11.92675781	-11.94433594	-10.21289063	-13.97460938	+9.22851563	-81.38671875	+1996
+1457970703.10369990	+14.82714844	-11.35107422	-10.77978516	-5.77880859	+24.78515625	-94.63623047	+2672	+14.89746094	-10.55566406	-10.33593750	-63.63281250	-33.20068359	+9.93164063	+3088	+11.94433594	-12.14648438	-10.26123047	-14.63378906	+8.83300781	-82.08984375	+1948
+1457970703.10789990	+14.84912109	-11.46972656	-10.81933594	-6.08642578	+24.69726563	-95.07568359	+2628	+14.88867188	-10.66992188	-10.38427734	-63.76464844	-33.46435547	+9.71191406	+3076	+11.95751953	-12.26074219	-10.27880859	-14.96337891	+8.63525391	-82.50732422	+1924
+1457970703.11209990	+14.85351563	-11.58837891	-10.85449219	-6.45996094	+24.63134766	-95.49316406	+2580	+14.88427734	-10.78417969	-10.43261719	-63.89648438	-33.72802734	+9.51416016	+3064	+11.95751953	-12.36181641	-10.30957031	-15.27099609	+8.52539063	-82.88085938	+1896
+1457970703.11620000	+14.87548828	-11.69824219	-10.88525391	-6.72363281	+24.52148438	-95.86669922	+2536	+14.90625000	-10.88964844	-10.46777344	-64.00634766	-34.03564453	+9.38232422	+3048	+11.97070313	-12.45410156	-10.33593750	-15.51269531	+8.37158203	-83.23242188	+1868
+1457970703.12040000	+14.89746094	-11.80371094	-10.92041016	-7.00927734	+24.43359375	-96.24023438	+2488	+14.93261719	-10.99072266	-10.50292969	-64.11621094	-34.36523438	+9.27246094	+3032	+11.98388672	-12.55517578	-10.36669922	-15.77636719	+8.30566406	-83.60595703	+1840
+1457970703.12450000	+14.88867188	-11.90478516	-10.94238281	-7.40478516	+24.43359375	-96.56982422	+2448	+14.95458984	-11.09179688	-10.51171875	-64.24804688	-34.71679688	+9.20654297	+3020	+11.97070313	-12.63867188	-10.40185547	-16.04003906	+8.37158203	-83.89160156	+1816
+1457970703.12870000	+14.89746094	-11.99267578	-10.94677734	-7.69042969	+24.32373047	-96.89941406	+2416	+14.99414063	-11.18408203	-10.51611328	-64.37988281	-35.09033203	+9.20654297	+3008	+11.96630859	-12.70898438	-10.42822266	-16.21582031	+8.39355469	-84.22119141	+1792
+1457970703.13290000	+14.89746094	-12.08496094	-10.94677734	-8.04199219	+24.19189453	-97.27294922	+2396	+15.02929688	-11.27197266	-10.50732422	-64.53369141	-35.50781250	+9.25048828	+2996	+11.96191406	-12.79248047	-10.44580078	-16.43554688	+8.34960938	-84.57275391	+1776
+1457970703.14120010	+14.90625000	-12.24316406	-10.93359375	-8.59130859	+23.90625000	-97.95410156	+2372	+15.12158203	-11.44335938	-10.47656250	-64.88525391	-36.36474609	+9.42626953	+2980	+11.95751953	-12.94628906	-10.48974609	-16.87500000	+8.32763672	-85.23193359	+1744
+1457970703.14540000	+14.91943359	-12.32226563	-10.92480469	-8.83300781	+23.75244141	-98.30566406	+2372	+15.18310547	-11.51806641	-10.46337891	-64.99511719	-36.76025391	+9.53613281	+2968	+11.95751953	-13.02978516	-10.52050781	-17.07275391	+8.39355469	-85.56152344	+1736
+1457970703.14949990	+14.91064453	-12.39257813	-10.91162109	-9.11865234	+23.66455078	-98.63525391	+2384	+15.23583984	-11.58837891	-10.45458984	-65.08300781	-37.13378906	+9.62402344	+2960	+11.93994141	-13.10449219	-10.55126953	-17.29248047	+8.52539063	-85.86914063	+1732
+1457970703.15370010	+14.91064453	-12.46728516	-10.91162109	-9.38232422	+23.64257813	-98.87695313	+2400	+15.29736328	-11.65429688	-10.45019531	-65.19287109	-37.41943359	+9.71191406	+2948	+11.93994141	-13.16601563	-10.58642578	-17.46826172	+8.65722656	-86.06689453	+1736
+1457970703.15790010	+14.90625000	-12.55078125	-10.89843750	-9.73388672	+23.53271484	-99.16259766	+2428	+15.34130859	-11.74218750	-10.43261719	-65.41259766	-37.79296875	+9.79980469	+2944	+11.93115234	-13.23193359	-10.60400391	-17.68798828	+8.70117188	-86.30859375	+1740
+1457970703.16199990	+14.89306641	-12.63427734	-10.90283203	-10.06347656	+23.48876953	-99.40429688	+2460	+15.36767578	-11.82568359	-10.41503906	-65.63232422	-38.12255859	+9.84375000	+2936	+11.91796875	-13.30224609	-10.62597656	-17.97363281	+8.74511719	-86.55029297	+1752
+1457970703.16619990	+14.89306641	-12.70458984	-10.90283203	-10.30517578	+23.42285156	-99.60205078	+2492	+15.40283203	-11.90039063	-10.39746094	-65.85205078	-38.45214844	+9.95361328	+2928	+11.90917969	-13.36376953	-10.64794922	-18.19335938	+8.78906250	-86.72607422	+1764
+1457970703.17039990	+14.88867188	-12.78808594	-10.88964844	-10.61279297	+23.24707031	-99.82177734	+2532	+15.42919922	-11.99267578	-10.37109375	-66.09375000	-38.78173828	+10.01953125	+2928	+11.89599609	-13.43408203	-10.65673828	-18.50097656	+8.76708984	-86.94580078	+1784
+1457970703.17450000	+14.90185547	-12.87158203	-10.88085938	-10.85449219	+23.07128906	-100.08544922	+2572	+15.44677734	-12.07617188	-10.38867188	-66.29150391	-39.00146484	+9.97558594	+2916	+11.89160156	-13.51757813	-10.66552734	-18.83056641	+8.67919922	-87.20947266	+1804
+1457970703.18290000	+14.93261719	-13.07812500	-10.90283203	-11.42578125	+22.85156250	-100.50292969	+2632	+15.47753906	-12.25195313	-10.43261719	-66.70898438	-39.37500000	+9.90966797	+2896	+11.90478516	-13.66699219	-10.68750000	-19.44580078	+8.45947266	-87.51708984	+1836
+1457970703.18700000	+14.93261719	-13.17480469	-10.93359375	-11.75537109	+22.82958984	-100.67871094	+2652	+15.46435547	-12.34423828	-10.45898438	-66.92871094	-39.50683594	+9.77783203	+2888	+11.90478516	-13.74609375	-10.69628906	-19.79736328	+8.37158203	-87.67089844	+1848
+1457970703.19120000	+14.93701172	-13.28027344	-10.97753906	-12.08496094	+22.87353516	-100.81054688	+2664	+15.44677734	-12.43652344	-10.49414063	-67.17041016	-39.57275391	+9.62402344	+2880	+11.90917969	-13.82080078	-10.71386719	-20.12695313	+8.28369141	-87.73681641	+1856
+1457970703.19540000	+14.94140625	-13.39453125	-11.00390625	-12.43652344	+22.76367188	-100.94238281	+2668	+15.41601563	-12.55078125	-10.52050781	-67.52197266	-39.70458984	+9.44824219	+2872	+11.90478516	-13.89550781	-10.70947266	-20.52246094	+8.04199219	-87.84667969	+1860
+1457970703.19950010	+14.95898438	-13.50439453	-11.03906250	-12.74414063	+22.67578125	-101.09619141	+2660	+15.37646484	-12.66064453	-10.56884766	-67.82958984	-39.77050781	+9.20654297	+2864	+11.90917969	-13.97900391	-10.70507813	-20.91796875	+7.77832031	-87.95654297	+1856
+1457970703.20370010	+14.98535156	-13.60986328	-11.06103516	-12.98583984	+22.47802734	-101.25000000	+2640	+15.35009766	-12.75732422	-10.59521484	-68.09326172	-39.92431641	+9.07470703	+2852	+11.92236328	-14.05810547	-10.69189453	-21.26953125	+7.44873047	-88.08837891	+1848
+1457970703.20779990	+15.00732422	-13.71533203	-11.08300781	-13.24951172	+22.32421875	-101.44775391	+2612	+15.32812500	-12.85400391	-10.62597656	-68.35693359	-40.07812500	+8.94287109	+2840	+11.93115234	-14.13720703	-10.68750000	-21.62109375	+7.16308594	-88.24218750	+1836
+1457970703.21199990	+15.02490234	-13.82080078	-11.10937500	-13.55712891	+22.21435547	-101.64550781	+2576	+15.30175781	-12.95068359	-10.66552734	-68.62060547	-40.18798828	+8.78906250	+2828	+11.93994141	-14.22070313	-10.68310547	-21.95068359	+6.92138672	-88.37402344	+1816
+1457970703.21620010	+15.05126953	-13.92626953	-11.14013672	-13.79882813	+22.08251953	-101.79931641	+2532	+15.28417969	-13.04296875	-10.70947266	-68.88427734	-40.25390625	+8.65722656	+2816	+11.95751953	-14.29541016	-10.68310547	-22.23632813	+6.65771484	-88.46191406	+1796
+1457970703.22449990	+15.06884766	-14.11083984	-11.21484375	-14.34814453	+22.03857422	-102.08496094	+2424	+15.21826172	-13.21875000	-10.78857422	-69.41162109	-40.38574219	+8.26171875	+2788	+11.96191406	-14.43603516	-10.69628906	-22.82958984	+6.32812500	-88.61572266	+1740
+1457970703.22869990	+15.07763672	-14.17675781	-11.23242188	-14.50195313	+21.95068359	-102.19482422	+2368	+15.19628906	-13.29345703	-10.80615234	-69.67529297	-40.51757813	+8.15185547	+2772	+11.97070313	-14.49316406	-10.69189453	-23.07128906	+6.15234375	-88.70361328	+1708
+1457970703.23280000	+15.08642578	-14.24267578	-11.24121094	-14.69970703	+21.84082031	-102.32666016	+2308	+15.18750000	-13.36376953	-10.81933594	-69.93896484	-40.62744141	+8.12988281	+2756	+11.97509766	-14.55468750	-10.68310547	-23.31298828	+5.95458984	-88.83544922	+1680
+1457970703.23700000	+15.08642578	-14.30419922	-11.24121094	-14.91943359	+21.70898438	-102.45849609	+2256	+15.18750000	-13.43408203	-10.83251953	-70.18066406	-40.78125000	+8.15185547	+2736	+11.97070313	-14.60742188	-10.68310547	-23.51074219	+5.84472656	-88.94531250	+1648
+1457970703.24120000	+15.11279297	-14.34814453	-11.21484375	-14.98535156	+21.44531250	-102.56835938	+2204	+15.21386719	-13.48681641	-10.82373047	-70.37841797	-41.00097656	+8.30566406	+2720	+11.97509766	-14.65136719	-10.67431641	-23.64257813	+5.66894531	-89.09912109	+1616
+1457970703.24530010	+15.11279297	-14.38769531	-11.19726563	-15.11718750	+21.37939453	-102.76611328	+2160	+15.24902344	-13.51757813	-10.81933594	-70.48828125	-41.15478516	+8.39355469	+2696	+11.97949219	-14.69970703	-10.68310547	-23.73046875	+5.66894531	-89.25292969	+1588
+1457970703.24950000	+15.09521484	-14.40966797	-11.19726563	-15.27099609	+21.42333984	-102.89794922	+2120	+15.27099609	-13.54394531	-10.81494141	-70.59814453	-41.26464844	+8.45947266	+2680	+11.97070313	-14.73046875	-10.69628906	-23.79638672	+5.75683594	-89.38476563	+1564
+1457970703.25370000	+15.07763672	-14.42285156	-11.19726563	-15.35888672	+21.44531250	-102.98583984	+2084	+15.29736328	-13.57031250	-10.81933594	-70.72998047	-41.35253906	+8.52539063	+2660	+11.97070313	-14.75683594	-10.71386719	-23.81835938	+5.86669922	-89.47265625	+1544
+1457970703.25780010	+15.06884766	-14.43164063	-11.19726563	-15.42480469	+21.48925781	-103.05175781	+2060	+15.32812500	-13.60107422	-10.81494141	-70.90576172	-41.44042969	+8.65722656	+2644	+11.96630859	-14.79199219	-10.71826172	-23.90625000	+5.91064453	-89.60449219	+1528
+1457970703.26620010	+15.02929688	-14.42724609	-11.16210938	-15.57861328	+21.48925781	-103.11767578	+2040	+15.40283203	-13.62304688	-10.77978516	-71.08154297	-41.68212891	+8.98681641	+2620	+11.92675781	-14.81396484	-10.74462891	-23.97216797	+6.24023438	-89.82421875	+1516
+1457970703.27029990	+15.00732422	-14.43164063	-11.12255859	-15.68847656	+21.40136719	-103.20556641	+2056	+15.44677734	-13.63183594	-10.74462891	-71.16943359	-41.85791016	+9.20654297	+2616	+11.91357422	-14.82714844	-10.74462891	-23.97216797	+6.35009766	-89.95605469	+1516
+1457970703.27449990	+14.98974609	-14.43164063	-11.09619141	-15.75439453	+21.35742188	-103.29345703	+2080	+15.48632813	-13.64062500	-10.72705078	-71.23535156	-41.96777344	+9.38232422	+2604	+11.90478516	-14.84912109	-10.74902344	-23.97216797	+6.41601563	-90.10986328	+1524
+1457970703.27870010	+14.98095703	-14.43164063	-11.08300781	-15.77636719	+21.33544922	-103.33740234	+2108	+15.52148438	-13.64941406	-10.71386719	-71.30126953	-42.07763672	+9.53613281	+2596	+11.90478516	-14.86669922	-10.75341797	-23.95019531	+6.48193359	-90.21972656	+1536
+1457970703.28280000	+14.97216797	-14.43164063	-11.06982422	-15.79833984	+21.35742188	-103.40332031	+2140	+15.55224609	-13.67138672	-10.69628906	-71.36718750	-42.20947266	+9.62402344	+2584	+11.90039063	-14.87988281	-10.75781250	-23.92822266	+6.56982422	-90.35156250	+1552
+1457970703.28699990	+14.95898438	-14.42724609	-11.06542969	-15.79833984	+21.42333984	-103.44726563	+2180	+15.56982422	-13.68017578	-10.69628906	-71.36718750	-42.25341797	+9.62402344	+2572	+11.89160156	-14.89306641	-10.77099609	-23.92822266	+6.72363281	-90.43945313	+1576
+1457970703.29110000	+14.94580078	-14.42724609	-11.07421875	-15.84228516	+21.51123047	-103.46923828	+2224	+15.57421875	-13.68457031	-10.70068359	-71.36718750	-42.27539063	+9.60205078	+2560	+11.88720703	-14.89306641	-10.79296875	-23.90625000	+6.87744141	-90.43945313	+1600
+1457970703.29530000	+14.93261719	-14.44042969	-11.07421875	-15.90820313	+21.53320313	-103.49121094	+2268	+15.56982422	-13.71093750	-10.69189453	-71.45507813	-42.34130859	+9.60205078	+2552	+11.87841797	-14.90625000	-10.78857422	-23.95019531	+6.87744141	-90.50537109	+1624
+1457970703.29950000	+14.92382813	-14.46679688	-11.07421875	-15.99609375	+21.51123047	-103.51318359	+2312	+15.55664063	-13.74169922	-10.69189453	-71.54296875	-42.40722656	+9.55810547	+2544	+11.87402344	-14.92822266	-10.78417969	-24.03808594	+6.81152344	-90.57128906	+1648
+1457970703.30780010	+14.93261719	-14.51074219	-11.06542969	-16.06201172	+21.37939453	-103.57910156	+2392	+15.53906250	-13.79003906	-10.66992188	-71.65283203	-42.60498047	+9.53613281	+2524	+11.88281250	-14.94580078	-10.75781250	-24.03808594	+6.61376953	-90.65917969	+1692
+1457970703.31200000	+14.94580078	-14.53271484	-11.06542969	-16.04003906	+21.29150391	-103.62304688	+2424	+15.52148438	-13.81640625	-10.67431641	-71.65283203	-42.69287109	+9.42626953	+2512	+11.89599609	-14.96777344	-10.74462891	-24.03808594	+6.45996094	-90.72509766	+1712
+1457970703.31609990	+14.95458984	-14.55908203	-11.07861328	-16.04003906	+21.26953125	-103.64501953	+2448	+15.50390625	-13.83837891	-10.68310547	-71.65283203	-42.71484375	+9.31640625	+2500	+11.91357422	-14.98095703	-10.73583984	-24.06005859	+6.35009766	-90.70312500	+1724
+1457970703.32030010	+14.96777344	-14.59423828	-11.09619141	-16.04003906	+21.24755859	-103.68896484	+2464	+15.47753906	-13.86474609	-10.69628906	-71.67480469	-42.73681641	+9.18457031	+2492	+11.92675781	-14.99853516	-10.72705078	-24.10400391	+6.19628906	-90.70312500	+1728
+1457970703.32450010	+14.97656250	-14.62939453	-11.11376953	-16.06201172	+21.22558594	-103.73291016	+2472	+15.44238281	-13.89550781	-10.71386719	-71.67480469	-42.73681641	+9.03076172	+2488	+11.93554688	-15.01611328	-10.71826172	-24.14794922	+6.06445313	-90.68115234	+1728
+1457970703.32859990	+14.98535156	-14.66015625	-11.13134766	-16.08398438	+21.20361328	-103.75488281	+2468	+15.41601563	-13.91308594	-10.72265625	-71.65283203	-42.73681641	+8.89892578	+2476	+11.93994141	-15.02050781	-10.71386719	-24.16992188	+5.99853516	-90.65917969	+1724
+1457970703.33279990	+14.99853516	-14.69970703	-11.14453125	-16.08398438	+21.15966797	-103.77685547	+2460	+15.38525391	-13.93066406	-10.73144531	-71.63085938	-42.73681641	+8.76708984	+2468	+11.94433594	-15.02490234	-10.70068359	-24.19189453	+5.88867188	-90.61523438	+1716
+1457970703.34110000	+15.02490234	-14.77001953	-11.16650391	-16.06201172	+21.00585938	-103.77685547	+2408	+15.33251953	-13.96142578	-10.74902344	-71.63085938	-42.75878906	+8.56933594	+2444	+11.95312500	-15.03808594	-10.67871094	-24.25781250	+5.64697266	-90.57128906	+1688
+1457970703.34530000	+15.04248047	-14.79638672	-11.17968750	-16.01806641	+20.96191406	-103.79882813	+2372	+15.31054688	-13.97021484	-10.75341797	-71.60888672	-42.73681641	+8.48144531	+2432	+11.96191406	-15.04248047	-10.66552734	-24.25781250	+5.53710938	-90.54931641	+1672
+1457970703.34949990	+15.05566406	-14.81835938	-11.19287109	-15.95214844	+20.91796875	-103.79882813	+2328	+15.28857422	-13.97900391	-10.76220703	-71.56494141	-42.73681641	+8.37158203	+2424	+11.96630859	-15.04248047	-10.65234375	-24.25781250	+5.47119141	-90.50537109	+1652
+1457970703.35360000	+15.06884766	-14.83154297	-11.20166016	-15.88623047	+20.91796875	-103.77685547	+2280	+15.27099609	-13.97900391	-10.77099609	-71.52099609	-42.69287109	+8.30566406	+2412	+11.97070313	-15.03808594	-10.64355469	-24.25781250	+5.42724609	-90.48339844	+1632
+1457970703.35780000	+15.07763672	-14.83593750	-11.21484375	-15.82031250	+20.93994141	-103.75488281	+2232	+15.25781250	-13.97900391	-10.77539063	-71.47705078	-42.67089844	+8.23974609	+2404	+11.97070313	-15.03808594	-10.63916016	-24.23583984	+5.40527344	-90.46142578	+1612
+1457970703.36190010	+15.07763672	-14.83593750	-11.22363281	-15.75439453	+20.98388672	-103.71093750	+2180	+15.24023438	-13.97460938	-10.78417969	-71.43310547	-42.62695313	+8.15185547	+2392	+11.97070313	-15.03369141	-10.63916016	-24.21386719	+5.40527344	-90.41748047	+1588
+1457970703.36610010	+15.07763672	-14.82714844	-11.21923828	-15.68847656	+20.98388672	-103.66699219	+2128	+15.23144531	-13.96582031	-10.78417969	-71.38916016	-42.58300781	+8.12988281	+2384	+11.97070313	-15.02490234	-10.63476563	-24.19189453	+5.42724609	-90.37353516	+1568
+1457970703.37030010	+15.07763672	-14.81396484	-11.21484375	-15.62255859	+21.00585938	-103.62304688	+2080	+15.22265625	-13.95703125	-10.78417969	-71.34521484	-42.56103516	+8.08593750	+2376	+11.97070313	-15.01611328	-10.63037109	-24.14794922	+5.44921875	-90.35156250	+1548
+1457970703.37859990	+15.07763672	-14.77001953	-11.20166016	-15.44677734	+21.02783203	-103.51318359	+1996	+15.20947266	-13.92626953	-10.77978516	-71.23535156	-42.47314453	+8.04199219	+2364	+11.96630859	-14.98974609	-10.62597656	-24.03808594	+5.53710938	-90.28564453	+1508
+1457970703.38280010	+15.07324219	-14.74804688	-11.19287109	-15.35888672	+21.07177734	-103.44726563	+1956	+15.20947266	-13.90429688	-10.77539063	-71.16943359	-42.40722656	+8.04199219	+2360	+11.96191406	-14.97656250	-10.62158203	-23.97216797	+5.62500000	-90.24169922	+1492
+1457970703.38689990	+15.06884766	-14.72167969	-11.18408203	-15.27099609	+21.09375000	-103.40332031	+1924	+15.20507813	-13.87792969	-10.76660156	-71.10351563	-42.34130859	+8.02001953	+2360	+11.95751953	-14.95458984	-10.62597656	-23.88427734	+5.73486328	-90.19775391	+1480
+1457970703.39109990	+15.06005859	-14.67333984	-11.17089844	-15.13916016	+21.18164063	-103.31542969	+1896	+15.20947266	-13.80761719	-10.74902344	-70.88378906	-42.18750000	+8.02001953	+2368	+11.93554688	-14.88867188	-10.63476563	-23.55468750	+6.13037109	-90.04394531	+1476
+1457970703.39529990	+15.04687500	-14.62500000	-11.15771484	-15.00732422	+21.26953125	-103.20556641	+1876	+15.22265625	-13.74169922	-10.72705078	-70.68603516	-42.07763672	+8.06396484	+2376	+11.91357422	-14.82714844	-10.64355469	-23.29101563	+6.50390625	-89.91210938	+1476
+1457970703.39940000	+15.03808594	-14.57226563	-11.14013672	-14.87548828	+21.33544922	-103.07373047	+1860	+15.23583984	-13.67578125	-10.70068359	-70.53222656	-41.94580078	+8.10791016	+2388	+11.89160156	-14.77001953	-10.65234375	-23.04931641	+6.85546875	-89.78027344	+1480
+1457970703.40360000	+14.99414063	-14.37890625	-11.07861328	-14.32617188	+21.59912109	-102.63427734	+1880	+15.26660156	-13.52636719	-10.63916016	-70.15869141	-41.70410156	+8.30566406	+2416	+11.84765625	-14.64257813	-10.66552734	-22.50000000	+7.58056641	-89.53857422	+1504
+1457970703.40780000	+14.95898438	-14.23828125	-11.02148438	-13.93066406	+21.75292969	-102.32666016	+1912	+15.29296875	-13.41650391	-10.58642578	-69.89501953	-41.52832031	+8.43750000	+2444	+11.81689453	-14.57226563	-10.66552734	-22.23632813	+7.95410156	-89.42871094	+1528
+1457970703.41610000	+14.89746094	-13.95263672	-10.93359375	-13.05175781	+22.12646484	-101.66748047	+2016	+15.34130859	-13.20556641	-10.52490234	-69.23583984	-41.13281250	+8.59130859	+2492	+11.78613281	-14.48876953	-10.66992188	-21.84082031	+8.41552734	-89.25292969	+1572
+1457970703.42030000	+14.88427734	-13.87353516	-10.91601563	-12.78808594	+22.25830078	-101.42578125	+2072	+15.35449219	-13.13525391	-10.50732422	-68.99414063	-40.97900391	+8.63525391	+2508	+11.78173828	-14.44482422	-10.67431641	-21.66503906	+8.59130859	-89.09912109	+1592
+1457970703.42440010	+14.86669922	-13.81640625	-10.91162109	-12.56835938	+22.36816406	-101.20605469	+2120	+15.35009766	-13.07373047	-10.50292969	-68.77441406	-40.78125000	+8.63525391	+2520	+11.77294922	-14.40527344	-10.67431641	-21.53320313	+8.74511719	-88.94531250	+1608
+1457970703.42860010	+14.85351563	-13.76367188	-10.91162109	-12.39257813	+22.50000000	-100.96435547	+2172	+15.34130859	-13.01220703	-10.50292969	-68.57666016	-40.56152344	+8.61328125	+2532	+11.77294922	-14.35253906	-10.67431641	-21.35742188	+8.87695313	-88.70361328	+1624
+1457970703.43280010	+14.84912109	-13.73291016	-10.89404297	-12.26074219	+22.47802734	-100.74462891	+2212	+15.31933594	-12.96826172	-10.49414063	-68.46679688	-40.40771484	+8.61328125	+2540	+11.76416016	-14.30859375	-10.65673828	-21.24755859	+8.87695313	-88.52783203	+1636
+1457970703.43689990	+14.85351563	-13.70214844	-10.88964844	-12.06298828	+22.43408203	-100.54687500	+2240	+15.28857422	-12.92871094	-10.50292969	-68.33496094	-40.20996094	+8.56933594	+2548	+11.76855469	-14.27343750	-10.62597656	-21.15966797	+8.78906250	-88.37402344	+1640
+1457970703.44109990	+14.87548828	-13.68017578	-10.89404297	-11.84326172	+22.36816406	-100.34912109	+2260	+15.25781250	-12.88476563	-10.51611328	-68.22509766	-39.99023438	+8.50341797	+2552	+11.78173828	-14.23828125	-10.59960938	-21.02783203	+8.65722656	-88.22021484	+1640
+1457970703.44520000	+14.88867188	-13.64941406	-10.89843750	-11.62353516	+22.39013672	-100.15136719	+2272	+15.22705078	-12.84521484	-10.53369141	-68.07128906	-39.74853516	+8.39355469	+2552	+11.79492188	-14.20312500	-10.57763672	-20.89599609	+8.59130859	-88.04443359	+1632
+1457970703.44939990	+14.89746094	-13.60986328	-10.91162109	-11.40380859	+22.45605469	-99.95361328	+2276	+15.18750000	-12.80566406	-10.55566406	-67.89550781	-39.48486328	+8.23974609	+2556	+11.80810547	-14.16796875	-10.56005859	-20.80810547	+8.56933594	-87.84667969	+1620
+1457970703.45359990	+14.90185547	-13.57470703	-10.93359375	-11.20605469	+22.56591797	-99.71191406	+2268	+15.14794922	-12.75732422	-10.58642578	-67.74169922	-39.17724609	+8.08593750	+2560	+11.82568359	-14.11962891	-10.54687500	-20.65429688	+8.52539063	-87.56103516	+1604
+1457970703.46190000	+14.90625000	-13.50878906	-10.96435547	-10.87646484	+22.76367188	-99.14062500	+2216	+15.05566406	-12.66943359	-10.61718750	-67.56591797	-38.60595703	+7.82226563	+2556	+11.83886719	-14.01416016	-10.51171875	-20.41259766	+8.48144531	-86.98974609	+1564
+1457970703.46610000	+14.91503906	-13.46044922	-10.96875000	-10.63476563	+22.78564453	-98.83300781	+2184	+15.02490234	-12.61669922	-10.61718750	-67.52197266	-38.34228516	+7.77832031	+2556	+11.85205078	-13.94824219	-10.48095703	-20.25878906	+8.43750000	-86.72607422	+1544
+1457970703.47020010	+14.91943359	-13.40332031	-10.97314453	-10.41503906	+22.85156250	-98.52539063	+2148	+14.98974609	-12.55957031	-10.61718750	-67.45605469	-38.07861328	+7.69042969	+2556	+11.85644531	-13.89550781	-10.45458984	-20.12695313	+8.43750000	-86.52832031	+1520
+1457970703.47440000	+14.91503906	-13.34619141	-10.96875000	-10.19531250	+22.93945313	-98.26171875	+2112	+14.96337891	-12.50683594	-10.60839844	-67.34619141	-37.85888672	+7.60253906	+2556	+11.86083984	-13.84716797	-10.42822266	-19.99511719	+8.43750000	-86.30859375	+1496
+1457970703.47860000	+14.92382813	-13.27148438	-10.96435547	-9.90966797	+22.98339844	-97.93212891	+2076	+14.95898438	-12.44091797	-10.59082031	-67.21435547	-37.66113281	+7.58056641	+2556	+11.87402344	-13.79443359	-10.39746094	-19.84130859	+8.41552734	-86.08886719	+1472
+1457970703.48270010	+14.92822266	-13.19238281	-10.96875000	-9.62402344	+23.15917969	-97.64648438	+2036	+14.96337891	-12.35742188	-10.58203125	-66.99462891	-37.41943359	+7.53662109	+2556	+11.88281250	-13.74169922	-10.38867188	-19.64355469	+8.52539063	-85.86914063	+1452
+1457970703.48690010	+14.91064453	-13.10449219	-10.96435547	-9.42626953	+23.40087891	-97.31689453	+2004	+14.95458984	-12.27392578	-10.56005859	-66.88476563	-37.15576172	+7.51464844	+2560	+11.87402344	-13.66699219	-10.38867188	-19.44580078	+8.81103516	-85.53955078	+1436
+1457970703.49110010	+14.89306641	-12.99462891	-10.95117188	-9.14062500	+23.62060547	-96.87744141	+1980	+14.96337891	-12.18603516	-10.53369141	-66.73095703	-36.89208984	+7.53662109	+2564	+11.86962891	-13.58349609	-10.38427734	-19.18212891	+9.05273438	-85.25390625	+1424
+1457970703.49939990	+14.84472656	-12.80566406	-10.89843750	-8.74511719	+23.90625000	-96.15234375	+1940	+14.98535156	-11.99707031	-10.44580078	-66.48925781	-36.47460938	+7.64648438	+2584	+11.84765625	-13.43408203	-10.35791016	-18.76464844	+9.51416016	-84.70458984	+1412
+1457970703.50770000	+14.82275391	-12.58154297	-10.81494141	-8.17382813	+24.08203125	-95.47119141	+1940	+15.06005859	-11.79052734	-10.31835938	-66.09375000	-36.25488281	+7.95410156	+2612	+11.83447266	-13.27148438	-10.32275391	-18.23730469	+9.99755859	-84.24316406	+1412
+1457970703.51189990	+14.80517578	-12.47167969	-10.77539063	-7.91015625	+24.21386719	-95.16357422	+1956	+15.08642578	-11.68066406	-10.27001953	-65.87402344	-36.07910156	+8.04199219	+2628	+11.82128906	-13.20117188	-10.31835938	-17.99560547	+10.28320313	-84.00146484	+1420
+1457970703.51600000	+14.79638672	-12.36181641	-10.74462891	-7.62451172	+24.38964844	-94.76806641	+1980	+15.11718750	-11.57080078	-10.23046875	-65.67626953	-35.83740234	+8.15185547	+2640	+11.82128906	-13.11767578	-10.31396484	-17.70996094	+10.54687500	-83.67187500	+1436
+1457970703.52020000	+14.77880859	-12.26074219	-10.70947266	-7.38281250	+24.47753906	-94.41650391	+2008	+15.14355469	-11.46533203	-10.19091797	-65.50048828	-35.61767578	+8.23974609	+2652	+11.81250000	-13.03417969	-10.30517578	-17.44628906	+10.83251953	-83.36425781	+1452
+1457970703.52850010	+14.72607422	-12.04541016	-10.64355469	-6.92138672	+24.76318359	-93.58154297	+2088	+15.17871094	-11.24560547	-10.08544922	-65.12695313	-35.17822266	+8.43750000	+2680	+11.78173828	-12.84082031	-10.28759766	-16.89697266	+11.44775391	-82.66113281	+1504
+1457970703.53270010	+14.70849609	-11.94873047	-10.59960938	-6.67968750	+24.82910156	-93.14208984	+2136	+15.19628906	-11.14892578	-10.02392578	-65.01708984	-35.00244141	+8.59130859	+2692	+11.77294922	-12.75292969	-10.26123047	-16.65527344	+11.62353516	-82.35351563	+1532
+1457970703.53690000	+14.69970703	-11.85205078	-10.56884766	-6.39404297	+24.87304688	-92.74658203	+2184	+15.20068359	-11.05224609	-9.98876953	-64.86328125	-34.73876953	+8.65722656	+2700	+11.76416016	-12.67822266	-10.23486328	-16.45751953	+11.75537109	-82.06787109	+1556
+1457970703.54099990	+14.69970703	-11.75537109	-10.53369141	-6.08642578	+24.91699219	-92.32910156	+2232	+15.20507813	-10.94677734	-9.95800781	-64.70947266	-34.45312500	+8.76708984	+2704	+11.77294922	-12.59472656	-10.20849609	-16.17187500	+11.82128906	-81.69433594	+1584
+1457970703.54520010	+14.69531250	-11.66748047	-10.49414063	-5.82275391	+24.91699219	-91.93359375	+2276	+15.20507813	-10.85888672	-9.92285156	-64.57763672	-34.21142578	+8.81103516	+2712	+11.77294922	-12.50683594	-10.17773438	-15.93017578	+11.93115234	-81.38671875	+1608
+1457970703.54940010	+14.69091797	-11.57519531	-10.47216797	-5.49316406	+24.96093750	-91.53808594	+2320	+15.18750000	-10.76660156	-9.90087891	-64.42382813	-33.88183594	+8.76708984	+2716	+11.77294922	-12.42773438	-10.15136719	-15.73242188	+12.04101563	-81.05712891	+1632
+1457970703.55349990	+14.69531250	-11.48291016	-10.46337891	-5.16357422	+25.09277344	-91.03271484	+2360	+15.16552734	-10.66992188	-9.89208984	-64.27001953	-33.46435547	+8.74511719	+2724	+11.78173828	-12.33544922	-10.12939453	-15.46875000	+12.12890625	-80.61767578	+1656
+1457970703.55769990	+14.69531250	-11.40820313	-10.45019531	-4.87792969	+25.13671875	-90.54931641	+2388	+15.13916016	-10.59521484	-9.87451172	-64.20410156	-33.11279297	+8.72314453	+2724	+11.79052734	-12.25195313	-10.09423828	-15.29296875	+12.15087891	-80.24414063	+1672
+1457970703.56189990	+14.68652344	-11.32470703	-10.43701172	-4.59228516	+25.24658203	-90.04394531	+2408	+15.09960938	-10.51171875	-9.86572266	-64.11621094	-32.67333984	+8.63525391	+2728	+11.79052734	-12.16845703	-10.05468750	-15.09521484	+12.17285156	-79.84863281	+1684
+1457970703.56600000	+14.68652344	-11.23681641	-10.41943359	-4.21875000	+25.29052734	-89.53857422	+2420	+15.06445313	-10.41943359	-9.85253906	-63.98437500	-32.27783203	+8.63525391	+2728	+11.80371094	-12.07617188	-10.00634766	-14.83154297	+12.15087891	-79.40917969	+1696
+1457970703.57439990	+14.69091797	-11.05664063	-10.37109375	-3.51562500	+25.31250000	-88.57177734	+2428	+14.98974609	-10.25683594	-9.82177734	-63.78662109	-31.48681641	+8.56933594	+2728	+11.81689453	-11.90478516	-9.91845703	-14.41406250	+12.12890625	-78.64013672	+1708
+1457970703.57850000	+14.71289063	-10.96435547	-10.34912109	-3.07617188	+25.29052734	-88.08837891	+2420	+14.96337891	-10.16455078	-9.80859375	-63.67675781	-31.06933594	+8.56933594	+2728	+11.83447266	-11.81250000	-9.87890625	-14.12841797	+12.08496094	-78.22265625	+1712
+1457970703.58270000	+14.72167969	-10.87207031	-10.32714844	-2.70263672	+25.33447266	-87.62695313	+2408	+14.93261719	-10.07666016	-9.79541016	-63.52294922	-30.65185547	+8.52539063	+2728	+11.85205078	-11.73339844	-9.83496094	-13.90869141	+12.08496094	-77.84912109	+1712
+1457970703.58690000	+14.70849609	-10.77099609	-10.30517578	-2.35107422	+25.46630859	-87.12158203	+2392	+14.89306641	-9.98437500	-9.77783203	-63.36914063	-30.21240234	+8.45947266	+2728	+11.84765625	-11.64111328	-9.79541016	-13.66699219	+12.15087891	-77.43164063	+1708
+1457970703.59100010	+14.71289063	-10.66552734	-10.27880859	-1.91162109	+25.53222656	-86.59423828	+2372	+14.87109375	-9.87890625	-9.75585938	-63.17138672	-29.77294922	+8.45947266	+2728	+11.85644531	-11.53564453	-9.75146484	-13.33740234	+12.21679688	-76.97021484	+1704
+1457970703.59520010	+14.70849609	-10.55566406	-10.24365234	-1.49414063	+25.59814453	-86.06689453	+2348	+14.84472656	-9.77343750	-9.72949219	-62.99560547	-29.35546875	+8.50341797	+2728	+11.86523438	-11.44335938	-9.70751953	-13.05175781	+12.23876953	-76.53076172	+1704
+1457970703.59929990	+14.69531250	-10.45019531	-10.21289063	-1.14257813	+25.68603516	-85.51757813	+2324	+14.81835938	-9.66796875	-9.68994141	-62.84179688	-28.95996094	+8.54736328	+2728	+11.86083984	-11.33789063	-9.67236328	-12.74414063	+12.37060547	-76.04736328	+1700
+1457970703.60349990	+14.69970703	-10.32275391	-10.15576172	-0.68115234	+25.62011719	-84.99023438	+2304	+14.81835938	-9.54931641	-9.63281250	-62.64404297	-28.65234375	+8.72314453	+2732	+11.86962891	-11.22802734	-9.62841797	-12.37060547	+12.41455078	-75.60791016	+1696
+1457970703.60770010	+14.69091797	-10.19531250	-10.09863281	-0.24169922	+25.64208984	-84.52880859	+2288	+14.81396484	-9.43066406	-9.58007813	-62.40234375	-28.34472656	+8.83300781	+2740	+11.86962891	-11.13574219	-9.58447266	-12.04101563	+12.50244141	-75.23437500	+1692
+1457970703.61599990	+14.67333984	-9.94042969	-9.97998047	+0.63720703	+25.68603516	-83.56201172	+2264	+14.81835938	-9.18457031	-9.44824219	-61.91894531	-27.75146484	+9.14062500	+2760	+11.86523438	-10.92480469	-9.50537109	-11.29394531	+12.81005859	-74.39941406	+1688
+1457970703.62019990	+14.66894531	-9.81298828	-9.91845703	+1.09863281	+25.72998047	-83.07861328	+2256	+14.82714844	-9.04394531	-9.38232422	-61.61132813	-27.44384766	+9.31640625	+2772	+11.86083984	-10.82373047	-9.46142578	-10.94238281	+12.96386719	-73.98193359	+1688
+1457970703.62430000	+14.63378906	-9.67675781	-9.86132813	+1.49414063	+25.86181641	-82.52929688	+2252	+14.82714844	-8.90332031	-9.30322266	-61.34765625	-27.11425781	+9.49218750	+2788	+11.84326172	-10.71386719	-9.43066406	-10.59082031	+13.22753906	-73.52050781	+1688
+1457970703.62850000	+14.61181641	-9.52734375	-9.79980469	+1.99951172	+25.92773438	-81.93603516	+2256	+14.84472656	-8.75390625	-9.22412109	-61.04003906	-26.80664063	+9.75585938	+2808	+11.83447266	-10.59521484	-9.39550781	-10.15136719	+13.44726563	-73.03710938	+1696
+1457970703.63270000	+14.58984375	-9.38671875	-9.72949219	+2.48291016	+25.94970703	-81.36474609	+2268	+14.85351563	-8.61767578	-9.13623047	-60.79833984	-26.54296875	+10.01953125	+2828	+11.82128906	-10.48535156	-9.35595703	-9.77783203	+13.64501953	-72.57568359	+1704
+1457970703.63680010	+14.56347656	-9.25048828	-9.65478516	+2.92236328	+25.94970703	-80.81542969	+2284	+14.85791016	-8.48144531	-9.03955078	-60.55664063	-26.27929688	+10.28320313	+2848	+11.79931641	-10.37988281	-9.31640625	-9.42626953	+13.86474609	-72.13623047	+1708
+1457970703.64100000	+14.55468750	-9.10986328	-9.58447266	+3.44970703	+25.92773438	-80.24414063	+2312	+14.87109375	-8.33642578	-8.94726563	-60.31494141	-26.01562500	+10.59082031	+2868	+11.79492188	-10.26123047	-9.26806641	-9.00878906	+14.01855469	-71.65283203	+1720
+1457970703.64520000	+14.53271484	-8.96923828	-9.50976563	+3.93310547	+25.94970703	-79.69482422	+2340	+14.88427734	-8.19580078	-8.85058594	-60.05126953	-25.77392578	+10.87646484	+2892	+11.78173828	-10.15576172	-9.22412109	-8.65722656	+14.21630859	-71.21337891	+1732
+1457970703.64930010	+14.50195313	-8.82861328	-9.43945313	+4.39453125	+25.99365234	-79.12353516	+2376	+14.87988281	-8.05517578	-8.76708984	-59.80957031	-25.44433594	+11.09619141	+2912	+11.75537109	-10.05029297	-9.17578125	-8.37158203	+14.43603516	-70.77392578	+1748
+1457970703.65770010	+14.47119141	-8.55615234	-9.32519531	+5.40527344	+26.10351563	-77.80517578	+2448	+14.87548828	-7.77832031	-8.62207031	-59.34814453	-24.63134766	+11.55761719	+2944	+11.74218750	-9.82177734	-9.08789063	-7.60253906	+14.78759766	-69.67529297	+1784
+1457970703.66179990	+14.44042969	-8.41992188	-9.25927734	+5.88867188	+26.16943359	-77.10205078	+2488	+14.85791016	-7.64648438	-8.53857422	-59.17236328	-24.21386719	+11.77734375	+2960	+11.71582031	-9.70751953	-9.03515625	-7.29492188	+14.98535156	-69.12597656	+1800
+1457970703.66599990	+14.42285156	-8.27929688	-9.20214844	+6.41601563	+26.21337891	-76.37695313	+2528	+14.84912109	-7.51025391	-8.46386719	-58.97460938	-23.79638672	+11.99707031	+2976	+11.71582031	-9.58007813	-8.98242188	-6.87744141	+15.09521484	-68.51074219	+1820
+1457970703.67010000	+14.40527344	-8.14306641	-9.14062500	+6.89941406	+26.21337891	-75.67382813	+2564	+14.83154297	-7.39160156	-8.38476563	-58.84277344	-23.40087891	+12.21679688	+2988	+11.70703125	-9.46142578	-8.92089844	-6.52587891	+15.18310547	-67.93945313	+1840
+1457970703.67430000	+14.39208984	-8.02001953	-9.07031250	+7.33886719	+26.14746094	-75.03662109	+2596	+14.80517578	-7.27294922	-8.31445313	-58.75488281	-22.93945313	+12.41455078	+3000	+11.69384766	-9.35156250	-8.85058594	-6.26220703	+15.20507813	-67.41210938	+1856
+1457970703.67849990	+14.39648438	-7.89257813	-9.00439453	+7.82226563	+26.10351563	-74.33349609	+2628	+14.78759766	-7.15429688	-8.25732422	-58.62304688	-22.43408203	+12.56835938	+3004	+11.70703125	-9.22851563	-8.78466797	-5.86669922	+15.20507813	-66.77490234	+1876
+1457970703.68260000	+14.39208984	-7.76513672	-8.93847656	+8.28369141	+26.03759766	-73.65234375	+2652	+14.76123047	-7.03125000	-8.20019531	-58.49121094	-21.90673828	+12.67822266	+3008	+11.70703125	-9.10986328	-8.71435547	-5.51513672	+15.20507813	-66.20361328	+1892
+1457970703.68680000	+14.37890625	-7.63330078	-8.86816406	+8.72314453	+25.99365234	-72.94921875	+2672	+14.72167969	-6.91699219	-8.13427734	-58.38134766	-21.40136719	+12.78808594	+3012	+11.69824219	-8.99121094	-8.64404297	-5.20751953	+15.22705078	-65.58837891	+1904
+1457970703.69100000	+14.37451172	-7.50146484	-8.81103516	+9.22851563	+26.01562500	-72.18017578	+2688	+14.69970703	-6.79833984	-8.07714844	-58.27148438	-20.85205078	+12.87597656	+3016	+11.70703125	-8.85937500	-8.56933594	-4.79003906	+15.22705078	-64.88525391	+1916
+1457970703.69930010	+14.36132813	-7.24218750	-8.67041016	+10.15136719	+25.88378906	-70.68603516	+2696	+14.63378906	-6.57421875	-7.94970703	-58.11767578	-19.81933594	+13.09570313	+3020	+11.70703125	-8.61328125	-8.41113281	-4.08691406	+15.13916016	-63.61083984	+1936
+1457970703.70350000	+14.36132813	-7.11035156	-8.58691406	+10.63476563	+25.75195313	-69.98291016	+2696	+14.60742188	-6.45996094	-7.87939453	-58.02978516	-19.31396484	+13.24951172	+3020	+11.71582031	-8.48144531	-8.32763672	-3.64746094	+15.07324219	-62.95166016	+1944
+1457970703.70760010	+14.35693359	-6.97851563	-8.50341797	+11.11816406	+25.64208984	-69.32373047	+2692	+14.58105469	-6.33691406	-7.80908203	-57.91992188	-18.80859375	+13.38134766	+3020	+11.71582031	-8.35839844	-8.24414063	-3.27392578	+15.02929688	-62.33642578	+1952
+1457970703.71180010	+14.34814453	-6.85107422	-8.41113281	+11.55761719	+25.53222656	-68.68652344	+2688	+14.55029297	-6.22265625	-7.72998047	-57.81005859	-18.36914063	+13.53515625	+3024	+11.71142578	-8.23974609	-8.16064453	-2.92236328	+15.00732422	-61.72119141	+1956
+1457970703.71600010	+14.34814453	-6.71484375	-8.32763672	+12.06298828	+25.42236328	-67.98339844	+2680	+14.53271484	-6.09960938	-7.65087891	-57.67822266	-17.88574219	+13.71093750	+3028	+11.71582031	-8.11669922	-8.08154297	-2.48291016	+14.96337891	-61.06201172	+1964
+1457970703.72429990	+14.32177734	-6.45117188	-8.15185547	+13.07373047	+25.31250000	-66.59912109	+2656	+14.48437500	-5.85791016	-7.48388672	-57.41455078	-16.94091797	+14.06250000	+3032	+11.70263672	-7.87939453	-7.91894531	-1.73583984	+15.02929688	-59.83154297	+1968
+1457970703.72849990	+14.30419922	-6.31494141	-8.05957031	+13.60107422	+25.24658203	-65.91796875	+2648	+14.46679688	-5.73046875	-7.39160156	-57.23876953	-16.50146484	+14.28222656	+3040	+11.69824219	-7.75195313	-7.83984375	-1.27441406	+15.07324219	-59.17236328	+1972
+1457970703.73260000	+14.28662109	-6.17871094	-7.97167969	+14.12841797	+25.18066406	-65.25878906	+2640	+14.44921875	-5.59863281	-7.29492188	-57.04101563	-16.06201172	+14.56787109	+3048	+11.68945313	-7.63769531	-7.76074219	-0.85693359	+15.11718750	-58.57910156	+1976
+1457970703.73680000	+14.26025391	-6.04687500	-7.87060547	+14.61181641	+25.07080078	-64.64355469	+2636	+14.42724609	-5.47119141	-7.18945313	-56.86523438	-15.66650391	+14.89746094	+3056	+11.66748047	-7.52343750	-7.67724609	-0.48339844	+15.18310547	-58.00781250	+1976
+1457970703.74099990	+14.24267578	-5.91503906	-7.76953125	+15.16113281	+24.93896484	-64.02832031	+2636	+14.41845703	-5.33935547	-7.08398438	-56.68945313	-15.29296875	+15.22705078	+3068	+11.65869141	-7.40917969	-7.59814453	-0.06591797	+15.24902344	-57.39257813	+1980
+1457970703.74510000	+14.22070313	-5.78320313	-7.67285156	+15.68847656	+24.85107422	-63.43505859	+2636	+14.40527344	-5.20751953	-6.97412109	-56.44775391	-14.91943359	+15.55664063	+3080	+11.64550781	-7.29931641	-7.51904297	+0.30761719	+15.33691406	-56.82128906	+1980
+1457970703.74930000	+14.18994141	-5.65576172	-7.56738281	+16.17187500	+24.76318359	-62.88574219	+2644	+14.39208984	-5.08447266	-6.85986328	-56.27197266	-14.61181641	+15.93017578	+3092	+11.62353516	-7.19384766	-7.43994141	+0.65917969	+15.44677734	-56.27197266	+1980
+1457970703.75340010	+14.15917969	-5.52832031	-7.47070313	+16.67724609	+24.71923828	-62.27050781	+2652	+14.37890625	-4.95703125	-6.75439453	-56.05224609	-14.21630859	+16.25976563	+3108	+11.61035156	-7.08398438	-7.36523438	+1.07666016	+15.55664063	-55.67871094	+1984
+1457970703.75760010	+14.13281250	-5.40087891	-7.37841797	+17.18261719	+24.65332031	-61.65527344	+2664	+14.36572266	-4.82519531	-6.64892578	-55.81054688	-13.82080078	+16.63330078	+3120	+11.59277344	-6.97851563	-7.29052734	+1.47216797	+15.64453125	-55.10742188	+1988
+1457970703.76589990	+14.06689453	-5.15478516	-7.17626953	+18.17138672	+24.47753906	-60.49072266	+2700	+14.33496094	-4.57470703	-6.41601563	-55.37109375	-13.13964844	+17.40234375	+3148	+11.55322266	-6.76757813	-7.13232422	+2.24121094	+15.82031250	-53.96484375	+2000
+1457970703.77010010	+14.03613281	-5.03173828	-7.07958984	+18.67675781	+24.36767578	-59.91943359	+2724	+14.31738281	-4.45605469	-6.30615234	-55.15136719	-12.81005859	+17.77587891	+3160	+11.53564453	-6.66210938	-7.05322266	+2.63671875	+15.86425781	-53.39355469	+2008
+1457970703.77430010	+14.01416016	-4.91748047	-6.96972656	+19.11621094	+24.16992188	-59.43603516	+2748	+14.29980469	-4.34179688	-6.18750000	-54.97558594	-12.52441406	+18.19335938	+3176	+11.51806641	-6.56103516	-6.96533203	+2.98828125	+15.86425781	-52.88818359	+2016
+1457970703.77839990	+13.99218750	-4.80322266	-6.87304688	+19.57763672	+24.03808594	-58.88671875	+2776	+14.28222656	-4.23193359	-6.08203125	-54.77783203	-12.17285156	+18.54492188	+3188	+11.50927734	-6.45996094	-6.88623047	+3.38378906	+15.88623047	-52.31689453	+2024
+1457970703.78259990	+13.97021484	-4.68896484	-6.78076172	+20.03906250	+23.90625000	-58.33740234	+2800	+14.26464844	-4.11767578	-5.98095703	-54.55810547	-11.84326172	+18.87451172	+3196	+11.49609375	-6.35888672	-6.80712891	+3.75732422	+15.88623047	-51.74560547	+2032
+1457970703.78679990	+13.94824219	-4.57910156	-6.67529297	+20.47851563	+23.70849609	-57.85400391	+2828	+14.24267578	-4.01220703	-5.87109375	-54.36035156	-11.55761719	+19.22607422	+3208	+11.48291016	-6.26220703	-6.71484375	+4.10888672	+15.84228516	-51.24023438	+2044
+1457970703.79090000	+13.93066406	-4.46923828	-6.58300781	+20.93994141	+23.59863281	-57.30468750	+2852	+14.22070313	-3.91113281	-5.77001953	-54.16259766	-11.18408203	+19.51171875	+3216	+11.47412109	-6.16113281	-6.63134766	+4.52636719	+15.82031250	-50.66894531	+2052
+1457970703.79510000	+13.91308594	-4.35937500	-6.49072266	+21.42333984	+23.44482422	-56.71142578	+2872	+14.19873047	-3.80566406	-5.67773438	-53.98681641	-10.81054688	+19.77539063	+3220	+11.46533203	-6.05566406	-6.54785156	+4.96582031	+15.77636719	-50.09765625	+2060
+1457970703.79930000	+13.89990234	-4.25390625	-6.38964844	+21.86279297	+23.20312500	-56.22802734	+2892	+14.17236328	-3.70898438	-5.57226563	-53.78906250	-10.50292969	+20.10498047	+3228	+11.45654297	-5.95898438	-6.45117188	+5.33935547	+15.62255859	-49.59228516	+2068
+1457970703.80760000	+13.87353516	-4.04296875	-6.20507813	+22.78564453	+22.80761719	-55.15136719	+2924	+14.11962891	-3.52441406	-5.38769531	-53.43750000	-9.82177734	+20.58837891	+3232	+11.44775391	-5.76123047	-6.27099609	+6.17431641	+15.42480469	-48.49365234	+2084
+1457970703.81180000	+13.86474609	-3.94189453	-6.09521484	+23.20312500	+22.50000000	-54.73388672	+2936	+14.09765625	-3.43652344	-5.28662109	-53.28369141	-9.55810547	+20.87402344	+3236	+11.44335938	-5.66894531	-6.17431641	+6.54785156	+15.24902344	-48.03222656	+2092
+1457970703.81590010	+13.86035156	-3.84960938	-6.00292969	+23.59863281	+22.30224609	-54.20654297	+2940	+14.07128906	-3.35742188	-5.19433594	-53.10791016	-9.20654297	+21.09375000	+3232	+11.43896484	-5.57226563	-6.08203125	+6.96533203	+15.11718750	-47.50488281	+2096
+1457970703.82010010	+13.85156250	-3.75292969	-5.91064453	+24.06005859	+22.10449219	-53.70117188	+2944	+14.04931641	-3.26513672	-5.11083984	-52.91015625	-8.85498047	+21.31347656	+3232	+11.43896484	-5.47998047	-5.99414063	+7.38281250	+14.98535156	-46.99951172	+2100
+1457970703.82419990	+13.84277344	-3.65625000	-5.80957031	+24.47753906	+21.86279297	-53.21777344	+2944	+14.02734375	-3.17724609	-5.01416016	-52.71240234	-8.59130859	+21.57714844	+3232	+11.43457031	-5.38769531	-5.89746094	+7.80029297	+14.80957031	-46.53808594	+2104
+1457970703.82839990	+13.82958984	-3.56396484	-5.72167969	+24.89501953	+21.68701172	-52.73437500	+2940	+14.00537109	-3.09814453	-4.92187500	-52.53662109	-8.28369141	+21.77490234	+3232	+11.43017578	-5.29980469	-5.80957031	+8.17382813	+14.67773438	-46.05468750	+2104
+1457970703.83260010	+13.81640625	-3.46728516	-5.62939453	+25.33447266	+21.51123047	-52.22900391	+2936	+13.97900391	-3.01904297	-4.83837891	-52.36083984	-7.97607422	+21.99462891	+3228	+11.42138672	-5.21191406	-5.72167969	+8.59130859	+14.54589844	-45.57128906	+2104
+1457970703.83670000	+13.80761719	-3.37500000	-5.52832031	+25.72998047	+21.20361328	-51.83349609	+2928	+13.95703125	-2.93994141	-4.73730469	-52.18505859	-7.73437500	+22.28027344	+3224	+11.41699219	-5.12402344	-5.62500000	+8.96484375	+14.34814453	-45.15380859	+2108
+1457970703.84089990	+13.79443359	-3.29150391	-5.43164063	+26.08154297	+20.98388672	-51.41601563	+2920	+13.93505859	-2.86523438	-4.64062500	-52.05322266	-7.49267578	+22.52197266	+3220	+11.41259766	-5.04492188	-5.53710938	+9.29443359	+14.21630859	-44.71435547	+2108
+1457970703.84920000	+13.77246094	-3.12011719	-5.23388672	+26.82861328	+20.52246094	-50.66894531	+2900	+13.90429688	-2.70263672	-4.44726563	-51.65771484	-7.07519531	+23.07128906	+3220	+11.39941406	-4.89111328	-5.36572266	+9.97558594	+13.95263672	-43.92333984	+2108
+1457970703.85340000	+13.75488281	-3.04101563	-5.14160156	+27.15820313	+20.34667969	-50.27343750	+2892	+13.89111328	-2.63232422	-4.35058594	-51.50390625	-6.85546875	+23.29101563	+3216	+11.38623047	-4.82080078	-5.28662109	+10.26123047	+13.86474609	-43.52783203	+2104
+1457970703.85760000	+13.73730469	-2.95751953	-5.05371094	+27.50976563	+20.19287109	-49.89990234	+2880	+13.87353516	-2.55322266	-4.26269531	-51.32812500	-6.61376953	+23.53271484	+3212	+11.38183594	-4.74609375	-5.21191406	+10.56884766	+13.77685547	-43.11035156	+2100
+1457970703.86170010	+13.71972656	-2.87841797	-4.96142578	+27.83935547	+19.97314453	-49.54833984	+2872	+13.86035156	-2.47412109	-4.15722656	-51.13037109	-6.45996094	+23.84033203	+3212	+11.37304688	-4.67578125	-5.12841797	+10.87646484	+13.64501953	-42.75878906	+2100
+1457970703.86590000	+13.69775391	-2.80810547	-4.86914063	+28.12500000	+19.81933594	-49.21875000	+2868	+13.84277344	-2.40380859	-4.05615234	-50.99853516	-6.28417969	+24.10400391	+3212	+11.35986328	-4.61425781	-5.05810547	+11.09619141	+13.57910156	-42.36328125	+2096
+1457970703.87010000	+13.67578125	-2.72900391	-4.78564453	+28.43261719	+19.64355469	-48.86718750	+2860	+13.82958984	-2.32910156	-3.95947266	-50.82275391	-6.10839844	+24.36767578	+3212	+11.34667969	-4.54833984	-4.98779297	+11.35986328	+13.53515625	-41.98974609	+2092
+1457970703.87420010	+13.66259766	-2.65869141	-4.68457031	+28.71826172	+19.37988281	-48.60351563	+2860	+13.82080078	-2.25878906	-3.85400391	-50.66894531	-5.99853516	+24.69726563	+3212	+11.33789063	-4.48681641	-4.90429688	+11.62353516	+13.40332031	-41.66015625	+2092
+1457970703.87840010	+13.64501953	-2.59277344	-4.59228516	+28.95996094	+19.20410156	-48.29589844	+2860	+13.81201172	-2.19287109	-3.75732422	-50.51513672	-5.82275391	+24.96093750	+3212	+11.32910156	-4.42968750	-4.83398438	+11.82128906	+13.33740234	-41.30859375	+2088
+1457970703.88669990	+13.60986328	-2.46093750	-4.41210938	+29.48730469	+18.80859375	-47.70263672	+2864	+13.79443359	-2.05664063	-3.56835938	-50.20751953	-5.51513672	+25.53222656	+3212	+11.31152344	-4.31542969	-4.68896484	+12.28271484	+13.20556641	-40.62744141	+2084
+1457970703.89089990	+13.58789063	-2.39941406	-4.33300781	+29.72900391	+18.67675781	-47.37304688	+2864	+13.78125000	-1.99511719	-3.47607422	-50.05371094	-5.31738281	+25.75195313	+3212	+11.30273438	-4.26269531	-4.62304688	+12.48046875	+13.20556641	-40.25390625	+2080
+1457970703.89510010	+13.57031250	-2.33789063	-4.25390625	+29.99267578	+18.52294922	-46.99951172	+2868	+13.76806641	-1.93359375	-3.38818359	-49.94384766	-5.11962891	+26.01562500	+3208	+11.29394531	-4.20117188	-4.55712891	+12.72216797	+13.18359375	-39.85839844	+2076
+1457970703.89920000	+13.55712891	-2.27636719	-4.16162109	+30.23437500	+18.28125000	-46.71386719	+2876	+13.75927734	-1.87646484	-3.29589844	-49.81201172	-4.96582031	+26.30126953	+3208	+11.28955078	-4.14843750	-4.47802734	+12.94189453	+13.05175781	-39.55078125	+2080
+1457970703.90339990	+13.54394531	-2.21923828	-4.08251953	+30.47607422	+18.10546875	-46.38427734	+2880	+13.74169922	-1.81933594	-3.20800781	-49.70214844	-4.74609375	+26.56494141	+3204	+11.28076172	-4.09570313	-4.41210938	+13.16162109	+13.00781250	-39.17724609	+2076
+1457970703.90750000	+13.52636719	-2.16210938	-4.00341797	+30.71777344	+17.92968750	-46.03271484	+2884	+13.73291016	-1.76660156	-3.12011719	-49.59228516	-4.54833984	+26.80664063	+3200	+11.27197266	-4.03857422	-4.34619141	+13.40332031	+12.98583984	-38.80371094	+2072
+1457970703.91170000	+13.52197266	-2.10498047	-3.91552734	+30.95947266	+17.66601563	-45.74707031	+2892	+13.72412109	-1.71826172	-3.03222656	-49.48242188	-4.37255859	+27.07031250	+3196	+11.26757813	-3.98583984	-4.26708984	+13.62304688	+12.85400391	-38.51806641	+2076
+1457970703.92000010	+13.50439453	-1.99951172	-3.76171875	+31.42089844	+17.33642578	-45.02197266	+2892	+13.70214844	-1.62158203	-2.88281250	-49.28466797	-3.86718750	+27.46582031	+3184	+11.25878906	-3.88476563	-4.13085938	+14.08447266	+12.72216797	-37.79296875	+2072
+1457970703.92420010	+13.50000000	-1.95117188	-3.68261719	+31.66259766	+17.11669922	-44.69238281	+2896	+13.69335938	-1.57763672	-2.80371094	-49.17480469	-3.66943359	+27.68554688	+3176	+11.25878906	-3.83203125	-4.05615234	+14.32617188	+12.59033203	-37.48535156	+2072
+1457970703.92840000	+13.49121094	-1.90283203	-3.60791016	+31.88232422	+16.96289063	-44.34082031	+2892	+13.68017578	-1.53808594	-2.73339844	-49.08691406	-3.42773438	+27.86132813	+3168	+11.25439453	-3.78369141	-3.99023438	+14.54589844	+12.52441406	-37.15576172	+2072
+1457970703.93249990	+13.48242188	-1.85009766	-3.53759766	+32.14599609	+16.80908203	-43.96728516	+2888	+13.66699219	-1.49853516	-2.66308594	-48.99902344	-3.16406250	+28.01513672	+3156	+11.25000000	-3.73095703	-3.92431641	+14.80957031	+12.43652344	-36.80419922	+2072
+1457970703.93670010	+13.48242188	-1.79736328	-3.45849609	+32.38769531	+16.58935547	-43.63769531	+2884	+13.66259766	-1.46337891	-2.59277344	-48.91113281	-2.94433594	+28.21289063	+3148	+11.25439453	-3.67822266	-3.84960938	+15.07324219	+12.28271484	-36.49658203	+2072
+1457970703.94090010	+13.48242188	-1.74902344	-3.38378906	+32.60742188	+16.39160156	-43.30810547	+2876	+13.65380859	-1.42382813	-2.52246094	-48.82324219	-2.70263672	+28.36669922	+3136	+11.25000000	-3.62988281	-3.78369141	+15.27099609	+12.17285156	-36.18896484	+2072
+1457970703.94499990	+13.47802734	-1.70507813	-3.31347656	+32.80517578	+16.21582031	-43.00048828	+2868	+13.64501953	-1.38867188	-2.46093750	-48.73535156	-2.48291016	+28.49853516	+3124	+11.25000000	-3.58593750	-3.71777344	+15.49072266	+12.06298828	-35.88134766	+2072
+1457970703.94919990	+13.47802734	-1.66113281	-3.23876953	+33.02490234	+16.04003906	-42.71484375	+2856	+13.64062500	-1.35351563	-2.39062500	-48.62548828	-2.28515625	+28.63037109	+3112	+11.25439453	-3.53759766	-3.64746094	+15.71044922	+11.90917969	-35.61767578	+2072
+1457970703.95750000	+13.47363281	-1.57763672	-3.10253906	+33.42041016	+15.75439453	-42.09960938	+2832	+13.62744141	-1.29199219	-2.26757813	-48.44970703	-1.86767578	+28.87207031	+3088	+11.25000000	-3.45410156	-3.52441406	+16.10595703	+11.71142578	-35.04638672	+2068
+1457970703.96170000	+13.47363281	-1.53369141	-3.04101563	+33.64013672	+15.62255859	-41.81396484	+2816	+13.62304688	-1.25683594	-2.20605469	-48.36181641	-1.66992188	+28.98193359	+3080	+11.25439453	-3.41455078	-3.46289063	+16.32568359	+11.57958984	-34.78271484	+2068
+1457970703.96589990	+13.46923828	-1.49414063	-2.97509766	+33.81591797	+15.46875000	-41.55029297	+2800	+13.61865234	-1.22607422	-2.14013672	-48.27392578	-1.51611328	+29.11376953	+3068	+11.25439453	-3.37939453	-3.41015625	+16.47949219	+11.49169922	-34.51904297	+2064
+1457970703.97000000	+13.46044922	-1.45898438	-2.91357422	+33.99169922	+15.33691406	-41.30859375	+2788	+13.61425781	-1.19531250	-2.07861328	-48.18603516	-1.34033203	+29.24560547	+3056	+11.25000000	-3.33984375	-3.35302734	+16.63330078	+11.40380859	-34.25537109	+2060
+1457970703.97420000	+13.46044922	-1.41943359	-2.85205078	+34.16748047	+15.20507813	-41.06689453	+2772	+13.61425781	-1.16455078	-2.01708984	-48.09814453	-1.18652344	+29.37744141	+3048	+11.25439453	-3.30468750	-3.30029297	+16.80908203	+11.31591797	-34.01367188	+2056
+1457970703.97830010	+13.45605469	-1.38427734	-2.79052734	+34.29931641	+15.05126953	-40.86914063	+2760	+13.60986328	-1.13818359	-1.95556641	-48.01025391	-1.07666016	+29.53125000	+3036	+11.25439453	-3.27832031	-3.24755859	+16.89697266	+11.22802734	-33.79394531	+2048
+1457970703.98250010	+13.45166016	-1.35351563	-2.72900391	+34.43115234	+14.91943359	-40.69335938	+2748	+13.60986328	-1.10742188	-1.88964844	-47.92236328	-0.94482422	+29.70703125	+3028	+11.25439453	-3.24755859	-3.19921875	+17.00683594	+11.16210938	-33.57421875	+2044
+1457970703.98670010	+13.45166016	-1.32714844	-2.67626953	+34.54101563	+14.83154297	-40.51757813	+2736	+13.60986328	-1.07666016	-1.83251953	-47.83447266	-0.83496094	+29.83886719	+3020	+11.25878906	-3.22119141	-3.15087891	+17.13867188	+11.09619141	-33.35449219	+2036
+1457970703.99079990	+13.44287109	-1.29638672	-2.61914063	+34.65087891	+14.69970703	-40.38574219	+2724	+13.60546875	-1.05029297	-1.76660156	-47.74658203	-0.76904297	+30.03662109	+3016	+11.25878906	-3.19482422	-3.10693359	+17.20458984	+11.05224609	-33.13476563	+2028
+1457970703.99920010	+13.43408203	-1.24365234	-2.51806641	+34.84863281	+14.47998047	-40.05615234	+2712	+13.60546875	-0.99755859	-1.64794922	-47.59277344	-0.59326172	+30.38818359	+3000	+11.26318359	-3.14648438	-3.02343750	+17.38037109	+10.94238281	-32.69531250	+2016
+1457970704.00330000	+13.42529297	-1.21728516	-2.46533203	+34.93652344	+14.34814453	-39.94628906	+2704	+13.60546875	-0.97119141	-1.58642578	-47.52685547	-0.52734375	+30.58593750	+2996	+11.25878906	-3.12451172	-2.98388672	+17.42431641	+10.87646484	-32.51953125	+2008
+1457970704.00749990	+13.42089844	-1.19531250	-2.41699219	+35.02441406	+14.21630859	-39.85839844	+2704	+13.60107422	-0.94482422	-1.52490234	-47.46093750	-0.46142578	+30.80566406	+2992	+11.26318359	-3.10253906	-2.94433594	+17.49023438	+10.81054688	-32.34375000	+2000
+1457970704.01169990	+13.42089844	-1.17333984	-2.36425781	+35.09033203	+14.10644531	-39.79248047	+2700	+13.60546875	-0.92285156	-1.47216797	-47.39501953	-0.39550781	+30.98144531	+2984	+11.26318359	-3.08056641	-2.90478516	+17.55615234	+10.76660156	-32.16796875	+1992
+1457970704.01580000	+13.42089844	-1.15136719	-2.31591797	+35.13427734	+13.95263672	-39.72656250	+2700	+13.60546875	-0.89648438	-1.41943359	-47.32910156	-0.35156250	+31.17919922	+2980	+11.26757813	-3.06298828	-2.86523438	+17.60009766	+10.67871094	-32.01416016	+1984
+1457970704.02000000	+13.41650391	-1.12939453	-2.26318359	+35.17822266	+13.82080078	-39.66064453	+2700	+13.60546875	-0.87890625	-1.36230469	-47.26318359	-0.28564453	+31.39892578	+2972	+11.26757813	-3.04101563	-2.82568359	+17.64404297	+10.59082031	-31.83837891	+1976
+1457970704.02420000	+13.41650391	-1.11181641	-2.22363281	+35.24414063	+13.71093750	-39.57275391	+2700	+13.60546875	-0.85693359	-1.31396484	-47.21923828	-0.21972656	+31.57470703	+2968	+11.27197266	-3.02343750	-2.79052734	+17.70996094	+10.52490234	-31.68457031	+1968
+1457970704.03250000	+13.41210938	-1.07226563	-2.14013672	+35.37597656	+13.49121094	-39.39697266	+2704	+13.60107422	-0.82177734	-1.21728516	-47.13134766	-0.06591797	+31.92626953	+2956	+11.27636719	-2.97949219	-2.72021484	+17.84179688	+10.34912109	-31.37695313	+1956
+1457970704.03670000	+13.41650391	-1.05029297	-2.09619141	+35.46386719	+13.35937500	-39.33105469	+2708	+13.60107422	-0.80419922	-1.17773438	-47.08740234	+0.04394531	+32.08007813	+2948	+11.28076172	-2.95751953	-2.68505859	+17.92968750	+10.26123047	-31.22314453	+1952
+1457970704.04080010	+13.42089844	-1.02832031	-2.05224609	+35.52978516	+13.22753906	-39.24316406	+2708	+13.60107422	-0.78662109	-1.13818359	-47.04345703	+0.13183594	+32.23388672	+2940	+11.28076172	-2.93554688	-2.64990234	+18.01757813	+10.12939453	-31.11328125	+1948
+1457970704.04500010	+13.42089844	-1.00634766	-2.01269531	+35.59570313	+13.09570313	-39.15527344	+2708	+13.59667969	-0.77343750	-1.10302734	-47.02148438	+0.24169922	+32.38769531	+2932	+11.28515625	-2.91357422	-2.61035156	+18.08349609	+10.01953125	-30.98144531	+1944
+1457970704.04920010	+13.42968750	-0.98876953	-1.97314453	+35.63964844	+12.96386719	-39.06738281	+2704	+13.60107422	-0.76025391	-1.06347656	-46.97753906	+0.32958984	+32.54150391	+2928	+11.28955078	-2.89160156	-2.57519531	+18.17138672	+9.88769531	-30.84960938	+1940
+1457970704.05329990	+13.43408203	-0.97119141	-1.93359375	+35.72753906	+12.85400391	-38.95751953	+2704	+13.60107422	-0.74267578	-1.03271484	-46.93359375	+0.46142578	+32.65136719	+2920	+11.29394531	-2.86962891	-2.54003906	+18.25927734	+9.77783203	-30.73974609	+1936
+1457970704.06160000	+13.44287109	-0.93164063	-1.86328125	+35.90332031	+12.65625000	-38.67187500	+2692	+13.59667969	-0.72070313	-0.97558594	-46.86767578	+0.74707031	+32.84912109	+2900	+11.30273438	-2.82128906	-2.47412109	+18.50097656	+9.55810547	-30.47607422	+1932
+1457970704.06580000	+13.44287109	-0.90966797	-1.83251953	+35.99121094	+12.56835938	-38.54003906	+2684	+13.59667969	-0.70751953	-0.94921875	-46.84570313	+0.87890625	+32.93701172	+2892	+11.30712891	-2.79931641	-2.44335938	+18.58886719	+9.44824219	-30.34423828	+1928
+1457970704.06999990	+13.44726563	-0.89208984	-1.80175781	+36.10107422	+12.48046875	-38.38623047	+2672	+13.59667969	-0.69433594	-0.92285156	-46.80175781	+1.01074219	+33.00292969	+2884	+11.30712891	-2.77734375	-2.40820313	+18.69873047	+9.36035156	-30.23437500	+1928
+1457970704.07410000	+13.45166016	-0.87011719	-1.77099609	+36.18896484	+12.37060547	-38.23242188	+2664	+13.59667969	-0.68115234	-0.89648438	-46.75781250	+1.14257813	+33.09082031	+2876	+11.31152344	-2.75537109	-2.37744141	+18.80859375	+9.25048828	-30.10253906	+1924
+1457970704.07830000	+13.45605469	-0.85253906	-1.73583984	+36.27685547	+12.28271484	-38.10058594	+2652	+13.59667969	-0.66796875	-0.87011719	-46.71386719	+1.27441406	+33.15673828	+2868	+11.31591797	-2.73339844	-2.35107422	+18.91845703	+9.16259766	-29.99267578	+1920
+1457970704.08250000	+13.46044922	-0.83935547	-1.70507813	+36.34277344	+12.17285156	-37.96875000	+2640	+13.60107422	-0.65917969	-0.84375000	-46.66992188	+1.40625000	+33.22265625	+2860	+11.32031250	-2.71582031	-2.32031250	+18.98437500	+9.07470703	-29.88281250	+1920
+1457970704.09080000	+13.46484375	-0.80859375	-1.65673828	+36.47460938	+12.08496094	-37.66113281	+2612	+13.60107422	-0.63281250	-0.79541016	-46.56005859	+1.62597656	+33.28857422	+2848	+11.32470703	-2.68066406	-2.27197266	+19.13818359	+8.98681641	-29.66308594	+1908
+1457970704.09500000	+13.46484375	-0.79541016	-1.63037109	+36.51855469	+12.04101563	-37.52929688	+2596	+13.60107422	-0.61962891	-0.77343750	-46.51611328	+1.73583984	+33.33251953	+2840	+11.32910156	-2.66748047	-2.25000000	+19.20410156	+8.94287109	-29.55322266	+1904
+1457970704.09910010	+13.46484375	-0.78222656	-1.60839844	+36.58447266	+12.01904297	-37.37548828	+2584	+13.60107422	-0.60644531	-0.75146484	-46.45019531	+1.84570313	+33.33251953	+2832	+11.32910156	-2.64990234	-2.23242188	+19.27001953	+8.94287109	-29.42138672	+1900
+1457970704.10330010	+13.46044922	-0.76904297	-1.58642578	+36.62841797	+11.95312500	-37.26562500	+2572	+13.60546875	-0.59326172	-0.72509766	-46.40625000	+1.91162109	+33.39843750	+2828	+11.32910156	-2.63671875	-2.21484375	+19.31396484	+8.92089844	-29.33349609	+1892
+1457970704.10750010	+13.46044922	-0.76025391	-1.56005859	+36.65039063	+11.90917969	-37.17773438	+2560	+13.60546875	-0.58447266	-0.69873047	-46.36230469	+1.97753906	+33.44238281	+2824	+11.32910156	-2.62792969	-2.19726563	+19.31396484	+8.89892578	-29.22363281	+1888
+1457970704.11159990	+13.46044922	-0.75146484	-1.54248047	+36.69433594	+11.86523438	-37.06787109	+2548	+13.60986328	-0.57128906	-0.66796875	-46.29638672	+2.02148438	+33.50830078	+2820	+11.33349609	-2.61914063	-2.18408203	+19.33593750	+8.92089844	-29.13574219	+1880
+1457970704.11579990	+13.46044922	-0.74267578	-1.52050781	+36.69433594	+11.82128906	-36.97998047	+2540	+13.60986328	-0.56250000	-0.64160156	-46.25244141	+2.06542969	+33.55224609	+2816	+11.33349609	-2.61035156	-2.16650391	+19.35791016	+8.92089844	-29.02587891	+1872
+1457970704.11999990	+13.45605469	-0.73828125	-1.49853516	+36.69433594	+11.77734375	-36.91406250	+2536	+13.61425781	-0.54931641	-0.61523438	-46.20849609	+2.10937500	+33.59619141	+2812	+11.33789063	-2.60595703	-2.15332031	+19.33593750	+8.89892578	-28.93798828	+1864
+1457970704.12830000	+13.45166016	-0.72949219	-1.46777344	+36.71630859	+11.75537109	-36.71630859	+2524	+13.61425781	-0.52734375	-0.56689453	-46.12060547	+2.21923828	+33.66210938	+2808	+11.33789063	-2.59277344	-2.13134766	+19.35791016	+8.96484375	-28.76220703	+1848
+1457970704.13240000	+13.44726563	-0.72509766	-1.45458984	+36.73828125	+11.73339844	-36.62841797	+2520	+13.61865234	-0.51855469	-0.54492188	-46.07666016	+2.24121094	+33.72802734	+2804	+11.33789063	-2.58837891	-2.12255859	+19.35791016	+8.96484375	-28.67431641	+1840
+1457970704.13660000	+13.44287109	-0.71630859	-1.43701172	+36.73828125	+11.68945313	-36.54052734	+2520	+13.61865234	-0.50976563	-0.52294922	-46.05468750	+2.30712891	+33.79394531	+2800	+11.33789063	-2.57958984	-2.10937500	+19.35791016	+8.98681641	-28.56445313	+1828
+1457970704.14080000	+13.44287109	-0.70751953	-1.41943359	+36.78222656	+11.64550781	-36.47460938	+2520	+13.61865234	-0.50097656	-0.49658203	-46.01074219	+2.35107422	+33.85986328	+2800	+11.33789063	-2.57519531	-2.10058594	+19.37988281	+8.96484375	-28.49853516	+1820
+1457970704.14490010	+13.43847656	-0.70312500	-1.40185547	+36.78222656	+11.57958984	-36.40869141	+2524	+13.61865234	-0.49658203	-0.47460938	-45.98876953	+2.39501953	+33.94775391	+2796	+11.33349609	-2.57080078	-2.08740234	+19.35791016	+8.96484375	-28.41064453	+1812
+1457970704.14910010	+13.43847656	-0.69873047	-1.38867188	+36.78222656	+11.53564453	-36.32080078	+2524	+13.62304688	-0.48779297	-0.45703125	-45.94482422	+2.46093750	+33.99169922	+2792	+11.33349609	-2.56640625	-2.07861328	+19.35791016	+8.96484375	-28.34472656	+1804
+1457970704.15330000	+13.43847656	-0.69433594	-1.37109375	+36.80419922	+11.49169922	-36.23291016	+2528	+13.62304688	-0.47900391	-0.43945313	-45.92285156	+2.54882813	+34.03564453	+2788	+11.33789063	-2.55761719	-2.06542969	+19.37988281	+8.94287109	-28.25683594	+1796
+1457970704.15739990	+13.43847656	-0.68554688	-1.35791016	+36.84814453	+11.44775391	-36.12304688	+2528	+13.62304688	-0.47460938	-0.42626953	-45.90087891	+2.63671875	+34.07958984	+2784	+11.33789063	-2.54882813	-2.05224609	+19.42382813	+8.92089844	-28.16894531	+1788
+1457970704.16580010	+13.43847656	-0.66796875	-1.33593750	+36.95800781	+11.35986328	-35.88134766	+2532	+13.61865234	-0.46582031	-0.40429688	-45.85693359	+2.85644531	+34.14550781	+2776	+11.33349609	-2.53125000	-2.03027344	+19.51171875	+8.87695313	-28.01513672	+1776
+1457970704.16989990	+13.43847656	-0.65917969	-1.32275391	+37.02392578	+11.31591797	-35.77148438	+2536	+13.61865234	-0.46142578	-0.39111328	-45.83496094	+2.96630859	+34.18945313	+2772	+11.33349609	-2.52246094	-2.01708984	+19.55566406	+8.85498047	-27.94921875	+1768
+1457970704.17409990	+13.43847656	-0.64599609	-1.30517578	+37.08984375	+11.25000000	-35.66162109	+2536	+13.61425781	-0.45703125	-0.38671875	-45.83496094	+3.09814453	+34.21142578	+2768	+11.33349609	-2.50927734	-2.00390625	+19.62158203	+8.81103516	-27.86132813	+1764
+1457970704.17829990	+13.44287109	-0.63720703	-1.29199219	+37.15576172	+11.16210938	-35.55175781	+2536	+13.61425781	-0.45703125	-0.37792969	-45.83496094	+3.20800781	+34.23339844	+2760	+11.33349609	-2.50048828	-1.99072266	+19.66552734	+8.74511719	-27.79541016	+1760
+1457970704.18240000	+13.44726563	-0.62841797	-1.27441406	+37.19970703	+11.09619141	-35.46386719	+2532	+13.61425781	-0.45263672	-0.37353516	-45.81298828	+3.33984375	+34.25537109	+2756	+11.33349609	-2.48730469	-1.97753906	+19.70947266	+8.67919922	-27.72949219	+1756
+1457970704.18660000	+13.44726563	-0.61962891	-1.26562500	+37.24365234	+11.05224609	-35.35400391	+2528	+13.61425781	-0.44824219	-0.36914063	-45.81298828	+3.44970703	+34.25537109	+2748	+11.33349609	-2.47851563	-1.96435547	+19.77539063	+8.63525391	-27.64160156	+1752
+1457970704.19080000	+13.45166016	-0.61083984	-1.25244141	+37.28759766	+11.03027344	-35.24414063	+2520	+13.61425781	-0.44384766	-0.36035156	-45.79101563	+3.58154297	+34.25537109	+2744	+11.33349609	-2.46972656	-1.95117188	+19.81933594	+8.59130859	-27.59765625	+1748
+1457970704.19910000	+13.45605469	-0.58886719	-1.23486328	+37.41943359	+10.96435547	-35.00244141	+2504	+13.60986328	-0.44384766	-0.35595703	-45.81298828	+3.82324219	+34.27734375	+2732	+11.32910156	-2.44775391	-1.92919922	+19.90722656	+8.48144531	-27.44384766	+1744
+1457970704.20330000	+13.45605469	-0.57568359	-1.22167969	+37.46337891	+10.92041016	-34.91455078	+2496	+13.60986328	-0.44384766	-0.34716797	-45.81298828	+3.88916016	+34.29931641	+2724	+11.32910156	-2.43896484	-1.91601563	+19.95117188	+8.43750000	-27.37792969	+1744
+1457970704.20740010	+13.45605469	-0.57568359	-1.21289063	+37.48535156	+10.85449219	-34.84863281	+2488	+13.60986328	-0.43945313	-0.33837891	-45.81298828	+3.95507813	+34.34326172	+2720	+11.32910156	-2.43017578	-1.90722656	+19.97314453	+8.37158203	-27.31201172	+1740
+1457970704.21160010	+13.45605469	-0.57128906	-1.19970703	+37.48535156	+10.83251953	-34.78271484	+2476	+13.60986328	-0.43945313	-0.33398438	-45.81298828	+4.04296875	+34.34326172	+2716	+11.32470703	-2.42138672	-1.89843750	+19.99511719	+8.34960938	-27.24609375	+1736
+1457970704.21569990	+13.45605469	-0.56689453	-1.18652344	+37.48535156	+10.76660156	-34.71679688	+2468	+13.60986328	-0.43945313	-0.32519531	-45.79101563	+4.08691406	+34.38720703	+2708	+11.32470703	-2.41699219	-1.88964844	+20.01708984	+8.30566406	-27.20214844	+1736
+1457970704.21989990	+13.46044922	-0.56250000	-1.17773438	+37.48535156	+10.74462891	-34.69482422	+2456	+13.60986328	-0.43505859	-0.31640625	-45.79101563	+4.13085938	+34.43115234	+2704	+11.32470703	-2.41259766	-1.88085938	+20.01708984	+8.28369141	-27.13623047	+1732
+1457970704.22410010	+13.45605469	-0.56250000	-1.17333984	+37.48535156	+10.76660156	-34.62890625	+2448	+13.60986328	-0.43505859	-0.30761719	-45.79101563	+4.17480469	+34.45312500	+2700	+11.32470703	-2.41259766	-1.87646484	+19.99511719	+8.28369141	-27.07031250	+1728
+1457970704.22820000	+13.45166016	-0.56250000	-1.16894531	+37.48535156	+10.74462891	-34.60693359	+2436	+13.60546875	-0.43505859	-0.29882813	-45.76904297	+4.19677734	+34.51904297	+2696	+11.32031250	-2.40820313	-1.87207031	+19.99511719	+8.26171875	-27.02636719	+1724
+1457970704.23659990	+13.44287109	-0.56250000	-1.15576172	+37.44140625	+10.72265625	-34.54101563	+2424	+13.60546875	-0.43066406	-0.27685547	-45.74707031	+4.24072266	+34.62890625	+2688	+11.31591797	-2.40820313	-1.86328125	+19.95117188	+8.28369141	-26.93847656	+1716
+1457970704.24070000	+13.43847656	-0.56250000	-1.14697266	+37.44140625	+10.70068359	-34.51904297	+2416	+13.60107422	-0.42626953	-0.26367188	-45.72509766	+4.24072266	+34.71679688	+2684	+11.31591797	-2.40820313	-1.85888672	+19.92919922	+8.28369141	-26.89453125	+1712
+1457970704.24490000	+13.43847656	-0.56689453	-1.14257813	+37.41943359	+10.65673828	-34.51904297	+2412	+13.60107422	-0.42626953	-0.25048828	-45.72509766	+4.24072266	+34.78271484	+2680	+11.31152344	-2.41259766	-1.85888672	+19.90722656	+8.30566406	-26.85058594	+1708
+1457970704.24910000	+13.43408203	-0.57128906	-1.13378906	+37.37548828	+10.63476563	-34.54101563	+2412	+13.60107422	-0.42187500	-0.23730469	-45.70312500	+4.21875000	+34.87060547	+2680	+11.31152344	-2.41259766	-1.85449219	+19.86328125	+8.32763672	-26.82861328	+1704
+1457970704.25320010	+13.42968750	-0.57128906	-1.12939453	+37.35351563	+10.63476563	-34.54101563	+2408	+13.60107422	-0.42187500	-0.22851563	-45.68115234	+4.21875000	+34.93652344	+2676	+11.31152344	-2.41699219	-1.85449219	+19.84130859	+8.32763672	-26.78466797	+1696
+1457970704.25740000	+13.42529297	-0.57568359	-1.12500000	+37.33154297	+10.61279297	-34.54101563	+2408	+13.60107422	-0.41748047	-0.21533203	-45.65917969	+4.21875000	+35.00244141	+2672	+11.30712891	-2.41699219	-1.85009766	+19.81933594	+8.34960938	-26.76269531	+1692
+1457970704.26160000	+13.42529297	-0.57568359	-1.12060547	+37.33154297	+10.61279297	-34.51904297	+2408	+13.60107422	-0.41748047	-0.20654297	-45.63720703	+4.21875000	+35.09033203	+2672	+11.30712891	-2.42138672	-1.85009766	+19.77539063	+8.37158203	-26.74072266	+1688
+1457970704.26570010	+13.42089844	-0.58007813	-1.11621094	+37.30957031	+10.63476563	-34.51904297	+2408	+13.60107422	-0.41308594	-0.19775391	-45.61523438	+4.21875000	+35.13427734	+2668	+11.30712891	-2.42138672	-1.84570313	+19.75341797	+8.37158203	-26.69677734	+1684
+1457970704.27410010	+13.41650391	-0.58007813	-1.10742188	+37.28759766	+10.61279297	-34.49707031	+2412	+13.59667969	-0.41308594	-0.17578125	-45.57128906	+4.21875000	+35.26611328	+2668	+11.30273438	-2.42578125	-1.84130859	+19.70947266	+8.37158203	-26.65283203	+1676
+1457970704.27819990	+13.41210938	-0.58007813	-1.10302734	+37.28759766	+10.59082031	-34.49707031	+2416	+13.59667969	-0.40869141	-0.17138672	-45.54931641	+4.24072266	+35.31005859	+2664	+11.30273438	-2.42578125	-1.83691406	+19.70947266	+8.37158203	-26.63085938	+1668
+1457970704.28239990	+13.41210938	-0.58007813	-1.09863281	+37.28759766	+10.59082031	-34.47509766	+2416	+13.59667969	-0.40869141	-0.16259766	-45.52734375	+4.24072266	+35.33203125	+2664	+11.30273438	-2.42578125	-1.83251953	+19.70947266	+8.37158203	-26.63085938	+1664
+1457970704.28650000	+13.41210938	-0.58007813	-1.09423828	+37.30957031	+10.59082031	-34.47509766	+2420	+13.59667969	-0.40869141	-0.15820313	-45.50537109	+4.26269531	+35.37597656	+2660	+11.30273438	-2.42138672	-1.82812500	+19.68750000	+8.34960938	-26.60888672	+1660
+1457970704.29070000	+13.41210938	-0.57568359	-1.08984375	+37.30957031	+10.56884766	-34.45312500	+2420	+13.59667969	-0.40869141	-0.15380859	-45.48339844	+4.28466797	+35.37597656	+2660	+11.29833984	-2.42138672	-1.82373047	+19.68750000	+8.32763672	-26.58691406	+1656
+1457970704.29489990	+13.41210938	-0.57568359	-1.08544922	+37.33154297	+10.56884766	-34.43115234	+2424	+13.59667969	-0.40869141	-0.14941406	-45.46142578	+4.30664063	+35.39794922	+2656	+11.29833984	-2.42138672	-1.81933594	+19.70947266	+8.30566406	-26.56494141	+1652
+1457970704.29900000	+13.41210938	-0.57128906	-1.08105469	+37.37548828	+10.56884766	-34.38720703	+2424	+13.59667969	-0.40869141	-0.14501953	-45.43945313	+4.35058594	+35.37597656	+2656	+11.29833984	-2.41699219	-1.81054688	+19.73144531	+8.26171875	-26.54296875	+1652
+1457970704.30320000	+13.41650391	-0.56689453	-1.07226563	+37.39746094	+10.56884766	-34.34326172	+2424	+13.59667969	-0.40869141	-0.14501953	-45.39550781	+4.37255859	+35.37597656	+2652	+11.29833984	-2.41259766	-1.80615234	+19.75341797	+8.23974609	-26.52099609	+1648
+1457970704.31150010	+13.41650391	-0.55810547	-1.06347656	+37.48535156	+10.52490234	-34.27734375	+2424	+13.59667969	-0.40869141	-0.14062500	-45.32958984	+4.46044922	+35.35400391	+2648	+11.29833984	-2.40380859	-1.79296875	+19.79736328	+8.15185547	-26.47705078	+1648
+1457970704.31570010	+13.42089844	-0.54931641	-1.05468750	+37.55126953	+10.50292969	-34.23339844	+2420	+13.59667969	-0.40869141	-0.14062500	-45.30761719	+4.52636719	+35.33203125	+2644	+11.29833984	-2.39941406	-1.78417969	+19.84130859	+8.10791016	-26.45507813	+1648
+1457970704.31990000	+13.42089844	-0.54492188	-1.04589844	+37.59521484	+10.48095703	-34.18945313	+2420	+13.59667969	-0.41308594	-0.14062500	-45.24169922	+4.57031250	+35.31005859	+2640	+11.29833984	-2.39501953	-1.77539063	+19.86328125	+8.04199219	-26.45507813	+1648
+1457970704.32399990	+13.42089844	-0.54052734	-1.03710938	+37.63916016	+10.45898438	-34.16748047	+2416	+13.59667969	-0.41308594	-0.14062500	-45.19775391	+4.63623047	+35.26611328	+2636	+11.29833984	-2.39062500	-1.76660156	+19.90722656	+7.99804688	-26.43310547	+1644
+1457970704.32820010	+13.42089844	-0.53613281	-1.03271484	+37.70507813	+10.43701172	-34.12353516	+2408	+13.59228516	-0.41308594	-0.14062500	-45.13183594	+4.70214844	+35.24414063	+2632	+11.29833984	-2.38623047	-1.75781250	+19.95117188	+7.95410156	-26.41113281	+1644
+1457970704.33240010	+13.42089844	-0.53613281	-1.02392578	+37.74902344	+10.43701172	-34.10156250	+2404	+13.59228516	-0.41748047	-0.13623047	-45.06591797	+4.74609375	+35.20019531	+2628	+11.29833984	-2.38183594	-1.74902344	+19.97314453	+7.91015625	-26.38916016	+1648
+1457970704.34069990	+13.42089844	-0.52734375	-1.01074219	+37.85888672	+10.39306641	-34.05761719	+2392	+13.58789063	-0.41748047	-0.13183594	-44.93408203	+4.83398438	+35.17822266	+2620	+11.29394531	-2.37744141	-1.73583984	+20.03906250	+7.84423828	-26.32324219	+1644
+1457970704.34489990	+13.42089844	-0.52294922	-1.00634766	+37.90283203	+10.37109375	-34.05761719	+2384	+13.58789063	-0.41748047	-0.12744141	-44.84619141	+4.87792969	+35.15625000	+2616	+11.29394531	-2.37304688	-1.73144531	+20.06103516	+7.80029297	-26.30126953	+1644
+1457970704.35320000	+13.41650391	-0.52734375	-0.99316406	+37.94677734	+10.34912109	-34.07958984	+2372	+13.58349609	-0.41308594	-0.11425781	-44.60449219	+4.89990234	+35.15625000	+2612	+11.29394531	-2.37304688	-1.72265625	+20.08300781	+7.73437500	-26.25732422	+1644
+1457970704.36150000	+13.41210938	-0.52734375	-0.98876953	+37.99072266	+10.37109375	-34.10156250	+2364	+13.58349609	-0.40869141	-0.09667969	-44.34082031	+4.89990234	+35.13427734	+2608	+11.29394531	-2.37304688	-1.71386719	+20.10498047	+7.69042969	-26.21337891	+1640
+1457970704.36980010	+13.40771484	-0.53173828	-0.97998047	+38.01269531	+10.39306641	-34.16748047	+2356	+13.57910156	-0.39990234	-0.07910156	-43.96728516	+4.85595703	+35.11230469	+2608	+11.28955078	-2.37744141	-1.70947266	+20.08300781	+7.66845703	-26.14746094	+1636
+1457970704.37820010	+13.40332031	-0.53613281	-0.97558594	+38.05664063	+10.41503906	-34.23339844	+2352	+13.57910156	-0.38671875	-0.05712891	-43.54980469	+4.81201172	+35.06835938	+2612	+11.28955078	-2.38183594	-1.70507813	+20.08300781	+7.64648438	-26.05957031	+1632
+1457970704.38649990	+13.39892578	-0.54052734	-0.97119141	+38.05664063	+10.45898438	-34.29931641	+2352	+13.57910156	-0.37792969	-0.03955078	-43.08837891	+4.74609375	+34.98046875	+2612	+11.28515625	-2.38623047	-1.70068359	+20.03906250	+7.60253906	-25.97167969	+1628
+1457970704.39479990	+13.39453125	-0.54931641	-0.96679688	+38.07861328	+10.50292969	-34.38720703	+2356	+13.57470703	-0.36474609	-0.02636719	-42.56103516	+4.74609375	+34.84863281	+2616	+11.28515625	-2.39501953	-1.70068359	+20.01708984	+7.58056641	-25.86181641	+1624
+1457970704.39899990	+13.39453125	-0.54931641	-0.96679688	+38.10058594	+10.54687500	-34.40917969	+2360	+13.57470703	-0.36474609	-0.02197266	-42.34130859	+4.79003906	+34.80468750	+2616	+11.28076172	-2.39501953	-1.69628906	+19.99511719	+7.55859375	-25.79589844	+1624
+1457970704.40730000	+13.39013672	-0.55371094	-0.96240234	+38.12255859	+10.61279297	-34.47509766	+2364	+13.57470703	-0.36035156	-0.01757813	-41.83593750	+4.87792969	+34.69482422	+2616	+11.27636719	-2.39941406	-1.69189453	+19.97314453	+7.51464844	-25.59814453	+1616
+1457970704.41150000	+13.39013672	-0.55371094	-0.96240234	+38.14453125	+10.65673828	-34.51904297	+2368	+13.57910156	-0.36035156	-0.01757813	-41.61621094	+4.96582031	+34.65087891	+2616	+11.27636719	-2.39941406	-1.69189453	+19.97314453	+7.47070313	-25.51025391	+1616
+1457970704.41570000	+13.39013672	-0.55810547	-0.95800781	+38.14453125	+10.67871094	-34.56298828	+2372	+13.57910156	-0.36035156	-0.02197266	-41.39648438	+5.03173828	+34.60693359	+2620	+11.27197266	-2.39941406	-1.68750000	+19.95117188	+7.40478516	-25.40039063	+1612
+1457970704.41980000	+13.39013672	-0.55810547	-0.95800781	+38.16650391	+10.70068359	-34.58496094	+2376	+13.57910156	-0.36474609	-0.02197266	-41.17675781	+5.11962891	+34.58496094	+2620	+11.27197266	-2.39941406	-1.68310547	+19.95117188	+7.36083984	-25.31250000	+1608
+1457970704.42820000	+13.39453125	-0.55810547	-0.95361328	+38.21044922	+10.72265625	-34.62890625	+2376	+13.57910156	-0.37353516	-0.03076172	-40.82519531	+5.38330078	+34.54101563	+2620	+11.26757813	-2.39501953	-1.66992188	+19.95117188	+7.22900391	-25.09277344	+1608
+1457970704.43230010	+13.39453125	-0.55810547	-0.94921875	+38.21044922	+10.70068359	-34.65087891	+2380	+13.57910156	-0.37353516	-0.03515625	-40.62744141	+5.51513672	+34.56298828	+2620	+11.26318359	-2.39062500	-1.66552734	+19.95117188	+7.16308594	-25.00488281	+1604
+1457970704.43650010	+13.39892578	-0.55810547	-0.94921875	+38.23242188	+10.70068359	-34.65087891	+2376	+13.57910156	-0.37792969	-0.04394531	-40.42968750	+5.69091797	+34.56298828	+2620	+11.26318359	-2.39062500	-1.66113281	+19.95117188	+7.09716797	-24.89501953	+1604
+1457970704.44479990	+13.40332031	-0.55810547	-0.94482422	+38.27636719	+10.63476563	-34.67285156	+2376	+13.58349609	-0.38671875	-0.04833984	-40.10009766	+5.93261719	+34.67285156	+2620	+11.25878906	-2.38183594	-1.65234375	+19.92919922	+6.92138672	-24.74121094	+1604
+1457970704.45310000	+13.40771484	-0.55810547	-0.94482422	+38.32031250	+10.52490234	-34.69482422	+2372	+13.58349609	-0.39550781	-0.05712891	-39.72656250	+6.17431641	+34.82666016	+2616	+11.25878906	-2.37744141	-1.64355469	+19.88525391	+6.76757813	-24.60937500	+1604
+1457970704.45729990	+13.41210938	-0.56250000	-0.94042969	+38.34228516	+10.43701172	-34.69482422	+2368	+13.58789063	-0.39550781	-0.05712891	-39.50683594	+6.28417969	+34.91455078	+2612	+11.25439453	-2.37744141	-1.64355469	+19.86328125	+6.70166016	-24.56542969	+1604
+1457970704.46149990	+13.41650391	-0.56250000	-0.94042969	+38.36425781	+10.37109375	-34.69482422	+2364	+13.58349609	-0.39990234	-0.06152344	-39.30908203	+6.41601563	+34.98046875	+2608	+11.25439453	-2.37304688	-1.63916016	+19.84130859	+6.63574219	-24.49951172	+1604
+1457970704.46560000	+13.42089844	-0.56250000	-0.94042969	+38.38623047	+10.17333984	-34.67285156	+2360	+13.58349609	-0.39550781	-0.06152344	-39.02343750	+6.50390625	+35.11230469	+2608	+11.25439453	-2.37304688	-1.63916016	+19.79736328	+6.59179688	-24.45556641	+1600
+1457970704.47400000	+13.42968750	-0.56689453	-0.94042969	+38.45214844	+9.77783203	-34.62890625	+2352	+13.58349609	-0.39990234	-0.06152344	-38.51806641	+6.65771484	+35.39794922	+2604	+11.25000000	-2.37304688	-1.63916016	+19.70947266	+6.48193359	-24.32373047	+1600
+1457970704.47810010	+13.43847656	-0.57568359	-0.94042969	+38.47412109	+9.11865234	-34.54101563	+2352	+13.58349609	-0.39111328	-0.05712891	-38.10058594	+6.70166016	+35.57373047	+2604	+11.24560547	-2.37304688	-1.63916016	+19.66552734	+6.45996094	-24.25781250	+1600
+1457970704.48230000	+13.44287109	-0.58007813	-0.94042969	+38.45214844	+8.70117188	-34.47509766	+2348	+13.58789063	-0.39550781	-0.04833984	-37.77099609	+6.74560547	+35.74951172	+2604	+11.24560547	-2.37744141	-1.64355469	+19.59960938	+6.41601563	-24.19189453	+1596
+1457970704.48650000	+13.44726563	-0.58447266	-0.93603516	+38.43017578	+8.34960938	-34.40917969	+2348	+13.58789063	-0.39550781	-0.04833984	-37.41943359	+6.81152344	+35.92529297	+2604	+11.24121094	-2.37744141	-1.64794922	+19.51171875	+6.39404297	-24.12597656	+1596
+1457970704.49060010	+13.44726563	-0.59765625	-0.94042969	+38.27636719	+7.95410156	-34.27734375	+2352	+13.58349609	-0.38232422	-0.04394531	-36.84814453	+6.81152344	+36.14501953	+2608	+11.23681641	-2.38183594	-1.64794922	+19.44580078	+6.37207031	-24.03808594	+1600
+1457970704.49900010	+13.44726563	-0.60644531	-0.94921875	+38.10058594	+7.47070313	-34.07958984	+2356	+13.58349609	-0.37792969	-0.03515625	-35.81542969	+6.87744141	+36.60644531	+2612	+11.22802734	-2.38623047	-1.65673828	+19.29199219	+6.32812500	-23.86230469	+1600
+1457970704.50309990	+13.44726563	-0.61962891	-0.95361328	+37.90283203	+7.31689453	-33.96972656	+2364	+13.57910156	-0.35595703	-0.02197266	-35.04638672	+6.76757813	+36.93603516	+2616	+11.22363281	-2.39062500	-1.66552734	+19.18212891	+6.30615234	-23.73046875	+1600
+1457970704.50729990	+13.44287109	-0.62402344	-0.96240234	+37.72705078	+7.16308594	-33.85986328	+2368	+13.57910156	-0.35156250	-0.00878906	-34.36523438	+6.67968750	+37.30957031	+2624	+11.21484375	-2.39062500	-1.66992188	+19.09423828	+6.26220703	-23.62060547	+1596
+1457970704.51149990	+13.44287109	-0.62841797	-0.95361328	+37.57324219	+6.96533203	-33.83789063	+2376	+13.57031250	-0.34716797	-0.00439453	-33.72802734	+6.63574219	+37.61718750	+2624	+11.21044922	-2.39501953	-1.67431641	+18.98437500	+6.24023438	-23.48876953	+1596
+1457970704.51979990	+13.44726563	-0.64599609	-0.96679688	+37.06787109	+6.94335938	-33.61816406	+2392	+13.56152344	-0.31201172	+0.03076172	-31.88232422	+6.17431641	+38.47412109	+2648	+11.18847656	-2.39941406	-1.68310547	+18.76464844	+6.06445313	-23.24707031	+1592
+1457970704.52390000	+13.44287109	-0.65039063	-0.96679688	+36.84814453	+6.92138672	-33.59619141	+2400	+13.55712891	-0.30322266	+0.03515625	-31.02539063	+5.99853516	+38.82568359	+2652	+11.17968750	-2.39941406	-1.68750000	+18.67675781	+5.97656250	-23.11523438	+1592
+1457970704.53230000	+13.44287109	-0.66357422	-0.98437500	+36.34277344	+7.20703125	-33.44238281	+2416	+13.53515625	-0.25927734	+0.08789063	-28.95996094	+5.14160156	+39.74853516	+2676	+11.15771484	-2.39501953	-1.69189453	+18.45703125	+5.69091797	-22.87353516	+1584
+1457970704.53640010	+13.44287109	-0.66796875	-0.98876953	+36.05712891	+7.38281250	-33.46435547	+2420	+13.52197266	-0.24169922	+0.10107422	-27.94921875	+4.76806641	+40.16601563	+2684	+11.14892578	-2.39062500	-1.69189453	+18.36914063	+5.53710938	-22.78564453	+1580
+1457970704.54060010	+13.44287109	-0.67675781	-0.99316406	+35.79345703	+7.60253906	-33.42041016	+2428	+13.51318359	-0.21972656	+0.13183594	-26.89453125	+4.21875000	+40.62744141	+2700	+11.13574219	-2.38623047	-1.68750000	+18.28125000	+5.31738281	-22.67578125	+1576
+1457970704.54480000	+13.44287109	-0.68115234	-1.00634766	+35.48583984	+7.91015625	-33.39843750	+2432	+13.50000000	-0.19775391	+0.15820313	-25.83984375	+3.62548828	+41.06689453	+2708	+11.12255859	-2.37744141	-1.68750000	+18.21533203	+5.11962891	-22.60986328	+1572
+1457970704.55310010	+13.44287109	-0.70751953	-1.02832031	+34.47509766	+9.03076172	-33.46435547	+2440	+13.46923828	-0.16259766	+0.21093750	-23.84033203	+2.43896484	+41.79199219	+2728	+11.09619141	-2.36425781	-1.68310547	+18.03955078	+4.74609375	-22.43408203	+1568
+1457970704.55730010	+13.44726563	-0.71630859	-1.04589844	+34.01367188	+9.64599609	-33.50830078	+2444	+13.45605469	-0.14062500	+0.23730469	-22.82958984	+1.77978516	+42.12158203	+2732	+11.08300781	-2.35986328	-1.67871094	+17.97363281	+4.57031250	-22.36816406	+1564
+1457970704.56139990	+13.44287109	-0.72509766	-1.06347656	+33.61816406	+10.26123047	-33.59619141	+2444	+13.44287109	-0.11425781	+0.26367188	-21.84082031	+1.12060547	+42.38525391	+2740	+11.06542969	-2.35546875	-1.67431641	+17.88574219	+4.41650391	-22.30224609	+1564
+1457970704.56559990	+13.43847656	-0.73828125	-1.08544922	+33.11279297	+11.00830078	-33.68408203	+2444	+13.42529297	-0.10546875	+0.28125000	-21.07177734	+0.52734375	+42.62695313	+2740	+11.05224609	-2.34667969	-1.67871094	+17.81982422	+4.32861328	-22.19238281	+1564
+1457970704.56979990	+13.43847656	-0.75146484	-1.10742188	+32.62939453	+11.71142578	-33.77197266	+2448	+13.41210938	-0.08349609	+0.30322266	-20.21484375	-0.06591797	+42.84667969	+2740	+11.03906250	-2.34228516	-1.67871094	+17.73193359	+4.26269531	-22.10449219	+1560
+1457970704.57810000	+13.42968750	-0.77783203	-1.14697266	+31.68457031	+13.11767578	-34.03564453	+2444	+13.37695313	-0.06152344	+0.34716797	-18.80859375	-1.23046875	+43.19824219	+2736	+11.00390625	-2.33349609	-1.67871094	+17.57812500	+4.13085938	-21.92871094	+1556
+1457970704.58229990	+13.42529297	-0.79541016	-1.16455078	+31.13525391	+13.79882813	-34.21142578	+2444	+13.36376953	-0.04833984	+0.36035156	-18.17138672	-1.71386719	+43.33007813	+2732	+10.98632813	-2.33349609	-1.67871094	+17.44628906	+4.10888672	-21.84082031	+1556
+1457970704.58640000	+13.42089844	-0.81738281	-1.19531250	+30.60791016	+14.54589844	-34.32128906	+2448	+13.35058594	-0.03076172	+0.37792969	-17.55615234	-2.26318359	+43.41796875	+2728	+10.96875000	-2.33789063	-1.68750000	+17.33642578	+4.13085938	-21.75292969	+1556
+1457970704.59060000	+13.41210938	-0.83496094	-1.21728516	+30.14648438	+15.20507813	-34.49707031	+2448	+13.33740234	-0.03515625	+0.38671875	-17.13867188	-2.65869141	+43.46191406	+2716	+10.95117188	-2.33789063	-1.69189453	+17.24853516	+4.17480469	-21.64306641	+1556
+1457970704.59890010	+13.39013672	-0.88769531	-1.27880859	+29.06982422	+16.58935547	-34.78271484	+2452	+13.30224609	-0.01757813	+0.40429688	-16.21582031	-3.47167969	+43.54980469	+2696	+10.91162109	-2.34667969	-1.71386719	+16.98486328	+4.30664063	-21.44531250	+1560
+1457970704.60310010	+13.38134766	-0.90087891	-1.30078125	+28.63037109	+17.11669922	-35.00244141	+2452	+13.28906250	-0.01757813	+0.40869141	-15.90820313	-3.84521484	+43.54980469	+2688	+10.88964844	-2.35107422	-1.72705078	+16.89697266	+4.35058594	-21.40136719	+1556
+1457970704.61139990	+13.35498047	-0.95800781	-1.35351563	+27.64160156	+18.17138672	-35.33203125	+2464	+13.25390625	-0.01757813	+0.41748047	-15.27099609	-4.52636719	+43.50585938	+2664	+10.85009766	-2.37304688	-1.75781250	+16.63330078	+4.54833984	-21.26953125	+1560
+1457970704.61560010	+13.34179688	-0.97119141	-1.37548828	+27.31201172	+18.50097656	-35.55175781	+2464	+13.24072266	-0.01757813	+0.42187500	-14.96337891	-4.87792969	+43.48388672	+2652	+10.83251953	-2.38183594	-1.77099609	+16.58935547	+4.54833984	-21.26953125	+1560
+1457970704.62389990	+13.31103516	-1.02832031	-1.42822266	+26.52099609	+19.24804688	-35.90332031	+2476	+13.20117188	-0.02636719	+0.40869141	-14.41406250	-5.49316406	+43.28613281	+2632	+10.79296875	-2.41259766	-1.80615234	+16.34765625	+4.70214844	-21.29150391	+1564
+1457970704.63220000	+13.27587891	-1.06787109	-1.47216797	+25.94970703	+19.64355469	-36.38671875	+2484	+13.16162109	-0.02197266	+0.39990234	-13.71093750	-6.21826172	+43.04443359	+2616	+10.75341797	-2.43896484	-1.84130859	+16.25976563	+4.68017578	-21.42333984	+1560
+1457970704.63640000	+13.25830078	-1.09423828	-1.51171875	+25.68603516	+19.95117188	-36.51855469	+2492	+13.13964844	-0.02636719	+0.37792969	-13.38134766	-6.48193359	+42.86865234	+2608	+10.73144531	-2.45654297	-1.87207031	+16.19384766	+4.76806641	-21.48925781	+1560
+1457970704.64060000	+13.24072266	-1.10742188	-1.53369141	+25.53222656	+19.99511719	-36.78222656	+2492	+13.11767578	-0.01757813	+0.36914063	-12.91992188	-6.87744141	+42.71484375	+2604	+10.70947266	-2.46533203	-1.88964844	+16.21582031	+4.72412109	-21.62109375	+1560
+1457970704.64470010	+13.22314453	-1.12939453	-1.55126953	+25.29052734	+20.01708984	-37.04589844	+2496	+13.09130859	-0.02197266	+0.36035156	-12.52441406	-7.29492188	+42.51708984	+2596	+10.68750000	-2.48730469	-1.90722656	+16.19384766	+4.68017578	-21.75292969	+1556
+1457970704.65310000	+13.18798828	-1.16455078	-1.61279297	+24.98291016	+20.17089844	-37.55126953	+2500	+13.04296875	-0.01318359	+0.31201172	-11.55761719	-7.95410156	+42.03369141	+2584	+10.64355469	-2.51806641	-1.95996094	+16.25976563	+4.63623047	-22.06054688	+1552
+1457970704.65720010	+13.17041016	-1.18652344	-1.63476563	+24.80712891	+20.12695313	-37.85888672	+2500	+13.01220703	-0.00878906	+0.29443359	-11.03027344	-8.37158203	+41.77001953	+2576	+10.62158203	-2.54003906	-1.97753906	+16.28173828	+4.57031250	-22.25830078	+1552
+1457970704.66140010	+13.14843750	-1.20849609	-1.67871094	+24.67529297	+20.23681641	-38.07861328	+2504	+12.98144531	-0.00878906	+0.25488281	-10.50292969	-8.61328125	+41.41845703	+2572	+10.59960938	-2.56201172	-2.01269531	+16.34765625	+4.59228516	-22.43408203	+1552
+1457970704.66560010	+13.13085938	-1.22167969	-1.70947266	+24.56542969	+20.14892578	-38.40820313	+2500	+12.95068359	+0.00000000	+0.22412109	-9.84375000	-9.00878906	+41.13281250	+2568	+10.57324219	-2.57958984	-2.03906250	+16.45751953	+4.52636719	-22.67578125	+1548
+1457970704.66969990	+13.10888672	-1.24365234	-1.73583984	+24.41162109	+20.01708984	-38.75976563	+2500	+12.91552734	+0.00439453	+0.19335938	-9.27246094	-9.40429688	+40.80322266	+2560	+10.55126953	-2.60156250	-2.06103516	+16.52343750	+4.48242188	-22.89550781	+1548
+1457970704.67389990	+13.08691406	-1.26562500	-1.78417969	+24.30175781	+20.03906250	-39.02343750	+2500	+12.88037109	+0.00439453	+0.14941406	-8.65722656	-9.64599609	+40.40771484	+2556	+10.52490234	-2.62353516	-2.09619141	+16.61132813	+4.48242188	-23.13720703	+1548
+1457970704.68220000	+13.04736328	-1.30957031	-1.84570313	+24.10400391	+19.70947266	-39.81445313	+2484	+12.81445313	+0.01318359	+0.07031250	-7.36083984	-10.37109375	+39.68261719	+2540	+10.47216797	-2.67187500	-2.15332031	+16.83105469	+4.37255859	-23.68652344	+1548
+1457970704.68639990	+13.02539063	-1.33154297	-1.89404297	+23.99414063	+19.68750000	-40.14404297	+2480	+12.77490234	+0.01757813	+0.01757813	-6.72363281	-10.56884766	+39.24316406	+2532	+10.44580078	-2.70263672	-2.19287109	+16.91894531	+4.41650391	-23.97216797	+1548
+1457970704.69050000	+13.00341797	-1.34912109	-1.93359375	+23.95019531	+19.51171875	-40.56152344	+2468	+12.73535156	+0.02197266	-0.03515625	-6.04248047	-10.83251953	+38.82568359	+2524	+10.41943359	-2.72900391	-2.22802734	+17.07275391	+4.39453125	-24.27978516	+1552
+1457970704.69470000	+12.97705078	-1.38427734	-1.97314453	+23.84033203	+19.35791016	-40.97900391	+2460	+12.69580078	+0.01757813	-0.08349609	-5.42724609	-11.07421875	+38.38623047	+2512	+10.38867188	-2.76416016	-2.26318359	+17.16064453	+4.39453125	-24.58740234	+1552
+1457970704.69890000	+12.95068359	-1.41064453	-2.03027344	+23.75244141	+19.31396484	-41.33056641	+2456	+12.65625000	+0.01318359	-0.14941406	-4.81201172	-11.18408203	+37.92480469	+2504	+10.36230469	-2.79931641	-2.30712891	+17.29248047	+4.48242188	-24.89501953	+1556
+1457970704.70720010	+12.89355469	-1.46777344	-2.12255859	+23.73046875	+18.91845703	-42.16552734	+2436	+12.57714844	+0.00000000	-0.26806641	-3.69140625	-11.51367188	+37.02392578	+2488	+10.29638672	-2.87841797	-2.39062500	+17.51220703	+4.61425781	-25.59814453	+1564
+1457970704.71140000	+12.86279297	-1.50292969	-2.17968750	+23.68652344	+18.80859375	-42.56103516	+2432	+12.53759766	-0.00878906	-0.33837891	-3.14208984	-11.55761719	+36.51855469	+2480	+10.26562500	-2.92236328	-2.43896484	+17.60009766	+4.72412109	-25.97167969	+1572
+1457970704.71550010	+12.82763672	-1.52490234	-2.22802734	+23.79638672	+18.63281250	-42.95654297	+2420	+12.49804688	-0.02197266	-0.40429688	-2.63671875	-11.62353516	+36.03515625	+2472	+10.23046875	-2.96191406	-2.48730469	+17.75390625	+4.85595703	-26.32324219	+1576
+1457970704.71970010	+12.79687500	-1.56884766	-2.28076172	+23.77441406	+18.43505859	-43.37402344	+2412	+12.45849609	-0.04394531	-0.47460938	-2.17529297	-11.66748047	+35.55175781	+2464	+10.19531250	-3.01464844	-2.53564453	+17.81982422	+4.98779297	-26.69677734	+1584
+1457970704.72390010	+12.76171875	-1.61279297	-2.34228516	+23.79638672	+18.34716797	-43.74755859	+2408	+12.41894531	-0.06152344	-0.54931641	-1.71386719	-11.60156250	+35.02441406	+2456	+10.16455078	-3.06738281	-2.58837891	+17.92968750	+5.18554688	-27.09228516	+1588
+1457970704.73219990	+12.68261719	-1.68750000	-2.46093750	+24.06005859	+18.03955078	-44.47265625	+2396	+12.33105469	-0.11425781	-0.70312500	-0.94482422	-11.49169922	+33.99169922	+2440	+10.08544922	-3.18164063	-2.69384766	+18.12744141	+5.62500000	-27.83935547	+1604
+1457970704.74050000	+12.60351563	-1.76660156	-2.57958984	+24.43359375	+17.77587891	-45.13183594	+2388	+12.24755859	-0.16699219	-0.86572266	-0.19775391	-11.22802734	+32.91503906	+2428	+10.00634766	-3.30029297	-2.80371094	+18.34716797	+6.10839844	-28.65234375	+1616
+1457970704.74880000	+12.52001953	-1.87207031	-2.70263672	+24.74121094	+17.51220703	-45.81298828	+2384	+12.16406250	-0.25048828	-1.03710938	+0.37353516	-10.89843750	+31.83837891	+2420	+9.93164063	-3.43212891	-2.91357422	+18.54492188	+6.61376953	-29.48730469	+1632
+1457970704.75720000	+12.42773438	-1.96435547	-2.83007813	+25.29052734	+17.27050781	-46.36230469	+2376	+12.07617188	-0.32958984	-1.20410156	+0.96679688	-10.59082031	+30.73974609	+2408	+9.84375000	-3.57275391	-3.02343750	+18.74267578	+7.16308594	-30.32226563	+1644
+1457970704.76130010	+12.38818359	-2.02148438	-2.89160156	+25.53222656	+17.18261719	-46.64794922	+2376	+12.03222656	-0.37792969	-1.30078125	+1.25244141	-10.30517578	+30.14648438	+2408	+9.80419922	-3.64306641	-3.07617188	+18.87451172	+7.40478516	-30.76171875	+1648
+1457970704.76550010	+12.33984375	-2.06542969	-2.95751953	+25.90576172	+17.05078125	-46.91162109	+2372	+11.98388672	-0.41748047	-1.38867188	+1.60400391	-10.15136719	+29.59716797	+2400	+9.75585938	-3.71777344	-3.13330078	+18.96240234	+7.69042969	-31.22314453	+1656
+1457970704.76970010	+12.29150391	-2.12255859	-3.01904297	+26.19140625	+16.91894531	-47.15332031	+2372	+11.93554688	-0.47460938	-1.47216797	+1.84570313	-9.97558594	+29.02587891	+2396	+9.71191406	-3.79248047	-3.18603516	+19.09423828	+7.95410156	-31.64062500	+1660
+1457970704.77800010	+12.19921875	-2.23242188	-3.14208984	+26.91650391	+16.63330078	-47.68066406	+2360	+11.83886719	-0.57128906	-1.66113281	+2.48291016	-9.53613281	+27.88330078	+2388	+9.62841797	-3.94189453	-3.28271484	+19.33593750	+8.37158203	-32.62939453	+1664
+1457970704.78220010	+12.15087891	-2.29833984	-3.19921875	+27.22412109	+16.50146484	-47.94433594	+2356	+11.79052734	-0.63720703	-1.74462891	+2.74658203	-9.36035156	+27.31201172	+2384	+9.58447266	-4.02099609	-3.33544922	+19.48974609	+8.61328125	-33.06884766	+1668
+1457970704.78629990	+12.10693359	-2.35986328	-3.26513672	+27.57568359	+16.39160156	-48.22998047	+2352	+11.74218750	-0.69433594	-1.84570313	+3.03222656	-9.05273438	+26.69677734	+2384	+9.54931641	-4.10009766	-3.37500000	+19.66552734	+8.78906250	-33.59619141	+1668
+1457970704.79049990	+12.05859375	-2.41699219	-3.32226563	+27.99316406	+16.25976563	-48.51562500	+2344	+11.68945313	-0.74707031	-1.93798828	+3.44970703	-8.87695313	+26.10351563	+2376	+9.50097656	-4.18359375	-3.42333984	+19.77539063	+9.03076172	-34.07958984	+1672
+1457970704.79469990	+12.00585938	-2.48291016	-3.38378906	+28.34472656	+16.10595703	-48.77929688	+2340	+11.63671875	-0.81298828	-2.02587891	+3.73535156	-8.65722656	+25.51025391	+2372	+9.45703125	-4.26269531	-3.47167969	+19.97314453	+9.25048828	-34.51904297	+1676
+1457970704.79880000	+11.96191406	-2.54882813	-3.44091797	+28.71826172	+15.97412109	-49.06494141	+2336	+11.58398438	-0.87890625	-2.12255859	+4.04296875	-8.37158203	+24.89501953	+2368	+9.42187500	-4.34619141	-3.51123047	+20.19287109	+9.40429688	-35.04638672	+1672
+1457970704.80300000	+11.90478516	-2.61035156	-3.49804688	+29.15771484	+15.82031250	-49.37255859	+2328	+11.52685547	-0.93603516	-2.21044922	+4.48242188	-8.19580078	+24.30175781	+2360	+9.37353516	-4.43408203	-3.55517578	+20.32470703	+9.64599609	-35.50781250	+1676
+1457970704.81130000	+11.80371094	-2.75537109	-3.60791016	+29.92675781	+15.55664063	-50.00976563	+2316	+11.41259766	-1.08105469	-2.39062500	+5.11962891	-7.73437500	+23.07128906	+2348	+9.29003906	-4.60546875	-3.63427734	+20.76416016	+10.06347656	-36.45263672	+1680
+1457970704.81550000	+11.75097656	-2.82128906	-3.66503906	+30.38818359	+15.44677734	-50.29541016	+2308	+11.35546875	-1.14257813	-2.47412109	+5.58105469	-7.53662109	+22.47802734	+2340	+9.24169922	-4.69775391	-3.67382813	+20.91796875	+10.32714844	-36.89208984	+1680
+1457970704.81970000	+11.69384766	-2.90039063	-3.72216797	+30.76171875	+15.33691406	-50.60302734	+2304	+11.29394531	-1.21728516	-2.55761719	+5.91064453	-7.33886719	+21.88476563	+2332	+9.19775391	-4.78564453	-3.71777344	+21.13769531	+10.59082031	-37.28759766	+1684
+1457970704.82380010	+11.64111328	-2.97070313	-3.77050781	+31.20117188	+15.24902344	-50.95458984	+2292	+11.23681641	-1.29199219	-2.64111328	+6.28417969	-7.07519531	+21.26953125	+2324	+9.15820313	-4.87792969	-3.74414063	+21.37939453	+10.78857422	-37.74902344	+1684
+1457970704.83209990	+11.52246094	-3.12011719	-3.87597656	+32.08007813	+15.13916016	-51.52587891	+2276	+11.10498047	-1.44140625	-2.79931641	+7.07519531	-6.70166016	+20.10498047	+2304	+9.05712891	-5.06689453	-3.82324219	+21.79687500	+11.38183594	-38.49609375	+1692
+1457970704.83629990	+11.46533203	-3.19482422	-3.91992188	+32.51953125	+15.07324219	-51.87744141	+2264	+11.04345703	-1.52050781	-2.86962891	+7.44873047	-6.50390625	+19.51171875	+2296	+9.01318359	-5.16357422	-3.84960938	+22.06054688	+11.57958984	-38.93554688	+1692
+1457970704.84050010	+11.40380859	-3.26953125	-3.96386719	+32.98095703	+15.05126953	-52.16308594	+2252	+10.97753906	-1.58642578	-2.93994141	+7.91015625	-6.37207031	+18.94042969	+2280	+8.96044922	-5.26464844	-3.88476563	+22.21435547	+11.90917969	-39.30908203	+1700
+1457970704.84460000	+11.34228516	-3.34863281	-4.01220703	+33.42041016	+15.05126953	-52.42675781	+2244	+10.91162109	-1.67431641	-3.00585938	+8.26171875	-6.24023438	+18.36914063	+2272	+8.91210938	-5.36132813	-3.91992188	+22.47802734	+12.19482422	-39.63867188	+1704
+1457970704.84879990	+11.28515625	-3.42333984	-4.04296875	+33.88183594	+15.00732422	-52.80029297	+2228	+10.84570313	-1.75341797	-3.06298828	+8.65722656	-6.08642578	+17.79785156	+2256	+8.86376953	-5.46240234	-3.94189453	+22.74169922	+12.41455078	-40.03417969	+1704
+1457970704.85299990	+11.21923828	-3.49804688	-4.08251953	+34.34326172	+15.02929688	-53.08593750	+2220	+10.77978516	-1.82812500	-3.12011719	+9.11865234	-5.99853516	+17.24853516	+2240	+8.81103516	-5.56787109	-3.97265625	+22.89550781	+12.72216797	-40.38574219	+1708
+1457970704.85710000	+11.15771484	-3.57714844	-4.12207031	+34.78271484	+15.05126953	-53.32763672	+2212	+10.70947266	-1.91162109	-3.17724609	+9.44824219	-5.91064453	+16.72119141	+2228	+8.75830078	-5.66894531	-4.00341797	+23.20312500	+12.96386719	-40.69335938	+1712
+1457970704.86130000	+11.10058594	-3.65185547	-4.14843750	+35.24414063	+15.02929688	-53.67919922	+2200	+10.64794922	-1.99511719	-3.22558594	+9.84375000	-5.84472656	+16.19384766	+2212	+8.70996094	-5.76562500	-4.02099609	+23.46679688	+13.13964844	-41.06689453	+1712
+1457970704.86960010	+10.96875000	-3.80566406	-4.20996094	+36.12304688	+15.11718750	-54.20654297	+2188	+10.50732422	-2.15771484	-3.31347656	+10.61279297	-5.75683594	+15.16113281	+2176	+8.60449219	-5.96777344	-4.06933594	+23.95019531	+13.60107422	-41.63818359	+1720
+1457970704.87380000	+10.91162109	-3.88476563	-4.22314453	+36.56250000	+15.07324219	-54.55810547	+2176	+10.44580078	-2.24121094	-3.34423828	+10.98632813	-5.77880859	+14.63378906	+2156	+8.55615234	-6.06884766	-4.07812500	+24.21386719	+13.68896484	-42.01171875	+1716
+1457970704.87800000	+10.85009766	-3.96386719	-4.24072266	+36.95800781	+15.11718750	-54.84375000	+2168	+10.37548828	-2.32031250	-3.37939453	+11.35986328	-5.77880859	+14.15039063	+2140	+8.50341797	-6.17431641	-4.09130859	+24.38964844	+13.86474609	-42.34130859	+1720
+1457970704.88210010	+10.78857422	-4.03857422	-4.26269531	+37.37548828	+15.13916016	-55.08544922	+2164	+10.30957031	-2.40380859	-3.41455078	+11.68945313	-5.75683594	+13.68896484	+2124	+8.45507813	-6.27099609	-4.10888672	+24.69726563	+13.99658203	-42.60498047	+1720
+1457970704.88630010	+10.73583984	-4.11767578	-4.26708984	+37.77099609	+15.11718750	-55.45898438	+2152	+10.24804688	-2.48730469	-3.43652344	+12.04101563	-5.82275391	+13.18359375	+2104	+8.40673828	-6.36767578	-4.10888672	+24.96093750	+14.04052734	-42.95654297	+1724
+1457970704.89050010	+10.67431641	-4.19677734	-4.27587891	+38.10058594	+15.16113281	-55.72265625	+2148	+10.18212891	-2.57080078	-3.46289063	+12.34863281	-5.77880859	+12.72216797	+2092	+8.35839844	-6.47314453	-4.11328125	+25.15869141	+14.15039063	-43.22021484	+1724
+1457970704.89459990	+10.61718750	-4.27587891	-4.29345703	+38.47412109	+15.20507813	-55.94238281	+2144	+10.11621094	-2.65429688	-3.49365234	+12.61230469	-5.75683594	+12.32666016	+2076	+8.31445313	-6.56542969	-4.12207031	+25.46630859	+14.23828125	-43.43994141	+1720
+1457970704.90300010	+10.50292969	-4.43408203	-4.28906250	+39.08935547	+15.20507813	-56.53564453	+2128	+9.99755859	-2.82568359	-3.52441406	+13.11767578	-5.82275391	+11.49169922	+2044	+8.22216797	-6.76318359	-4.10888672	+25.88378906	+14.23828125	-43.98925781	+1732
+1457970704.90710000	+10.45019531	-4.51318359	-4.29785156	+39.39697266	+15.24902344	-56.75537109	+2120	+9.93603516	-2.90917969	-3.54638672	+13.31542969	-5.77880859	+11.16210938	+2032	+8.18261719	-6.85107422	-4.10888672	+26.16943359	+14.28222656	-44.14306641	+1732
+1457970704.91129990	+10.39746094	-4.59228516	-4.28027344	+39.68261719	+15.20507813	-57.10693359	+2112	+9.88330078	-2.99267578	-3.54199219	+13.53515625	-5.91064453	+10.74462891	+2012	+8.13867188	-6.94335938	-4.08691406	+26.38916016	+14.26025391	-44.42871094	+1740
+1457970704.91540000	+10.34472656	-4.67578125	-4.27587891	+39.88037109	+15.24902344	-57.32666016	+2104	+9.82177734	-3.08056641	-3.55078125	+13.64501953	-5.84472656	+10.43701172	+2000	+8.09912109	-7.04443359	-4.07373047	+26.54296875	+14.26025391	-44.60449219	+1744
+1457970704.91960000	+10.29199219	-4.75488281	-4.27148438	+40.14404297	+15.29296875	-57.50244141	+2092	+9.76904297	-3.16845703	-3.56835938	+13.77685547	-5.77880859	+10.19531250	+1984	+8.05957031	-7.13232422	-4.06494141	+26.80664063	+14.30419922	-44.69238281	+1744
+1457970704.92380000	+10.24365234	-4.83837891	-4.25390625	+40.36376953	+15.27099609	-57.81005859	+2088	+9.72070313	-3.25195313	-3.55517578	+13.88671875	-5.91064453	+9.84375000	+1968	+8.02001953	-7.22021484	-4.03417969	+26.98242188	+14.26025391	-44.86816406	+1752
+1457970704.92790010	+10.19091797	-4.92187500	-4.24072266	+40.53955078	+15.31494141	-57.98583984	+2080	+9.66357422	-3.33984375	-3.55517578	+13.90869141	-5.86669922	+9.62402344	+1956	+7.98046875	-7.31689453	-4.01660156	+27.13623047	+14.23828125	-44.93408203	+1760
+1457970704.93630000	+10.09423828	-5.07568359	-4.20117188	+40.93505859	+15.31494141	-58.40332031	+2064	+9.56689453	-3.51562500	-3.53320313	+13.99658203	-5.97656250	+9.18457031	+1932	+7.90136719	-7.48828125	-3.96826172	+27.55371094	+14.23828125	-44.97802734	+1768
+1457970704.94039990	+10.04150391	-5.15478516	-4.17480469	+41.08886719	+15.31494141	-58.57910156	+2060	+9.51416016	-3.59912109	-3.52001953	+13.97460938	-6.02050781	+9.00878906	+1920	+7.86181641	-7.57617188	-3.93750000	+27.68554688	+14.19433594	-44.95605469	+1772
+1457970704.94460010	+9.99316406	-5.23388672	-4.15283203	+41.28662109	+15.31494141	-58.73291016	+2052	+9.47021484	-3.68701172	-3.50683594	+13.99658203	-6.04248047	+8.87695313	+1908	+7.82666016	-7.66406250	-3.91113281	+27.88330078	+14.17236328	-44.89013672	+1776
+1457970704.94880010	+9.94921875	-5.30859375	-4.11328125	+41.44042969	+15.24902344	-58.99658203	+2052	+9.42626953	-3.77050781	-3.47607422	+13.99658203	-6.21826172	+8.67919922	+1904	+7.78710938	-7.74755859	-3.88037109	+28.03710938	+14.10644531	-44.84619141	+1780
+1457970704.95709990	+9.85693359	-5.45361328	-4.04736328	+41.81396484	+15.13916016	-59.28222656	+2044	+9.33837891	-3.93310547	-3.42773438	+13.99658203	-6.39404297	+8.48144531	+1888	+7.70800781	-7.91455078	-3.81445313	+28.36669922	+13.93066406	-44.71435547	+1788
+1457970704.96129990	+9.80859375	-5.52392578	-4.00341797	+41.96777344	+15.05126953	-59.50195313	+2044	+9.29443359	-4.01220703	-3.38378906	+13.99658203	-6.61376953	+8.32763672	+1888	+7.66845703	-7.99365234	-3.77929688	+28.54248047	+13.77685547	-44.62646484	+1788
+1457970704.96540000	+9.76464844	-5.58984375	-3.95947266	+42.14355469	+14.94140625	-59.63378906	+2040	+9.25048828	-4.08691406	-3.34423828	+13.99658203	-6.76757813	+8.26171875	+1888	+7.62890625	-8.07714844	-3.74414063	+28.67431641	+13.62304688	-44.56054688	+1792
+1457970704.97379990	+9.67675781	-5.71289063	-3.86279297	+42.53906250	+14.65576172	-59.98535156	+2044	+9.16699219	-4.23632813	-3.25634766	+14.06250000	-7.16308594	+8.10791016	+1888	+7.55419922	-8.22656250	-3.66943359	+29.02587891	+13.16162109	-44.47265625	+1796
+1457970704.97790000	+9.63281250	-5.77441406	-3.81005859	+42.73681641	+14.47998047	-60.11718750	+2044	+9.12744141	-4.31103516	-3.21240234	+14.08447266	-7.36083984	+8.08593750	+1892	+7.51464844	-8.30566406	-3.62988281	+29.17968750	+12.94189453	-44.49462891	+1800
+1457970704.98210000	+9.59326172	-5.83154297	-3.76171875	+42.97851563	+14.32617188	-60.20507813	+2044	+9.08789063	-4.37695313	-3.16845703	+14.17236328	-7.49267578	+8.08593750	+1888	+7.47509766	-8.37597656	-3.58593750	+29.35546875	+12.65625000	-44.58251953	+1800
+1457970704.98620010	+9.55371094	-5.88867188	-3.70019531	+43.17626953	+14.12841797	-60.40283203	+2052	+9.05273438	-4.43847656	-3.10693359	+14.26025391	-7.77832031	+8.02001953	+1896	+7.43994141	-8.45068359	-3.54638672	+29.53125000	+12.32666016	-44.64843750	+1804
+1457970704.99040010	+9.51416016	-5.94580078	-3.64746094	+43.35205078	+13.95263672	-60.46875000	+2056	+9.01318359	-4.50878906	-3.05859375	+14.23828125	-7.93212891	+8.06396484	+1900	+7.40478516	-8.52099609	-3.49804688	+29.68505859	+12.01904297	-44.75830078	+1804
+1457970704.99460010	+9.47460938	-5.99414063	-3.59472656	+43.59375000	+13.77685547	-60.51269531	+2056	+8.97802734	-4.57031250	-3.01464844	+14.32617188	-8.04199219	+8.12988281	+1896	+7.36962891	-8.58691406	-3.45410156	+29.88281250	+11.71142578	-44.91210938	+1804
+1457970705.00289990	+9.39990234	-6.09521484	-3.47167969	+43.94531250	+13.38134766	-60.71044922	+2068	+8.90771484	-4.69775391	-2.90039063	+14.32617188	-8.39355469	+8.15185547	+1908	+7.30371094	-8.71875000	-3.35742188	+30.19042969	+11.05224609	-45.26367188	+1804
+1457970705.00710010	+9.36474609	-6.13916016	-3.42333984	+44.18701172	+13.20556641	-60.68847656	+2068	+8.87695313	-4.75048828	-2.85205078	+14.37011719	-8.45947266	+8.26171875	+1908	+7.26855469	-8.78027344	-3.30908203	+30.36621094	+10.76660156	-45.41748047	+1804
+1457970705.01120000	+9.33398438	-6.18310547	-3.35742188	+44.40673828	+13.00781250	-60.77636719	+2072	+8.85498047	-4.80322266	-2.79052734	+14.43603516	-8.65722656	+8.28369141	+1912	+7.23779297	-8.83740234	-3.25634766	+30.49804688	+10.48095703	-45.61523438	+1804
+1457970705.01539990	+9.29882813	-6.24023438	-3.30029297	+44.49462891	+12.85400391	-60.77636719	+2080	+8.81982422	-4.86914063	-2.73779297	+14.30419922	-8.72314453	+8.34960938	+1916	+7.21582031	-8.89892578	-3.19921875	+30.65185547	+10.19531250	-45.83496094	+1804
+1457970705.01959990	+9.26806641	-6.27978516	-3.25195313	+44.69238281	+12.72216797	-60.68847656	+2076	+8.79785156	-4.91748047	-2.69384766	+14.30419922	-8.72314453	+8.48144531	+1912	+7.18505859	-8.95605469	-3.15087891	+30.80566406	+9.99755859	-45.96679688	+1800
+1457970705.02370000	+9.24169922	-6.32373047	-3.19042969	+44.86816406	+12.56835938	-60.71044922	+2080	+8.77587891	-4.96582031	-2.63671875	+14.30419922	-8.83300781	+8.54736328	+1912	+7.15869141	-9.00878906	-3.09375000	+30.93750000	+9.77783203	-46.14257813	+1796
+1457970705.03210000	+9.18457031	-6.41162109	-3.08496094	+45.08789063	+12.34863281	-60.53466797	+2076	+8.72753906	-5.07568359	-2.53564453	+14.01855469	-8.83300781	+8.76708984	+1904	+7.11914063	-9.10986328	-2.99267578	+31.17919922	+9.42626953	-46.27441406	+1784
+1457970705.03620000	+9.16259766	-6.45117188	-3.03222656	+45.24169922	+12.19482422	-60.49072266	+2076	+8.71435547	-5.12402344	-2.48291016	+13.95263672	-8.89892578	+8.85498047	+1900	+7.09716797	-9.15820313	-2.93554688	+31.28906250	+9.27246094	-46.34033203	+1776
+1457970705.04040000	+9.13623047	-6.50390625	-2.97949219	+45.24169922	+12.10693359	-60.42480469	+2072	+8.69238281	-5.18115234	-2.43017578	+13.73291016	-8.92089844	+8.92089844	+1900	+7.08398438	-9.20654297	-2.87841797	+31.39892578	+9.11865234	-46.38427734	+1768
+1457970705.04460000	+9.11425781	-6.53906250	-2.93115234	+45.37353516	+12.01904297	-60.31494141	+2068	+8.67919922	-5.22509766	-2.38183594	+13.64501953	-8.92089844	+9.03076172	+1892	+7.06640625	-9.25048828	-2.83007813	+31.50878906	+9.03076172	-46.31835938	+1756
+1457970705.04870010	+9.10107422	-6.57421875	-2.87402344	+45.50537109	+11.88720703	-60.24902344	+2060	+8.66601563	-5.26904297	-2.33349609	+13.53515625	-8.94287109	+9.14062500	+1884	+7.04882813	-9.29443359	-2.77294922	+31.59667969	+8.94287109	-46.27441406	+1748
+1457970705.05290010	+9.07910156	-6.62255859	-2.82568359	+45.50537109	+11.79931641	-60.18310547	+2056	+8.65283203	-5.31738281	-2.28515625	+13.33740234	-8.94287109	+9.20654297	+1876	+7.04003906	-9.33837891	-2.71582031	+31.68457031	+8.83300781	-46.20849609	+1736
+1457970705.06119990	+9.04833984	-6.68847656	-2.72460938	+45.68115234	+11.57958984	-60.00732422	+2032	+8.63085938	-5.39648438	-2.18847656	+13.13964844	-8.98681641	+9.38232422	+1856	+7.01367188	-9.41748047	-2.61914063	+31.83837891	+8.72314453	-45.90087891	+1708
+1457970705.06539990	+9.03076172	-6.72802734	-2.67626953	+45.70312500	+11.49169922	-59.94140625	+2024	+8.62207031	-5.44482422	-2.14013672	+12.96386719	-9.00878906	+9.44824219	+1848	+7.00488281	-9.45703125	-2.56640625	+31.90429688	+8.65722656	-45.74707031	+1692
+1457970705.06950000	+9.01757813	-6.75439453	-2.62792969	+45.81298828	+11.35986328	-59.87548828	+2016	+8.61328125	-5.47998047	-2.09619141	+12.87597656	-9.03076172	+9.53613281	+1840	+6.99609375	-9.49218750	-2.51806641	+31.99218750	+8.61328125	-45.57128906	+1676
+1457970705.07370000	+9.00878906	-6.78076172	-2.57958984	+45.90087891	+11.20605469	-59.83154297	+2004	+8.60888672	-5.51513672	-2.05224609	+12.78808594	-9.05273438	+9.62402344	+1828	+6.98291016	-9.52294922	-2.47412109	+32.05810547	+8.54736328	-45.35156250	+1660
+1457970705.07789990	+8.99560547	-6.81591797	-2.53125000	+45.92285156	+11.09619141	-59.80957031	+1992	+8.60009766	-5.55468750	-2.00390625	+12.63427734	-9.09667969	+9.66796875	+1820	+6.97412109	-9.56250000	-2.42578125	+32.10205078	+8.52539063	-45.15380859	+1644
+1457970705.08200000	+8.98681641	-6.84228516	-2.48291016	+46.03271484	+10.96435547	-59.76562500	+1980	+8.59570313	-5.58544922	-1.95996094	+12.56835938	-9.14062500	+9.71191406	+1808	+6.96533203	-9.59765625	-2.38183594	+32.14599609	+8.50341797	-44.97802734	+1632
+1457970705.09040000	+8.96923828	-6.89501953	-2.39062500	+46.16455078	+10.70068359	-59.69970703	+1960	+8.59130859	-5.65136719	-1.87646484	+12.34863281	-9.16259766	+9.86572266	+1788	+6.94335938	-9.66357422	-2.30273438	+32.16796875	+8.45947266	-44.49462891	+1600
+1457970705.09450010	+8.96484375	-6.91699219	-2.34667969	+46.27441406	+10.54687500	-59.67773438	+1948	+8.59130859	-5.67773438	-1.83691406	+12.26074219	-9.18457031	+9.93164063	+1776	+6.93457031	-9.69433594	-2.25878906	+32.16796875	+8.41552734	-44.29687500	+1588
+1457970705.09870000	+8.96044922	-6.93457031	-2.30712891	+46.38427734	+10.37109375	-59.63378906	+1940	+8.59570313	-5.70410156	-1.80175781	+12.19482422	-9.18457031	+10.04150391	+1764	+6.92138672	-9.72509766	-2.22802734	+32.18994141	+8.39355469	-44.03320313	+1572
+1457970705.10290000	+8.95605469	-6.96533203	-2.26318359	+46.42822266	+10.23925781	-59.61181641	+1932	+8.59570313	-5.74365234	-1.76660156	+11.95312500	-9.18457031	+10.06347656	+1756	+6.91699219	-9.75585938	-2.19726563	+32.16796875	+8.39355469	-43.81347656	+1556
+1457970705.10700010	+8.95166016	-6.97851563	-2.21923828	+46.53808594	+10.06347656	-59.61181641	+1924	+8.60009766	-5.76562500	-1.72705078	+11.82128906	-9.20654297	+10.10742188	+1748	+6.90820313	-9.78222656	-2.15771484	+32.12402344	+8.37158203	-43.65966797	+1544
+1457970705.11120010	+8.95166016	-6.99609375	-2.17968750	+46.64794922	+9.88769531	-59.56787109	+1916	+8.60888672	-5.79199219	-1.69628906	+11.68945313	-9.22851563	+10.19531250	+1736	+6.89941406	-9.81298828	-2.12695313	+32.08007813	+8.32763672	-43.43994141	+1532
+1457970705.11540010	+8.94726563	-7.02246094	-2.14013672	+46.64794922	+9.73388672	-59.56787109	+1912	+8.61328125	-5.83154297	-1.66552734	+11.35986328	-9.22851563	+10.21728516	+1732	+6.89501953	-9.84375000	-2.09179688	+32.03613281	+8.32763672	-43.26416016	+1520
+1457970705.12369990	+8.95166016	-7.05322266	-2.06542969	+46.80175781	+9.36035156	-59.54589844	+1900	+8.63525391	-5.87548828	-1.60400391	+10.92041016	-9.27246094	+10.34912109	+1716	+6.88183594	-9.89208984	-2.02587891	+31.88232422	+8.26171875	-42.97851563	+1500
+1457970705.12789990	+8.95605469	-7.07519531	-2.03027344	+46.80175781	+9.20654297	-59.54589844	+1896	+8.64404297	-5.91503906	-1.57324219	+10.52490234	-9.25048828	+10.41503906	+1712	+6.88183594	-9.91845703	-1.99951172	+31.81640625	+8.23974609	-42.82470703	+1488
+1457970705.13200000	+8.96044922	-7.08837891	-1.99072266	+46.86767578	+8.98681641	-59.56787109	+1892	+8.65722656	-5.93701172	-1.54248047	+10.21728516	-9.29443359	+10.45898438	+1704	+6.88183594	-9.94042969	-1.95996094	+31.72851563	+8.17382813	-42.78076172	+1480
+1457970705.13620000	+8.96484375	-7.10156250	-1.95556641	+46.91162109	+8.76708984	-59.56787109	+1888	+8.67480469	-5.95898438	-1.51611328	+9.88769531	-9.36035156	+10.56884766	+1696	+6.88623047	-9.95800781	-1.92919922	+31.66259766	+8.08593750	-42.69287109	+1468
+1457970705.14450000	+8.98242188	-7.12792969	-1.87646484	+46.95556641	+8.32763672	-59.65576172	+1880	+8.70556641	-6.01611328	-1.45458984	+9.07470703	-9.51416016	+10.65673828	+1692	+6.89941406	-9.99316406	-1.85888672	+31.53076172	+7.88818359	-42.67089844	+1448
+1457970705.14870000	+8.98681641	-7.14111328	-1.84130859	+46.97753906	+8.08593750	-59.69970703	+1876	+8.72314453	-6.03808594	-1.42382813	+8.65722656	-9.60205078	+10.76660156	+1684	+6.90820313	-10.01074219	-1.82373047	+31.46484375	+7.77832031	-42.67089844	+1436
+1457970705.15280010	+9.00000000	-7.15429688	-1.80615234	+46.99951172	+7.84423828	-59.76562500	+1876	+8.74511719	-6.06005859	-1.39746094	+8.26171875	-9.71191406	+10.83251953	+1680	+6.92138672	-10.02392578	-1.78857422	+31.44287109	+7.64648438	-42.69287109	+1428
+1457970705.15700010	+9.00878906	-7.16308594	-1.76220703	+46.99951172	+7.58056641	-59.87548828	+1872	+8.76269531	-6.08642578	-1.36230469	+7.82226563	-9.84375000	+10.92041016	+1676	+6.93457031	-10.03710938	-1.74462891	+31.39892578	+7.47070313	-42.86865234	+1424
+1457970705.16120000	+9.01757813	-7.17187500	-1.72705078	+47.02148438	+7.29492188	-59.94140625	+1864	+8.78027344	-6.10839844	-1.33593750	+7.38281250	-9.95361328	+11.03027344	+1672	+6.94775391	-10.04589844	-1.71386719	+31.37695313	+7.29492188	-42.93457031	+1412
+1457970705.16950010	+9.03955078	-7.18066406	-1.64355469	+47.13134766	+6.72363281	-60.16113281	+1856	+8.81542969	-6.13916016	-1.27001953	+6.63574219	-10.28320313	+11.18408203	+1664	+6.97851563	-10.05908203	-1.63476563	+31.42089844	+6.87744141	-43.22021484	+1400
+1457970705.17370010	+9.04394531	-7.18505859	-1.60839844	+47.17529297	+6.41601563	-60.24902344	+1852	+8.82861328	-6.15673828	-1.24365234	+6.19628906	-10.41503906	+11.29394531	+1660	+6.99609375	-10.06787109	-1.59960938	+31.44287109	+6.63574219	-43.37402344	+1396
+1457970705.17779990	+9.05712891	-7.18505859	-1.56884766	+47.30712891	+6.13037109	-60.40283203	+1848	+8.84619141	-6.16113281	-1.20849609	+5.93261719	-10.59082031	+11.35986328	+1656	+7.01367188	-10.06787109	-1.56445313	+31.53076172	+6.41601563	-43.57177734	+1388
+1457970705.18199990	+9.06591797	-7.18505859	-1.52490234	+47.37304688	+5.84472656	-60.55664063	+1848	+8.85937500	-6.17871094	-1.17333984	+5.58105469	-10.78857422	+11.42578125	+1656	+7.02685547	-10.07226563	-1.52050781	+31.55273438	+6.17431641	-43.81347656	+1384
+1457970705.19030000	+9.07910156	-7.17626953	-1.45019531	+47.61474609	+5.29541016	-60.77636719	+1848	+8.88574219	-6.19189453	-1.11621094	+5.03173828	-11.03027344	+11.57958984	+1652	+7.05322266	-10.07226563	-1.45019531	+31.70654297	+5.71289063	-44.20898438	+1372
+1457970705.19450000	+9.08349609	-7.17187500	-1.41064453	+47.70263672	+5.05371094	-60.90820313	+1852	+8.89453125	-6.20068359	-1.08544922	+4.76806641	-11.18408203	+11.64550781	+1652	+7.06640625	-10.07666016	-1.41503906	+31.75048828	+5.47119141	-44.42871094	+1364
+1457970705.19870000	+9.08349609	-7.16308594	-1.37988281	+47.81250000	+4.81201172	-60.99609375	+1852	+8.89892578	-6.20947266	-1.05908203	+4.48242188	-11.27197266	+11.71142578	+1652	+7.07080078	-10.07666016	-1.38427734	+31.81640625	+5.25146484	-44.58251953	+1356
+1457970705.20280000	+9.08789063	-7.14990234	-1.34472656	+47.98828125	+4.59228516	-61.10595703	+1860	+8.90771484	-6.20068359	-1.02832031	+4.39453125	-11.38183594	+11.75537109	+1660	+7.07958984	-10.06787109	-1.35791016	+31.92626953	+5.03173828	-44.75830078	+1352
+1457970705.20700000	+9.08789063	-7.14111328	-1.30957031	+48.12011719	+4.39453125	-61.21582031	+1868	+8.91210938	-6.20507813	-1.00195313	+4.19677734	-11.46972656	+11.79931641	+1664	+7.07958984	-10.07226563	-1.32714844	+31.94824219	+4.85595703	-44.91210938	+1344
+1457970705.21530010	+9.08789063	-7.11474609	-1.24365234	+48.38378906	+4.08691406	-61.39160156	+1888	+8.92089844	-6.19628906	-0.94921875	+3.97705078	-11.57958984	+11.90917969	+1676	+7.07958984	-10.06347656	-1.27001953	+32.08007813	+4.50439453	-45.17578125	+1332
+1457970705.21950010	+9.08789063	-7.10156250	-1.21289063	+48.49365234	+3.95507813	-61.47949219	+1896	+8.92529297	-6.19628906	-0.92285156	+3.86718750	-11.60156250	+11.93115234	+1680	+7.07519531	-10.06347656	-1.24804688	+32.10205078	+4.37255859	-45.24169922	+1324
+1457970705.22359990	+9.07910156	-7.08837891	-1.18212891	+48.60351563	+3.84521484	-61.50146484	+1904	+8.92089844	-6.19628906	-0.89648438	+3.75732422	-11.62353516	+11.97509766	+1684	+7.06640625	-10.05908203	-1.22607422	+32.12402344	+4.26269531	-45.28564453	+1320
+1457970705.22779990	+9.07910156	-7.07080078	-1.15576172	+48.73535156	+3.75732422	-61.56738281	+1916	+8.92089844	-6.17871094	-0.87011719	+3.80126953	-11.62353516	+12.06298828	+1696	+7.06201172	-10.05468750	-1.20410156	+32.21191406	+4.13085938	-45.32958984	+1316
+1457970705.23200010	+9.07470703	-7.05761719	-1.12939453	+48.84521484	+3.66943359	-61.61132813	+1928	+8.92089844	-6.17431641	-0.84814453	+3.77929688	-11.62353516	+12.12890625	+1704	+7.05322266	-10.05029297	-1.18652344	+32.25585938	+4.02099609	-45.30761719	+1312
+1457970705.24029990	+9.07031250	-7.02685547	-1.07666016	+49.06494141	+3.51562500	-61.69921875	+1952	+8.91650391	-6.15234375	-0.79541016	+3.80126953	-11.62353516	+12.30468750	+1720	+7.04003906	-10.03710938	-1.14257813	+32.36572266	+3.82324219	-45.28564453	+1308
+1457970705.24449990	+9.06152344	-7.00927734	-1.04589844	+49.17480469	+3.47167969	-61.74316406	+1964	+8.91210938	-6.14355469	-0.77343750	+3.80126953	-11.62353516	+12.39257813	+1728	+7.03125000	-10.02832031	-1.12500000	+32.40966797	+3.73535156	-45.21972656	+1308
+1457970705.24860000	+9.05712891	-6.99609375	-1.02392578	+49.26269531	+3.40576172	-61.76513672	+1980	+8.90332031	-6.13476563	-0.74707031	+3.82324219	-11.64550781	+12.48046875	+1740	+7.02246094	-10.02392578	-1.10302734	+32.47558594	+3.64746094	-45.17578125	+1308
+1457970705.25280000	+9.05273438	-6.97851563	-0.99755859	+49.37255859	+3.36181641	-61.80908203	+1992	+8.90332031	-6.12158203	-0.72509766	+3.88916016	-11.64550781	+12.61230469	+1748	+7.01806641	-10.01513672	-1.08105469	+32.56347656	+3.55957031	-45.13183594	+1308
+1457970705.26110010	+9.04394531	-6.94775391	-0.95361328	+49.54833984	+3.25195313	-61.85302734	+2016	+8.89013672	-6.09960938	-0.68115234	+3.97705078	-11.64550781	+12.87597656	+1768	+7.00927734	-9.99316406	-1.04150391	+32.76123047	+3.38378906	-45.02197266	+1308
+1457970705.26530000	+9.03955078	-6.93017578	-0.93603516	+49.65820313	+3.20800781	-61.87500000	+2032	+8.88574219	-6.08642578	-0.65917969	+4.06494141	-11.66748047	+13.00781250	+1776	+7.00488281	-9.97998047	-1.02392578	+32.89306641	+3.29589844	-44.95605469	+1308
+1457970705.27360010	+9.02636719	-6.90380859	-0.89648438	+49.85595703	+3.12011719	-61.91894531	+2056	+8.87255859	-6.06005859	-0.62402344	+4.19677734	-11.66748047	+13.31542969	+1792	+7.00927734	-9.95800781	-0.98876953	+33.17871094	+3.12011719	-44.84619141	+1316
+1457970705.28200010	+9.01757813	-6.87744141	-0.86572266	+50.03173828	+3.07617188	-62.00683594	+2080	+8.85937500	-6.03808594	-0.58447266	+4.30664063	-11.73339844	+13.55712891	+1808	+7.00927734	-9.93164063	-0.94921875	+33.46435547	+3.03222656	-44.82421875	+1328
+1457970705.29029990	+9.00878906	-6.85546875	-0.84814453	+50.18554688	+3.05419922	-61.98486328	+2100	+8.84619141	-6.02490234	-0.57128906	+4.39453125	-11.68945313	+13.82080078	+1820	+7.01367188	-9.90966797	-0.91845703	+33.72802734	+2.96630859	-44.75830078	+1340
+1457970705.29860000	+9.00000000	-6.83349609	-0.83496094	+50.33935547	+3.05419922	-61.96289063	+2116	+8.83300781	-6.00732422	-0.55371094	+4.50439453	-11.64550781	+14.08447266	+1828	+7.02246094	-9.88769531	-0.89648438	+34.03564453	+2.90039063	-44.71435547	+1356
+1457970705.31110000	+8.98242188	-6.81152344	-0.83056641	+50.49316406	+3.14208984	-61.94091797	+2136	+8.81542969	-5.98535156	-0.54492188	+4.59228516	-11.55761719	+14.41406250	+1836	+7.02246094	-9.86132813	-0.87890625	+34.34326172	+2.92236328	-44.69238281	+1372
+1457970705.31940010	+8.96923828	-6.79833984	-0.83496094	+50.55908203	+3.25195313	-61.94091797	+2144	+8.80224609	-5.97656250	-0.54052734	+4.63623047	-11.51367188	+14.56787109	+1836	+7.01806641	-9.84814453	-0.87011719	+34.49707031	+2.96630859	-44.73632813	+1384
+1457970705.32780000	+8.95605469	-6.78515625	-0.83935547	+50.64697266	+3.31787109	-61.91894531	+2152	+8.78906250	-5.96777344	-0.54052734	+4.68017578	-11.42578125	+14.69970703	+1832	+7.01367188	-9.83935547	-0.87451172	+34.60693359	+3.01025391	-44.69238281	+1392
+1457970705.33189990	+8.95166016	-6.78076172	-0.83935547	+50.69091797	+3.36181641	-61.91894531	+2152	+8.78027344	-5.96337891	-0.54052734	+4.72412109	-11.40380859	+14.76562500	+1832	+7.00927734	-9.83496094	-0.87890625	+34.67285156	+3.01025391	-44.69238281	+1392
+1457970705.34030010	+8.93408203	-6.76318359	-0.84375000	+50.82275391	+3.42773438	-61.91894531	+2156	+8.76708984	-5.95458984	-0.54492188	+4.76806641	-11.35986328	+14.85351563	+1824	+6.99609375	-9.82177734	-0.88769531	+34.76074219	+3.01025391	-44.64843750	+1400
+1457970705.34439990	+8.92968750	-6.75878906	-0.84814453	+50.88867188	+3.44970703	-61.94091797	+2156	+8.76269531	-5.95019531	-0.54052734	+4.81201172	-11.35986328	+14.87548828	+1820	+6.98730469	-9.82177734	-0.89208984	+34.80468750	+3.01025391	-44.64843750	+1404
+1457970705.34859990	+8.92089844	-6.75000000	-0.84375000	+50.95458984	+3.47167969	-61.96289063	+2152	+8.75390625	-5.94140625	-0.54052734	+4.83398438	-11.35986328	+14.89746094	+1816	+6.98291016	-9.81738281	-0.89648438	+34.82666016	+3.01025391	-44.64843750	+1408
+1457970705.35279990	+8.91210938	-6.74121094	-0.84375000	+51.04248047	+3.49365234	-61.96289063	+2152	+8.74511719	-5.93701172	-0.54052734	+4.87792969	-11.35986328	+14.91943359	+1812	+6.97412109	-9.81298828	-0.90527344	+34.87060547	+3.01025391	-44.62646484	+1412
+1457970705.36110000	+8.89453125	-6.72363281	-0.84375000	+51.21826172	+3.51562500	-61.96289063	+2144	+8.72753906	-5.92822266	-0.53613281	+4.96582031	-11.33789063	+14.96337891	+1800	+6.95654297	-9.80419922	-0.91406250	+34.98046875	+2.96630859	-44.60449219	+1416
+1457970705.36529990	+8.88574219	-6.71044922	-0.84375000	+51.32812500	+3.51562500	-61.96289063	+2144	+8.71875000	-5.91943359	-0.53173828	+5.00976563	-11.33789063	+14.96337891	+1792	+6.94775391	-9.79980469	-0.92285156	+35.04638672	+2.92236328	-44.58251953	+1420
+1457970705.36940000	+8.87695313	-6.70166016	-0.84375000	+51.41601563	+3.51562500	-61.96289063	+2140	+8.70996094	-5.91503906	-0.53173828	+5.05371094	-11.33789063	+14.96337891	+1788	+6.93896484	-9.79541016	-0.92724609	+35.11230469	+2.90039063	-44.56054688	+1420
+1457970705.37770010	+8.85937500	-6.68847656	-0.83935547	+51.61376953	+3.49365234	-61.94091797	+2132	+8.69238281	-5.90185547	-0.52294922	+5.16357422	-11.33789063	+14.96337891	+1776	+6.92138672	-9.78222656	-0.93603516	+35.26611328	+2.83447266	-44.53857422	+1420
+1457970705.38610010	+8.84179688	-6.67089844	-0.83496094	+51.78955078	+3.51562500	-61.89697266	+2120	+8.67480469	-5.88867188	-0.51855469	+5.25146484	-11.29394531	+14.94140625	+1764	+6.90820313	-9.76904297	-0.93603516	+35.44189453	+2.79052734	-44.53857422	+1420
+1457970705.39019990	+8.83300781	-6.66650391	-0.83496094	+51.85546875	+3.51562500	-61.87500000	+2116	+8.66601563	-5.88867188	-0.51855469	+5.27343750	-11.27197266	+14.91943359	+1760	+6.90380859	-9.76464844	-0.93603516	+35.55175781	+2.79052734	-44.56054688	+1420
+1457970705.39439990	+8.82861328	-6.66210938	-0.83496094	+51.94335938	+3.53759766	-61.83105469	+2112	+8.65722656	-5.88427734	-0.51416016	+5.31738281	-11.22802734	+14.91943359	+1752	+6.89941406	-9.75585938	-0.93603516	+35.63964844	+2.76855469	-44.56054688	+1416
+1457970705.39860010	+8.81982422	-6.65332031	-0.83935547	+52.00927734	+3.53759766	-61.76513672	+2108	+8.64843750	-5.87988281	-0.51416016	+5.33935547	-11.18408203	+14.91943359	+1744	+6.89941406	-9.75146484	-0.93603516	+35.74951172	+2.76855469	-44.56054688	+1416
+1457970705.40689990	+8.80664063	-6.64892578	-0.83935547	+52.11914063	+3.55957031	-61.69921875	+2096	+8.63085938	-5.87109375	-0.51416016	+5.38330078	-11.11816406	+14.89746094	+1732	+6.89501953	-9.73388672	-0.92724609	+35.94726563	+2.79052734	-44.58251953	+1416
+1457970705.41109990	+8.80224609	-6.64453125	-0.83935547	+52.18505859	+3.58154297	-61.67724609	+2092	+8.62646484	-5.86669922	-0.51416016	+5.40527344	-11.07421875	+14.87548828	+1724	+6.89501953	-9.72949219	-0.92285156	+36.05712891	+2.79052734	-44.62646484	+1420
+1457970705.41520000	+8.79345703	-6.64453125	-0.84375000	+52.20703125	+3.60351563	-61.63330078	+2088	+8.61767578	-5.86669922	-0.51416016	+5.42724609	-11.05224609	+14.87548828	+1720	+6.89501953	-9.72509766	-0.91845703	+36.12304688	+2.81250000	-44.64843750	+1420
+1457970705.41940000	+8.78906250	-6.64013672	-0.84375000	+52.25097656	+3.60351563	-61.61132813	+2084	+8.61328125	-5.86669922	-0.51416016	+5.44921875	-11.00830078	+14.87548828	+1712	+6.89501953	-9.72070313	-0.91406250	+36.21093750	+2.83447266	-44.67041016	+1424
+1457970705.42770000	+8.77587891	-6.64013672	-0.84814453	+52.31689453	+3.64746094	-61.52343750	+2076	+8.60009766	-5.86230469	-0.51416016	+5.47119141	-10.94238281	+14.91943359	+1696	+6.89501953	-9.71191406	-0.90527344	+36.34277344	+2.85644531	-44.71435547	+1424
+1457970705.43190000	+8.77148438	-6.63574219	-0.84814453	+52.36083984	+3.64746094	-61.50146484	+2068	+8.59570313	-5.86230469	-0.51416016	+5.49316406	-10.89843750	+14.94140625	+1692	+6.89501953	-9.70751953	-0.90087891	+36.40869141	+2.87841797	-44.71435547	+1428
+1457970705.43610000	+8.76708984	-6.63574219	-0.85253906	+52.40478516	+3.64746094	-61.47949219	+2064	+8.58691406	-5.85791016	-0.51416016	+5.51513672	-10.87646484	+14.96337891	+1684	+6.89501953	-9.70312500	-0.89648438	+36.47460938	+2.87841797	-44.71435547	+1428
+1457970705.44020010	+8.76269531	-6.63574219	-0.84814453	+52.42675781	+3.64746094	-61.47949219	+2060	+8.58251953	-5.85791016	-0.51416016	+5.53710938	-10.87646484	+14.98535156	+1676	+6.89501953	-9.69873047	-0.89648438	+36.51855469	+2.90039063	-44.69238281	+1432
+1457970705.44849990	+8.75390625	-6.63134766	-0.84814453	+52.51464844	+3.66943359	-61.45751953	+2052	+8.56933594	-5.85351563	-0.50976563	+5.60302734	-10.85449219	+15.05126953	+1660	+6.88623047	-9.69873047	-0.89208984	+36.56250000	+2.94433594	-44.67041016	+1436
+1457970705.45269990	+8.74951172	-6.63134766	-0.84814453	+52.55859375	+3.69140625	-61.45751953	+2048	+8.56494141	-5.85351563	-0.50976563	+5.62500000	-10.83251953	+15.07324219	+1656	+6.88183594	-9.69433594	-0.88769531	+36.58447266	+2.94433594	-44.62646484	+1436
+1457970705.45689990	+8.74511719	-6.62695313	-0.84814453	+52.60253906	+3.69140625	-61.45751953	+2040	+8.56054688	-5.85351563	-0.50976563	+5.64697266	-10.83251953	+15.11718750	+1648	+6.87744141	-9.69873047	-0.88769531	+36.58447266	+2.96630859	-44.58251953	+1440
+1457970705.46100000	+8.73632813	-6.62695313	-0.84814453	+52.64648438	+3.69140625	-61.43554688	+2036	+8.55615234	-5.84912109	-0.50537109	+5.69091797	-10.83251953	+15.13916016	+1640	+6.86865234	-9.69873047	-0.88769531	+36.60644531	+2.98828125	-44.53857422	+1440
+1457970705.46939990	+8.72753906	-6.62255859	-0.84814453	+52.73437500	+3.71337891	-61.45751953	+2028	+8.54296875	-5.84912109	-0.50537109	+5.75683594	-10.81054688	+15.18310547	+1628	+6.85546875	-9.69873047	-0.89208984	+36.58447266	+3.03222656	-44.38476563	+1448
+1457970705.47350000	+8.72314453	-6.61816406	-0.84814453	+52.77832031	+3.73535156	-61.45751953	+2020	+8.53857422	-5.84472656	-0.50097656	+5.80078125	-10.81054688	+15.20507813	+1620	+6.85107422	-9.69873047	-0.89648438	+36.58447266	+3.05419922	-44.31884766	+1448
+1457970705.47770000	+8.71875000	-6.61816406	-0.84375000	+52.82226563	+3.73535156	-61.47949219	+2016	+8.53417969	-5.84472656	-0.50097656	+5.84472656	-10.81054688	+15.22705078	+1616	+6.84228516	-9.70312500	-0.89648438	+36.58447266	+3.07617188	-44.23095703	+1452
+1457970705.48190000	+8.71435547	-6.61376953	-0.84375000	+52.88818359	+3.75732422	-61.47949219	+2012	+8.52978516	-5.84472656	-0.50097656	+5.88867188	-10.81054688	+15.24902344	+1612	+6.83349609	-9.70312500	-0.90087891	+36.58447266	+3.12011719	-44.16503906	+1452
+1457970705.48600010	+8.70996094	-6.61376953	-0.84375000	+52.93212891	+3.77929688	-61.47949219	+2008	+8.52978516	-5.84033203	-0.50097656	+5.93261719	-10.81054688	+15.24902344	+1604	+6.82910156	-9.70312500	-0.90087891	+36.56250000	+3.14208984	-44.09912109	+1456
+1457970705.49440000	+8.70556641	-6.60937500	-0.84375000	+53.02001953	+3.82324219	-61.47949219	+1996	+8.52099609	-5.84033203	-0.49658203	+5.99853516	-10.81054688	+15.24902344	+1596	+6.81591797	-9.70751953	-0.90527344	+36.56250000	+3.18603516	-43.96728516	+1456
+1457970705.49850010	+8.70117188	-6.60498047	-0.84375000	+53.08593750	+3.84521484	-61.50146484	+1988	+8.51660156	-5.83593750	-0.49658203	+6.04248047	-10.81054688	+15.27099609	+1588	+6.81152344	-9.71191406	-0.90966797	+36.56250000	+3.20800781	-43.90136719	+1456
+1457970705.50690010	+8.69677734	-6.60058594	-0.83935547	+53.17382813	+3.86718750	-61.52343750	+1980	+8.51220703	-5.83593750	-0.49658203	+6.08642578	-10.81054688	+15.27099609	+1580	+6.80273438	-9.71191406	-0.91406250	+36.58447266	+3.25195313	-43.83544922	+1456
+1457970705.51519990	+8.69677734	-6.60058594	-0.83935547	+53.28369141	+3.86718750	-61.54541016	+1968	+8.51220703	-5.83593750	-0.49218750	+6.15234375	-10.83251953	+15.29296875	+1572	+6.80273438	-9.71191406	-0.91406250	+36.62841797	+3.27392578	-43.83544922	+1452
+1457970705.51939990	+8.69677734	-6.60058594	-0.83935547	+53.32763672	+3.88916016	-61.54541016	+1964	+8.51220703	-5.83154297	-0.49218750	+6.17431641	-10.83251953	+15.31494141	+1568	+6.80273438	-9.71191406	-0.90966797	+36.65039063	+3.27392578	-43.83544922	+1452
+1457970705.52350000	+8.69677734	-6.59619141	-0.83935547	+53.37158203	+3.88916016	-61.54541016	+1960	+8.50781250	-5.83154297	-0.49218750	+6.21826172	-10.83251953	+15.31494141	+1564	+6.80712891	-9.70751953	-0.90966797	+36.69433594	+3.27392578	-43.85742188	+1452
+1457970705.52769990	+8.69677734	-6.59619141	-0.83935547	+53.39355469	+3.86718750	-61.54541016	+1956	+8.50781250	-5.83154297	-0.49218750	+6.24023438	-10.85449219	+15.33691406	+1560	+6.80712891	-9.70751953	-0.90527344	+36.71630859	+3.27392578	-43.87939453	+1452
+1457970705.53600000	+8.70117188	-6.59619141	-0.83935547	+53.48144531	+3.86718750	-61.56738281	+1948	+8.50781250	-5.83154297	-0.49218750	+6.28417969	-10.87646484	+15.38085938	+1552	+6.81591797	-9.70751953	-0.90087891	+36.78222656	+3.25195313	-43.92333984	+1452
+1457970705.54020000	+8.70117188	-6.59619141	-0.83935547	+53.50341797	+3.84521484	-61.56738281	+1944	+8.50781250	-5.83154297	-0.49218750	+6.28417969	-10.87646484	+15.38085938	+1548	+6.81591797	-9.70312500	-0.89648438	+36.82617188	+3.25195313	-43.94531250	+1452
+1457970705.54430010	+8.70117188	-6.59179688	-0.83935547	+53.52539063	+3.84521484	-61.56738281	+1940	+8.50781250	-5.83154297	-0.49218750	+6.30615234	-10.89843750	+15.40283203	+1544	+6.82031250	-9.70312500	-0.89648438	+36.84814453	+3.22998047	-43.98925781	+1452
+1457970705.54850010	+8.70556641	-6.59179688	-0.83496094	+53.56933594	+3.82324219	-61.58935547	+1936	+8.50781250	-5.82714844	-0.48779297	+6.32812500	-10.89843750	+15.42480469	+1540	+6.82470703	-9.70312500	-0.89208984	+36.87011719	+3.22998047	-44.01123047	+1452
+1457970705.55679990	+8.70556641	-6.59179688	-0.83496094	+53.61328125	+3.82324219	-61.58935547	+1932	+8.50781250	-5.82714844	-0.48779297	+6.35009766	-10.94238281	+15.44677734	+1536	+6.82910156	-9.69873047	-0.88769531	+36.91406250	+3.20800781	-44.05517578	+1456
+1457970705.56100010	+8.70556641	-6.59179688	-0.83496094	+53.63525391	+3.80126953	-61.58935547	+1928	+8.50781250	-5.82714844	-0.48779297	+6.35009766	-10.94238281	+15.46875000	+1532	+6.82910156	-9.69873047	-0.88769531	+36.93603516	+3.20800781	-44.07714844	+1456
+1457970705.56520010	+8.70556641	-6.59179688	-0.83496094	+53.63525391	+3.80126953	-61.61132813	+1928	+8.50781250	-5.82714844	-0.48779297	+6.35009766	-10.96435547	+15.46875000	+1528	+6.82910156	-9.69873047	-0.88769531	+36.93603516	+3.20800781	-44.09912109	+1456
+1457970705.56929990	+8.70556641	-6.59179688	-0.83056641	+53.65722656	+3.77929688	-61.61132813	+1924	+8.50781250	-5.82714844	-0.48339844	+6.37207031	-10.96435547	+15.49072266	+1528	+6.83349609	-9.69873047	-0.88330078	+36.95800781	+3.20800781	-44.09912109	+1456
+1457970705.57349990	+8.70556641	-6.59179688	-0.83056641	+53.67919922	+3.77929688	-61.61132813	+1924	+8.50781250	-5.82714844	-0.48339844	+6.37207031	-10.96435547	+15.49072266	+1524	+6.83349609	-9.69873047	-0.88330078	+36.97998047	+3.20800781	-44.12109375	+1456
+1457970705.58180000	+8.70996094	-6.58740234	-0.83056641	+53.70117188	+3.75732422	-61.61132813	+1920	+8.50781250	-5.82275391	-0.48339844	+6.37207031	-10.98632813	+15.51269531	+1520	+6.83789063	-9.69433594	-0.87890625	+37.00195313	+3.18603516	-44.16503906	+1460
+1457970705.58600000	+8.70996094	-6.58740234	-0.82617188	+53.72314453	+3.75732422	-61.63330078	+1920	+8.50781250	-5.82275391	-0.48339844	+6.37207031	-10.98632813	+15.51269531	+1516	+6.83789063	-9.69433594	-0.87890625	+37.00195313	+3.18603516	-44.16503906	+1460
+1457970705.59430000	+8.70556641	-6.58740234	-0.82617188	+53.74511719	+3.75732422	-61.63330078	+1916	+8.50781250	-5.82275391	-0.47900391	+6.37207031	-11.00830078	+15.49072266	+1512	+6.83789063	-9.69433594	-0.87890625	+37.02392578	+3.16406250	-44.20898438	+1460
+1457970705.59850000	+8.70556641	-6.58300781	-0.82617188	+53.76708984	+3.73535156	-61.63330078	+1916	+8.50781250	-5.82275391	-0.47900391	+6.37207031	-11.00830078	+15.49072266	+1508	+6.84228516	-9.69433594	-0.87451172	+37.04589844	+3.16406250	-44.23095703	+1464
+1457970705.60260010	+8.70556641	-6.58300781	-0.82177734	+53.76708984	+3.73535156	-61.63330078	+1916	+8.50781250	-5.82275391	-0.47900391	+6.37207031	-11.00830078	+15.49072266	+1508	+6.84228516	-9.69433594	-0.87451172	+37.04589844	+3.16406250	-44.23095703	+1464
+1457970705.60680010	+8.70556641	-6.58300781	-0.82177734	+53.78906250	+3.73535156	-61.63330078	+1916	+8.50781250	-5.82275391	-0.47900391	+6.37207031	-11.00830078	+15.49072266	+1504	+6.84228516	-9.69433594	-0.87451172	+37.04589844	+3.14208984	-44.25292969	+1464
+1457970705.61100010	+8.70556641	-6.57861328	-0.82177734	+53.81103516	+3.71337891	-61.63330078	+1912	+8.50781250	-5.82275391	-0.47900391	+6.37207031	-11.03027344	+15.49072266	+1504	+6.84228516	-9.69433594	-0.87451172	+37.06787109	+3.14208984	-44.27490234	+1464
+1457970705.61929990	+8.70556641	-6.57421875	-0.81738281	+53.83300781	+3.71337891	-61.65527344	+1912	+8.50781250	-5.81835938	-0.47900391	+6.37207031	-11.03027344	+15.46875000	+1500	+6.83789063	-9.69433594	-0.87451172	+37.06787109	+3.12011719	-44.29687500	+1464
+1457970705.62350010	+8.70117188	-6.57421875	-0.81738281	+53.85498047	+3.69140625	-61.65527344	+1912	+8.50781250	-5.81835938	-0.47900391	+6.37207031	-11.03027344	+15.46875000	+1500	+6.83789063	-9.69433594	-0.87451172	+37.06787109	+3.09814453	-44.31884766	+1464
+1457970705.63179990	+8.70117188	-6.56982422	-0.81738281	+53.89892578	+3.66943359	-61.65527344	+1908	+8.50781250	-5.81835938	-0.47460938	+6.37207031	-11.05224609	+15.44677734	+1496	+6.83789063	-9.69433594	-0.87451172	+37.08984375	+3.05419922	-44.36279297	+1464
+1457970705.64010000	+8.70117188	-6.56542969	-0.81298828	+53.92089844	+3.64746094	-61.67724609	+1908	+8.50781250	-5.81835938	-0.47460938	+6.37207031	-11.05224609	+15.42480469	+1496	+6.83349609	-9.68994141	-0.87451172	+37.11181641	+3.01025391	-44.40673828	+1464
+1457970705.64850000	+8.70117188	-6.56542969	-0.81298828	+53.96484375	+3.60351563	-61.67724609	+1908	+8.50341797	-5.81835938	-0.47460938	+6.37207031	-11.07421875	+15.40283203	+1492	+6.83789063	-9.68994141	-0.87451172	+37.13378906	+2.96630859	-44.47265625	+1464
+1457970705.65260000	+8.70117188	-6.56542969	-0.80859375	+53.98681641	+3.58154297	-61.67724609	+1908	+8.50341797	-5.81396484	-0.47460938	+6.37207031	-11.09619141	+15.38085938	+1492	+6.83789063	-9.68994141	-0.87011719	+37.15576172	+2.94433594	-44.51660156	+1468
+1457970705.65680000	+8.70117188	-6.56103516	-0.80859375	+53.98681641	+3.58154297	-61.69921875	+1908	+8.50341797	-5.81396484	-0.47021484	+6.37207031	-11.09619141	+15.38085938	+1492	+6.83789063	-9.68554688	-0.86572266	+37.19970703	+2.92236328	-44.58251953	+1468
+1457970705.66100000	+8.70117188	-6.56103516	-0.80859375	+54.00878906	+3.55957031	-61.69921875	+1908	+8.50341797	-5.81396484	-0.47021484	+6.37207031	-11.11816406	+15.35888672	+1492	+6.84228516	-9.68554688	-0.86572266	+37.22167969	+2.90039063	-44.62646484	+1472
+1457970705.66930010	+8.69677734	-6.56103516	-0.80859375	+54.03076172	+3.51562500	-61.69921875	+1908	+8.50341797	-5.81396484	-0.47021484	+6.39404297	-11.16210938	+15.33691406	+1488	+6.84667969	-9.68115234	-0.85693359	+37.28759766	+2.85644531	-44.71435547	+1476
+1457970705.67350010	+8.69677734	-6.56103516	-0.80859375	+54.05273438	+3.49365234	-61.72119141	+1908	+8.50341797	-5.81396484	-0.46582031	+6.39404297	-11.18408203	+15.31494141	+1488	+6.85107422	-9.68115234	-0.85693359	+37.33154297	+2.83447266	-44.75830078	+1480
+1457970705.67759990	+8.69677734	-6.56103516	-0.80419922	+54.07470703	+3.47167969	-61.72119141	+1908	+8.50341797	-5.81396484	-0.46582031	+6.39404297	-11.20605469	+15.29296875	+1488	+6.85546875	-9.68115234	-0.85253906	+37.37548828	+2.81250000	-44.80224609	+1480
+1457970705.68179990	+8.69677734	-6.56103516	-0.80419922	+54.09667969	+3.44970703	-61.72119141	+1908	+8.49902344	-5.80957031	-0.46582031	+6.41601563	-11.22802734	+15.27099609	+1488	+6.85986328	-9.67675781	-0.84814453	+37.39746094	+2.81250000	-44.84619141	+1484
+1457970705.68590000	+8.69677734	-6.56103516	-0.80419922	+54.11865234	+3.44970703	-61.72119141	+1908	+8.49902344	-5.80957031	-0.46582031	+6.41601563	-11.25000000	+15.22705078	+1484	+6.85986328	-9.67675781	-0.84814453	+37.44140625	+2.79052734	-44.86816406	+1488
+1457970705.69429990	+8.69677734	-6.55664063	-0.80419922	+54.18457031	+3.40576172	-61.72119141	+1908	+8.49902344	-5.80957031	-0.46142578	+6.45996094	-11.29394531	+15.18310547	+1484	+6.86425781	-9.67675781	-0.84375000	+37.50732422	+2.79052734	-44.93408203	+1492
+1457970705.69840000	+8.69238281	-6.55664063	-0.80419922	+54.20654297	+3.40576172	-61.72119141	+1908	+8.49462891	-5.80957031	-0.46142578	+6.48193359	-11.31591797	+15.16113281	+1480	+6.86865234	-9.67675781	-0.83935547	+37.55126953	+2.79052734	-44.95605469	+1496
+1457970705.70260000	+8.69238281	-6.55664063	-0.80419922	+54.25048828	+3.38378906	-61.72119141	+1908	+8.49462891	-5.80957031	-0.46142578	+6.50390625	-11.33789063	+15.11718750	+1480	+6.86865234	-9.67675781	-0.83935547	+37.57324219	+2.79052734	-44.95605469	+1496
+1457970705.70680000	+8.68798828	-6.55664063	-0.80419922	+54.29443359	+3.38378906	-61.69921875	+1908	+8.49023438	-5.80517578	-0.46142578	+6.52587891	-11.33789063	+15.07324219	+1480	+6.86865234	-9.67236328	-0.83935547	+37.59521484	+2.79052734	-44.97802734	+1496
+1457970705.71510000	+8.67919922	-6.55224609	-0.80419922	+54.42626953	+3.38378906	-61.67724609	+1908	+8.48583984	-5.80517578	-0.46142578	+6.59179688	-11.35986328	+15.00732422	+1476	+6.86425781	-9.67675781	-0.83935547	+37.63916016	+2.81250000	-44.97802734	+1500
+1457970705.71930000	+8.67480469	-6.54785156	-0.80419922	+54.47021484	+3.38378906	-61.65527344	+1908	+8.48144531	-5.80517578	-0.46142578	+6.63574219	-11.35986328	+14.96337891	+1476	+6.86425781	-9.67675781	-0.84375000	+37.66113281	+2.83447266	-44.97802734	+1504
+1457970705.72340010	+8.67041016	-6.54785156	-0.80419922	+54.53613281	+3.40576172	-61.63330078	+1908	+8.47705078	-5.80517578	-0.46142578	+6.65771484	-11.33789063	+14.94140625	+1476	+6.85986328	-9.67675781	-0.84375000	+37.68310547	+2.85644531	-44.97802734	+1504
+1457970705.72760010	+8.66601563	-6.54345703	-0.80859375	+54.60205078	+3.42773438	-61.58935547	+1908	+8.47265625	-5.80517578	-0.46142578	+6.72363281	-11.31591797	+14.89746094	+1472	+6.85546875	-9.67675781	-0.84814453	+37.72705078	+2.87841797	-44.95605469	+1508
+1457970705.73180010	+8.65722656	-6.54345703	-0.80859375	+54.66796875	+3.44970703	-61.54541016	+1904	+8.46826172	-5.80078125	-0.46142578	+6.76757813	-11.29394531	+14.85351563	+1472	+6.85107422	-9.67675781	-0.85253906	+37.74902344	+2.90039063	-44.93408203	+1508
+1457970705.74009990	+8.64843750	-6.53906250	-0.81298828	+54.79980469	+3.49365234	-61.45751953	+1900	+8.45507813	-5.80078125	-0.46582031	+6.85546875	-11.22802734	+14.76562500	+1472	+6.83789063	-9.68115234	-0.86132813	+37.83691406	+2.96630859	-44.86816406	+1512
+1457970705.74840000	+8.63525391	-6.53466797	-0.81738281	+54.88769531	+3.53759766	-61.41357422	+1892	+8.44189453	-5.80078125	-0.46582031	+6.96533203	-11.14013672	+14.69970703	+1468	+6.82470703	-9.68115234	-0.87451172	+37.92480469	+3.05419922	-44.80224609	+1516
+1457970705.75260000	+8.63085938	-6.53466797	-0.81738281	+54.93164063	+3.53759766	-61.39160156	+1892	+8.43750000	-5.80078125	-0.46582031	+7.00927734	-11.11816406	+14.65576172	+1468	+6.81591797	-9.68554688	-0.87890625	+38.01269531	+3.09814453	-44.78027344	+1516
+1457970705.76090000	+8.62207031	-6.53466797	-0.81738281	+55.01953125	+3.55957031	-61.34765625	+1884	+8.42431641	-5.79638672	-0.47021484	+7.09716797	-11.05224609	+14.61181641	+1464	+6.80712891	-9.68554688	-0.88769531	+38.16650391	+3.18603516	-44.75830078	+1516
+1457970705.76510000	+8.61767578	-6.53466797	-0.82177734	+55.04150391	+3.58154297	-61.32568359	+1880	+8.41992188	-5.79638672	-0.47021484	+7.11914063	-11.03027344	+14.61181641	+1460	+6.80712891	-9.68554688	-0.88769531	+38.25439453	+3.22998047	-44.73632813	+1512
+1457970705.76920010	+8.61328125	-6.53466797	-0.82177734	+55.08544922	+3.58154297	-61.30371094	+1876	+8.41552734	-5.79638672	-0.47460938	+7.16308594	-11.00830078	+14.58984375	+1460	+6.80273438	-9.68115234	-0.88769531	+38.32031250	+3.25195313	-44.73632813	+1512
+1457970705.77340010	+8.60888672	-6.53466797	-0.82177734	+55.12939453	+3.55957031	-61.30371094	+1872	+8.41113281	-5.79638672	-0.47460938	+7.18505859	-10.98632813	+14.58984375	+1456	+6.80712891	-9.68115234	-0.88769531	+38.43017578	+3.27392578	-44.75830078	+1508
+1457970705.77760000	+8.60888672	-6.53466797	-0.82177734	+55.15136719	+3.55957031	-61.28173828	+1868	+8.40673828	-5.79638672	-0.47460938	+7.20703125	-10.98632813	+14.58984375	+1452	+6.80712891	-9.68115234	-0.88330078	+38.49609375	+3.27392578	-44.78027344	+1508
+1457970705.78590010	+8.60449219	-6.53466797	-0.81738281	+55.19531250	+3.51562500	-61.28173828	+1860	+8.40234375	-5.79638672	-0.47460938	+7.25097656	-10.98632813	+14.58984375	+1444	+6.81152344	-9.67675781	-0.87890625	+38.64990234	+3.31787109	-44.82421875	+1508
+1457970705.79010010	+8.60449219	-6.53466797	-0.81738281	+55.21728516	+3.51562500	-61.28173828	+1856	+8.40234375	-5.79638672	-0.47460938	+7.27294922	-11.00830078	+14.58984375	+1444	+6.81591797	-9.67236328	-0.87451172	+38.69384766	+3.31787109	-44.86816406	+1508
+1457970705.79419990	+8.60009766	-6.53466797	-0.81738281	+55.23925781	+3.49365234	-61.25976563	+1852	+8.39794922	-5.79638672	-0.47460938	+7.27294922	-11.00830078	+14.58984375	+1440	+6.82031250	-9.67236328	-0.87011719	+38.75976563	+3.31787109	-44.89013672	+1508
+1457970705.79839990	+8.60009766	-6.53027344	-0.81738281	+55.26123047	+3.44970703	-61.25976563	+1848	+8.39794922	-5.79638672	-0.47021484	+7.29492188	-11.03027344	+14.61181641	+1436	+6.82031250	-9.67236328	-0.87011719	+38.82568359	+3.31787109	-44.91210938	+1508
+1457970705.80259990	+8.60009766	-6.53027344	-0.81738281	+55.26123047	+3.42773438	-61.25976563	+1848	+8.39794922	-5.79638672	-0.47021484	+7.29492188	-11.03027344	+14.61181641	+1432	+6.82470703	-9.66796875	-0.86572266	+38.86962891	+3.31787109	-44.93408203	+1508
+1457970705.81090000	+8.60009766	-6.53027344	-0.81738281	+55.30517578	+3.38378906	-61.25976563	+1844	+8.39355469	-5.79638672	-0.47021484	+7.31689453	-11.07421875	+14.63378906	+1424	+6.82910156	-9.66796875	-0.86132813	+38.93554688	+3.29589844	-44.95605469	+1508
+1457970705.81510000	+8.60009766	-6.53027344	-0.81738281	+55.32714844	+3.36181641	-61.28173828	+1840	+8.39355469	-5.79638672	-0.47021484	+7.31689453	-11.07421875	+14.63378906	+1424	+6.82910156	-9.66357422	-0.86132813	+38.95751953	+3.29589844	-44.97802734	+1508
+1457970705.81920000	+8.60009766	-6.53027344	-0.81298828	+55.34912109	+3.33984375	-61.28173828	+1840	+8.39355469	-5.79638672	-0.47021484	+7.33886719	-11.09619141	+14.63378906	+1420	+6.83349609	-9.66357422	-0.86132813	+38.97949219	+3.29589844	-44.97802734	+1508
+1457970705.82340000	+8.60009766	-6.53027344	-0.81298828	+55.34912109	+3.31787109	-61.28173828	+1840	+8.39355469	-5.79638672	-0.46582031	+7.33886719	-11.11816406	+14.65576172	+1416	+6.83349609	-9.66357422	-0.86132813	+39.00146484	+3.29589844	-44.97802734	+1508
+1457970705.83170010	+8.60009766	-6.52587891	-0.81298828	+55.37109375	+3.27392578	-61.28173828	+1836	+8.39355469	-5.79638672	-0.46582031	+7.33886719	-11.14013672	+14.65576172	+1412	+6.82910156	-9.66357422	-0.86132813	+39.02343750	+3.27392578	-44.97802734	+1508
+1457970705.83590010	+8.59570313	-6.52587891	-0.81298828	+55.39306641	+3.27392578	-61.28173828	+1836	+8.39355469	-5.79638672	-0.46582031	+7.33886719	-11.14013672	+14.65576172	+1408	+6.82910156	-9.66357422	-0.86132813	+39.02343750	+3.27392578	-44.97802734	+1508
+1457970705.83999990	+8.59570313	-6.52587891	-0.81298828	+55.39306641	+3.25195313	-61.28173828	+1832	+8.38916016	-5.79638672	-0.46582031	+7.36083984	-11.14013672	+14.65576172	+1408	+6.82910156	-9.66357422	-0.86132813	+39.02343750	+3.27392578	-44.97802734	+1508
+1457970705.84419990	+8.59570313	-6.52587891	-0.80859375	+55.41503906	+3.22998047	-61.28173828	+1832	+8.38916016	-5.79638672	-0.46582031	+7.36083984	-11.16210938	+14.65576172	+1408	+6.82910156	-9.66357422	-0.86132813	+39.02343750	+3.27392578	-44.97802734	+1512
+1457970705.84840010	+8.59570313	-6.52587891	-0.80859375	+55.41503906	+3.22998047	-61.28173828	+1832	+8.38916016	-5.79638672	-0.46142578	+7.36083984	-11.16210938	+14.65576172	+1404	+6.82470703	-9.66796875	-0.86572266	+39.02343750	+3.25195313	-44.95605469	+1512
+1457970705.85669990	+8.59570313	-6.52148438	-0.80859375	+55.41503906	+3.20800781	-61.28173828	+1828	+8.38916016	-5.79638672	-0.46142578	+7.36083984	-11.16210938	+14.63378906	+1400	+6.82031250	-9.66796875	-0.86572266	+39.00146484	+3.25195313	-44.95605469	+1512
+1457970705.86089990	+8.59130859	-6.52148438	-0.80859375	+55.41503906	+3.20800781	-61.28173828	+1828	+8.38916016	-5.79638672	-0.46142578	+7.36083984	-11.18408203	+14.63378906	+1400	+6.82031250	-9.66796875	-0.87011719	+38.97949219	+3.25195313	-44.93408203	+1512
+1457970705.86500000	+8.59130859	-6.52148438	-0.80859375	+55.41503906	+3.20800781	-61.28173828	+1828	+8.38916016	-5.79638672	-0.46142578	+7.36083984	-11.18408203	+14.63378906	+1400	+6.81591797	-9.67236328	-0.87011719	+38.97949219	+3.25195313	-44.93408203	+1512
+1457970705.86920000	+8.59130859	-6.52148438	-0.80859375	+55.41503906	+3.20800781	-61.28173828	+1824	+8.38916016	-5.79638672	-0.46142578	+7.33886719	-11.18408203	+14.61181641	+1396	+6.81152344	-9.67236328	-0.87451172	+38.95751953	+3.25195313	-44.91210938	+1512
+1457970705.87340000	+8.59130859	-6.52148438	-0.80859375	+55.39306641	+3.20800781	-61.28173828	+1824	+8.38476563	-5.79638672	-0.46142578	+7.33886719	-11.18408203	+14.61181641	+1396	+6.80712891	-9.67236328	-0.87451172	+38.93554688	+3.22998047	-44.91210938	+1512
