# Supplementary material for: A direct effect of perception on action when grasping a cup
Source: Sci Rep. 2018 Jan 9;8:171. doi: 10.1038/s41598-017-18591-5 (PMC5760564; doi:10.1038/s41598-017-18591-5)
Supplement: Supplementary file 6 — Supplementary Information [file 41598_2017_18591_MOESM6_ESM.zip › SciRep_Data/S01instruct/S01_100instruct_Tr23.dat]

+1000000000000.00000000	+0.00000000	+0.00000000	+0.00000000	+0.00000000	+0.00000000	+0.00000000	+0	+0.00000000	+0.00000000	+0.00000000	+0.00000000	+0.00000000	+0.00000000	+0	+0.00000000	+0.00000000	+0.00000000	+0.00000000	+0.00000000	+0.00000000	+0
+1457970705.88170000	+8.58691406	-6.52148438	-0.80419922	+55.39306641	+3.20800781	-61.28173828	+1820	+8.38476563	-5.79638672	-0.46142578	+7.33886719	-11.18408203	+14.58984375	+1396	+6.80273438	-9.67675781	-0.87890625	+38.91357422	+3.22998047	-44.89013672	+1512
+1457970705.88590000	+8.58691406	-6.52148438	-0.80419922	+55.39306641	+3.20800781	-61.28173828	+1820	+8.38476563	-5.79638672	-0.46142578	+7.33886719	-11.18408203	+14.58984375	+1396	+6.80273438	-9.67675781	-0.87890625	+38.91357422	+3.22998047	-44.89013672	+1508
+1457970705.89000010	+8.58691406	-6.52148438	-0.80419922	+55.37109375	+3.20800781	-61.28173828	+1820	+8.38476563	-5.79638672	-0.45703125	+7.33886719	-11.18408203	+14.56787109	+1392	+6.79833984	-9.67675781	-0.87890625	+38.91357422	+3.22998047	-44.89013672	+1508
+1457970705.89420010	+8.58691406	-6.52148438	-0.80419922	+55.37109375	+3.18603516	-61.28173828	+1816	+8.38476563	-5.79638672	-0.45703125	+7.33886719	-11.18408203	+14.56787109	+1392	+6.79833984	-9.67675781	-0.87890625	+38.91357422	+3.22998047	-44.89013672	+1508
+1457970705.90249990	+8.58691406	-6.52148438	-0.80419922	+55.34912109	+3.18603516	-61.28173828	+1816	+8.38476563	-5.79638672	-0.45703125	+7.31689453	-11.20605469	+14.56787109	+1392	+6.79833984	-9.68115234	-0.87890625	+38.91357422	+3.20800781	-44.91210938	+1504
+1457970705.90669990	+8.58691406	-6.52587891	-0.80419922	+55.34912109	+3.18603516	-61.28173828	+1812	+8.38476563	-5.79638672	-0.45703125	+7.31689453	-11.20605469	+14.56787109	+1392	+6.79833984	-9.68115234	-0.87890625	+38.91357422	+3.20800781	-44.93408203	+1500
+1457970705.91080000	+8.58251953	-6.52587891	-0.80419922	+55.34912109	+3.18603516	-61.28173828	+1812	+8.38476563	-5.79638672	-0.45703125	+7.31689453	-11.20605469	+14.56787109	+1388	+6.79833984	-9.67675781	-0.87890625	+38.93554688	+3.20800781	-44.93408203	+1500
+1457970712.81200000	+8.52099609	-6.56982422	-0.78662109	+59.01855469	-4.30664063	-60.44677734	+1804	+8.28369141	-5.85791016	-0.47460938	+4.19677734	-9.95361328	+15.29296875	+1320	+6.62255859	-9.76025391	-0.90966797	+37.46337891	+3.31787109	-44.42871094	+1416
+1457970712.81620000	+8.52099609	-6.56982422	-0.78662109	+59.01855469	-4.30664063	-60.44677734	+1804	+8.28369141	-5.85791016	-0.47460938	+4.19677734	-9.95361328	+15.29296875	+1320	+6.62695313	-9.76025391	-0.90966797	+37.48535156	+3.31787109	-44.42871094	+1416
+1457970712.82040000	+8.52099609	-6.56982422	-0.78662109	+59.01855469	-4.30664063	-60.44677734	+1808	+8.28369141	-5.85791016	-0.47460938	+4.19677734	-9.95361328	+15.31494141	+1320	+6.62695313	-9.76025391	-0.90527344	+37.48535156	+3.31787109	-44.45068359	+1416
+1457970712.82450010	+8.52099609	-6.56982422	-0.78662109	+59.01855469	-4.32861328	-60.44677734	+1808	+8.28369141	-5.85791016	-0.47460938	+4.17480469	-9.95361328	+15.31494141	+1320	+6.63134766	-9.75585938	-0.90527344	+37.50732422	+3.31787109	-44.45068359	+1416
+1457970712.82870010	+8.52099609	-6.56982422	-0.78662109	+59.01855469	-4.32861328	-60.44677734	+1808	+8.28369141	-5.85791016	-0.47460938	+4.17480469	-9.95361328	+15.31494141	+1320	+6.63574219	-9.75585938	-0.90087891	+37.52929688	+3.31787109	-44.47265625	+1420
+1457970712.83290000	+8.52099609	-6.56982422	-0.78662109	+59.01855469	-4.32861328	-60.44677734	+1808	+8.28369141	-5.85791016	-0.47460938	+4.17480469	-9.95361328	+15.33691406	+1320	+6.63574219	-9.75585938	-0.90087891	+37.55126953	+3.31787109	-44.49462891	+1420
+1457970712.83699990	+8.52099609	-6.56982422	-0.78662109	+59.01855469	-4.35058594	-60.42480469	+1808	+8.28369141	-5.85791016	-0.47460938	+4.17480469	-9.95361328	+15.33691406	+1320	+6.64453125	-9.75146484	-0.89648438	+37.59521484	+3.31787109	-44.53857422	+1424
+1457970712.84120010	+8.52099609	-6.56982422	-0.78662109	+59.01855469	-4.35058594	-60.42480469	+1808	+8.28369141	-5.85791016	-0.47460938	+4.17480469	-9.95361328	+15.35888672	+1320	+6.64892578	-9.75146484	-0.88769531	+37.63916016	+3.31787109	-44.58251953	+1428
+1457970712.84540010	+8.52099609	-6.56982422	-0.78662109	+59.01855469	-4.37255859	-60.42480469	+1808	+8.28369141	-5.85791016	-0.47460938	+4.17480469	-9.97558594	+15.35888672	+1320	+6.65332031	-9.74707031	-0.88330078	+37.66113281	+3.29589844	-44.60449219	+1428
+1457970712.84949990	+8.52099609	-6.56982422	-0.78662109	+59.01855469	-4.37255859	-60.42480469	+1808	+8.28369141	-5.85791016	-0.47460938	+4.17480469	-9.97558594	+15.38085938	+1316	+6.65771484	-9.74707031	-0.87890625	+37.70507813	+3.29589844	-44.62646484	+1432
+1457970712.85369990	+8.52099609	-6.56982422	-0.78662109	+59.01855469	-4.39453125	-60.42480469	+1808	+8.28369141	-5.85791016	-0.47460938	+4.17480469	-9.97558594	+15.38085938	+1316	+6.66210938	-9.74707031	-0.87890625	+37.72705078	+3.29589844	-44.64843750	+1436
+1457970712.85789990	+8.52099609	-6.56982422	-0.78662109	+59.01855469	-4.39453125	-60.42480469	+1812	+8.28369141	-5.85351563	-0.47460938	+4.15283203	-9.97558594	+15.40283203	+1316	+6.66210938	-9.74267578	-0.87451172	+37.72705078	+3.29589844	-44.67041016	+1436
+1457970712.86200000	+8.52539063	-6.56982422	-0.78662109	+59.01855469	-4.39453125	-60.42480469	+1812	+8.28369141	-5.85351563	-0.47460938	+4.15283203	-9.97558594	+15.40283203	+1316	+6.66210938	-9.74267578	-0.87451172	+37.72705078	+3.29589844	-44.67041016	+1436
+1457970712.86620000	+8.52539063	-6.56982422	-0.78662109	+59.01855469	-4.41650391	-60.42480469	+1812	+8.28369141	-5.85351563	-0.47021484	+4.15283203	-9.97558594	+15.40283203	+1316	+6.66210938	-9.74267578	-0.87890625	+37.70507813	+3.27392578	-44.64843750	+1440
+1457970712.87030010	+8.52539063	-6.56982422	-0.78662109	+59.01855469	-4.41650391	-60.42480469	+1812	+8.28369141	-5.85351563	-0.47021484	+4.15283203	-9.97558594	+15.40283203	+1316	+6.66210938	-9.74707031	-0.87890625	+37.68310547	+3.27392578	-44.62646484	+1440
+1457970712.87870000	+8.52539063	-6.56982422	-0.78662109	+59.01855469	-4.41650391	-60.42480469	+1812	+8.28369141	-5.85351563	-0.47021484	+4.15283203	-9.95361328	+15.42480469	+1316	+6.65771484	-9.74707031	-0.88330078	+37.66113281	+3.27392578	-44.60449219	+1440
+1457970712.88280010	+8.52099609	-6.56542969	-0.78662109	+59.01855469	-4.41650391	-60.42480469	+1816	+8.28369141	-5.85351563	-0.47021484	+4.15283203	-9.95361328	+15.42480469	+1316	+6.65332031	-9.74707031	-0.88330078	+37.63916016	+3.27392578	-44.58251953	+1444
+1457970712.88700010	+8.52099609	-6.56542969	-0.78222656	+59.01855469	-4.41650391	-60.42480469	+1816	+8.28369141	-5.85351563	-0.47021484	+4.15283203	-9.95361328	+15.42480469	+1316	+6.65332031	-9.74707031	-0.88330078	+37.63916016	+3.27392578	-44.58251953	+1444
+1457970712.89120010	+8.52099609	-6.56542969	-0.78222656	+59.04052734	-4.41650391	-60.42480469	+1816	+8.28369141	-5.85351563	-0.47021484	+4.13085938	-9.95361328	+15.42480469	+1316	+6.65332031	-9.74707031	-0.88769531	+37.61718750	+3.27392578	-44.56054688	+1444
+1457970712.90370010	+8.52099609	-6.56542969	-0.78222656	+59.04052734	-4.41650391	-60.40283203	+1816	+8.28369141	-5.85351563	-0.47021484	+4.13085938	-9.95361328	+15.42480469	+1316	+6.64892578	-9.74707031	-0.88769531	+37.59521484	+3.27392578	-44.53857422	+1444
+1457970712.90780000	+8.52099609	-6.56542969	-0.78222656	+59.04052734	-4.41650391	-60.40283203	+1816	+8.28369141	-5.85351563	-0.47021484	+4.13085938	-9.95361328	+15.44677734	+1316	+6.64892578	-9.74707031	-0.88769531	+37.59521484	+3.27392578	-44.53857422	+1444
+1457970712.91199990	+8.52099609	-6.56542969	-0.78222656	+59.04052734	-4.41650391	-60.40283203	+1816	+8.28369141	-5.85351563	-0.47021484	+4.13085938	-9.95361328	+15.44677734	+1316	+6.64892578	-9.74707031	-0.88769531	+37.59521484	+3.27392578	-44.53857422	+1444
+1457970712.91619990	+8.52099609	-6.56542969	-0.78222656	+59.04052734	-4.43847656	-60.40283203	+1820	+8.28369141	-5.85351563	-0.47021484	+4.13085938	-9.93164063	+15.44677734	+1316	+6.64892578	-9.74707031	-0.89208984	+37.57324219	+3.27392578	-44.53857422	+1440
+1457970712.92030000	+8.52099609	-6.56542969	-0.78222656	+59.04052734	-4.43847656	-60.40283203	+1820	+8.28369141	-5.85351563	-0.47021484	+4.13085938	-9.93164063	+15.44677734	+1316	+6.64892578	-9.74707031	-0.89208984	+37.57324219	+3.27392578	-44.51660156	+1440
+1457970712.92870000	+8.52099609	-6.56542969	-0.78222656	+59.04052734	-4.43847656	-60.38085938	+1820	+8.28369141	-5.85351563	-0.47021484	+4.10888672	-9.93164063	+15.46875000	+1320	+6.64892578	-9.74707031	-0.89208984	+37.57324219	+3.27392578	-44.51660156	+1440
+1457970712.93700000	+8.52099609	-6.56542969	-0.78222656	+59.04052734	-4.43847656	-60.38085938	+1820	+8.28369141	-5.85351563	-0.47021484	+4.10888672	-9.93164063	+15.49072266	+1320	+6.64892578	-9.74707031	-0.89208984	+37.57324219	+3.29589844	-44.51660156	+1440
+1457970712.94120000	+8.52099609	-6.56542969	-0.78222656	+59.04052734	-4.43847656	-60.38085938	+1820	+8.28369141	-5.85351563	-0.47021484	+4.10888672	-9.93164063	+15.49072266	+1320	+6.64892578	-9.74707031	-0.89208984	+37.57324219	+3.29589844	-44.51660156	+1440
+1457970712.94530010	+8.52099609	-6.56542969	-0.78222656	+59.04052734	-4.43847656	-60.38085938	+1820	+8.28369141	-5.84912109	-0.47021484	+4.10888672	-9.93164063	+15.49072266	+1320	+6.64892578	-9.74707031	-0.89208984	+37.57324219	+3.29589844	-44.51660156	+1440
+1457970712.94950010	+8.52099609	-6.56542969	-0.78222656	+59.01855469	-4.46044922	-60.35888672	+1820	+8.28369141	-5.84912109	-0.47021484	+4.10888672	-9.90966797	+15.51269531	+1320	+6.64892578	-9.74707031	-0.89208984	+37.57324219	+3.29589844	-44.51660156	+1436
+1457970712.95359990	+8.52099609	-6.56542969	-0.78222656	+59.01855469	-4.46044922	-60.35888672	+1820	+8.28369141	-5.84912109	-0.47021484	+4.10888672	-9.90966797	+15.51269531	+1320	+6.64892578	-9.74707031	-0.89208984	+37.57324219	+3.29589844	-44.51660156	+1436
+1457970712.95779990	+8.52099609	-6.56542969	-0.78222656	+59.01855469	-4.46044922	-60.35888672	+1820	+8.28369141	-5.84912109	-0.47021484	+4.08691406	-9.90966797	+15.53466797	+1320	+6.64892578	-9.74707031	-0.89208984	+37.57324219	+3.29589844	-44.51660156	+1436
+1457970712.96199990	+8.52099609	-6.56542969	-0.78222656	+59.01855469	-4.46044922	-60.35888672	+1820	+8.28369141	-5.84912109	-0.47021484	+4.08691406	-9.90966797	+15.53466797	+1320	+6.64892578	-9.74707031	-0.89208984	+37.57324219	+3.29589844	-44.51660156	+1436
+1457970712.97030000	+8.52099609	-6.56542969	-0.78222656	+59.01855469	-4.48242188	-60.35888672	+1820	+8.28369141	-5.84912109	-0.47021484	+4.08691406	-9.90966797	+15.55664063	+1320	+6.64892578	-9.74707031	-0.89208984	+37.57324219	+3.29589844	-44.51660156	+1436
+1457970712.97449990	+8.52099609	-6.56542969	-0.78222656	+59.01855469	-4.48242188	-60.33691406	+1820	+8.28369141	-5.84912109	-0.47021484	+4.06494141	-9.90966797	+15.55664063	+1320	+6.64892578	-9.74707031	-0.89208984	+37.57324219	+3.29589844	-44.51660156	+1436
+1457970712.97860000	+8.52099609	-6.56542969	-0.78222656	+59.01855469	-4.48242188	-60.33691406	+1820	+8.28369141	-5.84912109	-0.47021484	+4.06494141	-9.88769531	+15.57861328	+1320	+6.64892578	-9.74707031	-0.89208984	+37.57324219	+3.29589844	-44.51660156	+1436
+1457970712.98280000	+8.52099609	-6.56542969	-0.78222656	+59.01855469	-4.48242188	-60.33691406	+1820	+8.28369141	-5.84912109	-0.47021484	+4.06494141	-9.88769531	+15.57861328	+1320	+6.64892578	-9.74707031	-0.89208984	+37.57324219	+3.29589844	-44.49462891	+1436
+1457970712.98700000	+8.52099609	-6.56103516	-0.78222656	+59.01855469	-4.48242188	-60.33691406	+1820	+8.28369141	-5.84912109	-0.47021484	+4.06494141	-9.88769531	+15.57861328	+1320	+6.64892578	-9.74707031	-0.89208984	+37.55126953	+3.29589844	-44.49462891	+1436
+1457970712.99110010	+8.52099609	-6.56103516	-0.78222656	+59.01855469	-4.48242188	-60.33691406	+1820	+8.28369141	-5.84912109	-0.47021484	+4.04296875	-9.88769531	+15.60058594	+1320	+6.64892578	-9.74707031	-0.89208984	+37.55126953	+3.31787109	-44.49462891	+1436
+1457970712.99950000	+8.52099609	-6.56103516	-0.78222656	+59.01855469	-4.48242188	-60.33691406	+1820	+8.28369141	-5.84912109	-0.47021484	+4.04296875	-9.86572266	+15.60058594	+1320	+6.64453125	-9.74707031	-0.89208984	+37.52929688	+3.31787109	-44.47265625	+1436
+1457970713.00359990	+8.52099609	-6.56103516	-0.78222656	+59.01855469	-4.48242188	-60.31494141	+1820	+8.28369141	-5.84912109	-0.47021484	+4.04296875	-9.86572266	+15.60058594	+1320	+6.64453125	-9.74707031	-0.89648438	+37.52929688	+3.31787109	-44.47265625	+1436
+1457970713.01200010	+8.52099609	-6.56103516	-0.78222656	+59.01855469	-4.48242188	-60.31494141	+1820	+8.28369141	-5.84912109	-0.46582031	+4.02099609	-9.86572266	+15.62255859	+1320	+6.64013672	-9.74707031	-0.89648438	+37.50732422	+3.31787109	-44.45068359	+1432
+1457970713.01609990	+8.52099609	-6.56103516	-0.78222656	+59.01855469	-4.48242188	-60.31494141	+1820	+8.28369141	-5.84912109	-0.46582031	+4.02099609	-9.84375000	+15.62255859	+1324	+6.64013672	-9.75146484	-0.89648438	+37.48535156	+3.31787109	-44.42871094	+1432
+1457970713.02029990	+8.52099609	-6.56103516	-0.78222656	+59.01855469	-4.48242188	-60.31494141	+1820	+8.28369141	-5.84912109	-0.46582031	+4.02099609	-9.84375000	+15.64453125	+1324	+6.64013672	-9.75146484	-0.90087891	+37.48535156	+3.31787109	-44.42871094	+1432
+1457970713.02860000	+8.52099609	-6.56103516	-0.78222656	+59.01855469	-4.48242188	-60.31494141	+1820	+8.28369141	-5.84912109	-0.46582031	+3.99902344	-9.84375000	+15.64453125	+1324	+6.63574219	-9.75146484	-0.90087891	+37.46337891	+3.33984375	-44.40673828	+1432
+1457970713.03280000	+8.52099609	-6.56103516	-0.78222656	+59.01855469	-4.48242188	-60.29296875	+1816	+8.28369141	-5.84912109	-0.46582031	+3.99902344	-9.84375000	+15.66650391	+1324	+6.63574219	-9.75146484	-0.90087891	+37.44140625	+3.33984375	-44.40673828	+1428
+1457970713.03690000	+8.52099609	-6.56103516	-0.78222656	+59.01855469	-4.50439453	-60.29296875	+1816	+8.28369141	-5.84912109	-0.46582031	+3.99902344	-9.84375000	+15.66650391	+1324	+6.63574219	-9.75146484	-0.90087891	+37.44140625	+3.33984375	-44.38476563	+1428
+1457970713.04110000	+8.52099609	-6.56103516	-0.78222656	+59.04052734	-4.50439453	-60.29296875	+1816	+8.28369141	-5.84912109	-0.46582031	+3.99902344	-9.82177734	+15.66650391	+1324	+6.63574219	-9.75146484	-0.90087891	+37.44140625	+3.33984375	-44.38476563	+1428
+1457970713.04530000	+8.52099609	-6.56103516	-0.78222656	+59.04052734	-4.50439453	-60.29296875	+1816	+8.28369141	-5.84912109	-0.46582031	+3.99902344	-9.82177734	+15.68847656	+1324	+6.63574219	-9.75146484	-0.90527344	+37.41943359	+3.33984375	-44.38476563	+1428
+1457970713.04940010	+8.52099609	-6.56103516	-0.78222656	+59.04052734	-4.50439453	-60.29296875	+1816	+8.28369141	-5.84912109	-0.46582031	+3.97705078	-9.82177734	+15.71044922	+1324	+6.63574219	-9.75146484	-0.90087891	+37.41943359	+3.36181641	-44.38476563	+1424
+1457970713.05360010	+8.52099609	-6.56103516	-0.78222656	+59.04052734	-4.50439453	-60.29296875	+1816	+8.28369141	-5.84912109	-0.46582031	+3.97705078	-9.82177734	+15.71044922	+1324	+6.63574219	-9.75146484	-0.90087891	+37.41943359	+3.36181641	-44.38476563	+1424
+1457970713.06189990	+8.52099609	-6.56103516	-0.78222656	+59.04052734	-4.52636719	-60.27099609	+1816	+8.28369141	-5.84912109	-0.46582031	+3.97705078	-9.82177734	+15.73242188	+1324	+6.63574219	-9.75146484	-0.90087891	+37.44140625	+3.36181641	-44.38476563	+1424
+1457970713.06609990	+8.52099609	-6.56103516	-0.78222656	+59.04052734	-4.52636719	-60.27099609	+1816	+8.28369141	-5.84912109	-0.46582031	+3.97705078	-9.82177734	+15.75439453	+1324	+6.63574219	-9.74707031	-0.90087891	+37.44140625	+3.36181641	-44.38476563	+1420
+1457970713.07030010	+8.52099609	-6.56103516	-0.78222656	+59.04052734	-4.52636719	-60.27099609	+1816	+8.28369141	-5.84912109	-0.46582031	+3.97705078	-9.79980469	+15.77636719	+1324	+6.64013672	-9.74707031	-0.90087891	+37.44140625	+3.36181641	-44.38476563	+1420
+1457970713.07439990	+8.52099609	-6.56103516	-0.78222656	+59.06250000	-4.54833984	-60.27099609	+1816	+8.28369141	-5.84912109	-0.46582031	+3.97705078	-9.79980469	+15.79833984	+1324	+6.64013672	-9.74707031	-0.90087891	+37.44140625	+3.36181641	-44.38476563	+1420
+1457970713.07859990	+8.52099609	-6.56103516	-0.78222656	+59.06250000	-4.54833984	-60.27099609	+1816	+8.28369141	-5.84912109	-0.46582031	+3.95507813	-9.79980469	+15.82031250	+1324	+6.64013672	-9.74707031	-0.90087891	+37.44140625	+3.36181641	-44.38476563	+1420
+1457970713.08279990	+8.52099609	-6.56103516	-0.78222656	+59.06250000	-4.54833984	-60.27099609	+1816	+8.28369141	-5.84912109	-0.46582031	+3.95507813	-9.79980469	+15.82031250	+1320	+6.64013672	-9.74707031	-0.90087891	+37.44140625	+3.36181641	-44.38476563	+1420
+1457970713.09110000	+8.52099609	-6.56103516	-0.78222656	+59.06250000	-4.57031250	-60.24902344	+1816	+8.28369141	-5.84472656	-0.46582031	+3.95507813	-9.77783203	+15.86425781	+1320	+6.64013672	-9.74707031	-0.89648438	+37.46337891	+3.36181641	-44.40673828	+1420
+1457970713.09530000	+8.52099609	-6.56103516	-0.78222656	+59.06250000	-4.57031250	-60.24902344	+1816	+8.28369141	-5.84472656	-0.46582031	+3.95507813	-9.77783203	+15.88623047	+1320	+6.64013672	-9.74707031	-0.89648438	+37.46337891	+3.36181641	-44.40673828	+1420
+1457970713.09940000	+8.52099609	-6.56103516	-0.78222656	+59.06250000	-4.57031250	-60.24902344	+1816	+8.28369141	-5.84472656	-0.46582031	+3.95507813	-9.77783203	+15.88623047	+1320	+6.64013672	-9.74707031	-0.89648438	+37.46337891	+3.36181641	-44.38476563	+1420
+1457970713.10360000	+8.52099609	-6.56103516	-0.78222656	+59.08447266	-4.57031250	-60.24902344	+1816	+8.28369141	-5.84472656	-0.46582031	+3.95507813	-9.77783203	+15.90820313	+1320	+6.64013672	-9.74707031	-0.89648438	+37.44140625	+3.38378906	-44.38476563	+1420
+1457970713.10770010	+8.52099609	-6.56103516	-0.78222656	+59.08447266	-4.57031250	-60.24902344	+1812	+8.28369141	-5.84472656	-0.46582031	+3.93310547	-9.75585938	+15.90820313	+1320	+6.64013672	-9.74707031	-0.89648438	+37.44140625	+3.38378906	-44.38476563	+1420
+1457970713.11190010	+8.52099609	-6.56103516	-0.78222656	+59.08447266	-4.59228516	-60.22705078	+1812	+8.28369141	-5.84472656	-0.46582031	+3.93310547	-9.75585938	+15.93017578	+1320	+6.64013672	-9.74707031	-0.90087891	+37.44140625	+3.38378906	-44.38476563	+1420
+1457970713.11610010	+8.52099609	-6.56103516	-0.78222656	+59.08447266	-4.59228516	-60.22705078	+1812	+8.28369141	-5.84472656	-0.46582031	+3.93310547	-9.75585938	+15.93017578	+1320	+6.64013672	-9.74707031	-0.90087891	+37.44140625	+3.38378906	-44.38476563	+1420
+1457970713.12019990	+8.52099609	-6.55664063	-0.78222656	+59.08447266	-4.59228516	-60.22705078	+1812	+8.28369141	-5.84472656	-0.46582031	+3.93310547	-9.73388672	+15.95214844	+1320	+6.64013672	-9.74707031	-0.90087891	+37.41943359	+3.38378906	-44.36279297	+1420
+1457970713.12439990	+8.52099609	-6.55664063	-0.78222656	+59.08447266	-4.59228516	-60.20507813	+1812	+8.28369141	-5.84472656	-0.46582031	+3.93310547	-9.73388672	+15.95214844	+1320	+6.64013672	-9.74707031	-0.90087891	+37.41943359	+3.38378906	-44.36279297	+1420
+1457970713.12859990	+8.52099609	-6.55664063	-0.78222656	+59.08447266	-4.59228516	-60.20507813	+1812	+8.28369141	-5.84472656	-0.46582031	+3.93310547	-9.73388672	+15.95214844	+1320	+6.63574219	-9.74707031	-0.90087891	+37.39746094	+3.38378906	-44.34082031	+1416
+1457970713.13270000	+8.52099609	-6.55664063	-0.78222656	+59.08447266	-4.59228516	-60.20507813	+1812	+8.28369141	-5.84472656	-0.46582031	+3.93310547	-9.71191406	+15.97412109	+1320	+6.63574219	-9.74707031	-0.90527344	+37.39746094	+3.38378906	-44.34082031	+1416
+1457970713.13689990	+8.52099609	-6.55664063	-0.78222656	+59.10644531	-4.59228516	-60.20507813	+1812	+8.28369141	-5.84472656	-0.46582031	+3.93310547	-9.71191406	+15.97412109	+1320	+6.63574219	-9.74707031	-0.90527344	+37.37548828	+3.38378906	-44.34082031	+1416
+1457970713.14109990	+8.52099609	-6.55664063	-0.78222656	+59.10644531	-4.61425781	-60.20507813	+1812	+8.28369141	-5.84472656	-0.46582031	+3.91113281	-9.71191406	+15.97412109	+1320	+6.63574219	-9.74707031	-0.90527344	+37.37548828	+3.38378906	-44.31884766	+1416
+1457970713.14520000	+8.52099609	-6.55664063	-0.78222656	+59.10644531	-4.61425781	-60.18310547	+1812	+8.28369141	-5.84472656	-0.46582031	+3.91113281	-9.71191406	+15.99609375	+1320	+6.63134766	-9.75146484	-0.90527344	+37.35351563	+3.38378906	-44.31884766	+1416
+1457970713.15360000	+8.52099609	-6.55664063	-0.78222656	+59.10644531	-4.61425781	-60.18310547	+1808	+8.28369141	-5.84472656	-0.46582031	+3.91113281	-9.68994141	+15.99609375	+1320	+6.63134766	-9.75146484	-0.90527344	+37.35351563	+3.40576172	-44.29687500	+1416
+1457970713.15770010	+8.52099609	-6.55664063	-0.78222656	+59.10644531	-4.61425781	-60.18310547	+1808	+8.28369141	-5.84472656	-0.46582031	+3.91113281	-9.68994141	+16.01806641	+1320	+6.63134766	-9.75146484	-0.90966797	+37.33154297	+3.40576172	-44.29687500	+1416
+1457970713.16190000	+8.52099609	-6.55664063	-0.78222656	+59.10644531	-4.61425781	-60.18310547	+1808	+8.28369141	-5.84472656	-0.46582031	+3.91113281	-9.68994141	+16.01806641	+1320	+6.63134766	-9.75146484	-0.90966797	+37.33154297	+3.40576172	-44.29687500	+1416
+1457970713.16610000	+8.52099609	-6.55664063	-0.78222656	+59.10644531	-4.63623047	-60.18310547	+1808	+8.28369141	-5.84472656	-0.46582031	+3.91113281	-9.68994141	+16.01806641	+1320	+6.62695313	-9.75146484	-0.90966797	+37.33154297	+3.40576172	-44.29687500	+1416
+1457970713.17020010	+8.52099609	-6.55664063	-0.78222656	+59.10644531	-4.63623047	-60.16113281	+1808	+8.28369141	-5.84472656	-0.46582031	+3.91113281	-9.68994141	+16.01806641	+1320	+6.62695313	-9.75146484	-0.90966797	+37.33154297	+3.40576172	-44.29687500	+1412
+1457970713.17440010	+8.52099609	-6.55664063	-0.78222656	+59.10644531	-4.63623047	-60.16113281	+1808	+8.28369141	-5.84472656	-0.46582031	+3.91113281	-9.68994141	+16.04003906	+1320	+6.62695313	-9.75146484	-0.90966797	+37.33154297	+3.40576172	-44.29687500	+1412
+1457970713.17860010	+8.52099609	-6.55664063	-0.78222656	+59.10644531	-4.63623047	-60.16113281	+1808	+8.28369141	-5.84472656	-0.46582031	+3.91113281	-9.68994141	+16.04003906	+1320	+6.63134766	-9.75146484	-0.90527344	+37.33154297	+3.40576172	-44.29687500	+1412
+1457970713.18269990	+8.52099609	-6.55664063	-0.78222656	+59.10644531	-4.65820313	-60.16113281	+1808	+8.28369141	-5.84472656	-0.46582031	+3.88916016	-9.68994141	+16.04003906	+1320	+6.63134766	-9.75146484	-0.90527344	+37.33154297	+3.40576172	-44.29687500	+1412
+1457970713.18689990	+8.52099609	-6.55664063	-0.78222656	+59.10644531	-4.65820313	-60.16113281	+1808	+8.28369141	-5.84472656	-0.46582031	+3.88916016	-9.68994141	+16.06201172	+1324	+6.63134766	-9.75146484	-0.90527344	+37.33154297	+3.40576172	-44.29687500	+1412
+1457970713.19100000	+8.52099609	-6.55664063	-0.78222656	+59.10644531	-4.65820313	-60.16113281	+1808	+8.28369141	-5.84472656	-0.46142578	+3.88916016	-9.68994141	+16.06201172	+1324	+6.63134766	-9.74707031	-0.90527344	+37.33154297	+3.40576172	-44.29687500	+1412
+1457970713.19520000	+8.52099609	-6.55664063	-0.78222656	+59.10644531	-4.65820313	-60.16113281	+1808	+8.28369141	-5.84472656	-0.46142578	+3.88916016	-9.71191406	+16.06201172	+1324	+6.63134766	-9.74707031	-0.90527344	+37.33154297	+3.40576172	-44.29687500	+1412
+1457970713.19939990	+8.52099609	-6.55664063	-0.78222656	+59.10644531	-4.65820313	-60.16113281	+1808	+8.28369141	-5.84472656	-0.46142578	+3.88916016	-9.71191406	+16.08398438	+1324	+6.63134766	-9.74707031	-0.90527344	+37.33154297	+3.40576172	-44.29687500	+1412
+1457970713.20350000	+8.52099609	-6.55664063	-0.78222656	+59.10644531	-4.68017578	-60.16113281	+1808	+8.28369141	-5.84472656	-0.46142578	+3.88916016	-9.71191406	+16.08398438	+1324	+6.63134766	-9.74707031	-0.90527344	+37.33154297	+3.40576172	-44.29687500	+1412
+1457970713.20770000	+8.52099609	-6.55664063	-0.78222656	+59.10644531	-4.68017578	-60.16113281	+1808	+8.28369141	-5.84472656	-0.46142578	+3.88916016	-9.71191406	+16.08398438	+1324	+6.63134766	-9.74707031	-0.90527344	+37.33154297	+3.40576172	-44.31884766	+1412
+1457970713.21190000	+8.52099609	-6.55664063	-0.78222656	+59.10644531	-4.68017578	-60.13916016	+1808	+8.28808594	-5.84472656	-0.46142578	+3.88916016	-9.71191406	+16.08398438	+1324	+6.63134766	-9.74707031	-0.90527344	+37.35351563	+3.40576172	-44.31884766	+1412
+1457970713.21600010	+8.52099609	-6.55664063	-0.78222656	+59.12841797	-4.68017578	-60.13916016	+1808	+8.28808594	-5.84472656	-0.46142578	+3.88916016	-9.71191406	+16.10595703	+1324	+6.63134766	-9.74707031	-0.90527344	+37.35351563	+3.40576172	-44.31884766	+1412
+1457970713.22020010	+8.52099609	-6.55664063	-0.78222656	+59.12841797	-4.68017578	-60.13916016	+1808	+8.28808594	-5.84472656	-0.46142578	+3.88916016	-9.71191406	+16.10595703	+1324	+6.63134766	-9.74707031	-0.90527344	+37.35351563	+3.40576172	-44.31884766	+1412
+1457970713.22440000	+8.52099609	-6.55664063	-0.78222656	+59.12841797	-4.70214844	-60.13916016	+1808	+8.28808594	-5.84472656	-0.46142578	+3.88916016	-9.71191406	+16.10595703	+1324	+6.63134766	-9.74707031	-0.90527344	+37.35351563	+3.40576172	-44.31884766	+1408
+1457970713.22849990	+8.52099609	-6.55664063	-0.78222656	+59.12841797	-4.70214844	-60.13916016	+1808	+8.28808594	-5.84472656	-0.46142578	+3.88916016	-9.71191406	+16.10595703	+1324	+6.63134766	-9.74707031	-0.90527344	+37.33154297	+3.40576172	-44.31884766	+1408
+1457970713.23270010	+8.52099609	-6.55664063	-0.78222656	+59.12841797	-4.70214844	-60.13916016	+1808	+8.28808594	-5.84472656	-0.46142578	+3.88916016	-9.71191406	+16.10595703	+1324	+6.63134766	-9.74707031	-0.90527344	+37.33154297	+3.40576172	-44.31884766	+1408
+1457970713.23690010	+8.52099609	-6.55664063	-0.78222656	+59.12841797	-4.70214844	-60.13916016	+1808	+8.28808594	-5.84472656	-0.46142578	+3.88916016	-9.71191406	+16.10595703	+1324	+6.63134766	-9.74707031	-0.90527344	+37.33154297	+3.40576172	-44.31884766	+1408
+1457970713.24099990	+8.52099609	-6.55664063	-0.78222656	+59.12841797	-4.70214844	-60.13916016	+1808	+8.28808594	-5.84472656	-0.46142578	+3.88916016	-9.71191406	+16.10595703	+1324	+6.63134766	-9.74707031	-0.90527344	+37.33154297	+3.40576172	-44.31884766	+1408
+1457970713.24939990	+8.52099609	-6.55664063	-0.78222656	+59.12841797	-4.70214844	-60.13916016	+1808	+8.28808594	-5.84472656	-0.46142578	+3.86718750	-9.68994141	+16.10595703	+1320	+6.63134766	-9.74707031	-0.90527344	+37.33154297	+3.40576172	-44.29687500	+1408
+1457970713.25350000	+8.52099609	-6.55664063	-0.78222656	+59.12841797	-4.70214844	-60.13916016	+1808	+8.28369141	-5.84472656	-0.46142578	+3.86718750	-9.68994141	+16.10595703	+1320	+6.63134766	-9.74707031	-0.90527344	+37.30957031	+3.40576172	-44.29687500	+1408
+1457970713.25770000	+8.52099609	-6.55664063	-0.78222656	+59.12841797	-4.70214844	-60.13916016	+1808	+8.28369141	-5.84472656	-0.46142578	+3.86718750	-9.68994141	+16.10595703	+1320	+6.63134766	-9.74707031	-0.90527344	+37.30957031	+3.40576172	-44.29687500	+1408
+1457970713.26180010	+8.52099609	-6.55664063	-0.78222656	+59.12841797	-4.70214844	-60.13916016	+1808	+8.28369141	-5.84472656	-0.46142578	+3.86718750	-9.68994141	+16.10595703	+1320	+6.63134766	-9.74707031	-0.90527344	+37.30957031	+3.40576172	-44.29687500	+1408
+1457970713.26600000	+8.52099609	-6.55664063	-0.78222656	+59.12841797	-4.70214844	-60.13916016	+1808	+8.28369141	-5.84472656	-0.46142578	+3.86718750	-9.68994141	+16.10595703	+1320	+6.62695313	-9.74707031	-0.90527344	+37.30957031	+3.40576172	-44.29687500	+1408
+1457970713.27020000	+8.52099609	-6.55664063	-0.78222656	+59.12841797	-4.70214844	-60.13916016	+1808	+8.28369141	-5.84472656	-0.46142578	+3.86718750	-9.68994141	+16.10595703	+1320	+6.62695313	-9.75146484	-0.90527344	+37.28759766	+3.40576172	-44.29687500	+1408
+1457970713.27430010	+8.52099609	-6.55664063	-0.78222656	+59.12841797	-4.70214844	-60.13916016	+1808	+8.28369141	-5.84472656	-0.46142578	+3.86718750	-9.68994141	+16.10595703	+1320	+6.62695313	-9.75146484	-0.90527344	+37.28759766	+3.40576172	-44.29687500	+1408
+1457970713.27850010	+8.52099609	-6.55664063	-0.78222656	+59.12841797	-4.70214844	-60.13916016	+1808	+8.28369141	-5.84472656	-0.46142578	+3.86718750	-9.68994141	+16.10595703	+1320	+6.62695313	-9.75146484	-0.90527344	+37.28759766	+3.40576172	-44.29687500	+1408
+1457970713.28270010	+8.52099609	-6.55664063	-0.78222656	+59.12841797	-4.70214844	-60.13916016	+1808	+8.28369141	-5.84472656	-0.46142578	+3.86718750	-9.68994141	+16.12792969	+1320	+6.62695313	-9.75146484	-0.90527344	+37.28759766	+3.42773438	-44.29687500	+1408
+1457970713.28679990	+8.52099609	-6.55664063	-0.78222656	+59.12841797	-4.70214844	-60.11718750	+1808	+8.28369141	-5.84472656	-0.46142578	+3.86718750	-9.68994141	+16.12792969	+1320	+6.62695313	-9.75146484	-0.90527344	+37.28759766	+3.42773438	-44.29687500	+1408
+1457970713.29099990	+8.52099609	-6.55664063	-0.78222656	+59.12841797	-4.70214844	-60.11718750	+1808	+8.28369141	-5.84472656	-0.46142578	+3.86718750	-9.68994141	+16.12792969	+1320	+6.62695313	-9.74707031	-0.90527344	+37.28759766	+3.42773438	-44.29687500	+1408
+1457970713.29520010	+8.52099609	-6.55664063	-0.78222656	+59.12841797	-4.70214844	-60.11718750	+1808	+8.28369141	-5.84472656	-0.46142578	+3.86718750	-9.68994141	+16.12792969	+1320	+6.62695313	-9.74707031	-0.90527344	+37.28759766	+3.42773438	-44.29687500	+1408
+1457970713.29930000	+8.52099609	-6.55664063	-0.78222656	+59.12841797	-4.70214844	-60.11718750	+1808	+8.28369141	-5.84472656	-0.46142578	+3.86718750	-9.68994141	+16.12792969	+1320	+6.62695313	-9.74707031	-0.90527344	+37.28759766	+3.42773438	-44.29687500	+1408
+1457970713.30769990	+8.52099609	-6.55664063	-0.78222656	+59.12841797	-4.70214844	-60.11718750	+1808	+8.28808594	-5.84472656	-0.46142578	+3.86718750	-9.68994141	+16.12792969	+1320	+6.62695313	-9.74707031	-0.90527344	+37.28759766	+3.42773438	-44.29687500	+1408
+1457970713.31180000	+8.52099609	-6.55664063	-0.78222656	+59.12841797	-4.70214844	-60.11718750	+1808	+8.28808594	-5.84472656	-0.46142578	+3.86718750	-9.68994141	+16.12792969	+1320	+6.62695313	-9.74707031	-0.90527344	+37.28759766	+3.42773438	-44.31884766	+1408
+1457970713.31600000	+8.52099609	-6.55664063	-0.78662109	+59.12841797	-4.70214844	-60.11718750	+1808	+8.28808594	-5.84472656	-0.46142578	+3.86718750	-9.68994141	+16.12792969	+1320	+6.63134766	-9.74707031	-0.90527344	+37.30957031	+3.42773438	-44.31884766	+1408
+1457970713.32020000	+8.52099609	-6.55664063	-0.78662109	+59.12841797	-4.70214844	-60.09521484	+1808	+8.28808594	-5.84472656	-0.46142578	+3.86718750	-9.68994141	+16.14990234	+1320	+6.63134766	-9.74707031	-0.90527344	+37.30957031	+3.42773438	-44.31884766	+1408
+1457970713.32430010	+8.52099609	-6.55664063	-0.78662109	+59.12841797	-4.70214844	-60.09521484	+1808	+8.28808594	-5.84472656	-0.46142578	+3.86718750	-9.66796875	+16.14990234	+1320	+6.63134766	-9.74707031	-0.90527344	+37.30957031	+3.42773438	-44.31884766	+1408
+1457970713.32850000	+8.52099609	-6.55664063	-0.78662109	+59.15039063	-4.70214844	-60.09521484	+1808	+8.28808594	-5.84472656	-0.46142578	+3.84521484	-9.66796875	+16.14990234	+1320	+6.63134766	-9.74707031	-0.90527344	+37.30957031	+3.42773438	-44.31884766	+1408
+1457970713.33270000	+8.52099609	-6.55664063	-0.78662109	+59.15039063	-4.70214844	-60.09521484	+1808	+8.28369141	-5.84472656	-0.46142578	+3.84521484	-9.66796875	+16.14990234	+1320	+6.63134766	-9.74707031	-0.90087891	+37.30957031	+3.44970703	-44.31884766	+1408
+1457970713.33680010	+8.52099609	-6.55664063	-0.78662109	+59.15039063	-4.70214844	-60.09521484	+1808	+8.28369141	-5.84472656	-0.46142578	+3.84521484	-9.66796875	+16.14990234	+1320	+6.63134766	-9.74707031	-0.90087891	+37.30957031	+3.44970703	-44.31884766	+1408
+1457970713.34100010	+8.52099609	-6.55664063	-0.78662109	+59.15039063	-4.70214844	-60.07324219	+1808	+8.28369141	-5.84472656	-0.46142578	+3.84521484	-9.66796875	+16.17187500	+1320	+6.63134766	-9.74707031	-0.90087891	+37.30957031	+3.44970703	-44.31884766	+1408
+1457970713.34509990	+8.52099609	-6.55664063	-0.78662109	+59.15039063	-4.70214844	-60.07324219	+1808	+8.28369141	-5.84472656	-0.46142578	+3.84521484	-9.66796875	+16.17187500	+1320	+6.63134766	-9.74707031	-0.90087891	+37.30957031	+3.44970703	-44.31884766	+1408
+1457970713.34929990	+8.52099609	-6.55664063	-0.78662109	+59.15039063	-4.70214844	-60.07324219	+1808	+8.28369141	-5.84472656	-0.46142578	+3.84521484	-9.64599609	+16.17187500	+1320	+6.63134766	-9.74707031	-0.90087891	+37.30957031	+3.44970703	-44.31884766	+1408
+1457970713.35349990	+8.52099609	-6.55664063	-0.78662109	+59.15039063	-4.70214844	-60.05126953	+1808	+8.28369141	-5.84472656	-0.46582031	+3.84521484	-9.64599609	+16.17187500	+1320	+6.63134766	-9.74707031	-0.90087891	+37.30957031	+3.47167969	-44.31884766	+1408
+1457970713.35760000	+8.52099609	-6.55664063	-0.78662109	+59.15039063	-4.70214844	-60.05126953	+1808	+8.28369141	-5.84472656	-0.46582031	+3.84521484	-9.62402344	+16.17187500	+1320	+6.63134766	-9.74707031	-0.90087891	+37.30957031	+3.47167969	-44.31884766	+1408
+1457970713.36180000	+8.52099609	-6.55664063	-0.78662109	+59.15039063	-4.68017578	-60.05126953	+1808	+8.28369141	-5.84912109	-0.46582031	+3.84521484	-9.62402344	+16.19384766	+1320	+6.63134766	-9.74707031	-0.90527344	+37.30957031	+3.49365234	-44.31884766	+1408
+1457970713.36599990	+8.52099609	-6.56103516	-0.79101563	+59.15039063	-4.68017578	-60.02929688	+1808	+8.28369141	-5.84912109	-0.46582031	+3.84521484	-9.60205078	+16.19384766	+1320	+6.63134766	-9.75146484	-0.90527344	+37.28759766	+3.49365234	-44.31884766	+1408
+1457970713.37010000	+8.52099609	-6.56103516	-0.79101563	+59.15039063	-4.65820313	-60.02929688	+1808	+8.28369141	-5.84912109	-0.46582031	+3.84521484	-9.60205078	+16.17187500	+1320	+6.63134766	-9.75146484	-0.90527344	+37.28759766	+3.51562500	-44.29687500	+1408
+1457970713.37430000	+8.52099609	-6.56103516	-0.79101563	+59.15039063	-4.63623047	-60.00732422	+1808	+8.28369141	-5.84912109	-0.46582031	+3.84521484	-9.58007813	+16.17187500	+1320	+6.62695313	-9.75146484	-0.90527344	+37.26562500	+3.53759766	-44.29687500	+1408
+1457970713.38260010	+8.52099609	-6.56103516	-0.79541016	+59.15039063	-4.57031250	-59.96337891	+1808	+8.28369141	-5.84912109	-0.47021484	+3.84521484	-9.53613281	+16.17187500	+1320	+6.62255859	-9.75585938	-0.90966797	+37.19970703	+3.60351563	-44.25292969	+1408
+1457970713.38680010	+8.52099609	-6.56542969	-0.79980469	+59.12841797	-4.50439453	-59.94140625	+1808	+8.28808594	-5.84912109	-0.47021484	+3.84521484	-9.51416016	+16.14990234	+1320	+6.62255859	-9.76025391	-0.90966797	+37.15576172	+3.66943359	-44.23095703	+1408
+1457970713.39100000	+8.52099609	-6.56982422	-0.80419922	+59.10644531	-4.43847656	-59.89746094	+1808	+8.28808594	-5.85351563	-0.47460938	+3.82324219	-9.47021484	+16.14990234	+1320	+6.61816406	-9.76025391	-0.91406250	+37.08984375	+3.71337891	-44.20898438	+1408
+1457970713.39510010	+8.52539063	-6.56982422	-0.80859375	+59.08447266	-4.37255859	-59.85351563	+1812	+8.28808594	-5.85351563	-0.47460938	+3.82324219	-9.44824219	+16.12792969	+1320	+6.61816406	-9.76464844	-0.91406250	+37.04589844	+3.77929688	-44.18701172	+1408
+1457970713.39930010	+8.52539063	-6.57861328	-0.81738281	+59.04052734	-4.19677734	-59.74365234	+1812	+8.28808594	-5.85791016	-0.48339844	+3.82324219	-9.36035156	+16.08398438	+1324	+6.61376953	-9.76904297	-0.91845703	+36.95800781	+3.91113281	-44.16503906	+1408
+1457970713.40350010	+8.52978516	-6.58740234	-0.83056641	+58.97460938	-4.02099609	-59.63378906	+1816	+8.29248047	-5.85791016	-0.48779297	+3.80126953	-9.27246094	+16.04003906	+1324	+6.61376953	-9.77343750	-0.91845703	+36.87011719	+4.04296875	-44.14306641	+1404
+1457970713.40759990	+8.53417969	-6.59179688	-0.83935547	+58.93066406	-3.86718750	-59.52392578	+1816	+8.29248047	-5.86230469	-0.49218750	+3.80126953	-9.18457031	+15.99609375	+1328	+6.61376953	-9.77783203	-0.91845703	+36.78222656	+4.15283203	-44.09912109	+1404
+1457970713.41179990	+8.53857422	-6.60498047	-0.85693359	+58.82080078	-3.60351563	-59.32617188	+1820	+8.29687500	-5.86669922	-0.50976563	+3.80126953	-8.96484375	+15.88623047	+1332	+6.61376953	-9.78222656	-0.91845703	+36.67236328	+4.32861328	-44.07714844	+1404
+1457970713.41590000	+8.54296875	-6.61376953	-0.87451172	+58.73291016	-3.40576172	-59.15039063	+1820	+8.30126953	-5.87109375	-0.52294922	+3.77929688	-8.76708984	+15.79833984	+1336	+6.61816406	-9.78662109	-0.91845703	+36.58447266	+4.48242188	-44.03320313	+1400
+1457970713.42010000	+8.54736328	-6.62255859	-0.88769531	+58.66699219	-3.22998047	-58.99658203	+1820	+8.30566406	-5.87548828	-0.53613281	+3.77929688	-8.59130859	+15.73242188	+1336	+6.62255859	-9.78662109	-0.91845703	+36.51855469	+4.63623047	-43.98925781	+1400
+1457970713.42430000	+8.55175781	-6.62695313	-0.90087891	+58.60107422	-3.03222656	-58.82080078	+1824	+8.31445313	-5.87988281	-0.55371094	+3.80126953	-8.34960938	+15.64453125	+1340	+6.63134766	-9.79101563	-0.91406250	+36.43066406	+4.81201172	-43.96728516	+1400
+1457970713.42840000	+8.55615234	-6.63574219	-0.91406250	+58.51318359	-2.85644531	-58.66699219	+1820	+8.31884766	-5.87988281	-0.56689453	+3.82324219	-8.15185547	+15.57861328	+1344	+6.63574219	-9.79101563	-0.91406250	+36.36474609	+4.98779297	-43.92333984	+1404
+1457970713.43260000	+8.56054688	-6.64013672	-0.92724609	+58.46923828	-2.68066406	-58.49121094	+1820	+8.32324219	-5.88427734	-0.58007813	+3.86718750	-7.97607422	+15.53466797	+1344	+6.64013672	-9.79101563	-0.91406250	+36.27685547	+5.14160156	-43.87939453	+1404
+1457970713.43680000	+8.56054688	-6.64453125	-0.94042969	+58.40332031	-2.50488281	-58.31542969	+1820	+8.32324219	-5.87988281	-0.59326172	+3.91113281	-7.82226563	+15.51269531	+1344	+6.64453125	-9.79101563	-0.91406250	+36.21093750	+5.29541016	-43.79150391	+1404
+1457970713.44090010	+8.56494141	-6.64892578	-0.95361328	+58.33740234	-2.32910156	-58.13964844	+1816	+8.32763672	-5.87988281	-0.60205078	+3.97705078	-7.66845703	+15.51269531	+1344	+6.64892578	-9.79101563	-0.91406250	+36.14501953	+5.44921875	-43.72558594	+1404
+1457970713.44510010	+8.56933594	-6.65332031	-0.96679688	+58.27148438	-2.13134766	-57.94189453	+1816	+8.33203125	-5.87988281	-0.61523438	+4.02099609	-7.53662109	+15.51269531	+1344	+6.65332031	-9.79101563	-0.91845703	+36.07910156	+5.58105469	-43.61572266	+1404
+1457970713.44930010	+8.56933594	-6.65771484	-0.98437500	+58.20556641	-1.93359375	-57.76611328	+1816	+8.33203125	-5.87988281	-0.61962891	+4.08691406	-7.44873047	+15.53466797	+1344	+6.65332031	-9.79101563	-0.92285156	+36.01318359	+5.71289063	-43.50585938	+1404
+1457970713.45339990	+8.57373047	-6.66210938	-0.99755859	+58.13964844	-1.71386719	-57.59033203	+1812	+8.33203125	-5.87548828	-0.62841797	+4.15283203	-7.33886719	+15.55664063	+1344	+6.65771484	-9.78662109	-0.93164063	+35.92529297	+5.84472656	-43.39599609	+1408
+1457970713.45760010	+8.57812500	-6.66210938	-1.01953125	+58.07373047	-1.49414063	-57.37060547	+1808	+8.33642578	-5.87109375	-0.63720703	+4.21875000	-7.22900391	+15.57861328	+1344	+6.65771484	-9.78662109	-0.94042969	+35.83740234	+5.99853516	-43.26416016	+1408
+1457970713.46180010	+8.58251953	-6.67089844	-1.03710938	+57.96386719	-1.23046875	-57.17285156	+1808	+8.33642578	-5.87109375	-0.64599609	+4.28466797	-7.16308594	+15.60058594	+1340	+6.65771484	-9.78662109	-0.95361328	+35.74951172	+6.13037109	-43.13232422	+1408
+1457970713.47009990	+8.59130859	-6.67089844	-1.07666016	+57.78808594	-0.70312500	-56.79931641	+1800	+8.34082031	-5.86230469	-0.66357422	+4.39453125	-7.00927734	+15.62255859	+1340	+6.65332031	-9.78662109	-0.97998047	+35.52978516	+6.41601563	-42.86865234	+1408
+1457970713.47429990	+8.59570313	-6.67968750	-1.10742188	+57.61230469	-0.37353516	-56.57958984	+1796	+8.34521484	-5.85791016	-0.67236328	+4.46044922	-6.94335938	+15.64453125	+1336	+6.64892578	-9.78662109	-0.99755859	+35.39794922	+6.56982422	-42.71484375	+1408
+1457970713.47840000	+8.60009766	-6.68408203	-1.12500000	+57.50244141	-0.08789063	-56.44775391	+1792	+8.34960938	-5.85791016	-0.68115234	+4.52636719	-6.85546875	+15.64453125	+1336	+6.64892578	-9.78222656	-1.01513672	+35.26611328	+6.72363281	-42.58300781	+1408
+1457970713.48260000	+8.60888672	-6.68408203	-1.16015625	+57.39257813	+0.17578125	-56.22802734	+1788	+8.35400391	-5.85351563	-0.69433594	+4.59228516	-6.76757813	+15.66650391	+1336	+6.64892578	-9.78222656	-1.03710938	+35.15625000	+6.85546875	-42.40722656	+1408
+1457970713.48680000	+8.61328125	-6.69287109	-1.18652344	+57.19482422	+0.50537109	-56.09619141	+1780	+8.35400391	-5.84912109	-0.70751953	+4.63623047	-6.67968750	+15.66650391	+1336	+6.64892578	-9.78222656	-1.06347656	+35.00244141	+7.05322266	-42.23144531	+1408
+1457970713.49090000	+8.62207031	-6.69287109	-1.20849609	+57.06298828	+0.81298828	-56.03027344	+1772	+8.36279297	-5.84472656	-0.72070313	+4.70214844	-6.61376953	+15.64453125	+1336	+6.64892578	-9.77783203	-1.08544922	+34.84863281	+7.20703125	-42.14355469	+1404
+1457970713.49510000	+8.63525391	-6.69726563	-1.24804688	+56.93115234	+1.09863281	-55.85449219	+1768	+8.36718750	-5.84033203	-0.73828125	+4.76806641	-6.50390625	+15.64453125	+1340	+6.65332031	-9.77783203	-1.11181641	+34.71679688	+7.38281250	-42.01171875	+1404
+1457970713.49920010	+8.64404297	-6.71044922	-1.28320313	+56.68945313	+1.45019531	-55.76660156	+1764	+8.37597656	-5.83593750	-0.76904297	+4.85595703	-6.37207031	+15.60058594	+1344	+6.65771484	-9.77343750	-1.14697266	+34.51904297	+7.62451172	-41.87988281	+1400
+1457970713.50340010	+8.65722656	-6.71044922	-1.30957031	+56.51367188	+1.75781250	-55.74462891	+1760	+8.38916016	-5.82714844	-0.79541016	+4.94384766	-6.26220703	+15.53466797	+1352	+6.66650391	-9.76904297	-1.17333984	+34.36523438	+7.82226563	-41.83593750	+1400
+1457970713.50760010	+8.67480469	-6.71484375	-1.35351563	+56.35986328	+2.02148438	-55.63476563	+1760	+8.40234375	-5.82275391	-0.83056641	+5.03173828	-6.13037109	+15.49072266	+1360	+6.67529297	-9.76464844	-1.20849609	+34.23339844	+7.99804688	-41.74804688	+1396
+1457970713.51169990	+8.68359375	-6.72802734	-1.39306641	+56.09619141	+2.35107422	-55.59082031	+1756	+8.42431641	-5.81396484	-0.89648438	+5.16357422	-5.91064453	+15.33691406	+1380	+6.68847656	-9.76464844	-1.25244141	+34.03564453	+8.26171875	-41.68212891	+1396
+1457970713.51589990	+8.70117188	-6.72802734	-1.42822266	+55.92041016	+2.63671875	-55.63476563	+1756	+8.44628906	-5.80517578	-0.94042969	+5.27343750	-5.84472656	+15.18310547	+1392	+6.70605469	-9.75146484	-1.28320313	+33.90380859	+8.41552734	-41.77001953	+1396
+1457970713.52010010	+8.72314453	-6.73242188	-1.47216797	+55.72265625	+2.90039063	-55.61279297	+1756	+8.46826172	-5.79638672	-0.98876953	+5.38330078	-5.75683594	+15.09521484	+1404	+6.72363281	-9.74707031	-1.32275391	+33.81591797	+8.56933594	-41.74804688	+1396
+1457970713.52420000	+8.74072266	-6.74121094	-1.51611328	+55.48095703	+3.18603516	-55.67871094	+1756	+8.49023438	-5.79638672	-1.05029297	+5.42724609	-5.66894531	+14.87548828	+1420	+6.74560547	-9.74267578	-1.35791016	+33.66210938	+8.76708984	-41.79199219	+1396
+1457970713.52839990	+8.75830078	-6.74121094	-1.55566406	+55.28320313	+3.44970703	-55.78857422	+1756	+8.51220703	-5.78759766	-1.08984375	+5.51513672	-5.71289063	+14.67773438	+1428	+6.76757813	-9.72949219	-1.38427734	+33.53027344	+8.92089844	-41.96777344	+1396
+1457970713.53259990	+8.78466797	-6.74560547	-1.60400391	+55.08544922	+3.66943359	-55.85449219	+1756	+8.53417969	-5.77880859	-1.14257813	+5.60302734	-5.69091797	+14.56787109	+1440	+6.79394531	-9.72070313	-1.42822266	+33.42041016	+9.05273438	-42.05566406	+1400
+1457970713.53670000	+8.80664063	-6.75439453	-1.65234375	+54.84375000	+3.93310547	-55.96435547	+1756	+8.55615234	-5.77880859	-1.19091797	+5.60302734	-5.69091797	+14.37011719	+1444	+6.82031250	-9.71630859	-1.46777344	+33.28857422	+9.20654297	-42.18750000	+1400
+1457970713.54090000	+8.83300781	-6.75439453	-1.70068359	+54.64599609	+4.15283203	-56.11816406	+1756	+8.58251953	-5.77001953	-1.23925781	+5.69091797	-5.75683594	+14.17236328	+1456	+6.84667969	-9.70312500	-1.50292969	+33.15673828	+9.33837891	-42.40722656	+1400
+1457970713.54920010	+8.88574219	-6.75439453	-1.80615234	+54.20654297	+4.52636719	-56.40380859	+1760	+8.63085938	-5.75683594	-1.34912109	+5.80078125	-5.80078125	+13.79882813	+1472	+6.90820313	-9.67675781	-1.59960938	+32.87109375	+9.55810547	-42.71484375	+1408
+1457970713.55340000	+8.91210938	-6.75000000	-1.85888672	+54.00878906	+4.72412109	-56.57958984	+1760	+8.65722656	-5.74365234	-1.40185547	+5.88867188	-5.84472656	+13.57910156	+1484	+6.93896484	-9.66357422	-1.63916016	+32.71728516	+9.66796875	-42.97851563	+1412
+1457970713.55760000	+8.94287109	-6.74560547	-1.91162109	+53.81103516	+4.87792969	-56.75537109	+1764	+8.68798828	-5.73486328	-1.45898438	+5.97656250	-5.91064453	+13.35937500	+1496	+6.96972656	-9.64599609	-1.69189453	+32.58544922	+9.75585938	-43.15429688	+1416
+1457970713.56170010	+8.96923828	-6.74560547	-1.96435547	+53.56933594	+5.05371094	-56.95312500	+1764	+8.71875000	-5.72607422	-1.51611328	+5.97656250	-5.97656250	+13.13964844	+1504	+7.00048828	-9.63281250	-1.74023438	+32.40966797	+9.86572266	-43.39599609	+1420
+1457970713.56590010	+9.00000000	-6.73681641	-2.02148438	+53.39355469	+5.25146484	-57.12890625	+1768	+8.74951172	-5.71289063	-1.57763672	+6.04248047	-6.02050781	+12.91992188	+1516	+7.03125000	-9.61523438	-1.78857422	+32.21191406	+9.99755859	-43.63769531	+1424
+1457970713.56999990	+9.03076172	-6.72802734	-2.07861328	+53.19580078	+5.40527344	-57.32666016	+1776	+8.78027344	-5.69970703	-1.63916016	+6.10839844	-6.08642578	+12.67822266	+1524	+7.05761719	-9.59765625	-1.84570313	+32.01416016	+10.08544922	-43.83544922	+1428
+1457970713.57419990	+9.06152344	-6.72363281	-2.14013672	+52.95410156	+5.58105469	-57.50244141	+1780	+8.81103516	-5.68652344	-1.70068359	+6.10839844	-6.10839844	+12.45849609	+1536	+7.08398438	-9.58007813	-1.90283203	+31.81640625	+10.19531250	-44.03320313	+1436
+1457970713.57839990	+9.09667969	-6.71044922	-2.20166016	+52.75634766	+5.75683594	-57.63427734	+1788	+8.84179688	-5.66894531	-1.76660156	+6.17431641	-6.10839844	+12.23876953	+1548	+7.11474609	-9.55810547	-1.95996094	+31.59667969	+10.32714844	-44.25292969	+1440
+1457970713.58250000	+9.12744141	-6.69726563	-2.26318359	+52.55859375	+5.91064453	-57.83203125	+1792	+8.87695313	-5.65136719	-1.82812500	+6.24023438	-6.17431641	+11.97509766	+1564	+7.14111328	-9.53613281	-2.02148438	+31.37695313	+10.43701172	-44.42871094	+1448
+1457970713.58670000	+9.15820313	-6.68408203	-2.32031250	+52.33886719	+6.08642578	-58.00781250	+1800	+8.91210938	-5.63378906	-1.89404297	+6.24023438	-6.19628906	+11.75537109	+1576	+7.16748047	-9.51416016	-2.08300781	+31.13525391	+10.54687500	-44.62646484	+1456
+1457970713.59089990	+9.19335938	-6.66210938	-2.38623047	+52.14111328	+6.28417969	-58.16162109	+1812	+8.94726563	-5.61181641	-1.95996094	+6.30615234	-6.17431641	+11.53564453	+1588	+7.18945313	-9.48779297	-2.14892578	+30.89355469	+10.70068359	-44.80224609	+1464
+1457970713.59500000	+9.22851563	-6.64453125	-2.44335938	+51.94335938	+6.48193359	-58.35937500	+1824	+8.98242188	-5.58544922	-2.02148438	+6.37207031	-6.21826172	+11.25000000	+1604	+7.21582031	-9.46142578	-2.21044922	+30.62988281	+10.83251953	-44.97802734	+1476
+1457970713.59920000	+9.26367188	-6.62695313	-2.50488281	+51.70166016	+6.65771484	-58.53515625	+1836	+9.01757813	-5.56347656	-2.08300781	+6.39404297	-6.24023438	+11.05224609	+1616	+7.24218750	-9.43505859	-2.26757813	+30.38818359	+10.96435547	-45.17578125	+1488
+1457970713.60340000	+9.29882813	-6.60058594	-2.57080078	+51.52587891	+6.87744141	-58.66699219	+1848	+9.05712891	-5.53271484	-2.15332031	+6.45996094	-6.19628906	+10.83251953	+1636	+7.26855469	-9.40429688	-2.33349609	+30.14648438	+11.11816406	-45.32958984	+1496
+1457970713.60750010	+9.33837891	-6.57421875	-2.62792969	+51.30615234	+7.05322266	-58.86474609	+1864	+9.09667969	-5.50195313	-2.21044922	+6.52587891	-6.24023438	+10.56884766	+1648	+7.29492188	-9.36914063	-2.39501953	+29.88281250	+11.25000000	-45.50537109	+1508
+1457970713.61590000	+9.41308594	-6.51708984	-2.75097656	+50.91064453	+7.44873047	-59.10644531	+1892	+9.17578125	-5.43603516	-2.33789063	+6.61376953	-6.21826172	+10.17333984	+1684	+7.35644531	-9.29443359	-2.51367188	+29.39941406	+11.49169922	-45.83496094	+1540
+1457970713.61999990	+9.45263672	-6.48632813	-2.80371094	+50.69091797	+7.62451172	-59.32617188	+1908	+9.21533203	-5.40087891	-2.39501953	+6.70166016	-6.28417969	+9.93164063	+1700	+7.38720703	-9.25488281	-2.57080078	+29.15771484	+11.60156250	-46.01074219	+1552
+1457970713.62420010	+9.49218750	-6.45556641	-2.86083984	+50.47119141	+7.80029297	-59.47998047	+1924	+9.25927734	-5.36132813	-2.45214844	+6.72363281	-6.32812500	+9.73388672	+1716	+7.42236328	-9.21093750	-2.62792969	+28.93798828	+11.68945313	-46.20849609	+1568
+1457970713.62840010	+9.53613281	-6.42041016	-2.92236328	+50.29541016	+7.99804688	-59.58984375	+1940	+9.29882813	-5.31738281	-2.51367188	+6.81152344	-6.32812500	+9.53613281	+1732	+7.46191406	-9.16259766	-2.68505859	+28.74023438	+11.77734375	-46.36230469	+1584
+1457970713.63249990	+9.58007813	-6.38085938	-2.97070313	+50.07568359	+8.17382813	-59.80957031	+1956	+9.34716797	-5.27783203	-2.56201172	+6.87744141	-6.43798828	+9.31640625	+1748	+7.49707031	-9.11425781	-2.72900391	+28.52050781	+11.84326172	-46.60400391	+1596
+1457970713.63669990	+9.62402344	-6.34570313	-3.02343750	+49.85595703	+8.30566406	-59.94140625	+1968	+9.39111328	-5.23388672	-2.61914063	+6.92138672	-6.48193359	+9.11865234	+1764	+7.54101563	-9.06591797	-2.77734375	+28.30078125	+11.86523438	-46.82373047	+1612
+1457970713.64089990	+9.67236328	-6.30615234	-3.08496094	+49.68017578	+8.48144531	-60.05126953	+1984	+9.43505859	-5.18554688	-2.67626953	+7.00927734	-6.50390625	+8.94287109	+1780	+7.58935547	-9.00878906	-2.82568359	+28.14697266	+11.90917969	-46.99951172	+1628
+1457970713.64500000	+9.72070313	-6.26220703	-3.12890625	+49.48242188	+8.61328125	-60.24902344	+1996	+9.48339844	-5.13281250	-2.72460938	+7.09716797	-6.61376953	+8.72314453	+1796	+7.63769531	-8.95166016	-2.86962891	+27.97119141	+11.88720703	-47.21923828	+1644
+1457970713.64920000	+9.76464844	-6.21826172	-3.17724609	+49.24072266	+8.74511719	-60.38085938	+2008	+9.53173828	-5.08447266	-2.77294922	+7.16308594	-6.70166016	+8.52539063	+1808	+7.68164063	-8.89892578	-2.90917969	+27.75146484	+11.86523438	-47.43896484	+1656
+1457970713.65330000	+9.81738281	-6.16992188	-3.22998047	+49.06494141	+8.85498047	-60.46875000	+2020	+9.58007813	-5.02734375	-2.82568359	+7.25097656	-6.74560547	+8.32763672	+1824	+7.73437500	-8.83300781	-2.95751953	+27.61962891	+11.84326172	-47.59277344	+1672
+1457970713.65750000	+9.87011719	-6.12158203	-3.26953125	+48.86718750	+8.96484375	-60.68847656	+2028	+9.62841797	-4.97021484	-2.86523438	+7.36083984	-6.89941406	+8.06396484	+1836	+7.78710938	-8.76708984	-2.99267578	+27.46582031	+11.77734375	-47.83447266	+1684
+1457970713.66580010	+9.97558594	-6.02490234	-3.36181641	+48.44970703	+9.14062500	-60.93017578	+2044	+9.72949219	-4.85156250	-2.95751953	+7.64648438	-7.07519531	+7.64648438	+1860	+7.89257813	-8.63525391	-3.06738281	+27.11425781	+11.64550781	-48.22998047	+1708
+1457970713.67000010	+10.02832031	-5.97216797	-3.39257813	+48.25195313	+9.20654297	-61.12792969	+2048	+9.78222656	-4.79003906	-2.99707031	+7.82226563	-7.20703125	+7.38281250	+1868	+7.94970703	-8.56933594	-3.09814453	+26.93847656	+11.53564453	-48.42773438	+1716
+1457970713.67420010	+10.08105469	-5.91943359	-3.43212891	+48.01025391	+9.27246094	-61.25976563	+2052	+9.83496094	-4.71972656	-3.04101563	+8.02001953	-7.31689453	+7.16308594	+1880	+8.00244141	-8.50341797	-3.13330078	+26.69677734	+11.44775391	-48.60351563	+1724
+1457970713.67829990	+10.13818359	-5.86230469	-3.47607422	+47.81250000	+9.36035156	-61.34765625	+2060	+9.88769531	-4.65380859	-3.08496094	+8.23974609	-7.38281250	+6.94335938	+1892	+8.05517578	-8.43310547	-3.17285156	+26.54296875	+11.38183594	-48.69140625	+1736
+1457970713.68249990	+10.19531250	-5.80517578	-3.50683594	+47.59277344	+9.38232422	-61.52343750	+2060	+9.94482422	-4.58349609	-3.11572266	+8.50341797	-7.51464844	+6.63574219	+1896	+8.11230469	-8.35839844	-3.20361328	+26.38916016	+11.27197266	-48.84521484	+1744
+1457970713.68670010	+10.25244141	-5.74804688	-3.54199219	+47.37304688	+9.42626953	-61.65527344	+2064	+9.99755859	-4.50878906	-3.15527344	+8.81103516	-7.62451172	+6.43798828	+1904	+8.16064453	-8.29248047	-3.23437500	+26.12548828	+11.18408203	-48.97705078	+1752
+1457970713.69080000	+10.30957031	-5.68652344	-3.57714844	+47.17529297	+9.49218750	-61.76513672	+2072	+10.05029297	-4.43847656	-3.19482422	+9.14062500	-7.69042969	+6.19628906	+1912	+8.21337891	-8.21777344	-3.27392578	+25.94970703	+11.14013672	-49.02099609	+1764
+1457970713.69499990	+10.37109375	-5.62500000	-3.59912109	+46.97753906	+9.49218750	-61.98486328	+2072	+10.10742188	-4.36376953	-3.22119141	+9.49218750	-7.82226563	+5.88867188	+1920	+8.27050781	-8.14306641	-3.30468750	+25.75195313	+11.03027344	-49.13085938	+1772
+1457970713.69919990	+10.42822266	-5.56347656	-3.62988281	+46.75781250	+9.53613281	-62.11669922	+2076	+10.16015625	-4.28466797	-3.25634766	+9.88769531	-7.91015625	+5.66894531	+1924	+8.31884766	-8.07714844	-3.33544922	+25.46630859	+10.98632813	-49.21875000	+1780
+1457970713.70330000	+10.48535156	-5.49755859	-3.66064453	+46.56005859	+9.58007813	-62.22656250	+2084	+10.21728516	-4.20556641	-3.29150391	+10.28320313	-7.93212891	+5.44921875	+1932	+8.37158203	-8.00683594	-3.37060547	+25.26855469	+10.94238281	-49.24072266	+1792
+1457970713.70750000	+10.54687500	-5.43164063	-3.67822266	+46.36230469	+9.60205078	-62.40234375	+2088	+10.27880859	-4.12646484	-3.31787109	+10.72265625	-8.04199219	+5.14160156	+1940	+8.42431641	-7.93212891	-3.40136719	+25.07080078	+10.89843750	-49.30664063	+1800
+1457970713.71170000	+10.60400391	-5.36572266	-3.70458984	+46.14257813	+9.62402344	-62.53417969	+2092	+10.33154297	-4.04296875	-3.34863281	+11.18408203	-8.08593750	+4.94384766	+1948	+8.46826172	-7.86621094	-3.43212891	+24.76318359	+10.87646484	-49.32861328	+1808
+1457970713.71580000	+10.66552734	-5.29980469	-3.73535156	+45.96679688	+9.66796875	-62.62207031	+2104	+10.38867188	-3.95947266	-3.38378906	+11.62353516	-8.08593750	+4.72412109	+1956	+8.52099609	-7.78710938	-3.47167969	+24.56542969	+10.87646484	-49.26269531	+1824
+1457970713.72000000	+10.72705078	-5.22949219	-3.74853516	+45.76904297	+9.66796875	-62.79785156	+2108	+10.45019531	-3.87597656	-3.40136719	+12.10693359	-8.21777344	+4.43847656	+1960	+8.57812500	-7.71240234	-3.49804688	+24.34570313	+10.83251953	-49.28466797	+1832
+1457970713.72410010	+10.78857422	-5.16357422	-3.77050781	+45.57128906	+9.68994141	-62.90771484	+2116	+10.50732422	-3.79248047	-3.42773438	+12.54638672	-8.23974609	+4.24072266	+1968	+8.62207031	-7.64648438	-3.52441406	+24.06005859	+10.83251953	-49.28466797	+1840
+1457970713.72830010	+10.85009766	-5.09326172	-3.79248047	+45.39550781	+9.73388672	-62.99560547	+2128	+10.56884766	-3.70898438	-3.45849609	+12.98583984	-8.26171875	+4.02099609	+1976	+8.67919922	-7.56738281	-3.55957031	+23.86230469	+10.83251953	-49.24072266	+1856
+1457970713.73250010	+10.91162109	-5.02294922	-3.80566406	+45.19775391	+9.75585938	-63.17138672	+2136	+10.63037109	-3.62548828	-3.47167969	+13.44726563	-8.37158203	+3.75732422	+1980	+8.73632813	-7.49267578	-3.57714844	+23.64257813	+10.78857422	-49.28466797	+1864
+1457970713.74079990	+11.03906250	-4.88232422	-3.84960938	+44.82421875	+9.84375000	-63.30322266	+2160	+10.75341797	-3.45849609	-3.52441406	+14.28222656	-8.39355469	+3.40576172	+2000	+8.84179688	-7.34326172	-3.63427734	+23.18115234	+10.76660156	-49.17480469	+1888
+1457970713.74499990	+11.10498047	-4.81201172	-3.86279297	+44.62646484	+9.88769531	-63.43505859	+2168	+10.81494141	-3.37500000	-3.53320313	+14.67773438	-8.52539063	+3.18603516	+2004	+8.90332031	-7.26416016	-3.65185547	+23.00537109	+10.72265625	-49.17480469	+1900
+1457970713.74910000	+11.16210938	-4.74169922	-3.88037109	+44.45068359	+9.93164063	-63.47900391	+2180	+10.87646484	-3.29150391	-3.55517578	+15.00732422	-8.54736328	+3.03222656	+2012	+8.96044922	-7.18945313	-3.66943359	+22.74169922	+10.70068359	-49.15283203	+1908
+1457970713.75330000	+11.22802734	-4.66699219	-3.90234375	+44.25292969	+9.99755859	-63.50097656	+2192	+10.93798828	-3.20800781	-3.57275391	+15.33691406	-8.56933594	+2.90039063	+2020	+9.02197266	-7.10595703	-3.69140625	+22.58789063	+10.65673828	-49.06494141	+1924
+1457970713.75749990	+11.29394531	-4.59667969	-3.91113281	+44.07714844	+10.01953125	-63.61083984	+2204	+11.00390625	-3.12451172	-3.58154297	+15.64453125	-8.72314453	+2.72460938	+2028	+9.08789063	-7.02246094	-3.70458984	+22.41210938	+10.54687500	-49.08691406	+1932
+1457970713.76160000	+11.35986328	-4.52197266	-3.92431641	+43.87939453	+10.06347656	-63.65478516	+2212	+11.06982422	-3.04101563	-3.59472656	+15.88623047	-8.78906250	+2.61474609	+2032	+9.14501953	-6.94335938	-3.71777344	+22.19238281	+10.45898438	-49.08691406	+1940
+1457970713.76580000	+11.42578125	-4.45166016	-3.93750000	+43.68164063	+10.10742188	-63.69873047	+2220	+11.13574219	-2.96191406	-3.60791016	+16.12792969	-8.83300781	+2.50488281	+2036	+9.21093750	-6.85546875	-3.73095703	+22.06054688	+10.37109375	-49.06494141	+1952
+1457970713.77000000	+11.49609375	-4.38134766	-3.94628906	+43.46191406	+10.15136719	-63.78662109	+2228	+11.20166016	-2.87841797	-3.61230469	+16.32568359	-8.98681641	+2.37304688	+2040	+9.27685547	-6.76757813	-3.73535156	+21.90673828	+10.21728516	-49.06494141	+1960
+1457970713.77410010	+11.56201172	-4.30224609	-3.95947266	+43.26416016	+10.19531250	-63.78662109	+2236	+11.26757813	-2.79492188	-3.62548828	+16.50146484	-9.05273438	+2.32910156	+2044	+9.33837891	-6.68847656	-3.74414063	+21.70898438	+10.10742188	-49.06494141	+1964
+1457970713.77830000	+11.62792969	-4.23193359	-3.97265625	+43.06640625	+10.26123047	-63.78662109	+2244	+11.33349609	-2.71582031	-3.63867188	+16.63330078	-9.11865234	+2.26318359	+2044	+9.40869141	-6.59619141	-3.75732422	+21.57714844	+9.97558594	-49.02099609	+1972
+1457970713.78250000	+11.69384766	-4.15722656	-3.97705078	+42.82470703	+10.28320313	-63.85253906	+2248	+11.40380859	-2.63232422	-3.63867188	+16.72119141	-9.29443359	+2.21923828	+2048	+9.47460938	-6.50390625	-3.75732422	+21.44531250	+9.79980469	-49.02099609	+1980
+1457970713.78660010	+11.75976563	-4.07812500	-3.98144531	+42.64892578	+10.30517578	-63.87451172	+2256	+11.46533203	-2.55322266	-3.64306641	+16.78710938	-9.40429688	+2.17529297	+2052	+9.53613281	-6.41601563	-3.76171875	+21.26953125	+9.66796875	-49.04296875	+1980
+1457970713.79080010	+11.82568359	-4.00341797	-3.98583984	+42.42919922	+10.32714844	-63.89648438	+2260	+11.53564453	-2.47412109	-3.64306641	+16.78710938	-9.53613281	+2.13134766	+2052	+9.60205078	-6.32812500	-3.76611328	+21.13769531	+9.49218750	-49.02099609	+1988
+1457970713.79500010	+11.89599609	-3.92871094	-3.98144531	+42.18750000	+10.34912109	-63.96240234	+2268	+11.60156250	-2.39062500	-3.63867188	+16.78710938	-9.71191406	+2.08740234	+2056	+9.66796875	-6.23583984	-3.76611328	+21.00585938	+9.27246094	-49.04296875	+1992
+1457970713.79909990	+11.96191406	-3.84521484	-3.98144531	+42.01171875	+10.32714844	-63.96240234	+2272	+11.66748047	-2.30712891	-3.63427734	+16.78710938	-9.86572266	+2.08740234	+2056	+9.72949219	-6.14794922	-3.76171875	+20.83007813	+9.09667969	-49.04296875	+1996
+1457970713.80329990	+12.02783203	-3.77050781	-3.98144531	+41.79199219	+10.34912109	-63.98437500	+2276	+11.73779297	-2.23242188	-3.62988281	+16.74316406	-9.99755859	+2.06542969	+2056	+9.79101563	-6.05566406	-3.76611328	+20.69824219	+8.94287109	-49.02099609	+1996
+1457970713.80740000	+12.08935547	-3.69580078	-3.97265625	+41.57226563	+10.37109375	-64.02832031	+2280	+11.79931641	-2.14892578	-3.61669922	+16.67724609	-10.19531250	+2.04345703	+2060	+9.85693359	-5.96777344	-3.76171875	+20.56640625	+8.76708984	-48.99902344	+2000
+1457970713.81160000	+12.15087891	-3.60791016	-3.96386719	+41.41845703	+10.34912109	-64.05029297	+2288	+11.86523438	-2.06542969	-3.60351563	+16.61132813	-10.37109375	+2.02148438	+2064	+9.90966797	-5.87988281	-3.76171875	+20.41259766	+8.61328125	-48.97705078	+2004
+1457970713.81580000	+12.21240234	-3.53320313	-3.95507813	+41.22070313	+10.30517578	-64.07226563	+2292	+11.93115234	-1.98632813	-3.59033203	+16.50146484	-10.56884766	+2.02148438	+2068	+9.97119141	-5.78759766	-3.76171875	+20.28076172	+8.45947266	-48.91113281	+2004
+1457970713.82410000	+12.33544922	-3.36181641	-3.91992188	+40.93505859	+10.19531250	-64.16015625	+2312	+12.05859375	-1.81933594	-3.54199219	+16.28173828	-11.05224609	+1.97753906	+2084	+10.08105469	-5.61181641	-3.74853516	+20.01708984	+8.10791016	-48.84521484	+2012
+1457970713.82830000	+12.39257813	-3.28271484	-3.90234375	+40.73730469	+10.12939453	-64.22607422	+2320	+12.12451172	-1.74023438	-3.51562500	+16.14990234	-11.29394531	+1.93359375	+2092	+10.13378906	-5.52392578	-3.74853516	+19.88525391	+7.95410156	-48.77929688	+2016
+1457970713.83240010	+12.44970703	-3.20800781	-3.88037109	+40.56152344	+10.06347656	-64.31396484	+2332	+12.18603516	-1.66113281	-3.48925781	+15.99609375	-11.55761719	+1.88964844	+2104	+10.19091797	-5.44042969	-3.73974609	+19.77539063	+7.75634766	-48.75732422	+2020
+1457970713.83660010	+12.50683594	-3.12011719	-3.85400391	+40.47363281	+9.95361328	-64.37988281	+2344	+12.24755859	-1.57324219	-3.45410156	+15.93017578	-11.84326172	+1.84570313	+2116	+10.24365234	-5.35253906	-3.73535156	+19.64355469	+7.60253906	-48.71337891	+2024
+1457970713.84080000	+12.56396484	-3.04101563	-3.82763672	+40.34179688	+9.82177734	-64.46777344	+2356	+12.31347656	-1.49414063	-3.42333984	+15.75439453	-12.12890625	+1.80175781	+2132	+10.29638672	-5.26904297	-3.73095703	+19.53369141	+7.42675781	-48.64746094	+2028
+1457970713.84489990	+12.61669922	-2.95751953	-3.80126953	+40.18798828	+9.73388672	-64.53369141	+2372	+12.37060547	-1.41503906	-3.38818359	+15.57861328	-12.41455078	+1.75781250	+2144	+10.34912109	-5.18554688	-3.72216797	+19.42382813	+7.25097656	-48.58154297	+2032
+1457970713.84910010	+12.66943359	-2.86962891	-3.77050781	+40.12207031	+9.58007813	-64.62158203	+2392	+12.42773438	-1.32714844	-3.34863281	+15.49072266	-12.74414063	+1.73583984	+2164	+10.39746094	-5.10205078	-3.70898438	+19.29199219	+7.07519531	-48.53759766	+2040
+1457970713.85330010	+12.71777344	-2.79052734	-3.73974609	+39.99023438	+9.40429688	-64.70947266	+2408	+12.48925781	-1.25244141	-3.30908203	+15.29296875	-13.07373047	+1.69189453	+2180	+10.44580078	-5.01416016	-3.70458984	+19.20410156	+6.85546875	-48.47167969	+2044
+1457970713.85739990	+12.77490234	-2.71142578	-3.70458984	+39.83642578	+9.22851563	-64.81933594	+2428	+12.54638672	-1.17773438	-3.26953125	+15.09521484	-13.40332031	+1.66992188	+2196	+10.50292969	-4.93066406	-3.68701172	+19.11621094	+6.61376953	-48.44970703	+2056
+1457970713.86159990	+12.82324219	-2.62792969	-3.66503906	+39.74853516	+9.00878906	-64.92919922	+2448	+12.60351563	-1.09423828	-3.22558594	+14.98535156	-13.75488281	+1.66992188	+2220	+10.55126953	-4.84716797	-3.67382813	+18.98437500	+6.37207031	-48.40576172	+2060
+1457970713.86579990	+12.87597656	-2.55322266	-3.62988281	+39.59472656	+8.81103516	-65.01708984	+2468	+12.66064453	-1.02392578	-3.18164063	+14.76562500	-14.10644531	+1.64794922	+2236	+10.59960938	-4.76806641	-3.66064453	+18.87451172	+6.13037109	-48.36181641	+2068
+1457970713.86990000	+12.92871094	-2.47851563	-3.59033203	+39.41894531	+8.59130859	-65.12695313	+2484	+12.71777344	-0.94921875	-3.13769531	+14.54589844	-14.45800781	+1.62597656	+2252	+10.65234375	-4.68457031	-3.63867188	+18.76464844	+5.86669922	-48.31787109	+2076
+1457970713.87410000	+12.97705078	-2.39941406	-3.55517578	+39.30908203	+8.39355469	-65.19287109	+2504	+12.77490234	-0.87011719	-3.09375000	+14.41406250	-14.76562500	+1.69189453	+2272	+10.70068359	-4.60107422	-3.62109375	+18.67675781	+5.58105469	-48.25195313	+2084
+1457970713.87820010	+13.02978516	-2.32470703	-3.51562500	+39.11132813	+8.17382813	-65.23681641	+2524	+12.82763672	-0.80419922	-3.05419922	+14.12841797	-15.09521484	+1.75781250	+2288	+10.75341797	-4.51757813	-3.60351563	+18.56689453	+5.29541016	-48.18603516	+2096
+1457970713.88240000	+13.07812500	-2.25000000	-3.47607422	+38.93554688	+7.93212891	-65.28076172	+2540	+12.88037109	-0.73828125	-3.01025391	+13.86474609	-15.38085938	+1.82373047	+2300	+10.80175781	-4.43408203	-3.57714844	+18.47900391	+4.96582031	-48.12011719	+2104
+1457970713.88660000	+13.12646484	-2.17089844	-3.43652344	+38.80371094	+7.69042969	-65.30273438	+2560	+12.93310547	-0.65917969	-2.97070313	+13.68896484	-15.68847656	+1.95556641	+2316	+10.85009766	-4.34619141	-3.55517578	+18.39111328	+4.65820313	-48.03222656	+2112
+1457970713.89070010	+13.17480469	-2.10498047	-3.39697266	+38.58398438	+7.44873047	-65.30273438	+2572	+12.98144531	-0.60205078	-2.92675781	+13.38134766	-15.97412109	+2.08740234	+2328	+10.89843750	-4.26269531	-3.52880859	+18.28125000	+4.35058594	-47.92236328	+2116
+1457970713.89490010	+13.22314453	-2.03466797	-3.35742188	+38.38623047	+7.20703125	-65.32470703	+2588	+13.02978516	-0.54052734	-2.88720703	+13.07373047	-16.25976563	+2.24121094	+2340	+10.94677734	-4.18359375	-3.49804688	+18.17138672	+3.97705078	-47.85644531	+2124
+1457970713.89910010	+13.27148438	-1.95996094	-3.31787109	+38.23242188	+6.98730469	-65.30273438	+2600	+13.08251953	-0.47021484	-2.84326172	+12.85400391	-16.52343750	+2.43896484	+2348	+10.99072266	-4.09570313	-3.47167969	+18.08349609	+3.64746094	-47.72460938	+2132
+1457970713.90319990	+13.31542969	-1.89843750	-3.27832031	+38.01269531	+6.76757813	-65.28076172	+2608	+13.13085938	-0.41308594	-2.80371094	+12.54638672	-16.76513672	+2.63671875	+2356	+11.03906250	-4.02099609	-3.44531250	+17.97363281	+3.33984375	-47.57080078	+2136
+1457970713.91160010	+13.40332031	-1.75781250	-3.19921875	+37.66113281	+6.35009766	-65.17089844	+2628	+13.21875000	-0.29003906	-2.72021484	+12.01904297	-17.20458984	+3.05419922	+2368	+11.12255859	-3.85400391	-3.38378906	+17.81982422	+2.70263672	-47.30712891	+2144
+1457970713.91570000	+13.44287109	-1.69628906	-3.15966797	+37.46337891	+6.15234375	-65.08300781	+2632	+13.26269531	-0.23291016	-2.67626953	+11.73339844	-17.40234375	+3.29589844	+2372	+11.16210938	-3.77929688	-3.35302734	+17.73193359	+2.39501953	-47.13134766	+2148
+1457970713.91989990	+13.48242188	-1.63476563	-3.12011719	+37.26562500	+5.95458984	-65.01708984	+2636	+13.30224609	-0.18017578	-2.63671875	+11.42578125	-17.57812500	+3.53759766	+2376	+11.20605469	-3.70019531	-3.32226563	+17.64404297	+2.10937500	-46.99951172	+2152
+1457970713.92409990	+13.52197266	-1.56445313	-3.07617188	+37.15576172	+5.73486328	-64.95117188	+2644	+13.34179688	-0.11425781	-2.58837891	+11.22802734	-17.84179688	+3.77929688	+2384	+11.24121094	-3.62109375	-3.29150391	+17.57812500	+1.80175781	-46.82373047	+2152
+1457970713.92820000	+13.56152344	-1.50732422	-3.03222656	+36.95800781	+5.51513672	-64.90722656	+2644	+13.38134766	-0.06152344	-2.54003906	+10.96435547	-18.08349609	+3.99902344	+2392	+11.27636719	-3.55078125	-3.26074219	+17.46826172	+1.53808594	-46.66992188	+2152
+1457970713.93240000	+13.59667969	-1.45019531	-2.99267578	+36.78222656	+5.33935547	-64.84130859	+2648	+13.42089844	-0.00878906	-2.49169922	+10.70068359	-18.30322266	+4.21875000	+2396	+11.31591797	-3.48046875	-3.22998047	+17.38037109	+1.27441406	-46.51611328	+2152
+1457970713.93660000	+13.63183594	-1.38427734	-2.94433594	+36.67236328	+5.11962891	-64.77539063	+2652	+13.46044922	+0.04833984	-2.43896484	+10.50292969	-18.56689453	+4.43847656	+2408	+11.34667969	-3.41015625	-3.19921875	+17.29248047	+1.01074219	-46.36230469	+2156
+1457970713.94070010	+13.66699219	-1.33154297	-2.90039063	+36.49658203	+4.92187500	-64.73144531	+2656	+13.49560547	+0.10107422	-2.38623047	+10.28320313	-18.83056641	+4.63623047	+2416	+11.38183594	-3.34423828	-3.17285156	+17.18261719	+0.76904297	-46.20849609	+2152
+1457970713.94490000	+13.69775391	-1.27441406	-2.85644531	+36.32080078	+4.74609375	-64.68750000	+2660	+13.53076172	+0.15380859	-2.33349609	+10.06347656	-19.05029297	+4.83398438	+2424	+11.41259766	-3.28271484	-3.14648438	+17.07275391	+0.54931641	-46.05468750	+2152
+1457970713.94910000	+13.72851563	-1.21728516	-2.80810547	+36.18896484	+4.52636719	-64.66552734	+2668	+13.56152344	+0.21093750	-2.27197266	+9.86572266	-19.37988281	+5.03173828	+2436	+11.44335938	-3.21679688	-3.11572266	+16.96289063	+0.32958984	-45.90087891	+2152
+1457970713.95740010	+13.78564453	-1.11621094	-2.71142578	+35.81542969	+4.08691406	-64.59960938	+2680	+13.62744141	+0.30761719	-2.15332031	+9.38232422	-20.01708984	+5.38330078	+2460	+11.50048828	-3.10253906	-3.06298828	+16.65527344	-0.10986328	-45.59326172	+2148
+1457970713.96149990	+13.81201172	-1.06347656	-2.65869141	+35.63964844	+3.84521484	-64.57763672	+2692	+13.65820313	+0.35595703	-2.08740234	+9.16259766	-20.39062500	+5.58105469	+2476	+11.52685547	-3.04541016	-3.03662109	+16.47949219	-0.35156250	-45.46142578	+2148
+1457970713.96569990	+13.83837891	-1.01953125	-2.60595703	+35.39794922	+3.60351563	-64.57763672	+2700	+13.69335938	+0.39990234	-2.02148438	+8.89892578	-20.76416016	+5.73486328	+2488	+11.55322266	-2.99707031	-3.01025391	+16.28173828	-0.57128906	-45.30761719	+2144
+1457970713.96989990	+13.86474609	-0.97558594	-2.55761719	+35.15625000	+3.38378906	-64.55566406	+2712	+13.72851563	+0.44384766	-1.95996094	+8.61328125	-21.11572266	+5.91064453	+2500	+11.57958984	-2.94433594	-2.98388672	+16.08398438	-0.79101563	-45.15380859	+2144
+1457970713.97400000	+13.89111328	-0.93164063	-2.50488281	+34.93652344	+3.16406250	-64.51171875	+2724	+13.75927734	+0.48779297	-1.89843750	+8.34960938	-21.46728516	+6.10839844	+2516	+11.60156250	-2.89599609	-2.96191406	+15.88623047	-0.98876953	-44.97802734	+2140
+1457970713.97820000	+13.91748047	-0.89208984	-2.45654297	+34.65087891	+2.94433594	-64.46777344	+2736	+13.79003906	+0.52294922	-1.83251953	+8.02001953	-21.81884766	+6.30615234	+2532	+11.62792969	-2.84765625	-2.93554688	+15.64453125	-1.20849609	-44.80224609	+2140
+1457970713.98650000	+13.96142578	-0.81298828	-2.35986328	+34.14550781	+2.50488281	-64.33593750	+2764	+13.84716797	+0.59765625	-1.71386719	+7.36083984	-22.45605469	+6.72363281	+2560	+11.67187500	-2.75097656	-2.88720703	+15.20507813	-1.62597656	-44.42871094	+2136
+1457970713.99070000	+13.98339844	-0.78222656	-2.31152344	+33.81591797	+2.26318359	-64.27001953	+2776	+13.87353516	+0.62402344	-1.65234375	+6.96533203	-22.80761719	+6.96533203	+2576	+11.69384766	-2.70703125	-2.86083984	+14.94140625	-1.84570313	-44.23095703	+2132
+1457970713.99490000	+14.00537109	-0.75146484	-2.27197266	+33.50830078	+2.06542969	-64.18212891	+2792	+13.90429688	+0.65039063	-1.59960938	+6.52587891	-23.09326172	+7.22900391	+2592	+11.71582031	-2.66308594	-2.83447266	+14.69970703	-2.06542969	-44.03320313	+2132
+1457970713.99900010	+14.03173828	-0.71191406	-2.22802734	+33.24462891	+1.84570313	-64.07226563	+2804	+13.93505859	+0.68115234	-1.54687500	+6.15234375	-23.33496094	+7.51464844	+2604	+11.73779297	-2.61474609	-2.80810547	+14.47998047	-2.30712891	-43.81347656	+2132
+1457970714.00320010	+14.05371094	-0.68994141	-2.18408203	+32.93701172	+1.62597656	-63.96240234	+2816	+13.96582031	+0.70312500	-1.49853516	+5.71289063	-23.57666016	+7.80029297	+2616	+11.75537109	-2.57519531	-2.78173828	+14.23828125	-2.52685547	-43.59375000	+2128
+1457970714.00740000	+14.07568359	-0.66796875	-2.14892578	+32.60742188	+1.47216797	-63.83056641	+2824	+13.99218750	+0.72070313	-1.45898438	+5.27343750	-23.73046875	+8.06396484	+2628	+11.77734375	-2.53125000	-2.75537109	+13.99658203	-2.72460938	-43.39599609	+2128
+1457970714.01149990	+14.09765625	-0.63281250	-2.11376953	+32.38769531	+1.27441406	-63.69873047	+2836	+14.02294922	+0.74707031	-1.41943359	+4.89990234	-23.88427734	+8.37158203	+2640	+11.79492188	-2.48291016	-2.73339844	+13.84277344	-2.92236328	-43.17626953	+2128
+1457970714.01570010	+14.11962891	-0.61083984	-2.07421875	+32.12402344	+1.07666016	-63.54492188	+2848	+14.04492188	+0.76464844	-1.37988281	+4.43847656	-24.03808594	+8.70117188	+2652	+11.81250000	-2.44335938	-2.70703125	+13.62304688	-3.12011719	-42.95654297	+2128
+1457970714.01990010	+14.14160156	-0.58447266	-2.04785156	+31.83837891	+0.94482422	-63.36914063	+2852	+14.06689453	+0.77783203	-1.34912109	+3.95507813	-24.10400391	+9.00878906	+2660	+11.83007813	-2.39941406	-2.68066406	+13.42529297	-3.31787109	-42.73681641	+2124
+1457970714.02399990	+14.16357422	-0.55371094	-2.01269531	+31.68457031	+0.72509766	-63.23730469	+2860	+14.09326172	+0.79980469	-1.31396484	+3.55957031	-24.23583984	+9.36035156	+2672	+11.84765625	-2.35546875	-2.65429688	+13.29345703	-3.53759766	-42.53906250	+2124
+1457970714.02819990	+14.18554688	-0.53173828	-1.97753906	+31.44287109	+0.50537109	-63.10546875	+2864	+14.11523438	+0.80859375	-1.27880859	+3.09814453	-24.34570313	+9.68994141	+2680	+11.86523438	-2.31591797	-2.62792969	+13.11767578	-3.75732422	-42.34130859	+2124
+1457970714.03230000	+14.20312500	-0.51416016	-1.94677734	+31.20117188	+0.35156250	-62.95166016	+2864	+14.13720703	+0.81738281	-1.25244141	+2.63671875	-24.41162109	+9.99755859	+2688	+11.88281250	-2.27636719	-2.60595703	+12.94189453	-3.93310547	-42.16552734	+2120
+1457970714.03650000	+14.22509766	-0.48339844	-1.91601563	+31.09130859	+0.13183594	-62.81982422	+2868	+14.16357422	+0.83496094	-1.22607422	+2.24121094	-24.47753906	+10.32714844	+2696	+11.90039063	-2.23681641	-2.57958984	+12.83203125	-4.15283203	-41.96777344	+2120
+1457970714.04070000	+14.24707031	-0.46142578	-1.88525391	+30.91552734	-0.04394531	-62.68798828	+2868	+14.18554688	+0.84814453	-1.19970703	+1.84570313	-24.54345703	+10.65673828	+2704	+11.91796875	-2.20166016	-2.55322266	+12.67822266	-4.37255859	-41.81396484	+2116
+1457970714.04480000	+14.26464844	-0.44384766	-1.85888672	+30.73974609	-0.19775391	-62.53417969	+2868	+14.20312500	+0.86132813	-1.17333984	+1.45019531	-24.58740234	+10.94238281	+2708	+11.93554688	-2.16650391	-2.53125000	+12.54638672	-4.50439453	-41.63818359	+2112
+1457970714.04900000	+14.28222656	-0.41748047	-1.82812500	+30.60791016	-0.43945313	-62.42431641	+2868	+14.22070313	+0.87451172	-1.14257813	+1.05468750	-24.69726563	+11.27197266	+2720	+11.94873047	-2.12695313	-2.51367188	+12.43652344	-4.70214844	-41.48437500	+2112
+1457970714.05320000	+14.29980469	-0.39990234	-1.79736328	+30.45410156	-0.65917969	-62.31445313	+2868	+14.23828125	+0.88769531	-1.11181641	+0.63720703	-24.80712891	+11.57958984	+2728	+11.96191406	-2.09619141	-2.49169922	+12.28271484	-4.87792969	-41.33056641	+2108
+1457970714.05730010	+14.31738281	-0.37792969	-1.76660156	+30.30029297	-0.85693359	-62.18261719	+2868	+14.25585938	+0.89648438	-1.07666016	+0.24169922	-24.91699219	+11.88720703	+2736	+11.97949219	-2.06542969	-2.47412109	+12.15087891	-5.03173828	-41.17675781	+2104
+1457970714.06570010	+14.34814453	-0.34277344	-1.70507813	+29.99267578	-1.31835938	-62.00683594	+2872	+14.29541016	+0.92285156	-1.00195313	-0.57128906	-25.26855469	+12.52441406	+2760	+12.00585938	-2.00830078	-2.43457031	+11.79931641	-5.38330078	-40.93505859	+2092
+1457970714.06979990	+14.36132813	-0.32519531	-1.67431641	+29.81689453	-1.53808594	-61.91894531	+2872	+14.30859375	+0.93164063	-0.96240234	-0.96679688	-25.44433594	+12.81005859	+2768	+12.01904297	-1.98193359	-2.41699219	+11.62353516	-5.51513672	-40.80322266	+2088
+1457970714.07399990	+14.37451172	-0.31201172	-1.64355469	+29.64111328	-1.75781250	-61.83105469	+2876	+14.32617188	+0.94482422	-0.92285156	-1.38427734	-25.64208984	+13.09570313	+2780	+12.03222656	-1.95556641	-2.40380859	+11.42578125	-5.64697266	-40.69335938	+2080
+1457970714.07820010	+14.38769531	-0.29443359	-1.61279297	+29.44335938	-1.97753906	-61.74316406	+2880	+14.34814453	+0.95361328	-0.88330078	-1.82373047	-25.83984375	+13.42529297	+2792	+12.04541016	-1.93798828	-2.39062500	+11.22802734	-5.77880859	-40.56152344	+2076
+1457970714.08229990	+14.39648438	-0.28125000	-1.58642578	+29.26757813	-2.17529297	-61.65527344	+2880	+14.36132813	+0.96679688	-0.83935547	-2.26318359	-26.03759766	+13.73291016	+2804	+12.05859375	-1.91601563	-2.37744141	+11.00830078	-5.88867188	-40.45166016	+2068
+1457970714.08649990	+14.40527344	-0.27246094	-1.55566406	+29.04785156	-2.37304688	-61.56738281	+2884	+14.37451172	+0.97119141	-0.79101563	-2.74658203	-26.27929688	+14.06250000	+2820	+12.06738281	-1.89404297	-2.36865234	+10.78857422	-5.99853516	-40.31982422	+2064
+1457970714.09069990	+14.41406250	-0.25927734	-1.52929688	+28.80615234	-2.57080078	-61.45751953	+2888	+14.38769531	+0.97558594	-0.74707031	-3.27392578	-26.49902344	+14.41406250	+2832	+12.07617188	-1.87646484	-2.35546875	+10.56884766	-6.08642578	-40.20996094	+2056
+1457970714.09480000	+14.42285156	-0.25048828	-1.50292969	+28.58642578	-2.76855469	-61.36962891	+2896	+14.40527344	+0.98437500	-0.70312500	-3.77929688	-26.71875000	+14.76562500	+2848	+12.08935547	-1.85888672	-2.34667969	+10.32714844	-6.19628906	-40.10009766	+2048
+1457970714.09900000	+14.43164063	-0.24169922	-1.47216797	+28.36669922	-2.96630859	-61.25976563	+2904	+14.42285156	+0.98437500	-0.65917969	-4.37255859	-26.91650391	+15.13916016	+2860	+12.09814453	-1.83691406	-2.33349609	+10.08544922	-6.30615234	-39.99023438	+2044
+1457970714.10320000	+14.44482422	-0.23730469	-1.44580078	+28.10302734	-3.14208984	-61.19384766	+2912	+14.44042969	+0.98437500	-0.61962891	-4.96582031	-27.11425781	+15.49072266	+2872	+12.10693359	-1.82373047	-2.32031250	+9.84375000	-6.39404297	-39.88037109	+2036
+1457970714.10730000	+14.45361328	-0.23291016	-1.42382813	+27.86132813	-3.31787109	-61.10595703	+2924	+14.45800781	+0.98437500	-0.58007813	-5.55908203	-27.26806641	+15.86425781	+2888	+12.11572266	-1.81054688	-2.31152344	+9.58007813	-6.48193359	-39.77050781	+2032
+1457970714.11150000	+14.46240234	-0.22412109	-1.40185547	+27.64160156	-3.44970703	-60.97412109	+2932	+14.47119141	+0.97998047	-0.54492188	-6.19628906	-27.39990234	+16.25976563	+2900	+12.12890625	-1.79296875	-2.30273438	+9.36035156	-6.54785156	-39.66064453	+2024
+1457970714.11560010	+14.47119141	-0.21972656	-1.37988281	+27.37792969	-3.58154297	-60.84228516	+2944	+14.48437500	+0.97119141	-0.50976563	-6.87744141	-27.53173828	+16.67724609	+2916	+12.13769531	-1.77539063	-2.29394531	+9.16259766	-6.63574219	-39.52880859	+2020
+1457970714.11980010	+14.47998047	-0.21533203	-1.36230469	+27.13623047	-3.71337891	-60.71044922	+2956	+14.49755859	+0.96679688	-0.48339844	-7.55859375	-27.57568359	+17.09472656	+2932	+12.14648438	-1.75781250	-2.28076172	+8.94287109	-6.72363281	-39.41894531	+2016
+1457970714.12400010	+14.49316406	-0.21093750	-1.34033203	+26.91650391	-3.84521484	-60.57861328	+2968	+14.51074219	+0.95361328	-0.45703125	-8.30566406	-27.66357422	+17.53417969	+2948	+12.15527344	-1.73583984	-2.27197266	+8.76708984	-6.81152344	-39.28710938	+2012
+1457970714.12809990	+14.50195313	-0.20654297	-1.31835938	+26.67480469	-3.99902344	-60.46875000	+2976	+14.52392578	+0.94042969	-0.43066406	-9.07470703	-27.70751953	+17.97363281	+2964	+12.16406250	-1.72265625	-2.25878906	+8.56933594	-6.92138672	-39.17724609	+2008
+1457970714.13229990	+14.51513672	-0.20654297	-1.30078125	+26.41113281	-4.10888672	-60.35888672	+2984	+14.54150391	+0.92724609	-0.41308594	-9.84375000	-27.70751953	+18.41308594	+2976	+12.17285156	-1.70947266	-2.24560547	+8.37158203	-7.00927734	-39.06738281	+2004
+1457970714.14060000	+14.54589844	-0.20214844	-1.27001953	+25.99365234	-4.30664063	-60.05126953	+3000	+14.56787109	+0.90087891	-0.38232422	-11.42578125	-27.61962891	+19.31396484	+3004	+12.19042969	-1.66992188	-2.21923828	+8.08593750	-7.27294922	-38.80371094	+2000
+1457970714.14479990	+14.55468750	-0.20214844	-1.26123047	+25.77392578	-4.39453125	-59.89746094	+3004	+14.58105469	+0.88330078	-0.37353516	-12.21679688	-27.53173828	+19.75341797	+3012	+12.19921875	-1.65234375	-2.20605469	+7.93212891	-7.36083984	-38.69384766	+1996
+1457970714.14899990	+14.56787109	-0.19775391	-1.24365234	+25.57617188	-4.50439453	-59.74365234	+3008	+14.59423828	+0.86572266	-0.36035156	-13.02978516	-27.46582031	+20.21484375	+3028	+12.20361328	-1.63476563	-2.19287109	+7.82226563	-7.47070313	-38.56201172	+1996
+1457970714.15310000	+14.57666016	-0.19775391	-1.23046875	+25.35644531	-4.61425781	-59.56787109	+3008	+14.60302734	+0.85253906	-0.34716797	-13.84277344	-27.37792969	+20.67626953	+3040	+12.21240234	-1.61718750	-2.18408203	+7.71240234	-7.60253906	-38.45214844	+1992
+1457970714.15730000	+14.58984375	-0.19775391	-1.21728516	+25.15869141	-4.70214844	-59.39208984	+3012	+14.61181641	+0.83496094	-0.34277344	-14.67773438	-27.26806641	+21.13769531	+3048	+12.22119141	-1.59960938	-2.17089844	+7.58056641	-7.71240234	-38.34228516	+1992
+1457970714.16150000	+14.60302734	-0.19335938	-1.19970703	+24.98291016	-4.85595703	-59.23828125	+3012	+14.62500000	+0.81738281	-0.32958984	-15.53466797	-27.15820313	+21.62109375	+3060	+12.22558594	-1.58203125	-2.15771484	+7.49267578	-7.84423828	-38.21044922	+1988
+1457970714.16560010	+14.61181641	-0.19335938	-1.18212891	+24.78515625	-5.00976563	-59.10644531	+3016	+14.63818359	+0.79980469	-0.32519531	-16.36962891	-27.04833984	+22.08251953	+3072	+12.23437500	-1.56884766	-2.14453125	+7.36083984	-7.99804688	-38.12255859	+1988
+1457970714.16980000	+14.62060547	-0.19335938	-1.16894531	+24.60937500	-5.14160156	-58.99658203	+3016	+14.64697266	+0.78222656	-0.31201172	-17.20458984	-26.93847656	+22.52197266	+3080	+12.23876953	-1.55566406	-2.13134766	+7.22900391	-8.10791016	-38.03466797	+1984
+1457970714.17400000	+14.62939453	-0.19335938	-1.15136719	+24.43359375	-5.25146484	-58.84277344	+3016	+14.65576172	+0.76904297	-0.30322266	-17.99560547	-26.85058594	+22.98339844	+3092	+12.24316406	-1.54248047	-2.12255859	+7.14111328	-8.21777344	-37.94677734	+1984
+1457970714.17810010	+14.63378906	-0.19335938	-1.13818359	+24.27978516	-5.36132813	-58.71093750	+3020	+14.66455078	+0.75585938	-0.29443359	-18.78662109	-26.71875000	+23.42285156	+3100	+12.25195313	-1.52929688	-2.11376953	+7.03125000	-8.32763672	-37.85888672	+1984
+1457970714.18230010	+14.63818359	-0.18896484	-1.12500000	+24.10400391	-5.47119141	-58.55712891	+3020	+14.66455078	+0.74267578	-0.28125000	-19.57763672	-26.63085938	+23.84033203	+3108	+12.25195313	-1.52050781	-2.10498047	+6.92138672	-8.41552734	-37.79296875	+1980
+1457970714.19059990	+14.64257813	-0.18457031	-1.08544922	+23.81835938	-5.80078125	-58.38134766	+3032	+14.67333984	+0.71630859	-0.24609375	-21.15966797	-26.49902344	+24.69726563	+3128	+12.26074219	-1.50292969	-2.08740234	+6.70166016	-8.59130859	-37.66113281	+1972
+1457970714.19479990	+14.64257813	-0.18457031	-1.06347656	+23.68652344	-5.95458984	-58.31542969	+3040	+14.67773438	+0.70312500	-0.22851563	-21.95068359	-26.43310547	+25.11474609	+3136	+12.26513672	-1.49853516	-2.07861328	+6.59179688	-8.67919922	-37.63916016	+1972
+1457970714.19890000	+14.64257813	-0.17578125	-1.04589844	+23.57666016	-6.04248047	-58.22753906	+3044	+14.68212891	+0.69873047	-0.21533203	-22.65380859	-26.32324219	+25.51025391	+3144	+12.26953125	-1.48974609	-2.07421875	+6.50390625	-8.74511719	-37.57324219	+1968
+1457970714.20310000	+14.64697266	-0.17578125	-1.03271484	+23.44482422	-6.13037109	-58.16162109	+3048	+14.68652344	+0.68994141	-0.20214844	-23.33496094	-26.21337891	+25.86181641	+3152	+12.27392578	-1.48535156	-2.06542969	+6.37207031	-8.78906250	-37.55126953	+1964
+1457970714.20729990	+14.64257813	-0.17578125	-1.01513672	+23.31298828	-6.21826172	-58.09570313	+3052	+14.69091797	+0.68115234	-0.18017578	-24.01611328	-26.16943359	+26.19140625	+3160	+12.27832031	-1.48535156	-2.06103516	+6.26220703	-8.83300781	-37.52929688	+1960
+1457970714.21140000	+14.64257813	-0.17138672	-0.99755859	+23.20312500	-6.26220703	-58.00781250	+3056	+14.69091797	+0.67675781	-0.16699219	-24.67529297	-26.08154297	+26.52099609	+3168	+12.27832031	-1.48095703	-2.05664063	+6.19628906	-8.83300781	-37.50732422	+1956
+1457970714.21560000	+14.63818359	-0.16699219	-0.98437500	+23.11523438	-6.28417969	-57.91992188	+3064	+14.69531250	+0.67236328	-0.14941406	-25.31250000	-25.97167969	+26.80664063	+3172	+12.28271484	-1.47656250	-2.05224609	+6.13037109	-8.81103516	-37.46337891	+1948
+1457970714.21980000	+14.63378906	-0.15820313	-0.96679688	+23.00537109	-6.35009766	-57.87597656	+3072	+14.69531250	+0.66357422	-0.13183594	-25.92773438	-25.88378906	+27.09228516	+3180	+12.28271484	-1.47656250	-2.04785156	+6.04248047	-8.83300781	-37.44140625	+1944
+1457970714.22390010	+14.63378906	-0.15380859	-0.95800781	+22.91748047	-6.32812500	-57.76611328	+3080	+14.69531250	+0.66357422	-0.11865234	-26.52099609	-25.75195313	+27.35595703	+3184	+12.28710938	-1.47216797	-2.04345703	+5.99853516	-8.81103516	-37.41943359	+1940
+1457970714.22810010	+14.62939453	-0.14941406	-0.94482422	+22.80761719	-6.28417969	-57.67822266	+3088	+14.69970703	+0.65478516	-0.10986328	-27.11425781	-25.62011719	+27.57568359	+3192	+12.28710938	-1.46777344	-2.03906250	+5.93261719	-8.78906250	-37.39746094	+1936
+1457970714.23230000	+14.63378906	-0.14941406	-0.93164063	+22.69775391	-6.28417969	-57.63427734	+3100	+14.70410156	+0.65039063	-0.09667969	-27.70751953	-25.46630859	+27.79541016	+3196	+12.29150391	-1.46777344	-2.03466797	+5.86669922	-8.78906250	-37.37548828	+1932
+1457970714.23639990	+14.63378906	-0.14501953	-0.92285156	+22.60986328	-6.19628906	-57.52441406	+3108	+14.70849609	+0.65039063	-0.09228516	-28.23486328	-25.29052734	+27.97119141	+3200	+12.29150391	-1.46337891	-2.03027344	+5.84472656	-8.74511719	-37.35351563	+1924
+1457970714.24480010	+14.63378906	-0.13623047	-0.91406250	+22.41210938	-5.95458984	-57.26074219	+3124	+14.71728516	+0.63720703	-0.07910156	-29.33349609	-24.89501953	+28.32275391	+3208	+12.29589844	-1.45458984	-2.02148438	+5.75683594	-8.67919922	-37.26562500	+1916
+1457970714.24889990	+14.63378906	-0.13183594	-0.90966797	+22.30224609	-5.82275391	-57.15087891	+3128	+14.71728516	+0.63281250	-0.07470703	-29.88281250	-24.67529297	+28.49853516	+3212	+12.29589844	-1.45019531	-2.01269531	+5.73486328	-8.63525391	-37.24365234	+1912
+1457970714.25309990	+14.63378906	-0.13183594	-0.90966797	+22.19238281	-5.66894531	-56.99707031	+3136	+14.71728516	+0.61962891	-0.07031250	-30.47607422	-24.45556641	+28.67431641	+3220	+12.29589844	-1.44580078	-2.00830078	+5.71289063	-8.56933594	-37.17773438	+1908
+1457970714.25729990	+14.63378906	-0.12744141	-0.90527344	+22.06054688	-5.53710938	-56.86523438	+3140	+14.72167969	+0.60644531	-0.07910156	-31.06933594	-24.14794922	+28.85009766	+3224	+12.29589844	-1.43701172	-2.00390625	+5.71289063	-8.54736328	-37.13378906	+1904
+1457970714.26140000	+14.63818359	-0.12744141	-0.90527344	+21.90673828	-5.33935547	-56.71142578	+3144	+14.72607422	+0.59765625	-0.07910156	-31.61865234	-23.86230469	+29.02587891	+3228	+12.29589844	-1.42822266	-1.99511719	+5.69091797	-8.50341797	-37.06787109	+1904
+1457970714.26560000	+14.64257813	-0.12744141	-0.90527344	+21.75292969	-5.14160156	-56.55761719	+3144	+14.73046875	+0.58447266	-0.08349609	-32.21191406	-23.57666016	+29.22363281	+3232	+12.29589844	-1.42382813	-1.99072266	+5.66894531	-8.48144531	-37.02392578	+1900
+1457970714.27390000	+14.65576172	-0.12744141	-0.90966797	+21.40136719	-4.72412109	-56.25000000	+3144	+14.73925781	+0.56250000	-0.09667969	-33.35449219	-22.93945313	+29.61914063	+3240	+12.29589844	-1.40625000	-1.97314453	+5.60302734	-8.41552734	-36.87011719	+1900
+1457970714.27810000	+14.66015625	-0.13183594	-0.91406250	+21.22558594	-4.50439453	-56.07421875	+3144	+14.74365234	+0.54492188	-0.10546875	-33.96972656	-22.60986328	+29.86083984	+3248	+12.30029297	-1.40185547	-1.96875000	+5.55908203	-8.37158203	-36.80419922	+1896
+1457970714.28220010	+14.66015625	-0.13183594	-0.91845703	+21.04980469	-4.28466797	-55.92041016	+3144	+14.74365234	+0.52734375	-0.11865234	-34.58496094	-22.21435547	+30.08056641	+3252	+12.30029297	-1.39306641	-1.95996094	+5.51513672	-8.34960938	-36.71630859	+1896
+1457970714.28640010	+14.66455078	-0.13183594	-0.92285156	+20.80810547	-4.04296875	-55.76660156	+3148	+14.74804688	+0.50976563	-0.12744141	-35.17822266	-21.88476563	+30.34423828	+3256	+12.30029297	-1.38427734	-1.95556641	+5.47119141	-8.30566406	-36.62841797	+1896
+1457970714.29060010	+14.66894531	-0.14062500	-0.92724609	+20.58837891	-3.80126953	-55.61279297	+3148	+14.74804688	+0.49658203	-0.13183594	-35.77148438	-21.51123047	+30.62988281	+3260	+12.30029297	-1.37548828	-1.94677734	+5.40527344	-8.26171875	-36.56250000	+1896
+1457970714.29469990	+14.67333984	-0.14501953	-0.93164063	+20.36865234	-3.58154297	-55.45898438	+3152	+14.75244141	+0.47900391	-0.14062500	-36.36474609	-21.15966797	+30.89355469	+3268	+12.30029297	-1.36669922	-1.94238281	+5.33935547	-8.21777344	-36.47460938	+1896
+1457970714.29889990	+14.68212891	-0.14941406	-0.93164063	+20.12695313	-3.38378906	-55.30517578	+3152	+14.75683594	+0.46582031	-0.14941406	-36.95800781	-20.80810547	+31.20117188	+3268	+12.30029297	-1.36230469	-1.93798828	+5.22949219	-8.19580078	-36.38671875	+1900
+1457970714.30720000	+14.68652344	-0.15820313	-0.93164063	+19.64355469	-2.94433594	-55.06347656	+3156	+14.77001953	+0.44384766	-0.15820313	-38.12255859	-20.14892578	+31.81640625	+3276	+12.30029297	-1.35351563	-1.92480469	+5.00976563	-8.10791016	-36.23291016	+1900
+1457970714.31139990	+14.69091797	-0.16699219	-0.93603516	+19.40185547	-2.72460938	-54.95361328	+3160	+14.77001953	+0.43505859	-0.15820313	-38.67187500	-19.81933594	+32.14599609	+3280	+12.30029297	-1.34912109	-1.92480469	+4.87792969	-8.04199219	-36.16699219	+1900
+1457970714.31559990	+14.69091797	-0.17138672	-0.93603516	+19.16015625	-2.50488281	-54.84375000	+3160	+14.77441406	+0.42187500	-0.15820313	-39.24316406	-19.51171875	+32.47558594	+3284	+12.30468750	-1.34912109	-1.92041016	+4.74609375	-7.97607422	-36.10107422	+1896
+1457970714.31970000	+14.69531250	-0.18017578	-0.93603516	+18.91845703	-2.30712891	-54.73388672	+3164	+14.77880859	+0.40869141	-0.15380859	-39.81445313	-19.20410156	+32.78320313	+3288	+12.30468750	-1.34472656	-1.92041016	+4.63623047	-7.91015625	-36.03515625	+1896
+1457970714.32390000	+14.69531250	-0.18457031	-0.93164063	+18.65478516	-2.13134766	-54.64599609	+3164	+14.77880859	+0.39990234	-0.14501953	-40.36376953	-18.96240234	+33.15673828	+3292	+12.30468750	-1.34472656	-1.92041016	+4.48242188	-7.84423828	-35.96923828	+1896
+1457970714.32810000	+14.69531250	-0.19335938	-0.92724609	+18.41308594	-1.93359375	-54.58007813	+3168	+14.78320313	+0.39550781	-0.13623047	-40.86914063	-18.69873047	+33.48632813	+3296	+12.30908203	-1.34472656	-1.91601563	+4.32861328	-7.77832031	-35.92529297	+1892
+1457970714.33220010	+14.69531250	-0.19775391	-0.92285156	+18.17138672	-1.77978516	-54.51416016	+3172	+14.78759766	+0.39111328	-0.12744141	-41.37451172	-18.47900391	+33.83789063	+3304	+12.30908203	-1.34472656	-1.91601563	+4.17480469	-7.71240234	-35.88134766	+1892
+1457970714.33640000	+14.69970703	-0.20654297	-0.91845703	+17.92968750	-1.58203125	-54.44824219	+3172	+14.79199219	+0.38671875	-0.11425781	-41.85791016	-18.23730469	+34.14550781	+3308	+12.31347656	-1.34472656	-1.91162109	+4.04296875	-7.64648438	-35.83740234	+1888
+1457970714.34050010	+14.69970703	-0.21093750	-0.91406250	+17.70996094	-1.40625000	-54.40429688	+3176	+14.79638672	+0.37792969	-0.10546875	-42.36328125	-17.99560547	+34.47509766	+3316	+12.31347656	-1.34472656	-1.91162109	+3.88916016	-7.60253906	-35.79345703	+1888
+1457970714.34470010	+14.69531250	-0.21533203	-0.90527344	+17.46826172	-1.20849609	-54.33837891	+3176	+14.80078125	+0.36914063	-0.09667969	-42.86865234	-17.79785156	+34.76074219	+3324	+12.31787109	-1.34912109	-1.91162109	+3.73535156	-7.53662109	-35.74951172	+1884
+1457970714.34890010	+14.69531250	-0.21972656	-0.90527344	+17.20458984	-0.96679688	-54.29443359	+3184	+14.80078125	+0.36474609	-0.08789063	-43.33007813	-17.55615234	+35.02441406	+3328	+12.31787109	-1.34912109	-1.90722656	+3.60351563	-7.47070313	-35.72753906	+1884
+1457970714.35299990	+14.69091797	-0.22412109	-0.90087891	+16.98486328	-0.74707031	-54.20654297	+3188	+14.80078125	+0.36035156	-0.07910156	-43.79150391	-17.31445313	+35.28808594	+3336	+12.31787109	-1.34912109	-1.90722656	+3.49365234	-7.40478516	-35.68359375	+1880
+1457970714.35719990	+14.69091797	-0.22412109	-0.89648438	+16.76513672	-0.54931641	-54.16259766	+3192	+14.80078125	+0.35595703	-0.07031250	-44.23095703	-17.09472656	+35.52978516	+3340	+12.32226563	-1.34472656	-1.90722656	+3.36181641	-7.33886719	-35.61767578	+1876
+1457970714.36139990	+14.69091797	-0.22851563	-0.89208984	+16.50146484	-0.35156250	-54.09667969	+3200	+14.80517578	+0.35156250	-0.06152344	-44.67041016	-16.85302734	+35.72753906	+3348	+12.32226563	-1.34472656	-1.90722656	+3.22998047	-7.29492188	-35.57373047	+1876
+1457970714.36550000	+14.69091797	-0.23291016	-0.88769531	+16.25976563	-0.13183594	-54.05273438	+3208	+14.80517578	+0.34277344	-0.05712891	-45.10986328	-16.61132813	+35.90332031	+3352	+12.32666016	-1.34472656	-1.90283203	+3.12011719	-7.25097656	-35.50781250	+1872
+1457970714.36970000	+14.69091797	-0.23730469	-0.88330078	+16.01806641	+0.08789063	-53.98681641	+3212	+14.80957031	+0.33398438	-0.06152344	-45.57128906	-16.34765625	+36.05712891	+3356	+12.32666016	-1.34033203	-1.89843750	+2.98828125	-7.20703125	-35.44189453	+1872
+1457970714.37800000	+14.69531250	-0.24169922	-0.88769531	+15.51269531	+0.61523438	-53.85498047	+3220	+14.81396484	+0.32080078	-0.07470703	-46.36230469	-15.75439453	+36.25488281	+3364	+12.32666016	-1.33154297	-1.89404297	+2.79052734	-7.11914063	-35.28808594	+1868
+1457970714.38220000	+14.69531250	-0.24169922	-0.89208984	+15.29296875	+0.92285156	-53.76708984	+3224	+14.81396484	+0.30761719	-0.08349609	-46.75781250	-15.44677734	+36.34277344	+3372	+12.32666016	-1.32275391	-1.88964844	+2.70263672	-7.05322266	-35.17822266	+1868
+1457970714.38640000	+14.69531250	-0.24169922	-0.89648438	+15.05126953	+1.16455078	-53.70117188	+3228	+14.81396484	+0.29882813	-0.08789063	-47.13134766	-15.16113281	+36.43066406	+3376	+12.32666016	-1.31835938	-1.88964844	+2.61474609	-7.00927734	-35.09033203	+1868
+1457970714.39050010	+14.69531250	-0.24169922	-0.89648438	+14.78759766	+1.40625000	-53.61328125	+3228	+14.81396484	+0.29003906	-0.09667969	-47.50488281	-14.87548828	+36.51855469	+3380	+12.32226563	-1.30957031	-1.88964844	+2.52685547	-6.96533203	-35.00244141	+1868
+1457970714.39470010	+14.69970703	-0.24609375	-0.90087891	+14.54589844	+1.66992188	-53.54736328	+3228	+14.81396484	+0.27246094	-0.11425781	-47.90039063	-14.54589844	+36.56250000	+3384	+12.32226563	-1.30078125	-1.88525391	+2.43896484	-6.92138672	-34.89257813	+1868
+1457970714.39890000	+14.69970703	-0.24169922	-0.90527344	+14.32617188	+1.86767578	-53.48144531	+3224	+14.81835938	+0.26806641	-0.12304688	-48.20800781	-14.26025391	+36.67236328	+3388	+12.31787109	-1.29199219	-1.88085938	+2.37304688	-6.87744141	-34.78271484	+1868
+1457970714.40300010	+14.70410156	-0.24609375	-0.90527344	+14.10644531	+2.08740234	-53.43750000	+3220	+14.81835938	+0.25488281	-0.13623047	-48.55957031	-13.95263672	+36.76025391	+3392	+12.31787109	-1.28320313	-1.87646484	+2.28515625	-6.83349609	-34.67285156	+1868
+1457970714.40720010	+14.70849609	-0.24609375	-0.91406250	+13.86474609	+2.35107422	-53.37158203	+3220	+14.82275391	+0.23730469	-0.14941406	-48.93310547	-13.62304688	+36.84814453	+3396	+12.31787109	-1.27880859	-1.87646484	+2.19726563	-6.78955078	-34.58496094	+1868
+1457970714.41140010	+14.70849609	-0.24609375	-0.91845703	+13.66699219	+2.54882813	-53.32763672	+3216	+14.82275391	+0.22851563	-0.15820313	-49.21875000	-13.33740234	+37.02392578	+3396	+12.31347656	-1.27001953	-1.87207031	+2.10937500	-6.72363281	-34.49707031	+1872
+1457970714.41549990	+14.70849609	-0.25048828	-0.91845703	+13.46923828	+2.72460938	-53.26171875	+3212	+14.82275391	+0.21972656	-0.16259766	-49.54833984	-13.05175781	+37.19970703	+3400	+12.31347656	-1.26562500	-1.87207031	+2.02148438	-6.67968750	-34.38720703	+1872
+1457970714.41969990	+14.70849609	-0.25048828	-0.92724609	+13.24951172	+2.94433594	-53.21777344	+3212	+14.82275391	+0.20654297	-0.17138672	-49.85595703	-12.74414063	+37.37548828	+3400	+12.30908203	-1.25683594	-1.86767578	+1.95556641	-6.61376953	-34.29931641	+1872
+1457970714.42380000	+14.70849609	-0.25048828	-0.92724609	+13.09570313	+3.07617188	-53.17382813	+3208	+14.82275391	+0.19775391	-0.17138672	-50.16357422	-12.48046875	+37.63916016	+3400	+12.30908203	-1.24804688	-1.86767578	+1.88964844	-6.56982422	-34.21142578	+1872
+1457970714.42800000	+14.70410156	-0.25488281	-0.92285156	+12.89794922	+3.20800781	-53.15185547	+3208	+14.82275391	+0.19335938	-0.17138672	-50.44921875	-12.19482422	+37.90283203	+3400	+12.30468750	-1.24365234	-1.86328125	+1.77978516	-6.52587891	-34.14550781	+1872
+1457970714.43630000	+14.70410156	-0.25927734	-0.91845703	+12.52441406	+3.42773438	-53.12988281	+3200	+14.83154297	+0.18017578	-0.16699219	-51.04248047	-11.64550781	+38.49609375	+3400	+12.30468750	-1.23925781	-1.85888672	+1.56005859	-6.41601563	-34.01367188	+1872
+1457970714.44050000	+14.70410156	-0.26806641	-0.91406250	+12.32666016	+3.53759766	-53.15185547	+3200	+14.83593750	+0.17578125	-0.16259766	-51.32812500	-11.38183594	+38.80371094	+3400	+12.30468750	-1.23925781	-1.85888672	+1.45019531	-6.37207031	-33.94775391	+1872
+1457970714.44470000	+14.69970703	-0.27246094	-0.91406250	+12.12890625	+3.64746094	-53.15185547	+3196	+14.83593750	+0.17138672	-0.15380859	-51.61376953	-11.11816406	+39.15527344	+3400	+12.30468750	-1.23925781	-1.85888672	+1.34033203	-6.30615234	-33.90380859	+1868
+1457970714.44880010	+14.69091797	-0.27685547	-0.90966797	+11.93115234	+3.75732422	-53.15185547	+3192	+14.83154297	+0.16699219	-0.14501953	-51.92138672	-10.83251953	+39.48486328	+3396	+12.30468750	-1.23925781	-1.85888672	+1.23046875	-6.24023438	-33.85986328	+1868
+1457970714.45300010	+14.68652344	-0.28125000	-0.90966797	+11.75537109	+3.88916016	-53.15185547	+3192	+14.83154297	+0.16259766	-0.14062500	-52.18505859	-10.56884766	+39.81445313	+3396	+12.30468750	-1.23925781	-1.85888672	+1.09863281	-6.15234375	-33.81591797	+1864
+1457970714.45720010	+14.68212891	-0.28564453	-0.90087891	+11.55761719	+3.97705078	-53.15185547	+3192	+14.83154297	+0.16259766	-0.12744141	-52.47070313	-10.30517578	+40.16601563	+3396	+12.30468750	-1.23925781	-1.85888672	+0.98876953	-6.08642578	-33.75000000	+1864
+1457970714.46129990	+14.67773438	-0.29003906	-0.89648438	+11.38183594	+4.08691406	-53.17382813	+3196	+14.83154297	+0.15820313	-0.11865234	-52.77832031	-10.01953125	+40.45166016	+3400	+12.30468750	-1.23925781	-1.85888672	+0.85693359	-6.02050781	-33.70605469	+1860
+1457970714.46550010	+14.67773438	-0.29882813	-0.89208984	+11.18408203	+4.19677734	-53.19580078	+3196	+14.83593750	+0.15380859	-0.11425781	-53.08593750	-9.73388672	+40.73730469	+3400	+12.30468750	-1.23925781	-1.85888672	+0.70312500	-5.93261719	-33.66210938	+1856
+1457970714.46970010	+14.67333984	-0.30761719	-0.88330078	+10.98632813	+4.30664063	-53.21777344	+3204	+14.83593750	+0.15380859	-0.10546875	-53.37158203	-9.49218750	+41.02294922	+3400	+12.30468750	-1.24365234	-1.85888672	+0.54931641	-5.86669922	-33.61816406	+1852
+1457970714.47379990	+14.67333984	-0.31201172	-0.87890625	+10.78857422	+4.46044922	-53.23974609	+3208	+14.83593750	+0.14941406	-0.10107422	-53.67919922	-9.18457031	+41.22070313	+3400	+12.30908203	-1.24365234	-1.85888672	+0.41748047	-5.77880859	-33.57421875	+1848
+1457970714.47799990	+14.66894531	-0.32080078	-0.87890625	+10.59082031	+4.61425781	-53.26171875	+3216	+14.83154297	+0.14501953	-0.10107422	-53.98681641	-8.87695313	+41.37451172	+3400	+12.30908203	-1.24804688	-1.85888672	+0.28564453	-5.66894531	-33.50830078	+1844
+1457970714.48219990	+14.66894531	-0.32519531	-0.87890625	+10.39306641	+4.76806641	-53.26171875	+3220	+14.83154297	+0.14062500	-0.09667969	-54.27246094	-8.63525391	+41.55029297	+3400	+12.30908203	-1.24804688	-1.85888672	+0.15380859	-5.58105469	-33.46435547	+1840
+1457970714.48630000	+14.66455078	-0.32958984	-0.87890625	+10.23925781	+4.96582031	-53.28369141	+3228	+14.82714844	+0.13623047	-0.10107422	-54.58007813	-8.32763672	+41.61621094	+3400	+12.30468750	-1.24365234	-1.85888672	+0.04394531	-5.47119141	-33.39843750	+1836
+1457970714.49050000	+14.66455078	-0.33398438	-0.88330078	+10.08544922	+5.14160156	-53.28369141	+3236	+14.82275391	+0.12744141	-0.10546875	-54.88769531	-8.02001953	+41.68212891	+3404	+12.30468750	-1.24365234	-1.85888672	-0.04394531	-5.38330078	-33.33251953	+1828
+1457970714.49460010	+14.66455078	-0.33837891	-0.88769531	+9.90966797	+5.36132813	-53.28369141	+3244	+14.82275391	+0.12304688	-0.10986328	-55.19531250	-7.75634766	+41.72607422	+3404	+12.30468750	-1.24365234	-1.85888672	-0.17578125	-5.29541016	-33.26660156	+1824
+1457970714.50300000	+14.66894531	-0.34716797	-0.89208984	+9.66796875	+5.71289063	-53.32763672	+3252	+14.82275391	+0.10107422	-0.13623047	-55.78857422	-7.14111328	+41.61621094	+3412	+12.30029297	-1.23925781	-1.85449219	-0.32958984	-5.09765625	-33.13476563	+1816
+1457970714.50710010	+14.67333984	-0.35595703	-0.90087891	+9.51416016	+5.93261719	-53.32763672	+3256	+14.82275391	+0.09228516	-0.14941406	-56.09619141	-6.87744141	+41.52832031	+3416	+12.29589844	-1.23925781	-1.85449219	-0.41748047	-4.98779297	-33.09082031	+1812
+1457970714.51130010	+14.67333984	-0.35595703	-0.91406250	+9.42626953	+6.17431641	-53.34960938	+3256	+14.82275391	+0.08349609	-0.16699219	-56.33789063	-6.56982422	+41.37451172	+3420	+12.29589844	-1.23925781	-1.85449219	-0.46142578	-4.87792969	-33.02490234	+1812
+1457970714.51550010	+14.67773438	-0.36035156	-0.92724609	+9.36035156	+6.39404297	-53.32763672	+3260	+14.82275391	+0.07031250	-0.18896484	-56.60156250	-6.28417969	+41.22070313	+3428	+12.29150391	-1.23486328	-1.85888672	-0.50537109	-4.76806641	-32.95898438	+1808
+1457970714.51959990	+14.67773438	-0.36035156	-0.94482422	+9.27246094	+6.67968750	-53.30566406	+3260	+14.81835938	+0.05712891	-0.21093750	-56.86523438	-5.99853516	+41.02294922	+3432	+12.28710938	-1.23486328	-1.85888672	-0.52734375	-4.65820313	-32.91503906	+1808
+1457970714.52379990	+14.67773438	-0.36035156	-0.95800781	+9.25048828	+6.87744141	-53.30566406	+3256	+14.81835938	+0.05273438	-0.23291016	-57.08496094	-5.73486328	+40.84716797	+3436	+12.28271484	-1.23046875	-1.85888672	-0.54931641	-4.54833984	-32.84912109	+1808
+1457970714.52800010	+14.67773438	-0.36474609	-0.97119141	+9.18457031	+7.07519531	-53.30566406	+3256	+14.81835938	+0.03955078	-0.25048828	-57.32666016	-5.49316406	+40.67138672	+3440	+12.27832031	-1.23046875	-1.86328125	-0.59326172	-4.41650391	-32.80517578	+1804
+1457970714.53210000	+14.68212891	-0.36914063	-0.98876953	+9.11865234	+7.31689453	-53.30566406	+3252	+14.82275391	+0.02197266	-0.27685547	-57.56835938	-5.22949219	+40.42968750	+3444	+12.27392578	-1.23046875	-1.86767578	-0.61523438	-4.28466797	-32.78320313	+1808
+1457970714.53629990	+14.68212891	-0.37353516	-1.00195313	+9.09667969	+7.51464844	-53.28369141	+3248	+14.82275391	+0.01757813	-0.30322266	-57.72216797	-4.96582031	+40.23193359	+3448	+12.27392578	-1.23486328	-1.87207031	-0.63720703	-4.13085938	-32.73925781	+1808
+1457970714.54049990	+14.68652344	-0.37792969	-1.01953125	+9.03076172	+7.71240234	-53.28369141	+3240	+14.82714844	+0.00878906	-0.32958984	-57.89794922	-4.72412109	+40.01220703	+3452	+12.26953125	-1.23486328	-1.87646484	-0.65917969	-3.97705078	-32.71728516	+1808
+1457970714.54460000	+14.68652344	-0.38671875	-1.04589844	+8.98681641	+7.99804688	-53.28369141	+3236	+14.82714844	-0.00439453	-0.36035156	-58.07373047	-4.48242188	+39.74853516	+3452	+12.26513672	-1.23925781	-1.88964844	-0.70312500	-3.80126953	-32.69531250	+1812
+1457970714.54880000	+14.68652344	-0.39111328	-1.06787109	+8.94287109	+8.19580078	-53.26171875	+3232	+14.83154297	-0.00878906	-0.38232422	-58.18359375	-4.30664063	+39.57275391	+3456	+12.26074219	-1.23925781	-1.89843750	-0.72509766	-3.60351563	-32.69531250	+1816
+1457970714.55300000	+14.68212891	-0.39990234	-1.08984375	+8.89892578	+8.43750000	-53.26171875	+3228	+14.83154297	-0.02197266	-0.39990234	-58.31542969	-4.13085938	+39.39697266	+3456	+12.25634766	-1.24804688	-1.91162109	-0.76904297	-3.40576172	-32.69531250	+1820
+1457970714.55710010	+14.68212891	-0.40869141	-1.12060547	+8.85498047	+8.70117188	-53.23974609	+3228	+14.83593750	-0.03076172	-0.43505859	-58.44726563	-3.93310547	+39.15527344	+3456	+12.25195313	-1.25244141	-1.92480469	-0.81298828	-3.18603516	-32.69531250	+1828
+1457970714.56550000	+14.67773438	-0.42626953	-1.16455078	+8.76708984	+9.05273438	-53.21777344	+3220	+14.84033203	-0.03955078	-0.47460938	-58.57910156	-3.69140625	+38.91357422	+3456	+12.24755859	-1.27001953	-1.95996094	-0.92285156	-2.72460938	-32.76123047	+1836
+1457970714.56960010	+14.67773438	-0.43945313	-1.19091797	+8.67919922	+9.27246094	-53.23974609	+3220	+14.84472656	-0.05273438	-0.50537109	-58.64501953	-3.55957031	+38.71582031	+3460	+12.24316406	-1.27880859	-1.98193359	-0.98876953	-2.48291016	-32.80517578	+1844
+1457970714.57380010	+14.67773438	-0.44824219	-1.21289063	+8.63525391	+9.40429688	-53.23974609	+3220	+14.84472656	-0.05273438	-0.52294922	-58.66699219	-3.49365234	+38.60595703	+3460	+12.23876953	-1.29199219	-2.00390625	-1.05468750	-2.24121094	-32.84912109	+1848
+1457970714.57789990	+14.67333984	-0.46142578	-1.23925781	+8.56933594	+9.55810547	-53.26171875	+3220	+14.84912109	-0.06152344	-0.54492188	-58.71093750	-3.42773438	+38.49609375	+3460	+12.23876953	-1.30517578	-2.02587891	-1.12060547	-1.99951172	-32.91503906	+1856
+1457970714.58629990	+14.67333984	-0.48339844	-1.29199219	+8.45947266	+9.90966797	-53.28369141	+3228	+14.85351563	-0.07470703	-0.59765625	-58.75488281	-3.29589844	+38.23242188	+3464	+12.23437500	-1.33154297	-2.07861328	-1.27441406	-1.49414063	-33.09082031	+1868
+1457970714.59040000	+14.66894531	-0.49658203	-1.31835938	+8.41552734	+10.01953125	-53.30566406	+3232	+14.85351563	-0.08349609	-0.61962891	-58.77685547	-3.27392578	+38.12255859	+3468	+12.22998047	-1.34912109	-2.10937500	-1.34033203	-1.27441406	-33.17871094	+1872
+1457970714.59460000	+14.66894531	-0.50976563	-1.34912109	+8.37158203	+10.17333984	-53.32763672	+3236	+14.85791016	-0.09228516	-0.65039063	-58.77685547	-3.22998047	+37.96875000	+3472	+12.22998047	-1.36669922	-2.14013672	-1.42822266	-1.03271484	-33.28857422	+1876
+1457970714.59879990	+14.66894531	-0.51855469	-1.37109375	+8.32763672	+10.26123047	-53.34960938	+3240	+14.86230469	-0.09667969	-0.67236328	-58.77685547	-3.22998047	+37.90283203	+3472	+12.22998047	-1.37988281	-2.16650391	-1.49414063	-0.83496094	-33.39843750	+1880
+1457970714.60290000	+14.66894531	-0.53173828	-1.39306641	+8.28369141	+10.34912109	-53.37158203	+3248	+14.86230469	-0.10546875	-0.69433594	-58.79882813	-3.22998047	+37.81494141	+3472	+12.22558594	-1.39746094	-2.19726563	-1.56005859	-0.65917969	-33.50830078	+1884
+1457970714.60710000	+14.66894531	-0.54492188	-1.42382813	+8.23974609	+10.45898438	-53.41552734	+3252	+14.86669922	-0.11425781	-0.72070313	-58.79882813	-3.22998047	+37.68310547	+3476	+12.22558594	-1.41503906	-2.23242188	-1.64794922	-0.43945313	-33.64013672	+1888
+1457970714.61130000	+14.66894531	-0.57568359	-1.48095703	+8.15185547	+10.65673828	-53.50341797	+3268	+14.87109375	-0.12304688	-0.74707031	-58.79882813	-3.22998047	+37.57324219	+3480	+12.22558594	-1.43701172	-2.27197266	-1.71386719	-0.21972656	-33.79394531	+1892
+1457970714.61960010	+14.67773438	-0.62841797	-1.60400391	+8.02001953	+11.00830078	-53.65722656	+3296	+14.87548828	-0.14941406	-0.81298828	-58.82080078	-3.25195313	+37.28759766	+3488	+12.22558594	-1.48535156	-2.35546875	-1.84570313	+0.17578125	-34.14550781	+1904
+1457970714.62380000	+14.69091797	-0.71191406	-1.77978516	+7.84423828	+11.44775391	-53.89892578	+3340	+14.88867188	-0.18896484	-0.91406250	-58.84277344	-3.31787109	+36.82617188	+3512	+12.22558594	-1.53369141	-2.44335938	-1.95556641	+0.54931641	-34.51904297	+1928
+1457970714.62789990	+14.69531250	-0.75146484	-1.86767578	+7.77832031	+11.53564453	-54.03076172	+3360	+14.89306641	-0.22851563	-1.00634766	-58.86474609	-3.38378906	+36.45263672	+3532	+12.22119141	-1.57324219	-2.51806641	-2.04345703	+0.81298828	-34.82666016	+1940
+1457970714.63210010	+14.70849609	-0.78222656	-1.94238281	+7.71240234	+11.64550781	-54.11865234	+3368	+14.90625000	-0.26367188	-1.09863281	-58.90869141	-3.44970703	+36.10107422	+3548	+12.22558594	-1.60839844	-2.58398438	-2.13134766	+1.03271484	-35.09033203	+1952
+1457970714.63630010	+14.72607422	-0.81738281	-2.01708984	+7.69042969	+11.71142578	-54.22851563	+3376	+14.92382813	-0.34716797	-1.28320313	-58.93066406	-3.60351563	+35.28808594	+3592	+12.22558594	-1.67431641	-2.70263672	-2.24121094	+1.36230469	-35.61767578	+1980
+1457970714.64039990	+14.73925781	-0.85253906	-2.08740234	+7.62451172	+11.75537109	-54.33837891	+3380	+14.93261719	-0.39550781	-1.38427734	-58.99658203	-3.71337891	+34.95849609	+3608	+12.22558594	-1.71386719	-2.76855469	-2.30712891	+1.51611328	-35.90332031	+1992
+1457970714.64459990	+14.75244141	-0.89208984	-2.16650391	+7.55859375	+11.88720703	-54.44824219	+3380	+14.94140625	-0.43945313	-1.47656250	-59.04052734	-3.77929688	+34.60693359	+3620	+12.22998047	-1.74902344	-2.83447266	-2.32910156	+1.66992188	-36.16699219	+2000
+1457970714.64879990	+14.75683594	-0.93164063	-2.24560547	+7.49267578	+11.97509766	-54.53613281	+3380	+14.94140625	-0.48339844	-1.56445313	-59.10644531	-3.86718750	+34.29931641	+3632	+12.22998047	-1.78857422	-2.90478516	-2.41699219	+1.82373047	-36.45263672	+2012
+1457970714.65290000	+14.77001953	-0.97119141	-2.32910156	+7.40478516	+12.06298828	-54.64599609	+3384	+14.95019531	-0.53613281	-1.64794922	-59.17236328	-3.95507813	+33.99169922	+3644	+12.22998047	-1.82812500	-2.97509766	-2.50488281	+1.97753906	-36.71630859	+2020
+1457970714.65710000	+14.78320313	-1.01513672	-2.41259766	+7.31689453	+12.15087891	-54.75585938	+3380	+14.96337891	-0.58447266	-1.74462891	-59.26025391	-4.02099609	+33.66210938	+3656	+12.23876953	-1.86767578	-3.04541016	-2.57080078	+2.13134766	-37.00195313	+2032
+1457970714.66540000	+14.80517578	-1.11181641	-2.58398438	+7.09716797	+12.26074219	-55.01953125	+3376	+14.98095703	-0.68994141	-1.92919922	-59.41406250	-4.24072266	+33.11279297	+3676	+12.23876953	-1.95996094	-3.19482422	-2.83447266	+2.43896484	-37.61718750	+2056
+1457970714.66960000	+14.82275391	-1.16455078	-2.67626953	+6.96533203	+12.32666016	-55.17333984	+3372	+14.99414063	-0.74707031	-2.02587891	-59.50195313	-4.35058594	+32.82714844	+3688	+12.24755859	-2.01269531	-3.27392578	-2.96630859	+2.59277344	-37.94677734	+2068
+1457970714.67370010	+14.83154297	-1.22167969	-2.76855469	+6.81152344	+12.41455078	-55.32714844	+3372	+15.00732422	-0.80419922	-2.11816406	-59.58984375	-4.46044922	+32.56347656	+3696	+12.25195313	-2.06542969	-3.35742188	-3.14208984	+2.79052734	-38.29833984	+2080
+1457970714.67790010	+14.84033203	-1.28320313	-2.86523438	+6.65771484	+12.52441406	-55.48095703	+3372	+15.01611328	-0.86132813	-2.21484375	-59.67773438	-4.57031250	+32.29980469	+3708	+12.25195313	-2.12255859	-3.44531250	-3.31787109	+3.01025391	-38.64990234	+2096
+1457970714.68210010	+14.85351563	-1.34472656	-2.97070313	+6.50390625	+12.63427734	-55.63476563	+3376	+15.03369141	-0.92285156	-2.31591797	-59.78759766	-4.68017578	+32.03613281	+3716	+12.26074219	-2.17968750	-3.53320313	-3.47167969	+3.20800781	-39.02343750	+2108
+1457970714.68619990	+14.85791016	-1.41064453	-3.07177734	+6.32812500	+12.74414063	-55.81054688	+3380	+15.04248047	-0.98437500	-2.41259766	-59.89746094	-4.81201172	+31.79443359	+3724	+12.26074219	-2.24560547	-3.62988281	-3.73535156	+3.44970703	-39.41894531	+2124
+1457970714.69039990	+14.86230469	-1.48095703	-3.17724609	+6.13037109	+12.85400391	-56.00830078	+3384	+15.05566406	-1.04589844	-2.50927734	-60.00732422	-4.94384766	+31.55273438	+3736	+12.26513672	-2.31152344	-3.72656250	-3.95507813	+3.69140625	-39.81445313	+2140
+1457970714.69460010	+14.87548828	-1.54687500	-3.27832031	+5.93261719	+12.89794922	-56.20605469	+3392	+15.07763672	-1.10742188	-2.61035156	-60.09521484	-5.09765625	+31.33300781	+3744	+12.27392578	-2.38183594	-3.81884766	-4.19677734	+3.86718750	-40.23193359	+2152
+1457970714.69870000	+14.88427734	-1.62158203	-3.38378906	+5.71289063	+12.98583984	-56.42578125	+3400	+15.09082031	-1.17333984	-2.71142578	-60.22705078	-5.22949219	+31.06933594	+3756	+12.27392578	-2.45654297	-3.91992188	-4.48242188	+4.10888672	-40.64941406	+2164
+1457970714.70289990	+14.89306641	-1.70068359	-3.48925781	+5.49316406	+13.09570313	-56.64550781	+3412	+15.10839844	-1.24365234	-2.81689453	-60.35888672	-5.38330078	+30.80566406	+3764	+12.27832031	-2.53125000	-4.02539063	-4.74609375	+4.37255859	-41.08886719	+2180
+1457970714.70709990	+14.90625000	-1.77978516	-3.59472656	+5.25146484	+13.13964844	-56.88720703	+3424	+15.13037109	-1.30957031	-2.91796875	-60.46875000	-5.55908203	+30.58593750	+3776	+12.28710938	-2.60595703	-4.12646484	-5.00976563	+4.57031250	-41.55029297	+2192
+1457970714.71540000	+14.91943359	-1.95117188	-3.82763672	+4.72412109	+13.42529297	-57.37060547	+3464	+15.16113281	-1.45898438	-3.13330078	-60.77636719	-5.88867188	+29.99267578	+3800	+12.29150391	-2.76855469	-4.34619141	-5.58105469	+5.09765625	-42.47314453	+2220
+1457970714.71960000	+14.93261719	-2.03466797	-3.94189453	+4.48242188	+13.49121094	-57.61230469	+3480	+15.18310547	-1.53808594	-3.24316406	-60.90820313	-6.06445313	+29.72900391	+3812	+12.29589844	-2.85205078	-4.45166016	-5.86669922	+5.27343750	-42.95654297	+2232
+1457970714.72370000	+14.94140625	-2.12695313	-4.05615234	+4.19677734	+13.60107422	-57.87597656	+3500	+15.19628906	-1.62158203	-3.36181641	-61.10595703	-6.24023438	+29.42138672	+3824	+12.30029297	-2.93554688	-4.56591797	-6.17431641	+5.49316406	-43.43994141	+2244
+1457970714.72790000	+14.95019531	-2.21484375	-4.17919922	+3.93310547	+13.71093750	-58.11767578	+3520	+15.21386719	-1.70507813	-3.48046875	-61.28173828	-6.41601563	+29.09179688	+3840	+12.30029297	-3.02343750	-4.68017578	-6.45996094	+5.75683594	-43.92333984	+2256
+1457970714.73200010	+14.97216797	-2.31152344	-4.28466797	+3.66943359	+13.66699219	-58.42529297	+3536	+15.24023438	-1.79296875	-3.59472656	-61.43554688	-6.63574219	+28.82812500	+3848	+12.30908203	-3.11132813	-4.78564453	-6.76757813	+5.86669922	-44.42871094	+2264
+1457970714.73620010	+14.98974609	-2.41259766	-4.40332031	+3.36181641	+13.75488281	-58.71093750	+3556	+15.25781250	-1.88525391	-3.71777344	-61.63330078	-6.83349609	+28.47656250	+3860	+12.31787109	-3.20361328	-4.89990234	-7.07519531	+6.06445313	-44.91210938	+2276
+1457970714.74040010	+15.00732422	-2.51367188	-4.52636719	+3.05419922	+13.86474609	-58.97460938	+3576	+15.27539063	-1.98632813	-3.84521484	-61.83105469	-7.00927734	+28.10302734	+3876	+12.31787109	-3.29150391	-5.01855469	-7.33886719	+6.28417969	-45.39550781	+2288
+1457970714.74449990	+15.02929688	-2.61474609	-4.64501953	+2.76855469	+13.88671875	-59.28222656	+3592	+15.29296875	-2.08300781	-3.96826172	-62.02880859	-7.22900391	+27.79541016	+3888	+12.32666016	-3.38378906	-5.12402344	-7.62451172	+6.37207031	-45.87890625	+2296
+1457970714.74869990	+15.04248047	-2.72021484	-4.77246094	+2.46093750	+13.99658203	-59.58984375	+3608	+15.30615234	-2.18847656	-4.10009766	-62.24853516	-7.40478516	+27.39990234	+3900	+12.33544922	-3.48046875	-5.24267578	-7.93212891	+6.54785156	-46.36230469	+2304
+1457970714.75700000	+15.08203125	-2.93554688	-5.02294922	+1.91162109	+14.06250000	-60.16113281	+3628	+15.33691406	-2.40380859	-4.36816406	-62.66601563	-7.80029297	+26.67480469	+3924	+12.34423828	-3.66943359	-5.46679688	-8.45947266	+6.78955078	-47.32910156	+2320
+1457970714.76120000	+15.10400391	-3.04541016	-5.14599609	+1.60400391	+14.08447266	-60.46875000	+3632	+15.35009766	-2.51806641	-4.50439453	-62.88574219	-8.02001953	+26.30126953	+3936	+12.34863281	-3.76611328	-5.58105469	-8.76708984	+6.94335938	-47.81250000	+2328
+1457970714.76539990	+15.12158203	-3.15966797	-5.27783203	+1.34033203	+14.15039063	-60.77636719	+3640	+15.36328125	-2.63232422	-4.64941406	-63.08349609	-8.21777344	+25.92773438	+3944	+12.35302734	-3.86718750	-5.69970703	-9.05273438	+7.09716797	-48.27392578	+2336
+1457970714.76950000	+15.14794922	-3.27392578	-5.39208984	+1.07666016	+14.06250000	-61.14990234	+3636	+15.38085938	-2.74658203	-4.77685547	-63.28125000	-8.45947266	+25.64208984	+3952	+12.36181641	-3.96826172	-5.80517578	-9.33837891	+7.14111328	-48.77929688	+2344
+1457970714.77370000	+15.17431641	-3.39697266	-5.52392578	+0.74707031	+14.12841797	-61.50146484	+3640	+15.39404297	-2.86962891	-4.91748047	-63.50097656	-8.67919922	+25.26855469	+3960	+12.37060547	-4.07373047	-5.91943359	-9.64599609	+7.27294922	-49.26269531	+2352
+1457970714.77790000	+15.19628906	-3.51123047	-5.66015625	+0.50537109	+14.17236328	-61.80908203	+3636	+15.40722656	-2.98388672	-5.06689453	-63.67675781	-8.83300781	+24.89501953	+3968	+12.37939453	-4.17919922	-6.04248047	-9.90966797	+7.42675781	-49.72412109	+2356
+1457970714.78200010	+15.21386719	-3.62988281	-5.77880859	+0.24169922	+14.12841797	-62.16064453	+3628	+15.41601563	-3.10253906	-5.19873047	-63.85253906	-9.07470703	+24.58740234	+3976	+12.38378906	-4.28027344	-6.14794922	-10.19531250	+7.49267578	-50.20751953	+2364
+1457970714.78620000	+15.22705078	-3.75732422	-5.90625000	-0.02197266	+14.15039063	-62.51220703	+3620	+15.42919922	-3.22558594	-5.33935547	-64.07226563	-9.29443359	+24.25781250	+3980	+12.38378906	-4.39013672	-6.26220703	-10.52490234	+7.64648438	-50.73486328	+2368
+1457970714.79040000	+15.24023438	-3.87158203	-6.04248047	-0.26367188	+14.19433594	-62.86376953	+3612	+15.43798828	-3.33984375	-5.47998047	-64.22607422	-9.49218750	+23.95019531	+3988	+12.38818359	-4.50000000	-6.38525391	-10.78857422	+7.80029297	-51.21826172	+2376
+1457970714.79450010	+15.26220703	-3.99462891	-6.15234375	-0.48339844	+14.08447266	-63.23730469	+3604	+15.45117188	-3.45849609	-5.59863281	-64.40185547	-9.79980469	+23.75244141	+3988	+12.39257813	-4.61425781	-6.49072266	-11.09619141	+7.86621094	-51.74560547	+2380
+1457970714.79870010	+15.27978516	-4.12207031	-6.27099609	-0.76904297	+14.01855469	-63.65478516	+3592	+15.46875000	-3.58154297	-5.72607422	-64.59960938	-10.06347656	+23.51074219	+3992	+12.40136719	-4.73291016	-6.60498047	-11.42578125	+7.95410156	-52.29492188	+2384
+1457970714.80699990	+15.31054688	-4.36816406	-6.50830078	-1.18652344	+13.88671875	-64.48974609	+3576	+15.49951172	-3.81445313	-5.97216797	-64.88525391	-10.67871094	+23.09326172	+3992	+12.41015625	-4.96582031	-6.83789063	-12.04101563	+8.15185547	-53.39355469	+2392
+1457970714.81119990	+15.32373047	-4.50000000	-6.62695313	-1.45019531	+13.86474609	-64.92919922	+3568	+15.51708984	-3.94189453	-6.09082031	-65.08300781	-11.00830078	+22.87353516	+3996	+12.41455078	-5.08886719	-6.95214844	-12.34863281	+8.26171875	-53.98681641	+2396
+1457970714.81530000	+15.33251953	-4.61865234	-6.75439453	-1.66992188	+13.86474609	-65.34667969	+3564	+15.53466797	-4.05175781	-6.21386719	-65.19287109	-11.29394531	+22.65380859	+3996	+12.41894531	-5.20751953	-7.07080078	-12.63427734	+8.37158203	-54.55810547	+2400
+1457970714.81950000	+15.33691406	-4.74169922	-6.85986328	-1.88964844	+13.75488281	-65.78613281	+3564	+15.55664063	-4.16601563	-6.31494141	-65.32470703	-11.68945313	+22.56591797	+3996	+12.41894531	-5.33056641	-7.18505859	-12.94189453	+8.45947266	-55.15136719	+2404
+1457970714.82370000	+15.34570313	-4.87353516	-6.96972656	-2.10937500	+13.66699219	-66.24755859	+3560	+15.57861328	-4.28906250	-6.42041016	-65.47851563	-12.10693359	+22.43408203	+3992	+12.42333984	-5.45800781	-7.29931641	-13.22753906	+8.52539063	-55.76660156	+2408
+1457970714.82780000	+15.35449219	-4.99218750	-7.07958984	-2.26318359	+13.57910156	-66.68701172	+3564	+15.60058594	-4.40332031	-6.52148438	-65.58837891	-12.52441406	+22.30224609	+3992	+12.42333984	-5.58105469	-7.41357422	-13.49121094	+8.56933594	-56.38183594	+2408
+1457970714.83200000	+15.36767578	-5.11523438	-7.17626953	-2.43896484	+13.38134766	-67.19238281	+3564	+15.62695313	-4.52197266	-6.60937500	-65.69824219	-13.02978516	+22.25830078	+3988	+12.42333984	-5.71289063	-7.51904297	-13.79882813	+8.56933594	-57.01904297	+2416
+1457970714.83620000	+15.38525391	-5.24707031	-7.28173828	-2.63671875	+13.27148438	-67.67578125	+3572	+15.65332031	-4.64501953	-6.70605469	-65.83007813	-13.49121094	+22.10449219	+3988	+12.43652344	-5.84033203	-7.62890625	-14.06250000	+8.56933594	-57.61230469	+2416
+1457970714.84030010	+15.39843750	-5.37451172	-7.39160156	-2.79052734	+13.16162109	-68.15917969	+3576	+15.67968750	-4.76367188	-6.81152344	-65.91796875	-13.90869141	+21.95068359	+3988	+12.44091797	-5.96777344	-7.73437500	-14.30419922	+8.56933594	-58.22753906	+2420
+1457970714.84450010	+15.40283203	-5.49755859	-7.48388672	-2.96630859	+13.00781250	-68.64257813	+3584	+15.70166016	-4.87792969	-6.90380859	-66.00585938	-14.39208984	+21.84082031	+3988	+12.43652344	-6.09960938	-7.83544922	-14.61181641	+8.56933594	-58.84277344	+2424
+1457970714.85279990	+15.42041016	-5.75244141	-7.69921875	-3.27392578	+12.85400391	-69.52148438	+3608	+15.74560547	-5.11962891	-7.10595703	-66.15966797	-15.22705078	+21.46728516	+3992	+12.44531250	-6.34570313	-8.04638672	-15.05126953	+8.59130859	-59.98535156	+2432
+1457970714.85700010	+15.43798828	-5.87988281	-7.78710938	-3.40576172	+12.65625000	-69.98291016	+3612	+15.76757813	-5.24267578	-7.19384766	-66.26953125	-15.71044922	+21.35742188	+3992	+12.44531250	-6.47753906	-8.13867188	-15.35888672	+8.54736328	-60.55664063	+2436
+1457970714.86120010	+15.45996094	-6.01171875	-7.88818359	-3.51562500	+12.50244141	-70.44433594	+3620	+15.78955078	-5.37011719	-7.29052734	-66.37939453	-16.12792969	+21.18164063	+3992	+12.45849609	-6.59619141	-8.23535156	-15.55664063	+8.48144531	-61.04003906	+2436
+1457970714.86529990	+15.47753906	-6.13916016	-7.98486328	-3.62548828	+12.34863281	-70.86181641	+3624	+15.80712891	-5.49755859	-7.39160156	-66.48925781	-16.54541016	+20.98388672	+3992	+12.46289063	-6.72363281	-8.32324219	-15.79833984	+8.39355469	-61.56738281	+2440
+1457970714.86949990	+15.49951172	-6.27539063	-8.07275391	-3.75732422	+12.10693359	-71.32324219	+3628	+15.81591797	-5.63378906	-7.49267578	-66.62109375	-16.96289063	+20.78613281	+3996	+12.45849609	-6.85546875	-8.40673828	-16.14990234	+8.32763672	-62.09472656	+2444
+1457970714.87369990	+15.52148438	-6.41601563	-8.17822266	-3.93310547	+12.01904297	-71.74072266	+3632	+15.82470703	-5.77441406	-7.61132813	-66.75292969	-17.24853516	+20.45654297	+4004	+12.46728516	-6.97851563	-8.49462891	-16.39160156	+8.28369141	-62.53417969	+2444
+1457970714.87780000	+15.54345703	-6.55664063	-8.28808594	-4.08691406	+11.93115234	-72.13623047	+3628	+15.82910156	-5.90625000	-7.73437500	-66.86279297	-17.51220703	+20.14892578	+4004	+12.47607422	-7.09716797	-8.58251953	-16.63330078	+8.21777344	-62.97363281	+2440
+1457970714.88200000	+15.55664063	-6.69287109	-8.38037109	-4.24072266	+11.82128906	-72.50976563	+3624	+15.82910156	-6.04248047	-7.83984375	-67.03857422	-17.81982422	+19.90722656	+4008	+12.47167969	-7.22460938	-8.66601563	-16.98486328	+8.19580078	-63.39111328	+2440
+1457970714.88610010	+15.56982422	-6.83349609	-8.48144531	-4.39453125	+11.73339844	-72.88330078	+3616	+15.83349609	-6.18310547	-7.95410156	-67.19238281	-18.10546875	+19.64355469	+4008	+12.48486328	-7.34326172	-8.74511719	-17.24853516	+8.12988281	-63.78662109	+2436
+1457970714.89030000	+15.58740234	-6.96533203	-8.58691406	-4.50439453	+11.62353516	-73.25683594	+3600	+15.83349609	-6.32373047	-8.06396484	-67.36816406	-18.39111328	+19.37988281	+4008	+12.48925781	-7.46630859	-8.82421875	-17.55615234	+8.04199219	-64.20410156	+2428
+1457970714.89860010	+15.64013672	-7.25537109	-8.76708984	-4.85595703	+11.27197266	-73.98193359	+3564	+15.83349609	-6.62695313	-8.26611328	-67.85156250	-18.98437500	+18.91845703	+4000	+12.49804688	-7.71240234	-8.96923828	-18.30322266	+7.84423828	-64.97314453	+2412
+1457970714.90280010	+15.66210938	-7.39599609	-8.86816406	-5.00976563	+11.14013672	-74.35546875	+3536	+15.83349609	-6.76757813	-8.37597656	-68.04931641	-19.24804688	+18.67675781	+3992	+12.51123047	-7.83984375	-9.03955078	-18.65478516	+7.73437500	-65.39062500	+2400
+1457970714.90700010	+15.66650391	-7.53662109	-8.95605469	-5.20751953	+11.05224609	-74.72900391	+3512	+15.82910156	-6.91259766	-8.47265625	-68.26904297	-19.55566406	+18.45703125	+3984	+12.51123047	-7.96728516	-9.11425781	-19.02832031	+7.71240234	-65.80810547	+2392
+1457970714.91109990	+15.68408203	-7.68164063	-9.04833984	-5.42724609	+10.96435547	-75.08056641	+3488	+15.83349609	-7.05761719	-8.57373047	-68.48876953	-19.81933594	+18.21533203	+3976	+12.52001953	-8.09033203	-9.18896484	-19.35791016	+7.66845703	-66.20361328	+2384
+1457970714.91529990	+15.69726563	-7.81347656	-9.14501953	-5.60302734	+10.87646484	-75.41015625	+3456	+15.83789063	-7.19384766	-8.67480469	-68.66455078	-20.08300781	+18.01757813	+3964	+12.52880859	-8.21777344	-9.25927734	-19.73144531	+7.58056641	-66.62109375	+2368
+1457970714.91950010	+15.70166016	-7.95410156	-9.22412109	-5.82275391	+10.76660156	-75.76171875	+3428	+15.84228516	-7.33007813	-8.74951172	-68.88427734	-20.41259766	+17.86376953	+3948	+12.52001953	-8.34082031	-9.33837891	-20.10498047	+7.60253906	-67.03857422	+2360
+1457970714.92360000	+15.71923828	-8.09033203	-9.29443359	-5.97656250	+10.56884766	-76.11328125	+3396	+15.85986328	-7.46630859	-8.80664063	-69.10400391	-20.83007813	+17.81982422	+3928	+12.52880859	-8.45947266	-9.40429688	-20.43457031	+7.49267578	-67.45605469	+2344
+1457970714.92779990	+15.72802734	-8.21777344	-9.36474609	-6.13037109	+10.39306641	-76.50878906	+3364	+15.88623047	-7.59375000	-8.86376953	-69.27978516	-21.26953125	+17.75390625	+3908	+12.53759766	-8.59130859	-9.47460938	-20.78613281	+7.40478516	-67.93945313	+2332
+1457970714.93199990	+15.73242188	-8.34960938	-9.42626953	-6.32812500	+10.19531250	-76.90429688	+3336	+15.90820313	-7.72558594	-8.92089844	-69.45556641	-21.70898438	+17.68798828	+3888	+12.53320313	-8.72314453	-9.54492188	-21.13769531	+7.36083984	-68.44482422	+2320
+1457970714.93610000	+15.75439453	-8.48144531	-9.48339844	-6.48193359	+9.99755859	-77.27783203	+3312	+15.93896484	-7.86181641	-8.97363281	-69.63134766	-22.14843750	+17.64404297	+3868	+12.54638672	-8.85058594	-9.61083984	-21.44531250	+7.27294922	-68.90625000	+2304
+1457970714.94030000	+15.76757813	-8.60888672	-9.54492188	-6.63574219	+9.84375000	-77.69531250	+3284	+15.96972656	-7.98046875	-9.03515625	-69.74121094	-22.56591797	+17.53417969	+3844	+12.55517578	-8.97802734	-9.68115234	-21.75292969	+7.20703125	-69.43359375	+2288
+1457970714.94860010	+15.77197266	-8.85937500	-9.64160156	-6.98730469	+9.51416016	-78.50830078	+3252	+16.03125000	-8.20898438	-9.10986328	-69.89501953	-23.51074219	+17.42431641	+3804	+12.55078125	-9.21972656	-9.82617188	-22.25830078	+7.25097656	-70.40039063	+2264
+1457970714.95280000	+15.77636719	-8.98681641	-9.68115234	-7.16308594	+9.29443359	-78.92578125	+3240	+16.07080078	-8.32324219	-9.14062500	-69.98291016	-24.03808594	+17.40234375	+3780	+12.55517578	-9.33837891	-9.89208984	-22.50000000	+7.20703125	-70.90576172	+2256
+1457970714.95700000	+15.78076172	-9.11425781	-9.72070313	-7.33886719	+9.05273438	-79.36523438	+3232	+16.10156250	-8.44189453	-9.17578125	-70.09277344	-24.52148438	+17.33642578	+3764	+12.54638672	-9.46142578	-9.95361328	-22.80761719	+7.18505859	-71.41113281	+2252
+1457970714.96110010	+15.79394531	-9.23730469	-9.75585938	-7.47070313	+8.78906250	-79.78271484	+3228	+16.14111328	-8.56054688	-9.20654297	-70.18066406	-25.04882813	+17.31445313	+3744	+12.55517578	-9.57568359	-10.01074219	-23.00537109	+7.09716797	-71.87255859	+2244
+1457970714.96530010	+15.80712891	-9.35595703	-9.78662109	-7.60253906	+8.56933594	-80.20019531	+3224	+16.17626953	-8.67919922	-9.23730469	-70.26855469	-25.57617188	+17.22656250	+3728	+12.55957031	-9.70312500	-10.06347656	-23.24707031	+6.98730469	-72.39990234	+2240
+1457970714.96939990	+15.80712891	-9.48339844	-9.81738281	-7.77832031	+8.32763672	-80.63964844	+3232	+16.19824219	-8.79785156	-9.27246094	-70.33447266	-26.08154297	+17.09472656	+3712	+12.55957031	-9.82617188	-10.11621094	-23.53271484	+6.89941406	-72.90527344	+2244
+1457970714.97359990	+15.82031250	-9.61523438	-9.86132813	-7.97607422	+8.15185547	-81.07910156	+3236	+16.22900391	-8.91210938	-9.31640625	-70.40039063	-26.54296875	+16.91894531	+3696	+12.57275391	-9.94042969	-10.17333984	-23.73046875	+6.83349609	-73.32275391	+2244
+1457970714.97779990	+15.83349609	-9.75146484	-9.90087891	-8.17382813	+7.95410156	-81.49658203	+3244	+16.25537109	-9.03515625	-9.36035156	-70.48828125	-27.00439453	+16.74316406	+3680	+12.57714844	-10.05029297	-10.21728516	-23.97216797	+6.70166016	-73.76220703	+2248
+1457970714.98190000	+15.83349609	-9.88330078	-9.94482422	-8.39355469	+7.82226563	-81.91406250	+3252	+16.25537109	-9.15820313	-9.40869141	-70.62011719	-27.39990234	+16.52343750	+3672	+12.56396484	-10.16455078	-10.26123047	-24.30175781	+6.63574219	-74.17968750	+2252
+1457970714.98610000	+15.83789063	-10.01074219	-9.98876953	-8.56933594	+7.69042969	-82.28759766	+3260	+16.26416016	-9.28564453	-9.46142578	-70.75195313	-27.77343750	+16.28173828	+3660	+12.57275391	-10.26562500	-10.30517578	-24.52148438	+6.52587891	-74.50927734	+2256
+1457970714.99029990	+15.84667969	-10.14697266	-10.02832031	-8.78906250	+7.47070313	-82.66113281	+3264	+16.26416016	-9.42187500	-9.50537109	-70.94970703	-28.21289063	+16.08398438	+3656	+12.57275391	-10.37548828	-10.33593750	-24.82910156	+6.32812500	-74.88281250	+2256
+1457970714.99440000	+15.85107422	-10.29199219	-10.07226563	-9.03076172	+7.25097656	-83.03466797	+3268	+16.25537109	-9.56250000	-9.56689453	-71.16943359	-28.60839844	+15.82031250	+3648	+12.57275391	-10.49853516	-10.36669922	-25.24658203	+6.10839844	-75.27832031	+2260
+1457970715.00280000	+15.88623047	-10.57763672	-10.17333984	-9.49218750	+6.89941406	-83.75976563	+3252	+16.25537109	-9.83935547	-9.69873047	-71.54296875	-29.33349609	+15.29296875	+3636	+12.59912109	-10.73583984	-10.41503906	-25.92773438	+5.53710938	-75.93750000	+2260
+1457970715.00690010	+15.88623047	-10.71826172	-10.22607422	-9.75585938	+6.78955078	-84.11132813	+3244	+16.23339844	-9.97998047	-9.76025391	-71.76269531	-29.68505859	+14.96337891	+3632	+12.59472656	-10.85009766	-10.44140625	-26.32324219	+5.33935547	-76.26708984	+2252
+1457970715.01110010	+15.89501953	-10.85449219	-10.28320313	-9.99755859	+6.70166016	-84.44091797	+3228	+16.21582031	-10.12060547	-9.82617188	-71.96044922	-29.97070313	+14.61181641	+3624	+12.60351563	-10.95117188	-10.47656250	-26.65283203	+5.14160156	-76.50878906	+2240
+1457970715.01530000	+15.90380859	-10.99951172	-10.33593750	-10.26123047	+6.56982422	-84.74853516	+3204	+16.19824219	-10.26123047	-9.89208984	-72.18017578	-30.27832031	+14.30419922	+3620	+12.60791016	-11.06103516	-10.49853516	-27.04833984	+4.92187500	-76.77246094	+2228
+1457970715.01939990	+15.89941406	-11.14453125	-10.38867188	-10.54687500	+6.48193359	-85.05615234	+3180	+16.17187500	-10.40625000	-9.95800781	-72.44384766	-30.58593750	+13.99658203	+3612	+12.59912109	-11.17089844	-10.52929688	-27.46582031	+4.72412109	-77.01416016	+2212
+1457970715.02360010	+15.91259766	-11.27197266	-10.42822266	-10.74462891	+6.30615234	-85.34179688	+3148	+16.16308594	-10.53808594	-10.01513672	-72.68554688	-30.91552734	+13.75488281	+3604	+12.60791016	-11.27636719	-10.54248047	-27.81738281	+4.43847656	-77.29980469	+2200
+1457970715.02780010	+15.92138672	-11.39941406	-10.46777344	-10.92041016	+6.15234375	-85.67138672	+3112	+16.14990234	-10.66992188	-10.06787109	-72.90527344	-31.24511719	+13.51318359	+3592	+12.61230469	-11.39501953	-10.56005859	-28.19091797	+4.15283203	-77.60742188	+2184
+1457970715.03189990	+15.92578125	-11.53564453	-10.50292969	-11.16210938	+5.97656250	-86.00097656	+3080	+16.13671875	-10.80615234	-10.11181641	-73.10302734	-31.64062500	+13.27148438	+3580	+12.60791016	-11.50927734	-10.58203125	-28.54248047	+3.91113281	-77.93701172	+2168
+1457970715.03609990	+15.95214844	-11.66308594	-10.52929688	-11.33789063	+5.75683594	-86.30859375	+3040	+16.14990234	-10.92919922	-10.15136719	-73.25683594	-32.03613281	+13.09570313	+3560	+12.62109375	-11.61474609	-10.59960938	-28.87207031	+3.64746094	-78.22265625	+2152
+1457970715.04020000	+15.96533203	-11.78613281	-10.56445313	-11.53564453	+5.62500000	-86.68212891	+3000	+16.16308594	-11.03906250	-10.19531250	-73.34472656	-32.38769531	+12.87597656	+3536	+12.63427734	-11.72900391	-10.62597656	-29.13574219	+3.42773438	-78.53027344	+2132
+1457970715.04440000	+15.96093750	-11.89599609	-10.59082031	-11.73339844	+5.58105469	-87.03369141	+2960	+16.16308594	-11.14892578	-10.22167969	-73.47656250	-32.73925781	+12.65625000	+3516	+12.62988281	-11.81689453	-10.65234375	-29.35546875	+3.36181641	-78.81591797	+2108
+1457970715.04860000	+15.96533203	-11.99267578	-10.60839844	-11.82128906	+5.44921875	-87.34130859	+2924	+16.17626953	-11.24560547	-10.24365234	-73.56445313	-33.06884766	+12.50244141	+3496	+12.63867188	-11.90478516	-10.67871094	-29.55322266	+3.25195313	-79.12353516	+2088
+1457970715.05690000	+15.97851563	-12.18603516	-10.62158203	-12.06298828	+5.07568359	-87.95654297	+2856	+16.21142578	-11.44335938	-10.26123047	-73.85009766	-33.83789063	+12.34863281	+3464	+12.63867188	-12.09375000	-10.72705078	-29.97070313	+3.05419922	-79.76074219	+2052
+1457970715.06110000	+16.00048828	-12.27392578	-10.60400391	-12.12890625	+4.79003906	-88.28613281	+2832	+16.25976563	-11.52685547	-10.24365234	-73.93798828	-34.29931641	+12.41455078	+3444	+12.65185547	-12.18164063	-10.73144531	-30.08056641	+2.83447266	-80.11230469	+2036
+1457970715.06520010	+16.01806641	-12.35302734	-10.59521484	-12.15087891	+4.57031250	-88.68164063	+2812	+16.31250000	-11.60156250	-10.23046875	-73.98193359	-34.76074219	+12.43652344	+3428	+12.66943359	-12.26953125	-10.74462891	-30.16845703	+2.68066406	-80.50781250	+2024
+1457970715.06940010	+16.02685547	-12.43652344	-10.58203125	-12.21679688	+4.37255859	-89.05517578	+2800	+16.35205078	-11.67626953	-10.21289063	-74.04785156	-35.20019531	+12.45849609	+3412	+12.67382813	-12.34863281	-10.76660156	-30.27832031	+2.61474609	-80.88134766	+2012
+1457970715.07360010	+16.04882813	-12.51123047	-10.57763672	-12.26074219	+4.21875000	-89.34082031	+2792	+16.40039063	-11.74658203	-10.19970703	-74.11376953	-35.55175781	+12.50244141	+3392	+12.68701172	-12.41894531	-10.79296875	-30.32226563	+2.59277344	-81.16699219	+2000
+1457970715.07769990	+16.06201172	-12.59472656	-10.56445313	-12.34863281	+4.02099609	-89.64843750	+2788	+16.44873047	-11.81689453	-10.18652344	-74.17968750	-35.92529297	+12.52441406	+3376	+12.70019531	-12.49804688	-10.81494141	-30.43212891	+2.52685547	-81.47460938	+1992
+1457970715.08189990	+16.06201172	-12.66503906	-10.55566406	-12.43652344	+3.86718750	-89.93408203	+2792	+16.48388672	-11.88281250	-10.16894531	-74.26757813	-36.27685547	+12.54638672	+3364	+12.69580078	-12.56835938	-10.84130859	-30.56396484	+2.54882813	-81.76025391	+1988
+1457970715.08610010	+16.06640625	-12.73095703	-10.54248047	-12.50244141	+3.71337891	-90.19775391	+2800	+16.52343750	-11.94433594	-10.14257813	-74.35546875	-36.62841797	+12.61230469	+3352	+12.70898438	-12.62988281	-10.85888672	-30.62988281	+2.52685547	-82.00195313	+1988
+1457970715.09019990	+16.07958984	-12.80566406	-10.52050781	-12.56835938	+3.44970703	-90.46142578	+2816	+16.55859375	-12.02783203	-10.10302734	-74.55322266	-37.04589844	+12.74414063	+3348	+12.70898438	-12.69580078	-10.85888672	-30.76171875	+2.41699219	-82.28759766	+1996
+1457970715.09439990	+16.09277344	-12.88476563	-10.50292969	-12.65625000	+3.20800781	-90.72509766	+2832	+16.58935547	-12.11132813	-10.08544922	-74.77294922	-37.39746094	+12.81005859	+3340	+12.71777344	-12.77050781	-10.87207031	-30.93750000	+2.28515625	-82.57324219	+2008
+1457970715.09859990	+16.11035156	-12.96826172	-10.49853516	-12.76611328	+3.01025391	-90.92285156	+2852	+16.62451172	-12.18603516	-10.07226563	-74.94873047	-37.74902344	+12.89794922	+3328	+12.73535156	-12.83203125	-10.88525391	-31.04736328	+2.15332031	-82.77099609	+2016
+1457970715.10270000	+16.11474609	-13.06054688	-10.48974609	-12.94189453	+2.81250000	-91.18652344	+2872	+16.65527344	-12.26513672	-10.05908203	-75.08056641	-38.07861328	+12.89794922	+3316	+12.74853516	-12.90673828	-10.89404297	-31.24511719	+1.99951172	-82.99072266	+2024
+1457970715.11110000	+16.12353516	-13.23632813	-10.52929688	-13.22753906	+2.65869141	-91.58203125	+2900	+16.67285156	-12.41455078	-10.10302734	-75.23437500	-38.47412109	+12.59033203	+3292	+12.75292969	-13.06054688	-10.92041016	-31.72851563	+1.77978516	-83.32031250	+2044
+1457970715.11520000	+16.12792969	-13.34179688	-10.54248047	-13.42529297	+2.54882813	-91.75781250	+2908	+16.65527344	-12.52001953	-10.11621094	-75.47607422	-38.71582031	+12.45849609	+3284	+12.75292969	-13.13085938	-10.92041016	-32.03613281	+1.60400391	-83.43017578	+2052
+1457970715.11940000	+16.11914063	-13.44287109	-10.56445313	-13.66699219	+2.46093750	-91.91162109	+2908	+16.62890625	-12.62548828	-10.15136719	-75.71777344	-38.86962891	+12.23876953	+3276	+12.75292969	-13.20556641	-10.92919922	-32.36572266	+1.42822266	-83.54003906	+2052
+1457970715.12350010	+16.11914063	-13.53955078	-10.58203125	-13.86474609	+2.32910156	-92.04345703	+2908	+16.60693359	-12.72656250	-10.18212891	-75.91552734	-39.04541016	+12.06298828	+3264	+12.75732422	-13.27148438	-10.93359375	-32.62939453	+1.20849609	-83.62792969	+2052
+1457970715.12770010	+16.11035156	-13.63623047	-10.59960938	-14.08447266	+2.21923828	-92.19726563	+2900	+16.57617188	-12.83642578	-10.21289063	-76.11328125	-39.26513672	+11.79931641	+3256	+12.75292969	-13.35058594	-10.92041016	-32.98095703	+0.94482422	-83.75976563	+2048
+1457970715.13190010	+16.11474609	-13.74169922	-10.63037109	-14.26025391	+2.13134766	-92.39501953	+2888	+16.54101563	-12.95068359	-10.27001953	-76.28906250	-39.41894531	+11.46972656	+3248	+12.75292969	-13.44287109	-10.91601563	-33.35449219	+0.65917969	-83.91357422	+2040
+1457970715.13599990	+16.12792969	-13.84716797	-10.66552734	-14.43603516	+2.04345703	-92.54882813	+2864	+16.51464844	-13.05615234	-10.32275391	-76.44287109	-39.55078125	+11.20605469	+3236	+12.75292969	-13.52636719	-10.91601563	-33.70605469	+0.37353516	-84.00146484	+2028
+1457970715.14019990	+16.14111328	-13.94824219	-10.70507813	-14.58984375	+2.02148438	-92.72460938	+2832	+16.47949219	-13.16162109	-10.37988281	-76.57470703	-39.68261719	+10.85449219	+3224	+12.75292969	-13.61425781	-10.91601563	-34.05761719	+0.15380859	-84.08935547	+2012
+1457970715.14850000	+16.12353516	-14.11962891	-10.79296875	-14.94140625	+2.10937500	-92.98828125	+2760	+16.39160156	-13.35937500	-10.48095703	-76.81640625	-39.90234375	+10.12939453	+3204	+12.73974609	-13.75048828	-10.92041016	-34.67285156	-0.17578125	-84.26513672	+1972
+1457970715.15269990	+16.12353516	-14.19873047	-10.82373047	-15.09521484	+2.08740234	-93.12011719	+2716	+16.34765625	-13.46923828	-10.52050781	-77.03613281	-40.03417969	+9.84375000	+3192	+12.73535156	-13.82080078	-10.91162109	-34.98046875	-0.39550781	-84.35302734	+1952
+1457970715.15689990	+16.11474609	-14.28662109	-10.84130859	-15.31494141	+1.99951172	-93.25195313	+2672	+16.30371094	-13.57910156	-10.55566406	-77.29980469	-40.20996094	+9.60205078	+3176	+12.72656250	-13.88232422	-10.90722656	-35.24414063	-0.59326172	-84.44091797	+1928
+1457970715.16100000	+16.12792969	-14.35253906	-10.83251953	-15.40283203	+1.80175781	-93.40576172	+2628	+16.29052734	-13.67138672	-10.56005859	-77.54150391	-40.45166016	+9.53613281	+3160	+12.72656250	-13.94824219	-10.88964844	-35.46386719	-0.85693359	-84.59472656	+1908
+1457970715.16520000	+16.13671875	-14.40527344	-10.83691406	-15.46875000	+1.71386719	-93.55957031	+2584	+16.29052734	-13.73730469	-10.56884766	-77.65136719	-40.62744141	+9.42626953	+3136	+12.73095703	-14.00976563	-10.88525391	-35.63964844	-1.03271484	-84.74853516	+1884
+1457970715.16940000	+16.14111328	-14.45800781	-10.84130859	-15.55664063	+1.66992188	-93.71337891	+2548	+16.29492188	-13.80761719	-10.56445313	-77.80517578	-40.86914063	+9.38232422	+3120	+12.72656250	-14.06689453	-10.88525391	-35.81542969	-1.14257813	-84.90234375	+1864
+1457970715.17350010	+16.15869141	-14.50634766	-10.84570313	-15.60058594	+1.60400391	-93.86718750	+2508	+16.30810547	-13.87353516	-10.56445313	-77.93701172	-41.06689453	+9.36035156	+3104	+12.73535156	-14.11523438	-10.88085938	-35.94726563	-1.27441406	-85.05615234	+1844
+1457970715.18190000	+16.16308594	-14.58984375	-10.82812500	-15.84228516	+1.45019531	-94.13085938	+2448	+16.34326172	-13.97021484	-10.52490234	-78.35449219	-41.46240234	+9.55810547	+3068	+12.75292969	-14.18554688	-10.89404297	-36.05712891	-1.34033203	-85.31982422	+1804
+1457970715.18600010	+16.16308594	-14.61181641	-10.79736328	-15.93017578	+1.31835938	-94.21875000	+2428	+16.37841797	-13.99658203	-10.48095703	-78.53027344	-41.68212891	+9.75585938	+3052	+12.76171875	-14.20751953	-10.89404297	-36.05712891	-1.36230469	-85.45166016	+1792
+1457970715.19429990	+16.17187500	-14.66455078	-10.70947266	-16.08398438	+0.92285156	-94.46044922	+2416	+16.48388672	-14.04931641	-10.39306641	-78.90380859	-42.14355469	+10.32714844	+3032	+12.77929688	-14.26904297	-10.88085938	-36.07910156	-1.49414063	-85.78125000	+1780
+1457970715.20269990	+16.20263672	-14.70849609	-10.63476563	-16.17187500	+0.54931641	-94.70214844	+2428	+16.59814453	-14.08007813	-10.30517578	-79.16748047	-42.58300781	+10.89843750	+3012	+12.81005859	-14.32617188	-10.87646484	-36.03515625	-1.60400391	-86.11083984	+1776
+1457970715.21100000	+16.22460938	-14.74804688	-10.58203125	-16.30371094	+0.35156250	-94.92187500	+2456	+16.69042969	-14.09326172	-10.23046875	-79.38720703	-42.93457031	+11.35986328	+3000	+12.82763672	-14.36132813	-10.90722656	-35.99121094	-1.47216797	-86.37451172	+1788
+1457970715.21930000	+16.22900391	-14.80957031	-10.54248047	-16.54541016	+0.17578125	-95.09765625	+2500	+16.76513672	-14.12841797	-10.18212891	-79.58496094	-43.17626953	+11.66748047	+2976	+12.83203125	-14.41406250	-10.91601563	-36.07910156	-1.47216797	-86.55029297	+1820
+1457970715.22350000	+16.22900391	-14.83593750	-10.52050781	-16.65527344	+0.08789063	-95.18554688	+2520	+16.79589844	-14.13720703	-10.16455078	-79.65087891	-43.28613281	+11.77734375	+2964	+12.83642578	-14.43164063	-10.92041016	-36.07910156	-1.49414063	-86.61621094	+1836
+1457970715.23180010	+16.23779297	-14.90625000	-10.48535156	-16.85302734	-0.10986328	-95.38330078	+2572	+16.82666016	-14.19433594	-10.13378906	-79.82666016	-43.54980469	+11.88720703	+2944	+12.82763672	-14.50195313	-10.90283203	-36.29882813	-1.73583984	-86.87988281	+1876
+1457970715.23600010	+16.24658203	-14.94580078	-10.48974609	-16.94091797	-0.17578125	-95.47119141	+2588	+16.83105469	-14.22509766	-10.14257813	-79.87060547	-43.63769531	+11.82128906	+2932	+12.82763672	-14.53271484	-10.90722656	-36.43066406	-1.80175781	-86.90185547	+1888
+1457970715.24020000	+16.25537109	-14.99414063	-10.49853516	-17.05078125	-0.19775391	-95.55908203	+2604	+16.81787109	-14.26904297	-10.16015625	-79.91455078	-43.68164063	+11.68945313	+2920	+12.82324219	-14.57666016	-10.90722656	-36.62841797	-1.88964844	-86.94580078	+1904
+1457970715.24429990	+16.25537109	-15.04248047	-10.51611328	-17.18261719	-0.17578125	-95.64697266	+2612	+16.79589844	-14.31298828	-10.18652344	-79.93652344	-43.72558594	+11.44775391	+2912	+12.81445313	-14.62060547	-10.91601563	-36.82617188	-1.95556641	-86.98974609	+1908
+1457970715.25270010	+16.24218750	-15.14355469	-10.56884766	-17.49023438	-0.06591797	-95.75683594	+2616	+16.73437500	-14.40087891	-10.24804688	-80.00244141	-43.74755859	+10.96435547	+2900	+12.79248047	-14.69091797	-10.92480469	-37.19970703	-2.08740234	-86.98974609	+1908
+1457970715.26099990	+16.22900391	-15.26660156	-10.60839844	-17.81982422	-0.08789063	-95.86669922	+2592	+16.65087891	-14.51074219	-10.31835938	-80.11230469	-43.74755859	+10.41503906	+2888	+12.76611328	-14.76562500	-10.90722656	-37.66113281	-2.37304688	-86.98974609	+1892
+1457970715.26930000	+16.22021484	-15.37207031	-10.64794922	-18.08349609	-0.08789063	-95.97656250	+2544	+16.55859375	-14.61621094	-10.38867188	-80.22216797	-43.79150391	+9.82177734	+2872	+12.74853516	-14.84033203	-10.88964844	-38.10058594	-2.65869141	-87.03369141	+1864
+1457970715.27350000	+16.22021484	-15.42041016	-10.67431641	-18.17138672	-0.06591797	-96.02050781	+2512	+16.51464844	-14.66015625	-10.41943359	-80.26611328	-43.81347656	+9.55810547	+2864	+12.73974609	-14.87109375	-10.88525391	-38.25439453	-2.74658203	-87.03369141	+1844
+1457970715.28180000	+16.20703125	-15.50390625	-10.71826172	-18.39111328	+0.00000000	-96.06445313	+2432	+16.43994141	-14.74365234	-10.48095703	-80.35400391	-43.79150391	+9.05273438	+2844	+12.72216797	-14.92382813	-10.89404297	-38.58398438	-2.83447266	-86.98974609	+1796
+1457970715.28600000	+16.19824219	-15.53027344	-10.72265625	-18.45703125	+0.00000000	-96.06445313	+2384	+16.41357422	-14.77441406	-10.49853516	-80.39794922	-43.79150391	+8.89892578	+2832	+12.71777344	-14.93261719	-10.89404297	-38.67187500	-2.85644531	-86.96777344	+1768
+1457970715.29010010	+16.19384766	-15.54785156	-10.72705078	-18.52294922	+0.00000000	-96.06445313	+2340	+16.39160156	-14.79638672	-10.50732422	-80.44189453	-43.83544922	+8.76708984	+2816	+12.71337891	-14.94140625	-10.89404297	-38.73779297	-2.87841797	-86.96777344	+1740
+1457970715.29430010	+16.18505859	-15.56542969	-10.72265625	-18.54492188	-0.02197266	-96.08642578	+2292	+16.37402344	-14.82275391	-10.50732422	-80.48583984	-43.85742188	+8.67919922	+2804	+12.70898438	-14.94580078	-10.88964844	-38.75976563	-2.90039063	-86.96777344	+1716
+1457970715.30259990	+16.19384766	-15.56542969	-10.69628906	-18.47900391	-0.10986328	-96.08642578	+2204	+16.36962891	-14.83154297	-10.49414063	-80.50781250	-43.94531250	+8.65722656	+2772	+12.70898438	-14.94580078	-10.88525391	-38.73779297	-2.87841797	-86.98974609	+1668
+1457970715.30679990	+16.19384766	-15.55224609	-10.68310547	-18.43505859	-0.13183594	-96.06445313	+2168	+16.37841797	-14.82714844	-10.47656250	-80.48583984	-44.01123047	+8.65722656	+2760	+12.70898438	-14.93701172	-10.88964844	-38.64990234	-2.81250000	-87.01171875	+1648
+1457970715.31100010	+16.19384766	-15.54345703	-10.67871094	-18.39111328	-0.13183594	-96.06445313	+2132	+16.38720703	-14.81835938	-10.46777344	-80.46386719	-44.03320313	+8.67919922	+2748	+12.71337891	-14.92822266	-10.89404297	-38.58398438	-2.76855469	-87.03369141	+1628
+1457970715.31510000	+16.19384766	-15.53027344	-10.66992188	-18.34716797	-0.10986328	-96.04248047	+2100	+16.40039063	-14.80957031	-10.45019531	-80.44189453	-44.05517578	+8.72314453	+2740	+12.71337891	-14.91943359	-10.89843750	-38.49609375	-2.70263672	-87.03369141	+1612
+1457970715.31929990	+16.19384766	-15.51269531	-10.66113281	-18.28125000	-0.10986328	-96.04248047	+2072	+16.41357422	-14.79199219	-10.43701172	-80.39794922	-44.07714844	+8.76708984	+2732	+12.71777344	-14.90625000	-10.90283203	-38.40820313	-2.61474609	-87.05566406	+1600
+1457970715.32349990	+16.19384766	-15.50390625	-10.65673828	-18.25927734	-0.10986328	-96.02050781	+2044	+16.42236328	-14.77880859	-10.42382813	-80.37597656	-44.07714844	+8.81103516	+2724	+12.71777344	-14.90185547	-10.90283203	-38.36425781	-2.57080078	-87.05566406	+1588
+1457970715.33180000	+16.19384766	-15.48632813	-10.64355469	-18.21533203	-0.10986328	-95.99853516	+2000	+16.44873047	-14.74804688	-10.39306641	-80.28808594	-44.09912109	+8.89892578	+2716	+12.72216797	-14.87988281	-10.90722656	-38.21044922	-2.48291016	-87.09960938	+1564
+1457970715.33600000	+16.19384766	-15.47753906	-10.63916016	-18.17138672	-0.08789063	-95.99853516	+1980	+16.45751953	-14.73486328	-10.38427734	-80.26611328	-44.12109375	+8.92089844	+2712	+12.72656250	-14.85351563	-10.91162109	-38.01269531	-2.32910156	-87.12158203	+1560
+1457970715.34010000	+16.19384766	-15.46435547	-10.63476563	-18.14941406	-0.08789063	-95.97656250	+1964	+16.46630859	-14.72167969	-10.37548828	-80.22216797	-44.12109375	+8.96484375	+2708	+12.73095703	-14.82275391	-10.91601563	-37.79296875	-2.17529297	-87.14355469	+1560
+1457970715.34430000	+16.19384766	-15.45556641	-10.63037109	-18.10546875	-0.08789063	-95.97656250	+1948	+16.47949219	-14.70410156	-10.36669922	-80.15625000	-44.09912109	+8.98681641	+2704	+12.73535156	-14.78759766	-10.92480469	-37.57324219	-2.02148438	-87.18750000	+1560
+1457970715.34840010	+16.18945313	-15.37207031	-10.61279297	-17.88574219	+0.02197266	-95.86669922	+1948	+16.50585938	-14.65136719	-10.34033203	-80.00244141	-44.07714844	+9.05273438	+2708	+12.74853516	-14.67333984	-10.94677734	-36.87011719	-1.45019531	-87.20947266	+1584
+1457970715.35260010	+16.18505859	-15.29736328	-10.59521484	-17.66601563	+0.13183594	-95.73486328	+1952	+16.53222656	-14.59863281	-10.31396484	-79.82666016	-44.03320313	+9.11865234	+2712	+12.74853516	-14.58984375	-10.95117188	-36.36474609	-1.03271484	-87.18750000	+1608
+1457970715.36089990	+16.17626953	-15.02050781	-10.56005859	-16.83105469	+0.52734375	-95.14160156	+2004	+16.61132813	-14.36572266	-10.23925781	-79.10156250	-43.70361328	+9.22851563	+2740	+12.73974609	-14.41845703	-10.94677734	-35.57373047	-0.41748047	-86.98974609	+1656
+1457970715.36509990	+16.17187500	-14.87988281	-10.54687500	-16.39160156	+0.74707031	-94.81201172	+2044	+16.64648438	-14.22949219	-10.20410156	-78.64013672	-43.48388672	+9.25048828	+2756	+12.73535156	-14.34814453	-10.92919922	-35.31005859	-0.26367188	-86.83593750	+1676
+1457970715.36929990	+16.16748047	-14.77441406	-10.55126953	-16.06201172	+0.96679688	-94.52636719	+2076	+16.65966797	-14.11962891	-10.18652344	-78.24462891	-43.24218750	+9.20654297	+2768	+12.73095703	-14.29541016	-10.91162109	-35.13427734	-0.15380859	-86.68212891	+1688
+1457970715.37340000	+16.15869141	-14.64257813	-10.59082031	-15.62255859	+1.31835938	-94.06494141	+2116	+16.66406250	-13.93945313	-10.19091797	-77.56347656	-42.71484375	+9.03076172	+2792	+12.73535156	-14.23388672	-10.90283203	-34.95849609	-0.04394531	-86.41845703	+1700
+1457970715.38179990	+16.14550781	-14.49316406	-10.67431641	-15.16113281	+1.88964844	-93.33984375	+2148	+16.61572266	-13.75488281	-10.23486328	-76.86035156	-41.92382813	+8.63525391	+2808	+12.73095703	-14.11962891	-10.87646484	-34.73876953	+0.15380859	-85.84716797	+1708
+1457970715.38590000	+16.14990234	-14.40527344	-10.69628906	-14.89746094	+2.06542969	-92.94433594	+2156	+16.58056641	-13.65380859	-10.26562500	-76.55273438	-41.44042969	+8.45947266	+2820	+12.72656250	-14.04052734	-10.85888672	-34.56298828	+0.26367188	-85.49560547	+1708
+1457970715.39430000	+16.14550781	-14.25146484	-10.70507813	-14.43603516	+2.24121094	-92.26318359	+2152	+16.49707031	-13.50000000	-10.30517578	-76.11328125	-40.67138672	+8.15185547	+2828	+12.71337891	-13.90869141	-10.80175781	-34.34326172	+0.37353516	-84.88037109	+1700
+1457970715.39840010	+16.15869141	-14.15478516	-10.70507813	-14.08447266	+2.28515625	-91.86767578	+2144	+16.46191406	-13.39892578	-10.32714844	-75.82763672	-40.20996094	+8.02001953	+2832	+12.72216797	-13.80322266	-10.75781250	-34.07958984	+0.41748047	-84.44091797	+1696
+1457970715.40260000	+16.16308594	-14.05810547	-10.70947266	-13.77685547	+2.46093750	-91.51611328	+2132	+16.43994141	-13.29785156	-10.35351563	-75.49804688	-39.74853516	+7.88818359	+2840	+12.73535156	-13.72412109	-10.74023438	-33.81591797	+0.57128906	-84.11132813	+1692
+1457970715.41090010	+16.14111328	-13.81201172	-10.69628906	-13.16162109	+2.87841797	-90.65917969	+2112	+16.40917969	-13.06494141	-10.34912109	-74.90478516	-38.80371094	+7.80029297	+2852	+12.73535156	-13.53076172	-10.71826172	-33.20068359	+1.12060547	-83.40820313	+1692
+1457970715.41510010	+16.14111328	-13.69335938	-10.67871094	-12.83203125	+3.03222656	-90.24169922	+2100	+16.40917969	-12.94189453	-10.34033203	-74.59716797	-38.34228516	+7.80029297	+2860	+12.73974609	-13.44287109	-10.70507813	-32.91503906	+1.40625000	-83.07861328	+1688
+1457970715.42339990	+16.11474609	-13.41210938	-10.61279297	-12.19482422	+3.29589844	-89.34082031	+2092	+16.38720703	-12.65185547	-10.30957031	-73.93798828	-37.30957031	+7.82226563	+2888	+12.73095703	-13.20556641	-10.68310547	-32.14599609	+2.13134766	-82.37548828	+1696
+1457970715.43170000	+16.08398438	-13.10888672	-10.51611328	-11.44775391	+3.53759766	-88.57177734	+2116	+16.39599609	-12.35302734	-10.22607422	-73.27880859	-36.45263672	+8.04199219	+2920	+12.73095703	-12.97265625	-10.65673828	-31.26708984	+2.87841797	-81.78222656	+1708
+1457970715.44010000	+16.08398438	-12.79687500	-10.44140625	-10.61279297	+3.88916016	-87.67089844	+2160	+16.45751953	-12.03662109	-10.11621094	-72.48779297	-35.66162109	+8.41552734	+2964	+12.73974609	-12.72216797	-10.64355469	-30.27832031	+3.75732422	-81.07910156	+1736
+1457970715.44420000	+16.05761719	-12.63867188	-10.41943359	-10.26123047	+4.19677734	-87.18750000	+2196	+16.46191406	-11.86083984	-10.07226563	-72.07031250	-35.15625000	+8.48144531	+2984	+12.72656250	-12.59472656	-10.65234375	-29.81689453	+4.32861328	-80.72753906	+1752
+1457970715.45260000	+16.03564453	-12.29589844	-10.33593750	-9.40429688	+4.54833984	-86.15478516	+2280	+16.47070313	-11.51806641	-9.97119141	-71.25732422	-34.18945313	+8.70117188	+3032	+12.71777344	-12.32226563	-10.63916016	-28.76220703	+5.27343750	-79.93652344	+1784
+1457970715.45670010	+16.02246094	-12.13330078	-10.30078125	-8.96484375	+4.72412109	-85.67138672	+2328	+16.46630859	-11.35986328	-9.92285156	-70.86181641	-33.75000000	+8.76708984	+3056	+12.70458984	-12.19482422	-10.62597656	-28.34472656	+5.71289063	-79.56298828	+1804
+1457970715.46090010	+16.02246094	-11.95751953	-10.25683594	-8.45947266	+4.83398438	-85.16601563	+2380	+16.47509766	-11.19287109	-9.86132813	-70.44433594	-33.35449219	+8.94287109	+3084	+12.70898438	-12.05419922	-10.59960938	-27.77343750	+6.06445313	-79.12353516	+1824
+1457970715.46510000	+16.01806641	-11.79492188	-10.21289063	-7.99804688	+4.98779297	-84.70458984	+2428	+16.47509766	-11.04345703	-9.79101563	-70.09277344	-33.00292969	+9.09667969	+3108	+12.70458984	-11.92675781	-10.56884766	-27.29003906	+6.41601563	-78.75000000	+1844
+1457970715.46919990	+16.01367188	-11.64111328	-10.18652344	-7.53662109	+5.16357422	-84.24316406	+2480	+16.46630859	-10.88964844	-9.74707031	-69.67529297	-32.58544922	+9.14062500	+3128	+12.69580078	-11.80810547	-10.54248047	-26.85058594	+6.72363281	-78.39843750	+1860
+1457970715.47340010	+16.01806641	-11.47851563	-10.16894531	-7.05322266	+5.38330078	-83.69384766	+2532	+16.45751953	-10.73144531	-9.71630859	-69.23583984	-32.10205078	+9.18457031	+3152	+12.70458984	-11.67187500	-10.52050781	-26.34521484	+7.05322266	-77.89306641	+1884
+1457970715.48169990	+15.99169922	-11.18847656	-10.12500000	-6.24023438	+5.75683594	-82.63916016	+2612	+16.39160156	-10.45019531	-9.65478516	-68.48876953	-31.13525391	+9.09667969	+3184	+12.68261719	-11.43017578	-10.45019531	-25.53222656	+7.58056641	-76.97021484	+1904
+1457970715.48589990	+15.98291016	-11.03466797	-10.10302734	-5.80078125	+5.93261719	-82.08984375	+2648	+16.35205078	-10.30078125	-9.63281250	-68.09326172	-30.60791016	+9.03076172	+3204	+12.68701172	-11.29833984	-10.40185547	-25.07080078	+7.80029297	-76.44287109	+1916
+1457970715.49009990	+15.97412109	-10.88964844	-10.07226563	-5.40527344	+6.06445313	-81.58447266	+2676	+16.31250000	-10.16894531	-9.60205078	-67.78564453	-30.14648438	+9.03076172	+3216	+12.68261719	-11.17089844	-10.34472656	-24.65332031	+7.91015625	-75.98144531	+1920
+1457970715.49840000	+15.96533203	-10.60839844	-10.01953125	-4.54833984	+6.28417969	-80.52978516	+2712	+16.23779297	-9.90966797	-9.55371094	-67.21435547	-29.15771484	+9.03076172	+3240	+12.67822266	-10.92041016	-10.22607422	-23.86230469	+8.10791016	-74.94873047	+1924
+1457970715.50670000	+15.92578125	-10.32714844	-9.96240234	-3.80126953	+6.61376953	-79.51904297	+2724	+16.14111328	-9.64599609	-9.50976563	-66.59912109	-28.16894531	+8.92089844	+3256	+12.66064453	-10.67431641	-10.11621094	-23.07128906	+8.41552734	-73.93798828	+1920
+1457970715.51090000	+15.91259766	-10.18652344	-9.94042969	-3.42773438	+6.81152344	-78.94775391	+2724	+16.09716797	-9.51416016	-9.49658203	-66.29150391	-27.57568359	+8.83300781	+3264	+12.66064453	-10.54248047	-10.06347656	-22.63183594	+8.59130859	-73.36669922	+1916
+1457970715.51920010	+15.86425781	-9.90527344	-9.87890625	-2.79052734	+7.18505859	-77.82714844	+2712	+16.00048828	-9.23291016	-9.45263672	-65.74218750	-26.41113281	+8.81103516	+3280	+12.62988281	-10.28320313	-9.94921875	-21.88476563	+8.92089844	-72.26806641	+1908
+1457970715.52749990	+15.82031250	-9.59765625	-9.78222656	-1.99951172	+7.44873047	-76.75048828	+2692	+15.93457031	-8.94726563	-9.37792969	-65.21484375	-25.35644531	+8.92089844	+3292	+12.61230469	-10.01513672	-9.82617188	-21.02783203	+9.22851563	-71.16943359	+1904
+1457970715.53590010	+15.78076172	-9.29882813	-9.67675781	-1.29638672	+7.66845703	-75.67382813	+2680	+15.87744141	-8.66162109	-9.26806641	-64.68750000	-24.38964844	+9.14062500	+3304	+12.58154297	-9.74267578	-9.72070313	-20.12695313	+9.68994141	-70.09277344	+1904
+1457970715.54419990	+15.72363281	-8.98242188	-9.56250000	-0.54931641	+8.04199219	-74.61914063	+2672	+15.83789063	-8.34082031	-9.14941406	-64.00634766	-23.40087891	+9.42626953	+3324	+12.54199219	-9.48339844	-9.62402344	-19.27001953	+10.23925781	-69.08203125	+1904
+1457970715.55250000	+15.67089844	-8.66162109	-9.43505859	+0.24169922	+8.32763672	-73.56445313	+2688	+15.81591797	-8.01123047	-9.00439453	-63.32519531	-22.45605469	+9.79980469	+3356	+12.50683594	-9.21972656	-9.51855469	-18.36914063	+10.78857422	-68.07128906	+1908
+1457970715.55670000	+15.63574219	-8.50781250	-9.36474609	+0.61523438	+8.43750000	-73.05908203	+2700	+15.80273438	-7.84863281	-8.92089844	-62.97363281	-22.03857422	+9.99755859	+3376	+12.48046875	-9.08789063	-9.46582031	-17.95166016	+11.07421875	-67.56591797	+1912
+1457970715.56500010	+15.58740234	-8.18261719	-9.21093750	+1.47216797	+8.59130859	-72.07031250	+2744	+15.78955078	-7.51904297	-8.74072266	-62.22656250	-21.24755859	+10.52490234	+3416	+12.44531250	-8.82861328	-9.35595703	-17.00683594	+11.53564453	-66.59912109	+1924
+1457970715.56920000	+15.56103516	-8.02441406	-9.13183594	+1.91162109	+8.65722656	-71.63085938	+2772	+15.78515625	-7.36083984	-8.64404297	-61.87500000	-20.93994141	+10.78857422	+3440	+12.41894531	-8.70996094	-9.29443359	-16.61132813	+11.77734375	-66.15966797	+1932
+1457970715.57340000	+15.53906250	-7.87060547	-9.06591797	+2.35107422	+8.76708984	-71.12548828	+2800	+15.78076172	-7.20263672	-8.55615234	-61.50146484	-20.56640625	+11.00830078	+3460	+12.40576172	-8.58691406	-9.24169922	-16.14990234	+11.99707031	-65.65429688	+1944
+1457970715.57750010	+15.52148438	-7.71679688	-8.99560547	+2.76855469	+8.87695313	-70.64208984	+2832	+15.78076172	-7.04443359	-8.46826172	-61.10595703	-20.17089844	+11.27197266	+3480	+12.39257813	-8.46386719	-9.18017578	-15.71044922	+12.19482422	-65.17089844	+1956
+1457970715.58170010	+15.48632813	-7.56298828	-8.92529297	+3.18603516	+9.00878906	-70.13671875	+2864	+15.76318359	-6.88183594	-8.38916016	-60.73242188	-19.75341797	+11.46972656	+3496	+12.36621094	-8.34521484	-9.11865234	-15.31494141	+12.41455078	-64.68750000	+1972
+1457970715.58999990	+15.43359375	-7.25976563	-8.79345703	+4.04296875	+9.18457031	-69.10400391	+2928	+15.72802734	-6.58740234	-8.23535156	-60.07324219	-18.91845703	+11.84326172	+3528	+12.33544922	-8.09472656	-8.98681641	-14.43603516	+12.74414063	-63.63281250	+2004
+1457970715.59419990	+15.41162109	-7.11914063	-8.71435547	+4.41650391	+9.16259766	-68.64257813	+2964	+15.71044922	-6.45117188	-8.15185547	-59.78759766	-18.56689453	+12.06298828	+3544	+12.32226563	-7.98046875	-8.91650391	-14.06250000	+12.83203125	-63.12744141	+2020
+1457970715.59830000	+15.39843750	-6.97851563	-8.64843750	+4.81201172	+9.20654297	-68.13720703	+2992	+15.69287109	-6.31494141	-8.08154297	-59.47998047	-18.17138672	+12.26074219	+3552	+12.31347656	-7.86181641	-8.84619141	-13.64501953	+12.91992188	-62.57812500	+2036
+1457970715.60250000	+15.38085938	-6.84228516	-8.58691406	+5.20751953	+9.25048828	-67.63183594	+3020	+15.67089844	-6.18310547	-8.00683594	-59.17236328	-17.77587891	+12.43652344	+3560	+12.30468750	-7.74316406	-8.77587891	-13.22753906	+13.00781250	-62.02880859	+2052
+1457970715.60669990	+15.36328125	-6.71044922	-8.52099609	+5.58105469	+9.29443359	-67.14843750	+3048	+15.64453125	-6.05566406	-7.94091797	-58.93066406	-17.35839844	+12.61230469	+3568	+12.29150391	-7.62890625	-8.70117188	-12.87597656	+13.07373047	-61.50146484	+2064
+1457970715.61080000	+15.34570313	-6.58740234	-8.46386719	+5.91064453	+9.40429688	-66.62109375	+3068	+15.61816406	-5.93701172	-7.88818359	-58.71093750	-16.85302734	+12.72216797	+3572	+12.29150391	-7.51464844	-8.63085938	-12.48046875	+13.13964844	-60.88623047	+2080
+1457970715.61500000	+15.32812500	-6.45556641	-8.41113281	+6.24023438	+9.47021484	-66.09375000	+3084	+15.58300781	-5.82275391	-7.83544922	-58.51318359	-16.36962891	+12.83203125	+3568	+12.28271484	-7.39160156	-8.55615234	-12.08496094	+13.18359375	-60.29296875	+2088
+1457970715.62330010	+15.28857422	-6.21386719	-8.27929688	+6.85546875	+9.51416016	-65.06103516	+3104	+15.51708984	-5.59423828	-7.71679688	-58.13964844	-15.44677734	+13.11767578	+3568	+12.26513672	-7.15869141	-8.40234375	-11.35986328	+13.27148438	-59.08447266	+2104
+1457970715.62750010	+15.27099609	-6.09082031	-8.21777344	+7.18505859	+9.53613281	-64.53369141	+3112	+15.48193359	-5.48437500	-7.65966797	-57.94189453	-14.98535156	+13.24951172	+3564	+12.25634766	-7.04003906	-8.32763672	-10.96435547	+13.29345703	-58.51318359	+2112
+1457970715.63170000	+15.26220703	-5.97656250	-8.14306641	+7.47070313	+9.47021484	-64.07226563	+3116	+15.45117188	-5.37890625	-7.59375000	-57.78808594	-14.58984375	+13.42529297	+3560	+12.24755859	-6.93017578	-8.24853516	-10.61279297	+13.29345703	-57.94189453	+2116
+1457970715.63579990	+15.25341797	-5.86230469	-8.07275391	+7.75634766	+9.44824219	-63.61083984	+3116	+15.42480469	-5.27783203	-7.53222656	-57.61230469	-14.17236328	+13.57910156	+3556	+12.24316406	-6.82031250	-8.17382813	-10.23925781	+13.29345703	-57.37060547	+2120
+1457970715.64000010	+15.24023438	-5.74804688	-8.00683594	+8.04199219	+9.47021484	-63.14941406	+3116	+15.39843750	-5.16796875	-7.47509766	-57.41455078	-13.73291016	+13.71093750	+3552	+12.24316406	-6.71044922	-8.10351563	-9.86572266	+13.31542969	-56.79931641	+2124
+1457970715.64420010	+15.21826172	-5.63378906	-7.93652344	+8.34960938	+9.49218750	-62.68798828	+3112	+15.36767578	-5.05810547	-7.40478516	-57.21679688	-13.31542969	+13.88671875	+3548	+12.22998047	-6.60498047	-8.02880859	-9.49218750	+13.35937500	-56.25000000	+2124
+1457970715.64829990	+15.20068359	-5.52392578	-7.87060547	+8.61328125	+9.53613281	-62.22656250	+3108	+15.33691406	-4.95703125	-7.33886719	-57.01904297	-12.89794922	+14.01855469	+3548	+12.22119141	-6.49511719	-7.95410156	-9.11865234	+13.40332031	-55.70068359	+2128
+1457970715.65249990	+15.17871094	-5.40966797	-7.80468750	+8.94287109	+9.55810547	-61.74316406	+3104	+15.31054688	-4.84277344	-7.27294922	-56.79931641	-12.48046875	+14.17236328	+3544	+12.21240234	-6.38964844	-7.88378906	-8.72314453	+13.44726563	-55.17333984	+2132
+1457970715.66080000	+15.14355469	-5.18554688	-7.63330078	+9.51416016	+9.44824219	-60.93017578	+3100	+15.27099609	-4.63183594	-7.10156250	-56.35986328	-11.86523438	+14.61181641	+3552	+12.19482422	-6.19189453	-7.73876953	-7.99804688	+13.53515625	-54.18457031	+2132
+1457970715.66500000	+15.12597656	-5.07568359	-7.54980469	+9.84375000	+9.42626953	-60.55664063	+3100	+15.25341797	-4.51757813	-7.02246094	-56.05224609	-11.55761719	+14.83154297	+3552	+12.18603516	-6.09521484	-7.67285156	-7.64648438	+13.57910156	-53.72314453	+2132
+1457970715.66910000	+15.10839844	-4.96582031	-7.46191406	+10.15136719	+9.36035156	-60.20507813	+3100	+15.24462891	-4.40771484	-6.92138672	-55.81054688	-11.31591797	+15.09521484	+3560	+12.17285156	-6.00292969	-7.59814453	-7.29492188	+13.62304688	-53.28369141	+2136
+1457970715.67330000	+15.09082031	-4.86474609	-7.38281250	+10.41503906	+9.36035156	-59.80957031	+3104	+15.23144531	-4.30664063	-6.83789063	-55.56884766	-11.00830078	+15.29296875	+3564	+12.16845703	-5.91503906	-7.52783203	-6.96533203	+13.71093750	-52.84423828	+2132
+1457970715.67750000	+15.06884766	-4.75927734	-7.30810547	+10.72265625	+9.38232422	-59.41406250	+3108	+15.21826172	-4.19238281	-6.75439453	-55.28320313	-10.67871094	+15.49072266	+3572	+12.15527344	-5.82275391	-7.46191406	-6.61376953	+13.79882813	-52.40478516	+2132
+1457970715.68160010	+15.04687500	-4.65380859	-7.22021484	+11.00830078	+9.36035156	-59.06250000	+3116	+15.20507813	-4.08251953	-6.65332031	-55.04150391	-10.43701172	+15.77636719	+3580	+12.14208984	-5.73925781	-7.39160156	-6.30615234	+13.88671875	-51.96533203	+2128
+1457970715.69000010	+15.00292969	-4.44726563	-7.05322266	+11.60156250	+9.38232422	-58.27148438	+3136	+15.18310547	-3.87597656	-6.47314453	-54.55810547	-9.84375000	+16.21582031	+3592	+12.11572266	-5.56787109	-7.26416016	-5.66894531	+14.15039063	-51.08642578	+2124
+1457970715.69409990	+14.98535156	-4.34619141	-6.96093750	+11.86523438	+9.27246094	-57.91992188	+3148	+15.17871094	-3.77490234	-6.37207031	-54.33837891	-9.62402344	+16.52343750	+3604	+12.10253906	-5.48437500	-7.18945313	-5.40527344	+14.21630859	-50.66894531	+2128
+1457970715.69829990	+14.97216797	-4.25390625	-6.87744141	+12.10693359	+9.25048828	-57.54638672	+3164	+15.16992188	-3.67822266	-6.27978516	-54.14062500	-9.31640625	+16.74316406	+3608	+12.08935547	-5.40527344	-7.11914063	-5.16357422	+14.32617188	-50.22949219	+2128
+1457970715.70250010	+14.95458984	-4.15722656	-6.79394531	+12.37060547	+9.25048828	-57.15087891	+3176	+15.16113281	-3.58154297	-6.19628906	-53.92089844	-9.00878906	+16.96289063	+3608	+12.07617188	-5.32177734	-7.05322266	-4.87792969	+14.43603516	-49.81201172	+2124
+1457970715.70660000	+14.93701172	-4.06494141	-6.71044922	+12.61230469	+9.20654297	-56.79931641	+3192	+15.15234375	-3.48925781	-6.10400391	-53.74511719	-8.72314453	+17.20458984	+3612	+12.06298828	-5.24707031	-6.97851563	-4.63623047	+14.47998047	-49.39453125	+2128
+1457970715.71079990	+14.91943359	-3.97705078	-6.64013672	+12.83203125	+9.27246094	-56.40380859	+3208	+15.13916016	-3.40136719	-6.02490234	-53.59130859	-8.37158203	+17.38037109	+3616	+12.05419922	-5.16796875	-6.90820313	-4.39453125	+14.58984375	-48.95507813	+2128
+1457970715.71499990	+14.89746094	-3.88476563	-6.56982422	+13.07373047	+9.29443359	-55.96435547	+3220	+15.12158203	-3.31787109	-5.95019531	-53.43750000	-7.99804688	+17.55615234	+3616	+12.04101563	-5.08447266	-6.84228516	-4.10888672	+14.67773438	-48.49365234	+2132
+1457970715.72330000	+14.86669922	-3.71337891	-6.41601563	+13.53515625	+9.27246094	-55.15136719	+3244	+15.09521484	-3.15966797	-5.80078125	-53.17382813	-7.31689453	+17.92968750	+3612	+12.01904297	-4.93066406	-6.69726563	-3.62548828	+14.76562500	-47.61474609	+2136
+1457970715.72750000	+14.84912109	-3.62548828	-6.34570313	+13.75488281	+9.25048828	-54.73388672	+3256	+15.07324219	-3.08496094	-5.72607422	-53.04199219	-6.96533203	+18.10546875	+3608	+12.00585938	-4.84716797	-6.62695313	-3.33984375	+14.80957031	-47.17529297	+2140
+1457970715.73160000	+14.84033203	-3.54638672	-6.27099609	+13.99658203	+9.18457031	-54.36035156	+3264	+15.05566406	-3.01025391	-5.65576172	-52.93212891	-6.63574219	+18.28125000	+3604	+11.99707031	-4.77246094	-6.54785156	-3.09814453	+14.76562500	-46.77978516	+2144
+1457970715.73580000	+14.82714844	-3.46728516	-6.20507813	+14.19433594	+9.20654297	-53.96484375	+3268	+15.03808594	-2.93994141	-5.58984375	-52.82226563	-6.26220703	+18.43505859	+3600	+11.99267578	-4.69775391	-6.47314453	-2.83447266	+14.74365234	-46.34033203	+2148
+1457970715.73990010	+14.81835938	-3.38818359	-6.14355469	+14.41406250	+9.22851563	-53.56933594	+3272	+15.01611328	-2.87402344	-5.52832031	-52.71240234	-5.88867188	+18.54492188	+3592	+11.98388672	-4.61865234	-6.39843750	-2.54882813	+14.72167969	-45.90087891	+2152
+1457970715.74410010	+14.80517578	-3.31347656	-6.07324219	+14.63378906	+9.20654297	-53.19580078	+3272	+14.99414063	-2.80371094	-5.46240234	-52.58056641	-5.58105469	+18.69873047	+3584	+11.97949219	-4.54833984	-6.32373047	-2.26318359	+14.67773438	-45.50537109	+2160
+1457970715.74830010	+14.79199219	-3.23876953	-6.00732422	+14.85351563	+9.22851563	-52.82226563	+3268	+14.97216797	-2.73779297	-5.39648438	-52.44873047	-5.22949219	+18.83056641	+3580	+11.97070313	-4.47363281	-6.25341797	-1.97753906	+14.65576172	-45.08789063	+2160
+1457970715.75659990	+14.76562500	-3.08935547	-5.87109375	+15.29296875	+9.14062500	-52.05322266	+3260	+14.93261719	-2.60595703	-5.26464844	-52.16308594	-4.57031250	+19.13818359	+3568	+11.96191406	-4.32421875	-6.10400391	-1.36230469	+14.54589844	-44.25292969	+2168
+1457970715.76079990	+14.75683594	-3.01904297	-5.80078125	+15.51269531	+9.09667969	-51.67968750	+3252	+14.91503906	-2.54443359	-5.20312500	-52.03125000	-4.26269531	+19.27001953	+3560	+11.95312500	-4.25390625	-6.03369141	-1.09863281	+14.50195313	-43.85742188	+2172
+1457970715.76490000	+14.74365234	-2.94873047	-5.73486328	+15.73242188	+9.07470703	-51.32812500	+3244	+14.89306641	-2.47851563	-5.14160156	-51.87744141	-3.95507813	+19.40185547	+3552	+11.94433594	-4.18359375	-5.96337891	-0.79101563	+14.47998047	-43.46191406	+2172
+1457970715.76910000	+14.73486328	-2.87841797	-5.66015625	+15.95214844	+8.98681641	-51.02050781	+3236	+14.87988281	-2.41699219	-5.06689453	-51.72363281	-3.71337891	+19.59960938	+3548	+11.93994141	-4.11767578	-5.88867188	-0.50537109	+14.39208984	-43.08837891	+2176
+1457970715.77329990	+14.72607422	-2.81250000	-5.59423828	+16.14990234	+8.96484375	-50.66894531	+3228	+14.86230469	-2.35546875	-4.99658203	-51.56982422	-3.42773438	+19.73144531	+3540	+11.93554688	-4.05175781	-5.81835938	-0.24169922	+14.39208984	-42.71484375	+2172
+1457970715.77740000	+14.71728516	-2.74218750	-5.52832031	+16.39160156	+8.94287109	-50.33935547	+3216	+14.84912109	-2.28515625	-4.93066406	-51.39404297	-3.12011719	+19.88525391	+3536	+11.93115234	-3.99023438	-5.75683594	+0.02197266	+14.39208984	-42.34130859	+2172
+1457970715.78160000	+14.70410156	-2.67626953	-5.45800781	+16.61132813	+8.89892578	-49.98779297	+3208	+14.83593750	-2.21484375	-4.85595703	-51.17431641	-2.87841797	+20.08300781	+3532	+11.92236328	-3.92871094	-5.68652344	+0.28564453	+14.37011719	-41.96777344	+2172
+1457970715.78990010	+14.66894531	-2.54003906	-5.32177734	+17.02880859	+8.85498047	-49.32861328	+3192	+14.81396484	-2.08740234	-4.71093750	-50.84472656	-2.37304688	+20.41259766	+3524	+11.90478516	-3.81005859	-5.56787109	+0.79101563	+14.47998047	-41.24267578	+2164
+1457970715.79410000	+14.65576172	-2.47412109	-5.24707031	+17.24853516	+8.74511719	-49.02099609	+3184	+14.80517578	-2.02148438	-4.63183594	-50.66894531	-2.15332031	+20.63232422	+3520	+11.90039063	-3.74853516	-5.50195313	+1.03271484	+14.47998047	-40.89111328	+2160
+1457970715.79830000	+14.64257813	-2.41259766	-5.17675781	+17.42431641	+8.67919922	-48.73535156	+3180	+14.79638672	-1.95996094	-4.55712891	-50.51513672	-1.95556641	+20.83007813	+3516	+11.88720703	-3.69580078	-5.44482422	+1.23046875	+14.52392578	-40.58349609	+2152
+1457970715.80240010	+14.63378906	-2.35107422	-5.10644531	+17.60009766	+8.61328125	-48.44970703	+3176	+14.78759766	-1.89404297	-4.48242188	-50.33935547	-1.75781250	+21.02783203	+3516	+11.88281250	-3.64306641	-5.38769531	+1.42822266	+14.56787109	-40.25390625	+2148
+1457970715.80660010	+14.62060547	-2.28955078	-5.03613281	+17.79785156	+8.54736328	-48.18603516	+3172	+14.78320313	-1.83251953	-4.40332031	-50.14160156	-1.58203125	+21.24755859	+3516	+11.87402344	-3.59033203	-5.32617188	+1.62597656	+14.58984375	-39.94628906	+2144
+1457970715.81069990	+14.60302734	-2.23242188	-4.97021484	+17.97363281	+8.50341797	-47.92236328	+3172	+14.77441406	-1.77099609	-4.32421875	-49.96582031	-1.42822266	+21.44531250	+3512	+11.86523438	-3.54199219	-5.27343750	+1.80175781	+14.63378906	-39.66064453	+2136
+1457970715.81489990	+14.58984375	-2.17089844	-4.90429688	+18.14941406	+8.48144531	-47.65869141	+3172	+14.77001953	-1.70947266	-4.24951172	-49.79003906	-1.23046875	+21.64306641	+3512	+11.85644531	-3.49365234	-5.22070313	+2.02148438	+14.67773438	-39.33105469	+2128
+1457970715.81909990	+14.57226563	-2.10937500	-4.83837891	+18.34716797	+8.39355469	-47.37304688	+3176	+14.76123047	-1.64794922	-4.17919922	-49.59228516	-1.05468750	+21.84082031	+3512	+11.85205078	-3.44091797	-5.16357422	+2.24121094	+14.67773438	-39.04541016	+2124
+1457970715.82740000	+14.54150391	-2.00390625	-4.71093750	+18.65478516	+8.26171875	-46.88964844	+3180	+14.74365234	-1.53369141	-4.03417969	-49.26269531	-0.76904297	+22.23632813	+3508	+11.83447266	-3.34423828	-5.05371094	+2.61474609	+14.69970703	-38.47412109	+2112
+1457970715.83570000	+14.52832031	-1.90283203	-4.57470703	+18.94042969	+8.04199219	-46.45019531	+3192	+14.73486328	-1.43261719	-3.89355469	-48.93310547	-0.50537109	+22.63183594	+3504	+11.82568359	-3.25195313	-4.93945313	+2.98828125	+14.58984375	-37.92480469	+2100
+1457970715.83990000	+14.51513672	-1.85449219	-4.51318359	+19.09423828	+7.95410156	-46.23046875	+3196	+14.72607422	-1.37988281	-3.82763672	-48.77929688	-0.37353516	+22.82958984	+3504	+11.82128906	-3.20361328	-4.88232422	+3.20800781	+14.54589844	-37.66113281	+2096
+1457970715.84410000	+14.51074219	-1.80175781	-4.44726563	+19.24804688	+7.86621094	-46.03271484	+3200	+14.71728516	-1.33154297	-3.76171875	-48.62548828	-0.24169922	+23.00537109	+3500	+11.82128906	-3.15527344	-4.82080078	+3.38378906	+14.43603516	-37.39746094	+2092
+1457970715.84820010	+14.49755859	-1.75341797	-4.39013672	+19.40185547	+7.82226563	-45.76904297	+3200	+14.70849609	-1.28320313	-3.70019531	-48.47167969	-0.04394531	+23.13720703	+3496	+11.81689453	-3.11132813	-4.76806641	+3.60351563	+14.39208984	-37.11181641	+2088
+1457970715.85240010	+14.48876953	-1.70507813	-4.33740234	+19.55566406	+7.77832031	-45.50537109	+3200	+14.69531250	-1.24365234	-3.64746094	-48.33984375	+0.13183594	+23.26904297	+3492	+11.81250000	-3.05859375	-4.71093750	+3.84521484	+14.32617188	-36.80419922	+2084
+1457970715.85660000	+14.48437500	-1.66113281	-4.27587891	+19.70947266	+7.66845703	-45.26367188	+3200	+14.69091797	-1.19970703	-3.58593750	-48.20800781	+0.30761719	+23.42285156	+3484	+11.81689453	-3.01464844	-4.64941406	+4.06494141	+14.21630859	-36.51855469	+2080
+1457970715.86490010	+14.47558594	-1.56884766	-4.15283203	+19.99511719	+7.49267578	-44.75830078	+3196	+14.66894531	-1.12500000	-3.47607422	-47.98828125	+0.68115234	+23.68652344	+3472	+11.81250000	-2.91796875	-4.53515625	+4.48242188	+14.04052734	-35.94726563	+2076
+1457970715.86910010	+14.47998047	-1.52929688	-4.08691406	+20.14892578	+7.33886719	-44.56054688	+3192	+14.66455078	-1.08984375	-3.41894531	-47.87841797	+0.83496094	+23.86230469	+3464	+11.81250000	-2.87402344	-4.46923828	+4.68017578	+13.88671875	-35.66162109	+2072
+1457970715.87319990	+14.47558594	-1.48535156	-4.02978516	+20.28076172	+7.29492188	-44.29687500	+3184	+14.65576172	-1.05468750	-3.36621094	-47.79052734	+1.05468750	+23.97216797	+3452	+11.81250000	-2.83007813	-4.41210938	+4.87792969	+13.82080078	-35.37597656	+2068
+1457970715.87739990	+14.47558594	-1.44140625	-3.97705078	+20.43457031	+7.22900391	-44.03320313	+3176	+14.64697266	-1.01953125	-3.31787109	-47.68066406	+1.27441406	+24.06005859	+3444	+11.81250000	-2.78613281	-4.35498047	+5.09765625	+13.73291016	-35.06835938	+2068
+1457970715.88159990	+14.47558594	-1.39746094	-3.91992188	+20.58837891	+7.16308594	-43.76953125	+3168	+14.64257813	-0.98437500	-3.26953125	-47.59277344	+1.47216797	+24.19189453	+3436	+11.81250000	-2.74658203	-4.29785156	+5.31738281	+13.64501953	-34.78271484	+2064
+1457970715.88570000	+14.47119141	-1.35791016	-3.86718750	+20.72021484	+7.09716797	-43.50585938	+3156	+14.63378906	-0.95361328	-3.21679688	-47.50488281	+1.64794922	+24.30175781	+3424	+11.81250000	-2.70703125	-4.24072266	+5.49316406	+13.55712891	-34.51904297	+2064
+1457970715.88990000	+14.46679688	-1.31396484	-3.81005859	+20.85205078	+7.03125000	-43.26416016	+3148	+14.62500000	-0.92285156	-3.16406250	-47.43896484	+1.84570313	+24.43359375	+3416	+11.81250000	-2.66308594	-4.18798828	+5.66894531	+13.49121094	-34.23339844	+2060
+1457970715.89820000	+14.46240234	-1.23486328	-3.69140625	+21.11572266	+6.81152344	-42.80273438	+3124	+14.61621094	-0.86132813	-3.04980469	-47.30712891	+2.15332031	+24.78515625	+3396	+11.81250000	-2.58837891	-4.08251953	+5.99853516	+13.29345703	-33.72802734	+2056
+1457970715.90240000	+14.46240234	-1.19970703	-3.63427734	+21.22558594	+6.70166016	-42.62695313	+3112	+14.61181641	-0.83056641	-2.99267578	-47.21923828	+2.28515625	+24.96093750	+3388	+11.81250000	-2.55322266	-4.02978516	+6.15234375	+13.20556641	-33.48632813	+2052
+1457970715.90650010	+14.46240234	-1.16455078	-3.57714844	+21.33544922	+6.61376953	-42.42919922	+3104	+14.61181641	-0.79980469	-2.93554688	-47.13134766	+2.39501953	+25.13671875	+3384	+11.81689453	-2.52246094	-3.98144531	+6.28417969	+13.11767578	-33.26660156	+2052
+1457970715.91070010	+14.45800781	-1.12939453	-3.52001953	+21.44531250	+6.52587891	-42.25341797	+3096	+14.60742188	-0.76904297	-2.87841797	-47.04345703	+2.52685547	+25.31250000	+3376	+11.81250000	-2.49169922	-3.93310547	+6.39404297	+13.05175781	-33.04687500	+2044
+1457970715.91490010	+14.45361328	-1.09863281	-3.46728516	+21.53320313	+6.43798828	-42.05566406	+3088	+14.60742188	-0.73828125	-2.82128906	-46.95556641	+2.63671875	+25.51025391	+3372	+11.81689453	-2.46093750	-3.88476563	+6.50390625	+12.96386719	-32.84912109	+2044
+1457970715.92319990	+14.44482422	-1.03271484	-3.36181641	+21.75292969	+6.26220703	-41.72607422	+3076	+14.59863281	-0.67236328	-2.69824219	-46.77978516	+2.81250000	+25.92773438	+3364	+11.81689453	-2.40380859	-3.80126953	+6.70166016	+12.83203125	-32.45361328	+2032
+1457970715.92740010	+14.44042969	-1.00195313	-3.30468750	+21.81884766	+6.17431641	-41.59423828	+3072	+14.59863281	-0.64160156	-2.63671875	-46.69189453	+2.85644531	+26.14746094	+3364	+11.81689453	-2.37744141	-3.75732422	+6.78955078	+12.76611328	-32.25585938	+2028
+1457970715.93150000	+14.43603516	-0.97119141	-3.24755859	+21.90673828	+6.02050781	-41.48437500	+3072	+14.59863281	-0.61523438	-2.57080078	-46.60400391	+2.90039063	+26.38916016	+3364	+11.82128906	-2.35546875	-3.71337891	+6.87744141	+12.67822266	-32.08007813	+2024
+1457970715.93569990	+14.43603516	-0.94482422	-3.19482422	+21.99462891	+5.91064453	-41.33056641	+3072	+14.59863281	-0.58007813	-2.50927734	-46.49414063	+2.96630859	+26.60888672	+3364	+11.82128906	-2.32910156	-3.67382813	+6.94335938	+12.61230469	-31.90429688	+2016
+1457970715.94400000	+14.43164063	-0.89208984	-3.08935547	+22.12646484	+5.73486328	-41.08886719	+3076	+14.60302734	-0.52294922	-2.39501953	-46.27441406	+3.05419922	+27.00439453	+3364	+11.83007813	-2.28515625	-3.59033203	+7.09716797	+12.48046875	-31.55273438	+2004
+1457970715.95650010	+14.42724609	-0.81738281	-2.93994141	+22.34619141	+5.42724609	-40.69335938	+3088	+14.60302734	-0.44384766	-2.22802734	-46.01074219	+3.25195313	+27.55371094	+3368	+11.84326172	-2.21484375	-3.47167969	+7.33886719	+12.28271484	-31.00341797	+1988
+1457970715.96479990	+14.42724609	-0.76904297	-2.84326172	+22.50000000	+5.20751953	-40.42968750	+3100	+14.59863281	-0.39990234	-2.12255859	-45.87890625	+3.33984375	+27.90527344	+3372	+11.84765625	-2.17089844	-3.39257813	+7.53662109	+12.12890625	-30.65185547	+1980
+1457970715.97320010	+14.44042969	-0.72509766	-2.74658203	+22.60986328	+4.94384766	-40.18798828	+3108	+14.60742188	-0.36035156	-2.03027344	-45.72509766	+3.49365234	+28.21289063	+3368	+11.86523438	-2.12255859	-3.30468750	+7.71240234	+11.86523438	-30.32226563	+1972
+1457970715.97729990	+14.44482422	-0.70312500	-2.69824219	+22.67578125	+4.83398438	-40.05615234	+3112	+14.60742188	-0.34277344	-1.98193359	-45.68115234	+3.55957031	+28.36669922	+3368	+11.86962891	-2.09619141	-3.26074219	+7.82226563	+11.73339844	-30.16845703	+1972
+1457970715.98569990	+14.44921875	-0.66357422	-2.61035156	+22.78564453	+4.61425781	-39.79248047	+3112	+14.60742188	-0.30761719	-1.90283203	-45.54931641	+3.69140625	+28.60839844	+3364	+11.88281250	-2.04785156	-3.18164063	+8.04199219	+11.46972656	-29.83886719	+1968
+1457970715.99400000	+14.46240234	-0.61962891	-2.52246094	+22.89550781	+4.35058594	-39.55078125	+3108	+14.60742188	-0.28125000	-1.82373047	-45.48339844	+3.82324219	+28.87207031	+3356	+11.89599609	-1.99951172	-3.09375000	+8.26171875	+11.14013672	-29.53125000	+1968
+1457970716.00230000	+14.47119141	-0.58447266	-2.43017578	+23.00537109	+4.02099609	-39.35302734	+3100	+14.61181641	-0.25048828	-1.74023438	-45.37353516	+3.88916016	+29.17968750	+3348	+11.90917969	-1.95117188	-3.00585938	+8.45947266	+10.74462891	-29.28955078	+1968
+1457970716.00650000	+14.47558594	-0.56250000	-2.39062500	+23.07128906	+3.88916016	-39.24316406	+3096	+14.61181641	-0.23730469	-1.70507813	-45.32958984	+3.93310547	+29.31152344	+3344	+11.91796875	-1.92919922	-2.97070313	+8.54736328	+10.56884766	-29.15771484	+1968
+1457970716.01070000	+14.47998047	-0.54492188	-2.34667969	+23.11523438	+3.73535156	-39.15527344	+3092	+14.61181641	-0.21972656	-1.66552734	-45.26367188	+3.95507813	+29.46533203	+3340	+11.92236328	-1.90722656	-2.93115234	+8.63525391	+10.39306641	-29.04785156	+1968
+1457970716.01480010	+14.48437500	-0.52734375	-2.30712891	+23.15917969	+3.60351563	-39.06738281	+3084	+14.61181641	-0.20654297	-1.63037109	-45.19775391	+3.97705078	+29.61914063	+3340	+11.93115234	-1.88964844	-2.89160156	+8.72314453	+10.21728516	-28.93798828	+1972
+1457970716.01900010	+14.48437500	-0.50976563	-2.26757813	+23.20312500	+3.49365234	-38.95751953	+3076	+14.61181641	-0.19335938	-1.59082031	-45.15380859	+3.99902344	+29.75097656	+3336	+11.93554688	-1.86767578	-2.85644531	+8.81103516	+10.06347656	-28.82812500	+1972
+1457970716.02729990	+14.48876953	-0.47460938	-2.18847656	+23.29101563	+3.16406250	-38.82568359	+3064	+14.61181641	-0.16259766	-1.51171875	-45.02197266	+3.97705078	+30.05859375	+3332	+11.94433594	-1.83251953	-2.78613281	+8.92089844	+9.77783203	-28.60839844	+1968
+1457970716.03150010	+14.48876953	-0.45703125	-2.14453125	+23.35693359	+3.01025391	-38.75976563	+3060	+14.61181641	-0.14501953	-1.46777344	-44.95605469	+3.95507813	+30.23437500	+3328	+11.94873047	-1.81494141	-2.75537109	+8.96484375	+9.62402344	-28.52050781	+1968
+1457970716.03570010	+14.49316406	-0.43945313	-2.10498047	+23.40087891	+2.85644531	-38.71582031	+3056	+14.61621094	-0.12744141	-1.42822266	-44.86816406	+3.93310547	+30.43212891	+3328	+11.95751953	-1.79736328	-2.72460938	+9.00878906	+9.51416016	-28.41064453	+1964
+1457970716.03979990	+14.49316406	-0.42626953	-2.06103516	+23.44482422	+2.70263672	-38.67187500	+3052	+14.62060547	-0.11425781	-1.38427734	-44.80224609	+3.91113281	+30.62988281	+3328	+11.96191406	-1.78857422	-2.69384766	+9.05273438	+9.40429688	-28.32275391	+1964
+1457970716.04399990	+14.49316406	-0.41308594	-2.02587891	+23.48876953	+2.59277344	-38.62792969	+3052	+14.62060547	-0.09667969	-1.34033203	-44.71435547	+3.86718750	+30.78369141	+3332	+11.96630859	-1.77539063	-2.66748047	+9.07470703	+9.31640625	-28.23486328	+1960
+1457970716.04810000	+14.48876953	-0.39990234	-1.99072266	+23.51074219	+2.46093750	-38.58398438	+3052	+14.62060547	-0.07910156	-1.29638672	-44.62646484	+3.82324219	+30.95947266	+3332	+11.97070313	-1.76220703	-2.64111328	+9.09667969	+9.25048828	-28.14697266	+1956
+1457970716.05650000	+14.48876953	-0.36914063	-1.92041016	+23.59863281	+2.19726563	-38.49609375	+3052	+14.62060547	-0.04394531	-1.21289063	-44.49462891	+3.75732422	+31.31103516	+3340	+11.97949219	-1.74023438	-2.59277344	+9.14062500	+9.09667969	-27.97119141	+1944
+1457970716.06060000	+14.48876953	-0.35595703	-1.88085938	+23.64257813	+2.06542969	-38.47412109	+3056	+14.62500000	-0.03076172	-1.16894531	-44.42871094	+3.71337891	+31.48681641	+3344	+11.98388672	-1.72705078	-2.57080078	+9.16259766	+9.03076172	-27.90527344	+1940
+1457970716.06480000	+14.48876953	-0.34277344	-1.84130859	+23.68652344	+1.91162109	-38.45214844	+3064	+14.62500000	-0.01757813	-1.12500000	-44.36279297	+3.66943359	+31.66259766	+3348	+11.98828125	-1.71826172	-2.54443359	+9.16259766	+8.96484375	-27.83935547	+1932
+1457970716.07310010	+14.49316406	-0.31640625	-1.77099609	+23.75244141	+1.66992188	-38.40820313	+3076	+14.63378906	+0.01318359	-1.05029297	-44.23095703	+3.60351563	+31.99218750	+3356	+11.99707031	-1.70068359	-2.50048828	+9.18457031	+8.81103516	-27.68554688	+1920
+1457970716.07730010	+14.49316406	-0.30322266	-1.73583984	+23.77441406	+1.53808594	-38.36425781	+3080	+14.63378906	+0.02636719	-1.01074219	-44.18701172	+3.58154297	+32.14599609	+3356	+11.99707031	-1.69189453	-2.47412109	+9.20654297	+8.72314453	-27.61962891	+1916
+1457970716.08150010	+14.49316406	-0.29443359	-1.70507813	+23.79638672	+1.45019531	-38.32031250	+3088	+14.63378906	+0.03515625	-0.97558594	-44.12109375	+3.55957031	+32.27783203	+3360	+12.00146484	-1.67871094	-2.45214844	+9.22851563	+8.65722656	-27.55371094	+1908
+1457970716.08559990	+14.49316406	-0.28564453	-1.67871094	+23.81835938	+1.36230469	-38.29833984	+3096	+14.63378906	+0.04833984	-0.94482422	-44.09912109	+3.53759766	+32.40966797	+3364	+12.00585938	-1.66992188	-2.43017578	+9.25048828	+8.56933594	-27.48779297	+1904
+1457970716.09400010	+14.49755859	-0.25927734	-1.62158203	+23.88427734	+1.16455078	-38.21044922	+3108	+14.63818359	+0.06591797	-0.88330078	-44.03320313	+3.55957031	+32.67333984	+3368	+12.01025391	-1.64355469	-2.38623047	+9.31640625	+8.37158203	-27.31201172	+1896
+1457970716.09809990	+14.50195313	-0.24609375	-1.59521484	+23.92822266	+1.07666016	-38.14453125	+3112	+14.63818359	+0.07470703	-0.85693359	-43.98925781	+3.58154297	+32.80517578	+3364	+12.01464844	-1.63037109	-2.35986328	+9.36035156	+8.26171875	-27.22412109	+1892
+1457970716.11060000	+14.50634766	-0.21533203	-1.51611328	+23.99414063	+0.83496094	-37.94677734	+3120	+14.63818359	+0.09228516	-0.78662109	-43.94531250	+3.71337891	+33.13476563	+3360	+12.02343750	-1.59082031	-2.28955078	+9.51416016	+7.93212891	-26.98242188	+1884
+1457970716.11480000	+14.51074219	-0.20214844	-1.49414063	+24.01611328	+0.79101563	-37.85888672	+3120	+14.63818359	+0.09667969	-0.76904297	-43.92333984	+3.77929688	+33.22265625	+3352	+12.02343750	-1.57324219	-2.26318359	+9.55810547	+7.82226563	-26.87255859	+1884
+1457970716.11890010	+14.51074219	-0.19335938	-1.47656250	+24.06005859	+0.74707031	-37.77099609	+3120	+14.63818359	+0.10107422	-0.75146484	-43.92333984	+3.86718750	+33.33251953	+3348	+12.02343750	-1.56005859	-2.24121094	+9.62402344	+7.71240234	-26.78466797	+1884
+1457970716.12310000	+14.51074219	-0.18017578	-1.45458984	+24.08203125	+0.70312500	-37.66113281	+3116	+14.63818359	+0.10546875	-0.73388672	-43.90136719	+3.95507813	+33.42041016	+3344	+12.02343750	-1.54248047	-2.21923828	+9.68994141	+7.64648438	-26.67480469	+1884
+1457970716.13140010	+14.51074219	-0.15820313	-1.41943359	+24.16992188	+0.61523438	-37.44140625	+3112	+14.63378906	+0.11425781	-0.69873047	-43.90136719	+4.15283203	+33.64013672	+3328	+12.02343750	-1.51611328	-2.17529297	+9.82177734	+7.47070313	-26.47705078	+1884
+1457970716.13560010	+14.51513672	-0.14501953	-1.39746094	+24.21386719	+0.57128906	-37.33154297	+3104	+14.63378906	+0.11425781	-0.68554688	-43.90136719	+4.26269531	+33.75000000	+3320	+12.02343750	-1.49853516	-2.15332031	+9.88769531	+7.40478516	-26.36718750	+1888
+1457970716.13980010	+14.51513672	-0.14062500	-1.37988281	+24.23583984	+0.52734375	-37.22167969	+3100	+14.62939453	+0.11865234	-0.66796875	-43.87939453	+4.37255859	+33.85986328	+3316	+12.02343750	-1.48974609	-2.13134766	+9.90966797	+7.31689453	-26.25732422	+1888
+1457970716.14809990	+14.51074219	-0.12744141	-1.34912109	+24.27978516	+0.46142578	-37.00195313	+3084	+14.62500000	+0.12744141	-0.63720703	-43.87939453	+4.59228516	+34.07958984	+3300	+12.01904297	-1.46777344	-2.09619141	+9.97558594	+7.25097656	-26.05957031	+1888
+1457970716.15640000	+14.51074219	-0.10986328	-1.31835938	+24.36767578	+0.43945313	-36.80419922	+3072	+14.62060547	+0.14062500	-0.60205078	-43.83544922	+4.81201172	+34.32128906	+3292	+12.01904297	-1.45019531	-2.06542969	+10.04150391	+7.20703125	-25.83984375	+1888
+1457970716.16479990	+14.50195313	-0.09228516	-1.28320313	+24.41162109	+0.32958984	-36.62841797	+3064	+14.61621094	+0.15380859	-0.55810547	-43.81347656	+4.94384766	+34.62890625	+3284	+12.01464844	-1.43261719	-2.03906250	+10.06347656	+7.20703125	-25.66406250	+1884
+1457970716.17310000	+14.49755859	-0.08349609	-1.24804688	+24.45556641	+0.21972656	-36.49658203	+3056	+14.61181641	+0.16699219	-0.51416016	-43.76953125	+5.05371094	+34.91455078	+3280	+12.01025391	-1.42382813	-2.01269531	+10.01953125	+7.20703125	-25.51025391	+1876
+1457970716.18140010	+14.49316406	-0.07910156	-1.21728516	+24.47753906	+0.13183594	-36.36474609	+3052	+14.61181641	+0.18017578	-0.46582031	-43.72558594	+5.16357422	+35.20019531	+3280	+12.01025391	-1.41943359	-1.99072266	+9.97558594	+7.22900391	-25.33447266	+1868
+1457970716.18560000	+14.48876953	-0.07470703	-1.20410156	+24.47753906	+0.10986328	-36.29882813	+3052	+14.61181641	+0.18896484	-0.44384766	-43.70361328	+5.18554688	+35.33203125	+3280	+12.01025391	-1.41503906	-1.98193359	+9.95361328	+7.22900391	-25.26855469	+1864
+1457970716.19390010	+14.47558594	-0.06152344	-1.17773438	+24.52148438	+0.00000000	-36.16699219	+3052	+14.60742188	+0.20214844	-0.39990234	-43.65966797	+5.25146484	+35.61767578	+3284	+12.01025391	-1.41064453	-1.96435547	+9.93164063	+7.25097656	-25.13671875	+1852
+1457970716.20219990	+14.47119141	-0.05273438	-1.14697266	+24.56542969	-0.08789063	-36.05712891	+3056	+14.60302734	+0.21533203	-0.36035156	-43.61572266	+5.31738281	+35.88134766	+3284	+12.00585938	-1.40185547	-1.94677734	+9.90966797	+7.22900391	-24.98291016	+1836
+1457970716.20639990	+14.46679688	-0.05273438	-1.13378906	+24.56542969	-0.13183594	-35.99121094	+3056	+14.60302734	+0.21972656	-0.34277344	-43.61572266	+5.33935547	+35.99121094	+3284	+12.00585938	-1.39746094	-1.93798828	+9.88769531	+7.20703125	-24.91699219	+1832
+1457970716.21470000	+14.46240234	-0.04394531	-1.11181641	+24.58740234	-0.21972656	-35.85937500	+3060	+14.60302734	+0.22851563	-0.31201172	-43.54980469	+5.42724609	+36.18896484	+3284	+12.00585938	-1.38867188	-1.91601563	+9.88769531	+7.16308594	-24.78515625	+1820
+1457970716.21890000	+14.46240234	-0.03955078	-1.09863281	+24.60937500	-0.24169922	-35.79345703	+3064	+14.59863281	+0.22851563	-0.29882813	-43.52783203	+5.51513672	+36.27685547	+3280	+12.00585938	-1.38427734	-1.90722656	+9.90966797	+7.14111328	-24.69726563	+1812
+1457970716.22720000	+14.45800781	-0.02636719	-1.08105469	+24.67529297	-0.28564453	-35.66162109	+3068	+14.59423828	+0.23291016	-0.28564453	-43.48388672	+5.64697266	+36.40869141	+3272	+12.00146484	-1.36669922	-1.88525391	+9.97558594	+7.05322266	-24.56542969	+1804
+1457970716.23140000	+14.45800781	-0.02197266	-1.07226563	+24.69726563	-0.32958984	-35.57373047	+3068	+14.58984375	+0.23730469	-0.27685547	-43.46191406	+5.73486328	+36.49658203	+3268	+11.99707031	-1.35791016	-1.87207031	+10.01953125	+6.98730469	-24.47753906	+1800
+1457970716.23560000	+14.45800781	-0.01757813	-1.06347656	+24.71923828	-0.35156250	-35.50781250	+3068	+14.58984375	+0.23730469	-0.27246094	-43.43994141	+5.82275391	+36.56250000	+3264	+11.99707031	-1.34912109	-1.86328125	+10.06347656	+6.94335938	-24.41162109	+1796
+1457970716.23970010	+14.46240234	-0.01318359	-1.05029297	+24.74121094	-0.39550781	-35.44189453	+3064	+14.58544922	+0.24169922	-0.26806641	-43.39599609	+5.91064453	+36.65039063	+3260	+11.99707031	-1.34472656	-1.85009766	+10.10742188	+6.87744141	-24.32373047	+1796
+1457970716.24810000	+14.46240234	-0.00439453	-1.03271484	+24.80712891	-0.46142578	-35.33203125	+3060	+14.58105469	+0.24169922	-0.25488281	-43.35205078	+6.06445313	+36.78222656	+3252	+11.99267578	-1.32714844	-1.82373047	+10.19531250	+6.74560547	-24.19189453	+1792
+1457970716.25219990	+14.46240234	+0.00000000	-1.02392578	+24.82910156	-0.48339844	-35.26611328	+3056	+14.58105469	+0.24169922	-0.25048828	-43.30810547	+6.17431641	+36.84814453	+3248	+11.98828125	-1.31835938	-1.81054688	+10.26123047	+6.70166016	-24.12597656	+1792
+1457970716.25640010	+14.46679688	+0.00878906	-1.01513672	+24.87304688	-0.48339844	-35.20019531	+3052	+14.57666016	+0.24169922	-0.25048828	-43.28613281	+6.28417969	+36.93603516	+3244	+11.98828125	-1.30957031	-1.80175781	+10.30517578	+6.63574219	-24.03808594	+1796
+1457970716.26060010	+14.46679688	+0.01318359	-1.00634766	+24.91699219	-0.48339844	-35.13427734	+3048	+14.57226563	+0.24169922	-0.24609375	-43.26416016	+6.39404297	+37.02392578	+3244	+11.98388672	-1.30078125	-1.78857422	+10.37109375	+6.59179688	-23.97216797	+1796
+1457970716.26889990	+14.46679688	+0.02197266	-0.98876953	+24.98291016	-0.50537109	-35.02441406	+3036	+14.56787109	+0.24609375	-0.23291016	-43.17626953	+6.59179688	+37.26562500	+3236	+11.97949219	-1.28759766	-1.76660156	+10.43701172	+6.50390625	-23.84033203	+1796
+1457970716.27309990	+14.46679688	+0.02197266	-0.97998047	+25.02685547	-0.52734375	-34.98046875	+3028	+14.56787109	+0.24609375	-0.22412109	-43.15429688	+6.70166016	+37.39746094	+3236	+11.97949219	-1.28320313	-1.75781250	+10.45898438	+6.48193359	-23.77441406	+1796
+1457970716.27720000	+14.46679688	+0.02636719	-0.97119141	+25.04882813	-0.52734375	-34.95849609	+3020	+14.56347656	+0.24609375	-0.21533203	-43.11035156	+6.78955078	+37.52929688	+3232	+11.97949219	-1.27880859	-1.74902344	+10.48095703	+6.45996094	-23.70849609	+1796
+1457970716.28140000	+14.46679688	+0.02636719	-0.96679688	+25.09277344	-0.52734375	-34.91455078	+3012	+14.56347656	+0.25048828	-0.20654297	-43.06640625	+6.89941406	+37.68310547	+3232	+11.97509766	-1.27880859	-1.74023438	+10.48095703	+6.43798828	-23.64257813	+1796
+1457970716.28550000	+14.46679688	+0.03076172	-0.95800781	+25.13671875	-0.50537109	-34.87060547	+3008	+14.55908203	+0.25048828	-0.19335938	-43.02246094	+7.00927734	+37.85888672	+3228	+11.97509766	-1.27880859	-1.73583984	+10.48095703	+6.45996094	-23.57666016	+1792
+1457970716.28970000	+14.46240234	+0.03076172	-0.95361328	+25.18066406	-0.48339844	-34.82666016	+3000	+14.55908203	+0.25488281	-0.18457031	-42.97851563	+7.14111328	+38.03466797	+3228	+11.97070313	-1.27441406	-1.73144531	+10.48095703	+6.48193359	-23.51074219	+1792
+1457970716.29800010	+14.45361328	+0.03515625	-0.94482422	+25.26855469	-0.43945313	-34.71679688	+2988	+14.55468750	+0.26367188	-0.15820313	-42.84667969	+7.36083984	+38.43017578	+3232	+11.96630859	-1.27441406	-1.72265625	+10.43701172	+6.52587891	-23.37890625	+1784
+1457970716.30220010	+14.45361328	+0.03515625	-0.93603516	+25.31250000	-0.43945313	-34.69482422	+2984	+14.55029297	+0.26806641	-0.14501953	-42.80273438	+7.44873047	+38.62792969	+3232	+11.96630859	-1.27880859	-1.71826172	+10.41503906	+6.56982422	-23.31298828	+1780
+1457970716.31049990	+14.44482422	+0.03515625	-0.92724609	+25.40039063	-0.43945313	-34.60693359	+2980	+14.55029297	+0.27685547	-0.11865234	-42.67089844	+7.64648438	+39.02343750	+3236	+11.96191406	-1.28320313	-1.71386719	+10.32714844	+6.63574219	-23.20312500	+1772
+1457970716.31469990	+14.44042969	+0.03515625	-0.92285156	+25.46630859	-0.43945313	-34.56298828	+2980	+14.55029297	+0.27685547	-0.10986328	-42.58300781	+7.71240234	+39.22119141	+3236	+11.96191406	-1.28320313	-1.71386719	+10.30517578	+6.67968750	-23.15917969	+1768
+1457970716.31890010	+14.43603516	+0.03955078	-0.92285156	+25.53222656	-0.39550781	-34.49707031	+2980	+14.54589844	+0.28125000	-0.10107422	-42.51708984	+7.80029297	+39.37500000	+3236	+11.96191406	-1.28759766	-1.71386719	+10.28320313	+6.72363281	-23.11523438	+1760
+1457970716.32300000	+14.43164063	+0.03955078	-0.92285156	+25.62011719	-0.39550781	-34.45312500	+2984	+14.54589844	+0.28564453	-0.09228516	-42.42919922	+7.86621094	+39.55078125	+3240	+11.95751953	-1.28759766	-1.71386719	+10.26123047	+6.74560547	-23.07128906	+1752
+1457970716.32719990	+14.42285156	+0.04394531	-0.92285156	+25.68603516	-0.37353516	-34.40917969	+2984	+14.54589844	+0.29003906	-0.08349609	-42.34130859	+7.91015625	+39.72656250	+3240	+11.95312500	-1.28759766	-1.71386719	+10.23925781	+6.76757813	-23.02734375	+1748
+1457970716.33550000	+14.41845703	+0.04833984	-0.91845703	+25.83984375	-0.37353516	-34.29931641	+2988	+14.54150391	+0.29882813	-0.07470703	-42.14355469	+7.97607422	+40.01220703	+3244	+11.94873047	-1.28759766	-1.71386719	+10.19531250	+6.78955078	-22.93945313	+1732
+1457970716.33970000	+14.41406250	+0.05273438	-0.91845703	+25.90576172	-0.37353516	-34.25537109	+2992	+14.54150391	+0.29882813	-0.06591797	-42.01171875	+7.95410156	+40.16601563	+3248	+11.94873047	-1.28759766	-1.70947266	+10.19531250	+6.76757813	-22.89550781	+1728
+1457970716.34390000	+14.41406250	+0.05273438	-0.91845703	+25.99365234	-0.35156250	-34.21142578	+2996	+14.53710938	+0.29882813	-0.06591797	-41.90185547	+7.95410156	+40.25390625	+3248	+11.94433594	-1.28320313	-1.70947266	+10.19531250	+6.74560547	-22.85156250	+1720
+1457970716.34800000	+14.40966797	+0.05712891	-0.92285156	+26.05957031	-0.32958984	-34.16748047	+3000	+14.53710938	+0.29882813	-0.06591797	-41.77001953	+7.93212891	+40.36376953	+3248	+11.94433594	-1.28320313	-1.70947266	+10.19531250	+6.72363281	-22.82958984	+1716
+1457970716.35220000	+14.40966797	+0.06152344	-0.92285156	+26.12548828	-0.28564453	-34.12353516	+3000	+14.53710938	+0.30322266	-0.06591797	-41.61621094	+7.88818359	+40.45166016	+3248	+11.94433594	-1.27880859	-1.70947266	+10.21728516	+6.70166016	-22.80761719	+1712
+1457970716.36050010	+14.40527344	+0.06591797	-0.93164063	+26.25732422	-0.19775391	-34.03564453	+3004	+14.52832031	+0.30322266	-0.06591797	-41.22070313	+7.75634766	+40.64941406	+3252	+11.93994141	-1.27001953	-1.70947266	+10.23925781	+6.61376953	-22.74169922	+1704
+1457970716.36470010	+14.40527344	+0.07031250	-0.93603516	+26.30126953	-0.15380859	-33.99169922	+3004	+14.52832031	+0.30761719	-0.06152344	-40.97900391	+7.60253906	+40.73730469	+3252	+11.93554688	-1.26562500	-1.70507813	+10.26123047	+6.56982422	-22.71972656	+1700
+1457970716.36879990	+14.40527344	+0.07031250	-0.93603516	+26.34521484	-0.08789063	-33.99169922	+3000	+14.52392578	+0.30761719	-0.06152344	-40.75927734	+7.47070313	+40.80322266	+3252	+11.93115234	-1.26123047	-1.70507813	+10.28320313	+6.50390625	-22.69775391	+1700
+1457970716.37719990	+14.40966797	+0.07031250	-0.94042969	+26.34521484	+0.08789063	-33.94775391	+2996	+14.51953125	+0.31201172	-0.05712891	-39.94628906	+6.92138672	+41.04492188	+3252	+11.93115234	-1.25244141	-1.70507813	+10.30517578	+6.37207031	-22.65380859	+1696
+1457970716.38130000	+14.40966797	+0.07031250	-0.94482422	+26.36718750	+0.19775391	-33.94775391	+2992	+14.51953125	+0.31640625	-0.05273438	-39.61669922	+6.65771484	+41.08886719	+3252	+11.92675781	-1.24804688	-1.70068359	+10.30517578	+6.28417969	-22.60986328	+1696
+1457970716.38969990	+14.40966797	+0.07031250	-0.95361328	+26.30126953	+0.54931641	-33.94775391	+2984	+14.51074219	+0.32958984	-0.03515625	-38.60595703	+5.77880859	+41.30859375	+3256	+11.92236328	-1.23925781	-1.70068359	+10.30517578	+6.10839844	-22.56591797	+1696
+1457970716.39380000	+14.40966797	+0.07031250	-0.95800781	+26.27929688	+0.74707031	-33.96972656	+2980	+14.51074219	+0.33837891	-0.02636719	-38.21044922	+5.42724609	+41.37451172	+3256	+11.92236328	-1.23486328	-1.70068359	+10.30517578	+5.99853516	-22.54394531	+1696
+1457970716.39800000	+14.40966797	+0.06591797	-0.96240234	+26.19140625	+1.03271484	-33.99169922	+2976	+14.51074219	+0.34716797	-0.01318359	-37.81494141	+5.03173828	+41.48437500	+3256	+11.91796875	-1.23046875	-1.70068359	+10.26123047	+5.84472656	-22.50000000	+1696
+1457970716.40220000	+14.40966797	+0.06152344	-0.96679688	+26.10351563	+1.31835938	-34.03564453	+2972	+14.51074219	+0.35595703	+0.00000000	-37.39746094	+4.61425781	+41.57226563	+3260	+11.91796875	-1.22607422	-1.70068359	+10.21728516	+5.71289063	-22.47802734	+1696
+1457970716.40630010	+14.40966797	+0.05712891	-0.96679688	+26.01562500	+1.60400391	-34.07958984	+2968	+14.51074219	+0.36474609	+0.01318359	-37.00195313	+4.17480469	+41.66015625	+3260	+11.91796875	-1.22167969	-1.70507813	+10.15136719	+5.58105469	-22.45605469	+1696
+1457970716.41050000	+14.40966797	+0.04394531	-0.97558594	+25.83984375	+2.08740234	-34.16748047	+2968	+14.51513672	+0.37353516	+0.02636719	-36.60644531	+3.75732422	+41.74804688	+3264	+11.91796875	-1.22167969	-1.70507813	+10.06347656	+5.40527344	-22.43408203	+1696
+1457970716.41880010	+14.40527344	+0.03515625	-0.99316406	+25.59814453	+2.83447266	-34.27734375	+2964	+14.51513672	+0.40429688	+0.05712891	-35.74951172	+2.92236328	+41.90185547	+3268	+11.91357422	-1.21728516	-1.71386719	+9.86572266	+5.16357422	-22.41210938	+1696
+1457970716.42300010	+14.40087891	+0.02636719	-0.99755859	+25.46630859	+3.25195313	-34.34326172	+2964	+14.51513672	+0.40869141	+0.07031250	-35.41992188	+2.52685547	+41.96777344	+3268	+11.91357422	-1.21728516	-1.72265625	+9.75585938	+5.07568359	-22.39013672	+1692
+1457970716.42720010	+14.39648438	+0.02197266	-1.00634766	+25.37841797	+3.55957031	-34.40917969	+2964	+14.51074219	+0.42626953	+0.08349609	-35.04638672	+2.13134766	+42.03369141	+3268	+11.91357422	-1.22167969	-1.73144531	+9.64599609	+4.98779297	-22.39013672	+1692
+1457970716.43129990	+14.39208984	+0.01757813	-1.01074219	+25.26855469	+3.86718750	-34.43115234	+2964	+14.51074219	+0.43945313	+0.10107422	-34.65087891	+1.73583984	+42.12158203	+3272	+11.91357422	-1.22167969	-1.73583984	+9.53613281	+4.92187500	-22.39013672	+1692
+1457970716.43549990	+14.39208984	+0.01318359	-1.01513672	+25.20263672	+4.15283203	-34.49707031	+2964	+14.51074219	+0.44384766	+0.10986328	-34.38720703	+1.40625000	+42.16552734	+3272	+11.91357422	-1.22167969	-1.74023438	+9.44824219	+4.85595703	-22.36816406	+1688
+1457970716.44380000	+14.38330078	+0.00878906	-1.02832031	+25.07080078	+4.68017578	-34.56298828	+2972	+14.51074219	+0.47021484	+0.13183594	-33.75000000	+0.72509766	+42.25341797	+3272	+11.91357422	-1.22167969	-1.75341797	+9.29443359	+4.74609375	-22.36816406	+1684
+1457970716.44800000	+14.38330078	+0.00878906	-1.03710938	+25.02685547	+4.94384766	-34.58496094	+2976	+14.50634766	+0.47900391	+0.13623047	-33.50830078	+0.46142578	+42.27539063	+3272	+11.91357422	-1.22167969	-1.75781250	+9.22851563	+4.72412109	-22.36816406	+1680
+1457970716.45630000	+14.37890625	+0.01318359	-1.05468750	+25.00488281	+5.42724609	-34.56298828	+2980	+14.50195313	+0.50097656	+0.14501953	-32.95898438	+0.00000000	+42.31933594	+3272	+11.90917969	-1.21728516	-1.77099609	+9.16259766	+4.65820313	-22.32421875	+1672
+1457970716.46460010	+14.37451172	+0.01757813	-1.06787109	+24.96093750	+5.82275391	-34.56298828	+2988	+14.49316406	+0.51416016	+0.14062500	-32.51953125	-0.37353516	+42.34130859	+3268	+11.90478516	-1.20849609	-1.77978516	+9.14062500	+4.57031250	-22.30224609	+1668
+1457970716.46880010	+14.37451172	+0.02197266	-1.07666016	+24.96093750	+6.02050781	-34.56298828	+2988	+14.48876953	+0.52294922	+0.14062500	-32.32177734	-0.57128906	+42.36328125	+3264	+11.90039063	-1.20410156	-1.78417969	+9.11865234	+4.52636719	-22.28027344	+1664
+1457970716.47300000	+14.37451172	+0.02197266	-1.08544922	+24.91699219	+6.24023438	-34.54101563	+2988	+14.48437500	+0.53173828	+0.14062500	-32.08007813	-0.74707031	+42.38525391	+3260	+11.90039063	-1.19531250	-1.78417969	+9.14062500	+4.48242188	-22.23632813	+1660
+1457970716.47709990	+14.37451172	+0.03076172	-1.09423828	+24.91699219	+6.48193359	-34.51904297	+2988	+14.48437500	+0.54052734	+0.13623047	-31.83837891	-0.90087891	+42.38525391	+3256	+11.89599609	-1.19091797	-1.78857422	+9.16259766	+4.43847656	-22.21435547	+1660
+1457970716.48550010	+14.37011719	+0.03955078	-1.12060547	+24.89501953	+7.03125000	-34.49707031	+2984	+14.47119141	+0.55371094	+0.12304688	-31.37695313	-1.20849609	+42.40722656	+3252	+11.88281250	-1.17333984	-1.79736328	+9.20654297	+4.35058594	-22.17041016	+1656
+1457970716.48959990	+14.37011719	+0.04394531	-1.13378906	+24.87304688	+7.31689453	-34.47509766	+2980	+14.46240234	+0.56250000	+0.11865234	-31.13525391	-1.38427734	+42.40722656	+3248	+11.87841797	-1.16455078	-1.80175781	+9.25048828	+4.28466797	-22.14843750	+1656
+1457970716.49799990	+14.36132813	+0.05712891	-1.16455078	+24.82910156	+7.95410156	-34.47509766	+2972	+14.44921875	+0.58447266	+0.10546875	-30.62988281	-1.73583984	+42.42919922	+3244	+11.86523438	-1.14697266	-1.81054688	+9.33837891	+4.19677734	-22.10449219	+1656
+1457970716.50210000	+14.35693359	+0.06152344	-1.17773438	+24.78515625	+8.28369141	-34.51904297	+2964	+14.44482422	+0.59326172	+0.10546875	-30.36621094	-1.95556641	+42.45117188	+3240	+11.85644531	-1.13818359	-1.81494141	+9.38232422	+4.13085938	-22.10449219	+1656
+1457970716.50630000	+14.35253906	+0.06591797	-1.19091797	+24.76318359	+8.63525391	-34.58496094	+2956	+14.43164063	+0.60644531	+0.10107422	-30.10253906	-2.17529297	+42.45117188	+3236	+11.84765625	-1.12939453	-1.82373047	+9.42626953	+4.08691406	-22.10449219	+1660
+1457970716.51040010	+14.34814453	+0.07031250	-1.21289063	+24.74121094	+9.07470703	-34.65087891	+2952	+14.42724609	+0.61523438	+0.09667969	-29.83886719	-2.39501953	+42.45117188	+3232	+11.83886719	-1.12060547	-1.83251953	+9.49218750	+4.02099609	-22.10449219	+1660
+1457970716.51460000	+14.33935547	+0.07470703	-1.23046875	+24.71923828	+9.47021484	-34.71679688	+2944	+14.41406250	+0.63281250	+0.09228516	-29.55322266	-2.63671875	+42.47314453	+3228	+11.83007813	-1.11621094	-1.83691406	+9.55810547	+3.93310547	-22.14843750	+1660
+1457970716.51880000	+14.32617188	+0.07910156	-1.25683594	+24.71923828	+9.95361328	-34.80468750	+2940	+14.39648438	+0.65039063	+0.08789063	-29.24560547	-2.85644531	+42.42919922	+3224	+11.81689453	-1.11181641	-1.85009766	+9.62402344	+3.91113281	-22.17041016	+1664
+1457970716.52710010	+14.30419922	+0.09228516	-1.29638672	+24.76318359	+10.78857422	-35.06835938	+2928	+14.37011719	+0.67675781	+0.07910156	-28.74023438	-3.42773438	+42.42919922	+3216	+11.79492188	-1.10302734	-1.88085938	+9.79980469	+3.75732422	-22.30224609	+1668
+1457970716.53130010	+14.28662109	+0.09667969	-1.32714844	+24.76318359	+11.27197266	-35.20019531	+2928	+14.34814453	+0.69873047	+0.07470703	-28.43261719	-3.66943359	+42.40722656	+3212	+11.78173828	-1.10302734	-1.89843750	+9.86572266	+3.73535156	-22.39013672	+1668
+1457970716.53539990	+14.26904297	+0.10546875	-1.34912109	+24.85107422	+11.66748047	-35.37597656	+2924	+14.33496094	+0.71191406	+0.07031250	-28.19091797	-3.95507813	+42.40722656	+3208	+11.76416016	-1.09863281	-1.92041016	+10.01953125	+3.66943359	-22.52197266	+1668
+1457970716.53959990	+14.25146484	+0.10986328	-1.36669922	+24.89501953	+12.06298828	-35.59570313	+2916	+14.31738281	+0.73388672	+0.07031250	-27.92724609	-4.24072266	+42.38525391	+3204	+11.75097656	-1.09863281	-1.93798828	+10.12939453	+3.58154297	-22.63183594	+1668
+1457970716.54380010	+14.22949219	+0.11425781	-1.40185547	+24.96093750	+12.56835938	-35.77148438	+2916	+14.29101563	+0.75585938	+0.06152344	-27.66357422	-4.50439453	+42.34130859	+3200	+11.73779297	-1.10302734	-1.96435547	+10.21728516	+3.58154297	-22.76367188	+1672
+1457970716.55209990	+14.18554688	+0.13183594	-1.45019531	+25.20263672	+13.31542969	-36.23291016	+2908	+14.24267578	+0.78662109	+0.03955078	-27.20214844	-4.94384766	+42.20947266	+3192	+11.70263672	-1.10742188	-2.01269531	+10.54687500	+3.49365234	-23.09326172	+1668
+1457970716.55629990	+14.15917969	+0.14062500	-1.49414063	+25.33447266	+13.82080078	-36.38671875	+2908	+14.21630859	+0.80859375	+0.01757813	-26.93847656	-5.11962891	+42.12158203	+3188	+11.68066406	-1.11181641	-2.04345703	+10.67871094	+3.53759766	-23.24707031	+1668
+1457970716.56040000	+14.13720703	+0.15380859	-1.52490234	+25.48828125	+14.12841797	-36.62841797	+2904	+14.19433594	+0.82617188	+0.00000000	-26.74072266	-5.29541016	+42.03369141	+3188	+11.66308594	-1.11181641	-2.06982422	+10.87646484	+3.49365234	-23.40087891	+1664
+1457970716.56460000	+14.10644531	+0.15820313	-1.55126953	+25.64208984	+14.43603516	-36.87011719	+2900	+14.16357422	+0.83935547	-0.01757813	-26.52099609	-5.47119141	+41.94580078	+3184	+11.64111328	-1.12060547	-2.09619141	+11.03027344	+3.49365234	-23.57666016	+1664
+1457970716.56880000	+14.08007813	+0.16699219	-1.59521484	+25.77392578	+14.85351563	-37.04589844	+2896	+14.13720703	+0.85693359	-0.04394531	-26.30126953	-5.60302734	+41.83593750	+3180	+11.61914063	-1.12500000	-2.13134766	+11.18408203	+3.53759766	-23.75244141	+1660
+1457970716.57710000	+14.02734375	+0.18457031	-1.65673828	+26.12548828	+15.35888672	-37.48535156	+2888	+14.08007813	+0.88769531	-0.10546875	-25.86181641	-5.75683594	+41.55029297	+3168	+11.57080078	-1.13818359	-2.18847656	+11.60156250	+3.55957031	-24.10400391	+1652
+1457970716.58130000	+13.99218750	+0.18896484	-1.70947266	+26.30126953	+15.75439453	-37.63916016	+2888	+14.04931641	+0.89648438	-0.14941406	-25.64208984	-5.75683594	+41.35253906	+3164	+11.54003906	-1.14697266	-2.22363281	+11.77734375	+3.64746094	-24.27978516	+1652
+1457970716.59369990	+13.89990234	+0.20654297	-1.85449219	+26.85058594	+16.61132813	-38.12255859	+2868	+13.94824219	+0.92724609	-0.29443359	-24.96093750	-5.64697266	+40.69335938	+3144	+11.44335938	-1.16455078	-2.33349609	+12.41455078	+3.93310547	-24.78515625	+1644
+1457970716.60209990	+13.83837891	+0.20654297	-1.94677734	+27.15820313	+17.09472656	-38.45214844	+2848	+13.88232422	+0.94042969	-0.40869141	-24.45556641	-5.49316406	+40.20996094	+3128	+11.37304688	-1.18212891	-2.40380859	+12.83203125	+4.15283203	-25.11474609	+1640
+1457970716.60620000	+13.80322266	+0.20654297	-2.01269531	+27.33398438	+17.42431641	-38.56201172	+2840	+13.84716797	+0.94042969	-0.47460938	-24.21386719	-5.36132813	+39.88037109	+3120	+11.33349609	-1.19531250	-2.44775391	+13.00781250	+4.35058594	-25.29052734	+1640
+1457970716.61459990	+13.73291016	+0.19775391	-2.12695313	+27.61962891	+17.95166016	-38.86962891	+2816	+13.77685547	+0.94921875	-0.60644531	-23.64257813	-5.14160156	+39.26513672	+3100	+11.25878906	-1.22167969	-2.52685547	+13.40332031	+4.65820313	-25.64208984	+1640
+1457970716.61870000	+13.69775391	+0.18896484	-2.20166016	+27.75146484	+18.34716797	-38.95751953	+2808	+13.73730469	+0.94921875	-0.68554688	-23.35693359	-4.94384766	+38.86962891	+3088	+11.21484375	-1.23925781	-2.57958984	+13.57910156	+4.92187500	-25.81787109	+1644
+1457970716.62290000	+13.65820313	+0.18457031	-2.26757813	+27.92724609	+18.58886719	-39.11132813	+2792	+13.70214844	+0.95361328	-0.76025391	-23.00537109	-4.83398438	+38.54003906	+3076	+11.17529297	-1.25683594	-2.62353516	+13.79882813	+5.11962891	-26.01562500	+1644
+1457970716.62710000	+13.61865234	+0.16699219	-2.32910156	+28.01513672	+18.83056641	-39.28710938	+2784	+13.66259766	+0.94921875	-0.83056641	-22.71972656	-4.76806641	+38.21044922	+3064	+11.13134766	-1.27880859	-2.66748047	+13.93066406	+5.31738281	-26.21337891	+1648
+1457970716.63120010	+13.57910156	+0.15380859	-2.40820313	+28.14697266	+19.20410156	-39.39697266	+2772	+13.62304688	+0.94482422	-0.91406250	-22.43408203	-4.61425781	+37.79296875	+3052	+11.08740234	-1.30517578	-2.72460938	+14.10644531	+5.60302734	-26.43310547	+1652
+1457970716.63960000	+13.50000000	+0.11865234	-2.53564453	+28.36669922	+19.57763672	-39.83642578	+2748	+13.54394531	+0.93603516	-1.05468750	-21.75292969	-4.54833984	+37.06787109	+3020	+11.00390625	-1.36230469	-2.82128906	+14.39208984	+5.99853516	-26.91650391	+1656
+1457970716.64369990	+13.45605469	+0.09228516	-2.61914063	+28.45458984	+19.92919922	-40.01220703	+2740	+13.50439453	+0.92285156	-1.14257813	-21.42333984	-4.43847656	+36.58447266	+3008	+10.95996094	-1.39746094	-2.88281250	+14.52392578	+6.30615234	-27.18017578	+1660
+1457970716.64790010	+13.41210938	+0.07910156	-2.68945313	+28.60839844	+20.06103516	-40.27587891	+2724	+13.46044922	+0.91845703	-1.21289063	-21.04980469	-4.46044922	+36.21093750	+2992	+10.91601563	-1.42822266	-2.93554688	+14.69970703	+6.50390625	-27.46582031	+1660
+1457970716.65619990	+13.32421875	+0.01318359	-2.83886719	+28.74023438	+20.45654297	-40.78125000	+2704	+13.37695313	+0.89208984	-1.37109375	-20.36865234	-4.46044922	+35.28808594	+2964	+10.83251953	-1.51611328	-3.05419922	+14.91943359	+7.00927734	-28.05908203	+1668
+1457970716.66039990	+13.28027344	-0.00878906	-2.90478516	+28.87207031	+20.43457031	-41.11083984	+2688	+13.33300781	+0.87890625	-1.44140625	-19.99511719	-4.57031250	+34.89257813	+2944	+10.78417969	-1.55566406	-3.11132813	+15.09521484	+7.18505859	-28.41064453	+1668
+1457970716.66450000	+13.23193359	-0.04833984	-2.96191406	+28.91601563	+20.43457031	-41.48437500	+2676	+13.28906250	+0.85693359	-1.51171875	-19.66552734	-4.72412109	+34.47509766	+2928	+10.74023438	-1.60839844	-3.16845703	+15.16113281	+7.36083984	-28.78417969	+1672
+1457970716.66870000	+13.18798828	-0.08349609	-3.04541016	+28.98193359	+20.54443359	-41.79199219	+2668	+13.24511719	+0.83496094	-1.59521484	-19.33593750	-4.74609375	+33.96972656	+2916	+10.70068359	-1.66113281	-3.23437500	+15.27099609	+7.58056641	-29.15771484	+1672
+1457970716.67700000	+13.09570313	-0.15820313	-3.16406250	+29.15771484	+20.30273438	-42.64892578	+2640	+13.14843750	+0.79101563	-1.73583984	-18.61083984	-5.07568359	+33.06884766	+2880	+10.61279297	-1.77099609	-3.35302734	+15.51269531	+7.86621094	-29.97070313	+1672
+1457970716.68120000	+13.05175781	-0.20214844	-3.23876953	+29.22363281	+20.28076172	-43.02246094	+2628	+13.10449219	+0.76464844	-1.82373047	-18.25927734	-5.14160156	+32.51953125	+2868	+10.57324219	-1.83251953	-3.41455078	+15.64453125	+8.04199219	-30.38818359	+1672
+1457970716.68950010	+12.95507813	-0.29003906	-3.36621094	+29.46533203	+19.90722656	-43.87939453	+2604	+13.00341797	+0.70312500	-1.97314453	-17.55615234	-5.44921875	+31.57470703	+2836	+10.48095703	-1.95117188	-3.53759766	+15.90820313	+8.34960938	-31.26708984	+1672
+1457970716.69370010	+12.91552734	-0.33398438	-3.43212891	+29.55322266	+19.75341797	-44.29687500	+2592	+12.95507813	+0.66796875	-2.06103516	-17.22656250	-5.51513672	+31.02539063	+2824	+10.44140625	-2.01708984	-3.59472656	+16.04003906	+8.45947266	-31.75048828	+1672
+1457970716.69790010	+12.86718750	-0.37353516	-3.49365234	+29.75097656	+19.51171875	-44.75830078	+2576	+12.90234375	+0.63720703	-2.14013672	-16.85302734	-5.64697266	+30.54199219	+2808	+10.39746094	-2.07861328	-3.65185547	+16.19384766	+8.56933594	-32.21191406	+1672
+1457970716.70619990	+12.77929688	-0.48779297	-3.61669922	+29.92675781	+19.05029297	-45.68115234	+2556	+12.80566406	+0.54931641	-2.30712891	-16.23779297	-5.80078125	+29.46533203	+2784	+10.30957031	-2.21923828	-3.76611328	+16.43554688	+8.78906250	-33.17871094	+1668
+1457970716.71040010	+12.73095703	-0.53173828	-3.68261719	+30.14648438	+18.85253906	-46.09863281	+2544	+12.75292969	+0.51416016	-2.39501953	-15.86425781	-5.86669922	+28.93798828	+2768	+10.26562500	-2.28515625	-3.82324219	+16.58935547	+8.94287109	-33.64013672	+1668
+1457970716.71450000	+12.68701172	-0.59765625	-3.74853516	+30.25634766	+18.65478516	-46.51611328	+2536	+12.70019531	+0.46142578	-2.47851563	-15.57861328	-5.91064453	+28.38867188	+2756	+10.21728516	-2.35986328	-3.88037109	+16.69921875	+9.09667969	-34.10156250	+1668
+1457970716.71869990	+12.64306641	-0.65478516	-3.81005859	+30.38818359	+18.47900391	-46.95556641	+2524	+12.65185547	+0.40869141	-2.57519531	-15.27099609	-5.91064453	+27.81738281	+2744	+10.17773438	-2.43017578	-3.92871094	+16.87500000	+9.20654297	-34.60693359	+1664
+1457970716.72700000	+12.54638672	-0.77783203	-3.95068359	+30.73974609	+18.19335938	-47.74658203	+2508	+12.54199219	+0.30322266	-2.75097656	-14.69970703	-5.91064453	+26.69677734	+2716	+10.08105469	-2.58398438	-4.04296875	+17.11669922	+9.60205078	-35.50781250	+1668
+1457970716.73120000	+12.50683594	-0.84375000	-4.01220703	+30.87158203	+18.03955078	-48.20800781	+2496	+12.49365234	+0.24169922	-2.84765625	-14.41406250	-5.88867188	+26.10351563	+2704	+10.04150391	-2.66308594	-4.08691406	+17.24853516	+9.71191406	-36.03515625	+1664
+1457970716.73540000	+12.45849609	-0.90527344	-4.07812500	+31.09130859	+17.92968750	-48.60351563	+2488	+12.43652344	+0.18896484	-2.93554688	-14.10644531	-5.88867188	+25.55419922	+2688	+9.99316406	-2.74218750	-4.13525391	+17.35839844	+9.90966797	-36.51855469	+1664
+1457970716.74370000	+12.37060547	-1.05468750	-4.21435547	+31.37695313	+17.79785156	-49.48242188	+2468	+12.33544922	+0.05273438	-3.12011719	-13.57910156	-5.82275391	+24.32373047	+2660	+9.90966797	-2.90917969	-4.23193359	+17.60009766	+10.28320313	-37.48535156	+1664
+1457970716.74780010	+12.31787109	-1.12500000	-4.28027344	+31.59667969	+17.77587891	-49.87792969	+2460	+12.28271484	-0.00878906	-3.21240234	-13.24951172	-5.84472656	+23.73046875	+2644	+9.85693359	-2.99707031	-4.28027344	+17.68798828	+10.54687500	-37.96875000	+1668
+1457970716.75620010	+12.22558594	-1.28759766	-4.41650391	+31.90429688	+17.75390625	-50.75683594	+2444	+12.17285156	-0.15820313	-3.38818359	-12.74414063	-5.82275391	+22.47802734	+2616	+9.77343750	-3.17285156	-4.37255859	+17.92968750	+10.96435547	-38.93554688	+1668
+1457970716.76029990	+12.17285156	-1.36230469	-4.48242188	+32.10205078	+17.73193359	-51.21826172	+2432	+12.11572266	-0.22412109	-3.47167969	-12.41455078	-5.91064453	+21.88476563	+2596	+9.72070313	-3.26953125	-4.42089844	+17.99560547	+11.20605469	-39.44091797	+1672
+1457970716.76449990	+12.12011719	-1.45019531	-4.54833984	+32.23388672	+17.73193359	-51.65771484	+2424	+12.06298828	-0.30322266	-3.55517578	-12.17285156	-5.95458984	+21.26953125	+2584	+9.67236328	-3.36181641	-4.47363281	+18.08349609	+11.46972656	-39.88037109	+1672
+1457970716.76869990	+12.07617188	-1.53369141	-4.60546875	+32.40966797	+17.70996094	-52.18505859	+2412	+12.01025391	-0.38232422	-3.63867188	-11.84326172	-5.99853516	+20.61035156	+2568	+9.63281250	-3.45410156	-4.51318359	+18.21533203	+11.62353516	-40.40771484	+1672
+1457970716.77700000	+11.96630859	-1.70507813	-4.72851563	+32.73925781	+17.73193359	-53.17382813	+2392	+11.89599609	-0.53613281	-3.79248047	-11.20605469	-6.24023438	+19.37988281	+2532	+9.53173828	-3.65625000	-4.60546875	+18.36914063	+12.10693359	-41.39648438	+1676
+1457970716.78119990	+11.91796875	-1.78857422	-4.78125000	+32.91503906	+17.70996094	-53.70117188	+2376	+11.84326172	-0.61523438	-3.87158203	-10.85449219	-6.32812500	+18.72070313	+2512	+9.49218750	-3.75732422	-4.64501953	+18.50097656	+12.23876953	-41.92382813	+1676
+1457970716.78530000	+11.86083984	-1.87646484	-4.83837891	+33.06884766	+17.73193359	-54.25048828	+2364	+11.78173828	-0.68554688	-3.94189453	-10.45898438	-6.48193359	+18.10546875	+2492	+9.43945313	-3.86279297	-4.68896484	+18.52294922	+12.50244141	-42.42919922	+1680
+1457970716.78950000	+11.80810547	-1.96435547	-4.89550781	+33.22265625	+17.73193359	-54.73388672	+2352	+11.72460938	-0.76904297	-4.01220703	-10.15136719	-6.59179688	+17.49023438	+2476	+9.39111328	-3.96386719	-4.73730469	+18.65478516	+12.72216797	-42.86865234	+1680
+1457970716.79370000	+11.75976563	-2.05224609	-4.93945313	+33.37646484	+17.66601563	-55.30517578	+2332	+11.67187500	-0.85253906	-4.08251953	-9.77783203	-6.74560547	+16.87500000	+2456	+9.34716797	-4.06494141	-4.77246094	+18.76464844	+12.81005859	-43.39599609	+1680
+1457970716.79780010	+11.70263672	-2.14453125	-4.98779297	+33.53027344	+17.66601563	-55.85449219	+2316	+11.61035156	-0.93164063	-4.14843750	-9.40429688	-6.89941406	+16.25976563	+2436	+9.29443359	-4.17480469	-4.81201172	+18.78662109	+13.02978516	-43.90136719	+1684
+1457970716.80620000	+11.60156250	-2.32470703	-5.08007813	+33.81591797	+17.57812500	-56.95312500	+2284	+11.50048828	-1.09863281	-4.27587891	-8.72314453	-7.20703125	+15.07324219	+2396	+9.19775391	-4.38134766	-4.88671875	+19.00634766	+13.31542969	-44.82421875	+1684
+1457970716.81030010	+11.54882813	-2.41699219	-5.12402344	+33.94775391	+17.60009766	-57.48046875	+2272	+11.44335938	-1.18212891	-4.33740234	-8.34960938	-7.33886719	+14.45800781	+2376	+9.14501953	-4.49560547	-4.92626953	+19.02832031	+13.51318359	-45.30761719	+1688
+1457970716.81450010	+11.49609375	-2.50927734	-5.17236328	+34.07958984	+17.60009766	-57.94189453	+2260	+11.38183594	-1.26562500	-4.40332031	-8.04199219	-7.44873047	+13.88671875	+2360	+9.09667969	-4.59228516	-4.96582031	+19.13818359	+13.64501953	-45.70312500	+1692
+1457970716.81859990	+11.45214844	-2.59716797	-5.20751953	+34.21142578	+17.53417969	-58.51318359	+2244	+11.32910156	-1.35351563	-4.45605469	-7.71240234	-7.62451172	+13.31542969	+2336	+9.05273438	-4.69775391	-4.99218750	+19.24804688	+13.68896484	-46.18652344	+1688
+1457970716.82279990	+11.39941406	-2.69384766	-5.24707031	+34.32128906	+17.55615234	-59.04052734	+2232	+11.27197266	-1.43701172	-4.51757813	-7.38281250	-7.73437500	+12.74414063	+2316	+9.00439453	-4.80761719	-5.02294922	+19.24804688	+13.86474609	-46.64794922	+1692
+1457970716.83110000	+11.30273438	-2.87841797	-5.32177734	+34.56298828	+17.46826172	-60.07324219	+2204	+11.16210938	-1.61718750	-4.62744141	-6.81152344	-7.99804688	+11.68945313	+2280	+8.91650391	-5.00976563	-5.08007813	+19.44580078	+13.97460938	-47.48291016	+1692
+1457970716.83530000	+11.25439453	-2.97509766	-5.35693359	+34.65087891	+17.49023438	-60.55664063	+2196	+11.10498047	-1.70507813	-4.68457031	-6.54785156	-8.10791016	+11.14013672	+2260	+8.86816406	-5.11962891	-5.10205078	+19.44580078	+14.08447266	-47.94433594	+1692
+1457970716.83950000	+11.20605469	-3.06738281	-5.40087891	+34.78271484	+17.51220703	-61.01806641	+2184	+11.04345703	-1.79736328	-4.73730469	-6.30615234	-8.21777344	+10.61279297	+2244	+8.82421875	-5.21630859	-5.13281250	+19.57763672	+14.12841797	-48.31787109	+1688
+1457970716.84360000	+11.16210938	-3.16406250	-5.42724609	+34.89257813	+17.46826172	-61.54541016	+2168	+10.99511719	-1.88964844	-4.78564453	-6.04248047	-8.39355469	+10.10742188	+2220	+8.78466797	-5.31738281	-5.14599609	+19.66552734	+14.10644531	-48.77929688	+1684
+1457970716.84780000	+11.11376953	-3.26074219	-5.45800781	+35.00244141	+17.49023438	-62.02880859	+2156	+10.93798828	-1.98193359	-4.83398438	-5.77880859	-8.52539063	+9.60205078	+2204	+8.74072266	-5.42724609	-5.16357422	+19.66552734	+14.17236328	-49.19677734	+1680
+1457970716.85610010	+11.02148438	-3.44970703	-5.51513672	+35.26611328	+17.46826172	-62.97363281	+2124	+10.82373047	-2.16650391	-4.93066406	-5.31738281	-8.81103516	+8.65722656	+2168	+8.66601563	-5.62060547	-5.19873047	+19.92919922	+14.08447266	-49.98779297	+1668
+1457970716.86030010	+10.97314453	-3.54199219	-5.54150391	+35.37597656	+17.46826172	-63.45703125	+2112	+10.76660156	-2.25878906	-4.97021484	-5.05371094	-8.98681641	+8.17382813	+2148	+8.62207031	-5.72607422	-5.21191406	+19.97314453	+14.10644531	-50.40527344	+1660
+1457970716.86450000	+10.92480469	-3.63427734	-5.57226563	+35.52978516	+17.46826172	-63.89648438	+2096	+10.70947266	-2.35107422	-5.01416016	-4.81201172	-9.16259766	+7.73437500	+2128	+8.58691406	-5.81835938	-5.22949219	+20.12695313	+14.04052734	-50.77880859	+1652
+1457970716.86859990	+10.87646484	-3.72656250	-5.58984375	+35.68359375	+17.40234375	-64.42382813	+2076	+10.65673828	-2.44335938	-5.04492188	-4.54833984	-9.40429688	+7.29492188	+2108	+8.55175781	-5.91943359	-5.23388672	+20.25878906	+13.93066406	-51.21826172	+1644
+1457970716.87280010	+10.82812500	-3.81884766	-5.60742188	+35.83740234	+17.42431641	-64.88525391	+2060	+10.59960938	-2.53125000	-5.07568359	-4.28466797	-9.62402344	+6.85546875	+2088	+8.51220703	-6.02050781	-5.24707031	+20.32470703	+13.86474609	-51.63574219	+1636
+1457970716.88109990	+10.73583984	-3.99462891	-5.63818359	+36.18896484	+17.33642578	-65.80810547	+2024	+10.48974609	-2.71142578	-5.13720703	-3.73535156	-10.08544922	+6.04248047	+2048	+8.43750000	-6.21386719	-5.26464844	+20.65429688	+13.64501953	-52.38281250	+1620
+1457970716.88529990	+10.68310547	-4.08251953	-5.65136719	+36.34277344	+17.33642578	-66.26953125	+2008	+10.43261719	-2.79492188	-5.15917969	-3.42773438	-10.30517578	+5.66894531	+2028	+8.39794922	-6.31494141	-5.27343750	+20.76416016	+13.57910156	-52.75634766	+1612
+1457970716.88949990	+10.63476563	-4.16601563	-5.66894531	+36.56250000	+17.29248047	-66.66503906	+1988	+10.37988281	-2.87841797	-5.18554688	-3.14208984	-10.52490234	+5.31738281	+2008	+8.36279297	-6.40722656	-5.28222656	+20.96191406	+13.46923828	-53.10791016	+1600
+1457970716.89360000	+10.59082031	-4.24511719	-5.66894531	+36.73828125	+17.18261719	-67.14843750	+1972	+10.32714844	-2.96191406	-5.19873047	-2.83447266	-10.83251953	+4.96582031	+1988	+8.32324219	-6.49951172	-5.28222656	+21.13769531	+13.31542969	-53.48144531	+1596
+1457970716.89780000	+10.53808594	-4.32861328	-5.67333984	+36.91406250	+17.16064453	-67.58789063	+1956	+10.27441406	-3.04541016	-5.21630859	-2.54882813	-11.07421875	+4.61425781	+1968	+8.28369141	-6.60058594	-5.28662109	+21.26953125	+13.20556641	-53.83300781	+1588
+1457970716.90610000	+10.44580078	-4.48681641	-5.67333984	+37.33154297	+16.98486328	-68.44482422	+1924	+10.16894531	-3.20361328	-5.23388672	-1.93359375	-11.64550781	+3.99902344	+1928	+8.20019531	-6.78515625	-5.29101563	+21.62109375	+12.96386719	-54.51416016	+1580
+1457970716.91030000	+10.39746094	-4.56152344	-5.67333984	+37.52929688	+16.94091797	-68.81835938	+1912	+10.12060547	-3.28271484	-5.24267578	-1.64794922	-11.84326172	+3.71337891	+1908	+8.16064453	-6.87744141	-5.29541016	+21.75292969	+12.87597656	-54.84375000	+1576
+1457970716.91440010	+10.35351563	-4.63623047	-5.67333984	+37.74902344	+16.87500000	-69.14794922	+1896	+10.06787109	-3.35742188	-5.25585938	-1.36230469	-12.06298828	+3.44970703	+1892	+8.12109375	-6.96533203	-5.29980469	+21.95068359	+12.76611328	-55.10742188	+1572
+1457970716.92280010	+10.26123047	-4.78125000	-5.65136719	+38.14453125	+16.69921875	-69.87304688	+1876	+9.97119141	-3.50683594	-5.25146484	-0.85693359	-12.56835938	+2.96630859	+1856	+8.04199219	-7.14550781	-5.28662109	+22.23632813	+12.54638672	-55.67871094	+1572
+1457970716.92689990	+10.21728516	-4.84716797	-5.64697266	+38.38623047	+16.61132813	-70.15869141	+1868	+9.92285156	-3.58154297	-5.25585938	-0.61523438	-12.76611328	+2.76855469	+1840	+8.00244141	-7.22460938	-5.28662109	+22.43408203	+12.43652344	-55.94238281	+1568
+1457970716.93109990	+10.17773438	-4.91748047	-5.62500000	+38.58398438	+16.47949219	-70.53222656	+1864	+9.87451172	-3.65185547	-5.24267578	-0.37353516	-13.05175781	+2.54882813	+1824	+7.95849609	-7.30810547	-5.27343750	+22.56591797	+12.30468750	-56.22802734	+1572
+1457970716.93530010	+10.13378906	-4.98779297	-5.61181641	+38.78173828	+16.39160156	-70.81787109	+1856	+9.83056641	-3.72656250	-5.23828125	-0.17578125	-13.27148438	+2.37304688	+1808	+7.92333984	-7.39160156	-5.26464844	+22.71972656	+12.15087891	-56.46972656	+1576
+1457970716.94359990	+10.05468750	-5.11962891	-5.57666016	+39.22119141	+16.14990234	-71.41113281	+1848	+9.73828125	-3.86718750	-5.21191406	+0.21972656	-13.73291016	+2.02148438	+1780	+7.84863281	-7.54980469	-5.23828125	+23.07128906	+11.88720703	-56.93115234	+1580
+1457970716.95190000	+9.97119141	-5.24267578	-5.53710938	+39.70458984	+15.86425781	-71.85058594	+1840	+9.64599609	-4.00341797	-5.18554688	+0.57128906	-14.15039063	+1.75781250	+1756	+7.78710938	-7.69921875	-5.20312500	+23.48876953	+11.57958984	-57.28271484	+1580
+1457970716.96030000	+9.89208984	-5.35693359	-5.47998047	+40.18798828	+15.49072266	-72.33398438	+1836	+9.55810547	-4.13525391	-5.13720703	+0.92285156	-14.61181641	+1.56005859	+1736	+7.72998047	-7.83984375	-5.15039063	+23.86230469	+11.14013672	-57.67822266	+1588
+1457970716.96440010	+9.85693359	-5.41845703	-5.45361328	+40.42968750	+15.29296875	-72.55371094	+1836	+9.51416016	-4.19677734	-5.11523438	+1.07666016	-14.85351563	+1.47216797	+1728	+7.70361328	-7.90576172	-5.12402344	+24.10400391	+10.94238281	-57.83203125	+1588
+1457970716.96860000	+9.81738281	-5.47558594	-5.41406250	+40.64941406	+15.09521484	-72.79541016	+1836	+9.47021484	-4.26269531	-5.08007813	+1.23046875	-15.11718750	+1.36230469	+1724	+7.67724609	-7.97607422	-5.08886719	+24.32373047	+10.70068359	-58.02978516	+1592
+1457970716.97690010	+9.74707031	-5.57666016	-5.34375000	+41.19873047	+14.58984375	-73.14697266	+1828	+9.38671875	-4.37695313	-5.01855469	+1.58203125	-15.53466797	+1.29638672	+1708	+7.63769531	-8.10351563	-5.02294922	+24.82910156	+10.17333984	-58.29345703	+1588
+1457970716.98110010	+9.70751953	-5.62939453	-5.29541016	+41.44042969	+14.32617188	-73.36669922	+1828	+9.34277344	-4.43408203	-4.97460938	+1.73583984	-15.79833984	+1.23046875	+1704	+7.61132813	-8.16503906	-4.98339844	+25.02685547	+9.90966797	-58.40332031	+1592
+1457970716.98939990	+9.63720703	-5.71728516	-5.21191406	+42.03369141	+13.75488281	-73.58642578	+1820	+9.26806641	-4.53515625	-4.89550781	+2.04345703	-16.17187500	+1.29638672	+1688	+7.57617188	-8.27929688	-4.90429688	+25.55419922	+9.38232422	-58.55712891	+1584
+1457970716.99359990	+9.60644531	-5.76562500	-5.15478516	+42.25341797	+13.42529297	-73.78417969	+1820	+9.22851563	-4.58789063	-4.84277344	+2.17529297	-16.43554688	+1.27441406	+1688	+7.55419922	-8.33203125	-4.85595703	+25.77392578	+9.09667969	-58.64501953	+1580
+1457970716.99770000	+9.57568359	-5.80517578	-5.09765625	+42.56103516	+13.09570313	-73.87207031	+1816	+9.19335938	-4.63623047	-4.79443359	+2.28515625	-16.61132813	+1.36230469	+1684	+7.54101563	-8.38476563	-4.80761719	+26.03759766	+8.78906250	-58.71093750	+1576
+1457970717.00609990	+9.50976563	-5.88427734	-4.97900391	+43.11035156	+12.45849609	-74.09179688	+1816	+9.12744141	-4.72412109	-4.68896484	+2.54882813	-16.96289063	+1.47216797	+1676	+7.49707031	-8.49023438	-4.71093750	+26.47705078	+8.34960938	-58.71093750	+1568
+1457970717.01020000	+9.48339844	-5.91943359	-4.92187500	+43.41796875	+12.08496094	-74.09179688	+1812	+9.09667969	-4.77246094	-4.63623047	+2.57080078	-17.05078125	+1.60400391	+1672	+7.47949219	-8.53857422	-4.66259766	+26.69677734	+8.08593750	-58.68896484	+1564
+1457970717.01440000	+9.45263672	-5.95458984	-4.86474609	+43.76953125	+11.77734375	-74.04785156	+1808	+9.07031250	-4.81201172	-4.58789063	+2.63671875	-17.09472656	+1.75781250	+1664	+7.45751953	-8.58691406	-4.61425781	+26.91650391	+7.93212891	-58.57910156	+1556
+1457970717.01860000	+9.42187500	-5.98535156	-4.79003906	+44.05517578	+11.42578125	-74.11376953	+1812	+9.04394531	-4.85156250	-4.51757813	+2.68066406	-17.29248047	+1.84570313	+1668	+7.43115234	-8.63085938	-4.56152344	+27.07031250	+7.75634766	-58.49121094	+1552
+1457970717.02690010	+9.36914063	-6.04248047	-4.66699219	+44.73632813	+10.74462891	-73.91601563	+1808	+8.99560547	-4.93066406	-4.40332031	+2.61474609	-17.33642578	+2.21923828	+1660	+7.39160156	-8.71435547	-4.46484375	+27.46582031	+7.44873047	-58.18359375	+1544
+1457970717.03110000	+9.34277344	-6.07324219	-4.58789063	+45.06591797	+10.39306641	-73.91601563	+1816	+8.97363281	-4.97021484	-4.32861328	+2.57080078	-17.49023438	+2.35107422	+1664	+7.36523438	-8.75390625	-4.40771484	+27.61962891	+7.29492188	-58.05175781	+1544
+1457970717.03520010	+9.31640625	-6.09521484	-4.51757813	+45.43945313	+10.01953125	-73.78417969	+1816	+8.95166016	-5.01416016	-4.26269531	+2.41699219	-17.49023438	+2.57080078	+1664	+7.34765625	-8.79345703	-4.35058594	+27.77343750	+7.14111328	-57.91992188	+1540
+1457970717.03940010	+9.29003906	-6.11718750	-4.45166016	+45.83496094	+9.68994141	-73.58642578	+1816	+8.93408203	-5.04931641	-4.20556641	+2.30712891	-17.44628906	+2.83447266	+1660	+7.32568359	-8.82861328	-4.30224609	+27.94921875	+7.07519531	-57.67822266	+1536
+1457970717.04769990	+9.24169922	-6.16113281	-4.30224609	+46.58203125	+8.98681641	-73.27880859	+1824	+8.89892578	-5.12402344	-4.05615234	+1.95556641	-17.53417969	+3.29589844	+1668	+7.28173828	-8.90332031	-4.18798828	+28.21289063	+6.87744141	-57.23876953	+1536
+1457970717.05600000	+9.19775391	-6.19628906	-4.15722656	+47.37304688	+8.28369141	-72.90527344	+1828	+8.87255859	-5.19433594	-3.91113281	+1.58203125	-17.55615234	+3.82324219	+1672	+7.24218750	-8.96484375	-4.07373047	+28.52050781	+6.67968750	-56.71142578	+1536
+1457970717.06440000	+9.15820313	-6.22705078	-4.00781250	+48.14208984	+7.58056641	-72.42187500	+1832	+8.84179688	-5.26025391	-3.76611328	+1.07666016	-17.46826172	+4.46044922	+1672	+7.21142578	-9.01757813	-3.95507813	+28.85009766	+6.45996094	-56.16210938	+1536
+1457970717.06850000	+9.14062500	-6.24023438	-3.92431641	+48.51562500	+7.20703125	-72.31201172	+1840	+8.83300781	-5.29101563	-3.68261719	+0.87890625	-17.53417969	+4.72412109	+1676	+7.20263672	-9.04833984	-3.88476563	+29.00390625	+6.32812500	-55.94238281	+1536
+1457970717.07270000	+9.12304688	-6.26220703	-3.84960938	+48.80126953	+6.85546875	-72.09228516	+1844	+8.81982422	-5.32177734	-3.60351563	+0.59326172	-17.53417969	+5.07568359	+1680	+7.19384766	-9.07470703	-3.81884766	+29.13574219	+6.15234375	-55.70068359	+1536
+1457970717.08100010	+9.09667969	-6.27978516	-3.69140625	+49.50439453	+6.13037109	-71.69677734	+1844	+8.80224609	-5.37451172	-3.44531250	+0.17578125	-17.53417969	+5.73486328	+1684	+7.18066406	-9.12304688	-3.68701172	+29.48730469	+5.86669922	-55.15136719	+1532
+1457970717.08940010	+9.06591797	-6.30615234	-3.54199219	+50.00976563	+5.49316406	-71.27929688	+1840	+8.78466797	-5.42285156	-3.29150391	-0.24169922	-17.49023438	+6.45996094	+1684	+7.17626953	-9.15820313	-3.55078125	+29.81689453	+5.49316406	-54.60205078	+1524
+1457970717.09349990	+9.06152344	-6.31494141	-3.45410156	+50.27343750	+5.14160156	-71.19140625	+1840	+8.78027344	-5.44482422	-3.20361328	-0.37353516	-17.53417969	+6.78955078	+1684	+7.17626953	-9.17578125	-3.47607422	+29.99267578	+5.29541016	-54.38232422	+1520
+1457970717.09770010	+9.04833984	-6.33691406	-3.37500000	+50.40527344	+4.83398438	-71.05957031	+1840	+8.77148438	-5.46679688	-3.12451172	-0.57128906	-17.53417969	+7.11914063	+1688	+7.18066406	-9.19775391	-3.40136719	+30.14648438	+5.09765625	-54.16259766	+1516
+1457970717.10599990	+9.03955078	-6.34570313	-3.21679688	+50.88867188	+4.24072266	-70.75195313	+1832	+8.76708984	-5.49755859	-2.96191406	-0.74707031	-17.53417969	+7.80029297	+1684	+7.18505859	-9.22412109	-3.25634766	+30.49804688	+4.72412109	-53.67919922	+1504
+1457970717.11439990	+9.02636719	-6.37207031	-3.06298828	+51.13037109	+3.77929688	-70.46630859	+1820	+8.75830078	-5.52832031	-2.80371094	-0.90087891	-17.49023438	+8.43750000	+1680	+7.19384766	-9.25488281	-3.11132813	+30.80566406	+4.35058594	-53.21777344	+1488
+1457970717.11850000	+9.02636719	-6.37646484	-2.98388672	+51.30615234	+3.51562500	-70.37841797	+1812	+8.75830078	-5.53710938	-2.72460938	-0.90087891	-17.49023438	+8.74511719	+1680	+7.20263672	-9.26367188	-3.04101563	+30.98144531	+4.15283203	-52.97607422	+1476
+1457970717.12270000	+9.02197266	-6.38964844	-2.90478516	+51.35009766	+3.31787109	-70.29052734	+1808	+8.75390625	-5.55468750	-2.64990234	-0.98876953	-17.46826172	+9.00878906	+1676	+7.20263672	-9.28125000	-2.97070313	+31.09130859	+3.99902344	-52.77832031	+1468
+1457970717.13100000	+9.02197266	-6.39843750	-2.75537109	+51.65771484	+2.92236328	-70.07080078	+1792	+8.75830078	-5.57226563	-2.49609375	-0.92285156	-17.40234375	+9.60205078	+1668	+7.21582031	-9.29882813	-2.83447266	+31.37695313	+3.66943359	-52.33886719	+1452
+1457970717.13520000	+9.01757813	-6.41162109	-2.68066406	+51.70166016	+2.74658203	-69.98291016	+1788	+8.75390625	-5.58544922	-2.42138672	-0.94482422	-17.38037109	+9.84375000	+1668	+7.21582031	-9.31201172	-2.76416016	+31.48681641	+3.51562500	-52.14111328	+1448
+1457970717.13930010	+9.01757813	-6.41162109	-2.61035156	+51.81152344	+2.59277344	-69.89501953	+1780	+8.75830078	-5.58984375	-2.35107422	-0.87890625	-17.35839844	+10.08544922	+1664	+7.21582031	-9.32080078	-2.69824219	+31.59667969	+3.38378906	-51.94335938	+1440
+1457970717.14350010	+9.02197266	-6.41162109	-2.54003906	+51.94335938	+2.43896484	-69.78515625	+1772	+8.76269531	-5.59423828	-2.28076172	-0.81298828	-17.31445313	+10.34912109	+1660	+7.21582031	-9.33398438	-2.64111328	+31.68457031	+3.25195313	-51.70166016	+1432
+1457970717.15179990	+9.02197266	-6.42480469	-2.40380859	+52.09716797	+2.17529297	-69.60937500	+1760	+8.76269531	-5.60742188	-2.14013672	-0.72509766	-17.22656250	+10.81054688	+1656	+7.21582031	-9.35595703	-2.51806641	+31.83837891	+2.98828125	-51.28417969	+1424
+1457970717.15599990	+9.02636719	-6.42480469	-2.34228516	+52.20703125	+2.04345703	-69.49951172	+1756	+8.76708984	-5.61181641	-2.07861328	-0.65917969	-17.18261719	+11.05224609	+1652	+7.21582031	-9.36474609	-2.46533203	+31.92626953	+2.85644531	-51.06445313	+1416
+1457970717.16020010	+9.02636719	-6.42919922	-2.27636719	+52.25097656	+1.93359375	-69.43359375	+1752	+8.76708984	-5.62060547	-2.01269531	-0.63720703	-17.13867188	+11.25000000	+1648	+7.21142578	-9.37353516	-2.41259766	+31.97021484	+2.74658203	-50.84472656	+1412
+1457970717.16430000	+9.02636719	-6.42919922	-2.21484375	+52.33886719	+1.82373047	-69.36767578	+1752	+8.76708984	-5.62500000	-1.94677734	-0.57128906	-17.09472656	+11.46972656	+1648	+7.21142578	-9.38232422	-2.35546875	+32.03613281	+2.63671875	-50.66894531	+1412
+1457970717.16849990	+9.03076172	-6.42919922	-2.15332031	+52.44873047	+1.71386719	-69.27978516	+1748	+8.77587891	-5.62500000	-1.88525391	-0.50537109	-17.05078125	+11.71142578	+1644	+7.20703125	-9.39111328	-2.30273438	+32.08007813	+2.50488281	-50.44921875	+1408
+1457970717.17269990	+9.03076172	-6.43359375	-2.09619141	+52.47070313	+1.62597656	-69.19189453	+1748	+8.77587891	-5.63378906	-1.82373047	-0.48339844	-17.00683594	+11.90917969	+1640	+7.20703125	-9.39990234	-2.25439453	+32.12402344	+2.41699219	-50.25146484	+1408
+1457970717.18100000	+9.03515625	-6.42919922	-1.98193359	+52.62451172	+1.47216797	-68.99414063	+1744	+8.78466797	-5.63818359	-1.71386719	-0.35156250	-16.85302734	+12.32666016	+1636	+7.20263672	-9.41748047	-2.15332031	+32.21191406	+2.19726563	-49.87792969	+1404
+1457970717.18520000	+9.03515625	-6.43359375	-1.92919922	+52.64648438	+1.40625000	-68.90625000	+1744	+8.78466797	-5.64257813	-1.66113281	-0.35156250	-16.78710938	+12.52441406	+1636	+7.20263672	-9.42187500	-2.10937500	+32.25585938	+2.13134766	-49.68017578	+1404
+1457970717.18930010	+9.03955078	-6.43359375	-1.87646484	+52.69042969	+1.34033203	-68.84033203	+1748	+8.78466797	-5.64257813	-1.60400391	-0.30761719	-16.74316406	+12.72216797	+1632	+7.20263672	-9.42626953	-2.06103516	+32.32177734	+2.02148438	-49.54833984	+1400
+1457970717.19770000	+9.04394531	-6.43359375	-1.78417969	+52.77832031	+1.23046875	-68.66455078	+1744	+8.78906250	-5.64257813	-1.51171875	-0.24169922	-16.56738281	+13.11767578	+1624	+7.20703125	-9.43066406	-1.96875000	+32.47558594	+1.84570313	-49.21875000	+1400
+1457970717.20180010	+9.04394531	-6.42919922	-1.73144531	+52.80029297	+1.18652344	-68.59863281	+1744	+8.79345703	-5.64257813	-1.45898438	-0.19775391	-16.50146484	+13.29345703	+1624	+7.20703125	-9.43505859	-1.92041016	+32.54150391	+1.75781250	-49.10888672	+1396
+1457970717.20600010	+9.04394531	-6.42919922	-1.69189453	+52.84423828	+1.14257813	-68.46679688	+1740	+8.79345703	-5.64257813	-1.41943359	-0.17578125	-16.39160156	+13.51318359	+1620	+7.21142578	-9.43505859	-1.87646484	+32.60742188	+1.69189453	-48.97705078	+1396
+1457970717.21429990	+9.04394531	-6.42919922	-1.60839844	+52.91015625	+1.07666016	-68.31298828	+1736	+8.79345703	-5.64257813	-1.33154297	-0.08789063	-16.25976563	+13.82080078	+1612	+7.22021484	-9.43505859	-1.78417969	+32.80517578	+1.53808594	-48.80126953	+1396
+1457970717.21849990	+9.04394531	-6.42480469	-1.57763672	+52.93212891	+1.05468750	-68.15917969	+1732	+8.79345703	-5.64257813	-1.30078125	-0.06591797	-16.12792969	+14.01855469	+1608	+7.22460938	-9.43066406	-1.74902344	+32.91503906	+1.47216797	-48.66943359	+1392
+1457970717.22260000	+9.04394531	-6.42041016	-1.53808594	+52.99804688	+1.03271484	-68.07128906	+1728	+8.79345703	-5.63818359	-1.26123047	+0.00000000	-16.06201172	+14.15039063	+1604	+7.22900391	-9.43066406	-1.70947266	+33.04687500	+1.40625000	-48.55957031	+1388
+1457970717.22680000	+9.03955078	-6.42041016	-1.49853516	+53.04199219	+0.98876953	-68.02734375	+1724	+8.78906250	-5.63818359	-1.22167969	+0.04394531	-16.01806641	+14.28222656	+1600	+7.23339844	-9.42626953	-1.66552734	+33.15673828	+1.34033203	-48.51562500	+1384
+1457970717.23099990	+9.03955078	-6.42041016	-1.46777344	+53.06396484	+0.96679688	-67.91748047	+1716	+8.78466797	-5.63378906	-1.19091797	+0.06591797	-15.93017578	+14.43603516	+1592	+7.23779297	-9.42187500	-1.63037109	+33.28857422	+1.25244141	-48.42773438	+1380
+1457970717.23930000	+9.03515625	-6.40722656	-1.40185547	+53.23974609	+0.90087891	-67.76367188	+1708	+8.78027344	-5.62500000	-1.12060547	+0.21972656	-15.84228516	+14.65576172	+1584	+7.24218750	-9.41308594	-1.55126953	+33.50830078	+1.14257813	-48.29589844	+1372
+1457970717.24350000	+9.02636719	-6.40722656	-1.37548828	+53.28369141	+0.87890625	-67.63183594	+1700	+8.77587891	-5.62060547	-1.08984375	+0.24169922	-15.75439453	+14.78759766	+1580	+7.24218750	-9.40869141	-1.52050781	+33.61816406	+1.07666016	-48.18603516	+1368
+1457970717.24760010	+9.02197266	-6.39843750	-1.34472656	+53.39355469	+0.83496094	-67.54394531	+1696	+8.77148438	-5.61621094	-1.05908203	+0.35156250	-15.71044922	+14.87548828	+1576	+7.24218750	-9.40429688	-1.48974609	+33.72802734	+1.01074219	-48.09814453	+1360
+1457970717.25180010	+9.01757813	-6.38964844	-1.31835938	+53.48144531	+0.79101563	-67.43408203	+1692	+8.76269531	-5.61181641	-1.02832031	+0.41748047	-15.66650391	+14.96337891	+1568	+7.23779297	-9.39990234	-1.45898438	+33.83789063	+0.96679688	-48.03222656	+1356
+1457970717.25600000	+9.00878906	-6.38525391	-1.29199219	+53.56933594	+0.76904297	-67.32421875	+1684	+8.75830078	-5.60742188	-1.00195313	+0.46142578	-15.57861328	+15.07324219	+1564	+7.23339844	-9.39550781	-1.43701172	+33.92578125	+0.90087891	-47.87841797	+1352
+1457970717.26430010	+8.99560547	-6.36767578	-1.23925781	+53.83300781	+0.70312500	-67.10449219	+1680	+8.74072266	-5.59423828	-0.94482422	+0.63720703	-15.46875000	+15.22705078	+1552	+7.22021484	-9.38232422	-1.38867188	+34.07958984	+0.83496094	-47.63671875	+1348
+1457970717.26850010	+8.98681641	-6.36328125	-1.21728516	+53.94287109	+0.68115234	-66.97265625	+1680	+8.73193359	-5.58984375	-0.92285156	+0.70312500	-15.38085938	+15.29296875	+1548	+7.20703125	-9.38232422	-1.36669922	+34.14550781	+0.83496094	-47.50488281	+1348
+1457970717.27259990	+8.97802734	-6.35009766	-1.19091797	+54.07470703	+0.68115234	-66.84082031	+1676	+8.72314453	-5.58105469	-0.89648438	+0.79101563	-15.31494141	+15.35888672	+1544	+7.19824219	-9.37792969	-1.34472656	+34.21142578	+0.81298828	-47.37304688	+1348
+1457970717.27679990	+8.96484375	-6.34570313	-1.16894531	+54.18457031	+0.65917969	-66.70898438	+1672	+8.71435547	-5.57666016	-0.87011719	+0.85693359	-15.22705078	+15.42480469	+1540	+7.18066406	-9.37792969	-1.32714844	+34.25537109	+0.83496094	-47.24121094	+1348
+1457970717.28090000	+8.95605469	-6.33691406	-1.15136719	+54.29443359	+0.65917969	-66.53320313	+1672	+8.70117188	-5.57226563	-0.85253906	+0.92285156	-15.11718750	+15.49072266	+1536	+7.16748047	-9.37353516	-1.31396484	+34.27734375	+0.83496094	-47.04345703	+1348
+1457970717.28510000	+8.94287109	-6.32812500	-1.13378906	+54.44824219	+0.65917969	-66.40136719	+1668	+8.69238281	-5.56347656	-0.83056641	+0.98876953	-15.00732422	+15.53466797	+1532	+7.15429688	-9.36914063	-1.29638672	+34.32128906	+0.85693359	-46.86767578	+1348
+1457970717.29340000	+8.92089844	-6.31054688	-1.09863281	+54.66796875	+0.68115234	-66.09375000	+1664	+8.67041016	-5.55468750	-0.79101563	+1.12060547	-14.78759766	+15.64453125	+1520	+7.12353516	-9.36474609	-1.27001953	+34.43115234	+0.90087891	-46.56005859	+1348
+1457970717.29760000	+8.90771484	-6.30175781	-1.08105469	+54.77783203	+0.68115234	-65.96191406	+1660	+8.65722656	-5.54589844	-0.77343750	+1.18652344	-14.69970703	+15.68847656	+1516	+7.11035156	-9.36035156	-1.25683594	+34.47509766	+0.92285156	-46.40625000	+1352
+1457970717.30180000	+8.89453125	-6.29736328	-1.06347656	+54.88769531	+0.70312500	-65.83007813	+1660	+8.64404297	-5.54150391	-0.75146484	+1.25244141	-14.61181641	+15.71044922	+1512	+7.09277344	-9.35595703	-1.24365234	+34.51904297	+0.96679688	-46.27441406	+1352
+1457970717.30590010	+8.88574219	-6.28857422	-1.05029297	+54.99755859	+0.70312500	-65.67626953	+1656	+8.63525391	-5.53710938	-0.73828125	+1.31835938	-14.47998047	+15.77636719	+1508	+7.07958984	-9.35595703	-1.23046875	+34.56298828	+0.98876953	-46.14257813	+1352
+1457970717.31010010	+8.87255859	-6.28417969	-1.03710938	+55.08544922	+0.72509766	-65.54443359	+1652	+8.62207031	-5.53271484	-0.72070313	+1.36230469	-14.39208984	+15.79833984	+1504	+7.06640625	-9.35156250	-1.21728516	+34.60693359	+1.03271484	-46.01074219	+1356
+1457970717.31430010	+8.85937500	-6.27539063	-1.02392578	+55.19531250	+0.72509766	-65.43457031	+1652	+8.60888672	-5.52832031	-0.70751953	+1.42822266	-14.30419922	+15.82031250	+1500	+7.05761719	-9.34716797	-1.19970703	+34.69482422	+1.05468750	-45.92285156	+1356
+1457970717.32259990	+8.83740234	-6.26660156	-1.00195313	+55.37109375	+0.74707031	-65.17089844	+1648	+8.58691406	-5.51953125	-0.68115234	+1.51611328	-14.10644531	+15.90820313	+1492	+7.03564453	-9.33837891	-1.17773438	+34.84863281	+1.07666016	-45.70312500	+1360
+1457970717.32680010	+8.82421875	-6.26220703	-0.98876953	+55.45898438	+0.72509766	-65.08300781	+1644	+8.57373047	-5.51513672	-0.66796875	+1.58203125	-14.04052734	+15.95214844	+1488	+7.03125000	-9.32958984	-1.16455078	+34.95849609	+1.07666016	-45.65917969	+1364
+1457970717.33090000	+8.81542969	-6.25781250	-0.97998047	+55.54687500	+0.72509766	-64.97314453	+1644	+8.56494141	-5.51074219	-0.65478516	+1.62597656	-13.95263672	+15.99609375	+1480	+7.02685547	-9.32519531	-1.14697266	+35.06835938	+1.07666016	-45.59326172	+1364
+1457970717.33509990	+8.80224609	-6.25341797	-0.97119141	+55.59082031	+0.72509766	-64.88525391	+1640	+8.55175781	-5.50634766	-0.64599609	+1.66992188	-13.88671875	+16.04003906	+1476	+7.01806641	-9.31640625	-1.13378906	+35.15625000	+1.07666016	-45.54931641	+1368
+1457970717.34340000	+8.78466797	-6.24462891	-0.95361328	+55.74462891	+0.70312500	-64.66552734	+1636	+8.53417969	-5.49755859	-0.62402344	+1.75781250	-13.73291016	+16.12792969	+1464	+7.00927734	-9.30761719	-1.10742188	+35.37597656	+1.07666016	-45.46142578	+1380
+1457970717.34760000	+8.77587891	-6.24462891	-0.94482422	+55.78857422	+0.70312500	-64.55566406	+1636	+8.52539063	-5.49755859	-0.61523438	+1.75781250	-13.66699219	+16.17187500	+1456	+7.00488281	-9.30322266	-1.09423828	+35.46386719	+1.07666016	-45.41748047	+1384
+1457970717.35180000	+8.76708984	-6.24023438	-0.94042969	+55.85449219	+0.70312500	-64.44580078	+1632	+8.51660156	-5.49316406	-0.60644531	+1.80175781	-13.57910156	+16.23779297	+1448	+7.00048828	-9.29443359	-1.08105469	+35.55175781	+1.07666016	-45.37353516	+1388
+1457970717.35590000	+8.75830078	-6.23583984	-0.93603516	+55.89843750	+0.68115234	-64.33593750	+1632	+8.50781250	-5.48876953	-0.60205078	+1.84570313	-13.49121094	+16.30371094	+1440	+7.00048828	-9.29003906	-1.07666016	+35.66162109	+1.09863281	-45.30761719	+1392
+1457970717.36010000	+8.74951172	-6.23583984	-0.93164063	+55.92041016	+0.68115234	-64.22607422	+1632	+8.49462891	-5.48876953	-0.59326172	+1.82373047	-13.42529297	+16.34765625	+1432	+6.99609375	-9.28564453	-1.06787109	+35.72753906	+1.09863281	-45.26367188	+1400
+1457970717.36420010	+8.74072266	-6.23144531	-0.92724609	+55.96435547	+0.68115234	-64.11621094	+1628	+8.49023438	-5.48437500	-0.58447266	+1.84570313	-13.33740234	+16.41357422	+1428	+6.98730469	-9.28125000	-1.05908203	+35.79345703	+1.12060547	-45.17578125	+1404
+1457970717.37260010	+8.72753906	-6.22705078	-0.91845703	+56.03027344	+0.68115234	-63.89648438	+1624	+8.47265625	-5.48437500	-0.57568359	+1.86767578	-13.16162109	+16.52343750	+1412	+6.97851563	-9.27246094	-1.05029297	+35.90332031	+1.18652344	-45.04394531	+1416
+1457970717.37669990	+8.71875000	-6.22705078	-0.91406250	+56.07421875	+0.70312500	-63.78662109	+1620	+8.46826172	-5.48437500	-0.57128906	+1.86767578	-13.05175781	+16.58935547	+1404	+6.96972656	-9.27246094	-1.04150391	+35.92529297	+1.23046875	-44.95605469	+1420
+1457970717.38089990	+8.71435547	-6.22265625	-0.91406250	+56.09619141	+0.70312500	-63.63281250	+1620	+8.46386719	-5.47998047	-0.56689453	+1.88964844	-12.94189453	+16.65527344	+1396	+6.96093750	-9.26806641	-1.04589844	+35.94726563	+1.25244141	-44.82421875	+1424
+1457970717.38509990	+8.70556641	-6.22265625	-0.90966797	+56.11816406	+0.72509766	-63.52294922	+1616	+8.45507813	-5.47998047	-0.56250000	+1.86767578	-12.83203125	+16.69921875	+1392	+6.95214844	-9.26806641	-1.04589844	+35.94726563	+1.31835938	-44.69238281	+1432
+1457970717.39340000	+8.69677734	-6.21826172	-0.90527344	+56.16210938	+0.72509766	-63.28125000	+1608	+8.44189453	-5.47998047	-0.55371094	+1.86767578	-12.63427734	+16.83105469	+1376	+6.93457031	-9.26806641	-1.05029297	+35.94726563	+1.40625000	-44.42871094	+1440
+1457970717.39759990	+8.68798828	-6.21826172	-0.90527344	+56.18408203	+0.74707031	-63.17138672	+1608	+8.43750000	-5.47998047	-0.54931641	+1.86767578	-12.54638672	+16.87500000	+1372	+6.92138672	-9.26806641	-1.05029297	+35.94726563	+1.45019531	-44.29687500	+1444
+1457970717.40170000	+8.68359375	-6.21826172	-0.90087891	+56.22802734	+0.76904297	-63.06152344	+1604	+8.43310547	-5.47558594	-0.54492188	+1.86767578	-12.45849609	+16.91894531	+1364	+6.91259766	-9.26806641	-1.05468750	+35.92529297	+1.49414063	-44.16503906	+1448
+1457970717.41010000	+8.67480469	-6.21386719	-0.89648438	+56.27197266	+0.79101563	-62.84179688	+1596	+8.42431641	-5.47558594	-0.53613281	+1.86767578	-12.28271484	+17.00683594	+1356	+6.89062500	-9.27246094	-1.05468750	+35.88134766	+1.60400391	-43.92333984	+1452
+1457970717.41420010	+8.66601563	-6.20947266	-0.89208984	+56.31591797	+0.81298828	-62.73193359	+1592	+8.41992188	-5.47558594	-0.53173828	+1.88964844	-12.19482422	+17.05078125	+1352	+6.88183594	-9.27246094	-1.05908203	+35.85937500	+1.64794922	-43.81347656	+1456
+1457970717.41840000	+8.66162109	-6.20947266	-0.89208984	+56.35986328	+0.81298828	-62.60009766	+1588	+8.41552734	-5.47558594	-0.53173828	+1.88964844	-12.08496094	+17.09472656	+1348	+6.87304688	-9.27246094	-1.05908203	+35.85937500	+1.69189453	-43.68164063	+1456
+1457970717.42260000	+8.65722656	-6.20507813	-0.88769531	+56.38183594	+0.83496094	-62.49023438	+1584	+8.41113281	-5.47558594	-0.52734375	+1.91162109	-11.99707031	+17.13867188	+1344	+6.86425781	-9.27246094	-1.06347656	+35.83740234	+1.71386719	-43.57177734	+1460
+1457970717.42670010	+8.65283203	-6.20507813	-0.88769531	+56.42578125	+0.83496094	-62.38037109	+1580	+8.40234375	-5.47119141	-0.52294922	+1.93359375	-11.90917969	+17.18261719	+1340	+6.85546875	-9.27246094	-1.06347656	+35.85937500	+1.75781250	-43.43994141	+1460
+1457970717.43090010	+8.64404297	-6.20068359	-0.88330078	+56.49169922	+0.83496094	-62.24853516	+1576	+8.39794922	-5.47119141	-0.51855469	+1.93359375	-11.82128906	+17.22656250	+1336	+6.84667969	-9.27246094	-1.06347656	+35.88134766	+1.80175781	-43.35205078	+1460
+1457970717.43919990	+8.63525391	-6.20068359	-0.87890625	+56.57958984	+0.85693359	-62.02880859	+1568	+8.38916016	-5.47119141	-0.50976563	+1.97753906	-11.64550781	+17.29248047	+1332	+6.83789063	-9.27246094	-1.05908203	+35.94726563	+1.86767578	-43.22021484	+1460
+1457970717.44339990	+8.63085938	-6.19628906	-0.87451172	+56.64550781	+0.85693359	-61.89697266	+1564	+8.38476563	-5.47119141	-0.50537109	+1.99951172	-11.55761719	+17.33642578	+1328	+6.83349609	-9.27246094	-1.05468750	+35.99121094	+1.88964844	-43.13232422	+1460
+1457970717.44750000	+8.62646484	-6.19628906	-0.87451172	+56.68945313	+0.85693359	-61.76513672	+1564	+8.38037109	-5.46679688	-0.50097656	+2.02148438	-11.46972656	+17.38037109	+1324	+6.83349609	-9.27246094	-1.05029297	+36.01318359	+1.93359375	-43.06640625	+1460
+1457970717.45170000	+8.62207031	-6.19628906	-0.87011719	+56.75537109	+0.85693359	-61.63330078	+1560	+8.37597656	-5.46679688	-0.49658203	+2.06542969	-11.35986328	+17.44628906	+1320	+6.83349609	-9.26806641	-1.04589844	+36.10107422	+1.95556641	-43.00048828	+1460
+1457970717.45590000	+8.61767578	-6.19189453	-0.87011719	+56.82128906	+0.83496094	-61.50146484	+1556	+8.37597656	-5.46679688	-0.49658203	+2.08740234	-11.25000000	+17.49023438	+1320	+6.83349609	-9.26806641	-1.04150391	+36.16699219	+1.97753906	-42.95654297	+1460
+1457970717.46420000	+8.60888672	-6.19189453	-0.86572266	+56.93115234	+0.81298828	-61.23779297	+1552	+8.36718750	-5.46679688	-0.48779297	+2.13134766	-11.07421875	+17.57812500	+1312	+6.83349609	-9.26367188	-1.03271484	+36.32080078	+2.02148438	-42.86865234	+1464
+1457970717.46840000	+8.60888672	-6.19189453	-0.86572266	+56.99707031	+0.81298828	-61.10595703	+1548	+8.36279297	-5.46240234	-0.48339844	+2.15332031	-10.98632813	+17.64404297	+1308	+6.83349609	-9.25927734	-1.02832031	+36.40869141	+2.04345703	-42.82470703	+1464
+1457970717.47250010	+8.60449219	-6.19189453	-0.86132813	+57.04101563	+0.79101563	-60.99609375	+1548	+8.35839844	-5.46679688	-0.48339844	+2.17529297	-10.92041016	+17.68798828	+1304	+6.83789063	-9.25927734	-1.02392578	+36.47460938	+2.06542969	-42.80273438	+1468
+1457970717.47670010	+8.60009766	-6.19189453	-0.85693359	+57.10693359	+0.76904297	-60.88623047	+1548	+8.35400391	-5.46679688	-0.47900391	+2.21923828	-10.85449219	+17.73193359	+1304	+6.84228516	-9.25927734	-1.01513672	+36.56250000	+2.08740234	-42.78076172	+1472
+1457970717.48090000	+8.60009766	-6.19189453	-0.85693359	+57.15087891	+0.74707031	-60.77636719	+1544	+8.35400391	-5.46679688	-0.47460938	+2.24121094	-10.76660156	+17.77587891	+1300	+6.84228516	-9.25927734	-1.01074219	+36.65039063	+2.08740234	-42.73681641	+1472
+1457970717.48499990	+8.59570313	-6.19189453	-0.85693359	+57.21679688	+0.72509766	-60.66650391	+1544	+8.34960938	-5.46679688	-0.47460938	+2.26318359	-10.70068359	+17.81982422	+1296	+6.84228516	-9.25927734	-1.00634766	+36.69433594	+2.10937500	-42.71484375	+1476
+1457970717.49340010	+8.59130859	-6.19189453	-0.85253906	+57.32666016	+0.65917969	-60.49072266	+1540	+8.34521484	-5.46679688	-0.47021484	+2.32910156	-10.56884766	+17.92968750	+1288	+6.85107422	-9.25927734	-1.00195313	+36.82617188	+2.10937500	-42.67089844	+1480
+1457970717.49749990	+8.59130859	-6.19628906	-0.84814453	+57.39257813	+0.63720703	-60.40283203	+1540	+8.34521484	-5.46679688	-0.46582031	+2.35107422	-10.52490234	+17.95166016	+1284	+6.85107422	-9.25927734	-0.99755859	+36.89208984	+2.13134766	-42.64892578	+1484
+1457970717.50169990	+8.59130859	-6.19628906	-0.84814453	+57.43652344	+0.59326172	-60.33691406	+1540	+8.34082031	-5.46679688	-0.46142578	+2.37304688	-10.48095703	+17.99560547	+1280	+6.85107422	-9.25927734	-0.99755859	+36.93603516	+2.13134766	-42.62695313	+1484
+1457970717.51000000	+8.58691406	-6.19628906	-0.84375000	+57.54638672	+0.54931641	-60.20507813	+1540	+8.33642578	-5.47119141	-0.45703125	+2.43896484	-10.41503906	+18.03955078	+1272	+6.85107422	-9.26806641	-0.99316406	+37.00195313	+2.13134766	-42.60498047	+1488
+1457970717.51420000	+8.58251953	-6.20068359	-0.83935547	+57.59033203	+0.52734375	-60.16113281	+1536	+8.33642578	-5.47119141	-0.45703125	+2.48291016	-10.37109375	+18.08349609	+1268	+6.84667969	-9.26806641	-0.99316406	+37.02392578	+2.13134766	-42.58300781	+1492
+1457970717.51830010	+8.58251953	-6.20068359	-0.83935547	+57.65625000	+0.50537109	-60.09521484	+1536	+8.33203125	-5.47558594	-0.45263672	+2.52685547	-10.34912109	+18.10546875	+1268	+6.84667969	-9.27246094	-0.99316406	+37.04589844	+2.13134766	-42.53906250	+1492
+1457970717.52250000	+8.58251953	-6.20068359	-0.83496094	+57.70019531	+0.48339844	-60.02929688	+1536	+8.33203125	-5.47558594	-0.45263672	+2.54882813	-10.30517578	+18.12744141	+1264	+6.84667969	-9.27685547	-0.99316406	+37.04589844	+2.13134766	-42.51708984	+1492
+1457970717.52670000	+8.57812500	-6.20068359	-0.83496094	+57.76611328	+0.46142578	-59.98535156	+1536	+8.33203125	-5.47558594	-0.44824219	+2.59277344	-10.28320313	+18.14941406	+1264	+6.84228516	-9.28125000	-0.99755859	+37.06787109	+2.10937500	-42.47314453	+1496
+1457970717.53500010	+8.57373047	-6.20507813	-0.83056641	+57.87597656	+0.41748047	-59.87548828	+1536	+8.32763672	-5.47998047	-0.44384766	+2.68066406	-10.21728516	+18.17138672	+1260	+6.83349609	-9.29003906	-0.99755859	+37.08984375	+2.10937500	-42.42919922	+1496
+1457970717.53920010	+8.57373047	-6.20507813	-0.82617188	+57.94189453	+0.41748047	-59.83154297	+1536	+8.32763672	-5.48437500	-0.44384766	+2.72460938	-10.19531250	+18.19335938	+1256	+6.83349609	-9.29882813	-1.00195313	+37.11181641	+2.10937500	-42.40722656	+1500
+1457970717.54329990	+8.57373047	-6.20507813	-0.82617188	+58.00781250	+0.39550781	-59.78759766	+1536	+8.32324219	-5.48437500	-0.43945313	+2.76855469	-10.17333984	+18.21533203	+1256	+6.82910156	-9.30322266	-1.00195313	+37.11181641	+2.10937500	-42.36328125	+1500
+1457970717.54749990	+8.56933594	-6.20507813	-0.82617188	+58.05175781	+0.37353516	-59.74365234	+1532	+8.32324219	-5.48437500	-0.43945313	+2.81250000	-10.15136719	+18.21533203	+1256	+6.82470703	-9.30761719	-1.00195313	+37.11181641	+2.10937500	-42.34130859	+1500
+1457970717.55170010	+8.56933594	-6.20507813	-0.82177734	+58.11767578	+0.35156250	-59.69970703	+1532	+8.31884766	-5.48876953	-0.43505859	+2.85644531	-10.12939453	+18.23730469	+1256	+6.82031250	-9.31640625	-1.00634766	+37.13378906	+2.08740234	-42.29736328	+1500
+1457970717.55580000	+8.56494141	-6.20507813	-0.82177734	+58.18359375	+0.35156250	-59.65576172	+1532	+8.31884766	-5.48876953	-0.43505859	+2.90039063	-10.10742188	+18.25927734	+1256	+6.81591797	-9.32080078	-1.00634766	+37.15576172	+2.08740234	-42.27539063	+1500
+1457970717.56419990	+8.56494141	-6.20947266	-0.81738281	+58.29345703	+0.30761719	-59.56787109	+1532	+8.31445313	-5.49316406	-0.43066406	+2.98828125	-10.06347656	+18.28125000	+1252	+6.81152344	-9.32958984	-1.00634766	+37.22167969	+2.08740234	-42.23144531	+1496
+1457970717.56830000	+8.56054688	-6.20947266	-0.81738281	+58.35937500	+0.28564453	-59.52392578	+1532	+8.31445313	-5.49316406	-0.42626953	+3.03222656	-10.04150391	+18.28125000	+1252	+6.81152344	-9.33398438	-1.00634766	+37.24365234	+2.08740234	-42.23144531	+1496
+1457970717.57250000	+8.56054688	-6.20947266	-0.81738281	+58.40332031	+0.28564453	-59.47998047	+1532	+8.31445313	-5.49755859	-0.42626953	+3.07617188	-10.04150391	+18.30322266	+1252	+6.81152344	-9.33837891	-1.00634766	+37.28759766	+2.08740234	-42.23144531	+1492
+1457970717.57670000	+8.56054688	-6.20947266	-0.81738281	+58.44726563	+0.26367188	-59.45800781	+1532	+8.31445313	-5.49755859	-0.42187500	+3.09814453	-10.01953125	+18.32519531	+1252	+6.81591797	-9.33837891	-1.00195313	+37.33154297	+2.08740234	-42.23144531	+1492
+1457970717.58500000	+8.56054688	-6.21386719	-0.81738281	+58.53515625	+0.24169922	-59.39208984	+1532	+8.31005859	-5.50195313	-0.42187500	+3.16406250	-9.99755859	+18.36914063	+1252	+6.82031250	-9.34277344	-0.99755859	+37.41943359	+2.08740234	-42.25341797	+1492
+1457970717.58909990	+8.56054688	-6.21386719	-0.81298828	+58.57910156	+0.21972656	-59.34814453	+1532	+8.31005859	-5.50195313	-0.42187500	+3.20800781	-9.97558594	+18.39111328	+1248	+6.82470703	-9.34716797	-0.99316406	+37.48535156	+2.08740234	-42.27539063	+1492
+1457970717.59330010	+8.56054688	-6.21386719	-0.81298828	+58.62304688	+0.19775391	-59.32617188	+1532	+8.31005859	-5.50195313	-0.41748047	+3.22998047	-9.95361328	+18.41308594	+1248	+6.82910156	-9.34716797	-0.98876953	+37.52929688	+2.08740234	-42.29736328	+1492
+1457970717.59750010	+8.56054688	-6.21826172	-0.81298828	+58.64501953	+0.17578125	-59.30419922	+1532	+8.31005859	-5.50195313	-0.41748047	+3.25195313	-9.95361328	+18.43505859	+1244	+6.83349609	-9.34716797	-0.98437500	+37.59521484	+2.08740234	-42.31933594	+1492
+1457970717.60159990	+8.56054688	-6.21826172	-0.81298828	+58.68896484	+0.17578125	-59.28222656	+1536	+8.31005859	-5.50634766	-0.41748047	+3.27392578	-9.93164063	+18.45703125	+1244	+6.83789063	-9.34716797	-0.97998047	+37.63916016	+2.08740234	-42.34130859	+1496
+1457970717.60579990	+8.56054688	-6.22265625	-0.81298828	+58.71093750	+0.15380859	-59.28222656	+1536	+8.31005859	-5.50634766	-0.41748047	+3.29589844	-9.93164063	+18.47900391	+1240	+6.84228516	-9.34716797	-0.97558594	+37.68310547	+2.08740234	-42.38525391	+1496
+1457970717.61410000	+8.56054688	-6.22265625	-0.80859375	+58.75488281	+0.13183594	-59.23828125	+1540	+8.31005859	-5.50634766	-0.41748047	+3.33984375	-9.90966797	+18.52294922	+1236	+6.85107422	-9.34716797	-0.96679688	+37.74902344	+2.10937500	-42.42919922	+1500
+1457970717.61830000	+8.56054688	-6.22705078	-0.80859375	+58.77685547	+0.13183594	-59.23828125	+1540	+8.31005859	-5.51074219	-0.41748047	+3.36181641	-9.88769531	+18.54492188	+1236	+6.85546875	-9.34716797	-0.96240234	+37.79296875	+2.10937500	-42.45117188	+1504
+1457970717.62249990	+8.56054688	-6.22705078	-0.80859375	+58.79882813	+0.10986328	-59.21630859	+1540	+8.31005859	-5.51074219	-0.41748047	+3.36181641	-9.88769531	+18.54492188	+1232	+6.85986328	-9.34716797	-0.95800781	+37.81494141	+2.10937500	-42.47314453	+1504
+1457970717.62660000	+8.56054688	-6.22705078	-0.80859375	+58.79882813	+0.10986328	-59.21630859	+1544	+8.31005859	-5.51074219	-0.41308594	+3.38378906	-9.86572266	+18.56689453	+1228	+6.85986328	-9.34716797	-0.95800781	+37.83691406	+2.10937500	-42.49511719	+1508
+1457970717.63080000	+8.56054688	-6.23144531	-0.80419922	+58.82080078	+0.08789063	-59.21630859	+1544	+8.31005859	-5.51074219	-0.41308594	+3.40576172	-9.86572266	+18.56689453	+1228	+6.86425781	-9.34716797	-0.95361328	+37.85888672	+2.10937500	-42.51708984	+1508
+1457970717.63500000	+8.56054688	-6.23144531	-0.80419922	+58.84277344	+0.08789063	-59.21630859	+1544	+8.31005859	-5.51074219	-0.41308594	+3.40576172	-9.86572266	+18.56689453	+1224	+6.86425781	-9.35156250	-0.95361328	+37.85888672	+2.13134766	-42.53906250	+1512
+1457970717.64330010	+8.56054688	-6.23144531	-0.80419922	+58.88671875	+0.06591797	-59.21630859	+1548	+8.31005859	-5.51513672	-0.41308594	+3.42773438	-9.84375000	+18.56689453	+1220	+6.86425781	-9.35156250	-0.95361328	+37.88085938	+2.13134766	-42.56103516	+1516
+1457970717.64750000	+8.56054688	-6.23144531	-0.79980469	+58.90869141	+0.06591797	-59.21630859	+1548	+8.31005859	-5.51513672	-0.41308594	+3.42773438	-9.84375000	+18.54492188	+1220	+6.86425781	-9.35595703	-0.95361328	+37.85888672	+2.13134766	-42.56103516	+1516
+1457970717.65159990	+8.56054688	-6.23583984	-0.79980469	+58.90869141	+0.06591797	-59.21630859	+1548	+8.31005859	-5.51513672	-0.41308594	+3.44970703	-9.84375000	+18.54492188	+1216	+6.85986328	-9.36035156	-0.95361328	+37.85888672	+2.13134766	-42.56103516	+1516
+1457970717.65580010	+8.56054688	-6.23583984	-0.79980469	+58.93066406	+0.06591797	-59.21630859	+1548	+8.31005859	-5.51513672	-0.41308594	+3.44970703	-9.84375000	+18.52294922	+1216	+6.85986328	-9.36035156	-0.95361328	+37.85888672	+2.13134766	-42.56103516	+1520
+1457970717.66000010	+8.56054688	-6.23583984	-0.79980469	+58.95263672	+0.04394531	-59.21630859	+1552	+8.31005859	-5.51513672	-0.41308594	+3.44970703	-9.84375000	+18.52294922	+1216	+6.85546875	-9.36474609	-0.95361328	+37.83691406	+2.13134766	-42.56103516	+1520
+1457970717.66829990	+8.55615234	-6.23583984	-0.79541016	+58.99658203	+0.04394531	-59.21630859	+1552	+8.30566406	-5.51953125	-0.41308594	+3.47167969	-9.84375000	+18.47900391	+1212	+6.85107422	-9.36914063	-0.95800781	+37.81494141	+2.15332031	-42.53906250	+1524
+1457970717.67240000	+8.55615234	-6.23583984	-0.79541016	+59.01855469	+0.04394531	-59.21630859	+1552	+8.30566406	-5.51953125	-0.41308594	+3.47167969	-9.84375000	+18.45703125	+1212	+6.84667969	-9.36914063	-0.95800781	+37.79296875	+2.15332031	-42.53906250	+1528
+1457970717.67660000	+8.55615234	-6.23583984	-0.79541016	+59.04052734	+0.04394531	-59.21630859	+1552	+8.30566406	-5.51953125	-0.41308594	+3.47167969	-9.84375000	+18.45703125	+1212	+6.84228516	-9.37353516	-0.96240234	+37.79296875	+2.17529297	-42.51708984	+1528
+1457970717.68080000	+8.55175781	-6.23583984	-0.79541016	+59.04052734	+0.04394531	-59.21630859	+1552	+8.30566406	-5.51953125	-0.41308594	+3.49365234	-9.84375000	+18.43505859	+1212	+6.83789063	-9.37353516	-0.96240234	+37.79296875	+2.17529297	-42.51708984	+1528
+1457970717.68490000	+8.55175781	-6.23583984	-0.79541016	+59.06250000	+0.06591797	-59.19433594	+1552	+8.30566406	-5.51953125	-0.41308594	+3.49365234	-9.84375000	+18.41308594	+1208	+6.83789063	-9.37792969	-0.96240234	+37.77099609	+2.19726563	-42.49511719	+1532
+1457970717.68910000	+8.55175781	-6.23583984	-0.79541016	+59.08447266	+0.06591797	-59.19433594	+1552	+8.30566406	-5.51953125	-0.41308594	+3.49365234	-9.82177734	+18.39111328	+1208	+6.83349609	-9.37792969	-0.96679688	+37.77099609	+2.19726563	-42.47314453	+1532
+1457970717.69740010	+8.54736328	-6.23144531	-0.79541016	+59.12841797	+0.08789063	-59.17236328	+1552	+8.30126953	-5.51953125	-0.41308594	+3.51562500	-9.79980469	+18.34716797	+1208	+6.82910156	-9.38232422	-0.96679688	+37.79296875	+2.24121094	-42.45117188	+1532
+1457970717.70160010	+8.54296875	-6.23144531	-0.79541016	+59.15039063	+0.08789063	-59.15039063	+1552	+8.30126953	-5.51953125	-0.41308594	+3.51562500	-9.79980469	+18.32519531	+1208	+6.82470703	-9.38232422	-0.96679688	+37.81494141	+2.26318359	-42.45117188	+1532
+1457970717.70580010	+8.54296875	-6.23144531	-0.79541016	+59.17236328	+0.10986328	-59.12841797	+1552	+8.29687500	-5.51953125	-0.41308594	+3.53759766	-9.77783203	+18.30322266	+1208	+6.82470703	-9.38232422	-0.96679688	+37.83691406	+2.28515625	-42.42919922	+1532
+1457970717.70989990	+8.53857422	-6.23144531	-0.79541016	+59.19433594	+0.10986328	-59.10644531	+1552	+8.29248047	-5.51953125	-0.41308594	+3.53759766	-9.75585938	+18.28125000	+1208	+6.82031250	-9.38232422	-0.96679688	+37.88085938	+2.32910156	-42.42919922	+1528
+1457970717.71409990	+8.53417969	-6.23144531	-0.79541016	+59.21630859	+0.13183594	-59.06250000	+1552	+8.28808594	-5.52392578	-0.41308594	+3.55957031	-9.71191406	+18.23730469	+1208	+6.82031250	-9.37792969	-0.96240234	+37.92480469	+2.37304688	-42.42919922	+1528
+1457970717.72240000	+8.52539063	-6.23144531	-0.79980469	+59.28222656	+0.19775391	-58.97460938	+1552	+8.27929688	-5.52392578	-0.41308594	+3.60351563	-9.62402344	+18.17138672	+1208	+6.82031250	-9.37792969	-0.96240234	+38.05664063	+2.43896484	-42.40722656	+1528
+1457970717.72659990	+8.52099609	-6.23144531	-0.79980469	+59.32617188	+0.21972656	-58.93066406	+1552	+8.27050781	-5.52392578	-0.41748047	+3.62548828	-9.55810547	+18.14941406	+1208	+6.82031250	-9.37353516	-0.95800781	+38.12255859	+2.50488281	-42.40722656	+1528
+1457970717.73079990	+8.51220703	-6.23144531	-0.80419922	+59.37011719	+0.24169922	-58.86474609	+1552	+8.26611328	-5.51953125	-0.41748047	+3.64746094	-9.49218750	+18.12744141	+1208	+6.82031250	-9.37353516	-0.95361328	+38.18847656	+2.54882813	-42.38525391	+1528
+1457970717.73490000	+8.50781250	-6.23144531	-0.80419922	+59.41406250	+0.28564453	-58.79882813	+1552	+8.25732422	-5.51953125	-0.42187500	+3.69140625	-9.40429688	+18.08349609	+1208	+6.82031250	-9.36914063	-0.95361328	+38.29833984	+2.61474609	-42.38525391	+1528
+1457970717.73910000	+8.49902344	-6.22705078	-0.80859375	+59.45800781	+0.32958984	-58.73291016	+1548	+8.24853516	-5.51953125	-0.42187500	+3.71337891	-9.33837891	+18.06152344	+1208	+6.82031250	-9.36474609	-0.94921875	+38.40820313	+2.68066406	-42.38525391	+1528
+1457970717.74320010	+8.49462891	-6.22705078	-0.80859375	+59.50195313	+0.35156250	-58.66699219	+1548	+8.24414063	-5.51953125	-0.42187500	+3.73535156	-9.27246094	+18.03955078	+1204	+6.82031250	-9.36035156	-0.94482422	+38.47412109	+2.74658203	-42.38525391	+1532
+1457970717.75160000	+8.48144531	-6.22265625	-0.81298828	+59.58984375	+0.41748047	-58.55712891	+1544	+8.23095703	-5.51513672	-0.42626953	+3.80126953	-9.16259766	+17.99560547	+1204	+6.81591797	-9.35595703	-0.94482422	+38.67187500	+2.87841797	-42.34130859	+1532
+1457970717.75570010	+8.47705078	-6.22265625	-0.81738281	+59.63378906	+0.43945313	-58.49121094	+1544	+8.22656250	-5.51513672	-0.42626953	+3.82324219	-9.09667969	+17.97363281	+1200	+6.81591797	-9.35156250	-0.94482422	+38.73779297	+2.92236328	-42.31933594	+1532
+1457970717.75990010	+8.47265625	-6.22265625	-0.81738281	+59.65576172	+0.48339844	-58.46923828	+1540	+8.22216797	-5.51513672	-0.43066406	+3.82324219	-9.05273438	+17.92968750	+1200	+6.81152344	-9.35156250	-0.94482422	+38.78173828	+2.98828125	-42.27539063	+1532
+1457970717.76410010	+8.46826172	-6.21826172	-0.81738281	+59.67773438	+0.50537109	-58.42529297	+1536	+8.21777344	-5.51513672	-0.43066406	+3.84521484	-9.03076172	+17.90771484	+1196	+6.80712891	-9.34716797	-0.94921875	+38.82568359	+3.03222656	-42.25341797	+1532
+1457970717.76819990	+8.46386719	-6.21826172	-0.81738281	+59.72167969	+0.52734375	-58.40332031	+1532	+8.21337891	-5.51074219	-0.43066406	+3.86718750	-8.98681641	+17.86376953	+1196	+6.79833984	-9.34716797	-0.94921875	+38.84765625	+3.07617188	-42.20947266	+1532
+1457970717.77659990	+8.45507813	-6.21386719	-0.82177734	+59.76562500	+0.54931641	-58.35937500	+1524	+8.20458984	-5.51074219	-0.43066406	+3.86718750	-8.96484375	+17.79785156	+1192	+6.78955078	-9.34716797	-0.95800781	+38.86962891	+3.14208984	-42.14355469	+1536
+1457970717.78070000	+8.45068359	-6.20947266	-0.82177734	+59.78759766	+0.57128906	-58.35937500	+1520	+8.20458984	-5.51074219	-0.43505859	+3.86718750	-8.94287109	+17.75390625	+1192	+6.78076172	-9.35156250	-0.96240234	+38.86962891	+3.16406250	-42.09960938	+1536
+1457970717.78490000	+8.44628906	-6.20947266	-0.82177734	+59.78759766	+0.59326172	-58.33740234	+1516	+8.20019531	-5.51074219	-0.43505859	+3.86718750	-8.92089844	+17.73193359	+1192	+6.77636719	-9.35156250	-0.96679688	+38.84765625	+3.16406250	-42.07763672	+1536
+1457970717.78909990	+8.44628906	-6.20947266	-0.82177734	+59.78759766	+0.59326172	-58.33740234	+1512	+8.19580078	-5.51074219	-0.43505859	+3.86718750	-8.92089844	+17.70996094	+1192	+6.76757813	-9.35156250	-0.97119141	+38.82568359	+3.18603516	-42.03369141	+1536
+1457970717.79320000	+8.44189453	-6.20507813	-0.82177734	+59.80957031	+0.61523438	-58.33740234	+1508	+8.19580078	-5.51074219	-0.43505859	+3.88916016	-8.89892578	+17.66601563	+1192	+6.76318359	-9.35156250	-0.97558594	+38.82568359	+3.18603516	-42.01171875	+1536
+1457970717.79740000	+8.44189453	-6.20507813	-0.82177734	+59.80957031	+0.61523438	-58.33740234	+1504	+8.19580078	-5.51074219	-0.43505859	+3.88916016	-8.89892578	+17.64404297	+1192	+6.75878906	-9.35156250	-0.97998047	+38.80371094	+3.20800781	-41.96777344	+1536
+1457970717.80570010	+8.43750000	-6.20507813	-0.82177734	+59.80957031	+0.63720703	-58.35937500	+1500	+8.19140625	-5.51074219	-0.43505859	+3.86718750	-8.89892578	+17.60009766	+1192	+6.75000000	-9.35595703	-0.98437500	+38.78173828	+3.20800781	-41.94580078	+1532
+1457970717.80990000	+8.43750000	-6.20068359	-0.82177734	+59.83154297	+0.63720703	-58.35937500	+1496	+8.19140625	-5.50634766	-0.43505859	+3.86718750	-8.89892578	+17.57812500	+1192	+6.75000000	-9.35595703	-0.98437500	+38.78173828	+3.20800781	-41.92382813	+1528
+1457970717.81410000	+8.43750000	-6.20068359	-0.82177734	+59.83154297	+0.63720703	-58.35937500	+1492	+8.19140625	-5.50634766	-0.43505859	+3.86718750	-8.89892578	+17.55615234	+1192	+6.74560547	-9.35595703	-0.98437500	+38.78173828	+3.22998047	-41.92382813	+1524
+1457970717.81820010	+8.43750000	-6.20068359	-0.81738281	+59.83154297	+0.65917969	-58.35937500	+1488	+8.19140625	-5.50634766	-0.43505859	+3.86718750	-8.89892578	+17.53417969	+1192	+6.74560547	-9.35595703	-0.98437500	+38.78173828	+3.22998047	-41.92382813	+1520
