# Supplementary material for: A direct effect of perception on action when grasping a cup
Source: Sci Rep. 2018 Jan 9;8:171. doi: 10.1038/s41598-017-18591-5 (PMC5760564; doi:10.1038/s41598-017-18591-5)
Supplement: Supplementary file 6 — Supplementary Information [file 41598_2017_18591_MOESM6_ESM.zip › SciRep_Data/S01instruct/S01_100instruct_Tr24.dat]

+1000000000000.00000000	+0.00000000	+0.00000000	+0.00000000	+0.00000000	+0.00000000	+0.00000000	+0	+0.00000000	+0.00000000	+0.00000000	+0.00000000	+0.00000000	+0.00000000	+0	+0.00000000	+0.00000000	+0.00000000	+0.00000000	+0.00000000	+0.00000000	+0
+1457970717.82240010	+8.43310547	-6.20068359	-0.81738281	+59.83154297	+0.65917969	-58.35937500	+1484	+8.18701172	-5.50634766	-0.43505859	+3.86718750	-8.89892578	+17.51220703	+1192	+6.74560547	-9.35595703	-0.98876953	+38.78173828	+3.22998047	-41.92382813	+1520
+1457970717.83069990	+8.43310547	-6.20068359	-0.81738281	+59.83154297	+0.68115234	-58.35937500	+1480	+8.18701172	-5.50634766	-0.43505859	+3.86718750	-8.87695313	+17.49023438	+1192	+6.74560547	-9.35156250	-0.98437500	+38.82568359	+3.25195313	-41.92382813	+1512
+1457970717.83489990	+8.43310547	-6.20068359	-0.81738281	+59.83154297	+0.68115234	-58.35937500	+1476	+8.18701172	-5.50634766	-0.43505859	+3.86718750	-8.87695313	+17.49023438	+1192	+6.74560547	-9.35156250	-0.98437500	+38.84765625	+3.25195313	-41.92382813	+1512
+1457970717.83900000	+8.43310547	-6.20068359	-0.81738281	+59.83154297	+0.70312500	-58.35937500	+1472	+8.18701172	-5.50634766	-0.43945313	+3.86718750	-8.85498047	+17.49023438	+1192	+6.74560547	-9.35156250	-0.98437500	+38.86962891	+3.27392578	-41.92382813	+1508
+1457970717.84320000	+8.43310547	-6.20068359	-0.82177734	+59.83154297	+0.70312500	-58.35937500	+1472	+8.18701172	-5.50634766	-0.43945313	+3.84521484	-8.83300781	+17.49023438	+1192	+6.74560547	-9.34716797	-0.97998047	+38.89160156	+3.29589844	-41.94580078	+1508
+1457970717.84740000	+8.42871094	-6.19628906	-0.82177734	+59.83154297	+0.72509766	-58.35937500	+1468	+8.18261719	-5.50634766	-0.43945313	+3.84521484	-8.83300781	+17.46826172	+1192	+6.75000000	-9.34716797	-0.97998047	+38.91357422	+3.31787109	-41.94580078	+1508
+1457970717.85150000	+8.42871094	-6.19628906	-0.82177734	+59.83154297	+0.74707031	-58.33740234	+1464	+8.18261719	-5.50634766	-0.43945313	+3.84521484	-8.78906250	+17.46826172	+1192	+6.75000000	-9.34716797	-0.97558594	+38.95751953	+3.33984375	-41.94580078	+1508
+1457970727.04760000	+8.33203125	-6.32373047	-0.89648438	+60.93017578	+1.97753906	-59.01855469	+1360	+8.09033203	-5.62939453	-0.53613281	+1.42822266	-6.76757813	+17.77587891	+1140	+6.67529297	-9.47900391	-0.98437500	+39.41894531	+4.21875000	-43.94531250	+1436
+1457970727.05590010	+8.33203125	-6.32373047	-0.89208984	+60.95214844	+1.97753906	-59.01855469	+1360	+8.09033203	-5.62939453	-0.53613281	+1.42822266	-6.76757813	+17.75390625	+1144	+6.66650391	-9.48339844	-0.98876953	+39.37500000	+4.21875000	-43.90136719	+1436
+1457970727.06010010	+8.33203125	-6.31933594	-0.89208984	+60.95214844	+1.99951172	-59.01855469	+1360	+8.09033203	-5.62500000	-0.53613281	+1.42822266	-6.76757813	+17.75390625	+1144	+6.66650391	-9.48339844	-0.98876953	+39.35302734	+4.21875000	-43.87939453	+1436
+1457970727.06419990	+8.32763672	-6.31933594	-0.89208984	+60.95214844	+1.99951172	-59.01855469	+1360	+8.09033203	-5.62500000	-0.53613281	+1.42822266	-6.76757813	+17.75390625	+1144	+6.66210938	-9.48339844	-0.99316406	+39.33105469	+4.21875000	-43.85742188	+1436
+1457970727.07259990	+8.32763672	-6.31933594	-0.89208984	+60.95214844	+1.99951172	-59.01855469	+1360	+8.09033203	-5.62500000	-0.53613281	+1.42822266	-6.76757813	+17.75390625	+1144	+6.65332031	-9.48779297	-1.00195313	+39.24316406	+4.19677734	-43.79150391	+1432
+1457970727.07670000	+8.32763672	-6.31933594	-0.89208984	+60.95214844	+1.99951172	-59.01855469	+1356	+8.09033203	-5.62500000	-0.53613281	+1.42822266	-6.76757813	+17.75390625	+1148	+6.64892578	-9.48779297	-1.00195313	+39.22119141	+4.19677734	-43.76953125	+1432
+1457970727.08090000	+8.32763672	-6.31933594	-0.89208984	+60.95214844	+1.99951172	-59.01855469	+1356	+8.09033203	-5.62500000	-0.53613281	+1.42822266	-6.76757813	+17.75390625	+1148	+6.64892578	-9.48779297	-1.00195313	+39.19921875	+4.19677734	-43.74755859	+1432
+1457970727.08509990	+8.32763672	-6.31933594	-0.89208984	+60.95214844	+1.99951172	-59.01855469	+1356	+8.09033203	-5.62500000	-0.53613281	+1.42822266	-6.76757813	+17.75390625	+1148	+6.64453125	-9.48779297	-1.00634766	+39.19921875	+4.19677734	-43.74755859	+1428
+1457970727.08920000	+8.32763672	-6.31933594	-0.89208984	+60.95214844	+1.99951172	-59.01855469	+1356	+8.09033203	-5.62500000	-0.53613281	+1.42822266	-6.76757813	+17.75390625	+1148	+6.64453125	-9.48779297	-1.00634766	+39.19921875	+4.17480469	-43.72558594	+1424
+1457970727.09340000	+8.32763672	-6.31933594	-0.89208984	+60.95214844	+1.97753906	-59.01855469	+1356	+8.09033203	-5.62500000	-0.53613281	+1.42822266	-6.76757813	+17.75390625	+1148	+6.64453125	-9.48779297	-1.00634766	+39.19921875	+4.17480469	-43.72558594	+1424
+1457970727.09760000	+8.32763672	-6.31933594	-0.89208984	+60.95214844	+1.97753906	-59.01855469	+1356	+8.09033203	-5.62500000	-0.53613281	+1.42822266	-6.76757813	+17.75390625	+1148	+6.64892578	-9.48779297	-1.00195313	+39.19921875	+4.17480469	-43.74755859	+1420
+1457970727.10170010	+8.32763672	-6.31933594	-0.89208984	+60.95214844	+1.97753906	-59.01855469	+1352	+8.09033203	-5.62500000	-0.53613281	+1.42822266	-6.76757813	+17.75390625	+1152	+6.64892578	-9.48339844	-1.00195313	+39.22119141	+4.17480469	-43.74755859	+1420
+1457970727.10590000	+8.32763672	-6.31933594	-0.89208984	+60.95214844	+1.97753906	-59.01855469	+1352	+8.09033203	-5.62500000	-0.53613281	+1.42822266	-6.76757813	+17.75390625	+1152	+6.64892578	-9.48339844	-1.00195313	+39.22119141	+4.15283203	-43.74755859	+1420
+1457970727.10999990	+8.32763672	-6.31933594	-0.89208984	+60.95214844	+1.97753906	-59.01855469	+1352	+8.09033203	-5.62500000	-0.53613281	+1.42822266	-6.76757813	+17.75390625	+1152	+6.65332031	-9.48339844	-1.00195313	+39.22119141	+4.15283203	-43.76953125	+1420
+1457970727.11840010	+8.32763672	-6.31933594	-0.89208984	+60.95214844	+1.97753906	-59.01855469	+1352	+8.09033203	-5.62500000	-0.53613281	+1.42822266	-6.76757813	+17.75390625	+1152	+6.65332031	-9.48339844	-0.99755859	+39.24316406	+4.15283203	-43.76953125	+1416
+1457970727.12249990	+8.32763672	-6.31933594	-0.89208984	+60.95214844	+1.97753906	-59.01855469	+1352	+8.09033203	-5.62500000	-0.53613281	+1.42822266	-6.78955078	+17.75390625	+1152	+6.65771484	-9.48339844	-0.99755859	+39.26513672	+4.15283203	-43.76953125	+1416
+1457970727.12669990	+8.32763672	-6.31933594	-0.89208984	+60.95214844	+1.97753906	-59.01855469	+1352	+8.09033203	-5.62500000	-0.53613281	+1.42822266	-6.78955078	+17.77587891	+1152	+6.65771484	-9.47900391	-0.99755859	+39.26513672	+4.15283203	-43.79150391	+1416
+1457970727.13089990	+8.32763672	-6.31933594	-0.89208984	+60.95214844	+1.95556641	-59.01855469	+1352	+8.09033203	-5.62500000	-0.53613281	+1.42822266	-6.78955078	+17.77587891	+1152	+6.65771484	-9.47900391	-0.99755859	+39.28710938	+4.15283203	-43.79150391	+1416
+1457970727.13500000	+8.33203125	-6.31933594	-0.89208984	+60.95214844	+1.95556641	-59.01855469	+1352	+8.09033203	-5.62500000	-0.53613281	+1.42822266	-6.78955078	+17.77587891	+1152	+6.66210938	-9.47900391	-0.99316406	+39.28710938	+4.15283203	-43.79150391	+1416
+1457970727.13920000	+8.33203125	-6.31933594	-0.89208984	+60.95214844	+1.95556641	-59.01855469	+1352	+8.09033203	-5.62500000	-0.53613281	+1.42822266	-6.78955078	+17.77587891	+1152	+6.66210938	-9.47900391	-0.99316406	+39.28710938	+4.15283203	-43.79150391	+1416
+1457970727.14340000	+8.33203125	-6.31933594	-0.89208984	+60.95214844	+1.95556641	-59.01855469	+1352	+8.09033203	-5.62500000	-0.53613281	+1.42822266	-6.78955078	+17.77587891	+1152	+6.66210938	-9.47900391	-0.99316406	+39.30908203	+4.15283203	-43.79150391	+1416
+1457970727.14750000	+8.33203125	-6.31933594	-0.89208984	+60.95214844	+1.95556641	-59.01855469	+1348	+8.09033203	-5.62500000	-0.53613281	+1.42822266	-6.78955078	+17.77587891	+1152	+6.66210938	-9.47900391	-0.99316406	+39.30908203	+4.15283203	-43.81347656	+1416
+1457970727.15590000	+8.33203125	-6.31933594	-0.89208984	+60.95214844	+1.95556641	-59.01855469	+1348	+8.09033203	-5.62500000	-0.53613281	+1.42822266	-6.78955078	+17.77587891	+1152	+6.66210938	-9.47900391	-0.99316406	+39.30908203	+4.15283203	-43.81347656	+1416
+1457970727.16420010	+8.33203125	-6.31933594	-0.89208984	+60.95214844	+1.95556641	-59.01855469	+1348	+8.09033203	-5.62500000	-0.53613281	+1.40625000	-6.78955078	+17.77587891	+1152	+6.66210938	-9.47900391	-0.99316406	+39.30908203	+4.15283203	-43.79150391	+1412
+1457970727.16840000	+8.33203125	-6.31933594	-0.89208984	+60.95214844	+1.95556641	-59.01855469	+1348	+8.09033203	-5.62500000	-0.53613281	+1.40625000	-6.78955078	+17.77587891	+1152	+6.66210938	-9.47900391	-0.99316406	+39.30908203	+4.15283203	-43.79150391	+1412
+1457970727.17670010	+8.32763672	-6.31933594	-0.89208984	+60.95214844	+1.95556641	-59.01855469	+1348	+8.09033203	-5.62500000	-0.53613281	+1.40625000	-6.78955078	+17.75390625	+1152	+6.66210938	-9.47900391	-0.99316406	+39.28710938	+4.15283203	-43.79150391	+1412
+1457970727.18499990	+8.32763672	-6.31933594	-0.89208984	+60.95214844	+1.95556641	-59.01855469	+1348	+8.09033203	-5.62500000	-0.53613281	+1.40625000	-6.78955078	+17.75390625	+1152	+6.66210938	-9.47900391	-0.99316406	+39.28710938	+4.15283203	-43.79150391	+1412
+1457970727.18919990	+8.32763672	-6.31933594	-0.89208984	+60.95214844	+1.95556641	-59.01855469	+1348	+8.09033203	-5.62500000	-0.53613281	+1.40625000	-6.78955078	+17.75390625	+1152	+6.66210938	-9.47900391	-0.99316406	+39.28710938	+4.15283203	-43.79150391	+1412
+1457970727.19330000	+8.32763672	-6.31933594	-0.89208984	+60.95214844	+1.95556641	-59.01855469	+1348	+8.09033203	-5.62500000	-0.53613281	+1.40625000	-6.78955078	+17.75390625	+1152	+6.66210938	-9.47900391	-0.99316406	+39.28710938	+4.15283203	-43.79150391	+1412
+1457970727.19750000	+8.32763672	-6.31933594	-0.89208984	+60.95214844	+1.95556641	-59.01855469	+1348	+8.09033203	-5.62500000	-0.53613281	+1.40625000	-6.78955078	+17.75390625	+1152	+6.66210938	-9.47900391	-0.99316406	+39.28710938	+4.15283203	-43.79150391	+1412
+1457970727.20580010	+8.32763672	-6.31933594	-0.89208984	+60.95214844	+1.95556641	-58.99658203	+1348	+8.09033203	-5.62500000	-0.53613281	+1.40625000	-6.78955078	+17.75390625	+1152	+6.66210938	-9.47900391	-0.99316406	+39.28710938	+4.15283203	-43.79150391	+1408
+1457970727.21000000	+8.32763672	-6.31933594	-0.89208984	+60.95214844	+1.95556641	-58.99658203	+1348	+8.09033203	-5.62500000	-0.53613281	+1.40625000	-6.78955078	+17.75390625	+1152	+6.66210938	-9.47900391	-0.99316406	+39.28710938	+4.15283203	-43.79150391	+1408
+1457970727.21420000	+8.32763672	-6.31933594	-0.89208984	+60.95214844	+1.95556641	-58.99658203	+1348	+8.09033203	-5.62500000	-0.53613281	+1.40625000	-6.78955078	+17.75390625	+1152	+6.66210938	-9.47900391	-0.99316406	+39.28710938	+4.15283203	-43.79150391	+1408
+1457970727.21830010	+8.32763672	-6.31933594	-0.89208984	+60.95214844	+1.95556641	-58.99658203	+1348	+8.09033203	-5.62500000	-0.53613281	+1.40625000	-6.78955078	+17.75390625	+1152	+6.66210938	-9.47900391	-0.99316406	+39.28710938	+4.15283203	-43.79150391	+1408
+1457970727.22250010	+8.32763672	-6.31933594	-0.89208984	+60.95214844	+1.95556641	-58.99658203	+1348	+8.09033203	-5.62500000	-0.53613281	+1.40625000	-6.78955078	+17.75390625	+1152	+6.66210938	-9.47900391	-0.99316406	+39.30908203	+4.15283203	-43.79150391	+1408
+1457970727.23079990	+8.32763672	-6.31933594	-0.89208984	+60.95214844	+1.95556641	-58.99658203	+1348	+8.09033203	-5.62500000	-0.53613281	+1.40625000	-6.78955078	+17.75390625	+1152	+6.66210938	-9.47900391	-0.99316406	+39.30908203	+4.15283203	-43.81347656	+1408
+1457970727.23920010	+8.32763672	-6.31933594	-0.89208984	+60.95214844	+1.97753906	-58.99658203	+1348	+8.09033203	-5.62500000	-0.53613281	+1.40625000	-6.78955078	+17.75390625	+1152	+6.66650391	-9.47900391	-0.99316406	+39.33105469	+4.17480469	-43.81347656	+1408
+1457970727.24330000	+8.32763672	-6.31933594	-0.89208984	+60.95214844	+1.97753906	-58.99658203	+1348	+8.09033203	-5.62500000	-0.53613281	+1.40625000	-6.78955078	+17.75390625	+1152	+6.66650391	-9.47900391	-0.99316406	+39.33105469	+4.17480469	-43.81347656	+1408
+1457970727.24749990	+8.32763672	-6.31933594	-0.89208984	+60.95214844	+1.97753906	-58.99658203	+1348	+8.09033203	-5.62500000	-0.53613281	+1.40625000	-6.76757813	+17.75390625	+1152	+6.66650391	-9.47900391	-0.99316406	+39.33105469	+4.17480469	-43.81347656	+1408
+1457970727.25169990	+8.32763672	-6.31933594	-0.89208984	+60.95214844	+1.97753906	-58.99658203	+1348	+8.09033203	-5.62500000	-0.53613281	+1.40625000	-6.76757813	+17.75390625	+1152	+6.66650391	-9.47900391	-0.99316406	+39.33105469	+4.17480469	-43.83544922	+1408
+1457970727.26000000	+8.32763672	-6.31933594	-0.89208984	+60.95214844	+1.97753906	-58.99658203	+1348	+8.09033203	-5.62500000	-0.53613281	+1.40625000	-6.76757813	+17.75390625	+1152	+6.66650391	-9.47900391	-0.98876953	+39.35302734	+4.17480469	-43.83544922	+1408
+1457970727.26410010	+8.32763672	-6.31933594	-0.89208984	+60.95214844	+1.97753906	-58.99658203	+1348	+8.09033203	-5.62500000	-0.53613281	+1.40625000	-6.76757813	+17.75390625	+1152	+6.66650391	-9.47900391	-0.98876953	+39.35302734	+4.17480469	-43.83544922	+1408
+1457970727.26830010	+8.32763672	-6.31933594	-0.89208984	+60.95214844	+1.97753906	-58.99658203	+1348	+8.09033203	-5.62500000	-0.53613281	+1.40625000	-6.76757813	+17.75390625	+1148	+6.66650391	-9.47900391	-0.98876953	+39.35302734	+4.17480469	-43.83544922	+1408
+1457970727.27250000	+8.32763672	-6.31933594	-0.89208984	+60.95214844	+1.97753906	-58.99658203	+1348	+8.09033203	-5.62500000	-0.53613281	+1.40625000	-6.76757813	+17.75390625	+1148	+6.66650391	-9.47900391	-0.98876953	+39.35302734	+4.17480469	-43.83544922	+1408
+1457970727.28080010	+8.32763672	-6.31933594	-0.89208984	+60.95214844	+1.97753906	-58.99658203	+1348	+8.09033203	-5.62500000	-0.53613281	+1.40625000	-6.76757813	+17.73193359	+1148	+6.66650391	-9.47900391	-0.98876953	+39.35302734	+4.17480469	-43.83544922	+1408
+1457970727.28500010	+8.32763672	-6.31933594	-0.89208984	+60.95214844	+1.97753906	-58.99658203	+1348	+8.09033203	-5.62500000	-0.53613281	+1.40625000	-6.76757813	+17.73193359	+1148	+6.66650391	-9.47900391	-0.99316406	+39.35302734	+4.17480469	-43.83544922	+1408
+1457970727.29329990	+8.32763672	-6.31933594	-0.89208984	+60.95214844	+1.97753906	-58.99658203	+1348	+8.09033203	-5.62500000	-0.53613281	+1.40625000	-6.76757813	+17.73193359	+1148	+6.66650391	-9.47900391	-0.99316406	+39.35302734	+4.17480469	-43.83544922	+1408
+1457970727.29749990	+8.32763672	-6.31933594	-0.89208984	+60.95214844	+1.97753906	-58.99658203	+1348	+8.09033203	-5.62500000	-0.53613281	+1.40625000	-6.76757813	+17.73193359	+1148	+6.66650391	-9.47900391	-0.99316406	+39.35302734	+4.19677734	-43.83544922	+1408
+1457970727.30580000	+8.32763672	-6.31933594	-0.89208984	+60.95214844	+1.97753906	-58.99658203	+1348	+8.09033203	-5.62500000	-0.53613281	+1.40625000	-6.76757813	+17.73193359	+1148	+6.66650391	-9.47900391	-0.99316406	+39.33105469	+4.19677734	-43.81347656	+1408
+1457970727.30999990	+8.32763672	-6.31933594	-0.89208984	+60.95214844	+1.97753906	-58.99658203	+1344	+8.09033203	-5.62500000	-0.53613281	+1.40625000	-6.76757813	+17.73193359	+1148	+6.66650391	-9.47900391	-0.99316406	+39.33105469	+4.19677734	-43.81347656	+1408
+1457970727.31830000	+8.32763672	-6.31933594	-0.89208984	+60.95214844	+1.99951172	-58.99658203	+1344	+8.09033203	-5.62939453	-0.53613281	+1.38427734	-6.76757813	+17.73193359	+1148	+6.66210938	-9.47900391	-0.99316406	+39.33105469	+4.19677734	-43.81347656	+1408
+1457970727.32250000	+8.32763672	-6.31933594	-0.89208984	+60.95214844	+1.99951172	-58.99658203	+1344	+8.09033203	-5.62939453	-0.53613281	+1.38427734	-6.76757813	+17.73193359	+1148	+6.66210938	-9.47900391	-0.99316406	+39.33105469	+4.19677734	-43.81347656	+1408
+1457970727.33080010	+8.32763672	-6.31933594	-0.89208984	+60.93017578	+1.99951172	-58.99658203	+1344	+8.09033203	-5.62939453	-0.53613281	+1.38427734	-6.74560547	+17.73193359	+1148	+6.66210938	-9.47900391	-0.99316406	+39.33105469	+4.19677734	-43.81347656	+1408
+1457970727.33909990	+8.32763672	-6.31933594	-0.89208984	+60.93017578	+1.99951172	-58.99658203	+1344	+8.09033203	-5.62939453	-0.53613281	+1.38427734	-6.74560547	+17.73193359	+1148	+6.66210938	-9.47900391	-0.99316406	+39.33105469	+4.19677734	-43.81347656	+1404
+1457970727.34330010	+8.32763672	-6.31933594	-0.89208984	+60.93017578	+1.99951172	-58.99658203	+1344	+8.09033203	-5.62939453	-0.53613281	+1.38427734	-6.74560547	+17.73193359	+1148	+6.66210938	-9.47900391	-0.99316406	+39.33105469	+4.19677734	-43.83544922	+1404
+1457970727.34740000	+8.32763672	-6.31933594	-0.89208984	+60.93017578	+1.99951172	-58.99658203	+1344	+8.09033203	-5.62939453	-0.53613281	+1.38427734	-6.74560547	+17.73193359	+1148	+6.66210938	-9.47900391	-0.99316406	+39.33105469	+4.19677734	-43.83544922	+1404
+1457970727.35579990	+8.32763672	-6.31933594	-0.89208984	+60.93017578	+1.99951172	-58.99658203	+1344	+8.08593750	-5.62939453	-0.53613281	+1.38427734	-6.74560547	+17.73193359	+1148	+6.66650391	-9.47900391	-0.99316406	+39.33105469	+4.19677734	-43.83544922	+1404
+1457970727.35990000	+8.32763672	-6.31933594	-0.89648438	+60.93017578	+1.99951172	-58.99658203	+1344	+8.08593750	-5.62939453	-0.53613281	+1.38427734	-6.74560547	+17.73193359	+1148	+6.66650391	-9.47900391	-0.99316406	+39.35302734	+4.19677734	-43.83544922	+1404
+1457970727.36410000	+8.32763672	-6.32373047	-0.89648438	+60.93017578	+1.99951172	-58.97460938	+1344	+8.08593750	-5.62939453	-0.54052734	+1.38427734	-6.74560547	+17.73193359	+1148	+6.66650391	-9.47900391	-0.99316406	+39.35302734	+4.19677734	-43.85742188	+1404
+1457970727.36830000	+8.32763672	-6.32373047	-0.89648438	+60.93017578	+1.99951172	-58.97460938	+1344	+8.08593750	-5.62939453	-0.54052734	+1.38427734	-6.74560547	+17.73193359	+1148	+6.66650391	-9.47900391	-0.99316406	+39.35302734	+4.19677734	-43.85742188	+1404
+1457970727.37240000	+8.32763672	-6.32373047	-0.89648438	+60.93017578	+1.99951172	-58.97460938	+1344	+8.08593750	-5.62939453	-0.54052734	+1.38427734	-6.74560547	+17.73193359	+1148	+6.66650391	-9.47900391	-0.98876953	+39.35302734	+4.19677734	-43.85742188	+1404
+1457970727.38080000	+8.32763672	-6.32373047	-0.89648438	+60.93017578	+1.99951172	-58.97460938	+1344	+8.08593750	-5.62939453	-0.54052734	+1.38427734	-6.74560547	+17.70996094	+1144	+6.66650391	-9.47900391	-0.98876953	+39.37500000	+4.21875000	-43.85742188	+1404
+1457970727.38490010	+8.32763672	-6.32373047	-0.89648438	+60.93017578	+1.99951172	-58.97460938	+1344	+8.08593750	-5.62939453	-0.54052734	+1.38427734	-6.74560547	+17.70996094	+1144	+6.66650391	-9.47900391	-0.98876953	+39.37500000	+4.21875000	-43.85742188	+1404
+1457970727.38910010	+8.32763672	-6.32373047	-0.89648438	+60.93017578	+1.99951172	-58.97460938	+1344	+8.08593750	-5.62939453	-0.54052734	+1.38427734	-6.74560547	+17.70996094	+1144	+6.66650391	-9.47900391	-0.98876953	+39.37500000	+4.21875000	-43.85742188	+1404
+1457970727.39330010	+8.32763672	-6.32373047	-0.89648438	+60.93017578	+1.99951172	-58.97460938	+1344	+8.08593750	-5.62939453	-0.54052734	+1.38427734	-6.74560547	+17.70996094	+1144	+6.66650391	-9.47900391	-0.98876953	+39.37500000	+4.21875000	-43.87939453	+1404
+1457970727.39739990	+8.32763672	-6.32373047	-0.89648438	+60.93017578	+1.99951172	-58.97460938	+1344	+8.08593750	-5.62939453	-0.54052734	+1.38427734	-6.74560547	+17.70996094	+1144	+6.66650391	-9.47900391	-0.98876953	+39.37500000	+4.21875000	-43.87939453	+1408
+1457970727.40159990	+8.32763672	-6.32373047	-0.89648438	+60.95214844	+1.99951172	-58.97460938	+1344	+8.08593750	-5.62939453	-0.54052734	+1.38427734	-6.74560547	+17.70996094	+1144	+6.66650391	-9.47900391	-0.98876953	+39.37500000	+4.21875000	-43.87939453	+1408
+1457970727.40580010	+8.32763672	-6.32373047	-0.89648438	+60.95214844	+1.99951172	-58.97460938	+1344	+8.08593750	-5.62939453	-0.54052734	+1.38427734	-6.74560547	+17.70996094	+1144	+6.66650391	-9.47900391	-0.98876953	+39.37500000	+4.21875000	-43.87939453	+1408
+1457970727.40990000	+8.32763672	-6.32373047	-0.89648438	+60.95214844	+1.99951172	-58.97460938	+1344	+8.08593750	-5.62939453	-0.54052734	+1.38427734	-6.74560547	+17.70996094	+1144	+6.66650391	-9.47900391	-0.98876953	+39.37500000	+4.21875000	-43.85742188	+1408
+1457970727.41409990	+8.32763672	-6.32373047	-0.89648438	+60.95214844	+1.99951172	-58.97460938	+1348	+8.08593750	-5.62939453	-0.54052734	+1.38427734	-6.74560547	+17.70996094	+1144	+6.66650391	-9.47900391	-0.98876953	+39.37500000	+4.21875000	-43.85742188	+1408
+1457970727.41820000	+8.32763672	-6.32373047	-0.89648438	+60.95214844	+1.99951172	-58.97460938	+1348	+8.08593750	-5.62939453	-0.54052734	+1.38427734	-6.74560547	+17.70996094	+1144	+6.66650391	-9.47900391	-0.98876953	+39.37500000	+4.21875000	-43.85742188	+1408
+1457970727.42240000	+8.32763672	-6.32373047	-0.89648438	+60.95214844	+1.99951172	-58.97460938	+1348	+8.08593750	-5.62939453	-0.54052734	+1.38427734	-6.74560547	+17.70996094	+1144	+6.66650391	-9.47900391	-0.99316406	+39.37500000	+4.21875000	-43.85742188	+1408
+1457970727.43070010	+8.32763672	-6.32373047	-0.89648438	+60.95214844	+1.99951172	-58.97460938	+1348	+8.08593750	-5.62939453	-0.54052734	+1.38427734	-6.74560547	+17.70996094	+1144	+6.66650391	-9.47900391	-0.99316406	+39.35302734	+4.21875000	-43.85742188	+1408
+1457970727.43490000	+8.32763672	-6.32373047	-0.89648438	+60.95214844	+1.99951172	-58.97460938	+1348	+8.08593750	-5.62939453	-0.54052734	+1.38427734	-6.74560547	+17.70996094	+1144	+6.66650391	-9.47900391	-0.99316406	+39.35302734	+4.21875000	-43.85742188	+1408
+1457970727.43910000	+8.32763672	-6.32373047	-0.89648438	+60.95214844	+1.99951172	-58.97460938	+1348	+8.08593750	-5.62939453	-0.54052734	+1.38427734	-6.74560547	+17.68798828	+1144	+6.66650391	-9.47900391	-0.99316406	+39.35302734	+4.21875000	-43.85742188	+1408
+1457970727.44320010	+8.32763672	-6.32373047	-0.89648438	+60.95214844	+2.02148438	-58.97460938	+1348	+8.08593750	-5.62939453	-0.54052734	+1.38427734	-6.74560547	+17.68798828	+1144	+6.66210938	-9.47900391	-0.99316406	+39.35302734	+4.21875000	-43.83544922	+1408
+1457970727.44740010	+8.32763672	-6.32373047	-0.89648438	+60.95214844	+2.02148438	-58.97460938	+1348	+8.08593750	-5.62939453	-0.54052734	+1.38427734	-6.74560547	+17.68798828	+1144	+6.66210938	-9.47900391	-0.99316406	+39.35302734	+4.21875000	-43.83544922	+1408
+1457970727.45160010	+8.32763672	-6.32373047	-0.89648438	+60.95214844	+2.02148438	-58.97460938	+1348	+8.08593750	-5.62939453	-0.54052734	+1.38427734	-6.74560547	+17.68798828	+1144	+6.66210938	-9.47900391	-0.99316406	+39.35302734	+4.21875000	-43.83544922	+1408
+1457970727.45569990	+8.32324219	-6.32373047	-0.89648438	+60.95214844	+2.02148438	-58.97460938	+1348	+8.08593750	-5.62939453	-0.54052734	+1.38427734	-6.74560547	+17.68798828	+1144	+6.66210938	-9.47900391	-0.99316406	+39.35302734	+4.21875000	-43.83544922	+1408
+1457970727.45989990	+8.32324219	-6.32373047	-0.89648438	+60.95214844	+2.02148438	-58.97460938	+1348	+8.08593750	-5.62939453	-0.54052734	+1.38427734	-6.74560547	+17.68798828	+1144	+6.66210938	-9.47900391	-0.99316406	+39.35302734	+4.21875000	-43.85742188	+1408
+1457970727.46409990	+8.32324219	-6.32373047	-0.89648438	+60.95214844	+2.02148438	-58.99658203	+1348	+8.08593750	-5.62939453	-0.54052734	+1.38427734	-6.74560547	+17.68798828	+1144	+6.66210938	-9.47900391	-0.99316406	+39.37500000	+4.21875000	-43.85742188	+1408
+1457970727.46820000	+8.32324219	-6.32373047	-0.89648438	+60.95214844	+2.02148438	-58.99658203	+1348	+8.08593750	-5.62939453	-0.54052734	+1.38427734	-6.74560547	+17.68798828	+1144	+6.66650391	-9.47900391	-0.99316406	+39.37500000	+4.21875000	-43.85742188	+1408
+1457970727.47240000	+8.32324219	-6.32373047	-0.89648438	+60.95214844	+2.02148438	-58.99658203	+1348	+8.08593750	-5.62939453	-0.54052734	+1.38427734	-6.74560547	+17.68798828	+1144	+6.66650391	-9.47900391	-0.99316406	+39.37500000	+4.21875000	-43.85742188	+1408
+1457970727.47659990	+8.32324219	-6.32373047	-0.89648438	+60.95214844	+1.99951172	-58.99658203	+1348	+8.08593750	-5.62939453	-0.54052734	+1.38427734	-6.74560547	+17.68798828	+1144	+6.66650391	-9.47900391	-0.99316406	+39.37500000	+4.21875000	-43.85742188	+1408
+1457970727.48490000	+8.32324219	-6.32373047	-0.89648438	+60.95214844	+1.99951172	-58.99658203	+1348	+8.08593750	-5.62939453	-0.54052734	+1.38427734	-6.74560547	+17.68798828	+1144	+6.66650391	-9.47900391	-0.99316406	+39.39697266	+4.21875000	-43.87939453	+1408
+1457970727.48910000	+8.32324219	-6.32373047	-0.89648438	+60.95214844	+1.99951172	-58.99658203	+1348	+8.08593750	-5.62939453	-0.54052734	+1.38427734	-6.74560547	+17.66601563	+1144	+6.66650391	-9.47900391	-0.98876953	+39.39697266	+4.21875000	-43.87939453	+1408
+1457970727.49320010	+8.32324219	-6.32373047	-0.89648438	+60.95214844	+1.99951172	-58.99658203	+1348	+8.08593750	-5.62939453	-0.54052734	+1.38427734	-6.76757813	+17.66601563	+1140	+6.66650391	-9.47900391	-0.98876953	+39.39697266	+4.21875000	-43.87939453	+1408
+1457970727.50149990	+8.32324219	-6.32373047	-0.89648438	+60.95214844	+1.99951172	-58.99658203	+1348	+8.08593750	-5.62939453	-0.54052734	+1.40625000	-6.76757813	+17.66601563	+1140	+6.66650391	-9.47900391	-0.98876953	+39.39697266	+4.21875000	-43.90136719	+1408
+1457970727.50570010	+8.32324219	-6.32373047	-0.89648438	+60.95214844	+1.99951172	-58.99658203	+1348	+8.08593750	-5.62939453	-0.54052734	+1.40625000	-6.76757813	+17.66601563	+1140	+6.66650391	-9.47900391	-0.98876953	+39.41894531	+4.21875000	-43.90136719	+1408
+1457970727.51399990	+8.32324219	-6.32373047	-0.89648438	+60.97412109	+1.99951172	-59.01855469	+1348	+8.08593750	-5.62939453	-0.54052734	+1.40625000	-6.76757813	+17.66601563	+1140	+6.67089844	-9.47900391	-0.98876953	+39.41894531	+4.21875000	-43.90136719	+1408
+1457970727.51819990	+8.32324219	-6.32373047	-0.89648438	+60.97412109	+1.99951172	-59.01855469	+1348	+8.08593750	-5.62939453	-0.54052734	+1.42822266	-6.78955078	+17.66601563	+1140	+6.67089844	-9.47900391	-0.98876953	+39.41894531	+4.21875000	-43.90136719	+1408
+1457970727.52239990	+8.32324219	-6.32373047	-0.89648438	+60.97412109	+1.99951172	-59.01855469	+1348	+8.08593750	-5.62939453	-0.54052734	+1.42822266	-6.78955078	+17.64404297	+1140	+6.67089844	-9.47900391	-0.98876953	+39.41894531	+4.21875000	-43.92333984	+1408
+1457970727.52650000	+8.32324219	-6.32373047	-0.89648438	+60.97412109	+1.99951172	-59.01855469	+1348	+8.08154297	-5.62939453	-0.54052734	+1.45019531	-6.78955078	+17.64404297	+1140	+6.66650391	-9.47900391	-0.98876953	+39.41894531	+4.21875000	-43.92333984	+1408
+1457970727.53070000	+8.32324219	-6.32373047	-0.89648438	+60.99609375	+1.99951172	-59.01855469	+1348	+8.08154297	-5.62939453	-0.54052734	+1.45019531	-6.78955078	+17.62207031	+1144	+6.66650391	-9.47900391	-0.98876953	+39.41894531	+4.21875000	-43.92333984	+1408
+1457970727.53490000	+8.32324219	-6.32373047	-0.89648438	+60.99609375	+2.02148438	-59.01855469	+1348	+8.08154297	-5.62939453	-0.54052734	+1.47216797	-6.78955078	+17.60009766	+1144	+6.66650391	-9.48339844	-0.98876953	+39.41894531	+4.24072266	-43.92333984	+1408
+1457970727.54320000	+8.32324219	-6.32373047	-0.89648438	+61.01806641	+2.02148438	-59.01855469	+1348	+8.08154297	-5.63378906	-0.54492188	+1.51611328	-6.78955078	+17.55615234	+1144	+6.66650391	-9.48339844	-0.98876953	+39.41894531	+4.24072266	-43.90136719	+1412
+1457970727.54740000	+8.31884766	-6.32373047	-0.89648438	+61.01806641	+2.04345703	-59.04052734	+1348	+8.07714844	-5.63378906	-0.54492188	+1.53808594	-6.78955078	+17.51220703	+1148	+6.66210938	-9.48339844	-0.99316406	+39.41894531	+4.26269531	-43.90136719	+1412
+1457970727.55150010	+8.31884766	-6.32373047	-0.89648438	+61.04003906	+2.04345703	-59.04052734	+1348	+8.07714844	-5.63378906	-0.54931641	+1.56005859	-6.78955078	+17.49023438	+1148	+6.66210938	-9.48339844	-0.99316406	+39.41894531	+4.26269531	-43.87939453	+1412
+1457970727.55570010	+8.31884766	-6.32373047	-0.90087891	+61.06201172	+2.08740234	-59.04052734	+1352	+8.07275391	-5.63378906	-0.55371094	+1.60400391	-6.78955078	+17.42431641	+1152	+6.66210938	-9.48779297	-0.99316406	+39.39697266	+4.28466797	-43.87939453	+1412
+1457970727.55990000	+8.31884766	-6.32373047	-0.90087891	+61.08398438	+2.10937500	-59.04052734	+1352	+8.07275391	-5.63818359	-0.55810547	+1.62597656	-6.76757813	+17.35839844	+1156	+6.65771484	-9.48779297	-0.99316406	+39.39697266	+4.32861328	-43.85742188	+1412
+1457970727.56399990	+8.31445313	-6.32373047	-0.90527344	+61.10595703	+2.15332031	-59.04052734	+1352	+8.06835938	-5.63818359	-0.56250000	+1.64794922	-6.76757813	+17.27050781	+1156	+6.65771484	-9.49218750	-0.99755859	+39.39697266	+4.35058594	-43.85742188	+1412
+1457970727.57230000	+8.31005859	-6.33251953	-0.91845703	+61.14990234	+2.28515625	-59.06250000	+1356	+8.06396484	-5.64257813	-0.57568359	+1.71386719	-6.72363281	+17.05078125	+1164	+6.65332031	-9.49658203	-0.99755859	+39.37500000	+4.48242188	-43.81347656	+1412
+1457970727.57649990	+8.30566406	-6.33251953	-0.92285156	+61.17187500	+2.37304688	-59.06250000	+1356	+8.05957031	-5.64697266	-0.58447266	+1.75781250	-6.67968750	+16.96289063	+1168	+6.65332031	-9.50097656	-0.99755859	+39.37500000	+4.54833984	-43.81347656	+1412
+1457970727.58069990	+8.30566406	-6.34130859	-0.93164063	+61.21582031	+2.48291016	-59.06250000	+1360	+8.05957031	-5.65136719	-0.59765625	+1.77978516	-6.63574219	+16.80908203	+1172	+6.65332031	-9.50537109	-0.99755859	+39.37500000	+4.63623047	-43.79150391	+1412
+1457970727.58480000	+8.30126953	-6.34570313	-0.94482422	+61.23779297	+2.61474609	-59.06250000	+1360	+8.05517578	-5.65576172	-0.61083984	+1.82373047	-6.61376953	+16.65527344	+1176	+6.65332031	-9.50537109	-0.99755859	+39.39697266	+4.74609375	-43.76953125	+1412
+1457970727.58900000	+8.29687500	-6.35009766	-0.95361328	+61.25976563	+2.72460938	-59.06250000	+1364	+8.05078125	-5.66015625	-0.62402344	+1.84570313	-6.56982422	+16.52343750	+1176	+6.65332031	-9.50976563	-0.99755859	+39.39697266	+4.85595703	-43.76953125	+1412
+1457970727.59320000	+8.29248047	-6.35888672	-0.97119141	+61.28173828	+2.90039063	-59.08447266	+1368	+8.04638672	-5.66455078	-0.63720703	+1.86767578	-6.52587891	+16.34765625	+1180	+6.65332031	-9.51416016	-0.99755859	+39.41894531	+5.03173828	-43.74755859	+1412
+1457970727.59730010	+8.28808594	-6.36767578	-0.97998047	+61.30371094	+3.07617188	-59.10644531	+1372	+8.04199219	-5.66894531	-0.65039063	+1.91162109	-6.50390625	+16.17187500	+1184	+6.65771484	-9.51855469	-0.99316406	+39.44091797	+5.20751953	-43.74755859	+1412
+1457970727.60150000	+8.28369141	-6.37207031	-0.99755859	+61.32568359	+3.20800781	-59.12841797	+1372	+8.03759766	-5.67333984	-0.66796875	+1.93359375	-6.45996094	+16.04003906	+1184	+6.65771484	-9.52294922	-0.99755859	+39.46289063	+5.36132813	-43.74755859	+1412
+1457970727.60980010	+8.27490234	-6.38964844	-1.02832031	+61.36962891	+3.55957031	-59.19433594	+1376	+8.02880859	-5.68652344	-0.69873047	+1.99951172	-6.41601563	+15.64453125	+1192	+6.66210938	-9.53613281	-0.99755859	+39.48486328	+5.75683594	-43.74755859	+1412
+1457970727.61400010	+8.27050781	-6.39843750	-1.04589844	+61.41357422	+3.71337891	-59.21630859	+1380	+8.02441406	-5.69091797	-0.72070313	+2.04345703	-6.37207031	+15.49072266	+1192	+6.66210938	-9.54052734	-1.00195313	+39.50683594	+5.93261719	-43.74755859	+1412
+1457970727.61820010	+8.26611328	-6.40722656	-1.06787109	+61.43554688	+3.88916016	-59.28222656	+1380	+8.01562500	-5.69970703	-0.74267578	+2.10937500	-6.37207031	+15.27099609	+1196	+6.66210938	-9.54492188	-1.01074219	+39.50683594	+6.13037109	-43.74755859	+1416
+1457970727.62229990	+8.26171875	-6.41601563	-1.08544922	+61.45751953	+4.04296875	-59.39208984	+1380	+8.01123047	-5.70849609	-0.76025391	+2.15332031	-6.39404297	+15.05126953	+1200	+6.65771484	-9.55371094	-1.01513672	+39.50683594	+6.30615234	-43.76953125	+1416
+1457970727.62649990	+8.25732422	-6.42041016	-1.10742188	+61.50146484	+4.19677734	-59.43603516	+1380	+8.00683594	-5.71289063	-0.78222656	+2.19726563	-6.37207031	+14.89746094	+1200	+6.65332031	-9.56250000	-1.02832031	+39.48486328	+6.45996094	-43.79150391	+1420
+1457970727.63070010	+8.25292969	-6.43359375	-1.12939453	+61.52343750	+4.39453125	-59.54589844	+1380	+7.99804688	-5.72167969	-0.80859375	+2.24121094	-6.39404297	+14.65576172	+1204	+6.64892578	-9.57568359	-1.04589844	+39.46289063	+6.67968750	-43.81347656	+1424
+1457970727.63899990	+8.23974609	-6.44677734	-1.17773438	+61.61132813	+4.68017578	-59.76562500	+1380	+7.98925781	-5.73486328	-0.85693359	+2.37304688	-6.45996094	+14.28222656	+1212	+6.63574219	-9.59765625	-1.07666016	+39.39697266	+6.98730469	-43.87939453	+1428
+1457970727.64319990	+8.23535156	-6.46435547	-1.20849609	+61.61132813	+4.87792969	-59.89746094	+1384	+7.98046875	-5.74804688	-0.88330078	+2.39501953	-6.48193359	+14.06250000	+1216	+6.62695313	-9.61523438	-1.10742188	+39.33105469	+7.18505859	-43.90136719	+1432
+1457970727.64730000	+8.22656250	-6.46875000	-1.23046875	+61.63330078	+5.03173828	-60.07324219	+1384	+7.97607422	-5.75244141	-0.90966797	+2.46093750	-6.54785156	+13.82080078	+1220	+6.61816406	-9.62402344	-1.12939453	+39.28710938	+7.33886719	-43.98925781	+1432
+1457970727.65150000	+8.22656250	-6.47753906	-1.26562500	+61.65527344	+5.18554688	-60.16113281	+1388	+7.97167969	-5.76123047	-0.94482422	+2.52685547	-6.56982422	+13.66699219	+1224	+6.61376953	-9.63720703	-1.15576172	+39.26513672	+7.47070313	-44.03320313	+1432
+1457970727.65560010	+8.21777344	-6.49511719	-1.29638672	+61.61132813	+5.36132813	-60.31494141	+1392	+7.96289063	-5.77441406	-0.97998047	+2.52685547	-6.59179688	+13.42529297	+1232	+6.60498047	-9.65478516	-1.19531250	+39.17724609	+7.69042969	-44.09912109	+1432
+1457970727.65980010	+8.21337891	-6.50390625	-1.32275391	+61.61132813	+5.53710938	-60.51269531	+1396	+7.95849609	-5.78320313	-1.01074219	+2.57080078	-6.67968750	+13.18359375	+1236	+6.59619141	-9.66796875	-1.22167969	+39.13330078	+7.84423828	-44.23095703	+1428
+1457970727.66400000	+8.21337891	-6.51269531	-1.36669922	+61.63330078	+5.69091797	-60.60058594	+1400	+7.95849609	-5.79199219	-1.05468750	+2.61474609	-6.67968750	+13.00781250	+1244	+6.59179688	-9.68554688	-1.25683594	+39.08935547	+8.02001953	-44.25292969	+1424
+1457970727.66810010	+8.20458984	-6.53466797	-1.40625000	+61.54541016	+5.88867188	-60.75439453	+1408	+7.94970703	-5.80957031	-1.09863281	+2.59277344	-6.70166016	+12.76611328	+1252	+6.58740234	-9.70312500	-1.29199219	+39.02343750	+8.21777344	-44.34082031	+1420
+1457970727.67230010	+8.20019531	-6.54785156	-1.44140625	+61.52343750	+6.06445313	-60.93017578	+1412	+7.94531250	-5.82275391	-1.13818359	+2.61474609	-6.76757813	+12.54638672	+1260	+6.58740234	-9.71191406	-1.32275391	+38.97949219	+8.37158203	-44.49462891	+1412
+1457970727.68479990	+8.18701172	-6.59619141	-1.59082031	+61.34765625	+6.65771484	-61.36962891	+1432	+7.93212891	-5.86669922	-1.29638672	+2.61474609	-6.83349609	+11.86523438	+1284	+6.58300781	-9.75585938	-1.45019531	+38.86962891	+8.98681641	-44.84619141	+1392
+1457970727.68899990	+8.19140625	-6.61376953	-1.65234375	+61.32568359	+6.85546875	-61.47949219	+1440	+7.93212891	-5.87988281	-1.36230469	+2.63671875	-6.83349609	+11.68945313	+1292	+6.58740234	-9.76904297	-1.49853516	+38.84765625	+9.18457031	-44.95605469	+1384
+1457970727.69310000	+8.18261719	-6.63574219	-1.70947266	+61.17187500	+7.09716797	-61.61132813	+1448	+7.92333984	-5.90185547	-1.42382813	+2.54882813	-6.83349609	+11.42578125	+1300	+6.59179688	-9.78662109	-1.54687500	+38.80371094	+9.42626953	-45.10986328	+1380
+1457970727.69730000	+8.17822266	-6.65332031	-1.77099609	+61.10595703	+7.31689453	-61.80908203	+1452	+7.91894531	-5.91503906	-1.48535156	+2.52685547	-6.87744141	+11.16210938	+1308	+6.59619141	-9.79980469	-1.58642578	+38.78173828	+9.64599609	-45.35156250	+1368
+1457970727.70149990	+8.18261719	-6.67089844	-1.84130859	+61.08398438	+7.53662109	-61.91894531	+1456	+7.91894531	-5.93261719	-1.56005859	+2.54882813	-6.87744141	+10.94238281	+1312	+6.60498047	-9.81298828	-1.64355469	+38.75976563	+9.86572266	-45.50537109	+1360
+1457970727.70560000	+8.17382813	-6.69726563	-1.91162109	+60.93017578	+7.80029297	-62.07275391	+1464	+7.91455078	-5.95898438	-1.63037109	+2.43896484	-6.87744141	+10.65673828	+1324	+6.60498047	-9.83496094	-1.70507813	+38.69384766	+10.10742188	-45.68115234	+1356
+1457970727.71400000	+8.17382813	-6.73242188	-2.06103516	+60.79833984	+8.23974609	-62.40234375	+1472	+7.91015625	-5.98535156	-1.78417969	+2.43896484	-6.96533203	+10.12939453	+1332	+6.62255859	-9.85693359	-1.82373047	+38.67187500	+10.52490234	-46.14257813	+1340
+1457970727.71810010	+8.16943359	-6.76318359	-2.13574219	+60.62255859	+8.50341797	-62.60009766	+1476	+7.90576172	-6.01171875	-1.86767578	+2.32910156	-6.98730469	+9.79980469	+1340	+6.62695313	-9.87890625	-1.88964844	+38.60595703	+10.76660156	-46.38427734	+1332
+1457970727.72230010	+8.16943359	-6.77636719	-2.21923828	+60.55664063	+8.76708984	-62.79785156	+1480	+7.90136719	-6.02490234	-1.94677734	+2.35107422	-7.05322266	+9.49218750	+1344	+6.63134766	-9.88769531	-1.95117188	+38.56201172	+11.00830078	-46.66992188	+1324
+1457970727.72639990	+8.17382813	-6.79394531	-2.30273438	+60.51269531	+8.98681641	-63.01757813	+1480	+7.90576172	-6.04248047	-2.03466797	+2.35107422	-7.14111328	+9.18457031	+1348	+6.64013672	-9.90527344	-2.02587891	+38.51806641	+11.20605469	-46.93359375	+1316
+1457970727.73060010	+8.16503906	-6.82470703	-2.38623047	+60.33691406	+9.25048828	-63.23730469	+1484	+7.89697266	-6.06884766	-2.12255859	+2.24121094	-7.20703125	+8.85498047	+1352	+6.64453125	-9.92285156	-2.10058594	+38.40820313	+11.42578125	-47.19726563	+1312
+1457970727.73480010	+8.16943359	-6.83789063	-2.47851563	+60.27099609	+9.49218750	-63.45703125	+1484	+7.89697266	-6.08203125	-2.21484375	+2.26318359	-7.27294922	+8.52539063	+1356	+6.64892578	-9.93603516	-2.17089844	+38.32031250	+11.64550781	-47.52685547	+1304
+1457970727.73889990	+8.17382813	-6.85107422	-2.56640625	+60.20507813	+9.73388672	-63.74267578	+1480	+7.90136719	-6.09521484	-2.30712891	+2.28515625	-7.40478516	+8.17382813	+1356	+6.65332031	-9.94921875	-2.25439453	+38.23242188	+11.82128906	-47.81250000	+1300
+1457970727.74309990	+8.16943359	-6.87744141	-2.65869141	+60.02929688	+9.99755859	-63.98437500	+1484	+7.89697266	-6.12158203	-2.40380859	+2.19726563	-7.49267578	+7.80029297	+1364	+6.65332031	-9.96679688	-2.33789063	+38.07861328	+12.04101563	-48.09814453	+1296
+1457970727.74729990	+8.16943359	-6.89062500	-2.75537109	+59.96337891	+10.23925781	-64.24804688	+1484	+7.89697266	-6.13037109	-2.50488281	+2.21923828	-7.58056641	+7.47070313	+1364	+6.65332031	-9.97998047	-2.42138672	+37.96875000	+12.21679688	-48.44970703	+1292
+1457970727.75140000	+8.17822266	-6.90380859	-2.84765625	+59.89746094	+10.48095703	-64.59960938	+1484	+7.90576172	-6.14355469	-2.60156250	+2.28515625	-7.77832031	+7.07519531	+1364	+6.65771484	-9.99316406	-2.51367188	+37.85888672	+12.39257813	-48.77929688	+1288
+1457970727.75560000	+8.17822266	-6.92578125	-2.94433594	+59.69970703	+10.74462891	-64.90722656	+1488	+7.90576172	-6.16552734	-2.70263672	+2.17529297	-7.91015625	+6.67968750	+1368	+6.65771484	-10.01074219	-2.60595703	+37.66113281	+12.59033203	-49.13085938	+1288
+1457970727.76390000	+8.19140625	-6.94775391	-3.14208984	+59.56787109	+11.20605469	-65.61035156	+1484	+7.91894531	-6.18310547	-2.90478516	+2.28515625	-8.23974609	+5.86669922	+1372	+6.65771484	-10.03271484	-2.79052734	+37.35351563	+12.91992188	-49.89990234	+1284
+1457970727.77230000	+8.20019531	-6.96972656	-3.35302734	+59.30419922	+11.64550781	-66.22558594	+1492	+7.92333984	-6.20507813	-3.12890625	+2.26318359	-8.52539063	+5.14160156	+1380	+6.65771484	-10.05029297	-2.98388672	+36.97998047	+13.22753906	-50.71289063	+1284
+1457970727.77640010	+8.21337891	-6.97851563	-3.44970703	+59.19433594	+11.86523438	-66.68701172	+1488	+7.94091797	-6.21386719	-3.22558594	+2.32910156	-8.81103516	+4.68017578	+1380	+6.66650391	-10.05908203	-3.08056641	+36.80419922	+13.35937500	-51.17431641	+1284
+1457970727.78060010	+8.22216797	-6.99609375	-3.55078125	+59.01855469	+12.08496094	-67.08251953	+1492	+7.94531250	-6.22705078	-3.33544922	+2.28515625	-9.00878906	+4.28466797	+1384	+6.66650391	-10.06787109	-3.17724609	+36.60644531	+13.49121094	-51.61376953	+1284
+1457970727.78480010	+8.23095703	-6.99609375	-3.66503906	+58.93066406	+12.28271484	-67.41210938	+1496	+7.95410156	-6.22705078	-3.45849609	+2.32910156	-9.14062500	+3.95507813	+1388	+6.67089844	-10.06787109	-3.28271484	+36.45263672	+13.57910156	-52.05322266	+1288
+1457970727.78889990	+8.24853516	-7.00488281	-3.75732422	+58.79882813	+12.48046875	-67.91748047	+1500	+7.96728516	-6.23583984	-3.55517578	+2.39501953	-9.49218750	+3.47167969	+1388	+6.68408203	-10.07226563	-3.37500000	+36.27685547	+13.66699219	-52.62451172	+1292
+1457970727.79310010	+8.26171875	-7.01367188	-3.86279297	+58.64501953	+12.65625000	-68.33496094	+1500	+7.98046875	-6.24462891	-3.66503906	+2.35107422	-9.73388672	+3.07617188	+1392	+6.69287109	-10.07666016	-3.47167969	+36.05712891	+13.73291016	-53.17382813	+1296
+1457970727.79730010	+8.27490234	-7.01367188	-3.98144531	+58.55712891	+12.81005859	-68.64257813	+1508	+7.98925781	-6.24023438	-3.78808594	+2.39501953	-9.88769531	+2.74658203	+1400	+6.70605469	-10.07226563	-3.57275391	+35.92529297	+13.79882813	-53.63525391	+1304
+1457970727.80139990	+8.29248047	-7.01367188	-4.07812500	+58.40332031	+12.98583984	-69.19189453	+1508	+8.01123047	-6.24462891	-3.88916016	+2.46093750	-10.26123047	+2.26318359	+1404	+6.71923828	-10.07666016	-3.66503906	+35.74951172	+13.84277344	-54.25048828	+1308
+1457970727.80559990	+8.31005859	-7.02246094	-4.18359375	+58.24951172	+13.11767578	-69.60937500	+1512	+8.02441406	-6.24902344	-4.00341797	+2.43896484	-10.52490234	+1.91162109	+1404	+6.73681641	-10.07666016	-3.76171875	+35.55175781	+13.86474609	-54.84375000	+1312
+1457970727.80970000	+8.32763672	-7.01806641	-4.30224609	+58.13964844	+13.22753906	-69.91699219	+1520	+8.03759766	-6.24023438	-4.12646484	+2.46093750	-10.72265625	+1.58203125	+1412	+6.75878906	-10.06347656	-3.86279297	+35.41992188	+13.84277344	-55.37109375	+1320
+1457970727.81810000	+8.37158203	-7.01806641	-4.50000000	+57.83203125	+13.42529297	-70.90576172	+1524	+8.07714844	-6.24023438	-4.33740234	+2.48291016	-11.42578125	+0.76904297	+1420	+6.80712891	-10.05029297	-4.04736328	+35.06835938	+13.75488281	-56.64550781	+1328
+1457970727.82220010	+8.39355469	-7.00927734	-4.61865234	+57.74414063	+13.51318359	-71.23535156	+1528	+8.09472656	-6.22705078	-4.46044922	+2.50488281	-11.64550781	+0.43945313	+1428	+6.83349609	-10.03710938	-4.14843750	+34.93652344	+13.71093750	-57.15087891	+1336
+1457970727.82640000	+8.41992188	-7.00488281	-4.71093750	+57.59033203	+13.60107422	-71.78466797	+1528	+8.12109375	-6.22265625	-4.55712891	+2.54882813	-12.06298828	-0.04394531	+1432	+6.86425781	-10.02832031	-4.23632813	+34.73876953	+13.66699219	-57.83203125	+1340
+1457970727.83060000	+8.44628906	-6.99609375	-4.81640625	+57.43652344	+13.60107422	-72.20214844	+1532	+8.14746094	-6.21386719	-4.66699219	+2.54882813	-12.43652344	-0.37353516	+1436	+6.89501953	-10.01513672	-4.32421875	+34.54101563	+13.53515625	-58.46923828	+1340
+1457970727.83470010	+8.46826172	-6.98291016	-4.93066406	+57.34863281	+13.62304688	-72.53173828	+1536	+8.16943359	-6.20068359	-4.78564453	+2.57080078	-12.67822266	-0.70312500	+1444	+6.92578125	-9.99755859	-4.42529297	+34.40917969	+13.46923828	-58.97460938	+1344
+1457970727.83890010	+8.49462891	-6.97412109	-5.02294922	+57.19482422	+13.66699219	-73.01513672	+1536	+8.19580078	-6.18750000	-4.88671875	+2.59277344	-13.09570313	-1.16455078	+1448	+6.95654297	-9.97998047	-4.51318359	+34.18945313	+13.35937500	-59.61181641	+1344
+1457970727.84719990	+8.55615234	-6.93457031	-5.23388672	+56.99707031	+13.57910156	-73.76220703	+1544	+8.24853516	-6.14794922	-5.10644531	+2.65869141	-13.77685547	-1.84570313	+1460	+7.01806641	-9.93164063	-4.70214844	+33.81591797	+13.07373047	-60.64453125	+1348
+1457970727.85139990	+8.58691406	-6.91699219	-5.32177734	+56.86523438	+13.55712891	-74.24560547	+1544	+8.27929688	-6.12597656	-5.19873047	+2.70263672	-14.21630859	-2.28515625	+1464	+7.05322266	-9.90966797	-4.79003906	+33.57421875	+12.94189453	-61.21582031	+1348
+1457970727.85970000	+8.66162109	-6.85986328	-5.51953125	+56.71142578	+13.33740234	-74.97070313	+1552	+8.34521484	-6.06884766	-5.40527344	+2.81250000	-14.94140625	-2.96630859	+1480	+7.11474609	-9.84814453	-4.97460938	+33.15673828	+12.61230469	-62.16064453	+1352
+1457970727.86389990	+8.69677734	-6.83349609	-5.59863281	+56.57958984	+13.24951172	-75.43212891	+1556	+8.38037109	-6.04248047	-5.49316406	+2.90039063	-15.35888672	-3.42773438	+1488	+7.14550781	-9.82177734	-5.05810547	+32.89306641	+12.45849609	-62.64404297	+1356
+1457970727.86809990	+8.74072266	-6.79833984	-5.68652344	+56.49169922	+13.07373047	-75.82763672	+1560	+8.42431641	-5.99853516	-5.58544922	+3.03222656	-15.79833984	-3.71337891	+1496	+7.18066406	-9.78662109	-5.14599609	+32.65136719	+12.26074219	-63.10546875	+1356
+1457970727.87640000	+8.81982422	-6.72363281	-5.85351563	+56.31591797	+12.78808594	-76.55273438	+1572	+8.49902344	-5.91943359	-5.77001953	+3.29589844	-16.52343750	-4.43847656	+1512	+7.24218750	-9.70312500	-5.32617188	+32.14599609	+11.93115234	-63.83056641	+1368
+1457970727.88470010	+8.91650391	-6.63134766	-6.01611328	+56.16210938	+12.37060547	-77.23388672	+1592	+8.58691406	-5.81396484	-5.94580078	+3.69140625	-17.27050781	-5.03173828	+1532	+7.30371094	-9.60644531	-5.50634766	+31.64062500	+11.49169922	-64.44580078	+1392
+1457970727.89299990	+9.02636719	-6.53906250	-6.14355469	+55.85449219	+11.90917969	-78.09082031	+1608	+8.68359375	-5.69531250	-6.09960938	+4.21875000	-18.08349609	-5.69091797	+1552	+7.37841797	-9.50976563	-5.66015625	+31.06933594	+10.98632813	-65.14892578	+1416
+1457970727.89720010	+9.08349609	-6.48193359	-6.21826172	+55.74462891	+11.68945313	-78.39843750	+1624	+8.73632813	-5.63378906	-6.18310547	+4.52636719	-18.39111328	-5.99853516	+1564	+7.41796875	-9.45263672	-5.74365234	+30.84960938	+10.72265625	-65.39062500	+1432
+1457970727.90140010	+9.14062500	-6.43359375	-6.27099609	+55.52490234	+11.44775391	-78.85986328	+1632	+8.78466797	-5.56787109	-6.24902344	+4.89990234	-18.76464844	-6.35009766	+1576	+7.45751953	-9.39990234	-5.81396484	+30.56396484	+10.43701172	-65.69824219	+1448
+1457970727.90549990	+9.20654297	-6.38085938	-6.32812500	+55.28320313	+11.18408203	-79.25537109	+1644	+8.84179688	-5.49316406	-6.31933594	+5.29541016	-19.13818359	-6.63574219	+1588	+7.50585938	-9.33837891	-5.88867188	+30.27832031	+10.08544922	-65.96191406	+1468
+1457970727.90969990	+9.27246094	-6.31933594	-6.39404297	+55.08544922	+10.89843750	-79.60693359	+1660	+8.89013672	-5.41845703	-6.39404297	+5.71289063	-19.42382813	-6.94335938	+1600	+7.55419922	-9.27246094	-5.96777344	+30.05859375	+9.73388672	-66.15966797	+1492
+1457970727.91389990	+9.34277344	-6.26220703	-6.43359375	+54.75585938	+10.61279297	-80.11230469	+1672	+8.94726563	-5.34375000	-6.45556641	+6.19628906	-19.77539063	-7.29492188	+1612	+7.60253906	-9.21093750	-6.03369141	+29.75097656	+9.31640625	-66.44531250	+1508
+1457970727.92220000	+9.49218750	-6.15234375	-6.53027344	+53.98681641	+10.01953125	-81.01318359	+1696	+9.06152344	-5.17675781	-6.58300781	+7.25097656	-20.41259766	-7.97607422	+1636	+7.72119141	-9.07031250	-6.16113281	+29.22363281	+8.37158203	-66.92871094	+1552
+1457970727.92639990	+9.57568359	-6.09521484	-6.55664063	+53.50341797	+9.66796875	-81.58447266	+1708	+9.12304688	-5.08886719	-6.63574219	+7.86621094	-20.74218750	-8.39355469	+1644	+7.78271484	-9.00000000	-6.21386719	+28.91601563	+7.82226563	-67.23632813	+1568
+1457970727.93050000	+9.65917969	-6.04248047	-6.59179688	+52.91015625	+9.36035156	-82.11181641	+1720	+9.18896484	-4.99658203	-6.68847656	+8.50341797	-21.09375000	-8.74511719	+1656	+7.84863281	-8.93408203	-6.26660156	+28.58642578	+7.22900391	-67.50000000	+1588
+1457970727.93470000	+9.74707031	-5.98095703	-6.63574219	+52.36083984	+9.00878906	-82.55126953	+1732	+9.25048828	-4.90869141	-6.75000000	+9.18457031	-21.33544922	-9.14062500	+1668	+7.92333984	-8.85058594	-6.32812500	+28.32275391	+6.61376953	-67.69775391	+1608
+1457970727.94300010	+9.93603516	-5.87548828	-6.67089844	+50.91064453	+8.21777344	-83.73779297	+1756	+9.38671875	-4.70654297	-6.83789063	+10.72265625	-21.92871094	-9.99755859	+1684	+8.06396484	-8.70117188	-6.42041016	+27.59765625	+5.27343750	-68.15917969	+1632
+1457970727.94720010	+10.03271484	-5.81835938	-6.69726563	+50.14160156	+7.82226563	-84.19921875	+1768	+9.45263672	-4.60986328	-6.88623047	+11.51367188	-22.14843750	-10.45898438	+1692	+8.14306641	-8.61328125	-6.47314453	+27.29003906	+4.54833984	-68.29101563	+1648
+1457970727.95140000	+10.13818359	-5.76562500	-6.70166016	+49.28466797	+7.31689453	-84.83642578	+1784	+9.52734375	-4.50878906	-6.91699219	+12.39257813	-22.45605469	-10.96435547	+1700	+8.22216797	-8.53417969	-6.50390625	+26.89453125	+3.75732422	-68.53271484	+1660
+1457970727.95549990	+10.24365234	-5.71728516	-6.70605469	+48.33984375	+6.85546875	-85.36376953	+1796	+9.60205078	-4.39892578	-6.95214844	+13.24951172	-22.71972656	-11.40380859	+1704	+8.30126953	-8.45507813	-6.53906250	+26.47705078	+2.96630859	-68.73046875	+1664
+1457970727.96380000	+10.46337891	-5.61181641	-6.70605469	+46.40625000	+5.77880859	-86.44042969	+1824	+9.75585938	-4.17919922	-7.00927734	+15.13916016	-23.20312500	-12.43652344	+1712	+8.46386719	-8.27929688	-6.61376953	+25.70800781	+1.36230469	-68.97216797	+1680
+1457970727.96799990	+10.57324219	-5.55908203	-6.70166016	+45.35156250	+5.18554688	-86.87988281	+1836	+9.83496094	-4.06054688	-7.03564453	+16.06201172	-23.40087891	-12.87597656	+1716	+8.54296875	-8.19580078	-6.64453125	+25.22460938	+0.54931641	-69.08203125	+1684
+1457970727.97219990	+10.68750000	-5.51074219	-6.71044922	+44.27490234	+4.61425781	-87.23144531	+1844	+9.91845703	-3.95068359	-7.06201172	+17.02880859	-23.57666016	-13.35937500	+1716	+8.62646484	-8.09912109	-6.68408203	+24.80712891	-0.24169922	-69.06005859	+1688
+1457970727.97630000	+10.80615234	-5.46240234	-6.68847656	+43.17626953	+3.97705078	-87.67089844	+1860	+10.00634766	-3.83203125	-7.06640625	+18.03955078	-23.84033203	-13.90869141	+1724	+8.70556641	-8.01123047	-6.70605469	+24.34570313	-1.07666016	-69.12597656	+1692
+1457970727.98050000	+10.91601563	-5.40087891	-6.66650391	+42.09960938	+3.29589844	-88.00048828	+1872	+10.08984375	-3.70898438	-7.07958984	+19.00634766	-24.03808594	-14.37011719	+1732	+8.78466797	-7.91894531	-6.73242188	+23.84033203	-1.86767578	-69.14794922	+1692
+1457970727.98470000	+11.03027344	-5.35253906	-6.65332031	+40.95703125	+2.61474609	-88.24218750	+1884	+10.18212891	-3.59033203	-7.09277344	+19.99511719	-24.21386719	-14.85351563	+1736	+8.86376953	-7.82226563	-6.76318359	+23.40087891	-2.65869141	-69.08203125	+1700
+1457970727.99300000	+11.26757813	-5.23388672	-6.58740234	+38.84765625	+1.09863281	-88.81347656	+1916	+10.36669922	-3.34863281	-7.07958984	+21.97265625	-24.71923828	-15.93017578	+1756	+9.02636719	-7.63330078	-6.79833984	+22.45605469	-4.28466797	-69.06005859	+1704
+1457970728.00130010	+11.50488281	-5.12402344	-6.52148438	+36.69433594	-0.41748047	-89.14306641	+1944	+10.56005859	-3.10253906	-7.05322266	+23.92822266	-25.20263672	-17.05078125	+1780	+9.19335938	-7.43554688	-6.83789063	+21.57714844	-5.84472656	-68.88427734	+1720
+1457970728.00970010	+11.73339844	-5.00097656	-6.43359375	+34.62890625	-2.06542969	-89.29687500	+1984	+10.75781250	-2.85205078	-7.01806641	+25.81787109	-25.72998047	-18.14941406	+1808	+9.35156250	-7.23779297	-6.86865234	+20.65429688	-7.40478516	-68.64257813	+1736
+1457970728.01379990	+11.84765625	-4.93505859	-6.38085938	+33.66210938	-2.87841797	-89.34082031	+2004	+10.85888672	-2.72900391	-6.98291016	+26.71875000	-26.05957031	-18.76464844	+1828	+9.44384766	-7.13232422	-6.87304688	+20.23681641	-8.23974609	-68.55468750	+1748
+1457970728.01799990	+11.96191406	-4.86035156	-6.31933594	+32.73925781	-3.82324219	-89.42871094	+2032	+10.95996094	-2.60156250	-6.95214844	+27.61962891	-26.38916016	-19.35791016	+1848	+9.52294922	-7.03564453	-6.87304688	+19.79736328	-9.03076172	-68.51074219	+1756
+1457970728.02220010	+12.06738281	-4.80322266	-6.25781250	+31.72851563	-4.72412109	-89.47265625	+2060	+11.06542969	-2.48291016	-6.91259766	+28.45458984	-26.71875000	-19.99511719	+1864	+9.61083984	-6.93017578	-6.87744141	+19.37988281	-9.86572266	-68.35693359	+1772
+1457970728.02630000	+12.18603516	-4.74169922	-6.19189453	+30.78369141	-5.62500000	-89.51660156	+2088	+11.16650391	-2.36425781	-6.86865234	+29.28955078	-27.11425781	-20.67626953	+1888	+9.70751953	-6.82910156	-6.87304688	+19.02832031	-10.76660156	-68.31298828	+1792
+1457970728.03049990	+12.29150391	-4.66699219	-6.12158203	+29.92675781	-6.63574219	-89.53857422	+2120	+11.27197266	-2.24121094	-6.82470703	+30.10253906	-27.50976563	-21.31347656	+1908	+9.79541016	-6.72802734	-6.86425781	+18.61083984	-11.62353516	-68.24707031	+1808
+1457970728.03460000	+12.40136719	-4.61425781	-6.04687500	+28.93798828	-7.62451172	-89.53857422	+2152	+11.37304688	-2.12695313	-6.78076172	+30.87158203	-27.90527344	-21.99462891	+1928	+9.88330078	-6.62695313	-6.85986328	+18.21533203	-12.50244141	-68.09326172	+1828
+1457970728.04300000	+12.60791016	-4.47363281	-5.89306641	+27.22412109	-9.62402344	-89.49462891	+2216	+11.57958984	-1.88964844	-6.67089844	+32.32177734	-28.78417969	-23.35693359	+1972	+10.07666016	-6.42041016	-6.82031250	+17.51220703	-14.39208984	-67.93945313	+1876
+1457970728.04710010	+12.70458984	-4.42089844	-5.80957031	+26.25732422	-10.67871094	-89.45068359	+2252	+11.68066406	-1.77978516	-6.61376953	+32.95898438	-29.22363281	-24.08203125	+1992	+10.16894531	-6.31054688	-6.80712891	+17.13867188	-15.35888672	-67.78564453	+1900
+1457970728.05130000	+12.80126953	-4.36376953	-5.73486328	+25.35644531	-11.68945313	-89.38476563	+2284	+11.77734375	-1.67431641	-6.55224609	+33.57421875	-29.70703125	-24.78515625	+2012	+10.27001953	-6.20947266	-6.77636719	+16.83105469	-16.39160156	-67.71972656	+1924
+1457970728.05550000	+12.89794922	-4.29785156	-5.64257813	+24.54345703	-12.83203125	-89.34082031	+2320	+11.87841797	-1.56005859	-6.49072266	+34.18945313	-30.19042969	-25.44433594	+2032	+10.36669922	-6.10400391	-6.74121094	+16.47949219	-17.40234375	-67.65380859	+1948
+1457970728.05960010	+12.99023438	-4.24511719	-5.55468750	+23.64257813	-13.93066406	-89.25292969	+2352	+11.97509766	-1.45898438	-6.42480469	+34.71679688	-30.67382813	-26.14746094	+2048	+10.46337891	-5.99853516	-6.71484375	+16.12792969	-18.41308594	-67.50000000	+1968
+1457970728.06380010	+13.07812500	-4.18798828	-5.47119141	+22.80761719	-14.94140625	-89.14306641	+2384	+12.07177734	-1.35791016	-6.35888672	+35.22216797	-31.15722656	-26.85058594	+2068	+10.56445313	-5.89306641	-6.67529297	+15.82031250	-19.46777344	-67.43408203	+1992
+1457970728.06800010	+13.16162109	-4.11767578	-5.37890625	+22.03857422	-16.06201172	-89.01123047	+2416	+12.16845703	-1.24804688	-6.29296875	+35.77148438	-31.66259766	-27.46582031	+2088	+10.66113281	-5.79199219	-6.63134766	+15.46875000	-20.52246094	-67.32421875	+2016
+1457970728.07209990	+13.24072266	-4.06933594	-5.29101563	+21.18164063	-17.13867188	-88.87939453	+2448	+12.26513672	-1.15136719	-6.22265625	+36.21093750	-32.14599609	-28.12500000	+2100	+10.75781250	-5.68652344	-6.59619141	+15.11718750	-21.51123047	-67.14843750	+2036
+1457970728.07629990	+13.31982422	-4.01660156	-5.20312500	+20.36865234	-18.14941406	-88.70361328	+2476	+12.35302734	-1.05468750	-6.15234375	+36.62841797	-32.65136719	-28.76220703	+2116	+10.85888672	-5.58105469	-6.55224609	+14.83154297	-22.56591797	-66.99462891	+2056
+1457970728.08049990	+13.39453125	-3.95068359	-5.10644531	+19.64355469	-19.27001953	-88.54980469	+2508	+12.44531250	-0.94482422	-6.07763672	+37.11181641	-33.15673828	-29.33349609	+2132	+10.95117188	-5.47558594	-6.50390625	+14.50195313	-23.59863281	-66.86279297	+2076
+1457970728.08880000	+13.54394531	-3.84521484	-4.91748047	+18.12744141	-21.37939453	-88.17626953	+2564	+12.62109375	-0.76464844	-5.91943359	+37.83691406	-34.16748047	-30.54199219	+2160	+11.13574219	-5.26904297	-6.40283203	+13.86474609	-25.59814453	-66.51123047	+2108
+1457970728.09299990	+13.61425781	-3.77929688	-4.81640625	+17.46826172	-22.47802734	-87.93457031	+2592	+12.70898438	-0.66357422	-5.83593750	+38.25439453	-34.71679688	-31.06933594	+2176	+11.22802734	-5.16357422	-6.34570313	+13.53515625	-26.60888672	-66.31347656	+2124
+1457970728.09710000	+13.68017578	-3.72656250	-4.71972656	+16.76513672	-23.51074219	-87.69287109	+2616	+12.79687500	-0.57128906	-5.75244141	+38.62792969	-35.26611328	-31.64062500	+2188	+11.31591797	-5.06689453	-6.29736328	+13.18359375	-27.55371094	-66.09375000	+2140
+1457970728.10130000	+13.74609375	-3.66503906	-4.61425781	+16.10595703	-24.52148438	-87.45117188	+2644	+12.88037109	-0.47900391	-5.66015625	+39.00146484	-35.79345703	-32.21191406	+2204	+11.40380859	-4.96582031	-6.23583984	+12.89794922	-28.49853516	-65.91796875	+2156
+1457970728.10550000	+13.80761719	-3.59912109	-4.50878906	+15.49072266	-25.55419922	-87.16552734	+2676	+12.96386719	-0.37353516	-5.56347656	+39.46289063	-36.36474609	-32.71728516	+2224	+11.48730469	-4.86474609	-6.17871094	+12.59033203	-29.39941406	-65.67626953	+2172
+1457970728.10960010	+13.86914063	-3.54638672	-4.40771484	+14.80957031	-26.54296875	-86.83593750	+2700	+13.04736328	-0.28564453	-5.46240234	+39.79248047	-36.93603516	-33.24462891	+2240	+11.57080078	-4.76806641	-6.12597656	+12.23876953	-30.27832031	-65.41259766	+2184
+1457970728.11380000	+13.92626953	-3.48925781	-4.29785156	+14.15039063	-27.53173828	-86.50634766	+2728	+13.12646484	-0.19335938	-5.35693359	+40.14404297	-37.50732422	-33.77197266	+2260	+11.65429688	-4.67138672	-6.06445313	+11.93115234	-31.13525391	-65.14892578	+2200
+1457970728.11789990	+13.98779297	-3.41894531	-4.18798828	+13.55712891	-28.54248047	-86.11083984	+2760	+13.20556641	-0.09228516	-5.24707031	+40.56152344	-38.14453125	-34.29931641	+2288	+11.73339844	-4.57031250	-5.99853516	+11.62353516	-32.01416016	-64.88525391	+2216
+1457970728.12210010	+14.04052734	-3.36181641	-4.07812500	+12.89794922	-29.53125000	-85.71533203	+2792	+13.28466797	-0.00439453	-5.12841797	+40.93505859	-38.80371094	-34.84863281	+2312	+11.81250000	-4.48242188	-5.94140625	+11.27197266	-32.82714844	-64.62158203	+2232
+1457970728.12630010	+14.09326172	-3.30029297	-3.95947266	+12.28271484	-30.49804688	-85.31982422	+2824	+13.35937500	+0.08349609	-5.00976563	+41.30859375	-39.44091797	-35.37597656	+2336	+11.88720703	-4.39013672	-5.87109375	+10.98632813	-33.66210938	-64.37988281	+2248
+1457970728.13039990	+14.14599609	-3.22998047	-3.84082031	+11.71142578	-31.48681641	-84.85839844	+2860	+13.43847656	+0.18017578	-4.88671875	+41.74804688	-40.16601563	-35.88134766	+2364	+11.96191406	-4.29785156	-5.80517578	+10.65673828	-34.47509766	-64.09423828	+2268
+1457970728.13459990	+14.19433594	-3.17285156	-3.72656250	+11.07421875	-32.40966797	-84.39697266	+2892	+13.51318359	+0.26367188	-4.75927734	+42.12158203	-40.86914063	-36.43066406	+2392	+12.03662109	-4.20996094	-5.73925781	+10.30517578	-35.26611328	-63.80859375	+2284
+1457970728.13879990	+14.23388672	-3.11572266	-3.61230469	+10.41503906	-33.31054688	-83.89160156	+2928	+13.57910156	+0.35156250	-4.63623047	+42.45117188	-41.52832031	-36.91406250	+2420	+12.11132813	-4.12207031	-5.67333984	+9.99755859	-36.01318359	-63.50097656	+2300
+1457970728.14290000	+14.27783203	-3.04980469	-3.49804688	+9.82177734	-34.23339844	-83.36425781	+2964	+13.64501953	+0.43945313	-4.50000000	+42.89062500	-42.27539063	-37.44140625	+2452	+12.17724609	-4.03417969	-5.60742188	+9.68994141	-36.78222656	-63.19335938	+2320
+1457970728.15130000	+14.34814453	-2.94433594	-3.27392578	+8.43750000	-35.94726563	-82.22167969	+3036	+13.76806641	+0.58886719	-4.24072266	+43.52783203	-43.70361328	-38.47412109	+2508	+12.30908203	-3.86718750	-5.47119141	+9.00878906	-38.32031250	-62.57812500	+2360
+1457970728.15540000	+14.38330078	-2.88281250	-3.15527344	+7.80029297	-36.89208984	-81.65039063	+3076	+13.82519531	+0.66796875	-4.10888672	+43.94531250	-44.47265625	-39.00146484	+2536	+12.37500000	-3.77929688	-5.39648438	+8.72314453	-39.15527344	-62.27050781	+2380
+1457970728.15960000	+14.41406250	-2.83447266	-3.03662109	+7.11914063	-37.79296875	-81.07910156	+3116	+13.88232422	+0.72949219	-3.97265625	+44.29687500	-45.24169922	-39.61669922	+2564	+12.43212891	-3.70458984	-5.32177734	+8.37158203	-39.94628906	-61.98486328	+2396
+1457970728.16380000	+14.44042969	-2.78613281	-2.93115234	+6.43798828	-38.58398438	-80.50781250	+3152	+13.93066406	+0.79541016	-3.85400391	+44.62646484	-45.87890625	-40.10009766	+2592	+12.49804688	-3.62988281	-5.25585938	+8.04199219	-40.71533203	-61.69921875	+2416
+1457970728.16790010	+14.46240234	-2.73779297	-2.82128906	+5.77880859	-39.41894531	-79.89257813	+3188	+13.97900391	+0.86572266	-3.73535156	+45.00000000	-46.58203125	-40.64941406	+2616	+12.55517578	-3.54638672	-5.18115234	+7.73437500	-41.55029297	-61.34765625	+2436
+1457970728.17210010	+14.48876953	-2.69824219	-2.71142578	+5.03173828	-40.25390625	-79.27734375	+3224	+14.02734375	+0.91845703	-3.61230469	+45.32958984	-47.26318359	-41.22070313	+2640	+12.61230469	-3.47167969	-5.11083984	+7.36083984	-42.34130859	-61.01806641	+2452
+1457970728.17630000	+14.50634766	-2.66308594	-2.62353516	+4.26269531	-40.93505859	-78.61816406	+3252	+14.06250000	+0.97119141	-3.50683594	+45.61523438	-47.83447266	-41.72607422	+2660	+12.66503906	-3.39697266	-5.04492188	+7.00927734	-43.11035156	-60.66650391	+2468
+1457970728.18039990	+14.51953125	-2.61914063	-2.52685547	+3.51562500	-41.70410156	-77.98095703	+3284	+14.10205078	+1.02832031	-3.40136719	+45.96679688	-48.47167969	-42.27539063	+2684	+12.71777344	-3.31787109	-4.97021484	+6.70166016	-43.94531250	-60.31494141	+2488
+1457970728.18460010	+14.53271484	-2.59277344	-2.43017578	+2.70263672	-42.47314453	-77.32177734	+3316	+14.13720703	+1.06787109	-3.28710938	+46.29638672	-49.08691406	-42.86865234	+2704	+12.76611328	-3.25195313	-4.89550781	+6.32812500	-44.78027344	-59.96337891	+2500
+1457970728.18870000	+14.54589844	-2.56201172	-2.34228516	+1.91162109	-43.15429688	-76.66259766	+3340	+14.16796875	+1.10742188	-3.19482422	+46.56005859	-49.59228516	-43.37402344	+2724	+12.81445313	-3.18603516	-4.82958984	+5.95458984	-45.57128906	-59.61181641	+2516
+1457970728.19289990	+14.55908203	-2.53125000	-2.25000000	+1.12060547	-43.85742188	-75.98144531	+3364	+14.19873047	+1.15576172	-3.09814453	+46.86767578	-50.11962891	-43.87939453	+2744	+12.85839844	-3.11572266	-4.75927734	+5.58105469	-46.38427734	-59.21630859	+2528
+1457970728.19709990	+14.57226563	-2.50927734	-2.16210938	+0.30761719	-44.53857422	-75.30029297	+3388	+14.22949219	+1.19091797	-3.00585938	+47.15332031	-50.64697266	-44.42871094	+2760	+12.90234375	-3.05419922	-4.68896484	+5.16357422	-47.17529297	-58.84277344	+2536
+1457970728.20120000	+14.58105469	-2.48291016	-2.08300781	-0.48339844	-45.15380859	-74.66308594	+3408	+14.25585938	+1.22607422	-2.91796875	+47.43896484	-51.10839844	-44.95605469	+2780	+12.94628906	-2.99267578	-4.62304688	+4.79003906	-47.90039063	-58.46923828	+2548
+1457970728.20540000	+14.58544922	-2.45654297	-2.00830078	-1.27441406	-45.70312500	-73.95996094	+3428	+14.28222656	+1.26562500	-2.83007813	+47.72460938	-51.56982422	-45.43945313	+2796	+12.98583984	-2.92675781	-4.56152344	+4.39453125	-48.62548828	-58.02978516	+2556
+1457970728.20960000	+14.58984375	-2.43896484	-1.93359375	-2.13134766	-46.23046875	-73.25683594	+3444	+14.30419922	+1.29638672	-2.74658203	+47.98828125	-52.03125000	-45.92285156	+2816	+13.02539063	-2.87841797	-4.50000000	+3.95507813	-49.30664063	-57.63427734	+2564
+1457970728.21370010	+14.59423828	-2.42138672	-1.86328125	-2.94433594	-46.71386719	-72.57568359	+3456	+14.32617188	+1.32275391	-2.66308594	+48.18603516	-52.44873047	-46.36230469	+2832	+13.06054688	-2.82128906	-4.44287109	+3.55957031	-49.96582031	-57.26074219	+2568
+1457970728.21790000	+14.59863281	-2.39941406	-1.79296875	-3.73535156	-47.21923828	-71.89453125	+3472	+14.34814453	+1.35791016	-2.57958984	+48.47167969	-52.91015625	-46.80175781	+2852	+13.09130859	-2.76855469	-4.38134766	+3.12011719	-50.58105469	-56.84326172	+2572
+1457970728.22620010	+14.60742188	-2.35986328	-1.65673828	-5.20751953	-48.16406250	-70.62011719	+3500	+14.38769531	+1.41503906	-2.41259766	+48.97705078	-53.83300781	-47.70263672	+2896	+13.15283203	-2.67626953	-4.26708984	+2.32910156	-51.72363281	-56.16210938	+2580
+1457970728.23040010	+14.61181641	-2.33349609	-1.58642578	-5.86669922	-48.62548828	-70.00488281	+3516	+14.40966797	+1.44580078	-2.32910156	+49.26269531	-54.29443359	-48.14208984	+2916	+13.18359375	-2.62792969	-4.21435547	+1.91162109	-52.25097656	-55.78857422	+2584
+1457970728.23460010	+14.62060547	-2.31152344	-1.52050781	-6.50390625	-49.04296875	-69.41162109	+3528	+14.43164063	+1.47656250	-2.24560547	+49.54833984	-54.75585938	-48.58154297	+2936	+13.21435547	-2.59277344	-4.16601563	+1.51611328	-52.71240234	-55.45898438	+2588
+1457970728.23869990	+14.62060547	-2.28955078	-1.45898438	-7.11914063	-49.41650391	-68.86230469	+3540	+14.45361328	+1.50732422	-2.16210938	+49.81201172	-55.21728516	-48.97705078	+2960	+13.24072266	-2.54882813	-4.11328125	+1.20849609	-53.17382813	-55.21728516	+2592
+1457970728.24289990	+14.62500000	-2.25878906	-1.39306641	-7.66845703	-49.83398438	-68.31298828	+3556	+14.47119141	+1.54248047	-2.07421875	+50.14160156	-55.72265625	-49.43847656	+2980	+13.26708984	-2.50927734	-4.06494141	+0.90087891	-53.59130859	-54.93164063	+2592
+1457970728.24710010	+14.62500000	-2.23681641	-1.32714844	-8.23974609	-50.25146484	-67.78564453	+3576	+14.48876953	+1.57324219	-1.98193359	+50.44921875	-56.22802734	-49.87792969	+3000	+13.29345703	-2.47851563	-4.01660156	+0.57128906	-53.98681641	-54.68994141	+2596
+1457970728.25120000	+14.62939453	-2.21484375	-1.27001953	-8.74511719	-50.62500000	-67.28027344	+3592	+14.50634766	+1.60400391	-1.90283203	+50.73486328	-56.71142578	-50.25146484	+3020	+13.31982422	-2.44335938	-3.97265625	+0.28564453	-54.38232422	-54.49218750	+2600
+1457970728.25539990	+14.62939453	-2.18408203	-1.20410156	-9.18457031	-51.06445313	-66.79687500	+3608	+14.52392578	+1.63476563	-1.81494141	+51.06445313	-57.26074219	-50.73486328	+3044	+13.34179688	-2.40380859	-3.92431641	+0.02197266	-54.77783203	-54.29443359	+2604
+1457970728.25959990	+14.63378906	-2.16210938	-1.13818359	-9.62402344	-51.50390625	-66.33544922	+3628	+14.54150391	+1.66113281	-1.72705078	+51.43798828	-57.78808594	-51.24023438	+3064	+13.36376953	-2.37744141	-3.87597656	-0.19775391	-55.17333984	-54.14062500	+2604
+1457970728.26370000	+14.63818359	-2.13574219	-1.08105469	-10.04150391	-51.89941406	-65.89599609	+3644	+14.55908203	+1.69189453	-1.64794922	+51.72363281	-58.29345703	-51.63574219	+3080	+13.39013672	-2.34667969	-3.83203125	-0.41748047	-55.52490234	-54.00878906	+2608
+1457970728.26790000	+14.63818359	-2.10937500	-1.02392578	-10.41503906	-52.31689453	-65.45654297	+3664	+14.57226563	+1.72265625	-1.56884766	+52.03125000	-58.77685547	-52.03125000	+3096	+13.41210938	-2.31152344	-3.78808594	-0.61523438	-55.89843750	-53.83300781	+2612
+1457970728.27200010	+14.64257813	-2.08740234	-0.96240234	-10.83251953	-52.75634766	-65.01708984	+3684	+14.58984375	+1.74902344	-1.49414063	+52.27294922	-59.28222656	-52.42675781	+3108	+13.43408203	-2.28515625	-3.74414063	-0.85693359	-56.27197266	-53.67919922	+2616
+1457970728.27620010	+14.63818359	-2.06982422	-0.91406250	-11.25000000	-53.08593750	-64.62158203	+3700	+14.60302734	+1.77099609	-1.42822266	+52.42675781	-59.74365234	-52.69042969	+3120	+13.45605469	-2.25439453	-3.70458984	-1.05468750	-56.57958984	-53.54736328	+2620
+1457970728.28449990	+14.63818359	-2.03466797	-0.81738281	-12.01904297	-53.83300781	-63.78662109	+3732	+14.62500000	+1.81054688	-1.29638672	+52.75634766	-60.71044922	-53.28369141	+3144	+13.48681641	-2.19726563	-3.63427734	-1.42822266	-57.19482422	-53.23974609	+2624
+1457970728.28870010	+14.63818359	-2.02148438	-0.77783203	-12.39257813	-54.14062500	-63.41308594	+3744	+14.63818359	+1.82373047	-1.24365234	+52.71240234	-61.12792969	-53.39355469	+3148	+13.50439453	-2.17529297	-3.59912109	-1.66992188	-57.50244141	-53.06396484	+2628
+1457970728.29290010	+14.64257813	-2.00390625	-0.74267578	-12.72216797	-54.44824219	-63.01757813	+3756	+14.64697266	+1.83691406	-1.19531250	+52.66845703	-61.54541016	-53.48144531	+3156	+13.52197266	-2.14453125	-3.56396484	-1.91162109	-57.78808594	-52.82226563	+2628
+1457970728.29699990	+14.64257813	-1.99511719	-0.70312500	-13.09570313	-54.75585938	-62.66601563	+3768	+14.66015625	+1.84130859	-1.15136719	+52.53662109	-61.96289063	-53.52539063	+3160	+13.53515625	-2.12255859	-3.53320313	-2.15332031	-58.05175781	-52.62451172	+2628
+1457970728.30119990	+14.64257813	-1.99072266	-0.68115234	-13.42529297	-54.99755859	-62.35839844	+3772	+14.66894531	+1.84570313	-1.12060547	+52.22900391	-62.33642578	-53.39355469	+3160	+13.54833984	-2.10058594	-3.50683594	-2.39501953	-58.29345703	-52.42675781	+2628
+1457970728.30539990	+14.64257813	-1.98193359	-0.65917969	-13.71093750	-55.21728516	-62.05078125	+3780	+14.67773438	+1.85449219	-1.08984375	+51.94335938	-62.70996094	-53.21777344	+3164	+13.55712891	-2.07421875	-3.48486328	-2.65869141	-58.44726563	-52.14111328	+2624
+1457970728.30950000	+14.64257813	-1.98193359	-0.63720703	-13.99658203	-55.43701172	-61.78710938	+3788	+14.68652344	+1.85009766	-1.06347656	+51.54785156	-63.08349609	-52.95410156	+3168	+13.56591797	-2.05664063	-3.46728516	-2.94433594	-58.57910156	-51.87744141	+2624
+1457970728.31370000	+14.64257813	-1.98193359	-0.62841797	-14.21630859	-55.56884766	-61.61132813	+3788	+14.69091797	+1.84130859	-1.04589844	+50.95458984	-63.43505859	-52.53662109	+3168	+13.57470703	-2.03466797	-3.44970703	-3.20800781	-58.71093750	-51.63574219	+2620
+1457970728.31789990	+14.64257813	-1.97314453	-0.61523438	-14.37011719	-55.76660156	-61.41357422	+3792	+14.69970703	+1.83691406	-1.02392578	+50.47119141	-63.83056641	-52.16308594	+3172	+13.57910156	-2.01708984	-3.43212891	-3.47167969	-58.82080078	-51.37207031	+2616
+1457970728.32620000	+14.65136719	-1.97314453	-0.59765625	-14.58984375	-56.14013672	-61.23779297	+3792	+14.71289063	+1.81494141	-0.99755859	+49.08691406	-64.62158203	-51.10839844	+3184	+13.58789063	-1.99072266	-3.40136719	-3.99902344	-58.99658203	-50.93261719	+2608
+1457970728.33040000	+14.65136719	-1.97314453	-0.58886719	-14.58984375	-56.38183594	-61.21582031	+3788	+14.72167969	+1.80615234	-0.98437500	+48.40576172	-65.06103516	-50.53710938	+3188	+13.59228516	-1.97314453	-3.38818359	-4.24072266	-59.04052734	-50.69091797	+2604
+1457970728.33450010	+14.65576172	-1.96875000	-0.57568359	-14.52392578	-56.60156250	-61.25976563	+3788	+14.72607422	+1.79736328	-0.96679688	+47.68066406	-65.50048828	-49.92187500	+3196	+13.59667969	-1.96435547	-3.37939453	-4.46044922	-59.08447266	-50.49316406	+2600
+1457970728.33870010	+14.65576172	-1.96875000	-0.57568359	-14.37011719	-56.79931641	-61.41357422	+3788	+14.73046875	+1.78857422	-0.95800781	+46.82373047	-65.96191406	-49.17480469	+3200	+13.60107422	-1.95117188	-3.37060547	-4.59228516	-59.08447266	-50.36132813	+2596
+1457970728.34279990	+14.66015625	-1.96435547	-0.56689453	-14.23828125	-56.99707031	-61.50146484	+3788	+14.73925781	+1.77978516	-0.94042969	+46.07666016	-66.46728516	-48.53759766	+3204	+13.60546875	-1.93798828	-3.36181641	-4.72412109	-59.10644531	-50.25146484	+2596
+1457970728.34699990	+14.66015625	-1.95996094	-0.55810547	-14.04052734	-57.23876953	-61.65527344	+3788	+14.74365234	+1.77539063	-0.91845703	+45.26367188	-67.01660156	-47.79052734	+3212	+13.60986328	-1.92919922	-3.34863281	-4.83398438	-59.10644531	-50.16357422	+2592
+1457970728.35120010	+14.66015625	-1.95117188	-0.54931641	-13.77685547	-57.50244141	-61.87500000	+3784	+14.74804688	+1.76660156	-0.90087891	+44.31884766	-67.54394531	-46.93359375	+3220	+13.60986328	-1.92041016	-3.33984375	-4.89990234	-59.10644531	-50.09765625	+2588
+1457970728.35529990	+14.66455078	-1.94677734	-0.54052734	-13.55712891	-57.74414063	-62.05078125	+3784	+14.75244141	+1.75781250	-0.87451172	+43.46191406	-68.18115234	-46.18652344	+3228	+13.61425781	-1.91162109	-3.32666016	-4.96582031	-59.17236328	-50.09765625	+2584
+1457970728.35949990	+14.66455078	-1.93798828	-0.52734375	-13.24951172	-58.05175781	-62.27050781	+3788	+14.75683594	+1.75341797	-0.84814453	+42.60498047	-68.79638672	-45.39550781	+3236	+13.62304688	-1.90722656	-3.31347656	-4.96582031	-59.23828125	-50.11962891	+2584
+1457970728.36369990	+14.66894531	-1.92919922	-0.51416016	-12.87597656	-58.38134766	-62.57812500	+3788	+14.76562500	+1.75341797	-0.81738281	+41.70410156	-69.43359375	-44.56054688	+3244	+13.62744141	-1.89843750	-3.30029297	-4.94384766	-59.28222656	-50.20751953	+2580
+1457970728.36780000	+14.66894531	-1.91601563	-0.49218750	-12.37060547	-58.79882813	-62.97363281	+3792	+14.77001953	+1.75341797	-0.78662109	+40.78125000	-70.09277344	-43.70361328	+3252	+13.63623047	-1.89404297	-3.28710938	-4.87792969	-59.32617188	-50.29541016	+2580
+1457970728.37200000	+14.67333984	-1.89843750	-0.47021484	-11.82128906	-59.26025391	-63.39111328	+3796	+14.77441406	+1.75341797	-0.75585938	+39.85839844	-70.72998047	-42.82470703	+3256	+13.64941406	-1.88525391	-3.27392578	-4.81201172	-59.39208984	-50.38330078	+2580
+1457970728.37620000	+14.67333984	-1.88085938	-0.44824219	-11.22802734	-59.69970703	-63.85253906	+3800	+14.77880859	+1.75341797	-0.72509766	+38.86962891	-71.36718750	-41.90185547	+3264	+13.65380859	-1.87207031	-3.26513672	-4.68017578	-59.41406250	-50.51513672	+2576
+1457970728.38030000	+14.67333984	-1.85009766	-0.41308594	-10.06347656	-60.49072266	-64.75341797	+3812	+14.77880859	+1.75341797	-0.69433594	+37.81494141	-71.98242188	-40.91308594	+3268	+13.66259766	-1.86767578	-3.25195313	-4.57031250	-59.47998047	-50.69091797	+2576
+1457970728.38450000	+14.67333984	-1.82373047	-0.38232422	-9.18457031	-61.10595703	-65.43457031	+3820	+14.78320313	+1.75341797	-0.66357422	+36.73828125	-72.59765625	-39.85839844	+3276	+13.66699219	-1.85888672	-3.23876953	-4.43847656	-59.54589844	-50.86669922	+2572
+1457970728.39280010	+14.67333984	-1.77099609	-0.32519531	-7.22900391	-62.29248047	-66.97265625	+3836	+14.79199219	+1.75341797	-0.60644531	+34.34326172	-73.76220703	-37.55126953	+3284	+13.68017578	-1.84570313	-3.21679688	-4.26269531	-59.69970703	-51.13037109	+2568
+1457970728.39700010	+14.67773438	-1.75341797	-0.29882813	-6.35009766	-62.77587891	-67.65380859	+3840	+14.79638672	+1.75341797	-0.58007813	+33.13476563	-74.33349609	-36.38671875	+3292	+13.68896484	-1.84130859	-3.20361328	-4.15283203	-59.76562500	-51.28417969	+2568
+1457970728.40120010	+14.67773438	-1.73583984	-0.28125000	-5.47119141	-63.19335938	-68.37890625	+3844	+14.79638672	+1.74902344	-0.55810547	+31.86035156	-74.81689453	-35.15625000	+3292	+13.69335938	-1.83251953	-3.19482422	-4.04296875	-59.80957031	-51.43798828	+2564
+1457970728.40529990	+14.67773438	-1.71386719	-0.26806641	-4.57031250	-63.56689453	-69.10400391	+3848	+14.80078125	+1.75341797	-0.54052734	+30.49804688	-75.27832031	-33.81591797	+3296	+13.70214844	-1.82373047	-3.19042969	-3.93310547	-59.83154297	-51.56982422	+2564
+1457970728.40949990	+14.67773438	-1.70507813	-0.25488281	-3.69140625	-63.94042969	-69.82910156	+3852	+14.80078125	+1.74902344	-0.52734375	+29.04785156	-75.71777344	-32.38769531	+3296	+13.70654297	-1.81933594	-3.18164063	-3.82324219	-59.87548828	-51.67968750	+2560
+1457970728.41370010	+14.67773438	-1.69189453	-0.25048828	-2.79052734	-64.29199219	-70.59814453	+3852	+14.80078125	+1.74023438	-0.51855469	+27.46582031	-76.06933594	-30.84960938	+3296	+13.70654297	-1.81054688	-3.17724609	-3.75732422	-59.89746094	-51.78955078	+2556
+1457970728.41779990	+14.67333984	-1.67871094	-0.24169922	-1.88964844	-64.62158203	-71.38916016	+3848	+14.80078125	+1.73583984	-0.50976563	+25.86181641	-76.46484375	-29.28955078	+3300	+13.70654297	-1.80615234	-3.17285156	-3.69140625	-59.91943359	-51.87744141	+2552
+1457970728.42199990	+14.67333984	-1.66992188	-0.23291016	-0.96679688	-64.97314453	-72.22412109	+3848	+14.80078125	+1.72705078	-0.50097656	+24.23583984	-76.83837891	-27.68554688	+3300	+13.70654297	-1.79736328	-3.16406250	-3.62548828	-59.94140625	-51.96533203	+2552
+1457970728.42610000	+14.67333984	-1.66552734	-0.23291016	+0.00000000	-65.25878906	-73.10302734	+3844	+14.80078125	+1.71386719	-0.50097656	+22.47802734	-77.14599609	-25.99365234	+3300	+13.70654297	-1.79296875	-3.15966797	-3.58154297	-59.98535156	-52.05322266	+2548
+1457970728.43030000	+14.67333984	-1.65673828	-0.23291016	+0.98876953	-65.52246094	-74.02587891	+3840	+14.80078125	+1.70507813	-0.50537109	+20.67626953	-77.43164063	-24.21386719	+3300	+13.71093750	-1.78857422	-3.15966797	-3.53759766	-59.98535156	-52.09716797	+2544
+1457970728.43450000	+14.67333984	-1.65234375	-0.23291016	+1.99951172	-65.76416016	-74.99267578	+3836	+14.80078125	+1.69628906	-0.50537109	+18.85253906	-77.71728516	-22.43408203	+3300	+13.71093750	-1.78417969	-3.15527344	-3.49365234	-60.00732422	-52.14111328	+2544
+1457970728.43860010	+14.67333984	-1.64794922	-0.23730469	+3.07617188	-66.00585938	-75.98144531	+3832	+14.79638672	+1.68310547	-0.50537109	+16.98486328	-77.98095703	-20.61035156	+3300	+13.70654297	-1.77539063	-3.15527344	-3.47167969	-60.00732422	-52.18505859	+2540
+1457970728.44280000	+14.66894531	-1.64355469	-0.23730469	+4.13085938	-66.22558594	-77.01416016	+3824	+14.79199219	+1.66992188	-0.50976563	+15.02929688	-78.24462891	-18.74267578	+3300	+13.70654297	-1.77099609	-3.15527344	-3.42773438	-60.00732422	-52.22900391	+2536
+1457970728.44700000	+14.66894531	-1.63916016	-0.24169922	+5.18554688	-66.42333984	-78.04687500	+3820	+14.78759766	+1.65673828	-0.50976563	+13.00781250	-78.48632813	-16.76513672	+3300	+13.70654297	-1.76660156	-3.15527344	-3.40576172	-60.00732422	-52.25097656	+2536
+1457970728.45530010	+14.66015625	-1.63476563	-0.24609375	+7.42675781	-66.88476563	-80.20019531	+3808	+14.77880859	+1.63476563	-0.51416016	+8.74511719	-78.94775391	-12.63427734	+3300	+13.69775391	-1.75781250	-3.15087891	-3.38378906	-60.02929688	-52.31689453	+2532
+1457970728.45950010	+14.66015625	-1.62597656	-0.24609375	+8.59130859	-67.08251953	-81.34277344	+3800	+14.77441406	+1.62597656	-0.51416016	+6.56982422	-79.16748047	-10.52490234	+3300	+13.69775391	-1.75341797	-3.14648438	-3.36181641	-60.05126953	-52.36083984	+2532
+1457970728.46359990	+14.66015625	-1.62158203	-0.24169922	+9.82177734	-67.30224609	-82.52929688	+3792	+14.77001953	+1.61718750	-0.50976563	+4.39453125	-79.40917969	-8.39355469	+3300	+13.69335938	-1.74902344	-3.14648438	-3.33984375	-60.07324219	-52.40478516	+2532
+1457970728.46779990	+14.66015625	-1.61718750	-0.24169922	+11.05224609	-67.50000000	-83.71582031	+3784	+14.76562500	+1.60400391	-0.50537109	+2.13134766	-79.60693359	-6.21826172	+3300	+13.69335938	-1.74462891	-3.14208984	-3.31787109	-60.09521484	-52.44873047	+2532
+1457970728.47199990	+14.66015625	-1.60839844	-0.23730469	+12.32666016	-67.67578125	-84.94628906	+3780	+14.76562500	+1.60400391	-0.50097656	-0.15380859	-79.78271484	-3.97705078	+3296	+13.68896484	-1.74023438	-3.13769531	-3.29589844	-60.11718750	-52.49267578	+2532
+1457970728.47610000	+14.65576172	-1.59521484	-0.23291016	+13.66699219	-67.87353516	-86.22070313	+3772	+14.76123047	+1.59960938	-0.49218750	-2.48291016	-80.00244141	-1.69189453	+3296	+13.68896484	-1.73583984	-3.13769531	-3.27392578	-60.13916016	-52.53662109	+2532
+1457970728.48029990	+14.65576172	-1.58642578	-0.21972656	+15.07324219	-68.11523438	-87.56103516	+3768	+14.76123047	+1.59082031	-0.48339844	-4.87792969	-80.17822266	+0.61523438	+3296	+13.68896484	-1.73144531	-3.13330078	-3.25195313	-60.16113281	-52.60253906	+2532
+1457970728.48449990	+14.65136719	-1.57324219	-0.21093750	+16.54541016	-68.33496094	-88.92333984	+3764	+14.75683594	+1.59521484	-0.47460938	-7.31689453	-80.33203125	+3.01025391	+3296	+13.68896484	-1.72705078	-3.12890625	-3.20800781	-60.18310547	-52.66845703	+2536
+1457970728.48860000	+14.65136719	-1.55566406	-0.19335938	+18.03955078	-68.55468750	-90.32958984	+3764	+14.75683594	+1.59521484	-0.45703125	-9.82177734	-80.50781250	+5.49316406	+3296	+13.68896484	-1.72265625	-3.12011719	-3.18603516	-60.22705078	-52.75634766	+2536
+1457970728.49280000	+14.65576172	-1.53808594	-0.17578125	+19.64355469	-68.81835938	-91.80175781	+3760	+14.75683594	+1.59521484	-0.44384766	-12.39257813	-80.66162109	+7.97607422	+3296	+13.68896484	-1.71826172	-3.11572266	-3.14208984	-60.24902344	-52.84423828	+2536
+1457970728.49690010	+14.65576172	-1.52490234	-0.15820313	+21.31347656	-69.06005859	-93.38378906	+3760	+14.76123047	+1.59960938	-0.42626953	-14.87548828	-80.79345703	+10.43701172	+3296	+13.68896484	-1.71826172	-3.10693359	-3.07617188	-60.29296875	-52.95410156	+2536
+1457970728.50530000	+14.65576172	-1.48974609	-0.12744141	+24.80712891	-69.43359375	-96.63574219	+3756	+14.76123047	+1.61279297	-0.39550781	-19.81933594	-81.01318359	+15.29296875	+3300	+13.69335938	-1.70947266	-3.09375000	-2.94433594	-60.38085938	-53.17382813	+2540
+1457970728.50939990	+14.65576172	-1.47216797	-0.10986328	+26.60888672	-69.58740234	-98.30566406	+3756	+14.76562500	+1.61718750	-0.38232422	-22.28027344	-81.07910156	+17.70996094	+3300	+13.69775391	-1.70947266	-3.08496094	-2.90039063	-60.40283203	-53.28369141	+2540
+1457970728.51360010	+14.65576172	-1.45458984	-0.09228516	+28.41064453	-69.74121094	-99.97558594	+3756	+14.76562500	+1.62158203	-0.36914063	-24.76318359	-81.12304688	+20.12695313	+3300	+13.69775391	-1.70507813	-3.08056641	-2.83447266	-60.42480469	-53.41552734	+2540
+1457970728.51780010	+14.65576172	-1.43701172	-0.07910156	+30.19042969	-69.89501953	-101.64550781	+3752	+14.76562500	+1.62158203	-0.36035156	-27.24609375	-81.14501953	+22.52197266	+3300	+13.69775391	-1.70068359	-3.07177734	-2.74658203	-60.44677734	-53.52539063	+2540
+1457970728.52189990	+14.65576172	-1.42382813	-0.06152344	+31.97021484	-70.02685547	-103.33740234	+3752	+14.77001953	+1.63037109	-0.34716797	-29.64111328	-81.16699219	+24.85107422	+3300	+13.70214844	-1.70068359	-3.06298828	-2.65869141	-60.46875000	-53.63525391	+2540
+1457970728.52609990	+14.65576172	-1.41064453	-0.04833984	+33.72802734	-70.11474609	-105.00732422	+3752	+14.77001953	+1.63476563	-0.33837891	-31.90429688	-81.16699219	+27.02636719	+3296	+13.70214844	-1.69628906	-3.05419922	-2.59277344	-60.49072266	-53.74511719	+2540
+1457970728.53029990	+14.65576172	-1.40185547	-0.03955078	+35.31005859	-70.11474609	-106.52343750	+3748	+14.77001953	+1.63916016	-0.32958984	-33.96972656	-81.12304688	+29.00390625	+3296	+13.70214844	-1.69189453	-3.04980469	-2.54882813	-60.51269531	-53.83300781	+2536
+1457970728.53440000	+14.65576172	-1.39306641	-0.03955078	+36.82617188	-70.11474609	-107.97363281	+3740	+14.77441406	+1.63476563	-0.32519531	-35.94726563	-81.07910156	+30.84960938	+3292	+13.70654297	-1.69189453	-3.04541016	-2.48291016	-60.51269531	-53.89892578	+2536
+1457970728.53860000	+14.65576172	-1.38427734	-0.03515625	+38.32031250	-70.11474609	-109.40185547	+3736	+14.77441406	+1.63037109	-0.32519531	-37.77099609	-81.01318359	+32.51953125	+3292	+13.70654297	-1.68750000	-3.03662109	-2.43896484	-60.51269531	-53.98681641	+2536
+1457970728.54279990	+14.65576172	-1.38427734	-0.03955078	+39.48486328	-70.02685547	-110.56640625	+3732	+14.77441406	+1.63037109	-0.32958984	-39.26513672	-80.88134766	+33.90380859	+3288	+13.70214844	-1.68750000	-3.03662109	-2.39501953	-60.49072266	-54.03076172	+2532
+1457970728.54690000	+14.65576172	-1.38427734	-0.04394531	+40.53955078	-69.93896484	-111.64306641	+3728	+14.77441406	+1.62158203	-0.33837891	-40.71533203	-80.77148438	+35.20019531	+3288	+13.70214844	-1.68310547	-3.03222656	-2.35107422	-60.46875000	-54.07470703	+2532
+1457970728.55530000	+14.65136719	-1.39306641	-0.05712891	+42.38525391	-69.78515625	-113.57666016	+3716	+14.77001953	+1.60839844	-0.34716797	-43.24218750	-80.52978516	+37.46337891	+3288	+13.69775391	-1.67871094	-3.02343750	-2.32910156	-60.42480469	-54.09667969	+2524
+1457970728.55940010	+14.65136719	-1.40185547	-0.07031250	+43.11035156	-69.67529297	-114.36767578	+3712	+14.77001953	+1.59521484	-0.35595703	-44.31884766	-80.41992188	+38.38623047	+3288	+13.69335938	-1.67431641	-3.02343750	-2.30712891	-60.40283203	-54.11865234	+2524
+1457970728.56360010	+14.65136719	-1.40625000	-0.07470703	+43.87939453	-69.56542969	-115.20263672	+3708	+14.76562500	+1.57763672	-0.36474609	-45.26367188	-80.31005859	+39.17724609	+3292	+13.69335938	-1.67431641	-3.01904297	-2.30712891	-60.35888672	-54.11865234	+2520
+1457970728.56780000	+14.65136719	-1.41503906	-0.09228516	+44.34082031	-69.41162109	-115.79589844	+3704	+14.76562500	+1.57763672	-0.37792969	-45.74707031	-80.17822266	+39.63867188	+3292	+13.68896484	-1.66992188	-3.01464844	-2.30712891	-60.33691406	-54.14062500	+2516
+1457970728.57189990	+14.64697266	-1.42382813	-0.10986328	+44.78027344	-69.25781250	-116.32324219	+3700	+14.76123047	+1.56445313	-0.39111328	-46.29638672	-80.02441406	+40.10009766	+3296	+13.68457031	-1.66552734	-3.01464844	-2.30712891	-60.31494141	-54.14062500	+2516
+1457970728.57610010	+14.64697266	-1.42822266	-0.11425781	+45.30761719	-69.16992188	-116.93847656	+3696	+14.76123047	+1.55126953	-0.40429688	-46.91162109	-79.89257813	+40.64941406	+3296	+13.68017578	-1.66552734	-3.01025391	-2.30712891	-60.27099609	-54.14062500	+2512
+1457970728.58020000	+14.64257813	-1.44140625	-0.12304688	+45.61523438	-69.06005859	-117.44384766	+3692	+14.75683594	+1.54687500	-0.40869141	-47.43896484	-79.78271484	+41.19873047	+3296	+13.68017578	-1.66113281	-3.01025391	-2.28515625	-60.22705078	-54.16259766	+2512
+1457970728.58439990	+14.64257813	-1.44580078	-0.13623047	+45.94482422	-68.95019531	-117.90527344	+3688	+14.75244141	+1.54248047	-0.41748047	-48.03222656	-79.67285156	+41.79199219	+3300	+13.67578125	-1.66113281	-3.00585938	-2.28515625	-60.20507813	-54.18457031	+2508
+1457970728.58859990	+14.63818359	-1.44580078	-0.13623047	+46.40625000	-68.86230469	-118.49853516	+3684	+14.74804688	+1.53369141	-0.42626953	-48.64746094	-79.56298828	+42.42919922	+3300	+13.67138672	-1.65673828	-3.00585938	-2.26318359	-60.18310547	-54.22851563	+2508
+1457970728.59270000	+14.63818359	-1.45019531	-0.13623047	+46.77978516	-68.77441406	-119.02587891	+3680	+14.74804688	+1.52929688	-0.42626953	-49.28466797	-79.47509766	+43.13232422	+3300	+13.66699219	-1.65673828	-3.00146484	-2.24121094	-60.16113281	-54.27246094	+2504
+1457970728.60110000	+14.63378906	-1.44580078	-0.13183594	+47.65869141	-68.64257813	-120.16845703	+3676	+14.73925781	+1.52929688	-0.43505859	-50.82275391	-79.29931641	+44.84619141	+3296	+13.66259766	-1.65234375	-2.99267578	-2.17529297	-60.16113281	-54.42626953	+2500
+1457970728.60520010	+14.63378906	-1.44580078	-0.12744141	+48.05419922	-68.59863281	-120.69580078	+3676	+14.73925781	+1.52929688	-0.43066406	-51.72363281	-79.21142578	+45.85693359	+3296	+13.66259766	-1.65234375	-2.99267578	-2.10937500	-60.18310547	-54.53613281	+2500
+1457970728.60940000	+14.63378906	-1.44140625	-0.11865234	+48.47167969	-68.57666016	-121.24511719	+3672	+14.73925781	+1.53369141	-0.43066406	-52.71240234	-79.12353516	+46.99951172	+3296	+13.65820313	-1.65234375	-2.98828125	-2.04345703	-60.20507813	-54.64599609	+2500
+1457970728.61360000	+14.62939453	-1.43261719	-0.10546875	+48.93310547	-68.55468750	-121.83837891	+3672	+14.73486328	+1.54248047	-0.42626953	-53.76708984	-79.03564453	+48.18603516	+3296	+13.65820313	-1.65234375	-2.98388672	-1.95556641	-60.20507813	-54.77783203	+2500
+1457970728.61770010	+14.62500000	-1.42822266	-0.09667969	+49.32861328	-68.55468750	-122.32177734	+3672	+14.73046875	+1.54687500	-0.41748047	-55.21728516	-78.94775391	+49.81201172	+3296	+13.65820313	-1.64794922	-2.97949219	-1.86767578	-60.24902344	-54.93164063	+2500
+1457970728.62190010	+14.62500000	-1.42382813	-0.08349609	+49.76806641	-68.57666016	-122.89306641	+3672	+14.73046875	+1.55126953	-0.40429688	-56.75537109	-78.88183594	+51.48193359	+3296	+13.65820313	-1.64794922	-2.97509766	-1.75781250	-60.31494141	-55.10742188	+2496
+1457970728.62610010	+14.62500000	-1.41064453	-0.07031250	+50.22949219	-68.59863281	-123.46435547	+3672	+14.72607422	+1.56005859	-0.39550781	-58.16162109	-78.81591797	+53.04199219	+3296	+13.65820313	-1.64794922	-2.97070313	-1.64794922	-60.35888672	-55.30517578	+2496
+1457970728.63019990	+14.62500000	-1.40185547	-0.05712891	+50.62500000	-68.62060547	-123.94775391	+3672	+14.72607422	+1.56884766	-0.38232422	-59.98535156	-78.72802734	+54.99755859	+3296	+13.66259766	-1.64794922	-2.96630859	-1.51611328	-60.44677734	-55.50292969	+2496
+1457970728.63439990	+14.62500000	-1.39746094	-0.04394531	+51.02050781	-68.64257813	-124.45312500	+3672	+14.72607422	+1.57324219	-0.36914063	-61.63330078	-78.64013672	+56.75537109	+3292	+13.66259766	-1.64794922	-2.95751953	-1.40625000	-60.53466797	-55.72265625	+2496
+1457970728.63860010	+14.62500000	-1.38867188	-0.03076172	+51.37207031	-68.66455078	-124.93652344	+3672	+14.72167969	+1.58203125	-0.36035156	-63.08349609	-78.57421875	+58.31542969	+3288	+13.66259766	-1.64355469	-2.95751953	-1.27441406	-60.62255859	-55.92041016	+2496
+1457970728.64270000	+14.62500000	-1.38427734	-0.02197266	+51.70166016	-68.68652344	-125.35400391	+3672	+14.72167969	+1.58642578	-0.34716797	-64.70947266	-78.50830078	+60.00732422	+3288	+13.66699219	-1.64355469	-2.95312500	-1.14257813	-60.73242188	-56.18408203	+2496
+1457970728.65100000	+14.62500000	-1.37548828	-0.00878906	+52.22900391	-68.75244141	-126.12304688	+3672	+14.71728516	+1.59082031	-0.33398438	-67.52197266	-78.42041016	+62.86376953	+3276	+13.67138672	-1.64355469	-2.94433594	-0.92285156	-60.90820313	-56.57958984	+2496
+1457970728.65520000	+14.62060547	-1.36669922	-0.00439453	+52.44873047	-68.77441406	-126.45263672	+3672	+14.71289063	+1.58642578	-0.32958984	-68.92822266	-78.39843750	+64.22607422	+3272	+13.67138672	-1.63916016	-2.94433594	-0.83496094	-61.01806641	-56.77734375	+2496
+1457970728.65940000	+14.62060547	-1.36669922	-0.00439453	+52.66845703	-68.79638672	-126.78222656	+3672	+14.70849609	+1.58203125	-0.32519531	-70.31250000	-78.37646484	+65.56640625	+3264	+13.67138672	-1.63916016	-2.94433594	-0.76904297	-61.10595703	-56.93115234	+2496
+1457970728.66350010	+14.62060547	-1.37109375	-0.00439453	+52.77832031	-68.79638672	-127.04589844	+3668	+14.70849609	+1.57763672	-0.32958984	-71.34521484	-78.37646484	+66.53320313	+3260	+13.67138672	-1.63916016	-2.94873047	-0.76904297	-61.19384766	-57.06298828	+2492
+1457970728.66770010	+14.62060547	-1.37109375	-0.01318359	+52.88818359	-68.79638672	-127.26562500	+3668	+14.70410156	+1.57324219	-0.33837891	-72.22412109	-78.35449219	+67.32421875	+3256	+13.67138672	-1.63476563	-2.95312500	-0.76904297	-61.28173828	-57.15087891	+2492
+1457970728.67190000	+14.62060547	-1.37988281	-0.02197266	+52.99804688	-68.79638672	-127.50732422	+3668	+14.69970703	+1.56445313	-0.35156250	-73.05908203	-78.35449219	+68.07128906	+3252	+13.67138672	-1.63476563	-2.95751953	-0.79101563	-61.32568359	-57.21679688	+2492
+1457970728.67600010	+14.62060547	-1.38427734	-0.03515625	+52.95410156	-68.75244141	-127.59521484	+3668	+14.69531250	+1.55566406	-0.36474609	-73.82812500	-78.37646484	+68.73046875	+3248	+13.66699219	-1.63476563	-2.96630859	-0.85693359	-61.34765625	-57.23876953	+2492
+1457970728.68020010	+14.62060547	-1.39306641	-0.05273438	+52.97607422	-68.70849609	-127.72705078	+3668	+14.69091797	+1.54687500	-0.37792969	-74.55322266	-78.37646484	+69.34570313	+3244	+13.66699219	-1.63037109	-2.97949219	-0.90087891	-61.36962891	-57.23876953	+2492
+1457970728.68440010	+14.62060547	-1.40185547	-0.07031250	+52.99804688	-68.66455078	-127.88085938	+3672	+14.68212891	+1.53369141	-0.39550781	-75.27832031	-78.37646484	+69.96093750	+3244	+13.66259766	-1.63037109	-2.99267578	-0.96679688	-61.36962891	-57.23876953	+2496
+1457970728.68849990	+14.62060547	-1.41064453	-0.09667969	+52.93212891	-68.57666016	-127.94677734	+3672	+14.67773438	+1.52490234	-0.41748047	-75.78369141	-78.37646484	+70.35644531	+3244	+13.65820313	-1.62597656	-3.00585938	-1.05468750	-61.34765625	-57.19482422	+2496
+1457970728.69689990	+14.62500000	-1.42382813	-0.14941406	+52.93212891	-68.42285156	-128.12255859	+3672	+14.66894531	+1.50732422	-0.46582031	-76.64062500	-78.33251953	+70.99365234	+3244	+13.65380859	-1.61718750	-3.03662109	-1.25244141	-61.32568359	-57.10693359	+2496
+1457970728.70100000	+14.62500000	-1.42822266	-0.18017578	+52.91015625	-68.31298828	-128.18847656	+3672	+14.66455078	+1.50292969	-0.49218750	-76.99218750	-78.31054688	+71.25732422	+3244	+13.64941406	-1.61279297	-3.05859375	-1.31835938	-61.28173828	-57.06298828	+2500
+1457970728.70520000	+14.62939453	-1.43701172	-0.21093750	+52.86621094	-68.20312500	-128.23242188	+3676	+14.66015625	+1.50292969	-0.52294922	-77.25585938	-78.26660156	+71.43310547	+3244	+13.64501953	-1.60400391	-3.08056641	-1.40625000	-61.23779297	-57.01904297	+2500
+1457970728.70939990	+14.62939453	-1.43701172	-0.24609375	+52.86621094	-68.07128906	-128.27636719	+3672	+14.65576172	+1.50292969	-0.54931641	-77.45361328	-78.24462891	+71.56494141	+3244	+13.64062500	-1.59960938	-3.10253906	-1.45019531	-61.17187500	-56.99707031	+2504
+1457970728.71350000	+14.63378906	-1.43701172	-0.27685547	+52.86621094	-67.96142578	-128.29833984	+3672	+14.65136719	+1.50292969	-0.58007813	-77.67333984	-78.20068359	+71.74072266	+3244	+13.64062500	-1.59082031	-3.12890625	-1.47216797	-61.08398438	-56.97509766	+2508
+1457970728.71770000	+14.63378906	-1.43261719	-0.31201172	+52.86621094	-67.85156250	-128.34228516	+3672	+14.64697266	+1.50292969	-0.60644531	-77.91503906	-78.15673828	+71.89453125	+3248	+13.63183594	-1.58203125	-3.15966797	-1.49414063	-60.99609375	-56.97509766	+2512
+1457970728.72190000	+14.63818359	-1.42382813	-0.34716797	+52.91015625	-67.74169922	-128.36425781	+3672	+14.64257813	+1.51171875	-0.63281250	-78.09082031	-78.11279297	+72.07031250	+3248	+13.63183594	-1.56884766	-3.18603516	-1.45019531	-60.93017578	-57.01904297	+2516
+1457970728.72600010	+14.64697266	-1.41064453	-0.37792969	+53.02001953	-67.63183594	-128.43017578	+3668	+14.64257813	+1.52490234	-0.66357422	-78.24462891	-78.06884766	+72.24609375	+3252	+13.63183594	-1.55566406	-3.21679688	-1.40625000	-60.86425781	-57.08496094	+2516
+1457970728.73020010	+14.65136719	-1.39746094	-0.40869141	+53.04199219	-67.52197266	-128.47412109	+3668	+14.64257813	+1.53808594	-0.69433594	-78.31054688	-78.04687500	+72.29003906	+3256	+13.62744141	-1.53808594	-3.25195313	-1.31835938	-60.79833984	-57.17285156	+2520
+1457970728.73429990	+14.66015625	-1.37548828	-0.44384766	+53.12988281	-67.41210938	-128.49609375	+3668	+14.64257813	+1.56005859	-0.72070313	-78.33251953	-78.02490234	+72.33398438	+3260	+13.63183594	-1.52490234	-3.28710938	-1.18652344	-60.73242188	-57.32666016	+2524
+1457970728.73850010	+14.66455078	-1.35351563	-0.47460938	+53.23974609	-67.30224609	-128.51806641	+3668	+14.64257813	+1.58642578	-0.75146484	-78.37646484	-78.04687500	+72.44384766	+3260	+13.63183594	-1.51171875	-3.32226563	-1.03271484	-60.64453125	-57.48046875	+2528
+1457970728.74270010	+14.67333984	-1.33154297	-0.50537109	+53.32763672	-67.19238281	-128.56201172	+3668	+14.64257813	+1.60839844	-0.78222656	-78.31054688	-78.06884766	+72.37792969	+3264	+13.63183594	-1.49414063	-3.36621094	-0.79101563	-60.55664063	-57.74414063	+2532
+1457970728.75099990	+14.68652344	-1.26562500	-0.56689453	+53.52539063	-67.01660156	-128.58398438	+3672	+14.64257813	+1.66992188	-0.84375000	-77.98095703	-78.17871094	+72.18017578	+3272	+13.63183594	-1.45458984	-3.44091797	-0.32958984	-60.40283203	-58.18359375	+2536
+1457970728.75519990	+14.69531250	-1.23486328	-0.59765625	+53.61328125	-66.90673828	-128.60595703	+3672	+14.64697266	+1.70068359	-0.87890625	-77.69531250	-78.24462891	+71.93847656	+3272	+13.63623047	-1.43701172	-3.48486328	-0.02197266	-60.33691406	-58.49121094	+2540
+1457970728.75930000	+14.70410156	-1.19970703	-0.62841797	+53.72314453	-66.81884766	-128.64990234	+3676	+14.64697266	+1.73583984	-0.91406250	-77.40966797	-78.35449219	+71.71875000	+3276	+13.63623047	-1.41943359	-3.52001953	+0.24169922	-60.29296875	-58.79882813	+2540
+1457970728.76350000	+14.71289063	-1.16894531	-0.66796875	+53.74511719	-66.68701172	-128.56201172	+3676	+14.65136719	+1.77099609	-0.95361328	-76.90429688	-78.46435547	+71.27929688	+3280	+13.63623047	-1.40185547	-3.56396484	+0.52734375	-60.20507813	-59.08447266	+2540
+1457970728.76770000	+14.72167969	-1.13378906	-0.71191406	+53.74511719	-66.55517578	-128.51806641	+3680	+14.65576172	+1.81054688	-1.00195313	-76.15722656	-78.57421875	+70.59814453	+3284	+13.63623047	-1.38427734	-3.60351563	+0.79101563	-60.13916016	-59.34814453	+2540
+1457970728.77180000	+14.73046875	-1.10302734	-0.75146484	+53.78906250	-66.42333984	-128.49609375	+3680	+14.65576172	+1.85009766	-1.05029297	-75.43212891	-78.70605469	+69.93896484	+3288	+13.63623047	-1.36230469	-3.64746094	+1.09863281	-60.07324219	-59.61181641	+2540
+1457970728.77600000	+14.73486328	-1.06787109	-0.79980469	+53.72314453	-66.26953125	-128.34228516	+3684	+14.66015625	+1.88525391	-1.10302734	-74.44335938	-78.83789063	+69.01611328	+3292	+13.63623047	-1.34033203	-3.70019531	+1.38427734	-59.94140625	-59.89746094	+2540
+1457970728.78020000	+14.73925781	-1.03710938	-0.84814453	+53.72314453	-66.11572266	-128.27636719	+3684	+14.66015625	+1.92041016	-1.15576172	-73.45458984	-78.96972656	+68.04931641	+3292	+13.63623047	-1.31396484	-3.74853516	+1.69189453	-59.83154297	-60.16113281	+2540
+1457970728.78430010	+14.74365234	-1.00634766	-0.89208984	+53.70117188	-65.98388672	-128.21044922	+3684	+14.66015625	+1.95556641	-1.21289063	-72.42187500	-79.10156250	+67.03857422	+3296	+13.62744141	-1.28759766	-3.79687500	+1.99951172	-59.72167969	-60.40283203	+2544
+1457970728.78850010	+14.74804688	-0.97558594	-0.95800781	+53.48144531	-65.76416016	-127.90283203	+3688	+14.65576172	+1.98632813	-1.27880859	-70.99365234	-79.18945313	+65.61035156	+3300	+13.62304688	-1.26562500	-3.84960938	+2.21923828	-59.61181641	-60.60058594	+2544
+1457970728.79270010	+14.75244141	-0.94482422	-1.01953125	+53.34960938	-65.58837891	-127.72705078	+3688	+14.65576172	+2.02148438	-1.34912109	-69.63134766	-79.29931641	+64.27001953	+3308	+13.61865234	-1.23925781	-3.90673828	+2.46093750	-59.47998047	-60.77636719	+2540
+1457970728.80100010	+14.75683594	-0.89208984	-1.15136719	+53.02001953	-65.14892578	-127.30957031	+3688	+14.65136719	+2.08300781	-1.49414063	-66.57714844	-79.47509766	+61.21582031	+3316	+13.60546875	-1.18652344	-4.02099609	+2.92236328	-59.21630859	-61.12792969	+2540
+1457970728.80510000	+14.75683594	-0.87011719	-1.22167969	+52.84423828	-64.92919922	-127.06787109	+3684	+14.64257813	+2.11816406	-1.56884766	-64.95117188	-79.54101563	+59.56787109	+3324	+13.59667969	-1.16015625	-4.08251953	+3.14208984	-59.06250000	-61.25976563	+2544
+1457970728.80929990	+14.75683594	-0.83935547	-1.29199219	+52.69042969	-64.70947266	-126.87011719	+3684	+14.63818359	+2.14453125	-1.64794922	-63.30322266	-79.58496094	+57.89794922	+3328	+13.58789063	-1.12500000	-4.14404297	+3.36181641	-58.88671875	-61.36962891	+2544
+1457970728.81349990	+14.75683594	-0.80859375	-1.37109375	+52.47070313	-64.46777344	-126.56250000	+3680	+14.62939453	+2.17529297	-1.73144531	-61.50146484	-79.62890625	+56.09619141	+3336	+13.57470703	-1.09423828	-4.20556641	+3.60351563	-58.73291016	-61.50146484	+2548
+1457970728.81760000	+14.75244141	-0.77783203	-1.44580078	+52.36083984	-64.24804688	-126.38671875	+3676	+14.61621094	+2.20605469	-1.81054688	-60.00732422	-79.65087891	+54.58007813	+3344	+13.56591797	-1.06347656	-4.26708984	+3.82324219	-58.57910156	-61.63330078	+2548
+1457970728.82180000	+14.74804688	-0.74707031	-1.51611328	+52.25097656	-64.02832031	-126.21093750	+3672	+14.60742188	+2.23681641	-1.88525391	-58.51318359	-79.69482422	+53.08593750	+3348	+13.55273438	-1.02832031	-4.33300781	+4.04296875	-58.42529297	-61.76513672	+2548
+1457970728.82600000	+14.74804688	-0.71630859	-1.59082031	+52.14111328	-63.80859375	-126.03515625	+3664	+14.59863281	+2.27197266	-1.96875000	-56.95312500	-79.71679688	+51.52587891	+3356	+13.54394531	-0.99755859	-4.39453125	+4.24072266	-58.27148438	-61.87500000	+2548
+1457970728.83010010	+14.74804688	-0.68554688	-1.66552734	+52.05322266	-63.58886719	-125.90332031	+3656	+14.58984375	+2.30273438	-2.04785156	-55.45898438	-79.73876953	+50.00976563	+3364	+13.53076172	-0.96679688	-4.45605469	+4.43847656	-58.13964844	-62.02880859	+2544
+1457970728.83430000	+14.74804688	-0.64160156	-1.73583984	+52.05322266	-63.36914063	-125.79345703	+3652	+14.57666016	+2.34228516	-2.12255859	-53.92089844	-79.78271484	+48.51562500	+3372	+13.52636719	-0.93164063	-4.51757813	+4.70214844	-58.00781250	-62.18261719	+2544
+1457970728.83850000	+14.74365234	-0.60205078	-1.79736328	+52.16308594	-63.17138672	-125.77148438	+3640	+14.56347656	+2.38183594	-2.19287109	-52.60253906	-79.82666016	+47.24121094	+3376	+13.51318359	-0.89208984	-4.57470703	+5.00976563	-57.87597656	-62.35839844	+2544
+1457970728.84680010	+14.73925781	-0.50976563	-1.92041016	+52.40478516	-62.81982422	-125.77148438	+3624	+14.54589844	+2.46972656	-2.33349609	-49.98779297	-79.95849609	+44.75830078	+3388	+13.49560547	-0.81738281	-4.69335938	+5.62500000	-57.63427734	-62.81982422	+2540
+1457970728.85100010	+14.73925781	-0.46142578	-1.97314453	+52.62451172	-62.66601563	-125.88134766	+3612	+14.53710938	+2.51806641	-2.38623047	-49.04296875	-80.04638672	+43.92333984	+3388	+13.49121094	-0.77783203	-4.75048828	+5.97656250	-57.54638672	-63.06152344	+2536
+1457970728.85509990	+14.73925781	-0.41308594	-2.02148438	+52.88818359	-62.53417969	-126.03515625	+3600	+14.52832031	+2.56640625	-2.44335938	-48.01025391	-80.15625000	+42.95654297	+3392	+13.48242188	-0.74267578	-4.79882813	+6.32812500	-57.45849609	-63.34716797	+2532
+1457970728.85929990	+14.73486328	-0.35595703	-2.06982422	+53.19580078	-62.40234375	-126.21093750	+3588	+14.51953125	+2.62353516	-2.50048828	-46.93359375	-80.26611328	+42.01171875	+3392	+13.47363281	-0.70312500	-4.85156250	+6.72363281	-57.39257813	-63.65478516	+2524
+1457970728.86350010	+14.73486328	-0.29882813	-2.10937500	+53.61328125	-62.31445313	-126.49658203	+3572	+14.51513672	+2.68066406	-2.54443359	-46.16455078	-80.39794922	+41.39648438	+3392	+13.46923828	-0.66357422	-4.89990234	+7.14111328	-57.34863281	-63.98437500	+2516
+1457970728.86760000	+14.73486328	-0.24609375	-2.14892578	+53.96484375	-62.18261719	-126.69433594	+3560	+14.50634766	+2.73779297	-2.59277344	-45.10986328	-80.50781250	+40.45166016	+3392	+13.46484375	-0.62402344	-4.94824219	+7.53662109	-57.30468750	-64.31396484	+2512
+1457970728.87179990	+14.73486328	-0.18017578	-2.18847656	+54.36035156	-62.05078125	-126.91406250	+3548	+14.50195313	+2.79492188	-2.64550781	-43.98925781	-80.63964844	+39.48486328	+3392	+13.46044922	-0.58007813	-4.99218750	+7.97607422	-57.23876953	-64.66552734	+2504
+1457970728.87599990	+14.73046875	-0.11865234	-2.21923828	+54.84375000	-61.96289063	-127.22167969	+3532	+14.49755859	+2.85205078	-2.68066406	-43.28613281	-80.79345703	+38.93554688	+3384	+13.45605469	-0.54052734	-5.03613281	+8.43750000	-57.21679688	-65.01708984	+2496
+1457970728.88010000	+14.72607422	-0.05273438	-2.25000000	+55.28320313	-61.87500000	-127.50732422	+3520	+14.48876953	+2.91357422	-2.72021484	-42.34130859	-80.94726563	+38.12255859	+3380	+13.45166016	-0.49658203	-5.08007813	+8.89892578	-57.15087891	-65.36865234	+2488
+1457970728.88430000	+14.72167969	+0.00439453	-2.28076172	+55.67871094	-61.76513672	-127.74902344	+3504	+14.48437500	+2.97070313	-2.75976563	-41.37451172	-81.07910156	+37.30957031	+3376	+13.44287109	-0.45263672	-5.12402344	+9.33837891	-57.10693359	-65.72021484	+2476
+1457970728.89260010	+14.71289063	+0.11865234	-2.34667969	+56.40380859	-61.58935547	-128.18847656	+3472	+14.47119141	+3.08935547	-2.83447266	-39.50683594	-81.32080078	+35.74951172	+3364	+13.42968750	-0.36914063	-5.19873047	+10.12939453	-57.10693359	-66.33544922	+2456
+1457970728.89680000	+14.70849609	+0.17578125	-2.38183594	+56.75537109	-61.50146484	-128.38623047	+3456	+14.46240234	+3.14208984	-2.87402344	-38.38623047	-81.43066406	+34.71679688	+3356	+13.42529297	-0.32519531	-5.23828125	+10.54687500	-57.08496094	-66.62109375	+2444
+1457970728.90089990	+14.69970703	+0.23730469	-2.41259766	+57.10693359	-61.41357422	-128.58398438	+3440	+14.45361328	+3.19482422	-2.91357422	-37.28759766	-81.51855469	+33.75000000	+3348	+13.41650391	-0.28125000	-5.27343750	+10.92041016	-57.06298828	-66.92871094	+2428
+1457970728.90510010	+14.69091797	+0.29443359	-2.44775391	+57.34863281	-61.28173828	-128.64990234	+3424	+14.44042969	+3.24755859	-2.95751953	-35.94726563	-81.58447266	+32.54150391	+3344	+13.40771484	-0.23730469	-5.31298828	+11.27197266	-57.01904297	-67.12646484	+2420
+1457970728.90930010	+14.68212891	+0.34277344	-2.48730469	+57.50244141	-61.14990234	-128.71582031	+3404	+14.43164063	+3.29589844	-3.00146484	-34.60693359	-81.65039063	+31.31103516	+3336	+13.39892578	-0.18896484	-5.34814453	+11.57958984	-56.97509766	-67.30224609	+2408
+1457970728.91339990	+14.67773438	+0.39111328	-2.52685547	+57.65625000	-61.04003906	-128.73779297	+3388	+14.41406250	+3.34423828	-3.04101563	-33.35449219	-81.69433594	+30.12451172	+3332	+13.39013672	-0.14941406	-5.38769531	+11.84326172	-56.95312500	-67.47802734	+2396
+1457970728.91759990	+14.66455078	+0.43945313	-2.57080078	+57.72216797	-60.90820313	-128.69384766	+3372	+14.40087891	+3.39257813	-3.08935547	-31.90429688	-81.71630859	+28.78417969	+3328	+13.37695313	-0.10107422	-5.42285156	+12.08496094	-56.88720703	-67.58789063	+2384
+1457970728.92179990	+14.65576172	+0.48339844	-2.61474609	+57.76611328	-60.77636719	-128.62792969	+3356	+14.38330078	+3.43212891	-3.13330078	-30.43212891	-81.71630859	+27.39990234	+3324	+13.36376953	-0.05712891	-5.46240234	+12.32666016	-56.82128906	-67.69775391	+2372
+1457970728.92590000	+14.64697266	+0.52734375	-2.65869141	+57.76611328	-60.66650391	-128.56201172	+3344	+14.36572266	+3.47167969	-3.18164063	-29.02587891	-81.71630859	+26.03759766	+3324	+13.35058594	-0.01757813	-5.49316406	+12.50244141	-56.82128906	-67.76367188	+2360
+1457970728.93010000	+14.63378906	+0.56689453	-2.70263672	+57.72216797	-60.51269531	-128.43017578	+3332	+14.34814453	+3.51562500	-3.22998047	-27.48779297	-81.67236328	+24.60937500	+3324	+13.34179688	+0.03076172	-5.52832031	+12.65625000	-56.75537109	-67.80761719	+2344
+1457970728.93429990	+14.62500000	+0.61083984	-2.75097656	+57.67822266	-60.35888672	-128.29833984	+3320	+14.33056641	+3.55517578	-3.27832031	-25.94970703	-81.62841797	+23.15917969	+3324	+13.32861328	+0.07031250	-5.56347656	+12.83203125	-56.71142578	-67.85156250	+2332
+1457970728.94260000	+14.60742188	+0.68994141	-2.83007813	+57.65625000	-60.11718750	-128.12255859	+3296	+14.29541016	+3.62988281	-3.36181641	-23.26904297	-81.56250000	+20.63232422	+3324	+13.30664063	+0.15820313	-5.62939453	+13.13964844	-56.57958984	-67.89550781	+2308
+1457970728.94680000	+14.59423828	+0.72949219	-2.87402344	+57.59033203	-59.98535156	-127.99072266	+3284	+14.27343750	+3.66943359	-3.40576172	-21.92871094	-81.49658203	+19.37988281	+3324	+13.29345703	+0.20214844	-5.66455078	+13.27148438	-56.51367188	-67.89550781	+2296
+1457970728.95090010	+14.58544922	+0.76904297	-2.90917969	+57.54638672	-59.87548828	-127.90283203	+3276	+14.25585938	+3.70898438	-3.43652344	-20.93994141	-81.47460938	+18.47900391	+3328	+13.28027344	+0.24609375	-5.68652344	+13.40332031	-56.49169922	-67.89550781	+2280
+1457970728.95510010	+14.57666016	+0.80419922	-2.93994141	+57.54638672	-59.78759766	-127.83691406	+3264	+14.23828125	+3.74853516	-3.46728516	-19.88525391	-81.43066406	+17.51220703	+3328	+13.27148438	+0.29003906	-5.70849609	+13.55712891	-56.46972656	-67.91748047	+2268
+1457970728.95919990	+14.56787109	+0.84814453	-2.97070313	+57.56835938	-59.69970703	-127.77099609	+3256	+14.22070313	+3.78808594	-3.50244141	-18.87451172	-81.40869141	+16.58935547	+3332	+13.26269531	+0.32958984	-5.73486328	+13.73291016	-56.46972656	-67.98339844	+2252
+1457970728.96339990	+14.55908203	+0.89208984	-2.99267578	+57.72216797	-59.67773438	-127.83691406	+3244	+14.20751953	+3.82763672	-3.52001953	-18.19335938	-81.43066406	+16.01806641	+3336	+13.25390625	+0.37353516	-5.75244141	+13.93066406	-56.46972656	-68.04931641	+2236
+1457970728.96760010	+14.55468750	+0.94042969	-3.01025391	+57.83203125	-59.63378906	-127.88085938	+3232	+14.19873047	+3.87158203	-3.53759766	-17.40234375	-81.45263672	+15.33691406	+3336	+13.24511719	+0.41308594	-5.77001953	+14.10644531	-56.46972656	-68.13720703	+2220
+1457970728.97170000	+14.54589844	+0.98437500	-3.02783203	+57.96386719	-59.58984375	-127.90283203	+3224	+14.18554688	+3.91992188	-3.55957031	-16.65527344	-81.45263672	+14.72167969	+3340	+13.24072266	+0.45703125	-5.78759766	+14.30419922	-56.46972656	-68.22509766	+2204
+1457970728.97589990	+14.53710938	+1.03271484	-3.03222656	+58.20556641	-59.58984375	-128.07861328	+3208	+14.17236328	+3.96826172	-3.55957031	-16.32568359	-81.54052734	+14.54589844	+3340	+13.23632813	+0.50097656	-5.79638672	+14.56787109	-56.49169922	-68.33496094	+2188
+1457970728.98009990	+14.53271484	+1.08105469	-3.03662109	+58.44726563	-59.61181641	-128.21044922	+3196	+14.16357422	+4.01660156	-3.56396484	-15.86425781	-81.60644531	+14.21630859	+3340	+13.22753906	+0.54492188	-5.80517578	+14.85351563	-56.53564453	-68.48876953	+2172
+1457970728.98420000	+14.52392578	+1.12939453	-3.04101563	+58.68896484	-59.63378906	-128.32031250	+3184	+14.15039063	+4.06933594	-3.56396484	-15.46875000	-81.65039063	+13.95263672	+3340	+13.22314453	+0.58447266	-5.81396484	+15.09521484	-56.57958984	-68.62060547	+2156
+1457970728.98840000	+14.51953125	+1.18212891	-3.03662109	+58.97460938	-59.67773438	-128.49609375	+3172	+14.14160156	+4.12207031	-3.55957031	-15.29296875	-81.76025391	+13.93066406	+3344	+13.21875000	+0.62841797	-5.81835938	+15.35888672	-56.64550781	-68.77441406	+2140
+1457970728.99260000	+14.51074219	+1.23486328	-3.03222656	+59.26025391	-59.74365234	-128.67187500	+3160	+14.13281250	+4.17041016	-3.55517578	-15.02929688	-81.84814453	+13.79882813	+3344	+13.21875000	+0.66796875	-5.81835938	+15.62255859	-56.73339844	-68.92822266	+2124
+1457970729.00090000	+14.49755859	+1.33593750	-3.01464844	+59.94140625	-59.87548828	-129.11132813	+3136	+14.11962891	+4.27587891	-3.53320313	-14.61181641	-82.04589844	+13.66699219	+3348	+13.20996094	+0.75146484	-5.81835938	+16.19384766	-56.88720703	-69.27978516	+2104
+1457970729.00510000	+14.49316406	+1.38867188	-3.01025391	+60.24902344	-59.91943359	-129.28710938	+3124	+14.11083984	+4.32861328	-3.52880859	-14.23828125	-82.13378906	+13.44726563	+3348	+13.20996094	+0.79101563	-5.81835938	+16.47949219	-56.95312500	-69.43359375	+2096
+1457970729.00920010	+14.48437500	+1.43701172	-3.00146484	+60.51269531	-59.98535156	-129.41894531	+3112	+14.10205078	+4.38134766	-3.52001953	-13.86474609	-82.19970703	+13.22753906	+3348	+13.20556641	+0.83496094	-5.81835938	+16.69921875	-56.99707031	-69.54345703	+2088
+1457970729.01340010	+14.47558594	+1.48535156	-2.99267578	+60.77636719	-60.02929688	-129.57275391	+3100	+14.09326172	+4.42968750	-3.50683594	-13.57910156	-82.28759766	+13.05175781	+3348	+13.20117188	+0.87451172	-5.81396484	+16.94091797	-57.06298828	-69.65332031	+2084
+1457970729.01760010	+14.46679688	+1.53369141	-2.98388672	+61.01806641	-60.09521484	-129.68261719	+3088	+14.08007813	+4.48242188	-3.50244141	-13.16162109	-82.33154297	+12.78808594	+3348	+13.19238281	+0.91845703	-5.81396484	+17.16064453	-57.10693359	-69.74121094	+2080
+1457970729.02169990	+14.45800781	+1.57324219	-2.97949219	+61.21582031	-60.13916016	-129.74853516	+3076	+14.07128906	+4.52197266	-3.49365234	-12.72216797	-82.37548828	+12.43652344	+3344	+13.18798828	+0.95800781	-5.80957031	+17.35839844	-57.15087891	-69.80712891	+2080
+1457970729.02589990	+14.44921875	+1.61718750	-2.97509766	+61.39160156	-60.18310547	-129.85839844	+3068	+14.06250000	+4.56152344	-3.48925781	-12.19482422	-82.39746094	+11.99707031	+3344	+13.17919922	+0.99316406	-5.80957031	+17.49023438	-57.19482422	-69.82910156	+2076
+1457970729.03010010	+14.44042969	+1.65673828	-2.97509766	+61.52343750	-60.18310547	-129.85839844	+3056	+14.04931641	+4.60546875	-3.48925781	-11.49169922	-82.39746094	+11.42578125	+3340	+13.17480469	+1.03271484	-5.80957031	+17.60009766	-57.21679688	-69.80712891	+2076
+1457970729.03420000	+14.43164063	+1.69189453	-2.97509766	+61.58935547	-60.20507813	-129.83642578	+3044	+14.04052734	+4.64062500	-3.48925781	-10.78857422	-82.37548828	+10.78857422	+3336	+13.16601563	+1.07226563	-5.80957031	+17.70996094	-57.23876953	-69.80712891	+2072
+1457970729.03839990	+14.42285156	+1.72705078	-2.97070313	+61.69921875	-60.20507813	-129.85839844	+3032	+14.02294922	+4.67138672	-3.48925781	-10.06347656	-82.35351563	+10.15136719	+3336	+13.15722656	+1.10742188	-5.80517578	+17.79785156	-57.23876953	-69.76318359	+2072
+1457970729.04250000	+14.40966797	+1.76220703	-2.97509766	+61.72119141	-60.18310547	-129.74853516	+3024	+14.00537109	+4.71093750	-3.49365234	-9.29443359	-82.28759766	+9.44824219	+3332	+13.14404297	+1.14697266	-5.80957031	+17.86376953	-57.21679688	-69.67529297	+2068
+1457970729.04670000	+14.40087891	+1.78857422	-2.97949219	+61.67724609	-60.16113281	-129.63867188	+3016	+13.99218750	+4.73730469	-3.50244141	-8.52539063	-82.22167969	+8.74511719	+3332	+13.13525391	+1.18212891	-5.81396484	+17.86376953	-57.17285156	-69.54345703	+2064
+1457970729.05500010	+14.38330078	+1.84570313	-2.98828125	+61.56738281	-60.11718750	-129.39697266	+3000	+13.96142578	+4.78564453	-3.51123047	-7.18505859	-82.04589844	+7.47070313	+3332	+13.10888672	+1.25244141	-5.81396484	+17.84179688	-57.10693359	-69.27978516	+2056
+1457970729.05920000	+14.37451172	+1.86767578	-2.99267578	+61.47949219	-60.07324219	-129.24316406	+2996	+13.94824219	+4.80761719	-3.51562500	-6.54785156	-81.95800781	+6.87744141	+3332	+13.10009766	+1.28320313	-5.81396484	+17.84179688	-57.06298828	-69.14794922	+2048
+1457970729.06340000	+14.36572266	+1.89404297	-2.99267578	+61.45751953	-60.07324219	-129.15527344	+2988	+13.93066406	+4.82958984	-3.52001953	-6.06445313	-81.87011719	+6.41601563	+3332	+13.08691406	+1.31396484	-5.80957031	+17.79785156	-57.06298828	-69.01611328	+2040
+1457970729.06750010	+14.35693359	+1.91601563	-2.99267578	+61.39160156	-60.05126953	-129.04541016	+2984	+13.91748047	+4.85156250	-3.52441406	-5.62500000	-81.80419922	+6.02050781	+3332	+13.07812500	+1.34912109	-5.80957031	+17.77587891	-57.01904297	-68.86230469	+2028
+1457970729.07170010	+14.34814453	+1.94238281	-2.99707031	+61.34765625	-60.05126953	-128.91357422	+2976	+13.90429688	+4.87792969	-3.52441406	-5.18554688	-81.69433594	+5.64697266	+3336	+13.06933594	+1.37988281	-5.80957031	+17.73193359	-56.97509766	-68.70849609	+2020
+1457970729.07590010	+14.33935547	+1.96435547	-2.99267578	+61.32568359	-60.02929688	-128.80371094	+2972	+13.88671875	+4.89990234	-3.52441406	-4.87792969	-81.62841797	+5.38330078	+3336	+13.05615234	+1.41064453	-5.80517578	+17.73193359	-56.95312500	-68.59863281	+2008
+1457970729.07999990	+14.33496094	+1.99072266	-2.98828125	+61.30371094	-60.02929688	-128.71582031	+2968	+13.87792969	+4.92187500	-3.52001953	-4.63623047	-81.56250000	+5.18554688	+3340	+13.04736328	+1.43701172	-5.79638672	+17.75390625	-56.93115234	-68.48876953	+1996
+1457970729.08419990	+14.32177734	+2.01269531	-2.98828125	+61.25976563	-60.02929688	-128.58398438	+2968	+13.86474609	+4.94824219	-3.51123047	-4.43847656	-81.49658203	+5.03173828	+3344	+13.03857422	+1.46777344	-5.79199219	+17.73193359	-56.88720703	-68.35693359	+1984
+1457970729.08839990	+14.31738281	+2.03906250	-2.97509766	+61.28173828	-60.05126953	-128.54003906	+2964	+13.85156250	+4.97021484	-3.49804688	-4.41650391	-81.47460938	+5.07568359	+3352	+13.02978516	+1.49414063	-5.78320313	+17.73193359	-56.88720703	-68.24707031	+1972
+1457970729.09250000	+14.30859375	+2.06542969	-2.96191406	+61.32568359	-60.11718750	-128.51806641	+2964	+13.84277344	+4.99658203	-3.48486328	-4.46044922	-81.45263672	+5.16357422	+3356	+13.02539063	+1.52050781	-5.77001953	+17.75390625	-56.90917969	-68.18115234	+1964
+1457970729.09670000	+14.30419922	+2.09179688	-2.94433594	+61.41357422	-60.16113281	-128.49609375	+2964	+13.82958984	+5.02294922	-3.46728516	-4.57031250	-81.45263672	+5.33935547	+3364	+13.02099609	+1.54687500	-5.75683594	+17.77587891	-56.93115234	-68.13720703	+1956
+1457970729.10089990	+14.29980469	+2.12255859	-2.92675781	+61.54541016	-60.24902344	-128.51806641	+2968	+13.82080078	+5.05371094	-3.44531250	-4.79003906	-81.45263672	+5.62500000	+3376	+13.01660156	+1.57763672	-5.73925781	+17.84179688	-56.97509766	-68.11523438	+1952
+1457970729.10920000	+14.28662109	+2.18847656	-2.88281250	+61.76513672	-60.40283203	-128.51806641	+2972	+13.80322266	+5.11962891	-3.40136719	-5.20751953	-81.47460938	+6.26220703	+3392	+13.00781250	+1.63476563	-5.70849609	+17.95166016	-57.01904297	-68.02734375	+1940
+1457970729.11340000	+14.27783203	+2.21923828	-2.86083984	+61.89697266	-60.49072266	-128.56201172	+2972	+13.79882813	+5.15478516	-3.37060547	-5.53710938	-81.51855469	+6.70166016	+3404	+13.00341797	+1.66113281	-5.69091797	+18.03955078	-57.04101563	-68.00537109	+1940
+1457970729.11750010	+14.26904297	+2.25439453	-2.83007813	+62.07275391	-60.60058594	-128.58398438	+2976	+13.79003906	+5.18554688	-3.33984375	-5.91064453	-81.56250000	+7.18505859	+3412	+12.99902344	+1.69189453	-5.66894531	+18.12744141	-57.10693359	-67.98339844	+1940
+1457970729.12170000	+14.26464844	+2.28515625	-2.80371094	+62.20458984	-60.71044922	-128.60595703	+2976	+13.78564453	+5.21630859	-3.30908203	-6.35009766	-81.60644531	+7.69042969	+3420	+12.99902344	+1.71826172	-5.64697266	+18.19335938	-57.15087891	-67.96142578	+1944
+1457970729.12579990	+14.25585938	+2.31591797	-2.77294922	+62.33642578	-60.84228516	-128.62792969	+2980	+13.78125000	+5.24707031	-3.27392578	-6.78955078	-81.65039063	+8.21777344	+3432	+12.99462891	+1.74023438	-5.62500000	+18.25927734	-57.21679688	-67.93945313	+1948
+1457970729.13000010	+14.25146484	+2.34667969	-2.74658203	+62.46826172	-60.95214844	-128.64990234	+2980	+13.77246094	+5.27783203	-3.24316406	-7.22900391	-81.67236328	+8.76708984	+3440	+12.99023438	+1.77099609	-5.60302734	+18.30322266	-57.26074219	-67.89550781	+1956
+1457970729.13420010	+14.24707031	+2.37744141	-2.71582031	+62.60009766	-61.08398438	-128.67187500	+2980	+13.76806641	+5.30859375	-3.21240234	-7.62451172	-81.67236328	+9.27246094	+3444	+12.99023438	+1.79736328	-5.58105469	+18.32519531	-57.30468750	-67.85156250	+1964
+1457970729.13829990	+14.24267578	+2.40380859	-2.68945313	+62.70996094	-61.17187500	-128.67187500	+2980	+13.76367188	+5.33496094	-3.18164063	-8.02001953	-81.69433594	+9.75585938	+3452	+12.98583984	+1.81933594	-5.56347656	+18.36914063	-57.32666016	-67.78564453	+1972
+1457970729.14249990	+14.23388672	+2.43457031	-2.66748047	+62.77587891	-61.25976563	-128.58398438	+2980	+13.75488281	+5.36572266	-3.15527344	-8.39355469	-81.71630859	+10.21728516	+3456	+12.98144531	+1.84570313	-5.54150391	+18.39111328	-57.34863281	-67.71972656	+1980
+1457970729.14669990	+14.22949219	+2.45654297	-2.64990234	+62.75390625	-61.32568359	-128.47412109	+2980	+13.75048828	+5.38330078	-3.12451172	-8.74511719	-81.71630859	+10.63476563	+3460	+12.97705078	+1.87207031	-5.52392578	+18.39111328	-57.34863281	-67.60986328	+1988
+1457970729.15080000	+14.22070313	+2.47412109	-2.63232422	+62.70996094	-61.39160156	-128.36425781	+2976	+13.74169922	+5.40527344	-3.09814453	-9.00878906	-81.69433594	+10.94238281	+3464	+12.97265625	+1.89404297	-5.50634766	+18.32519531	-57.37060547	-67.47802734	+1992
+1457970729.15500000	+14.21630859	+2.49609375	-2.61474609	+62.68798828	-61.45751953	-128.25439453	+2972	+13.73730469	+5.42285156	-3.07617188	-9.31640625	-81.67236328	+11.29394531	+3464	+12.96826172	+1.91601563	-5.48876953	+18.28125000	-57.39257813	-67.32421875	+2000
+1457970729.16330000	+14.20751953	+2.52246094	-2.57958984	+62.55615234	-61.58935547	-128.01269531	+2964	+13.71972656	+5.44482422	-3.03222656	-9.79980469	-81.62841797	+11.79931641	+3464	+12.95507813	+1.95117188	-5.45800781	+18.08349609	-57.39257813	-67.01660156	+2012
+1457970729.16750000	+14.20312500	+2.53125000	-2.57080078	+62.42431641	-61.58935547	-127.83691406	+2960	+13.71533203	+5.45361328	-3.01904297	-9.95361328	-81.56250000	+11.99707031	+3464	+12.95068359	+1.97314453	-5.44482422	+17.95166016	-57.39257813	-66.81884766	+2016
+1457970729.17170000	+14.19873047	+2.54003906	-2.56640625	+62.27050781	-61.61132813	-127.63916016	+2952	+13.70654297	+5.46240234	-3.00146484	-10.08544922	-81.49658203	+12.12890625	+3464	+12.94628906	+1.99072266	-5.43164063	+17.81982422	-57.37060547	-66.59912109	+2016
+1457970729.17580010	+14.19433594	+2.54882813	-2.55761719	+62.09472656	-61.61132813	-127.41943359	+2948	+13.69775391	+5.46679688	-2.98828125	-10.19531250	-81.43066406	+12.23876953	+3464	+12.93750000	+2.00830078	-5.41845703	+17.68798828	-57.34863281	-66.40136719	+2016
+1457970729.18000010	+14.18994141	+2.55761719	-2.54882813	+61.94091797	-61.63330078	-127.24365234	+2944	+13.68896484	+5.47558594	-2.97509766	-10.34912109	-81.38671875	+12.39257813	+3464	+12.92871094	+2.02587891	-5.40527344	+17.55615234	-57.32666016	-66.18164063	+2016
+1457970729.18420000	+14.18554688	+2.56201172	-2.54003906	+61.76513672	-61.65527344	-127.06787109	+2940	+13.68017578	+5.47558594	-2.95751953	-10.52490234	-81.34277344	+12.56835938	+3464	+12.92431641	+2.03906250	-5.39648438	+17.38037109	-57.30468750	-65.96191406	+2012
+1457970729.18829990	+14.18115234	+2.56640625	-2.53564453	+61.56738281	-61.65527344	-126.87011719	+2936	+13.67578125	+5.47558594	-2.94433594	-10.65673828	-81.27685547	+12.70019531	+3464	+12.91552734	+2.05224609	-5.37890625	+17.22656250	-57.28271484	-65.74218750	+2008
+1457970729.19250010	+14.17675781	+2.56640625	-2.52685547	+61.41357422	-61.69921875	-126.69433594	+2932	+13.66699219	+5.47998047	-2.93554688	-10.85449219	-81.21093750	+12.87597656	+3464	+12.91113281	+2.06542969	-5.36572266	+17.05078125	-57.28271484	-65.52246094	+2004
+1457970729.20079990	+14.16796875	+2.57519531	-2.50488281	+61.17187500	-61.74316406	-126.40869141	+2928	+13.64941406	+5.48876953	-2.90478516	-11.35986328	-81.10107422	+13.38134766	+3468	+12.89794922	+2.09619141	-5.33496094	+16.76513672	-57.30468750	-65.12695313	+1992
+1457970729.20499990	+14.16796875	+2.57958984	-2.49609375	+61.06201172	-61.78710938	-126.27685547	+2928	+13.64501953	+5.49316406	-2.89160156	-11.64550781	-81.05712891	+13.66699219	+3472	+12.89355469	+2.10937500	-5.31738281	+16.63330078	-57.30468750	-64.92919922	+1988
+1457970729.20910000	+14.16357422	+2.58837891	-2.48291016	+60.95214844	-61.83105469	-126.16699219	+2928	+13.63623047	+5.49755859	-2.87402344	-11.95312500	-80.99121094	+13.99658203	+3476	+12.88916016	+2.12255859	-5.30419922	+16.50146484	-57.32666016	-64.75341797	+1980
+1457970729.21330000	+14.15917969	+2.59277344	-2.46972656	+60.90820313	-61.87500000	-126.07910156	+2928	+13.63183594	+5.50634766	-2.85644531	-12.34863281	-80.96923828	+14.41406250	+3480	+12.88037109	+2.14013672	-5.28662109	+16.41357422	-57.32666016	-64.57763672	+1976
+1457970729.21750000	+14.15478516	+2.60156250	-2.44775391	+60.88623047	-61.96289063	-126.03515625	+2932	+13.62304688	+5.51074219	-2.83447266	-12.83203125	-80.96923828	+14.91943359	+3488	+12.87597656	+2.15332031	-5.26904297	+16.32568359	-57.34863281	-64.44580078	+1972
+1457970729.22160010	+14.15039063	+2.61474609	-2.42578125	+60.88623047	-62.05078125	-125.99121094	+2936	+13.61865234	+5.52392578	-2.80810547	-13.35937500	-80.96923828	+15.49072266	+3492	+12.87158203	+2.16650391	-5.24707031	+16.23779297	-57.39257813	-64.31396484	+1968
+1457970729.22580000	+14.15039063	+2.62353516	-2.40380859	+60.93017578	-62.13867188	-125.99121094	+2940	+13.60986328	+5.53710938	-2.78173828	-13.95263672	-80.96923828	+16.12792969	+3500	+12.87158203	+2.17968750	-5.22949219	+16.17187500	-57.43652344	-64.20410156	+1964
+1457970729.23000000	+14.14599609	+2.63671875	-2.37744141	+60.99609375	-62.24853516	-126.01318359	+2944	+13.60546875	+5.55029297	-2.75537109	-14.63378906	-80.96923828	+16.85302734	+3508	+12.86718750	+2.19287109	-5.20751953	+16.10595703	-57.48046875	-64.09423828	+1964
+1457970729.23410010	+14.14160156	+2.65429688	-2.35107422	+61.10595703	-62.35839844	-126.03515625	+2948	+13.60546875	+5.56347656	-2.72460938	-15.31494141	-80.99121094	+17.57812500	+3512	+12.86718750	+2.20605469	-5.18115234	+16.08398438	-57.54638672	-64.02832031	+1964
+1457970729.24250010	+14.13720703	+2.68505859	-2.29394531	+61.39160156	-62.60009766	-126.18896484	+2960	+13.59667969	+5.59863281	-2.65869141	-16.83105469	-81.05712891	+19.24804688	+3528	+12.86718750	+2.23242188	-5.13720703	+16.06201172	-57.67822266	-63.94042969	+1968
+1457970729.24659990	+14.13720703	+2.69824219	-2.26318359	+61.54541016	-62.73193359	-126.27685547	+2964	+13.59228516	+5.61181641	-2.62353516	-17.62207031	-81.10107422	+20.08300781	+3532	+12.86718750	+2.24560547	-5.11962891	+16.01806641	-57.70019531	-63.87451172	+1968
+1457970729.25079990	+14.13281250	+2.71582031	-2.23242188	+61.67724609	-62.84179688	-126.34277344	+2968	+13.58789063	+5.62939453	-2.59277344	-18.34716797	-81.14501953	+20.87402344	+3536	+12.86718750	+2.25878906	-5.09765625	+15.99609375	-57.76611328	-63.83056641	+1972
+1457970729.25500010	+14.13281250	+2.73339844	-2.20166016	+61.83105469	-62.97363281	-126.43066406	+2972	+13.58789063	+5.64257813	-2.55761719	-19.11621094	-81.18896484	+21.68701172	+3540	+12.86718750	+2.26757813	-5.07568359	+15.97412109	-57.81005859	-63.78662109	+1980
+1457970729.25910000	+14.12841797	+2.74658203	-2.17089844	+61.96289063	-63.10546875	-126.49658203	+2972	+13.58789063	+5.65576172	-2.52685547	-19.88525391	-81.25488281	+22.50000000	+3540	+12.86718750	+2.27636719	-5.05371094	+15.97412109	-57.87597656	-63.76464844	+1984
+1457970729.26329990	+14.12841797	+2.75976563	-2.14453125	+62.05078125	-63.21533203	-126.56250000	+2972	+13.58349609	+5.66894531	-2.49609375	-20.56640625	-81.27685547	+23.22509766	+3544	+12.86718750	+2.28515625	-5.03173828	+15.93017578	-57.94189453	-63.74267578	+1992
+1457970729.26749990	+14.12841797	+2.76855469	-2.12255859	+62.13867188	-63.28125000	-126.58447266	+2972	+13.58349609	+5.68212891	-2.46972656	-21.15966797	-81.29882813	+23.84033203	+3544	+12.86718750	+2.29394531	-5.01416016	+15.88623047	-57.98583984	-63.67675781	+1996
+1457970729.27580000	+14.12402344	+2.78613281	-2.08300781	+62.20458984	-63.41308594	-126.58447266	+2972	+13.57910156	+5.69091797	-2.42138672	-22.12646484	-81.34277344	+24.80712891	+3536	+12.86718750	+2.30712891	-4.97900391	+15.77636719	-58.02978516	-63.56689453	+2008
+1457970729.27990010	+14.12402344	+2.79492188	-2.06982422	+62.18261719	-63.45703125	-126.54052734	+2968	+13.57910156	+5.69531250	-2.39941406	-22.45605469	-81.34277344	+25.13671875	+3532	+12.86718750	+2.31591797	-4.96582031	+15.73242188	-58.02978516	-63.47900391	+2012
+1457970729.28410010	+14.11962891	+2.79492188	-2.05664063	+62.11669922	-63.47900391	-126.45263672	+2964	+13.57470703	+5.69970703	-2.38183594	-22.74169922	-81.34277344	+25.40039063	+3528	+12.86279297	+2.32031250	-4.95263672	+15.64453125	-58.00781250	-63.39111328	+2016
+1457970729.28830000	+14.11962891	+2.79931641	-2.04785156	+62.00683594	-63.50097656	-126.34277344	+2956	+13.57470703	+5.69970703	-2.36865234	-22.89550781	-81.32080078	+25.55419922	+3524	+12.85839844	+2.32470703	-4.94384766	+15.53466797	-57.98583984	-63.25927734	+2020
+1457970729.29239990	+14.11523438	+2.79931641	-2.03906250	+61.87500000	-63.50097656	-126.21093750	+2952	+13.57031250	+5.69970703	-2.35546875	-23.00537109	-81.27685547	+25.66406250	+3520	+12.85839844	+2.32910156	-4.93945313	+15.49072266	-57.98583984	-63.21533203	+2020
+1457970729.29660010	+14.11523438	+2.79931641	-2.03466797	+61.74316406	-63.50097656	-126.07910156	+2948	+13.56591797	+5.69970703	-2.34667969	-23.11523438	-81.25488281	+25.72998047	+3516	+12.85839844	+2.32910156	-4.93505859	+15.44677734	-57.98583984	-63.17138672	+2020
+1457970729.30080010	+14.11523438	+2.79492188	-2.03027344	+61.58935547	-63.50097656	-125.92529297	+2944	+13.56591797	+5.69531250	-2.33789063	-23.15917969	-81.21093750	+25.75195313	+3512	+12.85400391	+2.32910156	-4.93066406	+15.38085938	-57.98583984	-63.10546875	+2020
+1457970729.30489990	+14.11083984	+2.79492188	-2.03027344	+61.43554688	-63.45703125	-125.79345703	+2940	+13.56152344	+5.69531250	-2.33349609	-23.11523438	-81.14501953	+25.68603516	+3512	+12.85400391	+2.33349609	-4.92626953	+15.31494141	-57.96386719	-63.03955078	+2020
+1457970729.30909990	+14.11083984	+2.79492188	-2.03027344	+61.28173828	-63.43505859	-125.63964844	+2936	+13.56152344	+5.69091797	-2.32910156	-23.02734375	-81.07910156	+25.55419922	+3508	+12.84960938	+2.33789063	-4.91748047	+15.22705078	-57.94189453	-62.92968750	+2016
+1457970729.31740000	+14.10644531	+2.79052734	-2.03027344	+60.95214844	-63.36914063	-125.33203125	+2932	+13.55273438	+5.68652344	-2.32031250	-22.80761719	-80.94726563	+25.33447266	+3504	+12.84521484	+2.34667969	-4.90869141	+15.02929688	-57.89794922	-62.68798828	+2016
+1457970729.32160000	+14.10644531	+2.79052734	-2.03027344	+60.79833984	-63.34716797	-125.20019531	+2932	+13.55273438	+5.68652344	-2.31152344	-22.76367188	-80.88134766	+25.29052734	+3504	+12.84082031	+2.35107422	-4.89990234	+14.89746094	-57.85400391	-62.55615234	+2012
+1457970729.32579990	+14.10644531	+2.78613281	-2.03027344	+60.64453125	-63.32519531	-125.06835938	+2932	+13.54833984	+5.68652344	-2.30712891	-22.74169922	-80.81542969	+25.29052734	+3504	+12.83642578	+2.35546875	-4.89111328	+14.78759766	-57.83203125	-62.40234375	+2008
+1457970729.32990000	+14.10644531	+2.78613281	-2.03027344	+60.53466797	-63.28125000	-124.95849609	+2932	+13.54833984	+5.68652344	-2.30273438	-22.71972656	-80.72753906	+25.26855469	+3508	+12.83642578	+2.35986328	-4.88232422	+14.63378906	-57.78808594	-62.22656250	+2004
+1457970729.33410000	+14.10644531	+2.78613281	-2.03027344	+60.42480469	-63.25927734	-124.84863281	+2932	+13.54833984	+5.68652344	-2.29833984	-22.71972656	-80.66162109	+25.26855469	+3508	+12.83203125	+2.36425781	-4.87353516	+14.47998047	-57.74414063	-62.07275391	+2000
+1457970729.33830000	+14.10644531	+2.79052734	-2.02587891	+60.35888672	-63.23730469	-124.78271484	+2936	+13.54833984	+5.68652344	-2.29394531	-22.76367188	-80.57373047	+25.33447266	+3512	+12.82763672	+2.36865234	-4.86474609	+14.37011719	-57.72216797	-61.91894531	+1996
+1457970729.34240010	+14.10644531	+2.79052734	-2.02148438	+60.31494141	-63.23730469	-124.73876953	+2936	+13.54833984	+5.69091797	-2.28515625	-22.82958984	-80.50781250	+25.42236328	+3516	+12.82763672	+2.37744141	-4.85595703	+14.26025391	-57.67822266	-61.78710938	+1992
+1457970729.34660010	+14.10644531	+2.79492188	-2.01708984	+60.29296875	-63.23730469	-124.71679688	+2940	+13.54833984	+5.69531250	-2.27636719	-22.91748047	-80.44189453	+25.55419922	+3520	+12.82763672	+2.38183594	-4.84716797	+14.15039063	-57.63427734	-61.65527344	+1988
+1457970729.35489990	+14.10644531	+2.80371094	-2.00390625	+60.29296875	-63.23730469	-124.69482422	+2944	+13.55273438	+5.70849609	-2.25000000	-23.31298828	-80.28808594	+26.05957031	+3528	+12.82324219	+2.39501953	-4.82958984	+13.99658203	-57.56835938	-61.47949219	+1980
+1457970729.35910010	+14.10644531	+2.80810547	-1.99511719	+60.33691406	-63.25927734	-124.73876953	+2948	+13.55273438	+5.71289063	-2.23681641	-23.62060547	-80.24414063	+26.38916016	+3532	+12.82324219	+2.40380859	-4.82080078	+13.95263672	-57.54638672	-61.41357422	+1976
+1457970729.36319990	+14.11083984	+2.81689453	-1.98193359	+60.42480469	-63.28125000	-124.78271484	+2952	+13.55712891	+5.72167969	-2.21923828	-23.92822266	-80.17822266	+26.74072266	+3536	+12.82324219	+2.40820313	-4.81201172	+13.90869141	-57.52441406	-61.36962891	+1976
+1457970729.36739990	+14.11083984	+2.82128906	-1.97314453	+60.49072266	-63.30322266	-124.84863281	+2956	+13.56152344	+5.73046875	-2.20605469	-24.25781250	-80.13427734	+27.11425781	+3536	+12.82324219	+2.41259766	-4.80322266	+13.88671875	-57.52441406	-61.32568359	+1972
+1457970729.37159990	+14.11083984	+2.83007813	-1.95996094	+60.60058594	-63.32519531	-124.91455078	+2956	+13.57031250	+5.73925781	-2.19287109	-24.56542969	-80.06835938	+27.44384766	+3540	+12.82763672	+2.41699219	-4.79443359	+13.86474609	-57.50244141	-61.30371094	+1972
+1457970729.37570000	+14.11523438	+2.83886719	-1.95117188	+60.71044922	-63.34716797	-124.98046875	+2960	+13.57031250	+5.74804688	-2.17968750	-24.82910156	-80.00244141	+27.75146484	+3540	+12.82763672	+2.42138672	-4.79003906	+13.84277344	-57.48046875	-61.30371094	+1972
+1457970729.37990000	+14.11523438	+2.84326172	-1.93798828	+60.82031250	-63.39111328	-125.04638672	+2960	+13.57470703	+5.75683594	-2.16210938	-25.13671875	-79.95849609	+28.10302734	+3544	+12.83203125	+2.42578125	-4.78125000	+13.84277344	-57.48046875	-61.30371094	+1976
+1457970729.38410000	+14.11523438	+2.85205078	-1.92480469	+60.93017578	-63.41308594	-125.13427734	+2964	+13.57910156	+5.76562500	-2.14892578	-25.44433594	-79.91455078	+28.45458984	+3544	+12.83203125	+2.42578125	-4.77685547	+13.84277344	-57.45849609	-61.30371094	+1976
+1457970729.39240000	+14.11962891	+2.86523438	-1.90722656	+61.08398438	-63.45703125	-125.24414063	+2964	+13.58349609	+5.77441406	-2.12695313	-25.86181641	-79.78271484	+28.93798828	+3540	+12.83203125	+2.43457031	-4.76367188	+13.82080078	-57.43652344	-61.28173828	+1984
+1457970729.39660000	+14.11962891	+2.86962891	-1.90283203	+61.14990234	-63.47900391	-125.28808594	+2960	+13.58789063	+5.77880859	-2.11816406	-26.01562500	-79.71679688	+29.13574219	+3536	+12.83642578	+2.43896484	-4.75927734	+13.82080078	-57.43652344	-61.28173828	+1988
+1457970729.40070010	+14.11962891	+2.87402344	-1.89404297	+61.21582031	-63.50097656	-125.31005859	+2960	+13.58789063	+5.78320313	-2.11376953	-26.05957031	-79.65087891	+29.20166016	+3536	+12.83642578	+2.43896484	-4.75927734	+13.79882813	-57.43652344	-61.25976563	+1992
+1457970729.40490010	+14.11962891	+2.87402344	-1.88964844	+61.21582031	-63.52294922	-125.31005859	+2960	+13.59228516	+5.78759766	-2.10937500	-25.97167969	-79.58496094	+29.20166016	+3532	+12.83642578	+2.44335938	-4.75488281	+13.75488281	-57.41455078	-61.23779297	+1996
+1457970729.40910010	+14.12402344	+2.87841797	-1.88964844	+61.21582031	-63.52294922	-125.28808594	+2956	+13.59228516	+5.78759766	-2.10937500	-25.81787109	-79.49707031	+29.13574219	+3528	+12.83642578	+2.44335938	-4.75488281	+13.73291016	-57.41455078	-61.21582031	+1996
+1457970729.41319990	+14.12402344	+2.87841797	-1.88964844	+61.17187500	-63.50097656	-125.24414063	+2952	+13.58789063	+5.78759766	-2.10937500	-25.59814453	-79.40917969	+28.98193359	+3528	+12.83642578	+2.44775391	-4.75488281	+13.68896484	-57.39257813	-61.17187500	+2000
+1457970729.41739990	+14.12402344	+2.87841797	-1.88964844	+61.10595703	-63.50097656	-125.17822266	+2952	+13.58349609	+5.79199219	-2.10937500	-25.26855469	-79.29931641	+28.78417969	+3524	+12.83642578	+2.44775391	-4.75488281	+13.66699219	-57.37060547	-61.12792969	+2004
+1457970729.42160010	+14.12402344	+2.87841797	-1.89404297	+60.99609375	-63.47900391	-125.09033203	+2948	+13.58349609	+5.78759766	-2.11376953	-24.89501953	-79.18945313	+28.52050781	+3524	+12.83642578	+2.45214844	-4.75488281	+13.62304688	-57.37060547	-61.08398438	+2004
+1457970729.42989990	+14.12402344	+2.87402344	-1.90283203	+60.71044922	-63.43505859	-124.84863281	+2948	+13.57910156	+5.77880859	-2.12695313	-23.70849609	-78.92578125	+27.66357422	+3528	+12.83642578	+2.45214844	-4.75488281	+13.51318359	-57.32666016	-60.99609375	+2008
+1457970729.43400000	+14.12402344	+2.86962891	-1.90722656	+60.53466797	-63.41308594	-124.69482422	+2948	+13.57470703	+5.77880859	-2.13574219	-22.96142578	-78.77197266	+27.11425781	+3532	+12.83203125	+2.45654297	-4.75927734	+13.46923828	-57.30468750	-60.95214844	+2008
+1457970729.43820000	+14.12402344	+2.86962891	-1.91601563	+60.31494141	-63.39111328	-124.51904297	+2948	+13.57031250	+5.77441406	-2.14453125	-22.23632813	-78.66210938	+26.58691406	+3536	+12.83203125	+2.45654297	-4.75927734	+13.40332031	-57.28271484	-60.88623047	+2008
+1457970729.44240000	+14.12402344	+2.86523438	-1.92480469	+60.02929688	-63.36914063	-124.27734375	+2952	+13.56152344	+5.77001953	-2.15771484	-21.04980469	-78.46435547	+25.70800781	+3544	+12.83203125	+2.45654297	-4.76367188	+13.35937500	-57.26074219	-60.84228516	+2008
+1457970729.44650010	+14.12402344	+2.86083984	-1.93359375	+59.69970703	-63.32519531	-123.99169922	+2952	+13.55712891	+5.76562500	-2.16650391	-19.97314453	-78.31054688	+24.89501953	+3548	+12.82763672	+2.46093750	-4.76367188	+13.31542969	-57.23876953	-60.79833984	+2008
+1457970729.45070000	+14.12402344	+2.85644531	-1.94238281	+59.37011719	-63.30322266	-123.70605469	+2956	+13.55273438	+5.76123047	-2.17089844	-19.02832031	-78.20068359	+24.19189453	+3556	+12.82763672	+2.46093750	-4.76806641	+13.27148438	-57.21679688	-60.75439453	+2008
+1457970729.45490000	+14.12402344	+2.84765625	-1.95556641	+58.77685547	-63.25927734	-123.20068359	+2960	+13.55273438	+5.75244141	-2.17968750	-17.66601563	-78.06884766	+23.13720703	+3564	+12.82763672	+2.46533203	-4.76806641	+13.22753906	-57.19482422	-60.73242188	+2004
+1457970729.45900010	+14.11962891	+2.84326172	-1.96875000	+58.20556641	-63.21533203	-122.69531250	+2964	+13.54833984	+5.75683594	-2.18408203	-16.52343750	-77.98095703	+22.28027344	+3568	+12.82324219	+2.46533203	-4.77246094	+13.18359375	-57.17285156	-60.68847656	+2004
+1457970729.46740010	+14.11962891	+2.83007813	-1.99072266	+56.75537109	-63.23730469	-121.39892578	+2972	+13.54833984	+5.75683594	-2.18408203	-14.12841797	-77.87109375	+20.41259766	+3576	+12.81884766	+2.46972656	-4.77685547	+13.13964844	-57.15087891	-60.64453125	+1996
+1457970729.47149990	+14.12402344	+2.82568359	-1.99511719	+55.98632813	-63.23730469	-120.67382813	+2972	+13.54833984	+5.76562500	-2.18408203	-12.81005859	-77.82714844	+19.33593750	+3576	+12.81884766	+2.46972656	-4.77685547	+13.09570313	-57.12890625	-60.64453125	+1996
+1457970729.47569990	+14.12402344	+2.82128906	-1.99511719	+55.32714844	-63.30322266	-120.01464844	+2972	+13.54833984	+5.77441406	-2.17089844	-11.57958984	-77.87109375	+18.36914063	+3580	+12.81884766	+2.46972656	-4.78125000	+13.09570313	-57.10693359	-60.64453125	+1992
+1457970729.47989990	+14.12402344	+2.82128906	-1.99072266	+54.38232422	-63.39111328	-119.06982422	+2972	+13.54833984	+5.77880859	-2.16650391	-10.01953125	-77.87109375	+17.00683594	+3584	+12.81445313	+2.47412109	-4.78125000	+13.07373047	-57.10693359	-60.64453125	+1988
+1457970729.48400000	+14.12402344	+2.82128906	-1.99072266	+53.61328125	-63.47900391	-118.25683594	+2968	+13.54833984	+5.78759766	-2.15771484	-8.39355469	-77.84912109	+15.62255859	+3584	+12.81445313	+2.47412109	-4.78564453	+13.07373047	-57.08496094	-60.66650391	+1984
+1457970729.48819990	+14.12841797	+2.82128906	-1.97753906	+52.86621094	-63.61083984	-117.48779297	+2968	+13.55273438	+5.80078125	-2.14892578	-6.67968750	-77.89306641	+14.15039063	+3588	+12.81445313	+2.47851563	-4.78564453	+13.07373047	-57.08496094	-60.68847656	+1980
+1457970729.49650000	+14.12841797	+2.82128906	-1.95556641	+51.08642578	-63.91845703	-115.57617188	+2964	+13.55273438	+5.81835938	-2.13574219	-2.72460938	-77.87109375	+10.54687500	+3588	+12.81005859	+2.47851563	-4.78564453	+13.07373047	-57.08496094	-60.77636719	+1976
+1457970729.50070000	+14.13281250	+2.81689453	-1.95117188	+50.16357422	-64.05029297	-114.63134766	+2964	+13.55712891	+5.83154297	-2.12255859	-0.63720703	-77.89306641	+8.65722656	+3588	+12.81005859	+2.48291016	-4.78564453	+13.09570313	-57.08496094	-60.79833984	+1972
+1457970729.50480010	+14.13720703	+2.81250000	-1.94238281	+49.06494141	-64.20410156	-113.46679688	+2956	+13.55712891	+5.84472656	-2.11816406	+1.75781250	-77.80517578	+6.43798828	+3588	+12.81005859	+2.48291016	-4.78564453	+13.09570313	-57.08496094	-60.84228516	+1972
+1457970729.50900010	+14.14160156	+2.80371094	-1.94238281	+47.96630859	-64.31396484	-112.32421875	+2952	+13.55712891	+5.85791016	-2.11816406	+4.19677734	-77.71728516	+4.17480469	+3588	+12.81005859	+2.48291016	-4.78564453	+13.09570313	-57.08496094	-60.88623047	+1968
+1457970729.51320000	+14.14599609	+2.79931641	-1.94238281	+46.80175781	-64.40185547	-111.11572266	+2948	+13.55712891	+5.86669922	-2.11376953	+6.70166016	-77.60742188	+1.82373047	+3584	+12.81005859	+2.48291016	-4.78564453	+13.07373047	-57.08496094	-60.90820313	+1968
+1457970729.51729990	+14.14599609	+2.79052734	-1.94677734	+45.57128906	-64.46777344	-109.86328125	+2940	+13.55712891	+5.87988281	-2.11816406	+9.31640625	-77.43164063	-0.61523438	+3584	+12.80566406	+2.48291016	-4.78564453	+13.05175781	-57.08496094	-60.90820313	+1968
+1457970729.52150010	+14.14599609	+2.77294922	-1.95556641	+44.20898438	-64.53369141	-108.50097656	+2940	+13.55273438	+5.88867188	-2.12255859	+11.84326172	-77.21191406	-3.01025391	+3584	+12.80566406	+2.48291016	-4.79003906	+13.02978516	-57.08496094	-60.90820313	+1972
+1457970729.52570010	+14.15478516	+2.75976563	-1.96435547	+42.73681641	-64.55566406	-107.05078125	+2940	+13.54833984	+5.89746094	-2.13134766	+14.37011719	-76.94824219	-5.40527344	+3584	+12.80126953	+2.48291016	-4.79003906	+12.96386719	-57.06298828	-60.86425781	+1972
+1457970729.52979990	+14.15478516	+2.74218750	-1.98193359	+41.19873047	-64.55566406	-105.53466797	+2940	+13.54394531	+5.91064453	-2.14453125	+16.80908203	-76.61865234	-7.71240234	+3584	+12.80126953	+2.48291016	-4.79443359	+12.89794922	-57.04101563	-60.79833984	+1972
+1457970729.53819990	+14.16796875	+2.70263672	-2.02148438	+37.96875000	-64.42382813	-102.39257813	+2940	+13.53515625	+5.91943359	-2.18408203	+21.37939453	-75.87158203	-12.01904297	+3592	+12.79687500	+2.47851563	-4.80322266	+12.70019531	-56.99707031	-60.62255859	+1976
+1457970729.54230000	+14.17236328	+2.68505859	-2.05224609	+36.27685547	-64.24804688	-100.74462891	+2944	+13.52636719	+5.92822266	-2.20605469	+23.44482422	-75.43212891	-13.97460938	+3596	+12.79248047	+2.47851563	-4.80761719	+12.61230469	-56.95312500	-60.51269531	+1980
+1457970729.54650000	+14.17236328	+2.65869141	-2.08740234	+34.51904297	-64.05029297	-99.07470703	+2948	+13.51757813	+5.93701172	-2.23242188	+25.37841797	-74.97070313	-15.75439453	+3600	+12.78808594	+2.47851563	-4.81640625	+12.50244141	-56.90917969	-60.40283203	+1980
+1457970729.55069990	+14.17675781	+2.63671875	-2.11816406	+32.80517578	-63.85253906	-97.44873047	+2956	+13.50878906	+5.94140625	-2.26757813	+27.09228516	-74.42138672	-17.35839844	+3608	+12.78369141	+2.47412109	-4.82519531	+12.37060547	-56.84326172	-60.27099609	+1984
+1457970729.55480000	+14.17675781	+2.61474609	-2.15332031	+31.09130859	-63.58886719	-95.80078125	+2960	+13.50000000	+5.94140625	-2.29833984	+28.63037109	-73.98193359	-18.78662109	+3616	+12.77929688	+2.47412109	-4.83398438	+12.23876953	-56.77734375	-60.11718750	+1984
+1457970729.55900000	+14.18115234	+2.58837891	-2.18847656	+29.39941406	-63.28125000	-94.19677734	+2968	+13.49121094	+5.94140625	-2.32470703	+30.03662109	-73.49853516	-20.10498047	+3620	+12.77490234	+2.46972656	-4.84277344	+12.10693359	-56.68945313	-59.96337891	+1988
+1457970729.56320000	+14.18994141	+2.56201172	-2.21923828	+27.79541016	-62.99560547	-92.65869141	+2972	+13.48242188	+5.94140625	-2.36425781	+31.24511719	-72.97119141	-21.22558594	+3628	+12.77050781	+2.46972656	-4.85156250	+11.95312500	-56.60156250	-59.78759766	+1988
+1457970729.56730010	+14.19433594	+2.54003906	-2.26318359	+26.19140625	-62.60009766	-91.09863281	+2980	+13.47802734	+5.94580078	-2.39941406	+32.34375000	-72.48779297	-22.21435547	+3636	+12.76171875	+2.46093750	-4.87353516	+11.66748047	-56.42578125	-59.47998047	+1992
+1457970729.57150010	+14.19873047	+2.52246094	-2.30273438	+24.69726563	-62.18261719	-89.64843750	+2984	+13.46923828	+5.95019531	-2.43457031	+33.37646484	-72.02636719	-23.13720703	+3644	+12.75292969	+2.45654297	-4.89550781	+11.40380859	-56.25000000	-59.19433594	+1996
+1457970729.57979990	+14.20312500	+2.48730469	-2.37744141	+22.01660156	-61.32568359	-86.98974609	+2992	+13.45166016	+5.95019531	-2.50927734	+34.91455078	-71.12548828	-24.49951172	+3652	+12.72216797	+2.43457031	-4.96142578	+10.74462891	-55.65673828	-58.40332031	+2000
+1457970729.58400010	+14.20312500	+2.46972656	-2.41259766	+20.80810547	-60.86425781	-85.80322266	+2996	+13.44287109	+5.95019531	-2.54003906	+35.57373047	-70.70800781	-25.07080078	+3656	+12.70458984	+2.42138672	-5.00097656	+10.43701172	-55.30517578	-57.98583984	+2004
+1457970729.58810000	+14.20751953	+2.45654297	-2.44775391	+19.75341797	-60.40283203	-84.72656250	+3000	+13.43847656	+5.95019531	-2.57958984	+36.05712891	-70.29052734	-25.48828125	+3660	+12.68701172	+2.40820313	-5.03613281	+10.19531250	-54.97558594	-57.67822266	+2004
+1457970729.59229990	+14.21191406	+2.44335938	-2.48291016	+18.76464844	-59.96337891	-83.67187500	+3000	+13.43408203	+5.95019531	-2.60595703	+36.51855469	-69.96093750	-25.88378906	+3660	+12.66503906	+2.39062500	-5.08007813	+9.93164063	-54.51416016	-57.32666016	+2004
+1457970729.59649990	+14.21630859	+2.43457031	-2.50927734	+17.92968750	-59.54589844	-82.79296875	+3000	+13.42968750	+5.95019531	-2.63671875	+36.91406250	-69.65332031	-26.21337891	+3660	+12.64746094	+2.37744141	-5.11962891	+9.79980469	-54.16259766	-57.10693359	+2004
+1457970729.60060000	+14.21630859	+2.42578125	-2.54443359	+17.27050781	-59.06250000	-82.02392578	+3000	+13.42968750	+5.95019531	-2.67187500	+37.17773438	-69.30175781	-26.38916016	+3660	+12.63427734	+2.35986328	-5.15039063	+9.73388672	-53.83300781	-56.97509766	+2004
+1457970729.60480000	+14.22070313	+2.42138672	-2.57958984	+16.63330078	-58.60107422	-81.29882813	+3000	+13.42529297	+5.95019531	-2.70263672	+37.41943359	-69.01611328	-26.54296875	+3660	+12.62109375	+2.34667969	-5.18554688	+9.73388672	-53.48144531	-56.88720703	+2000
+1457970729.60900000	+14.22070313	+2.41699219	-2.61035156	+16.14990234	-58.18359375	-80.70556641	+2996	+13.42529297	+5.95019531	-2.73779297	+37.57324219	-68.70849609	-26.65283203	+3656	+12.60791016	+2.33349609	-5.21630859	+9.75585938	-53.17382813	-56.86523438	+2000
+1457970729.61310010	+14.22070313	+2.41259766	-2.64990234	+15.79833984	-57.67822266	-80.24414063	+2992	+13.42089844	+5.95019531	-2.77734375	+37.66113281	-68.37890625	-26.63085938	+3656	+12.59472656	+2.31591797	-5.24707031	+9.84375000	-52.84423828	-56.88720703	+2000
+1457970729.62150000	+14.22070313	+2.40820313	-2.71582031	+15.29296875	-56.84326172	-79.45312500	+2984	+13.41210938	+5.94580078	-2.83886719	+37.68310547	-67.89550781	-26.54296875	+3648	+12.56835938	+2.28955078	-5.30859375	+10.08544922	-52.22900391	-56.99707031	+2000
+1457970729.62560010	+14.22509766	+2.40380859	-2.75976563	+15.20507813	-56.35986328	-79.21142578	+2980	+13.41210938	+5.93701172	-2.88281250	+37.55126953	-67.56591797	-26.36718750	+3648	+12.55517578	+2.27197266	-5.33935547	+10.21728516	-51.87744141	-57.08496094	+2000
+1457970729.62980010	+14.22509766	+2.40380859	-2.80371094	+15.11718750	-55.87646484	-78.96972656	+2980	+13.41210938	+5.93701172	-2.92236328	+37.44140625	-67.32421875	-26.21337891	+3640	+12.54199219	+2.25439453	-5.37451172	+10.34912109	-51.52587891	-57.17285156	+2004
+1457970729.63400010	+14.22509766	+2.39501953	-2.84765625	+15.07324219	-55.43701172	-78.83789063	+2976	+13.40771484	+5.92822266	-2.96191406	+37.28759766	-67.03857422	-25.99365234	+3640	+12.52441406	+2.23242188	-5.40966797	+10.48095703	-51.15234375	-57.28271484	+2012
+1457970729.63809990	+14.22949219	+2.38623047	-2.90039063	+15.13916016	-54.90966797	-78.75000000	+2972	+13.40771484	+5.91943359	-3.01464844	+37.06787109	-66.68701172	-25.70800781	+3636	+12.51123047	+2.21044922	-5.44482422	+10.63476563	-50.75683594	-57.39257813	+2016
+1457970729.64229990	+14.22509766	+2.38183594	-2.95751953	+15.18310547	-54.36035156	-78.68408203	+2972	+13.40332031	+5.91503906	-3.06298828	+36.87011719	-66.37939453	-25.46630859	+3632	+12.49365234	+2.18847656	-5.48876953	+10.78857422	-50.29541016	-57.50244141	+2024
+1457970729.64650010	+14.22509766	+2.36865234	-3.01464844	+15.22705078	-53.78906250	-78.64013672	+2972	+13.39892578	+5.90185547	-3.11572266	+36.60644531	-66.00585938	-25.13671875	+3628	+12.47167969	+2.16210938	-5.53710938	+10.92041016	-49.83398438	-57.61230469	+2032
+1457970729.65060000	+14.22509766	+2.35546875	-3.08056641	+15.27099609	-53.17382813	-78.59619141	+2972	+13.39453125	+5.88867188	-3.18164063	+36.27685547	-65.56640625	-24.76318359	+3628	+12.44970703	+2.13574219	-5.58105469	+11.05224609	-49.32861328	-57.70019531	+2040
+1457970729.65479990	+14.22509766	+2.34228516	-3.15527344	+15.33691406	-52.49267578	-78.55224609	+2972	+13.39013672	+5.87109375	-3.24755859	+35.92529297	-65.12695313	-24.36767578	+3628	+12.42333984	+2.10937500	-5.63818359	+11.20605469	-48.71337891	-57.78808594	+2048
+1457970729.66310000	+14.22949219	+2.30273438	-3.30029297	+15.42480469	-51.15234375	-78.48632813	+2976	+13.38134766	+5.82714844	-3.39697266	+35.06835938	-64.11621094	-23.48876953	+3636	+12.37500000	+2.04345703	-5.74804688	+11.40380859	-47.50488281	-57.91992188	+2064
+1457970729.66730000	+14.22949219	+2.28515625	-3.38818359	+15.44677734	-50.33935547	-78.42041016	+2980	+13.37255859	+5.79638672	-3.49804688	+34.54101563	-63.43505859	-22.93945313	+3644	+12.34423828	+2.00390625	-5.81396484	+11.49169922	-46.75781250	-57.96386719	+2076
+1457970729.67140010	+14.22949219	+2.25878906	-3.47607422	+15.44677734	-49.52636719	-78.39843750	+2984	+13.36816406	+5.76562500	-3.59472656	+34.03564453	-62.75390625	-22.41210938	+3648	+12.31787109	+1.96875000	-5.87988281	+11.55761719	-46.05468750	-58.00781250	+2080
+1457970729.67560010	+14.22949219	+2.22802734	-3.55957031	+15.46875000	-48.71337891	-78.37646484	+2988	+13.36376953	+5.73046875	-3.69140625	+33.55224609	-62.09472656	-21.90673828	+3652	+12.28710938	+1.92919922	-5.93701172	+11.64550781	-45.35156250	-58.05175781	+2080
+1457970729.67980000	+14.22949219	+2.20605469	-3.65625000	+15.51269531	-47.81250000	-78.31054688	+2992	+13.35058594	+5.69091797	-3.81445313	+32.93701172	-61.19384766	-21.24755859	+3664	+12.25634766	+1.88964844	-6.01171875	+11.73339844	-44.49462891	-58.07373047	+2084
+1457970729.68390010	+14.22949219	+2.17529297	-3.75732422	+15.51269531	-46.86767578	-78.24462891	+2996	+13.34179688	+5.64697266	-3.92871094	+32.38769531	-60.40283203	-20.72021484	+3672	+12.22558594	+1.84570313	-6.07763672	+11.79931641	-43.68164063	-58.07373047	+2084
+1457970729.68810010	+14.22949219	+2.14892578	-3.84960938	+15.53466797	-45.96679688	-78.20068359	+3000	+13.33740234	+5.60302734	-4.02978516	+31.88232422	-59.65576172	-20.23681641	+3676	+12.19482422	+1.80615234	-6.13916016	+11.84326172	-42.91259766	-58.09570313	+2080
+1457970729.69230010	+14.22949219	+2.12255859	-3.94628906	+15.60058594	-45.04394531	-78.09082031	+3004	+13.32861328	+5.55029297	-4.16162109	+31.26708984	-58.71093750	-19.64355469	+3684	+12.15527344	+1.75341797	-6.21826172	+11.93115234	-41.90185547	-58.09570313	+2084
+1457970729.70059990	+14.22949219	+2.06103516	-4.13525391	+15.77636719	-43.19824219	-78.06884766	+3008	+13.31542969	+5.46679688	-4.36816406	+30.38818359	-57.21679688	-18.76464844	+3688	+12.09375000	+1.65673828	-6.34130859	+12.08496094	-40.27587891	-58.22753906	+2072
+1457970729.70479990	+14.22949219	+2.03906250	-4.23193359	+15.95214844	-42.23144531	-78.00292969	+3008	+13.31103516	+5.42724609	-4.46923828	+29.97070313	-56.44775391	-18.32519531	+3688	+12.06298828	+1.61279297	-6.40283203	+12.17285156	-39.41894531	-58.27148438	+2064
+1457970729.70890000	+14.22949219	+2.00830078	-4.32861328	+16.14990234	-41.26464844	-78.00292969	+3008	+13.30224609	+5.38769531	-4.57031250	+29.57519531	-55.70068359	-17.90771484	+3684	+12.03662109	+1.56445313	-6.46875000	+12.28271484	-38.56201172	-58.33740234	+2052
+1457970729.71310000	+14.22949219	+1.98193359	-4.42529297	+16.39160156	-40.29785156	-78.02490234	+3008	+13.29345703	+5.34814453	-4.66699219	+29.20166016	-54.95361328	-17.51220703	+3680	+12.00585938	+1.51611328	-6.52587891	+12.41455078	-37.70507813	-58.42529297	+2044
+1457970729.71729990	+14.22509766	+1.96435547	-4.51757813	+16.69921875	-39.39697266	-77.98095703	+3004	+13.28906250	+5.30859375	-4.75927734	+28.82812500	-54.25048828	-17.13867188	+3672	+11.97070313	+1.46777344	-6.58740234	+12.54638672	-36.80419922	-58.51318359	+2036
+1457970729.72140000	+14.22070313	+1.93359375	-4.60986328	+17.00683594	-38.49609375	-78.00292969	+3000	+13.28027344	+5.26464844	-4.85595703	+28.45458984	-53.52539063	-16.74316406	+3668	+11.93994141	+1.41064453	-6.64892578	+12.65625000	-35.90332031	-58.66699219	+2032
+1457970729.72560000	+14.21630859	+1.90722656	-4.70214844	+17.40234375	-37.57324219	-78.06884766	+3000	+13.27148438	+5.22070313	-4.95263672	+28.08105469	-52.77832031	-16.36962891	+3660	+11.90478516	+1.35351563	-6.71044922	+12.81005859	-35.02441406	-58.79882813	+2024
+1457970729.73390010	+14.21191406	+1.86328125	-4.87792969	+18.30322266	-35.83740234	-78.13476563	+2988	+13.26269531	+5.12841797	-5.13720703	+27.37792969	-51.32812500	-15.64453125	+3644	+11.83886719	+1.23486328	-6.83349609	+13.05175781	-33.20068359	-59.10644531	+2016
+1457970729.73810010	+14.20312500	+1.83251953	-4.97460938	+18.83056641	-34.91455078	-78.24462891	+2984	+13.24951172	+5.08447266	-5.23388672	+27.02636719	-50.60302734	-15.29296875	+3632	+11.80371094	+1.17333984	-6.89501953	+13.22753906	-32.25585938	-59.28222656	+2016
+1457970729.74219990	+14.19433594	+1.81494141	-5.07128906	+19.40185547	-34.03564453	-78.26660156	+2980	+13.23632813	+5.03613281	-5.33056641	+26.71875000	-49.85595703	-14.91943359	+3624	+11.76855469	+1.11621094	-6.95654297	+13.38134766	-31.28906250	-59.41406250	+2012
+1457970729.74640010	+14.18554688	+1.78417969	-5.16357422	+19.95117188	-33.13476563	-78.33251953	+2976	+13.22753906	+4.97900391	-5.42724609	+26.34521484	-49.08691406	-14.58984375	+3612	+11.73339844	+1.04589844	-7.02246094	+13.51318359	-30.32226563	-59.58984375	+2012
+1457970729.75060010	+14.17236328	+1.75341797	-5.26464844	+20.56640625	-32.16796875	-78.42041016	+2972	+13.21435547	+4.92187500	-5.52832031	+26.01562500	-48.27392578	-14.26025391	+3604	+11.69384766	+0.97998047	-7.08398438	+13.64501953	-29.35546875	-59.74365234	+2012
+1457970729.75469990	+14.15917969	+1.73144531	-5.36132813	+21.22558594	-31.33300781	-78.44238281	+2964	+13.19677734	+4.86474609	-5.62939453	+25.66406250	-47.48291016	-13.93066406	+3596	+11.64990234	+0.91406250	-7.14550781	+13.77685547	-28.38867188	-59.87548828	+2012
+1457970729.75889990	+14.14160156	+1.68750000	-5.45800781	+21.81884766	-30.45410156	-78.53027344	+2960	+13.18359375	+4.79443359	-5.72607422	+25.33447266	-46.71386719	-13.64501953	+3588	+11.61035156	+0.83935547	-7.21142578	+13.88671875	-27.39990234	-60.02929688	+2016
+1457970729.76309990	+14.12841797	+1.64794922	-5.56787109	+22.47802734	-29.48730469	-78.59619141	+2960	+13.16162109	+4.72412109	-5.83593750	+24.98291016	-45.85693359	-13.35937500	+3580	+11.57080078	+0.76025391	-7.27294922	+13.97460938	-26.43310547	-60.20507813	+2020
+1457970729.77140000	+14.08886719	+1.56884766	-5.77880859	+23.86230469	-27.68554688	-78.70605469	+2956	+13.12207031	+4.57910156	-6.05566406	+24.30175781	-44.16503906	-12.81005859	+3564	+11.48730469	+0.60644531	-7.40039063	+14.17236328	-24.47753906	-60.44677734	+2020
+1457970729.77560000	+14.06689453	+1.52490234	-5.89746094	+24.56542969	-26.69677734	-78.75000000	+2952	+13.09570313	+4.49560547	-6.16992188	+23.99414063	-43.24218750	-12.59033203	+3556	+11.44335938	+0.52294922	-7.46191406	+14.28222656	-23.51074219	-60.57861328	+2016
+1457970729.78390000	+14.01416016	+1.42382813	-6.12158203	+25.97167969	-24.87304688	-78.79394531	+2948	+13.04296875	+4.32421875	-6.40283203	+23.40087891	-41.46240234	-12.15087891	+3540	+11.35107422	+0.35595703	-7.58056641	+14.41406250	-21.57714844	-60.77636719	+2012
+1457970729.78810000	+13.98339844	+1.37109375	-6.24023438	+26.67480469	-23.88427734	-78.79394531	+2944	+13.00781250	+4.23193359	-6.52148438	+23.11523438	-40.51757813	-11.95312500	+3532	+11.30712891	+0.26806641	-7.64208984	+14.50195313	-20.63232422	-60.88623047	+2008
+1457970729.79220010	+13.95263672	+1.31835938	-6.35009766	+27.39990234	-23.02734375	-78.81591797	+2940	+12.97705078	+4.13964844	-6.64013672	+22.82958984	-39.63867188	-11.77734375	+3524	+11.26318359	+0.18457031	-7.69921875	+14.56787109	-19.75341797	-60.97412109	+2000
+1457970729.79640010	+13.92187500	+1.25683594	-6.45996094	+28.10302734	-22.14843750	-78.83789063	+2936	+12.94189453	+4.03857422	-6.75000000	+22.56591797	-38.78173828	-11.62353516	+3516	+11.21923828	+0.08789063	-7.75195313	+14.61181641	-18.85253906	-61.12792969	+1992
+1457970729.80060010	+13.89111328	+1.19531250	-6.57861328	+28.82812500	-21.24755859	-78.81591797	+2932	+12.90673828	+3.94189453	-6.86865234	+22.32421875	-37.88085938	-11.51367188	+3504	+11.17529297	-0.00439453	-7.80908203	+14.69970703	-17.99560547	-61.25976563	+1984
+1457970729.80890010	+13.81640625	+1.07666016	-6.79833984	+30.25634766	-19.53369141	-78.79394531	+2920	+12.83203125	+3.74414063	-7.09277344	+21.88476563	-36.18896484	-11.27197266	+3476	+11.08740234	-0.19335938	-7.91455078	+14.83154297	-16.30371094	-61.52343750	+1964
+1457970729.81300000	+13.77246094	+1.01074219	-6.90380859	+30.95947266	-18.65478516	-78.72802734	+2908	+12.78808594	+3.64306641	-7.20263672	+21.70898438	-35.35400391	-11.18408203	+3460	+11.04345703	-0.29003906	-7.96289063	+14.91943359	-15.46875000	-61.67724609	+1956
+1457970729.81719990	+13.73291016	+0.94482422	-7.00488281	+31.64062500	-17.86376953	-78.70605469	+2900	+12.75292969	+3.54638672	-7.29931641	+21.51123047	-34.58496094	-11.09619141	+3440	+10.99511719	-0.38671875	-8.01123047	+15.00732422	-14.69970703	-61.83105469	+1944
+1457970729.82139990	+13.68896484	+0.87890625	-7.10595703	+32.27783203	-17.05078125	-78.61816406	+2888	+12.70898438	+3.44091797	-7.39599609	+21.31347656	-33.83789063	-11.00830078	+3424	+10.95117188	-0.49218750	-8.05957031	+15.07324219	-13.88671875	-62.00683594	+1936
+1457970729.82550000	+13.64501953	+0.80859375	-7.19824219	+32.91503906	-16.28173828	-78.53027344	+2876	+12.66943359	+3.33544922	-7.49267578	+21.13769531	-33.06884766	-10.92041016	+3400	+10.90722656	-0.59326172	-8.10351563	+15.18310547	-13.11767578	-62.18261719	+1924
+1457970729.82970000	+13.59667969	+0.73828125	-7.28613281	+33.48632813	-15.51269531	-78.46435547	+2868	+12.62988281	+3.23437500	-7.57617188	+20.93994141	-32.40966797	-10.85449219	+3380	+10.86328125	-0.69433594	-8.14306641	+15.29296875	-12.39257813	-62.35839844	+1912
+1457970729.83800010	+13.50439453	+0.59765625	-7.45751953	+34.62890625	-14.04052734	-78.24462891	+2836	+12.55517578	+3.02343750	-7.73437500	+20.58837891	-31.13525391	-10.72265625	+3328	+10.77539063	-0.91406250	-8.22656250	+15.46875000	-10.89843750	-62.79785156	+1896
+1457970729.84220000	+13.45605469	+0.51855469	-7.53662109	+35.11230469	-13.24951172	-78.15673828	+2820	+12.51562500	+2.92675781	-7.80468750	+20.43457031	-30.54199219	-10.63476563	+3300	+10.72705078	-1.01953125	-8.26611328	+15.57861328	-10.12939453	-62.97363281	+1888
+1457970729.84640000	+13.40771484	+0.44384766	-7.62011719	+35.57373047	-12.48046875	-78.00292969	+2804	+12.48046875	+2.82128906	-7.87060547	+20.25878906	-29.97070313	-10.56884766	+3272	+10.67871094	-1.12939453	-8.30566406	+15.66650391	-9.33837891	-63.17138672	+1880
+1457970729.85050010	+13.35498047	+0.36474609	-7.69042969	+35.94726563	-11.75537109	-77.84912109	+2788	+12.44091797	+2.71582031	-7.93212891	+20.06103516	-29.39941406	-10.50292969	+3244	+10.63037109	-1.23925781	-8.34082031	+15.75439453	-8.56933594	-63.36914063	+1872
+1457970729.85470010	+13.30664063	+0.27685547	-7.75634766	+36.25488281	-11.00830078	-77.71728516	+2768	+12.40136719	+2.61035156	-7.98925781	+19.88525391	-28.89404297	-10.41503906	+3212	+10.58203125	-1.34912109	-8.37158203	+15.84228516	-7.82226563	-63.52294922	+1868
+1457970729.85890010	+13.25390625	+0.19775391	-7.82666016	+36.56250000	-10.26123047	-77.56347656	+2748	+12.36621094	+2.49609375	-8.04199219	+19.66552734	-28.38867188	-10.37109375	+3184	+10.52929688	-1.46777344	-8.40673828	+15.90820313	-7.03125000	-63.69873047	+1864
+1457970729.86299990	+13.20556641	+0.10986328	-7.89257813	+36.80419922	-9.55810547	-77.38769531	+2728	+12.33105469	+2.38623047	-8.09472656	+19.44580078	-27.88330078	-10.32714844	+3156	+10.48535156	-1.58203125	-8.43310547	+15.95214844	-6.30615234	-63.89648438	+1864
+1457970729.86719990	+13.15283203	+0.01318359	-7.95410156	+36.93603516	-8.78906250	-77.25585938	+2712	+12.30029297	+2.27636719	-8.14306641	+19.22607422	-27.42187500	-10.23925781	+3128	+10.43701172	-1.69628906	-8.46386719	+15.99609375	-5.55908203	-64.02832031	+1860
+1457970729.87550000	+13.05615234	-0.17138672	-8.08154297	+37.17773438	-7.29492188	-76.92626953	+2672	+12.22998047	+2.04345703	-8.23974609	+18.76464844	-26.47705078	-10.15136719	+3068	+10.34033203	-1.93798828	-8.51660156	+16.01806641	-4.06494141	-64.31396484	+1864
+1457970729.87969990	+13.00781250	-0.27246094	-8.13867188	+37.19970703	-6.52587891	-76.79443359	+2652	+12.19042969	+1.92919922	-8.28369141	+18.56689453	-25.99365234	-10.06347656	+3036	+10.28759766	-2.05664063	-8.53857422	+16.04003906	-3.33984375	-64.40185547	+1864
+1457970729.88389990	+12.95507813	-0.37792969	-8.20019531	+37.17773438	-5.77880859	-76.61865234	+2636	+12.15527344	+1.80175781	-8.32763672	+18.28125000	-25.51025391	-10.04150391	+3008	+10.23486328	-2.17529297	-8.56494141	+15.99609375	-2.59277344	-64.48974609	+1872
+1457970729.88800000	+12.91113281	-0.48339844	-8.25732422	+37.11181641	-5.05371094	-76.46484375	+2620	+12.11572266	+1.67431641	-8.37597656	+18.01757813	-25.00488281	-10.01953125	+2980	+10.18652344	-2.29833984	-8.58251953	+15.95214844	-1.93359375	-64.57763672	+1872
+1457970729.89220000	+12.85839844	-0.59326172	-8.31005859	+37.04589844	-4.32861328	-76.33300781	+2604	+12.07177734	+1.55566406	-8.41992188	+17.77587891	-24.54345703	-9.95361328	+2952	+10.13818359	-2.41699219	-8.59570313	+15.93017578	-1.27441406	-64.64355469	+1872
+1457970729.89630010	+12.81005859	-0.70751953	-8.36279297	+36.91406250	-3.60351563	-76.22314453	+2592	+12.03662109	+1.41943359	-8.45947266	+17.46826172	-24.06005859	-9.95361328	+2924	+10.08544922	-2.54443359	-8.61328125	+15.86425781	-0.61523438	-64.70947266	+1876
+1457970729.90050010	+12.77050781	-0.82617188	-8.41113281	+36.78222656	-2.92236328	-76.11328125	+2576	+11.99707031	+1.28320313	-8.50341797	+17.20458984	-23.59863281	-9.95361328	+2896	+10.04589844	-2.66748047	-8.62207031	+15.79833984	-0.04394531	-64.81933594	+1876
+1457970729.90879990	+12.67822266	-1.06787109	-8.51220703	+36.45263672	-1.56005859	-75.91552734	+2548	+11.90917969	+1.01953125	-8.58691406	+16.65527344	-22.63183594	-9.90966797	+2840	+9.95361328	-2.91796875	-8.64843750	+15.66650391	+1.07666016	-64.92919922	+1876
+1457970729.91300010	+12.63427734	-1.19091797	-8.56054688	+36.32080078	-0.87890625	-75.84960938	+2532	+11.86523438	+0.88769531	-8.63085938	+16.41357422	-22.12646484	-9.88769531	+2808	+9.90966797	-3.04101563	-8.64843750	+15.60058594	+1.60400391	-64.99511719	+1872
+1457970729.91720010	+12.58593750	-1.30517578	-8.60009766	+36.23291016	-0.30761719	-75.73974609	+2512	+11.81689453	+0.76025391	-8.66601563	+16.17187500	-21.66503906	-9.84375000	+2776	+9.86132813	-3.16406250	-8.65283203	+15.55664063	+2.10937500	-65.03906250	+1868
+1457970729.92129990	+12.53759766	-1.43261719	-8.63964844	+36.05712891	+0.28564453	-75.67382813	+2496	+11.76855469	+0.61523438	-8.70556641	+15.88623047	-21.18164063	-9.86572266	+2748	+9.81298828	-3.28710938	-8.65722656	+15.46875000	+2.61474609	-65.06103516	+1864
+1457970729.92549990	+12.49365234	-1.56005859	-8.67919922	+35.94726563	+0.87890625	-75.60791016	+2476	+11.72460938	+0.47460938	-8.73632813	+15.62255859	-20.72021484	-9.86572266	+2720	+9.77783203	-3.41455078	-8.65283203	+15.42480469	+3.03222656	-65.12695313	+1860
+1457970729.92969990	+12.44970703	-1.67431641	-8.70996094	+35.92529297	+1.34033203	-75.54199219	+2452	+11.67626953	+0.34277344	-8.76269531	+15.35888672	-20.32470703	-9.82177734	+2688	+9.73388672	-3.53759766	-8.64843750	+15.38085938	+3.44970703	-65.19287109	+1852
+1457970729.93380000	+12.40136719	-1.81054688	-8.74072266	+35.81542969	+1.84570313	-75.52001953	+2432	+11.63232422	+0.20214844	-8.78906250	+15.11718750	-19.92919922	-9.84375000	+2652	+9.68994141	-3.66503906	-8.64843750	+15.35888672	+3.88916016	-65.23681641	+1844
+1457970729.93800000	+12.35742188	-1.93359375	-8.77148438	+35.81542969	+2.35107422	-75.49804688	+2408	+11.58398438	+0.07031250	-8.81103516	+14.91943359	-19.51171875	-9.84375000	+2620	+9.65039063	-3.78808594	-8.63964844	+15.35888672	+4.28466797	-65.30273438	+1836
+1457970729.94219990	+12.30908203	-2.04345703	-8.79345703	+35.92529297	+2.74658203	-75.41015625	+2380	+11.53564453	-0.05273438	-8.82861328	+14.74365234	-19.13818359	-9.79980469	+2584	+9.60644531	-3.91113281	-8.63085938	+15.33691406	+4.68017578	-65.34667969	+1828
+1457970729.94630000	+12.26074219	-2.17089844	-8.81103516	+35.96923828	+3.14208984	-75.34423828	+2360	+11.49169922	-0.18457031	-8.85058594	+14.52392578	-18.76464844	-9.77783203	+2544	+9.56250000	-4.03417969	-8.62646484	+15.33691406	+5.11962891	-65.36865234	+1820
+1457970729.95470000	+12.16406250	-2.39501953	-8.83740234	+36.27685547	+3.82324219	-75.19042969	+2312	+11.39941406	-0.43945313	-8.85937500	+14.21630859	-18.12744141	-9.73388672	+2468	+9.47021484	-4.28027344	-8.59570313	+15.38085938	+5.88867188	-65.45654297	+1804
+1457970729.95880010	+12.11572266	-2.51806641	-8.84179688	+36.40869141	+4.10888672	-75.14648438	+2288	+11.35546875	-0.56689453	-8.85937500	+14.04052734	-17.84179688	-9.75585938	+2432	+9.42626953	-4.40332031	-8.58691406	+15.42480469	+6.30615234	-65.47851563	+1800
+1457970729.96300010	+12.06738281	-2.63232422	-8.84179688	+36.58447266	+4.39453125	-75.10253906	+2268	+11.31152344	-0.69433594	-8.85498047	+13.90869141	-17.57812500	-9.75585938	+2392	+9.38232422	-4.52636719	-8.56494141	+15.46875000	+6.65771484	-65.52246094	+1796
+1457970729.96709990	+12.01904297	-2.73779297	-8.83740234	+36.84814453	+4.57031250	-75.03662109	+2248	+11.27197266	-0.81298828	-8.84619141	+13.79882813	-17.35839844	-9.71191406	+2356	+9.33398438	-4.64941406	-8.54736328	+15.51269531	+7.03125000	-65.56640625	+1792
+1457970729.97129990	+11.97070313	-2.85205078	-8.83300781	+37.08984375	+4.79003906	-74.94873047	+2228	+11.23242188	-0.93603516	-8.83300781	+13.66699219	-17.11669922	-9.68994141	+2320	+9.29003906	-4.77246094	-8.53417969	+15.57861328	+7.40478516	-65.56640625	+1792
+1457970729.97550010	+11.92236328	-2.95751953	-8.82421875	+37.37548828	+5.00976563	-74.88281250	+2212	+11.19287109	-1.05029297	-8.81982422	+13.60107422	-16.91894531	-9.68994141	+2284	+9.24609375	-4.89550781	-8.51220703	+15.66650391	+7.77832031	-65.58837891	+1792
+1457970729.97960000	+11.87402344	-3.05859375	-8.81103516	+37.70507813	+5.16357422	-74.79492188	+2196	+11.15332031	-1.16015625	-8.79785156	+13.53515625	-16.72119141	-9.62402344	+2252	+9.19335938	-5.01855469	-8.49023438	+15.71044922	+8.15185547	-65.58837891	+1796
+1457970729.98379990	+11.82568359	-3.16406250	-8.79785156	+37.96875000	+5.29541016	-74.70703125	+2184	+11.11376953	-1.28320313	-8.78027344	+13.42529297	-16.52343750	-9.62402344	+2224	+9.14501953	-5.13281250	-8.47265625	+15.82031250	+8.52539063	-65.56640625	+1800
+1457970729.99210000	+11.72900391	-3.37500000	-8.75390625	+38.54003906	+5.53710938	-74.59716797	+2164	+11.03906250	-1.51171875	-8.72753906	+13.27148438	-16.23779297	-9.55810547	+2172	+9.05712891	-5.37451172	-8.41552734	+15.95214844	+9.11865234	-65.61035156	+1812
+1457970729.99630000	+11.68066406	-3.47607422	-8.73193359	+38.82568359	+5.64697266	-74.55322266	+2160	+11.00390625	-1.63476563	-8.69677734	+13.16162109	-16.08398438	-9.55810547	+2152	+9.00878906	-5.48876953	-8.39355469	+16.06201172	+9.42626953	-65.56640625	+1820
+1457970730.00050000	+11.63671875	-3.57714844	-8.70117188	+39.11132813	+5.73486328	-74.50927734	+2156	+10.96875000	-1.74902344	-8.66601563	+13.07373047	-15.97412109	-9.55810547	+2136	+8.96923828	-5.60742188	-8.35839844	+16.14990234	+9.66796875	-65.61035156	+1828
+1457970730.00460000	+11.58837891	-3.67822266	-8.67480469	+39.39697266	+5.82275391	-74.44335938	+2152	+10.92919922	-1.85888672	-8.63525391	+12.98583984	-15.84228516	-9.49218750	+2116	+8.92529297	-5.72607422	-8.32763672	+16.23779297	+9.90966797	-65.63232422	+1840
+1457970730.00880000	+11.54443359	-3.77929688	-8.65283203	+39.66064453	+5.93261719	-74.37744141	+2148	+10.89404297	-1.97753906	-8.60888672	+12.87597656	-15.68847656	-9.47021484	+2100	+8.88574219	-5.83593750	-8.29687500	+16.34765625	+10.12939453	-65.61035156	+1848
+1457970730.01300000	+11.49609375	-3.88037109	-8.62207031	+39.92431641	+6.02050781	-74.33349609	+2148	+10.85449219	-2.09619141	-8.57373047	+12.76611328	-15.57861328	-9.44824219	+2088	+8.84619141	-5.95458984	-8.25732422	+16.45751953	+10.28320313	-65.63232422	+1856
+1457970730.01710010	+11.44775391	-3.97705078	-8.59130859	+40.18798828	+6.08642578	-74.26757813	+2144	+10.81494141	-2.20605469	-8.53857422	+12.65625000	-15.44677734	-9.38232422	+2076	+8.80664063	-6.06884766	-8.21337891	+16.52343750	+10.48095703	-65.65429688	+1868
+1457970730.02130010	+11.39941406	-4.07812500	-8.56054688	+40.40771484	+6.17431641	-74.22363281	+2144	+10.77099609	-2.32470703	-8.50341797	+12.50244141	-15.31494141	-9.36035156	+2064	+8.76708984	-6.17431641	-8.17822266	+16.67724609	+10.61279297	-65.61035156	+1872
+1457970730.02959990	+11.31152344	-4.27587891	-8.48144531	+40.84716797	+6.24023438	-74.20166016	+2140	+10.69189453	-2.55761719	-8.42431641	+12.17285156	-15.09521484	-9.29443359	+2044	+8.70117188	-6.39843750	-8.07714844	+16.89697266	+10.74462891	-65.67626953	+1888
+1457970730.03379990	+11.26757813	-4.37255859	-8.44628906	+41.06689453	+6.28417969	-74.15771484	+2136	+10.65234375	-2.67626953	-8.38916016	+11.99707031	-14.98535156	-9.22851563	+2032	+8.67041016	-6.50390625	-8.03320313	+17.05078125	+10.81054688	-65.67626953	+1892
+1457970730.03800010	+11.22363281	-4.46923828	-8.40673828	+41.28662109	+6.35009766	-74.11376953	+2132	+10.60839844	-2.79052734	-8.34521484	+11.79931641	-14.89746094	-9.20654297	+2024	+8.63964844	-6.60937500	-7.97607422	+17.16064453	+10.83251953	-65.69824219	+1896
+1457970730.04210000	+11.17968750	-4.55712891	-8.36279297	+41.52832031	+6.35009766	-74.04785156	+2124	+10.56884766	-2.90039063	-8.30126953	+11.60156250	-14.78759766	-9.11865234	+2016	+8.60888672	-6.71923828	-7.92333984	+17.29248047	+10.87646484	-65.72021484	+1900
+1457970730.04629990	+11.13574219	-4.65380859	-8.32324219	+41.74804688	+6.37207031	-73.98193359	+2120	+10.52929688	-3.01464844	-8.25732422	+11.38183594	-14.67773438	-9.03076172	+2004	+8.58251953	-6.82031250	-7.87060547	+17.46826172	+10.89843750	-65.67626953	+1900
+1457970730.05040000	+11.08740234	-4.75048828	-8.27050781	+41.92382813	+6.37207031	-73.95996094	+2116	+10.48535156	-3.12451172	-8.20458984	+11.14013672	-14.58984375	-8.98681641	+1996	+8.55175781	-6.92138672	-7.80908203	+17.62207031	+10.92041016	-65.65429688	+1896
+1457970730.05460000	+11.04785156	-4.82958984	-8.21337891	+42.18750000	+6.30615234	-73.87207031	+2108	+10.44580078	-3.22998047	-8.15185547	+10.89843750	-14.52392578	-8.85498047	+1988	+8.52099609	-7.02246094	-7.74755859	+17.75390625	+10.92041016	-65.65429688	+1896
+1457970730.05880000	+11.00390625	-4.92187500	-8.16064453	+42.42919922	+6.26220703	-73.82812500	+2104	+10.41064453	-3.33984375	-8.09912109	+10.65673828	-14.43603516	-8.74511719	+1980	+8.49462891	-7.11474609	-7.69042969	+17.95166016	+10.94238281	-65.58837891	+1892
+1457970730.06710000	+10.91601563	-5.08447266	-8.03320313	+42.97851563	+6.13037109	-73.67431641	+2096	+10.34033203	-3.54199219	-7.97167969	+10.12939453	-14.39208984	-8.52539063	+1964	+8.43750000	-7.31250000	-7.55419922	+18.25927734	+10.94238281	-65.52246094	+1884
+1457970730.07130000	+10.87646484	-5.16357422	-7.97167969	+43.24218750	+6.06445313	-73.56445313	+2092	+10.30957031	-3.64306641	-7.91015625	+9.90966797	-14.37011719	-8.39355469	+1956	+8.41113281	-7.40478516	-7.49267578	+18.47900391	+10.96435547	-65.43457031	+1876
+1457970730.07540010	+10.83251953	-5.24267578	-7.90136719	+43.50585938	+5.99853516	-73.47656250	+2088	+10.27441406	-3.73974609	-7.83544922	+9.64599609	-14.37011719	-8.26171875	+1952	+8.38037109	-7.49267578	-7.42236328	+18.65478516	+11.00830078	-65.34667969	+1872
+1457970730.07960010	+10.79296875	-5.30859375	-7.82666016	+43.83544922	+5.86669922	-73.36669922	+2084	+10.24804688	-3.82763672	-7.76074219	+9.42626953	-14.39208984	-8.06396484	+1948	+8.34960938	-7.58496094	-7.35644531	+18.83056641	+11.03027344	-65.23681641	+1864
+1457970730.08380010	+10.75341797	-5.37890625	-7.75195313	+44.14306641	+5.73486328	-73.25683594	+2084	+10.21728516	-3.91992188	-7.68164063	+9.18457031	-14.41406250	-7.91015625	+1944	+8.31884766	-7.66845703	-7.29052734	+19.07226563	+11.05224609	-65.08300781	+1860
+1457970730.08789990	+10.70947266	-5.44921875	-7.66845703	+44.42871094	+5.62500000	-73.16894531	+2084	+10.18652344	-4.01220703	-7.59814453	+8.96484375	-14.47998047	-7.75634766	+1940	+8.29248047	-7.75195313	-7.21582031	+19.24804688	+11.05224609	-64.95117188	+1856
+1457970730.09209990	+10.66992188	-5.50634766	-7.58496094	+44.78027344	+5.44921875	-73.08105469	+2084	+10.16455078	-4.09130859	-7.50585938	+8.78906250	-14.58984375	-7.55859375	+1940	+8.25732422	-7.83544922	-7.14550781	+19.42382813	+11.05224609	-64.81933594	+1852
+1457970730.09629990	+10.63476563	-5.56787109	-7.50146484	+45.08789063	+5.31738281	-72.97119141	+2084	+10.14257813	-4.17480469	-7.41796875	+8.61328125	-14.69970703	-7.40478516	+1936	+8.22656250	-7.91455078	-7.07519531	+19.66552734	+11.05224609	-64.64355469	+1848
+1457970730.10460000	+10.56005859	-5.68212891	-7.31689453	+45.72509766	+5.00976563	-72.83935547	+2088	+10.09863281	-4.32421875	-7.22460938	+8.32763672	-14.96337891	-7.03125000	+1940	+8.16503906	-8.07714844	-6.91699219	+20.06103516	+11.00830078	-64.35791016	+1848
+1457970730.10879990	+10.52490234	-5.73486328	-7.22900391	+46.03271484	+4.85595703	-72.75146484	+2088	+10.07666016	-4.39892578	-7.13232422	+8.19580078	-15.07324219	-6.85546875	+1940	+8.13867188	-8.14746094	-6.84667969	+20.32470703	+10.96435547	-64.13818359	+1848
+1457970730.11290000	+10.48535156	-5.78759766	-7.12792969	+46.31835938	+4.70214844	-72.72949219	+2096	+10.05029297	-4.47363281	-7.02685547	+8.06396484	-15.22705078	-6.70166016	+1944	+8.10791016	-8.22216797	-6.76757813	+20.54443359	+10.89843750	-63.96240234	+1852
+1457970730.11710000	+10.45458984	-5.83154297	-7.02685547	+46.60400391	+4.52636719	-72.66357422	+2100	+10.02832031	-4.53515625	-6.92578125	+7.97607422	-15.38085938	-6.45996094	+1948	+8.07714844	-8.29248047	-6.68847656	+20.74218750	+10.83251953	-63.76464844	+1856
+1457970730.12120010	+10.41943359	-5.87988281	-6.93017578	+46.88964844	+4.35058594	-72.59765625	+2104	+10.00195313	-4.60546875	-6.82910156	+7.84423828	-15.49072266	-6.26220703	+1952	+8.05078125	-8.35839844	-6.60937500	+21.02783203	+10.72265625	-63.52294922	+1856
+1457970730.12540010	+10.38427734	-5.92822266	-6.82470703	+47.15332031	+4.19677734	-72.59765625	+2112	+9.97998047	-4.67578125	-6.71484375	+7.71240234	-15.66650391	-6.10839844	+1960	+8.02441406	-8.42431641	-6.52148438	+21.26953125	+10.59082031	-63.39111328	+1864
+1457970730.12960000	+10.35351563	-5.97216797	-6.72363281	+47.43896484	+3.97705078	-72.50976563	+2116	+9.95361328	-4.73730469	-6.61376953	+7.58056641	-15.79833984	-5.84472656	+1964	+7.99804688	-8.49023438	-6.43359375	+21.48925781	+10.43701172	-63.21533203	+1868
+1457970730.13369990	+10.31835938	-6.01611328	-6.63134766	+47.72460938	+3.82324219	-72.39990234	+2120	+9.93164063	-4.79882813	-6.51708984	+7.44873047	-15.88623047	-5.62500000	+1964	+7.97607422	-8.55175781	-6.35449219	+21.79687500	+10.32714844	-62.97363281	+1868
+1457970730.14210010	+10.25244141	-6.09960938	-6.42041016	+48.27392578	+3.44970703	-72.22412109	+2132	+9.87890625	-4.92626953	-6.30175781	+7.00927734	-16.06201172	-5.11962891	+1976	+7.93652344	-8.67480469	-6.16992188	+22.32421875	+10.01953125	-62.60009766	+1880
+1457970730.14619990	+10.21728516	-6.14355469	-6.32812500	+48.55957031	+3.27392578	-72.04833984	+2132	+9.84814453	-4.98779297	-6.20947266	+6.78955078	-16.04003906	-4.81201172	+1976	+7.91894531	-8.72753906	-6.08642578	+22.63183594	+9.90966797	-62.31445313	+1880
+1457970730.15039990	+10.18212891	-6.18310547	-6.21826172	+48.80126953	+3.09814453	-71.93847656	+2140	+9.82177734	-5.05371094	-6.09082031	+6.50390625	-16.14990234	-4.54833984	+1984	+7.90136719	-8.78027344	-5.98535156	+22.91748047	+9.75585938	-62.11669922	+1880
+1457970730.15459990	+10.14697266	-6.21826172	-6.11718750	+49.10888672	+2.85644531	-71.69677734	+2140	+9.79541016	-5.11083984	-5.98974609	+6.13037109	-16.12792969	-4.15283203	+1988	+7.88818359	-8.83300781	-5.88867188	+23.20312500	+9.60205078	-61.87500000	+1880
+1457970730.15870000	+10.10742188	-6.25341797	-6.02490234	+49.41650391	+2.68066406	-71.41113281	+2140	+9.76464844	-5.16796875	-5.89746094	+5.82275391	-16.04003906	-3.75732422	+1984	+7.87060547	-8.87695313	-5.80078125	+23.55468750	+9.51416016	-61.56738281	+1876
+1457970730.16290000	+10.07666016	-6.29296875	-5.91503906	+49.70214844	+2.50488281	-71.25732422	+2144	+9.73828125	-5.22949219	-5.77880859	+5.44921875	-16.10595703	-3.42773438	+1992	+7.86181641	-8.92529297	-5.69970703	+23.86230469	+9.38232422	-61.34765625	+1876
+1457970730.16710000	+10.04150391	-6.32373047	-5.81835938	+50.03173828	+2.26318359	-70.94970703	+2144	+9.71191406	-5.28662109	-5.67773438	+4.98779297	-16.01806641	-2.94433594	+1988	+7.84863281	-8.97363281	-5.59863281	+24.12597656	+9.25048828	-61.08398438	+1872
+1457970730.17120000	+10.00634766	-6.35449219	-5.72607422	+50.36132813	+2.06542969	-70.59814453	+2140	+9.68554688	-5.33496094	-5.58544922	+4.61425781	-15.86425781	-2.46093750	+1984	+7.83544922	-9.01318359	-5.51074219	+24.47753906	+9.22851563	-60.73242188	+1860
+1457970730.17960000	+9.93603516	-6.41601563	-5.51953125	+50.91064453	+1.66992188	-70.02685547	+2136	+9.63720703	-5.43603516	-5.36572266	+3.77929688	-15.75439453	-1.51611328	+1980	+7.80908203	-9.10107422	-5.31298828	+25.00488281	+9.07470703	-60.11718750	+1848
+1457970730.18370010	+9.90087891	-6.43798828	-5.42724609	+51.24023438	+1.49414063	-69.63134766	+2128	+9.61083984	-5.47998047	-5.26904297	+3.38378906	-15.60058594	-0.96679688	+1976	+7.79589844	-9.13623047	-5.22509766	+25.35644531	+9.03076172	-59.69970703	+1832
+1457970730.18790010	+9.87451172	-6.46435547	-5.31738281	+51.50390625	+1.27441406	-69.38964844	+2124	+9.58886719	-5.52392578	-5.15039063	+3.03222656	-15.60058594	-0.50537109	+1976	+7.78710938	-9.17138672	-5.12402344	+25.62011719	+8.94287109	-59.37011719	+1820
+1457970730.19210000	+9.84375000	-6.49511719	-5.21630859	+51.67968750	+1.09863281	-69.10400391	+2116	+9.56689453	-5.56347656	-5.04052734	+2.65869141	-15.51269531	+0.02197266	+1972	+7.76953125	-9.21093750	-5.02734375	+25.83984375	+8.87695313	-59.01855469	+1812
+1457970730.19619990	+9.81298828	-6.50830078	-5.12402344	+51.94335938	+0.94482422	-68.75244141	+2104	+9.54492188	-5.59863281	-4.93945313	+2.37304688	-15.38085938	+0.57128906	+1964	+7.75195313	-9.24169922	-4.93945313	+26.14746094	+8.85498047	-58.60107422	+1800
+1457970730.20450000	+9.76464844	-6.55664063	-4.90869141	+52.25097656	+0.65917969	-68.33496094	+2092	+9.51416016	-5.66455078	-4.71533203	+1.86767578	-15.33691406	+1.51611328	+1956	+7.72119141	-9.31640625	-4.75488281	+26.54296875	+8.70117188	-57.87597656	+1780
+1457970730.20869990	+9.73828125	-6.56982422	-4.81201172	+52.42675781	+0.54931641	-68.02734375	+2076	+9.49658203	-5.69091797	-4.61425781	+1.69189453	-15.22705078	+2.04345703	+1952	+7.70361328	-9.34277344	-4.66699219	+26.78466797	+8.63525391	-57.43652344	+1764
+1457970730.21289990	+9.72070313	-6.58300781	-4.70214844	+52.58056641	+0.41748047	-67.87353516	+2068	+9.48339844	-5.71728516	-4.50000000	+1.60400391	-15.22705078	+2.46093750	+1948	+7.69042969	-9.37353516	-4.57910156	+27.00439453	+8.52539063	-57.04101563	+1752
+1457970730.21700000	+9.69873047	-6.60937500	-4.60107422	+52.55859375	+0.37353516	-67.67578125	+2064	+9.46582031	-5.74365234	-4.39453125	+1.45019531	-15.18310547	+2.90039063	+1944	+7.66406250	-9.40869141	-4.49560547	+27.11425781	+8.45947266	-56.64550781	+1748
+1457970730.22120000	+9.67675781	-6.61816406	-4.50439453	+52.66845703	+0.30761719	-67.43408203	+2052	+9.44824219	-5.76123047	-4.29345703	+1.40625000	-15.09521484	+3.38378906	+1940	+7.64648438	-9.43066406	-4.41210938	+27.33398438	+8.34960938	-56.20605469	+1736
+1457970730.22540000	+9.66357422	-6.63134766	-4.39892578	+52.75634766	+0.21972656	-67.32421875	+2044	+9.44384766	-5.78320313	-4.17919922	+1.40625000	-15.11718750	+3.75732422	+1940	+7.63330078	-9.45703125	-4.32861328	+27.53173828	+8.21777344	-55.85449219	+1728
+1457970730.22950010	+9.64599609	-6.65332031	-4.29785156	+52.73437500	+0.19775391	-67.19238281	+2036	+9.42626953	-5.80957031	-4.07812500	+1.31835938	-15.05126953	+4.15283203	+1940	+7.61572266	-9.49218750	-4.24072266	+27.64160156	+8.10791016	-55.50292969	+1720
+1457970730.23370000	+9.62841797	-6.66210938	-4.20556641	+52.77832031	+0.19775391	-66.97265625	+2028	+9.41308594	-5.82275391	-3.98144531	+1.34033203	-14.94140625	+4.57031250	+1936	+7.59814453	-9.51416016	-4.16601563	+27.83935547	+8.02001953	-55.08544922	+1712
+1457970730.23790000	+9.61523438	-6.67529297	-4.10449219	+52.82226563	+0.17578125	-66.86279297	+2024	+9.40429688	-5.84033203	-3.87597656	+1.38427734	-14.91943359	+4.89990234	+1936	+7.58496094	-9.53613281	-4.08251953	+28.01513672	+7.91015625	-54.73388672	+1708
+1457970730.24620010	+9.58007813	-6.70605469	-3.92431641	+52.80029297	+0.19775391	-66.48925781	+2016	+9.37353516	-5.87109375	-3.69140625	+1.42822266	-14.65576172	+5.66894531	+1932	+7.55419922	-9.58447266	-3.92431641	+28.32275391	+7.73437500	-54.00878906	+1696
+1457970730.25040010	+9.57128906	-6.71923828	-3.83203125	+52.84423828	+0.19775391	-66.35742188	+2012	+9.36474609	-5.88867188	-3.59472656	+1.51611328	-14.58984375	+5.99853516	+1932	+7.54541016	-9.60644531	-3.84521484	+28.52050781	+7.62451172	-53.65722656	+1692
+1457970730.25449990	+9.54931641	-6.73681641	-3.74414063	+52.84423828	+0.19775391	-66.15966797	+2008	+9.34716797	-5.90625000	-3.50683594	+1.51611328	-14.43603516	+6.35009766	+1932	+7.53222656	-9.63281250	-3.76611328	+28.65234375	+7.53662109	-53.37158203	+1688
+1457970730.25869990	+9.53613281	-6.74560547	-3.66064453	+52.91015625	+0.19775391	-65.96191406	+2008	+9.33398438	-5.91943359	-3.42333984	+1.56005859	-14.26025391	+6.72363281	+1928	+7.52343750	-9.64599609	-3.69140625	+28.85009766	+7.47070313	-53.02001953	+1680
+1457970730.26290010	+9.52294922	-6.75878906	-3.57714844	+52.97607422	+0.21972656	-65.80810547	+2004	+9.32519531	-5.93261719	-3.33984375	+1.64794922	-14.15039063	+7.05322266	+1928	+7.51904297	-9.66357422	-3.61230469	+29.06982422	+7.38281250	-52.73437500	+1676
+1457970730.26700000	+9.50537109	-6.77636719	-3.49804688	+52.99804688	+0.21972656	-65.61035156	+2004	+9.30761719	-5.95019531	-3.25634766	+1.64794922	-13.97460938	+7.40478516	+1928	+7.51025391	-9.68554688	-3.53320313	+29.24560547	+7.31689453	-52.49267578	+1672
+1457970730.27119990	+9.49218750	-6.78515625	-3.42333984	+53.10791016	+0.19775391	-65.39062500	+2000	+9.29443359	-5.95898438	-3.17724609	+1.73583984	-13.79882813	+7.75634766	+1924	+7.51025391	-9.69873047	-3.45410156	+29.46533203	+7.25097656	-52.20703125	+1668
+1457970730.27530000	+9.48339844	-6.79833984	-3.34423828	+53.19580078	+0.17578125	-65.23681641	+1996	+9.28564453	-5.97216797	-3.09814453	+1.82373047	-13.64501953	+8.08593750	+1920	+7.51025391	-9.71630859	-3.37500000	+29.70703125	+7.18505859	-51.96533203	+1660
+1457970730.27950000	+9.46582031	-6.81152344	-3.26953125	+53.26171875	+0.15380859	-65.01708984	+1996	+9.27246094	-5.98535156	-3.02343750	+1.84570313	-13.46923828	+8.39355469	+1916	+7.50585938	-9.73388672	-3.30029297	+29.86083984	+7.14111328	-51.72363281	+1652
+1457970730.28780010	+9.44824219	-6.82910156	-3.12451172	+53.52539063	+0.04394531	-64.64355469	+1984	+9.25048828	-6.00292969	-2.87841797	+2.02148438	-13.20556641	+9.05273438	+1908	+7.51904297	-9.75585938	-3.14648438	+30.34423828	+6.96533203	-51.28417969	+1632
+1457970730.29200010	+9.43505859	-6.84667969	-3.05419922	+53.59130859	+0.00000000	-64.46777344	+1980	+9.23291016	-6.01611328	-2.80371094	+2.04345703	-13.09570313	+9.29443359	+1904	+7.51904297	-9.77343750	-3.07177734	+30.52001953	+6.89941406	-51.10839844	+1624
+1457970730.29620000	+9.42626953	-6.85107422	-2.98388672	+53.74511719	-0.04394531	-64.29199219	+1972	+9.22412109	-6.02050781	-2.73339844	+2.15332031	-12.98583984	+9.58007813	+1896	+7.52343750	-9.78222656	-2.99267578	+30.73974609	+6.81152344	-50.93261719	+1616
+1457970730.30029990	+9.41748047	-6.85546875	-2.91357422	+53.89892578	-0.10986328	-64.16015625	+1964	+9.21972656	-6.02929688	-2.66308594	+2.26318359	-12.89794922	+9.86572266	+1888	+7.52783203	-9.79101563	-2.92236328	+30.93750000	+6.72363281	-50.73486328	+1604
+1457970730.30450010	+9.40869141	-6.86865234	-2.84765625	+53.96484375	-0.15380859	-64.02832031	+1956	+9.20654297	-6.03808594	-2.59277344	+2.30712891	-12.81005859	+10.08544922	+1884	+7.52783203	-9.80419922	-2.84765625	+31.11328125	+6.63574219	-50.58105469	+1596
+1457970730.30870010	+9.40429688	-6.87304688	-2.77734375	+54.11865234	-0.21972656	-63.89648438	+1948	+9.19775391	-6.04248047	-2.52246094	+2.41699219	-12.72216797	+10.32714844	+1876	+7.53222656	-9.81298828	-2.77294922	+31.28906250	+6.54785156	-50.44921875	+1584
+1457970730.31279990	+9.39990234	-6.87304688	-2.71142578	+54.25048828	-0.30761719	-63.76464844	+1936	+9.19335938	-6.04687500	-2.45654297	+2.54882813	-12.65625000	+10.59082031	+1868	+7.53662109	-9.82617188	-2.70703125	+31.46484375	+6.43798828	-50.25146484	+1572
+1457970730.31699990	+9.38671875	-6.88183594	-2.64990234	+54.33837891	-0.32958984	-63.63281250	+1928	+9.18457031	-6.05126953	-2.39062500	+2.61474609	-12.61230469	+10.76660156	+1860	+7.53222656	-9.83496094	-2.64550781	+31.59667969	+6.35009766	-50.07568359	+1560
+1457970730.32530000	+9.37353516	-6.88183594	-2.52246094	+54.60205078	-0.41748047	-63.39111328	+1908	+9.17138672	-6.05566406	-2.26318359	+2.85644531	-12.48046875	+11.18408203	+1844	+7.52783203	-9.85253906	-2.51806641	+31.90429688	+6.17431641	-49.74609375	+1540
+1457970730.32950000	+9.36914063	-6.88183594	-2.45654297	+54.71191406	-0.43945313	-63.28125000	+1900	+9.16259766	-6.06005859	-2.19726563	+2.96630859	-12.41455078	+11.35986328	+1836	+7.52343750	-9.86132813	-2.45654297	+32.03613281	+6.10839844	-49.57031250	+1532
+1457970730.33369990	+9.36035156	-6.88183594	-2.39941406	+54.82177734	-0.43945313	-63.14941406	+1892	+9.15380859	-6.06005859	-2.14013672	+3.07617188	-12.32666016	+11.53564453	+1832	+7.51464844	-9.87011719	-2.39941406	+32.14599609	+6.04248047	-49.41650391	+1524
+1457970730.33780000	+9.35156250	-6.88183594	-2.33789063	+54.95361328	-0.43945313	-63.01757813	+1884	+9.14501953	-6.06005859	-2.07861328	+3.20800781	-12.21679688	+11.73339844	+1824	+7.50585938	-9.87890625	-2.34667969	+32.25585938	+5.99853516	-49.19677734	+1516
+1457970730.34200000	+9.34277344	-6.87744141	-2.28076172	+55.10742188	-0.43945313	-62.86376953	+1876	+9.13623047	-6.06005859	-2.02148438	+3.33984375	-12.10693359	+11.93115234	+1816	+7.49707031	-9.88769531	-2.29394531	+32.36572266	+5.97656250	-48.99902344	+1512
+1457970730.34620000	+9.32958984	-6.87304688	-2.22802734	+55.23925781	-0.41748047	-62.66601563	+1872	+9.12744141	-6.06005859	-1.96875000	+3.47167969	-11.95312500	+12.10693359	+1812	+7.48388672	-9.89648438	-2.24121094	+32.47558594	+5.95458984	-48.80126953	+1504
+1457970730.35030010	+9.32080078	-6.87304688	-2.17968750	+55.37109375	-0.39550781	-62.46826172	+1864	+9.11425781	-6.06005859	-1.91601563	+3.58154297	-11.79931641	+12.30468750	+1804	+7.47070313	-9.90087891	-2.19726563	+32.60742188	+5.95458984	-48.53759766	+1500
+1457970730.35450010	+9.30761719	-6.86425781	-2.12695313	+55.56884766	-0.37353516	-62.24853516	+1860	+9.10546875	-6.05566406	-1.86328125	+3.73535156	-11.62353516	+12.52441406	+1800	+7.45751953	-9.90527344	-2.14892578	+32.73925781	+5.95458984	-48.31787109	+1496
+1457970730.36279990	+9.27685547	-6.85546875	-2.03027344	+55.92041016	-0.30761719	-61.80908203	+1856	+9.07910156	-6.04687500	-1.76220703	+3.99902344	-11.22802734	+12.91992188	+1792	+7.42675781	-9.91845703	-2.06103516	+33.02490234	+5.99853516	-47.83447266	+1492
+1457970730.36700010	+9.26367188	-6.84228516	-1.98632813	+56.14013672	-0.28564453	-61.54541016	+1852	+9.06591797	-6.04248047	-1.71826172	+4.17480469	-11.03027344	+13.13964844	+1788	+7.41357422	-9.92285156	-2.01269531	+33.17871094	+6.04248047	-47.61474609	+1492
+1457970730.37109990	+9.25048828	-6.83789063	-1.94238281	+56.35986328	-0.26367188	-61.30371094	+1852	+9.04833984	-6.03808594	-1.66992188	+4.30664063	-10.81054688	+13.35937500	+1784	+7.40039063	-9.92285156	-1.96875000	+33.35449219	+6.08642578	-47.41699219	+1488
+1457970730.37529990	+9.23291016	-6.83349609	-1.90283203	+56.55761719	-0.26367188	-61.01806641	+1852	+9.03515625	-6.03808594	-1.62597656	+4.41650391	-10.59082031	+13.57910156	+1780	+7.38720703	-9.92724609	-1.92919922	+33.50830078	+6.13037109	-47.17529297	+1488
+1457970730.37949990	+9.21533203	-6.82470703	-1.86767578	+56.77734375	-0.26367188	-60.73242188	+1848	+9.01757813	-6.02929688	-1.58642578	+4.59228516	-10.37109375	+13.82080078	+1776	+7.37402344	-9.93164063	-1.88525391	+33.68408203	+6.17431641	-46.95556641	+1488
+1457970730.38360000	+9.19775391	-6.81591797	-1.82812500	+57.01904297	-0.28564453	-60.46875000	+1848	+9.00000000	-6.02490234	-1.54248047	+4.74609375	-10.19531250	+14.01855469	+1776	+7.36962891	-9.93164063	-1.84130859	+33.90380859	+6.17431641	-46.77978516	+1484
+1457970730.38780000	+9.18017578	-6.80712891	-1.79296875	+57.26074219	-0.30761719	-60.20507813	+1848	+8.98681641	-6.02050781	-1.50292969	+4.89990234	-9.97558594	+14.26025391	+1772	+7.36083984	-9.93164063	-1.80175781	+34.12353516	+6.19628906	-46.58203125	+1484
+1457970730.39200000	+9.16259766	-6.80273438	-1.75341797	+57.48046875	-0.32958984	-59.96337891	+1848	+8.96923828	-6.01171875	-1.46337891	+5.05371094	-9.79980469	+14.45800781	+1768	+7.35205078	-9.93164063	-1.75781250	+34.34326172	+6.21826172	-46.40625000	+1480
+1457970730.40030000	+9.13183594	-6.78515625	-1.68310547	+57.96386719	-0.43945313	-59.52392578	+1844	+8.93847656	-6.00292969	-1.38427734	+5.36132813	-9.49218750	+14.87548828	+1760	+7.33886719	-9.92724609	-1.66992188	+34.78271484	+6.19628906	-46.16455078	+1476
+1457970730.40450000	+9.11425781	-6.78076172	-1.64794922	+58.18359375	-0.50537109	-59.30419922	+1840	+8.92089844	-5.99853516	-1.34472656	+5.49316406	-9.36035156	+15.05126953	+1756	+7.33447266	-9.92724609	-1.63037109	+35.00244141	+6.17431641	-46.05468750	+1472
+1457970730.40860010	+9.10107422	-6.77636719	-1.61279297	+58.42529297	-0.57128906	-59.10644531	+1836	+8.90332031	-5.98974609	-1.30517578	+5.66894531	-9.25048828	+15.20507813	+1752	+7.33447266	-9.92724609	-1.58203125	+35.22216797	+6.15234375	-45.98876953	+1468
+1457970730.41280010	+9.08789063	-6.76757813	-1.58203125	+58.64501953	-0.65917969	-58.90869141	+1832	+8.89013672	-5.98095703	-1.27441406	+5.84472656	-9.11865234	+15.40283203	+1744	+7.33447266	-9.92285156	-1.54248047	+35.46386719	+6.10839844	-45.87890625	+1464
+1457970730.41700010	+9.07031250	-6.76318359	-1.55126953	+58.82080078	-0.70312500	-58.73291016	+1828	+8.87695313	-5.98095703	-1.23925781	+5.97656250	-9.00878906	+15.55664063	+1740	+7.33007813	-9.92285156	-1.50292969	+35.66162109	+6.06445313	-45.79101563	+1456
+1457970730.42109990	+9.05712891	-6.75439453	-1.51611328	+59.04052734	-0.79101563	-58.60107422	+1820	+8.85937500	-5.97216797	-1.20410156	+6.15234375	-8.89892578	+15.71044922	+1732	+7.32568359	-9.91845703	-1.45898438	+35.88134766	+6.02050781	-45.72509766	+1452
+1457970730.42529990	+9.04833984	-6.75000000	-1.48535156	+59.26025391	-0.87890625	-58.42529297	+1812	+8.85058594	-5.96337891	-1.16894531	+6.30615234	-8.81103516	+15.88623047	+1724	+7.32568359	-9.91406250	-1.42382813	+36.07910156	+5.97656250	-45.65917969	+1444
+1457970730.42940000	+9.03515625	-6.74560547	-1.45458984	+59.41406250	-0.94482422	-58.29345703	+1804	+8.83740234	-5.96337891	-1.13378906	+6.43798828	-8.72314453	+15.99609375	+1720	+7.32128906	-9.91406250	-1.38427734	+36.27685547	+5.93261719	-45.59326172	+1440
+1457970730.43779990	+9.00878906	-6.73242188	-1.39306641	+59.78759766	-1.05468750	-58.00781250	+1792	+8.81103516	-5.95019531	-1.07226563	+6.74560547	-8.52539063	+16.28173828	+1704	+7.30810547	-9.91406250	-1.30957031	+36.58447266	+5.84472656	-45.46142578	+1428
+1457970730.44190000	+8.99560547	-6.72802734	-1.36669922	+59.94140625	-1.09863281	-57.87597656	+1788	+8.79785156	-5.95019531	-1.04150391	+6.87744141	-8.43750000	+16.39160156	+1696	+7.29931641	-9.91406250	-1.27441406	+36.71630859	+5.82275391	-45.39550781	+1420
+1457970730.44610000	+8.98681641	-6.72363281	-1.33593750	+60.11718750	-1.16455078	-57.76611328	+1784	+8.78906250	-5.94140625	-1.01513672	+7.03125000	-8.32763672	+16.50146484	+1688	+7.29052734	-9.91406250	-1.24365234	+36.84814453	+5.80078125	-45.32958984	+1416
+1457970730.45030000	+8.97363281	-6.71484375	-1.30957031	+60.27099609	-1.20849609	-57.59033203	+1780	+8.77587891	-5.93701172	-0.98876953	+7.18505859	-8.19580078	+16.63330078	+1680	+7.28173828	-9.91406250	-1.21728516	+36.97998047	+5.75683594	-45.19775391	+1412
+1457970730.45440010	+8.96044922	-6.71044922	-1.28320313	+60.42480469	-1.23046875	-57.48046875	+1780	+8.76269531	-5.93261719	-0.95800781	+7.31689453	-8.10791016	+16.74316406	+1672	+7.26855469	-9.91406250	-1.19091797	+37.08984375	+5.73486328	-45.08789063	+1408
+1457970730.45860000	+8.94726563	-6.70605469	-1.25683594	+60.57861328	-1.27441406	-57.37060547	+1780	+8.74951172	-5.92822266	-0.93164063	+7.44873047	-8.02001953	+16.80908203	+1664	+7.25097656	-9.91845703	-1.16455078	+37.17773438	+5.71289063	-45.00000000	+1404
+1457970730.46280000	+8.93408203	-6.69726563	-1.23486328	+60.73242188	-1.29638672	-57.23876953	+1776	+8.74072266	-5.92382813	-0.90527344	+7.58056641	-7.88818359	+16.91894531	+1656	+7.23779297	-9.91845703	-1.13818359	+37.26562500	+5.66894531	-44.86816406	+1400
+1457970730.46690010	+8.92089844	-6.69287109	-1.20849609	+60.88623047	-1.31835938	-57.12890625	+1780	+8.72753906	-5.91943359	-0.87890625	+7.71240234	-7.82226563	+16.98486328	+1652	+7.22021484	-9.92285156	-1.11621094	+37.35351563	+5.66894531	-44.78027344	+1400
+1457970730.47530010	+8.89453125	-6.67968750	-1.16015625	+61.17187500	-1.36230469	-56.90917969	+1780	+8.70117188	-5.91503906	-0.83496094	+7.97607422	-7.62451172	+17.13867188	+1640	+7.18505859	-9.92724609	-1.07226563	+37.48535156	+5.62500000	-44.56054688	+1400
+1457970730.47939990	+8.88134766	-6.67529297	-1.13818359	+61.30371094	-1.36230469	-56.82128906	+1780	+8.68798828	-5.91064453	-0.81298828	+8.08593750	-7.53662109	+17.16064453	+1636	+7.17187500	-9.93164063	-1.05468750	+37.52929688	+5.60302734	-44.42871094	+1400
+1457970730.48359990	+8.86816406	-6.66650391	-1.11621094	+61.43554688	-1.36230469	-56.77734375	+1784	+8.67480469	-5.90625000	-0.78662109	+8.21777344	-7.49267578	+17.18261719	+1628	+7.15429688	-9.93164063	-1.03710938	+37.61718750	+5.58105469	-44.34082031	+1396
+1457970730.48779990	+8.85498047	-6.66210938	-1.09863281	+61.56738281	-1.40625000	-56.64550781	+1784	+8.66162109	-5.90185547	-0.77343750	+8.32763672	-7.40478516	+17.24853516	+1624	+7.14111328	-9.93603516	-1.01953125	+37.70507813	+5.55908203	-44.20898438	+1396
+1457970730.49190000	+8.84179688	-6.65771484	-1.08105469	+61.69921875	-1.38427734	-56.60156250	+1788	+8.64843750	-5.90185547	-0.75146484	+8.43750000	-7.36083984	+17.24853516	+1620	+7.12353516	-9.93603516	-1.00195313	+37.79296875	+5.53710938	-44.12109375	+1396
+1457970730.49609990	+8.82861328	-6.65332031	-1.05908203	+61.80908203	-1.38427734	-56.57958984	+1792	+8.63525391	-5.89746094	-0.72949219	+8.54736328	-7.33886719	+17.22656250	+1616	+7.11035156	-9.94042969	-0.98437500	+37.85888672	+5.53710938	-44.05517578	+1400
+1457970730.50029990	+8.81542969	-6.64892578	-1.05029297	+61.94091797	-1.38427734	-56.49169922	+1796	+8.62207031	-5.89306641	-0.71630859	+8.63525391	-7.25097656	+17.27050781	+1608	+7.09716797	-9.94042969	-0.97119141	+37.92480469	+5.53710938	-43.96728516	+1400
+1457970730.50860000	+8.79345703	-6.64453125	-1.01513672	+62.11669922	-1.31835938	-56.51367188	+1800	+8.59570313	-5.89306641	-0.68554688	+8.81103516	-7.22900391	+17.16064453	+1600	+7.07519531	-9.94482422	-0.93603516	+38.07861328	+5.55908203	-43.87939453	+1400
+1457970730.51270010	+8.78027344	-6.64453125	-1.01513672	+62.20458984	-1.29638672	-56.42578125	+1800	+8.58691406	-5.88867188	-0.68115234	+8.87695313	-7.16308594	+17.18261719	+1596	+7.06640625	-9.94482422	-0.92724609	+38.16650391	+5.55908203	-43.76953125	+1400
+1457970730.51690010	+8.76708984	-6.64453125	-1.00634766	+62.24853516	-1.23046875	-56.40380859	+1804	+8.57373047	-5.89306641	-0.67236328	+8.92089844	-7.11914063	+17.13867188	+1588	+7.06201172	-9.94482422	-0.91406250	+38.25439453	+5.60302734	-43.72558594	+1400
+1457970730.52110000	+8.75830078	-6.64453125	-0.99755859	+62.31445313	-1.18652344	-56.42578125	+1804	+8.56054688	-5.89306641	-0.66357422	+8.98681641	-7.11914063	+17.07275391	+1584	+7.05322266	-9.94482422	-0.90087891	+38.34228516	+5.62500000	-43.70361328	+1400
+1457970730.52519990	+8.74511719	-6.64453125	-0.99755859	+62.38037109	-1.14257813	-56.38183594	+1808	+8.55175781	-5.89306641	-0.66357422	+9.05273438	-7.07519531	+17.09472656	+1576	+7.04882813	-9.94482422	-0.89208984	+38.45214844	+5.66894531	-43.68164063	+1404
+1457970730.52940010	+8.73632813	-6.64892578	-0.99316406	+62.40234375	-1.07666016	-56.38183594	+1808	+8.53857422	-5.89306641	-0.65917969	+9.09667969	-7.03125000	+17.02880859	+1572	+7.04443359	-9.94482422	-0.87890625	+38.54003906	+5.73486328	-43.65966797	+1404
+1457970730.53360010	+8.72753906	-6.64892578	-0.98876953	+62.44628906	-0.98876953	-56.42578125	+1808	+8.52978516	-5.89306641	-0.65478516	+9.14062500	-7.03125000	+16.96289063	+1564	+7.04003906	-9.94482422	-0.86572266	+38.60595703	+5.80078125	-43.70361328	+1408
+1457970730.53769990	+8.71435547	-6.65332031	-0.99316406	+62.46826172	-0.92285156	-56.40380859	+1808	+8.51660156	-5.89746094	-0.65917969	+9.18457031	-6.98730469	+16.94091797	+1560	+7.03564453	-9.94482422	-0.86132813	+38.67187500	+5.86669922	-43.65966797	+1408
+1457970730.54609990	+8.69677734	-6.65771484	-0.99755859	+62.53417969	-0.76904297	-56.40380859	+1808	+8.49462891	-5.90185547	-0.66357422	+9.25048828	-6.94335938	+16.85302734	+1544	+7.03125000	-9.94042969	-0.84375000	+38.82568359	+5.99853516	-43.68164063	+1408
+1457970730.55020000	+8.68359375	-6.66210938	-1.00195313	+62.55615234	-0.72509766	-56.40380859	+1808	+8.48583984	-5.90185547	-0.66796875	+9.29443359	-6.92138672	+16.80908203	+1540	+7.02685547	-9.94042969	-0.84375000	+38.89160156	+6.06445313	-43.65966797	+1408
+1457970730.55440000	+8.67480469	-6.66210938	-1.00634766	+62.60009766	-0.65917969	-56.40380859	+1808	+8.47265625	-5.90185547	-0.67236328	+9.33837891	-6.87744141	+16.78710938	+1532	+7.02246094	-9.93603516	-0.83935547	+38.97949219	+6.13037109	-43.65966797	+1412
+1457970730.55859990	+8.66601563	-6.66210938	-1.01074219	+62.64404297	-0.59326172	-56.42578125	+1808	+8.46386719	-5.90185547	-0.67236328	+9.38232422	-6.85546875	+16.76513672	+1524	+7.01367188	-9.93603516	-0.83496094	+39.04541016	+6.19628906	-43.68164063	+1412
+1457970730.56270000	+8.65283203	-6.66210938	-1.01074219	+62.66601563	-0.54931641	-56.44775391	+1804	+8.45068359	-5.90185547	-0.67675781	+9.42626953	-6.85546875	+16.72119141	+1516	+7.00927734	-9.93603516	-0.83496094	+39.08935547	+6.26220703	-43.68164063	+1416
+1457970730.56690000	+8.64404297	-6.66210938	-1.01074219	+62.73193359	-0.50537109	-56.44775391	+1804	+8.44189453	-5.90185547	-0.67675781	+9.47021484	-6.83349609	+16.69921875	+1508	+7.00048828	-9.93164063	-0.83496094	+39.15527344	+6.30615234	-43.65966797	+1416
+1457970730.57110000	+8.63525391	-6.66210938	-1.01513672	+62.77587891	-0.46142578	-56.44775391	+1800	+8.43310547	-5.90185547	-0.67675781	+9.51416016	-6.83349609	+16.65527344	+1500	+6.99169922	-9.93164063	-0.83056641	+39.17724609	+6.35009766	-43.65966797	+1420
+1457970730.57940010	+8.61328125	-6.65771484	-1.01513672	+62.86376953	-0.43945313	-56.44775391	+1792	+8.41113281	-5.90185547	-0.67675781	+9.58007813	-6.81152344	+16.58935547	+1484	+6.97412109	-9.93164063	-0.83935547	+39.24316406	+6.39404297	-43.59375000	+1424
+1457970730.58349990	+8.60009766	-6.65332031	-1.01513672	+62.92968750	-0.41748047	-56.42578125	+1788	+8.39794922	-5.90185547	-0.68115234	+9.62402344	-6.78955078	+16.56738281	+1476	+6.96093750	-9.93164063	-0.83935547	+39.24316406	+6.41601563	-43.54980469	+1424
+1457970730.58769990	+8.59130859	-6.65332031	-1.01074219	+62.97363281	-0.41748047	-56.42578125	+1784	+8.38916016	-5.89746094	-0.67675781	+9.66796875	-6.78955078	+16.54541016	+1464	+6.95214844	-9.93164063	-0.84375000	+39.26513672	+6.43798828	-43.48388672	+1428
+1457970730.59190010	+8.57812500	-6.64892578	-1.01074219	+62.99560547	-0.43945313	-56.42578125	+1780	+8.37597656	-5.89746094	-0.67675781	+9.66796875	-6.78955078	+16.50146484	+1456	+6.93896484	-9.93164063	-0.84814453	+39.28710938	+6.45996094	-43.43994141	+1428
+1457970730.59600000	+8.56933594	-6.64453125	-1.01074219	+63.03955078	-0.43945313	-56.38183594	+1772	+8.36718750	-5.89746094	-0.67675781	+9.68994141	-6.76757813	+16.47949219	+1448	+6.92578125	-9.93164063	-0.85693359	+39.28710938	+6.45996094	-43.37402344	+1432
+1457970730.60019990	+8.56494141	-6.64013672	-1.00634766	+63.10546875	-0.43945313	-56.40380859	+1768	+8.36279297	-5.89306641	-0.67236328	+9.71191406	-6.76757813	+16.43554688	+1440	+6.91259766	-9.93164063	-0.86132813	+39.28710938	+6.48193359	-43.30810547	+1432
+1457970730.60439990	+8.55175781	-6.64453125	-1.00634766	+63.08349609	-0.43945313	-56.38183594	+1764	+8.35400391	-5.89306641	-0.67236328	+9.68994141	-6.76757813	+16.39160156	+1436	+6.89941406	-9.93603516	-0.86132813	+39.26513672	+6.48193359	-43.26416016	+1436
+1457970730.60850000	+8.54736328	-6.63574219	-1.00195313	+63.10546875	-0.46142578	-56.35986328	+1756	+8.34521484	-5.89306641	-0.66796875	+9.68994141	-6.76757813	+16.36962891	+1428	+6.88623047	-9.93603516	-0.86572266	+39.24316406	+6.50390625	-43.19824219	+1436
+1457970730.61690000	+8.53417969	-6.63574219	-0.99755859	+63.08349609	-0.50537109	-56.31591797	+1744	+8.33642578	-5.88867188	-0.66796875	+9.68994141	-6.76757813	+16.30371094	+1416	+6.85986328	-9.93603516	-0.87451172	+39.19921875	+6.50390625	-43.06640625	+1436
+1457970730.62100010	+8.52978516	-6.63134766	-0.99755859	+63.08349609	-0.52734375	-56.29394531	+1740	+8.33203125	-5.88867188	-0.66357422	+9.66796875	-6.76757813	+16.28173828	+1408	+6.85107422	-9.93603516	-0.87890625	+39.17724609	+6.52587891	-43.02246094	+1432
+1457970730.62520000	+8.52978516	-6.62695313	-0.99316406	+63.08349609	-0.54931641	-56.31591797	+1736	+8.32763672	-5.88867188	-0.66357422	+9.66796875	-6.78955078	+16.23779297	+1404	+6.84228516	-9.93603516	-0.87890625	+39.17724609	+6.52587891	-43.00048828	+1432
+1457970730.62940000	+8.52539063	-6.63134766	-0.98876953	+63.03955078	-0.57128906	-56.31591797	+1732	+8.32324219	-5.88867188	-0.66357422	+9.64599609	-6.78955078	+16.21582031	+1396	+6.83789063	-9.93603516	-0.87890625	+39.15527344	+6.50390625	-42.97851563	+1428
+1457970730.63350010	+8.52099609	-6.62695313	-0.98876953	+63.01757813	-0.59326172	-56.33789063	+1728	+8.32324219	-5.88867188	-0.65917969	+9.62402344	-6.83349609	+16.17187500	+1392	+6.83349609	-9.93164063	-0.87890625	+39.13330078	+6.50390625	-43.00048828	+1424
+1457970730.63770010	+8.52099609	-6.62695313	-0.98437500	+62.99560547	-0.63720703	-56.35986328	+1724	+8.32324219	-5.88427734	-0.65917969	+9.60205078	-6.85546875	+16.12792969	+1388	+6.82910156	-9.93164063	-0.87890625	+39.13330078	+6.50390625	-43.00048828	+1420
+1457970730.64190010	+8.52099609	-6.62695313	-0.97998047	+62.97363281	-0.65917969	-56.35986328	+1720	+8.32324219	-5.88427734	-0.65478516	+9.58007813	-6.89941406	+16.10595703	+1380	+6.82910156	-9.93164063	-0.87451172	+39.13330078	+6.48193359	-43.02246094	+1416
+1457970730.64599990	+8.52099609	-6.62695313	-0.97998047	+62.92968750	-0.70312500	-56.38183594	+1716	+8.32324219	-5.88427734	-0.65478516	+9.55810547	-6.92138672	+16.08398438	+1376	+6.82910156	-9.92724609	-0.87011719	+39.11132813	+6.48193359	-43.06640625	+1416
+1457970730.65440010	+8.52539063	-6.62255859	-0.97119141	+62.88574219	-0.79101563	-56.44775391	+1708	+8.32324219	-5.88427734	-0.65039063	+9.53613281	-7.00927734	+16.04003906	+1368	+6.83349609	-9.92285156	-0.86572266	+39.13330078	+6.43798828	-43.13232422	+1412
+1457970730.65850000	+8.52539063	-6.62255859	-0.97119141	+62.86376953	-0.83496094	-56.49169922	+1708	+8.32324219	-5.88427734	-0.65039063	+9.51416016	-7.05322266	+16.01806641	+1360	+6.83789063	-9.91845703	-0.86132813	+39.13330078	+6.41601563	-43.17626953	+1412
+1457970730.66269990	+8.52978516	-6.62255859	-0.96679688	+62.84179688	-0.87890625	-56.53564453	+1708	+8.32763672	-5.87988281	-0.64599609	+9.49218750	-7.11914063	+15.99609375	+1356	+6.84228516	-9.91845703	-0.85693359	+39.15527344	+6.37207031	-43.24218750	+1412
+1457970730.66680000	+8.52978516	-6.62255859	-0.96240234	+62.84179688	-0.92285156	-56.55761719	+1704	+8.32763672	-5.87988281	-0.64599609	+9.49218750	-7.14111328	+15.97412109	+1352	+6.84228516	-9.91406250	-0.85253906	+39.15527344	+6.35009766	-43.28613281	+1412
+1457970730.67100000	+8.53417969	-6.62255859	-0.95800781	+62.81982422	-0.96679688	-56.60156250	+1704	+8.32763672	-5.87988281	-0.64160156	+9.47021484	-7.18505859	+15.97412109	+1348	+6.84667969	-9.91406250	-0.84814453	+39.17724609	+6.32812500	-43.33007813	+1412
+1457970730.67520000	+8.53857422	-6.61816406	-0.95361328	+62.79785156	-1.01074219	-56.64550781	+1704	+8.32763672	-5.87988281	-0.64160156	+9.44824219	-7.22900391	+15.95214844	+1344	+6.85107422	-9.90966797	-0.84375000	+39.17724609	+6.30615234	-43.37402344	+1412
+1457970730.67930010	+8.53857422	-6.61816406	-0.95361328	+62.79785156	-1.05468750	-56.68945313	+1704	+8.33203125	-5.87988281	-0.63720703	+9.44824219	-7.27294922	+15.95214844	+1340	+6.85546875	-9.90966797	-0.83935547	+39.17724609	+6.28417969	-43.41796875	+1412
+1457970730.68770000	+8.54296875	-6.61816406	-0.94921875	+62.77587891	-1.14257813	-56.75537109	+1704	+8.33203125	-5.87548828	-0.63720703	+9.42626953	-7.36083984	+15.93017578	+1332	+6.86425781	-9.90527344	-0.83496094	+39.19921875	+6.21826172	-43.50585938	+1416
+1457970730.69180010	+8.54736328	-6.61376953	-0.94482422	+62.75390625	-1.18652344	-56.79931641	+1704	+8.33642578	-5.87548828	-0.63281250	+9.40429688	-7.42675781	+15.90820313	+1332	+6.86425781	-9.90527344	-0.83056641	+39.19921875	+6.17431641	-43.54980469	+1416
+1457970730.69600010	+8.54736328	-6.61376953	-0.94042969	+62.75390625	-1.23046875	-56.84326172	+1704	+8.34082031	-5.87548828	-0.62841797	+9.38232422	-7.49267578	+15.90820313	+1328	+6.86865234	-9.90087891	-0.83056641	+39.19921875	+6.13037109	-43.59375000	+1416
+1457970730.70020010	+8.55175781	-6.61376953	-0.93603516	+62.73193359	-1.29638672	-56.90917969	+1704	+8.34082031	-5.87548828	-0.62402344	+9.36035156	-7.55859375	+15.88623047	+1324	+6.87304688	-9.90087891	-0.82617188	+39.19921875	+6.08642578	-43.63769531	+1420
+1457970730.70429990	+8.55615234	-6.60937500	-0.93164063	+62.70996094	-1.36230469	-56.97509766	+1708	+8.34521484	-5.87109375	-0.61962891	+9.31640625	-7.69042969	+15.86425781	+1324	+6.87744141	-9.89648438	-0.82177734	+39.17724609	+6.02050781	-43.72558594	+1420
+1457970730.70849990	+8.56054688	-6.60498047	-0.92724609	+62.68798828	-1.45019531	-57.04101563	+1708	+8.34960938	-5.87109375	-0.61523438	+9.27246094	-7.80029297	+15.84228516	+1324	+6.88183594	-9.89648438	-0.82177734	+39.15527344	+5.93261719	-43.79150391	+1424
+1457970730.71269990	+8.56494141	-6.60498047	-0.92285156	+62.68798828	-1.51611328	-57.10693359	+1712	+8.35400391	-5.86669922	-0.61083984	+9.25048828	-7.91015625	+15.82031250	+1324	+6.88623047	-9.89208984	-0.81738281	+39.13330078	+5.86669922	-43.83544922	+1424
+1457970730.72100000	+8.57373047	-6.59619141	-0.90966797	+62.62207031	-1.69189453	-57.26074219	+1716	+8.36718750	-5.86230469	-0.59765625	+9.11865234	-8.17382813	+15.77636719	+1324	+6.88623047	-9.88769531	-0.81738281	+39.02343750	+5.66894531	-43.94531250	+1424
+1457970730.72930000	+8.57812500	-6.59179688	-0.90087891	+62.57812500	-1.80175781	-57.39257813	+1724	+8.37597656	-5.85791016	-0.58447266	+9.03076172	-8.37158203	+15.73242188	+1328	+6.88623047	-9.88769531	-0.82177734	+38.89160156	+5.51513672	-44.01123047	+1428
+1457970730.73350000	+8.58251953	-6.59179688	-0.89648438	+62.53417969	-1.86767578	-57.43652344	+1724	+8.38037109	-5.85791016	-0.58007813	+8.98681641	-8.43750000	+15.73242188	+1328	+6.88183594	-9.88769531	-0.82177734	+38.82568359	+5.44921875	-44.03320313	+1428
+1457970730.73770000	+8.58251953	-6.58740234	-0.89208984	+62.51220703	-1.88964844	-57.48046875	+1728	+8.38037109	-5.85791016	-0.57568359	+8.92089844	-8.48144531	+15.71044922	+1328	+6.87744141	-9.88769531	-0.82617188	+38.75976563	+5.38330078	-44.03320313	+1428
+1457970730.74180010	+8.58251953	-6.58740234	-0.88769531	+62.49023438	-1.93359375	-57.50244141	+1728	+8.38476563	-5.85351563	-0.57568359	+8.89892578	-8.52539063	+15.68847656	+1328	+6.87304688	-9.88769531	-0.82617188	+38.71582031	+5.36132813	-44.03320313	+1428
+1457970730.74600010	+8.58251953	-6.58300781	-0.88769531	+62.46826172	-1.95556641	-57.52441406	+1728	+8.38476563	-5.85351563	-0.57128906	+8.85498047	-8.56933594	+15.68847656	+1328	+6.87304688	-9.88769531	-0.83056641	+38.64990234	+5.31738281	-44.03320313	+1428
+1457970730.75009990	+8.58691406	-6.58300781	-0.88330078	+62.44628906	-1.97753906	-57.52441406	+1732	+8.38476563	-5.85351563	-0.57128906	+8.81103516	-8.59130859	+15.68847656	+1328	+6.86865234	-9.88769531	-0.83496094	+38.60595703	+5.29541016	-44.03320313	+1428
+1457970730.75430010	+8.58691406	-6.58300781	-0.88330078	+62.42431641	-1.99951172	-57.54638672	+1732	+8.38916016	-5.85351563	-0.56689453	+8.78906250	-8.59130859	+15.68847656	+1328	+6.86425781	-9.88769531	-0.83496094	+38.58398438	+5.27343750	-44.01123047	+1428
+1457970730.76259990	+8.58691406	-6.58300781	-0.87890625	+62.38037109	-2.04345703	-57.54638672	+1732	+8.38916016	-5.85351563	-0.56250000	+8.72314453	-8.61328125	+15.68847656	+1328	+6.85986328	-9.88769531	-0.83496094	+38.54003906	+5.22949219	-44.01123047	+1428
+1457970730.76679990	+8.58691406	-6.58300781	-0.87890625	+62.35839844	-2.06542969	-57.54638672	+1732	+8.38916016	-5.85351563	-0.56250000	+8.70117188	-8.63525391	+15.68847656	+1328	+6.85986328	-9.88330078	-0.83496094	+38.54003906	+5.22949219	-44.01123047	+1424
+1457970730.77099990	+8.58691406	-6.58300781	-0.87890625	+62.33642578	-2.06542969	-57.54638672	+1732	+8.38916016	-5.85351563	-0.56250000	+8.65722656	-8.63525391	+15.71044922	+1328	+6.85986328	-9.88330078	-0.83496094	+38.54003906	+5.22949219	-44.01123047	+1424
+1457970730.77510000	+8.58691406	-6.58300781	-0.87890625	+62.31445313	-2.08740234	-57.54638672	+1732	+8.38916016	-5.85351563	-0.56250000	+8.63525391	-8.63525391	+15.71044922	+1328	+6.85986328	-9.88330078	-0.83496094	+38.51806641	+5.20751953	-44.01123047	+1424
+1457970730.77930000	+8.58691406	-6.58300781	-0.87890625	+62.29248047	-2.10937500	-57.52441406	+1732	+8.38916016	-5.85351563	-0.55810547	+8.61328125	-8.63525391	+15.73242188	+1328	+6.85986328	-9.88330078	-0.83056641	+38.54003906	+5.20751953	-44.01123047	+1424
+1457970730.78350000	+8.58691406	-6.58300781	-0.87890625	+62.27050781	-2.13134766	-57.52441406	+1732	+8.38916016	-5.85351563	-0.55810547	+8.56933594	-8.63525391	+15.75439453	+1328	+6.86425781	-9.87890625	-0.83056641	+38.54003906	+5.20751953	-44.01123047	+1424
+1457970730.78760000	+8.58691406	-6.58300781	-0.87451172	+62.22656250	-2.15332031	-57.50244141	+1736	+8.38916016	-5.85351563	-0.55810547	+8.54736328	-8.63525391	+15.79833984	+1328	+6.86425781	-9.87890625	-0.83056641	+38.54003906	+5.20751953	-44.01123047	+1424
+1457970730.79600000	+8.58691406	-6.58300781	-0.87451172	+62.16064453	-2.21923828	-57.48046875	+1736	+8.38916016	-5.85351563	-0.55371094	+8.45947266	-8.63525391	+15.86425781	+1328	+6.86865234	-9.87451172	-0.82617188	+38.56201172	+5.20751953	-44.01123047	+1424
+1457970730.80010010	+8.58691406	-6.58300781	-0.87451172	+62.13867188	-2.26318359	-57.48046875	+1736	+8.39355469	-5.85351563	-0.55371094	+8.41552734	-8.63525391	+15.90820313	+1328	+6.86865234	-9.87451172	-0.82177734	+38.56201172	+5.20751953	-44.01123047	+1428
+1457970730.80430010	+8.59130859	-6.58740234	-0.87451172	+62.07275391	-2.28515625	-57.45849609	+1740	+8.39355469	-5.85351563	-0.55371094	+8.34960938	-8.63525391	+15.95214844	+1332	+6.86865234	-9.87011719	-0.82177734	+38.54003906	+5.18554688	-44.01123047	+1428
+1457970730.80850010	+8.59130859	-6.58740234	-0.87011719	+62.00683594	-2.32910156	-57.43652344	+1740	+8.39355469	-5.85351563	-0.54931641	+8.28369141	-8.63525391	+15.99609375	+1332	+6.86865234	-9.87011719	-0.81738281	+38.54003906	+5.18554688	-43.98925781	+1428
+1457970730.81259990	+8.59130859	-6.58740234	-0.87011719	+61.96289063	-2.37304688	-57.43652344	+1740	+8.39355469	-5.85351563	-0.54931641	+8.21777344	-8.63525391	+16.06201172	+1332	+6.86865234	-9.86572266	-0.81738281	+38.51806641	+5.18554688	-43.98925781	+1432
+1457970730.81680010	+8.59570313	-6.59179688	-0.86572266	+61.85302734	-2.43896484	-57.41455078	+1744	+8.39794922	-5.85791016	-0.54931641	+8.12988281	-8.63525391	+16.14990234	+1332	+6.86865234	-9.86572266	-0.81298828	+38.47412109	+5.18554688	-43.94531250	+1432
+1457970730.82090000	+8.59570313	-6.59179688	-0.86572266	+61.76513672	-2.48291016	-57.41455078	+1748	+8.39794922	-5.85791016	-0.54492188	+8.02001953	-8.63525391	+16.21582031	+1336	+6.86865234	-9.86132813	-0.81298828	+38.43017578	+5.16357422	-43.92333984	+1432
+1457970730.82929990	+8.60009766	-6.59619141	-0.86132813	+61.54541016	-2.61474609	-57.39257813	+1752	+8.40234375	-5.86230469	-0.54052734	+7.75634766	-8.63525391	+16.41357422	+1340	+6.85986328	-9.86132813	-0.81298828	+38.25439453	+5.14160156	-43.83544922	+1436
+1457970730.83340000	+8.60009766	-6.60058594	-0.85693359	+61.41357422	-2.65869141	-57.39257813	+1756	+8.40673828	-5.86230469	-0.53613281	+7.60253906	-8.65722656	+16.50146484	+1340	+6.85546875	-9.86132813	-0.81298828	+38.14453125	+5.14160156	-43.76953125	+1440
+1457970730.83760000	+8.60009766	-6.60498047	-0.85253906	+61.28173828	-2.72460938	-57.39257813	+1760	+8.41113281	-5.86669922	-0.53613281	+7.47070313	-8.65722656	+16.56738281	+1344	+6.84667969	-9.86132813	-0.81298828	+38.01269531	+5.11962891	-43.70361328	+1444
+1457970730.84180000	+8.60449219	-6.60498047	-0.84814453	+61.12792969	-2.76855469	-57.37060547	+1760	+8.41552734	-5.86669922	-0.53173828	+7.29492188	-8.67919922	+16.65527344	+1348	+6.83349609	-9.86132813	-0.81738281	+37.83691406	+5.11962891	-43.61572266	+1448
+1457970730.84590010	+8.60449219	-6.60937500	-0.84814453	+60.99609375	-2.81250000	-57.37060547	+1764	+8.41552734	-5.87109375	-0.52734375	+7.14111328	-8.70117188	+16.72119141	+1352	+6.82470703	-9.86132813	-0.82177734	+37.66113281	+5.09765625	-43.52783203	+1448
+1457970730.85010000	+8.60449219	-6.61376953	-0.84375000	+60.86425781	-2.85644531	-57.37060547	+1768	+8.41992188	-5.87548828	-0.52734375	+6.98730469	-8.70117188	+16.78710938	+1356	+6.81591797	-9.86132813	-0.82617188	+37.48535156	+5.07568359	-43.43994141	+1452
+1457970730.85840010	+8.60449219	-6.61816406	-0.83935547	+60.62255859	-2.94433594	-57.37060547	+1776	+8.42431641	-5.87988281	-0.52294922	+6.72363281	-8.72314453	+16.89697266	+1364	+6.78955078	-9.86572266	-0.83496094	+37.13378906	+5.05371094	-43.24218750	+1456
+1457970730.86260010	+8.60449219	-6.61816406	-0.83496094	+60.49072266	-2.98828125	-57.34863281	+1776	+8.42431641	-5.87988281	-0.51855469	+6.59179688	-8.74511719	+16.94091797	+1368	+6.77636719	-9.86572266	-0.83935547	+37.00195313	+5.05371094	-43.17626953	+1460
+1457970730.86680010	+8.60009766	-6.61816406	-0.83496094	+60.42480469	-3.03222656	-57.34863281	+1780	+8.42871094	-5.87988281	-0.51855469	+6.50390625	-8.74511719	+16.98486328	+1372	+6.76757813	-9.86572266	-0.84375000	+36.84814453	+5.05371094	-43.11035156	+1460
+1457970730.87089990	+8.60009766	-6.62255859	-0.83496094	+60.31494141	-3.05419922	-57.32666016	+1784	+8.42871094	-5.88427734	-0.51416016	+6.39404297	-8.76708984	+17.00683594	+1376	+6.75878906	-9.86572266	-0.84814453	+36.73828125	+5.05371094	-43.04443359	+1460
+1457970730.87509990	+8.60009766	-6.62695313	-0.83496094	+60.22705078	-3.07617188	-57.30468750	+1784	+8.42431641	-5.88427734	-0.51416016	+6.28417969	-8.76708984	+17.05078125	+1380	+6.75000000	-9.86572266	-0.84814453	+36.62841797	+5.05371094	-42.97851563	+1460
+1457970730.87930010	+8.59570313	-6.62695313	-0.83496094	+60.16113281	-3.09814453	-57.28271484	+1788	+8.42431641	-5.88427734	-0.51416016	+6.21826172	-8.76708984	+17.07275391	+1384	+6.74121094	-9.86572266	-0.85253906	+36.54052734	+5.07568359	-42.91259766	+1460
+1457970730.88759990	+8.59130859	-6.62695313	-0.83496094	+60.05126953	-3.16406250	-57.21679688	+1792	+8.42431641	-5.88867188	-0.50976563	+6.06445313	-8.74511719	+17.13867188	+1388	+6.73242188	-9.86572266	-0.85253906	+36.43066406	+5.09765625	-42.82470703	+1456
+1457970730.89179990	+8.59130859	-6.63134766	-0.83496094	+60.00732422	-3.18603516	-57.19482422	+1792	+8.42431641	-5.88867188	-0.50976563	+5.99853516	-8.74511719	+17.16064453	+1392	+6.72802734	-9.86132813	-0.85253906	+36.40869141	+5.11962891	-42.78076172	+1452
+1457970730.89590000	+8.59130859	-6.63134766	-0.83496094	+59.96337891	-3.20800781	-57.15087891	+1796	+8.41992188	-5.88867188	-0.50976563	+5.95458984	-8.72314453	+17.20458984	+1392	+6.72363281	-9.86132813	-0.85253906	+36.38671875	+5.14160156	-42.75878906	+1448
+1457970730.90010000	+8.58691406	-6.63134766	-0.83496094	+59.94140625	-3.22998047	-57.12890625	+1796	+8.41992188	-5.88867188	-0.50976563	+5.88867188	-8.72314453	+17.22656250	+1396	+6.71923828	-9.85693359	-0.85253906	+36.38671875	+5.16357422	-42.73681641	+1448
+1457970730.90420010	+8.58691406	-6.63134766	-0.83496094	+59.89746094	-3.25195313	-57.08496094	+1800	+8.41992188	-5.88867188	-0.50976563	+5.84472656	-8.70117188	+17.24853516	+1400	+6.71923828	-9.85693359	-0.84814453	+36.38671875	+5.18554688	-42.71484375	+1448
+1457970730.90840010	+8.58251953	-6.63134766	-0.83935547	+59.87548828	-3.27392578	-57.06298828	+1800	+8.41552734	-5.88867188	-0.50976563	+5.80078125	-8.70117188	+17.27050781	+1400	+6.71923828	-9.85253906	-0.84375000	+36.38671875	+5.20751953	-42.71484375	+1444
+1457970730.91669990	+8.58251953	-6.63574219	-0.83935547	+59.83154297	-3.31787109	-56.97509766	+1804	+8.41113281	-5.89306641	-0.50976563	+5.73486328	-8.65722656	+17.31445313	+1404	+6.71923828	-9.84814453	-0.83935547	+36.40869141	+5.25146484	-42.67089844	+1444
+1457970730.92090010	+8.57812500	-6.63574219	-0.83935547	+59.80957031	-3.33984375	-56.95312500	+1804	+8.41113281	-5.89306641	-0.50976563	+5.69091797	-8.65722656	+17.33642578	+1404	+6.71484375	-9.84814453	-0.83935547	+36.40869141	+5.27343750	-42.64892578	+1444
+1457970730.92510010	+8.57812500	-6.63574219	-0.83935547	+59.78759766	-3.36181641	-56.90917969	+1804	+8.41113281	-5.89306641	-0.50976563	+5.66894531	-8.63525391	+17.35839844	+1404	+6.71923828	-9.84375000	-0.83496094	+36.43066406	+5.29541016	-42.62695313	+1444
+1457970730.92919990	+8.57812500	-6.63574219	-0.83935547	+59.76562500	-3.38378906	-56.88720703	+1808	+8.40673828	-5.89306641	-0.50976563	+5.64697266	-8.63525391	+17.38037109	+1404	+6.71923828	-9.84375000	-0.83496094	+36.43066406	+5.31738281	-42.62695313	+1444
+1457970730.93339990	+8.57373047	-6.63574219	-0.83935547	+59.74365234	-3.40576172	-56.86523438	+1808	+8.40673828	-5.89306641	-0.50976563	+5.60302734	-8.61328125	+17.38037109	+1404	+6.71484375	-9.83935547	-0.83056641	+36.43066406	+5.33935547	-42.62695313	+1444
+1457970730.94170000	+8.57373047	-6.63574219	-0.83935547	+59.72167969	-3.44970703	-56.84326172	+1812	+8.40673828	-5.89306641	-0.50976563	+5.55908203	-8.61328125	+17.40234375	+1404	+6.71484375	-9.83935547	-0.82617188	+36.40869141	+5.36132813	-42.60498047	+1444
+1457970730.94590000	+8.57373047	-6.64013672	-0.83935547	+59.69970703	-3.47167969	-56.82128906	+1812	+8.40673828	-5.89306641	-0.50537109	+5.51513672	-8.61328125	+17.42431641	+1404	+6.71484375	-9.83935547	-0.82617188	+36.40869141	+5.36132813	-42.58300781	+1444
+1457970730.95009990	+8.57373047	-6.64013672	-0.83935547	+59.67773438	-3.49365234	-56.82128906	+1812	+8.40673828	-5.89306641	-0.50537109	+5.49316406	-8.61328125	+17.42431641	+1404	+6.71044922	-9.83935547	-0.82617188	+36.36474609	+5.36132813	-42.56103516	+1444
+1457970730.95420000	+8.57373047	-6.64013672	-0.83935547	+59.65576172	-3.51562500	-56.79931641	+1816	+8.40673828	-5.89306641	-0.50537109	+5.47119141	-8.61328125	+17.42431641	+1404	+6.71044922	-9.83935547	-0.83056641	+36.34277344	+5.36132813	-42.53906250	+1444
+1457970730.95840000	+8.57373047	-6.64013672	-0.83935547	+59.63378906	-3.51562500	-56.82128906	+1816	+8.40673828	-5.89306641	-0.50537109	+5.44921875	-8.61328125	+17.42431641	+1404	+6.70605469	-9.83935547	-0.83056641	+36.32080078	+5.36132813	-42.53906250	+1444
+1457970730.96260000	+8.57373047	-6.64013672	-0.83935547	+59.63378906	-3.53759766	-56.82128906	+1816	+8.40673828	-5.89746094	-0.50537109	+5.42724609	-8.61328125	+17.42431641	+1404	+6.70605469	-9.83935547	-0.83056641	+36.27685547	+5.36132813	-42.51708984	+1444
+1457970730.96670010	+8.57373047	-6.64013672	-0.83935547	+59.61181641	-3.55957031	-56.82128906	+1820	+8.40673828	-5.89746094	-0.50537109	+5.40527344	-8.63525391	+17.42431641	+1404	+6.70166016	-9.83935547	-0.83496094	+36.25488281	+5.36132813	-42.49511719	+1444
+1457970730.97499990	+8.57373047	-6.64013672	-0.83496094	+59.58984375	-3.58154297	-56.84326172	+1820	+8.40673828	-5.89746094	-0.50537109	+5.36132813	-8.65722656	+17.42431641	+1404	+6.69726563	-9.84375000	-0.83496094	+36.16699219	+5.33935547	-42.47314453	+1448
+1457970730.97919990	+8.57373047	-6.64013672	-0.83496094	+59.58984375	-3.58154297	-56.86523438	+1824	+8.40673828	-5.89746094	-0.50537109	+5.36132813	-8.65722656	+17.40234375	+1404	+6.69726563	-9.84375000	-0.83935547	+36.14501953	+5.33935547	-42.47314453	+1444
+1457970730.98340010	+8.57373047	-6.63574219	-0.83496094	+59.58984375	-3.60351563	-56.86523438	+1824	+8.40673828	-5.89746094	-0.50097656	+5.33935547	-8.67919922	+17.40234375	+1404	+6.69287109	-9.84375000	-0.83935547	+36.10107422	+5.33935547	-42.45117188	+1444
+1457970730.98750000	+8.57373047	-6.63574219	-0.83056641	+59.56787109	-3.60351563	-56.88720703	+1828	+8.41113281	-5.89746094	-0.50097656	+5.33935547	-8.67919922	+17.40234375	+1404	+6.69287109	-9.84375000	-0.84375000	+36.07910156	+5.31738281	-42.45117188	+1444
+1457970730.99169990	+8.57812500	-6.63574219	-0.83056641	+59.56787109	-3.62548828	-56.90917969	+1828	+8.41113281	-5.89746094	-0.50097656	+5.31738281	-8.70117188	+17.38037109	+1404	+6.69287109	-9.84375000	-0.84375000	+36.05712891	+5.31738281	-42.42919922	+1444
+1457970731.00000000	+8.57812500	-6.63574219	-0.83056641	+59.56787109	-3.64746094	-56.93115234	+1832	+8.41113281	-5.89746094	-0.50097656	+5.29541016	-8.74511719	+17.35839844	+1404	+6.68847656	-9.84814453	-0.84814453	+36.01318359	+5.29541016	-42.42919922	+1444
+1457970731.00420000	+8.57812500	-6.63574219	-0.83056641	+59.56787109	-3.64746094	-56.95312500	+1832	+8.41113281	-5.89746094	-0.50097656	+5.29541016	-8.76708984	+17.35839844	+1408	+6.68847656	-9.84814453	-0.84814453	+35.99121094	+5.29541016	-42.42919922	+1440
+1457970731.00840000	+8.57812500	-6.63574219	-0.83056641	+59.56787109	-3.64746094	-56.95312500	+1836	+8.41552734	-5.89746094	-0.50097656	+5.29541016	-8.76708984	+17.33642578	+1408	+6.68847656	-9.84814453	-0.84814453	+35.99121094	+5.29541016	-42.42919922	+1440
+1457970731.01250000	+8.57812500	-6.63574219	-0.83056641	+59.56787109	-3.66943359	-56.97509766	+1836	+8.41552734	-5.89746094	-0.50097656	+5.29541016	-8.78906250	+17.31445313	+1408	+6.68847656	-9.84814453	-0.84814453	+35.99121094	+5.29541016	-42.42919922	+1440
+1457970731.01670000	+8.57812500	-6.63574219	-0.82617188	+59.58984375	-3.66943359	-56.99707031	+1836	+8.41552734	-5.89746094	-0.50097656	+5.29541016	-8.81103516	+17.29248047	+1408	+6.68847656	-9.84814453	-0.84814453	+35.96923828	+5.29541016	-42.42919922	+1436
+1457970731.02090000	+8.57812500	-6.63574219	-0.82617188	+59.58984375	-3.66943359	-56.99707031	+1840	+8.41552734	-5.89746094	-0.50097656	+5.29541016	-8.81103516	+17.29248047	+1412	+6.68847656	-9.84814453	-0.84814453	+35.96923828	+5.27343750	-42.45117188	+1436
+1457970731.02500010	+8.57812500	-6.63574219	-0.82617188	+59.58984375	-3.66943359	-56.99707031	+1840	+8.41552734	-5.89746094	-0.50097656	+5.29541016	-8.83300781	+17.27050781	+1412	+6.68847656	-9.84814453	-0.84814453	+35.96923828	+5.27343750	-42.45117188	+1436
+1457970731.03340010	+8.57812500	-6.63574219	-0.83056641	+59.61181641	-3.66943359	-57.01904297	+1840	+8.41552734	-5.89746094	-0.50097656	+5.31738281	-8.85498047	+17.22656250	+1412	+6.68847656	-9.84814453	-0.84814453	+35.96923828	+5.29541016	-42.47314453	+1432
+1457970731.03749990	+8.57812500	-6.63574219	-0.83056641	+59.61181641	-3.64746094	-57.01904297	+1840	+8.41552734	-5.89746094	-0.50097656	+5.31738281	-8.85498047	+17.20458984	+1416	+6.68847656	-9.84814453	-0.84814453	+35.99121094	+5.29541016	-42.47314453	+1432
+1457970731.04169990	+8.57812500	-6.63574219	-0.83056641	+59.63378906	-3.64746094	-57.01904297	+1844	+8.41113281	-5.89746094	-0.50097656	+5.33935547	-8.85498047	+17.18261719	+1416	+6.68847656	-9.84814453	-0.84814453	+35.99121094	+5.29541016	-42.47314453	+1432
+1457970731.04590010	+8.57812500	-6.63574219	-0.83056641	+59.63378906	-3.64746094	-57.01904297	+1844	+8.41113281	-5.89746094	-0.50097656	+5.33935547	-8.85498047	+17.18261719	+1416	+6.69287109	-9.84814453	-0.84375000	+35.99121094	+5.29541016	-42.49511719	+1432
+1457970731.05000000	+8.57812500	-6.63574219	-0.83056641	+59.63378906	-3.64746094	-57.01904297	+1844	+8.41113281	-5.89746094	-0.50537109	+5.36132813	-8.85498047	+17.16064453	+1416	+6.69287109	-9.84814453	-0.84375000	+36.01318359	+5.29541016	-42.49511719	+1432
+1457970731.05419990	+8.57812500	-6.63574219	-0.83056641	+59.67773438	-3.62548828	-57.04101563	+1844	+8.40673828	-5.89746094	-0.50537109	+5.40527344	-8.85498047	+17.11669922	+1416	+6.69287109	-9.84814453	-0.84375000	+36.03515625	+5.31738281	-42.51708984	+1428
+1457970731.06250000	+8.56933594	-6.64013672	-0.83496094	+59.78759766	-3.55957031	-57.04101563	+1848	+8.40234375	-5.89746094	-0.50976563	+5.47119141	-8.83300781	+17.05078125	+1420	+6.69287109	-9.84814453	-0.84375000	+36.07910156	+5.33935547	-42.53906250	+1428
+1457970731.06670000	+8.55615234	-6.64013672	-0.84375000	+60.00732422	-3.42773438	-57.04101563	+1852	+8.39355469	-5.89746094	-0.51416016	+5.58105469	-8.81103516	+16.96289063	+1424	+6.69726563	-9.84814453	-0.83935547	+36.14501953	+5.38330078	-42.60498047	+1428
+1457970731.07080010	+8.54736328	-6.64453125	-0.85253906	+60.20507813	-3.31787109	-57.06298828	+1852	+8.38476563	-5.89746094	-0.51855469	+5.69091797	-8.78906250	+16.87500000	+1424	+6.69726563	-9.85253906	-0.83496094	+36.23291016	+5.42724609	-42.64892578	+1432
+1457970731.07920000	+8.52099609	-6.64453125	-0.86572266	+60.64453125	-3.12011719	-57.08496094	+1856	+8.35839844	-5.90185547	-0.53173828	+6.04248047	-8.72314453	+16.63330078	+1428	+6.69726563	-9.85693359	-0.83056641	+36.54052734	+5.62500000	-42.82470703	+1432
+1457970731.08330010	+8.51220703	-6.64453125	-0.87011719	+60.79833984	-3.07617188	-57.12890625	+1852	+8.34521484	-5.90185547	-0.54052734	+6.24023438	-8.70117188	+16.52343750	+1428	+6.69287109	-9.86572266	-0.82617188	+36.71630859	+5.73486328	-42.93457031	+1432
+1457970731.08750010	+8.50341797	-6.64453125	-0.87451172	+60.93017578	-3.05419922	-57.15087891	+1852	+8.33642578	-5.90185547	-0.54492188	+6.39404297	-8.70117188	+16.45751953	+1428	+6.69287109	-9.87011719	-0.82617188	+36.87011719	+5.82275391	-43.00048828	+1432
+1457970731.09170010	+8.49902344	-6.64453125	-0.87451172	+61.06201172	-3.03222656	-57.19482422	+1848	+8.32324219	-5.90185547	-0.54931641	+6.56982422	-8.70117188	+16.36962891	+1428	+6.68408203	-9.87890625	-0.83056641	+37.06787109	+5.93261719	-43.11035156	+1436
+1457970731.09579990	+8.49023438	-6.64013672	-0.87451172	+61.21582031	-3.01025391	-57.26074219	+1844	+8.31005859	-5.90185547	-0.54931641	+6.74560547	-8.72314453	+16.30371094	+1428	+6.67529297	-9.88330078	-0.83496094	+37.19970703	+5.99853516	-43.17626953	+1436
+1457970731.09999990	+8.48583984	-6.64013672	-0.87451172	+61.34765625	-3.01025391	-57.32666016	+1840	+8.30126953	-5.90185547	-0.55371094	+6.87744141	-8.76708984	+16.25976563	+1424	+6.67089844	-9.89208984	-0.83935547	+37.28759766	+6.02050781	-43.24218750	+1440
+1457970731.10419990	+8.47705078	-6.64013672	-0.87890625	+61.47949219	-3.01025391	-57.39257813	+1832	+8.29687500	-5.90185547	-0.55371094	+7.00927734	-8.81103516	+16.21582031	+1420	+6.66650391	-9.89648438	-0.84375000	+37.37548828	+6.02050781	-43.30810547	+1440
+1457970731.10830000	+8.47265625	-6.63574219	-0.87890625	+61.63330078	-3.03222656	-57.45849609	+1828	+8.28808594	-5.90185547	-0.55371094	+7.14111328	-8.87695313	+16.17187500	+1416	+6.66210938	-9.90527344	-0.84375000	+37.44140625	+6.02050781	-43.37402344	+1436
+1457970731.11669990	+8.46386719	-6.63574219	-0.87890625	+61.89697266	-3.07617188	-57.59033203	+1816	+8.27050781	-5.90185547	-0.55371094	+7.40478516	-9.00878906	+16.10595703	+1412	+6.65771484	-9.91406250	-0.84814453	+37.57324219	+5.97656250	-43.52783203	+1432
+1457970731.12080000	+8.45947266	-6.63134766	-0.87890625	+62.05078125	-3.09814453	-57.67822266	+1812	+8.26611328	-5.90185547	-0.55371094	+7.53662109	-9.07470703	+16.08398438	+1408	+6.65771484	-9.91845703	-0.85253906	+37.66113281	+5.93261719	-43.59375000	+1432
+1457970731.12500000	+8.45507813	-6.63134766	-0.87890625	+62.18261719	-3.12011719	-57.76611328	+1808	+8.26171875	-5.90185547	-0.55371094	+7.66845703	-9.16259766	+16.04003906	+1404	+6.65771484	-9.91845703	-0.84814453	+37.74902344	+5.91064453	-43.70361328	+1428
+1457970731.12910010	+8.45068359	-6.63134766	-0.87890625	+62.29248047	-3.16406250	-57.85400391	+1800	+8.25292969	-5.90185547	-0.55371094	+7.77832031	-9.25048828	+16.01806641	+1400	+6.66210938	-9.92285156	-0.84814453	+37.83691406	+5.86669922	-43.81347656	+1424
+1457970731.13330010	+8.44628906	-6.62695313	-0.87890625	+62.42431641	-3.18603516	-57.91992188	+1796	+8.24853516	-5.90185547	-0.55371094	+7.88818359	-9.31640625	+15.99609375	+1396	+6.66210938	-9.92285156	-0.84375000	+37.92480469	+5.84472656	-43.90136719	+1424
+1457970731.13750000	+8.44628906	-6.62695313	-0.87451172	+62.55615234	-3.20800781	-58.00781250	+1792	+8.24414063	-5.90185547	-0.54931641	+7.99804688	-9.40429688	+15.95214844	+1392	+6.66650391	-9.92724609	-0.83935547	+38.01269531	+5.82275391	-44.01123047	+1420
+1457970731.14580010	+8.44189453	-6.62695313	-0.87451172	+62.73193359	-3.27392578	-58.09570313	+1780	+8.23535156	-5.90185547	-0.54931641	+8.15185547	-9.51416016	+15.93017578	+1380	+6.67968750	-9.92724609	-0.83056641	+38.21044922	+5.77880859	-44.20898438	+1420
+1457970731.15000010	+8.43750000	-6.62695313	-0.87451172	+62.84179688	-3.29589844	-58.13964844	+1776	+8.23095703	-5.89746094	-0.54492188	+8.26171875	-9.58007813	+15.90820313	+1376	+6.68408203	-9.92724609	-0.82617188	+38.32031250	+5.75683594	-44.29687500	+1420
+1457970731.15409990	+8.43750000	-6.62695313	-0.87011719	+62.88574219	-3.31787109	-58.18359375	+1772	+8.22656250	-5.90185547	-0.54492188	+8.30566406	-9.62402344	+15.90820313	+1372	+6.68847656	-9.92724609	-0.82177734	+38.40820313	+5.73486328	-44.38476563	+1420
+1457970731.15829990	+8.43310547	-6.62695313	-0.87011719	+62.95166016	-3.33984375	-58.20556641	+1768	+8.22656250	-5.89746094	-0.54492188	+8.37158203	-9.66796875	+15.88623047	+1368	+6.69726563	-9.92724609	-0.81298828	+38.49609375	+5.71289063	-44.47265625	+1424
+1457970731.16249990	+8.43310547	-6.62255859	-0.87011719	+63.03955078	-3.36181641	-58.24951172	+1764	+8.22216797	-5.89746094	-0.54052734	+8.43750000	-9.71191406	+15.88623047	+1364	+6.70166016	-9.92724609	-0.80859375	+38.58398438	+5.71289063	-44.53857422	+1424
+1457970731.16660000	+8.43310547	-6.62695313	-0.87011719	+63.06152344	-3.38378906	-58.27148438	+1760	+8.22216797	-5.89746094	-0.54052734	+8.45947266	-9.73388672	+15.86425781	+1356	+6.71044922	-9.92285156	-0.80419922	+38.64990234	+5.69091797	-44.60449219	+1424
+1457970731.17080000	+8.43310547	-6.62695313	-0.87011719	+63.10546875	-3.40576172	-58.29345703	+1756	+8.21777344	-5.89746094	-0.54052734	+8.50341797	-9.75585938	+15.86425781	+1352	+6.71484375	-9.92285156	-0.79980469	+38.71582031	+5.69091797	-44.67041016	+1424
+1457970731.17910000	+8.43310547	-6.62255859	-0.87011719	+63.17138672	-3.42773438	-58.31542969	+1752	+8.21777344	-5.89746094	-0.54052734	+8.54736328	-9.79980469	+15.86425781	+1344	+6.71923828	-9.92285156	-0.79541016	+38.80371094	+5.66894531	-44.73632813	+1428
+1457970731.18330000	+8.43310547	-6.62255859	-0.86572266	+63.19335938	-3.44970703	-58.31542969	+1748	+8.21777344	-5.89746094	-0.54052734	+8.56933594	-9.82177734	+15.86425781	+1340	+6.72363281	-9.92285156	-0.79101563	+38.82568359	+5.66894531	-44.78027344	+1428
+1457970731.18750000	+8.43310547	-6.62255859	-0.86572266	+63.21533203	-3.47167969	-58.33740234	+1748	+8.21337891	-5.89746094	-0.54052734	+8.59130859	-9.82177734	+15.86425781	+1332	+6.72802734	-9.92285156	-0.79101563	+38.86962891	+5.66894531	-44.80224609	+1428
+1457970731.19160010	+8.43310547	-6.62255859	-0.86572266	+63.23730469	-3.47167969	-58.33740234	+1744	+8.21337891	-5.89746094	-0.53613281	+8.59130859	-9.84375000	+15.86425781	+1328	+6.72802734	-9.92724609	-0.79101563	+38.86962891	+5.64697266	-44.80224609	+1428
+1457970731.19580010	+8.42871094	-6.62255859	-0.86572266	+63.23730469	-3.49365234	-58.33740234	+1744	+8.21337891	-5.89746094	-0.53613281	+8.61328125	-9.84375000	+15.86425781	+1324	+6.72802734	-9.92724609	-0.79101563	+38.89160156	+5.64697266	-44.80224609	+1428
+1457970731.20000000	+8.42871094	-6.62255859	-0.86572266	+63.25927734	-3.51562500	-58.33740234	+1740	+8.21337891	-5.89746094	-0.53613281	+8.61328125	-9.84375000	+15.86425781	+1320	+6.72802734	-9.92724609	-0.79101563	+38.86962891	+5.62500000	-44.82421875	+1428
+1457970731.20830010	+8.42871094	-6.62255859	-0.86572266	+63.25927734	-3.53759766	-58.35937500	+1736	+8.21337891	-5.89746094	-0.53613281	+8.61328125	-9.86572266	+15.86425781	+1312	+6.72363281	-9.92724609	-0.79541016	+38.84765625	+5.60302734	-44.82421875	+1428
+1457970731.21240000	+8.42871094	-6.62255859	-0.86572266	+63.25927734	-3.53759766	-58.35937500	+1736	+8.21337891	-5.89746094	-0.53613281	+8.61328125	-9.86572266	+15.86425781	+1312	+6.72363281	-9.93164063	-0.79541016	+38.82568359	+5.60302734	-44.80224609	+1428
+1457970731.21659990	+8.43310547	-6.62255859	-0.86572266	+63.25927734	-3.55957031	-58.35937500	+1736	+8.21337891	-5.89746094	-0.53613281	+8.61328125	-9.88769531	+15.86425781	+1308	+6.71923828	-9.93164063	-0.79980469	+38.80371094	+5.60302734	-44.80224609	+1428
+1457970731.22079990	+8.43310547	-6.62255859	-0.86572266	+63.28125000	-3.55957031	-58.35937500	+1732	+8.21337891	-5.89746094	-0.53613281	+8.61328125	-9.88769531	+15.84228516	+1304	+6.71923828	-9.93164063	-0.79980469	+38.78173828	+5.58105469	-44.78027344	+1428
+1457970731.22490000	+8.43310547	-6.62255859	-0.86572266	+63.28125000	-3.58154297	-58.38134766	+1732	+8.21777344	-5.89746094	-0.53613281	+8.61328125	-9.88769531	+15.84228516	+1304	+6.71484375	-9.93603516	-0.80419922	+38.73779297	+5.58105469	-44.78027344	+1428
+1457970731.22910000	+8.43310547	-6.62255859	-0.86132813	+63.28125000	-3.58154297	-58.38134766	+1732	+8.21777344	-5.89746094	-0.53613281	+8.61328125	-9.88769531	+15.84228516	+1300	+6.71484375	-9.93603516	-0.80419922	+38.71582031	+5.55908203	-44.75830078	+1428
+1457970731.23330000	+8.43310547	-6.62255859	-0.86132813	+63.28125000	-3.60351563	-58.38134766	+1728	+8.21777344	-5.89746094	-0.53613281	+8.61328125	-9.90966797	+15.84228516	+1296	+6.71044922	-9.93603516	-0.80859375	+38.69384766	+5.55908203	-44.75830078	+1428
+1457970731.24160000	+8.43310547	-6.62255859	-0.86132813	+63.25927734	-3.60351563	-58.38134766	+1728	+8.21777344	-5.89746094	-0.53613281	+8.59130859	-9.90966797	+15.84228516	+1292	+6.70605469	-9.94042969	-0.81298828	+38.62792969	+5.53710938	-44.73632813	+1428
+1457970731.24580000	+8.43310547	-6.62255859	-0.86132813	+63.25927734	-3.62548828	-58.38134766	+1728	+8.21777344	-5.89746094	-0.53613281	+8.59130859	-9.90966797	+15.84228516	+1292	+6.70605469	-9.94042969	-0.81298828	+38.60595703	+5.53710938	-44.73632813	+1424
+1457970731.24990010	+8.43310547	-6.62255859	-0.86132813	+63.25927734	-3.62548828	-58.40332031	+1724	+8.21777344	-5.89746094	-0.53613281	+8.59130859	-9.90966797	+15.84228516	+1288	+6.70166016	-9.94042969	-0.81298828	+38.58398438	+5.51513672	-44.71435547	+1424
+1457970731.25410010	+8.43310547	-6.62255859	-0.86132813	+63.25927734	-3.62548828	-58.40332031	+1724	+8.21777344	-5.89746094	-0.53613281	+8.59130859	-9.90966797	+15.84228516	+1288	+6.70166016	-9.94482422	-0.81738281	+38.54003906	+5.51513672	-44.71435547	+1424
+1457970731.25830010	+8.43310547	-6.62255859	-0.86132813	+63.25927734	-3.64746094	-58.40332031	+1724	+8.21777344	-5.89746094	-0.53613281	+8.59130859	-9.90966797	+15.84228516	+1288	+6.70166016	-9.94482422	-0.81738281	+38.51806641	+5.51513672	-44.71435547	+1424
+1457970731.26239990	+8.43310547	-6.62255859	-0.86132813	+63.25927734	-3.64746094	-58.40332031	+1724	+8.21777344	-5.89746094	-0.53613281	+8.59130859	-9.93164063	+15.84228516	+1284	+6.70166016	-9.94482422	-0.81738281	+38.49609375	+5.51513672	-44.71435547	+1420
+1457970731.26659990	+8.43310547	-6.62255859	-0.86132813	+63.25927734	-3.66943359	-58.40332031	+1724	+8.21777344	-5.89746094	-0.53173828	+8.59130859	-9.93164063	+15.84228516	+1284	+6.70166016	-9.94482422	-0.81738281	+38.49609375	+5.49316406	-44.71435547	+1420
+1457970731.27490000	+8.43750000	-6.62255859	-0.85693359	+63.23730469	-3.69140625	-58.42529297	+1724	+8.21777344	-5.89746094	-0.53173828	+8.59130859	-9.93164063	+15.84228516	+1280	+6.70605469	-9.94482422	-0.81738281	+38.47412109	+5.49316406	-44.73632813	+1416
+1457970731.27909990	+8.43750000	-6.62695313	-0.85693359	+63.23730469	-3.71337891	-58.44726563	+1724	+8.22216797	-5.89746094	-0.53173828	+8.56933594	-9.95361328	+15.84228516	+1280	+6.70605469	-9.94482422	-0.81738281	+38.45214844	+5.47119141	-44.75830078	+1416
+1457970731.28320000	+8.44189453	-6.62695313	-0.85693359	+63.23730469	-3.73535156	-58.44726563	+1724	+8.22216797	-5.90185547	-0.53173828	+8.56933594	-9.95361328	+15.86425781	+1280	+6.71044922	-9.94482422	-0.81738281	+38.45214844	+5.47119141	-44.78027344	+1416
+1457970731.28740000	+8.44189453	-6.62695313	-0.85693359	+63.21533203	-3.75732422	-58.46923828	+1724	+8.22216797	-5.90185547	-0.53173828	+8.54736328	-9.97558594	+15.86425781	+1280	+6.71044922	-9.94482422	-0.81298828	+38.45214844	+5.47119141	-44.80224609	+1416
+1457970731.29160000	+8.44628906	-6.62695313	-0.85253906	+63.19335938	-3.77929688	-58.46923828	+1724	+8.22656250	-5.90185547	-0.53173828	+8.54736328	-9.99755859	+15.86425781	+1280	+6.71484375	-9.94482422	-0.81298828	+38.45214844	+5.44921875	-44.82421875	+1420
+1457970731.29570010	+8.45068359	-6.63134766	-0.85253906	+63.19335938	-3.82324219	-58.49121094	+1724	+8.22656250	-5.90185547	-0.53173828	+8.52539063	-10.01953125	+15.86425781	+1280	+6.71923828	-9.94482422	-0.81298828	+38.45214844	+5.44921875	-44.84619141	+1420
+1457970731.30410000	+8.45507813	-6.63134766	-0.85253906	+63.17138672	-3.86718750	-58.53515625	+1724	+8.23095703	-5.90185547	-0.52734375	+8.48144531	-10.06347656	+15.88623047	+1280	+6.72802734	-9.94042969	-0.80859375	+38.47412109	+5.42724609	-44.91210938	+1424
+1457970731.30819990	+8.45507813	-6.63574219	-0.84814453	+63.14941406	-3.86718750	-58.53515625	+1724	+8.23535156	-5.90185547	-0.52734375	+8.45947266	-10.08544922	+15.88623047	+1280	+6.72802734	-9.94042969	-0.80419922	+38.47412109	+5.42724609	-44.93408203	+1424
+1457970731.31240010	+8.45947266	-6.63574219	-0.84814453	+63.12744141	-3.88916016	-58.55712891	+1728	+8.23974609	-5.90185547	-0.52734375	+8.43750000	-10.10742188	+15.88623047	+1280	+6.73242188	-9.94042969	-0.80419922	+38.47412109	+5.40527344	-44.95605469	+1424
+1457970731.32069990	+8.45947266	-6.63574219	-0.84814453	+63.10546875	-3.91113281	-58.57910156	+1728	+8.23974609	-5.90185547	-0.52734375	+8.39355469	-10.12939453	+15.90820313	+1280	+6.73681641	-9.94042969	-0.79980469	+38.45214844	+5.38330078	-44.97802734	+1428
+1457970731.32909990	+8.46386719	-6.63574219	-0.84814453	+63.10546875	-3.91113281	-58.57910156	+1732	+8.24414063	-5.90185547	-0.52734375	+8.34960938	-10.15136719	+15.90820313	+1284	+6.73681641	-9.94042969	-0.79980469	+38.43017578	+5.38330078	-45.00000000	+1428
+1457970731.33740000	+8.46386719	-6.63574219	-0.84375000	+63.08349609	-3.91113281	-58.60107422	+1732	+8.24853516	-5.90625000	-0.52294922	+8.32763672	-10.15136719	+15.90820313	+1284	+6.73681641	-9.94482422	-0.79980469	+38.38623047	+5.36132813	-45.00000000	+1432
+1457970731.34570000	+8.46386719	-6.63574219	-0.84375000	+63.06152344	-3.91113281	-58.62304688	+1732	+8.24853516	-5.90625000	-0.52294922	+8.30566406	-10.15136719	+15.90820313	+1284	+6.73242188	-9.94482422	-0.80419922	+38.34228516	+5.36132813	-45.00000000	+1432
+1457970731.34990000	+8.46386719	-6.63574219	-0.84375000	+63.06152344	-3.91113281	-58.62304688	+1736	+8.25292969	-5.90625000	-0.52294922	+8.28369141	-10.15136719	+15.90820313	+1288	+6.72802734	-9.94921875	-0.80419922	+38.29833984	+5.36132813	-44.97802734	+1432
+1457970731.35410000	+8.46386719	-6.63574219	-0.84375000	+63.03955078	-3.91113281	-58.62304688	+1736	+8.25292969	-5.90625000	-0.52294922	+8.26171875	-10.15136719	+15.90820313	+1288	+6.72802734	-9.94921875	-0.80859375	+38.27636719	+5.36132813	-44.97802734	+1432
+1457970731.35820010	+8.46386719	-6.63574219	-0.83935547	+63.03955078	-3.88916016	-58.62304688	+1736	+8.25292969	-5.90625000	-0.52294922	+8.26171875	-10.15136719	+15.90820313	+1288	+6.72802734	-9.94921875	-0.80859375	+38.25439453	+5.36132813	-44.95605469	+1432
+1457970731.36240010	+8.46386719	-6.63574219	-0.83935547	+63.03955078	-3.88916016	-58.62304688	+1736	+8.25292969	-5.90625000	-0.52294922	+8.23974609	-10.15136719	+15.90820313	+1288	+6.72363281	-9.94921875	-0.80859375	+38.23242188	+5.33935547	-44.95605469	+1432
+1457970731.37069990	+8.46826172	-6.63574219	-0.83935547	+63.01757813	-3.88916016	-58.64501953	+1736	+8.25732422	-5.90625000	-0.52294922	+8.19580078	-10.12939453	+15.90820313	+1292	+6.71923828	-9.95361328	-0.81298828	+38.16650391	+5.33935547	-44.93408203	+1432
+1457970731.37490010	+8.46826172	-6.63574219	-0.83935547	+62.99560547	-3.88916016	-58.64501953	+1736	+8.25732422	-5.90625000	-0.51855469	+8.17382813	-10.12939453	+15.90820313	+1292	+6.71923828	-9.95361328	-0.81298828	+38.14453125	+5.33935547	-44.93408203	+1432
+1457970731.37899990	+8.46826172	-6.63574219	-0.83935547	+62.99560547	-3.88916016	-58.62304688	+1740	+8.25732422	-5.90625000	-0.51855469	+8.17382813	-10.12939453	+15.93017578	+1292	+6.71923828	-9.95361328	-0.81298828	+38.12255859	+5.33935547	-44.91210938	+1432
+1457970731.38319990	+8.46826172	-6.63574219	-0.83496094	+62.97363281	-3.88916016	-58.62304688	+1740	+8.25732422	-5.91064453	-0.51855469	+8.15185547	-10.12939453	+15.93017578	+1292	+6.71923828	-9.95361328	-0.81298828	+38.12255859	+5.33935547	-44.91210938	+1432
+1457970731.39150000	+8.47265625	-6.63574219	-0.83496094	+62.95166016	-3.88916016	-58.62304688	+1740	+8.26171875	-5.91064453	-0.51855469	+8.10791016	-10.10742188	+15.93017578	+1296	+6.71923828	-9.95361328	-0.81298828	+38.07861328	+5.33935547	-44.91210938	+1428
+1457970731.39570000	+8.47265625	-6.63574219	-0.83496094	+62.92968750	-3.88916016	-58.60107422	+1740	+8.26171875	-5.91064453	-0.51855469	+8.08593750	-10.10742188	+15.95214844	+1296	+6.71923828	-9.95361328	-0.81298828	+38.07861328	+5.33935547	-44.91210938	+1428
+1457970731.39990000	+8.47265625	-6.63574219	-0.83496094	+62.90771484	-3.88916016	-58.60107422	+1740	+8.26171875	-5.91064453	-0.51855469	+8.06396484	-10.10742188	+15.95214844	+1296	+6.71923828	-9.95361328	-0.81298828	+38.05664063	+5.33935547	-44.91210938	+1428
+1457970731.40400000	+8.47265625	-6.63574219	-0.83935547	+62.88574219	-3.88916016	-58.57910156	+1740	+8.26611328	-5.91064453	-0.51855469	+8.02001953	-10.10742188	+15.95214844	+1296	+6.71923828	-9.95361328	-0.81298828	+38.05664063	+5.33935547	-44.91210938	+1424
+1457970731.41240000	+8.47705078	-6.63574219	-0.83935547	+62.81982422	-3.88916016	-58.55712891	+1744	+8.26611328	-5.91064453	-0.51855469	+7.97607422	-10.08544922	+15.97412109	+1300	+6.71923828	-9.95361328	-0.80859375	+38.03466797	+5.36132813	-44.91210938	+1424
+1457970731.41650010	+8.47705078	-6.63574219	-0.83935547	+62.79785156	-3.88916016	-58.53515625	+1744	+8.27050781	-5.91064453	-0.51855469	+7.95410156	-10.06347656	+15.99609375	+1300	+6.72363281	-9.94921875	-0.80419922	+38.03466797	+5.36132813	-44.93408203	+1424
+1457970731.42070010	+8.47705078	-6.63574219	-0.83935547	+62.77587891	-3.88916016	-58.51318359	+1744	+8.27050781	-5.91064453	-0.51855469	+7.93212891	-10.06347656	+15.99609375	+1300	+6.72363281	-9.94921875	-0.80419922	+38.01269531	+5.36132813	-44.93408203	+1424
+1457970731.42490010	+8.47705078	-6.63574219	-0.83935547	+62.73193359	-3.88916016	-58.49121094	+1748	+8.27050781	-5.91064453	-0.51855469	+7.88818359	-10.04150391	+16.01806641	+1300	+6.72802734	-9.94921875	-0.80419922	+38.01269531	+5.36132813	-44.93408203	+1428
+1457970731.43319990	+8.48144531	-6.64013672	-0.84375000	+62.68798828	-3.88916016	-58.46923828	+1748	+8.27490234	-5.91064453	-0.51855469	+7.84423828	-10.01953125	+16.01806641	+1304	+6.73242188	-9.94482422	-0.79980469	+38.01269531	+5.36132813	-44.93408203	+1428
+1457970731.44149990	+8.48144531	-6.64013672	-0.84375000	+62.62207031	-3.86718750	-58.44726563	+1752	+8.27490234	-5.91064453	-0.52294922	+7.77832031	-9.99755859	+16.01806641	+1304	+6.73681641	-9.94482422	-0.79541016	+37.99072266	+5.38330078	-44.93408203	+1428
+1457970731.44980000	+8.48144531	-6.64013672	-0.84375000	+62.57812500	-3.86718750	-58.42529297	+1752	+8.27929688	-5.91064453	-0.52294922	+7.73437500	-9.97558594	+16.01806641	+1304	+6.73681641	-9.94042969	-0.79541016	+37.94677734	+5.38330078	-44.93408203	+1428
+1457970731.45820000	+8.48144531	-6.64013672	-0.84375000	+62.53417969	-3.84521484	-58.40332031	+1756	+8.27929688	-5.91064453	-0.52294922	+7.69042969	-9.95361328	+16.01806641	+1308	+6.73242188	-9.94042969	-0.79541016	+37.90283203	+5.38330078	-44.89013672	+1428
+1457970731.46650000	+8.48144531	-6.64013672	-0.83935547	+62.49023438	-3.82324219	-58.40332031	+1756	+8.27929688	-5.91064453	-0.52294922	+7.62451172	-9.90966797	+15.99609375	+1308	+6.72802734	-9.94042969	-0.79980469	+37.83691406	+5.38330078	-44.84619141	+1432
+1457970731.47070000	+8.48144531	-6.64013672	-0.83935547	+62.46826172	-3.82324219	-58.40332031	+1756	+8.28369141	-5.91064453	-0.52294922	+7.60253906	-9.90966797	+15.99609375	+1308	+6.72802734	-9.94482422	-0.80419922	+37.79296875	+5.38330078	-44.82421875	+1432
+1457970731.47480010	+8.48144531	-6.64013672	-0.83935547	+62.44628906	-3.82324219	-58.40332031	+1760	+8.28369141	-5.91064453	-0.51855469	+7.58056641	-9.88769531	+15.99609375	+1308	+6.72363281	-9.94482422	-0.80419922	+37.77099609	+5.38330078	-44.78027344	+1432
+1457970731.47900010	+8.48583984	-6.64013672	-0.83935547	+62.42431641	-3.80126953	-58.40332031	+1760	+8.28369141	-5.91064453	-0.51855469	+7.55859375	-9.88769531	+15.99609375	+1312	+6.71923828	-9.94482422	-0.80859375	+37.72705078	+5.38330078	-44.75830078	+1432
+1457970731.48320010	+8.48583984	-6.64013672	-0.83935547	+62.38037109	-3.80126953	-58.40332031	+1760	+8.28808594	-5.91064453	-0.51855469	+7.51464844	-9.86572266	+15.99609375	+1312	+6.71923828	-9.94482422	-0.80859375	+37.70507813	+5.38330078	-44.73632813	+1432
+1457970731.49569990	+8.48583984	-6.64013672	-0.83496094	+62.31445313	-3.80126953	-58.42529297	+1764	+8.29248047	-5.91064453	-0.51855469	+7.42675781	-9.86572266	+15.99609375	+1316	+6.71044922	-9.94921875	-0.81738281	+37.59521484	+5.36132813	-44.67041016	+1428
+1457970731.49980000	+8.49023438	-6.64013672	-0.83496094	+62.29248047	-3.80126953	-58.44726563	+1764	+8.29248047	-5.91064453	-0.51855469	+7.38281250	-9.86572266	+16.01806641	+1316	+6.71044922	-9.94921875	-0.81738281	+37.57324219	+5.36132813	-44.64843750	+1428
+1457970731.50399990	+8.49023438	-6.64013672	-0.83056641	+62.24853516	-3.80126953	-58.44726563	+1764	+8.29687500	-5.91064453	-0.51416016	+7.33886719	-9.86572266	+16.01806641	+1320	+6.71044922	-9.94921875	-0.82177734	+37.52929688	+5.33935547	-44.64843750	+1424
+1457970731.51650000	+8.49902344	-6.64013672	-0.82617188	+62.13867188	-3.84521484	-58.51318359	+1772	+8.30126953	-5.91064453	-0.51416016	+7.22900391	-9.86572266	+16.06201172	+1324	+6.71044922	-9.94482422	-0.82177734	+37.46337891	+5.31738281	-44.62646484	+1420
+1457970731.52480010	+8.50341797	-6.64013672	-0.82617188	+62.07275391	-3.86718750	-58.53515625	+1776	+8.31005859	-5.91064453	-0.50976563	+7.14111328	-9.88769531	+16.10595703	+1328	+6.71044922	-9.94482422	-0.81738281	+37.44140625	+5.27343750	-44.64843750	+1416
+1457970731.52900000	+8.50781250	-6.64013672	-0.82617188	+62.02880859	-3.88916016	-58.55712891	+1780	+8.31005859	-5.91064453	-0.50976563	+7.07519531	-9.90966797	+16.12792969	+1332	+6.71484375	-9.94482422	-0.81298828	+37.41943359	+5.25146484	-44.67041016	+1420
+1457970731.53309990	+8.51220703	-6.64453125	-0.82177734	+61.98486328	-3.88916016	-58.57910156	+1784	+8.31445313	-5.91064453	-0.50976563	+7.03125000	-9.93164063	+16.14990234	+1336	+6.71923828	-9.94042969	-0.81298828	+37.41943359	+5.22949219	-44.69238281	+1420
+1457970731.53730010	+8.51220703	-6.64453125	-0.82177734	+61.96289063	-3.91113281	-58.60107422	+1784	+8.31445313	-5.91503906	-0.50976563	+7.00927734	-9.93164063	+16.17187500	+1336	+6.72363281	-9.94042969	-0.80859375	+37.41943359	+5.20751953	-44.73632813	+1420
+1457970731.54150010	+8.51660156	-6.64453125	-0.82177734	+61.91894531	-3.91113281	-58.64501953	+1788	+8.31884766	-5.91503906	-0.50537109	+6.96533203	-9.95361328	+16.19384766	+1340	+6.72802734	-9.93603516	-0.80419922	+37.39746094	+5.16357422	-44.75830078	+1420
+1457970731.54979990	+8.52099609	-6.64453125	-0.82177734	+61.85302734	-3.91113281	-58.66699219	+1796	+8.32324219	-5.91503906	-0.50537109	+6.87744141	-9.95361328	+16.21582031	+1344	+6.73681641	-9.93603516	-0.79541016	+37.39746094	+5.11962891	-44.82421875	+1424
+1457970731.55399990	+8.52099609	-6.64453125	-0.82177734	+61.83105469	-3.91113281	-58.68896484	+1800	+8.32324219	-5.91503906	-0.50537109	+6.85546875	-9.97558594	+16.21582031	+1348	+6.74121094	-9.93164063	-0.79101563	+37.39746094	+5.09765625	-44.86816406	+1428
+1457970731.55810000	+8.52539063	-6.64453125	-0.82177734	+61.80908203	-3.91113281	-58.71093750	+1800	+8.32763672	-5.91503906	-0.50537109	+6.81152344	-9.97558594	+16.23779297	+1348	+6.74121094	-9.93164063	-0.79101563	+37.39746094	+5.07568359	-44.89013672	+1428
+1457970731.56230000	+8.52539063	-6.64892578	-0.81738281	+61.78710938	-3.91113281	-58.71093750	+1804	+8.32763672	-5.91503906	-0.50537109	+6.78955078	-9.95361328	+16.23779297	+1352	+6.74560547	-9.93164063	-0.78662109	+37.39746094	+5.05371094	-44.91210938	+1432
+1457970731.56649990	+8.52539063	-6.64892578	-0.81738281	+61.78710938	-3.91113281	-58.73291016	+1808	+8.32763672	-5.91503906	-0.50537109	+6.76757813	-9.95361328	+16.23779297	+1352	+6.74560547	-9.92724609	-0.78662109	+37.37548828	+5.05371094	-44.91210938	+1432
+1457970731.57480000	+8.52539063	-6.64892578	-0.81738281	+61.74316406	-3.88916016	-58.75488281	+1812	+8.33203125	-5.91503906	-0.50537109	+6.72363281	-9.95361328	+16.23779297	+1356	+6.74560547	-9.92724609	-0.78662109	+37.35351563	+5.03173828	-44.91210938	+1432
+1457970731.57900000	+8.52539063	-6.64453125	-0.81738281	+61.74316406	-3.86718750	-58.75488281	+1816	+8.33203125	-5.91503906	-0.50537109	+6.70166016	-9.93164063	+16.23779297	+1360	+6.74560547	-9.92724609	-0.78662109	+37.33154297	+5.03173828	-44.91210938	+1432
+1457970731.58310010	+8.52539063	-6.64453125	-0.81738281	+61.74316406	-3.86718750	-58.75488281	+1816	+8.33203125	-5.91503906	-0.50537109	+6.67968750	-9.90966797	+16.23779297	+1360	+6.74121094	-9.92724609	-0.78662109	+37.30957031	+5.00976563	-44.89013672	+1436
+1457970731.59139990	+8.52539063	-6.64453125	-0.81738281	+61.72119141	-3.84521484	-58.75488281	+1820	+8.33203125	-5.91503906	-0.50537109	+6.65771484	-9.88769531	+16.25976563	+1364	+6.73681641	-9.93164063	-0.79101563	+37.28759766	+5.00976563	-44.86816406	+1436
+1457970731.59559990	+8.52099609	-6.64453125	-0.81738281	+61.72119141	-3.82324219	-58.75488281	+1824	+8.33203125	-5.91503906	-0.50537109	+6.65771484	-9.86572266	+16.25976563	+1364	+6.73681641	-9.93164063	-0.79541016	+37.26562500	+5.00976563	-44.84619141	+1436
+1457970731.59980010	+8.52099609	-6.64453125	-0.81738281	+61.72119141	-3.82324219	-58.75488281	+1824	+8.33203125	-5.91503906	-0.50537109	+6.63574219	-9.84375000	+16.25976563	+1368	+6.73242188	-9.93164063	-0.79541016	+37.24365234	+5.00976563	-44.82421875	+1436
+1457970731.60390000	+8.52099609	-6.64453125	-0.81738281	+61.72119141	-3.80126953	-58.75488281	+1828	+8.33203125	-5.91503906	-0.50537109	+6.63574219	-9.82177734	+16.25976563	+1368	+6.73242188	-9.93164063	-0.79980469	+37.24365234	+5.00976563	-44.82421875	+1436
+1457970731.61229990	+8.52099609	-6.64453125	-0.81738281	+61.69921875	-3.80126953	-58.73291016	+1828	+8.33203125	-5.91503906	-0.50537109	+6.61376953	-9.79980469	+16.25976563	+1372	+6.72802734	-9.93164063	-0.79980469	+37.22167969	+5.03173828	-44.80224609	+1436
+1457970731.62060000	+8.52099609	-6.64453125	-0.81738281	+61.69921875	-3.77929688	-58.73291016	+1832	+8.32763672	-5.91503906	-0.50537109	+6.59179688	-9.75585938	+16.28173828	+1376	+6.72802734	-9.93164063	-0.80419922	+37.19970703	+5.03173828	-44.78027344	+1432
+1457970731.62480000	+8.52099609	-6.64453125	-0.81738281	+61.69921875	-3.77929688	-58.73291016	+1832	+8.32763672	-5.91503906	-0.50537109	+6.59179688	-9.73388672	+16.28173828	+1376	+6.72802734	-9.93164063	-0.80419922	+37.19970703	+5.03173828	-44.78027344	+1432
+1457970731.62890010	+8.52099609	-6.64453125	-0.81738281	+61.69921875	-3.77929688	-58.71093750	+1832	+8.32763672	-5.91503906	-0.50537109	+6.59179688	-9.73388672	+16.28173828	+1376	+6.72802734	-9.93164063	-0.80419922	+37.19970703	+5.03173828	-44.75830078	+1432
+1457970731.63730000	+8.52099609	-6.64453125	-0.81738281	+61.69921875	-3.75732422	-58.71093750	+1836	+8.32763672	-5.91503906	-0.50537109	+6.56982422	-9.71191406	+16.30371094	+1380	+6.72363281	-9.93164063	-0.80419922	+37.19970703	+5.03173828	-44.75830078	+1428
+1457970731.64140010	+8.52099609	-6.64453125	-0.81738281	+61.69921875	-3.75732422	-58.71093750	+1836	+8.32763672	-5.91503906	-0.50537109	+6.56982422	-9.68994141	+16.30371094	+1380	+6.72363281	-9.93164063	-0.80419922	+37.19970703	+5.03173828	-44.75830078	+1428
+1457970731.64980010	+8.52099609	-6.64453125	-0.82177734	+61.69921875	-3.75732422	-58.71093750	+1836	+8.32763672	-5.91503906	-0.50537109	+6.54785156	-9.66796875	+16.32568359	+1384	+6.72363281	-9.93164063	-0.80419922	+37.19970703	+5.03173828	-44.73632813	+1424
+1457970731.65389990	+8.52099609	-6.64453125	-0.82177734	+61.67724609	-3.75732422	-58.71093750	+1836	+8.32763672	-5.91943359	-0.50537109	+6.54785156	-9.66796875	+16.34765625	+1384	+6.72363281	-9.93164063	-0.80419922	+37.19970703	+5.03173828	-44.73632813	+1424
+1457970731.65809990	+8.52099609	-6.64453125	-0.82177734	+61.67724609	-3.75732422	-58.71093750	+1836	+8.32763672	-5.91943359	-0.50537109	+6.54785156	-9.64599609	+16.36962891	+1384	+6.72802734	-9.93164063	-0.80419922	+37.22167969	+5.03173828	-44.73632813	+1424
+1457970731.66230010	+8.52099609	-6.64453125	-0.82177734	+61.67724609	-3.75732422	-58.68896484	+1836	+8.32763672	-5.91943359	-0.50537109	+6.52587891	-9.64599609	+16.36962891	+1384	+6.72802734	-9.93164063	-0.80419922	+37.22167969	+5.03173828	-44.73632813	+1424
+1457970731.67059990	+8.52099609	-6.64453125	-0.82177734	+61.67724609	-3.75732422	-58.68896484	+1836	+8.32763672	-5.91943359	-0.50537109	+6.52587891	-9.62402344	+16.39160156	+1384	+6.72802734	-9.93164063	-0.80419922	+37.22167969	+5.03173828	-44.73632813	+1424
+1457970731.67470000	+8.52099609	-6.64453125	-0.82177734	+61.67724609	-3.73535156	-58.68896484	+1836	+8.32763672	-5.91943359	-0.50537109	+6.50390625	-9.62402344	+16.41357422	+1384	+6.72802734	-9.93164063	-0.80419922	+37.22167969	+5.03173828	-44.73632813	+1424
+1457970731.68310000	+8.52099609	-6.64453125	-0.82177734	+61.67724609	-3.73535156	-58.71093750	+1836	+8.32763672	-5.91943359	-0.50537109	+6.50390625	-9.62402344	+16.43554688	+1384	+6.72802734	-9.93164063	-0.80419922	+37.24365234	+5.03173828	-44.73632813	+1420
+1457970731.68720010	+8.52099609	-6.64453125	-0.82177734	+61.65527344	-3.73535156	-58.71093750	+1836	+8.32763672	-5.91943359	-0.50537109	+6.50390625	-9.62402344	+16.45751953	+1384	+6.72802734	-9.93164063	-0.80419922	+37.24365234	+5.03173828	-44.73632813	+1420
+1457970731.69560000	+8.52099609	-6.64892578	-0.82177734	+61.65527344	-3.73535156	-58.71093750	+1836	+8.32763672	-5.91943359	-0.50537109	+6.48193359	-9.60205078	+16.47949219	+1384	+6.72802734	-9.93164063	-0.80419922	+37.24365234	+5.03173828	-44.73632813	+1420
+1457970731.69970010	+8.52099609	-6.64892578	-0.82177734	+61.65527344	-3.73535156	-58.71093750	+1836	+8.32763672	-5.91943359	-0.50537109	+6.48193359	-9.60205078	+16.47949219	+1384	+6.72802734	-9.92724609	-0.80419922	+37.24365234	+5.03173828	-44.73632813	+1420
+1457970731.70810010	+8.52099609	-6.64892578	-0.82177734	+61.65527344	-3.73535156	-58.71093750	+1836	+8.33203125	-5.91943359	-0.50537109	+6.48193359	-9.60205078	+16.47949219	+1384	+6.72802734	-9.92724609	-0.80419922	+37.24365234	+5.03173828	-44.73632813	+1420
+1457970731.71219990	+8.52099609	-6.64892578	-0.82177734	+61.65527344	-3.73535156	-58.71093750	+1836	+8.33203125	-5.91943359	-0.50537109	+6.45996094	-9.58007813	+16.50146484	+1384	+6.72802734	-9.92724609	-0.80419922	+37.24365234	+5.03173828	-44.73632813	+1420
+1457970731.71639990	+8.52099609	-6.64892578	-0.82177734	+61.65527344	-3.73535156	-58.71093750	+1836	+8.32763672	-5.91943359	-0.50537109	+6.45996094	-9.58007813	+16.50146484	+1384	+6.72802734	-9.92724609	-0.80419922	+37.24365234	+5.03173828	-44.71435547	+1420
+1457970731.72059990	+8.52099609	-6.64892578	-0.82177734	+61.65527344	-3.73535156	-58.71093750	+1836	+8.32763672	-5.91943359	-0.50537109	+6.45996094	-9.58007813	+16.50146484	+1384	+6.72802734	-9.92724609	-0.80859375	+37.24365234	+5.03173828	-44.71435547	+1420
+1457970731.72470000	+8.52099609	-6.64892578	-0.82177734	+61.65527344	-3.71337891	-58.71093750	+1836	+8.32763672	-5.91943359	-0.50537109	+6.45996094	-9.55810547	+16.50146484	+1384	+6.72802734	-9.92724609	-0.80859375	+37.24365234	+5.03173828	-44.71435547	+1420
+1457970731.72890000	+8.52099609	-6.64892578	-0.82177734	+61.65527344	-3.71337891	-58.71093750	+1836	+8.32763672	-5.91943359	-0.50537109	+6.45996094	-9.55810547	+16.50146484	+1384	+6.72802734	-9.92724609	-0.80859375	+37.24365234	+5.03173828	-44.71435547	+1420
+1457970731.73720000	+8.52099609	-6.64892578	-0.82177734	+61.65527344	-3.71337891	-58.71093750	+1836	+8.32763672	-5.91943359	-0.50537109	+6.45996094	-9.53613281	+16.50146484	+1384	+6.72363281	-9.93164063	-0.80859375	+37.22167969	+5.03173828	-44.69238281	+1420
+1457970731.74140000	+8.52099609	-6.64892578	-0.82177734	+61.65527344	-3.71337891	-58.71093750	+1836	+8.32763672	-5.91943359	-0.50537109	+6.43798828	-9.53613281	+16.52343750	+1384	+6.72363281	-9.93164063	-0.80859375	+37.22167969	+5.05371094	-44.69238281	+1420
+1457970731.74550010	+8.52099609	-6.64892578	-0.82177734	+61.65527344	-3.71337891	-58.71093750	+1836	+8.32763672	-5.91943359	-0.50537109	+6.43798828	-9.53613281	+16.52343750	+1384	+6.72363281	-9.93164063	-0.80859375	+37.22167969	+5.05371094	-44.67041016	+1420
+1457970731.74970010	+8.52099609	-6.64892578	-0.82177734	+61.65527344	-3.71337891	-58.71093750	+1836	+8.32763672	-5.91943359	-0.50976563	+6.43798828	-9.51416016	+16.52343750	+1384	+6.72363281	-9.93164063	-0.81298828	+37.22167969	+5.05371094	-44.67041016	+1420
+1457970731.75390010	+8.52099609	-6.64892578	-0.82177734	+61.65527344	-3.69140625	-58.71093750	+1836	+8.32763672	-5.91943359	-0.50976563	+6.43798828	-9.51416016	+16.52343750	+1384	+6.72363281	-9.93164063	-0.81298828	+37.22167969	+5.05371094	-44.67041016	+1420
+1457970731.76220010	+8.52099609	-6.64892578	-0.82177734	+61.65527344	-3.69140625	-58.71093750	+1832	+8.32763672	-5.91943359	-0.50976563	+6.43798828	-9.51416016	+16.52343750	+1384	+6.71923828	-9.93164063	-0.81298828	+37.19970703	+5.05371094	-44.64843750	+1420
+1457970731.76640010	+8.52099609	-6.64892578	-0.82177734	+61.65527344	-3.69140625	-58.71093750	+1832	+8.32763672	-5.91943359	-0.50976563	+6.43798828	-9.49218750	+16.52343750	+1384	+6.71923828	-9.93164063	-0.81298828	+37.19970703	+5.05371094	-44.64843750	+1420
+1457970731.77049990	+8.52099609	-6.64892578	-0.82177734	+61.65527344	-3.69140625	-58.71093750	+1832	+8.32763672	-5.91943359	-0.50976563	+6.43798828	-9.49218750	+16.54541016	+1384	+6.71923828	-9.93164063	-0.81298828	+37.22167969	+5.05371094	-44.64843750	+1416
+1457970731.77469990	+8.52099609	-6.64892578	-0.82177734	+61.65527344	-3.69140625	-58.71093750	+1832	+8.32763672	-5.91943359	-0.50976563	+6.43798828	-9.49218750	+16.54541016	+1384	+6.71923828	-9.93164063	-0.81298828	+37.22167969	+5.05371094	-44.64843750	+1416
+1457970731.77889990	+8.52099609	-6.64892578	-0.82177734	+61.65527344	-3.69140625	-58.71093750	+1832	+8.32763672	-5.91943359	-0.50976563	+6.41601563	-9.47021484	+16.54541016	+1384	+6.72363281	-9.92724609	-0.81298828	+37.22167969	+5.07568359	-44.64843750	+1416
+1457970731.78300000	+8.52099609	-6.64892578	-0.82177734	+61.65527344	-3.69140625	-58.71093750	+1832	+8.32763672	-5.91943359	-0.50976563	+6.41601563	-9.47021484	+16.56738281	+1384	+6.72363281	-9.92724609	-0.81298828	+37.22167969	+5.07568359	-44.67041016	+1416
+1457970731.78720000	+8.52099609	-6.64892578	-0.82177734	+61.65527344	-3.69140625	-58.71093750	+1832	+8.32763672	-5.91943359	-0.50976563	+6.41601563	-9.47021484	+16.56738281	+1384	+6.72363281	-9.92724609	-0.80859375	+37.22167969	+5.07568359	-44.67041016	+1416
+1457970731.79550000	+8.52099609	-6.64892578	-0.82177734	+61.65527344	-3.69140625	-58.71093750	+1832	+8.32763672	-5.91943359	-0.50976563	+6.41601563	-9.47021484	+16.58935547	+1380	+6.72363281	-9.92724609	-0.80859375	+37.24365234	+5.07568359	-44.67041016	+1416
+1457970731.79970000	+8.52099609	-6.64892578	-0.82177734	+61.65527344	-3.69140625	-58.71093750	+1828	+8.32763672	-5.91943359	-0.50976563	+6.41601563	-9.44824219	+16.58935547	+1380	+6.72363281	-9.92724609	-0.80859375	+37.24365234	+5.07568359	-44.67041016	+1416
+1457970731.80390000	+8.52099609	-6.64892578	-0.82177734	+61.65527344	-3.69140625	-58.71093750	+1828	+8.32763672	-5.91943359	-0.50976563	+6.41601563	-9.44824219	+16.61132813	+1380	+6.72363281	-9.92724609	-0.80859375	+37.24365234	+5.07568359	-44.67041016	+1416
+1457970731.80800010	+8.52099609	-6.64892578	-0.82177734	+61.65527344	-3.69140625	-58.71093750	+1828	+8.32763672	-5.91943359	-0.50976563	+6.41601563	-9.44824219	+16.61132813	+1380	+6.72363281	-9.92724609	-0.80859375	+37.24365234	+5.07568359	-44.67041016	+1416
+1457970731.81220010	+8.52099609	-6.64892578	-0.82177734	+61.65527344	-3.69140625	-58.68896484	+1828	+8.32763672	-5.91943359	-0.50976563	+6.41601563	-9.42626953	+16.63330078	+1380	+6.72363281	-9.92724609	-0.80859375	+37.26562500	+5.07568359	-44.69238281	+1416
+1457970731.81640010	+8.52099609	-6.64892578	-0.82177734	+61.65527344	-3.69140625	-58.68896484	+1828	+8.32763672	-5.91943359	-0.50976563	+6.41601563	-9.42626953	+16.63330078	+1380	+6.72363281	-9.92724609	-0.80859375	+37.26562500	+5.07568359	-44.69238281	+1416
+1457970731.82470010	+8.52099609	-6.64892578	-0.82177734	+61.65527344	-3.69140625	-58.68896484	+1828	+8.32763672	-5.91943359	-0.50976563	+6.39404297	-9.40429688	+16.65527344	+1380	+6.72363281	-9.92724609	-0.80859375	+37.26562500	+5.09765625	-44.69238281	+1416
+1457970731.82880000	+8.52099609	-6.64892578	-0.82177734	+61.65527344	-3.69140625	-58.68896484	+1828	+8.32763672	-5.91943359	-0.50976563	+6.39404297	-9.40429688	+16.65527344	+1376	+6.72363281	-9.92724609	-0.80859375	+37.26562500	+5.09765625	-44.69238281	+1416
+1457970731.83299990	+8.52099609	-6.64892578	-0.82177734	+61.65527344	-3.69140625	-58.68896484	+1828	+8.32763672	-5.91943359	-0.50976563	+6.39404297	-9.38232422	+16.67724609	+1376	+6.72363281	-9.92724609	-0.80859375	+37.26562500	+5.09765625	-44.67041016	+1416
+1457970731.83719990	+8.52099609	-6.64892578	-0.82177734	+61.65527344	-3.69140625	-58.68896484	+1828	+8.32763672	-5.91943359	-0.50976563	+6.39404297	-9.38232422	+16.67724609	+1376	+6.72363281	-9.92724609	-0.80859375	+37.26562500	+5.09765625	-44.67041016	+1416
+1457970731.84130000	+8.52099609	-6.64892578	-0.82177734	+61.65527344	-3.69140625	-58.68896484	+1828	+8.32763672	-5.91943359	-0.50976563	+6.39404297	-9.36035156	+16.69921875	+1376	+6.72363281	-9.92724609	-0.80859375	+37.26562500	+5.09765625	-44.67041016	+1416
+1457970731.84550000	+8.51660156	-6.64892578	-0.82177734	+61.65527344	-3.69140625	-58.68896484	+1828	+8.32763672	-5.91943359	-0.50976563	+6.37207031	-9.33837891	+16.69921875	+1376	+6.72363281	-9.92724609	-0.80859375	+37.26562500	+5.09765625	-44.67041016	+1416
+1457970731.85380010	+8.51660156	-6.64892578	-0.82177734	+61.65527344	-3.69140625	-58.68896484	+1824	+8.32324219	-5.91943359	-0.51416016	+6.37207031	-9.31640625	+16.69921875	+1376	+6.71923828	-9.92724609	-0.81298828	+37.24365234	+5.09765625	-44.64843750	+1416
+1457970731.85800000	+8.51660156	-6.64892578	-0.82617188	+61.65527344	-3.69140625	-58.68896484	+1824	+8.32324219	-5.91943359	-0.51416016	+6.37207031	-9.29443359	+16.72119141	+1376	+6.71923828	-9.92724609	-0.81298828	+37.24365234	+5.11962891	-44.64843750	+1416
+1457970731.86220000	+8.51660156	-6.64892578	-0.82617188	+61.65527344	-3.66943359	-58.66699219	+1824	+8.32324219	-5.91943359	-0.51416016	+6.35009766	-9.29443359	+16.72119141	+1376	+6.71923828	-9.93164063	-0.81298828	+37.24365234	+5.11962891	-44.64843750	+1416
+1457970731.86630010	+8.51660156	-6.64892578	-0.82617188	+61.65527344	-3.66943359	-58.66699219	+1824	+8.32324219	-5.91943359	-0.51416016	+6.35009766	-9.27246094	+16.72119141	+1376	+6.71923828	-9.93164063	-0.81298828	+37.24365234	+5.11962891	-44.62646484	+1416
+1457970731.87050010	+8.51220703	-6.64892578	-0.82617188	+61.65527344	-3.66943359	-58.66699219	+1824	+8.32324219	-5.91943359	-0.51416016	+6.35009766	-9.25048828	+16.72119141	+1376	+6.71484375	-9.93164063	-0.81738281	+37.24365234	+5.11962891	-44.60449219	+1416
+1457970731.87470010	+8.51220703	-6.64892578	-0.82617188	+61.67724609	-3.64746094	-58.64501953	+1824	+8.32324219	-5.91943359	-0.51416016	+6.35009766	-9.25048828	+16.72119141	+1380	+6.71484375	-9.93164063	-0.81738281	+37.24365234	+5.14160156	-44.60449219	+1416
+1457970731.87879990	+8.51220703	-6.64892578	-0.82617188	+61.67724609	-3.64746094	-58.64501953	+1824	+8.31884766	-5.92382813	-0.51416016	+6.32812500	-9.22851563	+16.72119141	+1380	+6.71484375	-9.93164063	-0.81738281	+37.24365234	+5.14160156	-44.60449219	+1416
+1457970731.88720010	+8.50781250	-6.65332031	-0.83056641	+61.67724609	-3.62548828	-58.62304688	+1820	+8.31884766	-5.92382813	-0.51416016	+6.32812500	-9.20654297	+16.74316406	+1380	+6.71044922	-9.93164063	-0.82177734	+37.24365234	+5.16357422	-44.58251953	+1416
+1457970731.89130000	+8.50781250	-6.65332031	-0.83056641	+61.67724609	-3.62548828	-58.62304688	+1820	+8.31884766	-5.92382813	-0.51416016	+6.32812500	-9.20654297	+16.74316406	+1380	+6.71044922	-9.93164063	-0.82177734	+37.26562500	+5.16357422	-44.58251953	+1416
+1457970731.89549990	+8.50781250	-6.65332031	-0.83056641	+61.67724609	-3.60351563	-58.62304688	+1820	+8.31884766	-5.92382813	-0.51416016	+6.32812500	-9.18457031	+16.74316406	+1380	+6.71044922	-9.93164063	-0.82177734	+37.26562500	+5.18554688	-44.58251953	+1416
+1457970731.89960000	+8.50781250	-6.65332031	-0.83056641	+61.67724609	-3.60351563	-58.62304688	+1820	+8.31884766	-5.92382813	-0.51416016	+6.30615234	-9.18457031	+16.74316406	+1380	+6.71484375	-9.93164063	-0.82177734	+37.28759766	+5.18554688	-44.60449219	+1416
+1457970731.90380000	+8.50781250	-6.65332031	-0.83056641	+61.69921875	-3.60351563	-58.62304688	+1820	+8.31884766	-5.92382813	-0.51416016	+6.30615234	-9.18457031	+16.74316406	+1380	+6.71484375	-9.93164063	-0.82177734	+37.30957031	+5.18554688	-44.60449219	+1416
+1457970731.90800000	+8.50781250	-6.65332031	-0.83056641	+61.69921875	-3.60351563	-58.62304688	+1816	+8.31884766	-5.92382813	-0.51416016	+6.30615234	-9.16259766	+16.74316406	+1380	+6.71484375	-9.93164063	-0.81738281	+37.30957031	+5.18554688	-44.62646484	+1416
+1457970731.91630010	+8.50781250	-6.65332031	-0.83496094	+61.69921875	-3.60351563	-58.62304688	+1816	+8.31884766	-5.92382813	-0.51855469	+6.30615234	-9.16259766	+16.74316406	+1376	+6.71923828	-9.93164063	-0.81738281	+37.33154297	+5.20751953	-44.64843750	+1416
+1457970731.92050000	+8.50781250	-6.65332031	-0.83496094	+61.69921875	-3.60351563	-58.62304688	+1816	+8.31884766	-5.92382813	-0.51855469	+6.30615234	-9.16259766	+16.74316406	+1376	+6.71923828	-9.92724609	-0.81738281	+37.35351563	+5.20751953	-44.64843750	+1416
+1457970731.92459990	+8.50781250	-6.65332031	-0.83496094	+61.69921875	-3.60351563	-58.62304688	+1816	+8.31884766	-5.92382813	-0.51855469	+6.30615234	-9.16259766	+16.74316406	+1376	+6.71923828	-9.92724609	-0.81738281	+37.37548828	+5.20751953	-44.64843750	+1416
+1457970731.92880010	+8.50781250	-6.65332031	-0.83496094	+61.69921875	-3.60351563	-58.62304688	+1816	+8.31884766	-5.92382813	-0.51855469	+6.30615234	-9.16259766	+16.74316406	+1376	+6.71923828	-9.92724609	-0.81738281	+37.37548828	+5.20751953	-44.67041016	+1416
+1457970731.93300010	+8.50781250	-6.65332031	-0.83496094	+61.69921875	-3.60351563	-58.62304688	+1816	+8.31884766	-5.92382813	-0.51855469	+6.30615234	-9.16259766	+16.74316406	+1376	+6.71923828	-9.92724609	-0.81738281	+37.37548828	+5.20751953	-44.67041016	+1416
+1457970731.93709990	+8.50781250	-6.65332031	-0.83496094	+61.69921875	-3.60351563	-58.62304688	+1816	+8.31884766	-5.92382813	-0.51855469	+6.30615234	-9.16259766	+16.74316406	+1376	+6.71923828	-9.92724609	-0.81738281	+37.39746094	+5.20751953	-44.67041016	+1416
+1457970731.94549990	+8.50341797	-6.65771484	-0.83496094	+61.72119141	-3.60351563	-58.64501953	+1816	+8.31884766	-5.92382813	-0.51855469	+6.30615234	-9.14062500	+16.74316406	+1376	+6.71923828	-9.92724609	-0.81298828	+37.39746094	+5.20751953	-44.67041016	+1416
+1457970731.94960000	+8.50341797	-6.65771484	-0.83496094	+61.72119141	-3.60351563	-58.64501953	+1816	+8.31884766	-5.92382813	-0.51855469	+6.30615234	-9.14062500	+16.74316406	+1376	+6.71923828	-9.92724609	-0.81738281	+37.39746094	+5.20751953	-44.67041016	+1416
+1457970731.95380000	+8.50341797	-6.65771484	-0.83496094	+61.72119141	-3.60351563	-58.64501953	+1816	+8.31884766	-5.92382813	-0.51855469	+6.28417969	-9.14062500	+16.74316406	+1376	+6.71923828	-9.92724609	-0.81738281	+37.39746094	+5.20751953	-44.67041016	+1416
+1457970731.95799990	+8.50341797	-6.65771484	-0.83496094	+61.72119141	-3.60351563	-58.64501953	+1816	+8.31884766	-5.92382813	-0.51855469	+6.28417969	-9.14062500	+16.74316406	+1376	+6.71923828	-9.92724609	-0.81738281	+37.39746094	+5.20751953	-44.67041016	+1416
+1457970731.96630000	+8.50341797	-6.65771484	-0.83496094	+61.72119141	-3.60351563	-58.64501953	+1812	+8.31884766	-5.92382813	-0.51855469	+6.28417969	-9.14062500	+16.74316406	+1376	+6.71923828	-9.92724609	-0.81738281	+37.39746094	+5.22949219	-44.64843750	+1416
+1457970731.97050000	+8.50341797	-6.65771484	-0.83496094	+61.72119141	-3.60351563	-58.64501953	+1812	+8.31884766	-5.92382813	-0.51855469	+6.28417969	-9.14062500	+16.74316406	+1376	+6.71923828	-9.93164063	-0.81738281	+37.39746094	+5.22949219	-44.64843750	+1416
+1457970731.97460010	+8.50341797	-6.65771484	-0.83496094	+61.72119141	-3.60351563	-58.64501953	+1812	+8.31884766	-5.92382813	-0.51855469	+6.28417969	-9.14062500	+16.74316406	+1376	+6.71484375	-9.93164063	-0.82177734	+37.37548828	+5.22949219	-44.64843750	+1420
+1457970731.97880010	+8.50341797	-6.65771484	-0.83496094	+61.72119141	-3.58154297	-58.64501953	+1812	+8.31445313	-5.92382813	-0.51855469	+6.28417969	-9.11865234	+16.74316406	+1376	+6.71484375	-9.93164063	-0.82177734	+37.37548828	+5.22949219	-44.62646484	+1420
+1457970731.98289990	+8.50341797	-6.65771484	-0.83496094	+61.72119141	-3.58154297	-58.64501953	+1812	+8.31445313	-5.92382813	-0.51855469	+6.28417969	-9.11865234	+16.74316406	+1376	+6.71484375	-9.93164063	-0.82177734	+37.37548828	+5.22949219	-44.62646484	+1420
+1457970731.98709990	+8.50341797	-6.65771484	-0.83496094	+61.74316406	-3.58154297	-58.64501953	+1812	+8.31445313	-5.92382813	-0.51855469	+6.28417969	-9.11865234	+16.72119141	+1376	+6.71044922	-9.93164063	-0.82617188	+37.35351563	+5.22949219	-44.62646484	+1420
+1457970731.99540000	+8.50341797	-6.65771484	-0.83496094	+61.74316406	-3.58154297	-58.64501953	+1812	+8.31445313	-5.92382813	-0.51855469	+6.28417969	-9.11865234	+16.72119141	+1376	+6.70605469	-9.93164063	-0.82617188	+37.35351563	+5.22949219	-44.60449219	+1420
+1457970731.99959990	+8.49902344	-6.65771484	-0.83496094	+61.74316406	-3.58154297	-58.66699219	+1812	+8.31445313	-5.92382813	-0.51855469	+6.28417969	-9.11865234	+16.72119141	+1372	+6.70605469	-9.93603516	-0.82617188	+37.35351563	+5.22949219	-44.60449219	+1420
+1457970732.00379990	+8.49902344	-6.65771484	-0.83496094	+61.74316406	-3.58154297	-58.66699219	+1812	+8.31445313	-5.92382813	-0.51855469	+6.28417969	-9.11865234	+16.72119141	+1372	+6.70605469	-9.93603516	-0.83056641	+37.35351563	+5.22949219	-44.60449219	+1416
+1457970732.00790000	+8.49902344	-6.65771484	-0.83496094	+61.74316406	-3.58154297	-58.66699219	+1808	+8.31445313	-5.92382813	-0.51855469	+6.28417969	-9.11865234	+16.72119141	+1372	+6.70605469	-9.93603516	-0.83056641	+37.35351563	+5.25146484	-44.60449219	+1416
+1457970732.01210000	+8.49902344	-6.65771484	-0.83496094	+61.76513672	-3.58154297	-58.66699219	+1808	+8.31445313	-5.92382813	-0.51855469	+6.28417969	-9.11865234	+16.69921875	+1372	+6.70605469	-9.93603516	-0.83056641	+37.35351563	+5.25146484	-44.60449219	+1416
+1457970732.01630000	+8.49902344	-6.65771484	-0.83496094	+61.76513672	-3.60351563	-58.66699219	+1808	+8.31445313	-5.92382813	-0.51855469	+6.28417969	-9.11865234	+16.69921875	+1372	+6.70605469	-9.93603516	-0.83056641	+37.35351563	+5.25146484	-44.60449219	+1416
+1457970732.02460000	+8.49902344	-6.65771484	-0.83496094	+61.76513672	-3.60351563	-58.68896484	+1808	+8.31445313	-5.92382813	-0.51855469	+6.28417969	-9.11865234	+16.69921875	+1372	+6.70605469	-9.93603516	-0.82617188	+37.37548828	+5.25146484	-44.62646484	+1416
+1457970732.02880000	+8.49902344	-6.65771484	-0.83496094	+61.76513672	-3.60351563	-58.68896484	+1808	+8.31445313	-5.92382813	-0.51855469	+6.28417969	-9.11865234	+16.69921875	+1372	+6.70605469	-9.93603516	-0.82617188	+37.39746094	+5.25146484	-44.62646484	+1416
+1457970732.03290010	+8.49902344	-6.65771484	-0.83496094	+61.78710938	-3.60351563	-58.68896484	+1808	+8.31445313	-5.92382813	-0.51855469	+6.28417969	-9.11865234	+16.69921875	+1372	+6.71044922	-9.93164063	-0.82617188	+37.39746094	+5.25146484	-44.64843750	+1416
+1457970732.03710010	+8.49902344	-6.65771484	-0.83496094	+61.78710938	-3.62548828	-58.71093750	+1808	+8.31445313	-5.92382813	-0.51855469	+6.28417969	-9.11865234	+16.69921875	+1372	+6.71044922	-9.93164063	-0.82617188	+37.39746094	+5.25146484	-44.64843750	+1416
+1457970732.04130010	+8.49902344	-6.65771484	-0.83496094	+61.78710938	-3.62548828	-58.71093750	+1808	+8.31445313	-5.92382813	-0.51855469	+6.28417969	-9.11865234	+16.67724609	+1372	+6.71044922	-9.93164063	-0.82177734	+37.41943359	+5.22949219	-44.67041016	+1416
+1457970732.04539990	+8.49902344	-6.65771484	-0.83496094	+61.78710938	-3.62548828	-58.71093750	+1808	+8.31445313	-5.92382813	-0.51855469	+6.28417969	-9.11865234	+16.67724609	+1372	+6.71044922	-9.93164063	-0.82177734	+37.41943359	+5.22949219	-44.67041016	+1416
+1457970732.05370000	+8.49902344	-6.65771484	-0.83496094	+61.80908203	-3.62548828	-58.73291016	+1808	+8.31445313	-5.92382813	-0.51855469	+6.28417969	-9.11865234	+16.67724609	+1372	+6.71044922	-9.93164063	-0.82177734	+37.44140625	+5.22949219	-44.69238281	+1416
+1457970732.05790000	+8.49902344	-6.65771484	-0.83496094	+61.80908203	-3.64746094	-58.73291016	+1808	+8.31445313	-5.92382813	-0.51855469	+6.28417969	-9.11865234	+16.67724609	+1372	+6.71484375	-9.93164063	-0.82177734	+37.44140625	+5.22949219	-44.69238281	+1416
