# Supplementary material for: A direct effect of perception on action when grasping a cup
Source: Sci Rep. 2018 Jan 9;8:171. doi: 10.1038/s41598-017-18591-5 (PMC5760564; doi:10.1038/s41598-017-18591-5)
Supplement: Supplementary file 6 — Supplementary Information [file 41598_2017_18591_MOESM6_ESM.zip › SciRep_Data/S01instruct/S01_100instruct_Tr25.dat]

+1000000000000.00000000	+0.00000000	+0.00000000	+0.00000000	+0.00000000	+0.00000000	+0.00000000	+0	+0.00000000	+0.00000000	+0.00000000	+0.00000000	+0.00000000	+0.00000000	+0	+0.00000000	+0.00000000	+0.00000000	+0.00000000	+0.00000000	+0.00000000	+0
+1457970732.06209990	+8.49902344	-6.65771484	-0.83496094	+61.80908203	-3.64746094	-58.73291016	+1808	+8.31445313	-5.92382813	-0.51855469	+6.28417969	-9.11865234	+16.65527344	+1372	+6.71484375	-9.93164063	-0.82177734	+37.44140625	+5.22949219	-44.69238281	+1416
+1457970732.06620000	+8.49902344	-6.65771484	-0.83496094	+61.83105469	-3.64746094	-58.75488281	+1808	+8.31445313	-5.92382813	-0.51855469	+6.28417969	-9.11865234	+16.65527344	+1372	+6.71484375	-9.93164063	-0.82177734	+37.44140625	+5.22949219	-44.69238281	+1416
+1457970732.07040000	+8.49902344	-6.65771484	-0.83496094	+61.83105469	-3.64746094	-58.75488281	+1808	+8.31445313	-5.92382813	-0.51855469	+6.28417969	-9.11865234	+16.65527344	+1372	+6.71484375	-9.93164063	-0.82177734	+37.44140625	+5.22949219	-44.69238281	+1416
+1457970732.07460000	+8.49902344	-6.65771484	-0.83496094	+61.83105469	-3.64746094	-58.75488281	+1808	+8.31445313	-5.92382813	-0.51855469	+6.28417969	-9.11865234	+16.65527344	+1372	+6.71484375	-9.93164063	-0.82177734	+37.44140625	+5.22949219	-44.69238281	+1416
+1457970732.08290000	+8.49902344	-6.65771484	-0.83056641	+61.83105469	-3.66943359	-58.75488281	+1808	+8.31445313	-5.92382813	-0.51855469	+6.28417969	-9.11865234	+16.63330078	+1368	+6.71484375	-9.93164063	-0.82177734	+37.44140625	+5.22949219	-44.69238281	+1416
+1457970732.08710000	+8.49902344	-6.65771484	-0.83056641	+61.83105469	-3.66943359	-58.75488281	+1808	+8.31445313	-5.92382813	-0.51855469	+6.28417969	-9.11865234	+16.63330078	+1368	+6.71044922	-9.93164063	-0.82177734	+37.44140625	+5.22949219	-44.69238281	+1416
+1457970732.09540010	+8.49902344	-6.65771484	-0.83056641	+61.85302734	-3.66943359	-58.75488281	+1808	+8.31445313	-5.92382813	-0.51855469	+6.28417969	-9.11865234	+16.61132813	+1368	+6.71044922	-9.93164063	-0.82177734	+37.44140625	+5.22949219	-44.69238281	+1416
+1457970738.12200000	+8.49023438	-6.68847656	-0.96240234	+62.90771484	-2.81250000	-57.08496094	+1640	+8.30126953	-5.94580078	-0.62402344	+4.39453125	-6.52587891	+17.90771484	+1292	+6.73681641	-9.97558594	-0.85693359	+37.30957031	+6.83349609	-45.87890625	+1356
+1457970738.13030000	+8.49023438	-6.68847656	-0.96240234	+62.90771484	-2.81250000	-57.06298828	+1640	+8.30126953	-5.94580078	-0.62402344	+4.39453125	-6.52587891	+17.90771484	+1292	+6.73242188	-9.97998047	-0.85693359	+37.28759766	+6.83349609	-45.85693359	+1356
+1457970738.13450000	+8.49023438	-6.68408203	-0.96240234	+62.90771484	-2.81250000	-57.06298828	+1640	+8.30126953	-5.94580078	-0.62402344	+4.39453125	-6.52587891	+17.90771484	+1292	+6.73242188	-9.97998047	-0.85693359	+37.28759766	+6.83349609	-45.85693359	+1356
+1457970738.13860010	+8.49023438	-6.68408203	-0.96240234	+62.90771484	-2.81250000	-57.06298828	+1640	+8.30126953	-5.94580078	-0.62402344	+4.39453125	-6.52587891	+17.90771484	+1292	+6.73242188	-9.97998047	-0.86132813	+37.26562500	+6.83349609	-45.83496094	+1356
+1457970738.14280010	+8.48583984	-6.68408203	-0.96240234	+62.90771484	-2.81250000	-57.06298828	+1640	+8.30126953	-5.94580078	-0.62402344	+4.39453125	-6.52587891	+17.90771484	+1292	+6.72802734	-9.97998047	-0.86132813	+37.26562500	+6.83349609	-45.83496094	+1356
+1457970738.14700010	+8.48583984	-6.68408203	-0.96240234	+62.90771484	-2.81250000	-57.06298828	+1640	+8.30126953	-5.94580078	-0.62402344	+4.39453125	-6.52587891	+17.90771484	+1292	+6.72802734	-9.97998047	-0.86132813	+37.24365234	+6.83349609	-45.81298828	+1356
+1457970738.15529990	+8.48583984	-6.68408203	-0.96240234	+62.90771484	-2.81250000	-57.06298828	+1640	+8.30126953	-5.94580078	-0.62402344	+4.39453125	-6.50390625	+17.90771484	+1292	+6.72363281	-9.97998047	-0.86572266	+37.22167969	+6.83349609	-45.79101563	+1360
+1457970738.15949990	+8.48583984	-6.68408203	-0.96240234	+62.92968750	-2.81250000	-57.06298828	+1640	+8.30126953	-5.94580078	-0.62402344	+4.39453125	-6.50390625	+17.90771484	+1292	+6.71923828	-9.98437500	-0.86572266	+37.19970703	+6.83349609	-45.79101563	+1360
+1457970738.16360000	+8.48583984	-6.68408203	-0.96240234	+62.92968750	-2.81250000	-57.06298828	+1640	+8.30126953	-5.94580078	-0.62402344	+4.39453125	-6.50390625	+17.90771484	+1292	+6.71923828	-9.98437500	-0.87011719	+37.17773438	+6.83349609	-45.76904297	+1360
+1457970738.16779990	+8.48583984	-6.68408203	-0.96240234	+62.92968750	-2.81250000	-57.06298828	+1640	+8.30126953	-5.94580078	-0.62402344	+4.39453125	-6.50390625	+17.90771484	+1292	+6.71484375	-9.98437500	-0.87011719	+37.17773438	+6.83349609	-45.74707031	+1360
+1457970738.17190000	+8.48583984	-6.68408203	-0.96240234	+62.92968750	-2.81250000	-57.06298828	+1640	+8.30126953	-5.94580078	-0.62402344	+4.39453125	-6.50390625	+17.90771484	+1296	+6.71484375	-9.98437500	-0.87451172	+37.15576172	+6.83349609	-45.72509766	+1356
+1457970738.17610000	+8.48583984	-6.68408203	-0.96240234	+62.92968750	-2.81250000	-57.06298828	+1640	+8.30126953	-5.94580078	-0.62402344	+4.39453125	-6.50390625	+17.90771484	+1296	+6.71044922	-9.98876953	-0.87451172	+37.13378906	+6.83349609	-45.70312500	+1356
+1457970738.18030000	+8.48583984	-6.68408203	-0.96240234	+62.92968750	-2.81250000	-57.06298828	+1640	+8.30126953	-5.94580078	-0.62402344	+4.39453125	-6.50390625	+17.90771484	+1296	+6.71044922	-9.98876953	-0.87890625	+37.11181641	+6.83349609	-45.70312500	+1356
+1457970738.18440010	+8.48583984	-6.68408203	-0.96240234	+62.92968750	-2.81250000	-57.06298828	+1640	+8.30126953	-5.94580078	-0.62402344	+4.39453125	-6.50390625	+17.90771484	+1296	+6.70605469	-9.98876953	-0.87890625	+37.11181641	+6.85546875	-45.68115234	+1356
+1457970738.18860010	+8.48583984	-6.68408203	-0.96240234	+62.92968750	-2.81250000	-57.06298828	+1640	+8.30126953	-5.94580078	-0.62402344	+4.39453125	-6.50390625	+17.90771484	+1296	+6.70605469	-9.98876953	-0.87890625	+37.08984375	+6.85546875	-45.68115234	+1352
+1457970738.19280000	+8.48583984	-6.68408203	-0.96240234	+62.92968750	-2.81250000	-57.06298828	+1636	+8.30126953	-5.94580078	-0.62402344	+4.37255859	-6.50390625	+17.90771484	+1296	+6.70605469	-9.98876953	-0.87890625	+37.08984375	+6.85546875	-45.68115234	+1352
+1457970738.20110010	+8.48583984	-6.68408203	-0.96240234	+62.92968750	-2.81250000	-57.06298828	+1636	+8.30126953	-5.94580078	-0.62402344	+4.37255859	-6.50390625	+17.90771484	+1296	+6.70605469	-9.98876953	-0.87890625	+37.11181641	+6.85546875	-45.68115234	+1348
+1457970738.20939990	+8.48583984	-6.68408203	-0.96240234	+62.92968750	-2.81250000	-57.04101563	+1636	+8.30126953	-5.94580078	-0.62402344	+4.37255859	-6.50390625	+17.90771484	+1296	+6.71044922	-9.98876953	-0.87451172	+37.11181641	+6.85546875	-45.70312500	+1348
+1457970738.21359990	+8.48583984	-6.68408203	-0.96240234	+62.92968750	-2.81250000	-57.04101563	+1636	+8.30126953	-5.94580078	-0.62402344	+4.37255859	-6.50390625	+17.90771484	+1296	+6.71044922	-9.98876953	-0.87451172	+37.13378906	+6.85546875	-45.70312500	+1348
+1457970738.21779990	+8.48583984	-6.68408203	-0.96240234	+62.92968750	-2.81250000	-57.04101563	+1636	+8.30126953	-5.94580078	-0.62402344	+4.37255859	-6.50390625	+17.90771484	+1296	+6.71044922	-9.98437500	-0.87451172	+37.13378906	+6.85546875	-45.70312500	+1344
+1457970738.22190000	+8.48583984	-6.68408203	-0.96240234	+62.92968750	-2.81250000	-57.04101563	+1636	+8.30126953	-5.94580078	-0.62402344	+4.37255859	-6.50390625	+17.90771484	+1296	+6.71044922	-9.98437500	-0.87451172	+37.13378906	+6.85546875	-45.70312500	+1344
+1457970738.23029990	+8.48583984	-6.68408203	-0.96240234	+62.92968750	-2.81250000	-57.04101563	+1636	+8.30126953	-5.94580078	-0.62402344	+4.37255859	-6.50390625	+17.92968750	+1296	+6.71484375	-9.98437500	-0.87451172	+37.15576172	+6.85546875	-45.70312500	+1344
+1457970738.23440000	+8.48583984	-6.68408203	-0.96240234	+62.92968750	-2.81250000	-57.04101563	+1636	+8.30126953	-5.94580078	-0.62402344	+4.37255859	-6.50390625	+17.92968750	+1296	+6.71484375	-9.98437500	-0.87451172	+37.15576172	+6.85546875	-45.72509766	+1344
+1457970738.24270010	+8.48583984	-6.68408203	-0.96240234	+62.92968750	-2.81250000	-57.04101563	+1636	+8.30126953	-5.94580078	-0.62402344	+4.37255859	-6.50390625	+17.92968750	+1296	+6.71484375	-9.98437500	-0.87451172	+37.15576172	+6.85546875	-45.72509766	+1344
+1457970738.24690010	+8.48583984	-6.68408203	-0.96240234	+62.92968750	-2.81250000	-57.04101563	+1636	+8.30126953	-5.94580078	-0.62402344	+4.37255859	-6.50390625	+17.92968750	+1296	+6.71484375	-9.98437500	-0.87451172	+37.15576172	+6.85546875	-45.72509766	+1340
+1457970738.25519990	+8.48583984	-6.68408203	-0.96240234	+62.92968750	-2.81250000	-57.04101563	+1636	+8.30126953	-5.94580078	-0.62402344	+4.37255859	-6.50390625	+17.92968750	+1296	+6.71484375	-9.98437500	-0.87451172	+37.15576172	+6.85546875	-45.72509766	+1340
+1457970738.25939990	+8.48583984	-6.68408203	-0.96240234	+62.92968750	-2.81250000	-57.04101563	+1636	+8.30126953	-5.94580078	-0.62402344	+4.37255859	-6.50390625	+17.92968750	+1296	+6.71484375	-9.98437500	-0.87451172	+37.15576172	+6.85546875	-45.72509766	+1340
+1457970738.26360010	+8.48583984	-6.68408203	-0.96240234	+62.92968750	-2.81250000	-57.04101563	+1636	+8.30126953	-5.94580078	-0.62402344	+4.37255859	-6.50390625	+17.92968750	+1296	+6.71484375	-9.98437500	-0.87451172	+37.15576172	+6.85546875	-45.70312500	+1340
+1457970738.27189990	+8.48583984	-6.68408203	-0.96240234	+62.92968750	-2.83447266	-57.04101563	+1636	+8.30126953	-5.94580078	-0.62402344	+4.37255859	-6.50390625	+17.92968750	+1296	+6.71484375	-9.98437500	-0.87451172	+37.15576172	+6.85546875	-45.70312500	+1340
+1457970738.28020000	+8.48583984	-6.68408203	-0.96240234	+62.92968750	-2.83447266	-57.04101563	+1636	+8.30126953	-5.94580078	-0.62402344	+4.37255859	-6.50390625	+17.92968750	+1296	+6.71484375	-9.98437500	-0.87451172	+37.15576172	+6.85546875	-45.70312500	+1336
+1457970738.28860000	+8.48583984	-6.68408203	-0.96240234	+62.92968750	-2.83447266	-57.04101563	+1636	+8.30126953	-5.94580078	-0.62402344	+4.37255859	-6.50390625	+17.92968750	+1296	+6.71484375	-9.98437500	-0.87451172	+37.15576172	+6.85546875	-45.68115234	+1336
+1457970738.29690000	+8.48583984	-6.67968750	-0.96240234	+62.95166016	-2.83447266	-57.01904297	+1636	+8.30126953	-5.94580078	-0.62402344	+4.37255859	-6.50390625	+17.92968750	+1296	+6.71044922	-9.98437500	-0.87451172	+37.13378906	+6.85546875	-45.68115234	+1336
+1457970738.30520010	+8.48583984	-6.67968750	-0.96240234	+62.95166016	-2.83447266	-57.01904297	+1636	+8.30126953	-5.94580078	-0.62402344	+4.37255859	-6.50390625	+17.95166016	+1296	+6.71044922	-9.98437500	-0.87451172	+37.13378906	+6.83349609	-45.68115234	+1336
+1457970738.30940010	+8.48583984	-6.67968750	-0.96240234	+62.95166016	-2.83447266	-57.01904297	+1636	+8.30126953	-5.94580078	-0.62402344	+4.37255859	-6.48193359	+17.95166016	+1296	+6.71044922	-9.98437500	-0.87451172	+37.13378906	+6.83349609	-45.68115234	+1336
+1457970738.31360010	+8.48583984	-6.67968750	-0.96240234	+62.95166016	-2.83447266	-57.01904297	+1636	+8.30126953	-5.94580078	-0.62402344	+4.37255859	-6.48193359	+17.95166016	+1296	+6.71044922	-9.98437500	-0.87451172	+37.13378906	+6.83349609	-45.68115234	+1332
+1457970738.32189990	+8.48583984	-6.67968750	-0.96240234	+62.95166016	-2.85644531	-57.01904297	+1636	+8.30126953	-5.94580078	-0.62402344	+4.37255859	-6.50390625	+17.95166016	+1296	+6.71484375	-9.98437500	-0.87451172	+37.13378906	+6.83349609	-45.68115234	+1332
+1457970738.33020000	+8.48583984	-6.67968750	-0.96240234	+62.95166016	-2.85644531	-57.01904297	+1640	+8.30126953	-5.94580078	-0.62402344	+4.37255859	-6.50390625	+17.95166016	+1296	+6.71484375	-9.98437500	-0.87451172	+37.15576172	+6.83349609	-45.68115234	+1332
+1457970738.33439990	+8.49023438	-6.67968750	-0.95800781	+62.95166016	-2.85644531	-57.01904297	+1640	+8.30126953	-5.94580078	-0.62402344	+4.37255859	-6.50390625	+17.97363281	+1296	+6.71484375	-9.98437500	-0.87451172	+37.15576172	+6.83349609	-45.68115234	+1332
+1457970738.33850000	+8.49023438	-6.67968750	-0.95800781	+62.95166016	-2.85644531	-57.01904297	+1640	+8.30126953	-5.94580078	-0.61962891	+4.37255859	-6.50390625	+17.97363281	+1296	+6.71484375	-9.98437500	-0.87451172	+37.15576172	+6.83349609	-45.68115234	+1332
+1457970738.34270000	+8.49023438	-6.67968750	-0.95800781	+62.95166016	-2.87841797	-57.01904297	+1640	+8.30566406	-5.94580078	-0.61962891	+4.37255859	-6.50390625	+17.97363281	+1296	+6.71484375	-9.98437500	-0.87011719	+37.17773438	+6.83349609	-45.70312500	+1332
+1457970738.34690000	+8.49023438	-6.67968750	-0.95800781	+62.95166016	-2.87841797	-57.01904297	+1640	+8.30566406	-5.94580078	-0.61962891	+4.37255859	-6.50390625	+17.97363281	+1296	+6.71923828	-9.97998047	-0.87011719	+37.17773438	+6.83349609	-45.70312500	+1336
+1457970738.35520010	+8.49023438	-6.67968750	-0.95800781	+62.95166016	-2.87841797	-57.01904297	+1640	+8.30566406	-5.94580078	-0.61962891	+4.37255859	-6.50390625	+17.99560547	+1296	+6.71923828	-9.97998047	-0.87011719	+37.19970703	+6.83349609	-45.70312500	+1336
+1457970738.36350010	+8.49023438	-6.67968750	-0.95800781	+62.95166016	-2.90039063	-57.01904297	+1644	+8.30566406	-5.94580078	-0.61962891	+4.37255859	-6.50390625	+17.99560547	+1296	+6.72363281	-9.97998047	-0.87011719	+37.19970703	+6.81152344	-45.70312500	+1336
+1457970738.37190010	+8.49023438	-6.67968750	-0.95800781	+62.95166016	-2.90039063	-57.01904297	+1644	+8.30566406	-5.94580078	-0.61962891	+4.37255859	-6.50390625	+18.01757813	+1296	+6.72363281	-9.97998047	-0.87011719	+37.19970703	+6.81152344	-45.70312500	+1336
+1457970738.37599990	+8.49023438	-6.67968750	-0.95800781	+62.95166016	-2.90039063	-57.01904297	+1644	+8.30566406	-5.94580078	-0.61962891	+4.37255859	-6.50390625	+18.01757813	+1296	+6.72363281	-9.97998047	-0.87011719	+37.19970703	+6.81152344	-45.70312500	+1336
+1457970738.38439990	+8.49023438	-6.67529297	-0.95800781	+62.95166016	-2.90039063	-57.01904297	+1648	+8.30566406	-5.94580078	-0.61962891	+4.37255859	-6.50390625	+18.01757813	+1296	+6.72363281	-9.97558594	-0.87011719	+37.19970703	+6.81152344	-45.68115234	+1340
+1457970738.38850000	+8.49023438	-6.67529297	-0.95800781	+62.95166016	-2.90039063	-57.01904297	+1648	+8.30566406	-5.94580078	-0.61962891	+4.35058594	-6.50390625	+18.01757813	+1296	+6.71923828	-9.97558594	-0.87011719	+37.19970703	+6.81152344	-45.68115234	+1340
+1457970738.39680000	+8.49023438	-6.67529297	-0.95361328	+62.92968750	-2.90039063	-57.01904297	+1648	+8.30566406	-5.94140625	-0.61962891	+4.35058594	-6.50390625	+18.03955078	+1296	+6.71923828	-9.97558594	-0.87011719	+37.17773438	+6.78955078	-45.65917969	+1340
+1457970738.40100000	+8.49023438	-6.67529297	-0.95361328	+62.92968750	-2.90039063	-56.99707031	+1648	+8.30566406	-5.94140625	-0.61962891	+4.35058594	-6.50390625	+18.03955078	+1296	+6.71923828	-9.97998047	-0.87011719	+37.17773438	+6.78955078	-45.65917969	+1340
+1457970738.40930010	+8.49023438	-6.67529297	-0.95361328	+62.92968750	-2.90039063	-56.99707031	+1648	+8.30566406	-5.94140625	-0.61962891	+4.35058594	-6.50390625	+18.03955078	+1296	+6.71923828	-9.97998047	-0.87451172	+37.17773438	+6.78955078	-45.63720703	+1340
+1457970738.41770010	+8.49023438	-6.67529297	-0.95361328	+62.92968750	-2.90039063	-56.99707031	+1648	+8.30566406	-5.94140625	-0.61962891	+4.35058594	-6.50390625	+18.03955078	+1296	+6.71484375	-9.97998047	-0.87451172	+37.15576172	+6.78955078	-45.63720703	+1340
+1457970738.42179990	+8.49023438	-6.67529297	-0.95361328	+62.92968750	-2.90039063	-56.99707031	+1648	+8.30566406	-5.94140625	-0.61962891	+4.35058594	-6.50390625	+18.03955078	+1296	+6.71484375	-9.97998047	-0.87451172	+37.15576172	+6.78955078	-45.63720703	+1340
+1457970738.43020010	+8.49023438	-6.67529297	-0.95361328	+62.92968750	-2.90039063	-56.99707031	+1648	+8.30566406	-5.94140625	-0.61962891	+4.35058594	-6.50390625	+18.03955078	+1296	+6.71484375	-9.97558594	-0.87451172	+37.15576172	+6.78955078	-45.63720703	+1340
+1457970738.43849990	+8.49023438	-6.67529297	-0.95361328	+62.92968750	-2.92236328	-56.99707031	+1648	+8.30566406	-5.94140625	-0.61962891	+4.35058594	-6.50390625	+18.06152344	+1296	+6.71484375	-9.97558594	-0.87451172	+37.15576172	+6.76757813	-45.63720703	+1340
+1457970738.44269990	+8.49023438	-6.67529297	-0.95361328	+62.92968750	-2.92236328	-56.99707031	+1648	+8.30566406	-5.94140625	-0.61962891	+4.35058594	-6.50390625	+18.06152344	+1296	+6.71923828	-9.97558594	-0.87451172	+37.15576172	+6.76757813	-45.63720703	+1340
+1457970738.44680000	+8.49023438	-6.67529297	-0.95361328	+62.92968750	-2.92236328	-56.99707031	+1648	+8.30566406	-5.94140625	-0.61962891	+4.32861328	-6.50390625	+18.06152344	+1296	+6.71923828	-9.97558594	-0.87451172	+37.17773438	+6.76757813	-45.63720703	+1340
+1457970738.45100000	+8.49023438	-6.67529297	-0.95361328	+62.90771484	-2.92236328	-56.99707031	+1648	+8.30566406	-5.94140625	-0.61523438	+4.32861328	-6.50390625	+18.06152344	+1296	+6.71923828	-9.97558594	-0.87451172	+37.17773438	+6.76757813	-45.63720703	+1340
+1457970738.45520000	+8.49023438	-6.67529297	-0.95361328	+62.90771484	-2.92236328	-56.99707031	+1648	+8.30566406	-5.94140625	-0.61523438	+4.32861328	-6.50390625	+18.06152344	+1296	+6.71923828	-9.97558594	-0.87451172	+37.17773438	+6.76757813	-45.63720703	+1340
+1457970738.46350000	+8.49462891	-6.67529297	-0.95361328	+62.90771484	-2.92236328	-56.99707031	+1648	+8.30566406	-5.94140625	-0.61523438	+4.32861328	-6.50390625	+18.06152344	+1296	+6.72363281	-9.97558594	-0.87011719	+37.19970703	+6.76757813	-45.63720703	+1340
+1457970738.47180010	+8.49462891	-6.67529297	-0.95361328	+62.90771484	-2.92236328	-56.99707031	+1648	+8.30566406	-5.94140625	-0.61523438	+4.32861328	-6.50390625	+18.06152344	+1296	+6.72363281	-9.97558594	-0.87011719	+37.19970703	+6.76757813	-45.65917969	+1344
+1457970738.47600010	+8.49462891	-6.67529297	-0.95361328	+62.90771484	-2.92236328	-56.99707031	+1648	+8.30566406	-5.94140625	-0.61523438	+4.32861328	-6.50390625	+18.06152344	+1296	+6.72363281	-9.97119141	-0.87011719	+37.19970703	+6.76757813	-45.65917969	+1344
+1457970738.48009990	+8.49462891	-6.67529297	-0.95361328	+62.90771484	-2.92236328	-56.99707031	+1648	+8.30566406	-5.94140625	-0.61523438	+4.32861328	-6.50390625	+18.08349609	+1296	+6.72363281	-9.97119141	-0.87011719	+37.22167969	+6.76757813	-45.65917969	+1344
+1457970738.48429990	+8.49462891	-6.67529297	-0.95361328	+62.90771484	-2.94433594	-56.99707031	+1648	+8.30566406	-5.94140625	-0.61523438	+4.32861328	-6.50390625	+18.08349609	+1296	+6.72802734	-9.97119141	-0.87011719	+37.22167969	+6.74560547	-45.65917969	+1344
+1457970738.48850010	+8.49462891	-6.67529297	-0.95361328	+62.90771484	-2.94433594	-56.99707031	+1652	+8.30566406	-5.94140625	-0.61523438	+4.30664063	-6.50390625	+18.08349609	+1296	+6.72802734	-9.97119141	-0.87011719	+37.22167969	+6.74560547	-45.65917969	+1344
+1457970738.49679990	+8.49462891	-6.67529297	-0.95361328	+62.88574219	-2.94433594	-56.99707031	+1652	+8.30566406	-5.93701172	-0.61523438	+4.30664063	-6.50390625	+18.08349609	+1296	+6.72802734	-9.97119141	-0.87011719	+37.22167969	+6.74560547	-45.65917969	+1344
+1457970738.50099990	+8.49462891	-6.67529297	-0.95361328	+62.88574219	-2.94433594	-56.99707031	+1652	+8.30566406	-5.93701172	-0.61523438	+4.30664063	-6.50390625	+18.08349609	+1296	+6.72802734	-9.97119141	-0.87011719	+37.22167969	+6.74560547	-45.65917969	+1344
+1457970738.50510000	+8.49462891	-6.67529297	-0.95361328	+62.88574219	-2.94433594	-56.99707031	+1652	+8.30566406	-5.93701172	-0.61523438	+4.30664063	-6.50390625	+18.08349609	+1296	+6.72363281	-9.97119141	-0.87011719	+37.19970703	+6.74560547	-45.63720703	+1348
+1457970738.50930000	+8.49462891	-6.67529297	-0.95361328	+62.88574219	-2.94433594	-56.99707031	+1652	+8.30566406	-5.93701172	-0.61523438	+4.30664063	-6.50390625	+18.08349609	+1296	+6.72363281	-9.97119141	-0.87011719	+37.19970703	+6.74560547	-45.63720703	+1348
+1457970738.51350000	+8.49462891	-6.67529297	-0.95361328	+62.88574219	-2.94433594	-56.99707031	+1652	+8.30566406	-5.93701172	-0.61523438	+4.30664063	-6.50390625	+18.08349609	+1296	+6.72363281	-9.97119141	-0.87011719	+37.19970703	+6.74560547	-45.63720703	+1348
+1457970738.51760010	+8.49462891	-6.67529297	-0.95361328	+62.88574219	-2.94433594	-56.99707031	+1652	+8.30566406	-5.93701172	-0.61523438	+4.30664063	-6.50390625	+18.08349609	+1296	+6.72363281	-9.97119141	-0.87011719	+37.19970703	+6.74560547	-45.63720703	+1348
+1457970738.52180000	+8.49462891	-6.67529297	-0.95361328	+62.88574219	-2.94433594	-56.99707031	+1652	+8.30566406	-5.93701172	-0.61523438	+4.30664063	-6.50390625	+18.08349609	+1292	+6.72363281	-9.97119141	-0.87011719	+37.19970703	+6.74560547	-45.61523438	+1348
+1457970738.52600000	+8.49462891	-6.67529297	-0.95361328	+62.88574219	-2.94433594	-56.99707031	+1652	+8.30566406	-5.93701172	-0.61523438	+4.30664063	-6.50390625	+18.08349609	+1292	+6.72363281	-9.97119141	-0.87451172	+37.17773438	+6.74560547	-45.61523438	+1348
+1457970738.53010010	+8.49462891	-6.67529297	-0.95361328	+62.88574219	-2.94433594	-56.99707031	+1652	+8.30566406	-5.93701172	-0.61523438	+4.30664063	-6.50390625	+18.08349609	+1292	+6.72363281	-9.97119141	-0.87451172	+37.17773438	+6.74560547	-45.61523438	+1348
+1457970738.53850010	+8.49023438	-6.67529297	-0.95361328	+62.88574219	-2.92236328	-56.99707031	+1652	+8.30566406	-5.93701172	-0.61523438	+4.30664063	-6.50390625	+18.08349609	+1292	+6.71923828	-9.97119141	-0.87451172	+37.17773438	+6.74560547	-45.61523438	+1348
+1457970738.54259990	+8.49023438	-6.67529297	-0.95361328	+62.88574219	-2.92236328	-56.99707031	+1652	+8.30566406	-5.93701172	-0.61523438	+4.30664063	-6.50390625	+18.08349609	+1292	+6.71923828	-9.97119141	-0.87451172	+37.17773438	+6.74560547	-45.59326172	+1348
+1457970738.55090000	+8.49023438	-6.67529297	-0.95361328	+62.88574219	-2.92236328	-56.99707031	+1652	+8.30566406	-5.93701172	-0.61523438	+4.30664063	-6.50390625	+18.08349609	+1292	+6.71923828	-9.97119141	-0.87451172	+37.15576172	+6.74560547	-45.59326172	+1344
+1457970738.55929990	+8.49023438	-6.67529297	-0.95361328	+62.88574219	-2.92236328	-56.99707031	+1652	+8.30566406	-5.93701172	-0.61523438	+4.30664063	-6.50390625	+18.06152344	+1292	+6.71923828	-9.97119141	-0.87451172	+37.15576172	+6.74560547	-45.59326172	+1344
+1457970738.56340000	+8.49023438	-6.67529297	-0.95361328	+62.88574219	-2.92236328	-56.99707031	+1652	+8.30566406	-5.93701172	-0.61523438	+4.30664063	-6.50390625	+18.06152344	+1292	+6.71923828	-9.97119141	-0.87451172	+37.15576172	+6.74560547	-45.61523438	+1344
+1457970738.56760000	+8.49023438	-6.67529297	-0.95361328	+62.88574219	-2.92236328	-56.99707031	+1652	+8.30566406	-5.93701172	-0.61523438	+4.30664063	-6.50390625	+18.06152344	+1292	+6.71923828	-9.97119141	-0.87451172	+37.15576172	+6.74560547	-45.61523438	+1344
+1457970738.57180000	+8.49023438	-6.67529297	-0.95361328	+62.88574219	-2.92236328	-56.99707031	+1652	+8.30566406	-5.93701172	-0.61523438	+4.30664063	-6.50390625	+18.06152344	+1292	+6.71923828	-9.97119141	-0.87451172	+37.17773438	+6.74560547	-45.61523438	+1344
+1457970738.58010010	+8.49023438	-6.67529297	-0.95361328	+62.90771484	-2.92236328	-56.97509766	+1652	+8.30566406	-5.93701172	-0.61523438	+4.30664063	-6.50390625	+18.06152344	+1292	+6.71923828	-9.97119141	-0.87011719	+37.17773438	+6.74560547	-45.61523438	+1344
+1457970738.58430000	+8.49023438	-6.67529297	-0.95361328	+62.90771484	-2.92236328	-56.97509766	+1652	+8.30566406	-5.93701172	-0.61523438	+4.30664063	-6.50390625	+18.06152344	+1292	+6.71923828	-9.97119141	-0.87011719	+37.17773438	+6.74560547	-45.63720703	+1344
+1457970738.58839990	+8.49023438	-6.67529297	-0.95361328	+62.90771484	-2.92236328	-56.97509766	+1652	+8.30566406	-5.93701172	-0.61523438	+4.30664063	-6.50390625	+18.06152344	+1292	+6.72363281	-9.97119141	-0.87011719	+37.17773438	+6.74560547	-45.63720703	+1344
+1457970738.59260010	+8.49023438	-6.67529297	-0.95361328	+62.90771484	-2.92236328	-56.97509766	+1652	+8.30566406	-5.93701172	-0.61523438	+4.30664063	-6.50390625	+18.03955078	+1292	+6.72363281	-9.97119141	-0.87011719	+37.17773438	+6.76757813	-45.63720703	+1348
+1457970738.59680010	+8.49023438	-6.67529297	-0.95361328	+62.90771484	-2.90039063	-56.97509766	+1652	+8.30566406	-5.93701172	-0.61962891	+4.30664063	-6.48193359	+18.03955078	+1296	+6.72363281	-9.97119141	-0.87011719	+37.17773438	+6.76757813	-45.63720703	+1348
+1457970738.60089990	+8.49023438	-6.67529297	-0.95800781	+62.92968750	-2.87841797	-56.97509766	+1652	+8.30566406	-5.94140625	-0.61962891	+4.32861328	-6.48193359	+18.01757813	+1296	+6.72363281	-9.97119141	-0.87011719	+37.17773438	+6.76757813	-45.65917969	+1348
+1457970738.60509990	+8.49023438	-6.67529297	-0.95800781	+62.92968750	-2.85644531	-56.97509766	+1652	+8.30566406	-5.94140625	-0.61962891	+4.32861328	-6.48193359	+17.99560547	+1296	+6.72363281	-9.97119141	-0.87011719	+37.17773438	+6.78955078	-45.65917969	+1348
+1457970738.60929990	+8.49023438	-6.67968750	-0.96240234	+62.95166016	-2.83447266	-56.97509766	+1652	+8.30566406	-5.94140625	-0.62402344	+4.32861328	-6.48193359	+17.95166016	+1296	+6.72363281	-9.97119141	-0.86572266	+37.19970703	+6.78955078	-45.65917969	+1348
+1457970738.61340000	+8.48583984	-6.67968750	-0.97119141	+62.99560547	-2.72460938	-56.97509766	+1656	+8.30126953	-5.94580078	-0.63281250	+4.37255859	-6.43798828	+17.84179688	+1300	+6.72363281	-9.97119141	-0.86572266	+37.17773438	+6.81152344	-45.65917969	+1348
+1457970738.61760000	+8.48583984	-6.68408203	-0.97558594	+63.01757813	-2.61474609	-56.97509766	+1656	+8.30126953	-5.94580078	-0.64160156	+4.39453125	-6.43798828	+17.70996094	+1300	+6.72363281	-9.97558594	-0.86572266	+37.17773438	+6.83349609	-45.65917969	+1348
+1457970738.62590000	+8.48144531	-6.69726563	-0.99755859	+63.08349609	-2.30712891	-56.99707031	+1664	+8.29687500	-5.95458984	-0.66796875	+4.46044922	-6.37207031	+17.27050781	+1308	+6.72363281	-9.97998047	-0.87011719	+37.13378906	+6.92138672	-45.65917969	+1348
+1457970738.63010000	+8.48144531	-6.70166016	-1.01074219	+63.12744141	-2.17529297	-56.99707031	+1664	+8.29687500	-5.95898438	-0.68115234	+4.48242188	-6.39404297	+17.00683594	+1312	+6.71923828	-9.97998047	-0.87011719	+37.11181641	+6.98730469	-45.63720703	+1348
+1457970738.63420010	+8.48144531	-6.70605469	-1.01953125	+63.14941406	-2.08740234	-57.01904297	+1664	+8.29687500	-5.96337891	-0.69433594	+4.50439453	-6.39404297	+16.80908203	+1312	+6.71923828	-9.98437500	-0.87451172	+37.06787109	+7.05322266	-45.63720703	+1348
+1457970738.63840010	+8.48144531	-6.71044922	-1.03271484	+63.14941406	-1.99951172	-57.04101563	+1660	+8.29687500	-5.96777344	-0.71191406	+4.54833984	-6.43798828	+16.52343750	+1316	+6.71484375	-9.99316406	-0.87890625	+36.97998047	+7.16308594	-45.59326172	+1352
+1457970738.64669990	+8.48583984	-6.71484375	-1.05029297	+63.17138672	-1.91162109	-57.10693359	+1656	+8.30126953	-5.97216797	-0.73388672	+4.54833984	-6.56982422	+16.17187500	+1316	+6.71044922	-10.00195313	-0.88769531	+36.80419922	+7.36083984	-45.52734375	+1352
+1457970738.65089990	+8.49023438	-6.71484375	-1.05908203	+63.19335938	-1.91162109	-57.15087891	+1652	+8.30126953	-5.97216797	-0.74707031	+4.57031250	-6.65771484	+15.97412109	+1316	+6.70605469	-10.00634766	-0.90087891	+36.69433594	+7.49267578	-45.48339844	+1352
+1457970738.65920000	+8.49462891	-6.71484375	-1.08105469	+63.23730469	-1.91162109	-57.21679688	+1644	+8.30566406	-5.97216797	-0.76904297	+4.57031250	-6.87744141	+15.66650391	+1316	+6.70605469	-10.01513672	-0.91406250	+36.49658203	+7.64648438	-45.46142578	+1348
+1457970738.66339990	+8.49902344	-6.71484375	-1.09423828	+63.28125000	-1.93359375	-57.23876953	+1644	+8.30566406	-5.97216797	-0.78222656	+4.59228516	-7.00927734	+15.46875000	+1316	+6.71044922	-10.01513672	-0.92724609	+36.40869141	+7.71240234	-45.43945313	+1348
+1457970738.66759990	+8.49902344	-6.71484375	-1.10302734	+63.30322266	-1.95556641	-57.28271484	+1640	+8.31005859	-5.96777344	-0.79101563	+4.61425781	-7.18505859	+15.29296875	+1316	+6.71484375	-10.01513672	-0.93164063	+36.34277344	+7.75634766	-45.48339844	+1344
+1457970738.67170000	+8.50341797	-6.71923828	-1.12500000	+63.34716797	-2.02148438	-57.28271484	+1636	+8.31005859	-5.96777344	-0.81298828	+4.61425781	-7.29492188	+15.18310547	+1320	+6.72363281	-10.01513672	-0.94482422	+36.29882813	+7.77832031	-45.50537109	+1344
+1457970738.67590000	+8.50781250	-6.71484375	-1.14257813	+63.39111328	-2.06542969	-57.32666016	+1636	+8.31005859	-5.96777344	-0.83496094	+4.65820313	-7.47070313	+14.94140625	+1320	+6.73242188	-10.01074219	-0.95800781	+36.25488281	+7.80029297	-45.54931641	+1344
+1457970738.68010000	+8.51220703	-6.71484375	-1.16015625	+63.45703125	-2.13134766	-57.41455078	+1632	+8.31005859	-5.96337891	-0.84814453	+4.70214844	-7.71240234	+14.69970703	+1320	+6.74560547	-10.00634766	-0.97119141	+36.23291016	+7.82226563	-45.65917969	+1344
+1457970738.68840000	+8.51660156	-6.71484375	-1.22167969	+63.56689453	-2.26318359	-57.48046875	+1632	+8.31005859	-5.96337891	-0.90527344	+4.79003906	-8.02001953	+14.30419922	+1324	+6.77197266	-10.00195313	-1.01513672	+36.23291016	+7.82226563	-45.87890625	+1352
+1457970738.69260000	+8.52099609	-6.71484375	-1.24365234	+63.65478516	-2.30712891	-57.63427734	+1628	+8.31005859	-5.96337891	-0.92724609	+4.85595703	-8.28369141	+13.99658203	+1320	+6.78955078	-9.99755859	-1.03710938	+36.21093750	+7.82226563	-46.09863281	+1352
+1457970738.69670010	+8.52978516	-6.71484375	-1.28320313	+63.72070313	-2.39501953	-57.61230469	+1628	+8.31005859	-5.96337891	-0.97558594	+4.92187500	-8.39355469	+13.84277344	+1324	+6.80273438	-9.99316406	-1.06787109	+36.23291016	+7.82226563	-46.20849609	+1352
+1457970738.70090010	+8.52978516	-6.72363281	-1.31835938	+63.72070313	-2.39501953	-57.70019531	+1624	+8.30566406	-5.96337891	-1.01074219	+4.98779297	-8.56933594	+13.51318359	+1328	+6.82031250	-9.98876953	-1.12060547	+36.18896484	+7.84423828	-46.38427734	+1360
+1457970738.70499990	+8.53417969	-6.71923828	-1.35351563	+63.78662109	-2.43896484	-57.87597656	+1620	+8.30566406	-5.95898438	-1.04589844	+5.11962891	-8.85498047	+13.16162109	+1328	+6.83349609	-9.98437500	-1.15136719	+36.14501953	+7.84423828	-46.66992188	+1360
+1457970738.70919990	+8.54296875	-6.71923828	-1.40625000	+63.87451172	-2.52685547	-57.89794922	+1620	+8.31005859	-5.95458984	-1.10302734	+5.22949219	-8.96484375	+12.94189453	+1332	+6.84667969	-9.98437500	-1.20410156	+36.12304688	+7.84423828	-46.73583984	+1360
+1457970738.71750000	+8.55175781	-6.73242188	-1.49853516	+63.80859375	-2.46093750	-58.22753906	+1612	+8.30566406	-5.95458984	-1.20410156	+5.51513672	-9.40429688	+12.15087891	+1340	+6.86425781	-9.98437500	-1.29638672	+35.90332031	+7.97607422	-47.13134766	+1356
+1457970738.72170000	+8.56933594	-6.73242188	-1.56005859	+63.85253906	-2.48291016	-58.31542969	+1612	+8.31445313	-5.95019531	-1.27441406	+5.69091797	-9.51416016	+11.84326172	+1344	+6.87304688	-9.98437500	-1.36230469	+35.79345703	+8.02001953	-47.24121094	+1356
+1457970738.72589990	+8.56933594	-6.75439453	-1.62158203	+63.67675781	-2.39501953	-58.51318359	+1616	+8.31005859	-5.95458984	-1.33593750	+5.80078125	-9.68994141	+11.40380859	+1348	+6.88183594	-9.99316406	-1.42822266	+35.61767578	+8.10791016	-47.41699219	+1352
+1457970738.73000000	+8.58251953	-6.75000000	-1.67871094	+63.65478516	-2.32910156	-58.73291016	+1616	+8.31445313	-5.94580078	-1.40185547	+6.06445313	-9.88769531	+10.98632813	+1356	+6.89062500	-9.98876953	-1.48974609	+35.41992188	+8.19580078	-47.63671875	+1352
+1457970738.73420000	+8.60449219	-6.75439453	-1.75341797	+63.63281250	-2.30712891	-58.86474609	+1620	+8.32324219	-5.94140625	-1.48535156	+6.32812500	-9.99755859	+10.63476563	+1364	+6.89941406	-9.98876953	-1.56884766	+35.22216797	+8.26171875	-47.74658203	+1352
+1457970738.73840000	+8.61328125	-6.77636719	-1.82373047	+63.34716797	-2.15332031	-59.08447266	+1628	+8.32324219	-5.94580078	-1.56445313	+6.48193359	-10.12939453	+10.15136719	+1368	+6.90380859	-9.99755859	-1.64794922	+34.93652344	+8.39355469	-47.90039063	+1356
+1457970738.74250010	+8.63085938	-6.77636719	-1.89843750	+63.23730469	-2.04345703	-59.30419922	+1636	+8.32763672	-5.93261719	-1.64355469	+6.81152344	-10.32714844	+9.68994141	+1376	+6.91259766	-9.99316406	-1.72265625	+34.69482422	+8.50341797	-48.12011719	+1360
+1457970738.74670000	+8.66162109	-6.78076172	-1.97753906	+63.17138672	-1.95556641	-59.54589844	+1644	+8.34521484	-5.91943359	-1.73144531	+7.18505859	-10.45898438	+9.25048828	+1388	+6.92578125	-9.99316406	-1.80615234	+34.43115234	+8.56933594	-48.29589844	+1368
+1457970738.75500010	+8.70117188	-6.80712891	-2.14453125	+62.62207031	-1.58203125	-60.09521484	+1668	+8.35839844	-5.90625000	-1.91601563	+7.77832031	-10.72265625	+8.23974609	+1404	+6.94775391	-9.99316406	-1.97314453	+33.79394531	+8.83300781	-48.75732422	+1384
+1457970738.75920010	+8.74072266	-6.81152344	-2.22802734	+62.44628906	-1.45019531	-60.46875000	+1680	+8.38037109	-5.89306641	-2.00830078	+8.21777344	-10.89843750	+7.71240234	+1416	+6.96533203	-9.99316406	-2.06542969	+33.46435547	+8.92089844	-49.02099609	+1396
+1457970738.76340010	+8.76269531	-6.83789063	-2.32031250	+62.00683594	-1.23046875	-60.77636719	+1692	+8.38916016	-5.89306641	-2.10937500	+8.48144531	-11.03027344	+7.16308594	+1420	+6.98291016	-9.99755859	-2.15771484	+33.06884766	+9.03076172	-49.26269531	+1408
+1457970738.76749990	+8.80224609	-6.83789063	-2.41699219	+61.76513672	-1.05468750	-61.08398438	+1712	+8.40673828	-5.87109375	-2.21484375	+8.94287109	-11.14013672	+6.63574219	+1436	+7.00488281	-9.98437500	-2.24560547	+32.76123047	+9.09667969	-49.57031250	+1424
+1457970738.77169990	+8.84619141	-6.84228516	-2.50488281	+61.50146484	-0.87890625	-61.54541016	+1728	+8.43750000	-5.85351563	-2.31591797	+9.51416016	-11.35986328	+6.06445313	+1452	+7.03125000	-9.97998047	-2.33789063	+32.40966797	+9.11865234	-49.89990234	+1440
+1457970738.78000000	+8.92529297	-6.86425781	-2.70263672	+60.66650391	-0.50537109	-62.33642578	+1764	+8.47265625	-5.82275391	-2.53564453	+10.37109375	-11.60156250	+4.89990234	+1476	+7.08837891	-9.96240234	-2.52246094	+31.66259766	+9.18457031	-50.62500000	+1472
+1457970738.78420000	+8.98242188	-6.86865234	-2.78613281	+60.31494141	-0.35156250	-62.95166016	+1784	+8.50781250	-5.79638672	-2.63671875	+10.98632813	-11.88720703	+4.21875000	+1488	+7.12792969	-9.95361328	-2.60595703	+31.31103516	+9.11865234	-51.08642578	+1488
+1457970738.78830000	+9.02636719	-6.88623047	-2.88281250	+59.76562500	-0.19775391	-63.47900391	+1796	+8.52978516	-5.78759766	-2.74658203	+11.40380859	-12.04101563	+3.55957031	+1496	+7.16308594	-9.94921875	-2.69824219	+30.87158203	+9.07470703	-51.54785156	+1500
+1457970738.79250000	+9.08349609	-6.88623047	-2.98828125	+59.32617188	-0.04394531	-63.91845703	+1820	+8.56054688	-5.75683594	-2.86962891	+11.97509766	-12.15087891	+2.96630859	+1516	+7.20703125	-9.92724609	-2.79052734	+30.56396484	+9.00878906	-51.98730469	+1520
+1457970738.79670000	+9.14501953	-6.88623047	-3.07177734	+58.86474609	+0.06591797	-64.62158203	+1836	+8.60009766	-5.73046875	-2.97070313	+12.67822266	-12.43652344	+2.19726563	+1532	+7.25537109	-9.91406250	-2.87841797	+30.19042969	+8.87695313	-52.51464844	+1536
+1457970738.80080010	+9.20214844	-6.89941406	-3.16845703	+58.24951172	+0.17578125	-65.21484375	+1852	+8.63085938	-5.71289063	-3.08496094	+13.16162109	-12.61230469	+1.53808594	+1540	+7.29492188	-9.90087891	-2.96630859	+29.72900391	+8.72314453	-52.99804688	+1548
+1457970738.80500010	+9.26367188	-6.89941406	-3.27832031	+57.72216797	+0.26367188	-65.72021484	+1876	+8.66601563	-5.67773438	-3.21240234	+13.82080078	-12.67822266	+0.92285156	+1560	+7.34765625	-9.87451172	-3.06298828	+29.39941406	+8.54736328	-53.45947266	+1568
+1457970738.80920000	+9.33398438	-6.90380859	-3.35302734	+57.12890625	+0.35156250	-66.53320313	+1892	+8.71435547	-5.63818359	-3.31347656	+14.56787109	-12.98583984	+0.10986328	+1572	+7.40039063	-9.85253906	-3.14648438	+29.00390625	+8.30566406	-54.03076172	+1580
+1457970738.81329990	+9.39550781	-6.90820313	-3.44531250	+56.42578125	+0.37353516	-67.21435547	+1908	+8.74951172	-5.61621094	-3.42773438	+15.13916016	-13.16162109	-0.59326172	+1584	+7.44873047	-9.83496094	-3.23437500	+28.54248047	+8.04199219	-54.58007813	+1592
+1457970738.81750010	+9.46582031	-6.90820313	-3.55078125	+55.81054688	+0.41748047	-67.78564453	+1928	+8.78906250	-5.57226563	-3.55517578	+15.84228516	-13.22753906	-1.23046875	+1600	+7.50585938	-9.80419922	-3.33105469	+28.19091797	+7.80029297	-55.06347656	+1608
+1457970738.82170010	+9.54492188	-6.90820313	-3.62109375	+55.10742188	+0.43945313	-68.64257813	+1940	+8.84179688	-5.53271484	-3.65185547	+16.67724609	-13.51318359	-2.10937500	+1612	+7.56298828	-9.77783203	-3.41455078	+27.77343750	+7.47070313	-55.63476563	+1624
+1457970738.82999990	+9.68994141	-6.89941406	-3.81005859	+53.65722656	+0.39550781	-69.93896484	+1976	+8.93408203	-5.44482422	-3.88916016	+18.10546875	-13.73291016	-3.47167969	+1640	+7.66845703	-9.71630859	-3.60351563	+26.89453125	+6.83349609	-56.60156250	+1648
+1457970738.83419990	+9.76904297	-6.89941406	-3.87597656	+52.86621094	+0.37353516	-70.81787109	+1992	+8.98681641	-5.39208984	-3.98144531	+18.96240234	-13.99658203	-4.37255859	+1648	+7.72558594	-9.68115234	-3.69140625	+26.45507813	+6.45996094	-57.12890625	+1660
+1457970738.83830000	+9.84814453	-6.88623047	-3.95507813	+52.07519531	+0.21972656	-71.54296875	+2008	+9.03955078	-5.34375000	-4.09130859	+19.70947266	-14.15039063	-5.07568359	+1660	+7.77392578	-9.64599609	-3.77929688	+25.94970703	+6.06445313	-57.61230469	+1672
+1457970738.84250000	+9.93164063	-6.87304688	-4.04736328	+51.30615234	+0.15380859	-72.15820313	+2028	+9.09228516	-5.28222656	-4.21435547	+20.54443359	-14.17236328	-5.73486328	+1676	+7.83105469	-9.60205078	-3.88037109	+25.55419922	+5.69091797	-58.02978516	+1688
+1457970738.84670000	+10.01513672	-6.86425781	-4.10449219	+50.47119141	+0.04394531	-73.01513672	+2040	+9.14941406	-5.22509766	-4.29785156	+21.44531250	-14.43603516	-6.65771484	+1688	+7.88818359	-9.56250000	-3.96826172	+25.11474609	+5.25146484	-58.51318359	+1704
+1457970738.85080000	+10.09863281	-6.84228516	-4.17480469	+49.70214844	-0.15380859	-73.76220703	+2056	+9.21093750	-5.16357422	-4.39892578	+22.28027344	-14.58984375	-7.36083984	+1700	+7.93652344	-9.51855469	-4.05175781	+24.60937500	+4.81201172	-59.01855469	+1716
+1457970738.85500000	+10.18652344	-6.82470703	-4.25830078	+48.91113281	-0.28564453	-74.37744141	+2080	+9.26367188	-5.09326172	-4.50878906	+23.15917969	-14.63378906	-8.06396484	+1716	+7.99365234	-9.46582031	-4.15283203	+24.23583984	+4.39453125	-59.37011719	+1736
+1457970738.85920000	+10.27001953	-6.80712891	-4.30664063	+48.07617188	-0.46142578	-75.21240234	+2096	+9.32958984	-5.02294922	-4.58789063	+24.08203125	-14.89746094	-8.96484375	+1728	+8.05078125	-9.42187500	-4.24072266	+23.79638672	+3.91113281	-59.83154297	+1752
+1457970738.86330010	+10.36230469	-6.77197266	-4.36376953	+47.32910156	-0.76904297	-75.91552734	+2116	+9.39550781	-4.94824219	-4.68017578	+24.93896484	-15.05126953	-9.66796875	+1744	+8.09912109	-9.36914063	-4.32421875	+23.33496094	+3.42773438	-60.27099609	+1768
+1457970738.86750010	+10.45019531	-6.74560547	-4.43408203	+46.53808594	-0.98876953	-76.50878906	+2136	+9.45263672	-4.86914063	-4.78125000	+25.83984375	-15.11718750	-10.37109375	+1760	+8.16064453	-9.30761719	-4.42089844	+22.98339844	+2.94433594	-60.60058594	+1788
+1457970738.87159990	+10.54248047	-6.71923828	-4.47363281	+45.72509766	-1.25244141	-77.29980469	+2152	+9.52294922	-4.79003906	-4.85156250	+26.76269531	-15.38085938	-11.27197266	+1776	+8.22216797	-9.25048828	-4.50439453	+22.58789063	+2.39501953	-61.04003906	+1808
+1457970738.87579990	+10.63037109	-6.67529297	-4.52197266	+44.97802734	-1.64794922	-77.98095703	+2176	+9.58886719	-4.70654297	-4.93505859	+27.61962891	-15.57861328	-11.97509766	+1796	+8.27929688	-9.18896484	-4.58349609	+22.17041016	+1.82373047	-61.45751953	+1824
+1457970738.88000010	+10.72265625	-6.64013672	-4.57470703	+44.18701172	-1.95556641	-78.59619141	+2200	+9.65478516	-4.61865234	-5.02294922	+28.49853516	-15.68847656	-12.70019531	+1812	+8.34082031	-9.11865234	-4.67578125	+21.86279297	+1.25244141	-61.74316406	+1852
+1457970738.88410000	+10.81933594	-6.60937500	-4.60107422	+43.37402344	-2.35107422	-79.36523438	+2216	+9.72509766	-4.53076172	-5.08447266	+29.39941406	-15.97412109	-13.60107422	+1828	+8.41113281	-9.05273438	-4.74169922	+21.51123047	+0.59326172	-62.20458984	+1872
+1457970738.88829990	+10.91162109	-6.56103516	-4.63623047	+42.62695313	-2.83447266	-80.00244141	+2240	+9.79980469	-4.44287109	-5.15917969	+30.23437500	-16.17187500	-14.30419922	+1848	+8.47705078	-8.98681641	-4.81201172	+21.13769531	-0.08789063	-62.60009766	+1892
+1457970738.89249990	+11.00830078	-6.52148438	-4.68017578	+41.83593750	-3.25195313	-80.57373047	+2260	+9.87011719	-4.35058594	-5.23828125	+31.06933594	-16.32568359	-15.02929688	+1868	+8.54736328	-8.90771484	-4.89111328	+20.85205078	-0.72509766	-62.86376953	+1916
+1457970738.89660000	+11.10498047	-6.48193359	-4.69335938	+41.02294922	-3.73535156	-81.29882813	+2280	+9.94482422	-4.25830078	-5.28662109	+31.92626953	-16.63330078	-15.93017578	+1880	+8.62207031	-8.83300781	-4.95263672	+20.54443359	-1.47216797	-63.28125000	+1940
+1457970738.90500000	+11.29394531	-6.38964844	-4.74609375	+39.41894531	-4.83398438	-82.35351563	+2320	+10.09863281	-4.06494141	-5.41845703	+33.46435547	-17.05078125	-17.33642578	+1916	+8.77587891	-8.67041016	-5.08007813	+19.95117188	-3.01025391	-63.83056641	+1984
+1457970738.90910010	+11.39062500	-6.35009766	-4.75488281	+38.54003906	-5.44921875	-82.96875000	+2340	+10.17773438	-3.96826172	-5.45361328	+34.23339844	-17.38037109	-18.21533203	+1928	+8.86376953	-8.58691406	-5.12841797	+19.66552734	-3.88916016	-64.18212891	+2004
+1457970738.91330000	+11.48730469	-6.29736328	-4.76367188	+37.74902344	-6.13037109	-83.47412109	+2360	+10.25683594	-3.86718750	-5.50634766	+34.95849609	-17.64404297	-18.89648438	+1940	+8.93847656	-8.50341797	-5.17675781	+19.33593750	-4.76806641	-64.48974609	+2020
+1457970738.91750000	+11.58398438	-6.25341797	-4.77685547	+36.87011719	-6.78955078	-83.91357422	+2376	+10.33593750	-3.77050781	-5.56347656	+35.63964844	-17.84179688	-19.62158203	+1952	+9.02636719	-8.41113281	-5.23828125	+19.07226563	-5.60302734	-64.64355469	+2040
+1457970738.92160010	+11.68066406	-6.20947266	-4.77246094	+35.99121094	-7.49267578	-84.46289063	+2396	+10.41943359	-3.67382813	-5.58984375	+36.34277344	-18.21533203	-20.50048828	+1960	+9.11425781	-8.32324219	-5.27343750	+18.78662109	-6.54785156	-64.92919922	+2056
+1457970738.92580010	+11.77294922	-6.14794922	-4.76806641	+35.17822266	-8.28369141	-84.85839844	+2416	+10.50292969	-3.56835938	-5.62939453	+37.00195313	-18.52294922	-21.18164063	+1968	+9.20214844	-8.23095703	-5.30859375	+18.45703125	-7.49267578	-65.17089844	+2068
+1457970738.93000010	+11.86962891	-6.10400391	-4.77246094	+34.27734375	-9.03076172	-85.20996094	+2432	+10.59082031	-3.46728516	-5.67333984	+37.61718750	-18.76464844	-21.88476563	+1976	+9.29003906	-8.13427734	-5.35693359	+18.19335938	-8.41552734	-65.25878906	+2084
+1457970738.93409990	+11.96191406	-6.05566406	-4.75927734	+33.37646484	-9.82177734	-85.60546875	+2448	+10.67871094	-3.37060547	-5.68652344	+38.25439453	-19.16015625	-22.74169922	+1980	+9.38232422	-8.03759766	-5.39208984	+17.90771484	-9.40429688	-65.45654297	+2092
+1457970738.93829990	+12.05419922	-5.99414063	-4.74609375	+32.54150391	-10.67871094	-85.93505859	+2468	+10.76660156	-3.26074219	-5.71289063	+38.84765625	-19.48974609	-23.42285156	+1988	+9.46582031	-7.94091797	-5.42285156	+17.55615234	-10.34912109	-65.61035156	+2100
+1457970738.94240000	+12.14648438	-5.94580078	-4.73730469	+31.64062500	-11.53564453	-86.17675781	+2484	+10.85449219	-3.15966797	-5.73925781	+39.41894531	-19.79736328	-24.12597656	+1988	+9.55810547	-7.83544922	-5.46240234	+17.27050781	-11.29394531	-65.63232422	+2112
+1457970738.94660000	+12.23876953	-5.88867188	-4.71093750	+30.76171875	-12.41455078	-86.50634766	+2500	+10.94238281	-3.05859375	-5.74365234	+39.96826172	-20.21484375	-24.96093750	+1996	+9.65039063	-7.73437500	-5.48876953	+16.98486328	-12.30468750	-65.76416016	+2116
+1457970738.95079990	+12.32666016	-5.82275391	-4.68017578	+29.97070313	-13.38134766	-86.77001953	+2520	+11.03906250	-2.94873047	-5.75244141	+40.51757813	-20.63232422	-25.66406250	+2004	+9.73388672	-7.63330078	-5.50634766	+16.63330078	-13.29345703	-65.87402344	+2120
+1457970738.95490000	+12.41455078	-5.76562500	-4.65380859	+29.11376953	-14.30419922	-86.96777344	+2536	+11.13134766	-2.84765625	-5.76562500	+41.02294922	-21.00585938	-26.41113281	+2012	+9.82177734	-7.52783203	-5.54150391	+16.32568359	-14.19433594	-65.87402344	+2132
+1457970738.95910000	+12.50244141	-5.70410156	-4.61425781	+28.27880859	-15.24902344	-87.23144531	+2556	+11.22802734	-2.74218750	-5.75244141	+41.55029297	-21.46728516	-27.26806641	+2024	+9.91406250	-7.42236328	-5.55908203	+16.04003906	-15.18310547	-65.96191406	+2136
+1457970738.96330000	+12.58593750	-5.63378906	-4.57470703	+27.48779297	-16.23779297	-87.42919922	+2576	+11.32910156	-2.62353516	-5.74804688	+42.05566406	-21.90673828	-27.94921875	+2036	+9.99316406	-7.32128906	-5.57666016	+15.71044922	-16.12792969	-66.04980469	+2140
+1457970738.96740010	+12.67382813	-5.56787109	-4.53955078	+26.67480469	-17.20458984	-87.56103516	+2596	+11.42578125	-2.51806641	-5.74365234	+42.49511719	-22.34619141	-28.67431641	+2048	+10.08105469	-7.21142578	-5.60742188	+15.40283203	-17.00683594	-66.00585938	+2148
+1457970738.97160010	+12.75732422	-5.49755859	-4.49560547	+25.88378906	-18.17138672	-87.69287109	+2620	+11.52685547	-2.40820313	-5.71728516	+42.97851563	-22.82958984	-29.50927734	+2064	+10.16894531	-7.10156250	-5.62060547	+15.11718750	-17.95166016	-66.02783203	+2152
+1457970738.97580000	+12.83203125	-5.41845703	-4.44287109	+25.13671875	-19.20410156	-87.82470703	+2644	+11.62353516	-2.28955078	-5.69091797	+43.46191406	-23.33496094	-30.21240234	+2084	+10.24804688	-6.99609375	-5.63378906	+14.78759766	-18.85253906	-66.07177734	+2160
+1457970738.97989990	+12.91552734	-5.34814453	-4.39453125	+24.36767578	-20.19287109	-87.89062500	+2672	+11.72900391	-2.17968750	-5.66894531	+43.85742188	-23.84033203	-30.95947266	+2100	+10.33154297	-6.88623047	-5.65576172	+14.47998047	-19.68750000	-66.02783203	+2172
+1457970738.98410010	+12.99462891	-5.27343750	-4.33740234	+23.62060547	-21.20361328	-88.00048828	+2700	+11.82568359	-2.06982422	-5.62939453	+44.27490234	-24.36767578	-31.77246094	+2120	+10.42382813	-6.77197266	-5.66015625	+14.23828125	-20.63232422	-66.04980469	+2180
+1457970738.98830010	+13.06933594	-5.18994141	-4.27587891	+22.91748047	-22.23632813	-88.04443359	+2728	+11.93115234	-1.94677734	-5.59423828	+44.69238281	-24.93896484	-32.45361328	+2144	+10.50292969	-6.66650391	-5.66015625	+13.93066406	-21.53320313	-66.09375000	+2188
+1457970738.99659990	+13.21875000	-5.03613281	-4.15722656	+21.44531250	-24.19189453	-88.04443359	+2788	+12.13330078	-1.72265625	-5.50634766	+45.43945313	-26.03759766	-33.96972656	+2184	+10.67431641	-6.44677734	-5.67333984	+13.40332031	-23.22509766	-66.04980469	+2216
+1457970739.00079990	+13.28466797	-4.95263672	-4.09570313	+20.76416016	-25.18066406	-87.93457031	+2820	+12.22998047	-1.59521484	-5.45800781	+45.85693359	-26.63085938	-34.60693359	+2208	+10.75781250	-6.33691406	-5.67333984	+13.09570313	-24.10400391	-66.02783203	+2228
+1457970739.00490000	+13.35498047	-4.87792969	-4.04296875	+19.99511719	-26.10351563	-87.78076172	+2848	+12.33105469	-1.48974609	-5.40966797	+46.14257813	-27.20214844	-35.31005859	+2228	+10.84130859	-6.22265625	-5.67773438	+12.81005859	-24.91699219	-65.91796875	+2244
+1457970739.00910000	+13.42529297	-4.79882813	-3.97705078	+19.24804688	-27.07031250	-87.67089844	+2880	+12.41894531	-1.37988281	-5.35693359	+46.42822266	-27.75146484	-35.99121094	+2248	+10.92919922	-6.10839844	-5.66894531	+12.54638672	-25.81787109	-65.89599609	+2264
+1457970739.01329990	+13.48681641	-4.71093750	-3.91113281	+18.58886719	-28.05908203	-87.47314453	+2916	+12.51562500	-1.25244141	-5.29980469	+46.82373047	-28.38867188	-36.62841797	+2272	+11.00830078	-5.99414063	-5.66015625	+12.26074219	-26.69677734	-65.83007813	+2280
+1457970739.01740000	+13.54833984	-4.64062500	-3.84960938	+17.81982422	-28.98193359	-87.23144531	+2944	+12.60791016	-1.14697266	-5.23828125	+47.10937500	-29.00390625	-37.30957031	+2292	+11.09179688	-5.88427734	-5.65576172	+11.95312500	-27.55371094	-65.72021484	+2296
+1457970739.02160000	+13.60986328	-4.57031250	-3.78369141	+17.05078125	-29.90478516	-86.98974609	+2976	+12.69140625	-1.04150391	-5.18115234	+47.39501953	-29.55322266	-37.94677734	+2312	+11.18408203	-5.77001953	-5.63818359	+11.68945313	-28.47656250	-65.67626953	+2316
+1457970739.02570010	+13.66699219	-4.48681641	-3.71777344	+16.36962891	-30.82763672	-86.68212891	+3008	+12.77929688	-0.91845703	-5.11962891	+47.76855469	-30.19042969	-38.51806641	+2332	+11.26757813	-5.65576172	-5.61621094	+11.40380859	-29.42138672	-65.56640625	+2336
+1457970739.02990010	+13.72412109	-4.41650391	-3.66064453	+15.57861328	-31.70654297	-86.30859375	+3036	+12.86279297	-0.81738281	-5.05810547	+48.03222656	-30.78369141	-39.17724609	+2348	+11.35107422	-5.54589844	-5.60302734	+11.09619141	-30.32226563	-65.41259766	+2356
+1457970739.03410010	+13.77685547	-4.34619141	-3.60351563	+14.78759766	-32.54150391	-85.93505859	+3060	+12.93310547	-0.71630859	-5.00097656	+48.29589844	-31.31103516	-39.77050781	+2360	+11.43457031	-5.43164063	-5.58105469	+10.81054688	-31.24511719	-65.28076172	+2372
+1457970739.03819990	+13.82519531	-4.26269531	-3.53759766	+14.08447266	-33.44238281	-85.51757813	+3088	+13.01220703	-0.60205078	-4.93945313	+48.69140625	-31.94824219	-40.34179688	+2380	+11.51367188	-5.31738281	-5.55908203	+10.52490234	-32.21191406	-65.12695313	+2392
+1457970739.04239990	+13.87353516	-4.20117188	-3.47607422	+13.27148438	-34.29931641	-85.05615234	+3116	+13.08251953	-0.50976563	-4.87353516	+48.97705078	-32.51953125	-41.00097656	+2392	+11.59277344	-5.20312500	-5.53710938	+10.19531250	-33.13476563	-64.90722656	+2408
+1457970739.04660010	+13.91748047	-4.13085938	-3.41894531	+12.43652344	-35.09033203	-84.57275391	+3136	+13.14843750	-0.41308594	-4.81201172	+49.26269531	-33.04687500	-41.59423828	+2404	+11.67626953	-5.08886719	-5.51074219	+9.90966797	-34.10156250	-64.73144531	+2424
+1457970739.05069990	+13.96142578	-4.05615234	-3.34863281	+11.73339844	-35.99121094	-84.11132813	+3164	+13.21435547	-0.30761719	-4.74609375	+49.65820313	-33.66210938	-42.20947266	+2420	+11.75097656	-4.97460938	-5.47558594	+9.62402344	-35.11230469	-64.57763672	+2440
+1457970739.05489990	+14.00097656	-3.99023438	-3.28271484	+10.96435547	-36.82617188	-83.62792969	+3184	+13.28027344	-0.21533203	-4.67578125	+50.00976563	-34.25537109	-42.89062500	+2432	+11.82568359	-4.86914063	-5.44482422	+9.29443359	-36.05712891	-64.37988281	+2456
+1457970739.05909990	+14.04052734	-3.91992188	-3.22558594	+10.21728516	-37.59521484	-83.16650391	+3208	+13.33740234	-0.12304688	-4.61425781	+50.33935547	-34.78271484	-43.54980469	+2444	+11.90039063	-4.75927734	-5.41406250	+9.03076172	-37.02392578	-64.22607422	+2472
+1457970739.06320000	+14.07568359	-3.84082031	-3.15966797	+9.55810547	-38.43017578	-82.66113281	+3228	+13.39892578	-0.02197266	-4.54394531	+50.75683594	-35.35400391	-44.18701172	+2456	+11.97070313	-4.64501953	-5.37451172	+8.76708984	-38.01269531	-64.05029297	+2484
+1457970739.06740000	+14.11083984	-3.77050781	-3.09814453	+8.83300781	-39.19921875	-82.15576172	+3248	+13.45605469	+0.06591797	-4.47802734	+51.13037109	-35.90332031	-44.86816406	+2464	+12.04101563	-4.53955078	-5.34375000	+8.48144531	-38.95751953	-63.85253906	+2496
+1457970739.07570000	+14.16796875	-3.62109375	-2.97070313	+7.53662109	-40.73730469	-81.16699219	+3288	+13.56152344	+0.25048828	-4.32861328	+51.96533203	-37.02392578	-46.25244141	+2496	+12.17724609	-4.31982422	-5.26904297	+8.04199219	-40.82519531	-63.52294922	+2524
+1457970739.07990000	+14.19873047	-3.55078125	-2.90039063	+6.92138672	-41.50634766	-80.70556641	+3308	+13.61425781	+0.34277344	-4.25390625	+52.38281250	-37.61718750	-46.99951172	+2512	+12.23876953	-4.21875000	-5.23388672	+7.80029297	-41.72607422	-63.39111328	+2532
+1457970739.08410000	+14.22509766	-3.47607422	-2.83447266	+6.35009766	-42.23144531	-80.28808594	+3328	+13.66259766	+0.43066406	-4.17480469	+52.80029297	-38.18847656	-47.74658203	+2528	+12.30468750	-4.11328125	-5.18994141	+7.64648438	-42.62695313	-63.30322266	+2544
+1457970739.09240010	+14.27783203	-3.31787109	-2.69824219	+5.38330078	-43.74755859	-79.45312500	+3368	+13.76367188	+0.61962891	-4.00781250	+53.74511719	-39.39697266	-49.21875000	+2568	+12.42773438	-3.91552734	-5.11083984	+7.27294922	-44.36279297	-63.10546875	+2564
+1457970739.09649990	+14.30419922	-3.23876953	-2.63232422	+4.94384766	-44.45068359	-79.07958984	+3388	+13.81201172	+0.70751953	-3.92431641	+54.20654297	-39.99023438	-49.96582031	+2592	+12.48486328	-3.81884766	-5.06689453	+7.18505859	-45.19775391	-63.08349609	+2576
+1457970739.10069990	+14.32617188	-3.15527344	-2.56201172	+4.54833984	-45.15380859	-78.66210938	+3412	+13.85595703	+0.80859375	-3.83642578	+54.73388672	-40.62744141	-50.69091797	+2616	+12.54199219	-3.71777344	-5.02734375	+7.05322266	-45.96679688	-62.95166016	+2584
+1457970739.10489990	+14.34814453	-3.08496094	-2.50048828	+4.13085938	-45.81298828	-78.26660156	+3432	+13.89990234	+0.89208984	-3.74853516	+55.17333984	-41.24267578	-51.41601563	+2636	+12.59912109	-3.62988281	-4.99218750	+6.89941406	-46.69189453	-62.88574219	+2592
+1457970739.10900000	+14.37011719	-3.01025391	-2.43457031	+3.73535156	-46.45019531	-77.89306641	+3452	+13.93945313	+0.97558594	-3.66064453	+55.63476563	-41.83593750	-52.14111328	+2660	+12.65185547	-3.54199219	-4.94384766	+6.81152344	-47.43896484	-62.86376953	+2600
+1457970739.11319990	+14.39208984	-2.93115234	-2.36865234	+3.38378906	-47.13134766	-77.49755859	+3476	+13.98339844	+1.07226563	-3.57275391	+56.18408203	-42.47314453	-52.84423828	+2684	+12.70458984	-3.44531250	-4.90429688	+6.67968750	-48.14208984	-62.73193359	+2608
+1457970739.11739990	+14.40966797	-2.86083984	-2.30273438	+3.03222656	-47.76855469	-77.12402344	+3496	+14.02294922	+1.15136719	-3.48046875	+56.64550781	-43.13232422	-53.56933594	+2708	+12.75292969	-3.36621094	-4.86474609	+6.52587891	-48.80126953	-62.66601563	+2612
+1457970739.12150000	+14.43164063	-2.79052734	-2.23681641	+2.68066406	-48.38378906	-76.77246094	+3516	+14.05810547	+1.23046875	-3.39257813	+57.04101563	-43.74755859	-54.20654297	+2728	+12.80126953	-3.28710938	-4.81640625	+6.41601563	-49.48242188	-62.64404297	+2620
+1457970739.12570000	+14.45361328	-2.71142578	-2.17968750	+2.37304688	-48.97705078	-76.35498047	+3540	+14.09326172	+1.31835938	-3.30908203	+57.52441406	-44.38476563	-54.82177734	+2752	+12.84960938	-3.19921875	-4.78125000	+6.26220703	-50.09765625	-62.44628906	+2628
+1457970739.12990000	+14.47558594	-2.65429688	-2.12255859	+1.99951172	-49.50439453	-75.95947266	+3556	+14.12402344	+1.38427734	-3.22558594	+57.94189453	-45.00000000	-55.45898438	+2772	+12.89355469	-3.12451172	-4.74169922	+6.06445313	-50.64697266	-62.29248047	+2632
+1457970739.13820000	+14.50634766	-2.53125000	-2.01708984	+1.27441406	-50.53710938	-75.12451172	+3596	+14.18115234	+1.53369141	-3.07177734	+58.71093750	-46.20849609	-56.53564453	+2808	+12.97705078	-2.96630859	-4.66699219	+5.73486328	-51.72363281	-61.94091797	+2644
+1457970739.14240000	+14.51953125	-2.47851563	-1.96875000	+0.85693359	-51.02050781	-74.70703125	+3612	+14.20751953	+1.58642578	-2.99707031	+59.01855469	-46.82373047	-57.06298828	+2824	+13.01220703	-2.90039063	-4.63183594	+5.49316406	-52.22900391	-61.72119141	+2644
+1457970739.14650010	+14.53710938	-2.43017578	-1.92480469	+0.43945313	-51.45996094	-74.26757813	+3624	+14.22949219	+1.63916016	-2.93115234	+59.19433594	-47.39501953	-57.45849609	+2836	+13.05175781	-2.83447266	-4.59667969	+5.22949219	-52.73437500	-61.47949219	+2648
+1457970739.15070010	+14.55029297	-2.37304688	-1.88085938	+0.08789063	-51.92138672	-73.80615234	+3640	+14.25146484	+1.69628906	-2.86523438	+59.45800781	-48.01025391	-57.85400391	+2848	+13.08691406	-2.75976563	-4.56152344	+4.96582031	-53.19580078	-61.14990234	+2648
+1457970739.15490010	+14.56347656	-2.33789063	-1.84130859	-0.35156250	-52.36083984	-73.36669922	+3652	+14.27783203	+1.73583984	-2.80371094	+59.63378906	-48.60351563	-58.27148438	+2860	+13.11767578	-2.69824219	-4.53076172	+4.63623047	-53.63525391	-60.86425781	+2648
+1457970739.15899990	+14.57666016	-2.29833984	-1.80615234	-0.79101563	-52.75634766	-72.97119141	+3660	+14.29541016	+1.77539063	-2.75097656	+59.69970703	-49.17480469	-58.53515625	+2872	+13.14843750	-2.64111328	-4.50000000	+4.32861328	-54.07470703	-60.57861328	+2648
+1457970739.16319990	+14.58544922	-2.25878906	-1.77099609	-1.18652344	-53.15185547	-72.53173828	+3668	+14.31298828	+1.82373047	-2.70263672	+59.78759766	-49.76806641	-58.77685547	+2880	+13.17480469	-2.57519531	-4.47363281	+4.02099609	-54.44824219	-60.18310547	+2648
+1457970739.16739990	+14.59863281	-2.22802734	-1.74023438	-1.62597656	-53.50341797	-72.11425781	+3676	+14.33496094	+1.85449219	-2.65429688	+59.76562500	-50.33935547	-58.97460938	+2888	+13.20556641	-2.52246094	-4.44726563	+3.66943359	-54.82177734	-59.83154297	+2648
+1457970739.17150000	+14.60742188	-2.19726563	-1.71386719	-2.02148438	-53.81103516	-71.71875000	+3680	+14.35253906	+1.88085938	-2.61474609	+59.65576172	-50.95458984	-59.10644531	+2896	+13.22753906	-2.46533203	-4.42089844	+3.33984375	-55.17333984	-59.50195313	+2644
+1457970739.17569990	+14.61621094	-2.16210938	-1.68750000	-2.37304688	-54.16259766	-71.32324219	+3684	+14.36572266	+1.91162109	-2.57080078	+59.61181641	-51.56982422	-59.23828125	+2904	+13.24951172	-2.40820313	-4.39892578	+2.98828125	-55.50292969	-59.10644531	+2640
+1457970739.17980000	+14.62060547	-2.14013672	-1.65673828	-2.76855469	-54.51416016	-70.94970703	+3684	+14.38330078	+1.93359375	-2.52685547	+59.43603516	-52.20703125	-59.32617188	+2912	+13.27148438	-2.35986328	-4.37255859	+2.61474609	-55.81054688	-58.73291016	+2636
+1457970739.18400000	+14.62939453	-2.11376953	-1.63476563	-3.12011719	-54.84375000	-70.62011719	+3684	+14.40087891	+1.94677734	-2.48730469	+59.15039063	-52.86621094	-59.30419922	+2920	+13.29785156	-2.31591797	-4.35058594	+2.26318359	-56.11816406	-58.40332031	+2632
+1457970739.18820000	+14.63818359	-2.08740234	-1.60400391	-3.40576172	-55.17333984	-70.29052734	+3684	+14.41845703	+1.96875000	-2.44775391	+58.95263672	-53.54736328	-59.30419922	+2932	+13.31542969	-2.26318359	-4.32861328	+1.91162109	-56.40380859	-58.00781250	+2628
+1457970739.19230010	+14.64697266	-2.06542969	-1.58203125	-3.69140625	-55.52490234	-70.02685547	+3680	+14.43603516	+1.98193359	-2.40820313	+58.66699219	-54.25048828	-59.26025391	+2940	+13.33740234	-2.22363281	-4.30664063	+1.56005859	-56.66748047	-57.67822266	+2624
+1457970739.19650010	+14.65576172	-2.04345703	-1.56005859	-3.91113281	-55.81054688	-69.80712891	+3680	+14.45361328	+1.99511719	-2.36865234	+58.33740234	-54.97558594	-59.17236328	+2948	+13.35937500	-2.18408203	-4.28466797	+1.27441406	-56.93115234	-57.41455078	+2620
+1457970739.20070000	+14.66015625	-2.01708984	-1.53369141	-4.06494141	-56.18408203	-69.58740234	+3680	+14.47119141	+2.01708984	-2.32470703	+58.09570313	-55.72265625	-59.06250000	+2960	+13.38134766	-2.13574219	-4.26269531	+0.96679688	-57.15087891	-57.08496094	+2616
+1457970739.20479990	+14.66894531	-1.99072266	-1.50732422	-4.19677734	-56.51367188	-69.38964844	+3676	+14.48876953	+2.03027344	-2.28076172	+57.74414063	-56.49169922	-58.90869141	+2972	+13.39892578	-2.10058594	-4.24511719	+0.65917969	-57.37060547	-56.79931641	+2612
+1457970739.21320010	+14.68212891	-1.93798828	-1.45019531	-4.32861328	-57.26074219	-69.10400391	+3676	+14.51953125	+2.05224609	-2.17529297	+57.15087891	-58.20556641	-58.66699219	+3000	+13.43847656	-2.02587891	-4.20117188	+0.15380859	-57.81005859	-56.29394531	+2604
+1457970739.21729990	+14.68652344	-1.91601563	-1.41943359	-4.37255859	-57.67822266	-69.01611328	+3676	+14.53710938	+2.06103516	-2.11376953	+56.90917969	-59.10644531	-58.57910156	+3012	+13.45605469	-1.99951172	-4.17919922	-0.08789063	-58.00781250	-56.09619141	+2600
+1457970739.22149990	+14.69091797	-1.89404297	-1.38867188	-4.37255859	-58.09570313	-68.95019531	+3676	+14.55029297	+2.06982422	-2.05664063	+56.60156250	-59.98535156	-58.42529297	+3028	+13.47802734	-1.97314453	-4.15722656	-0.30761719	-58.22753906	-55.92041016	+2596
+1457970739.22569990	+14.69531250	-1.86767578	-1.35351563	-4.30664063	-58.57910156	-68.90625000	+3680	+14.56787109	+2.08300781	-1.99951172	+56.42578125	-60.90820313	-58.31542969	+3044	+13.49560547	-1.94238281	-4.13525391	-0.50537109	-58.46923828	-55.72265625	+2592
+1457970739.22980000	+14.70410156	-1.84570313	-1.31396484	-4.19677734	-59.06250000	-68.90625000	+3684	+14.58105469	+2.09619141	-1.93798828	+56.25000000	-61.83105469	-58.24951172	+3056	+13.51757813	-1.92041016	-4.10888672	-0.70312500	-58.68896484	-55.56884766	+2588
+1457970739.23400000	+14.70849609	-1.81933594	-1.28320313	-4.06494141	-59.47998047	-68.95019531	+3688	+14.59423828	+2.10498047	-1.87646484	+56.07421875	-62.75390625	-58.16162109	+3072	+13.53955078	-1.89404297	-4.09130859	-0.85693359	-58.88671875	-55.45898438	+2584
+1457970739.23819990	+14.71289063	-1.79296875	-1.24365234	-3.88916016	-59.98535156	-68.99414063	+3692	+14.60742188	+2.11376953	-1.80615234	+56.00830078	-63.69873047	-58.13964844	+3084	+13.55712891	-1.86767578	-4.06494141	-0.98876953	-59.10644531	-55.32714844	+2584
+1457970739.24230000	+14.71289063	-1.77539063	-1.20849609	-3.75732422	-60.49072266	-69.03808594	+3696	+14.61621094	+2.11816406	-1.74023438	+55.94238281	-64.66552734	-58.13964844	+3096	+13.57470703	-1.85009766	-4.04296875	-1.16455078	-59.34814453	-55.19531250	+2580
+1457970739.24650000	+14.71289063	-1.75341797	-1.17333984	-3.58154297	-60.97412109	-69.12597656	+3700	+14.62500000	+2.12255859	-1.67871094	+55.83251953	-65.54443359	-58.09570313	+3108	+13.59228516	-1.83251953	-4.02539063	-1.34033203	-59.54589844	-55.08544922	+2576
+1457970739.25060010	+14.71289063	-1.73583984	-1.13378906	-3.40576172	-61.50146484	-69.21386719	+3708	+14.63378906	+2.12695313	-1.61718750	+55.76660156	-66.44531250	-58.09570313	+3120	+13.60986328	-1.81054688	-3.99902344	-1.49414063	-59.83154297	-54.95361328	+2572
+1457970739.25900010	+14.71728516	-1.70507813	-1.06347656	-2.96630859	-62.53417969	-69.54345703	+3716	+14.65576172	+2.12695313	-1.50732422	+55.65673828	-68.18115234	-58.16162109	+3136	+13.64062500	-1.78417969	-3.95507813	-1.77978516	-60.33691406	-54.82177734	+2564
+1457970739.26309990	+14.72167969	-1.68750000	-1.03271484	-2.70263672	-62.97363281	-69.74121094	+3716	+14.66455078	+2.12695313	-1.46337891	+55.48095703	-68.97216797	-58.00781250	+3140	+13.65820313	-1.76660156	-3.93310547	-1.93359375	-60.57861328	-54.68994141	+2560
+1457970739.26729990	+14.72167969	-1.67871094	-1.00195313	-2.43896484	-63.43505859	-69.98291016	+3720	+14.66894531	+2.11816406	-1.41943359	+55.26123047	-69.76318359	-57.87597656	+3144	+13.67138672	-1.75341797	-3.91552734	-2.10937500	-60.82031250	-54.55810547	+2556
+1457970739.27150010	+14.72167969	-1.66992188	-0.97998047	-2.13134766	-63.85253906	-70.24658203	+3720	+14.67773438	+2.10937500	-1.37988281	+54.95361328	-70.51025391	-57.65625000	+3148	+13.68457031	-1.74023438	-3.89794922	-2.26318359	-61.01806641	-54.44824219	+2552
+1457970739.27560000	+14.71728516	-1.66113281	-0.95800781	-1.86767578	-64.20410156	-70.48828125	+3716	+14.68212891	+2.10058594	-1.34472656	+54.55810547	-71.23535156	-57.32666016	+3148	+13.69335938	-1.72265625	-3.88476563	-2.43896484	-61.19384766	-54.31640625	+2548
+1457970739.28399990	+14.71728516	-1.64794922	-0.92285156	-1.23046875	-64.90722656	-71.14746094	+3712	+14.69531250	+2.06982422	-1.29199219	+53.37158203	-72.64160156	-56.35986328	+3156	+13.71093750	-1.70947266	-3.85400391	-2.83447266	-61.56738281	-54.05273438	+2536
+1457970739.28810000	+14.71728516	-1.64355469	-0.91406250	-0.87890625	-65.19287109	-71.47705078	+3708	+14.69970703	+2.05664063	-1.27441406	+52.51464844	-73.30078125	-55.56884766	+3156	+13.71972656	-1.69628906	-3.84082031	-3.05419922	-61.67724609	-53.87695313	+2532
+1457970739.29230000	+14.71728516	-1.64355469	-0.90087891	-0.48339844	-65.45654297	-71.89453125	+3704	+14.70410156	+2.03906250	-1.25683594	+51.48193359	-73.95996094	-54.64599609	+3156	+13.72412109	-1.69189453	-3.83203125	-3.27392578	-61.76513672	-53.72314453	+2528
+1457970739.29650000	+14.72167969	-1.64355469	-0.89208984	+0.00000000	-65.74218750	-72.39990234	+3696	+14.71289063	+2.01708984	-1.24365234	+50.29541016	-74.61914063	-53.56933594	+3156	+13.72851563	-1.68750000	-3.81884766	-3.44970703	-61.89697266	-53.61328125	+2524
+1457970739.30060010	+14.72167969	-1.63916016	-0.88769531	+0.46142578	-65.96191406	-72.88330078	+3692	+14.71728516	+1.99951172	-1.23046875	+48.93310547	-75.25634766	-52.29492188	+3156	+13.73730469	-1.67871094	-3.81445313	-3.64746094	-61.89697266	-53.45947266	+2520
+1457970739.30480000	+14.72167969	-1.63916016	-0.88330078	+0.98876953	-66.18164063	-73.41064453	+3684	+14.72167969	+1.97753906	-1.22167969	+47.32910156	-75.89355469	-50.77880859	+3156	+13.74169922	-1.67431641	-3.81005859	-3.84521484	-61.91894531	-53.30566406	+2516
+1457970739.30900000	+14.72167969	-1.63916016	-0.87890625	+1.60400391	-66.35742188	-74.00390625	+3680	+14.72607422	+1.95556641	-1.21289063	+45.52734375	-76.53076172	-49.06494141	+3160	+13.74169922	-1.66552734	-3.80566406	-4.02099609	-61.94091797	-53.19580078	+2512
+1457970739.31310010	+14.72607422	-1.63476563	-0.87451172	+2.19726563	-66.57714844	-74.61914063	+3672	+14.73046875	+1.93359375	-1.19970703	+43.61572266	-77.18994141	-47.26318359	+3164	+13.74169922	-1.66113281	-3.80126953	-4.19677734	-61.89697266	-53.08593750	+2508
+1457970739.31730010	+14.72607422	-1.63476563	-0.87451172	+2.90039063	-66.77490234	-75.30029297	+3664	+14.73486328	+1.91162109	-1.18212891	+41.46240234	-77.84912109	-45.19775391	+3168	+13.74609375	-1.66113281	-3.79687500	-4.35058594	-61.85302734	-52.99804688	+2504
+1457970739.32150010	+14.73046875	-1.63037109	-0.87011719	+3.66943359	-66.97265625	-76.06933594	+3660	+14.73925781	+1.88964844	-1.17333984	+38.95751953	-78.50830078	-42.80273438	+3172	+13.75048828	-1.65673828	-3.79248047	-4.48242188	-61.85302734	-52.95410156	+2504
+1457970739.32559990	+14.73925781	-1.62597656	-0.86572266	+4.54833984	-67.19238281	-76.92626953	+3656	+14.74365234	+1.86767578	-1.15576172	+36.23291016	-79.16748047	-40.18798828	+3176	+13.75488281	-1.65673828	-3.78808594	-4.59228516	-61.83105469	-52.91015625	+2500
+1457970739.33390000	+14.74365234	-1.61279297	-0.85253906	+6.43798828	-67.60986328	-78.79394531	+3648	+14.75244141	+1.83691406	-1.12060547	+30.08056641	-80.41992188	-34.14550781	+3184	+13.76367188	-1.65234375	-3.77490234	-4.70214844	-61.74316406	-52.93212891	+2500
+1457970739.33810000	+14.74804688	-1.60400391	-0.83935547	+7.60253906	-67.89550781	-79.93652344	+3644	+14.75683594	+1.81494141	-1.09423828	+26.54296875	-81.05712891	-30.71777344	+3188	+13.76806641	-1.64794922	-3.77050781	-4.68017578	-61.74316406	-52.97607422	+2496
+1457970739.34229990	+14.75244141	-1.59082031	-0.82617188	+8.74511719	-68.13720703	-81.03515625	+3644	+14.75683594	+1.80175781	-1.06787109	+22.63183594	-81.67236328	-26.87255859	+3196	+13.77246094	-1.64794922	-3.76611328	-4.68017578	-61.74316406	-53.04199219	+2496
+1457970739.34640000	+14.75244141	-1.57763672	-0.81298828	+9.88769531	-68.37890625	-82.13378906	+3648	+14.75683594	+1.79296875	-1.04589844	+18.30322266	-82.19970703	-22.60986328	+3200	+13.77685547	-1.64355469	-3.75732422	-4.65820313	-61.72119141	-53.12988281	+2496
+1457970739.35060000	+14.75683594	-1.56445313	-0.79541016	+11.25000000	-68.68652344	-83.49609375	+3648	+14.76123047	+1.77978516	-1.01953125	+13.40332031	-82.70507813	-17.73193359	+3204	+13.78125000	-1.64355469	-3.74853516	-4.61425781	-61.74316406	-53.23974609	+2492
+1457970739.35480000	+14.76123047	-1.55126953	-0.77343750	+12.52441406	-68.97216797	-84.74853516	+3652	+14.76123047	+1.77099609	-0.99316406	+8.17382813	-83.16650391	-12.52441406	+3208	+13.79003906	-1.64355469	-3.73974609	-4.54833984	-61.80908203	-53.37158203	+2492
+1457970739.35890010	+14.76123047	-1.53808594	-0.75146484	+13.82080078	-69.25781250	-86.02294922	+3652	+14.76123047	+1.75781250	-0.96679688	+2.61474609	-83.54003906	-6.98730469	+3212	+13.79443359	-1.63916016	-3.73095703	-4.46044922	-61.85302734	-53.52539063	+2492
+1457970739.36310010	+14.76562500	-1.52490234	-0.73388672	+15.07324219	-69.49951172	-87.27539063	+3656	+14.76123047	+1.75341797	-0.94482422	-3.44970703	-83.82568359	-0.90087891	+3216	+13.80322266	-1.63476563	-3.71777344	-4.37255859	-61.89697266	-53.65722656	+2492
+1457970739.36730000	+14.76562500	-1.51171875	-0.71630859	+16.34765625	-69.74121094	-88.54980469	+3660	+14.76123047	+1.74902344	-0.92285156	-9.73388672	-84.06738281	+5.40527344	+3212	+13.80761719	-1.63476563	-3.70898438	-4.28466797	-61.98486328	-53.81103516	+2492
+1457970739.37140010	+14.76562500	-1.49853516	-0.69433594	+17.62207031	-69.98291016	-89.82421875	+3664	+14.76123047	+1.74462891	-0.90087891	-15.82031250	-84.22119141	+11.53564453	+3212	+13.81640625	-1.63037109	-3.70019531	-4.17480469	-62.02880859	-53.96484375	+2492
+1457970739.37980010	+14.76123047	-1.47656250	-0.65917969	+20.08300781	-70.37841797	-92.35107422	+3668	+14.75244141	+1.74023438	-0.87451172	-27.46582031	-84.26513672	+23.40087891	+3212	+13.82080078	-1.62597656	-3.68261719	-3.97705078	-62.13867188	-54.22851563	+2488
+1457970739.38389990	+14.76123047	-1.46777344	-0.64599609	+21.22558594	-70.55419922	-93.51562500	+3668	+14.74804688	+1.73144531	-0.86132813	-32.73925781	-84.22119141	+28.74023438	+3212	+13.82519531	-1.62158203	-3.67382813	-3.88916016	-62.18261719	-54.33837891	+2488
+1457970739.38809990	+14.76123047	-1.46337891	-0.64160156	+22.25830078	-70.66406250	-94.59228516	+3664	+14.74804688	+1.73144531	-0.85253906	-37.48535156	-84.08935547	+33.61816406	+3208	+13.82958984	-1.61718750	-3.66943359	-3.84521484	-62.24853516	-54.42626953	+2484
+1457970739.39229990	+14.75683594	-1.45898438	-0.63720703	+23.26904297	-70.75195313	-95.66894531	+3664	+14.74365234	+1.72705078	-0.84375000	-41.81396484	-83.97949219	+38.07861328	+3204	+13.82958984	-1.61718750	-3.66064453	-3.77929688	-62.31445313	-54.51416016	+2484
+1457970739.39640000	+14.75683594	-1.45458984	-0.62841797	+24.30175781	-70.83984375	-96.76757813	+3660	+14.73925781	+1.71826172	-0.83935547	-45.35156250	-83.82568359	+41.74804688	+3200	+13.83398438	-1.61279297	-3.65625000	-3.71337891	-62.35839844	-54.58007813	+2480
+1457970739.40060000	+14.75244141	-1.45458984	-0.63281250	+25.15869141	-70.83984375	-97.73437500	+3656	+14.73046875	+1.71826172	-0.84375000	-48.22998047	-83.64990234	+44.78027344	+3196	+13.83398438	-1.60839844	-3.65185547	-3.66943359	-62.35839844	-54.62402344	+2480
+1457970739.40470000	+14.75244141	-1.45458984	-0.63720703	+25.97167969	-70.83984375	-98.67919922	+3652	+14.72607422	+1.71386719	-0.84814453	-50.88867188	-83.45214844	+47.59277344	+3192	+13.83398438	-1.60839844	-3.65185547	-3.64746094	-62.38037109	-54.66796875	+2476
+1457970739.40890000	+14.74804688	-1.45458984	-0.64160156	+26.74072266	-70.81787109	-99.53613281	+3648	+14.71728516	+1.70507813	-0.85253906	-53.15185547	-83.27636719	+49.98779297	+3188	+13.82958984	-1.60400391	-3.64746094	-3.62548828	-62.35839844	-54.68994141	+2472
+1457970739.41310000	+14.74365234	-1.46337891	-0.65478516	+27.39990234	-70.75195313	-100.37109375	+3648	+14.70849609	+1.69628906	-0.86132813	-55.04150391	-83.07861328	+51.98730469	+3188	+13.82958984	-1.59960938	-3.64746094	-3.60351563	-62.35839844	-54.71191406	+2472
+1457970739.41720010	+14.73925781	-1.46337891	-0.66357422	+28.10302734	-70.68603516	-101.18408203	+3644	+14.69970703	+1.69189453	-0.86572266	-56.77734375	-82.90283203	+53.83300781	+3188	+13.82519531	-1.59960938	-3.64746094	-3.60351563	-62.35839844	-54.71191406	+2468
+1457970739.42560010	+14.73046875	-1.46777344	-0.68994141	+29.44335938	-70.48828125	-102.85400391	+3640	+14.68652344	+1.67431641	-0.88769531	-59.56787109	-82.57324219	+56.84326172	+3188	+13.82080078	-1.59521484	-3.64746094	-3.58154297	-62.33642578	-54.73388672	+2464
+1457970739.42969990	+14.73046875	-1.47216797	-0.70312500	+30.10253906	-70.37841797	-103.64501953	+3636	+14.68212891	+1.66552734	-0.89648438	-60.77636719	-82.39746094	+58.13964844	+3188	+13.81640625	-1.59082031	-3.64746094	-3.55957031	-62.31445313	-54.75585938	+2464
+1457970739.43390010	+14.72607422	-1.46777344	-0.71191406	+30.80566406	-70.26855469	-104.50195313	+3628	+14.67333984	+1.66113281	-0.90527344	-62.05078125	-82.24365234	+59.54589844	+3188	+13.81640625	-1.59082031	-3.64746094	-3.53759766	-62.31445313	-54.77783203	+2464
+1457970739.43810010	+14.72167969	-1.47216797	-0.72070313	+31.48681641	-70.13671875	-105.38085938	+3624	+14.66455078	+1.65234375	-0.91406250	-63.03955078	-82.06787109	+60.60058594	+3188	+13.81201172	-1.58642578	-3.64746094	-3.51562500	-62.29248047	-54.82177734	+2460
+1457970739.44219990	+14.71728516	-1.46777344	-0.72949219	+32.18994141	-70.04882813	-106.21582031	+3620	+14.65576172	+1.64794922	-0.92285156	-63.94042969	-81.89208984	+61.58935547	+3188	+13.80761719	-1.58642578	-3.64746094	-3.47167969	-62.29248047	-54.86572266	+2460
+1457970739.44639990	+14.71289063	-1.46777344	-0.73388672	+32.91503906	-69.93896484	-107.09472656	+3616	+14.64697266	+1.64355469	-0.92724609	-65.08300781	-81.71630859	+62.84179688	+3184	+13.80761719	-1.58203125	-3.64746094	-3.42773438	-62.27050781	-54.90966797	+2460
+1457970739.45059990	+14.71289063	-1.46337891	-0.73388672	+33.75000000	-69.89501953	-108.03955078	+3608	+14.64257813	+1.63476563	-0.93164063	-66.22558594	-81.56250000	+64.00634766	+3184	+13.80322266	-1.58203125	-3.64746094	-3.36181641	-62.27050781	-54.97558594	+2460
+1457970739.45470000	+14.70849609	-1.45458984	-0.73388672	+34.62890625	-69.82910156	-109.02832031	+3604	+14.63818359	+1.63476563	-0.93164063	-67.28027344	-81.36474609	+65.14892578	+3180	+13.79882813	-1.58203125	-3.64306641	-3.29589844	-62.29248047	-55.06347656	+2460
+1457970739.45890000	+14.70849609	-1.44140625	-0.72509766	+35.57373047	-69.80712891	-110.08300781	+3600	+14.62939453	+1.63476563	-0.93164063	-68.62060547	-81.18896484	+66.59912109	+3176	+13.79882813	-1.57763672	-3.64306641	-3.20800781	-62.31445313	-55.17333984	+2460
+1457970739.46720000	+14.70410156	-1.41503906	-0.70312500	+37.61718750	-69.76318359	-112.25830078	+3596	+14.62060547	+1.63916016	-0.92285156	-70.86181641	-80.79345703	+69.01611328	+3172	+13.79443359	-1.57324219	-3.62988281	-2.92236328	-62.42431641	-55.52490234	+2464
+1457970739.47140000	+14.70410156	-1.40185547	-0.68994141	+38.64990234	-69.76318359	-113.31298828	+3596	+14.62060547	+1.64355469	-0.91406250	-72.02636719	-80.57373047	+70.31250000	+3168	+13.79443359	-1.56884766	-3.62548828	-2.76855469	-62.46826172	-55.72265625	+2464
+1457970739.47560000	+14.70410156	-1.38427734	-0.67236328	+39.79248047	-69.76318359	-114.47753906	+3596	+14.61621094	+1.64355469	-0.90527344	-73.34472656	-80.37597656	+71.69677734	+3164	+13.79003906	-1.56445313	-3.61669922	-2.52685547	-62.57812500	-56.00830078	+2464
+1457970739.47970010	+14.69970703	-1.36669922	-0.65478516	+40.89111328	-69.80712891	-115.59814453	+3596	+14.61181641	+1.65234375	-0.89648438	-74.57519531	-80.17822266	+73.03710938	+3164	+13.79003906	-1.56005859	-3.60791016	-2.30712891	-62.68798828	-56.29394531	+2464
+1457970739.48390010	+14.69970703	-1.35351563	-0.63720703	+42.01171875	-69.82910156	-116.74072266	+3596	+14.60742188	+1.65673828	-0.88769531	-75.67382813	-79.98046875	+74.22363281	+3160	+13.79003906	-1.55566406	-3.59912109	-2.08740234	-62.77587891	-56.55761719	+2468
+1457970739.48799990	+14.69970703	-1.33593750	-0.61523438	+43.22021484	-69.85107422	-117.92724609	+3596	+14.60302734	+1.66113281	-0.87890625	-76.92626953	-79.78271484	+75.54199219	+3156	+13.79003906	-1.55126953	-3.58593750	-1.82373047	-62.92968750	-56.88720703	+2468
+1457970739.49219990	+14.69970703	-1.31835938	-0.59765625	+44.40673828	-69.89501953	-119.11376953	+3596	+14.60302734	+1.66992188	-0.86572266	-78.13476563	-79.58496094	+76.83837891	+3152	+13.79443359	-1.54687500	-3.57714844	-1.60400391	-63.06152344	-57.19482422	+2468
+1457970739.49640010	+14.69970703	-1.30517578	-0.58007813	+45.48339844	-69.89501953	-120.19042969	+3596	+14.59863281	+1.67871094	-0.85693359	-79.16748047	-79.40917969	+77.93701172	+3148	+13.79443359	-1.54248047	-3.56835938	-1.40625000	-63.17138672	-57.43652344	+2464
+1457970739.50050000	+14.69970703	-1.28759766	-0.57128906	+46.51611328	-69.87304688	-121.20117188	+3592	+14.59423828	+1.67871094	-0.84814453	-80.26611328	-79.23339844	+79.07958984	+3144	+13.79882813	-1.53808594	-3.55957031	-1.18652344	-63.30322266	-57.72216797	+2464
+1457970739.50469990	+14.69531250	-1.28320313	-0.55810547	+47.46093750	-69.87304688	-122.16796875	+3592	+14.58984375	+1.68310547	-0.83935547	-81.40869141	-79.10156250	+80.24414063	+3140	+13.79882813	-1.53369141	-3.55517578	-1.03271484	-63.41308594	-57.94189453	+2460
+1457970739.51300000	+14.68652344	-1.26562500	-0.54492188	+49.15283203	-69.80712891	-123.90380859	+3584	+14.57666016	+1.68750000	-0.83935547	-83.03466797	-78.85986328	+81.87011719	+3128	+13.79443359	-1.52490234	-3.55078125	-0.81298828	-63.56689453	-58.27148438	+2452
+1457970739.51720000	+14.68212891	-1.26562500	-0.54052734	+49.92187500	-69.78515625	-124.76074219	+3580	+14.57226563	+1.68750000	-0.83935547	-84.02343750	-78.77197266	+82.85888672	+3120	+13.79003906	-1.52050781	-3.54638672	-0.74707031	-63.63281250	-58.40332031	+2448
+1457970739.52140000	+14.67773438	-1.26123047	-0.54492188	+50.53710938	-69.74121094	-125.41992188	+3572	+14.56787109	+1.68750000	-0.84375000	-84.81445313	-78.68408203	+83.60595703	+3116	+13.78564453	-1.52050781	-3.54638672	-0.70312500	-63.69873047	-58.51318359	+2444
+1457970739.52550010	+14.67333984	-1.26562500	-0.55371094	+51.02050781	-69.67529297	-125.96923828	+3568	+14.55908203	+1.68750000	-0.84814453	-85.51757813	-78.61816406	+84.26513672	+3112	+13.78564453	-1.51611328	-3.55078125	-0.68115234	-63.76464844	-58.60107422	+2440
+1457970739.52970000	+14.66894531	-1.27001953	-0.56250000	+51.45996094	-69.58740234	-126.51855469	+3564	+14.55029297	+1.68750000	-0.85253906	-86.28662109	-78.57421875	+84.99023438	+3108	+13.78125000	-1.51611328	-3.55078125	-0.65917969	-63.83056641	-58.66699219	+2436
+1457970739.53390000	+14.66015625	-1.27441406	-0.57568359	+51.81152344	-69.52148438	-126.95800781	+3564	+14.54589844	+1.68310547	-0.86572266	-86.92382813	-78.53027344	+85.53955078	+3104	+13.77685547	-1.51171875	-3.55517578	-0.65917969	-63.87451172	-58.71093750	+2432
+1457970739.53800010	+14.65576172	-1.27880859	-0.58886719	+52.05322266	-69.43359375	-127.33154297	+3560	+14.53710938	+1.67871094	-0.87890625	-87.53906250	-78.50830078	+86.08886719	+3100	+13.77246094	-1.51171875	-3.55957031	-0.65917969	-63.91845703	-58.75488281	+2432
+1457970739.54220010	+14.64697266	-1.28759766	-0.60644531	+52.27294922	-69.34570313	-127.66113281	+3560	+14.52832031	+1.67431641	-0.88769531	-88.19824219	-78.48632813	+86.66015625	+3100	+13.76367188	-1.50732422	-3.56835938	-0.68115234	-63.96240234	-58.79882813	+2432
+1457970739.54640010	+14.63818359	-1.29199219	-0.62402344	+52.44873047	-69.25781250	-127.96875000	+3556	+14.52392578	+1.66992188	-0.90087891	-88.83544922	-78.48632813	+87.20947266	+3096	+13.75488281	-1.50292969	-3.57275391	-0.68115234	-64.00634766	-58.82080078	+2432
+1457970739.55469990	+14.62500000	-1.30517578	-0.65917969	+52.86621094	-69.12597656	-128.62792969	+3552	+14.50634766	+1.66113281	-0.93164063	-90.08789063	-78.48632813	+88.33007813	+3092	+13.74169922	-1.49414063	-3.58154297	-0.68115234	-64.13818359	-58.90869141	+2432
+1457970739.55880000	+14.62060547	-1.30517578	-0.67675781	+53.08593750	-69.03808594	-128.95751953	+3548	+14.50195313	+1.66113281	-0.94482422	-90.70312500	-78.48632813	+88.90136719	+3092	+13.73730469	-1.48974609	-3.59033203	-0.68115234	-64.18212891	-58.97460938	+2432
+1457970739.56300000	+14.61621094	-1.30957031	-0.69433594	+53.30566406	-68.97216797	-129.30908203	+3544	+14.49755859	+1.65673828	-0.95800781	-91.29638672	-78.48632813	+89.45068359	+3092	+13.73291016	-1.48535156	-3.59912109	-0.65917969	-64.27001953	-59.04052734	+2432
+1457970739.56719990	+14.61181641	-1.30517578	-0.70751953	+53.56933594	-68.88427734	-129.66064453	+3540	+14.48876953	+1.66113281	-0.97558594	-91.86767578	-78.48632813	+90.00000000	+3092	+13.72851563	-1.48095703	-3.60791016	-0.61523438	-64.33593750	-59.12841797	+2436
+1457970739.57130000	+14.60742188	-1.30517578	-0.72509766	+53.89892578	-68.81835938	-130.03417969	+3536	+14.48437500	+1.66552734	-0.98876953	-92.48291016	-78.48632813	+90.61523438	+3088	+13.72851563	-1.47216797	-3.61669922	-0.54931641	-64.40185547	-59.21630859	+2436
+1457970739.57550000	+14.60302734	-1.29638672	-0.73388672	+54.31640625	-68.77441406	-130.53955078	+3528	+14.48437500	+1.66992188	-0.99755859	-93.18603516	-78.48632813	+91.29638672	+3088	+13.72412109	-1.46337891	-3.62548828	-0.43945313	-64.46777344	-59.37011719	+2440
+1457970739.57970000	+14.60302734	-1.28320313	-0.74267578	+54.82177734	-68.73046875	-131.04492188	+3524	+14.47998047	+1.67871094	-1.01074219	-93.86718750	-78.46435547	+91.97753906	+3084	+13.71972656	-1.45898438	-3.63427734	-0.30761719	-64.55566406	-59.52392578	+2440
+1457970739.58380010	+14.59863281	-1.26562500	-0.75146484	+55.32714844	-68.66455078	-131.55029297	+3520	+14.47558594	+1.69189453	-1.01953125	-94.52636719	-78.44238281	+92.68066406	+3084	+13.71972656	-1.45019531	-3.64306641	-0.17578125	-64.62158203	-59.67773438	+2444
+1457970739.58800010	+14.59863281	-1.24804688	-0.75585938	+55.96435547	-68.64257813	-132.18750000	+3516	+14.47558594	+1.70068359	-1.03271484	-95.22949219	-78.44238281	+93.38378906	+3084	+13.71972656	-1.44140625	-3.65185547	-0.02197266	-64.73144531	-59.89746094	+2444
+1457970739.59220000	+14.60302734	-1.23046875	-0.76025391	+56.64550781	-68.59863281	-132.84667969	+3508	+14.47558594	+1.71826172	-1.04150391	-95.86669922	-78.42041016	+94.08691406	+3084	+13.71972656	-1.42822266	-3.66503906	+0.17578125	-64.79736328	-60.11718750	+2448
+1457970739.59629990	+14.60302734	-1.20849609	-0.76464844	+57.32666016	-68.55468750	-133.48388672	+3504	+14.47558594	+1.74023438	-1.05468750	-96.41601563	-78.39843750	+94.70214844	+3084	+13.72412109	-1.41943359	-3.67822266	+0.39550781	-64.86328125	-60.35888672	+2448
+1457970739.60050010	+14.60302734	-1.18212891	-0.76904297	+58.00781250	-68.48876953	-134.09912109	+3500	+14.47558594	+1.75781250	-1.07226563	-97.00927734	-78.39843750	+95.29541016	+3084	+13.72851563	-1.40625000	-3.69580078	+0.65917969	-64.92919922	-60.64453125	+2452
+1457970739.60470010	+14.60742188	-1.15576172	-0.77783203	+58.68896484	-68.44482422	-134.69238281	+3496	+14.47558594	+1.77978516	-1.08544922	-97.55859375	-78.39843750	+95.86669922	+3084	+13.72851563	-1.39306641	-3.71337891	+0.87890625	-64.97314453	-60.88623047	+2452
+1457970739.60879990	+14.61181641	-1.12500000	-0.78662109	+59.28222656	-68.37890625	-135.17578125	+3492	+14.47558594	+1.80175781	-1.10302734	-98.04199219	-78.39843750	+96.39404297	+3084	+13.73291016	-1.37988281	-3.73095703	+1.09863281	-64.99511719	-61.10595703	+2456
+1457970739.61719990	+14.61621094	-1.07226563	-0.80859375	+60.44677734	-68.24707031	-136.18652344	+3484	+14.47558594	+1.84570313	-1.14257813	-99.03076172	-78.44238281	+97.36083984	+3084	+13.73291016	-1.34912109	-3.77490234	+1.60400391	-65.03906250	-61.63330078	+2456
+1457970739.62130000	+14.62060547	-1.04589844	-0.82617188	+60.95214844	-68.18115234	-136.60400391	+3480	+14.47998047	+1.87207031	-1.16894531	-99.27246094	-78.46435547	+97.60253906	+3084	+13.73730469	-1.33154297	-3.80126953	+1.80175781	-65.03906250	-61.83105469	+2456
+1457970739.62550000	+14.62060547	-1.01953125	-0.84814453	+61.30371094	-68.09326172	-136.86767578	+3476	+14.47998047	+1.89404297	-1.20410156	-99.42626953	-78.53027344	+97.71240234	+3088	+13.73730469	-1.31396484	-3.83203125	+1.99951172	-65.01708984	-62.05078125	+2460
+1457970739.62969990	+14.62500000	-0.99755859	-0.87011719	+61.63330078	-68.02734375	-137.13134766	+3472	+14.47998047	+1.91601563	-1.23486328	-99.60205078	-78.59619141	+97.84423828	+3088	+13.73730469	-1.29638672	-3.86279297	+2.19726563	-64.99511719	-62.22656250	+2460
+1457970739.63380000	+14.62939453	-0.97558594	-0.90527344	+61.76513672	-67.91748047	-137.19726563	+3472	+14.47998047	+1.94238281	-1.27001953	-99.66796875	-78.68408203	+97.86621094	+3092	+13.73730469	-1.28320313	-3.89794922	+2.37304688	-64.92919922	-62.40234375	+2460
+1457970739.63800000	+14.62939453	-0.95361328	-0.94042969	+61.80908203	-67.78564453	-137.17529297	+3468	+14.47558594	+1.96435547	-1.30517578	-99.60205078	-78.79394531	+97.73437500	+3092	+13.73291016	-1.26123047	-3.93750000	+2.54882813	-64.84130859	-62.55615234	+2464
+1457970739.64210010	+14.62939453	-0.93603516	-0.97998047	+61.80908203	-67.65380859	-137.13134766	+3468	+14.47119141	+1.98193359	-1.34472656	-99.55810547	-78.88183594	+97.60253906	+3096	+13.72851563	-1.23925781	-3.97265625	+2.68066406	-64.77539063	-62.64404297	+2464
+1457970739.64630010	+14.63378906	-0.91406250	-1.02832031	+61.69921875	-67.54394531	-136.95556641	+3464	+14.47119141	+1.99951172	-1.38867188	-99.33837891	-78.99169922	+97.29492188	+3100	+13.72412109	-1.22167969	-4.01660156	+2.76855469	-64.68750000	-62.70996094	+2464
+1457970739.65050010	+14.63378906	-0.90087891	-1.07666016	+61.52343750	-67.41210938	-136.77978516	+3460	+14.46679688	+2.02148438	-1.43701172	-99.05273438	-79.12353516	+96.94335938	+3104	+13.71533203	-1.20410156	-4.06054688	+2.85644531	-64.59960938	-62.77587891	+2464
+1457970739.65459990	+14.63378906	-0.88769531	-1.12500000	+61.36962891	-67.28027344	-136.60400391	+3460	+14.46240234	+2.03906250	-1.48535156	-98.78906250	-79.23339844	+96.59179688	+3104	+13.71093750	-1.18212891	-4.10449219	+2.96630859	-64.51171875	-62.86376953	+2464
+1457970739.65879990	+14.63378906	-0.87011719	-1.18212891	+61.06201172	-67.12646484	-136.27441406	+3456	+14.46240234	+2.05664063	-1.53369141	-98.37158203	-79.36523438	+96.08642578	+3108	+13.70214844	-1.16015625	-4.14843750	+3.03222656	-64.42382813	-62.90771484	+2464
+1457970739.66300010	+14.63378906	-0.86132813	-1.23925781	+60.75439453	-66.97265625	-135.96679688	+3456	+14.45800781	+2.07861328	-1.58642578	-97.80029297	-79.49707031	+95.44921875	+3116	+13.69775391	-1.13818359	-4.19677734	+3.12011719	-64.31396484	-62.92968750	+2468
+1457970739.66710000	+14.63378906	-0.83935547	-1.29638672	+60.46875000	-66.84082031	-135.65917969	+3452	+14.44921875	+2.10058594	-1.64355469	-97.20703125	-79.60693359	+94.81201172	+3120	+13.69335938	-1.11621094	-4.24951172	+3.20800781	-64.20410156	-62.97363281	+2468
+1457970739.67549990	+14.62939453	-0.80419922	-1.41943359	+59.87548828	-66.51123047	-135.00000000	+3448	+14.43603516	+2.14892578	-1.74902344	-95.99853516	-79.84863281	+93.53759766	+3132	+13.67578125	-1.06787109	-4.35058594	+3.40576172	-63.98437500	-63.06152344	+2472
+1457970739.67960000	+14.62939453	-0.78222656	-1.48095703	+59.63378906	-66.37939453	-134.73632813	+3448	+14.43164063	+2.17089844	-1.80175781	-95.42724609	-79.95849609	+92.94433594	+3136	+13.67138672	-1.04150391	-4.40332031	+3.51562500	-63.89648438	-63.10546875	+2472
+1457970739.68380000	+14.62939453	-0.76025391	-1.53808594	+59.41406250	-66.22558594	-134.47265625	+3444	+14.42285156	+2.19726563	-1.85888672	-94.72412109	-80.04638672	+92.21923828	+3140	+13.66259766	-1.01074219	-4.45166016	+3.62548828	-63.80859375	-63.17138672	+2472
+1457970739.68800000	+14.62939453	-0.73828125	-1.59521484	+59.32617188	-66.11572266	-134.36279297	+3440	+14.41845703	+2.22363281	-1.91162109	-94.10888672	-80.13427734	+91.60400391	+3144	+13.65820313	-0.98876953	-4.50439453	+3.77929688	-63.74267578	-63.25927734	+2472
+1457970739.69210000	+14.62939453	-0.70751953	-1.64794922	+59.32617188	-66.00585938	-134.25292969	+3436	+14.40966797	+2.25878906	-1.96875000	-93.44970703	-80.22216797	+91.01074219	+3152	+13.65380859	-0.95800781	-4.55273438	+3.95507813	-63.67675781	-63.36914063	+2472
+1457970739.69630000	+14.62939453	-0.67236328	-1.70068359	+59.28222656	-65.89599609	-134.14306641	+3436	+14.40087891	+2.29394531	-2.02148438	-92.85644531	-80.31005859	+90.48339844	+3156	+13.64941406	-0.92285156	-4.60107422	+4.19677734	-63.61083984	-63.50097656	+2476
+1457970739.70050000	+14.62939453	-0.64160156	-1.75341797	+59.32617188	-65.78613281	-134.09912109	+3432	+14.39648438	+2.32910156	-2.06982422	-92.28515625	-80.37597656	+89.97802734	+3164	+13.64501953	-0.89648438	-4.65380859	+4.41650391	-63.56689453	-63.67675781	+2472
+1457970739.70460010	+14.62939453	-0.59765625	-1.80615234	+59.41406250	-65.69824219	-134.03320313	+3428	+14.38769531	+2.37304688	-2.12255859	-91.71386719	-80.46386719	+89.51660156	+3168	+13.64062500	-0.86132813	-4.70214844	+4.68017578	-63.50097656	-63.83056641	+2476
+1457970739.70880010	+14.62939453	-0.55371094	-1.85009766	+59.61181641	-65.63232422	-134.09912109	+3424	+14.38330078	+2.41259766	-2.17089844	-91.18652344	-80.52978516	+89.09912109	+3172	+13.63623047	-0.82177734	-4.75048828	+4.98779297	-63.45703125	-64.02832031	+2472
+1457970739.71289990	+14.62939453	-0.50976563	-1.88525391	+59.89746094	-65.58837891	-134.23095703	+3416	+14.37451172	+2.45214844	-2.21923828	-90.85693359	-80.59570313	+88.85742188	+3176	+13.63183594	-0.79101563	-4.79443359	+5.29541016	-63.43505859	-64.27001953	+2472
+1457970739.71709990	+14.62939453	-0.46142578	-1.92480469	+60.20507813	-65.54443359	-134.38476563	+3412	+14.36572266	+2.50048828	-2.26318359	-90.52734375	-80.63964844	+88.65966797	+3180	+13.63183594	-0.75146484	-4.84277344	+5.64697266	-63.41308594	-64.53369141	+2468
+1457970739.72540000	+14.63378906	-0.36474609	-1.99951172	+60.82031250	-65.45654297	-134.69238281	+3400	+14.35693359	+2.59277344	-2.35546875	-90.02197266	-80.79345703	+88.41796875	+3184	+13.62744141	-0.68115234	-4.92626953	+6.35009766	-63.41308594	-65.06103516	+2460
+1457970739.72960000	+14.63378906	-0.30761719	-2.03466797	+61.17187500	-65.43457031	-134.86816406	+3392	+14.34814453	+2.64111328	-2.39941406	-89.75830078	-80.85937500	+88.28613281	+3188	+13.62744141	-0.64160156	-4.97021484	+6.74560547	-63.39111328	-65.34667969	+2456
+1457970739.73379990	+14.63378906	-0.25488281	-2.06982422	+61.58935547	-65.41259766	-135.06591797	+3384	+14.34375000	+2.69384766	-2.43896484	-89.60449219	-80.94726563	+88.28613281	+3188	+13.62304688	-0.60205078	-5.01416016	+7.14111328	-63.39111328	-65.65429688	+2452
+1457970739.73790000	+14.62939453	-0.19775391	-2.10498047	+61.91894531	-65.36865234	-135.19775391	+3376	+14.33496094	+2.74218750	-2.48291016	-89.38476563	-81.01318359	+88.19824219	+3188	+13.61865234	-0.55810547	-5.05810547	+7.55859375	-63.36914063	-65.93994141	+2444
+1457970739.74210000	+14.62939453	-0.14501953	-2.14013672	+62.20458984	-65.32470703	-135.32958984	+3364	+14.32617188	+2.78613281	-2.52685547	-89.23095703	-81.12304688	+88.13232422	+3188	+13.61865234	-0.51855469	-5.10205078	+7.93212891	-63.34716797	-66.20361328	+2440
+1457970739.74630000	+14.62500000	-0.09667969	-2.17089844	+62.53417969	-65.28076172	-135.48339844	+3356	+14.32177734	+2.83447266	-2.56640625	-89.12109375	-81.21093750	+88.11035156	+3188	+13.60986328	-0.48339844	-5.14160156	+8.28369141	-63.32519531	-66.44531250	+2432
+1457970739.75460000	+14.62060547	+0.00000000	-2.24121094	+63.08349609	-65.19287109	-135.72509766	+3332	+14.29980469	+2.92675781	-2.65429688	-88.76953125	-81.40869141	+87.93457031	+3184	+13.60107422	-0.40429688	-5.22509766	+8.96484375	-63.28125000	-66.92871094	+2412
+1457970739.75880000	+14.61621094	+0.04833984	-2.28076172	+63.30322266	-65.12695313	-135.81298828	+3316	+14.29101563	+2.97070313	-2.69824219	-88.68164063	-81.49658203	+87.95654297	+3184	+13.59667969	-0.36474609	-5.26025391	+9.27246094	-63.28125000	-67.14843750	+2404
+1457970739.76710010	+14.60742188	+0.14062500	-2.37304688	+63.45703125	-64.95117188	-135.63720703	+3292	+14.26904297	+3.05859375	-2.78613281	-87.93457031	-81.71630859	+87.34130859	+3180	+13.58349609	-0.28564453	-5.34814453	+9.77783203	-63.14941406	-67.41210938	+2384
+1457970739.77130010	+14.59863281	+0.18017578	-2.41259766	+63.54492188	-64.84130859	-135.61523438	+3280	+14.25585938	+3.10253906	-2.83007813	-87.60498047	-81.80419922	+87.07763672	+3180	+13.57031250	-0.24609375	-5.38769531	+10.01953125	-63.10546875	-67.52197266	+2376
+1457970739.77539990	+14.58984375	+0.22412109	-2.45654297	+63.56689453	-64.73144531	-135.48339844	+3264	+14.24267578	+3.14648438	-2.87841797	-87.01171875	-81.91406250	+86.55029297	+3180	+13.56152344	-0.20654297	-5.43164063	+10.21728516	-63.01757813	-67.58789063	+2368
+1457970739.77959990	+14.58105469	+0.25927734	-2.50488281	+63.52294922	-64.64355469	-135.35156250	+3252	+14.22509766	+3.18603516	-2.92675781	-86.35253906	-82.02392578	+85.93505859	+3176	+13.54394531	-0.16699219	-5.47558594	+10.39306641	-62.92968750	-67.60986328	+2356
+1457970739.78379990	+14.57666016	+0.29003906	-2.54882813	+63.50097656	-64.53369141	-135.21972656	+3240	+14.21191406	+3.22119141	-2.97070313	-85.95703125	-82.11181641	+85.56152344	+3176	+13.53076172	-0.13183594	-5.51513672	+10.52490234	-62.86376953	-67.63183594	+2348
+1457970739.78790000	+14.56787109	+0.32519531	-2.59716797	+63.36914063	-64.40185547	-134.97802734	+3228	+14.19433594	+3.26513672	-3.01464844	-85.18798828	-82.22167969	+84.85839844	+3180	+13.52197266	-0.09228516	-5.55468750	+10.61279297	-62.77587891	-67.60986328	+2340
+1457970739.79210000	+14.55908203	+0.36474609	-2.64990234	+63.25927734	-64.27001953	-134.75830078	+3220	+14.17675781	+3.30468750	-3.06298828	-84.35302734	-82.30957031	+84.06738281	+3180	+13.50878906	-0.05273438	-5.59423828	+10.74462891	-62.68798828	-67.60986328	+2328
+1457970739.79620000	+14.55029297	+0.39990234	-2.68945313	+63.23730469	-64.16015625	-134.62646484	+3208	+14.15917969	+3.34423828	-3.10253906	-83.84765625	-82.39746094	+83.62792969	+3180	+13.49560547	-0.01318359	-5.62939453	+10.87646484	-62.64404297	-67.60986328	+2320
+1457970739.80040000	+14.54150391	+0.43505859	-2.73779297	+63.10546875	-64.02832031	-134.36279297	+3200	+14.14160156	+3.38818359	-3.14648438	-82.81494141	-82.46337891	+82.68310547	+3184	+13.48242188	+0.02636719	-5.66455078	+11.00830078	-62.53417969	-67.58789063	+2312
+1457970739.80460000	+14.53271484	+0.47021484	-2.78613281	+62.95166016	-63.89648438	-134.07714844	+3192	+14.12402344	+3.42773438	-3.19042969	-81.67236328	-82.52929688	+81.60644531	+3188	+13.46923828	+0.06591797	-5.70410156	+11.11816406	-62.44628906	-67.52197266	+2304
+1457970739.80870010	+14.52392578	+0.50976563	-2.82128906	+62.90771484	-63.80859375	-133.94531250	+3180	+14.10644531	+3.47167969	-3.22119141	-81.10107422	-82.61718750	+81.12304688	+3188	+13.45605469	+0.10986328	-5.73486328	+11.25000000	-62.33642578	-67.47802734	+2296
+1457970739.81710000	+14.50634766	+0.58886719	-2.89599609	+62.70996094	-63.61083984	-133.46191406	+3168	+14.07568359	+3.55517578	-3.29589844	-78.94775391	-82.74902344	+79.12353516	+3192	+13.42968750	+0.19335938	-5.79638672	+11.53564453	-62.18261719	-67.47802734	+2276
+1457970739.82119990	+14.50195313	+0.63281250	-2.92236328	+62.75390625	-63.54492188	-133.39599609	+3160	+14.06250000	+3.59472656	-3.31787109	-78.64013672	-82.79296875	+78.88183594	+3196	+13.42089844	+0.23291016	-5.81835938	+11.73339844	-62.16064453	-67.50000000	+2268
+1457970739.82540010	+14.49755859	+0.67236328	-2.94873047	+62.73193359	-63.47900391	-133.24218750	+3152	+14.04931641	+3.64306641	-3.34423828	-77.76123047	-82.85888672	+78.13476563	+3196	+13.41210938	+0.27685547	-5.84033203	+11.90917969	-62.09472656	-67.54394531	+2256
+1457970739.82960010	+14.49316406	+0.72509766	-2.97509766	+62.75390625	-63.41308594	-133.06640625	+3144	+14.04052734	+3.68701172	-3.37060547	-76.81640625	-82.90283203	+77.29980469	+3196	+13.40332031	+0.32080078	-5.86230469	+12.12890625	-62.05078125	-67.60986328	+2244
+1457970739.83369990	+14.48876953	+0.77783203	-2.99267578	+62.92968750	-63.39111328	-133.06640625	+3136	+14.02734375	+3.73535156	-3.37939453	-76.53076172	-82.94677734	+77.16796875	+3196	+13.39892578	+0.36474609	-5.87988281	+12.41455078	-62.02880859	-67.69775391	+2232
+1457970739.83789990	+14.48437500	+0.83056641	-3.00585938	+63.06152344	-63.34716797	-133.00048828	+3128	+14.01855469	+3.78808594	-3.39697266	-75.73974609	-82.99072266	+76.50878906	+3196	+13.39013672	+0.41308594	-5.89746094	+12.72216797	-61.96289063	-67.82958984	+2220
+1457970739.84209990	+14.47998047	+0.88330078	-3.01904297	+63.14941406	-63.30322266	-132.89062500	+3120	+14.00976563	+3.83642578	-3.41455078	-74.86083984	-83.03466797	+75.76171875	+3200	+13.38134766	+0.45703125	-5.91503906	+12.98583984	-61.91894531	-67.91748047	+2208
+1457970739.84620000	+14.47558594	+0.93603516	-3.02783203	+63.34716797	-63.32519531	-132.91259766	+3108	+14.00097656	+3.88476563	-3.41894531	-74.66308594	-83.07861328	+75.71777344	+3196	+13.37695313	+0.50537109	-5.92382813	+13.29345703	-61.89697266	-68.02734375	+2192
+1457970739.85040000	+14.47119141	+0.98876953	-3.02783203	+63.54492188	-63.32519531	-132.93457031	+3100	+13.99218750	+3.93750000	-3.42773438	-74.26757813	-83.12255859	+75.45410156	+3196	+13.37255859	+0.54931641	-5.93701172	+13.57910156	-61.87500000	-68.15917969	+2180
+1457970739.85460000	+14.47119141	+1.04150391	-3.03222656	+63.76464844	-63.32519531	-132.95654297	+3092	+13.98779297	+3.98144531	-3.43212891	-73.82812500	-83.16650391	+75.12451172	+3192	+13.36816406	+0.59326172	-5.94580078	+13.90869141	-61.85302734	-68.31298828	+2172
+1457970739.86290000	+14.46240234	+1.15576172	-3.03662109	+64.27001953	-63.32519531	-133.04443359	+3072	+13.97460938	+4.08251953	-3.43652344	-73.12500000	-83.27636719	+74.70703125	+3184	+13.36376953	+0.67675781	-5.95898438	+14.52392578	-61.85302734	-68.62060547	+2152
+1457970739.86700010	+14.45800781	+1.20849609	-3.03662109	+64.46777344	-63.30322266	-133.06640625	+3060	+13.97021484	+4.13085938	-3.44091797	-72.61962891	-83.32031250	+74.35546875	+3184	+13.35937500	+0.72070313	-5.96777344	+14.80957031	-61.83105469	-68.75244141	+2148
+1457970739.87120010	+14.45361328	+1.25683594	-3.03662109	+64.66552734	-63.30322266	-133.11035156	+3048	+13.96142578	+4.17919922	-3.44531250	-72.18017578	-83.36425781	+74.06982422	+3180	+13.35058594	+0.76464844	-5.97656250	+15.11718750	-61.78710938	-68.88427734	+2144
+1457970739.87540010	+14.44921875	+1.30957031	-3.03662109	+64.88525391	-63.30322266	-133.11035156	+3036	+13.95263672	+4.22753906	-3.44531250	-71.67480469	-83.43017578	+73.71826172	+3176	+13.34619141	+0.80859375	-5.98095703	+15.38085938	-61.76513672	-68.95019531	+2140
+1457970739.87949990	+14.44482422	+1.34912109	-3.03662109	+65.03906250	-63.28125000	-133.13232422	+3024	+13.94384766	+4.27148438	-3.44970703	-71.14746094	-83.49609375	+73.27880859	+3172	+13.33740234	+0.84814453	-5.98974609	+15.62255859	-61.72119141	-69.01611328	+2140
+1457970739.88369990	+14.43603516	+1.39306641	-3.04101563	+65.12695313	-63.23730469	-133.08837891	+3012	+13.93505859	+4.31103516	-3.45410156	-70.48828125	-83.56201172	+72.70751953	+3168	+13.32861328	+0.88330078	-5.99414063	+15.79833984	-61.69921875	-69.06005859	+2136
+1457970739.88790010	+14.43164063	+1.43701172	-3.04980469	+65.23681641	-63.21533203	-133.02246094	+3004	+13.92187500	+4.35058594	-3.45849609	-69.82910156	-83.60595703	+72.13623047	+3168	+13.32421875	+0.92285156	-5.99853516	+15.95214844	-61.67724609	-69.06005859	+2136
+1457970739.89200000	+14.42285156	+1.47216797	-3.05419922	+65.30273438	-63.17138672	-132.97851563	+2992	+13.91308594	+4.39013672	-3.46289063	-69.19189453	-83.67187500	+71.58691406	+3164	+13.31542969	+0.95800781	-6.00732422	+16.10595703	-61.65527344	-69.08203125	+2132
+1457970739.89619990	+14.41845703	+1.50732422	-3.06738281	+65.34667969	-63.10546875	-132.91259766	+2984	+13.90429688	+4.42529297	-3.47167969	-68.33496094	-83.73779297	+70.81787109	+3164	+13.30664063	+0.98876953	-6.01171875	+16.21582031	-61.63330078	-69.10400391	+2132
+1457970739.90450000	+14.40087891	+1.56884766	-3.09375000	+65.28076172	-62.95166016	-132.60498047	+2968	+13.87353516	+4.49560547	-3.49365234	-66.00585938	-83.84765625	+68.66455078	+3168	+13.28906250	+1.06347656	-6.02490234	+16.36962891	-61.52343750	-68.95019531	+2124
+1457970739.90870000	+14.39208984	+1.59521484	-3.10693359	+65.23681641	-62.86376953	-132.45117188	+2960	+13.86035156	+4.53076172	-3.50244141	-64.95117188	-83.89160156	+67.67578125	+3168	+13.28027344	+1.09423828	-6.03369141	+16.41357422	-61.45751953	-68.84033203	+2116
+1457970739.91290000	+14.38769531	+1.62158203	-3.12011719	+65.17089844	-62.79785156	-132.31933594	+2952	+13.84716797	+4.56152344	-3.51123047	-63.80859375	-83.93554688	+66.59912109	+3172	+13.27148438	+1.12500000	-6.03808594	+16.45751953	-61.41357422	-68.75244141	+2112
+1457970739.91700010	+14.37890625	+1.64794922	-3.13330078	+65.10498047	-62.73193359	-132.14355469	+2948	+13.83398438	+4.58789063	-3.52441406	-62.57812500	-83.97949219	+65.41259766	+3172	+13.25830078	+1.15576172	-6.04248047	+16.47949219	-61.36962891	-68.64257813	+2104
+1457970739.92120000	+14.37011719	+1.67871094	-3.14648438	+65.06103516	-62.66601563	-132.01171875	+2944	+13.82080078	+4.61865234	-3.52880859	-61.52343750	-84.00146484	+64.35791016	+3176	+13.24951172	+1.19091797	-6.04248047	+16.50146484	-61.32568359	-68.53271484	+2092
+1457970739.92540000	+14.36572266	+1.70068359	-3.15966797	+64.99511719	-62.60009766	-131.83593750	+2940	+13.80761719	+4.64501953	-3.53759766	-60.22705078	-84.04541016	+63.12744141	+3180	+13.24511719	+1.21728516	-6.04687500	+16.52343750	-61.30371094	-68.44482422	+2084
+1457970739.92950010	+14.35693359	+1.73144531	-3.17285156	+64.92919922	-62.51220703	-131.63818359	+2936	+13.79443359	+4.67578125	-3.54638672	-58.84277344	-84.04541016	+61.80908203	+3184	+13.23632813	+1.24365234	-6.04687500	+16.52343750	-61.28173828	-68.35693359	+2072
+1457970739.93370010	+14.35253906	+1.75781250	-3.17724609	+64.92919922	-62.46826172	-131.55029297	+2932	+13.78564453	+4.70654297	-3.55078125	-58.00781250	-84.06738281	+61.04003906	+3188	+13.23193359	+1.27880859	-6.04687500	+16.58935547	-61.23779297	-68.29101563	+2060
+1457970739.93790010	+14.34814453	+1.78857422	-3.18164063	+64.95117188	-62.42431641	-131.44042969	+2928	+13.77246094	+4.73730469	-3.55078125	-57.01904297	-84.06738281	+60.11718750	+3192	+13.22314453	+1.30517578	-6.04687500	+16.65527344	-61.21582031	-68.22509766	+2044
+1457970739.94199990	+14.34375000	+1.81494141	-3.18603516	+64.92919922	-62.40234375	-131.30859375	+2928	+13.76367188	+4.76367188	-3.55078125	-55.87646484	-84.04541016	+59.04052734	+3196	+13.21875000	+1.34033203	-6.04687500	+16.69921875	-61.17187500	-68.15917969	+2032
+1457970739.95030000	+14.33496094	+1.87646484	-3.17724609	+65.03906250	-62.40234375	-131.17675781	+2924	+13.74609375	+4.82080078	-3.54199219	-54.64599609	-84.06738281	+57.96386719	+3204	+13.20996094	+1.40625000	-6.03369141	+16.87500000	-61.14990234	-68.04931641	+2012
+1457970739.95450000	+14.33496094	+1.90722656	-3.16845703	+65.12695313	-62.42431641	-131.11083984	+2924	+13.73730469	+4.85156250	-3.53320313	-54.07470703	-84.04541016	+57.45849609	+3208	+13.20556641	+1.43701172	-6.02490234	+16.98486328	-61.17187500	-68.07128906	+2004
+1457970739.95869990	+14.33056641	+1.94238281	-3.15527344	+65.28076172	-62.44628906	-131.13281250	+2928	+13.73291016	+4.88671875	-3.52001953	-53.87695313	-84.02343750	+57.34863281	+3216	+13.20556641	+1.46777344	-6.01611328	+17.11669922	-61.19384766	-68.09326172	+1996
+1457970739.96280000	+14.33056641	+1.97314453	-3.14208984	+65.41259766	-62.49023438	-131.13281250	+2928	+13.73291016	+4.91748047	-3.50683594	-53.72314453	-84.02343750	+57.28271484	+3220	+13.20556641	+1.49853516	-6.00292969	+17.27050781	-61.21582031	-68.11523438	+1992
+1457970739.96700000	+14.33056641	+2.00830078	-3.12451172	+65.56640625	-62.55615234	-131.13281250	+2932	+13.72412109	+4.94824219	-3.48925781	-53.56933594	-83.97949219	+57.21679688	+3228	+13.20556641	+1.52929688	-5.98974609	+17.40234375	-61.25976563	-68.15917969	+1988
+1457970739.97120000	+14.33056641	+2.04345703	-3.10253906	+65.74218750	-62.62207031	-131.15478516	+2936	+13.71972656	+4.98339844	-3.47167969	-53.56933594	-83.95751953	+57.34863281	+3236	+13.20556641	+1.56005859	-5.97656250	+17.55615234	-61.28173828	-68.18115234	+1988
+1457970739.97530010	+14.33056641	+2.07861328	-3.08496094	+65.91796875	-62.68798828	-131.17675781	+2936	+13.71533203	+5.01855469	-3.44970703	-53.74511719	-83.95751953	+57.63427734	+3240	+13.20556641	+1.59521484	-5.96337891	+17.73193359	-61.30371094	-68.22509766	+1988
+1457970739.97950010	+14.33056641	+2.11376953	-3.05859375	+66.09375000	-62.77587891	-131.22070313	+2940	+13.71093750	+5.04931641	-3.42773438	-53.89892578	-83.91357422	+57.89794922	+3244	+13.20556641	+1.62597656	-5.95019531	+17.86376953	-61.32568359	-68.24707031	+1988
+1457970739.98370000	+14.33056641	+2.14453125	-3.03662109	+66.26953125	-62.86376953	-131.22070313	+2944	+13.71093750	+5.08007813	-3.40576172	-54.11865234	-83.89160156	+58.18359375	+3252	+13.20556641	+1.65673828	-5.93261719	+17.97363281	-61.36962891	-68.26904297	+1992
+1457970739.98779990	+14.33056641	+2.17968750	-3.01464844	+66.42333984	-62.97363281	-131.24267578	+2944	+13.70654297	+5.10644531	-3.38378906	-54.42626953	-83.84765625	+58.62304688	+3256	+13.20556641	+1.68310547	-5.91503906	+18.08349609	-61.41357422	-68.24707031	+1996
+1457970739.99200010	+14.33056641	+2.21044922	-2.99267578	+66.57714844	-63.06152344	-131.24267578	+2944	+13.70654297	+5.13720703	-3.36181641	-54.82177734	-83.80371094	+59.08447266	+3260	+13.20996094	+1.71386719	-5.89746094	+18.17138672	-61.45751953	-68.24707031	+2004
+1457970740.00029990	+14.32617188	+2.27197266	-2.95312500	+66.79687500	-63.21533203	-131.15478516	+2948	+13.69775391	+5.18994141	-3.32226563	-55.15136719	-83.71582031	+59.61181641	+3268	+13.20996094	+1.76220703	-5.87109375	+18.25927734	-61.52343750	-68.15917969	+2016
+1457970740.00449990	+14.32617188	+2.30273438	-2.93554688	+66.84082031	-63.30322266	-131.08886719	+2944	+13.69335938	+5.21191406	-3.30468750	-55.32714844	-83.64990234	+59.85351563	+3272	+13.20556641	+1.78857422	-5.85791016	+18.25927734	-61.52343750	-68.02734375	+2020
+1457970740.01280000	+14.32177734	+2.35107422	-2.90917969	+66.86279297	-63.41308594	-130.82519531	+2940	+13.68017578	+5.25585938	-3.27392578	-55.23925781	-83.54003906	+59.94140625	+3276	+13.19677734	+1.83691406	-5.84033203	+18.14941406	-61.47949219	-67.71972656	+2032
+1457970740.01700000	+14.31738281	+2.36865234	-2.90039063	+66.81884766	-63.47900391	-130.69335938	+2936	+13.67578125	+5.26904297	-3.26074219	-55.26123047	-83.47412109	+59.98535156	+3276	+13.19238281	+1.85888672	-5.83154297	+18.06152344	-61.45751953	-67.54394531	+2036
+1457970740.02110000	+14.31298828	+2.38623047	-2.89160156	+66.73095703	-63.50097656	-130.49560547	+2932	+13.66699219	+5.28222656	-3.24755859	-55.06347656	-83.40820313	+59.83154297	+3280	+13.18798828	+1.87646484	-5.82275391	+17.92968750	-61.43554688	-67.32421875	+2040
+1457970740.02530000	+14.30859375	+2.39941406	-2.89160156	+66.59912109	-63.54492188	-130.29785156	+2928	+13.66259766	+5.29541016	-3.23876953	-54.90966797	-83.34228516	+59.72167969	+3280	+13.17919922	+1.89404297	-5.81835938	+17.77587891	-61.41357422	-67.10449219	+2044
+1457970740.02950000	+14.30419922	+2.40820313	-2.88720703	+66.46728516	-63.54492188	-130.07812500	+2924	+13.65820313	+5.30419922	-3.22998047	-54.79980469	-83.27636719	+59.65576172	+3284	+13.17480469	+1.91162109	-5.81396484	+17.62207031	-61.39160156	-66.84082031	+2044
+1457970740.03360010	+14.29980469	+2.42138672	-2.88720703	+66.31347656	-63.56689453	-129.85839844	+2916	+13.64941406	+5.31738281	-3.22119141	-54.58007813	-83.21044922	+59.43603516	+3284	+13.17041016	+1.93359375	-5.80957031	+17.44628906	-61.34765625	-66.59912109	+2044
+1457970740.04200010	+14.29541016	+2.43896484	-2.88720703	+66.02783203	-63.61083984	-129.46289063	+2908	+13.63623047	+5.33056641	-3.20800781	-54.18457031	-83.12255859	+59.08447266	+3288	+13.15283203	+1.96435547	-5.80517578	+17.11669922	-61.23779297	-66.09375000	+2040
+1457970740.04609990	+14.29101563	+2.44335938	-2.88720703	+65.85205078	-63.61083984	-129.24316406	+2908	+13.63183594	+5.33935547	-3.20361328	-54.00878906	-83.05664063	+58.93066406	+3292	+13.14404297	+1.98193359	-5.80078125	+16.94091797	-61.17187500	-65.83007813	+2036
+1457970740.05029990	+14.28662109	+2.44775391	-2.88720703	+65.72021484	-63.63281250	-129.06738281	+2904	+13.62744141	+5.34375000	-3.19482422	-53.94287109	-83.01269531	+58.86474609	+3296	+13.13964844	+1.99511719	-5.79638672	+16.76513672	-61.12792969	-65.58837891	+2032
+1457970740.05450010	+14.28222656	+2.45214844	-2.88281250	+65.58837891	-63.65478516	-128.91357422	+2900	+13.61865234	+5.34814453	-3.19042969	-53.96484375	-82.94677734	+58.88671875	+3300	+13.13085938	+2.00830078	-5.78759766	+16.58935547	-61.10595703	-65.36865234	+2028
+1457970740.05859990	+14.27783203	+2.45654297	-2.88281250	+65.47851563	-63.67675781	-128.75976563	+2900	+13.61425781	+5.35693359	-3.17724609	-54.05273438	-82.90283203	+58.97460938	+3304	+13.12646484	+2.02148438	-5.78320313	+16.43554688	-61.08398438	-65.17089844	+2024
+1457970740.06279990	+14.27783203	+2.46093750	-2.87841797	+65.36865234	-63.69873047	-128.62792969	+2900	+13.60986328	+5.36132813	-3.16845703	-54.20654297	-82.85888672	+59.12841797	+3308	+13.12207031	+2.03027344	-5.77441406	+16.28173828	-61.08398438	-64.97314453	+2016
+1457970740.06699990	+14.27343750	+2.46533203	-2.87402344	+65.28076172	-63.74267578	-128.49609375	+2900	+13.60546875	+5.36572266	-3.15966797	-54.38232422	-82.83691406	+59.32617188	+3312	+13.12207031	+2.04345703	-5.76562500	+16.14990234	-61.06201172	-64.79736328	+2012
+1457970740.07110000	+14.26904297	+2.47412109	-2.86962891	+65.23681641	-63.78662109	-128.40820313	+2900	+13.60546875	+5.37451172	-3.14648438	-54.71191406	-82.79296875	+59.67773438	+3316	+13.11767578	+2.05664063	-5.75683594	+16.06201172	-61.08398438	-64.62158203	+2004
+1457970740.07950000	+14.26464844	+2.49169922	-2.84326172	+65.28076172	-63.94042969	-128.36425781	+2908	+13.59667969	+5.39208984	-3.11572266	-55.52490234	-82.72705078	+60.46875000	+3328	+13.11767578	+2.08300781	-5.73486328	+15.93017578	-61.12792969	-64.40185547	+1996
+1457970740.08360000	+14.26464844	+2.50048828	-2.83007813	+65.32470703	-64.00634766	-128.36425781	+2908	+13.59667969	+5.40087891	-3.09814453	-56.05224609	-82.68310547	+61.01806641	+3332	+13.11767578	+2.09619141	-5.71728516	+15.88623047	-61.17187500	-64.31396484	+1996
+1457970740.08780000	+14.26464844	+2.51367188	-2.81250000	+65.41259766	-64.11621094	-128.40820313	+2912	+13.59667969	+5.40966797	-3.07617188	-56.68945313	-82.66113281	+61.67724609	+3336	+13.11767578	+2.10498047	-5.70410156	+15.84228516	-61.23779297	-64.24804688	+1992
+1457970740.09200000	+14.26025391	+2.52246094	-2.79492188	+65.52246094	-64.22607422	-128.45214844	+2916	+13.59228516	+5.41845703	-3.05419922	-57.39257813	-82.61718750	+62.40234375	+3344	+13.12207031	+2.11816406	-5.68652344	+15.82031250	-61.32568359	-64.18212891	+1992
+1457970740.09610010	+14.26025391	+2.53564453	-2.77734375	+65.65429688	-64.33593750	-128.54003906	+2920	+13.59228516	+5.43164063	-3.02783203	-58.16162109	-82.57324219	+63.17138672	+3348	+13.12207031	+2.12695313	-5.66894531	+15.79833984	-61.41357422	-64.16015625	+1996
+1457970740.10030010	+14.26025391	+2.55322266	-2.75097656	+65.83007813	-64.46777344	-128.64990234	+2928	+13.59228516	+5.44482422	-3.00585938	-58.90869141	-82.55126953	+63.94042969	+3356	+13.12646484	+2.14013672	-5.65136719	+15.79833984	-61.50146484	-64.13818359	+1996
+1457970740.10439990	+14.26025391	+2.57080078	-2.72900391	+66.02783203	-64.59960938	-128.78173828	+2932	+13.59667969	+5.45800781	-2.97949219	-59.58984375	-82.50732422	+64.66552734	+3360	+13.13085938	+2.14892578	-5.63378906	+15.79833984	-61.58935547	-64.09423828	+2000
+1457970740.10859990	+14.26025391	+2.58398438	-2.70263672	+66.22558594	-64.73144531	-128.89160156	+2936	+13.59667969	+5.46679688	-2.95751953	-60.24902344	-82.48535156	+65.32470703	+3364	+13.13525391	+2.16210938	-5.62060547	+15.79833984	-61.65527344	-64.07226563	+2004
+1457970740.11279990	+14.25585938	+2.60156250	-2.68066406	+66.42333984	-64.86328125	-129.04541016	+2936	+13.59667969	+5.47998047	-2.93554688	-60.90820313	-82.46337891	+66.00585938	+3368	+13.13964844	+2.17089844	-5.60302734	+15.82031250	-61.74316406	-64.05029297	+2012
+1457970740.12109990	+14.25585938	+2.62792969	-2.63232422	+66.75292969	-65.10498047	-129.28710938	+2940	+13.59667969	+5.50195313	-2.89160156	-62.00683594	-82.39746094	+67.14843750	+3376	+13.14404297	+2.19287109	-5.57226563	+15.79833984	-61.89697266	-64.00634766	+2024
+1457970740.12529990	+14.25585938	+2.64111328	-2.61474609	+66.88476563	-65.21484375	-129.37500000	+2940	+13.59667969	+5.51074219	-2.87402344	-62.42431641	-82.35351563	+67.56591797	+3376	+13.14843750	+2.19726563	-5.55908203	+15.75439453	-61.96289063	-63.96240234	+2032
+1457970740.12940000	+14.25585938	+2.64990234	-2.59716797	+66.97265625	-65.30273438	-129.44091797	+2940	+13.59667969	+5.51953125	-2.85644531	-62.81982422	-82.33154297	+67.96142578	+3380	+13.14843750	+2.20605469	-5.55029297	+15.71044922	-62.00683594	-63.91845703	+2040
+1457970740.13360000	+14.25585938	+2.65429688	-2.58398438	+67.03857422	-65.36865234	-129.48486328	+2940	+13.59667969	+5.52392578	-2.83886719	-63.03955078	-82.30957031	+68.18115234	+3380	+13.14843750	+2.21484375	-5.53710938	+15.66650391	-62.05078125	-63.85253906	+2044
+1457970740.13780000	+14.25585938	+2.66308594	-2.57080078	+67.06054688	-65.43457031	-129.48486328	+2936	+13.59228516	+5.52832031	-2.83007813	-63.12744141	-82.28759766	+68.26904297	+3380	+13.14843750	+2.21923828	-5.53271484	+15.60058594	-62.07275391	-63.78662109	+2052
+1457970740.14190010	+14.25585938	+2.66308594	-2.56640625	+67.01660156	-65.47851563	-129.44091797	+2932	+13.59228516	+5.53271484	-2.82128906	-63.12744141	-82.28759766	+68.26904297	+3376	+13.14843750	+2.22363281	-5.52392578	+15.53466797	-62.07275391	-63.72070313	+2056
+1457970740.14610000	+14.25146484	+2.66748047	-2.56201172	+66.92871094	-65.50048828	-129.35302734	+2924	+13.59228516	+5.53271484	-2.81689453	-63.01757813	-82.26562500	+68.13720703	+3376	+13.14843750	+2.22802734	-5.51953125	+15.44677734	-62.07275391	-63.61083984	+2060
+1457970740.15030000	+14.25146484	+2.66748047	-2.55761719	+66.84082031	-65.50048828	-129.28710938	+2920	+13.58789063	+5.53271484	-2.80810547	-62.92968750	-82.24365234	+68.04931641	+3376	+13.14404297	+2.23242188	-5.51513672	+15.33691406	-62.07275391	-63.52294922	+2060
+1457970740.15860010	+14.24707031	+2.65869141	-2.55761719	+66.57714844	-65.52246094	-129.06738281	+2912	+13.58349609	+5.53271484	-2.79931641	-62.70996094	-82.22167969	+67.76367188	+3376	+13.13964844	+2.23681641	-5.51074219	+15.09521484	-62.02880859	-63.30322266	+2060
+1457970740.16280010	+14.24707031	+2.65429688	-2.55761719	+66.46728516	-65.50048828	-128.95751953	+2912	+13.58349609	+5.52832031	-2.79931641	-62.53417969	-82.19970703	+67.56591797	+3376	+13.13964844	+2.23681641	-5.51074219	+14.98535156	-62.00683594	-63.19335938	+2060
+1457970740.16689990	+14.24707031	+2.65429688	-2.56201172	+66.31347656	-65.50048828	-128.84765625	+2908	+13.57910156	+5.52832031	-2.79931641	-62.33642578	-82.17773438	+67.32421875	+3376	+13.13525391	+2.24121094	-5.51074219	+14.85351563	-61.98486328	-63.08349609	+2056
+1457970740.17109990	+14.24267578	+2.64990234	-2.56640625	+66.15966797	-65.47851563	-128.69384766	+2908	+13.57910156	+5.52392578	-2.79931641	-62.11669922	-82.15576172	+67.08251953	+3376	+13.13085938	+2.24121094	-5.50634766	+14.72167969	-61.96289063	-62.97363281	+2052
+1457970740.17520000	+14.24267578	+2.64550781	-2.56640625	+66.02783203	-65.47851563	-128.58398438	+2908	+13.57910156	+5.51953125	-2.79492188	-61.98486328	-82.15576172	+66.90673828	+3376	+13.13085938	+2.24121094	-5.50634766	+14.63378906	-61.94091797	-62.86376953	+2048
+1457970740.17940000	+14.24267578	+2.64111328	-2.57080078	+65.87402344	-65.45654297	-128.47412109	+2904	+13.57910156	+5.51953125	-2.79492188	-61.85302734	-82.11181641	+66.75292969	+3376	+13.12646484	+2.24121094	-5.50634766	+14.52392578	-61.91894531	-62.75390625	+2044
+1457970740.18359990	+14.23828125	+2.63671875	-2.57080078	+65.74218750	-65.43457031	-128.36425781	+2904	+13.57470703	+5.51513672	-2.79052734	-61.74316406	-82.08984375	+66.62109375	+3380	+13.12207031	+2.24560547	-5.50195313	+14.41406250	-61.89697266	-62.64404297	+2036
+1457970740.18770000	+14.23828125	+2.63232422	-2.57519531	+65.63232422	-65.43457031	-128.27636719	+2904	+13.57470703	+5.51074219	-2.79052734	-61.69921875	-82.06787109	+66.55517578	+3380	+13.11767578	+2.24560547	-5.49755859	+14.32617188	-61.87500000	-62.55615234	+2032
+1457970740.19190000	+14.23828125	+2.62792969	-2.57080078	+65.52246094	-65.41259766	-128.18847656	+2904	+13.57470703	+5.51074219	-2.78613281	-61.69921875	-82.04589844	+66.51123047	+3384	+13.11767578	+2.24560547	-5.49755859	+14.23828125	-61.85302734	-62.46826172	+2024
+1457970740.19610000	+14.23828125	+2.62792969	-2.57080078	+65.45654297	-65.41259766	-128.12255859	+2900	+13.57470703	+5.50634766	-2.77734375	-61.76513672	-82.00195313	+66.55517578	+3384	+13.11767578	+2.25000000	-5.48876953	+14.15039063	-61.85302734	-62.40234375	+2020
+1457970740.20020010	+14.23828125	+2.62792969	-2.57080078	+65.36865234	-65.41259766	-128.05664063	+2900	+13.57910156	+5.50634766	-2.77294922	-61.85302734	-81.95800781	+66.62109375	+3388	+13.11328125	+2.25000000	-5.48437500	+14.10644531	-61.85302734	-62.35839844	+2012
+1457970740.20440010	+14.23828125	+2.62792969	-2.56640625	+65.32470703	-65.41259766	-128.01269531	+2900	+13.57910156	+5.50634766	-2.76855469	-61.94091797	-81.91406250	+66.70898438	+3388	+13.11328125	+2.25439453	-5.47998047	+14.06250000	-61.87500000	-62.31445313	+2008
+1457970740.21269990	+14.23828125	+2.62792969	-2.55322266	+65.30273438	-65.45654297	-127.96875000	+2900	+13.58349609	+5.51074219	-2.74658203	-62.31445313	-81.80419922	+67.08251953	+3396	+13.11767578	+2.25878906	-5.46240234	+14.04052734	-61.89697266	-62.24853516	+2000
+1457970740.21690010	+14.23828125	+2.63232422	-2.54443359	+65.32470703	-65.47851563	-127.96875000	+2900	+13.58349609	+5.51513672	-2.73779297	-62.55615234	-81.73828125	+67.30224609	+3396	+13.11767578	+2.26318359	-5.45361328	+14.04052734	-61.89697266	-62.24853516	+1996
+1457970740.22110010	+14.23828125	+2.63671875	-2.53564453	+65.36865234	-65.50048828	-128.01269531	+2904	+13.58789063	+5.51513672	-2.72460938	-62.81982422	-81.67236328	+67.56591797	+3400	+13.11767578	+2.26757813	-5.44482422	+14.04052734	-61.91894531	-62.24853516	+1996
+1457970740.22519990	+14.23828125	+2.64111328	-2.52246094	+65.43457031	-65.52246094	-128.05664063	+2904	+13.59228516	+5.51953125	-2.71142578	-63.08349609	-81.60644531	+67.82958984	+3404	+13.12207031	+2.27197266	-5.43603516	+14.06250000	-61.94091797	-62.27050781	+1996
+1457970740.22939990	+14.24267578	+2.64990234	-2.50927734	+65.52246094	-65.54443359	-128.10058594	+2904	+13.59228516	+5.52832031	-2.69384766	-63.32519531	-81.51855469	+68.07128906	+3404	+13.12207031	+2.27197266	-5.42724609	+14.08447266	-61.94091797	-62.29248047	+1996
+1457970740.23359990	+14.24267578	+2.65869141	-2.49609375	+65.61035156	-65.58837891	-128.16650391	+2908	+13.59667969	+5.53271484	-2.68066406	-63.52294922	-81.43066406	+68.26904297	+3408	+13.12646484	+2.27636719	-5.41845703	+14.10644531	-61.96289063	-62.31445313	+2000
+1457970740.23770000	+14.24707031	+2.66748047	-2.48291016	+65.72021484	-65.61035156	-128.23242188	+2908	+13.60107422	+5.54150391	-2.66748047	-63.65478516	-81.34277344	+68.42285156	+3408	+13.12646484	+2.28076172	-5.40527344	+14.15039063	-61.96289063	-62.35839844	+2004
+1457970740.24190000	+14.24707031	+2.67626953	-2.46972656	+65.80810547	-65.63232422	-128.29833984	+2912	+13.60546875	+5.55029297	-2.65429688	-63.69873047	-81.27685547	+68.48876953	+3412	+13.13085938	+2.28515625	-5.40087891	+14.17236328	-61.96289063	-62.38037109	+2008
+1457970740.24609990	+14.25146484	+2.68066406	-2.46093750	+65.87402344	-65.63232422	-128.34228516	+2912	+13.60986328	+5.55468750	-2.64550781	-63.65478516	-81.18896484	+68.44482422	+3412	+13.13085938	+2.28515625	-5.39208984	+14.19433594	-61.94091797	-62.42431641	+2012
+1457970740.25020000	+14.25146484	+2.68945313	-2.44775391	+65.93994141	-65.63232422	-128.36425781	+2912	+13.61425781	+5.55908203	-2.63671875	-63.47900391	-81.12304688	+68.29101563	+3408	+13.13525391	+2.28515625	-5.38769531	+14.21630859	-61.89697266	-62.44628906	+2016
+1457970740.25440000	+14.25146484	+2.69384766	-2.43896484	+65.98388672	-65.63232422	-128.38623047	+2908	+13.61425781	+5.55908203	-2.63232422	-63.25927734	-81.07910156	+68.07128906	+3408	+13.13525391	+2.28515625	-5.37890625	+14.21630859	-61.87500000	-62.46826172	+2020
+1457970740.26270010	+14.25585938	+2.69824219	-2.43457031	+65.93994141	-65.58837891	-128.32031250	+2904	+13.61865234	+5.56347656	-2.62792969	-62.49023438	-80.99121094	+67.28027344	+3404	+13.13525391	+2.28515625	-5.37451172	+14.19433594	-61.78710938	-62.46826172	+2032
+1457970740.26690010	+14.25585938	+2.69824219	-2.43457031	+65.87402344	-65.54443359	-128.25439453	+2904	+13.62304688	+5.56347656	-2.62792969	-62.02880859	-80.94726563	+66.79687500	+3400	+13.13525391	+2.28515625	-5.37451172	+14.15039063	-61.72119141	-62.46826172	+2036
+1457970740.27099990	+14.26025391	+2.69384766	-2.43457031	+65.76416016	-65.50048828	-128.16650391	+2900	+13.62304688	+5.56347656	-2.63232422	-61.45751953	-80.92529297	+66.22558594	+3396	+13.13085938	+2.28076172	-5.37890625	+14.10644531	-61.65527344	-62.44628906	+2036
+1457970740.27519990	+14.26025391	+2.68945313	-2.43896484	+65.65429688	-65.43457031	-128.05664063	+2900	+13.62304688	+5.56347656	-2.63671875	-60.84228516	-80.90332031	+65.63232422	+3396	+13.13085938	+2.28076172	-5.37890625	+14.06250000	-61.58935547	-62.40234375	+2040
+1457970740.27940010	+14.26025391	+2.68945313	-2.44335938	+65.50048828	-65.39062500	-127.92480469	+2896	+13.62304688	+5.55908203	-2.64111328	-60.16113281	-80.88134766	+64.92919922	+3396	+13.12646484	+2.28076172	-5.38330078	+14.01855469	-61.52343750	-62.35839844	+2040
+1457970740.28350000	+14.26025391	+2.68066406	-2.44775391	+65.32470703	-65.32470703	-127.74902344	+2896	+13.62304688	+5.55468750	-2.64990234	-59.43603516	-80.88134766	+64.22607422	+3396	+13.12207031	+2.27636719	-5.38769531	+13.95263672	-61.43554688	-62.31445313	+2044
+1457970740.28769990	+14.26025391	+2.67626953	-2.45654297	+65.14892578	-65.25878906	-127.59521484	+2896	+13.61865234	+5.55468750	-2.65429688	-58.68896484	-80.88134766	+63.47900391	+3396	+13.11767578	+2.27636719	-5.38769531	+13.88671875	-61.36962891	-62.27050781	+2044
+1457970740.29189990	+14.26025391	+2.66748047	-2.46533203	+64.92919922	-65.21484375	-127.41943359	+2896	+13.61865234	+5.55029297	-2.66308594	-57.87597656	-80.88134766	+62.68798828	+3396	+13.11328125	+2.27197266	-5.39208984	+13.82080078	-61.30371094	-62.20458984	+2044
+1457970740.29600000	+14.26025391	+2.66308594	-2.46972656	+64.70947266	-65.17089844	-127.19970703	+2900	+13.61865234	+5.54589844	-2.66748047	-57.06298828	-80.90332031	+61.91894531	+3396	+13.10888672	+2.27197266	-5.39648438	+13.75488281	-61.23779297	-62.16064453	+2040
+1457970740.30020000	+14.26025391	+2.65429688	-2.47851563	+64.44580078	-65.12695313	-126.95800781	+2900	+13.61425781	+5.54150391	-2.67626953	-56.07421875	-80.92529297	+60.95214844	+3396	+13.10449219	+2.26757813	-5.40087891	+13.71093750	-61.19384766	-62.11669922	+2036
+1457970740.30440000	+14.26025391	+2.64990234	-2.48730469	+64.16015625	-65.08300781	-126.69433594	+2900	+13.61425781	+5.54150391	-2.68505859	-54.97558594	-80.96923828	+59.91943359	+3396	+13.10449219	+2.26757813	-5.40527344	+13.64501953	-61.14990234	-62.07275391	+2032
+1457970740.31270000	+14.26025391	+2.63232422	-2.50488281	+63.41308594	-65.01708984	-125.99121094	+2904	+13.60986328	+5.54150391	-2.69384766	-52.18505859	-81.14501953	+57.34863281	+3400	+13.09570313	+2.26757813	-5.40966797	+13.57910156	-61.04003906	-62.00683594	+2024
+1457970740.31690000	+14.26025391	+2.62353516	-2.51367188	+62.97363281	-65.01708984	-125.52978516	+2904	+13.60986328	+5.54150391	-2.70263672	-50.40527344	-81.25488281	+55.70068359	+3404	+13.09130859	+2.26757813	-5.41406250	+13.55712891	-61.01806641	-61.98486328	+2016
+1457970740.32100010	+14.26025391	+2.61914063	-2.51806641	+62.51220703	-65.06103516	-125.09033203	+2908	+13.60986328	+5.54589844	-2.70263672	-48.71337891	-81.40869141	+54.18457031	+3404	+13.08691406	+2.26757813	-5.41406250	+13.53515625	-60.97412109	-61.98486328	+2012
+1457970740.32520010	+14.26464844	+2.60595703	-2.52246094	+61.72119141	-65.12695313	-124.32128906	+2908	+13.60986328	+5.55468750	-2.70703125	-45.41748047	-81.69433594	+51.15234375	+3408	+13.08691406	+2.26757813	-5.41406250	+13.53515625	-60.95214844	-61.98486328	+2004
+1457970740.32940010	+14.26464844	+2.60156250	-2.52246094	+60.97412109	-65.21484375	-123.55224609	+2908	+13.60986328	+5.56347656	-2.71142578	-42.42919922	-81.91406250	+48.40576172	+3408	+13.08251953	+2.26757813	-5.41845703	+13.53515625	-60.93017578	-62.00683594	+2000
+1457970740.33349990	+14.26904297	+2.59716797	-2.52246094	+60.27099609	-65.34667969	-122.82714844	+2908	+13.61425781	+5.57666016	-2.70703125	-39.63867188	-82.19970703	+45.83496094	+3412	+13.08251953	+2.26757813	-5.41845703	+13.53515625	-60.93017578	-62.02880859	+1992
+1457970740.33769990	+14.27343750	+2.59277344	-2.51367188	+59.01855469	-65.56640625	-121.53076172	+2908	+13.61425781	+5.59863281	-2.70703125	-34.12353516	-82.55126953	+40.69335938	+3416	+13.08251953	+2.26757813	-5.41845703	+13.55712891	-60.90820313	-62.05078125	+1988
+1457970740.34180000	+14.28222656	+2.58837891	-2.51367188	+57.96386719	-65.72021484	-120.41015625	+2908	+13.61865234	+5.61621094	-2.71142578	-29.59716797	-82.77099609	+36.40869141	+3416	+13.08251953	+2.26757813	-5.41845703	+13.57910156	-60.90820313	-62.09472656	+1984
+1457970740.35019990	+14.29541016	+2.57958984	-2.50048828	+55.43701172	-66.09375000	-117.83935547	+2904	+13.62304688	+5.64697266	-2.70703125	-19.42382813	-83.16650391	+26.69677734	+3420	+13.08251953	+2.26757813	-5.41845703	+13.62304688	-60.88623047	-62.16064453	+1976
+1457970740.35430000	+14.29980469	+2.57519531	-2.50048828	+54.25048828	-66.22558594	-116.65283203	+2904	+13.62744141	+5.66015625	-2.71142578	-13.57910156	-83.27636719	+21.04980469	+3420	+13.08251953	+2.26757813	-5.41845703	+13.66699219	-60.86425781	-62.20458984	+1976
+1457970740.35850000	+14.30859375	+2.57080078	-2.49609375	+53.10791016	-66.33544922	-115.51025391	+2900	+13.63183594	+5.67333984	-2.72021484	-7.55859375	-83.29833984	+15.20507813	+3420	+13.08251953	+2.26318359	-5.41845703	+13.68896484	-60.86425781	-62.24853516	+1972
+1457970740.36270000	+14.31738281	+2.56640625	-2.50048828	+51.85546875	-66.40136719	-114.23583984	+2896	+13.63183594	+5.68652344	-2.72900391	-1.25244141	-83.21044922	+9.09667969	+3420	+13.08251953	+2.26318359	-5.42285156	+13.71093750	-60.84228516	-62.29248047	+1972
+1457970740.36680010	+14.32177734	+2.55761719	-2.50488281	+50.55908203	-66.42333984	-112.96142578	+2896	+13.63183594	+5.69970703	-2.74218750	+4.85595703	-83.03466797	+3.16406250	+3424	+13.08251953	+2.26318359	-5.42285156	+13.73291016	-60.82031250	-62.33642578	+1976
+1457970740.37100010	+14.33056641	+2.54882813	-2.52246094	+49.21875000	-66.40136719	-111.59912109	+2896	+13.63623047	+5.71289063	-2.75976563	+10.61279297	-82.77099609	-2.41699219	+3424	+13.08251953	+2.25878906	-5.42724609	+13.73291016	-60.77636719	-62.35839844	+1976
+1457970740.37930010	+14.33935547	+2.52685547	-2.55761719	+46.45019531	-66.26953125	-108.85253906	+2896	+13.63183594	+5.73046875	-2.79492188	+20.61035156	-82.00195313	-12.12890625	+3432	+13.07812500	+2.25439453	-5.43603516	+13.73291016	-60.68847656	-62.38037109	+1980
+1457970740.38350010	+14.34814453	+2.50927734	-2.58837891	+45.04394531	-66.11572266	-107.49023438	+2900	+13.63623047	+5.73486328	-2.83007813	+24.54345703	-81.45263672	-15.97412109	+3436	+13.07812500	+2.25000000	-5.44482422	+13.71093750	-60.60058594	-62.38037109	+1984
+1457970740.38770010	+14.35253906	+2.49609375	-2.61914063	+43.68164063	-65.93994141	-106.17187500	+2904	+13.63183594	+5.73925781	-2.86083984	+27.90527344	-80.94726563	-19.24804688	+3440	+13.07812500	+2.24560547	-5.44921875	+13.66699219	-60.53466797	-62.35839844	+1992
+1457970740.39179990	+14.35693359	+2.47412109	-2.64990234	+42.42919922	-65.76416016	-104.96337891	+2908	+13.63183594	+5.74365234	-2.89160156	+30.84960938	-80.39794922	-22.08251953	+3444	+13.07373047	+2.24121094	-5.45800781	+13.62304688	-60.44677734	-62.31445313	+1996
+1457970740.39599990	+14.36572266	+2.45654297	-2.68945313	+41.15478516	-65.47851563	-103.75488281	+2916	+13.63183594	+5.74365234	-2.93554688	+33.13476563	-79.73876953	-24.30175781	+3452	+13.06933594	+2.23681641	-5.47119141	+13.53515625	-60.33691406	-62.24853516	+2000
+1457970740.40019990	+14.37011719	+2.43896484	-2.73339844	+39.94628906	-65.21484375	-102.56835938	+2920	+13.63183594	+5.74804688	-2.97509766	+35.11230469	-79.18945313	-26.21337891	+3460	+13.06933594	+2.23242188	-5.48437500	+13.46923828	-60.20507813	-62.18261719	+2004
+1457970740.40430000	+14.37451172	+2.42138672	-2.77734375	+38.75976563	-64.90722656	-101.42578125	+2928	+13.62744141	+5.74804688	-3.01464844	+36.80419922	-78.59619141	-27.81738281	+3464	+13.06494141	+2.22363281	-5.50195313	+13.35937500	-60.07324219	-62.09472656	+2012
+1457970740.40850000	+14.37451172	+2.39941406	-2.83007813	+37.59521484	-64.53369141	-100.28320313	+2936	+13.62304688	+5.74804688	-3.06738281	+38.03466797	-77.91503906	-29.00390625	+3476	+13.05615234	+2.21484375	-5.51953125	+13.24951172	-59.89746094	-61.98486328	+2016
+1457970740.41260000	+14.37890625	+2.37744141	-2.87841797	+36.49658203	-64.20410156	-99.25048828	+2944	+13.62304688	+5.74365234	-3.11132813	+39.15527344	-77.36572266	-30.10253906	+3480	+13.04736328	+2.20166016	-5.55468750	+13.02978516	-59.54589844	-61.76513672	+2024
+1457970740.42100000	+14.38330078	+2.33349609	-2.97949219	+34.49707031	-63.50097656	-97.36083984	+2964	+13.61425781	+5.73486328	-3.21679688	+40.82519531	-76.17919922	-31.68457031	+3500	+13.02099609	+2.17089844	-5.62939453	+12.61230469	-58.88671875	-61.36962891	+2036
+1457970740.42510010	+14.38769531	+2.31591797	-3.02783203	+33.57421875	-63.14941406	-96.48193359	+2972	+13.61425781	+5.73046875	-3.26953125	+41.46240234	-75.67382813	-32.32177734	+3508	+12.99462891	+2.14013672	-5.70410156	+12.23876953	-58.22753906	-60.99609375	+2052
+1457970740.42930010	+14.39208984	+2.29833984	-3.07617188	+32.78320313	-62.81982422	-95.69091797	+2980	+13.60986328	+5.73046875	-3.31347656	+42.09960938	-75.19042969	-32.89306641	+3516	+12.97265625	+2.11816406	-5.76562500	+11.99707031	-57.74414063	-60.77636719	+2060
+1457970740.43350010	+14.39208984	+2.28515625	-3.12451172	+32.01416016	-62.44628906	-94.94384766	+2988	+13.60107422	+5.72607422	-3.37500000	+42.53906250	-74.64111328	-33.26660156	+3524	+12.95947266	+2.09619141	-5.81396484	+11.84326172	-57.32666016	-60.62255859	+2060
+1457970740.43759990	+14.39208984	+2.26757813	-3.17285156	+31.26708984	-62.09472656	-94.21875000	+2992	+13.60107422	+5.72167969	-3.41894531	+43.02246094	-74.22363281	-33.70605469	+3528	+12.93750000	+2.07421875	-5.87548828	+11.71142578	-56.86523438	-60.49072266	+2064
+1457970740.44180010	+14.39648438	+2.25439453	-3.21679688	+30.60791016	-61.76513672	-93.55957031	+2996	+13.59667969	+5.71728516	-3.46728516	+43.43994141	-73.80615234	-34.07958984	+3532	+12.92431641	+2.05224609	-5.91943359	+11.66748047	-56.49169922	-60.44677734	+2060
+1457970740.44600010	+14.39648438	+2.23681641	-3.26513672	+30.01464844	-61.39160156	-92.96630859	+3000	+13.59228516	+5.71289063	-3.52441406	+43.65966797	-73.30078125	-34.25537109	+3536	+12.90673828	+2.03466797	-5.96337891	+11.66748047	-56.16210938	-60.44677734	+2056
+1457970740.45009990	+14.39648438	+2.22363281	-3.30468750	+29.46533203	-61.10595703	-92.43896484	+3004	+13.58789063	+5.70410156	-3.57275391	+43.92333984	-72.97119141	-34.49707031	+3540	+12.89355469	+2.01269531	-6.00292969	+11.71142578	-55.89843750	-60.51269531	+2056
+1457970740.45849990	+14.40087891	+2.19287109	-3.38378906	+28.67431641	-60.49072266	-91.64794922	+3008	+13.57910156	+5.69091797	-3.66943359	+44.34082031	-72.26806641	-34.80468750	+3544	+12.87158203	+1.96875000	-6.07324219	+11.90917969	-55.37109375	-60.75439453	+2048
+1457970740.46260000	+14.40087891	+2.18408203	-3.41894531	+28.34472656	-60.20507813	-91.29638672	+3008	+13.57910156	+5.68652344	-3.71337891	+44.51660156	-72.02636719	-34.93652344	+3540	+12.85839844	+1.94677734	-6.10839844	+12.01904297	-55.15136719	-60.88623047	+2048
+1457970740.46680000	+14.40527344	+2.16650391	-3.45849609	+28.10302734	-59.91943359	-91.03271484	+3004	+13.57910156	+5.67773438	-3.75732422	+44.67041016	-71.76269531	-35.04638672	+3540	+12.84960938	+1.92041016	-6.14355469	+12.15087891	-54.90966797	-61.06201172	+2048
+1457970740.47100000	+14.40527344	+2.15332031	-3.50244141	+27.94921875	-59.58984375	-90.83496094	+3000	+13.57470703	+5.66455078	-3.81005859	+44.69238281	-71.45507813	-35.02441406	+3540	+12.84082031	+1.89843750	-6.18310547	+12.32666016	-54.64599609	-61.23779297	+2048
+1457970740.47510000	+14.40527344	+2.14453125	-3.53320313	+27.86132813	-59.34814453	-90.70312500	+2996	+13.57470703	+5.66015625	-3.84960938	+44.71435547	-71.27929688	-35.00244141	+3532	+12.82763672	+1.87207031	-6.22265625	+12.50244141	-54.36035156	-61.45751953	+2052
+1457970740.47930000	+14.40527344	+2.12255859	-3.56835938	+27.77343750	-59.08447266	-90.61523438	+2992	+13.57031250	+5.64257813	-3.89355469	+44.69238281	-71.03759766	-34.95849609	+3528	+12.81445313	+1.84130859	-6.26220703	+12.67822266	-54.09667969	-61.65527344	+2056
+1457970740.48760010	+14.40527344	+2.08740234	-3.65625000	+27.68554688	-58.44726563	-90.46142578	+2984	+13.56152344	+5.61181641	-3.99023438	+44.49462891	-70.59814453	-34.71679688	+3520	+12.78369141	+1.77539063	-6.35009766	+13.02978516	-53.48144531	-62.09472656	+2072
+1457970740.49180010	+14.40527344	+2.06542969	-3.70019531	+27.70751953	-58.16162109	-90.46142578	+2980	+13.56152344	+5.58984375	-4.03417969	+44.36279297	-70.40039063	-34.58496094	+3520	+12.76611328	+1.73583984	-6.39843750	+13.18359375	-53.15185547	-62.33642578	+2080
+1457970740.49589990	+14.40527344	+2.03906250	-3.75292969	+27.75146484	-57.78808594	-90.50537109	+2980	+13.55712891	+5.56787109	-4.09130859	+44.14306641	-70.15869141	-34.38720703	+3516	+12.75292969	+1.69628906	-6.44238281	+13.33740234	-52.84423828	-62.55615234	+2088
+1457970740.50009990	+14.40087891	+2.02148438	-3.81005859	+27.81738281	-57.43652344	-90.50537109	+2976	+13.55273438	+5.54589844	-4.15283203	+43.92333984	-69.89501953	-34.14550781	+3512	+12.73535156	+1.65673828	-6.49951172	+13.46923828	-52.42675781	-62.75390625	+2100
+1457970740.50430010	+14.40087891	+1.99072266	-3.86718750	+27.86132813	-57.01904297	-90.52734375	+2972	+13.54833984	+5.51953125	-4.21435547	+43.63769531	-69.60937500	-33.88183594	+3512	+12.71337891	+1.61718750	-6.55664063	+13.57910156	-52.05322266	-62.90771484	+2108
+1457970740.50840000	+14.39648438	+1.95996094	-3.93310547	+27.90527344	-56.55761719	-90.54931641	+2972	+13.53955078	+5.48437500	-4.28466797	+43.26416016	-69.30175781	-33.55224609	+3512	+12.69140625	+1.57324219	-6.60937500	+13.64501953	-51.63574219	-63.06152344	+2112
+1457970740.51259990	+14.39208984	+1.92041016	-4.01660156	+27.97119141	-55.96435547	-90.57128906	+2976	+13.53076172	+5.44482422	-4.37695313	+42.78076172	-68.88427734	-33.06884766	+3516	+12.66503906	+1.52490234	-6.67968750	+13.73291016	-51.10839844	-63.21533203	+2124
+1457970740.52090000	+14.38330078	+1.84130859	-4.17919922	+28.01513672	-54.88769531	-90.57128906	+2980	+13.50878906	+5.35693359	-4.55273438	+41.77001953	-68.07128906	-32.16796875	+3520	+12.61230469	+1.42382813	-6.79394531	+13.77685547	-50.18554688	-63.45703125	+2132
+1457970740.52510000	+14.37890625	+1.78857422	-4.28466797	+27.99316406	-54.11865234	-90.52734375	+2992	+13.49560547	+5.29541016	-4.67138672	+41.06689453	-67.47802734	-31.50878906	+3532	+12.58593750	+1.37548828	-6.85986328	+13.75488281	-49.65820313	-63.54492188	+2136
+1457970740.52930000	+14.37451172	+1.74023438	-4.38134766	+27.97119141	-53.45947266	-90.48339844	+2996	+13.48681641	+5.24267578	-4.77246094	+40.42968750	-66.97265625	-30.95947266	+3536	+12.55957031	+1.31835938	-6.92578125	+13.73291016	-49.10888672	-63.65478516	+2136
+1457970740.53340010	+14.36572266	+1.69189453	-4.46484375	+27.94921875	-52.84423828	-90.48339844	+2996	+13.47802734	+5.18994141	-4.86914063	+39.85839844	-66.46728516	-30.45410156	+3540	+12.52880859	+1.26123047	-6.98730469	+13.71093750	-48.55957031	-63.76464844	+2132
+1457970740.53760000	+14.35693359	+1.64355469	-4.56591797	+27.90527344	-52.09716797	-90.37353516	+3000	+13.46484375	+5.12841797	-4.99218750	+39.13330078	-65.78613281	-29.79492188	+3548	+12.50244141	+1.20410156	-7.05761719	+13.71093750	-47.94433594	-63.85253906	+2128
+1457970740.54180000	+14.34814453	+1.59082031	-4.66259766	+27.79541016	-51.37207031	-90.26367188	+3004	+13.45166016	+5.07128906	-5.10205078	+38.47412109	-65.19287109	-29.22363281	+3548	+12.47167969	+1.14697266	-7.12792969	+13.66699219	-47.30712891	-63.96240234	+2124
+1457970740.54590010	+14.34375000	+1.53808594	-4.75488281	+27.70751953	-50.69091797	-90.17578125	+3008	+13.43847656	+5.00976563	-5.19873047	+37.90283203	-64.62158203	-28.71826172	+3548	+12.43652344	+1.08544922	-7.19384766	+13.62304688	-46.66992188	-64.05029297	+2116
+1457970740.55010010	+14.33496094	+1.48974609	-4.84716797	+27.61962891	-49.96582031	-90.04394531	+3008	+13.42529297	+4.95263672	-5.29980469	+37.33154297	-64.00634766	-28.21289063	+3548	+12.40136719	+1.01953125	-7.25976563	+13.57910156	-46.01074219	-64.16015625	+2112
+1457970740.55839990	+14.32617188	+1.37109375	-5.02734375	+27.37792969	-48.55957031	-89.82421875	+3012	+13.40771484	+4.82958984	-5.49316406	+36.16699219	-62.84179688	-27.24609375	+3548	+12.33105469	+0.88330078	-7.39160156	+13.51318359	-44.64843750	-64.42382813	+2092
+1457970740.56259990	+14.31738281	+1.31396484	-5.11962891	+27.26806641	-47.81250000	-89.67041016	+3012	+13.39892578	+4.77246094	-5.59423828	+35.61767578	-62.18261719	-26.76269531	+3544	+12.30029297	+0.81738281	-7.45751953	+13.46923828	-43.94531250	-64.53369141	+2084
+1457970740.56670000	+14.30859375	+1.25683594	-5.21191406	+27.15820313	-47.04345703	-89.53857422	+3012	+13.39013672	+4.70654297	-5.69531250	+35.06835938	-61.52343750	-26.32324219	+3540	+12.26953125	+0.74267578	-7.51904297	+13.44726563	-43.24218750	-64.68750000	+2072
+1457970740.57090000	+14.30419922	+1.19970703	-5.29980469	+27.09228516	-46.31835938	-89.42871094	+3008	+13.38134766	+4.64062500	-5.78320313	+34.58496094	-60.90820313	-25.94970703	+3532	+12.23437500	+0.67236328	-7.58056641	+13.46923828	-42.51708984	-64.84130859	+2060
+1457970740.57509990	+14.29541016	+1.14697266	-5.38330078	+27.00439453	-45.59326172	-89.27490234	+3000	+13.37255859	+4.57910156	-5.87548828	+34.12353516	-60.27099609	-25.55419922	+3524	+12.19482422	+0.60644531	-7.64208984	+13.49121094	-41.77001953	-64.97314453	+2048
+1457970740.57920000	+14.28662109	+1.08105469	-5.47119141	+26.91650391	-44.86816406	-89.14306641	+2996	+13.36376953	+4.50878906	-5.96777344	+33.66210938	-59.65576172	-25.20263672	+3516	+12.15966797	+0.52734375	-7.70361328	+13.49121094	-41.04492188	-65.14892578	+2040
+1457970740.58340000	+14.27783203	+1.01513672	-5.55029297	+26.85058594	-44.16503906	-89.05517578	+2988	+13.35498047	+4.44287109	-6.05126953	+33.22265625	-59.01855469	-24.85107422	+3508	+12.12451172	+0.44824219	-7.76513672	+13.51318359	-40.29785156	-65.30273438	+2032
+1457970740.58760000	+14.27343750	+0.95800781	-5.62939453	+26.82861328	-43.48388672	-88.94531250	+2980	+13.34619141	+4.37255859	-6.13476563	+32.80517578	-58.42529297	-24.54345703	+3496	+12.08935547	+0.37353516	-7.82226563	+13.53515625	-39.59472656	-65.43457031	+2024
+1457970740.59590010	+14.25146484	+0.83056641	-5.78320313	+26.91650391	-42.05566406	-88.81347656	+2960	+13.32861328	+4.23632813	-6.30615234	+32.08007813	-57.21679688	-24.01611328	+3472	+12.01464844	+0.20654297	-7.93212891	+13.62304688	-38.16650391	-65.85205078	+2012
+1457970740.60010000	+14.24267578	+0.77783203	-5.86230469	+27.02636719	-41.37451172	-88.72558594	+2948	+13.31982422	+4.16601563	-6.38964844	+31.72851563	-56.60156250	-23.73046875	+3456	+11.97949219	+0.13183594	-7.98486328	+13.68896484	-37.46337891	-65.98388672	+2008
+1457970740.60419990	+14.23388672	+0.70751953	-5.94140625	+27.11425781	-40.67138672	-88.68164063	+2936	+13.30664063	+4.08691406	-6.47314453	+31.39892578	-56.00830078	-23.53271484	+3444	+11.93994141	+0.04394531	-8.04199219	+13.73291016	-36.71630859	-66.18164063	+2004
+1457970740.60840010	+14.21630859	+0.64599609	-6.02490234	+27.29003906	-39.88037109	-88.65966797	+2924	+13.28906250	+4.00781250	-6.56103516	+31.09130859	-55.37109375	-23.31298828	+3428	+11.90039063	-0.04394531	-8.09912109	+13.82080078	-35.99121094	-66.35742188	+2000
+1457970740.61260010	+14.20312500	+0.58447266	-6.09960938	+27.50976563	-39.22119141	-88.65966797	+2908	+13.27148438	+3.93310547	-6.64013672	+30.80566406	-54.77783203	-23.11523438	+3412	+11.86083984	-0.12744141	-8.15185547	+13.88671875	-35.26611328	-66.51123047	+1996
+1457970740.61669990	+14.18554688	+0.51416016	-6.16992188	+27.72949219	-38.56201172	-88.68164063	+2896	+13.25390625	+3.84960938	-6.72363281	+30.52001953	-54.20654297	-22.96142578	+3400	+11.81689453	-0.22412109	-8.20458984	+13.93066406	-34.51904297	-66.70898438	+1996
+1457970740.62089990	+14.16796875	+0.44824219	-6.25781250	+28.03710938	-37.79296875	-88.70361328	+2880	+13.23193359	+3.76611328	-6.81591797	+30.23437500	-53.54736328	-22.76367188	+3388	+11.77294922	-0.32080078	-8.25292969	+13.99658203	-33.81591797	-66.90673828	+1996
+1457970740.62920000	+14.12402344	+0.31640625	-6.41601563	+28.69628906	-36.38671875	-88.83544922	+2856	+13.18359375	+3.58593750	-6.99169922	+29.68505859	-52.29492188	-22.45605469	+3360	+11.68505859	-0.51416016	-8.35400391	+14.12841797	-32.40966797	-67.28027344	+1988
+1457970740.63340000	+14.09765625	+0.24609375	-6.50830078	+29.06982422	-35.59570313	-88.90136719	+2844	+13.15283203	+3.49365234	-7.08837891	+29.42138672	-51.61376953	-22.32421875	+3352	+11.64111328	-0.61523438	-8.40234375	+14.21630859	-31.68457031	-67.50000000	+1984
+1457970740.63759990	+14.06689453	+0.17578125	-6.59619141	+29.44335938	-34.84863281	-88.96728516	+2828	+13.12207031	+3.39697266	-7.18505859	+29.15771484	-50.93261719	-22.17041016	+3336	+11.59277344	-0.71191406	-8.45507813	+14.28222656	-30.93750000	-67.67578125	+1980
+1457970740.64170000	+14.03613281	+0.09667969	-6.67968750	+29.77294922	-34.07958984	-89.05517578	+2816	+13.08691406	+3.29589844	-7.28173828	+28.87207031	-50.25146484	-22.03857422	+3328	+11.54443359	-0.82177734	-8.50781250	+14.30419922	-30.16845703	-67.85156250	+1976
+1457970740.64590000	+14.00537109	+0.01757813	-6.77197266	+30.10253906	-33.28857422	-89.12109375	+2804	+13.04736328	+3.19042969	-7.37841797	+28.60839844	-49.52636719	-21.90673828	+3316	+11.49169922	-0.92724609	-8.56054688	+14.34814453	-29.39941406	-68.02734375	+1972
+1457970740.65000010	+13.96582031	-0.06591797	-6.85986328	+30.43212891	-32.51953125	-89.18701172	+2792	+13.00781250	+3.08935547	-7.47509766	+28.34472656	-48.82324219	-21.75292969	+3300	+11.43896484	-1.02832031	-8.60449219	+14.37011719	-28.65234375	-68.18115234	+1964
+1457970740.65840010	+13.89550781	-0.23291016	-7.03125000	+31.02539063	-30.95947266	-89.29687500	+2768	+12.92871094	+2.86083984	-7.66845703	+27.72949219	-47.35107422	-21.51123047	+3276	+11.33789063	-1.25244141	-8.68798828	+14.41406250	-27.15820313	-68.57666016	+1956
+1457970740.66249990	+13.85595703	-0.32519531	-7.11914063	+31.26708984	-30.14648438	-89.31884766	+2756	+12.88916016	+2.75097656	-7.76513672	+27.42187500	-46.56005859	-21.35742188	+3264	+11.28515625	-1.36230469	-8.73193359	+14.41406250	-26.36718750	-68.70849609	+1952
+1457970740.66669990	+13.81640625	-0.41748047	-7.21582031	+31.46484375	-29.28955078	-89.29687500	+2744	+12.84521484	+2.63232422	-7.86181641	+27.09228516	-45.76904297	-21.22558594	+3248	+11.23242188	-1.48095703	-8.78027344	+14.39208984	-25.57617188	-68.88427734	+1948
+1457970740.67090010	+13.78125000	-0.51855469	-7.29052734	+31.61865234	-28.52050781	-89.31884766	+2728	+12.80566406	+2.51367188	-7.94531250	+26.80664063	-45.02197266	-21.11572266	+3228	+11.17529297	-1.59521484	-8.81542969	+14.39208984	-24.76318359	-69.01611328	+1944
+1457970740.67500000	+13.73730469	-0.61962891	-7.37402344	+31.75048828	-27.66357422	-89.25292969	+2716	+12.76171875	+2.39941406	-8.03320313	+26.52099609	-44.23095703	-20.93994141	+3208	+11.11816406	-1.70507813	-8.85498047	+14.37011719	-23.90625000	-69.10400391	+1936
+1457970740.67919990	+13.69775391	-0.71630859	-7.46630859	+31.83837891	-26.80664063	-89.12109375	+2704	+12.72216797	+2.27636719	-8.12109375	+26.16943359	-43.43994141	-20.76416016	+3188	+11.06103516	-1.82373047	-8.89453125	+14.32617188	-23.04931641	-69.21386719	+1932
+1457970740.68339990	+13.66259766	-0.82177734	-7.53222656	+31.90429688	-26.03759766	-89.05517578	+2688	+12.67822266	+2.15332031	-8.19140625	+25.86181641	-42.67089844	-20.61035156	+3164	+11.00830078	-1.94238281	-8.92089844	+14.28222656	-22.23632813	-69.30175781	+1928
+1457970740.68750000	+13.62304688	-0.92285156	-7.60693359	+31.92626953	-25.22460938	-88.90136719	+2672	+12.64306641	+2.03466797	-8.26611328	+25.53222656	-41.90185547	-20.41259766	+3140	+10.95117188	-2.05664063	-8.94726563	+14.21630859	-21.37939453	-69.36767578	+1920
+1457970740.69590000	+13.55273438	-1.13378906	-7.74755859	+31.99218750	-23.59863281	-88.57177734	+2648	+12.56396484	+1.79296875	-8.40234375	+24.93896484	-40.36376953	-20.08300781	+3084	+10.84130859	-2.29833984	-8.99560547	+14.10644531	-19.66552734	-69.54345703	+1916
+1457970740.70000000	+13.51318359	-1.23486328	-7.81347656	+31.99218750	-22.76367188	-88.35205078	+2632	+12.52880859	+1.67871094	-8.45947266	+24.67529297	-39.63867188	-19.88525391	+3056	+10.78417969	-2.41259766	-9.01757813	+14.04052734	-18.78662109	-69.56542969	+1912
+1457970740.70420000	+13.48242188	-1.34033203	-7.87939453	+31.99218750	-21.90673828	-88.11035156	+2624	+12.49365234	+1.56445313	-8.51660156	+24.41162109	-38.91357422	-19.68750000	+3024	+10.73144531	-2.54003906	-9.04394531	+13.95263672	-17.86376953	-69.60937500	+1908
+1457970740.70840000	+13.44287109	-1.44580078	-7.93652344	+32.01416016	-21.07177734	-87.86865234	+2612	+12.45410156	+1.45019531	-8.56494141	+24.19189453	-38.18847656	-19.51171875	+2988	+10.67431641	-2.65869141	-9.06152344	+13.90869141	-16.96289063	-69.63134766	+1908
+1457970740.71250010	+13.40332031	-1.54687500	-7.98925781	+32.03613281	-20.28076172	-87.58300781	+2600	+12.41455078	+1.34033203	-8.60888672	+23.97216797	-37.52929688	-19.29199219	+2956	+10.61718750	-2.77294922	-9.07031250	+13.84277344	-16.08398438	-69.60937500	+1904
+1457970740.71670010	+13.36816406	-1.65234375	-8.04638672	+32.05810547	-19.44580078	-87.29736328	+2596	+12.37500000	+1.22167969	-8.64843750	+23.73046875	-36.87011719	-19.13818359	+2920	+10.55566406	-2.90039063	-9.08789063	+13.77685547	-15.18310547	-69.63134766	+1908
+1457970740.72079990	+13.32861328	-1.75341797	-8.09472656	+32.12402344	-18.63281250	-87.01171875	+2584	+12.33105469	+1.10302734	-8.69238281	+23.53271484	-36.14501953	-18.96240234	+2892	+10.50292969	-3.02343750	-9.09228516	+13.73291016	-14.32617188	-69.65332031	+1908
+1457970740.72499990	+13.29345703	-1.85009766	-8.13867188	+32.23388672	-17.90771484	-86.72607422	+2576	+12.29150391	+0.99316406	-8.72314453	+23.33496094	-35.55175781	-18.78662109	+2856	+10.44580078	-3.14208984	-9.09667969	+13.66699219	-13.51318359	-69.63134766	+1908
+1457970740.73330000	+13.20556641	-2.05664063	-8.22656250	+32.49755859	-16.28173828	-86.19873047	+2564	+12.20361328	+0.76025391	-8.78906250	+23.02734375	-34.32128906	-18.50097656	+2792	+10.33593750	-3.39697266	-9.10107422	+13.57910156	-11.82128906	-69.67529297	+1916
+1457970740.73750000	+13.16162109	-2.14892578	-8.26171875	+32.73925781	-15.55664063	-85.89111328	+2556	+12.15527344	+0.65478516	-8.81542969	+22.89550781	-33.75000000	-18.34716797	+2756	+10.27880859	-3.51562500	-9.10107422	+13.57910156	-11.05224609	-69.65332031	+1920
+1457970740.74169990	+13.11328125	-2.25439453	-8.29687500	+32.91503906	-14.80957031	-85.62744141	+2552	+12.10693359	+0.52734375	-8.83740234	+22.71972656	-33.17871094	-18.25927734	+2724	+10.21728516	-3.64306641	-9.09667969	+13.51318359	-10.26123047	-69.63134766	+1924
+1457970740.74580000	+13.06054688	-2.35986328	-8.34082031	+33.17871094	-14.01855469	-85.31982422	+2552	+12.04980469	+0.40429688	-8.86816406	+22.52197266	-32.54150391	-18.12744141	+2696	+10.16455078	-3.76611328	-9.09228516	+13.51318359	-9.51416016	-69.65332031	+1928
+1457970740.75000000	+13.01220703	-2.44335938	-8.36718750	+33.57421875	-13.42529297	-85.05615234	+2540	+11.99267578	+0.28564453	-8.89013672	+22.32421875	-32.01416016	-18.01757813	+2664	+10.10742188	-3.88476563	-9.07910156	+13.53515625	-8.85498047	-69.63134766	+1928
+1457970740.75420000	+12.95947266	-2.55322266	-8.38916016	+33.85986328	-12.78808594	-84.81445313	+2536	+11.93554688	+0.15820313	-8.90332031	+22.12646484	-31.50878906	-17.95166016	+2632	+10.04589844	-4.01220703	-9.06591797	+13.49121094	-8.17382813	-69.60937500	+1932
+1457970740.76250000	+12.84082031	-2.74218750	-8.44628906	+34.76074219	-11.55761719	-84.24316406	+2524	+11.81689453	-0.09228516	-8.94287109	+21.66503906	-30.45410156	-17.73193359	+2572	+9.94042969	-4.25830078	-9.02636719	+13.55712891	-7.03125000	-69.63134766	+1940
+1457970740.76670000	+12.78369141	-2.84765625	-8.46386719	+35.15625000	-11.00830078	-83.97949219	+2516	+11.75537109	-0.22412109	-8.95166016	+21.40136719	-29.97070313	-17.64404297	+2544	+9.88330078	-4.38134766	-9.00878906	+13.57910156	-6.45996094	-69.60937500	+1940
+1457970740.77080010	+12.71777344	-2.94873047	-8.48583984	+35.63964844	-10.39306641	-83.69384766	+2508	+11.68945313	-0.35595703	-8.96484375	+21.11572266	-29.46533203	-17.55615234	+2512	+9.83056641	-4.50439453	-8.98242188	+13.62304688	-5.93261719	-69.63134766	+1940
+1457970740.77500010	+12.65185547	-3.03222656	-8.49902344	+36.21093750	-9.97558594	-83.36425781	+2496	+11.62792969	-0.47900391	-8.96923828	+20.85205078	-29.02587891	-17.40234375	+2476	+9.77343750	-4.61865234	-8.95166016	+13.66699219	-5.44921875	-69.56542969	+1940
+1457970740.77920010	+12.58593750	-3.13769531	-8.51220703	+36.69433594	-9.51416016	-83.05664063	+2488	+11.56640625	-0.61083984	-8.96923828	+20.50048828	-28.58642578	-17.29248047	+2444	+9.71630859	-4.74169922	-8.92529297	+13.71093750	-4.94384766	-69.52148438	+1940
+1457970740.78329990	+12.52001953	-3.23437500	-8.52099609	+37.22167969	-9.05273438	-82.72705078	+2476	+11.49609375	-0.74267578	-8.96484375	+20.12695313	-28.12500000	-17.16064453	+2412	+9.66357422	-4.86035156	-8.89013672	+13.75488281	-4.48242188	-69.49951172	+1940
+1457970740.78749990	+12.45410156	-3.31787109	-8.51660156	+37.83691406	-8.74511719	-82.39746094	+2460	+11.43896484	-0.86572266	-8.95605469	+19.79736328	-27.77343750	-16.96289063	+2376	+9.60644531	-4.97460938	-8.85058594	+13.84277344	-4.06494141	-69.43359375	+1936
+1457970740.79580000	+12.32226563	-3.50244141	-8.50341797	+38.91357422	-8.08593750	-81.76025391	+2428	+11.31591797	-1.11621094	-8.92089844	+19.07226563	-27.07031250	-16.65527344	+2312	+9.50097656	-5.20751953	-8.77148438	+13.97460938	-3.22998047	-69.32373047	+1932
+1457970740.80000000	+12.25195313	-3.58593750	-8.49462891	+39.46289063	-7.82226563	-81.38671875	+2408	+11.25878906	-1.23046875	-8.89892578	+18.72070313	-26.76269531	-16.36962891	+2280	+9.44824219	-5.31738281	-8.72753906	+14.06250000	-2.83447266	-69.23583984	+1924
+1457970740.80410000	+12.18603516	-3.67382813	-8.48583984	+40.01220703	-7.53662109	-80.99121094	+2388	+11.20605469	-1.35351563	-8.87255859	+18.32519531	-26.45507813	-16.17187500	+2248	+9.39550781	-5.43164063	-8.68798828	+14.15039063	-2.39501953	-69.12597656	+1920
+1457970740.80830000	+12.12011719	-3.75732422	-8.45947266	+40.51757813	-7.29492188	-80.63964844	+2368	+11.14013672	-1.47216797	-8.83740234	+17.95166016	-26.12548828	-15.93017578	+2216	+9.33837891	-5.54150391	-8.63525391	+14.23828125	-1.95556641	-69.01611328	+1916
+1457970740.81250000	+12.05419922	-3.83642578	-8.43310547	+41.02294922	-7.07519531	-80.24414063	+2348	+11.08740234	-1.57324219	-8.79345703	+17.60009766	-25.86181641	-15.60058594	+2188	+9.28125000	-5.64697266	-8.58691406	+14.32617188	-1.53808594	-68.86230469	+1912
+1457970740.81660010	+11.99267578	-3.91552734	-8.40673828	+41.50634766	-6.85546875	-79.84863281	+2328	+11.03906250	-1.68750000	-8.75390625	+17.22656250	-25.62011719	-15.31494141	+2164	+9.22412109	-5.75244141	-8.53857422	+14.43603516	-1.09863281	-68.70849609	+1908
+1457970740.82080010	+11.92675781	-3.99902344	-8.36718750	+41.94580078	-6.65771484	-79.49707031	+2316	+10.98193359	-1.79736328	-8.69677734	+16.87500000	-25.35644531	-15.05126953	+2140	+9.17138672	-5.85791016	-8.48144531	+14.52392578	-0.68115234	-68.59863281	+1904
+1457970740.82909990	+11.80371094	-4.14843750	-8.29248047	+42.78076172	-6.17431641	-78.66210938	+2284	+10.88964844	-1.99951172	-8.59130859	+16.21582031	-24.91699219	-14.34814453	+2096	+9.05712891	-6.06445313	-8.37597656	+14.74365234	+0.17578125	-68.26904297	+1900
+1457970740.83330010	+11.74218750	-4.21875000	-8.23974609	+43.17626953	-5.97656250	-78.28857422	+2272	+10.83691406	-2.10058594	-8.52539063	+15.88623047	-24.67529297	-14.04052734	+2080	+9.00000000	-6.16552734	-8.31445313	+14.85351563	+0.59326172	-68.11523438	+1904
+1457970740.83750010	+11.68066406	-4.28906250	-8.19580078	+43.50585938	-5.71289063	-77.82714844	+2264	+10.79296875	-2.18847656	-8.46386719	+15.60058594	-24.41162109	-13.60107422	+2064	+8.93847656	-6.26660156	-8.25292969	+14.96337891	+1.03271484	-67.91748047	+1908
+1457970740.84159990	+11.61914063	-4.36376953	-8.15625000	+43.83544922	-5.42724609	-77.34375000	+2252	+10.74462891	-2.28955078	-8.40234375	+15.24902344	-24.14794922	-13.24951172	+2052	+8.88134766	-6.36328125	-8.20019531	+15.09521484	+1.47216797	-67.67578125	+1912
+1457970740.84579990	+11.55322266	-4.43408203	-8.09912109	+44.09912109	-5.14160156	-76.88232422	+2244	+10.69189453	-2.38623047	-8.32324219	+14.96337891	-23.88427734	-12.89794922	+2040	+8.82421875	-6.45996094	-8.13427734	+15.20507813	+1.88964844	-67.47802734	+1916
+1457970740.84999990	+11.49169922	-4.50439453	-8.05078125	+44.34082031	-4.85595703	-76.39892578	+2240	+10.64794922	-2.46972656	-8.25292969	+14.65576172	-23.62060547	-12.41455078	+2028	+8.76708984	-6.55224609	-8.06396484	+15.31494141	+2.30712891	-67.23632813	+1924
+1457970740.85410000	+11.43017578	-4.57470703	-7.99804688	+44.58251953	-4.54833984	-75.91552734	+2236	+10.60400391	-2.57080078	-8.18261719	+14.34814453	-23.33496094	-12.06298828	+2024	+8.70996094	-6.64453125	-8.00683594	+15.44677734	+2.72460938	-66.95068359	+1932
+1457970740.85830000	+11.36865234	-4.64501953	-7.94091797	+44.78027344	-4.26269531	-75.47607422	+2232	+10.55566406	-2.66748047	-8.09912109	+14.04052734	-23.07128906	-11.71142578	+2020	+8.65722656	-6.73681641	-7.93212891	+15.55664063	+3.09814453	-66.75292969	+1944
+1457970740.86250000	+11.31152344	-4.71093750	-7.88378906	+44.95605469	-3.97705078	-74.97070313	+2228	+10.50732422	-2.74658203	-8.02441406	+13.75488281	-22.78564453	-11.20605469	+2012	+8.60009766	-6.82470703	-7.85742188	+15.68847656	+3.44970703	-66.48925781	+1952
+1457970740.87080000	+11.18408203	-4.85156250	-7.76953125	+45.26367188	-3.31787109	-74.02587891	+2224	+10.41064453	-2.93994141	-7.86621094	+13.13964844	-22.14843750	-10.43701172	+2004	+8.49902344	-7.00048828	-7.71240234	+15.95214844	+4.17480469	-65.93994141	+1972
+1457970740.87490010	+11.12695313	-4.91308594	-7.71240234	+45.41748047	-3.03222656	-73.49853516	+2220	+10.36230469	-3.01904297	-7.78710938	+12.85400391	-21.84082031	-9.93164063	+2000	+8.45068359	-7.08398438	-7.63330078	+16.08398438	+4.48242188	-65.65429688	+1980
+1457970740.87910010	+11.06542969	-4.98779297	-7.65087891	+45.50537109	-2.70263672	-73.01513672	+2220	+10.31396484	-3.11132813	-7.70800781	+12.52441406	-21.48925781	-9.51416016	+1996	+8.40234375	-7.16308594	-7.56298828	+16.25976563	+4.79003906	-65.28076172	+1984
+1457970740.88330010	+11.00390625	-5.05810547	-7.58496094	+45.59326172	-2.41699219	-72.57568359	+2216	+10.26123047	-3.19921875	-7.61572266	+12.21679688	-21.20361328	-9.14062500	+1996	+8.36279297	-7.24658203	-7.47070313	+16.43554688	+5.00976563	-65.03906250	+1992
+1457970740.88739990	+10.94677734	-5.11962891	-7.51464844	+45.72509766	-2.17529297	-72.18017578	+2212	+10.21289063	-3.27832031	-7.53222656	+11.90917969	-20.93994141	-8.65722656	+1992	+8.31445313	-7.32568359	-7.38281250	+16.58935547	+5.22949219	-64.75341797	+1996
+1457970740.89159990	+10.88964844	-5.18554688	-7.44433594	+45.83496094	-1.91162109	-71.78466797	+2208	+10.16455078	-3.36621094	-7.44873047	+11.60156250	-20.61035156	-8.26171875	+1992	+8.27490234	-7.39599609	-7.30371094	+16.78710938	+5.47119141	-64.40185547	+1996
+1457970740.89580010	+10.83251953	-5.25146484	-7.36962891	+45.94482422	-1.64794922	-71.43310547	+2204	+10.11621094	-3.45410156	-7.35205078	+11.31591797	-20.39062500	-7.88818359	+1992	+8.23974609	-7.47509766	-7.21142578	+16.98486328	+5.64697266	-64.18212891	+2000
+1457970740.90409990	+10.72705078	-5.36572266	-7.21582031	+46.23046875	-1.18652344	-70.75195313	+2188	+10.02392578	-3.60791016	-7.17626953	+10.74462891	-19.84130859	-7.00927734	+1984	+8.16503906	-7.62011719	-7.03125000	+17.46826172	+5.95458984	-63.56689453	+1996
+1457970740.90829990	+10.66992188	-5.42285156	-7.13232422	+46.34033203	-0.92285156	-70.42236328	+2180	+9.97998047	-3.68701172	-7.07519531	+10.45898438	-19.66552734	-6.67968750	+1984	+8.13867188	-7.69042969	-6.93457031	+17.73193359	+6.04248047	-63.30322266	+1996
+1457970740.91240000	+10.61718750	-5.47119141	-7.04443359	+46.53808594	-0.74707031	-70.15869141	+2168	+9.93603516	-3.75732422	-6.97851563	+10.17333984	-19.46777344	-6.24023438	+1980	+8.09912109	-7.76074219	-6.83349609	+17.95166016	+6.15234375	-63.03955078	+1992
+1457970740.91660000	+10.56445313	-5.52392578	-6.95654297	+46.69189453	-0.52734375	-69.91699219	+2156	+9.89208984	-3.83203125	-6.88623047	+9.90966797	-19.24804688	-5.84472656	+1976	+8.06835938	-7.82226563	-6.74560547	+18.28125000	+6.26220703	-62.70996094	+1984
+1457970740.92080000	+10.51171875	-5.57666016	-6.86425781	+46.82373047	-0.32958984	-69.74121094	+2148	+9.85253906	-3.90673828	-6.77636719	+9.62402344	-19.16015625	-5.53710938	+1976	+8.04199219	-7.88818359	-6.64453125	+18.58886719	+6.28417969	-62.46826172	+1976
+1457970740.92490010	+10.46337891	-5.61621094	-6.76318359	+47.04345703	-0.17578125	-69.58740234	+2136	+9.81298828	-3.97705078	-6.67529297	+9.33837891	-19.00634766	-5.11962891	+1972	+8.00244141	-7.95410156	-6.54345703	+18.87451172	+6.35009766	-62.24853516	+1972
+1457970740.92910000	+10.41503906	-5.66015625	-6.66650391	+47.21923828	+0.04394531	-69.43359375	+2124	+9.77343750	-4.04736328	-6.57861328	+9.07470703	-18.80859375	-4.74609375	+1968	+7.97167969	-8.01123047	-6.45556641	+19.24804688	+6.41601563	-61.91894531	+1960
+1457970740.93740010	+10.30957031	-5.73046875	-6.46435547	+47.63671875	+0.43945313	-69.14794922	+2100	+9.70751953	-4.18359375	-6.35888672	+8.45947266	-18.65478516	-4.04296875	+1968	+7.91015625	-8.13427734	-6.25341797	+19.90722656	+6.50390625	-61.43554688	+1948
+1457970740.94160010	+10.26123047	-5.77001953	-6.36767578	+47.83447266	+0.68115234	-68.99414063	+2088	+9.67236328	-4.24511719	-6.26220703	+8.15185547	-18.45703125	-3.64746094	+1960	+7.87939453	-8.19140625	-6.16552734	+20.30273438	+6.54785156	-61.08398438	+1940
+1457970740.94580010	+10.20849609	-5.80078125	-6.26220703	+48.03222656	+0.90087891	-68.90625000	+2080	+9.64599609	-4.31542969	-6.13916016	+7.84423828	-18.47900391	-3.36181641	+1964	+7.85302734	-8.24414063	-6.06884766	+20.69824219	+6.56982422	-60.84228516	+1936
+1457970740.94989990	+10.16455078	-5.82714844	-6.15234375	+48.27392578	+1.05468750	-68.79638672	+2072	+9.61523438	-4.38134766	-6.03369141	+7.42675781	-18.34716797	-2.96630859	+1964	+7.81347656	-8.30566406	-5.96777344	+21.02783203	+6.61376953	-60.60058594	+1932
+1457970740.95409990	+10.11181641	-5.86230469	-6.05566406	+48.47167969	+1.29638672	-68.66455078	+2064	+9.58447266	-4.44287109	-5.93261719	+7.07519531	-18.14941406	-2.54882813	+1960	+7.77832031	-8.35400391	-5.88427734	+21.44531250	+6.70166016	-60.22705078	+1924
+1457970740.95820000	+10.06787109	-5.88867188	-5.94140625	+48.71337891	+1.51611328	-68.62060547	+2060	+9.56250000	-4.50878906	-5.80517578	+6.72363281	-18.19335938	-2.24121094	+1968	+7.75195313	-8.40673828	-5.78320313	+21.86279297	+6.72363281	-60.00732422	+1924
+1457970740.96240000	+10.01953125	-5.91064453	-5.84033203	+48.95507813	+1.69189453	-68.48876953	+2052	+9.53613281	-4.57910156	-5.69970703	+6.21826172	-18.03955078	-1.82373047	+1968	+7.71679688	-8.46386719	-5.68212891	+22.19238281	+6.76757813	-59.74365234	+1924
+1457970740.97070000	+9.92724609	-5.96777344	-5.63378906	+49.43847656	+2.17529297	-68.22509766	+2048	+9.48779297	-4.69775391	-5.47558594	+5.38330078	-17.84179688	-1.05468750	+1972	+7.65966797	-8.55615234	-5.49755859	+23.04931641	+6.89941406	-59.12841797	+1920
+1457970740.97490000	+9.87890625	-5.98974609	-5.53271484	+49.68017578	+2.35107422	-68.07128906	+2044	+9.46142578	-4.76367188	-5.37011719	+4.85595703	-17.68798828	-0.59326172	+1972	+7.62451172	-8.60888672	-5.40087891	+23.37890625	+6.96533203	-58.86474609	+1920
+1457970740.97910000	+9.83056641	-6.01611328	-5.44042969	+49.94384766	+2.57080078	-67.85156250	+2040	+9.43066406	-4.82519531	-5.26904297	+4.37255859	-17.44628906	-0.10986328	+1972	+7.59814453	-8.64843750	-5.31738281	+23.84033203	+7.05322266	-58.46923828	+1916
+1457970740.98320010	+9.79101563	-6.04248047	-5.33056641	+50.18554688	+2.74658203	-67.78564453	+2044	+9.41308594	-4.88671875	-5.14599609	+3.93310547	-17.42431641	+0.26367188	+1976	+7.58056641	-8.69238281	-5.21630859	+24.27978516	+7.07519531	-58.22753906	+1916
+1457970740.98740010	+9.74267578	-6.06005859	-5.22949219	+50.44921875	+2.90039063	-67.60986328	+2040	+9.38671875	-4.94824219	-5.04052734	+3.38378906	-17.27050781	+0.72509766	+1980	+7.54980469	-8.74072266	-5.11962891	+24.63134766	+7.11914063	-57.96386719	+1920
+1457970740.99160000	+9.69873047	-6.08642578	-5.14160156	+50.73486328	+3.07617188	-67.39013672	+2040	+9.36035156	-5.00097656	-4.93945313	+2.94433594	-17.05078125	+1.18652344	+1980	+7.53222656	-8.77587891	-5.03613281	+25.09277344	+7.18505859	-57.56835938	+1916
+1457970740.99569990	+9.65917969	-6.11279297	-5.03173828	+50.97656250	+3.25195313	-67.32421875	+2044	+9.34277344	-5.05810547	-4.82080078	+2.52685547	-17.00683594	+1.58203125	+1984	+7.51464844	-8.81982422	-4.93066406	+25.51025391	+7.20703125	-57.37060547	+1916
+1457970741.00410010	+9.57568359	-6.16113281	-4.85156250	+51.48193359	+3.51562500	-66.90673828	+2040	+9.29003906	-5.16357422	-4.61865234	+1.62597656	-16.67724609	+2.52685547	+1984	+7.47949219	-8.90332031	-4.74609375	+26.32324219	+7.27294922	-56.77734375	+1912
+1457970741.00819990	+9.54492188	-6.18310547	-4.74609375	+51.72363281	+3.60351563	-66.84082031	+2040	+9.27246094	-5.21191406	-4.50878906	+1.29638672	-16.56738281	+2.92236328	+1984	+7.47509766	-8.93847656	-4.64501953	+26.74072266	+7.25097656	-56.53564453	+1908
+1457970741.01239990	+9.50537109	-6.21386719	-4.65380859	+51.89941406	+3.71337891	-66.66503906	+2040	+9.24609375	-5.26025391	-4.40332031	+0.96679688	-16.43554688	+3.33984375	+1984	+7.45751953	-8.98242188	-4.54833984	+27.07031250	+7.27294922	-56.27197266	+1904
+1457970741.01659990	+9.47021484	-6.23144531	-4.56591797	+52.16308594	+3.80126953	-66.46728516	+2036	+9.21972656	-5.29980469	-4.30664063	+0.68115234	-16.23779297	+3.77929688	+1984	+7.44873047	-9.01318359	-4.45605469	+27.53173828	+7.25097656	-55.94238281	+1896
+1457970741.02070000	+9.44384766	-6.25781250	-4.46044922	+52.38281250	+3.86718750	-66.42333984	+2032	+9.20214844	-5.34375000	-4.20117188	+0.48339844	-16.14990234	+4.13085938	+1980	+7.44433594	-9.04833984	-4.35937500	+27.94921875	+7.18505859	-55.72265625	+1888
+1457970741.02490000	+9.40869141	-6.28417969	-4.36816406	+52.51464844	+3.93310547	-66.31347656	+2032	+9.18017578	-5.38330078	-4.10009766	+0.28564453	-16.04003906	+4.50439453	+1980	+7.43115234	-9.08789063	-4.25830078	+28.25683594	+7.16308594	-55.52490234	+1880
+1457970741.02900000	+9.37792969	-6.30175781	-4.28466797	+52.73437500	+3.99902344	-66.13769531	+2024	+9.15380859	-5.41845703	-4.00781250	+0.17578125	-15.86425781	+4.87792969	+1976	+7.42675781	-9.11865234	-4.17041016	+28.67431641	+7.14111328	-55.21728516	+1868
+1457970741.03320000	+9.35595703	-6.32812500	-4.17919922	+52.93212891	+4.02099609	-66.11572266	+2020	+9.14062500	-5.45361328	-3.90673828	+0.10986328	-15.75439453	+5.18554688	+1972	+7.42236328	-9.14941406	-4.07373047	+29.04785156	+7.07519531	-54.99755859	+1856
+1457970741.04150010	+9.30322266	-6.37207031	-4.00341797	+53.19580078	+4.13085938	-65.87402344	+2004	+9.09228516	-5.51513672	-3.71777344	+0.08789063	-15.46875000	+5.84472656	+1964	+7.40478516	-9.21533203	-3.88916016	+29.70703125	+6.98730469	-54.51416016	+1832
+1457970741.04570010	+9.28564453	-6.39404297	-3.90673828	+53.37158203	+4.13085938	-65.85205078	+1996	+9.07470703	-5.54589844	-3.62548828	+0.15380859	-15.33691406	+6.10839844	+1960	+7.40478516	-9.24609375	-3.80126953	+30.05859375	+6.89941406	-54.25048828	+1820
+1457970741.04990010	+9.25927734	-6.42041016	-3.81884766	+53.43750000	+4.17480469	-65.78613281	+1992	+9.05273438	-5.57666016	-3.53320313	+0.21972656	-15.22705078	+6.37207031	+1960	+7.39160156	-9.28125000	-3.71337891	+30.30029297	+6.87744141	-54.00878906	+1808
+1457970741.05399990	+9.23730469	-6.43798828	-3.73535156	+53.59130859	+4.21875000	-65.65429688	+1980	+9.03076172	-5.59863281	-3.44531250	+0.35156250	-15.05126953	+6.65771484	+1952	+7.38281250	-9.30761719	-3.62988281	+30.60791016	+6.81152344	-53.74511719	+1792
+1457970741.05819990	+9.22412109	-6.45556641	-3.63867188	+53.74511719	+4.24072266	-65.63232422	+1976	+9.01757813	-5.62060547	-3.35302734	+0.52734375	-14.96337891	+6.89941406	+1948	+7.37402344	-9.33398438	-3.54199219	+30.91552734	+6.74560547	-53.50341797	+1780
+1457970741.06240010	+9.20214844	-6.48193359	-3.55078125	+53.81103516	+4.28466797	-65.56640625	+1968	+8.99560547	-5.64697266	-3.26513672	+0.63720703	-14.83154297	+7.14111328	+1944	+7.36083984	-9.36914063	-3.45849609	+31.11328125	+6.70166016	-53.28369141	+1768
+1457970741.06649990	+9.18457031	-6.49951172	-3.47167969	+53.98681641	+4.32861328	-65.45654297	+1960	+8.97802734	-5.66455078	-3.18164063	+0.81298828	-14.65576172	+7.40478516	+1940	+7.35205078	-9.39550781	-3.37500000	+31.37695313	+6.67968750	-53.04199219	+1760
+1457970741.07489990	+9.14941406	-6.53466797	-3.30029297	+54.22851563	+4.39453125	-65.32470703	+1948	+8.94726563	-5.70849609	-3.01025391	+1.18652344	-14.41406250	+7.86621094	+1932	+7.32128906	-9.45703125	-3.22558594	+31.79443359	+6.59179688	-52.49267578	+1740
+1457970741.07900000	+9.13183594	-6.54785156	-3.22119141	+54.38232422	+4.41650391	-65.21484375	+1944	+8.92968750	-5.72607422	-2.93115234	+1.40625000	-14.23828125	+8.10791016	+1924	+7.31250000	-9.47900391	-3.15087891	+32.03613281	+6.52587891	-52.22900391	+1728
+1457970741.08320000	+9.11865234	-6.56542969	-3.13769531	+54.53613281	+4.43847656	-65.17089844	+1940	+8.91650391	-5.73925781	-2.84765625	+1.64794922	-14.15039063	+8.32763672	+1920	+7.29931641	-9.50537109	-3.07617188	+32.27783203	+6.45996094	-51.96533203	+1720
+1457970741.08740000	+9.10107422	-6.58300781	-3.05859375	+54.64599609	+4.48242188	-65.10498047	+1936	+8.89453125	-5.76123047	-2.76855469	+1.80175781	-14.01855469	+8.54736328	+1920	+7.28173828	-9.53613281	-3.00585938	+32.43164063	+6.41601563	-51.74560547	+1712
+1457970741.09150000	+9.08349609	-6.59179688	-2.98388672	+54.82177734	+4.50439453	-64.99511719	+1932	+8.88134766	-5.77441406	-2.69384766	+2.02148438	-13.88671875	+8.78906250	+1916	+7.26855469	-9.55810547	-2.93115234	+32.65136719	+6.37207031	-51.50390625	+1708
+1457970741.09570000	+9.07031250	-6.60498047	-2.90478516	+54.99755859	+4.52636719	-64.92919922	+1928	+8.86816406	-5.78759766	-2.61474609	+2.24121094	-13.79882813	+9.00878906	+1912	+7.25976563	-9.58447266	-2.86083984	+32.84912109	+6.30615234	-51.26220703	+1700
+1457970741.10400010	+9.03955078	-6.63134766	-2.75976563	+55.28320313	+4.54833984	-64.75341797	+1924	+8.83300781	-5.81835938	-2.46533203	+2.59277344	-13.57910156	+9.44824219	+1904	+7.23339844	-9.63281250	-2.72021484	+33.20068359	+6.19628906	-50.84472656	+1692
+1457970741.10820010	+9.02636719	-6.64013672	-2.68505859	+55.43701172	+4.54833984	-64.66552734	+1924	+8.82421875	-5.83154297	-2.39062500	+2.81250000	-13.51318359	+9.66796875	+1904	+7.22460938	-9.65478516	-2.65429688	+33.39843750	+6.10839844	-50.62500000	+1688
+1457970741.11229990	+9.00878906	-6.65771484	-2.61474609	+55.54687500	+4.54833984	-64.57763672	+1924	+8.80664063	-5.84912109	-2.31591797	+2.92236328	-13.42529297	+9.88769531	+1900	+7.21142578	-9.68115234	-2.58398438	+33.57421875	+6.02050781	-50.40527344	+1684
+1457970741.11649990	+8.99560547	-6.66210938	-2.54882813	+55.70068359	+4.52636719	-64.48974609	+1920	+8.78906250	-5.85351563	-2.24560547	+3.12011719	-13.33740234	+10.10742188	+1896	+7.20703125	-9.69873047	-2.51806641	+33.77197266	+5.91064453	-50.22949219	+1676
+1457970741.12069990	+8.98242188	-6.67089844	-2.47851563	+55.85449219	+4.50439453	-64.42382813	+1920	+8.78027344	-5.86230469	-2.17968750	+3.29589844	-13.27148438	+10.34912109	+1892	+7.20263672	-9.71630859	-2.44775391	+33.99169922	+5.80078125	-50.05371094	+1672
+1457970741.12480000	+8.96923828	-6.68408203	-2.41259766	+55.94238281	+4.48242188	-64.33593750	+1920	+8.76269531	-5.87988281	-2.10937500	+3.40576172	-13.22753906	+10.54687500	+1888	+7.19824219	-9.73388672	-2.38183594	+34.16748047	+5.69091797	-49.89990234	+1664
+1457970741.12899990	+8.95605469	-6.69287109	-2.34667969	+56.09619141	+4.43847656	-64.24804688	+1916	+8.74951172	-5.88427734	-2.04345703	+3.55957031	-13.16162109	+10.76660156	+1884	+7.19384766	-9.75146484	-2.31152344	+34.36523438	+5.58105469	-49.76806641	+1660
+1457970741.13730000	+8.93408203	-6.71044922	-2.21923828	+56.31591797	+4.32861328	-64.07226563	+1908	+8.72753906	-5.90625000	-1.91162109	+3.82324219	-13.07373047	+11.18408203	+1872	+7.18945313	-9.78222656	-2.17968750	+34.73876953	+5.36132813	-49.48242188	+1644
+1457970741.14150000	+8.92089844	-6.71484375	-2.15771484	+56.44775391	+4.26269531	-63.96240234	+1904	+8.71435547	-5.91064453	-1.85009766	+3.97705078	-13.02978516	+11.40380859	+1864	+7.18945313	-9.79541016	-2.10937500	+34.93652344	+5.22949219	-49.39453125	+1636
+1457970741.14570000	+8.91210938	-6.72363281	-2.10058594	+56.57958984	+4.17480469	-63.85253906	+1896	+8.70556641	-5.91503906	-1.78857422	+4.13085938	-12.96386719	+11.64550781	+1852	+7.18945313	-9.80859375	-2.04785156	+35.15625000	+5.07568359	-49.21875000	+1624
+1457970741.14980010	+8.89892578	-6.73242188	-2.03906250	+56.68945313	+4.10888672	-63.76464844	+1892	+8.69238281	-5.92822266	-1.73144531	+4.24072266	-12.94189453	+11.82128906	+1848	+7.18945313	-9.81738281	-1.98632813	+35.33203125	+4.96582031	-49.10888672	+1616
+1457970741.15400000	+8.88574219	-6.73242188	-1.98193359	+56.84326172	+4.02099609	-63.67675781	+1884	+8.67919922	-5.92822266	-1.66992188	+4.37255859	-12.91992188	+12.01904297	+1840	+7.18945313	-9.82617188	-1.92480469	+35.52978516	+4.83398438	-49.04296875	+1604
+1457970741.15820000	+8.87695313	-6.73681641	-1.92919922	+56.97509766	+3.93310547	-63.54492188	+1876	+8.67041016	-5.93261719	-1.61718750	+4.52636719	-12.87597656	+12.21679688	+1828	+7.18945313	-9.83496094	-1.86767578	+35.72753906	+4.70214844	-48.93310547	+1592
+1457970741.16230010	+8.86376953	-6.74121094	-1.87646484	+57.12890625	+3.84521484	-63.45703125	+1868	+8.65722656	-5.94140625	-1.56005859	+4.65820313	-12.85400391	+12.39257813	+1820	+7.18505859	-9.84814453	-1.80615234	+35.90332031	+4.59228516	-48.84521484	+1580
+1457970741.16650010	+8.85498047	-6.74560547	-1.82373047	+57.28271484	+3.75732422	-63.39111328	+1860	+8.64404297	-5.94140625	-1.50292969	+4.83398438	-12.83203125	+12.54638672	+1812	+7.18505859	-9.85693359	-1.74462891	+36.07910156	+4.48242188	-48.82324219	+1572
+1457970741.17479990	+8.82861328	-6.74560547	-1.72705078	+57.63427734	+3.55957031	-63.14941406	+1844	+8.62207031	-5.94580078	-1.40625000	+5.16357422	-12.74414063	+12.87597656	+1788	+7.17187500	-9.87451172	-1.65234375	+36.38671875	+4.28466797	-48.58154297	+1548
+1457970741.17899990	+8.81542969	-6.74560547	-1.67871094	+57.81005859	+3.44970703	-63.08349609	+1836	+8.60888672	-5.94580078	-1.35351563	+5.33935547	-12.74414063	+13.00781250	+1780	+7.16748047	-9.88330078	-1.59521484	+36.56250000	+4.17480469	-48.55957031	+1536
+1457970741.18310000	+8.80224609	-6.74560547	-1.63916016	+58.00781250	+3.36181641	-62.95166016	+1824	+8.59570313	-5.95019531	-1.31396484	+5.51513672	-12.67822266	+13.18359375	+1768	+7.15869141	-9.88769531	-1.55566406	+36.73828125	+4.06494141	-48.42773438	+1524
+1457970741.18730000	+8.78906250	-6.74560547	-1.59082031	+58.22753906	+3.27392578	-62.88574219	+1816	+8.58251953	-5.94580078	-1.26562500	+5.71289063	-12.65625000	+13.27148438	+1760	+7.14990234	-9.89648438	-1.51611328	+36.89208984	+3.97705078	-48.36181641	+1512
+1457970741.19149990	+8.77587891	-6.74121094	-1.54687500	+58.44726563	+3.20800781	-62.84179688	+1808	+8.56933594	-5.94580078	-1.22167969	+5.91064453	-12.65625000	+13.35937500	+1752	+7.13671875	-9.90527344	-1.46777344	+37.02392578	+3.88916016	-48.31787109	+1508
+1457970741.19560000	+8.76269531	-6.73681641	-1.50732422	+58.66699219	+3.12011719	-62.75390625	+1800	+8.55175781	-5.94580078	-1.18212891	+6.10839844	-12.61230469	+13.46923828	+1740	+7.12353516	-9.90966797	-1.43261719	+37.15576172	+3.82324219	-48.20800781	+1496
+1457970741.19980000	+8.74951172	-6.73242188	-1.46777344	+58.90869141	+3.05419922	-62.68798828	+1792	+8.53857422	-5.94140625	-1.14257813	+6.32812500	-12.59033203	+13.55712891	+1728	+7.11035156	-9.91845703	-1.39746094	+37.28759766	+3.75732422	-48.14208984	+1488
+1457970741.20810010	+8.71875000	-6.72363281	-1.39746094	+59.34814453	+2.94433594	-62.55615234	+1776	+8.51220703	-5.93701172	-1.06787109	+6.74560547	-12.50244141	+13.73291016	+1712	+7.08398438	-9.93164063	-1.32714844	+37.55126953	+3.60351563	-47.98828125	+1476
+1457970741.21230010	+8.70556641	-6.71923828	-1.35791016	+59.56787109	+2.92236328	-62.49023438	+1772	+8.49462891	-5.93701172	-1.03271484	+6.94335938	-12.43652344	+13.77685547	+1700	+7.06640625	-9.93603516	-1.29638672	+37.68310547	+3.55957031	-47.90039063	+1468
+1457970741.21650000	+8.68798828	-6.71044922	-1.32275391	+59.80957031	+2.87841797	-62.46826172	+1768	+8.47705078	-5.93261719	-0.99755859	+7.16308594	-12.41455078	+13.84277344	+1692	+7.05322266	-9.94042969	-1.26562500	+37.79296875	+3.49365234	-47.83447266	+1464
+1457970741.22059990	+8.67480469	-6.70605469	-1.29638672	+60.02929688	+2.85644531	-62.38037109	+1760	+8.46386719	-5.92822266	-0.96679688	+7.36083984	-12.34863281	+13.90869141	+1684	+7.03564453	-9.94482422	-1.23925781	+37.94677734	+3.44970703	-47.74658203	+1456
+1457970741.22480010	+8.66162109	-6.70166016	-1.26562500	+60.22705078	+2.85644531	-62.33642578	+1756	+8.45068359	-5.92382813	-0.93603516	+7.53662109	-12.28271484	+13.97460938	+1676	+7.02685547	-9.94921875	-1.20849609	+38.07861328	+3.42773438	-47.68066406	+1452
+1457970741.22900010	+8.64404297	-6.69726563	-1.23486328	+60.42480469	+2.83447266	-62.31445313	+1748	+8.43310547	-5.92382813	-0.90527344	+7.71240234	-12.21679688	+14.01855469	+1664	+7.00927734	-9.95361328	-1.17773438	+38.21044922	+3.40576172	-47.61474609	+1452
+1457970741.23309990	+8.63085938	-6.68847656	-1.20849609	+60.62255859	+2.83447266	-62.22656250	+1744	+8.41992188	-5.91943359	-0.88330078	+7.88818359	-12.12890625	+14.08447266	+1656	+6.99609375	-9.95800781	-1.15576172	+38.34228516	+3.38378906	-47.52685547	+1448
+1457970741.23729990	+8.61767578	-6.68847656	-1.18652344	+60.77636719	+2.85644531	-62.13867188	+1736	+8.40234375	-5.91943359	-0.85693359	+8.04199219	-12.04101563	+14.15039063	+1648	+6.98291016	-9.95800781	-1.12939453	+38.47412109	+3.38378906	-47.43896484	+1444
+1457970741.24560000	+8.59130859	-6.67529297	-1.14697266	+61.10595703	+2.87841797	-61.96289063	+1724	+8.37597656	-5.91064453	-0.81298828	+8.34960938	-11.84326172	+14.30419922	+1628	+6.96533203	-9.95800781	-1.08105469	+38.78173828	+3.36181641	-47.28515625	+1432
+1457970741.24980000	+8.57812500	-6.67529297	-1.12500000	+61.23779297	+2.92236328	-61.89697266	+1720	+8.36279297	-5.91064453	-0.79541016	+8.45947266	-11.75537109	+14.34814453	+1616	+6.95654297	-9.95800781	-1.05908203	+38.93554688	+3.38378906	-47.21923828	+1428
+1457970741.25399990	+8.56494141	-6.67089844	-1.10742188	+61.36962891	+2.94433594	-61.85302734	+1716	+8.34521484	-5.90625000	-0.77343750	+8.59130859	-11.66748047	+14.39208984	+1608	+6.95214844	-9.95800781	-1.03271484	+39.08935547	+3.40576172	-47.17529297	+1424
+1457970741.25810000	+8.55175781	-6.66650391	-1.09423828	+61.50146484	+2.96630859	-61.74316406	+1712	+8.33203125	-5.90185547	-0.76025391	+8.72314453	-11.55761719	+14.47998047	+1596	+6.94335938	-9.95361328	-1.01074219	+39.26513672	+3.42773438	-47.08740234	+1420
+1457970741.26230000	+8.53857422	-6.66650391	-1.08105469	+61.61132813	+3.01025391	-61.65527344	+1704	+8.31884766	-5.90185547	-0.74707031	+8.78906250	-11.44775391	+14.52392578	+1584	+6.94335938	-9.95361328	-0.98876953	+39.41894531	+3.47167969	-47.04345703	+1416
+1457970741.26640010	+8.52539063	-6.66210938	-1.06347656	+61.69921875	+3.05419922	-61.58935547	+1700	+8.31005859	-5.89746094	-0.72949219	+8.89892578	-11.35986328	+14.56787109	+1576	+6.93457031	-9.94921875	-0.96679688	+39.57275391	+3.51562500	-47.04345703	+1416
+1457970741.27480010	+8.50341797	-6.65771484	-1.05029297	+61.89697266	+3.14208984	-61.39160156	+1692	+8.28369141	-5.89746094	-0.71191406	+9.05273438	-11.11816406	+14.67773438	+1552	+6.92578125	-9.94482422	-0.93603516	+39.85839844	+3.60351563	-46.91162109	+1412
+1457970741.27889990	+8.49462891	-6.65332031	-1.03710938	+61.98486328	+3.18603516	-61.34765625	+1688	+8.27050781	-5.89306641	-0.69873047	+9.14062500	-11.05224609	+14.72167969	+1540	+6.92578125	-9.94042969	-0.91845703	+39.99023438	+3.64746094	-46.91162109	+1412
+1457970741.28309990	+8.48144531	-6.65332031	-1.03710938	+62.07275391	+3.20800781	-61.23779297	+1684	+8.26171875	-5.89306641	-0.69433594	+9.22851563	-10.92041016	+14.78759766	+1524	+6.92138672	-9.94042969	-0.90966797	+40.14404297	+3.69140625	-46.84570313	+1412
+1457970741.28730010	+8.47265625	-6.65332031	-1.02832031	+62.11669922	+3.27392578	-61.14990234	+1680	+8.24853516	-5.89306641	-0.68994141	+9.27246094	-10.83251953	+14.80957031	+1512	+6.91699219	-9.93603516	-0.89648438	+40.27587891	+3.75732422	-46.80175781	+1412
+1457970741.29140000	+8.45947266	-6.64892578	-1.02392578	+62.20458984	+3.31787109	-61.10595703	+1676	+8.23974609	-5.88867188	-0.68115234	+9.31640625	-10.74462891	+14.80957031	+1500	+6.91259766	-9.93603516	-0.88330078	+40.36376953	+3.82324219	-46.80175781	+1416
+1457970741.29559990	+8.45068359	-6.64892578	-1.02392578	+62.27050781	+3.36181641	-61.01806641	+1668	+8.23095703	-5.88867188	-0.68115234	+9.38232422	-10.63476563	+14.85351563	+1484	+6.90380859	-9.93164063	-0.87890625	+40.45166016	+3.88916016	-46.75781250	+1416
+1457970741.29979990	+8.44189453	-6.64892578	-1.01953125	+62.31445313	+3.42773438	-60.95214844	+1664	+8.21777344	-5.89306641	-0.67675781	+9.40429688	-10.52490234	+14.87548828	+1472	+6.89941406	-9.93164063	-0.87451172	+40.53955078	+3.95507813	-46.71386719	+1416
+1457970741.30810000	+8.42431641	-6.64453125	-1.01953125	+62.44628906	+3.53759766	-60.79833984	+1652	+8.20019531	-5.88867188	-0.67675781	+9.49218750	-10.30517578	+14.89746094	+1448	+6.88183594	-9.93164063	-0.87011719	+40.64941406	+4.08691406	-46.60400391	+1420
+1457970741.31230000	+8.41552734	-6.64892578	-1.01953125	+62.46826172	+3.58154297	-60.73242188	+1648	+8.19140625	-5.88867188	-0.67675781	+9.49218750	-10.19531250	+14.89746094	+1436	+6.87304688	-9.93164063	-0.87011719	+40.67138672	+4.15283203	-46.53808594	+1424
+1457970741.31640010	+8.40673828	-6.64453125	-1.01953125	+62.51220703	+3.64746094	-60.64453125	+1640	+8.18261719	-5.88867188	-0.67675781	+9.51416016	-10.08544922	+14.91943359	+1424	+6.85986328	-9.93164063	-0.87451172	+40.71533203	+4.21875000	-46.47216797	+1424
+1457970741.32060000	+8.39794922	-6.64453125	-1.02392578	+62.57812500	+3.71337891	-60.57861328	+1636	+8.17382813	-5.88867188	-0.67675781	+9.55810547	-9.97558594	+14.91943359	+1412	+6.85107422	-9.93164063	-0.87890625	+40.73730469	+4.28466797	-46.38427734	+1424
+1457970741.32480000	+8.38916016	-6.64453125	-1.02392578	+62.60009766	+3.75732422	-60.51269531	+1628	+8.16503906	-5.88867188	-0.67675781	+9.53613281	-9.86572266	+14.91943359	+1404	+6.83789063	-9.93164063	-0.87890625	+40.73730469	+4.37255859	-46.31835938	+1428
+1457970741.32890010	+8.38037109	-6.64013672	-1.02832031	+62.64404297	+3.82324219	-60.42480469	+1624	+8.16064453	-5.88867188	-0.67675781	+9.55810547	-9.73388672	+14.94140625	+1396	+6.82470703	-9.93603516	-0.88330078	+40.73730469	+4.46044922	-46.25244141	+1428
+1457970741.33310010	+8.37597656	-6.64013672	-1.02832031	+62.68798828	+3.88916016	-60.35888672	+1616	+8.15185547	-5.88867188	-0.68115234	+9.55810547	-9.62402344	+14.94140625	+1388	+6.81152344	-9.93603516	-0.88769531	+40.71533203	+4.52636719	-46.16455078	+1432
+1457970741.34139990	+8.36279297	-6.64013672	-1.03271484	+62.73193359	+3.99902344	-60.18310547	+1604	+8.13867188	-5.88867188	-0.68554688	+9.55810547	-9.38232422	+14.98535156	+1372	+6.79394531	-9.94042969	-0.90087891	+40.69335938	+4.65820313	-45.98876953	+1428
+1457970741.34559990	+8.35400391	-6.63574219	-1.03271484	+62.75390625	+4.06494141	-60.09521484	+1596	+8.13427734	-5.88867188	-0.68554688	+9.55810547	-9.27246094	+15.00732422	+1364	+6.78515625	-9.94042969	-0.90527344	+40.71533203	+4.72412109	-45.90087891	+1428
+1457970741.34970000	+8.34960938	-6.63574219	-1.03710938	+62.75390625	+4.10888672	-60.00732422	+1588	+8.12988281	-5.88867188	-0.68554688	+9.53613281	-9.16259766	+15.05126953	+1356	+6.77636719	-9.94042969	-0.90966797	+40.69335938	+4.76806641	-45.83496094	+1424
+1457970741.35390000	+8.34521484	-6.63574219	-1.03710938	+62.77587891	+4.15283203	-59.91943359	+1580	+8.12548828	-5.88867188	-0.68554688	+9.53613281	-9.05273438	+15.07324219	+1352	+6.76757813	-9.94042969	-0.91406250	+40.71533203	+4.81201172	-45.74707031	+1424
+1457970741.35809990	+8.33642578	-6.63574219	-1.03710938	+62.79785156	+4.21875000	-59.85351563	+1576	+8.12109375	-5.88867188	-0.68115234	+9.53613281	-8.96484375	+15.09521484	+1344	+6.75878906	-9.94042969	-0.91406250	+40.71533203	+4.85595703	-45.70312500	+1420
+1457970741.36220000	+8.33203125	-6.63574219	-1.03710938	+62.79785156	+4.24072266	-59.78759766	+1568	+8.11669922	-5.88867188	-0.68115234	+9.51416016	-8.87695313	+15.13916016	+1340	+6.75439453	-9.94042969	-0.91406250	+40.73730469	+4.89990234	-45.65917969	+1416
+1457970741.36640000	+8.32763672	-6.63574219	-1.03710938	+62.81982422	+4.28466797	-59.72167969	+1560	+8.11669922	-5.88867188	-0.68115234	+9.51416016	-8.78906250	+15.18310547	+1332	+6.75000000	-9.93603516	-0.91406250	+40.75927734	+4.94384766	-45.61523438	+1412
+1457970741.37470010	+8.31884766	-6.63574219	-1.03271484	+62.81982422	+4.37255859	-59.56787109	+1548	+8.10791016	-5.88867188	-0.68115234	+9.51416016	-8.61328125	+15.27099609	+1320	+6.74560547	-9.93603516	-0.90966797	+40.82519531	+5.00976563	-45.52734375	+1404
+1457970741.37890010	+8.31445313	-6.63574219	-1.03271484	+62.81982422	+4.39453125	-59.50195313	+1540	+8.10351563	-5.88867188	-0.67675781	+9.51416016	-8.52539063	+15.31494141	+1316	+6.74560547	-9.93603516	-0.90527344	+40.86914063	+5.05371094	-45.48339844	+1400
+1457970741.38310000	+8.31005859	-6.63574219	-1.03271484	+62.81982422	+4.43847656	-59.41406250	+1536	+8.09912109	-5.88867188	-0.67675781	+9.51416016	-8.45947266	+15.38085938	+1312	+6.74560547	-9.93164063	-0.90087891	+40.93505859	+5.07568359	-45.46142578	+1396
+1457970741.38720010	+8.31005859	-6.63574219	-1.03271484	+62.84179688	+4.46044922	-59.37011719	+1528	+8.09912109	-5.88867188	-0.67675781	+9.51416016	-8.37158203	+15.42480469	+1304	+6.74560547	-9.92724609	-0.89648438	+40.97900391	+5.09765625	-45.46142578	+1396
+1457970741.39140010	+8.30566406	-6.63574219	-1.02832031	+62.81982422	+4.50439453	-59.32617188	+1524	+8.09472656	-5.88867188	-0.67236328	+9.53613281	-8.30566406	+15.46875000	+1300	+6.75000000	-9.92724609	-0.89208984	+41.04492188	+5.11962891	-45.43945313	+1396
+1457970741.39560010	+8.29687500	-6.63574219	-1.02832031	+62.81982422	+4.54833984	-59.26025391	+1520	+8.09033203	-5.88867188	-0.67236328	+9.53613281	-8.21777344	+15.51269531	+1296	+6.75000000	-9.92285156	-0.88769531	+41.11083984	+5.16357422	-45.41748047	+1396
+1457970741.39969990	+8.29248047	-6.63574219	-1.02832031	+62.84179688	+4.59228516	-59.19433594	+1516	+8.08593750	-5.88427734	-0.66796875	+9.53613281	-8.15185547	+15.57861328	+1288	+6.75000000	-9.91845703	-0.88330078	+41.17675781	+5.18554688	-45.41748047	+1396
+1457970741.40809990	+8.28369141	-6.64013672	-1.02832031	+62.84179688	+4.70214844	-59.04052734	+1508	+8.07714844	-5.88427734	-0.66796875	+9.55810547	-7.97607422	+15.66650391	+1276	+6.75000000	-9.91406250	-0.87011719	+41.28662109	+5.27343750	-45.37353516	+1396
+1457970741.41220000	+8.27929688	-6.64013672	-1.02832031	+62.86376953	+4.74609375	-58.95263672	+1504	+8.06835938	-5.88427734	-0.66796875	+9.58007813	-7.86621094	+15.73242188	+1272	+6.75000000	-9.91406250	-0.87011719	+41.35253906	+5.31738281	-45.32958984	+1396
+1457970741.41640000	+8.27050781	-6.64013672	-1.03271484	+62.86376953	+4.81201172	-58.88671875	+1500	+8.06396484	-5.88427734	-0.66796875	+9.58007813	-7.75634766	+15.77636719	+1268	+6.74560547	-9.90966797	-0.86572266	+41.41845703	+5.38330078	-45.28564453	+1396
+1457970741.42050000	+8.26171875	-6.64013672	-1.03271484	+62.86376953	+4.85595703	-58.79882813	+1496	+8.05957031	-5.88427734	-0.66796875	+9.60205078	-7.64648438	+15.82031250	+1260	+6.74121094	-9.90966797	-0.86572266	+41.48437500	+5.44921875	-45.24169922	+1396
+1457970741.42470000	+8.25732422	-6.64013672	-1.03271484	+62.90771484	+4.92187500	-58.71093750	+1492	+8.05078125	-5.88427734	-0.66796875	+9.62402344	-7.53662109	+15.88623047	+1256	+6.73681641	-9.90966797	-0.86572266	+41.52832031	+5.51513672	-45.17578125	+1400
+1457970741.43300010	+8.23974609	-6.64013672	-1.04150391	+62.92968750	+5.07568359	-58.49121094	+1484	+8.03320313	-5.88867188	-0.66796875	+9.62402344	-7.27294922	+15.99609375	+1248	+6.72363281	-9.90527344	-0.86572266	+41.59423828	+5.69091797	-45.00000000	+1400
+1457970741.43720010	+8.23095703	-6.64013672	-1.04150391	+62.97363281	+5.16357422	-58.38134766	+1480	+8.02441406	-5.88867188	-0.67236328	+9.64599609	-7.11914063	+16.04003906	+1244	+6.71044922	-9.90966797	-0.87011719	+41.61621094	+5.80078125	-44.86816406	+1404
+1457970741.44140010	+8.22216797	-6.64013672	-1.04589844	+62.99560547	+5.22949219	-58.27148438	+1476	+8.02001953	-5.88867188	-0.67236328	+9.66796875	-6.96533203	+16.10595703	+1240	+6.70166016	-9.90966797	-0.87451172	+41.63818359	+5.91064453	-44.75830078	+1408
+1457970741.44549990	+8.21337891	-6.64013672	-1.05029297	+63.01757813	+5.29541016	-58.16162109	+1468	+8.01123047	-5.88867188	-0.67675781	+9.66796875	-6.83349609	+16.17187500	+1236	+6.68847656	-9.90966797	-0.87890625	+41.66015625	+5.99853516	-44.60449219	+1408
+1457970741.44970010	+8.20019531	-6.64013672	-1.05468750	+63.06152344	+5.36132813	-58.02978516	+1464	+7.99804688	-5.88867188	-0.67675781	+9.66796875	-6.67968750	+16.23779297	+1232	+6.67089844	-9.90966797	-0.88769531	+41.66015625	+6.10839844	-44.45068359	+1412
+1457970741.45390010	+8.19140625	-6.64013672	-1.05468750	+63.08349609	+5.40527344	-57.94189453	+1460	+7.98925781	-5.88867188	-0.68115234	+9.68994141	-6.52587891	+16.30371094	+1232	+6.65771484	-9.90966797	-0.89648438	+41.68212891	+6.21826172	-44.29687500	+1412
+1457970741.45799990	+8.18261719	-6.63574219	-1.05908203	+63.12744141	+5.47119141	-57.83203125	+1452	+7.98486328	-5.88867188	-0.68115234	+9.68994141	-6.39404297	+16.34765625	+1228	+6.64453125	-9.90966797	-0.90087891	+41.68212891	+6.30615234	-44.16503906	+1416
+1457970741.46219990	+8.17382813	-6.63574219	-1.05908203	+63.14941406	+5.51513672	-57.74414063	+1448	+7.97607422	-5.88867188	-0.68115234	+9.68994141	-6.26220703	+16.41357422	+1224	+6.63134766	-9.90966797	-0.90527344	+41.68212891	+6.41601563	-44.03320313	+1416
+1457970741.47050000	+8.16064453	-6.63134766	-1.06347656	+63.21533203	+5.60302734	-57.56835938	+1436	+7.95849609	-5.88427734	-0.68554688	+9.71191406	-6.04248047	+16.54541016	+1220	+6.60498047	-9.90966797	-0.91845703	+41.68212891	+6.56982422	-43.76953125	+1412
+1457970741.47470000	+8.15185547	-6.63574219	-1.06787109	+63.21533203	+5.62500000	-57.48046875	+1432	+7.95410156	-5.88867188	-0.68554688	+9.68994141	-5.93261719	+16.58935547	+1220	+6.59179688	-9.91406250	-0.92285156	+41.68212891	+6.63574219	-43.65966797	+1412
+1457970741.47890000	+8.14746094	-6.63134766	-1.06787109	+63.23730469	+5.64697266	-57.41455078	+1424	+7.94531250	-5.88427734	-0.68554688	+9.68994141	-5.84472656	+16.65527344	+1216	+6.58300781	-9.90966797	-0.92724609	+41.68212891	+6.70166016	-43.54980469	+1408
+1457970741.48300000	+8.14306641	-6.62695313	-1.06787109	+63.25927734	+5.64697266	-57.37060547	+1420	+7.94531250	-5.88427734	-0.68994141	+9.71191406	-5.77880859	+16.72119141	+1212	+6.57861328	-9.90966797	-0.92724609	+41.70410156	+6.74560547	-43.48388672	+1404
+1457970741.48720000	+8.13867188	-6.63134766	-1.06787109	+63.23730469	+5.64697266	-57.32666016	+1416	+7.94091797	-5.88427734	-0.68994141	+9.66796875	-5.71289063	+16.76513672	+1212	+6.57421875	-9.90966797	-0.93164063	+41.70410156	+6.76757813	-43.41796875	+1396
+1457970741.49130010	+8.13427734	-6.62695313	-1.06787109	+63.23730469	+5.64697266	-57.28271484	+1412	+7.93652344	-5.88427734	-0.68554688	+9.66796875	-5.66894531	+16.80908203	+1208	+6.56982422	-9.90527344	-0.93164063	+41.72607422	+6.81152344	-43.37402344	+1392
+1457970741.49550010	+8.13427734	-6.62695313	-1.06787109	+63.25927734	+5.64697266	-57.26074219	+1404	+7.93212891	-5.87988281	-0.68554688	+9.66796875	-5.62500000	+16.85302734	+1204	+6.56542969	-9.90527344	-0.92724609	+41.74804688	+6.83349609	-43.35205078	+1388
+1457970741.49970010	+8.13427734	-6.62695313	-1.06787109	+63.21533203	+5.66894531	-57.23876953	+1400	+7.93212891	-5.88427734	-0.68554688	+9.62402344	-5.60302734	+16.87500000	+1204	+6.56542969	-9.90527344	-0.92724609	+41.74804688	+6.85546875	-43.33007813	+1384
+1457970741.50379990	+8.13427734	-6.62695313	-1.06787109	+63.21533203	+5.64697266	-57.21679688	+1396	+7.93212891	-5.88427734	-0.68554688	+9.60205078	-5.58105469	+16.91894531	+1200	+6.56542969	-9.90087891	-0.92285156	+41.77001953	+6.87744141	-43.33007813	+1380
+1457970741.51220010	+8.13427734	-6.63134766	-1.06787109	+63.17138672	+5.64697266	-57.19482422	+1384	+7.93212891	-5.88427734	-0.68554688	+9.58007813	-5.55908203	+16.98486328	+1196	+6.56982422	-9.90087891	-0.91845703	+41.77001953	+6.89941406	-43.35205078	+1372
+1457970741.51630000	+8.13427734	-6.63134766	-1.06787109	+63.14941406	+5.62500000	-57.17285156	+1380	+7.93212891	-5.88427734	-0.68554688	+9.53613281	-5.53710938	+17.00683594	+1192	+6.56982422	-9.89648438	-0.91406250	+41.79199219	+6.89941406	-43.35205078	+1372
+1457970741.52049990	+8.13427734	-6.63134766	-1.06787109	+63.12744141	+5.62500000	-57.17285156	+1372	+7.93652344	-5.88427734	-0.68115234	+9.51416016	-5.53710938	+17.02880859	+1188	+6.57421875	-9.89648438	-0.90966797	+41.81396484	+6.89941406	-43.39599609	+1372
+1457970741.52469990	+8.13867188	-6.63134766	-1.06787109	+63.10546875	+5.62500000	-57.17285156	+1368	+7.93652344	-5.88427734	-0.68115234	+9.49218750	-5.53710938	+17.05078125	+1184	+6.57861328	-9.89648438	-0.90966797	+41.81396484	+6.89941406	-43.39599609	+1368
+1457970741.52880000	+8.13867188	-6.63574219	-1.06787109	+63.08349609	+5.62500000	-57.17285156	+1360	+7.93652344	-5.88427734	-0.68115234	+9.47021484	-5.53710938	+17.07275391	+1184	+6.57861328	-9.89648438	-0.90527344	+41.81396484	+6.89941406	-43.43994141	+1368
+1457970741.53300000	+8.13867188	-6.63574219	-1.06787109	+63.06152344	+5.60302734	-57.17285156	+1356	+7.94091797	-5.88427734	-0.68115234	+9.44824219	-5.55908203	+17.09472656	+1180	+6.58300781	-9.89208984	-0.90087891	+41.81396484	+6.89941406	-43.46191406	+1368
+1457970741.53720000	+8.13867188	-6.63574219	-1.06787109	+63.06152344	+5.60302734	-57.17285156	+1352	+7.94091797	-5.88867188	-0.68115234	+9.42626953	-5.55908203	+17.09472656	+1176	+6.58740234	-9.89208984	-0.89648438	+41.79199219	+6.92138672	-43.48388672	+1368
+1457970741.54550000	+8.14306641	-6.63574219	-1.06787109	+63.01757813	+5.60302734	-57.19482422	+1344	+7.94531250	-5.88867188	-0.68115234	+9.38232422	-5.55908203	+17.11669922	+1168	+6.59179688	-9.89208984	-0.89208984	+41.79199219	+6.92138672	-43.52783203	+1368
+1457970741.54970000	+8.14306641	-6.64013672	-1.06787109	+63.01757813	+5.60302734	-57.19482422	+1340	+7.94531250	-5.88867188	-0.68115234	+9.36035156	-5.55908203	+17.11669922	+1164	+6.59179688	-9.89648438	-0.89208984	+41.79199219	+6.92138672	-43.52783203	+1368
+1457970741.55380010	+8.14306641	-6.64013672	-1.06787109	+62.99560547	+5.60302734	-57.19482422	+1336	+7.94970703	-5.89306641	-0.68115234	+9.36035156	-5.55908203	+17.13867188	+1164	+6.59179688	-9.89648438	-0.89208984	+41.77001953	+6.92138672	-43.54980469	+1368
+1457970741.55800010	+8.14746094	-6.64013672	-1.06787109	+62.99560547	+5.60302734	-57.19482422	+1332	+7.94970703	-5.89306641	-0.68115234	+9.33837891	-5.55908203	+17.13867188	+1160	+6.59179688	-9.89648438	-0.89208984	+41.77001953	+6.92138672	-43.54980469	+1368
+1457970741.56629990	+8.15185547	-6.64453125	-1.06787109	+62.90771484	+5.60302734	-57.21679688	+1328	+7.95849609	-5.89746094	-0.68115234	+9.27246094	-5.55908203	+17.16064453	+1156	+6.59619141	-9.89648438	-0.88769531	+41.74804688	+6.92138672	-43.57177734	+1364
+1457970741.57049990	+8.15625000	-6.64892578	-1.06787109	+62.86376953	+5.60302734	-57.23876953	+1324	+7.95849609	-5.89746094	-0.68115234	+9.22851563	-5.55908203	+17.16064453	+1152	+6.59619141	-9.89648438	-0.88769531	+41.72607422	+6.92138672	-43.57177734	+1364
+1457970741.57460000	+8.16503906	-6.65332031	-1.06787109	+62.79785156	+5.60302734	-57.26074219	+1324	+7.96728516	-5.90185547	-0.68115234	+9.18457031	-5.53710938	+17.16064453	+1152	+6.59619141	-9.89648438	-0.88769531	+41.70410156	+6.92138672	-43.59375000	+1364
+1457970741.57880000	+8.17382813	-6.66210938	-1.07226563	+62.73193359	+5.60302734	-57.26074219	+1324	+7.97167969	-5.90625000	-0.68554688	+9.11865234	-5.53710938	+17.16064453	+1148	+6.59619141	-9.90087891	-0.88769531	+41.68212891	+6.92138672	-43.59375000	+1364
+1457970741.58299990	+8.17382813	-6.66210938	-1.07226563	+62.68798828	+5.60302734	-57.26074219	+1324	+7.97607422	-5.91064453	-0.68554688	+9.07470703	-5.51513672	+17.18261719	+1148	+6.59619141	-9.90087891	-0.88769531	+41.66015625	+6.92138672	-43.61572266	+1364
+1457970741.58710000	+8.17822266	-6.66650391	-1.07226563	+62.66601563	+5.60302734	-57.28271484	+1324	+7.98046875	-5.91503906	-0.68554688	+9.03076172	-5.49316406	+17.16064453	+1148	+6.59179688	-9.90527344	-0.88769531	+41.59423828	+6.94335938	-43.61572266	+1364
+1457970741.59130000	+8.17822266	-6.67089844	-1.07226563	+62.64404297	+5.62500000	-57.28271484	+1324	+7.98486328	-5.91943359	-0.68994141	+8.96484375	-5.47119141	+17.16064453	+1148	+6.59179688	-9.90966797	-0.89208984	+41.52832031	+6.94335938	-43.61572266	+1364
+1457970741.59550000	+8.18261719	-6.67089844	-1.07226563	+62.62207031	+5.62500000	-57.30468750	+1324	+7.98486328	-5.91943359	-0.68994141	+8.92089844	-5.44921875	+17.16064453	+1148	+6.58740234	-9.91406250	-0.89208984	+41.48437500	+6.96533203	-43.61572266	+1364
+1457970741.60380010	+8.18261719	-6.67529297	-1.07226563	+62.62207031	+5.64697266	-57.30468750	+1324	+7.98925781	-5.92822266	-0.69433594	+8.85498047	-5.38330078	+17.11669922	+1152	+6.58300781	-9.92285156	-0.89648438	+41.30859375	+6.98730469	-43.61572266	+1364
+1457970741.60800000	+8.18261719	-6.67529297	-1.07226563	+62.60009766	+5.64697266	-57.30468750	+1324	+7.98925781	-5.92822266	-0.69433594	+8.83300781	-5.36132813	+17.11669922	+1152	+6.57861328	-9.93164063	-0.90087891	+41.24267578	+7.00927734	-43.61572266	+1364
+1457970741.61209990	+8.18261719	-6.67968750	-1.07226563	+62.60009766	+5.64697266	-57.30468750	+1324	+7.99365234	-5.93261719	-0.69433594	+8.81103516	-5.36132813	+17.09472656	+1152	+6.57861328	-9.93603516	-0.90527344	+41.15478516	+7.03125000	-43.61572266	+1364
+1457970741.61630010	+8.18261719	-6.67968750	-1.07666016	+62.57812500	+5.64697266	-57.30468750	+1324	+7.99365234	-5.93261719	-0.69873047	+8.78906250	-5.33935547	+17.09472656	+1156	+6.57421875	-9.94042969	-0.90527344	+41.11083984	+7.05322266	-43.61572266	+1360
+1457970741.62050010	+8.18261719	-6.67968750	-1.07666016	+62.57812500	+5.64697266	-57.30468750	+1328	+7.99365234	-5.93261719	-0.69873047	+8.74511719	-5.31738281	+17.07275391	+1156	+6.57421875	-9.94482422	-0.90527344	+41.06689453	+7.05322266	-43.61572266	+1360
+1457970741.62459990	+8.18261719	-6.68408203	-1.07666016	+62.55615234	+5.64697266	-57.32666016	+1328	+7.99365234	-5.93701172	-0.69873047	+8.72314453	-5.31738281	+17.05078125	+1156	+6.57421875	-9.94921875	-0.90966797	+41.04492188	+7.07519531	-43.63769531	+1356
+1457970741.62879990	+8.18261719	-6.68408203	-1.07666016	+62.55615234	+5.64697266	-57.32666016	+1328	+7.99365234	-5.93701172	-0.69873047	+8.70117188	-5.31738281	+17.05078125	+1156	+6.57861328	-9.94921875	-0.90527344	+41.02294922	+7.09716797	-43.65966797	+1352
+1457970741.63299990	+8.18261719	-6.68847656	-1.07666016	+62.53417969	+5.64697266	-57.34863281	+1328	+7.99365234	-5.93701172	-0.69873047	+8.67919922	-5.31738281	+17.02880859	+1160	+6.57861328	-9.94921875	-0.90527344	+41.02294922	+7.09716797	-43.68164063	+1352
+1457970741.64130000	+8.18701172	-6.68847656	-1.07226563	+62.51220703	+5.64697266	-57.39257813	+1328	+7.99804688	-5.94140625	-0.70312500	+8.63525391	-5.33935547	+17.00683594	+1160	+6.58740234	-9.95361328	-0.90087891	+41.02294922	+7.11914063	-43.74755859	+1348
+1457970741.64540000	+8.18701172	-6.69287109	-1.07226563	+62.51220703	+5.64697266	-57.39257813	+1328	+7.99804688	-5.94140625	-0.70312500	+8.61328125	-5.33935547	+17.00683594	+1156	+6.59179688	-9.95361328	-0.89648438	+41.04492188	+7.11914063	-43.79150391	+1348
+1457970741.64960000	+8.18701172	-6.69287109	-1.07226563	+62.49023438	+5.62500000	-57.41455078	+1328	+7.99804688	-5.94140625	-0.70312500	+8.59130859	-5.36132813	+16.98486328	+1156	+6.59619141	-9.95361328	-0.89208984	+41.06689453	+7.09716797	-43.83544922	+1348
+1457970741.65380000	+8.18701172	-6.69287109	-1.07226563	+62.46826172	+5.62500000	-57.45849609	+1328	+8.00244141	-5.94140625	-0.70312500	+8.56933594	-5.38330078	+16.98486328	+1156	+6.60058594	-9.95361328	-0.89208984	+41.06689453	+7.09716797	-43.85742188	+1352
+1457970741.65790010	+8.19140625	-6.69287109	-1.07226563	+62.46826172	+5.60302734	-57.48046875	+1328	+8.00244141	-5.94580078	-0.69873047	+8.54736328	-5.40527344	+16.96289063	+1156	+6.60498047	-9.95361328	-0.88769531	+41.08886719	+7.09716797	-43.90136719	+1352
+1457970741.66210010	+8.19140625	-6.69726563	-1.07226563	+62.44628906	+5.58105469	-57.52441406	+1328	+8.00244141	-5.94580078	-0.69873047	+8.52539063	-5.42724609	+16.96289063	+1156	+6.60937500	-9.94921875	-0.88330078	+41.11083984	+7.07519531	-43.94531250	+1352
+1457970741.66630010	+8.19580078	-6.69726563	-1.06787109	+62.42431641	+5.55908203	-57.54638672	+1328	+8.00683594	-5.94580078	-0.69873047	+8.50341797	-5.44921875	+16.96289063	+1152	+6.61376953	-9.94921875	-0.87890625	+41.13281250	+7.05322266	-43.98925781	+1352
+1457970741.67039990	+8.19580078	-6.69726563	-1.06787109	+62.40234375	+5.55908203	-57.59033203	+1332	+8.01123047	-5.94580078	-0.69873047	+8.48144531	-5.49316406	+16.96289063	+1152	+6.61816406	-9.94921875	-0.87890625	+41.13281250	+7.03125000	-44.03320313	+1356
+1457970741.67880010	+8.20458984	-6.69726563	-1.06787109	+62.35839844	+5.49316406	-57.67822266	+1336	+8.01562500	-5.94580078	-0.69433594	+8.41552734	-5.55908203	+16.94091797	+1152	+6.62695313	-9.94921875	-0.87011719	+41.13281250	+6.98730469	-44.09912109	+1356
+1457970741.68290000	+8.20458984	-6.69726563	-1.06347656	+62.33642578	+5.47119141	-57.72216797	+1336	+8.01562500	-5.94580078	-0.69433594	+8.39355469	-5.58105469	+16.94091797	+1148	+6.62695313	-9.94921875	-0.87011719	+41.13281250	+6.96533203	-44.12109375	+1356
+1457970741.68709990	+8.20898438	-6.69726563	-1.06347656	+62.29248047	+5.44921875	-57.76611328	+1340	+8.02001953	-5.94580078	-0.69433594	+8.37158203	-5.62500000	+16.96289063	+1148	+6.63134766	-9.94921875	-0.87011719	+41.11083984	+6.92138672	-44.14306641	+1360
+1457970741.69540000	+8.21777344	-6.69726563	-1.05908203	+62.24853516	+5.38330078	-57.87597656	+1348	+8.02880859	-5.94580078	-0.68994141	+8.32763672	-5.69091797	+16.96289063	+1148	+6.63134766	-9.94921875	-0.87011719	+41.06689453	+6.85546875	-44.16503906	+1360
+1457970741.69960000	+8.21777344	-6.69726563	-1.05468750	+62.22656250	+5.36132813	-57.94189453	+1348	+8.03320313	-5.94580078	-0.68994141	+8.28369141	-5.73486328	+16.96289063	+1148	+6.63134766	-9.94921875	-0.87011719	+41.04492188	+6.81152344	-44.16503906	+1360
+1457970741.70790000	+8.22656250	-6.69287109	-1.05029297	+62.18261719	+5.29541016	-58.00781250	+1356	+8.03759766	-5.94580078	-0.68554688	+8.23974609	-5.77880859	+17.00683594	+1148	+6.63134766	-9.94921875	-0.87451172	+40.95703125	+6.74560547	-44.16503906	+1360
+1457970741.71210000	+8.22656250	-6.69287109	-1.05029297	+62.16064453	+5.27343750	-58.05175781	+1356	+8.04199219	-5.94580078	-0.68554688	+8.21777344	-5.80078125	+17.02880859	+1148	+6.62695313	-9.95361328	-0.87890625	+40.91308594	+6.70166016	-44.16503906	+1360
+1457970741.71630000	+8.23095703	-6.69287109	-1.04589844	+62.13867188	+5.25146484	-58.07373047	+1360	+8.04199219	-5.94140625	-0.68115234	+8.19580078	-5.82275391	+17.05078125	+1152	+6.62695313	-9.95361328	-0.87890625	+40.86914063	+6.65771484	-44.14306641	+1360
+1457970741.72040010	+8.23535156	-6.69287109	-1.04589844	+62.13867188	+5.20751953	-58.11767578	+1360	+8.04638672	-5.94140625	-0.68115234	+8.15185547	-5.84472656	+17.07275391	+1152	+6.62695313	-9.95361328	-0.88330078	+40.82519531	+6.63574219	-44.12109375	+1360
+1457970741.72460010	+8.23535156	-6.68847656	-1.04150391	+62.11669922	+5.18554688	-58.13964844	+1364	+8.05078125	-5.94140625	-0.67675781	+8.12988281	-5.84472656	+17.11669922	+1152	+6.62255859	-9.95361328	-0.88769531	+40.78125000	+6.59179688	-44.12109375	+1356
+1457970741.72869990	+8.23974609	-6.68847656	-1.04150391	+62.11669922	+5.14160156	-58.16162109	+1368	+8.05078125	-5.94140625	-0.67675781	+8.10791016	-5.84472656	+17.16064453	+1156	+6.62255859	-9.95361328	-0.88769531	+40.75927734	+6.56982422	-44.09912109	+1356
+1457970741.73289990	+8.23974609	-6.68847656	-1.03710938	+62.11669922	+5.11962891	-58.18359375	+1368	+8.05517578	-5.94140625	-0.67236328	+8.06396484	-5.86669922	+17.20458984	+1156	+6.61816406	-9.95361328	-0.89208984	+40.71533203	+6.52587891	-44.09912109	+1356
+1457970741.73709990	+8.24414063	-6.68408203	-1.03710938	+62.09472656	+5.09765625	-58.20556641	+1372	+8.05517578	-5.94140625	-0.67236328	+8.04199219	-5.86669922	+17.24853516	+1160	+6.61816406	-9.95361328	-0.89208984	+40.67138672	+6.50390625	-44.07714844	+1356
+1457970741.74540000	+8.24414063	-6.68408203	-1.03271484	+62.09472656	+5.00976563	-58.20556641	+1372	+8.05957031	-5.94140625	-0.66796875	+7.97607422	-5.84472656	+17.35839844	+1164	+6.61816406	-9.95361328	-0.89208984	+40.62744141	+6.45996094	-44.07714844	+1352
+1457970741.74959990	+8.24853516	-6.68408203	-1.03271484	+62.07275391	+4.98779297	-58.20556641	+1376	+8.06396484	-5.93701172	-0.66796875	+7.95410156	-5.84472656	+17.44628906	+1164	+6.61816406	-9.95361328	-0.89208984	+40.60546875	+6.43798828	-44.07714844	+1348
+1457970741.75370000	+8.24853516	-6.67968750	-1.02832031	+62.07275391	+4.94384766	-58.22753906	+1376	+8.06396484	-5.93701172	-0.66357422	+7.91015625	-5.82275391	+17.51220703	+1168	+6.62255859	-9.95361328	-0.89208984	+40.58349609	+6.39404297	-44.07714844	+1348
+1457970741.75790000	+8.25292969	-6.67968750	-1.02832031	+62.07275391	+4.89990234	-58.22753906	+1380	+8.06835938	-5.93701172	-0.66357422	+7.86621094	-5.80078125	+17.60009766	+1168	+6.62255859	-9.94921875	-0.89208984	+40.58349609	+6.37207031	-44.07714844	+1344
+1457970741.76210000	+8.25292969	-6.67968750	-1.02832031	+62.07275391	+4.87792969	-58.22753906	+1380	+8.06835938	-5.93701172	-0.65917969	+7.82226563	-5.77880859	+17.68798828	+1168	+6.62695313	-9.94921875	-0.89208984	+40.58349609	+6.35009766	-44.07714844	+1344
+1457970741.76620010	+8.25292969	-6.67968750	-1.02832031	+62.05078125	+4.83398438	-58.22753906	+1384	+8.07275391	-5.93701172	-0.65917969	+7.77832031	-5.75683594	+17.77587891	+1172	+6.63134766	-9.94921875	-0.88769531	+40.58349609	+6.35009766	-44.09912109	+1344
+1457970741.77040000	+8.25732422	-6.67968750	-1.02392578	+62.05078125	+4.81201172	-58.20556641	+1388	+8.07275391	-5.93701172	-0.65478516	+7.73437500	-5.71289063	+17.88574219	+1172	+6.63134766	-9.94482422	-0.88769531	+40.60546875	+6.32812500	-44.12109375	+1344
+1457970741.77460000	+8.25732422	-6.67968750	-1.02392578	+62.02880859	+4.76806641	-58.20556641	+1388	+8.07714844	-5.93701172	-0.65478516	+7.69042969	-5.69091797	+17.97363281	+1172	+6.63574219	-9.94482422	-0.88330078	+40.60546875	+6.30615234	-44.12109375	+1348
+1457970741.78290010	+8.26171875	-6.67968750	-1.02392578	+62.02880859	+4.70214844	-58.18359375	+1392	+8.08154297	-5.93261719	-0.65039063	+7.62451172	-5.60302734	+18.17138672	+1172	+6.64453125	-9.94042969	-0.87890625	+40.62744141	+6.28417969	-44.14306641	+1348
+1457970741.78710010	+8.26171875	-6.67968750	-1.02392578	+62.00683594	+4.68017578	-58.18359375	+1396	+8.08154297	-5.93261719	-0.65039063	+7.58056641	-5.53710938	+18.25927734	+1168	+6.64892578	-9.93603516	-0.87890625	+40.64941406	+6.26220703	-44.16503906	+1352
+1457970741.79119990	+8.26171875	-6.67968750	-1.01953125	+62.00683594	+4.63623047	-58.16162109	+1396	+8.08154297	-5.93261719	-0.65039063	+7.55859375	-5.49316406	+18.34716797	+1168	+6.65332031	-9.93164063	-0.87451172	+40.67138672	+6.26220703	-44.16503906	+1352
+1457970741.79539990	+8.26171875	-6.67968750	-1.01953125	+62.00683594	+4.61425781	-58.16162109	+1400	+8.08154297	-5.93261719	-0.65039063	+7.51464844	-5.44921875	+18.41308594	+1168	+6.65332031	-9.93164063	-0.87451172	+40.67138672	+6.26220703	-44.16503906	+1356
+1457970741.79950000	+8.26171875	-6.67968750	-1.01953125	+62.00683594	+4.59228516	-58.16162109	+1404	+8.08154297	-5.93261719	-0.64599609	+7.49267578	-5.40527344	+18.47900391	+1168	+6.65771484	-9.93164063	-0.87011719	+40.69335938	+6.24023438	-44.18701172	+1356
+1457970741.80370000	+8.26171875	-6.67968750	-1.01953125	+61.98486328	+4.59228516	-58.13964844	+1404	+8.08593750	-5.93261719	-0.64599609	+7.47070313	-5.36132813	+18.52294922	+1168	+6.65771484	-9.92724609	-0.87011719	+40.69335938	+6.24023438	-44.18701172	+1356
+1457970741.80790000	+8.26171875	-6.67968750	-1.01953125	+61.98486328	+4.57031250	-58.13964844	+1408	+8.08593750	-5.93261719	-0.64599609	+7.44873047	-5.31738281	+18.56689453	+1164	+6.65771484	-9.92724609	-0.87011719	+40.69335938	+6.24023438	-44.18701172	+1360
+1457970741.81620000	+8.26171875	-6.67968750	-1.01953125	+61.98486328	+4.54833984	-58.11767578	+1412	+8.08593750	-5.93261719	-0.64599609	+7.40478516	-5.22949219	+18.63281250	+1164	+6.65771484	-9.92724609	-0.87011719	+40.67138672	+6.24023438	-44.16503906	+1360
+1457970741.82040000	+8.26171875	-6.67968750	-1.01953125	+61.98486328	+4.52636719	-58.11767578	+1412	+8.08593750	-5.93261719	-0.64599609	+7.38281250	-5.18554688	+18.67675781	+1164	+6.65771484	-9.92724609	-0.87011719	+40.67138672	+6.24023438	-44.14306641	+1360
+1457970741.82450010	+8.26171875	-6.67968750	-1.01953125	+61.98486328	+4.52636719	-58.11767578	+1412	+8.08154297	-5.93261719	-0.64599609	+7.38281250	-5.14160156	+18.69873047	+1164	+6.65771484	-9.92724609	-0.87451172	+40.67138672	+6.24023438	-44.14306641	+1360
+1457970741.82870010	+8.26171875	-6.67968750	-1.01953125	+61.98486328	+4.52636719	-58.09570313	+1416	+8.08154297	-5.93261719	-0.64599609	+7.36083984	-5.11962891	+18.69873047	+1164	+6.65332031	-9.92724609	-0.87451172	+40.64941406	+6.24023438	-44.12109375	+1360
+1457970741.83290000	+8.26171875	-6.67968750	-1.01953125	+61.98486328	+4.50439453	-58.09570313	+1416	+8.08154297	-5.93701172	-0.64599609	+7.33886719	-5.07568359	+18.72070313	+1164	+6.65332031	-9.92724609	-0.87451172	+40.64941406	+6.24023438	-44.12109375	+1360
+1457970741.83699990	+8.26171875	-6.67968750	-1.01953125	+61.98486328	+4.50439453	-58.09570313	+1416	+8.08154297	-5.93701172	-0.64599609	+7.33886719	-5.05371094	+18.72070313	+1164	+6.65332031	-9.92724609	-0.87451172	+40.62744141	+6.24023438	-44.09912109	+1360
+1457970741.84120010	+8.26171875	-6.67968750	-1.01953125	+61.98486328	+4.50439453	-58.09570313	+1420	+8.08154297	-5.93701172	-0.64599609	+7.33886719	-5.00976563	+18.74267578	+1164	+6.64892578	-9.93164063	-0.87890625	+40.62744141	+6.24023438	-44.09912109	+1360
+1457970741.84540010	+8.26171875	-6.67968750	-1.01953125	+61.98486328	+4.50439453	-58.09570313	+1420	+8.08154297	-5.93701172	-0.64599609	+7.31689453	-4.98779297	+18.74267578	+1164	+6.64892578	-9.93164063	-0.87890625	+40.62744141	+6.24023438	-44.09912109	+1360
+1457970741.85369990	+8.25732422	-6.67968750	-1.01953125	+62.00683594	+4.50439453	-58.09570313	+1420	+8.08154297	-5.93701172	-0.64599609	+7.29492188	-4.94384766	+18.76464844	+1168	+6.64892578	-9.93164063	-0.87890625	+40.60546875	+6.24023438	-44.07714844	+1360
+1457970741.85789990	+8.25732422	-6.67968750	-1.01953125	+62.00683594	+4.48242188	-58.09570313	+1420	+8.08154297	-5.94140625	-0.64599609	+7.29492188	-4.89990234	+18.78662109	+1168	+6.64453125	-9.93164063	-0.87890625	+40.60546875	+6.24023438	-44.07714844	+1360
+1457970741.86200000	+8.25732422	-6.67968750	-1.01953125	+62.00683594	+4.48242188	-58.09570313	+1420	+8.08154297	-5.94140625	-0.64599609	+7.29492188	-4.87792969	+18.78662109	+1168	+6.64453125	-9.93164063	-0.87890625	+40.60546875	+6.24023438	-44.07714844	+1360
+1457970741.86620000	+8.25732422	-6.67968750	-1.01953125	+62.00683594	+4.48242188	-58.09570313	+1424	+8.08154297	-5.94140625	-0.64599609	+7.27294922	-4.85595703	+18.78662109	+1168	+6.64453125	-9.93164063	-0.87890625	+40.60546875	+6.24023438	-44.07714844	+1360
+1457970741.87040000	+8.25732422	-6.68408203	-1.01953125	+62.00683594	+4.48242188	-58.09570313	+1424	+8.08154297	-5.94140625	-0.64599609	+7.27294922	-4.83398438	+18.80859375	+1168	+6.64453125	-9.93164063	-0.87890625	+40.58349609	+6.24023438	-44.07714844	+1360
+1457970741.87870000	+8.25732422	-6.68408203	-1.01953125	+62.00683594	+4.48242188	-58.09570313	+1424	+8.07714844	-5.94140625	-0.64599609	+7.25097656	-4.79003906	+18.83056641	+1172	+6.64453125	-9.93164063	-0.87890625	+40.58349609	+6.24023438	-44.07714844	+1356
+1457970741.88280010	+8.25732422	-6.68408203	-1.01953125	+62.00683594	+4.48242188	-58.09570313	+1424	+8.07714844	-5.94580078	-0.64599609	+7.25097656	-4.76806641	+18.85253906	+1172	+6.64453125	-9.93164063	-0.87890625	+40.58349609	+6.24023438	-44.07714844	+1356
+1457970741.88700010	+8.25732422	-6.68408203	-1.01953125	+62.02880859	+4.48242188	-58.09570313	+1424	+8.08154297	-5.94580078	-0.64599609	+7.25097656	-4.74609375	+18.87451172	+1172	+6.64453125	-9.93164063	-0.87890625	+40.58349609	+6.24023438	-44.07714844	+1356
+1457970741.89120010	+8.25732422	-6.68408203	-1.01953125	+62.02880859	+4.46044922	-58.09570313	+1424	+8.08154297	-5.94580078	-0.65039063	+7.22900391	-4.72412109	+18.89648438	+1172	+6.64453125	-9.93603516	-0.87890625	+40.58349609	+6.24023438	-44.07714844	+1356
+1457970741.89529990	+8.25732422	-6.68408203	-1.01953125	+62.02880859	+4.46044922	-58.09570313	+1424	+8.08154297	-5.94580078	-0.65039063	+7.22900391	-4.70214844	+18.91845703	+1172	+6.64453125	-9.93603516	-0.87890625	+40.58349609	+6.24023438	-44.07714844	+1356
+1457970741.89949990	+8.25732422	-6.68847656	-1.01953125	+62.02880859	+4.46044922	-58.09570313	+1424	+8.08154297	-5.94580078	-0.65039063	+7.22900391	-4.65820313	+18.94042969	+1172	+6.64453125	-9.93603516	-0.87890625	+40.60546875	+6.24023438	-44.07714844	+1356
+1457970741.90780000	+8.25732422	-6.68847656	-1.01953125	+62.02880859	+4.46044922	-58.09570313	+1424	+8.08154297	-5.95019531	-0.65039063	+7.20703125	-4.61425781	+18.98437500	+1172	+6.64453125	-9.93603516	-0.87890625	+40.60546875	+6.26220703	-44.09912109	+1352
+1457970741.91199990	+8.25732422	-6.69287109	-1.01953125	+62.02880859	+4.43847656	-58.09570313	+1428	+8.08154297	-5.95019531	-0.65039063	+7.18505859	-4.59228516	+19.00634766	+1172	+6.64453125	-9.93603516	-0.87890625	+40.60546875	+6.26220703	-44.12109375	+1352
+1457970741.91619990	+8.25732422	-6.69287109	-1.01953125	+62.02880859	+4.43847656	-58.09570313	+1428	+8.08154297	-5.95019531	-0.65039063	+7.18505859	-4.57031250	+19.02832031	+1172	+6.64453125	-9.93603516	-0.87890625	+40.62744141	+6.26220703	-44.12109375	+1352
+1457970741.92030000	+8.25732422	-6.69287109	-1.01953125	+62.02880859	+4.43847656	-58.09570313	+1428	+8.08154297	-5.95458984	-0.65039063	+7.16308594	-4.54833984	+19.05029297	+1172	+6.64453125	-9.93603516	-0.87451172	+40.62744141	+6.28417969	-44.14306641	+1352
+1457970741.92450000	+8.25732422	-6.69726563	-1.01953125	+62.02880859	+4.43847656	-58.09570313	+1428	+8.08154297	-5.95458984	-0.65039063	+7.16308594	-4.50439453	+19.07226563	+1172	+6.64453125	-9.93603516	-0.87451172	+40.64941406	+6.28417969	-44.14306641	+1352
+1457970741.92870000	+8.25732422	-6.69726563	-1.01953125	+62.02880859	+4.43847656	-58.09570313	+1428	+8.07714844	-5.95458984	-0.65039063	+7.16308594	-4.48242188	+19.09423828	+1168	+6.64453125	-9.93603516	-0.87451172	+40.64941406	+6.28417969	-44.16503906	+1352
+1457970741.93280010	+8.25732422	-6.69726563	-1.01953125	+62.02880859	+4.43847656	-58.09570313	+1428	+8.07714844	-5.95458984	-0.65039063	+7.14111328	-4.46044922	+19.09423828	+1168	+6.64453125	-9.94042969	-0.87451172	+40.67138672	+6.30615234	-44.16503906	+1352
+1457970741.94120000	+8.25732422	-6.70166016	-1.01953125	+62.05078125	+4.46044922	-58.09570313	+1428	+8.07714844	-5.95898438	-0.65478516	+7.11914063	-4.43847656	+19.13818359	+1168	+6.64453125	-9.94042969	-0.87451172	+40.69335938	+6.32812500	-44.18701172	+1352
+1457970741.94530010	+8.25292969	-6.70166016	-1.02392578	+62.05078125	+4.46044922	-58.11767578	+1432	+8.07714844	-5.95898438	-0.65478516	+7.11914063	-4.41650391	+19.13818359	+1168	+6.64453125	-9.94042969	-0.87451172	+40.69335938	+6.32812500	-44.18701172	+1352
+1457970741.94950010	+8.25292969	-6.70166016	-1.02392578	+62.05078125	+4.46044922	-58.11767578	+1428	+8.07714844	-5.95898438	-0.65478516	+7.09716797	-4.39453125	+19.16015625	+1164	+6.64453125	-9.94482422	-0.87451172	+40.69335938	+6.35009766	-44.18701172	+1352
+1457970741.95370010	+8.25292969	-6.70166016	-1.02392578	+62.05078125	+4.46044922	-58.11767578	+1428	+8.07714844	-5.95898438	-0.65478516	+7.09716797	-4.37255859	+19.16015625	+1164	+6.64013672	-9.94482422	-0.87890625	+40.69335938	+6.35009766	-44.16503906	+1352
+1457970741.95779990	+8.25292969	-6.70166016	-1.02392578	+62.05078125	+4.46044922	-58.11767578	+1428	+8.07714844	-5.95898438	-0.65478516	+7.09716797	-4.35058594	+19.18212891	+1164	+6.64013672	-9.94921875	-0.87890625	+40.67138672	+6.35009766	-44.16503906	+1352
+1457970741.96199990	+8.25292969	-6.70166016	-1.02392578	+62.07275391	+4.48242188	-58.13964844	+1428	+8.07714844	-5.95898438	-0.65478516	+7.09716797	-4.35058594	+19.18212891	+1164	+6.63574219	-9.94921875	-0.88330078	+40.67138672	+6.37207031	-44.16503906	+1352
+1457970741.97030000	+8.25292969	-6.70166016	-1.02392578	+62.07275391	+4.48242188	-58.13964844	+1428	+8.07714844	-5.95898438	-0.65478516	+7.07519531	-4.30664063	+19.18212891	+1164	+6.63134766	-9.95361328	-0.88769531	+40.64941406	+6.37207031	-44.12109375	+1352
+1457970741.97449990	+8.25292969	-6.70166016	-1.02392578	+62.07275391	+4.48242188	-58.16162109	+1428	+8.07714844	-5.96337891	-0.65478516	+7.07519531	-4.30664063	+19.20410156	+1164	+6.62695313	-9.95361328	-0.88769531	+40.64941406	+6.37207031	-44.12109375	+1352
+1457970741.97860000	+8.25292969	-6.70166016	-1.02392578	+62.09472656	+4.48242188	-58.16162109	+1428	+8.07275391	-5.96337891	-0.65478516	+7.07519531	-4.28466797	+19.20410156	+1164	+6.62255859	-9.95361328	-0.89208984	+40.64941406	+6.37207031	-44.09912109	+1352
+1457970741.98280000	+8.25292969	-6.70166016	-1.02392578	+62.09472656	+4.48242188	-58.16162109	+1428	+8.07275391	-5.96337891	-0.65478516	+7.07519531	-4.28466797	+19.20410156	+1164	+6.62255859	-9.95800781	-0.89648438	+40.62744141	+6.37207031	-44.09912109	+1352
+1457970741.98700000	+8.25292969	-6.70166016	-1.02392578	+62.09472656	+4.48242188	-58.18359375	+1428	+8.07275391	-5.96337891	-0.65478516	+7.05322266	-4.28466797	+19.22607422	+1168	+6.61816406	-9.95800781	-0.89648438	+40.62744141	+6.37207031	-44.07714844	+1348
+1457970741.99110010	+8.25292969	-6.70166016	-1.02392578	+62.11669922	+4.48242188	-58.18359375	+1428	+8.07275391	-5.95898438	-0.65478516	+7.05322266	-4.26269531	+19.22607422	+1168	+6.61816406	-9.95800781	-0.89648438	+40.62744141	+6.37207031	-44.07714844	+1348
+1457970741.99530010	+8.25292969	-6.70166016	-1.02392578	+62.11669922	+4.48242188	-58.20556641	+1424	+8.07275391	-5.95898438	-0.65478516	+7.05322266	-4.26269531	+19.22607422	+1168	+6.61816406	-9.95800781	-0.89648438	+40.62744141	+6.37207031	-44.07714844	+1344
+1457970741.99950000	+8.25292969	-6.70166016	-1.02392578	+62.11669922	+4.48242188	-58.20556641	+1424	+8.07275391	-5.95898438	-0.65478516	+7.05322266	-4.26269531	+19.22607422	+1168	+6.61816406	-9.95800781	-0.89648438	+40.64941406	+6.37207031	-44.09912109	+1344
+1457970742.00780010	+8.25292969	-6.69726563	-1.02392578	+62.13867188	+4.46044922	-58.22753906	+1424	+8.07275391	-5.95898438	-0.65478516	+7.03125000	-4.24072266	+19.24804688	+1168	+6.61816406	-9.95800781	-0.89648438	+40.67138672	+6.37207031	-44.12109375	+1340
+1457970742.01200010	+8.25292969	-6.69726563	-1.01953125	+62.13867188	+4.46044922	-58.24951172	+1424	+8.07275391	-5.95898438	-0.65478516	+7.03125000	-4.24072266	+19.24804688	+1168	+6.61816406	-9.95800781	-0.89648438	+40.67138672	+6.35009766	-44.12109375	+1336
+1457970742.01609990	+8.25292969	-6.69726563	-1.01953125	+62.13867188	+4.46044922	-58.24951172	+1424	+8.07275391	-5.95898438	-0.65478516	+7.03125000	-4.24072266	+19.27001953	+1168	+6.62255859	-9.95800781	-0.89208984	+40.69335938	+6.35009766	-44.14306641	+1336
+1457970742.02029990	+8.25292969	-6.69726563	-1.01953125	+62.13867188	+4.43847656	-58.27148438	+1424	+8.07275391	-5.95898438	-0.65478516	+7.00927734	-4.24072266	+19.27001953	+1168	+6.62255859	-9.95361328	-0.89208984	+40.69335938	+6.35009766	-44.16503906	+1336
+1457970742.02449990	+8.25292969	-6.69726563	-1.01953125	+62.13867188	+4.43847656	-58.29345703	+1424	+8.07275391	-5.95898438	-0.65478516	+7.00927734	-4.24072266	+19.27001953	+1168	+6.62255859	-9.95361328	-0.89208984	+40.71533203	+6.32812500	-44.16503906	+1332
+1457970742.02860000	+8.25292969	-6.69726563	-1.01953125	+62.13867188	+4.41650391	-58.31542969	+1424	+8.07275391	-5.95898438	-0.65478516	+7.00927734	-4.24072266	+19.29199219	+1172	+6.62255859	-9.95361328	-0.89208984	+40.71533203	+6.32812500	-44.18701172	+1332
+1457970742.03280000	+8.25292969	-6.69726563	-1.01953125	+62.13867188	+4.41650391	-58.31542969	+1428	+8.07275391	-5.95898438	-0.65478516	+6.98730469	-4.24072266	+19.29199219	+1172	+6.62695313	-9.95361328	-0.88769531	+40.73730469	+6.32812500	-44.18701172	+1332
+1457970742.04110000	+8.25732422	-6.69726563	-1.01953125	+62.13867188	+4.37255859	-58.38134766	+1428	+8.07275391	-5.95898438	-0.65039063	+6.96533203	-4.24072266	+19.31396484	+1172	+6.62695313	-9.95361328	-0.88769531	+40.73730469	+6.30615234	-44.23095703	+1332
+1457970742.04530000	+8.25732422	-6.69726563	-1.01513672	+62.13867188	+4.37255859	-58.40332031	+1428	+8.07275391	-5.95898438	-0.65039063	+6.96533203	-4.24072266	+19.31396484	+1172	+6.62695313	-9.95361328	-0.88769531	+40.75927734	+6.30615234	-44.23095703	+1332
+1457970742.04940010	+8.25732422	-6.69726563	-1.01513672	+62.13867188	+4.35058594	-58.42529297	+1428	+8.07275391	-5.95898438	-0.65039063	+6.94335938	-4.24072266	+19.31396484	+1172	+6.63134766	-9.95361328	-0.88769531	+40.75927734	+6.28417969	-44.25292969	+1328
+1457970742.05360010	+8.25732422	-6.69726563	-1.01513672	+62.11669922	+4.32861328	-58.46923828	+1432	+8.07275391	-5.95898438	-0.65039063	+6.94335938	-4.26269531	+19.31396484	+1172	+6.63134766	-9.94921875	-0.88769531	+40.75927734	+6.28417969	-44.25292969	+1328
+1457970742.05780010	+8.25732422	-6.69726563	-1.01513672	+62.11669922	+4.30664063	-58.51318359	+1432	+8.07275391	-5.95898438	-0.64599609	+6.92138672	-4.26269531	+19.31396484	+1172	+6.63134766	-9.94921875	-0.88330078	+40.75927734	+6.26220703	-44.27490234	+1328
+1457970742.06189990	+8.26171875	-6.69726563	-1.01074219	+62.11669922	+4.26269531	-58.55712891	+1432	+8.07714844	-5.95458984	-0.64599609	+6.89941406	-4.28466797	+19.31396484	+1172	+6.63134766	-9.94921875	-0.88330078	+40.78125000	+6.24023438	-44.27490234	+1328
+1457970742.06609990	+8.26171875	-6.69287109	-1.01074219	+62.11669922	+4.24072266	-58.60107422	+1436	+8.07714844	-5.95458984	-0.64599609	+6.89941406	-4.28466797	+19.31396484	+1172	+6.63574219	-9.94921875	-0.88330078	+40.78125000	+6.21826172	-44.29687500	+1328
+1457970742.07030010	+8.26171875	-6.69287109	-1.00634766	+62.11669922	+4.21875000	-58.66699219	+1436	+8.07714844	-5.95458984	-0.64599609	+6.87744141	-4.28466797	+19.31396484	+1172	+6.63574219	-9.94921875	-0.88330078	+40.78125000	+6.19628906	-44.31884766	+1328
+1457970742.07859990	+8.26611328	-6.69287109	-1.00195313	+62.09472656	+4.17480469	-58.77685547	+1440	+8.07714844	-5.95458984	-0.64160156	+6.85546875	-4.30664063	+19.29199219	+1172	+6.63574219	-9.94921875	-0.88330078	+40.75927734	+6.13037109	-44.34082031	+1328
+1457970742.08279990	+8.26611328	-6.68847656	-1.00195313	+62.09472656	+4.13085938	-58.82080078	+1444	+8.07714844	-5.95458984	-0.64160156	+6.83349609	-4.32861328	+19.29199219	+1172	+6.63574219	-9.94921875	-0.88330078	+40.75927734	+6.10839844	-44.36279297	+1328
+1457970742.08690000	+8.26611328	-6.68847656	-0.99755859	+62.09472656	+4.10888672	-58.88671875	+1444	+8.07714844	-5.95458984	-0.64160156	+6.83349609	-4.32861328	+19.29199219	+1172	+6.63134766	-9.94921875	-0.88769531	+40.73730469	+6.06445313	-44.36279297	+1328
+1457970742.09110000	+8.26611328	-6.68847656	-0.99755859	+62.09472656	+4.08691406	-58.95263672	+1444	+8.07714844	-5.95019531	-0.63720703	+6.81152344	-4.35058594	+19.27001953	+1172	+6.63134766	-9.94921875	-0.88769531	+40.71533203	+6.02050781	-44.38476563	+1328
+1457970742.09530000	+8.26611328	-6.68408203	-0.99316406	+62.09472656	+4.06494141	-58.99658203	+1448	+8.08154297	-5.95019531	-0.63720703	+6.78955078	-4.35058594	+19.27001953	+1172	+6.63134766	-9.94921875	-0.89208984	+40.71533203	+5.97656250	-44.38476563	+1328
+1457970742.09940000	+8.27050781	-6.68408203	-0.99316406	+62.09472656	+4.04296875	-59.04052734	+1448	+8.08154297	-5.95019531	-0.63720703	+6.78955078	-4.35058594	+19.24804688	+1172	+6.62695313	-9.94921875	-0.89208984	+40.69335938	+5.91064453	-44.40673828	+1328
+1457970742.10780000	+8.27050781	-6.68408203	-0.98876953	+62.09472656	+3.99902344	-59.12841797	+1448	+8.08154297	-5.95019531	-0.63720703	+6.76757813	-4.37255859	+19.22607422	+1176	+6.62695313	-9.94482422	-0.89648438	+40.64941406	+5.84472656	-44.42871094	+1328
+1457970742.11190010	+8.27050781	-6.68408203	-0.98876953	+62.09472656	+3.97705078	-59.15039063	+1452	+8.08154297	-5.95019531	-0.63720703	+6.74560547	-4.37255859	+19.22607422	+1176	+6.62255859	-9.94482422	-0.89648438	+40.64941406	+5.80078125	-44.42871094	+1328
+1457970742.11610010	+8.27050781	-6.67968750	-0.98876953	+62.09472656	+3.97705078	-59.17236328	+1452	+8.08154297	-5.95019531	-0.63281250	+6.74560547	-4.37255859	+19.20410156	+1176	+6.62255859	-9.94482422	-0.89648438	+40.64941406	+5.75683594	-44.45068359	+1328
+1457970742.12019990	+8.27050781	-6.67968750	-0.98876953	+62.09472656	+3.95507813	-59.19433594	+1452	+8.08154297	-5.94580078	-0.63281250	+6.74560547	-4.39453125	+19.20410156	+1176	+6.62255859	-9.94482422	-0.89648438	+40.64941406	+5.73486328	-44.45068359	+1328
+1457970742.12439990	+8.27050781	-6.67968750	-0.98876953	+62.09472656	+3.93310547	-59.21630859	+1452	+8.08154297	-5.94580078	-0.63281250	+6.72363281	-4.39453125	+19.18212891	+1176	+6.62255859	-9.94482422	-0.89648438	+40.64941406	+5.71289063	-44.47265625	+1328
+1457970742.13270000	+8.27050781	-6.67968750	-0.98437500	+62.11669922	+3.91113281	-59.23828125	+1452	+8.08154297	-5.94580078	-0.63281250	+6.72363281	-4.39453125	+19.18212891	+1176	+6.62695313	-9.94042969	-0.89208984	+40.69335938	+5.66894531	-44.51660156	+1332
+1457970742.13689990	+8.27050781	-6.67968750	-0.98437500	+62.11669922	+3.88916016	-59.26025391	+1452	+8.08154297	-5.94580078	-0.63281250	+6.72363281	-4.39453125	+19.16015625	+1180	+6.62695313	-9.94042969	-0.89208984	+40.71533203	+5.66894531	-44.53857422	+1332
+1457970742.14109990	+8.27050781	-6.67968750	-0.98437500	+62.11669922	+3.88916016	-59.26025391	+1452	+8.08154297	-5.94580078	-0.63281250	+6.70166016	-4.39453125	+19.13818359	+1180	+6.63134766	-9.93603516	-0.88769531	+40.73730469	+5.66894531	-44.58251953	+1332
+1457970742.14520000	+8.27050781	-6.67968750	-0.98437500	+62.13867188	+3.86718750	-59.28222656	+1456	+8.08154297	-5.94580078	-0.63281250	+6.70166016	-4.39453125	+19.13818359	+1180	+6.63134766	-9.93603516	-0.88769531	+40.75927734	+5.64697266	-44.60449219	+1336
+1457970742.14940000	+8.27050781	-6.67968750	-0.98437500	+62.13867188	+3.86718750	-59.28222656	+1456	+8.08154297	-5.94580078	-0.63281250	+6.70166016	-4.39453125	+19.11621094	+1180	+6.63574219	-9.93603516	-0.88330078	+40.78125000	+5.64697266	-44.62646484	+1336
+1457970742.15360000	+8.27050781	-6.67968750	-0.98437500	+62.13867188	+3.84521484	-59.28222656	+1456	+8.08154297	-5.94580078	-0.63281250	+6.70166016	-4.39453125	+19.11621094	+1176	+6.64013672	-9.93603516	-0.88330078	+40.80322266	+5.64697266	-44.64843750	+1340
+1457970742.15770010	+8.27050781	-6.67968750	-0.98437500	+62.16064453	+3.84521484	-59.30419922	+1456	+8.08154297	-5.94140625	-0.63281250	+6.70166016	-4.39453125	+19.09423828	+1176	+6.64013672	-9.93164063	-0.88330078	+40.82519531	+5.64697266	-44.67041016	+1344
+1457970742.16610000	+8.26611328	-6.67968750	-0.98437500	+62.18261719	+3.82324219	-59.30419922	+1456	+8.08154297	-5.94140625	-0.63281250	+6.70166016	-4.39453125	+19.05029297	+1176	+6.64453125	-9.93164063	-0.87890625	+40.86914063	+5.64697266	-44.69238281	+1348
+1457970742.17020010	+8.26611328	-6.67968750	-0.98437500	+62.18261719	+3.80126953	-59.32617188	+1460	+8.08154297	-5.94140625	-0.63281250	+6.70166016	-4.39453125	+19.02832031	+1176	+6.64453125	-9.93164063	-0.87890625	+40.89111328	+5.64697266	-44.71435547	+1348
+1457970742.17440010	+8.26611328	-6.67968750	-0.98437500	+62.20458984	+3.80126953	-59.32617188	+1460	+8.07714844	-5.94140625	-0.63281250	+6.67968750	-4.39453125	+19.00634766	+1176	+6.64453125	-9.93164063	-0.87451172	+40.89111328	+5.64697266	-44.71435547	+1348
+1457970742.18689990	+8.26611328	-6.67968750	-0.98437500	+62.24853516	+3.75732422	-59.32617188	+1460	+8.07714844	-5.94140625	-0.63281250	+6.67968750	-4.39453125	+18.87451172	+1172	+6.64892578	-9.93164063	-0.87451172	+40.93505859	+5.64697266	-44.73632813	+1352
+1457970742.19100000	+8.26171875	-6.67968750	-0.98437500	+62.29248047	+3.73535156	-59.32617188	+1460	+8.07714844	-5.94140625	-0.63720703	+6.67968750	-4.39453125	+18.83056641	+1172	+6.64892578	-9.93164063	-0.87451172	+40.93505859	+5.64697266	-44.73632813	+1356
+1457970742.19520000	+8.26171875	-6.67968750	-0.98437500	+62.31445313	+3.73535156	-59.32617188	+1464	+8.07275391	-5.94140625	-0.63720703	+6.67968750	-4.39453125	+18.76464844	+1172	+6.64453125	-9.93164063	-0.87451172	+40.93505859	+5.64697266	-44.73632813	+1356
+1457970742.19939990	+8.26171875	-6.67968750	-0.98876953	+62.33642578	+3.71337891	-59.34814453	+1464	+8.07275391	-5.94140625	-0.63720703	+6.67968750	-4.39453125	+18.69873047	+1172	+6.64453125	-9.93164063	-0.87890625	+40.93505859	+5.64697266	-44.73632813	+1356
+1457970742.20350000	+8.25732422	-6.67968750	-0.98876953	+62.35839844	+3.69140625	-59.34814453	+1464	+8.06835938	-5.94580078	-0.63720703	+6.67968750	-4.39453125	+18.61083984	+1172	+6.64453125	-9.93164063	-0.87890625	+40.93505859	+5.64697266	-44.73632813	+1360
+1457970742.21190000	+8.25292969	-6.67968750	-0.98876953	+62.42431641	+3.64746094	-59.34814453	+1464	+8.06835938	-5.94580078	-0.64160156	+6.67968750	-4.39453125	+18.47900391	+1172	+6.64013672	-9.93603516	-0.87890625	+40.93505859	+5.64697266	-44.73632813	+1360
+1457970742.21600010	+8.25292969	-6.67968750	-0.98876953	+62.46826172	+3.62548828	-59.32617188	+1464	+8.06396484	-5.94580078	-0.64160156	+6.65771484	-4.37255859	+18.41308594	+1172	+6.64013672	-9.93603516	-0.88330078	+40.91308594	+5.64697266	-44.71435547	+1360
+1457970742.22020010	+8.25292969	-6.67968750	-0.98876953	+62.49023438	+3.60351563	-59.32617188	+1464	+8.06396484	-5.95019531	-0.64160156	+6.65771484	-4.37255859	+18.34716797	+1172	+6.63574219	-9.93603516	-0.88330078	+40.91308594	+5.66894531	-44.71435547	+1360
+1457970742.22440000	+8.24853516	-6.68408203	-0.99316406	+62.53417969	+3.58154297	-59.32617188	+1464	+8.05957031	-5.95019531	-0.64599609	+6.67968750	-4.37255859	+18.30322266	+1176	+6.63574219	-9.94042969	-0.88769531	+40.91308594	+5.66894531	-44.71435547	+1364
+1457970742.22849990	+8.24853516	-6.68408203	-0.99316406	+62.57812500	+3.55957031	-59.32617188	+1464	+8.05957031	-5.95019531	-0.64599609	+6.67968750	-4.37255859	+18.23730469	+1176	+6.63134766	-9.94042969	-0.88769531	+40.91308594	+5.66894531	-44.69238281	+1364
+1457970742.23690010	+8.24853516	-6.68408203	-0.99316406	+62.64404297	+3.51562500	-59.34814453	+1464	+8.05517578	-5.95019531	-0.64599609	+6.67968750	-4.37255859	+18.17138672	+1176	+6.62695313	-9.94482422	-0.89208984	+40.89111328	+5.69091797	-44.71435547	+1360
+1457970742.24099990	+8.24414063	-6.68408203	-0.99316406	+62.66601563	+3.49365234	-59.34814453	+1460	+8.05517578	-5.95458984	-0.65039063	+6.67968750	-4.37255859	+18.12744141	+1176	+6.62255859	-9.94921875	-0.89208984	+40.89111328	+5.71289063	-44.71435547	+1360
+1457970742.24519990	+8.24414063	-6.68408203	-0.99316406	+62.68798828	+3.47167969	-59.34814453	+1460	+8.05517578	-5.95458984	-0.65039063	+6.70166016	-4.37255859	+18.10546875	+1176	+6.62255859	-9.94921875	-0.89648438	+40.91308594	+5.73486328	-44.73632813	+1356
+1457970742.24939990	+8.24414063	-6.68847656	-0.99316406	+62.70996094	+3.47167969	-59.34814453	+1460	+8.05517578	-5.95458984	-0.65039063	+6.70166016	-4.37255859	+18.08349609	+1176	+6.62255859	-9.95361328	-0.89648438	+40.91308594	+5.73486328	-44.75830078	+1356
+1457970742.25350000	+8.24414063	-6.68847656	-0.99316406	+62.73193359	+3.44970703	-59.34814453	+1460	+8.05517578	-5.95458984	-0.65039063	+6.70166016	-4.37255859	+18.06152344	+1176	+6.62255859	-9.95361328	-0.89208984	+40.93505859	+5.75683594	-44.78027344	+1352
+1457970742.26189990	+8.24414063	-6.69287109	-0.99755859	+62.79785156	+3.42773438	-59.37011719	+1460	+8.05078125	-5.95458984	-0.65039063	+6.72363281	-4.37255859	+18.03955078	+1176	+6.62695313	-9.95800781	-0.89208984	+41.00097656	+5.80078125	-44.86816406	+1352
+1457970742.26600000	+8.24414063	-6.69287109	-0.99755859	+62.79785156	+3.40576172	-59.39208984	+1456	+8.05078125	-5.95458984	-0.65478516	+6.74560547	-4.37255859	+18.03955078	+1176	+6.63134766	-9.95800781	-0.88769531	+41.04492188	+5.80078125	-44.91210938	+1352
+1457970742.27020000	+8.24414063	-6.69287109	-0.99755859	+62.81982422	+3.40576172	-59.39208984	+1456	+8.05078125	-5.95898438	-0.65478516	+6.74560547	-4.37255859	+18.01757813	+1176	+6.63574219	-9.95800781	-0.88330078	+41.06689453	+5.82275391	-44.95605469	+1348
+1457970742.27430010	+8.24414063	-6.69287109	-0.99755859	+62.84179688	+3.38378906	-59.41406250	+1456	+8.05078125	-5.95898438	-0.65478516	+6.74560547	-4.37255859	+18.01757813	+1172	+6.64013672	-9.95800781	-0.87890625	+41.11083984	+5.84472656	-44.97802734	+1348
+1457970742.27850010	+8.24414063	-6.69726563	-0.99755859	+62.84179688	+3.38378906	-59.41406250	+1456	+8.05078125	-5.95898438	-0.65478516	+6.76757813	-4.37255859	+18.01757813	+1172	+6.64013672	-9.95800781	-0.87890625	+41.13281250	+5.84472656	-45.02197266	+1352
+1457970742.28679990	+8.24414063	-6.69726563	-0.99755859	+62.86376953	+3.36181641	-59.41406250	+1456	+8.05078125	-5.95898438	-0.65478516	+6.76757813	-4.37255859	+17.99560547	+1168	+6.64892578	-9.95800781	-0.87451172	+41.19873047	+5.86669922	-45.08789063	+1352
+1457970742.29099990	+8.24414063	-6.69726563	-0.99755859	+62.88574219	+3.33984375	-59.43603516	+1456	+8.05078125	-5.95898438	-0.65478516	+6.78955078	-4.39453125	+17.99560547	+1168	+6.64892578	-9.95800781	-0.87451172	+41.22070313	+5.86669922	-45.10986328	+1352
+1457970742.29520010	+8.24414063	-6.69726563	-0.99755859	+62.90771484	+3.33984375	-59.43603516	+1456	+8.05078125	-5.95898438	-0.65478516	+6.78955078	-4.39453125	+17.99560547	+1164	+6.64892578	-9.95800781	-0.87011719	+41.22070313	+5.88867188	-45.13183594	+1352
+1457970742.30349990	+8.24414063	-6.69726563	-0.99755859	+62.90771484	+3.33984375	-59.45800781	+1456	+8.05078125	-5.95898438	-0.65478516	+6.78955078	-4.39453125	+17.99560547	+1164	+6.65332031	-9.96240234	-0.87011719	+41.24267578	+5.91064453	-45.17578125	+1352
+1457970742.31180000	+8.24414063	-6.70166016	-1.00195313	+62.92968750	+3.31787109	-59.45800781	+1456	+8.04638672	-5.95898438	-0.65478516	+6.78955078	-4.39453125	+17.97363281	+1160	+6.64892578	-9.96240234	-0.87011719	+41.24267578	+5.91064453	-45.19775391	+1352
+1457970742.31600000	+8.23974609	-6.70166016	-1.00195313	+62.92968750	+3.31787109	-59.45800781	+1456	+8.04638672	-5.95898438	-0.65478516	+6.81152344	-4.39453125	+17.97363281	+1160	+6.64892578	-9.96240234	-0.87451172	+41.22070313	+5.93261719	-45.17578125	+1352
+1457970742.32020000	+8.23974609	-6.70166016	-1.00195313	+62.95166016	+3.31787109	-59.45800781	+1456	+8.04638672	-5.95898438	-0.65478516	+6.81152344	-4.39453125	+17.97363281	+1156	+6.64453125	-9.96679688	-0.87451172	+41.22070313	+5.93261719	-45.17578125	+1352
+1457970742.32850000	+8.23974609	-6.69726563	-1.00195313	+62.97363281	+3.29589844	-59.45800781	+1452	+8.04638672	-5.95898438	-0.65478516	+6.81152344	-4.39453125	+17.97363281	+1156	+6.64013672	-9.96679688	-0.87890625	+41.17675781	+5.93261719	-45.15380859	+1352
+1457970742.33270000	+8.23974609	-6.69726563	-1.00195313	+62.97363281	+3.29589844	-59.47998047	+1452	+8.04638672	-5.95898438	-0.65917969	+6.81152344	-4.39453125	+17.95166016	+1156	+6.64013672	-9.97119141	-0.88330078	+41.15478516	+5.95458984	-45.15380859	+1352
+1457970742.33680010	+8.23974609	-6.69726563	-1.00195313	+62.97363281	+3.29589844	-59.47998047	+1452	+8.04638672	-5.95898438	-0.65917969	+6.81152344	-4.37255859	+17.95166016	+1156	+6.63574219	-9.97119141	-0.88330078	+41.13281250	+5.95458984	-45.15380859	+1352
+1457970742.34100010	+8.23974609	-6.69726563	-1.00634766	+62.99560547	+3.29589844	-59.47998047	+1448	+8.04638672	-5.95898438	-0.65917969	+6.81152344	-4.37255859	+17.95166016	+1156	+6.63134766	-9.97558594	-0.88769531	+41.11083984	+5.95458984	-45.13183594	+1352
+1457970742.34509990	+8.23974609	-6.69726563	-1.00634766	+62.99560547	+3.29589844	-59.47998047	+1448	+8.04638672	-5.95898438	-0.65917969	+6.81152344	-4.37255859	+17.95166016	+1156	+6.62695313	-9.97558594	-0.88769531	+41.08886719	+5.97656250	-45.13183594	+1352
+1457970742.35349990	+8.23535156	-6.69726563	-1.00634766	+63.01757813	+3.29589844	-59.47998047	+1448	+8.04638672	-5.95898438	-0.65917969	+6.81152344	-4.37255859	+17.95166016	+1156	+6.62255859	-9.97998047	-0.89208984	+41.06689453	+5.97656250	-45.10986328	+1348
+1457970742.35760000	+8.23535156	-6.69726563	-1.00634766	+63.01757813	+3.29589844	-59.47998047	+1444	+8.04199219	-5.96337891	-0.65917969	+6.81152344	-4.37255859	+17.95166016	+1156	+6.62255859	-9.97998047	-0.89648438	+41.04492188	+5.99853516	-45.08789063	+1348
+1457970742.36180000	+8.23535156	-6.69726563	-1.00634766	+63.03955078	+3.29589844	-59.47998047	+1444	+8.04199219	-5.96337891	-0.65917969	+6.81152344	-4.37255859	+17.92968750	+1156	+6.61816406	-9.97998047	-0.89648438	+41.04492188	+5.99853516	-45.08789063	+1344
+1457970742.36599990	+8.23535156	-6.69726563	-1.00634766	+63.06152344	+3.29589844	-59.47998047	+1444	+8.04199219	-5.96337891	-0.65917969	+6.83349609	-4.37255859	+17.92968750	+1156	+6.61816406	-9.97998047	-0.89648438	+41.04492188	+5.99853516	-45.10986328	+1344
+1457970742.37430000	+8.23535156	-6.69726563	-1.00634766	+63.08349609	+3.27392578	-59.47998047	+1440	+8.04199219	-5.96337891	-0.65917969	+6.83349609	-4.37255859	+17.92968750	+1156	+6.61816406	-9.97998047	-0.89648438	+41.04492188	+6.02050781	-45.10986328	+1336
+1457970742.38260010	+8.23095703	-6.69726563	-1.00634766	+63.10546875	+3.27392578	-59.50195313	+1440	+8.04199219	-5.96337891	-0.65917969	+6.83349609	-4.37255859	+17.92968750	+1156	+6.62255859	-9.97998047	-0.89648438	+41.06689453	+6.04248047	-45.13183594	+1332
+1457970742.38680010	+8.23095703	-6.69287109	-1.00634766	+63.12744141	+3.25195313	-59.50195313	+1440	+8.04199219	-5.96337891	-0.65917969	+6.85546875	-4.37255859	+17.92968750	+1156	+6.62255859	-9.97998047	-0.89208984	+41.08886719	+6.06445313	-45.15380859	+1332
+1457970742.39100000	+8.23095703	-6.69287109	-1.00634766	+63.14941406	+3.25195313	-59.50195313	+1440	+8.03759766	-5.96337891	-0.65917969	+6.85546875	-4.37255859	+17.92968750	+1156	+6.62255859	-9.97998047	-0.89208984	+41.11083984	+6.06445313	-45.15380859	+1332
+1457970742.39930010	+8.23095703	-6.69287109	-1.01074219	+63.19335938	+3.22998047	-59.50195313	+1440	+8.03759766	-5.96337891	-0.65917969	+6.87744141	-4.37255859	+17.92968750	+1156	+6.62695313	-9.97998047	-0.89208984	+41.15478516	+6.08642578	-45.19775391	+1328
+1457970742.40350010	+8.23095703	-6.69287109	-1.01074219	+63.21533203	+3.22998047	-59.50195313	+1440	+8.03759766	-5.95898438	-0.65917969	+6.87744141	-4.37255859	+17.92968750	+1156	+6.62695313	-9.97558594	-0.88769531	+41.15478516	+6.08642578	-45.19775391	+1328
+1457970742.40759990	+8.23095703	-6.69287109	-1.01074219	+63.23730469	+3.20800781	-59.50195313	+1436	+8.03320313	-5.95898438	-0.66357422	+6.87744141	-4.35058594	+17.92968750	+1156	+6.62695313	-9.97558594	-0.88769531	+41.17675781	+6.08642578	-45.21972656	+1328
+1457970742.41179990	+8.22656250	-6.69287109	-1.01074219	+63.25927734	+3.20800781	-59.50195313	+1436	+8.03320313	-5.95898438	-0.66357422	+6.89941406	-4.35058594	+17.92968750	+1152	+6.63134766	-9.97558594	-0.88769531	+41.19873047	+6.08642578	-45.21972656	+1328
+1457970742.41599990	+8.22656250	-6.69287109	-1.01074219	+63.28125000	+3.20800781	-59.50195313	+1436	+8.03320313	-5.95898438	-0.66357422	+6.89941406	-4.35058594	+17.92968750	+1152	+6.63134766	-9.97558594	-0.88769531	+41.22070313	+6.10839844	-45.24169922	+1324
+1457970742.42430000	+8.22656250	-6.69287109	-1.01513672	+63.34716797	+3.18603516	-59.50195313	+1436	+8.02880859	-5.95898438	-0.66357422	+6.92138672	-4.32861328	+17.92968750	+1152	+6.63134766	-9.97558594	-0.88330078	+41.24267578	+6.10839844	-45.24169922	+1324
+1457970742.42840000	+8.22216797	-6.69287109	-1.01513672	+63.36914063	+3.16406250	-59.47998047	+1436	+8.02880859	-5.95898438	-0.66357422	+6.94335938	-4.32861328	+17.95166016	+1152	+6.63134766	-9.97558594	-0.88330078	+41.24267578	+6.13037109	-45.24169922	+1324
+1457970742.43260000	+8.22216797	-6.68847656	-1.01513672	+63.39111328	+3.16406250	-59.47998047	+1436	+8.02441406	-5.95898438	-0.66357422	+6.94335938	-4.32861328	+17.95166016	+1152	+6.63134766	-9.97558594	-0.88330078	+41.26464844	+6.13037109	-45.26367188	+1324
+1457970742.43680000	+8.22216797	-6.68847656	-1.01513672	+63.41308594	+3.16406250	-59.47998047	+1432	+8.02441406	-5.95898438	-0.66357422	+6.96533203	-4.30664063	+17.95166016	+1152	+6.63134766	-9.97558594	-0.88330078	+41.26464844	+6.13037109	-45.26367188	+1324
+1457970742.44090010	+8.22216797	-6.68847656	-1.01513672	+63.43505859	+3.16406250	-59.47998047	+1432	+8.02001953	-5.95898438	-0.66796875	+6.96533203	-4.30664063	+17.95166016	+1152	+6.63134766	-9.97119141	-0.88330078	+41.26464844	+6.15234375	-45.24169922	+1324
+1457970742.44930010	+8.21777344	-6.68847656	-1.01513672	+63.45703125	+3.14208984	-59.47998047	+1432	+8.02001953	-5.95898438	-0.66796875	+6.98730469	-4.28466797	+17.95166016	+1152	+6.63134766	-9.97558594	-0.88769531	+41.28662109	+6.15234375	-45.24169922	+1324
+1457970742.45339990	+8.21777344	-6.68847656	-1.01513672	+63.47900391	+3.14208984	-59.47998047	+1428	+8.01562500	-5.95898438	-0.66796875	+6.98730469	-4.28466797	+17.95166016	+1152	+6.62695313	-9.97558594	-0.88769531	+41.26464844	+6.17431641	-45.24169922	+1324
+1457970742.45760010	+8.21777344	-6.68847656	-1.01513672	+63.50097656	+3.14208984	-59.47998047	+1428	+8.01562500	-5.95898438	-0.66796875	+6.98730469	-4.28466797	+17.97363281	+1152	+6.62695313	-9.97558594	-0.88769531	+41.26464844	+6.17431641	-45.21972656	+1324
+1457970742.46180010	+8.21777344	-6.68408203	-1.01513672	+63.50097656	+3.14208984	-59.47998047	+1424	+8.01562500	-5.95898438	-0.66796875	+7.00927734	-4.26269531	+17.97363281	+1152	+6.62255859	-9.97558594	-0.89208984	+41.26464844	+6.17431641	-45.21972656	+1324
+1457970742.47009990	+8.21777344	-6.68408203	-1.01513672	+63.52294922	+3.14208984	-59.50195313	+1424	+8.01562500	-5.95458984	-0.66796875	+7.00927734	-4.26269531	+17.97363281	+1152	+6.61816406	-9.97558594	-0.89648438	+41.24267578	+6.19628906	-45.19775391	+1324
+1457970742.47429990	+8.21777344	-6.68408203	-1.01513672	+63.54492188	+3.12011719	-59.50195313	+1420	+8.01562500	-5.95458984	-0.66796875	+7.00927734	-4.26269531	+17.97363281	+1152	+6.61816406	-9.97558594	-0.89648438	+41.24267578	+6.21826172	-45.17578125	+1324
+1457970742.47840000	+8.21777344	-6.68408203	-1.01074219	+63.54492188	+3.12011719	-59.50195313	+1420	+8.01562500	-5.95458984	-0.66796875	+7.00927734	-4.26269531	+17.97363281	+1152	+6.61376953	-9.97558594	-0.89648438	+41.22070313	+6.21826172	-45.17578125	+1320
+1457970742.48260000	+8.21777344	-6.68408203	-1.01074219	+63.54492188	+3.12011719	-59.50195313	+1416	+8.01562500	-5.95458984	-0.66796875	+7.00927734	-4.26269531	+17.97363281	+1152	+6.61376953	-9.97558594	-0.90087891	+41.22070313	+6.21826172	-45.15380859	+1320
+1457970742.49090000	+8.21777344	-6.68408203	-1.01074219	+63.54492188	+3.09814453	-59.50195313	+1416	+8.01562500	-5.95458984	-0.66796875	+7.00927734	-4.26269531	+17.99560547	+1156	+6.61376953	-9.97558594	-0.90087891	+41.19873047	+6.24023438	-45.15380859	+1320
+1457970742.49510000	+8.21777344	-6.68408203	-1.01074219	+63.56689453	+3.09814453	-59.50195313	+1412	+8.01562500	-5.95458984	-0.66796875	+7.00927734	-4.28466797	+17.99560547	+1156	+6.61376953	-9.97558594	-0.90087891	+41.19873047	+6.24023438	-45.15380859	+1320
+1457970742.49920010	+8.21777344	-6.68408203	-1.01074219	+63.56689453	+3.07617188	-59.52392578	+1412	+8.01562500	-5.95458984	-0.66796875	+7.00927734	-4.28466797	+17.99560547	+1156	+6.61376953	-9.97558594	-0.90087891	+41.19873047	+6.24023438	-45.15380859	+1316
+1457970742.50340010	+8.21777344	-6.68408203	-1.01074219	+63.56689453	+3.07617188	-59.52392578	+1412	+8.01562500	-5.95458984	-0.66796875	+7.00927734	-4.28466797	+17.99560547	+1156	+6.61376953	-9.97558594	-0.90087891	+41.19873047	+6.24023438	-45.15380859	+1316
+1457970742.50760010	+8.21777344	-6.68408203	-1.01074219	+63.56689453	+3.05419922	-59.52392578	+1412	+8.01562500	-5.95458984	-0.66796875	+7.00927734	-4.28466797	+17.99560547	+1156	+6.61376953	-9.97558594	-0.90087891	+41.19873047	+6.24023438	-45.15380859	+1316
+1457970742.51589990	+8.21777344	-6.68408203	-1.01074219	+63.56689453	+3.05419922	-59.52392578	+1408	+8.01562500	-5.95458984	-0.66796875	+7.00927734	-4.28466797	+17.99560547	+1156	+6.61376953	-9.97558594	-0.90087891	+41.19873047	+6.24023438	-45.17578125	+1316
+1457970742.52010010	+8.21777344	-6.68408203	-1.01074219	+63.56689453	+3.03222656	-59.52392578	+1408	+8.01562500	-5.95458984	-0.66796875	+7.00927734	-4.30664063	+18.01757813	+1156	+6.61376953	-9.97558594	-0.89648438	+41.22070313	+6.24023438	-45.17578125	+1316
+1457970742.52420000	+8.21777344	-6.68408203	-1.01074219	+63.56689453	+3.03222656	-59.54589844	+1408	+8.01562500	-5.95458984	-0.66796875	+7.00927734	-4.30664063	+18.01757813	+1156	+6.61816406	-9.97558594	-0.89648438	+41.22070313	+6.24023438	-45.17578125	+1316
+1457970742.52839990	+8.21777344	-6.68408203	-1.01074219	+63.56689453	+3.01025391	-59.54589844	+1408	+8.01562500	-5.95458984	-0.66796875	+7.00927734	-4.30664063	+18.01757813	+1160	+6.61816406	-9.97558594	-0.89648438	+41.22070313	+6.24023438	-45.17578125	+1316
+1457970742.53259990	+8.22216797	-6.68408203	-1.01074219	+63.56689453	+2.98828125	-59.54589844	+1408	+8.01562500	-5.95458984	-0.66796875	+7.00927734	-4.30664063	+18.01757813	+1160	+6.61816406	-9.97558594	-0.89648438	+41.22070313	+6.24023438	-45.19775391	+1316
+1457970742.53670000	+8.22216797	-6.68408203	-1.01074219	+63.56689453	+2.98828125	-59.54589844	+1408	+8.01562500	-5.95458984	-0.66796875	+7.00927734	-4.30664063	+18.01757813	+1160	+6.61816406	-9.97558594	-0.89648438	+41.22070313	+6.24023438	-45.19775391	+1316
+1457970742.54510000	+8.22216797	-6.68408203	-1.01074219	+63.58886719	+2.94433594	-59.56787109	+1408	+8.01562500	-5.95458984	-0.66796875	+7.00927734	-4.32861328	+18.01757813	+1160	+6.61816406	-9.97558594	-0.89648438	+41.22070313	+6.24023438	-45.21972656	+1316
+1457970742.54920010	+8.22216797	-6.68408203	-1.01074219	+63.58886719	+2.92236328	-59.56787109	+1408	+8.01562500	-5.95458984	-0.66796875	+7.00927734	-4.32861328	+18.01757813	+1160	+6.62255859	-9.97558594	-0.89208984	+41.22070313	+6.24023438	-45.21972656	+1316
+1457970742.55340000	+8.22216797	-6.68408203	-1.01074219	+63.58886719	+2.90039063	-59.56787109	+1408	+8.01562500	-5.95458984	-0.66796875	+7.00927734	-4.32861328	+18.01757813	+1160	+6.62255859	-9.97558594	-0.89208984	+41.22070313	+6.24023438	-45.21972656	+1316
+1457970742.55760000	+8.22216797	-6.68408203	-1.01074219	+63.58886719	+2.87841797	-59.58984375	+1408	+8.01562500	-5.95458984	-0.66796875	+7.00927734	-4.35058594	+18.01757813	+1160	+6.62255859	-9.97119141	-0.89208984	+41.22070313	+6.24023438	-45.21972656	+1316
+1457970742.56170010	+8.22656250	-6.68408203	-1.01074219	+63.58886719	+2.87841797	-59.58984375	+1408	+8.01562500	-5.95458984	-0.66796875	+7.00927734	-4.35058594	+18.01757813	+1160	+6.62255859	-9.97119141	-0.89208984	+41.22070313	+6.24023438	-45.21972656	+1316
+1457970742.56590010	+8.22656250	-6.67968750	-1.00634766	+63.58886719	+2.85644531	-59.58984375	+1408	+8.01562500	-5.95458984	-0.66796875	+7.00927734	-4.35058594	+18.03955078	+1160	+6.62255859	-9.97119141	-0.89208984	+41.22070313	+6.24023438	-45.21972656	+1316
+1457970742.57010010	+8.22656250	-6.67968750	-1.00634766	+63.61083984	+2.83447266	-59.61181641	+1408	+8.01562500	-5.95019531	-0.66357422	+7.00927734	-4.35058594	+18.03955078	+1160	+6.62255859	-9.97119141	-0.89208984	+41.22070313	+6.24023438	-45.21972656	+1316
+1457970742.57839990	+8.22656250	-6.67968750	-1.00634766	+63.61083984	+2.79052734	-59.61181641	+1408	+8.02001953	-5.95019531	-0.66357422	+6.98730469	-4.37255859	+18.03955078	+1160	+6.62255859	-9.97119141	-0.89208984	+41.19873047	+6.24023438	-45.21972656	+1316
+1457970742.58250000	+8.22656250	-6.67968750	-1.00634766	+63.63281250	+2.79052734	-59.61181641	+1412	+8.02001953	-5.95019531	-0.66357422	+6.98730469	-4.39453125	+18.03955078	+1160	+6.62255859	-9.97119141	-0.89208984	+41.17675781	+6.24023438	-45.21972656	+1316
+1457970742.58670000	+8.22656250	-6.67968750	-1.00634766	+63.63281250	+2.76855469	-59.61181641	+1412	+8.02001953	-5.95019531	-0.66357422	+6.98730469	-4.39453125	+18.03955078	+1160	+6.61816406	-9.97119141	-0.89208984	+41.15478516	+6.24023438	-45.21972656	+1316
+1457970742.59089990	+8.22656250	-6.67529297	-1.00634766	+63.63281250	+2.74658203	-59.61181641	+1412	+8.02001953	-5.95019531	-0.66357422	+6.96533203	-4.41650391	+18.03955078	+1160	+6.61816406	-9.97119141	-0.89648438	+41.15478516	+6.24023438	-45.21972656	+1316
+1457970742.59500000	+8.22656250	-6.67529297	-1.00634766	+63.63281250	+2.74658203	-59.61181641	+1412	+8.02001953	-5.95019531	-0.66357422	+6.96533203	-4.41650391	+18.03955078	+1160	+6.61816406	-9.97119141	-0.89648438	+41.13281250	+6.24023438	-45.21972656	+1316
+1457970742.59920000	+8.22656250	-6.67529297	-1.00634766	+63.65478516	+2.72460938	-59.61181641	+1412	+8.02001953	-5.95019531	-0.66357422	+6.94335938	-4.43847656	+18.03955078	+1160	+6.61816406	-9.97119141	-0.89648438	+41.11083984	+6.24023438	-45.19775391	+1316
+1457970742.60750010	+8.22656250	-6.67529297	-1.00634766	+63.65478516	+2.70263672	-59.61181641	+1412	+8.02001953	-5.94580078	-0.66357422	+6.92138672	-4.46044922	+18.03955078	+1164	+6.61376953	-9.97119141	-0.89648438	+41.08886719	+6.24023438	-45.19775391	+1316
+1457970742.61170010	+8.22656250	-6.67089844	-1.00634766	+63.67675781	+2.68066406	-59.61181641	+1412	+8.02001953	-5.94580078	-0.65917969	+6.92138672	-4.48242188	+18.06152344	+1164	+6.61376953	-9.97119141	-0.89648438	+41.06689453	+6.24023438	-45.19775391	+1312
+1457970742.61590000	+8.22656250	-6.67089844	-1.00634766	+63.67675781	+2.65869141	-59.61181641	+1412	+8.02001953	-5.94580078	-0.65917969	+6.89941406	-4.48242188	+18.06152344	+1164	+6.61376953	-9.97119141	-0.89648438	+41.04492188	+6.24023438	-45.19775391	+1312
+1457970742.61999990	+8.22656250	-6.67089844	-1.00634766	+63.67675781	+2.65869141	-59.61181641	+1412	+8.02001953	-5.94580078	-0.65917969	+6.89941406	-4.50439453	+18.06152344	+1164	+6.61376953	-9.97119141	-0.89648438	+41.04492188	+6.24023438	-45.19775391	+1312
+1457970742.62420010	+8.22656250	-6.67089844	-1.00634766	+63.67675781	+2.63671875	-59.61181641	+1412	+8.02441406	-5.94580078	-0.65917969	+6.87744141	-4.52636719	+18.08349609	+1164	+6.61376953	-9.97119141	-0.89648438	+41.04492188	+6.24023438	-45.19775391	+1312
+1457970742.62840010	+8.23095703	-6.67089844	-1.00634766	+63.69873047	+2.61474609	-59.61181641	+1412	+8.02441406	-5.94580078	-0.65917969	+6.85546875	-4.52636719	+18.08349609	+1164	+6.61376953	-9.97119141	-0.89648438	+41.02294922	+6.21826172	-45.19775391	+1312
+1457970742.63249990	+8.23095703	-6.67089844	-1.00634766	+63.69873047	+2.59277344	-59.63378906	+1412	+8.02441406	-5.94140625	-0.65917969	+6.85546875	-4.54833984	+18.10546875	+1164	+6.61816406	-9.96679688	-0.89648438	+41.02294922	+6.21826172	-45.19775391	+1312
+1457970742.64089990	+8.23095703	-6.67089844	-1.00634766	+63.69873047	+2.54882813	-59.63378906	+1412	+8.02441406	-5.94140625	-0.65917969	+6.83349609	-4.57031250	+18.12744141	+1164	+6.62255859	-9.96679688	-0.89208984	+41.04492188	+6.21826172	-45.24169922	+1316
+1457970742.64500000	+8.23095703	-6.67089844	-1.00634766	+63.72070313	+2.52685547	-59.63378906	+1412	+8.02441406	-5.94140625	-0.65478516	+6.81152344	-4.59228516	+18.12744141	+1164	+6.62695313	-9.96240234	-0.89208984	+41.04492188	+6.21826172	-45.24169922	+1316
+1457970742.64920000	+8.23095703	-6.67089844	-1.00634766	+63.72070313	+2.50488281	-59.63378906	+1412	+8.02441406	-5.94140625	-0.65478516	+6.81152344	-4.61425781	+18.14941406	+1164	+6.62695313	-9.96240234	-0.88769531	+41.06689453	+6.21826172	-45.26367188	+1316
+1457970742.65330000	+8.23535156	-6.67089844	-1.00634766	+63.72070313	+2.48291016	-59.63378906	+1412	+8.02880859	-5.94140625	-0.65478516	+6.78955078	-4.61425781	+18.17138672	+1164	+6.63134766	-9.96240234	-0.88769531	+41.06689453	+6.21826172	-45.28564453	+1320
+1457970742.65750000	+8.23535156	-6.67089844	-1.00634766	+63.72070313	+2.46093750	-59.65576172	+1412	+8.02880859	-5.94140625	-0.65478516	+6.78955078	-4.63623047	+18.17138672	+1164	+6.63574219	-9.95800781	-0.88330078	+41.08886719	+6.21826172	-45.28564453	+1320
+1457970742.66170000	+8.23535156	-6.67089844	-1.00634766	+63.72070313	+2.46093750	-59.65576172	+1416	+8.02880859	-5.93701172	-0.65478516	+6.76757813	-4.65820313	+18.19335938	+1164	+6.63574219	-9.95800781	-0.88330078	+41.08886719	+6.19628906	-45.30761719	+1324
+1457970742.66580010	+8.23535156	-6.66650391	-1.00634766	+63.72070313	+2.43896484	-59.65576172	+1416	+8.02880859	-5.93701172	-0.65478516	+6.76757813	-4.65820313	+18.19335938	+1160	+6.64013672	-9.95361328	-0.88330078	+41.08886719	+6.19628906	-45.32958984	+1324
+1457970742.67420010	+8.23535156	-6.66650391	-1.00195313	+63.72070313	+2.41699219	-59.67773438	+1416	+8.02880859	-5.93701172	-0.65478516	+6.76757813	-4.68017578	+18.19335938	+1160	+6.64013672	-9.95361328	-0.87890625	+41.08886719	+6.19628906	-45.32958984	+1328
+1457970742.67829990	+8.23535156	-6.66650391	-1.00195313	+63.74267578	+2.39501953	-59.67773438	+1416	+8.02880859	-5.93701172	-0.65478516	+6.74560547	-4.68017578	+18.21533203	+1156	+6.64453125	-9.95361328	-0.87890625	+41.08886719	+6.19628906	-45.35156250	+1328
+1457970742.68249990	+8.23535156	-6.66650391	-1.00195313	+63.74267578	+2.39501953	-59.67773438	+1416	+8.02880859	-5.93701172	-0.65478516	+6.74560547	-4.68017578	+18.21533203	+1156	+6.64013672	-9.95361328	-0.87890625	+41.06689453	+6.19628906	-45.32958984	+1328
+1457970742.68670010	+8.23535156	-6.66650391	-1.00195313	+63.74267578	+2.39501953	-59.67773438	+1416	+8.02880859	-5.93701172	-0.65478516	+6.74560547	-4.70214844	+18.21533203	+1156	+6.64013672	-9.95361328	-0.88330078	+41.06689453	+6.19628906	-45.32958984	+1332
+1457970742.69080000	+8.23535156	-6.66650391	-1.00195313	+63.74267578	+2.37304688	-59.67773438	+1420	+8.02880859	-5.93701172	-0.65478516	+6.74560547	-4.70214844	+18.21533203	+1156	+6.64013672	-9.95361328	-0.88330078	+41.04492188	+6.19628906	-45.32958984	+1332
+1457970742.69499990	+8.23535156	-6.66650391	-1.00195313	+63.74267578	+2.37304688	-59.67773438	+1420	+8.02880859	-5.93701172	-0.65478516	+6.74560547	-4.70214844	+18.21533203	+1152	+6.64013672	-9.95361328	-0.88330078	+41.04492188	+6.19628906	-45.30761719	+1332
+1457970742.69919990	+8.23535156	-6.66650391	-1.00195313	+63.74267578	+2.37304688	-59.69970703	+1420	+8.02880859	-5.93701172	-0.65478516	+6.72363281	-4.70214844	+18.21533203	+1152	+6.63574219	-9.95361328	-0.88330078	+41.02294922	+6.19628906	-45.30761719	+1332
+1457970742.70750000	+8.23535156	-6.66650391	-1.00195313	+63.74267578	+2.37304688	-59.69970703	+1420	+8.02880859	-5.93701172	-0.65478516	+6.72363281	-4.70214844	+18.21533203	+1152	+6.63574219	-9.95361328	-0.88769531	+41.00097656	+6.19628906	-45.28564453	+1336
+1457970742.71170000	+8.23535156	-6.66650391	-1.00195313	+63.76464844	+2.37304688	-59.69970703	+1420	+8.02880859	-5.93701172	-0.65478516	+6.72363281	-4.70214844	+18.21533203	+1152	+6.63134766	-9.95361328	-0.88769531	+40.97900391	+6.19628906	-45.28564453	+1336
+1457970742.71580000	+8.23535156	-6.66650391	-1.00195313	+63.76464844	+2.37304688	-59.67773438	+1420	+8.02880859	-5.93701172	-0.65478516	+6.72363281	-4.68017578	+18.21533203	+1152	+6.63134766	-9.95361328	-0.88769531	+40.97900391	+6.21826172	-45.28564453	+1336
+1457970742.72000000	+8.23535156	-6.66650391	-1.00195313	+63.76464844	+2.37304688	-59.67773438	+1420	+8.02880859	-5.93701172	-0.65478516	+6.72363281	-4.68017578	+18.21533203	+1152	+6.63134766	-9.95361328	-0.89208984	+40.95703125	+6.21826172	-45.26367188	+1332
+1457970742.72420000	+8.23535156	-6.66210938	-1.00195313	+63.76464844	+2.37304688	-59.67773438	+1420	+8.02880859	-5.93701172	-0.65478516	+6.72363281	-4.68017578	+18.21533203	+1152	+6.63134766	-9.95361328	-0.89208984	+40.95703125	+6.21826172	-45.26367188	+1332
+1457970742.72830010	+8.23535156	-6.66210938	-1.00195313	+63.76464844	+2.37304688	-59.67773438	+1420	+8.02880859	-5.93261719	-0.65478516	+6.72363281	-4.68017578	+18.21533203	+1152	+6.62695313	-9.95361328	-0.89208984	+40.95703125	+6.21826172	-45.26367188	+1332
+1457970742.73659990	+8.23535156	-6.66210938	-1.00634766	+63.76464844	+2.37304688	-59.67773438	+1420	+8.02880859	-5.93261719	-0.65478516	+6.70166016	-4.68017578	+18.21533203	+1152	+6.62695313	-9.95361328	-0.89208984	+40.93505859	+6.21826172	-45.26367188	+1332
+1457970742.74079990	+8.23535156	-6.66210938	-1.00634766	+63.76464844	+2.37304688	-59.67773438	+1420	+8.02880859	-5.93261719	-0.65478516	+6.70166016	-4.68017578	+18.21533203	+1152	+6.62695313	-9.95361328	-0.89208984	+40.93505859	+6.21826172	-45.26367188	+1332
+1457970742.74499990	+8.23535156	-6.66210938	-1.00634766	+63.76464844	+2.37304688	-59.67773438	+1420	+8.02880859	-5.93261719	-0.65478516	+6.70166016	-4.68017578	+18.21533203	+1152	+6.62695313	-9.95361328	-0.89208984	+40.93505859	+6.21826172	-45.26367188	+1328
+1457970742.74910000	+8.23535156	-6.66210938	-1.00634766	+63.76464844	+2.37304688	-59.67773438	+1420	+8.02880859	-5.93261719	-0.65478516	+6.70166016	-4.68017578	+18.21533203	+1152	+6.62695313	-9.95361328	-0.89208984	+40.93505859	+6.24023438	-45.26367188	+1328
+1457970742.75330000	+8.23535156	-6.66210938	-1.00634766	+63.76464844	+2.35107422	-59.67773438	+1420	+8.02880859	-5.93261719	-0.65478516	+6.70166016	-4.68017578	+18.21533203	+1152	+6.62695313	-9.95361328	-0.89208984	+40.93505859	+6.24023438	-45.26367188	+1328
+1457970742.75749990	+8.23535156	-6.66210938	-1.00634766	+63.76464844	+2.35107422	-59.67773438	+1420	+8.02880859	-5.93261719	-0.65478516	+6.70166016	-4.68017578	+18.21533203	+1152	+6.62695313	-9.95361328	-0.89208984	+40.93505859	+6.24023438	-45.26367188	+1328
+1457970742.76160000	+8.23535156	-6.66210938	-1.00634766	+63.76464844	+2.35107422	-59.67773438	+1420	+8.02880859	-5.93261719	-0.65478516	+6.70166016	-4.68017578	+18.21533203	+1152	+6.62695313	-9.95361328	-0.89208984	+40.93505859	+6.24023438	-45.26367188	+1328
+1457970742.77000000	+8.23535156	-6.66210938	-1.00634766	+63.76464844	+2.35107422	-59.65576172	+1420	+8.02880859	-5.93261719	-0.65478516	+6.67968750	-4.68017578	+18.21533203	+1152	+6.63134766	-9.95361328	-0.89208984	+40.93505859	+6.24023438	-45.28564453	+1328
+1457970742.77410010	+8.23535156	-6.66210938	-1.00634766	+63.78662109	+2.35107422	-59.65576172	+1420	+8.02880859	-5.93261719	-0.65478516	+6.67968750	-4.68017578	+18.21533203	+1148	+6.63134766	-9.95361328	-0.89208984	+40.95703125	+6.26220703	-45.28564453	+1328
+1457970742.77830000	+8.23535156	-6.66210938	-1.00634766	+63.78662109	+2.32910156	-59.65576172	+1420	+8.02880859	-5.93261719	-0.65478516	+6.67968750	-4.68017578	+18.21533203	+1148	+6.63134766	-9.94921875	-0.88769531	+40.95703125	+6.26220703	-45.28564453	+1328
+1457970742.78250000	+8.23535156	-6.66210938	-1.00634766	+63.78662109	+2.32910156	-59.65576172	+1420	+8.02880859	-5.93261719	-0.65478516	+6.67968750	-4.68017578	+18.21533203	+1148	+6.63134766	-9.94921875	-0.88769531	+40.95703125	+6.26220703	-45.30761719	+1328
+1457970742.78660010	+8.23535156	-6.66210938	-1.00634766	+63.78662109	+2.30712891	-59.63378906	+1420	+8.02880859	-5.93261719	-0.65478516	+6.67968750	-4.68017578	+18.21533203	+1148	+6.63574219	-9.94921875	-0.88769531	+40.95703125	+6.26220703	-45.30761719	+1328
+1457970742.79080010	+8.23535156	-6.66210938	-1.00634766	+63.78662109	+2.30712891	-59.63378906	+1420	+8.02880859	-5.93261719	-0.65478516	+6.65771484	-4.68017578	+18.21533203	+1148	+6.63574219	-9.94921875	-0.88769531	+40.97900391	+6.26220703	-45.30761719	+1328
+1457970742.79909990	+8.23535156	-6.66210938	-1.00634766	+63.80859375	+2.28515625	-59.63378906	+1420	+8.02880859	-5.93261719	-0.65478516	+6.65771484	-4.68017578	+18.21533203	+1148	+6.63574219	-9.94921875	-0.88330078	+40.97900391	+6.28417969	-45.32958984	+1328
+1457970742.80329990	+8.23535156	-6.66210938	-1.00634766	+63.80859375	+2.28515625	-59.63378906	+1420	+8.02880859	-5.93261719	-0.65478516	+6.65771484	-4.68017578	+18.21533203	+1148	+6.63574219	-9.94482422	-0.88330078	+40.97900391	+6.28417969	-45.32958984	+1328
+1457970742.80740000	+8.23535156	-6.65771484	-1.00634766	+63.80859375	+2.26318359	-59.61181641	+1416	+8.02880859	-5.92822266	-0.65478516	+6.63574219	-4.70214844	+18.21533203	+1148	+6.63574219	-9.94482422	-0.88330078	+40.97900391	+6.28417969	-45.32958984	+1328
+1457970742.81160000	+8.23535156	-6.65771484	-1.00634766	+63.80859375	+2.26318359	-59.61181641	+1416	+8.02880859	-5.92822266	-0.65478516	+6.63574219	-4.68017578	+18.21533203	+1148	+6.63574219	-9.94482422	-0.88330078	+40.95703125	+6.30615234	-45.32958984	+1332
+1457970742.81580000	+8.23535156	-6.65771484	-1.00634766	+63.83056641	+2.24121094	-59.61181641	+1416	+8.02880859	-5.92822266	-0.65478516	+6.63574219	-4.68017578	+18.21533203	+1148	+6.63574219	-9.94482422	-0.88769531	+40.95703125	+6.30615234	-45.32958984	+1332
+1457970742.82410000	+8.23535156	-6.65771484	-1.00634766	+63.85253906	+2.24121094	-59.61181641	+1416	+8.02880859	-5.92822266	-0.65478516	+6.61376953	-4.68017578	+18.21533203	+1148	+6.63134766	-9.94482422	-0.88769531	+40.93505859	+6.30615234	-45.30761719	+1332
+1457970742.82830000	+8.23535156	-6.65771484	-1.00634766	+63.85253906	+2.24121094	-59.61181641	+1416	+8.02880859	-5.92822266	-0.65478516	+6.61376953	-4.68017578	+18.21533203	+1148	+6.63134766	-9.94482422	-0.88769531	+40.93505859	+6.30615234	-45.30761719	+1332
+1457970742.83240010	+8.23535156	-6.65332031	-1.00634766	+63.85253906	+2.21923828	-59.61181641	+1412	+8.02880859	-5.92822266	-0.65478516	+6.59179688	-4.68017578	+18.21533203	+1148	+6.63134766	-9.94482422	-0.89208984	+40.91308594	+6.30615234	-45.28564453	+1332
+1457970742.83660010	+8.23535156	-6.65332031	-1.00634766	+63.87451172	+2.21923828	-59.58984375	+1412	+8.02880859	-5.92822266	-0.65478516	+6.59179688	-4.68017578	+18.21533203	+1148	+6.62695313	-9.94482422	-0.89208984	+40.91308594	+6.32812500	-45.28564453	+1332
+1457970742.84080000	+8.23535156	-6.65332031	-1.00634766	+63.87451172	+2.21923828	-59.58984375	+1412	+8.02880859	-5.92822266	-0.65478516	+6.56982422	-4.68017578	+18.21533203	+1148	+6.62695313	-9.94482422	-0.89208984	+40.89111328	+6.32812500	-45.26367188	+1332
+1457970742.84489990	+8.23535156	-6.65332031	-1.00634766	+63.87451172	+2.21923828	-59.58984375	+1412	+8.02880859	-5.92822266	-0.65478516	+6.56982422	-4.68017578	+18.21533203	+1148	+6.62255859	-9.94482422	-0.89208984	+40.86914063	+6.32812500	-45.26367188	+1332
+1457970742.85330010	+8.23095703	-6.65332031	-1.00634766	+63.89648438	+2.19726563	-59.58984375	+1408	+8.02880859	-5.92822266	-0.65478516	+6.54785156	-4.68017578	+18.21533203	+1148	+6.62255859	-9.94482422	-0.89648438	+40.86914063	+6.32812500	-45.24169922	+1332
+1457970742.85739990	+8.23095703	-6.65332031	-1.00634766	+63.89648438	+2.19726563	-59.58984375	+1408	+8.02880859	-5.92822266	-0.65478516	+6.54785156	-4.68017578	+18.21533203	+1152	+6.62255859	-9.94482422	-0.89648438	+40.84716797	+6.32812500	-45.24169922	+1332
+1457970742.86159990	+8.23095703	-6.65332031	-1.00634766	+63.89648438	+2.19726563	-59.58984375	+1408	+8.02880859	-5.92822266	-0.65478516	+6.54785156	-4.68017578	+18.21533203	+1152	+6.62255859	-9.94482422	-0.89648438	+40.84716797	+6.32812500	-45.24169922	+1328
+1457970742.86579990	+8.23535156	-6.65332031	-1.00634766	+63.89648438	+2.17529297	-59.58984375	+1404	+8.02880859	-5.92822266	-0.65478516	+6.52587891	-4.68017578	+18.21533203	+1152	+6.62255859	-9.94482422	-0.89648438	+40.84716797	+6.32812500	-45.24169922	+1328
+1457970742.86990000	+8.23535156	-6.65332031	-1.00634766	+63.91845703	+2.17529297	-59.58984375	+1404	+8.02880859	-5.92822266	-0.65478516	+6.52587891	-4.68017578	+18.21533203	+1152	+6.62255859	-9.94482422	-0.89648438	+40.84716797	+6.35009766	-45.24169922	+1328
+1457970742.87830000	+8.23535156	-6.65332031	-1.00634766	+63.91845703	+2.15332031	-59.58984375	+1404	+8.02880859	-5.92822266	-0.65478516	+6.50390625	-4.68017578	+18.21533203	+1152	+6.62255859	-9.94482422	-0.89648438	+40.84716797	+6.35009766	-45.26367188	+1328
+1457970742.88240000	+8.23535156	-6.65332031	-1.00634766	+63.91845703	+2.15332031	-59.58984375	+1404	+8.02880859	-5.92822266	-0.65478516	+6.50390625	-4.70214844	+18.21533203	+1152	+6.62255859	-9.94482422	-0.89648438	+40.84716797	+6.35009766	-45.26367188	+1328
+1457970742.88660000	+8.23535156	-6.65332031	-1.00634766	+63.91845703	+2.15332031	-59.58984375	+1400	+8.02880859	-5.92822266	-0.65478516	+6.50390625	-4.70214844	+18.21533203	+1152	+6.62255859	-9.94482422	-0.89208984	+40.84716797	+6.35009766	-45.26367188	+1328
+1457970742.89070010	+8.23535156	-6.65332031	-1.00634766	+63.91845703	+2.13134766	-59.58984375	+1400	+8.02880859	-5.92822266	-0.65478516	+6.50390625	-4.70214844	+18.21533203	+1152	+6.62255859	-9.94482422	-0.89208984	+40.84716797	+6.35009766	-45.28564453	+1328
+1457970742.89490010	+8.23535156	-6.65332031	-1.00634766	+63.91845703	+2.13134766	-59.58984375	+1400	+8.02880859	-5.92822266	-0.65478516	+6.48193359	-4.70214844	+18.21533203	+1152	+6.62695313	-9.94482422	-0.89208984	+40.84716797	+6.35009766	-45.28564453	+1328
+1457970742.89910010	+8.23535156	-6.65332031	-1.00634766	+63.94042969	+2.13134766	-59.58984375	+1400	+8.02880859	-5.92822266	-0.65478516	+6.48193359	-4.70214844	+18.21533203	+1152	+6.62695313	-9.94482422	-0.89208984	+40.84716797	+6.35009766	-45.30761719	+1328
+1457970742.90739990	+8.23535156	-6.65332031	-1.00634766	+63.94042969	+2.10937500	-59.56787109	+1400	+8.02880859	-5.92822266	-0.65478516	+6.48193359	-4.72412109	+18.21533203	+1152	+6.62695313	-9.94482422	-0.88769531	+40.84716797	+6.35009766	-45.30761719	+1328
+1457970742.91570000	+8.23535156	-6.65332031	-1.00634766	+63.96240234	+2.08740234	-59.56787109	+1400	+8.02880859	-5.92822266	-0.65478516	+6.48193359	-4.72412109	+18.23730469	+1148	+6.63134766	-9.94482422	-0.88769531	+40.86914063	+6.35009766	-45.32958984	+1328
+1457970742.91989990	+8.23535156	-6.65332031	-1.00634766	+63.96240234	+2.08740234	-59.56787109	+1400	+8.02880859	-5.92822266	-0.65478516	+6.45996094	-4.72412109	+18.23730469	+1148	+6.63134766	-9.94482422	-0.88769531	+40.86914063	+6.35009766	-45.32958984	+1328
+1457970742.92409990	+8.23974609	-6.65332031	-1.00634766	+63.98437500	+2.06542969	-59.54589844	+1400	+8.02880859	-5.92822266	-0.65478516	+6.45996094	-4.72412109	+18.23730469	+1148	+6.63134766	-9.94482422	-0.88769531	+40.86914063	+6.37207031	-45.32958984	+1328
+1457970742.92820000	+8.23974609	-6.65332031	-1.00634766	+63.98437500	+2.06542969	-59.54589844	+1400	+8.02880859	-5.92822266	-0.65478516	+6.45996094	-4.72412109	+18.23730469	+1148	+6.63134766	-9.94482422	-0.88769531	+40.86914063	+6.37207031	-45.32958984	+1328
+1457970742.93660000	+8.23974609	-6.65332031	-1.01074219	+64.00634766	+2.04345703	-59.52392578	+1400	+8.02880859	-5.92822266	-0.65478516	+6.45996094	-4.72412109	+18.23730469	+1148	+6.63134766	-9.94482422	-0.88769531	+40.84716797	+6.37207031	-45.35156250	+1328
+1457970742.94490000	+8.23535156	-6.65332031	-1.01074219	+64.02832031	+2.02148438	-59.50195313	+1400	+8.02880859	-5.92822266	-0.65478516	+6.45996094	-4.72412109	+18.23730469	+1148	+6.63134766	-9.94482422	-0.88769531	+40.84716797	+6.37207031	-45.32958984	+1328
+1457970742.95320010	+8.23535156	-6.65332031	-1.01074219	+64.05029297	+1.99951172	-59.47998047	+1400	+8.02880859	-5.92822266	-0.65478516	+6.43798828	-4.70214844	+18.23730469	+1148	+6.62695313	-9.94482422	-0.88769531	+40.82519531	+6.37207031	-45.32958984	+1328
+1457970742.96149990	+8.23535156	-6.65332031	-1.01074219	+64.07226563	+1.99951172	-59.45800781	+1400	+8.02880859	-5.92822266	-0.65478516	+6.43798828	-4.70214844	+18.25927734	+1148	+6.62695313	-9.94482422	-0.88769531	+40.82519531	+6.39404297	-45.32958984	+1328
+1457970742.96569990	+8.23535156	-6.65332031	-1.01074219	+64.07226563	+1.97753906	-59.43603516	+1400	+8.02880859	-5.92822266	-0.65478516	+6.43798828	-4.70214844	+18.25927734	+1148	+6.62695313	-9.94482422	-0.89208984	+40.80322266	+6.39404297	-45.32958984	+1328
+1457970742.96989990	+8.23535156	-6.65332031	-1.01074219	+64.07226563	+1.97753906	-59.43603516	+1400	+8.02880859	-5.92822266	-0.65478516	+6.43798828	-4.70214844	+18.25927734	+1148	+6.62695313	-9.94921875	-0.89208984	+40.80322266	+6.39404297	-45.30761719	+1328
+1457970742.97820000	+8.23535156	-6.65332031	-1.01513672	+64.09423828	+1.97753906	-59.41406250	+1400	+8.02880859	-5.92822266	-0.65478516	+6.43798828	-4.70214844	+18.25927734	+1148	+6.62695313	-9.94921875	-0.89208984	+40.80322266	+6.39404297	-45.30761719	+1328
+1457970742.98650000	+8.23535156	-6.65332031	-1.01513672	+64.11621094	+1.97753906	-59.41406250	+1400	+8.02880859	-5.92822266	-0.65478516	+6.43798828	-4.70214844	+18.25927734	+1148	+6.62255859	-9.94921875	-0.89208984	+40.78125000	+6.39404297	-45.30761719	+1328
+1457970742.99490000	+8.23535156	-6.65332031	-1.01513672	+64.11621094	+1.95556641	-59.39208984	+1400	+8.02880859	-5.92822266	-0.65478516	+6.43798828	-4.68017578	+18.25927734	+1148	+6.62255859	-9.94921875	-0.89208984	+40.78125000	+6.41601563	-45.30761719	+1324
+1457970742.99900010	+8.23535156	-6.65332031	-1.01513672	+64.11621094	+1.95556641	-59.39208984	+1396	+8.02880859	-5.92822266	-0.65478516	+6.43798828	-4.68017578	+18.25927734	+1148	+6.62255859	-9.94921875	-0.89208984	+40.78125000	+6.41601563	-45.30761719	+1324
+1457970743.00320010	+8.23535156	-6.65332031	-1.01513672	+64.13818359	+1.95556641	-59.39208984	+1396	+8.02880859	-5.92822266	-0.65478516	+6.41601563	-4.68017578	+18.25927734	+1148	+6.62255859	-9.94921875	-0.89208984	+40.78125000	+6.41601563	-45.30761719	+1324
+1457970743.01149990	+8.23535156	-6.65332031	-1.01513672	+64.13818359	+1.93359375	-59.39208984	+1396	+8.02880859	-5.92822266	-0.65917969	+6.41601563	-4.68017578	+18.25927734	+1148	+6.62695313	-9.94921875	-0.89208984	+40.78125000	+6.43798828	-45.32958984	+1324
+1457970743.01570010	+8.23535156	-6.65332031	-1.01513672	+64.13818359	+1.93359375	-59.39208984	+1396	+8.02880859	-5.92822266	-0.65917969	+6.41601563	-4.68017578	+18.25927734	+1148	+6.62695313	-9.94921875	-0.88769531	+40.80322266	+6.43798828	-45.32958984	+1324
+1457970743.01990010	+8.23535156	-6.65332031	-1.01513672	+64.13818359	+1.93359375	-59.39208984	+1396	+8.02880859	-5.92822266	-0.65917969	+6.41601563	-4.68017578	+18.25927734	+1148	+6.62695313	-9.94921875	-0.88769531	+40.80322266	+6.43798828	-45.32958984	+1324
+1457970743.02399990	+8.23535156	-6.65771484	-1.01513672	+64.16015625	+1.91162109	-59.39208984	+1396	+8.02880859	-5.92822266	-0.65917969	+6.41601563	-4.68017578	+18.25927734	+1148	+6.62695313	-9.94921875	-0.88769531	+40.80322266	+6.43798828	-45.32958984	+1324
+1457970743.03239990	+8.23535156	-6.65771484	-1.01513672	+64.16015625	+1.91162109	-59.41406250	+1396	+8.02880859	-5.92822266	-0.65917969	+6.41601563	-4.68017578	+18.25927734	+1148	+6.63134766	-9.94921875	-0.88769531	+40.80322266	+6.43798828	-45.35156250	+1328
+1457970743.03650000	+8.23535156	-6.65771484	-1.01513672	+64.16015625	+1.91162109	-59.41406250	+1396	+8.02880859	-5.92822266	-0.65917969	+6.41601563	-4.68017578	+18.25927734	+1148	+6.63134766	-9.94921875	-0.88769531	+40.82519531	+6.43798828	-45.35156250	+1328
+1457970743.04070000	+8.23974609	-6.65771484	-1.01513672	+64.16015625	+1.91162109	-59.41406250	+1396	+8.02880859	-5.92822266	-0.65917969	+6.41601563	-4.68017578	+18.25927734	+1148	+6.63134766	-9.94921875	-0.88769531	+40.82519531	+6.45996094	-45.37353516	+1328
+1457970743.04480000	+8.23974609	-6.65771484	-1.01513672	+64.16015625	+1.91162109	-59.41406250	+1396	+8.02880859	-5.92822266	-0.65917969	+6.41601563	-4.68017578	+18.25927734	+1148	+6.63134766	-9.94921875	-0.88330078	+40.82519531	+6.45996094	-45.37353516	+1328
+1457970743.04900000	+8.23974609	-6.65771484	-1.01513672	+64.16015625	+1.88964844	-59.41406250	+1392	+8.02880859	-5.92822266	-0.65917969	+6.41601563	-4.68017578	+18.25927734	+1148	+6.63134766	-9.94921875	-0.88330078	+40.82519531	+6.45996094	-45.37353516	+1328
+1457970743.05730010	+8.23974609	-6.65771484	-1.01513672	+64.16015625	+1.88964844	-59.41406250	+1392	+8.02880859	-5.92822266	-0.65917969	+6.39404297	-4.68017578	+18.25927734	+1148	+6.63134766	-9.94921875	-0.88330078	+40.82519531	+6.45996094	-45.37353516	+1328
+1457970743.06150010	+8.23974609	-6.65771484	-1.01513672	+64.16015625	+1.88964844	-59.41406250	+1392	+8.02880859	-5.92822266	-0.65917969	+6.39404297	-4.68017578	+18.25927734	+1148	+6.63134766	-9.94921875	-0.88330078	+40.80322266	+6.45996094	-45.37353516	+1328
+1457970743.06979990	+8.23535156	-6.65771484	-1.01513672	+64.16015625	+1.88964844	-59.41406250	+1392	+8.02880859	-5.92822266	-0.65917969	+6.39404297	-4.68017578	+18.25927734	+1148	+6.63134766	-9.94921875	-0.88769531	+40.80322266	+6.48193359	-45.37353516	+1332
+1457970743.07820010	+8.23535156	-6.65771484	-1.01513672	+64.18212891	+1.88964844	-59.41406250	+1392	+8.02880859	-5.92822266	-0.65917969	+6.39404297	-4.68017578	+18.25927734	+1148	+6.63134766	-9.94921875	-0.88769531	+40.78125000	+6.48193359	-45.35156250	+1332
+1457970743.08649990	+8.23535156	-6.65771484	-1.01513672	+64.18212891	+1.88964844	-59.39208984	+1392	+8.02880859	-5.92822266	-0.65917969	+6.37207031	-4.68017578	+18.25927734	+1148	+6.62695313	-9.94921875	-0.88769531	+40.75927734	+6.48193359	-45.35156250	+1332
+1457970743.09480000	+8.23535156	-6.65771484	-1.01513672	+64.18212891	+1.88964844	-59.39208984	+1392	+8.02880859	-5.92822266	-0.65917969	+6.37207031	-4.68017578	+18.25927734	+1148	+6.62695313	-9.95361328	-0.89208984	+40.73730469	+6.48193359	-45.32958984	+1332
+1457970743.09900000	+8.23535156	-6.65771484	-1.01513672	+64.18212891	+1.86767578	-59.39208984	+1392	+8.02880859	-5.92822266	-0.65917969	+6.37207031	-4.68017578	+18.25927734	+1148	+6.62695313	-9.95361328	-0.89208984	+40.73730469	+6.48193359	-45.32958984	+1332
+1457970743.10320000	+8.23535156	-6.65771484	-1.01513672	+64.18212891	+1.86767578	-59.39208984	+1392	+8.02880859	-5.92822266	-0.65917969	+6.35009766	-4.70214844	+18.25927734	+1148	+6.62695313	-9.95361328	-0.89208984	+40.73730469	+6.50390625	-45.32958984	+1332
+1457970743.11150000	+8.23535156	-6.65771484	-1.01513672	+64.18212891	+1.86767578	-59.39208984	+1392	+8.02880859	-5.92822266	-0.65917969	+6.35009766	-4.70214844	+18.25927734	+1148	+6.62255859	-9.95361328	-0.89208984	+40.71533203	+6.50390625	-45.32958984	+1328
+1457970743.11560010	+8.23535156	-6.65771484	-1.01513672	+64.18212891	+1.86767578	-59.39208984	+1392	+8.02880859	-5.92822266	-0.65917969	+6.32812500	-4.70214844	+18.25927734	+1148	+6.62255859	-9.95361328	-0.89208984	+40.71533203	+6.50390625	-45.32958984	+1328
+1457970743.12400010	+8.23535156	-6.65771484	-1.01513672	+64.18212891	+1.86767578	-59.39208984	+1392	+8.02880859	-5.92822266	-0.65917969	+6.30615234	-4.70214844	+18.25927734	+1152	+6.62255859	-9.95361328	-0.89208984	+40.71533203	+6.50390625	-45.32958984	+1328
+1457970743.13229990	+8.23535156	-6.65332031	-1.01513672	+64.18212891	+1.86767578	-59.39208984	+1392	+8.02880859	-5.92822266	-0.65917969	+6.28417969	-4.70214844	+18.25927734	+1152	+6.62695313	-9.95361328	-0.89208984	+40.71533203	+6.50390625	-45.35156250	+1328
