# Supplementary material for: A direct effect of perception on action when grasping a cup
Source: Sci Rep. 2018 Jan 9;8:171. doi: 10.1038/s41598-017-18591-5 (PMC5760564; doi:10.1038/s41598-017-18591-5)
Supplement: Supplementary file 6 — Supplementary Information [file 41598_2017_18591_MOESM6_ESM.zip › SciRep_Data/S01instruct/S01_100instruct_Tr26.dat]

+1000000000000.00000000	+0.00000000	+0.00000000	+0.00000000	+0.00000000	+0.00000000	+0.00000000	+0	+0.00000000	+0.00000000	+0.00000000	+0.00000000	+0.00000000	+0.00000000	+0	+0.00000000	+0.00000000	+0.00000000	+0.00000000	+0.00000000	+0.00000000	+0
+1457970743.14060000	+8.23535156	-6.65332031	-1.01513672	+64.18212891	+1.84570313	-59.39208984	+1392	+8.02880859	-5.92822266	-0.65917969	+6.26220703	-4.70214844	+18.25927734	+1152	+6.62695313	-9.95361328	-0.88769531	+40.71533203	+6.52587891	-45.37353516	+1328
+1457970743.14899990	+8.23535156	-6.65332031	-1.01513672	+64.18212891	+1.84570313	-59.37011719	+1392	+8.02880859	-5.92822266	-0.65917969	+6.24023438	-4.72412109	+18.25927734	+1152	+6.62695313	-9.95361328	-0.88769531	+40.71533203	+6.52587891	-45.37353516	+1328
+1457970743.15730000	+8.23535156	-6.65332031	-1.01953125	+64.18212891	+1.84570313	-59.37011719	+1392	+8.02880859	-5.92822266	-0.65917969	+6.21826172	-4.72412109	+18.25927734	+1152	+6.63134766	-9.94921875	-0.88330078	+40.71533203	+6.52587891	-45.39550781	+1328
+1457970743.16980000	+8.23974609	-6.65332031	-1.01953125	+64.18212891	+1.82373047	-59.37011719	+1396	+8.02880859	-5.92822266	-0.65917969	+6.19628906	-4.72412109	+18.25927734	+1152	+6.63134766	-9.94921875	-0.88330078	+40.71533203	+6.54785156	-45.41748047	+1328
+1457970743.17810010	+8.23974609	-6.65332031	-1.01953125	+64.18212891	+1.82373047	-59.37011719	+1396	+8.02880859	-5.92822266	-0.65917969	+6.17431641	-4.72412109	+18.25927734	+1152	+6.63134766	-9.94921875	-0.88330078	+40.69335938	+6.56982422	-45.41748047	+1328
+1457970743.18650010	+8.23974609	-6.65332031	-1.01953125	+64.18212891	+1.80175781	-59.34814453	+1396	+8.02880859	-5.92822266	-0.65917969	+6.15234375	-4.72412109	+18.25927734	+1152	+6.63134766	-9.94921875	-0.88330078	+40.67138672	+6.56982422	-45.39550781	+1328
+1457970743.19059990	+8.23974609	-6.65332031	-1.01953125	+64.18212891	+1.80175781	-59.34814453	+1396	+8.02880859	-5.92822266	-0.65917969	+6.13037109	-4.72412109	+18.25927734	+1152	+6.63134766	-9.95361328	-0.88330078	+40.67138672	+6.56982422	-45.39550781	+1328
+1457970751.23709990	+8.24414063	-6.66210938	-1.05468750	+65.06103516	+0.76904297	-57.32666016	+1372	+8.03759766	-5.95019531	-0.66796875	+3.38378906	-4.63623047	+19.05029297	+1156	+6.61816406	-9.97558594	-0.88769531	+39.79248047	+7.16308594	-45.83496094	+1324
+1457970751.24130010	+8.24414063	-6.66210938	-1.05468750	+65.06103516	+0.76904297	-57.32666016	+1372	+8.03759766	-5.95019531	-0.66796875	+3.38378906	-4.63623047	+19.02832031	+1156	+6.61816406	-9.97558594	-0.88769531	+39.79248047	+7.18505859	-45.81298828	+1324
+1457970751.24550010	+8.24414063	-6.66210938	-1.05468750	+65.06103516	+0.79101563	-57.32666016	+1372	+8.03759766	-5.95019531	-0.66796875	+3.38378906	-4.63623047	+19.02832031	+1156	+6.61376953	-9.97558594	-0.89208984	+39.77050781	+7.18505859	-45.79101563	+1324
+1457970751.24959990	+8.23974609	-6.66210938	-1.05468750	+65.06103516	+0.79101563	-57.32666016	+1372	+8.03759766	-5.95019531	-0.66796875	+3.38378906	-4.61425781	+19.02832031	+1156	+6.60937500	-9.97998047	-0.89208984	+39.74853516	+7.18505859	-45.79101563	+1324
+1457970751.25379990	+8.23974609	-6.66210938	-1.05468750	+65.06103516	+0.79101563	-57.32666016	+1372	+8.03759766	-5.95019531	-0.67236328	+3.38378906	-4.61425781	+19.02832031	+1156	+6.60498047	-9.97998047	-0.89648438	+39.72656250	+7.18505859	-45.76904297	+1324
+1457970751.25799990	+8.23974609	-6.66210938	-1.05908203	+65.06103516	+0.81298828	-57.32666016	+1372	+8.03759766	-5.95019531	-0.67236328	+3.38378906	-4.61425781	+19.00634766	+1156	+6.60058594	-9.98437500	-0.90087891	+39.68261719	+7.18505859	-45.72509766	+1328
+1457970751.26210000	+8.23974609	-6.66210938	-1.05908203	+65.06103516	+0.81298828	-57.30468750	+1368	+8.03759766	-5.95019531	-0.67236328	+3.38378906	-4.61425781	+19.00634766	+1156	+6.59619141	-9.98437500	-0.90527344	+39.63867188	+7.18505859	-45.68115234	+1328
+1457970751.26630000	+8.23974609	-6.66210938	-1.05908203	+65.06103516	+0.81298828	-57.30468750	+1368	+8.03320313	-5.95019531	-0.67236328	+3.38378906	-4.59228516	+19.00634766	+1160	+6.58740234	-9.98876953	-0.90966797	+39.59472656	+7.20703125	-45.65917969	+1324
+1457970751.27049990	+8.23974609	-6.66210938	-1.05908203	+65.06103516	+0.83496094	-57.30468750	+1368	+8.03320313	-5.95019531	-0.67236328	+3.38378906	-4.59228516	+19.00634766	+1160	+6.58300781	-9.98876953	-0.91406250	+39.57275391	+7.20703125	-45.63720703	+1324
+1457970751.27460000	+8.23535156	-6.66210938	-1.05908203	+65.06103516	+0.83496094	-57.30468750	+1368	+8.03320313	-5.95019531	-0.67236328	+3.38378906	-4.59228516	+19.00634766	+1160	+6.58300781	-9.98876953	-0.91406250	+39.55078125	+7.20703125	-45.61523438	+1324
+1457970751.27880000	+8.23535156	-6.66210938	-1.05908203	+65.06103516	+0.83496094	-57.30468750	+1368	+8.03320313	-5.95019531	-0.67236328	+3.38378906	-4.59228516	+18.98437500	+1160	+6.57861328	-9.99316406	-0.91406250	+39.55078125	+7.22900391	-45.61523438	+1320
+1457970751.28300000	+8.23535156	-6.66210938	-1.05908203	+65.06103516	+0.83496094	-57.30468750	+1364	+8.03320313	-5.95019531	-0.67236328	+3.38378906	-4.59228516	+18.98437500	+1164	+6.57861328	-9.99316406	-0.91406250	+39.55078125	+7.22900391	-45.61523438	+1316
+1457970751.28710010	+8.23535156	-6.66650391	-1.05908203	+65.06103516	+0.83496094	-57.30468750	+1364	+8.03320313	-5.95019531	-0.67236328	+3.38378906	-4.59228516	+18.98437500	+1164	+6.58300781	-9.99316406	-0.91406250	+39.55078125	+7.22900391	-45.63720703	+1316
+1457970751.29130010	+8.23535156	-6.66650391	-1.05908203	+65.06103516	+0.83496094	-57.30468750	+1364	+8.03320313	-5.95019531	-0.67236328	+3.38378906	-4.59228516	+18.98437500	+1164	+6.58300781	-9.99316406	-0.91406250	+39.55078125	+7.22900391	-45.65917969	+1312
+1457970751.29550000	+8.23535156	-6.66650391	-1.05908203	+65.06103516	+0.85693359	-57.30468750	+1364	+8.03320313	-5.95019531	-0.67236328	+3.38378906	-4.59228516	+18.98437500	+1164	+6.58300781	-9.99316406	-0.90966797	+39.57275391	+7.25097656	-45.65917969	+1312
+1457970751.30380010	+8.23535156	-6.66650391	-1.05908203	+65.06103516	+0.85693359	-57.30468750	+1364	+8.03320313	-5.95019531	-0.67236328	+3.38378906	-4.59228516	+18.98437500	+1164	+6.58740234	-9.98876953	-0.90527344	+39.59472656	+7.25097656	-45.68115234	+1308
+1457970751.30800010	+8.23535156	-6.66650391	-1.05908203	+65.06103516	+0.85693359	-57.30468750	+1364	+8.03320313	-5.95019531	-0.67236328	+3.38378906	-4.57031250	+18.98437500	+1168	+6.58740234	-9.98876953	-0.90527344	+39.59472656	+7.25097656	-45.70312500	+1308
+1457970751.31209990	+8.23535156	-6.66650391	-1.05908203	+65.06103516	+0.85693359	-57.30468750	+1364	+8.03320313	-5.95019531	-0.67236328	+3.38378906	-4.57031250	+18.98437500	+1168	+6.58740234	-9.98876953	-0.90527344	+39.59472656	+7.25097656	-45.70312500	+1308
+1457970751.31629990	+8.23535156	-6.66650391	-1.05908203	+65.06103516	+0.85693359	-57.30468750	+1364	+8.03320313	-5.95019531	-0.67236328	+3.38378906	-4.57031250	+18.98437500	+1168	+6.59179688	-9.98876953	-0.90527344	+39.61669922	+7.25097656	-45.70312500	+1304
+1457970751.32040000	+8.23974609	-6.66650391	-1.05908203	+65.06103516	+0.85693359	-57.30468750	+1360	+8.03320313	-5.95019531	-0.67236328	+3.38378906	-4.57031250	+18.98437500	+1168	+6.59179688	-9.98876953	-0.90527344	+39.61669922	+7.25097656	-45.70312500	+1304
+1457970751.32460000	+8.23974609	-6.66650391	-1.05908203	+65.06103516	+0.85693359	-57.30468750	+1360	+8.03320313	-5.95019531	-0.67236328	+3.38378906	-4.57031250	+18.98437500	+1168	+6.59179688	-9.98876953	-0.90527344	+39.61669922	+7.25097656	-45.72509766	+1304
+1457970751.32880000	+8.23974609	-6.66650391	-1.05908203	+65.06103516	+0.85693359	-57.30468750	+1360	+8.03320313	-5.95019531	-0.67236328	+3.38378906	-4.57031250	+18.98437500	+1168	+6.59179688	-9.98876953	-0.90087891	+39.63867188	+7.25097656	-45.72509766	+1304
+1457970751.33290000	+8.23974609	-6.66650391	-1.05908203	+65.06103516	+0.85693359	-57.30468750	+1360	+8.03320313	-5.95458984	-0.67675781	+3.38378906	-4.57031250	+18.98437500	+1168	+6.59179688	-9.98876953	-0.90087891	+39.63867188	+7.25097656	-45.72509766	+1300
+1457970751.33710000	+8.23974609	-6.66650391	-1.05908203	+65.06103516	+0.85693359	-57.30468750	+1360	+8.03320313	-5.95458984	-0.67675781	+3.38378906	-4.57031250	+18.98437500	+1168	+6.59179688	-9.98876953	-0.90087891	+39.63867188	+7.25097656	-45.72509766	+1300
+1457970751.34130000	+8.23974609	-6.66650391	-1.05908203	+65.06103516	+0.85693359	-57.30468750	+1360	+8.03320313	-5.95458984	-0.67675781	+3.38378906	-4.57031250	+18.98437500	+1168	+6.59619141	-9.98876953	-0.90087891	+39.63867188	+7.25097656	-45.74707031	+1300
+1457970751.34960010	+8.23974609	-6.66650391	-1.05908203	+65.08300781	+0.85693359	-57.30468750	+1360	+8.03320313	-5.95458984	-0.67675781	+3.38378906	-4.57031250	+18.98437500	+1168	+6.59619141	-9.98876953	-0.90087891	+39.63867188	+7.25097656	-45.74707031	+1300
+1457970751.35380010	+8.23974609	-6.66650391	-1.05908203	+65.08300781	+0.85693359	-57.30468750	+1360	+8.03320313	-5.95458984	-0.67675781	+3.38378906	-4.57031250	+18.98437500	+1168	+6.59619141	-9.98876953	-0.90087891	+39.63867188	+7.25097656	-45.74707031	+1296
+1457970751.35789990	+8.23974609	-6.66650391	-1.05908203	+65.08300781	+0.85693359	-57.30468750	+1360	+8.03320313	-5.95458984	-0.67675781	+3.40576172	-4.57031250	+18.98437500	+1168	+6.59619141	-9.98876953	-0.90087891	+39.63867188	+7.25097656	-45.74707031	+1296
+1457970751.36209990	+8.23974609	-6.66650391	-1.05908203	+65.08300781	+0.85693359	-57.30468750	+1360	+8.03320313	-5.95458984	-0.67675781	+3.40576172	-4.57031250	+18.98437500	+1168	+6.59619141	-9.98876953	-0.90087891	+39.63867188	+7.25097656	-45.74707031	+1296
+1457970751.36630010	+8.23974609	-6.66650391	-1.05908203	+65.08300781	+0.85693359	-57.30468750	+1360	+8.03320313	-5.95458984	-0.67675781	+3.40576172	-4.57031250	+18.98437500	+1168	+6.59179688	-9.98876953	-0.90087891	+39.63867188	+7.25097656	-45.74707031	+1296
+1457970751.37040000	+8.23974609	-6.66650391	-1.05908203	+65.08300781	+0.85693359	-57.30468750	+1360	+8.03320313	-5.95458984	-0.67675781	+3.40576172	-4.57031250	+18.98437500	+1168	+6.59179688	-9.98876953	-0.90087891	+39.63867188	+7.25097656	-45.72509766	+1296
+1457970751.37459990	+8.23974609	-6.66650391	-1.05908203	+65.08300781	+0.85693359	-57.30468750	+1360	+8.03320313	-5.95458984	-0.67675781	+3.40576172	-4.57031250	+18.98437500	+1168	+6.59179688	-9.98876953	-0.90527344	+39.63867188	+7.25097656	-45.72509766	+1296
+1457970751.37879990	+8.23974609	-6.66650391	-1.05908203	+65.08300781	+0.87890625	-57.30468750	+1360	+8.03320313	-5.95458984	-0.67675781	+3.40576172	-4.57031250	+18.98437500	+1168	+6.59179688	-9.98876953	-0.90527344	+39.63867188	+7.25097656	-45.72509766	+1296
+1457970751.38290000	+8.23535156	-6.66650391	-1.05908203	+65.08300781	+0.87890625	-57.30468750	+1360	+8.03320313	-5.95458984	-0.67675781	+3.40576172	-4.57031250	+18.98437500	+1168	+6.59179688	-9.98876953	-0.90527344	+39.63867188	+7.25097656	-45.72509766	+1292
+1457970751.39120010	+8.23535156	-6.67089844	-1.06347656	+65.08300781	+0.87890625	-57.30468750	+1360	+8.03320313	-5.95458984	-0.67675781	+3.40576172	-4.57031250	+18.98437500	+1168	+6.59179688	-9.98876953	-0.90527344	+39.63867188	+7.25097656	-45.72509766	+1292
+1457970751.39540000	+8.23535156	-6.67089844	-1.06347656	+65.08300781	+0.87890625	-57.30468750	+1360	+8.03320313	-5.95458984	-0.67675781	+3.40576172	-4.57031250	+18.98437500	+1168	+6.59179688	-9.98876953	-0.90527344	+39.63867188	+7.25097656	-45.72509766	+1292
+1457970751.39960000	+8.23535156	-6.67089844	-1.06347656	+65.08300781	+0.87890625	-57.30468750	+1360	+8.03320313	-5.95458984	-0.67675781	+3.40576172	-4.57031250	+18.98437500	+1168	+6.59179688	-9.98876953	-0.90527344	+39.63867188	+7.25097656	-45.74707031	+1292
+1457970751.40370010	+8.23535156	-6.67089844	-1.06347656	+65.08300781	+0.87890625	-57.30468750	+1360	+8.03320313	-5.95458984	-0.67675781	+3.40576172	-4.57031250	+18.98437500	+1168	+6.59179688	-9.98876953	-0.90527344	+39.66064453	+7.25097656	-45.74707031	+1292
+1457970751.40790010	+8.23535156	-6.67089844	-1.06347656	+65.08300781	+0.87890625	-57.30468750	+1360	+8.03320313	-5.95458984	-0.67675781	+3.40576172	-4.57031250	+18.98437500	+1168	+6.59619141	-9.98876953	-0.90087891	+39.66064453	+7.25097656	-45.74707031	+1292
+1457970751.41619990	+8.23535156	-6.67089844	-1.06347656	+65.08300781	+0.87890625	-57.30468750	+1360	+8.03320313	-5.95458984	-0.67675781	+3.40576172	-4.57031250	+18.98437500	+1168	+6.59619141	-9.98876953	-0.90087891	+39.66064453	+7.27294922	-45.74707031	+1292
+1457970751.42039990	+8.23535156	-6.67089844	-1.06347656	+65.08300781	+0.87890625	-57.30468750	+1360	+8.03320313	-5.95458984	-0.67675781	+3.40576172	-4.57031250	+18.98437500	+1168	+6.59619141	-9.98876953	-0.90087891	+39.66064453	+7.27294922	-45.76904297	+1292
+1457970751.42459990	+8.23535156	-6.67089844	-1.06347656	+65.08300781	+0.87890625	-57.30468750	+1360	+8.03320313	-5.95458984	-0.67675781	+3.40576172	-4.57031250	+18.98437500	+1168	+6.59619141	-9.98876953	-0.90087891	+39.68261719	+7.27294922	-45.76904297	+1292
+1457970751.42870000	+8.23974609	-6.67089844	-1.06347656	+65.08300781	+0.87890625	-57.30468750	+1360	+8.03320313	-5.95458984	-0.67675781	+3.40576172	-4.57031250	+18.98437500	+1168	+6.59619141	-9.98876953	-0.90087891	+39.68261719	+7.27294922	-45.76904297	+1292
+1457970751.43709990	+8.23974609	-6.67089844	-1.06347656	+65.08300781	+0.87890625	-57.30468750	+1360	+8.03320313	-5.95458984	-0.67675781	+3.40576172	-4.57031250	+18.98437500	+1168	+6.60058594	-9.98876953	-0.90087891	+39.68261719	+7.27294922	-45.79101563	+1292
+1457970751.44120000	+8.23974609	-6.67089844	-1.06347656	+65.08300781	+0.87890625	-57.30468750	+1360	+8.03320313	-5.95458984	-0.67675781	+3.40576172	-4.57031250	+18.98437500	+1168	+6.60058594	-9.98876953	-0.89648438	+39.70458984	+7.27294922	-45.79101563	+1292
+1457970751.44960000	+8.23974609	-6.67089844	-1.06347656	+65.08300781	+0.87890625	-57.30468750	+1360	+8.03320313	-5.95458984	-0.67675781	+3.40576172	-4.57031250	+18.98437500	+1168	+6.60058594	-9.98876953	-0.89648438	+39.70458984	+7.27294922	-45.81298828	+1292
+1457970751.45790000	+8.23974609	-6.67089844	-1.06347656	+65.08300781	+0.87890625	-57.28271484	+1364	+8.03320313	-5.95458984	-0.67675781	+3.40576172	-4.57031250	+18.98437500	+1168	+6.60058594	-9.98876953	-0.89648438	+39.72656250	+7.27294922	-45.81298828	+1292
+1457970751.46210000	+8.23974609	-6.67089844	-1.06347656	+65.08300781	+0.87890625	-57.28271484	+1364	+8.03320313	-5.95458984	-0.67675781	+3.40576172	-4.57031250	+18.98437500	+1168	+6.60498047	-9.98876953	-0.89648438	+39.72656250	+7.27294922	-45.81298828	+1292
+1457970751.47040010	+8.23974609	-6.67089844	-1.06347656	+65.08300781	+0.90087891	-57.28271484	+1364	+8.03320313	-5.95458984	-0.67675781	+3.40576172	-4.54833984	+18.98437500	+1164	+6.60498047	-9.98876953	-0.89648438	+39.72656250	+7.27294922	-45.81298828	+1292
+1457970751.47449990	+8.23974609	-6.67089844	-1.06347656	+65.08300781	+0.90087891	-57.28271484	+1364	+8.03320313	-5.95458984	-0.67675781	+3.40576172	-4.54833984	+18.98437500	+1164	+6.60498047	-9.98876953	-0.89648438	+39.72656250	+7.29492188	-45.81298828	+1292
+1457970751.47869990	+8.23535156	-6.67089844	-1.06347656	+65.08300781	+0.90087891	-57.28271484	+1364	+8.03320313	-5.95458984	-0.67675781	+3.40576172	-4.54833984	+18.98437500	+1164	+6.60058594	-9.98876953	-0.89648438	+39.70458984	+7.29492188	-45.81298828	+1292
+1457970751.48289990	+8.23535156	-6.67089844	-1.06347656	+65.08300781	+0.90087891	-57.28271484	+1364	+8.03320313	-5.95458984	-0.67675781	+3.40576172	-4.54833984	+18.98437500	+1164	+6.60058594	-9.98876953	-0.89648438	+39.70458984	+7.29492188	-45.81298828	+1292
+1457970751.48700000	+8.23535156	-6.67089844	-1.06347656	+65.08300781	+0.90087891	-57.28271484	+1364	+8.03320313	-5.95458984	-0.67675781	+3.40576172	-4.54833984	+18.98437500	+1164	+6.60058594	-9.98876953	-0.89648438	+39.70458984	+7.29492188	-45.81298828	+1292
+1457970751.49120000	+8.23535156	-6.67089844	-1.06347656	+65.08300781	+0.90087891	-57.28271484	+1364	+8.03320313	-5.95458984	-0.67675781	+3.40576172	-4.54833984	+18.98437500	+1164	+6.60058594	-9.98876953	-0.89648438	+39.70458984	+7.29492188	-45.81298828	+1292
+1457970751.49950000	+8.23535156	-6.67089844	-1.06347656	+65.08300781	+0.90087891	-57.28271484	+1364	+8.03320313	-5.95458984	-0.67675781	+3.40576172	-4.54833984	+18.98437500	+1164	+6.60058594	-9.98876953	-0.89648438	+39.70458984	+7.29492188	-45.81298828	+1292
+1457970751.50370000	+8.23535156	-6.67089844	-1.06347656	+65.08300781	+0.90087891	-57.28271484	+1364	+8.03320313	-5.95458984	-0.67675781	+3.40576172	-4.54833984	+18.98437500	+1164	+6.60058594	-9.98876953	-0.89648438	+39.70458984	+7.29492188	-45.79101563	+1292
+1457970751.50790000	+8.23535156	-6.67089844	-1.06347656	+65.08300781	+0.90087891	-57.28271484	+1364	+8.03320313	-5.95458984	-0.67675781	+3.40576172	-4.54833984	+18.98437500	+1164	+6.60058594	-9.98876953	-0.90087891	+39.70458984	+7.29492188	-45.79101563	+1292
+1457970751.51620010	+8.23535156	-6.67089844	-1.06347656	+65.08300781	+0.90087891	-57.28271484	+1364	+8.02880859	-5.95458984	-0.67675781	+3.40576172	-4.54833984	+18.98437500	+1164	+6.60058594	-9.98876953	-0.90087891	+39.68261719	+7.29492188	-45.79101563	+1292
+1457970751.52040000	+8.23535156	-6.67089844	-1.06347656	+65.08300781	+0.90087891	-57.28271484	+1364	+8.02880859	-5.95458984	-0.67675781	+3.40576172	-4.54833984	+18.98437500	+1164	+6.60058594	-9.98876953	-0.90087891	+39.68261719	+7.29492188	-45.79101563	+1292
+1457970751.52449990	+8.23535156	-6.67089844	-1.06347656	+65.08300781	+0.90087891	-57.28271484	+1364	+8.02880859	-5.95458984	-0.68115234	+3.40576172	-4.54833984	+18.98437500	+1164	+6.60058594	-9.98876953	-0.90087891	+39.70458984	+7.29492188	-45.79101563	+1292
+1457970751.52870010	+8.23535156	-6.67529297	-1.06347656	+65.08300781	+0.90087891	-57.28271484	+1364	+8.02880859	-5.95458984	-0.68115234	+3.40576172	-4.54833984	+18.98437500	+1164	+6.60058594	-9.98876953	-0.90087891	+39.70458984	+7.29492188	-45.81298828	+1292
+1457970751.53290010	+8.23535156	-6.67529297	-1.06787109	+65.08300781	+0.92285156	-57.28271484	+1364	+8.02880859	-5.95458984	-0.68115234	+3.40576172	-4.54833984	+18.98437500	+1164	+6.60058594	-9.98876953	-0.89648438	+39.70458984	+7.29492188	-45.81298828	+1292
+1457970751.53699990	+8.23535156	-6.67529297	-1.06787109	+65.08300781	+0.92285156	-57.28271484	+1364	+8.02880859	-5.95458984	-0.68115234	+3.40576172	-4.54833984	+18.98437500	+1164	+6.60058594	-9.98876953	-0.89648438	+39.70458984	+7.29492188	-45.81298828	+1292
+1457970751.54530000	+8.23535156	-6.67529297	-1.06787109	+65.08300781	+0.92285156	-57.28271484	+1364	+8.02880859	-5.95898438	-0.68115234	+3.40576172	-4.54833984	+18.98437500	+1164	+6.60058594	-9.98876953	-0.89648438	+39.70458984	+7.31689453	-45.81298828	+1292
+1457970751.54950000	+8.23535156	-6.67529297	-1.06787109	+65.08300781	+0.92285156	-57.28271484	+1364	+8.02880859	-5.95898438	-0.68115234	+3.40576172	-4.54833984	+18.98437500	+1164	+6.60498047	-9.98876953	-0.89648438	+39.70458984	+7.31689453	-45.81298828	+1292
+1457970751.55370000	+8.23535156	-6.67529297	-1.06787109	+65.08300781	+0.92285156	-57.28271484	+1364	+8.02880859	-5.95898438	-0.68115234	+3.40576172	-4.54833984	+18.98437500	+1164	+6.60498047	-9.98876953	-0.89648438	+39.72656250	+7.31689453	-45.83496094	+1292
+1457970751.55780010	+8.23535156	-6.67529297	-1.06787109	+65.08300781	+0.92285156	-57.28271484	+1364	+8.02880859	-5.95898438	-0.68115234	+3.40576172	-4.54833984	+18.98437500	+1164	+6.60498047	-9.98876953	-0.89648438	+39.72656250	+7.31689453	-45.83496094	+1292
+1457970751.56200000	+8.23535156	-6.67529297	-1.06787109	+65.06103516	+0.92285156	-57.28271484	+1364	+8.02880859	-5.95898438	-0.68115234	+3.40576172	-4.54833984	+18.98437500	+1164	+6.60498047	-9.98876953	-0.89208984	+39.72656250	+7.31689453	-45.83496094	+1292
+1457970751.56620000	+8.23535156	-6.67529297	-1.06787109	+65.06103516	+0.92285156	-57.28271484	+1364	+8.02880859	-5.95898438	-0.68115234	+3.40576172	-4.54833984	+18.98437500	+1164	+6.60498047	-9.98876953	-0.89208984	+39.72656250	+7.31689453	-45.85693359	+1292
+1457970751.57030010	+8.23535156	-6.67529297	-1.06787109	+65.06103516	+0.92285156	-57.28271484	+1364	+8.02880859	-5.95898438	-0.68115234	+3.40576172	-4.54833984	+18.98437500	+1164	+6.60498047	-9.98876953	-0.89208984	+39.74853516	+7.31689453	-45.85693359	+1292
+1457970751.57450010	+8.23535156	-6.67529297	-1.06787109	+65.06103516	+0.92285156	-57.28271484	+1364	+8.02880859	-5.95898438	-0.68115234	+3.40576172	-4.54833984	+18.98437500	+1160	+6.60498047	-9.98876953	-0.89208984	+39.74853516	+7.31689453	-45.85693359	+1296
+1457970751.57870010	+8.23535156	-6.67529297	-1.06787109	+65.08300781	+0.92285156	-57.26074219	+1364	+8.02880859	-5.95898438	-0.68115234	+3.40576172	-4.54833984	+18.98437500	+1160	+6.60937500	-9.98876953	-0.89208984	+39.74853516	+7.31689453	-45.85693359	+1296
+1457970751.58279990	+8.23535156	-6.67529297	-1.06787109	+65.08300781	+0.92285156	-57.26074219	+1364	+8.02880859	-5.95898438	-0.68115234	+3.40576172	-4.52636719	+18.98437500	+1160	+6.60937500	-9.98876953	-0.89208984	+39.74853516	+7.31689453	-45.85693359	+1296
+1457970751.58699990	+8.23535156	-6.67529297	-1.06787109	+65.08300781	+0.92285156	-57.26074219	+1364	+8.02880859	-5.95898438	-0.68115234	+3.40576172	-4.52636719	+18.98437500	+1160	+6.60937500	-9.98876953	-0.89208984	+39.74853516	+7.31689453	-45.85693359	+1296
+1457970751.59120010	+8.23535156	-6.67529297	-1.06787109	+65.08300781	+0.92285156	-57.26074219	+1364	+8.02880859	-5.95898438	-0.68115234	+3.40576172	-4.52636719	+18.98437500	+1160	+6.60937500	-9.98876953	-0.89208984	+39.74853516	+7.31689453	-45.85693359	+1296
+1457970751.59530000	+8.23535156	-6.67529297	-1.06787109	+65.08300781	+0.92285156	-57.26074219	+1364	+8.02880859	-5.95898438	-0.68115234	+3.40576172	-4.52636719	+18.98437500	+1160	+6.60937500	-9.98876953	-0.89208984	+39.74853516	+7.31689453	-45.85693359	+1296
+1457970751.59949990	+8.23535156	-6.67529297	-1.06787109	+65.08300781	+0.92285156	-57.26074219	+1364	+8.02880859	-5.95898438	-0.68115234	+3.40576172	-4.52636719	+18.98437500	+1160	+6.60937500	-9.98876953	-0.89208984	+39.74853516	+7.31689453	-45.85693359	+1296
+1457970751.60369990	+8.23535156	-6.67529297	-1.06787109	+65.08300781	+0.92285156	-57.26074219	+1364	+8.02880859	-5.95898438	-0.68115234	+3.40576172	-4.52636719	+18.98437500	+1160	+6.60498047	-9.98876953	-0.89208984	+39.74853516	+7.31689453	-45.85693359	+1296
+1457970751.60780000	+8.23535156	-6.67529297	-1.06787109	+65.08300781	+0.92285156	-57.26074219	+1364	+8.02880859	-5.95898438	-0.68115234	+3.40576172	-4.52636719	+18.98437500	+1160	+6.60498047	-9.98876953	-0.89208984	+39.74853516	+7.31689453	-45.85693359	+1296
+1457970751.61200000	+8.23535156	-6.67529297	-1.06787109	+65.08300781	+0.92285156	-57.26074219	+1364	+8.02880859	-5.95898438	-0.68115234	+3.40576172	-4.52636719	+18.98437500	+1160	+6.60498047	-9.98876953	-0.89208984	+39.72656250	+7.33886719	-45.85693359	+1296
+1457970751.61620000	+8.23535156	-6.67529297	-1.06787109	+65.08300781	+0.92285156	-57.26074219	+1364	+8.02880859	-5.95898438	-0.68115234	+3.40576172	-4.52636719	+18.98437500	+1160	+6.60498047	-9.98876953	-0.89208984	+39.72656250	+7.33886719	-45.85693359	+1296
+1457970751.62030010	+8.23535156	-6.67529297	-1.06787109	+65.08300781	+0.92285156	-57.26074219	+1364	+8.02880859	-5.95898438	-0.68115234	+3.40576172	-4.52636719	+18.96240234	+1160	+6.60498047	-9.98876953	-0.89208984	+39.72656250	+7.33886719	-45.85693359	+1296
+1457970751.62450000	+8.23535156	-6.67529297	-1.06787109	+65.08300781	+0.92285156	-57.26074219	+1364	+8.02880859	-5.95898438	-0.68115234	+3.40576172	-4.52636719	+18.96240234	+1160	+6.60498047	-9.98876953	-0.89208984	+39.72656250	+7.33886719	-45.85693359	+1296
+1457970751.62859990	+8.23535156	-6.67529297	-1.06787109	+65.08300781	+0.92285156	-57.26074219	+1364	+8.02880859	-5.95898438	-0.68115234	+3.40576172	-4.52636719	+18.96240234	+1160	+6.60498047	-9.98876953	-0.89208984	+39.72656250	+7.33886719	-45.83496094	+1296
+1457970751.63280010	+8.23535156	-6.67529297	-1.06787109	+65.08300781	+0.92285156	-57.26074219	+1364	+8.02880859	-5.95898438	-0.68115234	+3.40576172	-4.52636719	+18.96240234	+1160	+6.60498047	-9.98876953	-0.89648438	+39.72656250	+7.33886719	-45.83496094	+1296
+1457970751.64109990	+8.23535156	-6.67529297	-1.06787109	+65.08300781	+0.92285156	-57.26074219	+1364	+8.02880859	-5.95898438	-0.68115234	+3.40576172	-4.52636719	+18.96240234	+1160	+6.60498047	-9.99316406	-0.89648438	+39.72656250	+7.33886719	-45.83496094	+1296
+1457970751.64529990	+8.23535156	-6.67529297	-1.06787109	+65.08300781	+0.92285156	-57.26074219	+1364	+8.02880859	-5.95898438	-0.68115234	+3.40576172	-4.52636719	+18.96240234	+1160	+6.60498047	-9.99316406	-0.89648438	+39.72656250	+7.33886719	-45.83496094	+1296
+1457970751.64949990	+8.23535156	-6.67529297	-1.06787109	+65.08300781	+0.92285156	-57.26074219	+1364	+8.02880859	-5.95898438	-0.68115234	+3.40576172	-4.52636719	+18.96240234	+1160	+6.60498047	-9.99316406	-0.89648438	+39.72656250	+7.33886719	-45.83496094	+1296
+1457970751.65360000	+8.23535156	-6.67529297	-1.06787109	+65.08300781	+0.92285156	-57.26074219	+1364	+8.02880859	-5.95898438	-0.68115234	+3.40576172	-4.52636719	+18.96240234	+1160	+6.60498047	-9.99316406	-0.89648438	+39.72656250	+7.33886719	-45.83496094	+1292
+1457970751.65780000	+8.23535156	-6.67529297	-1.06787109	+65.08300781	+0.92285156	-57.26074219	+1364	+8.02880859	-5.95898438	-0.68115234	+3.40576172	-4.52636719	+18.96240234	+1160	+6.60498047	-9.99316406	-0.89648438	+39.72656250	+7.33886719	-45.83496094	+1292
+1457970751.66199990	+8.23535156	-6.67529297	-1.06787109	+65.08300781	+0.92285156	-57.26074219	+1364	+8.02880859	-5.95898438	-0.68115234	+3.40576172	-4.52636719	+18.96240234	+1160	+6.60498047	-9.99316406	-0.89208984	+39.72656250	+7.33886719	-45.83496094	+1292
+1457970751.66610000	+8.23535156	-6.67529297	-1.06787109	+65.08300781	+0.92285156	-57.26074219	+1364	+8.02880859	-5.95898438	-0.68115234	+3.40576172	-4.52636719	+18.96240234	+1160	+6.60498047	-9.99316406	-0.89208984	+39.72656250	+7.33886719	-45.85693359	+1292
+1457970751.67030000	+8.23535156	-6.67529297	-1.06787109	+65.08300781	+0.92285156	-57.26074219	+1364	+8.02880859	-5.95898438	-0.68115234	+3.40576172	-4.52636719	+18.96240234	+1160	+6.60498047	-9.99316406	-0.89208984	+39.74853516	+7.33886719	-45.85693359	+1292
+1457970751.67450000	+8.23535156	-6.67529297	-1.06787109	+65.08300781	+0.92285156	-57.26074219	+1364	+8.02880859	-5.95898438	-0.68115234	+3.40576172	-4.52636719	+18.96240234	+1160	+6.60498047	-9.99316406	-0.89208984	+39.74853516	+7.33886719	-45.85693359	+1296
+1457970751.67860010	+8.23535156	-6.67529297	-1.06787109	+65.10498047	+0.92285156	-57.26074219	+1364	+8.02880859	-5.95898438	-0.68115234	+3.40576172	-4.52636719	+18.96240234	+1160	+6.60937500	-9.99316406	-0.89208984	+39.74853516	+7.33886719	-45.85693359	+1296
+1457970751.68280010	+8.23535156	-6.67529297	-1.06787109	+65.10498047	+0.92285156	-57.26074219	+1364	+8.02880859	-5.95898438	-0.68115234	+3.40576172	-4.52636719	+18.96240234	+1160	+6.60937500	-9.99316406	-0.89208984	+39.74853516	+7.36083984	-45.85693359	+1296
+1457970751.68700000	+8.23535156	-6.67529297	-1.06787109	+65.10498047	+0.92285156	-57.26074219	+1364	+8.02880859	-5.95898438	-0.68115234	+3.42773438	-4.52636719	+18.96240234	+1156	+6.60937500	-9.99316406	-0.89208984	+39.74853516	+7.36083984	-45.87890625	+1296
+1457970751.69109990	+8.23535156	-6.67529297	-1.06787109	+65.10498047	+0.92285156	-57.23876953	+1364	+8.02880859	-5.95898438	-0.68115234	+3.42773438	-4.52636719	+18.94042969	+1156	+6.60937500	-9.99316406	-0.89208984	+39.74853516	+7.36083984	-45.87890625	+1296
+1457970751.69530010	+8.23535156	-6.67529297	-1.06787109	+65.10498047	+0.92285156	-57.23876953	+1364	+8.02880859	-5.95898438	-0.68115234	+3.42773438	-4.52636719	+18.94042969	+1156	+6.60937500	-9.99316406	-0.88769531	+39.74853516	+7.36083984	-45.87890625	+1296
+1457970751.69950010	+8.23535156	-6.67529297	-1.06787109	+65.10498047	+0.92285156	-57.23876953	+1364	+8.02880859	-5.95898438	-0.68115234	+3.42773438	-4.52636719	+18.91845703	+1156	+6.60937500	-9.99316406	-0.88769531	+39.74853516	+7.36083984	-45.90087891	+1296
+1457970751.70359990	+8.23535156	-6.67968750	-1.06787109	+65.10498047	+0.94482422	-57.23876953	+1364	+8.02880859	-5.95898438	-0.68554688	+3.42773438	-4.52636719	+18.89648438	+1156	+6.60937500	-9.99316406	-0.88769531	+39.74853516	+7.36083984	-45.90087891	+1296
+1457970751.70779990	+8.23535156	-6.67968750	-1.07226563	+65.10498047	+0.94482422	-57.23876953	+1364	+8.02880859	-5.96337891	-0.68554688	+3.42773438	-4.54833984	+18.80859375	+1156	+6.60937500	-9.99316406	-0.88769531	+39.74853516	+7.38281250	-45.90087891	+1296
+1457970751.71190000	+8.23974609	-6.67968750	-1.07226563	+65.10498047	+0.96679688	-57.23876953	+1364	+8.03320313	-5.96337891	-0.68994141	+3.42773438	-4.57031250	+18.72070313	+1160	+6.61376953	-9.99316406	-0.88769531	+39.72656250	+7.38281250	-45.92285156	+1296
+1457970751.71610000	+8.23974609	-6.68408203	-1.07226563	+65.10498047	+0.98876953	-57.23876953	+1364	+8.03320313	-5.96337891	-0.69433594	+3.44970703	-4.59228516	+18.61083984	+1160	+6.61376953	-9.99755859	-0.88769531	+39.70458984	+7.38281250	-45.94482422	+1296
+1457970751.72030000	+8.24414063	-6.68847656	-1.07666016	+65.10498047	+1.07666016	-57.26074219	+1368	+8.03759766	-5.97216797	-0.70312500	+3.44970703	-4.68017578	+18.21533203	+1164	+6.60937500	-9.99755859	-0.88769531	+39.66064453	+7.40478516	-45.96679688	+1296
+1457970751.72440000	+8.24414063	-6.69287109	-1.08105469	+65.08300781	+1.14257813	-57.28271484	+1368	+8.04199219	-5.97656250	-0.71191406	+3.42773438	-4.79003906	+17.86376953	+1164	+6.60937500	-10.00195313	-0.88769531	+39.59472656	+7.42675781	-45.98876953	+1296
+1457970751.72860000	+8.24853516	-6.69726563	-1.08544922	+65.08300781	+1.20849609	-57.30468750	+1368	+8.04638672	-5.98095703	-0.72070313	+3.42773438	-4.87792969	+17.60009766	+1168	+6.60937500	-10.00634766	-0.88769531	+39.52880859	+7.44873047	-46.03271484	+1300
+1457970751.73280000	+8.26171875	-6.71484375	-1.09863281	+65.01708984	+1.42822266	-57.37060547	+1372	+8.05957031	-5.98974609	-0.74267578	+3.40576172	-5.07568359	+17.00683594	+1176	+6.60937500	-10.01513672	-0.88769531	+39.37500000	+7.49267578	-46.09863281	+1300
+1457970751.73690010	+8.27050781	-6.71923828	-1.10742188	+64.99511719	+1.58203125	-57.41455078	+1376	+8.06396484	-5.98974609	-0.74707031	+3.40576172	-5.25146484	+16.69921875	+1176	+6.60937500	-10.02392578	-0.89208984	+39.24316406	+7.51464844	-46.16455078	+1300
+1457970751.74110010	+8.28369141	-6.72802734	-1.11621094	+64.95117188	+1.66992188	-57.45849609	+1376	+8.07275391	-5.99414063	-0.76025391	+3.40576172	-5.38330078	+16.43554688	+1180	+6.60937500	-10.03271484	-0.89208984	+39.11132813	+7.53662109	-46.25244141	+1296
+1457970751.74939990	+8.30566406	-6.74560547	-1.13378906	+64.79736328	+1.91162109	-57.59033203	+1380	+8.08593750	-6.00292969	-0.77343750	+3.36181641	-5.73486328	+15.88623047	+1188	+6.62255859	-10.05908203	-0.88769531	+38.69384766	+7.60253906	-46.51611328	+1296
+1457970751.75359990	+8.31884766	-6.75439453	-1.14257813	+64.75341797	+1.97753906	-57.65625000	+1384	+8.09033203	-6.00732422	-0.78222656	+3.36181641	-5.95458984	+15.62255859	+1188	+6.63134766	-10.06787109	-0.88330078	+38.56201172	+7.60253906	-46.66992188	+1296
+1457970751.75780010	+8.32763672	-6.76318359	-1.14697266	+64.66552734	+2.04345703	-57.70019531	+1384	+8.09912109	-6.00732422	-0.79101563	+3.36181641	-6.15234375	+15.38085938	+1192	+6.64453125	-10.07666016	-0.87451172	+38.38623047	+7.60253906	-46.84570313	+1296
+1457970751.76189990	+8.34082031	-6.77197266	-1.15576172	+64.59960938	+2.10937500	-57.76611328	+1384	+8.10791016	-6.01171875	-0.79541016	+3.36181641	-6.37207031	+15.13916016	+1192	+6.66210938	-10.08544922	-0.86572266	+38.27636719	+7.58056641	-46.99951172	+1300
+1457970751.76609990	+8.35400391	-6.78076172	-1.16015625	+64.53369141	+2.17529297	-57.85400391	+1388	+8.11230469	-6.01611328	-0.79980469	+3.38378906	-6.63574219	+14.89746094	+1196	+6.67529297	-10.08984375	-0.85693359	+38.18847656	+7.55859375	-47.13134766	+1304
+1457970751.77029990	+8.36718750	-6.78955078	-1.16894531	+64.44580078	+2.21923828	-57.89794922	+1388	+8.12109375	-6.01611328	-0.80859375	+3.44970703	-6.87744141	+14.69970703	+1196	+6.69287109	-10.09863281	-0.84814453	+38.10058594	+7.49267578	-47.26318359	+1304
+1457970751.77440000	+8.38037109	-6.79394531	-1.17333984	+64.35791016	+2.24121094	-58.00781250	+1392	+8.12988281	-6.01611328	-0.81298828	+3.47167969	-7.14111328	+14.47998047	+1196	+6.71044922	-10.10302734	-0.84375000	+38.03466797	+7.42675781	-47.39501953	+1308
+1457970751.77860000	+8.39794922	-6.80273438	-1.17773438	+64.29199219	+2.24121094	-58.09570313	+1396	+8.13427734	-6.02050781	-0.81738281	+3.51562500	-7.42675781	+14.26025391	+1196	+6.72802734	-10.10742188	-0.83496094	+37.96875000	+7.36083984	-47.52685547	+1316
+1457970751.78270010	+8.41113281	-6.81152344	-1.18652344	+64.20410156	+2.24121094	-58.20556641	+1400	+8.13867188	-6.01611328	-0.82177734	+3.62548828	-7.71240234	+14.08447266	+1200	+6.74560547	-10.11181641	-0.82617188	+37.90283203	+7.25097656	-47.68066406	+1320
+1457970751.78690000	+8.42871094	-6.82031250	-1.19091797	+64.13818359	+2.24121094	-58.33740234	+1404	+8.14746094	-6.02050781	-0.82617188	+3.71337891	-8.02001953	+13.88671875	+1196	+6.76318359	-10.11621094	-0.81738281	+37.83691406	+7.16308594	-47.83447266	+1324
+1457970751.79110000	+8.44628906	-6.82470703	-1.19531250	+64.07226563	+2.19726563	-58.44726563	+1408	+8.15185547	-6.02050781	-0.83056641	+3.80126953	-8.30566406	+13.71093750	+1196	+6.77636719	-10.12060547	-0.81298828	+37.77099609	+7.05322266	-47.94433594	+1328
+1457970751.79520010	+8.45947266	-6.83349609	-1.20410156	+64.00634766	+2.17529297	-58.55712891	+1408	+8.15625000	-6.01611328	-0.83496094	+3.97705078	-8.61328125	+13.53515625	+1196	+6.79394531	-10.12500000	-0.81298828	+37.70507813	+6.94335938	-48.05419922	+1332
+1457970751.79940010	+8.47705078	-6.83789063	-1.20849609	+63.94042969	+2.10937500	-58.73291016	+1412	+8.16064453	-6.01611328	-0.83496094	+4.13085938	-8.94287109	+13.35937500	+1196	+6.81152344	-10.12939453	-0.80859375	+37.63916016	+6.78955078	-48.20800781	+1336
+1457970751.80360010	+8.49462891	-6.84667969	-1.21728516	+63.87451172	+2.02148438	-58.88671875	+1420	+8.16503906	-6.01171875	-0.84375000	+4.28466797	-9.22851563	+13.22753906	+1196	+6.82470703	-10.12939453	-0.81298828	+37.57324219	+6.63574219	-48.29589844	+1336
+1457970751.80769990	+8.50781250	-6.85546875	-1.22607422	+63.76464844	+1.95556641	-59.04052734	+1424	+8.16943359	-6.00732422	-0.85253906	+4.52636719	-9.55810547	+13.02978516	+1196	+6.83789063	-10.13378906	-0.82177734	+37.50732422	+6.48193359	-48.38378906	+1340
+1457970751.81609990	+8.54736328	-6.85986328	-1.24365234	+63.63281250	+1.73583984	-59.45800781	+1436	+8.17382813	-5.99853516	-0.87011719	+4.96582031	-10.23925781	+12.70019531	+1200	+6.86425781	-10.14257813	-0.84375000	+37.30957031	+6.10839844	-48.60351563	+1344
+1457970751.82020000	+8.56494141	-6.87304688	-1.25244141	+63.47900391	+1.66992188	-59.69970703	+1436	+8.17822266	-5.98974609	-0.88330078	+5.27343750	-10.56884766	+12.45849609	+1200	+6.87304688	-10.14697266	-0.86132813	+37.17773438	+5.93261719	-48.71337891	+1348
+1457970751.82439990	+8.58691406	-6.87744141	-1.26123047	+63.36914063	+1.56005859	-59.98535156	+1440	+8.18261719	-5.98535156	-0.89208984	+5.58105469	-10.98632813	+12.19482422	+1204	+6.88183594	-10.15576172	-0.87011719	+37.02392578	+5.73486328	-48.88916016	+1344
+1457970751.82859990	+8.60888672	-6.88183594	-1.27880859	+63.25927734	+1.42822266	-60.20507813	+1448	+8.18701172	-5.98095703	-0.91845703	+5.88867188	-11.25000000	+12.04101563	+1208	+6.89062500	-10.16015625	-0.90087891	+36.87011719	+5.53710938	-48.91113281	+1348
+1457970751.83270000	+8.62646484	-6.89941406	-1.29638672	+62.99560547	+1.34033203	-60.46875000	+1452	+8.18701172	-5.97216797	-0.93603516	+6.26220703	-11.60156250	+11.73339844	+1212	+6.89941406	-10.16894531	-0.93164063	+36.71630859	+5.36132813	-48.97705078	+1348
+1457970751.83690000	+8.65283203	-6.90380859	-1.30957031	+62.81982422	+1.23046875	-60.82031250	+1456	+8.19140625	-5.96777344	-0.94921875	+6.65771484	-12.04101563	+11.40380859	+1212	+6.90820313	-10.17333984	-0.95800781	+36.54052734	+5.14160156	-49.15283203	+1348
+1457970751.84110000	+8.67919922	-6.91259766	-1.34033203	+62.64404297	+1.09863281	-61.08398438	+1464	+8.19580078	-5.95898438	-0.98876953	+7.03125000	-12.30468750	+11.20605469	+1220	+6.92138672	-10.17773438	-1.00195313	+36.36474609	+4.92187500	-49.17480469	+1348
+1457970751.84520010	+8.69677734	-6.93017578	-1.36230469	+62.31445313	+1.03271484	-61.41357422	+1472	+8.19580078	-5.95458984	-1.01953125	+7.49267578	-12.63427734	+10.81054688	+1224	+6.92578125	-10.18652344	-1.04150391	+36.14501953	+4.76806641	-49.28466797	+1348
+1457970751.84940000	+8.72314453	-6.93896484	-1.38427734	+62.05078125	+0.94482422	-61.80908203	+1484	+8.19580078	-5.94580078	-1.04589844	+7.95410156	-13.05175781	+10.41503906	+1224	+6.93457031	-10.19091797	-1.07226563	+35.92529297	+4.59228516	-49.48242188	+1348
+1457970751.85360000	+8.75390625	-6.95214844	-1.41943359	+61.78710938	+0.81298828	-62.11669922	+1496	+8.20019531	-5.94140625	-1.09423828	+8.43750000	-13.29345703	+10.10742188	+1232	+6.94335938	-10.19970703	-1.12500000	+35.70556641	+4.41650391	-49.54833984	+1352
+1457970751.85770010	+8.77587891	-6.96972656	-1.45458984	+61.39160156	+0.76904297	-62.46826172	+1508	+8.20019531	-5.93701172	-1.13818359	+8.96484375	-13.60107422	+9.64599609	+1236	+6.95214844	-10.21289063	-1.17773438	+35.46386719	+4.28466797	-49.68017578	+1356
+1457970751.86190010	+8.80224609	-6.98730469	-1.48974609	+61.04003906	+0.70312500	-62.88574219	+1520	+8.20019531	-5.92822266	-1.17773438	+9.53613281	-13.99658203	+9.16259766	+1236	+6.96533203	-10.21728516	-1.21728516	+35.22216797	+4.13085938	-49.92187500	+1360
+1457970751.86599990	+8.83300781	-7.00488281	-1.54248047	+60.66650391	+0.61523438	-63.17138672	+1536	+8.20458984	-5.91943359	-1.23925781	+10.12939453	-14.19433594	+8.78906250	+1244	+6.97851563	-10.22607422	-1.27880859	+35.00244141	+3.99902344	-50.03173828	+1368
+1457970751.87019990	+8.85498047	-7.03125000	-1.59082031	+60.22705078	+0.59326172	-63.54492188	+1552	+8.20019531	-5.91943359	-1.29638672	+10.72265625	-14.45800781	+8.23974609	+1244	+6.99169922	-10.23486328	-1.34033203	+34.73876953	+3.91113281	-50.20751953	+1372
+1457970751.87439990	+8.88134766	-7.04882813	-1.63916016	+59.83154297	+0.54931641	-63.94042969	+1564	+8.20019531	-5.90625000	-1.34912109	+11.38183594	-14.78759766	+7.69042969	+1248	+7.00927734	-10.23925781	-1.39306641	+34.51904297	+3.80126953	-50.47119141	+1380
+1457970751.87850000	+8.91650391	-7.06640625	-1.69628906	+59.41406250	+0.48339844	-64.27001953	+1580	+8.20898438	-5.89746094	-1.42382813	+12.08496094	-14.96337891	+7.22900391	+1252	+7.02685547	-10.24365234	-1.45898438	+34.32128906	+3.69140625	-50.66894531	+1388
+1457970751.88270000	+8.94287109	-7.09277344	-1.75781250	+58.95263672	+0.48339844	-64.66552734	+1596	+8.20019531	-5.89746094	-1.49414063	+12.72216797	-15.18310547	+6.61376953	+1252	+7.04443359	-10.25244141	-1.52050781	+34.07958984	+3.64746094	-50.91064453	+1392
+1457970751.88689990	+8.96923828	-7.11474609	-1.81933594	+58.53515625	+0.48339844	-65.03906250	+1608	+8.20019531	-5.88427734	-1.56445313	+13.46923828	-15.44677734	+5.99853516	+1256	+7.06640625	-10.25683594	-1.58203125	+33.83789063	+3.58154297	-51.21826172	+1396
+1457970751.89100000	+9.00439453	-7.13671875	-1.88964844	+58.09570313	+0.48339844	-65.39062500	+1624	+8.20898438	-5.87109375	-1.64794922	+14.28222656	-15.60058594	+5.44921875	+1260	+7.08837891	-10.26123047	-1.65673828	+33.64013672	+3.51562500	-51.48193359	+1404
+1457970751.89520000	+9.03076172	-7.16308594	-1.95996094	+57.63427734	+0.48339844	-65.74218750	+1636	+8.20458984	-5.87109375	-1.72705078	+14.96337891	-15.75439453	+4.79003906	+1256	+7.10595703	-10.26562500	-1.72705078	+33.37646484	+3.49365234	-51.76757813	+1408
+1457970751.89940000	+9.06152344	-7.18505859	-2.03906250	+57.19482422	+0.48339844	-66.09375000	+1652	+8.20458984	-5.85351563	-1.81054688	+15.79833984	-15.95214844	+4.15283203	+1260	+7.13232422	-10.26562500	-1.79296875	+33.20068359	+3.42773438	-52.11914063	+1412
+1457970751.90350010	+9.09228516	-7.20703125	-2.11376953	+56.75537109	+0.50537109	-66.46728516	+1660	+8.21337891	-5.83593750	-1.90283203	+16.72119141	-16.10595703	+3.53759766	+1264	+7.15869141	-10.26562500	-1.87207031	+33.00292969	+3.36181641	-52.40478516	+1416
+1457970751.91190000	+9.15380859	-7.24658203	-2.27636719	+55.87646484	+0.52734375	-67.21435547	+1684	+8.21337891	-5.80957031	-2.08740234	+18.32519531	-16.32568359	+2.19726563	+1264	+7.20703125	-10.26123047	-2.03027344	+32.56347656	+3.25195313	-53.06396484	+1424
+1457970751.91599990	+9.19335938	-7.26855469	-2.35107422	+55.43701172	+0.54931641	-67.65380859	+1696	+8.22656250	-5.78759766	-2.17968750	+19.31396484	-16.47949219	+1.49414063	+1268	+7.23339844	-10.25683594	-2.11376953	+32.34375000	+3.16406250	-53.39355469	+1428
+1457970751.92020010	+9.22412109	-7.29052734	-2.43457031	+54.93164063	+0.54931641	-68.04931641	+1704	+8.22216797	-5.78320313	-2.28076172	+20.06103516	-16.54541016	+0.76904297	+1264	+7.25537109	-10.25683594	-2.20166016	+32.10205078	+3.07617188	-53.74511719	+1428
+1457970751.92440010	+9.25927734	-7.29931641	-2.52685547	+54.51416016	+0.57128906	-68.40087891	+1716	+8.22656250	-5.75244141	-2.38623047	+21.00585938	-16.61132813	+0.13183594	+1272	+7.28173828	-10.25244141	-2.28515625	+31.86035156	+3.01025391	-54.09667969	+1432
+1457970751.92849990	+9.29882813	-7.31689453	-2.60156250	+54.05273438	+0.54931641	-68.90625000	+1728	+8.24414063	-5.72607422	-2.47851563	+22.03857422	-16.74316406	-0.61523438	+1280	+7.30810547	-10.24365234	-2.37744141	+31.59667969	+2.87841797	-54.42626953	+1436
+1457970751.93269990	+9.33398438	-7.33447266	-2.68945313	+53.50341797	+0.54931641	-69.34570313	+1736	+8.24853516	-5.71728516	-2.58398438	+22.82958984	-16.76513672	-1.34033203	+1276	+7.32568359	-10.24365234	-2.47412109	+31.28906250	+2.76855469	-54.73388672	+1436
+1457970751.93680000	+9.37792969	-7.33886719	-2.78173828	+53.04199219	+0.52734375	-69.71923828	+1756	+8.25732422	-5.68212891	-2.69384766	+23.77441406	-16.76513672	-1.97753906	+1288	+7.35205078	-10.22607422	-2.56640625	+31.04736328	+2.63671875	-55.06347656	+1444
+1457970751.94100000	+9.42626953	-7.34765625	-2.85205078	+52.53662109	+0.46142578	-70.29052734	+1768	+8.27929688	-5.64697266	-2.79052734	+24.87304688	-16.89697266	-2.79052734	+1296	+7.37841797	-10.21728516	-2.66308594	+30.76171875	+2.43896484	-55.39306641	+1448
+1457970751.94520000	+9.46582031	-7.36083984	-2.93554688	+51.94335938	+0.39550781	-70.77392578	+1780	+8.28369141	-5.62939453	-2.89599609	+25.66406250	-16.91894531	-3.51562500	+1296	+7.39599609	-10.20849609	-2.76416016	+30.43212891	+2.26318359	-55.72265625	+1452
+1457970751.94930010	+9.51416016	-7.36083984	-3.02783203	+51.41601563	+0.32958984	-71.19140625	+1800	+8.29687500	-5.58984375	-3.01025391	+26.63085938	-16.87500000	-4.15283203	+1312	+7.41796875	-10.18652344	-2.86962891	+30.12451172	+2.08740234	-56.03027344	+1464
+1457970751.95350000	+9.56689453	-7.36523438	-3.08935547	+50.84472656	+0.21972656	-71.82861328	+1816	+8.32763672	-5.54589844	-3.10253906	+27.72949219	-17.00683594	-5.00976563	+1320	+7.44433594	-10.17333984	-2.96191406	+29.79492188	+1.86767578	-56.40380859	+1472
+1457970751.95770000	+9.61523438	-7.37402344	-3.16845703	+50.16357422	+0.08789063	-72.35595703	+1832	+8.34082031	-5.52392578	-3.20800781	+28.52050781	-17.00683594	-5.75683594	+1324	+7.46630859	-10.16455078	-3.06298828	+29.39941406	+1.62597656	-56.75537109	+1480
+1457970751.96180010	+9.67236328	-7.37402344	-3.25634766	+49.57031250	-0.02197266	-72.77343750	+1856	+8.36279297	-5.47558594	-3.32226563	+29.48730469	-16.96289063	-6.37207031	+1344	+7.49267578	-10.13818359	-3.16845703	+29.09179688	+1.38427734	-57.04101563	+1492
+1457970751.96600010	+9.72949219	-7.37402344	-3.31347656	+48.88916016	-0.19775391	-73.45458984	+1872	+8.39794922	-5.42724609	-3.41015625	+30.56396484	-17.11669922	-7.25097656	+1356	+7.52343750	-10.12060547	-3.26513672	+28.71826172	+1.07666016	-57.41455078	+1504
+1457970751.97020010	+9.78662109	-7.37841797	-3.38378906	+48.14208984	-0.41748047	-74.00390625	+1892	+8.41992188	-5.39648438	-3.51123047	+31.31103516	-17.11669922	-7.97607422	+1364	+7.54541016	-10.09863281	-3.36181641	+28.30078125	+0.76904297	-57.74414063	+1516
+1457970751.97429990	+9.84814453	-7.36962891	-3.46289063	+47.46093750	-0.61523438	-74.46533203	+1920	+8.44628906	-5.33935547	-3.62548828	+32.23388672	-17.07275391	-8.56933594	+1388	+7.58056641	-10.06787109	-3.47167969	+27.97119141	+0.46142578	-58.02978516	+1536
+1457970751.97849990	+9.91406250	-7.36962891	-3.51562500	+46.71386719	-0.87890625	-75.14648438	+1940	+8.49023438	-5.28662109	-3.70458984	+33.24462891	-17.27050781	-9.47021484	+1400	+7.61572266	-10.04150391	-3.55957031	+27.61962891	+0.06591797	-58.44726563	+1552
+1457970751.98270010	+9.97998047	-7.36523438	-3.57714844	+45.92285156	-1.18652344	-75.71777344	+1960	+8.52099609	-5.25146484	-3.80126953	+33.94775391	-17.33642578	-10.17333984	+1412	+7.65087891	-10.01513672	-3.65185547	+27.22412109	-0.32958984	-58.84277344	+1568
+1457970751.98680000	+10.04589844	-7.36083984	-3.65185547	+45.17578125	-1.47216797	-76.20117188	+1984	+8.56054688	-5.18994141	-3.91552734	+34.78271484	-17.33642578	-10.74462891	+1440	+7.69482422	-9.97558594	-3.75292969	+26.89453125	-0.72509766	-59.12841797	+1588
+1457970751.99099990	+10.12060547	-7.35644531	-3.69580078	+44.36279297	-1.82373047	-76.88232422	+2004	+8.61328125	-5.13281250	-3.98144531	+35.70556641	-17.55615234	-11.66748047	+1456	+7.74316406	-9.94042969	-3.83203125	+26.54296875	-1.16455078	-59.56787109	+1608
+1457970751.99930000	+10.26123047	-7.33447266	-3.82324219	+42.78076172	-2.59277344	-77.82714844	+2048	+8.70117188	-5.02734375	-4.18359375	+37.02392578	-17.73193359	-12.85400391	+1496	+7.84423828	-9.86132813	-4.01220703	+25.88378906	-2.13134766	-60.27099609	+1648
+1457970752.00350000	+10.33154297	-7.33007813	-3.86718750	+41.94580078	-3.01025391	-78.42041016	+2064	+8.75830078	-4.97021484	-4.24511719	+37.79296875	-17.99560547	-13.73291016	+1512	+7.90136719	-9.81738281	-4.09130859	+25.55419922	-2.68066406	-60.68847656	+1664
+1457970752.00770000	+10.40625000	-7.30810547	-3.91552734	+41.15478516	-3.49365234	-78.92578125	+2084	+8.81542969	-4.91748047	-4.32861328	+38.29833984	-18.19335938	-14.34814453	+1528	+7.95410156	-9.77343750	-4.16601563	+25.20263672	-3.25195313	-61.08398438	+1680
+1457970752.01180010	+10.48095703	-7.29492188	-3.97265625	+40.36376953	-3.95507813	-79.34326172	+2100	+8.86816406	-4.85595703	-4.42529297	+38.89160156	-18.30322266	-14.87548828	+1552	+8.02001953	-9.71630859	-4.25390625	+24.93896484	-3.80126953	-61.36962891	+1704
+1457970752.01600000	+10.55566406	-7.28613281	-4.00781250	+39.55078125	-4.46044922	-79.91455078	+2112	+8.93847656	-4.79443359	-4.47802734	+39.52880859	-18.63281250	-15.73242188	+1564	+8.08593750	-9.66796875	-4.31982422	+24.63134766	-4.43847656	-61.80908203	+1716
+1457970752.02010010	+10.63037109	-7.25976563	-4.05175781	+38.80371094	-5.03173828	-80.37597656	+2124	+9.00000000	-4.74169922	-4.55273438	+39.94628906	-18.87451172	-16.32568359	+1580	+8.15185547	-9.61523438	-4.39013672	+24.30175781	-5.07568359	-62.20458984	+1732
+1457970752.02430010	+10.70947266	-7.23779297	-4.10449219	+38.05664063	-5.55908203	-80.72753906	+2140	+9.06591797	-4.67578125	-4.64062500	+40.40771484	-19.02832031	-16.85302734	+1596	+8.22216797	-9.55371094	-4.47363281	+24.01611328	-5.66894531	-62.44628906	+1748
+1457970752.02850010	+10.78417969	-7.22021484	-4.13525391	+37.28759766	-6.10839844	-81.21093750	+2148	+9.14062500	-4.61425781	-4.68896484	+40.91308594	-19.35791016	-17.64404297	+1608	+8.29248047	-9.49658203	-4.53515625	+23.73046875	-6.32812500	-62.81982422	+1760
+1457970752.03259990	+10.86328125	-7.18505859	-4.17041016	+36.58447266	-6.72363281	-81.60644531	+2156	+9.21533203	-4.55273438	-4.75488281	+41.28662109	-19.64355469	-18.21533203	+1624	+8.36279297	-9.43505859	-4.59667969	+23.37890625	-6.98730469	-63.12744141	+1772
+1457970752.03679990	+10.94238281	-7.15869141	-4.21435547	+35.83740234	-7.29492188	-81.91406250	+2168	+9.29003906	-4.48681641	-4.82958984	+41.66015625	-19.86328125	-18.74267578	+1640	+8.43750000	-9.36914063	-4.67578125	+23.07128906	-7.62451172	-63.30322266	+1784
+1457970752.04099990	+11.01708984	-7.13232422	-4.23193359	+35.09033203	-7.93212891	-82.33154297	+2172	+9.36914063	-4.41650391	-4.87353516	+42.07763672	-20.19287109	-19.48974609	+1648	+8.51220703	-9.30322266	-4.73291016	+22.76367188	-8.30566406	-63.58886719	+1796
+1457970752.04510000	+11.09619141	-7.09277344	-4.24951172	+34.43115234	-8.61328125	-82.70507813	+2176	+9.45263672	-4.34619141	-4.92626953	+42.42919922	-20.52246094	-20.10498047	+1660	+8.57812500	-9.23291016	-4.79003906	+22.39013672	-8.98681641	-63.85253906	+1804
+1457970752.05349990	+11.25878906	-7.01367188	-4.28466797	+33.09082031	-9.93164063	-83.40820313	+2196	+9.62402344	-4.20117188	-5.02294922	+43.15429688	-21.07177734	-21.42333984	+1680	+8.72753906	-9.08789063	-4.91308594	+21.70898438	-10.28320313	-64.20410156	+1824
+1457970752.05760000	+11.34228516	-6.96533203	-4.29785156	+32.47558594	-10.65673828	-83.69384766	+2204	+9.71191406	-4.12207031	-5.06250000	+43.50585938	-21.40136719	-22.01660156	+1688	+8.79785156	-9.01757813	-4.96582031	+21.31347656	-10.96435547	-64.40185547	+1832
+1457970752.06180000	+11.42578125	-6.91699219	-4.31982422	+31.83837891	-11.31591797	-83.91357422	+2212	+9.80419922	-4.04736328	-5.11083984	+43.83544922	-21.64306641	-22.63183594	+1700	+8.87255859	-8.93847656	-5.03173828	+20.96191406	-11.57958984	-64.46777344	+1848
+1457970752.06600000	+11.50927734	-6.86865234	-4.31542969	+31.20117188	-12.04101563	-84.22119141	+2228	+9.89648438	-3.96386719	-5.13720703	+44.23095703	-21.97265625	-23.37890625	+1712	+8.95166016	-8.85937500	-5.07568359	+20.61035156	-12.23876953	-64.59960938	+1856
+1457970752.07010010	+11.58837891	-6.81152344	-4.30664063	+30.60791016	-12.81005859	-84.48486328	+2244	+9.99316406	-3.87158203	-5.16357422	+44.62646484	-22.30224609	-24.01611328	+1720	+9.02197266	-8.78027344	-5.12402344	+20.19287109	-12.87597656	-64.73144531	+1868
+1457970752.07430010	+11.67187500	-6.75439453	-4.30664063	+30.01464844	-13.55712891	-84.68261719	+2260	+10.08544922	-3.78808594	-5.19433594	+44.95605469	-22.58789063	-24.67529297	+1732	+9.09667969	-8.69238281	-5.17675781	+19.84130859	-13.49121094	-64.73144531	+1884
+1457970752.07850000	+11.75537109	-6.69726563	-4.29345703	+29.42138672	-14.34814453	-84.96826172	+2280	+10.18652344	-3.70019531	-5.20312500	+45.35156250	-22.91748047	-25.44433594	+1748	+9.17578125	-8.60888672	-5.21630859	+19.46777344	-14.17236328	-64.84130859	+1900
+1457970752.08260010	+11.83886719	-6.63134766	-4.27148438	+28.89404297	-15.16113281	-85.18798828	+2304	+10.28320313	-3.60351563	-5.22070313	+45.74707031	-23.29101563	-26.08154297	+1764	+9.25048828	-8.52539063	-5.25585938	+19.07226563	-14.85351563	-64.95117188	+1912
+1457970752.08680010	+11.92675781	-6.56542969	-4.26269531	+28.32275391	-15.95214844	-85.34179688	+2328	+10.38867188	-3.51123047	-5.23828125	+46.07666016	-23.59863281	-26.76269531	+1780	+9.32958984	-8.43310547	-5.29980469	+18.72070313	-15.49072266	-64.95117188	+1936
+1457970752.09089990	+12.01025391	-6.49951172	-4.23632813	+27.79541016	-16.78710938	-85.53955078	+2356	+10.48974609	-3.41894531	-5.23388672	+46.45019531	-23.95019531	-27.55371094	+1804	+9.41308594	-8.34082031	-5.33056641	+18.36914063	-16.19384766	-65.03906250	+1952
+1457970752.09509990	+12.09375000	-6.42919922	-4.20996094	+27.26806641	-17.62207031	-85.69335938	+2384	+10.59082031	-3.31347656	-5.23828125	+46.82373047	-24.34570313	-28.16894531	+1824	+9.49218750	-8.24853516	-5.35693359	+17.99560547	-16.89697266	-65.10498047	+1972
+1457970752.10340000	+12.25634766	-6.28857422	-4.15722656	+26.14746094	-19.27001953	-85.89111328	+2440	+10.79736328	-3.12451172	-5.22949219	+47.41699219	-25.09277344	-29.59716797	+1868	+9.66796875	-8.05078125	-5.41406250	+17.33642578	-18.34716797	-65.12695313	+2016
+1457970752.10760000	+12.33105469	-6.20947266	-4.11767578	+25.62011719	-20.14892578	-86.00097656	+2472	+10.90283203	-3.01464844	-5.22509766	+47.72460938	-25.53222656	-30.19042969	+1892	+9.75146484	-7.95410156	-5.43164063	+16.98486328	-19.09423828	-65.17089844	+2036
+1457970752.11180000	+12.41015625	-6.13916016	-4.08251953	+25.07080078	-21.02783203	-86.04492188	+2504	+11.00390625	-2.92236328	-5.21630859	+47.94433594	-25.90576172	-30.82763672	+1912	+9.83935547	-7.84863281	-5.45361328	+16.67724609	-19.84130859	-65.12695313	+2060
+1457970752.11590000	+12.48925781	-6.06445313	-4.04296875	+24.52148438	-21.90673828	-86.11083984	+2536	+11.10937500	-2.82568359	-5.19433594	+48.16406250	-26.34521484	-31.50878906	+1936	+9.93164063	-7.74316406	-5.46240234	+16.39160156	-20.67626953	-65.19287109	+2076
+1457970752.12010000	+12.56396484	-5.98095703	-4.00341797	+23.97216797	-22.78564453	-86.13281250	+2568	+11.21044922	-2.71582031	-5.17675781	+48.38378906	-26.80664063	-32.05810547	+1960	+10.01953125	-7.64208984	-5.46679688	+16.04003906	-21.48925781	-65.21484375	+2096
+1457970752.12430000	+12.63867188	-5.91064453	-3.97265625	+23.37890625	-23.64257813	-86.11083984	+2596	+11.31152344	-2.62353516	-5.15917969	+48.49365234	-27.24609375	-32.65136719	+1976	+10.11181641	-7.53222656	-5.47998047	+15.73242188	-22.28027344	-65.14892578	+2116
+1457970752.12840010	+12.70898438	-5.83593750	-3.92871094	+22.80761719	-24.47753906	-86.08886719	+2628	+11.41259766	-2.52685547	-5.13281250	+48.62548828	-27.68554688	-33.26660156	+2000	+10.20410156	-7.42236328	-5.47998047	+15.44677734	-23.13720703	-65.14892578	+2136
+1457970752.13260010	+12.77929688	-5.75683594	-3.88476563	+22.23632813	-25.33447266	-86.04492188	+2656	+11.51367188	-2.41699219	-5.11083984	+48.77929688	-28.19091797	-33.75000000	+2020	+10.29199219	-7.31250000	-5.47998047	+15.11718750	-23.95019531	-65.12695313	+2152
+1457970752.13680010	+12.84521484	-5.68212891	-3.84521484	+21.59912109	-26.16943359	-85.95703125	+2684	+11.61035156	-2.32910156	-5.08447266	+48.80126953	-28.65234375	-34.27734375	+2036	+10.38427734	-7.19824219	-5.47998047	+14.80957031	-24.76318359	-65.01708984	+2168
+1457970752.14089990	+12.91113281	-5.60742188	-3.80126953	+21.00585938	-26.98242188	-85.86914063	+2712	+11.70263672	-2.23242188	-5.05371094	+48.84521484	-29.11376953	-34.80468750	+2056	+10.47656250	-7.07958984	-5.47119141	+14.54589844	-25.62011719	-64.97314453	+2184
+1457970752.14510010	+12.97265625	-5.51953125	-3.75292969	+20.45654297	-27.83935547	-85.78125000	+2740	+11.79931641	-2.12695313	-5.01855469	+48.93310547	-29.66308594	-35.26611328	+2076	+10.56445313	-6.96972656	-5.45800781	+14.21630859	-26.47705078	-64.95117188	+2200
+1457970752.14930010	+13.03417969	-5.44482422	-3.70898438	+19.86328125	-28.63037109	-85.64941406	+2768	+11.89160156	-2.03906250	-4.98339844	+48.91113281	-30.14648438	-35.79345703	+2092	+10.64794922	-6.85546875	-5.45361328	+13.90869141	-27.26806641	-64.86328125	+2212
+1457970752.15339990	+13.09570313	-5.37011719	-3.66064453	+19.29199219	-29.42138672	-85.53955078	+2792	+11.97949219	-1.94238281	-4.94384766	+48.91113281	-30.62988281	-36.29882813	+2108	+10.74023438	-6.73681641	-5.43603516	+13.64501953	-28.12500000	-64.79736328	+2228
+1457970752.15759990	+13.15283203	-5.28222656	-3.60791016	+18.78662109	-30.23437500	-85.42968750	+2820	+12.07177734	-1.83691406	-4.89990234	+48.99902344	-31.20117188	-36.78222656	+2124	+10.81933594	-6.62255859	-5.41845703	+13.35937500	-28.93798828	-64.77539063	+2240
+1457970752.16179990	+13.21435547	-5.20312500	-3.56396484	+18.23730469	-30.98144531	-85.25390625	+2844	+12.16406250	-1.74462891	-4.85595703	+48.99902344	-31.72851563	-37.28759766	+2140	+10.90283203	-6.50830078	-5.40527344	+13.05175781	-29.70703125	-64.66552734	+2252
+1457970752.17010000	+13.31982422	-5.02734375	-3.44970703	+17.31445313	-32.49755859	-85.01220703	+2896	+12.33544922	-1.53808594	-4.75488281	+49.17480469	-32.80517578	-38.29833984	+2176	+11.06542969	-6.27539063	-5.36132813	+12.59033203	-31.26708984	-64.57763672	+2276
+1457970752.17420010	+13.37255859	-4.93945313	-3.39257813	+16.85302734	-33.24462891	-84.85839844	+2924	+12.41894531	-1.44580078	-4.70214844	+49.19677734	-33.37646484	-38.82568359	+2192	+11.14013672	-6.16113281	-5.34375000	+12.34863281	-31.99218750	-64.51171875	+2284
+1457970752.17840000	+13.42089844	-4.84716797	-3.33544922	+16.45751953	-33.96972656	-84.74853516	+2952	+12.49804688	-1.34912109	-4.64501953	+49.26269531	-33.88183594	-39.37500000	+2208	+11.21923828	-6.04248047	-5.31738281	+12.15087891	-32.76123047	-64.46777344	+2300
+1457970752.18260000	+13.46923828	-4.75048828	-3.26513672	+16.14990234	-34.76074219	-84.66064453	+2984	+12.58154297	-1.23925781	-4.57470703	+49.46044922	-34.51904297	-39.92431641	+2232	+11.28955078	-5.92822266	-5.28662109	+11.97509766	-33.53027344	-64.51171875	+2312
+1457970752.18670010	+13.51757813	-4.65820313	-3.20361328	+15.82031250	-35.50781250	-84.55078125	+3012	+12.66503906	-1.14257813	-4.50878906	+49.61425781	-35.11230469	-40.53955078	+2252	+11.36425781	-5.81835938	-5.26025391	+11.77734375	-34.23339844	-64.48974609	+2324
+1457970752.19090010	+13.56591797	-4.56591797	-3.13769531	+15.51269531	-36.23291016	-84.46289063	+3044	+12.73974609	-1.04150391	-4.43847656	+49.79003906	-35.66162109	-41.15478516	+2268	+11.43896484	-5.70410156	-5.22949219	+11.66748047	-34.93652344	-64.51171875	+2340
+1457970752.19510010	+13.60986328	-4.46044922	-3.06738281	+15.29296875	-37.00195313	-84.37500000	+3076	+12.81884766	-0.92285156	-4.36376953	+50.07568359	-36.32080078	-41.72607422	+2292	+11.50488281	-5.59423828	-5.19873047	+11.55761719	-35.63964844	-64.53369141	+2352
+1457970752.19919990	+13.65380859	-4.36816406	-2.99707031	+15.05126953	-37.72705078	-84.26513672	+3108	+12.89355469	-0.82177734	-4.28466797	+50.27343750	-36.91406250	-42.34130859	+2312	+11.57519531	-5.47998047	-5.17236328	+11.42578125	-36.32080078	-64.53369141	+2368
+1457970752.20339990	+13.69775391	-4.26708984	-2.92675781	+14.83154297	-38.43017578	-84.17724609	+3140	+12.96386719	-0.72070313	-4.20556641	+50.51513672	-37.48535156	-42.95654297	+2332	+11.64550781	-5.37011719	-5.13720703	+11.38183594	-37.00195313	-64.55566406	+2384
+1457970752.20760010	+13.73291016	-4.16601563	-2.85205078	+14.65576172	-39.19921875	-84.06738281	+3176	+13.03417969	-0.60205078	-4.12646484	+50.84472656	-38.12255859	-43.52783203	+2356	+11.70703125	-5.25585938	-5.10205078	+11.29394531	-37.70507813	-64.57763672	+2400
+1457970752.21170000	+13.76806641	-4.07373047	-2.77734375	+14.41406250	-39.92431641	-83.95751953	+3208	+13.10009766	-0.50537109	-4.04296875	+51.06445313	-38.73779297	-44.12109375	+2376	+11.76855469	-5.14599609	-5.06689453	+11.20605469	-38.36425781	-64.57763672	+2420
+1457970752.21589990	+13.80761719	-3.98144531	-2.70263672	+14.21630859	-40.62744141	-83.86962891	+3244	+13.16162109	-0.40869141	-3.96386719	+51.30615234	-39.30908203	-44.71435547	+2396	+11.83447266	-5.04052734	-5.02734375	+11.16210938	-39.04541016	-64.62158203	+2436
+1457970752.22009990	+13.83837891	-3.88037109	-2.63232422	+14.06250000	-41.35253906	-83.71582031	+3276	+13.22314453	-0.29882813	-3.88037109	+51.63574219	-39.94628906	-45.26367188	+2416	+11.89599609	-4.92626953	-4.98779297	+11.09619141	-39.74853516	-64.62158203	+2452
+1457970752.22840000	+13.90429688	-3.70898438	-2.49169922	+13.60107422	-42.69287109	-83.43017578	+3332	+13.33740234	-0.10546875	-3.71337891	+52.14111328	-41.11083984	-46.36230469	+2448	+12.01904297	-4.71972656	-4.90869141	+10.96435547	-41.04492188	-64.62158203	+2488
+1457970752.23260000	+13.93066406	-3.61669922	-2.42578125	+13.40332031	-43.33007813	-83.23242188	+3364	+13.39013672	+0.00000000	-3.63867188	+52.44873047	-41.70410156	-46.80175781	+2468	+12.07177734	-4.61425781	-4.86914063	+10.87646484	-41.68212891	-64.53369141	+2504
+1457970752.23670010	+13.95703125	-3.53759766	-2.36425781	+13.11767578	-43.96728516	-83.01269531	+3388	+13.43408203	+0.08349609	-3.55957031	+52.64648438	-42.25341797	-47.28515625	+2480	+12.12451172	-4.51318359	-4.83398438	+10.74462891	-42.29736328	-64.44580078	+2516
+1457970752.24090000	+13.98339844	-3.46289063	-2.30273438	+12.85400391	-44.56054688	-82.81494141	+3412	+13.47802734	+0.16699219	-3.49365234	+52.77832031	-42.73681641	-47.68066406	+2492	+12.17724609	-4.41210938	-4.79003906	+10.61279297	-42.93457031	-64.35791016	+2532
+1457970752.24499990	+14.00537109	-3.37939453	-2.24121094	+12.59033203	-45.17578125	-82.57324219	+3436	+13.51757813	+0.25927734	-3.41894531	+52.99804688	-43.28613281	-48.09814453	+2512	+12.22998047	-4.30664063	-4.75048828	+10.48095703	-43.57177734	-64.20410156	+2544
+1457970752.24920010	+14.02294922	-3.31347656	-2.18408203	+12.28271484	-45.76904297	-82.30957031	+3456	+13.55712891	+0.33398438	-3.34863281	+53.15185547	-43.83544922	-48.53759766	+2524	+12.27392578	-4.21435547	-4.70654297	+10.30517578	-44.18701172	-64.07226563	+2556
+1457970752.25340010	+14.04492188	-3.24755859	-2.13134766	+11.95312500	-46.29638672	-82.06787109	+3472	+13.59228516	+0.40429688	-3.28710938	+53.23974609	-44.29687500	-48.88916016	+2532	+12.32226563	-4.12207031	-4.66259766	+10.12939453	-44.82421875	-63.96240234	+2568
+1457970752.25749990	+14.06250000	-3.17285156	-2.07861328	+11.66748047	-46.84570313	-81.78222656	+3488	+13.62744141	+0.48779297	-3.22558594	+53.43750000	-44.80224609	-49.21875000	+2548	+12.36621094	-4.02539063	-4.61865234	+9.95361328	-45.43945313	-63.76464844	+2576
+1457970752.26169990	+14.08447266	-3.11572266	-2.02587891	+11.33789063	-47.35107422	-81.49658203	+3500	+13.66259766	+0.55371094	-3.15966797	+53.52539063	-45.28564453	-49.59228516	+2556	+12.41015625	-3.94189453	-4.57910156	+9.73388672	-46.01074219	-63.58886719	+2580
+1457970752.26589990	+14.09765625	-3.05419922	-1.98193359	+11.00830078	-47.83447266	-81.23291016	+3512	+13.68896484	+0.61523438	-3.10693359	+53.56933594	-45.72509766	-49.89990234	+2568	+12.44970703	-3.85839844	-4.53515625	+9.53613281	-46.58203125	-63.41308594	+2588
+1457970752.27000000	+14.11083984	-2.98828125	-1.93359375	+10.72265625	-48.33984375	-80.96923828	+3524	+13.71533203	+0.68554688	-3.04980469	+53.70117188	-46.20849609	-50.20751953	+2580	+12.48925781	-3.76611328	-4.49560547	+9.31640625	-47.13134766	-63.17138672	+2592
+1457970752.27420000	+14.12841797	-2.93554688	-1.88525391	+10.37109375	-48.80126953	-80.68359375	+3532	+13.74169922	+0.73828125	-2.98828125	+53.72314453	-46.69189453	-50.51513672	+2588	+12.52441406	-3.68701172	-4.45605469	+9.07470703	-47.65869141	-62.92968750	+2596
+1457970752.28250000	+14.15039063	-2.82568359	-1.79296875	+9.77783203	-49.76806641	-80.17822266	+3544	+13.79003906	+0.85253906	-2.87402344	+53.83300781	-47.68066406	-51.10839844	+2612	+12.59472656	-3.52441406	-4.37255859	+8.63525391	-48.73535156	-62.46826172	+2600
+1457970752.28670000	+14.16796875	-2.77734375	-1.74462891	+9.51416016	-50.22949219	-79.95849609	+3548	+13.81640625	+0.90087891	-2.81689453	+53.87695313	-48.18603516	-51.41601563	+2624	+12.62548828	-3.45849609	-4.32861328	+8.39355469	-49.24072266	-62.27050781	+2600
+1457970752.29090000	+14.18115234	-2.72460938	-1.69628906	+9.25048828	-50.69091797	-79.76074219	+3552	+13.84277344	+0.95361328	-2.75537109	+53.92089844	-48.69140625	-51.72363281	+2632	+12.66064453	-3.38818359	-4.28906250	+8.19580078	-49.74609375	-62.11669922	+2600
+1457970752.29500010	+14.19433594	-2.67187500	-1.65234375	+9.00878906	-51.13037109	-79.51904297	+3556	+13.86474609	+1.01074219	-2.69384766	+54.00878906	-49.21875000	-51.98730469	+2648	+12.69140625	-3.31787109	-4.24951172	+7.97607422	-50.18554688	-61.85302734	+2600
+1457970752.29920010	+14.20312500	-2.62792969	-1.60839844	+8.74511719	-51.54785156	-79.29931641	+3560	+13.88671875	+1.05908203	-2.63671875	+54.05273438	-49.72412109	-52.22900391	+2660	+12.72216797	-3.25195313	-4.21435547	+7.73437500	-50.60302734	-61.61132813	+2596
+1457970752.30340000	+14.21630859	-2.57958984	-1.56005859	+8.52539063	-51.98730469	-79.10156250	+3564	+13.90869141	+1.10742188	-2.57080078	+54.14062500	-50.25146484	-52.51464844	+2672	+12.74853516	-3.18603516	-4.17480469	+7.55859375	-50.99853516	-61.41357422	+2596
+1457970752.30749990	+14.22509766	-2.53125000	-1.51171875	+8.32763672	-52.42675781	-78.90380859	+3568	+13.93066406	+1.16455078	-2.50488281	+54.27246094	-50.82275391	-52.80029297	+2688	+12.77490234	-3.12011719	-4.13964844	+7.36083984	-51.37207031	-61.19384766	+2596
+1457970752.31170010	+14.23828125	-2.48730469	-1.46337891	+8.10791016	-52.86621094	-78.68408203	+3572	+13.95703125	+1.20849609	-2.43457031	+54.33837891	-51.39404297	-53.06396484	+2704	+12.80126953	-3.06298828	-4.10888672	+7.14111328	-51.72363281	-60.99609375	+2592
+1457970752.31590010	+14.25146484	-2.44335938	-1.41064453	+7.88818359	-53.30566406	-78.48632813	+3580	+13.97900391	+1.25683594	-2.36425781	+54.44824219	-51.94335938	-53.34960938	+2720	+12.83203125	-3.01025391	-4.06933594	+6.94335938	-52.09716797	-60.82031250	+2588
+1457970752.31999990	+14.26025391	-2.39501953	-1.36669922	+7.69042969	-53.70117188	-78.24462891	+3584	+14.00097656	+1.30957031	-2.29833984	+54.58007813	-52.51464844	-53.56933594	+2736	+12.85400391	-2.94873047	-4.03417969	+6.72363281	-52.40478516	-60.57861328	+2588
+1457970752.32419990	+14.27343750	-2.35546875	-1.32275391	+7.47070313	-54.09667969	-78.02490234	+3588	+14.02734375	+1.35791016	-2.23242188	+54.68994141	-53.04199219	-53.78906250	+2752	+12.88037109	-2.90039063	-4.00341797	+6.50390625	-52.69042969	-60.38085938	+2584
+1457970752.32830000	+14.28662109	-2.32031250	-1.27441406	+7.22900391	-54.49218750	-77.80517578	+3592	+14.04931641	+1.40625000	-2.16210938	+54.82177734	-53.59130859	-54.05273438	+2764	+12.90673828	-2.85205078	-3.97265625	+6.32812500	-52.97607422	-60.20507813	+2580
+1457970752.33250000	+14.29980469	-2.27636719	-1.23486328	+6.98730469	-54.82177734	-77.51953125	+3596	+14.07128906	+1.45898438	-2.09619141	+54.97558594	-54.09667969	-54.20654297	+2780	+12.93310547	-2.79931641	-3.94628906	+6.10839844	-53.19580078	-59.96337891	+2580
+1457970752.33670000	+14.30859375	-2.24121094	-1.19531250	+6.70166016	-55.12939453	-77.23388672	+3600	+14.08886719	+1.49853516	-2.03466797	+55.04150391	-54.60205078	-54.36035156	+2792	+12.95507813	-2.75097656	-3.91992188	+5.86669922	-53.39355469	-59.72167969	+2576
+1457970752.34500000	+14.33056641	-2.17529297	-1.12060547	+6.13037109	-55.72265625	-76.59667969	+3608	+14.13281250	+1.58203125	-1.91601563	+55.17333984	-55.56884766	-54.60205078	+2820	+12.99902344	-2.65869141	-3.86718750	+5.40527344	-53.78906250	-59.23828125	+2568
+1457970752.34920000	+14.34375000	-2.14892578	-1.08544922	+5.80078125	-55.98632813	-76.28906250	+3612	+14.15039063	+1.61279297	-1.85449219	+55.19531250	-56.05224609	-54.73388672	+2828	+13.01660156	-2.62353516	-3.84521484	+5.11962891	-53.96484375	-58.99658203	+2564
+1457970752.35330010	+14.35693359	-2.12695313	-1.05468750	+5.44921875	-56.22802734	-75.95947266	+3616	+14.17236328	+1.64355469	-1.80615234	+55.12939453	-56.46972656	-54.75585938	+2836	+13.03857422	-2.58837891	-3.81884766	+4.85595703	-54.16259766	-58.77685547	+2560
+1457970752.35750010	+14.36572266	-2.09619141	-1.02392578	+5.11962891	-56.44775391	-75.58593750	+3620	+14.18994141	+1.67871094	-1.76220703	+55.08544922	-56.86523438	-54.73388672	+2844	+13.06054688	-2.54443359	-3.79687500	+4.59228516	-54.31640625	-58.49121094	+2556
+1457970752.36170010	+14.37890625	-2.07861328	-1.00195313	+4.72412109	-56.62353516	-75.23437500	+3620	+14.20751953	+1.70068359	-1.71826172	+54.95361328	-57.28271484	-54.71191406	+2852	+13.07812500	-2.50927734	-3.77490234	+4.30664063	-54.47021484	-58.22753906	+2552
+1457970752.36579990	+14.38769531	-2.06542969	-0.97998047	+4.32861328	-56.77734375	-74.88281250	+3624	+14.22070313	+1.71826172	-1.68310547	+54.73388672	-57.61230469	-54.58007813	+2852	+13.09570313	-2.47412109	-3.75732422	+3.99902344	-54.58007813	-57.94189453	+2548
+1457970752.36999990	+14.39648438	-2.04345703	-0.96240234	+3.97705078	-56.90917969	-74.50927734	+3624	+14.23828125	+1.74462891	-1.64794922	+54.60205078	-58.00781250	-54.47021484	+2860	+13.11328125	-2.43896484	-3.73974609	+3.73535156	-54.71191406	-57.63427734	+2544
+1457970752.37420010	+14.40527344	-2.03466797	-0.94482422	+3.55957031	-57.06298828	-74.15771484	+3624	+14.25146484	+1.74902344	-1.61279297	+54.36035156	-58.38134766	-54.36035156	+2864	+13.12646484	-2.40820313	-3.72216797	+3.40576172	-54.84375000	-57.32666016	+2540
+1457970752.38249990	+14.42724609	-2.01269531	-0.91406250	+2.74658203	-57.30468750	-73.45458984	+3624	+14.28222656	+1.76660156	-1.56005859	+53.70117188	-59.08447266	-53.89892578	+2868	+13.15722656	-2.34667969	-3.68261719	+2.72460938	-55.12939453	-56.68945313	+2532
+1457970752.38669990	+14.43164063	-2.00830078	-0.89648438	+2.35107422	-57.45849609	-73.12500000	+3624	+14.29541016	+1.76660156	-1.53369141	+53.39355469	-59.43603516	-53.70117188	+2872	+13.17041016	-2.32031250	-3.66064453	+2.39501953	-55.30517578	-56.38183594	+2528
+1457970752.39080000	+14.44042969	-2.00390625	-0.88330078	+1.97753906	-57.56835938	-72.81738281	+3620	+14.30419922	+1.77099609	-1.51171875	+52.99804688	-59.76562500	-53.43750000	+2876	+13.18798828	-2.29394531	-3.64746094	+2.06542969	-55.43701172	-56.09619141	+2520
+1457970752.39500000	+14.44921875	-1.99511719	-0.86572266	+1.62597656	-57.74414063	-72.53173828	+3620	+14.31738281	+1.77099609	-1.48974609	+52.66845703	-60.13916016	-53.19580078	+2880	+13.20117188	-2.26318359	-3.62988281	+1.75781250	-55.61279297	-55.78857422	+2520
+1457970752.39910010	+14.45800781	-1.99072266	-0.84814453	+1.29638672	-57.89794922	-72.24609375	+3620	+14.33056641	+1.77539063	-1.46777344	+52.33886719	-60.51269531	-52.97607422	+2884	+13.21875000	-2.24121094	-3.61230469	+1.42822266	-55.76660156	-55.48095703	+2516
+1457970752.40330000	+14.46240234	-1.98193359	-0.83935547	+0.96679688	-58.00781250	-71.98242188	+3620	+14.33935547	+1.77539063	-1.45019531	+51.94335938	-60.84228516	-52.66845703	+2888	+13.23193359	-2.21923828	-3.59472656	+1.12060547	-55.89843750	-55.19531250	+2512
+1457970752.40750000	+14.46679688	-1.97314453	-0.81738281	+0.70312500	-58.22753906	-71.74072266	+3620	+14.35253906	+1.77539063	-1.42382813	+51.65771484	-61.25976563	-52.49267578	+2896	+13.24511719	-2.19287109	-3.57714844	+0.83496094	-56.09619141	-54.90966797	+2508
+1457970752.41160010	+14.47119141	-1.96875000	-0.79980469	+0.43945313	-58.44726563	-71.52099609	+3620	+14.36132813	+1.77539063	-1.39306641	+51.41601563	-61.69921875	-52.33886719	+2904	+13.25390625	-2.17529297	-3.55517578	+0.52734375	-56.29394531	-54.64599609	+2508
+1457970752.41580010	+14.47558594	-1.96435547	-0.77783203	+0.19775391	-58.66699219	-71.36718750	+3620	+14.37011719	+1.77978516	-1.36669922	+51.13037109	-62.11669922	-52.14111328	+2912	+13.26708984	-2.15332031	-3.53759766	+0.26367188	-56.49169922	-54.42626953	+2504
+1457970752.42000010	+14.47998047	-1.95117188	-0.74707031	+0.06591797	-58.97460938	-71.23535156	+3624	+14.38330078	+1.77978516	-1.33154297	+50.95458984	-62.60009766	-52.05322266	+2924	+13.28027344	-2.13134766	-3.51562500	+0.02197266	-56.73339844	-54.20654297	+2504
+1457970752.42409990	+14.48437500	-1.94238281	-0.72070313	-0.02197266	-59.30419922	-71.14746094	+3628	+14.39208984	+1.78857422	-1.29638672	+50.84472656	-63.08349609	-52.00927734	+2936	+13.29785156	-2.11816406	-3.49365234	-0.19775391	-56.95312500	-54.03076172	+2504
+1457970752.43249990	+14.48876953	-1.91162109	-0.66357422	+0.00000000	-59.91943359	-71.12548828	+3636	+14.40966797	+1.80175781	-1.22167969	+50.64697266	-64.11621094	-51.92138672	+2956	+13.32861328	-2.08300781	-3.45849609	-0.52734375	-57.39257813	-53.78906250	+2504
+1457970752.43660000	+14.49316406	-1.89404297	-0.63281250	+0.08789063	-60.27099609	-71.19140625	+3640	+14.41845703	+1.81054688	-1.17773438	+50.62500000	-64.68750000	-51.92138672	+2968	+13.34619141	-2.06542969	-3.43652344	-0.65917969	-57.61230469	-53.70117188	+2504
+1457970752.44080000	+14.49316406	-1.87646484	-0.60205078	+0.21972656	-60.60058594	-71.32324219	+3644	+14.42724609	+1.81933594	-1.13378906	+50.55908203	-65.28076172	-51.89941406	+2980	+13.35937500	-2.05224609	-3.41894531	-0.74707031	-57.83203125	-53.65722656	+2500
+1457970752.44499990	+14.49316406	-1.85888672	-0.57128906	+0.43945313	-60.95214844	-71.45507813	+3648	+14.43603516	+1.82812500	-1.08544922	+50.60302734	-65.91796875	-52.00927734	+2992	+13.37255859	-2.03466797	-3.39257813	-0.81298828	-58.07373047	-53.65722656	+2500
+1457970752.44910000	+14.49316406	-1.84130859	-0.53613281	+0.72509766	-61.36962891	-71.69677734	+3656	+14.44482422	+1.83691406	-1.03271484	+50.64697266	-66.57714844	-52.09716797	+3004	+13.38574219	-2.02587891	-3.37060547	-0.85693359	-58.29345703	-53.67919922	+2500
+1457970752.45330000	+14.49316406	-1.81933594	-0.50537109	+1.09863281	-61.74316406	-72.02636719	+3664	+14.45361328	+1.84570313	-0.99316406	+50.53710938	-67.23632813	-52.00927734	+3012	+13.39892578	-2.01269531	-3.35302734	-0.85693359	-58.53515625	-53.76708984	+2500
+1457970752.45750000	+14.49755859	-1.80175781	-0.47900391	+1.47216797	-62.07275391	-72.33398438	+3668	+14.46240234	+1.85009766	-0.94482422	+50.51513672	-67.91748047	-52.03125000	+3020	+13.41650391	-1.99951172	-3.33105469	-0.85693359	-58.73291016	-53.81103516	+2500
+1457970752.46160010	+14.49755859	-1.78417969	-0.44824219	+1.95556641	-62.44628906	-72.75146484	+3672	+14.47119141	+1.85888672	-0.89648438	+50.42724609	-68.62060547	-51.96533203	+3028	+13.42968750	-1.99072266	-3.31347656	-0.83496094	-58.95263672	-53.94287109	+2500
+1457970752.46580000	+14.50195313	-1.76220703	-0.42187500	+2.54882813	-62.79785156	-73.25683594	+3680	+14.47558594	+1.86328125	-0.85693359	+50.16357422	-69.32373047	-51.74560547	+3032	+13.44287109	-1.97753906	-3.29150391	-0.74707031	-59.15039063	-54.09667969	+2500
+1457970752.47000000	+14.50195313	-1.74023438	-0.39550781	+3.12011719	-63.12744141	-73.76220703	+3684	+14.48437500	+1.86767578	-0.81298828	+49.96582031	-70.02685547	-51.54785156	+3040	+13.45605469	-1.96875000	-3.27392578	-0.65917969	-59.32617188	-54.22851563	+2500
+1457970752.47410010	+14.50195313	-1.72265625	-0.36914063	+3.80126953	-63.50097656	-74.37744141	+3688	+14.48876953	+1.86328125	-0.77343750	+49.59228516	-70.77392578	-51.24023438	+3044	+13.46484375	-1.95996094	-3.25195313	-0.57128906	-59.47998047	-54.40429688	+2500
+1457970752.47830010	+14.50195313	-1.70507813	-0.34277344	+4.57031250	-63.83056641	-75.08056641	+3692	+14.49755859	+1.85888672	-0.74267578	+48.99902344	-71.47705078	-50.71289063	+3048	+13.47363281	-1.94677734	-3.23437500	-0.48339844	-59.65576172	-54.55810547	+2500
+1457970752.48239990	+14.50634766	-1.67871094	-0.31640625	+5.53710938	-64.22607422	-75.95947266	+3700	+14.50195313	+1.85449219	-0.70751953	+48.40576172	-72.18017578	-50.14160156	+3048	+13.48681641	-1.93359375	-3.21679688	-0.39550781	-59.78759766	-54.71191406	+2500
+1457970752.48659990	+14.50634766	-1.66113281	-0.29443359	+6.52587891	-64.59960938	-76.88232422	+3704	+14.50634766	+1.84570313	-0.67675781	+47.65869141	-72.90527344	-49.46044922	+3052	+13.49121094	-1.92919922	-3.19921875	-0.30761719	-59.91943359	-54.88769531	+2496
+1457970752.49490000	+14.51074219	-1.62158203	-0.25488281	+8.98681641	-65.30273438	-79.21142578	+3708	+14.51074219	+1.83251953	-0.64160156	+45.52734375	-74.24560547	-47.39501953	+3052	+13.50878906	-1.91162109	-3.16845703	-0.13183594	-60.18310547	-55.19531250	+2496
+1457970752.49910000	+14.51074219	-1.60839844	-0.24169922	+10.17333984	-65.56640625	-80.35400391	+3708	+14.51074219	+1.81933594	-0.62402344	+44.25292969	-74.88281250	-46.18652344	+3052	+13.51318359	-1.90283203	-3.15087891	-0.04394531	-60.29296875	-55.32714844	+2496
+1457970752.50330000	+14.51074219	-1.59521484	-0.23291016	+11.31591797	-65.78613281	-81.47460938	+3704	+14.51074219	+1.80175781	-0.61083984	+42.86865234	-75.54199219	-44.84619141	+3056	+13.51757813	-1.89404297	-3.13769531	+0.02197266	-60.35888672	-55.45898438	+2496
+1457970752.50740000	+14.51074219	-1.58642578	-0.22412109	+12.72216797	-66.04980469	-82.88085938	+3700	+14.51074219	+1.79296875	-0.59765625	+41.30859375	-76.15722656	-43.33007813	+3056	+13.52197266	-1.88085938	-3.12890625	+0.13183594	-60.42480469	-55.56884766	+2496
+1457970752.51160000	+14.50634766	-1.57324219	-0.21972656	+13.90869141	-66.24755859	-84.06738281	+3696	+14.51074219	+1.77539063	-0.58447266	+39.61669922	-76.75048828	-41.68212891	+3056	+13.52197266	-1.87207031	-3.11572266	+0.19775391	-60.49072266	-55.67871094	+2496
+1457970752.51580000	+14.50634766	-1.56445313	-0.21533203	+15.07324219	-66.42333984	-85.20996094	+3692	+14.50634766	+1.76220703	-0.57568359	+37.77099609	-77.29980469	-39.85839844	+3056	+13.52636719	-1.86767578	-3.10693359	+0.24169922	-60.57861328	-55.74462891	+2496
+1457970752.51990010	+14.50634766	-1.55566406	-0.21093750	+16.19384766	-66.57714844	-86.35253906	+3684	+14.50634766	+1.74462891	-0.57128906	+35.70556641	-77.82714844	-37.83691406	+3056	+13.52636719	-1.85888672	-3.09814453	+0.26367188	-60.64453125	-55.81054688	+2492
+1457970752.52410010	+14.50634766	-1.55126953	-0.21093750	+17.29248047	-66.73095703	-87.51708984	+3676	+14.50195313	+1.73583984	-0.56689453	+33.59619141	-78.31054688	-35.72753906	+3056	+13.53076172	-1.85449219	-3.08496094	+0.32958984	-60.73242188	-55.89843750	+2492
+1457970752.52830000	+14.50634766	-1.54248047	-0.20214844	+18.43505859	-66.90673828	-88.68164063	+3672	+14.49755859	+1.72705078	-0.55810547	+31.50878906	-78.81591797	-33.64013672	+3056	+13.53076172	-1.84570313	-3.07617188	+0.37353516	-60.77636719	-55.98632813	+2492
+1457970752.53239990	+14.50195313	-1.53808594	-0.19775391	+19.46777344	-67.01660156	-89.80224609	+3664	+14.49755859	+1.71386719	-0.54931641	+29.13574219	-79.23339844	-31.26708984	+3060	+13.53515625	-1.84130859	-3.07177734	+0.43945313	-60.82031250	-56.07421875	+2492
+1457970752.53660010	+14.50195313	-1.52929688	-0.19775391	+20.50048828	-67.12646484	-90.85693359	+3656	+14.49316406	+1.70947266	-0.54492188	+26.74072266	-79.62890625	-28.87207031	+3060	+13.53515625	-1.83251953	-3.06298828	+0.50537109	-60.88623047	-56.14013672	+2488
+1457970752.54080010	+14.49755859	-1.52050781	-0.18896484	+21.53320313	-67.30224609	-91.91162109	+3648	+14.48876953	+1.70068359	-0.53173828	+24.43359375	-80.04638672	-26.56494141	+3060	+13.53515625	-1.82373047	-3.05859375	+0.54931641	-60.93017578	-56.20605469	+2488
+1457970752.54489990	+14.49316406	-1.51611328	-0.18017578	+22.50000000	-67.41210938	-92.92236328	+3644	+14.48437500	+1.69628906	-0.52294922	+21.88476563	-80.37597656	-23.99414063	+3064	+13.53515625	-1.81494141	-3.05419922	+0.61523438	-60.97412109	-56.29394531	+2488
+1457970752.54909990	+14.49316406	-1.50292969	-0.17578125	+23.44482422	-67.54394531	-93.93310547	+3636	+14.47998047	+1.69189453	-0.51855469	+19.27001953	-80.70556641	-21.33544922	+3064	+13.53955078	-1.81054688	-3.04541016	+0.68115234	-61.04003906	-56.38183594	+2484
+1457970752.55740000	+14.48876953	-1.48535156	-0.14941406	+25.33447266	-67.85156250	-95.88867188	+3624	+14.47998047	+1.69189453	-0.49658203	+13.99658203	-81.27685547	-15.93017578	+3068	+13.54394531	-1.80175781	-3.03222656	+0.81298828	-61.14990234	-56.57958984	+2484
+1457970752.56160000	+14.48876953	-1.47656250	-0.13623047	+26.21337891	-67.96142578	-96.81152344	+3620	+14.47998047	+1.69189453	-0.48779297	+11.33789063	-81.49658203	-13.22753906	+3072	+13.54833984	-1.79736328	-3.02343750	+0.87890625	-61.21582031	-56.68945313	+2484
+1457970752.56570010	+14.48437500	-1.46337891	-0.11865234	+27.13623047	-68.13720703	-97.75634766	+3616	+14.47558594	+1.69189453	-0.47460938	+8.72314453	-81.76025391	-10.52490234	+3072	+13.54833984	-1.79296875	-3.01904297	+0.98876953	-61.25976563	-56.82128906	+2484
+1457970752.56990000	+14.48437500	-1.45458984	-0.10546875	+27.97119141	-68.24707031	-98.63525391	+3612	+14.47558594	+1.70068359	-0.46142578	+6.02050781	-81.93603516	-7.69042969	+3076	+13.55273438	-1.78417969	-3.01025391	+1.09863281	-61.30371094	-56.93115234	+2480
+1457970752.57410000	+14.47998047	-1.44140625	-0.09228516	+28.80615234	-68.35693359	-99.49218750	+3608	+14.47119141	+1.69628906	-0.44824219	+3.18603516	-82.11181641	-4.74609375	+3076	+13.55273438	-1.77978516	-3.00585938	+1.18652344	-61.32568359	-57.06298828	+2480
+1457970752.57820010	+14.47998047	-1.42822266	-0.07910156	+29.61914063	-68.46679688	-100.32714844	+3604	+14.47119141	+1.69628906	-0.43505859	+0.37353516	-82.26562500	-1.86767578	+3076	+13.55712891	-1.77539063	-3.00146484	+1.29638672	-61.36962891	-57.19482422	+2480
+1457970752.58240010	+14.47998047	-1.41943359	-0.06591797	+30.41015625	-68.57666016	-101.14013672	+3600	+14.47119141	+1.70507813	-0.42626953	-2.41699219	-82.37548828	+1.12060547	+3076	+13.55712891	-1.77099609	-2.99267578	+1.38427734	-61.39160156	-57.32666016	+2480
+1457970752.58660010	+14.47998047	-1.40625000	-0.05273438	+31.20117188	-68.66455078	-101.97509766	+3596	+14.47119141	+1.70507813	-0.41308594	-5.22949219	-82.46337891	+4.08691406	+3076	+13.56152344	-1.77099609	-2.98828125	+1.47216797	-61.43554688	-57.45849609	+2480
+1457970752.59069990	+14.47998047	-1.39746094	-0.03955078	+32.01416016	-68.75244141	-102.83203125	+3592	+14.47119141	+1.70507813	-0.40429688	-8.06396484	-82.55126953	+7.07519531	+3072	+13.56152344	-1.76660156	-2.97949219	+1.56005859	-61.47949219	-57.56835938	+2480
+1457970752.59489990	+14.47998047	-1.38867188	-0.03076172	+32.78320313	-68.81835938	-103.64501953	+3592	+14.46679688	+1.70947266	-0.39550781	-10.85449219	-82.59521484	+10.10742188	+3072	+13.56591797	-1.76220703	-2.97509766	+1.64794922	-61.50146484	-57.67822266	+2476
+1457970752.59910010	+14.47998047	-1.37988281	-0.02197266	+33.55224609	-68.88427734	-104.45800781	+3584	+14.46679688	+1.70507813	-0.38671875	-13.68896484	-82.61718750	+13.09570313	+3072	+13.56591797	-1.75781250	-2.97070313	+1.71386719	-61.52343750	-57.78808594	+2476
+1457970752.60320000	+14.47998047	-1.37548828	-0.01757813	+34.25537109	-68.90625000	-105.20507813	+3580	+14.46240234	+1.70068359	-0.38232422	-16.30371094	-82.61718750	+15.86425781	+3068	+13.56591797	-1.75781250	-2.97070313	+1.77978516	-61.52343750	-57.87597656	+2476
+1457970752.60739990	+14.47998047	-1.37109375	-0.01318359	+34.98046875	-68.92822266	-105.99609375	+3576	+14.45800781	+1.70068359	-0.38232422	-18.85253906	-82.59521484	+18.63281250	+3064	+13.56591797	-1.75341797	-2.96630859	+1.84570313	-61.54541016	-57.96386719	+2476
+1457970752.61570000	+14.47558594	-1.37109375	-0.00878906	+36.27685547	-68.97216797	-107.46826172	+3564	+14.44921875	+1.69189453	-0.38232422	-23.70849609	-82.46337891	+23.88427734	+3060	+13.56591797	-1.74902344	-2.96191406	+1.93359375	-61.54541016	-58.07373047	+2472
+1457970752.61990000	+14.47558594	-1.37109375	-0.01318359	+36.89208984	-68.97216797	-108.14941406	+3560	+14.44482422	+1.68310547	-0.38232422	-26.03759766	-82.35351563	+26.34521484	+3060	+13.56152344	-1.74462891	-2.96191406	+1.95556641	-61.56738281	-58.11767578	+2472
+1457970752.62410000	+14.47558594	-1.37548828	-0.01318359	+37.48535156	-68.95019531	-108.87451172	+3552	+14.44482422	+1.67871094	-0.38671875	-28.19091797	-82.26562500	+28.67431641	+3056	+13.56152344	-1.74023438	-2.96191406	+1.95556641	-61.56738281	-58.13964844	+2468
+1457970752.62820010	+14.47558594	-1.37988281	-0.02197266	+38.03466797	-68.90625000	-109.51171875	+3548	+14.44042969	+1.66992188	-0.39111328	-30.10253906	-82.15576172	+30.73974609	+3056	+13.55712891	-1.74023438	-2.96191406	+1.95556641	-61.56738281	-58.16162109	+2468
+1457970752.63240000	+14.47119141	-1.38427734	-0.03076172	+38.56201172	-68.84033203	-110.12695313	+3544	+14.43164063	+1.65673828	-0.39990234	-31.88232422	-82.02392578	+32.60742188	+3056	+13.55712891	-1.73583984	-2.96191406	+1.95556641	-61.58935547	-58.18359375	+2468
+1457970752.63649990	+14.47119141	-1.39306641	-0.03955078	+39.04541016	-68.79638672	-110.74218750	+3540	+14.42724609	+1.65234375	-0.40869141	-33.57421875	-81.89208984	+34.45312500	+3056	+13.55273438	-1.73583984	-2.96191406	+1.93359375	-61.58935547	-58.18359375	+2468
+1457970752.64070010	+14.46679688	-1.40625000	-0.05273438	+39.48486328	-68.73046875	-111.31347656	+3540	+14.42285156	+1.64355469	-0.41748047	-35.09033203	-81.76025391	+36.10107422	+3056	+13.54833984	-1.73144531	-2.96191406	+1.91162109	-61.58935547	-58.18359375	+2468
+1457970752.64490010	+14.46240234	-1.41503906	-0.06152344	+39.96826172	-68.70849609	-111.92871094	+3536	+14.41406250	+1.63037109	-0.42626953	-36.78222656	-81.62841797	+37.81494141	+3056	+13.54833984	-1.72705078	-2.96630859	+1.88964844	-61.58935547	-58.18359375	+2468
+1457970752.64899990	+14.45800781	-1.41943359	-0.07031250	+40.49560547	-68.66455078	-112.56591797	+3532	+14.40966797	+1.62597656	-0.43066406	-38.36425781	-81.49658203	+39.48486328	+3056	+13.54394531	-1.72705078	-2.96630859	+1.86767578	-61.61132813	-58.18359375	+2468
+1457970752.65319990	+14.45800781	-1.42822266	-0.08349609	+41.00097656	-68.59863281	-113.18115234	+3532	+14.40527344	+1.62158203	-0.43945313	-39.92431641	-81.34277344	+41.11083984	+3056	+13.53955078	-1.72265625	-2.96630859	+1.82373047	-61.63330078	-58.20556641	+2468
+1457970752.65739990	+14.45361328	-1.43261719	-0.08789063	+41.59423828	-68.57666016	-113.88427734	+3528	+14.40527344	+1.60400391	-0.44384766	-41.72607422	-81.23291016	+42.86865234	+3056	+13.53515625	-1.71826172	-2.97070313	+1.77978516	-61.65527344	-58.20556641	+2468
+1457970752.66150000	+14.45361328	-1.43701172	-0.09667969	+42.20947266	-68.53271484	-114.58740234	+3524	+14.40087891	+1.60400391	-0.45263672	-43.43994141	-81.07910156	+44.62646484	+3056	+13.53076172	-1.71826172	-2.97070313	+1.73583984	-61.69921875	-58.22753906	+2468
+1457970752.66989990	+14.44921875	-1.43701172	-0.10546875	+43.72558594	-68.48876953	-116.25732422	+3516	+14.39648438	+1.59521484	-0.45263672	-47.28515625	-80.81542969	+48.47167969	+3052	+13.52636719	-1.71386719	-2.97070313	+1.69189453	-61.80908203	-58.29345703	+2468
+1457970752.67400000	+14.44482422	-1.43261719	-0.10107422	+44.58251953	-68.48876953	-117.18017578	+3512	+14.39208984	+1.59960938	-0.44824219	-49.35058594	-80.66162109	+50.55908203	+3048	+13.52197266	-1.70947266	-2.97070313	+1.69189453	-61.87500000	-58.35937500	+2468
+1457970752.67820000	+14.44042969	-1.43261719	-0.10107422	+45.46142578	-68.51074219	-118.10302734	+3508	+14.38769531	+1.60400391	-0.44384766	-51.41601563	-80.48583984	+52.64648438	+3044	+13.52197266	-1.70507813	-2.97070313	+1.66992188	-61.96289063	-58.42529297	+2464
+1457970752.68240000	+14.44042969	-1.42382813	-0.08789063	+46.60400391	-68.57666016	-119.24560547	+3504	+14.38769531	+1.59960938	-0.43505859	-54.05273438	-80.33203125	+55.19531250	+3044	+13.52197266	-1.70507813	-2.96630859	+1.66992188	-62.07275391	-58.51318359	+2464
+1457970752.68650010	+14.44042969	-1.41503906	-0.07910156	+47.74658203	-68.62060547	-120.41015625	+3504	+14.38769531	+1.60400391	-0.42187500	-56.60156250	-80.15625000	+57.70019531	+3044	+13.52197266	-1.70068359	-2.96191406	+1.66992188	-62.20458984	-58.60107422	+2464
+1457970752.69070010	+14.43603516	-1.40625000	-0.06591797	+48.88916016	-68.66455078	-121.53076172	+3504	+14.39208984	+1.60839844	-0.41308594	-58.97460938	-79.93652344	+60.07324219	+3040	+13.52197266	-1.70068359	-2.95751953	+1.66992188	-62.31445313	-58.71093750	+2464
+1457970752.69490000	+14.43603516	-1.39306641	-0.05273438	+50.09765625	-68.70849609	-122.71728516	+3504	+14.39208984	+1.61279297	-0.39990234	-61.47949219	-79.71679688	+62.49023438	+3036	+13.52636719	-1.70068359	-2.95312500	+1.69189453	-62.49023438	-58.82080078	+2460
+1457970752.69899990	+14.43603516	-1.37988281	-0.03955078	+51.32812500	-68.77441406	-123.92578125	+3504	+14.39208984	+1.62158203	-0.38671875	-63.83056641	-79.47509766	+64.81933594	+3036	+13.53076172	-1.69628906	-2.94433594	+1.69189453	-62.62207031	-58.90869141	+2460
+1457970752.70320010	+14.43603516	-1.36669922	-0.02636719	+52.60253906	-68.84033203	-125.15625000	+3504	+14.39208984	+1.63037109	-0.37353516	-66.02783203	-79.21142578	+66.97265625	+3032	+13.53076172	-1.69628906	-2.93994141	+1.71386719	-62.75390625	-59.01855469	+2460
+1457970752.70729990	+14.43164063	-1.35791016	-0.00878906	+53.81103516	-68.88427734	-126.36474609	+3504	+14.39208984	+1.63037109	-0.36914063	-66.75292969	-79.14550781	+67.69775391	+3028	+13.53515625	-1.69189453	-2.93994141	+1.71386719	-62.90771484	-59.12841797	+2456
+1457970752.71149990	+14.43164063	-1.34912109	+0.00439453	+54.99755859	-68.95019531	-127.55126953	+3504	+14.39208984	+1.63476563	-0.36035156	-67.91748047	-79.01367188	+68.81835938	+3020	+13.53515625	-1.69189453	-2.93554688	+1.73583984	-63.06152344	-59.23828125	+2452
+1457970752.71980000	+14.43164063	-1.33593750	+0.02636719	+57.08496094	-69.03808594	-129.68261719	+3496	+14.38769531	+1.63916016	-0.34716797	-70.97167969	-78.64013672	+71.76269531	+3012	+13.53955078	-1.68310547	-2.92675781	+1.69189453	-63.34716797	-59.37011719	+2448
+1457970752.72400000	+14.43164063	-1.32714844	+0.03515625	+58.02978516	-69.06005859	-130.64941406	+3496	+14.38769531	+1.64355469	-0.33837891	-72.64160156	-78.42041016	+73.36669922	+3008	+13.53955078	-1.67871094	-2.92236328	+1.66992188	-63.47900391	-59.43603516	+2444
+1457970752.72820000	+14.42724609	-1.31835938	+0.03955078	+58.95263672	-69.06005859	-131.57226563	+3492	+14.38769531	+1.64355469	-0.33398438	-74.17968750	-78.20068359	+74.83886719	+3000	+13.54394531	-1.67871094	-2.92675781	+1.62597656	-63.61083984	-59.50195313	+2440
+1457970752.73230000	+14.42724609	-1.31835938	+0.03515625	+59.47998047	-69.03808594	-132.20947266	+3488	+14.38769531	+1.64794922	-0.33398438	-75.89355469	-77.93701172	+76.48681641	+2996	+13.54394531	-1.66992188	-2.92675781	+1.58203125	-63.69873047	-59.52392578	+2436
+1457970752.73650000	+14.42285156	-1.32275391	+0.03076172	+59.98535156	-69.01611328	-132.80273438	+3484	+14.38330078	+1.64794922	-0.33837891	-77.29980469	-77.73925781	+77.80517578	+2988	+13.53955078	-1.66552734	-2.93115234	+1.53808594	-63.76464844	-59.54589844	+2432
+1457970752.74070000	+14.42285156	-1.32275391	+0.02636719	+60.49072266	-68.99414063	-133.39599609	+3476	+14.37890625	+1.64794922	-0.34277344	-78.44238281	-77.56347656	+78.83789063	+2984	+13.53955078	-1.66113281	-2.93994141	+1.47216797	-63.80859375	-59.54589844	+2432
+1457970752.74480010	+14.41845703	-1.32714844	+0.01318359	+60.77636719	-68.95019531	-133.81347656	+3476	+14.37451172	+1.64355469	-0.35595703	-79.43115234	-77.43164063	+79.73876953	+2980	+13.53515625	-1.65234375	-2.94873047	+1.42822266	-63.85253906	-59.54589844	+2432
+1457970752.74900010	+14.41406250	-1.33154297	+0.00000000	+61.04003906	-68.90625000	-134.23095703	+3472	+14.37011719	+1.63916016	-0.36474609	-80.28808594	-77.32177734	+80.48583984	+2976	+13.53076172	-1.64794922	-2.96191406	+1.38427734	-63.89648438	-59.56787109	+2432
+1457970752.75320010	+14.41406250	-1.33593750	-0.01757813	+61.21582031	-68.81835938	-134.51660156	+3472	+14.37011719	+1.63476563	-0.38232422	-80.99121094	-77.25585938	+81.07910156	+2976	+13.52636719	-1.63916016	-2.97070313	+1.31835938	-63.91845703	-59.56787109	+2432
+1457970752.75729990	+14.40966797	-1.34472656	-0.03955078	+61.21582031	-68.73046875	-134.67041016	+3468	+14.36572266	+1.63037109	-0.40429688	-81.43066406	-77.23388672	+81.38671875	+2976	+13.52197266	-1.63037109	-2.98388672	+1.25244141	-63.94042969	-59.54589844	+2432
+1457970752.76149990	+14.40966797	-1.34472656	-0.06591797	+61.23779297	-68.62060547	-134.80224609	+3468	+14.36132813	+1.62597656	-0.42626953	-81.76025391	-77.21191406	+81.62841797	+2976	+13.51757813	-1.62597656	-2.99707031	+1.23046875	-63.94042969	-59.56787109	+2432
+1457970752.76570010	+14.40527344	-1.34472656	-0.09228516	+61.28173828	-68.51074219	-134.95605469	+3468	+14.35693359	+1.62597656	-0.45263672	-82.08984375	-77.23388672	+81.84814453	+2976	+13.51318359	-1.61718750	-3.01464844	+1.23046875	-63.91845703	-59.61181641	+2436
+1457970752.77399990	+14.40087891	-1.34912109	-0.14501953	+61.30371094	-68.26904297	-135.19775391	+3464	+14.34814453	+1.62158203	-0.50097656	-82.46337891	-77.34375000	+82.02392578	+2976	+13.50439453	-1.59521484	-3.05419922	+1.27441406	-63.87451172	-59.74365234	+2440
+1457970752.77819990	+14.39648438	-1.34912109	-0.17138672	+61.30371094	-68.13720703	-135.28564453	+3460	+14.34375000	+1.62158203	-0.52734375	-82.59521484	-77.40966797	+82.06787109	+2980	+13.50000000	-1.58642578	-3.07617188	+1.34033203	-63.83056641	-59.83154297	+2444
+1457970752.78230000	+14.39648438	-1.34472656	-0.19775391	+61.36962891	-68.00537109	-135.43945313	+3460	+14.33935547	+1.62158203	-0.55371094	-82.68310547	-77.49755859	+82.04589844	+2980	+13.49560547	-1.57324219	-3.09375000	+1.45019531	-63.83056641	-59.96337891	+2448
+1457970752.78650000	+14.39208984	-1.33154297	-0.22412109	+61.52343750	-67.87353516	-135.61523438	+3460	+14.33935547	+1.62597656	-0.58007813	-82.68310547	-77.58544922	+81.97998047	+2984	+13.49121094	-1.56445313	-3.11132813	+1.56005859	-63.83056641	-60.11718750	+2448
+1457970752.79060010	+14.39208984	-1.31835938	-0.25048828	+61.67724609	-67.74169922	-135.81298828	+3460	+14.33496094	+1.63476563	-0.60644531	-82.74902344	-77.69531250	+81.95800781	+2988	+13.49121094	-1.55126953	-3.13769531	+1.71386719	-63.78662109	-60.29296875	+2452
+1457970752.79480000	+14.39648438	-1.30517578	-0.27246094	+61.83105469	-67.60986328	-135.96679688	+3456	+14.33496094	+1.65673828	-0.66357422	-82.70507813	-77.91503906	+81.76025391	+3000	+13.48681641	-1.54248047	-3.15966797	+1.88964844	-63.76464844	-60.51269531	+2456
+1457970752.79900000	+14.39648438	-1.28320313	-0.29882813	+62.02880859	-67.47802734	-136.12060547	+3456	+14.33056641	+1.68310547	-0.69433594	-82.57324219	-78.04687500	+81.62841797	+3008	+13.48681641	-1.52490234	-3.18603516	+2.10937500	-63.76464844	-60.73242188	+2456
+1457970752.80310010	+14.40087891	-1.25683594	-0.32080078	+62.31445313	-67.34619141	-136.34033203	+3456	+14.33496094	+1.70947266	-0.72070313	-82.52929688	-78.15673828	+81.60644531	+3016	+13.48681641	-1.51171875	-3.21240234	+2.37304688	-63.69873047	-60.99609375	+2460
+1457970752.80730010	+14.40087891	-1.23046875	-0.34277344	+62.57812500	-67.23632813	-136.56005859	+3456	+14.33496094	+1.73144531	-0.74267578	-82.50732422	-78.26660156	+81.54052734	+3020	+13.48242188	-1.49414063	-3.23876953	+2.68066406	-63.67675781	-61.32568359	+2464
+1457970752.81150010	+14.40527344	-1.19531250	-0.36035156	+62.88574219	-67.10449219	-136.77978516	+3452	+14.33496094	+1.76220703	-0.76904297	-82.39746094	-78.37646484	+81.45263672	+3024	+13.48242188	-1.47216797	-3.26513672	+2.98828125	-63.63281250	-61.61132813	+2468
+1457970752.81559990	+14.40966797	-1.16455078	-0.38232422	+63.14941406	-67.01660156	-136.93359375	+3452	+14.33935547	+1.79296875	-0.79541016	-82.24365234	-78.46435547	+81.32080078	+3032	+13.48242188	-1.45019531	-3.29150391	+3.29589844	-63.58886719	-61.89697266	+2468
+1457970752.82399990	+14.41845703	-1.08984375	-0.43505859	+63.58886719	-66.77490234	-137.13134766	+3452	+14.34375000	+1.86328125	-0.84814453	-81.82617188	-78.66210938	+80.94726563	+3040	+13.47802734	-1.41064453	-3.35302734	+3.91113281	-63.47900391	-62.49023438	+2472
+1457970752.82810000	+14.42724609	-1.05029297	-0.46142578	+63.83056641	-66.64306641	-137.21923828	+3452	+14.34375000	+1.90283203	-0.88330078	-81.36474609	-78.77197266	+80.52978516	+3048	+13.47802734	-1.39306641	-3.38818359	+4.24072266	-63.39111328	-62.79785156	+2476
+1457970752.83229990	+14.43164063	-1.01074219	-0.49218750	+63.91845703	-66.48925781	-137.17529297	+3452	+14.34375000	+1.94238281	-0.91845703	-80.83740234	-78.88183594	+80.02441406	+3052	+13.47802734	-1.36669922	-3.42333984	+4.54833984	-63.25927734	-63.08349609	+2476
+1457970752.83649990	+14.43603516	-0.96679688	-0.52294922	+64.00634766	-66.35742188	-137.10937500	+3452	+14.34814453	+1.98193359	-0.95800781	-80.33203125	-78.96972656	+79.54101563	+3056	+13.47363281	-1.34033203	-3.46289063	+4.87792969	-63.12744141	-63.34716797	+2480
+1457970752.84060000	+14.44482422	-0.92285156	-0.56250000	+63.98437500	-66.22558594	-136.91162109	+3452	+14.34814453	+2.02587891	-0.99755859	-79.56298828	-79.07958984	+78.81591797	+3064	+13.46923828	-1.30957031	-3.50683594	+5.20751953	-62.99560547	-63.56689453	+2480
+1457970752.84480000	+14.44482422	-0.88330078	-0.60205078	+63.89648438	-66.07177734	-136.66992188	+3452	+14.34375000	+2.06542969	-1.04150391	-78.81591797	-79.18945313	+78.06884766	+3068	+13.46044922	-1.28320313	-3.54638672	+5.51513672	-62.81982422	-63.80859375	+2484
+1457970752.84900000	+14.44921875	-0.84814453	-0.64599609	+63.80859375	-65.91796875	-136.45019531	+3452	+14.34375000	+2.10058594	-1.08544922	-78.09082031	-79.32128906	+77.34375000	+3076	+13.45605469	-1.25244141	-3.59033203	+5.82275391	-62.66601563	-64.05029297	+2484
+1457970752.85310010	+14.45800781	-0.80859375	-0.69873047	+63.61083984	-65.74218750	-136.12060547	+3452	+14.33935547	+2.14013672	-1.14697266	-76.77246094	-79.43115234	+76.04736328	+3080	+13.45166016	-1.22167969	-3.63867188	+6.06445313	-62.49023438	-64.24804688	+2484
+1457970752.85730000	+14.46240234	-0.77343750	-0.75146484	+63.32519531	-65.54443359	-135.70312500	+3448	+14.33496094	+2.17968750	-1.20849609	-75.34423828	-79.54101563	+74.59716797	+3088	+13.44287109	-1.19531250	-3.68701172	+6.30615234	-62.29248047	-64.40185547	+2484
+1457970752.86139990	+14.46679688	-0.73388672	-0.80859375	+63.06152344	-65.34667969	-135.32958984	+3448	+14.32617188	+2.21923828	-1.27001953	-73.91601563	-79.65087891	+73.14697266	+3096	+13.43408203	-1.16015625	-3.73974609	+6.56982422	-62.09472656	-64.57763672	+2488
+1457970752.86980010	+14.47558594	-0.65478516	-0.94042969	+62.27050781	-64.86328125	-134.27490234	+3448	+14.31298828	+2.29394531	-1.40625000	-70.46630859	-79.89257813	+69.69726563	+3112	+13.41650391	-1.08984375	-3.84960938	+7.07519531	-61.61132813	-64.86328125	+2488
+1457970752.87389990	+14.47558594	-0.62402344	-1.00634766	+61.89697266	-64.62158203	-133.76953125	+3448	+14.30859375	+2.32910156	-1.47656250	-68.64257813	-80.00244141	+67.85156250	+3120	+13.40771484	-1.05468750	-3.90673828	+7.31689453	-61.36962891	-64.97314453	+2492
+1457970752.88229990	+14.47998047	-0.55371094	-1.15136719	+61.06201172	-64.09423828	-132.73681641	+3444	+14.28662109	+2.39941406	-1.63037109	-64.55566406	-80.20019531	+63.67675781	+3140	+13.38574219	-0.97998047	-4.02099609	+7.75634766	-60.93017578	-65.19287109	+2488
+1457970752.88640000	+14.48437500	-0.51855469	-1.22167969	+60.73242188	-63.83056641	-132.29736328	+3440	+14.27783203	+2.43457031	-1.70507813	-62.40234375	-80.28808594	+61.50146484	+3148	+13.37255859	-0.94042969	-4.07812500	+7.99804688	-60.71044922	-65.32470703	+2488
+1457970752.89060000	+14.48876953	-0.47900391	-1.29638672	+60.40283203	-63.56689453	-131.83593750	+3436	+14.27343750	+2.46972656	-1.77978516	-60.29296875	-80.35400391	+59.39208984	+3160	+13.36376953	-0.90527344	-4.13525391	+8.21777344	-60.49072266	-65.45654297	+2484
+1457970752.89479990	+14.48876953	-0.43945313	-1.37109375	+60.09521484	-63.28125000	-131.41845703	+3432	+14.26464844	+2.50927734	-1.85449219	-58.05175781	-80.39794922	+57.17285156	+3168	+13.35498047	-0.86572266	-4.19238281	+8.45947266	-60.27099609	-65.58837891	+2480
+1457970752.89890000	+14.49316406	-0.39990234	-1.44140625	+59.83154297	-63.01757813	-131.02294922	+3428	+14.25146484	+2.55322266	-1.93359375	-55.78857422	-80.44189453	+54.93164063	+3180	+13.34619141	-0.82617188	-4.24951172	+8.70117188	-60.02929688	-65.69824219	+2480
+1457970752.90310000	+14.49316406	-0.35595703	-1.51171875	+59.63378906	-62.75390625	-130.67138672	+3420	+14.24267578	+2.59716797	-1.99951172	-53.92089844	-80.48583984	+53.08593750	+3188	+13.33300781	-0.78222656	-4.30664063	+8.98681641	-59.80957031	-65.83007813	+2476
+1457970752.90730000	+14.49316406	-0.31640625	-1.57324219	+59.47998047	-62.49023438	-130.42968750	+3412	+14.23388672	+2.64111328	-2.06542969	-51.96533203	-80.52978516	+51.19628906	+3196	+13.32421875	-0.73828125	-4.36376953	+9.27246094	-59.61181641	-66.00585938	+2472
+1457970752.91140010	+14.49316406	-0.26806641	-1.63476563	+59.39208984	-62.27050781	-130.16601563	+3408	+14.22509766	+2.68945313	-2.12695313	-49.98779297	-80.55175781	+49.28466797	+3204	+13.31542969	-0.69433594	-4.42089844	+9.58007813	-59.39208984	-66.15966797	+2468
+1457970752.91980000	+14.49316406	-0.16699219	-1.74462891	+59.41406250	-61.87500000	-129.88037109	+3388	+14.21191406	+2.78613281	-2.24560547	-46.75781250	-80.59570313	+46.20849609	+3216	+13.29785156	-0.60644531	-4.51757813	+10.19531250	-59.06250000	-66.53320313	+2456
+1457970752.92389990	+14.49755859	-0.10986328	-1.80175781	+59.50195313	-61.67724609	-129.74853516	+3380	+14.20312500	+2.84326172	-2.29833984	-45.15380859	-80.59570313	+44.75830078	+3224	+13.28906250	-0.56250000	-4.57031250	+10.52490234	-58.90869141	-66.75292969	+2452
+1457970752.92810010	+14.49755859	-0.05273438	-1.84570313	+59.67773438	-61.52343750	-129.72656250	+3372	+14.19873047	+2.90478516	-2.34667969	-43.96728516	-80.61767578	+43.72558594	+3228	+13.28466797	-0.51416016	-4.61865234	+10.89843750	-58.75488281	-66.97265625	+2444
+1457970752.93230010	+14.49755859	+0.00439453	-1.88525391	+59.83154297	-61.36962891	-129.70458984	+3360	+14.18994141	+2.96630859	-2.39062500	-42.73681641	-80.61767578	+42.64892578	+3232	+13.28027344	-0.46582031	-4.66699219	+11.25000000	-58.60107422	-67.19238281	+2436
+1457970752.93639990	+14.49755859	+0.06591797	-1.92919922	+60.00732422	-61.23779297	-129.66064453	+3348	+14.18554688	+3.02783203	-2.43896484	-41.50634766	-80.63964844	+41.57226563	+3236	+13.27148438	-0.41748047	-4.71533203	+11.62353516	-58.44726563	-67.36816406	+2432
+1457970752.94059990	+14.49755859	+0.12744141	-1.96435547	+60.24902344	-61.14990234	-129.70458984	+3340	+14.17675781	+3.08935547	-2.47412109	-40.51757813	-80.66162109	+40.75927734	+3240	+13.26708984	-0.36474609	-4.75927734	+11.97509766	-58.33740234	-67.58789063	+2424
+1457970752.94470000	+14.49755859	+0.18457031	-1.99511719	+60.49072266	-61.06201172	-129.77050781	+3328	+14.16796875	+3.15087891	-2.51367188	-39.61669922	-80.68359375	+40.03417969	+3244	+13.25830078	-0.31640625	-4.79882813	+12.34863281	-58.20556641	-67.80761719	+2416
+1457970752.95310000	+14.49755859	+0.31640625	-2.05664063	+60.97412109	-60.95214844	-129.85839844	+3304	+14.15478516	+3.27392578	-2.58398438	-37.90283203	-80.72753906	+38.64990234	+3244	+13.24951172	-0.21533203	-4.88232422	+13.05175781	-58.00781250	-68.22509766	+2396
+1457970752.95720010	+14.49755859	+0.37792969	-2.08740234	+61.17187500	-60.88623047	-129.85839844	+3292	+14.14599609	+3.33544922	-2.61914063	-37.06787109	-80.74951172	+38.01269531	+3244	+13.24511719	-0.16699219	-4.92187500	+13.38134766	-57.94189453	-68.40087891	+2388
+1457970752.96140000	+14.49755859	+0.43945313	-2.12255859	+61.34765625	-60.82031250	-129.85839844	+3280	+14.13720703	+3.39697266	-2.65429688	-36.25488281	-80.77148438	+37.35351563	+3244	+13.23632813	-0.11865234	-4.96142578	+13.71093750	-57.85400391	-68.55468750	+2376
+1457970752.96560000	+14.49316406	+0.50097656	-2.14892578	+61.56738281	-60.77636719	-129.90234375	+3268	+14.12402344	+3.45410156	-2.68505859	-35.50781250	-80.79345703	+36.78222656	+3244	+13.23193359	-0.07031250	-4.99658203	+13.99658203	-57.78808594	-68.73046875	+2364
+1457970752.96970010	+14.49316406	+0.56250000	-2.17968750	+61.74316406	-60.73242188	-129.90234375	+3256	+14.11523438	+3.51562500	-2.72021484	-34.65087891	-80.79345703	+36.12304688	+3244	+13.22753906	-0.01757813	-5.03173828	+14.30419922	-57.70019531	-68.86230469	+2356
+1457970752.97390010	+14.48876953	+0.61523438	-2.20605469	+61.85302734	-60.68847656	-129.88037109	+3240	+14.10205078	+3.56835938	-2.75537109	-33.79394531	-80.81542969	+35.37597656	+3240	+13.21875000	+0.03076172	-5.06689453	+14.54589844	-57.63427734	-68.95019531	+2344
+1457970752.97810010	+14.48437500	+0.66796875	-2.24121094	+61.89697266	-60.66650391	-129.79248047	+3228	+14.08886719	+3.62109375	-2.79052734	-32.93701172	-80.81542969	+34.65087891	+3236	+13.21435547	+0.07910156	-5.09765625	+14.76562500	-57.59033203	-69.03808594	+2332
+1457970752.98219990	+14.47558594	+0.72509766	-2.27636719	+61.94091797	-60.60058594	-129.68261719	+3220	+14.07568359	+3.66943359	-2.82568359	-32.08007813	-80.81542969	+33.92578125	+3236	+13.20556641	+0.12744141	-5.13281250	+14.98535156	-57.52441406	-69.08203125	+2320
+1457970752.98639990	+14.47119141	+0.77343750	-2.31152344	+61.91894531	-60.55664063	-129.55078125	+3208	+14.06250000	+3.71777344	-2.86083984	-31.22314453	-80.81542969	+33.15673828	+3232	+13.19677734	+0.17578125	-5.16357422	+15.18310547	-57.48046875	-69.12597656	+2312
+1457970752.99470000	+14.45800781	+0.87011719	-2.38183594	+61.85302734	-60.44677734	-129.26513672	+3184	+14.03173828	+3.81005859	-2.93554688	-29.28955078	-80.77148438	+31.46484375	+3232	+13.18359375	+0.26806641	-5.22070313	+15.46875000	-57.43652344	-69.14794922	+2284
+1457970752.99889990	+14.45361328	+0.90966797	-2.42138672	+61.74316406	-60.38085938	-129.08935547	+3172	+14.01416016	+3.84960938	-2.97509766	-28.23486328	-80.72753906	+30.52001953	+3232	+13.17919922	+0.31201172	-5.25146484	+15.60058594	-57.41455078	-69.10400391	+2272
+1457970753.00720000	+14.43603516	+0.99316406	-2.48730469	+61.65527344	-60.27099609	-128.80371094	+3152	+13.97900391	+3.93750000	-3.03662109	-26.58691406	-80.70556641	+29.09179688	+3228	+13.16162109	+0.40869141	-5.29980469	+15.86425781	-57.37060547	-69.06005859	+2248
+1457970753.01140000	+14.42724609	+1.03710938	-2.51806641	+61.58935547	-60.22705078	-128.62792969	+3140	+13.96142578	+3.97705078	-3.06738281	-25.75195313	-80.66162109	+28.34472656	+3228	+13.15283203	+0.45263672	-5.32617188	+15.99609375	-57.32666016	-68.99414063	+2236
+1457970753.01550010	+14.41845703	+1.07666016	-2.54882813	+61.54541016	-60.18310547	-128.49609375	+3132	+13.94384766	+4.01660156	-3.09375000	-25.09277344	-80.63964844	+27.79541016	+3228	+13.14404297	+0.50097656	-5.34814453	+16.08398438	-57.32666016	-68.92822266	+2220
+1457970753.01970010	+14.40966797	+1.12060547	-2.57958984	+61.50146484	-60.16113281	-128.34228516	+3124	+13.92626953	+4.05615234	-3.12011719	-24.38964844	-80.59570313	+27.18017578	+3228	+13.13525391	+0.54931641	-5.36572266	+16.19384766	-57.34863281	-68.86230469	+2208
+1457970753.02800010	+14.39648438	+1.20849609	-2.62353516	+61.58935547	-60.11718750	-128.21044922	+3108	+13.89111328	+4.13964844	-3.16406250	-23.31298828	-80.55175781	+26.34521484	+3232	+13.12207031	+0.64160156	-5.39648438	+16.45751953	-57.39257813	-68.79638672	+2180
+1457970753.03220010	+14.38769531	+1.25244141	-2.63671875	+61.65527344	-60.11718750	-128.16650391	+3100	+13.87792969	+4.18359375	-3.18164063	-22.85156250	-80.55175781	+25.99365234	+3232	+13.11767578	+0.68554688	-5.40966797	+16.58935547	-57.41455078	-68.77441406	+2164
+1457970753.03640010	+14.38330078	+1.30078125	-2.65429688	+61.74316406	-60.09521484	-128.10058594	+3092	+13.86035156	+4.23632813	-3.19482422	-22.41210938	-80.52978516	+25.72998047	+3236	+13.11328125	+0.73388672	-5.42285156	+16.74316406	-57.41455078	-68.75244141	+2152
+1457970753.04049990	+14.37451172	+1.34912109	-2.65869141	+61.94091797	-60.13916016	-128.14453125	+3084	+13.84716797	+4.28466797	-3.19921875	-22.36816406	-80.57373047	+25.83984375	+3240	+13.10888672	+0.78222656	-5.43164063	+16.94091797	-57.45849609	-68.73046875	+2136
+1457970753.04469990	+14.36572266	+1.40185547	-2.66308594	+62.13867188	-60.18310547	-128.18847656	+3076	+13.83398438	+4.33300781	-3.19921875	-22.28027344	-80.61767578	+25.90576172	+3240	+13.10009766	+0.83056641	-5.43603516	+17.13867188	-57.48046875	-68.77441406	+2124
+1457970753.04889990	+14.35693359	+1.45019531	-2.66308594	+62.33642578	-60.20507813	-128.23242188	+3072	+13.82080078	+4.38134766	-3.19921875	-22.25830078	-80.63964844	+26.01562500	+3240	+13.09570313	+0.87451172	-5.44042969	+17.33642578	-57.52441406	-68.79638672	+2108
+1457970753.05300000	+14.35253906	+1.50292969	-2.65869141	+62.62207031	-60.29296875	-128.36425781	+3064	+13.80761719	+4.42968750	-3.19042969	-22.41210938	-80.70556641	+26.34521484	+3244	+13.09130859	+0.92285156	-5.44482422	+17.53417969	-57.61230469	-68.84033203	+2096
+1457970753.06139990	+14.33935547	+1.60839844	-2.64550781	+63.14941406	-60.44677734	-128.54003906	+3056	+13.79003906	+4.53076172	-3.17724609	-22.67578125	-80.81542969	+26.93847656	+3248	+13.09130859	+1.01074219	-5.44482422	+17.92968750	-57.74414063	-68.95019531	+2068
+1457970753.06970000	+14.32617188	+1.71386719	-2.61914063	+63.80859375	-60.60058594	-128.84765625	+3048	+13.76367188	+4.63623047	-3.14648438	-23.22509766	-80.99121094	+27.86132813	+3256	+13.08251953	+1.09863281	-5.43164063	+18.43505859	-57.87597656	-69.14794922	+2052
+1457970753.07800010	+14.31298828	+1.81054688	-2.59277344	+64.35791016	-60.77636719	-129.08935547	+3040	+13.74609375	+4.73291016	-3.11132813	-23.86230469	-81.14501953	+28.80615234	+3264	+13.07812500	+1.18652344	-5.41845703	+18.85253906	-58.00781250	-69.27978516	+2044
+1457970753.08640000	+14.29980469	+1.90283203	-2.56640625	+64.84130859	-60.95214844	-129.26513672	+3028	+13.72412109	+4.82519531	-3.07177734	-24.58740234	-81.29882813	+29.81689453	+3268	+13.06933594	+1.26562500	-5.40527344	+19.20410156	-58.13964844	-69.38964844	+2040
+1457970753.09470010	+14.28662109	+1.98193359	-2.53564453	+65.25878906	-61.10595703	-129.41894531	+3016	+13.70214844	+4.90429688	-3.04101563	-24.93896484	-81.40869141	+30.43212891	+3272	+13.06494141	+1.33593750	-5.38330078	+19.48974609	-58.29345703	-69.43359375	+2040
+1457970753.10719990	+14.26464844	+2.08740234	-2.50927734	+65.61035156	-61.23779297	-129.39697266	+2996	+13.66699219	+5.01416016	-3.00146484	-25.26855469	-81.54052734	+31.09130859	+3272	+13.05175781	+1.44140625	-5.36132813	+19.75341797	-58.38134766	-69.34570313	+2040
+1457970753.11550000	+14.24707031	+2.13134766	-2.49609375	+65.63232422	-61.32568359	-129.26513672	+2980	+13.64062500	+5.05810547	-2.97949219	-25.31250000	-81.56250000	+31.20117188	+3268	+13.03857422	+1.49853516	-5.34375000	+19.75341797	-58.42529297	-69.10400391	+2040
+1457970753.11970000	+14.24267578	+2.15332031	-2.49169922	+65.63232422	-61.34765625	-129.17724609	+2972	+13.63183594	+5.07568359	-2.97509766	-25.29052734	-81.56250000	+31.22314453	+3264	+13.02978516	+1.53369141	-5.33935547	+19.70947266	-58.44726563	-68.95019531	+2036
+1457970753.12380000	+14.23388672	+2.17529297	-2.48730469	+65.58837891	-61.36962891	-129.06738281	+2964	+13.61865234	+5.09765625	-2.96630859	-25.24658203	-81.54052734	+31.22314453	+3264	+13.02539063	+1.56005859	-5.33496094	+19.66552734	-58.44726563	-68.77441406	+2032
+1457970753.13220000	+14.22070313	+2.21484375	-2.48291016	+65.52246094	-61.41357422	-128.82568359	+2952	+13.59228516	+5.13720703	-2.95751953	-25.15869141	-81.49658203	+31.20117188	+3264	+13.01220703	+1.60839844	-5.32177734	+19.53369141	-58.44726563	-68.44482422	+2024
+1457970753.13630010	+14.21191406	+2.23242188	-2.48291016	+65.43457031	-61.41357422	-128.67187500	+2944	+13.57910156	+5.15478516	-2.95751953	-25.04882813	-81.45263672	+31.13525391	+3268	+13.00341797	+1.63916016	-5.31738281	+19.44580078	-58.42529297	-68.24707031	+2016
+1457970753.14050010	+14.20312500	+2.25000000	-2.47851563	+65.36865234	-61.45751953	-128.51806641	+2940	+13.56152344	+5.16796875	-2.94873047	-25.07080078	-81.40869141	+31.17919922	+3268	+12.99462891	+1.66552734	-5.30859375	+19.35791016	-58.42529297	-68.02734375	+2012
+1457970753.14879990	+14.18994141	+2.28076172	-2.47412109	+65.21484375	-61.52343750	-128.23242188	+2932	+13.53515625	+5.19873047	-2.93554688	-25.26855469	-81.32080078	+31.44287109	+3276	+12.98144531	+1.71386719	-5.29541016	+19.20410156	-58.40332031	-67.63183594	+1996
+1457970753.15720010	+14.18115234	+2.31591797	-2.46093750	+65.10498047	-61.61132813	-127.96875000	+2928	+13.51757813	+5.22949219	-2.91796875	-25.72998047	-81.23291016	+31.97021484	+3284	+12.96386719	+1.76220703	-5.28222656	+19.02832031	-58.40332031	-67.23632813	+1980
+1457970753.16129990	+14.17675781	+2.33349609	-2.45214844	+65.06103516	-61.65527344	-127.83691406	+2928	+13.50439453	+5.24707031	-2.90478516	-25.97167969	-81.16699219	+32.25585938	+3288	+12.95947266	+1.78417969	-5.27343750	+18.94042969	-58.40332031	-67.06054688	+1976
+1457970753.16549990	+14.17236328	+2.35546875	-2.44335938	+65.03906250	-61.74316406	-127.70507813	+2928	+13.49560547	+5.26464844	-2.89160156	-26.41113281	-81.12304688	+32.76123047	+3296	+12.95507813	+1.81054688	-5.26025391	+18.89648438	-58.40332031	-66.90673828	+1968
+1457970753.16960000	+14.16357422	+2.37744141	-2.43017578	+65.03906250	-61.80908203	-127.61718750	+2928	+13.48681641	+5.28662109	-2.87402344	-26.80664063	-81.10107422	+33.22265625	+3304	+12.95068359	+1.83691406	-5.24707031	+18.85253906	-58.42529297	-66.75292969	+1964
+1457970753.17800000	+14.15478516	+2.42138672	-2.40380859	+65.06103516	-61.98486328	-127.41943359	+2932	+13.47363281	+5.32617188	-2.83447266	-27.77343750	-81.01318359	+34.34326172	+3316	+12.93750000	+1.88085938	-5.22070313	+18.80859375	-58.42529297	-66.48925781	+1956
+1457970753.18210010	+14.15039063	+2.44335938	-2.38183594	+65.10498047	-62.09472656	-127.35351563	+2936	+13.46484375	+5.34375000	-2.80810547	-28.41064453	-80.99121094	+35.02441406	+3320	+12.93310547	+1.90722656	-5.20751953	+18.80859375	-58.44726563	-66.37939453	+1956
+1457970753.18630000	+14.15039063	+2.46972656	-2.36425781	+65.14892578	-62.20458984	-127.30957031	+2940	+13.46484375	+5.36572266	-2.78173828	-29.06982422	-80.96923828	+35.74951172	+3328	+12.92871094	+1.92480469	-5.18994141	+18.78662109	-58.46923828	-66.31347656	+1956
+1457970753.19050000	+14.14599609	+2.49169922	-2.34228516	+65.23681641	-62.31445313	-127.28759766	+2944	+13.46044922	+5.38330078	-2.75097656	-29.75097656	-80.94726563	+36.49658203	+3332	+12.92431641	+1.94677734	-5.17236328	+18.80859375	-58.51318359	-66.24755859	+1956
+1457970753.19460010	+14.14160156	+2.52246094	-2.31591797	+65.34667969	-62.42431641	-127.26562500	+2944	+13.45605469	+5.40966797	-2.72021484	-30.38818359	-80.92529297	+37.22167969	+3336	+12.92431641	+1.96435547	-5.15917969	+18.80859375	-58.53515625	-66.18164063	+1960
+1457970753.19880010	+14.14160156	+2.54443359	-2.29394531	+65.45654297	-62.53417969	-127.26562500	+2948	+13.45166016	+5.43164063	-2.69384766	-30.95947266	-80.90332031	+37.83691406	+3340	+12.92431641	+1.98193359	-5.14160156	+18.83056641	-58.55712891	-66.13769531	+1964
+1457970753.20709990	+14.13281250	+2.58837891	-2.24560547	+65.65429688	-62.70996094	-127.24365234	+2948	+13.44726563	+5.47558594	-2.63671875	-31.99218750	-80.88134766	+39.02343750	+3344	+12.91552734	+2.02148438	-5.10644531	+18.94042969	-58.60107422	-66.09375000	+1972
+1457970753.21129990	+14.12841797	+2.60595703	-2.22363281	+65.76416016	-62.77587891	-127.26562500	+2948	+13.44287109	+5.48876953	-2.60595703	-32.45361328	-80.88134766	+39.52880859	+3344	+12.91113281	+2.03906250	-5.09326172	+18.96240234	-58.60107422	-66.04980469	+1976
+1457970753.21550010	+14.12402344	+2.62353516	-2.20166016	+65.83007813	-62.84179688	-127.24365234	+2948	+13.44287109	+5.50634766	-2.58398438	-32.71728516	-80.85937500	+39.81445313	+3344	+12.91113281	+2.05224609	-5.07568359	+18.96240234	-58.62304688	-66.00585938	+1984
+1457970753.22379990	+14.11962891	+2.65429688	-2.17089844	+65.96191406	-62.95166016	-127.22167969	+2944	+13.43408203	+5.53271484	-2.54443359	-33.13476563	-80.83740234	+40.29785156	+3340	+12.90234375	+2.07861328	-5.04931641	+18.96240234	-58.62304688	-65.89599609	+1996
+1457970753.22799990	+14.11523438	+2.66748047	-2.15771484	+65.98388672	-62.97363281	-127.19970703	+2940	+13.42968750	+5.54589844	-2.52685547	-33.11279297	-80.81542969	+40.27587891	+3336	+12.89794922	+2.09179688	-5.03613281	+18.94042969	-58.62304688	-65.85205078	+2000
+1457970753.23210000	+14.11083984	+2.67626953	-2.14892578	+66.00585938	-62.97363281	-127.15576172	+2936	+13.42529297	+5.55908203	-2.51806641	-32.93701172	-80.79345703	+40.16601563	+3336	+12.89355469	+2.10498047	-5.02734375	+18.91845703	-58.62304688	-65.76416016	+2004
+1457970753.23630000	+14.10644531	+2.68505859	-2.14013672	+65.98388672	-62.97363281	-127.08984375	+2928	+13.41650391	+5.56787109	-2.50927734	-32.73925781	-80.74951172	+39.96826172	+3332	+12.88916016	+2.11816406	-5.01855469	+18.87451172	-58.60107422	-65.67626953	+2008
+1457970753.24050000	+14.10205078	+2.68945313	-2.13574219	+65.91796875	-62.95166016	-126.97998047	+2924	+13.41210938	+5.57226563	-2.50488281	-32.45361328	-80.70556641	+39.66064453	+3328	+12.88476563	+2.12695313	-5.00976563	+18.83056641	-58.57910156	-65.54443359	+2008
+1457970753.24460010	+14.09765625	+2.69384766	-2.13134766	+65.83007813	-62.95166016	-126.87011719	+2920	+13.40771484	+5.58105469	-2.49609375	-32.23388672	-80.66162109	+39.44091797	+3324	+12.88037109	+2.13574219	-5.00097656	+18.76464844	-58.55712891	-65.43457031	+2008
+1457970753.25289990	+14.09326172	+2.69824219	-2.13134766	+65.63232422	-62.90771484	-126.60644531	+2908	+13.39453125	+5.58105469	-2.49169922	-31.66259766	-80.57373047	+38.84765625	+3320	+12.86718750	+2.15332031	-4.98779297	+18.54492188	-58.49121094	-65.12695313	+2004
+1457970753.25710010	+14.08886719	+2.69824219	-2.12695313	+65.54443359	-62.88574219	-126.47460938	+2904	+13.38574219	+5.58105469	-2.49169922	-31.35498047	-80.50781250	+38.51806641	+3320	+12.85839844	+2.16210938	-4.98339844	+18.43505859	-58.46923828	-64.97314453	+2004
+1457970753.26130010	+14.08447266	+2.69824219	-2.13134766	+65.41259766	-62.86376953	-126.34277344	+2900	+13.38134766	+5.58544922	-2.49169922	-31.02539063	-80.41992188	+38.18847656	+3316	+12.85400391	+2.17089844	-4.97460938	+18.30322266	-58.44726563	-64.79736328	+2000
+1457970753.26539990	+14.08007813	+2.69824219	-2.13134766	+65.28076172	-62.84179688	-126.18896484	+2896	+13.37255859	+5.58544922	-2.48730469	-30.78369141	-80.35400391	+37.92480469	+3316	+12.84960938	+2.17529297	-4.97021484	+18.17138672	-58.40332031	-64.64355469	+1992
+1457970753.26959990	+14.08007813	+2.69824219	-2.13134766	+65.14892578	-62.81982422	-126.05712891	+2892	+13.36816406	+5.58544922	-2.48730469	-30.65185547	-80.31005859	+37.79296875	+3320	+12.84521484	+2.18408203	-4.96142578	+18.06152344	-58.38134766	-64.48974609	+1988
+1457970753.27379990	+14.07568359	+2.69824219	-2.13134766	+65.01708984	-62.79785156	-125.90332031	+2888	+13.36376953	+5.58544922	-2.48291016	-30.52001953	-80.24414063	+37.66113281	+3320	+12.84082031	+2.19287109	-4.95703125	+17.92968750	-58.35937500	-64.31396484	+1980
+1457970753.28210000	+14.07128906	+2.69824219	-2.12695313	+64.73144531	-62.79785156	-125.57373047	+2884	+13.35498047	+5.58105469	-2.46972656	-30.47607422	-80.11230469	+37.59521484	+3324	+12.82763672	+2.20166016	-4.93945313	+17.66601563	-58.31542969	-64.00634766	+1964
+1457970753.28629990	+14.06689453	+2.69824219	-2.12255859	+64.59960938	-62.81982422	-125.44189453	+2880	+13.35058594	+5.58105469	-2.46093750	-30.56396484	-80.04638672	+37.68310547	+3324	+12.82324219	+2.20605469	-4.93066406	+17.55615234	-58.31542969	-63.87451172	+1960
+1457970753.29040000	+14.06689453	+2.69824219	-2.11376953	+64.48974609	-62.84179688	-125.33203125	+2880	+13.34619141	+5.58105469	-2.44775391	-30.76171875	-80.00244141	+37.88085938	+3328	+12.82324219	+2.21044922	-4.92187500	+17.44628906	-58.33740234	-63.76464844	+1952
+1457970753.29460000	+14.06689453	+2.70263672	-2.10498047	+64.37988281	-62.88574219	-125.22216797	+2880	+13.34619141	+5.58544922	-2.43457031	-31.04736328	-79.93652344	+38.18847656	+3332	+12.81884766	+2.21484375	-4.90869141	+17.33642578	-58.35937500	-63.65478516	+1948
+1457970753.29880000	+14.06250000	+2.70263672	-2.09179688	+64.29199219	-62.95166016	-125.11230469	+2880	+13.34619141	+5.58544922	-2.41699219	-31.39892578	-79.89257813	+38.56201172	+3336	+12.81884766	+2.21923828	-4.89990234	+17.22656250	-58.38134766	-63.54492188	+1940
+1457970753.30290010	+14.06250000	+2.70703125	-2.07861328	+64.24804688	-63.01757813	-125.04638672	+2880	+13.34179688	+5.58984375	-2.39941406	-31.86035156	-79.87060547	+39.06738281	+3340	+12.81884766	+2.22363281	-4.88671875	+17.16064453	-58.40332031	-63.47900391	+1936
+1457970753.30710010	+14.06250000	+2.71142578	-2.06103516	+64.18212891	-63.10546875	-124.98046875	+2884	+13.34179688	+5.59863281	-2.37744141	-32.45361328	-79.82666016	+39.70458984	+3344	+12.81884766	+2.22802734	-4.88232422	+17.16064453	-58.40332031	-63.45703125	+1928
+1457970753.31130000	+14.06250000	+2.71582031	-2.03906250	+64.16015625	-63.19335938	-124.93652344	+2884	+13.34179688	+5.60302734	-2.35107422	-33.11279297	-79.80468750	+40.38574219	+3348	+12.81884766	+2.22802734	-4.87792969	+17.13867188	-58.42529297	-63.43505859	+1924
+1457970753.31960010	+14.05810547	+2.72460938	-1.99951172	+64.16015625	-63.41308594	-124.89257813	+2888	+13.34179688	+5.61621094	-2.29833984	-34.43115234	-79.73876953	+41.79199219	+3356	+12.81884766	+2.23242188	-4.86474609	+17.09472656	-58.44726563	-63.39111328	+1916
+1457970753.32380010	+14.05810547	+2.73339844	-1.97314453	+64.18212891	-63.54492188	-124.89257813	+2888	+13.34619141	+5.62060547	-2.27197266	-35.09033203	-79.71679688	+42.51708984	+3360	+12.81884766	+2.23242188	-4.86035156	+17.05078125	-58.46923828	-63.36914063	+1912
+1457970753.32789990	+14.05810547	+2.73779297	-1.95117188	+64.20410156	-63.63281250	-124.91455078	+2892	+13.34619141	+5.62939453	-2.24560547	-35.77148438	-79.69482422	+43.22021484	+3360	+12.81884766	+2.23681641	-4.85156250	+17.02880859	-58.49121094	-63.34716797	+1912
+1457970753.33209990	+14.05810547	+2.74658203	-1.93359375	+64.22607422	-63.72070313	-124.89257813	+2892	+13.34619141	+5.63378906	-2.21923828	-36.40869141	-79.65087891	+43.90136719	+3360	+12.81884766	+2.23681641	-4.83837891	+17.00683594	-58.51318359	-63.32519531	+1912
+1457970753.33620000	+14.05810547	+2.75097656	-1.91601563	+64.22607422	-63.80859375	-124.84863281	+2888	+13.34619141	+5.64257813	-2.19726563	-36.97998047	-79.60693359	+44.49462891	+3360	+12.81884766	+2.24121094	-4.82958984	+16.96289063	-58.53515625	-63.30322266	+1912
+1457970753.34040000	+14.05810547	+2.75537109	-1.89843750	+64.18212891	-63.85253906	-124.78271484	+2888	+13.34619141	+5.64697266	-2.17968750	-37.35351563	-79.56298828	+44.91210938	+3360	+12.81884766	+2.24560547	-4.81640625	+16.94091797	-58.55712891	-63.25927734	+1912
+1457970753.34460000	+14.05810547	+2.75976563	-1.88964844	+64.11621094	-63.89648438	-124.69482422	+2884	+13.34179688	+5.65576172	-2.16650391	-37.57324219	-79.49707031	+45.15380859	+3356	+12.81445313	+2.25000000	-4.80322266	+16.89697266	-58.57910156	-63.21533203	+1916
+1457970753.34870000	+14.05810547	+2.76416016	-1.87646484	+64.05029297	-63.91845703	-124.58496094	+2884	+13.34179688	+5.65576172	-2.15332031	-37.70507813	-79.43115234	+45.26367188	+3352	+12.81445313	+2.25439453	-4.79443359	+16.85302734	-58.57910156	-63.17138672	+1920
+1457970753.35710000	+14.05371094	+2.76855469	-1.86767578	+63.80859375	-63.89648438	-124.27734375	+2876	+13.34179688	+5.65576172	-2.14013672	-37.59521484	-79.27734375	+45.15380859	+3340	+12.81005859	+2.25878906	-4.77246094	+16.74316406	-58.55712891	-63.03955078	+1928
+1457970753.36120010	+14.05371094	+2.76855469	-1.86767578	+63.61083984	-63.87451172	-124.07958984	+2872	+13.33740234	+5.65576172	-2.14013672	-37.41943359	-79.18945313	+44.93408203	+3336	+12.80566406	+2.26318359	-4.76367188	+16.67724609	-58.51318359	-62.95166016	+1928
+1457970753.36540010	+14.05371094	+2.76855469	-1.87207031	+63.41308594	-63.80859375	-123.83789063	+2868	+13.33740234	+5.65136719	-2.14013672	-37.13378906	-79.10156250	+44.62646484	+3332	+12.80126953	+2.26757813	-4.75927734	+16.61132813	-58.46923828	-62.86376953	+1932
+1457970753.36960010	+14.05371094	+2.76416016	-1.87646484	+63.19335938	-63.74267578	-123.61816406	+2868	+13.33740234	+5.65136719	-2.14013672	-36.76025391	-79.01367188	+44.23095703	+3328	+12.79687500	+2.27197266	-4.75488281	+16.54541016	-58.40332031	-62.75390625	+1936
+1457970753.37369990	+14.05371094	+2.76416016	-1.88085938	+62.95166016	-63.65478516	-123.35449219	+2868	+13.33300781	+5.64697266	-2.14892578	-36.29882813	-78.90380859	+43.72558594	+3328	+12.79248047	+2.27636719	-4.75048828	+16.45751953	-58.31542969	-62.64404297	+1936
+1457970753.37789990	+14.05371094	+2.75976563	-1.88964844	+62.68798828	-63.56689453	-123.06884766	+2868	+13.33300781	+5.64257813	-2.15332031	-35.77148438	-78.79394531	+43.15429688	+3324	+12.78808594	+2.28076172	-4.74609375	+16.39160156	-58.22753906	-62.53417969	+1936
+1457970753.38210010	+14.05371094	+2.75537109	-1.89843750	+62.42431641	-63.47900391	-122.80517578	+2868	+13.32861328	+5.63818359	-2.16210938	-35.26611328	-78.70605469	+42.60498047	+3324	+12.78369141	+2.28076172	-4.74609375	+16.30371094	-58.13964844	-62.42431641	+1936
+1457970753.38620000	+14.05371094	+2.75097656	-1.90722656	+62.18261719	-63.39111328	-122.54150391	+2868	+13.32861328	+5.63378906	-2.17089844	-34.73876953	-78.59619141	+42.03369141	+3324	+12.77490234	+2.28515625	-4.74609375	+16.23779297	-58.05175781	-62.31445313	+1932
+1457970753.39459990	+14.05371094	+2.74218750	-1.92041016	+61.67724609	-63.19335938	-122.01416016	+2872	+13.32421875	+5.62060547	-2.18408203	-33.77197266	-78.37646484	+40.95703125	+3328	+12.76611328	+2.28955078	-4.74169922	+16.06201172	-57.87597656	-62.09472656	+1928
+1457970753.39870000	+14.05371094	+2.74218750	-1.92919922	+61.45751953	-63.10546875	-121.77246094	+2872	+13.32421875	+5.61621094	-2.19287109	-33.31054688	-78.26660156	+40.47363281	+3328	+12.76171875	+2.28955078	-4.74169922	+15.99609375	-57.78808594	-62.00683594	+1924
+1457970753.40290000	+14.05371094	+2.73779297	-1.93798828	+61.23779297	-63.01757813	-121.53076172	+2872	+13.32421875	+5.61621094	-2.19726563	-32.89306641	-78.15673828	+40.01220703	+3332	+12.75732422	+2.29394531	-4.74169922	+15.93017578	-57.70019531	-61.91894531	+1916
+1457970753.40700010	+14.05371094	+2.73779297	-1.93798828	+61.06201172	-62.95166016	-121.33300781	+2872	+13.31982422	+5.61181641	-2.20166016	-32.54150391	-78.04687500	+39.59472656	+3332	+12.75292969	+2.29394531	-4.74169922	+15.88623047	-57.61230469	-61.85302734	+1912
+1457970753.41120000	+14.04931641	+2.73779297	-1.94238281	+60.90820313	-62.88574219	-121.15722656	+2872	+13.31982422	+5.61181641	-2.20605469	-32.21191406	-77.93701172	+39.24316406	+3332	+12.74853516	+2.29833984	-4.74169922	+15.86425781	-57.54638672	-61.78710938	+1904
+1457970753.41540000	+14.04931641	+2.73779297	-1.94238281	+60.79833984	-62.81982422	-121.00341797	+2872	+13.31982422	+5.61181641	-2.20605469	-31.99218750	-77.84912109	+39.00146484	+3332	+12.74414063	+2.29833984	-4.73730469	+15.82031250	-57.48046875	-61.74316406	+1896
+1457970753.41950010	+14.04931641	+2.74218750	-1.94238281	+60.71044922	-62.79785156	-120.89355469	+2872	+13.31982422	+5.61181641	-2.20166016	-31.90429688	-77.76123047	+38.86962891	+3332	+12.74414063	+2.29833984	-4.73730469	+15.79833984	-57.43652344	-61.72119141	+1892
+1457970753.42790010	+14.04931641	+2.75097656	-1.92919922	+60.62255859	-62.75390625	-120.71777344	+2872	+13.31982422	+5.61621094	-2.18847656	-31.94824219	-77.60742188	+38.89160156	+3336	+12.73974609	+2.30273438	-4.72851563	+15.79833984	-57.37060547	-61.69921875	+1880
+1457970753.43199990	+14.04492188	+2.75537109	-1.92480469	+60.60058594	-62.75390625	-120.67382813	+2876	+13.31982422	+5.62500000	-2.17968750	-32.03613281	-77.54150391	+38.97949219	+3340	+12.73535156	+2.30273438	-4.72412109	+15.79833984	-57.32666016	-61.69921875	+1876
+1457970753.43619990	+14.04492188	+2.75976563	-1.91162109	+60.62255859	-62.75390625	-120.65185547	+2876	+13.31982422	+5.63378906	-2.17089844	-32.10205078	-77.47558594	+39.08935547	+3340	+12.73535156	+2.30712891	-4.71972656	+15.82031250	-57.30468750	-61.72119141	+1872
+1457970753.44039990	+14.04492188	+2.76855469	-1.90283203	+60.62255859	-62.77587891	-120.60791016	+2876	+13.31542969	+5.64257813	-2.15771484	-32.23388672	-77.43164063	+39.24316406	+3344	+12.73535156	+2.30712891	-4.71533203	+15.84228516	-57.28271484	-61.74316406	+1872
+1457970753.44450000	+14.04052734	+2.77294922	-1.89404297	+60.64453125	-62.79785156	-120.58593750	+2876	+13.31542969	+5.65136719	-2.14013672	-32.38769531	-77.36572266	+39.46289063	+3348	+12.73535156	+2.30712891	-4.71093750	+15.88623047	-57.28271484	-61.76513672	+1868
+1457970753.44870000	+14.04052734	+2.78173828	-1.88085938	+60.64453125	-62.81982422	-120.58593750	+2876	+13.31542969	+5.66015625	-2.12695313	-32.56347656	-77.29980469	+39.70458984	+3348	+12.73535156	+2.31152344	-4.70654297	+15.90820313	-57.26074219	-61.80908203	+1868
+1457970753.45289990	+14.04052734	+2.78613281	-1.87207031	+60.64453125	-62.86376953	-120.56396484	+2876	+13.31103516	+5.66455078	-2.11376953	-32.69531250	-77.25585938	+39.90234375	+3348	+12.73095703	+2.31152344	-4.70214844	+15.95214844	-57.26074219	-61.85302734	+1868
+1457970753.45700000	+14.03613281	+2.79492188	-1.86328125	+60.60058594	-62.88574219	-120.52001953	+2876	+13.31103516	+5.67333984	-2.10058594	-32.73925781	-77.18994141	+40.03417969	+3348	+12.73095703	+2.31152344	-4.69775391	+15.97412109	-57.23876953	-61.87500000	+1868
+1457970753.46540000	+14.03613281	+2.80371094	-1.84570313	+60.49072266	-62.92968750	-120.43212891	+2872	+13.30664063	+5.68652344	-2.07861328	-32.65136719	-77.05810547	+40.16601563	+3344	+12.73095703	+2.31591797	-4.68457031	+16.04003906	-57.23876953	-61.94091797	+1872
+1457970753.46950010	+14.03173828	+2.80371094	-1.83691406	+60.38085938	-62.95166016	-120.34423828	+2872	+13.30664063	+5.69091797	-2.06982422	-32.45361328	-76.97021484	+40.10009766	+3344	+12.72656250	+2.31591797	-4.68457031	+16.06201172	-57.21679688	-61.96289063	+1876
+1457970753.47370000	+14.03173828	+2.80810547	-1.83251953	+60.22705078	-62.97363281	-120.21240234	+2868	+13.30224609	+5.69531250	-2.06542969	-32.18994141	-76.90429688	+39.96826172	+3340	+12.72656250	+2.31591797	-4.68017578	+16.08398438	-57.19482422	-61.98486328	+1880
+1457970753.47790000	+14.02734375	+2.80810547	-1.83251953	+60.02929688	-62.97363281	-120.05859375	+2864	+13.29785156	+5.69531250	-2.06103516	-31.81640625	-76.81640625	+39.72656250	+3336	+12.72216797	+2.31591797	-4.68017578	+16.08398438	-57.17285156	-62.00683594	+1884
+1457970753.48200010	+14.02734375	+2.80810547	-1.83251953	+59.76562500	-62.97363281	-119.83886719	+2860	+13.29345703	+5.69531250	-2.06103516	-31.26708984	-76.70654297	+39.35302734	+3332	+12.72216797	+2.31591797	-4.67578125	+16.08398438	-57.15087891	-61.98486328	+1884
+1457970753.48620010	+14.02294922	+2.80371094	-1.83251953	+59.45800781	-62.95166016	-119.57519531	+2860	+13.29345703	+5.69091797	-2.06542969	-30.71777344	-76.61865234	+38.93554688	+3328	+12.71777344	+2.31591797	-4.67578125	+16.06201172	-57.12890625	-61.98486328	+1888
+1457970753.49029990	+14.02294922	+2.79931641	-1.83691406	+59.08447266	-62.95166016	-119.28955078	+2856	+13.28906250	+5.68212891	-2.06542969	-30.08056641	-76.53076172	+38.45214844	+3328	+12.71337891	+2.31591797	-4.67578125	+16.01806641	-57.08496094	-61.94091797	+1892
+1457970753.49449990	+14.01855469	+2.79492188	-1.84570313	+58.66699219	-62.92968750	-118.93798828	+2856	+13.28466797	+5.67773438	-2.07421875	-29.13574219	-76.42089844	+37.70507813	+3328	+12.70898438	+2.31591797	-4.67578125	+15.99609375	-57.06298828	-61.91894531	+1892
+1457970753.50280000	+14.01416016	+2.77734375	-1.86328125	+57.72216797	-62.88574219	-118.12500000	+2856	+13.27148438	+5.66894531	-2.09179688	-27.26806641	-76.26708984	+36.21093750	+3328	+12.70019531	+2.31591797	-4.68017578	+15.88623047	-56.97509766	-61.78710938	+1896
+1457970753.50700000	+14.01416016	+2.76855469	-1.87207031	+57.15087891	-62.86376953	-117.59765625	+2856	+13.26708984	+5.66015625	-2.10058594	-26.01562500	-76.20117188	+35.17822266	+3328	+12.69580078	+2.31591797	-4.68457031	+15.82031250	-56.93115234	-61.72119141	+1896
+1457970753.51120000	+14.00976563	+2.75976563	-1.88525391	+56.55761719	-62.84179688	-117.07031250	+2860	+13.26269531	+5.65576172	-2.10498047	-24.89501953	-76.15722656	+34.25537109	+3332	+12.69140625	+2.31591797	-4.68457031	+15.75439453	-56.88720703	-61.65527344	+1896
+1457970753.51530000	+14.00976563	+2.74658203	-1.89404297	+55.94238281	-62.84179688	-116.52099609	+2860	+13.25830078	+5.64697266	-2.10937500	-23.73046875	-76.15722656	+33.31054688	+3332	+12.68701172	+2.31591797	-4.68896484	+15.66650391	-56.84326172	-61.56738281	+1896
+1457970753.51950000	+14.00537109	+2.73339844	-1.90722656	+55.26123047	-62.86376953	-115.88378906	+2864	+13.25390625	+5.63818359	-2.11816406	-22.17041016	-76.13525391	+31.97021484	+3336	+12.68261719	+2.31591797	-4.68896484	+15.60058594	-56.82128906	-61.50146484	+1896
+1457970753.52370000	+14.00537109	+2.72021484	-1.91601563	+54.58007813	-62.88574219	-115.22460938	+2864	+13.24951172	+5.64257813	-2.12255859	-20.76416016	-76.13525391	+30.80566406	+3336	+12.67822266	+2.31152344	-4.69335938	+15.51269531	-56.77734375	-61.41357422	+1892
+1457970753.52780010	+14.00537109	+2.70703125	-1.92480469	+53.92089844	-62.92968750	-114.58740234	+2864	+13.24511719	+5.64257813	-2.11376953	-19.42382813	-76.24511719	+29.70703125	+3340	+12.67382813	+2.31152344	-4.69335938	+15.42480469	-56.75537109	-61.32568359	+1888
+1457970753.53200010	+14.00537109	+2.69384766	-1.92919922	+53.08593750	-63.01757813	-113.77441406	+2868	+13.24072266	+5.64257813	-2.11376953	-17.70996094	-76.31103516	+28.21289063	+3340	+12.66943359	+2.31152344	-4.69775391	+15.33691406	-56.73339844	-61.23779297	+1888
+1457970753.53620000	+14.00537109	+2.68505859	-1.93359375	+52.29492188	-63.08349609	-112.96142578	+2868	+13.23632813	+5.65136719	-2.10937500	-16.01806641	-76.39892578	+26.76269531	+3340	+12.66503906	+2.31152344	-4.69775391	+15.27099609	-56.71142578	-61.14990234	+1884
+1457970753.54450010	+14.00537109	+2.66308594	-1.92919922	+50.53710938	-63.36914063	-111.15966797	+2864	+13.22753906	+5.66015625	-2.09619141	-12.19482422	-76.64062500	+23.37890625	+3348	+12.66064453	+2.30712891	-4.70214844	+15.09521484	-56.71142578	-60.99609375	+1876
+1457970753.54870010	+14.00537109	+2.65429688	-1.92480469	+49.61425781	-63.50097656	-110.19287109	+2860	+13.22753906	+5.67333984	-2.08740234	-10.06347656	-76.75048828	+21.44531250	+3348	+12.66064453	+2.30273438	-4.70214844	+15.02929688	-56.71142578	-60.90820313	+1868
+1457970753.55279990	+14.00976563	+2.64550781	-1.92041016	+48.66943359	-63.67675781	-109.22607422	+2860	+13.22314453	+5.68652344	-2.07421875	-7.80029297	-76.90429688	+19.40185547	+3352	+12.65625000	+2.30273438	-4.70214844	+14.94140625	-56.71142578	-60.84228516	+1864
+1457970753.55699990	+14.00976563	+2.63671875	-1.91162109	+47.46093750	-63.85253906	-107.99560547	+2860	+13.21875000	+5.69531250	-2.07421875	-5.18554688	-76.97021484	+16.96289063	+3352	+12.65625000	+2.30273438	-4.70214844	+14.87548828	-56.73339844	-60.77636719	+1860
+1457970753.56110000	+14.01416016	+2.62792969	-1.91162109	+46.34033203	-63.98437500	-106.83105469	+2856	+13.21875000	+5.70849609	-2.06982422	-2.43896484	-77.03613281	+14.41406250	+3352	+12.65185547	+2.29833984	-4.70214844	+14.80957031	-56.75537109	-60.71044922	+1860
+1457970753.56530000	+14.01855469	+2.62353516	-1.90283203	+45.17578125	-64.13818359	-105.66650391	+2852	+13.21435547	+5.72607422	-2.06103516	+0.39550781	-77.12402344	+11.75537109	+3352	+12.65185547	+2.29833984	-4.70214844	+14.72167969	-56.77734375	-60.62255859	+1856
+1457970753.56950000	+14.01855469	+2.61474609	-1.90283203	+43.87939453	-64.20410156	-104.34814453	+2848	+13.20996094	+5.73925781	-2.06103516	+3.44970703	-77.10205078	+8.85498047	+3348	+12.64746094	+2.29394531	-4.70214844	+14.65576172	-56.79931641	-60.55664063	+1852
+1457970753.57780000	+14.02734375	+2.59277344	-1.91162109	+41.06689453	-64.29199219	-101.51367188	+2840	+13.20556641	+5.77001953	-2.06542969	+9.55810547	-76.90429688	+3.05419922	+3344	+12.64746094	+2.28955078	-4.70654297	+14.47998047	-56.82128906	-60.40283203	+1852
+1457970753.58200000	+14.03173828	+2.58398438	-1.92041016	+39.55078125	-64.27001953	-100.01953125	+2836	+13.20117188	+5.78320313	-2.07421875	+12.59033203	-76.72851563	+0.15380859	+3344	+12.64306641	+2.28515625	-4.70654297	+14.39208984	-56.79931641	-60.29296875	+1852
+1457970753.58610010	+14.03173828	+2.56640625	-1.92919922	+37.99072266	-64.20410156	-98.50341797	+2832	+13.19677734	+5.78759766	-2.08740234	+15.49072266	-76.48681641	-2.65869141	+3344	+12.63867188	+2.28076172	-4.71093750	+14.28222656	-56.79931641	-60.18310547	+1852
+1457970753.59030010	+14.04052734	+2.55322266	-1.94238281	+36.43066406	-64.11621094	-96.96533203	+2832	+13.19238281	+5.79638672	-2.10498047	+18.21533203	-76.15722656	-5.31738281	+3344	+12.63427734	+2.27636719	-4.71533203	+14.17236328	-56.77734375	-60.07324219	+1856
+1457970753.59450010	+14.04492188	+2.54003906	-1.96435547	+34.80468750	-63.91845703	-95.36132813	+2832	+13.18798828	+5.80517578	-2.12695313	+20.80810547	-75.82763672	-7.77832031	+3344	+12.62988281	+2.27197266	-4.72412109	+14.04052734	-56.71142578	-59.91943359	+1860
+1457970753.59859990	+14.04931641	+2.51806641	-1.98632813	+33.22265625	-63.69873047	-93.84521484	+2832	+13.18359375	+5.81396484	-2.14453125	+23.20312500	-75.45410156	-10.08544922	+3344	+12.62548828	+2.26318359	-4.73291016	+13.88671875	-56.64550781	-59.74365234	+1864
+1457970753.60279990	+14.05371094	+2.50488281	-2.02148438	+31.72851563	-63.39111328	-92.39501953	+2832	+13.17480469	+5.81835938	-2.18408203	+25.29052734	-74.94873047	-12.10693359	+3344	+12.62109375	+2.25878906	-4.74609375	+13.75488281	-56.53564453	-59.58984375	+1872
+1457970753.60700010	+14.05371094	+2.48730469	-2.05664063	+30.25634766	-63.03955078	-90.94482422	+2836	+13.16601563	+5.82275391	-2.21484375	+27.20214844	-74.50927734	-13.90869141	+3348	+12.61230469	+2.25000000	-4.76367188	+13.57910156	-56.38183594	-59.37011719	+1876
+1457970753.61110000	+14.05371094	+2.46533203	-2.09179688	+28.82812500	-62.66601563	-89.58251953	+2840	+13.15722656	+5.82275391	-2.25000000	+28.87207031	-74.04785156	-15.51269531	+3348	+12.60351563	+2.23681641	-4.78125000	+13.42529297	-56.18408203	-59.15039063	+1884
+1457970753.61949990	+14.06250000	+2.42578125	-2.17089844	+26.32324219	-61.78710938	-87.16552734	+2848	+13.14404297	+5.82275391	-2.33789063	+31.53076172	-72.97119141	-18.01757813	+3356	+12.57714844	+2.21484375	-4.83398438	+13.07373047	-55.70068359	-58.68896484	+1896
+1457970753.62360000	+14.06250000	+2.40820313	-2.21044922	+25.22460938	-61.34765625	-86.13281250	+2856	+13.13525391	+5.82275391	-2.37744141	+32.69531250	-72.50976563	-19.11621094	+3360	+12.56396484	+2.20166016	-4.86474609	+12.91992188	-55.41503906	-58.44726563	+1904
+1457970753.62780000	+14.06689453	+2.38623047	-2.26318359	+24.27978516	-60.82031250	-85.20996094	+2860	+13.13085938	+5.81835938	-2.43896484	+33.66210938	-71.91650391	-19.99511719	+3364	+12.55078125	+2.18847656	-4.89550781	+12.78808594	-55.12939453	-58.27148438	+1908
+1457970753.63200000	+14.07128906	+2.37304688	-2.31152344	+23.37890625	-60.29296875	-84.30908203	+2868	+13.12207031	+5.81396484	-2.48730469	+34.54101563	-71.41113281	-20.80810547	+3368	+12.53320313	+2.17089844	-4.93066406	+12.65625000	-54.75585938	-58.05175781	+1912
+1457970753.63610010	+14.07128906	+2.35546875	-2.35986328	+22.63183594	-59.78759766	-83.58398438	+2872	+13.10888672	+5.81396484	-2.54003906	+35.37597656	-70.90576172	-21.53320313	+3372	+12.52001953	+2.15332031	-4.97021484	+12.56835938	-54.40429688	-57.89794922	+1916
+1457970753.64439990	+14.07128906	+2.32470703	-2.46093750	+21.44531250	-58.71093750	-82.39746094	+2880	+13.09130859	+5.80957031	-2.65429688	+36.80419922	-69.85107422	-22.78564453	+3380	+12.48486328	+2.12255859	-5.04492188	+12.52441406	-53.67919922	-57.70019531	+1916
+1457970753.65280010	+14.07568359	+2.29394531	-2.56201172	+20.65429688	-57.70019531	-81.56250000	+2888	+13.07373047	+5.80078125	-2.76855469	+38.05664063	-68.84033203	-23.88427734	+3388	+12.44970703	+2.08740234	-5.12402344	+12.61230469	-52.97607422	-57.65625000	+1912
+1457970753.65689990	+14.07568359	+2.28076172	-2.61035156	+20.32470703	-57.23876953	-81.21093750	+2892	+13.06494141	+5.79638672	-2.82568359	+38.60595703	-68.33496094	-24.38964844	+3392	+12.43212891	+2.06542969	-5.15917969	+12.67822266	-52.62451172	-57.67822266	+1908
+1457970753.66109990	+14.07568359	+2.26757813	-2.65429688	+20.10498047	-56.77734375	-80.96923828	+2892	+13.06054688	+5.79199219	-2.88281250	+39.24316406	-67.82958984	-24.93896484	+3392	+12.41894531	+2.04345703	-5.19873047	+12.78808594	-52.29492188	-57.76611328	+1904
+1457970753.66529990	+14.07568359	+2.25878906	-2.70703125	+19.97314453	-56.27197266	-80.77148438	+2892	+13.05175781	+5.79199219	-2.93994141	+39.85839844	-67.32421875	-25.46630859	+3392	+12.40136719	+2.02587891	-5.23828125	+12.91992188	-51.96533203	-57.87597656	+1904
+1457970753.66940000	+14.07568359	+2.25000000	-2.75537109	+19.84130859	-55.78857422	-80.59570313	+2892	+13.04296875	+5.79199219	-2.99707031	+40.45166016	-66.81884766	-25.97167969	+3392	+12.38818359	+2.00390625	-5.27783203	+13.07373047	-51.61376953	-57.98583984	+1900
+1457970753.67360000	+14.07568359	+2.23681641	-2.80810547	+19.75341797	-55.32714844	-80.44189453	+2892	+13.03417969	+5.78759766	-3.05859375	+40.97900391	-66.26953125	-26.43310547	+3392	+12.37060547	+1.98193359	-5.32177734	+13.22753906	-51.24023438	-58.13964844	+1896
+1457970753.67779990	+14.07128906	+2.22363281	-2.85644531	+19.70947266	-54.84375000	-80.33203125	+2892	+13.02539063	+5.78320313	-3.12011719	+41.50634766	-65.74218750	-26.87255859	+3392	+12.35302734	+1.95556641	-5.36132813	+13.40332031	-50.86669922	-58.31542969	+1896
+1457970753.68190000	+14.07128906	+2.21044922	-2.90478516	+19.64355469	-54.33837891	-80.22216797	+2892	+13.02099609	+5.77880859	-3.17724609	+42.01171875	-65.21484375	-27.29003906	+3388	+12.33544922	+1.92919922	-5.40527344	+13.60107422	-50.44921875	-58.49121094	+1896
+1457970753.69030000	+14.07128906	+2.17529297	-3.01025391	+19.53369141	-53.34960938	-80.04638672	+2892	+13.01220703	+5.75683594	-3.30908203	+42.86865234	-64.09423828	-28.08105469	+3388	+12.30029297	+1.86767578	-5.49755859	+13.95263672	-49.61425781	-58.90869141	+1904
+1457970753.69440010	+14.06689453	+2.16210938	-3.07177734	+19.48974609	-52.73437500	-79.91455078	+2892	+13.00341797	+5.74804688	-3.37939453	+43.26416016	-63.50097656	-28.38867188	+3388	+12.28271484	+1.83691406	-5.54589844	+14.15039063	-49.13085938	-59.10644531	+1908
+1457970753.69860010	+14.06689453	+2.14013672	-3.13769531	+19.42382813	-52.09716797	-79.80468750	+2892	+12.99902344	+5.73486328	-3.44970703	+43.61572266	-62.90771484	-28.67431641	+3384	+12.26074219	+1.80175781	-5.59863281	+14.32617188	-48.62548828	-59.30419922	+1916
+1457970753.70280000	+14.06689453	+2.12255859	-3.19921875	+19.37988281	-51.48193359	-79.71679688	+2892	+12.99023438	+5.71728516	-3.52880859	+43.90136719	-62.24853516	-28.91601563	+3384	+12.24316406	+1.76220703	-5.65136719	+14.50195313	-48.12011719	-59.52392578	+1924
+1457970753.70689990	+14.06689453	+2.10498047	-3.27392578	+19.33593750	-50.73486328	-79.58496094	+2896	+12.98144531	+5.70849609	-3.60791016	+44.18701172	-61.65527344	-29.11376953	+3380	+12.22119141	+1.72265625	-5.71289063	+14.69970703	-47.48291016	-59.74365234	+1936
+1457970753.71110010	+14.06250000	+2.07861328	-3.34863281	+19.24804688	-49.98779297	-79.45312500	+2896	+12.97705078	+5.68212891	-3.68701172	+44.36279297	-60.99609375	-29.24560547	+3380	+12.19482422	+1.67871094	-5.77441406	+14.85351563	-46.86767578	-59.91943359	+1944
+1457970753.71519990	+14.06689453	+2.05224609	-3.42333984	+19.16015625	-49.21875000	-79.34326172	+2900	+12.96826172	+5.65136719	-3.78369141	+44.42871094	-60.27099609	-29.28955078	+3384	+12.17285156	+1.63037109	-5.83154297	+15.00732422	-46.25244141	-60.09521484	+1956
+1457970753.72359990	+14.06250000	+1.99951172	-3.59912109	+19.00634766	-47.50488281	-79.05761719	+2908	+12.94628906	+5.58984375	-3.96826172	+44.51660156	-58.93066406	-29.31152344	+3384	+12.11572266	+1.52929688	-5.96337891	+15.33691406	-44.80224609	-60.44677734	+1980
+1457970753.72770000	+14.06250000	+1.97314453	-3.68701172	+18.98437500	-46.60400391	-78.99169922	+2912	+12.93750000	+5.55468750	-4.07812500	+44.45068359	-58.16162109	-29.24560547	+3388	+12.08935547	+1.47656250	-6.02929688	+15.49072266	-44.09912109	-60.62255859	+1988
+1457970753.73190000	+14.06250000	+1.94677734	-3.78808594	+18.98437500	-45.63720703	-78.85986328	+2920	+12.92871094	+5.51953125	-4.18798828	+44.40673828	-57.43652344	-29.11376953	+3392	+12.05859375	+1.41943359	-6.10839844	+15.66650391	-43.24218750	-60.77636719	+1996
+1457970753.73610000	+14.06250000	+1.91601563	-3.88476563	+19.00634766	-44.67041016	-78.81591797	+2920	+12.91552734	+5.47558594	-4.29785156	+44.29687500	-56.68945313	-28.98193359	+3396	+12.03222656	+1.36230469	-6.17871094	+15.82031250	-42.47314453	-60.95214844	+2004
+1457970753.74020000	+14.05810547	+1.88525391	-3.99462891	+19.09423828	-43.63769531	-78.79394531	+2928	+12.89794922	+5.42724609	-4.42089844	+44.09912109	-55.89843750	-28.76220703	+3400	+12.00146484	+1.30957031	-6.24462891	+15.99609375	-41.72607422	-61.12792969	+2008
+1457970753.74440000	+14.05371094	+1.85888672	-4.10009766	+19.20410156	-42.67089844	-78.77197266	+2932	+12.88037109	+5.38330078	-4.53955078	+43.92333984	-55.15136719	-28.52050781	+3404	+11.96630859	+1.24804688	-6.32373047	+16.19384766	-40.82519531	-61.30371094	+2012
+1457970753.75270010	+14.04492188	+1.78417969	-4.31982422	+19.51171875	-40.62744141	-78.90380859	+2940	+12.84521484	+5.26904297	-4.78564453	+43.35205078	-53.56933594	-27.99316406	+3416	+11.90039063	+1.12060547	-6.46435547	+16.54541016	-39.24316406	-61.69921875	+2012
+1457970753.75690010	+14.04052734	+1.74902344	-4.42529297	+19.73144531	-39.70458984	-78.96972656	+2944	+12.82763672	+5.21630859	-4.90869141	+43.06640625	-52.80029297	-27.66357422	+3420	+11.86962891	+1.05908203	-6.53466797	+16.69921875	-38.43017578	-61.89697266	+2008
+1457970753.76110010	+14.03613281	+1.70947266	-4.53076172	+19.97314453	-38.75976563	-79.12353516	+2944	+12.80566406	+5.15478516	-5.03613281	+42.75878906	-52.03125000	-27.35595703	+3428	+11.83886719	+0.98876953	-6.60498047	+16.87500000	-37.61718750	-62.16064453	+2004
+1457970753.76519990	+14.02734375	+1.66552734	-4.64501953	+20.30273438	-37.74902344	-79.29931641	+2948	+12.78369141	+5.08886719	-5.15917969	+42.42919922	-51.24023438	-27.02636719	+3432	+11.80371094	+0.92285156	-6.67529297	+17.09472656	-36.80419922	-62.40234375	+2000
+1457970753.76939990	+14.01855469	+1.63037109	-4.75488281	+20.67626953	-36.82617188	-79.45312500	+2948	+12.76611328	+5.02734375	-5.28662109	+42.09960938	-50.47119141	-26.67480469	+3432	+11.76855469	+0.85253906	-6.74560547	+17.27050781	-35.96923828	-62.64404297	+1992
+1457970753.77360010	+14.00537109	+1.58203125	-4.86474609	+21.00585938	-35.90332031	-79.65087891	+2948	+12.73974609	+4.96142578	-5.41406250	+41.70410156	-49.70214844	-26.25732422	+3432	+11.73339844	+0.77783203	-6.81591797	+17.42431641	-35.11230469	-62.90771484	+1988
+1457970753.78609990	+13.96142578	+1.43701172	-5.18554688	+22.12646484	-33.17871094	-80.20019531	+2944	+12.66943359	+4.74609375	-5.76123047	+40.45166016	-47.48291016	-25.04882813	+3428	+11.61914063	+0.54052734	-7.02685547	+17.88574219	-32.45361328	-63.67675781	+1968
+1457970753.79020000	+13.94824219	+1.37988281	-5.29101563	+22.52197266	-32.32177734	-80.41992188	+2944	+12.64746094	+4.67138672	-5.87109375	+40.01220703	-46.77978516	-24.63134766	+3424	+11.57958984	+0.45263672	-7.09277344	+18.01757813	-31.55273438	-63.94042969	+1960
+1457970753.79440000	+13.93066406	+1.33154297	-5.39208984	+22.96142578	-31.44287109	-80.55175781	+2940	+12.62988281	+4.59667969	-5.98095703	+39.57275391	-46.07666016	-24.19189453	+3416	+11.53564453	+0.36914063	-7.16308594	+18.12744141	-30.62988281	-64.13818359	+1956
+1457970753.79850010	+13.91308594	+1.27001953	-5.49755859	+23.35693359	-30.56396484	-80.68359375	+2936	+12.61230469	+4.51757813	-6.09082031	+39.08935547	-45.37353516	-23.73046875	+3408	+11.49609375	+0.27685547	-7.23339844	+18.19335938	-29.66308594	-64.35791016	+1952
+1457970753.80270000	+13.89550781	+1.20849609	-5.59863281	+23.75244141	-29.68505859	-80.83740234	+2928	+12.58593750	+4.43408203	-6.19189453	+38.60595703	-44.69238281	-23.26904297	+3396	+11.45214844	+0.18457031	-7.29492188	+18.28125000	-28.71826172	-64.57763672	+1948
+1457970753.81100010	+13.85156250	+1.08544922	-5.81396484	+24.58740234	-27.81738281	-80.92529297	+2916	+12.54199219	+4.26269531	-6.38964844	+37.57324219	-43.33007813	-22.28027344	+3372	+11.35986328	-0.00439453	-7.43554688	+18.36914063	-26.65283203	-64.86328125	+1952
+1457970753.81520010	+13.82958984	+1.01513672	-5.91943359	+24.98291016	-26.91650391	-80.99121094	+2912	+12.52001953	+4.17041016	-6.48632813	+37.00195313	-42.62695313	-21.77490234	+3360	+11.31152344	-0.10546875	-7.49707031	+18.36914063	-25.64208984	-65.01708984	+1952
+1457970753.81940010	+13.80322266	+0.95800781	-6.02050781	+25.44433594	-26.01562500	-80.94726563	+2904	+12.49804688	+4.07812500	-6.57861328	+36.45263672	-42.01171875	-21.26953125	+3348	+11.26318359	-0.20214844	-7.56298828	+18.39111328	-24.58740234	-65.06103516	+1956
+1457970753.82349990	+13.78125000	+0.87890625	-6.12597656	+25.83984375	-25.07080078	-80.94726563	+2896	+12.47607422	+3.97705078	-6.66650391	+35.83740234	-41.37451172	-20.76416016	+3332	+11.21484375	-0.31201172	-7.63330078	+18.34716797	-23.51074219	-65.14892578	+1960
+1457970753.82769990	+13.75927734	+0.80419922	-6.23583984	+26.30126953	-24.12597656	-80.94726563	+2888	+12.45410156	+3.87158203	-6.76318359	+35.22216797	-40.69335938	-20.25878906	+3320	+11.16210938	-0.41748047	-7.69482422	+18.30322266	-22.45605469	-65.25878906	+1964
+1457970753.83600000	+13.70214844	+0.65478516	-6.45556641	+27.26806641	-22.19238281	-80.77148438	+2868	+12.40136719	+3.66064453	-6.94775391	+33.94775391	-39.44091797	-19.18212891	+3292	+11.06103516	-0.63720703	-7.82226563	+18.19335938	-20.30273438	-65.30273438	+1976
+1457970753.84019990	+13.67138672	+0.57568359	-6.57421875	+27.79541016	-21.15966797	-80.68359375	+2856	+12.36181641	+3.54638672	-7.04443359	+33.24462891	-38.73779297	-18.63281250	+3276	+11.00830078	-0.74707031	-7.88378906	+18.14941406	-19.22607422	-65.32470703	+1984
+1457970753.84439990	+13.63623047	+0.50537109	-6.67968750	+28.36669922	-20.23681641	-80.55175781	+2844	+12.33105469	+3.43212891	-7.13232422	+32.56347656	-38.14453125	-18.10546875	+3260	+10.95117188	-0.85253906	-7.94091797	+18.12744141	-18.19335938	-65.28076172	+1988
+1457970753.84850000	+13.59667969	+0.41308594	-6.78955078	+28.89404297	-19.27001953	-80.44189453	+2836	+12.29589844	+3.30468750	-7.21582031	+31.81640625	-37.57324219	-17.60009766	+3248	+10.89404297	-0.97558594	-7.99804688	+18.03955078	-17.13867188	-65.30273438	+1996
+1457970753.85270000	+13.55712891	+0.32519531	-6.90820313	+29.50927734	-18.23730469	-80.31005859	+2828	+12.25634766	+3.17285156	-7.31689453	+31.04736328	-36.89208984	-17.09472656	+3236	+10.84130859	-1.08984375	-8.05517578	+17.97363281	-16.12792969	-65.32470703	+2000
+1457970753.85690000	+13.51757813	+0.24609375	-7.01806641	+30.19042969	-17.35839844	-80.15625000	+2816	+12.22119141	+3.04980469	-7.40478516	+30.27832031	-36.36474609	-16.56738281	+3220	+10.78857422	-1.20410156	-8.10351563	+17.92968750	-15.20507813	-65.30273438	+2000
+1457970753.86520000	+13.42529297	+0.06152344	-7.24218750	+31.57470703	-15.44677734	-79.87060547	+2792	+12.13330078	+2.77734375	-7.58056641	+28.71826172	-35.26611328	-15.62255859	+3192	+10.68310547	-1.45458984	-8.20458984	+17.84179688	-13.31542969	-65.39062500	+2004
+1457970753.86929990	+13.37255859	-0.01757813	-7.33886719	+32.36572266	-14.65576172	-79.71679688	+2780	+12.08935547	+2.64550781	-7.66406250	+27.94921875	-34.80468750	-15.13916016	+3172	+10.62597656	-1.56884766	-8.24414063	+17.84179688	-12.48046875	-65.41259766	+2004
+1457970753.87350010	+13.31542969	-0.11425781	-7.43994141	+33.09082031	-13.82080078	-79.56298828	+2764	+12.04101563	+2.50048828	-7.73876953	+27.13623047	-34.34326172	-14.72167969	+3156	+10.56884766	-1.69628906	-8.28369141	+17.79785156	-11.62353516	-65.45654297	+2004
+1457970753.88179990	+13.18798828	-0.28564453	-7.63769531	+34.78271484	-12.19482422	-79.21142578	+2740	+11.93554688	+2.21923828	-7.88818359	+25.55419922	-33.46435547	-13.88671875	+3116	+10.45898438	-1.93798828	-8.35839844	+17.88574219	-10.08544922	-65.58837891	+1992
+1457970753.88599990	+13.12207031	-0.38232422	-7.72119141	+35.61767578	-11.46972656	-79.05761719	+2728	+11.88720703	+2.06542969	-7.94531250	+24.76318359	-33.13476563	-13.53515625	+3096	+10.40185547	-2.06982422	-8.38916016	+17.90771484	-9.31640625	-65.69824219	+1988
+1457970753.89019990	+13.05615234	-0.47900391	-7.81347656	+36.47460938	-10.74462891	-78.88183594	+2716	+11.83447266	+1.91601563	-8.00683594	+23.97216797	-32.76123047	-13.20556641	+3072	+10.34912109	-2.19726563	-8.41992188	+17.97363281	-8.63525391	-65.83007813	+1980
+1457970753.89430000	+12.99023438	-0.56689453	-7.88378906	+37.35351563	-10.17333984	-78.77197266	+2696	+11.78613281	+1.77539063	-8.06396484	+23.22509766	-32.47558594	-12.83203125	+3048	+10.29199219	-2.32470703	-8.44189453	+18.08349609	-8.02001953	-65.96191406	+1968
+1457970753.90269990	+12.84521484	-0.74707031	-8.02441406	+39.08935547	-9.00878906	-78.46435547	+2660	+11.68066406	+1.48535156	-8.15185547	+21.77490234	-31.92626953	-12.23876953	+2988	+10.18212891	-2.57958984	-8.48583984	+18.30322266	-6.74560547	-66.24755859	+1952
+1457970753.90680000	+12.77050781	-0.83056641	-8.07275391	+39.99023438	-8.56933594	-78.37646484	+2640	+11.62792969	+1.34912109	-8.18261719	+21.11572266	-31.72851563	-11.93115234	+2956	+10.12060547	-2.70703125	-8.49902344	+18.45703125	-6.17431641	-66.37939453	+1940
+1457970753.91100000	+12.69580078	-0.92724609	-8.12548828	+40.80322266	-8.08593750	-78.26660156	+2620	+11.58398438	+1.19970703	-8.21337891	+20.41259766	-31.50878906	-11.68945313	+2924	+10.06347656	-2.83447266	-8.51660156	+18.58886719	-5.55908203	-66.53320313	+1932
+1457970753.91520000	+12.62109375	-1.01953125	-8.17382813	+41.61621094	-7.64648438	-78.13476563	+2596	+11.53125000	+1.05908203	-8.23535156	+19.79736328	-31.33300781	-11.44775391	+2892	+10.00634766	-2.96630859	-8.52978516	+18.74267578	-4.98779297	-66.68701172	+1924
+1457970753.91930010	+12.54638672	-1.10742188	-8.20458984	+42.40722656	-7.27294922	-78.09082031	+2572	+11.48730469	+0.92285156	-8.24853516	+19.20410156	-31.17919922	-11.18408203	+2856	+9.94482422	-3.08935547	-8.53417969	+18.89648438	-4.46044922	-66.86279297	+1912
+1457970753.92350010	+12.47167969	-1.19970703	-8.23974609	+43.17626953	-6.92138672	-77.98095703	+2548	+11.44335938	+0.77783203	-8.26611328	+18.58886719	-31.02539063	-11.00830078	+2820	+9.88330078	-3.22119141	-8.54296875	+19.05029297	-3.91113281	-67.01660156	+1908
+1457970753.93179990	+12.33544922	-1.38427734	-8.28369141	+44.60449219	-6.30615234	-77.87109375	+2488	+11.35107422	+0.51416016	-8.27929688	+17.55615234	-30.71777344	-10.56884766	+2744	+9.76464844	-3.48046875	-8.54296875	+19.40185547	-2.90039063	-67.34619141	+1892
+1457970753.93600010	+12.26513672	-1.48095703	-8.30566406	+45.26367188	-5.97656250	-77.78320313	+2464	+11.30712891	+0.37353516	-8.28369141	+17.05078125	-30.54199219	-10.39306641	+2704	+9.70312500	-3.60791016	-8.54296875	+19.55566406	-2.37304688	-67.45605469	+1892
+1457970753.94020010	+12.19482422	-1.57324219	-8.31884766	+45.87890625	-5.69091797	-77.71728516	+2436	+11.25878906	+0.24169922	-8.28369141	+16.61132813	-30.38818359	-10.21728516	+2668	+9.64160156	-3.73535156	-8.53857422	+19.70947266	-1.88964844	-67.58789063	+1884
+1457970753.94429990	+12.12011719	-1.66552734	-8.32763672	+46.47216797	-5.40527344	-77.62939453	+2416	+11.21044922	+0.11865234	-8.27929688	+16.21582031	-30.19042969	-9.99755859	+2628	+9.58007813	-3.86279297	-8.53417969	+19.86328125	-1.40625000	-67.69775391	+1884
+1457970753.95260000	+11.98388672	-1.87207031	-8.34521484	+47.46093750	-4.85595703	-77.47558594	+2380	+11.11376953	-0.14941406	-8.27050781	+15.40283203	-29.79492188	-9.71191406	+2552	+9.45703125	-4.11767578	-8.51220703	+20.14892578	-0.48339844	-67.89550781	+1884
+1457970753.96100000	+11.84765625	-2.07861328	-8.35400391	+48.36181641	-4.35058594	-77.23388672	+2348	+11.01708984	-0.41308594	-8.25732422	+14.65576172	-29.33349609	-9.38232422	+2476	+9.33837891	-4.36816406	-8.48144531	+20.41259766	+0.32958984	-68.04931641	+1888
+1457970753.96930000	+11.71582031	-2.28076172	-8.34960938	+49.17480469	-3.86718750	-76.97021484	+2320	+10.90722656	-0.65917969	-8.23974609	+14.06250000	-28.76220703	-9.03076172	+2400	+9.22412109	-4.61425781	-8.43310547	+20.63232422	+1.05468750	-68.20312500	+1896
+1457970753.97760010	+11.57958984	-2.50927734	-8.34082031	+49.76806641	-3.38378906	-76.68457031	+2292	+10.79296875	-0.92724609	-8.21777344	+13.40332031	-28.10302734	-8.76708984	+2336	+9.11425781	-4.86035156	-8.38476563	+20.85205078	+1.73583984	-68.26904297	+1904
+1457970753.98180010	+11.51367188	-2.61035156	-8.33203125	+50.09765625	-3.18603516	-76.48681641	+2280	+10.73583984	-1.05029297	-8.20458984	+13.07373047	-27.77343750	-8.56933594	+2304	+9.05712891	-4.98339844	-8.34960938	+20.96191406	+2.02148438	-68.29101563	+1908
+1457970753.99009990	+11.37744141	-2.83447266	-8.31005859	+50.64697266	-2.76855469	-76.15722656	+2252	+10.62158203	-1.32275391	-8.16503906	+12.39257813	-27.09228516	-8.30566406	+2248	+8.95166016	-5.22070313	-8.27929688	+21.20361328	+2.57080078	-68.33496094	+1916
+1457970753.99429990	+11.31152344	-2.93554688	-8.29248047	+50.95458984	-2.61474609	-75.95947266	+2232	+10.56445313	-1.44580078	-8.14746094	+12.06298828	-26.71875000	-8.08593750	+2216	+8.90332031	-5.33935547	-8.23535156	+21.31347656	+2.81250000	-68.33496094	+1916
+1457970753.99850010	+11.25000000	-3.04541016	-8.27490234	+51.21826172	-2.41699219	-75.80566406	+2216	+10.50732422	-1.57763672	-8.12548828	+11.71142578	-26.34521484	-7.93212891	+2192	+8.85498047	-5.45361328	-8.19580078	+21.44531250	+3.07617188	-68.31298828	+1916
+1457970754.00260000	+11.17968750	-3.15527344	-8.24853516	+51.52587891	-2.21923828	-75.62988281	+2196	+10.45019531	-1.70507813	-8.09033203	+11.33789063	-26.01562500	-7.77832031	+2168	+8.80664063	-5.57226563	-8.14746094	+21.57714844	+3.31787109	-68.33496094	+1920
+1457970754.00679990	+11.11376953	-3.24755859	-8.22216797	+51.87744141	-2.08740234	-75.41015625	+2176	+10.39306641	-1.82373047	-8.06396484	+10.98632813	-25.64208984	-7.53662109	+2144	+8.75390625	-5.68652344	-8.09912109	+21.70898438	+3.55957031	-68.29101563	+1920
+1457970754.01099990	+11.04785156	-3.35742188	-8.19140625	+52.14111328	-1.91162109	-75.21240234	+2160	+10.34033203	-1.95556641	-8.03320313	+10.56884766	-25.29052734	-7.33886719	+2120	+8.70556641	-5.79638672	-8.05517578	+21.86279297	+3.84521484	-68.20312500	+1916
+1457970754.01930000	+10.91601563	-3.54638672	-8.11230469	+52.88818359	-1.66992188	-74.81689453	+2124	+10.23486328	-2.19726563	-7.94091797	+9.73388672	-24.67529297	-6.92138672	+2084	+8.60888672	-6.01611328	-7.94091797	+22.17041016	+4.32861328	-68.11523438	+1912
+1457970754.02340010	+10.85449219	-3.64746094	-8.07275391	+53.21777344	-1.53808594	-74.64111328	+2112	+10.18652344	-2.32031250	-7.89257813	+9.31640625	-24.38964844	-6.70166016	+2072	+8.56494141	-6.12597656	-7.88818359	+22.36816406	+4.61425781	-68.00537109	+1912
+1457970754.02760000	+10.78857422	-3.73974609	-8.02001953	+53.61328125	-1.40625000	-74.46533203	+2100	+10.13818359	-2.44335938	-7.83105469	+8.85498047	-24.14794922	-6.50390625	+2060	+8.51660156	-6.23144531	-7.82226563	+22.56591797	+4.85595703	-67.93945313	+1912
+1457970754.03180000	+10.72705078	-3.81884766	-7.96289063	+54.09667969	-1.38427734	-74.26757813	+2084	+10.09423828	-2.55322266	-7.77832031	+8.41552734	-23.86230469	-6.17431641	+2048	+8.46826172	-6.33691406	-7.76074219	+22.74169922	+5.11962891	-67.82958984	+1912
+1457970754.04010010	+10.59521484	-3.99462891	-7.84863281	+54.93164063	-1.18652344	-73.85009766	+2068	+10.01074219	-2.78173828	-7.64648438	+7.47070313	-23.40087891	-5.64697266	+2032	+8.37597656	-6.54785156	-7.63769531	+23.18115234	+5.71289063	-67.47802734	+1912
+1457970754.04430010	+10.53369141	-4.06494141	-7.77832031	+55.45898438	-1.23046875	-73.63037109	+2060	+9.97119141	-2.88720703	-7.57617188	+6.98730469	-23.18115234	-5.27343750	+2024	+8.32324219	-6.64453125	-7.56738281	+23.37890625	+5.99853516	-67.30224609	+1912
+1457970754.04839990	+10.47216797	-4.14843750	-7.71240234	+55.87646484	-1.23046875	-73.43261719	+2060	+9.93164063	-2.99707031	-7.50585938	+6.48193359	-22.96142578	-4.96582031	+2016	+8.27490234	-6.74121094	-7.50585938	+23.62060547	+6.26220703	-67.03857422	+1912
+1457970754.05259990	+10.41064453	-4.22753906	-7.63330078	+56.31591797	-1.23046875	-73.25683594	+2060	+9.89208984	-3.10693359	-7.41796875	+5.99853516	-22.80761719	-4.68017578	+2016	+8.23095703	-6.84228516	-7.43115234	+23.84033203	+6.48193359	-66.86279297	+1920
+1457970754.05679990	+10.35351563	-4.28906250	-7.55419922	+56.79931641	-1.31835938	-73.08105469	+2056	+9.85693359	-3.20361328	-7.33886719	+5.51513672	-22.63183594	-4.24072266	+2012	+8.18261719	-6.93896484	-7.35205078	+24.06005859	+6.70166016	-66.64306641	+1928
+1457970754.06090000	+10.29638672	-4.36376953	-7.47509766	+57.23876953	-1.36230469	-72.88330078	+2056	+9.82177734	-3.30468750	-7.25976563	+5.03173828	-22.41210938	-3.86718750	+2012	+8.13867188	-7.02685547	-7.28613281	+24.32373047	+6.94335938	-66.33544922	+1932
+1457970754.06929990	+10.18212891	-4.50000000	-7.29492188	+58.02978516	-1.53808594	-72.53173828	+2064	+9.75146484	-3.49365234	-7.07519531	+4.13085938	-22.10449219	-3.05419922	+2016	+8.05078125	-7.21582031	-7.12353516	+24.76318359	+7.29492188	-65.83007813	+1952
+1457970754.07340000	+10.12500000	-4.56591797	-7.21142578	+58.40332031	-1.62597656	-72.33398438	+2064	+9.72070313	-3.59033203	-6.98730469	+3.69140625	-21.86279297	-2.65869141	+2016	+8.01123047	-7.29931641	-7.05322266	+25.04882813	+7.44873047	-65.45654297	+1956
+1457970754.07760000	+10.07226563	-4.63623047	-7.11035156	+58.68896484	-1.73583984	-72.22412109	+2072	+9.68554688	-3.68701172	-6.88623047	+3.29589844	-21.75292969	-2.30712891	+2024	+7.97607422	-7.38720703	-6.96093750	+25.26855469	+7.51464844	-65.23681641	+1968
+1457970754.08590010	+9.97119141	-4.76367188	-6.93017578	+59.19433594	-1.91162109	-71.87255859	+2080	+9.61962891	-3.85400391	-6.69726563	+2.57080078	-21.33544922	-1.40625000	+2028	+7.90136719	-7.54980469	-6.79394531	+25.77392578	+7.64648438	-64.57763672	+1984
+1457970754.09010000	+9.92724609	-4.82958984	-6.82031250	+59.37011719	-1.99951172	-71.85058594	+2084	+9.58886719	-3.94189453	-6.58740234	+2.28515625	-21.22558594	-1.07666016	+2032	+7.87060547	-7.63330078	-6.69726563	+25.99365234	+7.64648438	-64.35791016	+1992
+1457970754.09430000	+9.88330078	-4.89550781	-6.72363281	+59.47998047	-2.06542969	-71.67480469	+2088	+9.55810547	-4.01660156	-6.49072266	+1.97753906	-21.02783203	-0.59326172	+2036	+7.83984375	-7.71679688	-6.60058594	+26.19140625	+7.62451172	-64.07226563	+2000
+1457970754.09840010	+9.83496094	-4.95703125	-6.63574219	+59.61181641	-2.08740234	-71.45507813	+2084	+9.52294922	-4.10009766	-6.39843750	+1.73583984	-20.76416016	-0.19775391	+2036	+7.81347656	-7.78271484	-6.52148438	+26.49902344	+7.64648438	-63.67675781	+2004
+1457970754.10260010	+9.79980469	-5.01855469	-6.52148438	+59.69970703	-2.13134766	-71.43310547	+2092	+9.49658203	-4.17919922	-6.28857422	+1.56005859	-20.63232422	+0.10986328	+2044	+7.79150391	-7.86181641	-6.41601563	+26.74072266	+7.58056641	-63.43505859	+2008
+1457970754.11089990	+9.72070313	-5.14599609	-6.33251953	+59.69970703	-2.15332031	-71.01562500	+2084	+9.43066406	-4.31982422	-6.09082031	+1.18652344	-20.08300781	+0.96679688	+2048	+7.74755859	-8.00244141	-6.23144531	+27.20214844	+7.49267578	-62.75390625	+2008
+1457970754.11509990	+9.68994141	-5.21191406	-6.21826172	+59.72167969	-2.15332031	-70.99365234	+2088	+9.40429688	-4.39453125	-5.97656250	+1.09863281	-19.95117188	+1.27441406	+2052	+7.73437500	-8.07275391	-6.12158203	+27.46582031	+7.38281250	-62.51220703	+2008
+1457970754.11920000	+9.65478516	-5.27783203	-6.11718750	+59.61181641	-2.15332031	-70.81787109	+2084	+9.37353516	-4.46044922	-5.87548828	+0.96679688	-19.73144531	+1.66992188	+2052	+7.71240234	-8.14746094	-6.01611328	+27.64160156	+7.31689453	-62.27050781	+2008
+1457970754.12340000	+9.61962891	-5.33496094	-6.02490234	+59.61181641	-2.10937500	-70.55419922	+2076	+9.34277344	-4.52636719	-5.77880859	+0.90087891	-19.40185547	+2.06542969	+2052	+7.69921875	-8.20458984	-5.92822266	+27.94921875	+7.29492188	-61.85302734	+1996
+1457970754.12760000	+9.59765625	-5.39648438	-5.91064453	+59.61181641	-2.06542969	-70.48828125	+2076	+9.32080078	-4.59228516	-5.66015625	+0.87890625	-19.27001953	+2.32910156	+2056	+7.68603516	-8.27050781	-5.81835938	+28.19091797	+7.22900391	-61.58935547	+1992
+1457970754.13170000	+9.56689453	-5.45800781	-5.80957031	+59.54589844	-2.06542969	-70.26855469	+2068	+9.29003906	-4.65380859	-5.55468750	+0.76904297	-19.00634766	+2.72460938	+2056	+7.66845703	-8.34082031	-5.71289063	+28.36669922	+7.18505859	-61.30371094	+1988
+1457970754.14010000	+9.51855469	-5.56787109	-5.59863281	+59.54589844	-2.02148438	-69.87304688	+2056	+9.24609375	-4.77246094	-5.34375000	+0.76904297	-18.50097656	+3.40576172	+2052	+7.65087891	-8.45947266	-5.51513672	+28.91601563	+7.14111328	-60.57861328	+1964
+1457970754.14420010	+9.48779297	-5.62500000	-5.49316406	+59.47998047	-2.02148438	-69.63134766	+2052	+9.21972656	-4.83398438	-5.23828125	+0.68115234	-18.21533203	+3.77929688	+2052	+7.62890625	-8.52539063	-5.40966797	+29.06982422	+7.14111328	-60.27099609	+1956
+1457970754.14840010	+9.46582031	-5.67333984	-5.40087891	+59.52392578	-1.99951172	-69.32373047	+2040	+9.19335938	-4.88232422	-5.14160156	+0.70312500	-17.86376953	+4.17480469	+2044	+7.61572266	-8.57373047	-5.31738281	+29.33349609	+7.16308594	-59.80957031	+1940
+1457970754.15260000	+9.44824219	-5.72607422	-5.28662109	+59.56787109	-1.99951172	-69.16992188	+2036	+9.18017578	-4.93505859	-5.02294922	+0.74707031	-17.70996094	+4.46044922	+2044	+7.60693359	-8.63085938	-5.21630859	+29.57519531	+7.14111328	-59.47998047	+1928
+1457970754.15669990	+9.42187500	-5.77441406	-5.18115234	+59.54589844	-2.02148438	-68.90625000	+2032	+9.15380859	-4.99218750	-4.91308594	+0.68115234	-17.44628906	+4.81201172	+2044	+7.58496094	-8.69238281	-5.11083984	+29.72900391	+7.16308594	-59.15039063	+1920
+1457970754.16090010	+9.39990234	-5.81396484	-5.08886719	+59.63378906	-2.02148438	-68.55468750	+2020	+9.13183594	-5.03173828	-4.82080078	+0.72509766	-17.07275391	+5.20751953	+2036	+7.57177734	-8.74072266	-5.02294922	+29.97070313	+7.22900391	-58.66699219	+1904
+1457970754.16919990	+9.36474609	-5.91064453	-4.86914063	+59.67773438	-2.06542969	-68.11523438	+2016	+9.10107422	-5.13281250	-4.59667969	+0.68115234	-16.63330078	+5.84472656	+2032	+7.53662109	-8.85498047	-4.82519531	+30.25634766	+7.31689453	-57.91992188	+1888
+1457970754.17339990	+9.34716797	-5.94580078	-4.77685547	+59.76562500	-2.08740234	-67.74169922	+2008	+9.08349609	-5.16796875	-4.50000000	+0.74707031	-16.28173828	+6.24023438	+2024	+7.51904297	-8.89892578	-4.73730469	+30.47607422	+7.36083984	-57.43652344	+1876
+1457970754.17750000	+9.33837891	-5.98095703	-4.66699219	+59.85351563	-2.13134766	-67.56591797	+2004	+9.07910156	-5.20751953	-4.38574219	+0.79101563	-16.12792969	+6.54785156	+2024	+7.50585938	-8.94726563	-4.64062500	+30.62988281	+7.38281250	-57.04101563	+1868
+1457970754.18170000	+9.31640625	-6.02929688	-4.56591797	+59.78759766	-2.13134766	-67.28027344	+2004	+9.06152344	-5.26025391	-4.28466797	+0.72509766	-15.84228516	+6.85546875	+2024	+7.48388672	-9.00439453	-4.54833984	+30.71777344	+7.42675781	-56.64550781	+1864
+1457970754.19000010	+9.29443359	-6.09521484	-4.36816406	+59.91943359	-2.17529297	-66.70898438	+1996	+9.04394531	-5.32617188	-4.08251953	+0.85693359	-15.35888672	+7.53662109	+2012	+7.45751953	-9.08789063	-4.36816406	+31.02539063	+7.47070313	-55.78857422	+1848
+1457970754.19840000	+9.26367188	-6.16992188	-4.18359375	+59.87548828	-2.15332031	-66.09375000	+1992	+9.02197266	-5.40087891	-3.89355469	+0.83496094	-14.78759766	+8.17382813	+2008	+7.43115234	-9.18017578	-4.19238281	+31.22314453	+7.53662109	-54.99755859	+1836
+1457970754.20670010	+9.24609375	-6.24462891	-3.99462891	+59.78759766	-2.13134766	-65.61035156	+1988	+9.00878906	-5.47998047	-3.70019531	+0.83496094	-14.34814453	+8.72314453	+2004	+7.40917969	-9.27246094	-4.01660156	+31.37695313	+7.53662109	-54.25048828	+1828
+1457970754.21499990	+9.23291016	-6.30175781	-3.82324219	+59.80957031	-2.08740234	-65.08300781	+1980	+9.00000000	-5.53710938	-3.52001953	+0.98876953	-13.86474609	+9.31640625	+1992	+7.40478516	-9.33837891	-3.84521484	+31.68457031	+7.49267578	-53.52539063	+1808
+1457970754.22340010	+9.21533203	-6.36767578	-3.65625000	+59.69970703	-1.97753906	-64.57763672	+1976	+8.98681641	-5.60302734	-3.35302734	+1.01074219	-13.35937500	+9.84375000	+1984	+7.40039063	-9.40869141	-3.67382813	+31.92626953	+7.49267578	-52.88818359	+1796
+1457970754.22750000	+9.21533203	-6.39843750	-3.57714844	+59.69970703	-1.93359375	-64.33593750	+1972	+8.98681641	-5.62939453	-3.26953125	+1.07666016	-13.13964844	+10.08544922	+1980	+7.40478516	-9.44384766	-3.59033203	+32.10205078	+7.47070313	-52.58056641	+1784
+1457970754.23169990	+9.20654297	-6.43359375	-3.49804688	+59.63378906	-1.84570313	-64.09423828	+1968	+8.97802734	-5.66894531	-3.19042969	+1.05468750	-12.87597656	+10.30517578	+1976	+7.40917969	-9.48339844	-3.50244141	+32.21191406	+7.49267578	-52.29492188	+1776
+1457970754.23589990	+9.20214844	-6.45996094	-3.42333984	+59.63378906	-1.77978516	-63.83056641	+1964	+8.97802734	-5.69091797	-3.11132813	+1.12060547	-12.61230469	+10.56884766	+1968	+7.41357422	-9.50976563	-3.41894531	+32.36572266	+7.47070313	-52.00927734	+1764
+1457970754.24000000	+9.20214844	-6.48632813	-3.35302734	+59.63378906	-1.73583984	-63.58886719	+1956	+8.97802734	-5.71728516	-3.03662109	+1.20849609	-12.34863281	+10.83251953	+1960	+7.42236328	-9.54052734	-3.33984375	+32.56347656	+7.47070313	-51.70166016	+1752
+1457970754.24840000	+9.18896484	-6.54345703	-3.21240234	+59.61181641	-1.60400391	-63.08349609	+1940	+8.96923828	-5.77001953	-2.89599609	+1.27441406	-11.79931641	+11.31591797	+1944	+7.43115234	-9.59326172	-3.18164063	+32.87109375	+7.51464844	-51.15234375	+1724
+1457970754.25670000	+9.18017578	-6.59619141	-3.08056641	+59.58984375	-1.49414063	-62.60009766	+1924	+8.96484375	-5.82275391	-2.75537109	+1.31835938	-11.29394531	+11.79931641	+1928	+7.44433594	-9.64599609	-3.03222656	+33.20068359	+7.58056641	-50.58105469	+1692
+1457970754.26079990	+9.18017578	-6.61376953	-3.01464844	+59.63378906	-1.47216797	-62.35839844	+1916	+8.96484375	-5.84033203	-2.68945313	+1.38427734	-11.03027344	+12.04101563	+1916	+7.44873047	-9.66796875	-2.95751953	+33.33251953	+7.62451172	-50.33935547	+1680
+1457970754.26920010	+9.17578125	-6.65771484	-2.89160156	+59.65576172	-1.40625000	-61.85302734	+1896	+8.96044922	-5.88427734	-2.56640625	+1.42822266	-10.52490234	+12.52441406	+1892	+7.45312500	-9.72070313	-2.82568359	+33.55224609	+7.73437500	-49.74609375	+1648
+1457970754.27749990	+9.17578125	-6.68408203	-2.77734375	+59.74365234	-1.42822266	-61.36962891	+1872	+8.96484375	-5.91064453	-2.44335938	+1.56005859	-10.04150391	+13.05175781	+1868	+7.45751953	-9.75585938	-2.70263672	+33.72802734	+7.80029297	-49.19677734	+1616
+1457970754.28169990	+9.17138672	-6.70605469	-2.71582031	+59.72167969	-1.38427734	-61.17187500	+1864	+8.96484375	-5.93261719	-2.38623047	+1.53808594	-9.79980469	+13.22753906	+1856	+7.45312500	-9.77783203	-2.64550781	+33.79394531	+7.84423828	-48.88916016	+1604
+1457970754.29000000	+9.17138672	-6.72802734	-2.60595703	+59.80957031	-1.40625000	-60.77636719	+1848	+8.96923828	-5.95458984	-2.27197266	+1.62597656	-9.40429688	+13.71093750	+1836	+7.44433594	-9.81738281	-2.54003906	+33.85986328	+7.88818359	-48.40576172	+1580
+1457970754.29419990	+9.17138672	-6.74121094	-2.55322266	+59.80957031	-1.38427734	-60.62255859	+1840	+8.96923828	-5.97216797	-2.21923828	+1.62597656	-9.22851563	+13.86474609	+1824	+7.43994141	-9.83935547	-2.48730469	+33.85986328	+7.93212891	-48.16406250	+1568
+1457970754.29830000	+9.17578125	-6.75000000	-2.49609375	+59.83154297	-1.38427734	-60.49072266	+1836	+8.97363281	-5.98095703	-2.16210938	+1.64794922	-9.09667969	+14.04052734	+1816	+7.43115234	-9.85693359	-2.43017578	+33.83789063	+7.95410156	-48.01025391	+1560
+1457970754.30250000	+9.17578125	-6.75878906	-2.45214844	+59.85351563	-1.38427734	-60.27099609	+1828	+8.97802734	-5.98535156	-2.11816406	+1.69189453	-8.87695313	+14.28222656	+1804	+7.42236328	-9.87451172	-2.39062500	+33.83789063	+7.95410156	-47.74658203	+1548
+1457970754.30670000	+9.17578125	-6.76757813	-2.40380859	+59.83154297	-1.34033203	-60.16113281	+1824	+8.97802734	-5.99853516	-2.06982422	+1.71386719	-8.72314453	+14.43603516	+1796	+7.41796875	-9.89208984	-2.34667969	+33.83789063	+7.97607422	-47.52685547	+1540
+1457970754.31500010	+9.17138672	-6.78076172	-2.31152344	+59.85351563	-1.27441406	-59.87548828	+1816	+8.98242188	-6.01171875	-1.97753906	+1.77978516	-8.39355469	+14.76562500	+1780	+7.40478516	-9.91406250	-2.26318359	+33.85986328	+7.93212891	-47.17529297	+1524
+1457970754.31920000	+9.17138672	-6.78515625	-2.26757813	+59.85351563	-1.18652344	-59.80957031	+1812	+8.98681641	-6.01611328	-1.93359375	+1.82373047	-8.26171875	+14.87548828	+1776	+7.40039063	-9.92724609	-2.22363281	+33.88183594	+7.95410156	-47.02148438	+1520
+1457970754.32329990	+9.17138672	-6.79394531	-2.21923828	+59.85351563	-1.12060547	-59.74365234	+1812	+8.98681641	-6.02050781	-1.88525391	+1.86767578	-8.12988281	+14.96337891	+1772	+7.39599609	-9.94042969	-2.17968750	+33.90380859	+7.93212891	-46.93359375	+1516
+1457970754.32750010	+9.16699219	-6.79833984	-2.18408203	+59.83154297	-1.03271484	-59.56787109	+1808	+8.98242188	-6.02929688	-1.85009766	+1.88964844	-7.95410156	+15.11718750	+1764	+7.39160156	-9.94921875	-2.14013672	+33.92578125	+7.93212891	-46.80175781	+1508
+1457970754.33579990	+9.16259766	-6.80273438	-2.10498047	+59.87548828	-0.83496094	-59.41406250	+1804	+8.98242188	-6.03369141	-1.77099609	+1.99951172	-7.66845703	+15.31494141	+1752	+7.38720703	-9.96240234	-2.05224609	+34.05761719	+7.91015625	-46.66992188	+1500
+1457970754.34410000	+9.15380859	-6.80712891	-2.03906250	+59.91943359	-0.61523438	-59.19433594	+1796	+8.97802734	-6.03369141	-1.70947266	+2.10937500	-7.31689453	+15.55664063	+1736	+7.38720703	-9.97119141	-1.97753906	+34.27734375	+7.88818359	-46.49414063	+1488
+1457970754.34830000	+9.14941406	-6.80712891	-2.00390625	+59.94140625	-0.50537109	-59.15039063	+1796	+8.97363281	-6.03369141	-1.66992188	+2.15332031	-7.18505859	+15.62255859	+1732	+7.39160156	-9.97119141	-1.93798828	+34.40917969	+7.86621094	-46.47216797	+1484
+1457970754.35250000	+9.14062500	-6.81152344	-1.97314453	+59.94140625	-0.39550781	-59.01855469	+1788	+8.96923828	-6.03808594	-1.64355469	+2.17529297	-7.00927734	+15.73242188	+1724	+7.39160156	-9.97119141	-1.89843750	+34.54101563	+7.86621094	-46.42822266	+1476
+1457970754.35660000	+9.13623047	-6.80712891	-1.94238281	+60.02929688	-0.28564453	-58.95263672	+1784	+8.96484375	-6.03369141	-1.61279297	+2.28515625	-6.87744141	+15.82031250	+1720	+7.39599609	-9.96679688	-1.85888672	+34.71679688	+7.84423828	-46.38427734	+1472
+1457970754.36080000	+9.12744141	-6.80712891	-1.91162109	+60.07324219	-0.19775391	-58.90869141	+1780	+8.95605469	-6.03369141	-1.57763672	+2.32910156	-6.76757813	+15.90820313	+1712	+7.40039063	-9.96679688	-1.81494141	+34.84863281	+7.84423828	-46.38427734	+1464
+1457970754.36910010	+9.10986328	-6.79833984	-1.85449219	+60.22705078	+0.00000000	-58.73291016	+1768	+8.94287109	-6.02490234	-1.52490234	+2.48291016	-6.45996094	+16.10595703	+1696	+7.40039063	-9.96240234	-1.74023438	+35.15625000	+7.84423828	-46.34033203	+1452
+1457970754.37330010	+9.10107422	-6.79833984	-1.82373047	+60.29296875	+0.06591797	-58.68896484	+1760	+8.93408203	-6.02490234	-1.49414063	+2.57080078	-6.35009766	+16.19384766	+1688	+7.40478516	-9.95800781	-1.70068359	+35.33203125	+7.82226563	-46.31835938	+1444
+1457970754.38159990	+9.08349609	-6.78515625	-1.77539063	+60.51269531	+0.19775391	-58.53515625	+1744	+8.91210938	-6.01171875	-1.44140625	+2.76855469	-6.06445313	+16.36962891	+1672	+7.40039063	-9.94482422	-1.63476563	+35.66162109	+7.82226563	-46.18652344	+1424
+1457970754.38579990	+9.07031250	-6.78076172	-1.74902344	+60.62255859	+0.26367188	-58.46923828	+1736	+8.89892578	-6.00732422	-1.41503906	+2.85644531	-5.95458984	+16.45751953	+1664	+7.39599609	-9.94482422	-1.60400391	+35.81542969	+7.82226563	-46.14257813	+1416
+1457970754.39000010	+9.05712891	-6.77636719	-1.72265625	+60.71044922	+0.32958984	-58.38134766	+1728	+8.88574219	-6.00292969	-1.39306641	+2.94433594	-5.82275391	+16.54541016	+1656	+7.39160156	-9.94042969	-1.56884766	+35.94726563	+7.84423828	-46.09863281	+1408
+1457970754.39410000	+9.04833984	-6.76757813	-1.70068359	+60.86425781	+0.39550781	-58.31542969	+1716	+8.87695313	-5.99414063	-1.36669922	+3.07617188	-5.69091797	+16.63330078	+1648	+7.38720703	-9.93603516	-1.53808594	+36.10107422	+7.86621094	-46.03271484	+1400
+1457970754.39829990	+9.03515625	-6.76318359	-1.67871094	+60.99609375	+0.46142578	-58.20556641	+1708	+8.86376953	-5.98974609	-1.34472656	+3.18603516	-5.51513672	+16.72119141	+1640	+7.37402344	-9.93164063	-1.50732422	+36.21093750	+7.91015625	-45.94482422	+1392
+1457970754.40249990	+9.02197266	-6.75439453	-1.65673828	+61.12792969	+0.52734375	-58.09570313	+1700	+8.84619141	-5.98535156	-1.32275391	+3.29589844	-5.36132813	+16.80908203	+1632	+7.36083984	-9.93164063	-1.48535156	+36.32080078	+7.97607422	-45.79101563	+1384
+1457970754.41080000	+8.99121094	-6.73681641	-1.61279297	+61.45751953	+0.63720703	-57.83203125	+1684	+8.81982422	-5.96777344	-1.28320313	+3.55957031	-4.98779297	+17.00683594	+1612	+7.33447266	-9.92285156	-1.44140625	+36.54052734	+8.08593750	-45.48339844	+1368
+1457970754.41490010	+8.97363281	-6.72802734	-1.59521484	+61.58935547	+0.70312500	-57.67822266	+1676	+8.80224609	-5.96337891	-1.26123047	+3.69140625	-4.81201172	+17.09472656	+1608	+7.31689453	-9.91845703	-1.42382813	+36.65039063	+8.17382813	-45.32958984	+1360
+1457970754.41910000	+8.96044922	-6.71923828	-1.57324219	+61.76513672	+0.74707031	-57.54638672	+1668	+8.78906250	-5.95458984	-1.24365234	+3.82324219	-4.61425781	+17.20458984	+1600	+7.29492188	-9.91845703	-1.40185547	+36.76025391	+8.23974609	-45.15380859	+1356
+1457970754.42330000	+8.94287109	-6.71044922	-1.55566406	+61.94091797	+0.81298828	-57.34863281	+1664	+8.77148438	-5.95019531	-1.22167969	+3.95507813	-4.39453125	+17.29248047	+1592	+7.27734375	-9.91406250	-1.38427734	+36.84814453	+8.34960938	-44.95605469	+1352
+1457970754.42740010	+8.92529297	-6.70166016	-1.53808594	+62.09472656	+0.85693359	-57.21679688	+1660	+8.75390625	-5.94140625	-1.19970703	+4.06494141	-4.21875000	+17.38037109	+1588	+7.25537109	-9.91406250	-1.36230469	+36.91406250	+8.43750000	-44.78027344	+1352
+1457970754.43160010	+8.90771484	-6.69287109	-1.52050781	+62.24853516	+0.92285156	-57.04101563	+1652	+8.73632813	-5.93701172	-1.18212891	+4.21875000	-3.99902344	+17.46826172	+1584	+7.23339844	-9.91406250	-1.34472656	+37.00195313	+8.52539063	-44.58251953	+1348
+1457970754.43989990	+8.87695313	-6.67529297	-1.48095703	+62.57812500	+0.98876953	-56.68945313	+1648	+8.70556641	-5.92382813	-1.14257813	+4.48242188	-3.62548828	+17.66601563	+1576	+7.19824219	-9.90527344	-1.30957031	+37.22167969	+8.70117188	-44.16503906	+1344
+1457970754.44409990	+8.85937500	-6.66650391	-1.46337891	+62.73193359	+1.03271484	-56.49169922	+1644	+8.68798828	-5.91503906	-1.12060547	+4.61425781	-3.42773438	+17.75390625	+1572	+7.17626953	-9.90527344	-1.29199219	+37.30957031	+8.76708984	-43.94531250	+1344
+1457970754.44829990	+8.84179688	-6.65771484	-1.44580078	+62.88574219	+1.05468750	-56.33789063	+1644	+8.67480469	-5.90625000	-1.09863281	+4.74609375	-3.27392578	+17.84179688	+1568	+7.15869141	-9.89648438	-1.27441406	+37.44140625	+8.81103516	-43.76953125	+1344
+1457970754.45240000	+8.82861328	-6.64892578	-1.42382813	+63.03955078	+1.05468750	-56.20605469	+1640	+8.65722656	-5.90185547	-1.07666016	+4.87792969	-3.14208984	+17.92968750	+1564	+7.14550781	-9.89208984	-1.25244141	+37.55126953	+8.83300781	-43.61572266	+1344
+1457970754.45660000	+8.81103516	-6.64013672	-1.40185547	+63.17138672	+1.05468750	-56.07421875	+1640	+8.64404297	-5.89746094	-1.05468750	+4.98779297	-3.01025391	+18.01757813	+1564	+7.13232422	-9.89208984	-1.22607422	+37.68310547	+8.87695313	-43.48388672	+1344
+1457970754.46490000	+8.78466797	-6.62255859	-1.35791016	+63.45703125	+1.01074219	-55.85449219	+1636	+8.61328125	-5.87988281	-1.00634766	+5.22949219	-2.83447266	+18.19335938	+1556	+7.10595703	-9.87890625	-1.17773438	+37.92480469	+8.87695313	-43.26416016	+1344
+1457970754.46910000	+8.77148438	-6.61376953	-1.33593750	+63.56689453	+0.98876953	-55.76660156	+1636	+8.60009766	-5.87548828	-0.97998047	+5.31738281	-2.74658203	+18.23730469	+1556	+7.09716797	-9.87451172	-1.15136719	+38.05664063	+8.85498047	-43.13232422	+1344
+1457970754.47330000	+8.75830078	-6.60498047	-1.31396484	+63.72070313	+0.94482422	-55.70068359	+1636	+8.58691406	-5.86669922	-0.95361328	+5.44921875	-2.72460938	+18.30322266	+1552	+7.09716797	-9.86572266	-1.12500000	+38.23242188	+8.81103516	-43.08837891	+1344
+1457970754.47740010	+8.74951172	-6.59619141	-1.29199219	+63.85253906	+0.87890625	-55.63476563	+1632	+8.57812500	-5.85791016	-0.93164063	+5.58105469	-2.70263672	+18.36914063	+1548	+7.09277344	-9.85693359	-1.09863281	+38.38623047	+8.74511719	-43.02246094	+1344
+1457970754.48569990	+8.72314453	-6.58300781	-1.24365234	+64.05029297	+0.76904297	-55.56884766	+1624	+8.55175781	-5.84472656	-0.88330078	+5.75683594	-2.68066406	+18.47900391	+1540	+7.08398438	-9.83935547	-1.04589844	+38.69384766	+8.61328125	-42.97851563	+1352
+1457970754.48990010	+8.71435547	-6.57421875	-1.23046875	+64.18212891	+0.68115234	-55.52490234	+1620	+8.53857422	-5.84033203	-0.86572266	+5.86669922	-2.65869141	+18.56689453	+1532	+7.08398438	-9.83056641	-1.01953125	+38.84765625	+8.54736328	-42.93457031	+1356
+1457970754.49410010	+8.70556641	-6.56982422	-1.20849609	+64.27001953	+0.65917969	-55.50292969	+1616	+8.52978516	-5.83593750	-0.84375000	+5.95458984	-2.68066406	+18.56689453	+1528	+7.07958984	-9.82617188	-0.99755859	+38.95751953	+8.50341797	-42.91259766	+1360
+1457970754.50239990	+8.68798828	-6.55664063	-1.17773438	+64.46777344	+0.52734375	-55.48095703	+1608	+8.50781250	-5.82275391	-0.80859375	+6.13037109	-2.72460938	+18.65478516	+1516	+7.07519531	-9.81298828	-0.95361328	+39.22119141	+8.37158203	-42.93457031	+1368
+1457970754.51070000	+8.66601563	-6.55224609	-1.14697266	+64.62158203	+0.50537109	-55.56884766	+1604	+8.48583984	-5.81396484	-0.78222656	+6.30615234	-2.81250000	+18.63281250	+1500	+7.06640625	-9.80419922	-0.91845703	+39.41894531	+8.28369141	-43.02246094	+1380
+1457970754.51490000	+8.65722656	-6.54785156	-1.14697266	+64.70947266	+0.48339844	-55.50292969	+1600	+8.47265625	-5.80957031	-0.77783203	+6.39404297	-2.79052734	+18.67675781	+1488	+7.06640625	-9.79980469	-0.91406250	+39.52880859	+8.23974609	-42.95654297	+1384
+1457970754.52320000	+8.63085938	-6.54345703	-1.13378906	+64.84130859	+0.54931641	-55.61279297	+1592	+8.45068359	-5.80957031	-0.76464844	+6.52587891	-2.85644531	+18.58886719	+1472	+7.04882813	-9.79980469	-0.89208984	+39.63867188	+8.26171875	-43.06640625	+1396
+1457970754.53160000	+8.60888672	-6.53906250	-1.13378906	+64.99511719	+0.61523438	-55.61279297	+1584	+8.42871094	-5.80517578	-0.76464844	+6.67968750	-2.81250000	+18.56689453	+1452	+7.02685547	-9.80419922	-0.89648438	+39.72656250	+8.30566406	-43.04443359	+1408
+1457970754.53990010	+8.58251953	-6.53906250	-1.13818359	+65.14892578	+0.72509766	-55.67871094	+1576	+8.39794922	-5.80957031	-0.76904297	+6.83349609	-2.83447266	+18.45703125	+1436	+7.00048828	-9.80859375	-0.90087891	+39.81445313	+8.34960938	-43.06640625	+1416
+1457970754.54819990	+8.55615234	-6.53466797	-1.14697266	+65.32470703	+0.85693359	-55.70068359	+1568	+8.37158203	-5.80517578	-0.77783203	+7.00927734	-2.76855469	+18.39111328	+1420	+6.97412109	-9.81298828	-0.91406250	+39.85839844	+8.43750000	-43.04443359	+1428
+1457970754.55240010	+8.54296875	-6.53466797	-1.14697266	+65.39062500	+0.92285156	-55.72265625	+1564	+8.35400391	-5.80957031	-0.77783203	+7.07519531	-2.76855469	+18.34716797	+1416	+6.96093750	-9.81298828	-0.91845703	+39.90234375	+8.48144531	-43.04443359	+1428
+1457970754.56069990	+8.51660156	-6.53027344	-1.15576172	+65.61035156	+1.03271484	-55.70068359	+1552	+8.32763672	-5.80517578	-0.78222656	+7.27294922	-2.70263672	+18.30322266	+1404	+6.93457031	-9.81738281	-0.92724609	+39.99023438	+8.54736328	-43.00048828	+1436
+1457970754.56489990	+8.49902344	-6.52587891	-1.15136719	+65.72021484	+1.07666016	-55.74462891	+1544	+8.31005859	-5.80517578	-0.78222656	+7.33886719	-2.70263672	+18.25927734	+1400	+6.92138672	-9.81738281	-0.93164063	+40.03417969	+8.56933594	-43.00048828	+1436
+1457970754.57320000	+8.47705078	-6.52148438	-1.15576172	+65.91796875	+1.09863281	-55.65673828	+1536	+8.28369141	-5.80078125	-0.78662109	+7.53662109	-2.61474609	+18.32519531	+1392	+6.89501953	-9.81738281	-0.94042969	+40.16601563	+8.61328125	-42.91259766	+1436
+1457970754.58150010	+8.45068359	-6.51708984	-1.15136719	+66.09375000	+1.09863281	-55.63476563	+1524	+8.25292969	-5.79638672	-0.77783203	+7.66845703	-2.57080078	+18.34716797	+1384	+6.87304688	-9.81738281	-0.94921875	+40.31982422	+8.63525391	-42.82470703	+1432
+1457970754.58990000	+8.42871094	-6.50390625	-1.14697266	+66.29150391	+1.07666016	-55.56884766	+1512	+8.23535156	-5.78759766	-0.77343750	+7.84423828	-2.52685547	+18.41308594	+1372	+6.85546875	-9.80859375	-0.94921875	+40.51757813	+8.65722656	-42.75878906	+1432
+1457970754.59400010	+8.41992188	-6.50830078	-1.14697266	+66.31347656	+1.05468750	-55.52490234	+1508	+8.22216797	-5.79199219	-0.76904297	+7.84423828	-2.50488281	+18.45703125	+1368	+6.85107422	-9.80419922	-0.94482422	+40.60546875	+8.65722656	-42.73681641	+1428
+1457970754.59820010	+8.41113281	-6.49951172	-1.14257813	+66.37939453	+1.03271484	-55.45898438	+1500	+8.21337891	-5.78759766	-0.76464844	+7.91015625	-2.48291016	+18.50097656	+1360	+6.85107422	-9.79980469	-0.94042969	+40.69335938	+8.65722656	-42.71484375	+1428
+1457970754.60240010	+8.40673828	-6.49511719	-1.14257813	+66.44531250	+0.98876953	-55.43701172	+1496	+8.20898438	-5.77880859	-0.76025391	+7.97607422	-2.48291016	+18.54492188	+1356	+6.84667969	-9.79541016	-0.93603516	+40.78125000	+8.65722656	-42.69287109	+1424
+1457970754.61069990	+8.39355469	-6.49511719	-1.13378906	+66.44531250	+0.90087891	-55.37109375	+1480	+8.19580078	-5.77880859	-0.75585938	+7.97607422	-2.48291016	+18.63281250	+1344	+6.84667969	-9.78662109	-0.92724609	+40.93505859	+8.63525391	-42.64892578	+1424
+1457970754.61490010	+8.39355469	-6.49072266	-1.13378906	+66.48925781	+0.85693359	-55.34912109	+1472	+8.19140625	-5.77441406	-0.75146484	+8.02001953	-2.50488281	+18.67675781	+1340	+6.84667969	-9.78222656	-0.92285156	+41.02294922	+8.61328125	-42.62695313	+1424
+1457970754.61900000	+8.38916016	-6.49072266	-1.12939453	+66.44531250	+0.81298828	-55.34912109	+1464	+8.19140625	-5.77441406	-0.74707031	+7.97607422	-2.52685547	+18.69873047	+1336	+6.85107422	-9.77783203	-0.91845703	+41.06689453	+8.59130859	-42.62695313	+1428
+1457970754.62319990	+8.38916016	-6.48632813	-1.12500000	+66.46728516	+0.76904297	-55.34912109	+1460	+8.18701172	-5.77441406	-0.74267578	+7.97607422	-2.54882813	+18.72070313	+1328	+6.85107422	-9.77343750	-0.91406250	+41.11083984	+8.56933594	-42.62695313	+1428
+1457970754.63150000	+8.38916016	-6.48632813	-1.11621094	+66.42333984	+0.68115234	-55.39306641	+1448	+8.18701172	-5.77001953	-0.73388672	+7.95410156	-2.63671875	+18.76464844	+1316	+6.85546875	-9.76904297	-0.90087891	+41.15478516	+8.52539063	-42.64892578	+1432
+1457970754.63570000	+8.39355469	-6.48632813	-1.11621094	+66.40136719	+0.61523438	-55.41503906	+1444	+8.18701172	-5.76562500	-0.72949219	+7.95410156	-2.70263672	+18.76464844	+1312	+6.85986328	-9.76464844	-0.89648438	+41.17675781	+8.48144531	-42.67089844	+1436
+1457970754.63980010	+8.39355469	-6.48193359	-1.11181641	+66.40136719	+0.54931641	-55.45898438	+1436	+8.19140625	-5.76562500	-0.72949219	+7.93212891	-2.76855469	+18.78662109	+1308	+6.86425781	-9.76025391	-0.89208984	+41.17675781	+8.43750000	-42.69287109	+1440
+1457970754.64820000	+8.39794922	-6.47753906	-1.10302734	+66.35742188	+0.43945313	-55.52490234	+1428	+8.19140625	-5.76123047	-0.72070313	+7.91015625	-2.85644531	+18.80859375	+1296	+6.86425781	-9.75585938	-0.89208984	+41.13281250	+8.34960938	-42.69287109	+1440
+1457970754.65229990	+8.40234375	-6.47753906	-1.09863281	+66.33544922	+0.37353516	-55.56884766	+1424	+8.19580078	-5.76123047	-0.71630859	+7.88818359	-2.94433594	+18.83056641	+1292	+6.86865234	-9.75585938	-0.89208984	+41.11083984	+8.30566406	-42.71484375	+1440
+1457970754.65650010	+8.40234375	-6.47314453	-1.09423828	+66.31347656	+0.32958984	-55.61279297	+1424	+8.19580078	-5.76123047	-0.71630859	+7.86621094	-2.98828125	+18.83056641	+1288	+6.86865234	-9.75585938	-0.88769531	+41.11083984	+8.26171875	-42.71484375	+1444
+1457970754.66070010	+8.40673828	-6.47314453	-1.08984375	+66.31347656	+0.26367188	-55.65673828	+1420	+8.19580078	-5.75683594	-0.71191406	+7.86621094	-3.03222656	+18.83056641	+1284	+6.86865234	-9.75146484	-0.88769531	+41.06689453	+8.19580078	-42.71484375	+1444
+1457970754.66479990	+8.41113281	-6.46875000	-1.08544922	+66.29150391	+0.19775391	-55.70068359	+1420	+8.20019531	-5.75683594	-0.70751953	+7.84423828	-3.09814453	+18.83056641	+1280	+6.86865234	-9.75146484	-0.88769531	+41.02294922	+8.15185547	-42.73681641	+1444
+1457970754.66899990	+8.41113281	-6.46875000	-1.08105469	+66.26953125	+0.15380859	-55.74462891	+1416	+8.20019531	-5.75683594	-0.70751953	+7.84423828	-3.14208984	+18.85253906	+1276	+6.86425781	-9.75146484	-0.88769531	+40.97900391	+8.10791016	-42.73681641	+1444
+1457970754.67730000	+8.41552734	-6.46435547	-1.07666016	+66.24755859	+0.04394531	-55.81054688	+1412	+8.20458984	-5.75244141	-0.69873047	+7.82226563	-3.22998047	+18.85253906	+1272	+6.86425781	-9.75146484	-0.88769531	+40.89111328	+7.99804688	-42.73681641	+1444
+1457970754.68150000	+8.41992188	-6.45996094	-1.07226563	+66.24755859	+0.00000000	-55.83251953	+1412	+8.20898438	-5.75244141	-0.69873047	+7.80029297	-3.27392578	+18.85253906	+1268	+6.86425781	-9.75146484	-0.89208984	+40.84716797	+7.93212891	-42.73681641	+1444
+1457970754.68569990	+8.41992188	-6.45996094	-1.06787109	+66.22558594	-0.06591797	-55.87646484	+1408	+8.20898438	-5.75244141	-0.69433594	+7.80029297	-3.31787109	+18.87451172	+1264	+6.85986328	-9.75146484	-0.89208984	+40.80322266	+7.86621094	-42.71484375	+1444
+1457970754.68980000	+8.42431641	-6.45556641	-1.06347656	+66.22558594	-0.10986328	-55.89843750	+1408	+8.20898438	-5.75244141	-0.69433594	+7.77832031	-3.36181641	+18.87451172	+1264	+6.85986328	-9.75146484	-0.89208984	+40.73730469	+7.80029297	-42.71484375	+1444
+1457970754.69820000	+8.43310547	-6.45117188	-1.05468750	+66.18164063	-0.26367188	-55.98632813	+1408	+8.21777344	-5.74804688	-0.68554688	+7.75634766	-3.49365234	+18.89648438	+1260	+6.85546875	-9.74707031	-0.89648438	+40.60546875	+7.64648438	-42.69287109	+1444
+1457970754.70230010	+8.43310547	-6.44677734	-1.05029297	+66.18164063	-0.32958984	-56.00830078	+1408	+8.22216797	-5.74365234	-0.68115234	+7.73437500	-3.55957031	+18.91845703	+1260	+6.85546875	-9.74707031	-0.90087891	+40.53955078	+7.55859375	-42.69287109	+1444
+1457970754.70650010	+8.43750000	-6.44238281	-1.04150391	+66.15966797	-0.43945313	-56.03027344	+1412	+8.22656250	-5.74365234	-0.67236328	+7.69042969	-3.66943359	+18.94042969	+1260	+6.85107422	-9.74707031	-0.90087891	+40.47363281	+7.47070313	-42.67089844	+1444
+1457970754.71070000	+8.44189453	-6.43798828	-1.03710938	+66.13769531	-0.52734375	-56.05224609	+1412	+8.23095703	-5.73925781	-0.66796875	+7.66845703	-3.75732422	+18.96240234	+1264	+6.85107422	-9.74267578	-0.90527344	+40.40771484	+7.40478516	-42.64892578	+1444
+1457970754.71479990	+8.44628906	-6.43359375	-1.03271484	+66.11572266	-0.59326172	-56.07421875	+1412	+8.23535156	-5.73486328	-0.66357422	+7.62451172	-3.82324219	+18.98437500	+1264	+6.85107422	-9.74267578	-0.90527344	+40.36376953	+7.33886719	-42.62695313	+1444
+1457970754.71900010	+8.45068359	-6.43359375	-1.02832031	+66.11572266	-0.68115234	-56.07421875	+1412	+8.23974609	-5.73046875	-0.65478516	+7.60253906	-3.93310547	+19.00634766	+1264	+6.85546875	-9.73828125	-0.90527344	+40.34179688	+7.27294922	-42.62695313	+1444
+1457970754.72309990	+8.45068359	-6.42919922	-1.02832031	+66.09375000	-0.72509766	-56.07421875	+1416	+8.24414063	-5.73046875	-0.65039063	+7.55859375	-3.99902344	+19.02832031	+1264	+6.85546875	-9.73388672	-0.90527344	+40.31982422	+7.20703125	-42.60498047	+1444
+1457970754.73149990	+8.45507813	-6.42480469	-1.01953125	+66.09375000	-0.83496094	-56.05224609	+1416	+8.24853516	-5.72607422	-0.64160156	+7.51464844	-4.08691406	+19.07226563	+1264	+6.85986328	-9.72949219	-0.90087891	+40.31982422	+7.16308594	-42.60498047	+1448
+1457970754.73560000	+8.45507813	-6.42480469	-1.01953125	+66.09375000	-0.85693359	-56.03027344	+1416	+8.24853516	-5.72607422	-0.64160156	+7.49267578	-4.13085938	+19.09423828	+1264	+6.86425781	-9.72509766	-0.90087891	+40.34179688	+7.14111328	-42.60498047	+1448
+1457970754.73980000	+8.45507813	-6.42480469	-1.01953125	+66.07177734	-0.87890625	-55.98632813	+1416	+8.24853516	-5.72167969	-0.63720703	+7.47070313	-4.15283203	+19.11621094	+1264	+6.86425781	-9.72070313	-0.89648438	+40.36376953	+7.11914063	-42.60498047	+1452
+1457970754.74400000	+8.45507813	-6.42480469	-1.01953125	+66.07177734	-0.90087891	-55.96435547	+1416	+8.24853516	-5.72167969	-0.63720703	+7.44873047	-4.15283203	+19.11621094	+1260	+6.86865234	-9.72070313	-0.89648438	+40.38574219	+7.11914063	-42.60498047	+1452
+1457970754.74810000	+8.45507813	-6.42480469	-1.01953125	+66.07177734	-0.92285156	-55.94238281	+1416	+8.24853516	-5.72167969	-0.63281250	+7.44873047	-4.15283203	+19.13818359	+1260	+6.86865234	-9.71630859	-0.89208984	+40.40771484	+7.11914063	-42.60498047	+1456
+1457970754.75650000	+8.45068359	-6.42480469	-1.01513672	+66.07177734	-0.96679688	-55.87646484	+1416	+8.24853516	-5.72167969	-0.63281250	+7.40478516	-4.15283203	+19.16015625	+1252	+6.87304688	-9.71191406	-0.88769531	+40.47363281	+7.14111328	-42.58300781	+1460
+1457970754.76060010	+8.45068359	-6.42480469	-1.01513672	+66.07177734	-0.96679688	-55.83251953	+1416	+8.24414063	-5.72167969	-0.63281250	+7.40478516	-4.13085938	+19.16015625	+1252	+6.87744141	-9.71191406	-0.88769531	+40.49560547	+7.16308594	-42.58300781	+1460
+1457970754.76900010	+8.44628906	-6.42480469	-1.01513672	+66.04980469	-0.98876953	-55.74462891	+1416	+8.24414063	-5.71728516	-0.62841797	+7.38281250	-4.10888672	+19.16015625	+1244	+6.87744141	-9.70751953	-0.88330078	+40.53955078	+7.20703125	-42.53906250	+1464
+1457970754.77729990	+8.44189453	-6.42480469	-1.01513672	+66.00585938	-0.98876953	-55.65673828	+1416	+8.23974609	-5.71728516	-0.62841797	+7.36083984	-4.08691406	+19.18212891	+1240	+6.87304688	-9.70751953	-0.87890625	+40.56152344	+7.25097656	-42.49511719	+1464
+1457970754.78559990	+8.43310547	-6.42919922	-1.01953125	+65.93994141	-1.01074219	-55.52490234	+1416	+8.23974609	-5.72167969	-0.62841797	+7.31689453	-4.04296875	+19.20410156	+1236	+6.86425781	-9.70751953	-0.88330078	+40.53955078	+7.31689453	-42.40722656	+1468
+1457970754.79390000	+8.42871094	-6.42919922	-1.01513672	+65.87402344	-1.05468750	-55.43701172	+1412	+8.23535156	-5.72167969	-0.62841797	+7.25097656	-4.02099609	+19.20410156	+1232	+6.85107422	-9.70751953	-0.88330078	+40.49560547	+7.38281250	-42.27539063	+1472
+1457970754.79810000	+8.42871094	-6.42919922	-1.01513672	+65.80810547	-1.05468750	-55.37109375	+1412	+8.23535156	-5.72167969	-0.62841797	+7.22900391	-3.99902344	+19.22607422	+1228	+6.84667969	-9.70751953	-0.88769531	+40.45166016	+7.42675781	-42.20947266	+1472
+1457970754.80230000	+8.42431641	-6.42919922	-1.01513672	+65.76416016	-1.09863281	-55.30517578	+1412	+8.23535156	-5.72167969	-0.62402344	+7.18505859	-3.97705078	+19.24804688	+1228	+6.83789063	-9.70751953	-0.89208984	+40.38574219	+7.44873047	-42.14355469	+1476
+1457970754.80640010	+8.42431641	-6.43359375	-1.01513672	+65.67626953	-1.12060547	-55.23925781	+1412	+8.23535156	-5.72167969	-0.62402344	+7.14111328	-3.95507813	+19.24804688	+1224	+6.82470703	-9.71191406	-0.89648438	+40.29785156	+7.47070313	-42.03369141	+1476
+1457970754.81060000	+8.42431641	-6.43359375	-1.01513672	+65.58837891	-1.16455078	-55.17333984	+1412	+8.23535156	-5.72167969	-0.62402344	+7.07519531	-3.93310547	+19.27001953	+1224	+6.81591797	-9.71191406	-0.90087891	+40.20996094	+7.49267578	-41.94580078	+1480
+1457970754.81890010	+8.42431641	-6.43798828	-1.01074219	+65.39062500	-1.27441406	-55.06347656	+1412	+8.23535156	-5.72607422	-0.61962891	+6.89941406	-3.88916016	+19.33593750	+1224	+6.79394531	-9.71630859	-0.90966797	+39.96826172	+7.51464844	-41.77001953	+1480
+1457970754.82310010	+8.42431641	-6.44238281	-1.00634766	+65.25878906	-1.36230469	-55.01953125	+1412	+8.23535156	-5.72607422	-0.61523438	+6.78955078	-3.88916016	+19.37988281	+1224	+6.78515625	-9.71630859	-0.91406250	+39.85839844	+7.49267578	-41.68212891	+1484
+1457970754.82730010	+8.42871094	-6.44238281	-1.00195313	+65.14892578	-1.42822266	-54.99755859	+1412	+8.23974609	-5.73046875	-0.61083984	+6.65771484	-3.88916016	+19.42382813	+1224	+6.77636719	-9.72070313	-0.91406250	+39.72656250	+7.49267578	-41.63818359	+1484
+1457970754.83139990	+8.42871094	-6.44677734	-0.99755859	+64.97314453	-1.53808594	-54.95361328	+1412	+8.24414063	-5.73046875	-0.60644531	+6.45996094	-3.93310547	+19.48974609	+1228	+6.76757813	-9.72070313	-0.91845703	+39.59472656	+7.47070313	-41.57226563	+1480
+1457970754.83559990	+8.43310547	-6.45117188	-0.99316406	+64.81933594	-1.62597656	-54.93164063	+1416	+8.24853516	-5.73486328	-0.60205078	+6.28417969	-3.95507813	+19.55566406	+1228	+6.76318359	-9.72509766	-0.91845703	+39.46289063	+7.44873047	-41.52832031	+1480
+1457970754.83979990	+8.43750000	-6.45556641	-0.98876953	+64.68750000	-1.73583984	-54.90966797	+1416	+8.25292969	-5.73925781	-0.59326172	+6.10839844	-3.99902344	+19.62158203	+1232	+6.75878906	-9.72509766	-0.91845703	+39.33105469	+7.40478516	-41.50634766	+1476
+1457970754.84390000	+8.44189453	-6.45996094	-0.98437500	+64.48974609	-1.86767578	-54.88769531	+1420	+8.26171875	-5.74365234	-0.58886719	+5.86669922	-4.08691406	+19.70947266	+1236	+6.75439453	-9.72509766	-0.91845703	+39.17724609	+7.36083984	-41.48437500	+1476
+1457970754.85229990	+8.45507813	-6.46875000	-0.97119141	+64.16015625	-2.10937500	-54.88769531	+1428	+8.27050781	-5.74804688	-0.57568359	+5.47119141	-4.26269531	+19.86328125	+1240	+6.75000000	-9.72509766	-0.91406250	+38.91357422	+7.25097656	-41.46240234	+1472
+1457970754.85640000	+8.45947266	-6.47314453	-0.96679688	+64.00634766	-2.21923828	-54.90966797	+1432	+8.27929688	-5.75244141	-0.56689453	+5.27343750	-4.35058594	+19.92919922	+1240	+6.74560547	-9.72509766	-0.90966797	+38.78173828	+7.20703125	-41.48437500	+1472
+1457970754.86060000	+8.46386719	-6.47753906	-0.96240234	+63.83056641	-2.30712891	-54.90966797	+1436	+8.28369141	-5.75683594	-0.55810547	+5.09765625	-4.43847656	+19.97314453	+1244	+6.74560547	-9.72509766	-0.90087891	+38.64990234	+7.14111328	-41.50634766	+1468
+1457970754.86480000	+8.46386719	-6.48193359	-0.95800781	+63.67675781	-2.39501953	-54.88769531	+1444	+8.28808594	-5.76123047	-0.55371094	+4.92187500	-4.50439453	+20.03906250	+1244	+6.74560547	-9.72509766	-0.89648438	+38.54003906	+7.09716797	-41.52832031	+1468
+1457970754.86890010	+8.46826172	-6.48632813	-0.95361328	+63.56689453	-2.48291016	-54.88769531	+1448	+8.29248047	-5.76562500	-0.54931641	+4.79003906	-4.57031250	+20.08300781	+1244	+6.74560547	-9.72509766	-0.89208984	+38.40820313	+7.05322266	-41.55029297	+1468
+1457970754.87310000	+8.47265625	-6.49072266	-0.94921875	+63.43505859	-2.54882813	-54.86572266	+1452	+8.29687500	-5.77001953	-0.54931641	+4.65820313	-4.63623047	+20.10498047	+1244	+6.74560547	-9.72949219	-0.88769531	+38.29833984	+7.00927734	-41.57226563	+1468
+1457970754.88140010	+8.47265625	-6.49951172	-0.94921875	+63.21533203	-2.65869141	-54.82177734	+1464	+8.30126953	-5.77441406	-0.54492188	+4.43847656	-4.68017578	+20.17089844	+1244	+6.74121094	-9.72949219	-0.87890625	+38.12255859	+6.96533203	-41.59423828	+1468
+1457970754.88560010	+8.46826172	-6.50390625	-0.94482422	+63.12744141	-2.68066406	-54.77783203	+1468	+8.29687500	-5.77880859	-0.54052734	+4.32861328	-4.68017578	+20.19287109	+1244	+6.73681641	-9.72949219	-0.87451172	+38.03466797	+6.96533203	-41.59423828	+1468
+1457970754.88969990	+8.46386719	-6.50830078	-0.94921875	+63.01757813	-2.70263672	-54.71191406	+1472	+8.29687500	-5.78320313	-0.54052734	+4.19677734	-4.68017578	+20.21484375	+1244	+6.73242188	-9.72949219	-0.87451172	+37.94677734	+6.98730469	-41.57226563	+1468
+1457970754.89809990	+8.45947266	-6.51708984	-0.94921875	+62.90771484	-2.70263672	-54.62402344	+1480	+8.29248047	-5.78759766	-0.54052734	+4.08691406	-4.63623047	+20.23681641	+1244	+6.71923828	-9.73388672	-0.87011719	+37.81494141	+7.05322266	-41.52832031	+1468
+1457970754.90220000	+8.45507813	-6.52148438	-0.94921875	+62.84179688	-2.70263672	-54.53613281	+1488	+8.28808594	-5.79199219	-0.54492188	+4.02099609	-4.59228516	+20.23681641	+1244	+6.71044922	-9.73828125	-0.87451172	+37.77099609	+7.09716797	-41.48437500	+1472
+1457970754.90640000	+8.45068359	-6.52148438	-0.95361328	+62.81982422	-2.70263672	-54.47021484	+1488	+8.28808594	-5.79199219	-0.54492188	+3.97705078	-4.54833984	+20.23681641	+1240	+6.70166016	-9.73828125	-0.87451172	+37.70507813	+7.14111328	-41.44042969	+1472
+1457970754.91059990	+8.44628906	-6.52587891	-0.95361328	+62.79785156	-2.68066406	-54.40429688	+1492	+8.28369141	-5.79638672	-0.54492188	+3.95507813	-4.50439453	+20.23681641	+1240	+6.69287109	-9.74267578	-0.87890625	+37.66113281	+7.20703125	-41.37451172	+1472
+1457970754.91890000	+8.43310547	-6.53027344	-0.96240234	+62.75390625	-2.63671875	-54.25048828	+1500	+8.27490234	-5.80078125	-0.54931641	+3.88916016	-4.39453125	+20.23681641	+1244	+6.67529297	-9.74707031	-0.88769531	+37.57324219	+7.33886719	-41.22070313	+1476
+1457970754.92310000	+8.42431641	-6.53027344	-0.96240234	+62.73193359	-2.63671875	-54.18457031	+1500	+8.27050781	-5.80078125	-0.54931641	+3.86718750	-4.35058594	+20.23681641	+1244	+6.66210938	-9.75146484	-0.89208984	+37.52929688	+7.40478516	-41.15478516	+1476
+1457970754.92720010	+8.41992188	-6.53027344	-0.96679688	+62.73193359	-2.61474609	-54.11865234	+1504	+8.26611328	-5.80078125	-0.55371094	+3.84521484	-4.30664063	+20.21484375	+1244	+6.64892578	-9.75585938	-0.89648438	+37.50732422	+7.47070313	-41.06689453	+1476
+1457970754.93140010	+8.41552734	-6.53466797	-0.96679688	+62.70996094	-2.59277344	-54.05273438	+1504	+8.26611328	-5.80078125	-0.55371094	+3.84521484	-4.28466797	+20.21484375	+1244	+6.63574219	-9.76025391	-0.90087891	+37.46337891	+7.55859375	-40.97900391	+1476
+1457970754.93560000	+8.40673828	-6.53466797	-0.97119141	+62.70996094	-2.57080078	-53.98681641	+1504	+8.26171875	-5.80517578	-0.55371094	+3.82324219	-4.24072266	+20.21484375	+1244	+6.62695313	-9.76464844	-0.90527344	+37.41943359	+7.62451172	-40.89111328	+1476
+1457970754.93969990	+8.40234375	-6.53466797	-0.97119141	+62.68798828	-2.54882813	-53.92089844	+1508	+8.25732422	-5.80517578	-0.55810547	+3.82324219	-4.19677734	+20.21484375	+1244	+6.61376953	-9.76904297	-0.91406250	+37.39746094	+7.71240234	-40.82519531	+1476
+1457970754.94810010	+8.38916016	-6.53906250	-0.97558594	+62.66601563	-2.52685547	-53.78906250	+1508	+8.25292969	-5.80517578	-0.55810547	+3.80126953	-4.15283203	+20.21484375	+1244	+6.58740234	-9.77343750	-0.92285156	+37.33154297	+7.84423828	-40.62744141	+1476
+1457970754.95219990	+8.38476563	-6.53906250	-0.97998047	+62.66601563	-2.50488281	-53.74511719	+1508	+8.25292969	-5.80957031	-0.55810547	+3.80126953	-4.10888672	+20.19287109	+1244	+6.57861328	-9.77783203	-0.92724609	+37.30957031	+7.91015625	-40.58349609	+1472
+1457970754.95639990	+8.38037109	-6.54345703	-0.97998047	+62.64404297	-2.50488281	-53.70117188	+1508	+8.24853516	-5.80957031	-0.56250000	+3.77929688	-4.08691406	+20.19287109	+1244	+6.56982422	-9.77783203	-0.93164063	+37.28759766	+7.95410156	-40.51757813	+1468
+1457970754.96050000	+8.37597656	-6.54345703	-0.97998047	+62.62207031	-2.50488281	-53.70117188	+1504	+8.24414063	-5.80957031	-0.56250000	+3.75732422	-4.04296875	+20.19287109	+1244	+6.56542969	-9.77783203	-0.93164063	+37.28759766	+7.97607422	-40.49560547	+1464
+1457970754.96470000	+8.37597656	-6.54345703	-0.97998047	+62.62207031	-2.50488281	-53.67919922	+1504	+8.24414063	-5.80957031	-0.56250000	+3.73535156	-4.02099609	+20.19287109	+1244	+6.56103516	-9.78222656	-0.93164063	+37.26562500	+7.99804688	-40.49560547	+1460
+1457970754.96890000	+8.37158203	-6.54785156	-0.97998047	+62.60009766	-2.50488281	-53.67919922	+1500	+8.23974609	-5.81396484	-0.56250000	+3.71337891	-3.99902344	+20.17089844	+1244	+6.56103516	-9.78222656	-0.93164063	+37.26562500	+7.99804688	-40.49560547	+1456
+1457970754.97300000	+8.37158203	-6.54785156	-0.97998047	+62.57812500	-2.52685547	-53.70117188	+1500	+8.23535156	-5.81396484	-0.56250000	+3.69140625	-3.99902344	+20.17089844	+1244	+6.56103516	-9.78222656	-0.92724609	+37.26562500	+7.99804688	-40.51757813	+1452
+1457970754.97720000	+8.37597656	-6.54785156	-0.97558594	+62.55615234	-2.54882813	-53.72314453	+1500	+8.23535156	-5.81396484	-0.56250000	+3.66943359	-3.97705078	+20.17089844	+1244	+6.56542969	-9.77783203	-0.92724609	+37.26562500	+7.99804688	-40.53955078	+1448
+1457970754.98550010	+8.37597656	-6.54785156	-0.97558594	+62.53417969	-2.57080078	-53.76708984	+1496	+8.23535156	-5.81835938	-0.56250000	+3.64746094	-3.99902344	+20.14892578	+1244	+6.56982422	-9.77783203	-0.92285156	+37.26562500	+7.95410156	-40.60546875	+1440
+1457970754.98970010	+8.38037109	-6.54785156	-0.97558594	+62.53417969	-2.59277344	-53.78906250	+1496	+8.23535156	-5.81835938	-0.56250000	+3.62548828	-4.02099609	+20.14892578	+1240	+6.57421875	-9.77783203	-0.91845703	+37.26562500	+7.93212891	-40.62744141	+1440
+1457970754.99390010	+8.38037109	-6.54785156	-0.97119141	+62.51220703	-2.59277344	-53.81103516	+1496	+8.23535156	-5.81835938	-0.56250000	+3.62548828	-4.02099609	+20.14892578	+1240	+6.57861328	-9.77783203	-0.91845703	+37.26562500	+7.93212891	-40.64941406	+1436
+1457970754.99799990	+8.38037109	-6.54785156	-0.97119141	+62.51220703	-2.61474609	-53.83300781	+1496	+8.23535156	-5.81835938	-0.56250000	+3.60351563	-4.04296875	+20.14892578	+1240	+6.57861328	-9.77783203	-0.91845703	+37.26562500	+7.91015625	-40.67138672	+1436
+1457970755.00219990	+8.38037109	-6.54785156	-0.97119141	+62.51220703	-2.61474609	-53.85498047	+1496	+8.23535156	-5.81835938	-0.56250000	+3.60351563	-4.06494141	+20.14892578	+1240	+6.57861328	-9.77343750	-0.91406250	+37.26562500	+7.91015625	-40.69335938	+1432
+1457970755.00640010	+8.38476563	-6.54785156	-0.96679688	+62.49023438	-2.65869141	-53.92089844	+1496	+8.23974609	-5.81835938	-0.56250000	+3.60351563	-4.08691406	+20.14892578	+1236	+6.58300781	-9.77343750	-0.91406250	+37.26562500	+7.88818359	-40.71533203	+1432
+1457970755.01050000	+8.38916016	-6.54785156	-0.96679688	+62.49023438	-2.70263672	-53.96484375	+1496	+8.23974609	-5.81835938	-0.55810547	+3.60351563	-4.08691406	+20.12695313	+1236	+6.58300781	-9.77343750	-0.91406250	+37.26562500	+7.86621094	-40.73730469	+1428
+1457970755.01469990	+8.39794922	-6.54785156	-0.96240234	+62.46826172	-2.72460938	-54.03076172	+1500	+8.23974609	-5.81835938	-0.55810547	+3.60351563	-4.10888672	+20.12695313	+1236	+6.58740234	-9.77343750	-0.90966797	+37.26562500	+7.86621094	-40.75927734	+1428
+1457970755.02300000	+8.42871094	-6.54785156	-0.94482422	+62.40234375	-2.98828125	-54.49218750	+1516	+8.24853516	-5.81835938	-0.55371094	+3.55957031	-4.26269531	+20.12695313	+1236	+6.60937500	-9.76904297	-0.89648438	+37.22167969	+7.66845703	-40.97900391	+1432
+1457970755.02720000	+8.43750000	-6.54345703	-0.93603516	+62.40234375	-3.05419922	-54.64599609	+1524	+8.25292969	-5.81835938	-0.55371094	+3.53759766	-4.35058594	+20.10498047	+1236	+6.61816406	-9.76904297	-0.89208984	+37.19970703	+7.55859375	-41.08886719	+1436
+1457970755.03130010	+8.45068359	-6.54345703	-0.93164063	+62.40234375	-3.14208984	-54.82177734	+1532	+8.26611328	-5.81835938	-0.54492188	+3.51562500	-4.59228516	+20.06103516	+1240	+6.64013672	-9.76904297	-0.88330078	+37.11181641	+7.33886719	-41.33056641	+1440
+1457970755.03550000	+8.45947266	-6.54345703	-0.92724609	+62.40234375	-3.18603516	-54.90966797	+1536	+8.27490234	-5.81835938	-0.54052734	+3.47167969	-4.79003906	+20.03906250	+1244	+6.65332031	-9.76904297	-0.87890625	+37.04589844	+7.18505859	-41.48437500	+1444
+1457970755.03970000	+8.45947266	-6.54345703	-0.92724609	+62.40234375	-3.20800781	-54.97558594	+1540	+8.28369141	-5.81835938	-0.53613281	+3.44970703	-4.92187500	+20.01708984	+1244	+6.65771484	-9.76904297	-0.87890625	+36.97998047	+7.07519531	-41.55029297	+1444
+1457970755.04380010	+8.46386719	-6.53906250	-0.92285156	+62.42431641	-3.20800781	-54.99755859	+1544	+8.29248047	-5.81396484	-0.53173828	+3.42773438	-5.11962891	+19.97314453	+1248	+6.66210938	-9.77343750	-0.87890625	+36.89208984	+6.98730469	-41.61621094	+1448
+1457970755.04800010	+8.46386719	-6.53906250	-0.92285156	+62.42431641	-3.20800781	-55.04150391	+1548	+8.29687500	-5.81396484	-0.53173828	+3.42773438	-5.20751953	+19.92919922	+1252	+6.66210938	-9.77343750	-0.88330078	+36.84814453	+6.92138672	-41.63818359	+1448
+1457970755.05220010	+8.46826172	-6.53906250	-0.92285156	+62.42431641	-3.20800781	-55.06347656	+1552	+8.30126953	-5.81835938	-0.52734375	+3.40576172	-5.27343750	+19.90722656	+1256	+6.66210938	-9.77783203	-0.88769531	+36.78222656	+6.87744141	-41.63818359	+1448
+1457970755.06049990	+8.46826172	-6.53906250	-0.92285156	+62.44628906	-3.16406250	-55.08544922	+1556	+8.30566406	-5.81835938	-0.52734375	+3.42773438	-5.31738281	+19.86328125	+1256	+6.65332031	-9.78222656	-0.89648438	+36.73828125	+6.87744141	-41.61621094	+1448
+1457970755.06469990	+8.46386719	-6.53906250	-0.92285156	+62.46826172	-3.14208984	-55.06347656	+1556	+8.30566406	-5.81835938	-0.53173828	+3.42773438	-5.31738281	+19.81933594	+1260	+6.64892578	-9.78662109	-0.89648438	+36.69433594	+6.89941406	-41.61621094	+1448
+1457970755.06880000	+8.46386719	-6.53906250	-0.92724609	+62.46826172	-3.12011719	-55.06347656	+1560	+8.30566406	-5.81835938	-0.53173828	+3.42773438	-5.29541016	+19.81933594	+1260	+6.64892578	-9.78662109	-0.90087891	+36.69433594	+6.92138672	-41.59423828	+1448
+1457970755.07300000	+8.46386719	-6.54345703	-0.92724609	+62.46826172	-3.07617188	-55.01953125	+1560	+8.30566406	-5.81835938	-0.53173828	+3.42773438	-5.27343750	+19.79736328	+1264	+6.64453125	-9.79101563	-0.90087891	+36.67236328	+6.94335938	-41.57226563	+1448
+1457970755.07719990	+8.46386719	-6.54345703	-0.93164063	+62.49023438	-3.05419922	-54.99755859	+1564	+8.30126953	-5.82275391	-0.53613281	+3.42773438	-5.22949219	+19.77539063	+1264	+6.64453125	-9.79101563	-0.90527344	+36.67236328	+6.98730469	-41.55029297	+1444
+1457970755.08130000	+8.45947266	-6.54345703	-0.93164063	+62.49023438	-3.03222656	-54.97558594	+1564	+8.30126953	-5.82275391	-0.53613281	+3.44970703	-5.20751953	+19.77539063	+1268	+6.64013672	-9.79101563	-0.90527344	+36.67236328	+7.00927734	-41.55029297	+1444
+1457970755.08550000	+8.45947266	-6.54345703	-0.93164063	+62.49023438	-3.01025391	-54.95361328	+1564	+8.30126953	-5.82275391	-0.54052734	+3.44970703	-5.16357422	+19.75341797	+1268	+6.64013672	-9.79101563	-0.90527344	+36.69433594	+7.03125000	-41.52832031	+1440
+1457970755.09380010	+8.45947266	-6.54345703	-0.93603516	+62.49023438	-2.96630859	-54.90966797	+1568	+8.29687500	-5.82275391	-0.54492188	+3.44970703	-5.09765625	+19.73144531	+1272	+6.64013672	-9.79101563	-0.90527344	+36.71630859	+7.09716797	-41.50634766	+1436
+1457970755.09800000	+8.45507813	-6.54345703	-0.93603516	+62.49023438	-2.94433594	-54.88769531	+1568	+8.29687500	-5.82275391	-0.54492188	+3.44970703	-5.07568359	+19.73144531	+1272	+6.64013672	-9.79101563	-0.90527344	+36.71630859	+7.11914063	-41.50634766	+1436
+1457970755.10220000	+8.45507813	-6.54785156	-0.94042969	+62.49023438	-2.92236328	-54.86572266	+1568	+8.29248047	-5.82275391	-0.54492188	+3.47167969	-5.03173828	+19.73144531	+1272	+6.64013672	-9.79101563	-0.90527344	+36.73828125	+7.14111328	-41.50634766	+1432
+1457970755.10630010	+8.45507813	-6.54785156	-0.94042969	+62.51220703	-2.90039063	-54.84375000	+1568	+8.29248047	-5.82275391	-0.54492188	+3.47167969	-5.00976563	+19.73144531	+1272	+6.63574219	-9.79101563	-0.90527344	+36.73828125	+7.14111328	-41.50634766	+1428
+1457970755.11459990	+8.45068359	-6.54785156	-0.94482422	+62.51220703	-2.85644531	-54.75585938	+1568	+8.29248047	-5.82275391	-0.54931641	+3.47167969	-4.98779297	+19.73144531	+1272	+6.63574219	-9.79101563	-0.90527344	+36.76025391	+7.18505859	-41.48437500	+1424
+1457970755.11879990	+8.43750000	-6.55224609	-0.95800781	+62.53417969	-2.70263672	-54.51416016	+1576	+8.28808594	-5.82275391	-0.54931641	+3.47167969	-4.92187500	+19.70947266	+1272	+6.63574219	-9.79101563	-0.90527344	+36.82617188	+7.27294922	-41.46240234	+1424
+1457970755.12299990	+8.42871094	-6.55664063	-0.97119141	+62.55615234	-2.54882813	-54.29443359	+1580	+8.28808594	-5.82714844	-0.55371094	+3.47167969	-4.85595703	+19.70947266	+1272	+6.63574219	-9.79101563	-0.90527344	+36.87011719	+7.36083984	-41.44042969	+1424
+1457970755.12710000	+8.41992188	-6.55664063	-0.97998047	+62.55615234	-2.43896484	-54.09667969	+1580	+8.28369141	-5.82714844	-0.55371094	+3.49365234	-4.79003906	+19.70947266	+1272	+6.63574219	-9.79101563	-0.90087891	+36.93603516	+7.47070313	-41.41845703	+1420
+1457970755.13130000	+8.39355469	-6.56542969	-1.00634766	+62.60009766	-2.13134766	-53.61328125	+1588	+8.27490234	-5.82714844	-0.56689453	+3.51562500	-4.52636719	+19.66552734	+1276	+6.63134766	-9.78662109	-0.90087891	+37.15576172	+7.82226563	-41.30859375	+1420
+1457970755.13550000	+8.38476563	-6.56542969	-1.01953125	+62.62207031	-1.99951172	-53.39355469	+1588	+8.26171875	-5.82714844	-0.57568359	+3.51562500	-4.28466797	+19.64355469	+1280	+6.62695313	-9.78662109	-0.89648438	+37.30957031	+8.10791016	-41.19873047	+1420
+1457970755.13960000	+8.37597656	-6.56982422	-1.02832031	+62.64404297	-1.91162109	-53.21777344	+1588	+8.25292969	-5.83154297	-0.58447266	+3.53759766	-4.06494141	+19.59960938	+1280	+6.61816406	-9.78222656	-0.89648438	+37.41943359	+8.32763672	-41.11083984	+1420
+1457970755.14800000	+8.35839844	-6.56982422	-1.04150391	+62.66601563	-1.75781250	-52.95410156	+1576	+8.22216797	-5.83154297	-0.61523438	+3.58154297	-3.31787109	+19.53369141	+1288	+6.60058594	-9.78222656	-0.90527344	+37.66113281	+8.85498047	-40.80322266	+1424
+1457970755.15210010	+8.35400391	-6.56542969	-1.04589844	+62.68798828	-1.71386719	-52.84423828	+1572	+8.21337891	-5.83593750	-0.62402344	+3.60351563	-3.09814453	+19.48974609	+1288	+6.59179688	-9.78222656	-0.90966797	+37.70507813	+9.00878906	-40.71533203	+1424
+1457970755.15630010	+8.34960938	-6.56982422	-1.04589844	+62.68798828	-1.64794922	-52.75634766	+1564	+8.20458984	-5.83593750	-0.62841797	+3.60351563	-2.92236328	+19.46777344	+1288	+6.58300781	-9.78222656	-0.91406250	+37.72705078	+9.11865234	-40.62744141	+1424
+1457970755.16050000	+8.34082031	-6.56542969	-1.05029297	+62.70996094	-1.60400391	-52.64648438	+1560	+8.19580078	-5.83593750	-0.63720703	+3.60351563	-2.76855469	+19.44580078	+1288	+6.57421875	-9.78222656	-0.91845703	+37.72705078	+9.20654297	-40.56152344	+1428
+1457970755.16459990	+8.33642578	-6.56542969	-1.05468750	+62.73193359	-1.53808594	-52.55859375	+1552	+8.19140625	-5.83593750	-0.63720703	+3.60351563	-2.65869141	+19.42382813	+1288	+6.56542969	-9.78222656	-0.92724609	+37.72705078	+9.31640625	-40.49560547	+1428
+1457970755.16880010	+8.33203125	-6.56542969	-1.05908203	+62.73193359	-1.49414063	-52.49267578	+1544	+8.18701172	-5.83593750	-0.64160156	+3.60351563	-2.57080078	+19.40185547	+1284	+6.55664063	-9.78662109	-0.93164063	+37.72705078	+9.38232422	-40.40771484	+1424
+1457970755.17300010	+8.32763672	-6.56542969	-1.05908203	+62.73193359	-1.47216797	-52.40478516	+1536	+8.18261719	-5.83593750	-0.64599609	+3.60351563	-2.50488281	+19.37988281	+1284	+6.54785156	-9.79101563	-0.93603516	+37.72705078	+9.44824219	-40.36376953	+1424
+1457970755.17709990	+8.32324219	-6.56542969	-1.06347656	+62.75390625	-1.42822266	-52.33886719	+1528	+8.17822266	-5.83593750	-0.64599609	+3.62548828	-2.41699219	+19.37988281	+1280	+6.54345703	-9.79101563	-0.94482422	+37.70507813	+9.51416016	-40.29785156	+1424
+1457970755.18540000	+8.31884766	-6.56542969	-1.06787109	+62.77587891	-1.38427734	-52.25097656	+1516	+8.17382813	-5.83593750	-0.65039063	+3.62548828	-2.30712891	+19.35791016	+1276	+6.53027344	-9.79101563	-0.95361328	+37.70507813	+9.60205078	-40.20996094	+1416
+1457970755.18960000	+8.31445313	-6.56103516	-1.06787109	+62.79785156	-1.36230469	-52.20703125	+1508	+8.16943359	-5.83593750	-0.65478516	+3.64746094	-2.26318359	+19.33593750	+1276	+6.52587891	-9.79541016	-0.95800781	+37.70507813	+9.64599609	-40.18798828	+1412
+1457970755.19380000	+8.31445313	-6.56103516	-1.06787109	+62.79785156	-1.34033203	-52.16308594	+1500	+8.16943359	-5.83593750	-0.65478516	+3.64746094	-2.24121094	+19.33593750	+1276	+6.52148438	-9.79541016	-0.95800781	+37.70507813	+9.66796875	-40.16601563	+1408
+1457970755.19790010	+8.31005859	-6.56103516	-1.07226563	+62.79785156	-1.34033203	-52.14111328	+1492	+8.16943359	-5.83593750	-0.65478516	+3.66943359	-2.21923828	+19.31396484	+1272	+6.51708984	-9.79541016	-0.95800781	+37.70507813	+9.71191406	-40.16601563	+1404
+1457970755.20210000	+8.31005859	-6.56103516	-1.07226563	+62.81982422	-1.31835938	-52.11914063	+1488	+8.16943359	-5.83593750	-0.65478516	+3.66943359	-2.19726563	+19.29199219	+1272	+6.51708984	-9.79541016	-0.96240234	+37.70507813	+9.73388672	-40.16601563	+1400
+1457970755.20630000	+8.31005859	-6.56103516	-1.07226563	+62.81982422	-1.31835938	-52.09716797	+1480	+8.16503906	-5.83593750	-0.65917969	+3.69140625	-2.17529297	+19.29199219	+1268	+6.51708984	-9.79541016	-0.96240234	+37.70507813	+9.75585938	-40.16601563	+1396
+1457970755.21460010	+8.31005859	-6.56103516	-1.07666016	+62.84179688	-1.29638672	-52.05322266	+1468	+8.16503906	-5.83154297	-0.65917969	+3.71337891	-2.15332031	+19.27001953	+1264	+6.51708984	-9.79541016	-0.96240234	+37.74902344	+9.79980469	-40.20996094	+1384
+1457970755.21880010	+8.31005859	-6.56103516	-1.07666016	+62.84179688	-1.29638672	-52.05322266	+1464	+8.16503906	-5.83154297	-0.65917969	+3.71337891	-2.13134766	+19.27001953	+1264	+6.51708984	-9.79541016	-0.95800781	+37.77099609	+9.82177734	-40.23193359	+1380
+1457970755.22289990	+8.31005859	-6.56103516	-1.07666016	+62.84179688	-1.29638672	-52.03125000	+1456	+8.16503906	-5.83154297	-0.65917969	+3.73535156	-2.13134766	+19.24804688	+1264	+6.52148438	-9.79541016	-0.95800781	+37.79296875	+9.82177734	-40.25390625	+1380
+1457970755.22709990	+8.31005859	-6.56103516	-1.07666016	+62.86376953	-1.29638672	-52.03125000	+1452	+8.16503906	-5.83154297	-0.66357422	+3.73535156	-2.13134766	+19.24804688	+1260	+6.52148438	-9.79541016	-0.95800781	+37.81494141	+9.84375000	-40.29785156	+1376
+1457970755.23130010	+8.31005859	-6.56542969	-1.07666016	+62.86376953	-1.29638672	-52.03125000	+1444	+8.16503906	-5.83154297	-0.66357422	+3.75732422	-2.13134766	+19.24804688	+1256	+6.52587891	-9.79101563	-0.95361328	+37.83691406	+9.84375000	-40.31982422	+1376
+1457970755.23540000	+8.31005859	-6.56542969	-1.08105469	+62.88574219	-1.27441406	-52.03125000	+1440	+8.16503906	-5.83154297	-0.66357422	+3.75732422	-2.13134766	+19.22607422	+1256	+6.53027344	-9.79101563	-0.95361328	+37.88085938	+9.86572266	-40.34179688	+1372
+1457970755.23959990	+8.31005859	-6.56542969	-1.08105469	+62.88574219	-1.27441406	-52.00927734	+1436	+8.16503906	-5.83154297	-0.66357422	+3.75732422	-2.13134766	+19.22607422	+1252	+6.53027344	-9.79101563	-0.94921875	+37.90283203	+9.88769531	-40.38574219	+1372
+1457970755.24379990	+8.31005859	-6.56542969	-1.08105469	+62.88574219	-1.27441406	-52.00927734	+1432	+8.16503906	-5.83154297	-0.66357422	+3.77929688	-2.13134766	+19.20410156	+1252	+6.53466797	-9.79101563	-0.94921875	+37.92480469	+9.88769531	-40.40771484	+1368
+1457970755.25210000	+8.31005859	-6.56542969	-1.08105469	+62.90771484	-1.25244141	-51.98730469	+1420	+8.16503906	-5.83154297	-0.66796875	+3.80126953	-2.10937500	+19.20410156	+1244	+6.53906250	-9.78662109	-0.94482422	+37.99072266	+9.90966797	-40.47363281	+1368
+1457970755.25630000	+8.31005859	-6.56542969	-1.08105469	+62.90771484	-1.25244141	-51.98730469	+1416	+8.16064453	-5.83154297	-0.66796875	+3.80126953	-2.10937500	+19.18212891	+1244	+6.54345703	-9.78662109	-0.94482422	+38.01269531	+9.93164063	-40.49560547	+1368
+1457970755.26040010	+8.31005859	-6.56542969	-1.08544922	+62.92968750	-1.23046875	-51.98730469	+1412	+8.16064453	-5.83154297	-0.66796875	+3.80126953	-2.10937500	+19.18212891	+1240	+6.54345703	-9.78662109	-0.94042969	+38.03466797	+9.95361328	-40.51757813	+1368
+1457970755.26460000	+8.31005859	-6.56982422	-1.08544922	+62.92968750	-1.23046875	-51.98730469	+1412	+8.16064453	-5.83154297	-0.66796875	+3.82324219	-2.08740234	+19.16015625	+1236	+6.54345703	-9.78662109	-0.94042969	+38.05664063	+9.95361328	-40.53955078	+1364
+1457970755.26869990	+8.31005859	-6.56982422	-1.08544922	+62.95166016	-1.20849609	-51.96533203	+1408	+8.16064453	-5.83593750	-0.66796875	+3.82324219	-2.08740234	+19.16015625	+1236	+6.54785156	-9.78662109	-0.93603516	+38.07861328	+9.97558594	-40.56152344	+1364
+1457970755.27290010	+8.30566406	-6.56982422	-1.08544922	+62.95166016	-1.18652344	-51.96533203	+1404	+8.16064453	-5.83593750	-0.67236328	+3.84521484	-2.06542969	+19.13818359	+1232	+6.54785156	-9.78662109	-0.93603516	+38.10058594	+10.01953125	-40.58349609	+1364
+1457970755.27710010	+8.30566406	-6.56982422	-1.08984375	+62.97363281	-1.16455078	-51.94335938	+1400	+8.16064453	-5.83593750	-0.67236328	+3.84521484	-2.04345703	+19.13818359	+1228	+6.54785156	-9.78662109	-0.93603516	+38.12255859	+10.04150391	-40.60546875	+1364
+1457970755.28539990	+8.30126953	-6.56982422	-1.08984375	+62.99560547	-1.12060547	-51.92138672	+1396	+8.15625000	-5.83593750	-0.67675781	+3.86718750	-1.99951172	+19.09423828	+1224	+6.54785156	-9.78662109	-0.93603516	+38.16650391	+10.08544922	-40.60546875	+1364
+1457970755.28959990	+8.30126953	-6.56982422	-1.09423828	+63.01757813	-1.09863281	-51.89941406	+1392	+8.15625000	-5.83593750	-0.67675781	+3.86718750	-1.97753906	+19.09423828	+1224	+6.54785156	-9.78662109	-0.94042969	+38.16650391	+10.12939453	-40.60546875	+1360
+1457970755.29370000	+8.29687500	-6.56982422	-1.09423828	+63.03955078	-1.07666016	-51.87744141	+1388	+8.15185547	-5.83593750	-0.67675781	+3.88916016	-1.95556641	+19.07226563	+1220	+6.54345703	-9.79101563	-0.94042969	+38.18847656	+10.15136719	-40.60546875	+1360
+1457970755.29790000	+8.29687500	-6.56982422	-1.09863281	+63.06152344	-1.03271484	-51.85546875	+1388	+8.15185547	-5.83593750	-0.68115234	+3.88916016	-1.93359375	+19.05029297	+1220	+6.53906250	-9.79101563	-0.94042969	+38.18847656	+10.19531250	-40.58349609	+1360
+1457970755.30209990	+8.29248047	-6.56982422	-1.09863281	+63.06152344	-1.01074219	-51.83349609	+1384	+8.15185547	-5.83593750	-0.68115234	+3.91113281	-1.88964844	+19.02832031	+1216	+6.53906250	-9.79101563	-0.94482422	+38.18847656	+10.21728516	-40.58349609	+1360
+1457970755.30620000	+8.29248047	-6.56982422	-1.09863281	+63.08349609	-0.96679688	-51.78955078	+1380	+8.14746094	-5.83593750	-0.68554688	+3.91113281	-1.86767578	+19.02832031	+1216	+6.53466797	-9.79541016	-0.94921875	+38.18847656	+10.26123047	-40.56152344	+1360
+1457970755.31040000	+8.28808594	-6.56982422	-1.10302734	+63.10546875	-0.94482422	-51.76757813	+1380	+8.14746094	-5.83593750	-0.68554688	+3.93310547	-1.82373047	+19.00634766	+1216	+6.53027344	-9.79541016	-0.95361328	+38.18847656	+10.28320313	-40.53955078	+1360
+1457970755.31870010	+8.28369141	-6.56982422	-1.10302734	+63.12744141	-0.90087891	-51.74560547	+1372	+8.14306641	-5.83593750	-0.68994141	+3.95507813	-1.75781250	+18.98437500	+1212	+6.52148438	-9.79980469	-0.95800781	+38.16650391	+10.34912109	-40.47363281	+1360
+1457970755.32290010	+8.28369141	-6.56982422	-1.10742188	+63.12744141	-0.87890625	-51.72363281	+1368	+8.14306641	-5.83593750	-0.68994141	+3.95507813	-1.73583984	+18.98437500	+1212	+6.51708984	-9.79980469	-0.96240234	+38.16650391	+10.37109375	-40.45166016	+1360
+1457970755.32710000	+8.28369141	-6.56982422	-1.10742188	+63.14941406	-0.85693359	-51.70166016	+1368	+8.14306641	-5.83593750	-0.68994141	+3.95507813	-1.71386719	+18.98437500	+1212	+6.51269531	-9.80419922	-0.96240234	+38.16650391	+10.39306641	-40.42968750	+1356
+1457970755.33119990	+8.28369141	-6.56982422	-1.10742188	+63.14941406	-0.83496094	-51.70166016	+1364	+8.13867188	-5.83593750	-0.69433594	+3.95507813	-1.71386719	+18.96240234	+1208	+6.51269531	-9.80419922	-0.96679688	+38.16650391	+10.41503906	-40.42968750	+1356
+1457970755.33540010	+8.28369141	-6.56982422	-1.10742188	+63.14941406	-0.83496094	-51.70166016	+1360	+8.13867188	-5.83593750	-0.69433594	+3.95507813	-1.69189453	+18.96240234	+1208	+6.50830078	-9.80419922	-0.96679688	+38.16650391	+10.41503906	-40.42968750	+1352
+1457970755.33950000	+8.28369141	-6.56982422	-1.10742188	+63.14941406	-0.83496094	-51.70166016	+1360	+8.13867188	-5.83593750	-0.69433594	+3.95507813	-1.66992188	+18.96240234	+1208	+6.50830078	-9.80419922	-0.96679688	+38.16650391	+10.43701172	-40.42968750	+1348
+1457970755.34369990	+8.28369141	-6.56982422	-1.10742188	+63.14941406	-0.81298828	-51.70166016	+1356	+8.13867188	-5.83593750	-0.69433594	+3.95507813	-1.66992188	+18.96240234	+1208	+6.50830078	-9.80419922	-0.96679688	+38.16650391	+10.43701172	-40.42968750	+1348
+1457970755.34789990	+8.28369141	-6.56982422	-1.10742188	+63.14941406	-0.81298828	-51.70166016	+1352	+8.13867188	-5.83593750	-0.69433594	+3.97705078	-1.66992188	+18.96240234	+1208	+6.51269531	-9.80419922	-0.96679688	+38.18847656	+10.43701172	-40.42968750	+1344
+1457970755.35620000	+8.28369141	-6.57421875	-1.10742188	+63.14941406	-0.81298828	-51.70166016	+1348	+8.13867188	-5.83593750	-0.69433594	+3.97705078	-1.66992188	+18.96240234	+1204	+6.51269531	-9.80419922	-0.96240234	+38.21044922	+10.45898438	-40.45166016	+1340
+1457970755.36040000	+8.28369141	-6.57421875	-1.10742188	+63.14941406	-0.81298828	-51.70166016	+1348	+8.13867188	-5.83593750	-0.69433594	+3.97705078	-1.66992188	+18.96240234	+1204	+6.51708984	-9.80419922	-0.96240234	+38.21044922	+10.45898438	-40.45166016	+1340
+1457970755.36450000	+8.28369141	-6.57421875	-1.10742188	+63.14941406	-0.81298828	-51.72363281	+1344	+8.13867188	-5.83593750	-0.69433594	+3.97705078	-1.66992188	+18.96240234	+1200	+6.51708984	-9.80419922	-0.96240234	+38.21044922	+10.45898438	-40.47363281	+1340
+1457970755.36870000	+8.28369141	-6.57421875	-1.10742188	+63.14941406	-0.81298828	-51.72363281	+1344	+8.13867188	-5.83593750	-0.69433594	+3.97705078	-1.66992188	+18.96240234	+1200	+6.51708984	-9.79980469	-0.95800781	+38.23242188	+10.45898438	-40.49560547	+1336
+1457970755.37290000	+8.28369141	-6.57421875	-1.10742188	+63.14941406	-0.83496094	-51.72363281	+1340	+8.13867188	-5.83593750	-0.69433594	+3.97705078	-1.69189453	+18.96240234	+1200	+6.52148438	-9.79980469	-0.95800781	+38.23242188	+10.45898438	-40.49560547	+1336
+1457970755.37700010	+8.28369141	-6.57421875	-1.10742188	+63.14941406	-0.83496094	-51.72363281	+1340	+8.13867188	-5.83593750	-0.69433594	+3.97705078	-1.69189453	+18.96240234	+1200	+6.52148438	-9.79980469	-0.95800781	+38.23242188	+10.43701172	-40.51757813	+1336
+1457970755.38120010	+8.28369141	-6.57421875	-1.10742188	+63.14941406	-0.83496094	-51.72363281	+1336	+8.13867188	-5.83593750	-0.69433594	+3.95507813	-1.69189453	+18.96240234	+1196	+6.52148438	-9.79980469	-0.95800781	+38.25439453	+10.43701172	-40.51757813	+1336
+1457970755.38540010	+8.28369141	-6.57421875	-1.10742188	+63.14941406	-0.83496094	-51.72363281	+1336	+8.13867188	-5.83593750	-0.69433594	+3.95507813	-1.69189453	+18.96240234	+1196	+6.52148438	-9.79980469	-0.95361328	+38.25439453	+10.43701172	-40.51757813	+1332
+1457970755.39369990	+8.28808594	-6.57421875	-1.10742188	+63.14941406	-0.83496094	-51.74560547	+1332	+8.13867188	-5.83593750	-0.69433594	+3.95507813	-1.69189453	+18.96240234	+1196	+6.52587891	-9.79980469	-0.95361328	+38.25439453	+10.43701172	-40.53955078	+1332
+1457970755.39790010	+8.28808594	-6.57421875	-1.10742188	+63.14941406	-0.83496094	-51.74560547	+1332	+8.13867188	-5.83593750	-0.69433594	+3.95507813	-1.71386719	+18.96240234	+1192	+6.52587891	-9.79980469	-0.95361328	+38.25439453	+10.43701172	-40.53955078	+1332
+1457970755.40200000	+8.28808594	-6.57421875	-1.10742188	+63.14941406	-0.83496094	-51.74560547	+1332	+8.13867188	-5.84033203	-0.69433594	+3.95507813	-1.71386719	+18.96240234	+1192	+6.52587891	-9.79980469	-0.95361328	+38.27636719	+10.43701172	-40.56152344	+1332
+1457970755.40619990	+8.28808594	-6.57421875	-1.10742188	+63.14941406	-0.83496094	-51.76757813	+1332	+8.13867188	-5.84033203	-0.69433594	+3.95507813	-1.71386719	+18.96240234	+1192	+6.53027344	-9.79980469	-0.94921875	+38.27636719	+10.43701172	-40.56152344	+1332
+1457970755.41039990	+8.28808594	-6.57421875	-1.10742188	+63.14941406	-0.83496094	-51.78955078	+1332	+8.13867188	-5.84033203	-0.69433594	+3.95507813	-1.71386719	+18.94042969	+1192	+6.53027344	-9.79980469	-0.94921875	+38.27636719	+10.41503906	-40.58349609	+1332
+1457970755.41450000	+8.28808594	-6.57421875	-1.10742188	+63.14941406	-0.83496094	-51.81152344	+1328	+8.14306641	-5.84033203	-0.69433594	+3.95507813	-1.73583984	+18.94042969	+1188	+6.53027344	-9.79980469	-0.94921875	+38.27636719	+10.41503906	-40.60546875	+1332
+1457970755.41870000	+8.29248047	-6.57421875	-1.10742188	+63.14941406	-0.83496094	-51.85546875	+1328	+8.14306641	-5.84033203	-0.69433594	+3.95507813	-1.73583984	+18.94042969	+1188	+6.53466797	-9.79980469	-0.94921875	+38.27636719	+10.39306641	-40.60546875	+1332
+1457970755.42700000	+8.29248047	-6.56982422	-1.10302734	+63.14941406	-0.81298828	-51.92138672	+1328	+8.14306641	-5.84033203	-0.69433594	+3.95507813	-1.75781250	+18.91845703	+1188	+6.53466797	-9.79980469	-0.94921875	+38.25439453	+10.37109375	-40.64941406	+1328
+1457970755.43120000	+8.29687500	-6.56982422	-1.10302734	+63.14941406	-0.81298828	-51.98730469	+1328	+8.14306641	-5.84033203	-0.69433594	+3.95507813	-1.77978516	+18.89648438	+1188	+6.53466797	-9.79980469	-0.94921875	+38.25439453	+10.34912109	-40.64941406	+1328
+1457970755.43530010	+8.29687500	-6.56982422	-1.09863281	+63.12744141	-0.79101563	-52.05322266	+1328	+8.14306641	-5.84033203	-0.69433594	+3.95507813	-1.80175781	+18.89648438	+1188	+6.53466797	-9.80419922	-0.94921875	+38.23242188	+10.32714844	-40.67138672	+1328
+1457970755.43950010	+8.30126953	-6.56982422	-1.09863281	+63.12744141	-0.76904297	-52.11914063	+1328	+8.14746094	-5.84033203	-0.69433594	+3.95507813	-1.82373047	+18.87451172	+1188	+6.53466797	-9.80419922	-0.94921875	+38.23242188	+10.30517578	-40.69335938	+1328
+1457970755.44370010	+8.30126953	-6.56982422	-1.09423828	+63.12744141	-0.74707031	-52.18505859	+1328	+8.14746094	-5.83593750	-0.69433594	+3.95507813	-1.86767578	+18.83056641	+1188	+6.53466797	-9.80419922	-0.94921875	+38.21044922	+10.28320313	-40.71533203	+1328
+1457970755.44779990	+8.30566406	-6.56982422	-1.09423828	+63.12744141	-0.74707031	-52.25097656	+1332	+8.14746094	-5.83593750	-0.68994141	+3.95507813	-1.88964844	+18.80859375	+1188	+6.53466797	-9.80419922	-0.95361328	+38.18847656	+10.26123047	-40.73730469	+1328
+1457970755.45199990	+8.30566406	-6.56982422	-1.08984375	+63.10546875	-0.72509766	-52.31689453	+1332	+8.15185547	-5.83593750	-0.68994141	+3.97705078	-1.93359375	+18.76464844	+1188	+6.53466797	-9.80859375	-0.95361328	+38.18847656	+10.21728516	-40.75927734	+1324
+1457970755.45619990	+8.31005859	-6.56982422	-1.08984375	+63.10546875	-0.70312500	-52.40478516	+1332	+8.15185547	-5.83593750	-0.68994141	+3.97705078	-1.99951172	+18.72070313	+1192	+6.53906250	-9.80859375	-0.95361328	+38.16650391	+10.19531250	-40.78125000	+1324
+1457970755.46450000	+8.31005859	-6.56982422	-1.08544922	+63.08349609	-0.65917969	-52.55859375	+1332	+8.15625000	-5.83593750	-0.68994141	+3.97705078	-2.08740234	+18.63281250	+1192	+6.53906250	-9.80859375	-0.94921875	+38.16650391	+10.12939453	-40.86914063	+1324
+1457970755.46869990	+8.31445313	-6.56982422	-1.08544922	+63.06152344	-0.63720703	-52.62451172	+1332	+8.16064453	-5.83593750	-0.68554688	+3.97705078	-2.15332031	+18.58886719	+1196	+6.54345703	-9.80859375	-0.94921875	+38.16650391	+10.08544922	-40.91308594	+1324
+1457970755.47280000	+8.31445313	-6.56982422	-1.08105469	+63.06152344	-0.61523438	-52.69042969	+1332	+8.16064453	-5.83593750	-0.68554688	+3.97705078	-2.21923828	+18.54492188	+1196	+6.54785156	-9.80859375	-0.94482422	+38.18847656	+10.04150391	-40.97900391	+1324
+1457970755.47700000	+8.31884766	-6.57421875	-1.08105469	+63.03955078	-0.61523438	-52.75634766	+1336	+8.16503906	-5.83593750	-0.68554688	+3.97705078	-2.26318359	+18.50097656	+1196	+6.55224609	-9.80859375	-0.94482422	+38.18847656	+9.99755859	-41.02294922	+1328
+1457970755.48120000	+8.32324219	-6.57421875	-1.07666016	+63.01757813	-0.59326172	-52.84423828	+1336	+8.16503906	-5.83593750	-0.68554688	+3.97705078	-2.32910156	+18.45703125	+1196	+6.55664063	-9.80859375	-0.94042969	+38.21044922	+9.97558594	-41.08886719	+1328
+1457970755.48530010	+8.32324219	-6.57421875	-1.07666016	+63.01757813	-0.57128906	-52.91015625	+1336	+8.16503906	-5.83593750	-0.68115234	+3.97705078	-2.39501953	+18.43505859	+1200	+6.56542969	-9.80419922	-0.93603516	+38.23242188	+9.93164063	-41.15478516	+1332
+1457970755.48950000	+8.32763672	-6.57421875	-1.07226563	+62.99560547	-0.57128906	-52.99804688	+1336	+8.16943359	-5.83593750	-0.68115234	+3.97705078	-2.43896484	+18.39111328	+1200	+6.56982422	-9.80419922	-0.93164063	+38.27636719	+9.88769531	-41.22070313	+1332
+1457970755.49780010	+8.33203125	-6.57421875	-1.06787109	+62.95166016	-0.52734375	-53.15185547	+1340	+8.17382813	-5.83593750	-0.67675781	+3.97705078	-2.57080078	+18.32519531	+1200	+6.58300781	-9.79980469	-0.92285156	+38.32031250	+9.79980469	-41.35253906	+1340
+1457970755.50200010	+8.33203125	-6.57421875	-1.06787109	+62.92968750	-0.50537109	-53.23974609	+1340	+8.17382813	-5.83593750	-0.67675781	+3.97705078	-2.61474609	+18.30322266	+1196	+6.58740234	-9.79980469	-0.92285156	+38.34228516	+9.75585938	-41.41845703	+1344
+1457970755.50609990	+8.33642578	-6.57421875	-1.06347656	+62.90771484	-0.48339844	-53.32763672	+1344	+8.17822266	-5.83593750	-0.67675781	+3.97705078	-2.68066406	+18.25927734	+1196	+6.59179688	-9.79980469	-0.91845703	+38.36425781	+9.71191406	-41.46240234	+1344
+1457970755.51029990	+8.33642578	-6.57421875	-1.06347656	+62.88574219	-0.46142578	-53.39355469	+1344	+8.17822266	-5.83154297	-0.67675781	+3.97705078	-2.72460938	+18.23730469	+1196	+6.59619141	-9.79980469	-0.91406250	+38.38623047	+9.66796875	-41.50634766	+1348
+1457970755.51860000	+8.34082031	-6.57421875	-1.05908203	+62.84179688	-0.39550781	-53.54736328	+1348	+8.18261719	-5.83154297	-0.67236328	+3.97705078	-2.83447266	+18.19335938	+1196	+6.60498047	-9.79541016	-0.91406250	+38.40820313	+9.58007813	-41.59423828	+1352
+1457970755.52280000	+8.34082031	-6.57421875	-1.05908203	+62.81982422	-0.37353516	-53.61328125	+1352	+8.18261719	-5.83154297	-0.67236328	+3.97705078	-2.87841797	+18.14941406	+1192	+6.60498047	-9.79541016	-0.91406250	+38.40820313	+9.53613281	-41.61621094	+1352
+1457970755.52700000	+8.34521484	-6.57421875	-1.05468750	+62.79785156	-0.32958984	-53.67919922	+1352	+8.18261719	-5.83154297	-0.67236328	+3.97705078	-2.92236328	+18.12744141	+1192	+6.60498047	-9.79541016	-0.91406250	+38.40820313	+9.49218750	-41.63818359	+1356
+1457970755.53110000	+8.34521484	-6.57421875	-1.05468750	+62.77587891	-0.30761719	-53.74511719	+1356	+8.18701172	-5.83154297	-0.66796875	+3.97705078	-2.94433594	+18.10546875	+1192	+6.60498047	-9.79980469	-0.91845703	+38.40820313	+9.44824219	-41.63818359	+1356
+1457970755.53950000	+8.34521484	-6.57421875	-1.05029297	+62.73193359	-0.21972656	-53.87695313	+1356	+8.18701172	-5.83154297	-0.66796875	+3.97705078	-3.01025391	+18.06152344	+1192	+6.60498047	-9.79980469	-0.91845703	+38.36425781	+9.38232422	-41.66015625	+1360
+1457970755.54360010	+8.34521484	-6.57421875	-1.05029297	+62.70996094	-0.17578125	-53.92089844	+1360	+8.18701172	-5.83593750	-0.66796875	+3.97705078	-3.03222656	+18.03955078	+1192	+6.60058594	-9.79980469	-0.92285156	+38.34228516	+9.33837891	-41.66015625	+1360
+1457970755.54780010	+8.34521484	-6.57421875	-1.05029297	+62.68798828	-0.15380859	-53.96484375	+1360	+8.19140625	-5.83593750	-0.66796875	+3.97705078	-3.05419922	+18.01757813	+1192	+6.60058594	-9.80419922	-0.92724609	+38.32031250	+9.31640625	-41.66015625	+1360
+1457970755.55200000	+8.34521484	-6.57421875	-1.05029297	+62.64404297	-0.10986328	-54.00878906	+1360	+8.19140625	-5.83593750	-0.66796875	+3.97705078	-3.07617188	+17.99560547	+1192	+6.59619141	-9.80419922	-0.92724609	+38.29833984	+9.29443359	-41.66015625	+1364
+1457970755.55609990	+8.34521484	-6.57421875	-1.05029297	+62.64404297	-0.06591797	-54.05273438	+1360	+8.19140625	-5.83593750	-0.66796875	+3.95507813	-3.07617188	+17.99560547	+1192	+6.59619141	-9.80419922	-0.93164063	+38.27636719	+9.25048828	-41.63818359	+1364
+1457970755.56450010	+8.34521484	-6.57421875	-1.04589844	+62.57812500	+0.00000000	-54.14062500	+1364	+8.19140625	-5.83593750	-0.66357422	+3.95507813	-3.09814453	+17.97363281	+1192	+6.58740234	-9.80859375	-0.93603516	+38.25439453	+9.20654297	-41.63818359	+1364
+1457970755.56859990	+8.34521484	-6.57421875	-1.04589844	+62.57812500	+0.04394531	-54.16259766	+1364	+8.19140625	-5.83593750	-0.66357422	+3.95507813	-3.09814453	+17.97363281	+1192	+6.58740234	-9.80859375	-0.93603516	+38.23242188	+9.18457031	-41.63818359	+1364
+1457970755.57279990	+8.34521484	-6.57421875	-1.04589844	+62.55615234	+0.06591797	-54.20654297	+1368	+8.19140625	-5.83593750	-0.66357422	+3.95507813	-3.09814453	+17.97363281	+1196	+6.58740234	-9.80859375	-0.94042969	+38.23242188	+9.16259766	-41.66015625	+1364
+1457970755.57690000	+8.34521484	-6.57421875	-1.04589844	+62.53417969	+0.10986328	-54.22851563	+1368	+8.19140625	-5.83593750	-0.66357422	+3.95507813	-3.12011719	+17.97363281	+1196	+6.58740234	-9.81298828	-0.94042969	+38.21044922	+9.14062500	-41.66015625	+1364
+1457970755.58110000	+8.34521484	-6.57421875	-1.04589844	+62.51220703	+0.13183594	-54.27246094	+1368	+8.19580078	-5.83593750	-0.66357422	+3.95507813	-3.12011719	+17.97363281	+1196	+6.58300781	-9.81298828	-0.94042969	+38.21044922	+9.14062500	-41.66015625	+1360
+1457970755.58530000	+8.34521484	-6.57421875	-1.04589844	+62.49023438	+0.15380859	-54.29443359	+1372	+8.19580078	-5.83593750	-0.66357422	+3.95507813	-3.12011719	+17.97363281	+1196	+6.58300781	-9.81298828	-0.94042969	+38.21044922	+9.11865234	-41.68212891	+1360
+1457970755.59360000	+8.34960938	-6.57861328	-1.04150391	+62.46826172	+0.19775391	-54.38232422	+1376	+8.19580078	-5.83593750	-0.66357422	+3.95507813	-3.12011719	+17.97363281	+1200	+6.58740234	-9.81298828	-0.93603516	+38.23242188	+9.07470703	-41.72607422	+1356
+1457970755.59780000	+8.34960938	-6.57861328	-1.04150391	+62.46826172	+0.21972656	-54.42626953	+1376	+8.19580078	-5.83593750	-0.66357422	+3.95507813	-3.12011719	+17.97363281	+1200	+6.58740234	-9.81298828	-0.93603516	+38.25439453	+9.05273438	-41.74804688	+1356
+1457970755.60190010	+8.34960938	-6.57861328	-1.03710938	+62.44628906	+0.21972656	-54.49218750	+1376	+8.19580078	-5.83593750	-0.66357422	+3.95507813	-3.14208984	+17.97363281	+1200	+6.59179688	-9.80859375	-0.93603516	+38.25439453	+9.03076172	-41.79199219	+1356
+1457970755.60610010	+8.35400391	-6.57861328	-1.03710938	+62.42431641	+0.24169922	-54.51416016	+1380	+8.19580078	-5.83593750	-0.66357422	+3.97705078	-3.14208984	+17.97363281	+1200	+6.59179688	-9.80859375	-0.93164063	+38.27636719	+9.00878906	-41.81396484	+1356
+1457970755.61030010	+8.35400391	-6.57861328	-1.03710938	+62.42431641	+0.24169922	-54.55810547	+1380	+8.19580078	-5.83593750	-0.66357422	+3.97705078	-3.14208984	+17.99560547	+1200	+6.59619141	-9.80859375	-0.92724609	+38.29833984	+8.98681641	-41.85791016	+1356
+1457970755.61859990	+8.35839844	-6.57861328	-1.03271484	+62.40234375	+0.26367188	-54.66796875	+1388	+8.19580078	-5.83593750	-0.66357422	+3.97705078	-3.16406250	+17.99560547	+1200	+6.60498047	-9.80859375	-0.92285156	+38.36425781	+8.94287109	-41.94580078	+1360
+1457970755.62280010	+8.35839844	-6.57861328	-1.03271484	+62.40234375	+0.26367188	-54.71191406	+1388	+8.19580078	-5.83593750	-0.66357422	+3.97705078	-3.16406250	+17.99560547	+1200	+6.60937500	-9.80859375	-0.91845703	+38.38623047	+8.89892578	-41.98974609	+1360
+1457970755.62690000	+8.36279297	-6.57861328	-1.03271484	+62.38037109	+0.26367188	-54.77783203	+1392	+8.20019531	-5.83593750	-0.65917969	+3.97705078	-3.18603516	+18.01757813	+1200	+6.60937500	-9.80419922	-0.91845703	+38.40820313	+8.87695313	-42.03369141	+1364
+1457970755.63109990	+8.36279297	-6.57861328	-1.02832031	+62.35839844	+0.26367188	-54.84375000	+1396	+8.20019531	-5.83593750	-0.65917969	+3.99902344	-3.18603516	+18.01757813	+1200	+6.61376953	-9.80419922	-0.91406250	+38.45214844	+8.83300781	-42.09960938	+1364
+1457970755.63529990	+8.36718750	-6.58300781	-1.02832031	+62.35839844	+0.26367188	-54.88769531	+1396	+8.20019531	-5.83593750	-0.65917969	+3.99902344	-3.20800781	+18.01757813	+1204	+6.61816406	-9.80419922	-0.90966797	+38.47412109	+8.81103516	-42.14355469	+1364
+1457970755.63940000	+8.36718750	-6.58300781	-1.02832031	+62.33642578	+0.28564453	-54.95361328	+1400	+8.20019531	-5.83593750	-0.65917969	+3.99902344	-3.22998047	+18.03955078	+1204	+6.62255859	-9.80419922	-0.90966797	+38.49609375	+8.76708984	-42.18750000	+1368
+1457970755.64770010	+8.37158203	-6.57861328	-1.02392578	+62.29248047	+0.28564453	-55.06347656	+1404	+8.20458984	-5.83593750	-0.65917969	+4.02099609	-3.27392578	+18.06152344	+1204	+6.62695313	-9.80419922	-0.90527344	+38.51806641	+8.67919922	-42.27539063	+1368
+1457970755.65190010	+8.37158203	-6.57861328	-1.01953125	+62.29248047	+0.28564453	-55.12939453	+1408	+8.20458984	-5.83593750	-0.65478516	+4.04296875	-3.29589844	+18.06152344	+1204	+6.62695313	-9.80419922	-0.90527344	+38.51806641	+8.63525391	-42.31933594	+1372
+1457970755.65610000	+8.37158203	-6.57861328	-1.01953125	+62.27050781	+0.28564453	-55.19531250	+1412	+8.20458984	-5.83593750	-0.65478516	+4.06494141	-3.31787109	+18.08349609	+1204	+6.63134766	-9.80419922	-0.90527344	+38.51806641	+8.56933594	-42.34130859	+1372
+1457970755.66020010	+8.37158203	-6.57861328	-1.01953125	+62.24853516	+0.30761719	-55.23925781	+1412	+8.20898438	-5.84033203	-0.65478516	+4.06494141	-3.33984375	+18.10546875	+1204	+6.63134766	-9.80419922	-0.90966797	+38.51806641	+8.52539063	-42.36328125	+1372
+1457970755.66440010	+8.37597656	-6.57861328	-1.01513672	+62.24853516	+0.30761719	-55.30517578	+1416	+8.20898438	-5.84033203	-0.65039063	+4.08691406	-3.36181641	+18.12744141	+1204	+6.62695313	-9.80419922	-0.90966797	+38.51806641	+8.48144531	-42.38525391	+1372
+1457970755.67269990	+8.37597656	-6.57861328	-1.01513672	+62.22656250	+0.32958984	-55.39306641	+1420	+8.21337891	-5.84033203	-0.65039063	+4.13085938	-3.42773438	+18.17138672	+1204	+6.62695313	-9.80859375	-0.91406250	+38.47412109	+8.41552734	-42.40722656	+1372
+1457970755.67689990	+8.37597656	-6.57861328	-1.01074219	+62.20458984	+0.32958984	-55.43701172	+1424	+8.21337891	-5.84033203	-0.64599609	+4.15283203	-3.44970703	+18.19335938	+1204	+6.62255859	-9.80859375	-0.91845703	+38.45214844	+8.37158203	-42.42919922	+1376
+1457970755.68109990	+8.37597656	-6.57861328	-1.01074219	+62.20458984	+0.35156250	-55.45898438	+1424	+8.21337891	-5.84033203	-0.64599609	+4.17480469	-3.47167969	+18.21533203	+1208	+6.62255859	-9.81298828	-0.91845703	+38.43017578	+8.34960938	-42.42919922	+1376
+1457970755.68520000	+8.37597656	-6.57861328	-1.01074219	+62.18261719	+0.35156250	-55.50292969	+1428	+8.21777344	-5.84033203	-0.64160156	+4.19677734	-3.47167969	+18.25927734	+1208	+6.61816406	-9.81298828	-0.92285156	+38.43017578	+8.30566406	-42.42919922	+1376
+1457970755.68940000	+8.37597656	-6.57861328	-1.00634766	+62.18261719	+0.35156250	-55.52490234	+1428	+8.21777344	-5.84033203	-0.64160156	+4.21875000	-3.49365234	+18.28125000	+1208	+6.61816406	-9.81298828	-0.92724609	+38.40820313	+8.28369141	-42.42919922	+1376
+1457970755.69359990	+8.37597656	-6.57861328	-1.00634766	+62.18261719	+0.37353516	-55.56884766	+1428	+8.21777344	-5.84033203	-0.64160156	+4.24072266	-3.49365234	+18.32519531	+1208	+6.61816406	-9.81298828	-0.92724609	+38.40820313	+8.26171875	-42.42919922	+1376
+1457970755.70190000	+8.38037109	-6.57861328	-1.00634766	+62.18261719	+0.37353516	-55.61279297	+1432	+8.21777344	-5.84033203	-0.63720703	+4.30664063	-3.51562500	+18.39111328	+1212	+6.61376953	-9.81738281	-0.92724609	+38.40820313	+8.21777344	-42.45117188	+1372
+1457970755.70610000	+8.38037109	-6.57861328	-1.00634766	+62.18261719	+0.37353516	-55.63476563	+1436	+8.22216797	-5.84033203	-0.63720703	+4.32861328	-3.51562500	+18.43505859	+1212	+6.61376953	-9.81738281	-0.92724609	+38.43017578	+8.21777344	-42.47314453	+1372
+1457970755.71020010	+8.38037109	-6.57861328	-1.00634766	+62.18261719	+0.37353516	-55.65673828	+1436	+8.22216797	-5.84033203	-0.63720703	+4.35058594	-3.49365234	+18.47900391	+1212	+6.61816406	-9.81738281	-0.92724609	+38.43017578	+8.19580078	-42.49511719	+1368
+1457970755.71440010	+8.38037109	-6.57861328	-1.00634766	+62.18261719	+0.37353516	-55.65673828	+1436	+8.22216797	-5.84033203	-0.63281250	+4.39453125	-3.49365234	+18.54492188	+1216	+6.61816406	-9.81738281	-0.92724609	+38.47412109	+8.17382813	-42.51708984	+1368
+1457970755.72270010	+8.38037109	-6.57861328	-1.00634766	+62.20458984	+0.37353516	-55.70068359	+1440	+8.22216797	-5.84033203	-0.63281250	+4.43847656	-3.47167969	+18.65478516	+1216	+6.62255859	-9.81738281	-0.92724609	+38.51806641	+8.15185547	-42.56103516	+1368
+1457970755.72690010	+8.38037109	-6.57861328	-1.00634766	+62.20458984	+0.37353516	-55.70068359	+1440	+8.22216797	-5.84033203	-0.63281250	+4.48242188	-3.44970703	+18.72070313	+1216	+6.62695313	-9.81298828	-0.92285156	+38.56201172	+8.12988281	-42.58300781	+1368
+1457970755.73099990	+8.38037109	-6.57861328	-1.00634766	+62.20458984	+0.37353516	-55.72265625	+1444	+8.22216797	-5.84033203	-0.62841797	+4.50439453	-3.42773438	+18.80859375	+1216	+6.63134766	-9.81298828	-0.91845703	+38.58398438	+8.12988281	-42.60498047	+1368
+1457970755.73519990	+8.38037109	-6.57861328	-1.00195313	+62.22656250	+0.37353516	-55.74462891	+1444	+8.22216797	-5.84033203	-0.62841797	+4.54833984	-3.40576172	+18.87451172	+1216	+6.63574219	-9.81298828	-0.91845703	+38.62792969	+8.10791016	-42.64892578	+1368
+1457970755.73939990	+8.38037109	-6.57861328	-1.00195313	+62.22656250	+0.37353516	-55.74462891	+1444	+8.22216797	-5.84033203	-0.62841797	+4.57031250	-3.38378906	+18.94042969	+1216	+6.64013672	-9.81298828	-0.91406250	+38.67187500	+8.08593750	-42.67089844	+1372
+1457970755.74350000	+8.38037109	-6.57861328	-1.00195313	+62.22656250	+0.37353516	-55.76660156	+1448	+8.22216797	-5.84033203	-0.62841797	+4.61425781	-3.36181641	+19.02832031	+1216	+6.64013672	-9.81298828	-0.91406250	+38.69384766	+8.08593750	-42.71484375	+1372
+1457970755.75190000	+8.38037109	-6.57861328	-1.00195313	+62.24853516	+0.37353516	-55.78857422	+1452	+8.22216797	-5.84033203	-0.62402344	+4.65820313	-3.31787109	+19.16015625	+1216	+6.64892578	-9.80859375	-0.90966797	+38.75976563	+8.04199219	-42.75878906	+1372
+1457970755.75600000	+8.38476563	-6.57861328	-1.00195313	+62.24853516	+0.35156250	-55.78857422	+1452	+8.22216797	-5.84033203	-0.62402344	+4.68017578	-3.31787109	+19.22607422	+1212	+6.65332031	-9.80859375	-0.90527344	+38.80371094	+8.04199219	-42.78076172	+1376
+1457970755.76020000	+8.38476563	-6.57861328	-1.00195313	+62.27050781	+0.35156250	-55.81054688	+1452	+8.22216797	-5.84033203	-0.62402344	+4.72412109	-3.29589844	+19.27001953	+1212	+6.65332031	-9.80859375	-0.90527344	+38.82568359	+8.02001953	-42.80273438	+1376
+1457970755.76440000	+8.38476563	-6.57861328	-1.00195313	+62.27050781	+0.35156250	-55.83251953	+1456	+8.22216797	-5.84033203	-0.62402344	+4.74609375	-3.27392578	+19.33593750	+1212	+6.65771484	-9.80859375	-0.90527344	+38.84765625	+7.99804688	-42.82470703	+1376
+1457970755.76850010	+8.38476563	-6.57861328	-1.00195313	+62.27050781	+0.35156250	-55.83251953	+1456	+8.22216797	-5.84033203	-0.61962891	+4.74609375	-3.25195313	+19.35791016	+1212	+6.65771484	-9.80859375	-0.90087891	+38.86962891	+7.97607422	-42.82470703	+1376
+1457970755.77270010	+8.38476563	-6.57861328	-1.00195313	+62.29248047	+0.35156250	-55.85449219	+1460	+8.22216797	-5.83593750	-0.61962891	+4.76806641	-3.25195313	+19.40185547	+1212	+6.66210938	-9.80859375	-0.90087891	+38.89160156	+7.97607422	-42.84667969	+1380
+1457970755.78099990	+8.38476563	-6.57861328	-1.00195313	+62.29248047	+0.35156250	-55.87646484	+1460	+8.22216797	-5.83593750	-0.61962891	+4.79003906	-3.22998047	+19.46777344	+1208	+6.66210938	-9.80859375	-0.90087891	+38.91357422	+7.93212891	-42.86865234	+1380
+1457970755.78520010	+8.38476563	-6.57861328	-1.00195313	+62.29248047	+0.35156250	-55.89843750	+1460	+8.22216797	-5.83593750	-0.61962891	+4.81201172	-3.20800781	+19.48974609	+1208	+6.66210938	-9.80859375	-0.90087891	+38.91357422	+7.91015625	-42.86865234	+1380
+1457970755.78940010	+8.38476563	-6.57861328	-0.99755859	+62.31445313	+0.32958984	-55.92041016	+1464	+8.22216797	-5.83593750	-0.61523438	+4.81201172	-3.20800781	+19.48974609	+1208	+6.66210938	-9.80859375	-0.90527344	+38.91357422	+7.91015625	-42.84667969	+1380
+1457970755.79349990	+8.38476563	-6.57421875	-0.99755859	+62.31445313	+0.32958984	-55.92041016	+1464	+8.22216797	-5.83593750	-0.61523438	+4.81201172	-3.20800781	+19.51171875	+1208	+6.65771484	-9.80859375	-0.90527344	+38.91357422	+7.88818359	-42.84667969	+1380
+1457970755.79769990	+8.38476563	-6.57421875	-0.99755859	+62.31445313	+0.32958984	-55.94238281	+1464	+8.22216797	-5.83593750	-0.61523438	+4.83398438	-3.20800781	+19.53369141	+1208	+6.65771484	-9.80859375	-0.90527344	+38.91357422	+7.86621094	-42.84667969	+1380
+1457970755.80600000	+8.38476563	-6.57421875	-0.99755859	+62.31445313	+0.32958984	-55.96435547	+1464	+8.22216797	-5.83593750	-0.61523438	+4.83398438	-3.20800781	+19.53369141	+1212	+6.65332031	-9.80859375	-0.90966797	+38.86962891	+7.84423828	-42.84667969	+1380
+1457970755.81020000	+8.38476563	-6.57421875	-0.99755859	+62.31445313	+0.32958984	-55.96435547	+1468	+8.22216797	-5.83593750	-0.61083984	+4.83398438	-3.20800781	+19.55566406	+1212	+6.65332031	-9.80859375	-0.90966797	+38.86962891	+7.84423828	-42.84667969	+1380
+1457970755.81430010	+8.38916016	-6.57421875	-0.99316406	+62.31445313	+0.32958984	-55.98632813	+1468	+8.22216797	-5.83593750	-0.61083984	+4.83398438	-3.20800781	+19.55566406	+1212	+6.65332031	-9.81298828	-0.90966797	+38.84765625	+7.82226563	-42.82470703	+1380
+1457970755.81850000	+8.38916016	-6.57421875	-0.99316406	+62.31445313	+0.30761719	-55.98632813	+1468	+8.22216797	-5.83593750	-0.61083984	+4.83398438	-3.20800781	+19.57763672	+1212	+6.64892578	-9.81298828	-0.91406250	+38.84765625	+7.80029297	-42.82470703	+1380
+1457970755.82270000	+8.38916016	-6.57421875	-0.99316406	+62.31445313	+0.30761719	-55.98632813	+1468	+8.22656250	-5.83593750	-0.61083984	+4.83398438	-3.20800781	+19.57763672	+1212	+6.64892578	-9.81298828	-0.91406250	+38.82568359	+7.80029297	-42.82470703	+1380
+1457970755.83100010	+8.38916016	-6.57421875	-0.99316406	+62.31445313	+0.30761719	-56.00830078	+1468	+8.22656250	-5.83593750	-0.61083984	+4.83398438	-3.20800781	+19.59960938	+1216	+6.64892578	-9.81298828	-0.91406250	+38.82568359	+7.77832031	-42.82470703	+1376
+1457970755.83520010	+8.38916016	-6.57421875	-0.99316406	+62.31445313	+0.28564453	-56.00830078	+1468	+8.22656250	-5.83593750	-0.61083984	+4.83398438	-3.20800781	+19.59960938	+1216	+6.64892578	-9.81298828	-0.91406250	+38.80371094	+7.77832031	-42.82470703	+1376
+1457970755.83929990	+8.38916016	-6.57421875	-0.99316406	+62.31445313	+0.28564453	-56.03027344	+1468	+8.22656250	-5.83593750	-0.60644531	+4.83398438	-3.20800781	+19.59960938	+1216	+6.64892578	-9.81298828	-0.91406250	+38.80371094	+7.75634766	-42.82470703	+1376
+1457970755.84349990	+8.38916016	-6.57421875	-0.99316406	+62.31445313	+0.28564453	-56.03027344	+1468	+8.22656250	-5.83593750	-0.60644531	+4.83398438	-3.22998047	+19.62158203	+1216	+6.64892578	-9.81298828	-0.91406250	+38.80371094	+7.75634766	-42.84667969	+1376
+1457970755.84770010	+8.38916016	-6.57421875	-0.99316406	+62.31445313	+0.26367188	-56.03027344	+1468	+8.22656250	-5.83593750	-0.60644531	+4.83398438	-3.22998047	+19.62158203	+1220	+6.64892578	-9.81298828	-0.91406250	+38.80371094	+7.73437500	-42.84667969	+1372
+1457970755.85180000	+8.38916016	-6.56982422	-0.99316406	+62.31445313	+0.26367188	-56.03027344	+1468	+8.22656250	-5.83593750	-0.60644531	+4.83398438	-3.22998047	+19.62158203	+1220	+6.64892578	-9.80859375	-0.91406250	+38.80371094	+7.73437500	-42.84667969	+1372
+1457970755.86019990	+8.38916016	-6.56982422	-0.98876953	+62.31445313	+0.24169922	-56.03027344	+1468	+8.23095703	-5.83154297	-0.60644531	+4.83398438	-3.22998047	+19.64355469	+1220	+6.65332031	-9.80859375	-0.90966797	+38.82568359	+7.73437500	-42.86865234	+1372
+1457970755.86430000	+8.39355469	-6.56982422	-0.98876953	+62.31445313	+0.24169922	-56.05224609	+1468	+8.23095703	-5.83154297	-0.60644531	+4.83398438	-3.22998047	+19.64355469	+1220	+6.65332031	-9.80859375	-0.90966797	+38.82568359	+7.71240234	-42.89062500	+1372
+1457970755.86850000	+8.39355469	-6.56982422	-0.98876953	+62.31445313	+0.24169922	-56.05224609	+1468	+8.23095703	-5.83154297	-0.60644531	+4.83398438	-3.25195313	+19.66552734	+1220	+6.65771484	-9.80859375	-0.90966797	+38.82568359	+7.71240234	-42.89062500	+1376
+1457970755.87270000	+8.39355469	-6.56982422	-0.98876953	+62.31445313	+0.21972656	-56.05224609	+1468	+8.23095703	-5.83154297	-0.60644531	+4.81201172	-3.25195313	+19.66552734	+1220	+6.65771484	-9.80859375	-0.90527344	+38.84765625	+7.71240234	-42.91259766	+1376
+1457970755.87680010	+8.39355469	-6.56982422	-0.98876953	+62.29248047	+0.21972656	-56.05224609	+1468	+8.23095703	-5.83154297	-0.60644531	+4.81201172	-3.25195313	+19.66552734	+1220	+6.66210938	-9.80859375	-0.90527344	+38.84765625	+7.71240234	-42.91259766	+1376
+1457970755.88100000	+8.39355469	-6.56982422	-0.98876953	+62.29248047	+0.21972656	-56.05224609	+1468	+8.23095703	-5.83154297	-0.60644531	+4.81201172	-3.25195313	+19.66552734	+1220	+6.66210938	-9.80419922	-0.90527344	+38.84765625	+7.71240234	-42.91259766	+1376
+1457970755.88930010	+8.39355469	-6.56982422	-0.98876953	+62.29248047	+0.19775391	-56.05224609	+1472	+8.23095703	-5.83154297	-0.60205078	+4.81201172	-3.25195313	+19.68750000	+1220	+6.66650391	-9.80419922	-0.90087891	+38.86962891	+7.69042969	-42.93457031	+1376
+1457970755.89350010	+8.39355469	-6.56982422	-0.98876953	+62.29248047	+0.19775391	-56.05224609	+1472	+8.23095703	-5.83154297	-0.60205078	+4.81201172	-3.25195313	+19.68750000	+1220	+6.66650391	-9.80419922	-0.90087891	+38.89160156	+7.69042969	-42.93457031	+1380
+1457970755.89759990	+8.39355469	-6.56982422	-0.98876953	+62.31445313	+0.19775391	-56.05224609	+1472	+8.23095703	-5.83154297	-0.60205078	+4.81201172	-3.25195313	+19.68750000	+1220	+6.66650391	-9.80419922	-0.90087891	+38.89160156	+7.69042969	-42.93457031	+1380
+1457970755.90179990	+8.39355469	-6.56982422	-0.98876953	+62.31445313	+0.19775391	-56.05224609	+1472	+8.23095703	-5.83154297	-0.60205078	+4.83398438	-3.25195313	+19.68750000	+1220	+6.66650391	-9.80419922	-0.90087891	+38.89160156	+7.69042969	-42.93457031	+1380
+1457970755.90599990	+8.39355469	-6.56982422	-0.98876953	+62.31445313	+0.19775391	-56.05224609	+1472	+8.23095703	-5.83154297	-0.60205078	+4.83398438	-3.25195313	+19.68750000	+1216	+6.66650391	-9.80419922	-0.90087891	+38.89160156	+7.69042969	-42.93457031	+1380
+1457970755.91430000	+8.39355469	-6.56982422	-0.98876953	+62.31445313	+0.19775391	-56.05224609	+1472	+8.23095703	-5.83154297	-0.60205078	+4.83398438	-3.25195313	+19.68750000	+1216	+6.66650391	-9.80419922	-0.90087891	+38.89160156	+7.69042969	-42.93457031	+1380
+1457970755.91849990	+8.39355469	-6.56982422	-0.98876953	+62.31445313	+0.19775391	-56.05224609	+1468	+8.23095703	-5.83154297	-0.60205078	+4.83398438	-3.22998047	+19.68750000	+1216	+6.66650391	-9.80419922	-0.90527344	+38.89160156	+7.69042969	-42.93457031	+1380
+1457970755.92260000	+8.39355469	-6.56982422	-0.98876953	+62.31445313	+0.19775391	-56.05224609	+1468	+8.23095703	-5.83154297	-0.60205078	+4.83398438	-3.22998047	+19.68750000	+1216	+6.66650391	-9.80419922	-0.90527344	+38.89160156	+7.69042969	-42.93457031	+1380
+1457970755.92680000	+8.39355469	-6.56982422	-0.98876953	+62.31445313	+0.19775391	-56.05224609	+1468	+8.23095703	-5.83154297	-0.60205078	+4.83398438	-3.22998047	+19.68750000	+1216	+6.66650391	-9.80419922	-0.90527344	+38.86962891	+7.69042969	-42.93457031	+1384
+1457970755.93100000	+8.39355469	-6.56982422	-0.98876953	+62.31445313	+0.19775391	-56.05224609	+1468	+8.23095703	-5.83154297	-0.60205078	+4.83398438	-3.22998047	+19.68750000	+1216	+6.66210938	-9.80419922	-0.90527344	+38.86962891	+7.69042969	-42.91259766	+1384
+1457970755.93510010	+8.39355469	-6.56982422	-0.98876953	+62.31445313	+0.19775391	-56.05224609	+1468	+8.23095703	-5.83154297	-0.60644531	+4.83398438	-3.22998047	+19.68750000	+1216	+6.66210938	-9.80419922	-0.90527344	+38.86962891	+7.69042969	-42.91259766	+1384
+1457970755.94350000	+8.39355469	-6.56982422	-0.98876953	+62.33642578	+0.19775391	-56.05224609	+1468	+8.23095703	-5.83154297	-0.60644531	+4.83398438	-3.22998047	+19.66552734	+1216	+6.66210938	-9.80419922	-0.90527344	+38.86962891	+7.69042969	-42.91259766	+1384
+1457970755.94759990	+8.39355469	-6.56982422	-0.98876953	+62.33642578	+0.19775391	-56.05224609	+1468	+8.23095703	-5.83154297	-0.60644531	+4.83398438	-3.20800781	+19.66552734	+1216	+6.66210938	-9.80419922	-0.90966797	+38.86962891	+7.69042969	-42.89062500	+1384
+1457970755.95180010	+8.39355469	-6.56982422	-0.98876953	+62.33642578	+0.19775391	-56.05224609	+1468	+8.23095703	-5.83154297	-0.60644531	+4.83398438	-3.20800781	+19.66552734	+1216	+6.66210938	-9.80419922	-0.90966797	+38.86962891	+7.69042969	-42.89062500	+1384
+1457970755.95590000	+8.39355469	-6.56982422	-0.98876953	+62.33642578	+0.21972656	-56.05224609	+1468	+8.23095703	-5.83154297	-0.60644531	+4.83398438	-3.20800781	+19.66552734	+1216	+6.66210938	-9.80419922	-0.90966797	+38.86962891	+7.69042969	-42.89062500	+1384
+1457970755.96009990	+8.39355469	-6.56982422	-0.98876953	+62.33642578	+0.21972656	-56.05224609	+1468	+8.23095703	-5.83154297	-0.60644531	+4.83398438	-3.20800781	+19.66552734	+1216	+6.66210938	-9.80419922	-0.90966797	+38.86962891	+7.69042969	-42.89062500	+1384
+1457970755.96840000	+8.39355469	-6.56982422	-0.98876953	+62.35839844	+0.21972656	-56.05224609	+1468	+8.23095703	-5.83154297	-0.60644531	+4.83398438	-3.20800781	+19.66552734	+1216	+6.66210938	-9.80419922	-0.90966797	+38.86962891	+7.69042969	-42.89062500	+1384
+1457970755.97260000	+8.39355469	-6.56982422	-0.99316406	+62.35839844	+0.21972656	-56.05224609	+1468	+8.22656250	-5.83154297	-0.60644531	+4.83398438	-3.20800781	+19.66552734	+1216	+6.66210938	-9.80419922	-0.90966797	+38.86962891	+7.71240234	-42.89062500	+1384
+1457970755.97680000	+8.39355469	-6.56982422	-0.99316406	+62.38037109	+0.21972656	-56.03027344	+1468	+8.22656250	-5.83154297	-0.60644531	+4.83398438	-3.18603516	+19.66552734	+1216	+6.66210938	-9.80419922	-0.90966797	+38.86962891	+7.71240234	-42.89062500	+1384
+1457970755.98090000	+8.39355469	-6.56982422	-0.99316406	+62.38037109	+0.21972656	-56.03027344	+1468	+8.22656250	-5.83154297	-0.60644531	+4.83398438	-3.18603516	+19.66552734	+1216	+6.66210938	-9.80419922	-0.90966797	+38.86962891	+7.71240234	-42.89062500	+1384
+1457970755.98510000	+8.38916016	-6.56982422	-0.99316406	+62.38037109	+0.24169922	-56.00830078	+1468	+8.22656250	-5.83154297	-0.60644531	+4.83398438	-3.18603516	+19.66552734	+1216	+6.66210938	-9.80419922	-0.90966797	+38.89160156	+7.71240234	-42.89062500	+1384
+1457970755.98930000	+8.38916016	-6.56982422	-0.99755859	+62.40234375	+0.24169922	-56.00830078	+1468	+8.22656250	-5.83154297	-0.60644531	+4.83398438	-3.18603516	+19.66552734	+1216	+6.66210938	-9.80419922	-0.90966797	+38.89160156	+7.71240234	-42.89062500	+1384
+1457970755.99760010	+8.38916016	-6.56982422	-0.99755859	+62.42431641	+0.24169922	-55.98632813	+1468	+8.22656250	-5.83154297	-0.60644531	+4.83398438	-3.16406250	+19.66552734	+1216	+6.66210938	-9.80419922	-0.90966797	+38.91357422	+7.73437500	-42.89062500	+1384
+1457970756.00180010	+8.38916016	-6.57421875	-1.00195313	+62.42431641	+0.26367188	-55.96435547	+1468	+8.22656250	-5.83154297	-0.60644531	+4.83398438	-3.14208984	+19.66552734	+1216	+6.66210938	-9.80419922	-0.90966797	+38.91357422	+7.73437500	-42.89062500	+1384
+1457970756.00589990	+8.38916016	-6.57421875	-1.00195313	+62.44628906	+0.26367188	-55.94238281	+1472	+8.22656250	-5.83154297	-0.61083984	+4.85595703	-3.12011719	+19.66552734	+1216	+6.66210938	-9.80419922	-0.90527344	+38.91357422	+7.73437500	-42.91259766	+1384
+1457970756.01009990	+8.38476563	-6.57421875	-1.00195313	+62.46826172	+0.28564453	-55.92041016	+1472	+8.22656250	-5.83154297	-0.61083984	+4.85595703	-3.12011719	+19.66552734	+1216	+6.66210938	-9.80419922	-0.90527344	+38.93554688	+7.75634766	-42.91259766	+1384
+1457970756.01430010	+8.38476563	-6.57421875	-1.00634766	+62.46826172	+0.30761719	-55.89843750	+1472	+8.22656250	-5.83154297	-0.61083984	+4.85595703	-3.09814453	+19.66552734	+1216	+6.66650391	-9.80419922	-0.90527344	+38.93554688	+7.75634766	-42.91259766	+1384
+1457970756.01840000	+8.38476563	-6.57421875	-1.00634766	+62.49023438	+0.30761719	-55.87646484	+1472	+8.22216797	-5.83154297	-0.61083984	+4.85595703	-3.07617188	+19.66552734	+1216	+6.66650391	-9.80419922	-0.90527344	+38.95751953	+7.77832031	-42.91259766	+1388
+1457970756.02679990	+8.38037109	-6.57421875	-1.01074219	+62.51220703	+0.35156250	-55.83251953	+1472	+8.22216797	-5.83154297	-0.61523438	+4.85595703	-3.03222656	+19.66552734	+1216	+6.66650391	-9.80419922	-0.90527344	+38.97949219	+7.80029297	-42.89062500	+1388
+1457970756.03090000	+8.38037109	-6.57421875	-1.01074219	+62.53417969	+0.37353516	-55.83251953	+1472	+8.21777344	-5.83154297	-0.61523438	+4.85595703	-2.98828125	+19.66552734	+1216	+6.66210938	-9.80419922	-0.90527344	+38.97949219	+7.82226563	-42.89062500	+1388
+1457970756.03510000	+8.37597656	-6.57421875	-1.01074219	+62.53417969	+0.39550781	-55.81054688	+1472	+8.21777344	-5.83154297	-0.61523438	+4.85595703	-2.96630859	+19.66552734	+1216	+6.66210938	-9.80419922	-0.90966797	+38.97949219	+7.84423828	-42.89062500	+1388
+1457970756.03920010	+8.37597656	-6.57421875	-1.01513672	+62.55615234	+0.39550781	-55.78857422	+1472	+8.21777344	-5.83593750	-0.61962891	+4.85595703	-2.94433594	+19.66552734	+1216	+6.66210938	-9.80419922	-0.90966797	+38.97949219	+7.86621094	-42.86865234	+1388
+1457970756.04340000	+8.37597656	-6.57421875	-1.01513672	+62.55615234	+0.41748047	-55.78857422	+1472	+8.21777344	-5.83593750	-0.61962891	+4.85595703	-2.90039063	+19.66552734	+1216	+6.65771484	-9.80419922	-0.90966797	+38.97949219	+7.88818359	-42.84667969	+1388
+1457970756.04760000	+8.37158203	-6.57421875	-1.01513672	+62.55615234	+0.43945313	-55.76660156	+1472	+8.21337891	-5.83593750	-0.61962891	+4.85595703	-2.87841797	+19.66552734	+1216	+6.65771484	-9.80859375	-0.91406250	+38.97949219	+7.91015625	-42.82470703	+1388
+1457970756.05590010	+8.37158203	-6.57421875	-1.01513672	+62.57812500	+0.46142578	-55.74462891	+1468	+8.21337891	-5.83593750	-0.62402344	+4.85595703	-2.83447266	+19.64355469	+1216	+6.64892578	-9.80859375	-0.91845703	+38.97949219	+7.95410156	-42.78076172	+1388
+1457970756.06010010	+8.37158203	-6.57421875	-1.01513672	+62.57812500	+0.48339844	-55.74462891	+1468	+8.20898438	-5.83593750	-0.62402344	+4.85595703	-2.81250000	+19.64355469	+1216	+6.64892578	-9.80859375	-0.92285156	+38.97949219	+7.97607422	-42.75878906	+1388
+1457970756.06419990	+8.36718750	-6.57421875	-1.01513672	+62.60009766	+0.50537109	-55.74462891	+1464	+8.20898438	-5.83593750	-0.62402344	+4.85595703	-2.79052734	+19.64355469	+1216	+6.64453125	-9.81298828	-0.92285156	+38.97949219	+7.99804688	-42.73681641	+1388
+1457970756.06839990	+8.36718750	-6.57421875	-1.01513672	+62.60009766	+0.50537109	-55.74462891	+1464	+8.20898438	-5.83593750	-0.62841797	+4.85595703	-2.76855469	+19.62158203	+1216	+6.64013672	-9.81298828	-0.92724609	+38.95751953	+8.02001953	-42.71484375	+1388
+1457970756.07259990	+8.36718750	-6.57421875	-1.01513672	+62.60009766	+0.52734375	-55.74462891	+1464	+8.20898438	-5.83593750	-0.62841797	+4.85595703	-2.74658203	+19.62158203	+1216	+6.64013672	-9.81298828	-0.92724609	+38.95751953	+8.04199219	-42.69287109	+1388
+1457970756.07670000	+8.36718750	-6.57421875	-1.01513672	+62.60009766	+0.52734375	-55.74462891	+1460	+8.20898438	-5.83593750	-0.62841797	+4.85595703	-2.72460938	+19.62158203	+1216	+6.63574219	-9.81298828	-0.93164063	+38.95751953	+8.06396484	-42.67089844	+1388
+1457970756.08509990	+8.36718750	-6.57421875	-1.01953125	+62.60009766	+0.54931641	-55.74462891	+1456	+8.20458984	-5.83593750	-0.62841797	+4.85595703	-2.70263672	+19.62158203	+1216	+6.63574219	-9.81298828	-0.93164063	+38.97949219	+8.08593750	-42.67089844	+1384
+1457970756.08920000	+8.36718750	-6.57421875	-1.01953125	+62.60009766	+0.54931641	-55.74462891	+1456	+8.20458984	-5.83593750	-0.62841797	+4.85595703	-2.70263672	+19.59960938	+1216	+6.63574219	-9.81298828	-0.93164063	+38.97949219	+8.10791016	-42.67089844	+1380
+1457970756.09340000	+8.36718750	-6.57421875	-1.01513672	+62.62207031	+0.54931641	-55.74462891	+1456	+8.20458984	-5.83593750	-0.63281250	+4.85595703	-2.70263672	+19.59960938	+1216	+6.64013672	-9.81298828	-0.93164063	+39.00146484	+8.10791016	-42.67089844	+1380
+1457970756.09760000	+8.36718750	-6.57421875	-1.01513672	+62.62207031	+0.54931641	-55.74462891	+1452	+8.20458984	-5.83593750	-0.63281250	+4.85595703	-2.70263672	+19.59960938	+1216	+6.64013672	-9.81298828	-0.92724609	+39.00146484	+8.12988281	-42.67089844	+1380
+1457970756.10170010	+8.36718750	-6.57421875	-1.01513672	+62.62207031	+0.54931641	-55.74462891	+1452	+8.20458984	-5.83593750	-0.63281250	+4.87792969	-2.68066406	+19.59960938	+1216	+6.64013672	-9.81298828	-0.92724609	+39.02343750	+8.12988281	-42.69287109	+1380
+1457970756.10590000	+8.36718750	-6.57421875	-1.01513672	+62.62207031	+0.54931641	-55.74462891	+1448	+8.20458984	-5.83593750	-0.63281250	+4.87792969	-2.68066406	+19.59960938	+1216	+6.64013672	-9.81298828	-0.92724609	+39.02343750	+8.12988281	-42.69287109	+1380
+1457970756.10999990	+8.36718750	-6.57421875	-1.01513672	+62.62207031	+0.54931641	-55.74462891	+1448	+8.20458984	-5.83593750	-0.63281250	+4.87792969	-2.68066406	+19.59960938	+1216	+6.64453125	-9.81298828	-0.92285156	+39.04541016	+8.15185547	-42.71484375	+1380
+1457970756.11840010	+8.36718750	-6.57421875	-1.01513672	+62.62207031	+0.54931641	-55.74462891	+1448	+8.20458984	-5.83593750	-0.63281250	+4.87792969	-2.68066406	+19.57763672	+1212	+6.64453125	-9.81298828	-0.92285156	+39.06738281	+8.15185547	-42.73681641	+1380
+1457970756.12249990	+8.36718750	-6.57421875	-1.01513672	+62.62207031	+0.54931641	-55.74462891	+1444	+8.20458984	-5.83593750	-0.63281250	+4.87792969	-2.68066406	+19.57763672	+1212	+6.64453125	-9.81298828	-0.91845703	+39.06738281	+8.15185547	-42.73681641	+1380
+1457970756.12669990	+8.36718750	-6.57421875	-1.01513672	+62.62207031	+0.54931641	-55.76660156	+1444	+8.20458984	-5.83593750	-0.63281250	+4.87792969	-2.68066406	+19.57763672	+1212	+6.64892578	-9.81298828	-0.91845703	+39.06738281	+8.17382813	-42.73681641	+1380
+1457970756.13089990	+8.36718750	-6.57421875	-1.01513672	+62.62207031	+0.57128906	-55.76660156	+1444	+8.20458984	-5.83593750	-0.63281250	+4.87792969	-2.68066406	+19.57763672	+1212	+6.64892578	-9.80859375	-0.91845703	+39.08935547	+8.17382813	-42.75878906	+1380
+1457970756.13500000	+8.36718750	-6.57421875	-1.01513672	+62.62207031	+0.57128906	-55.76660156	+1444	+8.20458984	-5.83593750	-0.63281250	+4.87792969	-2.68066406	+19.57763672	+1212	+6.64892578	-9.80859375	-0.91845703	+39.08935547	+8.17382813	-42.75878906	+1380
+1457970756.13920000	+8.36718750	-6.57421875	-1.01513672	+62.62207031	+0.57128906	-55.76660156	+1440	+8.20458984	-5.83593750	-0.63281250	+4.89990234	-2.68066406	+19.57763672	+1212	+6.64892578	-9.80859375	-0.91845703	+39.08935547	+8.17382813	-42.75878906	+1380
+1457970756.14750000	+8.36718750	-6.57421875	-1.01953125	+62.64404297	+0.57128906	-55.76660156	+1440	+8.20458984	-5.83593750	-0.63281250	+4.89990234	-2.68066406	+19.57763672	+1208	+6.64892578	-9.80859375	-0.91845703	+39.08935547	+8.17382813	-42.78076172	+1380
+1457970756.15170000	+8.36718750	-6.57421875	-1.01953125	+62.64404297	+0.57128906	-55.76660156	+1440	+8.20458984	-5.83593750	-0.63281250	+4.89990234	-2.68066406	+19.57763672	+1208	+6.64892578	-9.80859375	-0.91406250	+39.08935547	+8.17382813	-42.78076172	+1376
+1457970756.15590000	+8.36718750	-6.57421875	-1.01953125	+62.64404297	+0.57128906	-55.74462891	+1440	+8.20458984	-5.83593750	-0.63281250	+4.89990234	-2.68066406	+19.55566406	+1208	+6.64892578	-9.80859375	-0.91406250	+39.08935547	+8.17382813	-42.78076172	+1376
+1457970756.16000010	+8.36718750	-6.57421875	-1.01953125	+62.64404297	+0.57128906	-55.74462891	+1440	+8.20458984	-5.83593750	-0.63281250	+4.89990234	-2.68066406	+19.55566406	+1208	+6.64892578	-9.80859375	-0.91845703	+39.08935547	+8.19580078	-42.78076172	+1376
+1457970756.16420010	+8.36718750	-6.57421875	-1.01953125	+62.64404297	+0.57128906	-55.74462891	+1440	+8.20458984	-5.83593750	-0.63281250	+4.89990234	-2.68066406	+19.55566406	+1208	+6.64892578	-9.81298828	-0.91845703	+39.08935547	+8.19580078	-42.78076172	+1376
+1457970756.16840000	+8.36718750	-6.57421875	-1.01953125	+62.64404297	+0.57128906	-55.74462891	+1436	+8.20019531	-5.83593750	-0.63281250	+4.89990234	-2.68066406	+19.55566406	+1208	+6.64892578	-9.81298828	-0.91845703	+39.08935547	+8.19580078	-42.75878906	+1376
+1457970756.17249990	+8.36718750	-6.57421875	-1.01953125	+62.64404297	+0.57128906	-55.74462891	+1436	+8.20019531	-5.83593750	-0.63281250	+4.89990234	-2.68066406	+19.55566406	+1208	+6.64892578	-9.81298828	-0.91845703	+39.08935547	+8.19580078	-42.75878906	+1376
+1457970756.18090010	+8.36718750	-6.57421875	-1.01953125	+62.64404297	+0.57128906	-55.74462891	+1436	+8.20019531	-5.83593750	-0.63281250	+4.89990234	-2.65869141	+19.53369141	+1204	+6.64453125	-9.81298828	-0.91845703	+39.06738281	+8.19580078	-42.75878906	+1376
+1457970756.18499990	+8.36718750	-6.57421875	-1.01953125	+62.64404297	+0.59326172	-55.74462891	+1436	+8.20019531	-5.83593750	-0.63281250	+4.89990234	-2.65869141	+19.53369141	+1204	+6.64453125	-9.81298828	-0.91845703	+39.06738281	+8.19580078	-42.75878906	+1376
+1457970756.18919990	+8.36718750	-6.57421875	-1.01953125	+62.64404297	+0.59326172	-55.74462891	+1436	+8.20019531	-5.83593750	-0.63281250	+4.89990234	-2.65869141	+19.53369141	+1204	+6.64453125	-9.81298828	-0.91845703	+39.06738281	+8.19580078	-42.75878906	+1376
+1457970756.19330000	+8.36718750	-6.57421875	-1.01953125	+62.64404297	+0.59326172	-55.74462891	+1436	+8.20019531	-5.83593750	-0.63720703	+4.89990234	-2.65869141	+19.51171875	+1204	+6.64453125	-9.81298828	-0.91845703	+39.06738281	+8.19580078	-42.75878906	+1376
+1457970756.19750000	+8.36718750	-6.57421875	-1.01953125	+62.64404297	+0.59326172	-55.74462891	+1436	+8.20019531	-5.83593750	-0.63720703	+4.89990234	-2.65869141	+19.51171875	+1204	+6.64453125	-9.81298828	-0.91845703	+39.06738281	+8.19580078	-42.73681641	+1376
+1457970756.20170000	+8.36718750	-6.57421875	-1.01953125	+62.64404297	+0.59326172	-55.74462891	+1432	+8.20019531	-5.83593750	-0.63720703	+4.89990234	-2.65869141	+19.51171875	+1204	+6.64453125	-9.81298828	-0.91845703	+39.06738281	+8.19580078	-42.73681641	+1376
+1457970756.21000000	+8.36718750	-6.57421875	-1.01953125	+62.64404297	+0.59326172	-55.74462891	+1432	+8.20019531	-5.83593750	-0.63720703	+4.89990234	-2.65869141	+19.48974609	+1208	+6.64453125	-9.81298828	-0.91845703	+39.06738281	+8.21777344	-42.73681641	+1376
+1457970756.21420000	+8.36718750	-6.57421875	-1.01953125	+62.64404297	+0.59326172	-55.74462891	+1432	+8.20019531	-5.83593750	-0.63720703	+4.89990234	-2.65869141	+19.48974609	+1208	+6.64453125	-9.81298828	-0.91845703	+39.06738281	+8.21777344	-42.75878906	+1376
+1457970756.21830010	+8.36718750	-6.57421875	-1.01953125	+62.64404297	+0.59326172	-55.74462891	+1432	+8.20019531	-5.83593750	-0.63720703	+4.89990234	-2.65869141	+19.46777344	+1208	+6.64453125	-9.81298828	-0.91845703	+39.06738281	+8.21777344	-42.75878906	+1372
+1457970756.22250010	+8.36718750	-6.57421875	-1.01953125	+62.64404297	+0.59326172	-55.74462891	+1432	+8.20019531	-5.83593750	-0.63720703	+4.89990234	-2.65869141	+19.46777344	+1208	+6.64453125	-9.81298828	-0.91845703	+39.06738281	+8.21777344	-42.75878906	+1372
+1457970756.22670010	+8.36718750	-6.57421875	-1.01953125	+62.64404297	+0.59326172	-55.74462891	+1432	+8.20019531	-5.83593750	-0.63720703	+4.89990234	-2.65869141	+19.46777344	+1208	+6.64453125	-9.81298828	-0.91845703	+39.06738281	+8.21777344	-42.75878906	+1372
+1457970756.23079990	+8.36718750	-6.57421875	-1.01953125	+62.64404297	+0.59326172	-55.74462891	+1428	+8.20019531	-5.83593750	-0.63720703	+4.89990234	-2.65869141	+19.46777344	+1208	+6.64453125	-9.81298828	-0.91845703	+39.06738281	+8.21777344	-42.75878906	+1372
+1457970756.23920010	+8.36718750	-6.57421875	-1.01953125	+62.64404297	+0.59326172	-55.74462891	+1428	+8.20019531	-5.83593750	-0.63281250	+4.89990234	-2.68066406	+19.44580078	+1208	+6.64453125	-9.81298828	-0.91845703	+39.08935547	+8.21777344	-42.78076172	+1372
+1457970756.24330000	+8.36718750	-6.57421875	-1.01953125	+62.64404297	+0.59326172	-55.74462891	+1428	+8.20019531	-5.83593750	-0.63281250	+4.89990234	-2.68066406	+19.44580078	+1204	+6.64453125	-9.81298828	-0.91845703	+39.08935547	+8.21777344	-42.78076172	+1372
