# Supplementary material for: A direct effect of perception on action when grasping a cup
Source: Sci Rep. 2018 Jan 9;8:171. doi: 10.1038/s41598-017-18591-5 (PMC5760564; doi:10.1038/s41598-017-18591-5)
Supplement: Supplementary file 6 — Supplementary Information [file 41598_2017_18591_MOESM6_ESM.zip › SciRep_Data/S01instruct/S01_100instruct_Tr27.dat]

+1000000000000.00000000	+0.00000000	+0.00000000	+0.00000000	+0.00000000	+0.00000000	+0.00000000	+0	+0.00000000	+0.00000000	+0.00000000	+0.00000000	+0.00000000	+0.00000000	+0	+0.00000000	+0.00000000	+0.00000000	+0.00000000	+0.00000000	+0.00000000	+0
+1457970756.24749990	+8.36718750	-6.57421875	-1.01953125	+62.64404297	+0.59326172	-55.74462891	+1428	+8.20019531	-5.83593750	-0.63281250	+4.89990234	-2.68066406	+19.42382813	+1204	+6.64453125	-9.81298828	-0.91406250	+39.08935547	+8.21777344	-42.80273438	+1372
+1457970756.25169990	+8.36718750	-6.57421875	-1.01953125	+62.64404297	+0.59326172	-55.74462891	+1428	+8.20019531	-5.83593750	-0.63281250	+4.89990234	-2.68066406	+19.42382813	+1204	+6.64892578	-9.81298828	-0.91406250	+39.08935547	+8.21777344	-42.80273438	+1372
+1457970756.25580000	+8.36718750	-6.57421875	-1.01953125	+62.64404297	+0.59326172	-55.74462891	+1428	+8.20019531	-5.83593750	-0.63281250	+4.89990234	-2.68066406	+19.42382813	+1204	+6.64892578	-9.81298828	-0.91406250	+39.11132813	+8.21777344	-42.80273438	+1372
+1457970756.26000000	+8.36718750	-6.57421875	-1.01953125	+62.64404297	+0.59326172	-55.74462891	+1428	+8.20019531	-5.83593750	-0.63281250	+4.89990234	-2.68066406	+19.42382813	+1204	+6.64892578	-9.81298828	-0.91406250	+39.11132813	+8.21777344	-42.80273438	+1372
+1457970756.26410010	+8.36718750	-6.57421875	-1.01953125	+62.64404297	+0.59326172	-55.74462891	+1428	+8.20019531	-5.83593750	-0.63281250	+4.89990234	-2.70263672	+19.40185547	+1204	+6.64892578	-9.81298828	-0.91406250	+39.11132813	+8.21777344	-42.82470703	+1372
+1457970756.27250000	+8.36718750	-6.57421875	-1.02392578	+62.64404297	+0.59326172	-55.74462891	+1428	+8.20019531	-5.83593750	-0.63281250	+4.89990234	-2.70263672	+19.40185547	+1204	+6.64892578	-9.80859375	-0.91406250	+39.11132813	+8.21777344	-42.82470703	+1372
+1457970756.27659990	+8.36718750	-6.57421875	-1.02392578	+62.64404297	+0.59326172	-55.74462891	+1428	+8.20019531	-5.83593750	-0.63281250	+4.89990234	-2.70263672	+19.40185547	+1204	+6.64892578	-9.80859375	-0.91406250	+39.11132813	+8.21777344	-42.82470703	+1372
+1457970762.66560010	+8.40234375	-6.57421875	-1.05029297	+62.16064453	+1.09863281	-54.20654297	+1416	+8.23095703	-5.84033203	-0.64160156	+2.32910156	-2.13134766	+19.88525391	+1220	+6.64453125	-9.79980469	-0.92724609	+38.32031250	+7.91015625	-42.82470703	+1376
+1457970762.66969990	+8.40234375	-6.57421875	-1.05029297	+62.16064453	+1.09863281	-54.18457031	+1416	+8.23095703	-5.84033203	-0.64160156	+2.32910156	-2.13134766	+19.88525391	+1220	+6.64892578	-9.79541016	-0.92724609	+38.34228516	+7.91015625	-42.84667969	+1376
+1457970762.67389990	+8.40234375	-6.57421875	-1.05029297	+62.16064453	+1.07666016	-54.18457031	+1416	+8.23095703	-5.84033203	-0.64160156	+2.32910156	-2.13134766	+19.90722656	+1220	+6.64892578	-9.79541016	-0.92724609	+38.36425781	+7.91015625	-42.86865234	+1376
+1457970762.67810010	+8.40234375	-6.57421875	-1.05029297	+62.16064453	+1.07666016	-54.18457031	+1416	+8.23095703	-5.84033203	-0.64160156	+2.32910156	-2.13134766	+19.90722656	+1220	+6.65332031	-9.79541016	-0.92285156	+38.38623047	+7.91015625	-42.89062500	+1376
+1457970762.68220000	+8.40234375	-6.57861328	-1.05029297	+62.16064453	+1.05468750	-54.18457031	+1420	+8.23095703	-5.84033203	-0.64160156	+2.32910156	-2.15332031	+19.90722656	+1220	+6.65771484	-9.79101563	-0.91845703	+38.40820313	+7.91015625	-42.91259766	+1376
+1457970762.68639990	+8.40234375	-6.57861328	-1.05029297	+62.16064453	+1.05468750	-54.18457031	+1420	+8.23095703	-5.84033203	-0.64160156	+2.32910156	-2.15332031	+19.90722656	+1216	+6.66210938	-9.79101563	-0.91406250	+38.43017578	+7.91015625	-42.93457031	+1380
+1457970762.69050000	+8.40673828	-6.57861328	-1.05029297	+62.16064453	+1.03271484	-54.18457031	+1420	+8.23095703	-5.84033203	-0.64160156	+2.32910156	-2.15332031	+19.92919922	+1216	+6.67089844	-9.78662109	-0.90966797	+38.49609375	+7.88818359	-42.97851563	+1384
+1457970762.69470000	+8.40673828	-6.57861328	-1.05029297	+62.16064453	+1.03271484	-54.18457031	+1420	+8.23095703	-5.84033203	-0.64160156	+2.32910156	-2.15332031	+19.92919922	+1216	+6.67529297	-9.78662109	-0.90527344	+38.54003906	+7.88818359	-43.02246094	+1384
+1457970762.69890000	+8.40673828	-6.57861328	-1.05029297	+62.16064453	+1.01074219	-54.18457031	+1420	+8.23095703	-5.84033203	-0.64160156	+2.32910156	-2.17529297	+19.92919922	+1216	+6.68408203	-9.78222656	-0.90087891	+38.56201172	+7.88818359	-43.06640625	+1388
+1457970762.70300010	+8.40673828	-6.57861328	-1.05029297	+62.16064453	+1.01074219	-54.18457031	+1420	+8.23095703	-5.84033203	-0.64160156	+2.32910156	-2.17529297	+19.95117188	+1216	+6.68847656	-9.78222656	-0.89648438	+38.60595703	+7.86621094	-43.08837891	+1392
+1457970762.70720010	+8.40673828	-6.57861328	-1.05029297	+62.16064453	+1.01074219	-54.18457031	+1420	+8.23095703	-5.83593750	-0.64160156	+2.32910156	-2.17529297	+19.95117188	+1212	+6.69287109	-9.77783203	-0.89208984	+38.62792969	+7.86621094	-43.11035156	+1396
+1457970762.71140000	+8.40673828	-6.57861328	-1.05029297	+62.16064453	+0.98876953	-54.18457031	+1424	+8.23095703	-5.83593750	-0.63720703	+2.32910156	-2.17529297	+19.95117188	+1212	+6.69287109	-9.77783203	-0.89208984	+38.64990234	+7.86621094	-43.11035156	+1396
+1457970762.71550010	+8.40673828	-6.57861328	-1.05029297	+62.16064453	+0.98876953	-54.18457031	+1424	+8.23095703	-5.83593750	-0.63720703	+2.32910156	-2.17529297	+19.95117188	+1212	+6.69287109	-9.77783203	-0.89208984	+38.62792969	+7.86621094	-43.11035156	+1396
+1457970762.71970010	+8.40673828	-6.57861328	-1.05029297	+62.16064453	+0.98876953	-54.18457031	+1424	+8.23535156	-5.83593750	-0.63720703	+2.32910156	-2.17529297	+19.95117188	+1208	+6.69287109	-9.77783203	-0.89208984	+38.62792969	+7.84423828	-43.11035156	+1396
+1457970762.72799990	+8.40673828	-6.57861328	-1.05029297	+62.16064453	+0.98876953	-54.20654297	+1424	+8.23535156	-5.83593750	-0.63720703	+2.30712891	-2.19726563	+19.95117188	+1208	+6.68847656	-9.77783203	-0.89208984	+38.60595703	+7.84423828	-43.08837891	+1400
+1457970762.73219990	+8.40673828	-6.57421875	-1.05029297	+62.16064453	+0.98876953	-54.20654297	+1424	+8.23535156	-5.83593750	-0.63720703	+2.30712891	-2.19726563	+19.95117188	+1208	+6.68847656	-9.77783203	-0.89648438	+38.58398438	+7.84423828	-43.06640625	+1400
+1457970762.73639990	+8.40673828	-6.57421875	-1.05029297	+62.16064453	+0.98876953	-54.20654297	+1424	+8.23535156	-5.83593750	-0.63720703	+2.30712891	-2.19726563	+19.95117188	+1208	+6.68408203	-9.78222656	-0.89648438	+38.56201172	+7.84423828	-43.06640625	+1404
+1457970762.74050000	+8.40673828	-6.57421875	-1.04589844	+62.16064453	+0.98876953	-54.20654297	+1428	+8.23535156	-5.83593750	-0.63720703	+2.30712891	-2.19726563	+19.95117188	+1208	+6.68408203	-9.78222656	-0.89648438	+38.56201172	+7.84423828	-43.04443359	+1404
+1457970762.74470000	+8.40673828	-6.57421875	-1.04589844	+62.16064453	+0.98876953	-54.20654297	+1428	+8.23535156	-5.83593750	-0.63720703	+2.30712891	-2.19726563	+19.95117188	+1204	+6.68408203	-9.78222656	-0.90087891	+38.54003906	+7.82226563	-43.04443359	+1404
+1457970762.75300000	+8.40673828	-6.57421875	-1.04589844	+62.16064453	+0.98876953	-54.20654297	+1428	+8.23535156	-5.83593750	-0.63720703	+2.30712891	-2.19726563	+19.95117188	+1204	+6.67968750	-9.78222656	-0.90087891	+38.54003906	+7.82226563	-43.02246094	+1404
+1457970762.76130010	+8.40673828	-6.57421875	-1.04589844	+62.16064453	+0.98876953	-54.20654297	+1428	+8.23535156	-5.83593750	-0.63720703	+2.30712891	-2.19726563	+19.95117188	+1204	+6.67968750	-9.78222656	-0.90087891	+38.51806641	+7.82226563	-43.02246094	+1404
+1457970762.76550010	+8.40673828	-6.57421875	-1.04589844	+62.16064453	+0.98876953	-54.20654297	+1428	+8.23535156	-5.83593750	-0.63720703	+2.30712891	-2.19726563	+19.95117188	+1204	+6.67968750	-9.78222656	-0.90087891	+38.51806641	+7.82226563	-43.02246094	+1400
+1457970762.77379990	+8.40673828	-6.57421875	-1.04589844	+62.16064453	+0.98876953	-54.20654297	+1428	+8.23535156	-5.83593750	-0.63281250	+2.30712891	-2.19726563	+19.95117188	+1204	+6.67529297	-9.78222656	-0.90527344	+38.51806641	+7.82226563	-43.00048828	+1400
+1457970762.78220010	+8.40673828	-6.57421875	-1.04589844	+62.16064453	+0.98876953	-54.20654297	+1428	+8.23535156	-5.83593750	-0.63281250	+2.30712891	-2.19726563	+19.97314453	+1204	+6.67529297	-9.78222656	-0.90527344	+38.49609375	+7.82226563	-43.00048828	+1400
+1457970762.79049990	+8.41113281	-6.56982422	-1.04589844	+62.13867188	+0.98876953	-54.20654297	+1428	+8.23535156	-5.83593750	-0.63281250	+2.30712891	-2.19726563	+19.97314453	+1204	+6.67529297	-9.78222656	-0.90527344	+38.49609375	+7.82226563	-43.00048828	+1400
+1457970762.79880000	+8.41113281	-6.56982422	-1.04589844	+62.13867188	+0.98876953	-54.20654297	+1428	+8.23535156	-5.83593750	-0.63281250	+2.28515625	-2.21923828	+19.97314453	+1204	+6.67529297	-9.78222656	-0.90527344	+38.49609375	+7.82226563	-43.00048828	+1396
+1457970762.80720000	+8.41113281	-6.56982422	-1.04589844	+62.13867188	+0.98876953	-54.20654297	+1428	+8.23535156	-5.83593750	-0.63281250	+2.28515625	-2.21923828	+19.97314453	+1204	+6.67529297	-9.78222656	-0.90527344	+38.49609375	+7.80029297	-43.00048828	+1396
+1457970762.81550000	+8.41113281	-6.56982422	-1.04589844	+62.13867188	+0.96679688	-54.22851563	+1428	+8.23535156	-5.83593750	-0.63281250	+2.28515625	-2.21923828	+19.97314453	+1204	+6.67968750	-9.78222656	-0.90527344	+38.49609375	+7.80029297	-43.00048828	+1396
+1457970762.81970000	+8.41113281	-6.56982422	-1.04589844	+62.13867188	+0.96679688	-54.22851563	+1428	+8.23535156	-5.83593750	-0.63281250	+2.28515625	-2.21923828	+19.99511719	+1204	+6.67968750	-9.78222656	-0.90527344	+38.49609375	+7.80029297	-43.00048828	+1396
+1457970762.82380010	+8.41113281	-6.56982422	-1.04589844	+62.13867188	+0.96679688	-54.22851563	+1428	+8.23535156	-5.83154297	-0.63281250	+2.28515625	-2.21923828	+19.99511719	+1204	+6.67968750	-9.78222656	-0.90527344	+38.49609375	+7.80029297	-43.00048828	+1396
+1457970762.82800010	+8.41113281	-6.56982422	-1.04589844	+62.13867188	+0.96679688	-54.22851563	+1428	+8.23535156	-5.83154297	-0.63281250	+2.28515625	-2.21923828	+19.99511719	+1204	+6.67968750	-9.78222656	-0.90527344	+38.49609375	+7.80029297	-43.00048828	+1396
+1457970762.83220010	+8.41113281	-6.56982422	-1.04589844	+62.13867188	+0.96679688	-54.22851563	+1428	+8.23535156	-5.83154297	-0.63281250	+2.28515625	-2.21923828	+19.99511719	+1204	+6.67968750	-9.78222656	-0.90527344	+38.49609375	+7.80029297	-43.00048828	+1396
+1457970762.83629990	+8.41113281	-6.56982422	-1.04150391	+62.13867188	+0.96679688	-54.22851563	+1428	+8.23974609	-5.83154297	-0.63281250	+2.28515625	-2.21923828	+19.99511719	+1204	+6.67529297	-9.78222656	-0.90527344	+38.49609375	+7.80029297	-43.00048828	+1396
+1457970762.84050010	+8.41113281	-6.56982422	-1.04150391	+62.13867188	+0.96679688	-54.22851563	+1428	+8.23974609	-5.83154297	-0.63281250	+2.28515625	-2.21923828	+19.99511719	+1204	+6.67529297	-9.78222656	-0.90527344	+38.49609375	+7.80029297	-43.00048828	+1396
+1457970762.84460000	+8.41113281	-6.56982422	-1.04150391	+62.13867188	+0.96679688	-54.22851563	+1428	+8.23974609	-5.83154297	-0.63281250	+2.28515625	-2.21923828	+19.99511719	+1204	+6.67529297	-9.78222656	-0.90527344	+38.47412109	+7.80029297	-43.00048828	+1392
+1457970762.84879990	+8.41113281	-6.56982422	-1.04150391	+62.13867188	+0.96679688	-54.22851563	+1428	+8.23974609	-5.83154297	-0.63281250	+2.28515625	-2.21923828	+19.99511719	+1204	+6.67529297	-9.78222656	-0.90527344	+38.47412109	+7.77832031	-43.00048828	+1392
+1457970762.85299990	+8.41113281	-6.56982422	-1.04150391	+62.13867188	+0.96679688	-54.22851563	+1428	+8.23974609	-5.83154297	-0.62841797	+2.28515625	-2.21923828	+19.99511719	+1204	+6.67529297	-9.78222656	-0.90527344	+38.47412109	+7.77832031	-42.97851563	+1392
+1457970762.85710000	+8.41113281	-6.56982422	-1.04150391	+62.11669922	+0.96679688	-54.20654297	+1428	+8.23974609	-5.83154297	-0.62841797	+2.28515625	-2.21923828	+19.99511719	+1204	+6.67529297	-9.78222656	-0.90527344	+38.47412109	+7.77832031	-42.97851563	+1392
+1457970762.86550000	+8.41113281	-6.56542969	-1.04150391	+62.11669922	+0.96679688	-54.20654297	+1428	+8.23974609	-5.83154297	-0.62841797	+2.28515625	-2.21923828	+19.99511719	+1204	+6.67089844	-9.78222656	-0.90966797	+38.45214844	+7.77832031	-42.97851563	+1392
+1457970762.86960010	+8.41113281	-6.56542969	-1.04150391	+62.11669922	+0.96679688	-54.20654297	+1428	+8.23974609	-5.83154297	-0.62841797	+2.28515625	-2.21923828	+19.99511719	+1204	+6.67089844	-9.78222656	-0.90966797	+38.45214844	+7.77832031	-42.95654297	+1392
+1457970762.87380000	+8.41113281	-6.56542969	-1.04150391	+62.11669922	+0.96679688	-54.20654297	+1428	+8.23974609	-5.83154297	-0.62841797	+2.28515625	-2.21923828	+19.99511719	+1204	+6.67089844	-9.78222656	-0.90966797	+38.43017578	+7.77832031	-42.95654297	+1392
+1457970762.87800000	+8.41113281	-6.56542969	-1.04150391	+62.11669922	+0.96679688	-54.20654297	+1428	+8.23974609	-5.83154297	-0.62841797	+2.28515625	-2.21923828	+20.01708984	+1208	+6.67089844	-9.78222656	-0.90966797	+38.43017578	+7.77832031	-42.93457031	+1392
+1457970762.88210010	+8.41113281	-6.56542969	-1.04150391	+62.11669922	+0.96679688	-54.20654297	+1428	+8.23974609	-5.83154297	-0.62841797	+2.28515625	-2.21923828	+20.01708984	+1208	+6.66650391	-9.78222656	-0.90966797	+38.40820313	+7.77832031	-42.93457031	+1392
+1457970762.88630010	+8.41113281	-6.56542969	-1.04150391	+62.11669922	+0.96679688	-54.20654297	+1428	+8.23974609	-5.83154297	-0.62841797	+2.28515625	-2.21923828	+20.01708984	+1208	+6.66650391	-9.78222656	-0.91406250	+38.40820313	+7.77832031	-42.93457031	+1392
+1457970762.89050010	+8.41113281	-6.56542969	-1.04150391	+62.11669922	+0.96679688	-54.20654297	+1428	+8.23974609	-5.83154297	-0.62841797	+2.28515625	-2.21923828	+20.01708984	+1208	+6.66650391	-9.78222656	-0.91406250	+38.40820313	+7.77832031	-42.91259766	+1392
+1457970762.89459990	+8.41113281	-6.56542969	-1.04150391	+62.11669922	+0.96679688	-54.18457031	+1428	+8.23974609	-5.83154297	-0.62841797	+2.28515625	-2.21923828	+20.01708984	+1208	+6.66650391	-9.78222656	-0.91406250	+38.38623047	+7.75634766	-42.91259766	+1392
+1457970762.89879990	+8.41113281	-6.56542969	-1.04150391	+62.11669922	+0.96679688	-54.18457031	+1428	+8.23974609	-5.83154297	-0.62841797	+2.28515625	-2.21923828	+20.01708984	+1208	+6.66650391	-9.78222656	-0.91406250	+38.38623047	+7.75634766	-42.91259766	+1392
+1457970762.90300010	+8.41113281	-6.56542969	-1.04150391	+62.11669922	+0.96679688	-54.18457031	+1428	+8.23974609	-5.83154297	-0.62841797	+2.28515625	-2.21923828	+20.01708984	+1208	+6.66650391	-9.78222656	-0.91406250	+38.38623047	+7.75634766	-42.91259766	+1388
+1457970762.90710000	+8.41113281	-6.56542969	-1.04150391	+62.11669922	+0.96679688	-54.18457031	+1428	+8.23974609	-5.83154297	-0.62841797	+2.28515625	-2.21923828	+20.01708984	+1208	+6.66650391	-9.78222656	-0.91406250	+38.38623047	+7.75634766	-42.91259766	+1388
+1457970762.91129990	+8.41113281	-6.56542969	-1.04150391	+62.11669922	+0.96679688	-54.18457031	+1428	+8.23974609	-5.83154297	-0.62841797	+2.28515625	-2.21923828	+20.03906250	+1208	+6.66650391	-9.78222656	-0.91406250	+38.38623047	+7.75634766	-42.91259766	+1388
+1457970762.91549990	+8.41113281	-6.56542969	-1.04150391	+62.11669922	+0.94482422	-54.18457031	+1428	+8.23974609	-5.83154297	-0.62841797	+2.28515625	-2.21923828	+20.03906250	+1208	+6.66650391	-9.78222656	-0.91406250	+38.38623047	+7.75634766	-42.91259766	+1388
+1457970762.92380000	+8.41113281	-6.56542969	-1.04150391	+62.11669922	+0.94482422	-54.18457031	+1428	+8.23974609	-5.82714844	-0.62841797	+2.28515625	-2.21923828	+20.03906250	+1212	+6.66650391	-9.78222656	-0.90966797	+38.40820313	+7.75634766	-42.93457031	+1388
+1457970762.92790010	+8.41113281	-6.56542969	-1.04150391	+62.11669922	+0.94482422	-54.18457031	+1428	+8.23974609	-5.82714844	-0.62841797	+2.28515625	-2.21923828	+20.03906250	+1212	+6.67089844	-9.78222656	-0.90966797	+38.40820313	+7.75634766	-42.93457031	+1388
+1457970762.93210010	+8.41113281	-6.56542969	-1.04150391	+62.11669922	+0.94482422	-54.18457031	+1428	+8.23974609	-5.82714844	-0.62841797	+2.28515625	-2.21923828	+20.03906250	+1212	+6.67089844	-9.78222656	-0.90966797	+38.40820313	+7.75634766	-42.93457031	+1388
+1457970762.93630000	+8.41113281	-6.56542969	-1.04150391	+62.11669922	+0.94482422	-54.18457031	+1428	+8.23974609	-5.82714844	-0.62841797	+2.28515625	-2.21923828	+20.06103516	+1212	+6.67089844	-9.78222656	-0.90966797	+38.40820313	+7.75634766	-42.93457031	+1388
+1457970762.94460010	+8.41113281	-6.56542969	-1.04150391	+62.11669922	+0.94482422	-54.18457031	+1428	+8.23974609	-5.82714844	-0.62841797	+2.28515625	-2.21923828	+20.06103516	+1212	+6.67089844	-9.77783203	-0.90966797	+38.40820313	+7.75634766	-42.93457031	+1388
+1457970762.94880010	+8.41113281	-6.56542969	-1.04150391	+62.11669922	+0.94482422	-54.18457031	+1428	+8.23974609	-5.82714844	-0.62841797	+2.26318359	-2.21923828	+20.06103516	+1212	+6.67089844	-9.77783203	-0.90966797	+38.40820313	+7.73437500	-42.93457031	+1388
+1457970762.95289990	+8.41113281	-6.56542969	-1.04150391	+62.11669922	+0.94482422	-54.18457031	+1428	+8.23974609	-5.82714844	-0.62841797	+2.26318359	-2.21923828	+20.06103516	+1212	+6.67089844	-9.77783203	-0.90966797	+38.40820313	+7.73437500	-42.93457031	+1388
+1457970762.95709990	+8.41113281	-6.56542969	-1.04150391	+62.11669922	+0.94482422	-54.18457031	+1428	+8.23974609	-5.82714844	-0.62841797	+2.26318359	-2.21923828	+20.06103516	+1212	+6.67089844	-9.77783203	-0.90966797	+38.40820313	+7.73437500	-42.93457031	+1388
+1457970762.96129990	+8.41113281	-6.56542969	-1.04150391	+62.11669922	+0.94482422	-54.18457031	+1428	+8.23974609	-5.82714844	-0.62841797	+2.26318359	-2.21923828	+20.06103516	+1212	+6.67089844	-9.77783203	-0.90966797	+38.40820313	+7.73437500	-42.93457031	+1388
+1457970762.96540000	+8.41113281	-6.56542969	-1.04150391	+62.11669922	+0.94482422	-54.18457031	+1432	+8.23974609	-5.82714844	-0.62841797	+2.26318359	-2.21923828	+20.06103516	+1212	+6.67089844	-9.77783203	-0.90966797	+38.40820313	+7.73437500	-42.93457031	+1388
+1457970762.96960000	+8.41113281	-6.56103516	-1.04150391	+62.11669922	+0.94482422	-54.18457031	+1432	+8.23974609	-5.82714844	-0.62841797	+2.26318359	-2.21923828	+20.06103516	+1212	+6.67089844	-9.77783203	-0.90966797	+38.40820313	+7.73437500	-42.93457031	+1388
+1457970762.97379990	+8.41113281	-6.56103516	-1.04150391	+62.11669922	+0.94482422	-54.18457031	+1432	+8.23974609	-5.82714844	-0.62841797	+2.26318359	-2.21923828	+20.06103516	+1212	+6.67089844	-9.77783203	-0.90966797	+38.40820313	+7.73437500	-42.93457031	+1388
+1457970762.97790000	+8.41113281	-6.56103516	-1.04150391	+62.11669922	+0.94482422	-54.18457031	+1432	+8.23974609	-5.82714844	-0.62841797	+2.26318359	-2.21923828	+20.06103516	+1212	+6.67089844	-9.77783203	-0.90966797	+38.38623047	+7.73437500	-42.93457031	+1388
+1457970762.98210000	+8.41113281	-6.56103516	-1.04150391	+62.11669922	+0.94482422	-54.18457031	+1432	+8.23974609	-5.82714844	-0.62841797	+2.26318359	-2.21923828	+20.06103516	+1212	+6.66650391	-9.78222656	-0.90966797	+38.38623047	+7.73437500	-42.91259766	+1388
+1457970762.98630000	+8.41113281	-6.56103516	-1.04150391	+62.11669922	+0.94482422	-54.18457031	+1432	+8.23974609	-5.82714844	-0.62841797	+2.26318359	-2.21923828	+20.08300781	+1212	+6.66650391	-9.78222656	-0.90966797	+38.38623047	+7.73437500	-42.91259766	+1388
+1457970762.99040010	+8.41113281	-6.56103516	-1.04150391	+62.11669922	+0.94482422	-54.16259766	+1432	+8.23974609	-5.82714844	-0.62841797	+2.26318359	-2.21923828	+20.08300781	+1212	+6.66650391	-9.78222656	-0.91406250	+38.38623047	+7.73437500	-42.91259766	+1388
+1457970762.99460010	+8.41113281	-6.56103516	-1.04150391	+62.11669922	+0.94482422	-54.16259766	+1432	+8.23974609	-5.82714844	-0.62841797	+2.26318359	-2.21923828	+20.08300781	+1212	+6.66650391	-9.78222656	-0.91406250	+38.36425781	+7.73437500	-42.89062500	+1388
+1457970763.00289990	+8.41113281	-6.56103516	-1.04150391	+62.11669922	+0.94482422	-54.16259766	+1432	+8.23974609	-5.82714844	-0.62841797	+2.26318359	-2.21923828	+20.08300781	+1212	+6.66650391	-9.78222656	-0.91406250	+38.36425781	+7.73437500	-42.89062500	+1388
+1457970763.00710010	+8.41113281	-6.56103516	-1.04150391	+62.11669922	+0.94482422	-54.16259766	+1432	+8.23974609	-5.82714844	-0.62841797	+2.26318359	-2.21923828	+20.08300781	+1212	+6.66210938	-9.78222656	-0.91406250	+38.36425781	+7.73437500	-42.89062500	+1388
+1457970763.01120000	+8.41113281	-6.56103516	-1.04150391	+62.11669922	+0.94482422	-54.16259766	+1432	+8.23974609	-5.82714844	-0.62841797	+2.26318359	-2.19726563	+20.08300781	+1212	+6.66210938	-9.78222656	-0.91406250	+38.36425781	+7.73437500	-42.89062500	+1384
+1457970763.01539990	+8.41113281	-6.56103516	-1.04150391	+62.11669922	+0.94482422	-54.16259766	+1432	+8.23974609	-5.82714844	-0.62841797	+2.26318359	-2.19726563	+20.08300781	+1212	+6.66210938	-9.78222656	-0.91406250	+38.36425781	+7.73437500	-42.86865234	+1384
+1457970763.01959990	+8.41113281	-6.56103516	-1.04150391	+62.11669922	+0.94482422	-54.16259766	+1432	+8.23974609	-5.82714844	-0.62841797	+2.26318359	-2.19726563	+20.08300781	+1212	+6.66210938	-9.78222656	-0.91406250	+38.34228516	+7.73437500	-42.86865234	+1384
+1457970763.02370000	+8.41113281	-6.56103516	-1.04150391	+62.11669922	+0.94482422	-54.16259766	+1432	+8.23974609	-5.82714844	-0.62841797	+2.26318359	-2.19726563	+20.08300781	+1212	+6.66210938	-9.78222656	-0.91406250	+38.34228516	+7.73437500	-42.86865234	+1384
+1457970763.02790000	+8.41113281	-6.56103516	-1.04150391	+62.11669922	+0.94482422	-54.16259766	+1432	+8.23974609	-5.82714844	-0.62841797	+2.26318359	-2.19726563	+20.08300781	+1212	+6.66210938	-9.78222656	-0.91406250	+38.34228516	+7.73437500	-42.86865234	+1384
+1457970763.03210000	+8.41113281	-6.56103516	-1.04150391	+62.11669922	+0.94482422	-54.16259766	+1432	+8.23974609	-5.82714844	-0.62841797	+2.26318359	-2.19726563	+20.08300781	+1212	+6.66210938	-9.78222656	-0.91406250	+38.36425781	+7.73437500	-42.86865234	+1384
+1457970763.03620000	+8.41113281	-6.56103516	-1.04150391	+62.11669922	+0.94482422	-54.16259766	+1432	+8.23974609	-5.82714844	-0.62841797	+2.26318359	-2.19726563	+20.08300781	+1212	+6.66210938	-9.78222656	-0.91406250	+38.36425781	+7.73437500	-42.86865234	+1384
+1457970763.04040000	+8.41113281	-6.56103516	-1.04150391	+62.11669922	+0.92285156	-54.16259766	+1432	+8.23974609	-5.82714844	-0.62841797	+2.26318359	-2.19726563	+20.08300781	+1212	+6.66210938	-9.77783203	-0.91406250	+38.36425781	+7.73437500	-42.86865234	+1384
+1457970763.04460000	+8.41113281	-6.56103516	-1.04150391	+62.13867188	+0.92285156	-54.16259766	+1432	+8.23974609	-5.82714844	-0.62841797	+2.26318359	-2.19726563	+20.08300781	+1212	+6.66210938	-9.77783203	-0.91406250	+38.36425781	+7.73437500	-42.89062500	+1384
+1457970763.04870010	+8.41113281	-6.56103516	-1.04150391	+62.13867188	+0.92285156	-54.16259766	+1432	+8.23974609	-5.82714844	-0.62841797	+2.26318359	-2.19726563	+20.10498047	+1212	+6.66650391	-9.77783203	-0.91406250	+38.36425781	+7.73437500	-42.89062500	+1384
+1457970763.05290010	+8.41113281	-6.56103516	-1.04150391	+62.13867188	+0.92285156	-54.16259766	+1432	+8.23974609	-5.82714844	-0.62841797	+2.26318359	-2.19726563	+20.10498047	+1212	+6.66650391	-9.77783203	-0.91406250	+38.36425781	+7.73437500	-42.89062500	+1384
+1457970763.05710010	+8.41113281	-6.56103516	-1.04150391	+62.13867188	+0.92285156	-54.16259766	+1432	+8.23974609	-5.82714844	-0.62841797	+2.26318359	-2.19726563	+20.10498047	+1212	+6.66650391	-9.77783203	-0.91406250	+38.36425781	+7.73437500	-42.89062500	+1384
+1457970763.06119990	+8.41113281	-6.56103516	-1.04150391	+62.13867188	+0.92285156	-54.16259766	+1432	+8.23974609	-5.82714844	-0.62841797	+2.26318359	-2.19726563	+20.10498047	+1212	+6.66650391	-9.77783203	-0.91406250	+38.36425781	+7.73437500	-42.89062500	+1384
+1457970763.06539990	+8.41113281	-6.56103516	-1.04150391	+62.13867188	+0.92285156	-54.16259766	+1432	+8.23974609	-5.82714844	-0.62841797	+2.26318359	-2.19726563	+20.10498047	+1212	+6.66650391	-9.77783203	-0.91406250	+38.36425781	+7.73437500	-42.89062500	+1384
+1457970763.06960010	+8.41113281	-6.56103516	-1.04150391	+62.13867188	+0.92285156	-54.16259766	+1432	+8.23974609	-5.82714844	-0.62841797	+2.26318359	-2.19726563	+20.10498047	+1212	+6.66650391	-9.77783203	-0.91406250	+38.38623047	+7.73437500	-42.89062500	+1384
+1457970763.07370000	+8.41113281	-6.56103516	-1.04150391	+62.13867188	+0.92285156	-54.16259766	+1432	+8.23974609	-5.82714844	-0.62841797	+2.26318359	-2.19726563	+20.10498047	+1212	+6.66650391	-9.77783203	-0.91406250	+38.38623047	+7.73437500	-42.89062500	+1384
+1457970763.07789990	+8.41113281	-6.56103516	-1.04150391	+62.13867188	+0.92285156	-54.16259766	+1432	+8.23974609	-5.82714844	-0.62841797	+2.26318359	-2.19726563	+20.10498047	+1212	+6.66650391	-9.77783203	-0.91406250	+38.38623047	+7.73437500	-42.89062500	+1384
+1457970763.08200000	+8.41113281	-6.56103516	-1.04150391	+62.13867188	+0.92285156	-54.16259766	+1432	+8.23974609	-5.82714844	-0.62841797	+2.26318359	-2.19726563	+20.10498047	+1212	+6.66650391	-9.77783203	-0.91406250	+38.38623047	+7.73437500	-42.89062500	+1384
+1457970763.08620000	+8.41113281	-6.56103516	-1.04150391	+62.13867188	+0.92285156	-54.16259766	+1432	+8.23974609	-5.82714844	-0.62841797	+2.26318359	-2.19726563	+20.10498047	+1212	+6.66650391	-9.77783203	-0.91406250	+38.38623047	+7.73437500	-42.89062500	+1384
+1457970763.09040000	+8.41113281	-6.56103516	-1.04150391	+62.13867188	+0.92285156	-54.14062500	+1432	+8.23974609	-5.82714844	-0.62841797	+2.26318359	-2.19726563	+20.10498047	+1212	+6.66650391	-9.77783203	-0.91406250	+38.38623047	+7.73437500	-42.89062500	+1384
+1457970763.09870000	+8.41113281	-6.56103516	-1.04150391	+62.13867188	+0.92285156	-54.14062500	+1432	+8.23974609	-5.82714844	-0.62841797	+2.26318359	-2.19726563	+20.10498047	+1212	+6.66650391	-9.77783203	-0.91406250	+38.36425781	+7.73437500	-42.89062500	+1384
+1457970763.10290000	+8.41113281	-6.56103516	-1.04150391	+62.13867188	+0.92285156	-54.14062500	+1432	+8.23974609	-5.82714844	-0.62841797	+2.26318359	-2.19726563	+20.10498047	+1212	+6.66210938	-9.77783203	-0.91406250	+38.36425781	+7.73437500	-42.89062500	+1384
+1457970763.10700010	+8.41113281	-6.56103516	-1.04150391	+62.13867188	+0.92285156	-54.14062500	+1432	+8.23974609	-5.82714844	-0.62841797	+2.26318359	-2.19726563	+20.10498047	+1212	+6.66210938	-9.77783203	-0.91406250	+38.36425781	+7.73437500	-42.89062500	+1384
+1457970763.11120010	+8.41113281	-6.56103516	-1.04150391	+62.13867188	+0.92285156	-54.14062500	+1432	+8.23974609	-5.82714844	-0.62841797	+2.26318359	-2.19726563	+20.10498047	+1212	+6.66210938	-9.77783203	-0.91406250	+38.36425781	+7.73437500	-42.86865234	+1388
+1457970763.11540010	+8.41113281	-6.56103516	-1.04150391	+62.13867188	+0.94482422	-54.14062500	+1432	+8.23974609	-5.82714844	-0.62841797	+2.26318359	-2.19726563	+20.10498047	+1212	+6.66210938	-9.78222656	-0.91406250	+38.36425781	+7.73437500	-42.86865234	+1388
+1457970763.11949990	+8.41113281	-6.56103516	-1.04150391	+62.13867188	+0.94482422	-54.14062500	+1432	+8.23974609	-5.82714844	-0.62841797	+2.26318359	-2.19726563	+20.10498047	+1212	+6.66210938	-9.78222656	-0.91406250	+38.36425781	+7.73437500	-42.86865234	+1388
+1457970763.12369990	+8.41113281	-6.56103516	-1.04150391	+62.13867188	+0.94482422	-54.14062500	+1432	+8.23974609	-5.82714844	-0.62841797	+2.26318359	-2.17529297	+20.10498047	+1212	+6.66210938	-9.78222656	-0.91845703	+38.34228516	+7.73437500	-42.86865234	+1384
+1457970763.12789990	+8.41113281	-6.56103516	-1.04150391	+62.13867188	+0.94482422	-54.14062500	+1432	+8.23974609	-5.82714844	-0.62841797	+2.26318359	-2.17529297	+20.10498047	+1212	+6.66210938	-9.78222656	-0.91845703	+38.34228516	+7.73437500	-42.86865234	+1384
+1457970763.13200000	+8.41113281	-6.56103516	-1.04150391	+62.13867188	+0.94482422	-54.14062500	+1432	+8.23974609	-5.82714844	-0.62841797	+2.26318359	-2.17529297	+20.10498047	+1212	+6.66210938	-9.78222656	-0.91845703	+38.34228516	+7.73437500	-42.86865234	+1384
+1457970763.13620000	+8.41113281	-6.56103516	-1.04150391	+62.13867188	+0.94482422	-54.14062500	+1432	+8.23974609	-5.82714844	-0.62841797	+2.26318359	-2.17529297	+20.10498047	+1216	+6.66210938	-9.78222656	-0.91845703	+38.34228516	+7.73437500	-42.86865234	+1384
+1457970763.14039990	+8.41113281	-6.56103516	-1.04150391	+62.13867188	+0.94482422	-54.14062500	+1432	+8.23974609	-5.82714844	-0.62841797	+2.26318359	-2.17529297	+20.10498047	+1216	+6.65771484	-9.78222656	-0.91845703	+38.34228516	+7.73437500	-42.86865234	+1384
+1457970763.14450000	+8.41113281	-6.56103516	-1.04150391	+62.13867188	+0.94482422	-54.14062500	+1432	+8.23974609	-5.82714844	-0.62841797	+2.26318359	-2.17529297	+20.10498047	+1216	+6.65771484	-9.78222656	-0.91845703	+38.34228516	+7.73437500	-42.86865234	+1384
+1457970763.14870000	+8.41113281	-6.56103516	-1.04150391	+62.13867188	+0.94482422	-54.14062500	+1432	+8.23974609	-5.82714844	-0.62841797	+2.26318359	-2.17529297	+20.10498047	+1216	+6.65771484	-9.78222656	-0.91845703	+38.34228516	+7.73437500	-42.86865234	+1384
+1457970763.15280010	+8.41113281	-6.56103516	-1.04150391	+62.13867188	+0.94482422	-54.14062500	+1432	+8.23974609	-5.82714844	-0.62841797	+2.26318359	-2.17529297	+20.10498047	+1216	+6.65771484	-9.78222656	-0.91845703	+38.34228516	+7.73437500	-42.86865234	+1384
+1457970763.15700010	+8.41113281	-6.56103516	-1.04150391	+62.13867188	+0.94482422	-54.14062500	+1432	+8.23974609	-5.82714844	-0.62841797	+2.26318359	-2.17529297	+20.10498047	+1216	+6.66210938	-9.78222656	-0.91845703	+38.34228516	+7.73437500	-42.86865234	+1384
+1457970763.16120000	+8.41113281	-6.56103516	-1.04150391	+62.13867188	+0.94482422	-54.14062500	+1432	+8.23974609	-5.82714844	-0.62841797	+2.26318359	-2.17529297	+20.10498047	+1216	+6.66210938	-9.78222656	-0.91845703	+38.36425781	+7.73437500	-42.86865234	+1384
+1457970763.16529990	+8.41113281	-6.56103516	-1.04150391	+62.13867188	+0.94482422	-54.14062500	+1432	+8.23974609	-5.82714844	-0.62841797	+2.26318359	-2.17529297	+20.10498047	+1216	+6.66210938	-9.78222656	-0.91406250	+38.36425781	+7.73437500	-42.89062500	+1384
+1457970763.16950010	+8.41113281	-6.56103516	-1.04150391	+62.16064453	+0.94482422	-54.14062500	+1432	+8.23974609	-5.82714844	-0.62841797	+2.26318359	-2.17529297	+20.10498047	+1216	+6.66210938	-9.78222656	-0.91406250	+38.36425781	+7.73437500	-42.89062500	+1384
+1457970763.17370010	+8.41113281	-6.56103516	-1.04150391	+62.16064453	+0.94482422	-54.14062500	+1432	+8.23974609	-5.82714844	-0.62841797	+2.26318359	-2.17529297	+20.10498047	+1216	+6.66210938	-9.78222656	-0.91406250	+38.36425781	+7.73437500	-42.89062500	+1384
+1457970763.17779990	+8.41113281	-6.56103516	-1.04150391	+62.16064453	+0.94482422	-54.14062500	+1432	+8.23974609	-5.82714844	-0.62841797	+2.26318359	-2.17529297	+20.10498047	+1216	+6.66210938	-9.78222656	-0.91406250	+38.36425781	+7.73437500	-42.89062500	+1384
+1457970763.18199990	+8.41113281	-6.56103516	-1.04150391	+62.16064453	+0.94482422	-54.14062500	+1432	+8.23974609	-5.82714844	-0.62841797	+2.26318359	-2.17529297	+20.10498047	+1216	+6.66210938	-9.78222656	-0.91406250	+38.38623047	+7.73437500	-42.91259766	+1384
+1457970763.18619990	+8.41113281	-6.56103516	-1.04150391	+62.16064453	+0.94482422	-54.14062500	+1432	+8.23974609	-5.82714844	-0.62841797	+2.26318359	-2.17529297	+20.10498047	+1216	+6.66210938	-9.78222656	-0.91406250	+38.38623047	+7.73437500	-42.91259766	+1384
+1457970763.19030000	+8.41113281	-6.56103516	-1.04150391	+62.16064453	+0.94482422	-54.14062500	+1432	+8.23974609	-5.82714844	-0.62841797	+2.26318359	-2.17529297	+20.10498047	+1216	+6.66210938	-9.78222656	-0.91406250	+38.38623047	+7.73437500	-42.91259766	+1384
+1457970763.19450000	+8.41113281	-6.56542969	-1.04150391	+62.18261719	+0.94482422	-54.14062500	+1432	+8.23974609	-5.82714844	-0.62841797	+2.26318359	-2.17529297	+20.10498047	+1212	+6.66650391	-9.78222656	-0.91406250	+38.38623047	+7.73437500	-42.93457031	+1384
+1457970763.19870000	+8.41113281	-6.56542969	-1.04150391	+62.18261719	+0.94482422	-54.14062500	+1432	+8.23974609	-5.82714844	-0.62841797	+2.26318359	-2.17529297	+20.10498047	+1212	+6.66650391	-9.78222656	-0.90966797	+38.38623047	+7.73437500	-42.93457031	+1384
+1457970763.20280000	+8.40673828	-6.56542969	-1.04150391	+62.18261719	+0.94482422	-54.14062500	+1432	+8.23974609	-5.82714844	-0.62841797	+2.26318359	-2.17529297	+20.10498047	+1212	+6.66650391	-9.78222656	-0.90966797	+38.38623047	+7.73437500	-42.93457031	+1384
+1457970763.20700000	+8.40673828	-6.56542969	-1.04150391	+62.20458984	+0.94482422	-54.14062500	+1432	+8.23974609	-5.82714844	-0.62841797	+2.28515625	-2.17529297	+20.10498047	+1212	+6.66650391	-9.78222656	-0.90966797	+38.38623047	+7.73437500	-42.93457031	+1384
+1457970763.21120000	+8.40673828	-6.56542969	-1.04589844	+62.20458984	+0.94482422	-54.14062500	+1432	+8.23974609	-5.83154297	-0.62841797	+2.28515625	-2.17529297	+20.10498047	+1212	+6.66650391	-9.78222656	-0.90966797	+38.38623047	+7.75634766	-42.93457031	+1384
+1457970763.21950010	+8.40673828	-6.56542969	-1.04589844	+62.24853516	+0.96679688	-54.14062500	+1432	+8.23535156	-5.83154297	-0.62841797	+2.28515625	-2.17529297	+20.10498047	+1212	+6.66210938	-9.78222656	-0.90966797	+38.38623047	+7.75634766	-42.93457031	+1384
+1457970763.22370000	+8.40673828	-6.56542969	-1.04589844	+62.27050781	+0.98876953	-54.14062500	+1432	+8.23535156	-5.83154297	-0.63281250	+2.28515625	-2.17529297	+20.08300781	+1212	+6.66210938	-9.78222656	-0.90966797	+38.38623047	+7.75634766	-42.93457031	+1384
+1457970763.22779990	+8.40673828	-6.56542969	-1.04589844	+62.29248047	+1.01074219	-54.14062500	+1432	+8.23535156	-5.83154297	-0.63281250	+2.30712891	-2.17529297	+20.08300781	+1216	+6.66210938	-9.78662109	-0.91406250	+38.38623047	+7.77832031	-42.93457031	+1384
+1457970763.23200010	+8.40234375	-6.56542969	-1.05029297	+62.31445313	+1.03271484	-54.14062500	+1432	+8.23535156	-5.83154297	-0.63281250	+2.30712891	-2.17529297	+20.06103516	+1216	+6.66210938	-9.78662109	-0.91406250	+38.38623047	+7.77832031	-42.93457031	+1388
+1457970763.23610000	+8.40234375	-6.56542969	-1.05029297	+62.33642578	+1.03271484	-54.14062500	+1432	+8.23535156	-5.83154297	-0.63281250	+2.32910156	-2.17529297	+20.03906250	+1216	+6.65771484	-9.78662109	-0.91406250	+38.36425781	+7.80029297	-42.93457031	+1388
+1457970763.24029990	+8.40234375	-6.56982422	-1.05468750	+62.38037109	+1.07666016	-54.14062500	+1432	+8.23535156	-5.83154297	-0.63720703	+2.35107422	-2.17529297	+19.97314453	+1216	+6.65771484	-9.79101563	-0.91845703	+38.36425781	+7.80029297	-42.93457031	+1388
+1457970763.24449990	+8.39794922	-6.56982422	-1.05468750	+62.40234375	+1.09863281	-54.14062500	+1432	+8.23095703	-5.83593750	-0.64160156	+2.37304688	-2.17529297	+19.90722656	+1220	+6.65771484	-9.79101563	-0.91845703	+38.34228516	+7.82226563	-42.91259766	+1388
+1457970763.24860000	+8.39794922	-6.56982422	-1.05908203	+62.44628906	+1.14257813	-54.14062500	+1432	+8.23095703	-5.83593750	-0.64599609	+2.39501953	-2.17529297	+19.84130859	+1220	+6.65332031	-9.79541016	-0.91845703	+38.34228516	+7.84423828	-42.91259766	+1388
+1457970763.25700000	+8.39794922	-6.57421875	-1.06787109	+62.49023438	+1.23046875	-54.14062500	+1432	+8.22656250	-5.84033203	-0.65917969	+2.48291016	-2.21923828	+19.51171875	+1228	+6.65332031	-9.80419922	-0.91845703	+38.29833984	+7.91015625	-42.93457031	+1388
+1457970763.26110010	+8.39794922	-6.57861328	-1.07226563	+62.51220703	+1.25244141	-54.11865234	+1432	+8.22656250	-5.84472656	-0.66357422	+2.52685547	-2.24121094	+19.35791016	+1228	+6.65332031	-9.80419922	-0.91845703	+38.27636719	+7.95410156	-42.93457031	+1384
+1457970763.26530000	+8.40234375	-6.58300781	-1.08105469	+62.53417969	+1.29638672	-54.11865234	+1432	+8.22656250	-5.84912109	-0.67675781	+2.61474609	-2.28515625	+19.05029297	+1232	+6.65332031	-9.80859375	-0.91845703	+38.27636719	+8.02001953	-42.95654297	+1384
+1457970763.26950000	+8.40234375	-6.58740234	-1.08544922	+62.55615234	+1.36230469	-54.14062500	+1432	+8.22656250	-5.84912109	-0.68554688	+2.65869141	-2.35107422	+18.78662109	+1236	+6.65771484	-9.81298828	-0.91845703	+38.25439453	+8.06396484	-42.97851563	+1384
+1457970763.27360010	+8.40673828	-6.59179688	-1.09423828	+62.57812500	+1.40625000	-54.14062500	+1432	+8.22656250	-5.85351563	-0.69873047	+2.72460938	-2.41699219	+18.58886719	+1236	+6.66210938	-9.81298828	-0.91845703	+38.23242188	+8.10791016	-43.00048828	+1384
+1457970763.27780010	+8.41113281	-6.60058594	-1.10302734	+62.57812500	+1.45019531	-54.14062500	+1436	+8.22656250	-5.85351563	-0.71191406	+2.81250000	-2.50488281	+18.25927734	+1240	+6.66650391	-9.81738281	-0.91406250	+38.21044922	+8.17382813	-43.04443359	+1384
+1457970763.28200010	+8.41552734	-6.60498047	-1.11181641	+62.57812500	+1.51611328	-54.16259766	+1436	+8.23095703	-5.85791016	-0.72070313	+2.90039063	-2.63671875	+17.99560547	+1236	+6.67089844	-9.82177734	-0.91406250	+38.18847656	+8.26171875	-43.11035156	+1384
+1457970763.28609990	+8.41992188	-6.60937500	-1.12500000	+62.57812500	+1.56005859	-54.16259766	+1436	+8.23095703	-5.85791016	-0.73388672	+2.98828125	-2.72460938	+17.77587891	+1236	+6.67968750	-9.82617188	-0.90966797	+38.16650391	+8.30566406	-43.17626953	+1384
+1457970763.29029990	+8.42871094	-6.62255859	-1.14257813	+62.53417969	+1.64794922	-54.18457031	+1440	+8.23095703	-5.85351563	-0.74707031	+3.14208984	-2.83447266	+17.51220703	+1240	+6.68847656	-9.83056641	-0.90966797	+38.12255859	+8.39355469	-43.26416016	+1384
+1457970763.29450010	+8.43750000	-6.62695313	-1.15576172	+62.51220703	+1.69189453	-54.22851563	+1440	+8.23095703	-5.85351563	-0.75585938	+3.29589844	-3.01025391	+17.24853516	+1236	+6.69726563	-9.83496094	-0.90966797	+38.05664063	+8.43750000	-43.35205078	+1388
+1457970763.29860000	+8.44628906	-6.63134766	-1.17333984	+62.49023438	+1.73583984	-54.25048828	+1440	+8.23095703	-5.85351563	-0.77343750	+3.44970703	-3.14208984	+17.05078125	+1236	+6.71044922	-9.83935547	-0.90966797	+38.01269531	+8.48144531	-43.41796875	+1388
+1457970763.30279990	+8.45947266	-6.64892578	-1.19091797	+62.33642578	+1.82373047	-54.33837891	+1444	+8.23095703	-5.84472656	-0.78662109	+3.69140625	-3.29589844	+16.80908203	+1240	+6.71923828	-9.84375000	-0.91845703	+37.92480469	+8.50341797	-43.50585938	+1392
+1457970763.31110000	+8.48583984	-6.66210938	-1.22607422	+62.22656250	+1.88964844	-54.51416016	+1448	+8.23095703	-5.84033203	-0.81298828	+4.15283203	-3.69140625	+16.39160156	+1240	+6.73681641	-9.85253906	-0.93164063	+37.70507813	+8.48144531	-43.70361328	+1392
+1457970763.31530000	+8.49462891	-6.67968750	-1.24365234	+62.00683594	+1.97753906	-54.62402344	+1448	+8.23095703	-5.82714844	-0.83056641	+4.48242188	-3.91113281	+16.17187500	+1240	+6.74560547	-9.86132813	-0.95361328	+37.52929688	+8.43750000	-43.79150391	+1396
+1457970763.31940010	+8.51220703	-6.68408203	-1.25683594	+61.89697266	+1.99951172	-54.79980469	+1448	+8.23535156	-5.82275391	-0.83935547	+4.83398438	-4.19677734	+15.93017578	+1240	+6.75439453	-9.87011719	-0.96240234	+37.37548828	+8.37158203	-43.92333984	+1396
+1457970763.32360010	+8.53417969	-6.68847656	-1.28320313	+61.78710938	+1.99951172	-54.90966797	+1448	+8.23535156	-5.81396484	-0.86572266	+5.16357422	-4.39453125	+15.77636719	+1244	+6.75878906	-9.87451172	-0.98876953	+37.19970703	+8.26171875	-43.98925781	+1400
+1457970763.32780000	+8.54736328	-6.71044922	-1.30517578	+61.47949219	+2.06542969	-55.08544922	+1452	+8.23535156	-5.80078125	-0.88330078	+5.60302734	-4.65820313	+15.53466797	+1248	+6.77197266	-9.88769531	-1.02392578	+36.93603516	+8.12988281	-44.07714844	+1400
+1457970763.33189990	+8.56933594	-6.71484375	-1.32275391	+61.28173828	+2.06542969	-55.34912109	+1456	+8.23535156	-5.78759766	-0.90087891	+6.06445313	-5.03173828	+15.27099609	+1252	+6.78076172	-9.89208984	-1.04150391	+36.73828125	+7.97607422	-44.25292969	+1396
+1457970763.33610010	+8.60009766	-6.72363281	-1.34912109	+61.10595703	+2.04345703	-55.56884766	+1464	+8.23974609	-5.77880859	-0.93164063	+6.50390625	-5.25146484	+15.11718750	+1256	+6.78955078	-9.89648438	-1.07666016	+36.51855469	+7.82226563	-44.31884766	+1396
+1457970763.34030010	+8.61767578	-6.75000000	-1.37548828	+60.68847656	+2.06542969	-55.83251953	+1472	+8.23974609	-5.76562500	-0.95800781	+7.03125000	-5.58105469	+14.85351563	+1260	+6.79833984	-9.90966797	-1.11181641	+36.25488281	+7.69042969	-44.42871094	+1396
+1457970763.34439990	+8.64843750	-6.75878906	-1.40185547	+60.42480469	+2.04345703	-56.16210938	+1480	+8.23974609	-5.74804688	-0.97558594	+7.62451172	-5.97656250	+14.54589844	+1264	+6.81152344	-9.91406250	-1.13818359	+35.99121094	+7.51464844	-44.64843750	+1392
+1457970763.34859990	+8.68798828	-6.77197266	-1.43701172	+60.13916016	+1.97753906	-56.44775391	+1492	+8.24853516	-5.73486328	-1.01953125	+8.19580078	-6.24023438	+14.34814453	+1268	+6.82470703	-9.92285156	-1.18212891	+35.72753906	+7.33886719	-44.75830078	+1392
+1457970763.35279990	+8.71435547	-6.79833984	-1.46777344	+59.63378906	+1.97753906	-56.77734375	+1504	+8.24853516	-5.72167969	-1.05468750	+8.81103516	-6.56982422	+13.99658203	+1272	+6.84228516	-9.93603516	-1.22607422	+35.41992188	+7.18505859	-44.91210938	+1392
+1457970763.35690000	+8.74951172	-6.81152344	-1.50292969	+59.23828125	+1.93359375	-57.17285156	+1516	+8.25292969	-5.70410156	-1.08105469	+9.51416016	-7.00927734	+13.64501953	+1276	+6.85986328	-9.94042969	-1.26123047	+35.13427734	+6.98730469	-45.17578125	+1396
+1457970763.36110000	+8.79345703	-6.82470703	-1.54248047	+58.86474609	+1.84570313	-57.52441406	+1532	+8.26611328	-5.68652344	-1.13818359	+10.23925781	-7.27294922	+13.40332031	+1284	+6.88183594	-9.94482422	-1.31396484	+34.84863281	+6.78955078	-45.32958984	+1404
+1457970763.36529990	+8.82861328	-6.85546875	-1.58642578	+58.27148438	+1.80175781	-57.91992188	+1544	+8.26611328	-5.67333984	-1.18212891	+10.92041016	-7.62451172	+12.94189453	+1288	+6.90380859	-9.95361328	-1.36230469	+34.49707031	+6.65771484	-45.52734375	+1408
+1457970763.36940000	+8.87255859	-6.87304688	-1.63037109	+57.78808594	+1.71386719	-58.33740234	+1564	+8.27490234	-5.65136719	-1.22607422	+11.75537109	-8.06396484	+12.50244141	+1292	+6.93017578	-9.95361328	-1.41064453	+34.16748047	+6.45996094	-45.83496094	+1416
+1457970763.37360000	+8.92529297	-6.89062500	-1.67871094	+57.30468750	+1.60400391	-58.77685547	+1580	+8.29248047	-5.62939453	-1.29199219	+12.63427734	-8.32763672	+12.15087891	+1300	+6.96093750	-9.95800781	-1.46777344	+33.85986328	+6.28417969	-46.05468750	+1424
+1457970763.37780000	+8.96923828	-6.92138672	-1.72705078	+56.66748047	+1.51611328	-59.23828125	+1596	+8.29687500	-5.62060547	-1.34912109	+13.40332031	-8.67919922	+11.57958984	+1300	+6.99169922	-9.96240234	-1.52490234	+33.48632813	+6.13037109	-46.34033203	+1436
+1457970763.38190010	+9.02197266	-6.94335938	-1.77978516	+56.11816406	+1.42822266	-59.69970703	+1616	+8.30566406	-5.59423828	-1.40625000	+14.34814453	-9.09667969	+11.03027344	+1304	+7.02685547	-9.96240234	-1.57324219	+33.15673828	+5.95458984	-46.69189453	+1444
+1457970763.38610010	+9.07910156	-6.96533203	-1.83691406	+55.52490234	+1.29638672	-60.18310547	+1636	+8.32763672	-5.56787109	-1.48095703	+15.35888672	-9.38232422	+10.54687500	+1312	+7.06201172	-9.96240234	-1.63916016	+32.82714844	+5.75683594	-46.97753906	+1456
+1457970763.39439990	+9.18457031	-7.01367188	-1.95996094	+54.22851563	+1.07666016	-61.14990234	+1672	+8.35400391	-5.52832031	-1.62158203	+17.22656250	-10.04150391	+9.27246094	+1316	+7.14111328	-9.95800781	-1.76660156	+32.08007813	+5.40527344	-47.68066406	+1476
+1457970763.39860010	+9.24609375	-7.03564453	-2.02148438	+53.56933594	+0.92285156	-61.69921875	+1692	+8.38037109	-5.49755859	-1.70507813	+18.32519531	-10.34912109	+8.67919922	+1324	+7.18505859	-9.95361328	-1.84130859	+31.72851563	+5.18554688	-48.01025391	+1492
+1457970763.40269990	+9.30322266	-7.05761719	-2.08300781	+52.86621094	+0.79101563	-62.27050781	+1712	+8.39355469	-5.48876953	-1.78857422	+19.18212891	-10.63476563	+7.91015625	+1324	+7.22460938	-9.95361328	-1.91601563	+31.31103516	+4.98779297	-48.40576172	+1500
+1457970763.40689990	+9.36474609	-7.07958984	-2.15332031	+52.20703125	+0.63720703	-62.79785156	+1732	+8.41113281	-5.45361328	-1.87646484	+20.25878906	-10.94238281	+7.18505859	+1336	+7.27294922	-9.94042969	-1.98632813	+30.98144531	+4.76806641	-48.82324219	+1512
+1457970763.41109990	+9.43066406	-7.09716797	-2.21484375	+51.50390625	+0.46142578	-63.43505859	+1752	+8.44628906	-5.41406250	-1.95996094	+21.44531250	-11.27197266	+6.41601563	+1344	+7.32128906	-9.93164063	-2.06103516	+30.60791016	+4.50439453	-49.24072266	+1528
+1457970763.41520000	+9.49658203	-7.11914063	-2.28076172	+50.77880859	+0.28564453	-64.05029297	+1772	+8.46386719	-5.40527344	-2.05224609	+22.28027344	-11.51367188	+5.60302734	+1348	+7.36523438	-9.92724609	-2.14013672	+30.14648438	+4.26269531	-49.68017578	+1536
+1457970763.41940000	+9.56250000	-7.13232422	-2.35986328	+50.09765625	+0.10986328	-64.59960938	+1796	+8.49023438	-5.36132813	-2.15332031	+23.37890625	-11.75537109	+4.85595703	+1364	+7.41357422	-9.91406250	-2.21923828	+29.77294922	+3.99902344	-50.11962891	+1552
+1457970763.42360000	+9.63281250	-7.14990234	-2.42138672	+49.37255859	-0.08789063	-65.28076172	+1816	+8.53417969	-5.31738281	-2.24121094	+24.56542969	-12.08496094	+3.97705078	+1380	+7.46630859	-9.90087891	-2.30712891	+29.35546875	+3.69140625	-50.53710938	+1564
+1457970763.42770000	+9.70312500	-7.16308594	-2.48730469	+48.64746094	-0.32958984	-65.93994141	+1836	+8.56054688	-5.30859375	-2.34228516	+25.33447266	-12.30468750	+3.09814453	+1384	+7.50585938	-9.88769531	-2.39062500	+28.87207031	+3.40576172	-50.97656250	+1576
+1457970763.43190000	+9.77343750	-7.17187500	-2.56640625	+47.94433594	-0.52734375	-66.51123047	+1860	+8.59130859	-5.25585938	-2.45214844	+26.38916016	-12.48046875	+2.30712891	+1408	+7.55859375	-9.86572266	-2.48291016	+28.49853516	+3.09814453	-51.41601563	+1596
+1457970763.43610000	+9.84814453	-7.18066406	-2.62353516	+47.21923828	-0.79101563	-67.28027344	+1884	+8.63964844	-5.20751953	-2.54003906	+27.55371094	-12.85400391	+1.29638672	+1424	+7.61572266	-9.84375000	-2.57080078	+28.10302734	+2.70263672	-51.89941406	+1612
+1457970763.44020010	+9.91845703	-7.18505859	-2.68505859	+46.49414063	-1.09863281	-68.00537109	+1904	+8.67480469	-5.18554688	-2.64111328	+28.30078125	-13.05175781	+0.39550781	+1436	+7.65966797	-9.83056641	-2.65869141	+27.59765625	+2.32910156	-52.38281250	+1624
+1457970763.44440010	+9.99316406	-7.18505859	-2.76416016	+45.81298828	-1.34033203	-68.59863281	+1936	+8.71435547	-5.12841797	-2.75976563	+29.26757813	-13.18359375	-0.39550781	+1464	+7.70800781	-9.79980469	-2.75537109	+27.20214844	+1.95556641	-52.82226563	+1644
+1457970763.45269990	+10.14697266	-7.18505859	-2.87841797	+44.40673828	-1.99951172	-70.09277344	+1984	+8.81542969	-5.04931641	-2.93994141	+31.06933594	-13.75488281	-2.39501953	+1500	+7.80908203	-9.75585938	-2.93994141	+26.21337891	+1.12060547	-53.83300781	+1680
+1457970763.45689990	+10.22607422	-7.18066406	-2.95312500	+43.72558594	-2.30712891	-70.68603516	+2016	+8.86376953	-4.98779297	-3.05859375	+31.97021484	-13.88671875	-3.16406250	+1532	+7.86621094	-9.71630859	-3.04101563	+25.83984375	+0.68115234	-54.25048828	+1708
+1457970763.46100000	+10.30957031	-7.17187500	-3.00146484	+43.02246094	-2.68066406	-71.47705078	+2044	+8.92968750	-4.93066406	-3.13330078	+33.00292969	-14.28222656	-4.30664063	+1552	+7.92773438	-9.68554688	-3.12890625	+25.42236328	+0.17578125	-54.75585938	+1728
+1457970763.46519990	+10.38867188	-7.15869141	-3.05419922	+42.34130859	-3.09814453	-72.18017578	+2072	+8.98681641	-4.89111328	-3.23437500	+33.64013672	-14.50195313	-5.16357422	+1572	+7.97607422	-9.65039063	-3.22119141	+24.91699219	-0.30761719	-55.26123047	+1752
+1457970763.46939990	+10.47216797	-7.14550781	-3.12011719	+41.68212891	-3.49365234	-72.77343750	+2104	+9.04394531	-4.82519531	-3.35302734	+34.43115234	-14.63378906	-5.91064453	+1604	+8.03759766	-9.60205078	-3.32226563	+24.54345703	-0.81298828	-55.65673828	+1784
+1457970763.47350000	+10.55566406	-7.13232422	-3.15966797	+40.97900391	-3.93310547	-73.56445313	+2132	+9.11865234	-4.76806641	-3.41894531	+35.35400391	-15.05126953	-7.11914063	+1624	+8.10791016	-9.56250000	-3.40576172	+24.12597656	-1.40625000	-56.20605469	+1808
+1457970763.47770000	+10.63916016	-7.11035156	-3.20800781	+40.29785156	-4.46044922	-74.24560547	+2164	+9.18457031	-4.71533203	-3.51123047	+35.96923828	-15.31494141	-7.93212891	+1644	+8.16503906	-9.52294922	-3.48925781	+23.64257813	-1.97753906	-56.73339844	+1832
+1457970763.48190000	+10.72705078	-7.09277344	-3.26953125	+39.61669922	-4.89990234	-74.81689453	+2196	+9.25048828	-4.64941406	-3.62109375	+36.69433594	-15.49072266	-8.63525391	+1676	+8.23535156	-9.47021484	-3.59033203	+23.26904297	-2.52685547	-57.10693359	+1864
+1457970763.48600010	+10.81494141	-7.07519531	-3.30468750	+38.91357422	-5.44921875	-75.58593750	+2224	+9.32958984	-4.58789063	-3.68261719	+37.48535156	-15.90820313	-9.75585938	+1696	+8.31005859	-9.42187500	-3.66943359	+22.87353516	-3.18603516	-57.63427734	+1892
+1457970763.49020000	+10.90283203	-7.04882813	-3.34863281	+38.23242188	-6.04248047	-76.20117188	+2256	+9.40869141	-4.53076172	-3.77050781	+38.03466797	-16.21582031	-10.52490234	+1720	+8.37597656	-9.37353516	-3.74853516	+22.39013672	-3.82324219	-58.13964844	+1916
+1457970763.49850010	+11.08300781	-7.00488281	-3.42773438	+36.76025391	-7.20703125	-77.43164063	+2308	+9.57128906	-4.39892578	-3.92431641	+39.28710938	-16.89697266	-12.32666016	+1768	+8.53857422	-9.24609375	-3.91113281	+21.70898438	-5.20751953	-58.99658203	+1976
+1457970763.50690010	+11.25439453	-6.94335938	-3.50683594	+35.28808594	-8.50341797	-78.53027344	+2364	+9.73828125	-4.26269531	-4.09130859	+40.25390625	-17.53417969	-13.75488281	+1816	+8.69677734	-9.10986328	-4.06933594	+20.91796875	-6.63574219	-59.74365234	+2028
+1457970763.51099990	+11.34667969	-6.91699219	-3.52441406	+34.51904297	-9.22851563	-79.18945313	+2384	+9.83056641	-4.19677734	-4.13964844	+40.78125000	-18.01757813	-14.76562500	+1832	+8.78466797	-9.04394531	-4.13085938	+20.54443359	-7.42675781	-60.20507813	+2048
+1457970763.51519990	+11.43457031	-6.87744141	-3.55078125	+33.79394531	-9.99755859	-79.69482422	+2408	+9.92285156	-4.12207031	-4.20556641	+41.17675781	-18.45703125	-15.46875000	+1852	+8.86376953	-8.97802734	-4.19677734	+20.10498047	-8.21777344	-60.62255859	+2068
+1457970763.51939990	+11.52685547	-6.85107422	-3.59033203	+33.02490234	-10.67871094	-80.09033203	+2432	+10.01513672	-4.05175781	-4.28027344	+41.55029297	-18.78662109	-16.17187500	+1868	+8.95166016	-8.89892578	-4.27587891	+19.75341797	-8.94287109	-60.88623047	+2092
+1457970763.52350000	+11.61035156	-6.82031250	-3.60791016	+32.23388672	-11.42578125	-80.61767578	+2448	+10.10742188	-3.98144531	-4.31982422	+41.94580078	-19.29199219	-17.11669922	+1884	+9.04394531	-8.82421875	-4.33740234	+19.37988281	-9.75585938	-61.25976563	+2108
+1457970763.52769990	+11.69384766	-6.77197266	-3.62988281	+31.53076172	-12.21679688	-81.03515625	+2464	+10.20410156	-3.90234375	-4.37695313	+42.25341797	-19.77539063	-17.79785156	+1900	+9.12304688	-8.74511719	-4.39453125	+18.94042969	-10.56884766	-61.58935547	+2120
+1457970763.53189990	+11.78173828	-6.73681641	-3.65625000	+30.76171875	-12.96386719	-81.38671875	+2484	+10.30078125	-3.82763672	-4.43847656	+42.51708984	-20.17089844	-18.47900391	+1916	+9.21093750	-8.66162109	-4.46923828	+18.58886719	-11.33789063	-61.76513672	+2140
+1457970763.54020000	+11.94433594	-6.64013672	-3.67822266	+29.33349609	-14.58984375	-82.17773438	+2516	+10.49414063	-3.66943359	-4.51318359	+43.04443359	-21.22558594	-20.06103516	+1936	+9.37792969	-8.49462891	-4.57470703	+17.81982422	-12.98583984	-62.33642578	+2164
+1457970763.54430010	+12.02783203	-6.59179688	-3.70019531	+28.63037109	-15.33691406	-82.44140625	+2532	+10.59521484	-3.59033203	-4.55712891	+43.24218750	-21.66503906	-20.76416016	+1948	+9.46582031	-8.40673828	-4.64501953	+17.46826172	-13.73291016	-62.46826172	+2176
+1457970763.54850010	+12.10693359	-6.54345703	-3.70019531	+27.94921875	-16.12792969	-82.79296875	+2548	+10.69189453	-3.51123047	-4.57910156	+43.48388672	-22.19238281	-21.62109375	+1960	+9.54931641	-8.31884766	-4.69335938	+17.11669922	-14.52392578	-62.68798828	+2188
+1457970763.55270000	+12.19042969	-6.47753906	-3.70019531	+27.37792969	-16.98486328	-83.07861328	+2564	+10.79296875	-3.41455078	-4.60986328	+43.72558594	-22.76367188	-22.28027344	+1972	+9.62841797	-8.23095703	-4.74169922	+16.69921875	-15.29296875	-62.90771484	+2196
+1457970763.55679990	+12.26953125	-6.41601563	-3.71337891	+26.76269531	-17.73193359	-83.29833984	+2580	+10.89404297	-3.33105469	-4.64501953	+43.90136719	-23.24707031	-22.96142578	+1980	+9.71191406	-8.13867188	-4.80322266	+16.34765625	-16.01806641	-62.99560547	+2208
+1457970763.56100010	+12.34423828	-6.35449219	-3.70898438	+26.16943359	-18.52294922	-83.56201172	+2600	+10.99072266	-3.24316406	-4.65820313	+44.09912109	-23.75244141	-23.77441406	+1992	+9.79541016	-8.04638672	-4.85156250	+16.01806641	-16.78710938	-63.14941406	+2220
+1457970763.56520010	+12.41894531	-6.27539063	-3.70019531	+25.64208984	-19.35791016	-83.78173828	+2620	+11.09179688	-3.13769531	-4.67138672	+44.36279297	-24.34570313	-24.45556641	+2008	+9.87011719	-7.94970703	-4.89550781	+15.64453125	-17.51220703	-63.28125000	+2228
+1457970763.56929990	+12.49365234	-6.20507813	-3.70019531	+25.11474609	-20.10498047	-83.95751953	+2640	+11.18847656	-3.04980469	-4.69335938	+44.51660156	-24.82910156	-25.15869141	+2020	+9.94921875	-7.84863281	-4.95703125	+15.33691406	-18.19335938	-63.32519531	+2244
+1457970763.57769990	+12.64306641	-6.04248047	-3.66503906	+24.19189453	-21.75292969	-84.39697266	+2696	+11.38623047	-2.84326172	-4.70214844	+45.00000000	-25.92773438	-26.63085938	+2060	+10.10742188	-7.65087891	-5.02734375	+14.69970703	-19.70947266	-63.58886719	+2268
+1457970763.58180000	+12.71777344	-5.96337891	-3.65625000	+23.70849609	-22.50000000	-84.52880859	+2720	+11.48730469	-2.75097656	-4.71093750	+45.17578125	-26.41113281	-27.33398438	+2072	+10.18652344	-7.54980469	-5.07568359	+14.39208984	-20.36865234	-63.63281250	+2284
+1457970763.58600000	+12.78808594	-5.88427734	-3.63427734	+23.26904297	-23.26904297	-84.72656250	+2752	+11.57958984	-2.64990234	-4.70654297	+45.41748047	-26.91650391	-28.12500000	+2092	+10.27001953	-7.44433594	-5.10644531	+14.12841797	-21.09375000	-63.74267578	+2300
+1457970763.59019990	+12.85400391	-5.79199219	-3.61230469	+22.82958984	-24.06005859	-84.85839844	+2780	+11.67626953	-2.53125000	-4.70654297	+45.70312500	-27.44384766	-28.74023438	+2116	+10.34472656	-7.34326172	-5.13720703	+13.82080078	-21.77490234	-63.80859375	+2316
+1457970763.59430000	+12.92431641	-5.70849609	-3.59472656	+22.36816406	-24.80712891	-84.92431641	+2812	+11.77294922	-2.43457031	-4.70654297	+45.85693359	-27.90527344	-29.42138672	+2132	+10.41943359	-7.23339844	-5.17675781	+13.53515625	-22.43408203	-63.80859375	+2336
+1457970763.59850000	+12.99023438	-5.62060547	-3.57275391	+21.92871094	-25.55419922	-85.05615234	+2844	+11.86523438	-2.33349609	-4.69775391	+46.05468750	-28.36669922	-30.14648438	+2152	+10.50292969	-7.12353516	-5.19873047	+13.29345703	-23.15917969	-63.87451172	+2348
+1457970763.60270000	+13.05175781	-5.52832031	-3.54638672	+21.48925781	-26.30126953	-85.07812500	+2876	+11.95312500	-2.21484375	-4.68896484	+46.31835938	-28.87207031	-30.71777344	+2172	+10.57763672	-7.01367188	-5.21630859	+13.02978516	-23.90625000	-63.94042969	+2364
+1457970763.60680010	+13.11328125	-5.44482422	-3.53320313	+21.00585938	-27.00439453	-85.07812500	+2904	+12.04541016	-2.11816406	-4.68457031	+46.45019531	-29.28955078	-31.37695313	+2188	+10.65673828	-6.90380859	-5.24707031	+12.74414063	-24.56542969	-63.91845703	+2384
+1457970763.61100010	+13.17919922	-5.36132813	-3.50244141	+20.56640625	-27.72949219	-85.14404297	+2936	+12.12890625	-2.02148438	-4.67138672	+46.60400391	-29.70703125	-32.08007813	+2204	+10.74023438	-6.79394531	-5.25585938	+12.54638672	-25.31250000	-64.02832031	+2396
+1457970763.61509990	+13.24072266	-5.26904297	-3.48046875	+20.12695313	-28.43261719	-85.10009766	+2968	+12.21679688	-1.90283203	-4.66699219	+46.82373047	-30.16845703	-32.60742188	+2220	+10.81494141	-6.68408203	-5.26464844	+12.28271484	-26.03759766	-64.05029297	+2408
+1457970763.61929990	+13.29785156	-5.18994141	-3.46289063	+19.64355469	-29.09179688	-85.03417969	+2992	+12.30029297	-1.81054688	-4.65820313	+46.93359375	-30.56396484	-33.20068359	+2232	+10.89404297	-6.56982422	-5.28222656	+12.01904297	-26.71875000	-64.00634766	+2424
+1457970763.62350010	+13.35498047	-5.10644531	-3.44091797	+19.16015625	-29.70703125	-84.99023438	+3020	+12.37939453	-1.71386719	-4.64501953	+47.06542969	-30.93750000	-33.79394531	+2248	+10.97314453	-6.45996094	-5.28662109	+11.82128906	-27.44384766	-64.05029297	+2436
+1457970763.63179990	+13.45605469	-4.93505859	-3.41015625	+18.21533203	-30.91552734	-84.74853516	+3068	+12.53320313	-1.51171875	-4.62744141	+47.32910156	-31.70654297	-34.84863281	+2272	+11.12255859	-6.23144531	-5.30419922	+11.33789063	-28.80615234	-63.96240234	+2452
+1457970763.63599990	+13.50878906	-4.85595703	-3.38818359	+17.75390625	-31.50878906	-84.66064453	+3092	+12.60791016	-1.41943359	-4.61425781	+47.39501953	-32.05810547	-35.39794922	+2284	+11.20166016	-6.11718750	-5.30419922	+11.16210938	-29.53125000	-63.96240234	+2460
+1457970763.64010000	+13.56152344	-4.76367188	-3.36181641	+17.38037109	-32.16796875	-84.57275391	+3116	+12.67822266	-1.31396484	-4.60107422	+47.59277344	-32.47558594	-35.92529297	+2296	+11.27197266	-6.00732422	-5.29980469	+10.96435547	-30.27832031	-63.98437500	+2468
+1457970763.64430000	+13.60986328	-4.68457031	-3.33984375	+16.96289063	-32.76123047	-84.46289063	+3136	+12.75292969	-1.22607422	-4.58349609	+47.70263672	-32.84912109	-36.49658203	+2304	+11.34667969	-5.89746094	-5.29980469	+10.76660156	-30.95947266	-63.96240234	+2472
+1457970763.64850000	+13.65380859	-4.60107422	-3.31787109	+16.56738281	-33.33251953	-84.37500000	+3156	+12.81884766	-1.13378906	-4.56591797	+47.83447266	-33.20068359	-37.08984375	+2316	+11.42578125	-5.78759766	-5.29101563	+10.63476563	-31.68457031	-63.98437500	+2480
+1457970763.65260000	+13.70214844	-4.51318359	-3.28710938	+16.23779297	-33.94775391	-84.30908203	+3176	+12.88916016	-1.02392578	-4.54833984	+48.05419922	-33.59619141	-37.61718750	+2328	+11.49169922	-5.67773438	-5.28662109	+10.50292969	-32.40966797	-64.00634766	+2484
+1457970763.66100000	+13.78564453	-4.35058594	-3.23437500	+15.51269531	-35.09033203	-84.13330078	+3212	+13.01660156	-0.84375000	-4.50439453	+48.33984375	-34.32128906	-38.78173828	+2344	+11.63671875	-5.45800781	-5.27783203	+10.26123047	-33.75000000	-63.98437500	+2488
+1457970763.66510010	+13.82519531	-4.25390625	-3.19921875	+15.27099609	-35.74951172	-84.08935547	+3232	+13.07812500	-0.73828125	-4.47363281	+48.62548828	-34.76074219	-39.37500000	+2360	+11.69824219	-5.34814453	-5.26464844	+10.17333984	-34.47509766	-64.02832031	+2492
+1457970763.66930010	+13.86474609	-4.17041016	-3.16406250	+15.00732422	-36.38671875	-84.02343750	+3248	+13.14404297	-0.65039063	-4.44287109	+48.82324219	-35.20019531	-40.01220703	+2372	+11.76416016	-5.24267578	-5.25585938	+10.06347656	-35.15625000	-64.05029297	+2492
+1457970763.67759990	+13.93945313	-3.99023438	-3.07177734	+14.56787109	-37.74902344	-83.97949219	+3288	+13.26269531	-0.45263672	-4.35937500	+49.39453125	-36.12304688	-41.33056641	+2396	+11.89160156	-5.03173828	-5.22509766	+9.97558594	-36.58447266	-64.22607422	+2500
+1457970763.68600010	+14.00976563	-3.81445313	-2.97949219	+14.17236328	-39.08935547	-83.95751953	+3332	+13.38134766	-0.26367188	-4.26269531	+50.00976563	-37.08984375	-42.73681641	+2424	+12.01904297	-4.83398438	-5.19433594	+9.95361328	-37.92480469	-64.42382813	+2504
+1457970763.69010000	+14.04492188	-3.71777344	-2.93115234	+14.01855469	-39.72656250	-83.89160156	+3352	+13.43847656	-0.14941406	-4.20996094	+50.40527344	-37.61718750	-43.37402344	+2444	+12.07617188	-4.72851563	-5.18115234	+9.93164063	-38.58398438	-64.46777344	+2508
+1457970763.69429990	+14.07568359	-3.62988281	-2.88720703	+13.82080078	-40.36376953	-83.80371094	+3372	+13.49560547	-0.06152344	-4.15722656	+50.71289063	-38.14453125	-44.05517578	+2456	+12.13330078	-4.63183594	-5.16796875	+9.88769531	-39.19921875	-64.53369141	+2512
+1457970763.69840000	+14.10644531	-3.54199219	-2.83007813	+13.64501953	-41.04492188	-83.75976563	+3392	+13.54833984	+0.03076172	-4.09570313	+51.02050781	-38.67187500	-44.75830078	+2472	+12.19042969	-4.53515625	-5.14599609	+9.90966797	-39.85839844	-64.64355469	+2520
+1457970763.70260000	+14.13281250	-3.44970703	-2.77294922	+13.49121094	-41.74804688	-83.67187500	+3416	+13.60107422	+0.13623047	-4.02978516	+51.43798828	-39.26513672	-45.41748047	+2492	+12.24316406	-4.43847656	-5.12402344	+9.88769531	-40.49560547	-64.70947266	+2524
+1457970763.71090010	+14.18994141	-3.28710938	-2.66308594	+13.13964844	-43.08837891	-83.54003906	+3460	+13.70214844	+0.30761719	-3.89355469	+52.09716797	-40.42968750	-46.80175781	+2520	+12.34863281	-4.25830078	-5.08007813	+9.86572266	-41.74804688	-64.90722656	+2536
+1457970763.71510000	+14.21630859	-3.19921875	-2.61035156	+12.96386719	-43.70361328	-83.36425781	+3480	+13.75048828	+0.40869141	-3.82763672	+52.47070313	-41.00097656	-47.37304688	+2536	+12.39697266	-4.16162109	-5.05371094	+9.84375000	-42.36328125	-64.90722656	+2544
+1457970763.71930000	+14.24267578	-3.12890625	-2.56201172	+12.70019531	-44.27490234	-83.21044922	+3496	+13.79443359	+0.48339844	-3.76611328	+52.73437500	-41.55029297	-47.96630859	+2548	+12.44970703	-4.07812500	-5.03613281	+9.77783203	-42.91259766	-64.92919922	+2552
+1457970763.72340010	+14.26464844	-3.05859375	-2.51367188	+12.45849609	-44.86816406	-83.05664063	+3516	+13.83398438	+0.56250000	-3.70019531	+52.99804688	-42.07763672	-48.55957031	+2560	+12.49804688	-3.99462891	-5.00976563	+9.75585938	-43.52783203	-64.97314453	+2560
+1457970763.72760010	+14.28662109	-2.97949219	-2.46533203	+12.23876953	-45.41748047	-82.83691406	+3536	+13.87353516	+0.65039063	-3.63427734	+53.34960938	-42.62695313	-49.06494141	+2576	+12.54199219	-3.90234375	-4.98339844	+9.68994141	-44.07714844	-64.88525391	+2564
+1457970763.73180010	+14.30859375	-2.91796875	-2.42138672	+11.90917969	-45.94482422	-82.59521484	+3552	+13.91308594	+0.71191406	-3.57275391	+53.54736328	-43.15429688	-49.57031250	+2588	+12.58593750	-3.82324219	-4.96142578	+9.55810547	-44.60449219	-64.81933594	+2572
+1457970763.73589990	+14.32617188	-2.85644531	-2.37304688	+11.57958984	-46.49414063	-82.35351563	+3564	+13.94824219	+0.77783203	-3.51562500	+53.70117188	-43.65966797	-50.05371094	+2596	+12.62988281	-3.74414063	-4.93066406	+9.47021484	-45.19775391	-64.77539063	+2576
+1457970763.74009990	+14.34814453	-2.79492188	-2.33349609	+11.25000000	-47.04345703	-82.04589844	+3580	+13.98339844	+0.84814453	-3.45849609	+53.92089844	-44.18701172	-50.47119141	+2612	+12.67382813	-3.65625000	-4.90429688	+9.36035156	-45.76904297	-64.64355469	+2584
+1457970763.74429990	+14.36572266	-2.74658203	-2.28955078	+10.85449219	-47.54882813	-81.76025391	+3588	+14.01416016	+0.90087891	-3.40136719	+54.07470703	-44.67041016	-50.93261719	+2620	+12.71337891	-3.58593750	-4.87353516	+9.18457031	-46.31835938	-64.51171875	+2584
+1457970763.75260000	+14.40087891	-2.64550781	-2.21923828	+10.06347656	-48.47167969	-81.12304688	+3604	+14.07568359	+1.01513672	-3.30908203	+54.31640625	-45.54931641	-51.63574219	+2632	+12.79248047	-3.43652344	-4.81640625	+8.83300781	-47.41699219	-64.18212891	+2592
+1457970763.75679990	+14.41845703	-2.60156250	-2.18408203	+9.60205078	-48.91113281	-80.77148438	+3612	+14.10205078	+1.05468750	-3.26953125	+54.38232422	-45.96679688	-51.96533203	+2640	+12.83203125	-3.37060547	-4.79443359	+8.59130859	-47.92236328	-63.94042969	+2592
+1457970763.76090000	+14.43164063	-2.56201172	-2.15332031	+9.11865234	-49.30664063	-80.39794922	+3612	+14.12841797	+1.09863281	-3.22558594	+54.42626953	-46.36230469	-52.27294922	+2644	+12.86718750	-3.30029297	-4.76367188	+8.37158203	-48.44970703	-63.74267578	+2596
+1457970763.76510000	+14.44042969	-2.51806641	-2.12255859	+8.67919922	-49.74609375	-80.02441406	+3616	+14.15039063	+1.15136719	-3.18164063	+54.53613281	-46.77978516	-52.55859375	+2652	+12.89794922	-3.22998047	-4.73730469	+8.12988281	-48.95507813	-63.47900391	+2596
+1457970763.76920010	+14.45361328	-2.48730469	-2.09179688	+8.17382813	-50.16357422	-79.62890625	+3616	+14.17675781	+1.18652344	-3.13769531	+54.55810547	-47.21923828	-52.86621094	+2660	+12.92871094	-3.16845703	-4.70654297	+7.86621094	-49.43847656	-63.23730469	+2596
+1457970763.77760000	+14.47558594	-2.41699219	-2.02148438	+7.20703125	-51.02050781	-78.83789063	+3616	+14.22509766	+1.26562500	-3.05859375	+54.64599609	-48.05419922	-53.37158203	+2676	+12.99023438	-3.04980469	-4.65380859	+7.31689453	-50.42724609	-62.68798828	+2592
+1457970763.78590010	+14.49755859	-2.35546875	-1.95556641	+6.28417969	-51.83349609	-78.11279297	+3612	+14.26904297	+1.33593750	-2.97070313	+54.71191406	-48.91113281	-53.87695313	+2696	+13.05175781	-2.94433594	-4.60107422	+6.74560547	-51.32812500	-62.20458984	+2584
+1457970763.79419990	+14.51953125	-2.29394531	-1.88964844	+5.40527344	-52.62451172	-77.32177734	+3608	+14.31298828	+1.41503906	-2.87841797	+54.88769531	-49.83398438	-54.33837891	+2720	+13.10888672	-2.83886719	-4.55273438	+6.15234375	-52.11914063	-61.63330078	+2580
+1457970763.79839990	+14.52832031	-2.26318359	-1.85009766	+4.94384766	-53.04199219	-76.94824219	+3604	+14.33056641	+1.44580078	-2.82568359	+54.95361328	-50.33935547	-54.58007813	+2732	+13.13085938	-2.79052734	-4.53076172	+5.88867188	-52.51464844	-61.36962891	+2576
+1457970763.80259990	+14.53271484	-2.23242188	-1.81494141	+4.52636719	-53.45947266	-76.55273438	+3604	+14.35253906	+1.48535156	-2.76855469	+55.08544922	-50.88867188	-54.84375000	+2748	+13.15722656	-2.73779297	-4.50439453	+5.64697266	-52.88818359	-61.12792969	+2576
+1457970763.80670000	+14.54150391	-2.20166016	-1.77539063	+4.08691406	-53.85498047	-76.15722656	+3604	+14.37451172	+1.52050781	-2.71142578	+55.19531250	-51.41601563	-55.10742188	+2764	+13.18359375	-2.69824219	-4.48242188	+5.36132813	-53.23974609	-60.90820313	+2572
+1457970763.81090000	+14.55468750	-2.17529297	-1.73144531	+3.69140625	-54.29443359	-75.80566406	+3604	+14.39648438	+1.55126953	-2.64990234	+55.32714844	-51.98730469	-55.39306641	+2780	+13.20996094	-2.65869141	-4.45166016	+5.14160156	-53.61328125	-60.71044922	+2572
+1457970763.81510000	+14.56347656	-2.14453125	-1.68750000	+3.31787109	-54.73388672	-75.43212891	+3608	+14.41845703	+1.58642578	-2.58398438	+55.50292969	-52.55859375	-55.65673828	+2796	+13.23632813	-2.61474609	-4.42968750	+4.87792969	-53.96484375	-60.46875000	+2568
+1457970763.81920000	+14.57226563	-2.11816406	-1.64355469	+2.94433594	-55.15136719	-75.08056641	+3612	+14.44042969	+1.62158203	-2.52246094	+55.65673828	-53.12988281	-55.92041016	+2812	+13.26269531	-2.57958984	-4.40771484	+4.61425781	-54.29443359	-60.24902344	+2564
+1457970763.82760000	+14.58984375	-2.06103516	-1.56884766	+2.21923828	-55.94238281	-74.35546875	+3620	+14.47558594	+1.68750000	-2.39062500	+56.07421875	-54.29443359	-56.49169922	+2848	+13.31542969	-2.50048828	-4.35937500	+4.17480469	-54.90966797	-59.83154297	+2564
+1457970763.83170010	+14.59863281	-2.03906250	-1.52929688	+1.80175781	-56.33789063	-73.95996094	+3624	+14.49755859	+1.71386719	-2.32031250	+56.25000000	-54.88769531	-56.75537109	+2860	+13.33740234	-2.46972656	-4.33300781	+3.93310547	-55.21728516	-59.61181641	+2564
+1457970763.83590010	+14.60302734	-2.01708984	-1.49414063	+1.38427734	-56.71142578	-73.58642578	+3628	+14.51074219	+1.73583984	-2.25878906	+56.38183594	-55.45898438	-56.99707031	+2876	+13.35937500	-2.43457031	-4.31103516	+3.69140625	-55.54687500	-59.41406250	+2564
+1457970763.84010000	+14.61181641	-1.99511719	-1.45019531	+1.05468750	-57.15087891	-73.21289063	+3636	+14.52832031	+1.76660156	-2.19287109	+56.62353516	-56.05224609	-57.26074219	+2888	+13.38574219	-2.39941406	-4.28027344	+3.44970703	-55.87646484	-59.17236328	+2564
+1457970763.84419990	+14.61621094	-1.97753906	-1.41064453	+0.68115234	-57.61230469	-72.88330078	+3640	+14.54589844	+1.78857422	-2.12695313	+56.82128906	-56.66748047	-57.56835938	+2904	+13.40771484	-2.37304688	-4.25390625	+3.20800781	-56.22802734	-58.99658203	+2560
+1457970763.84840010	+14.62500000	-1.95996094	-1.37988281	+0.30761719	-57.96386719	-72.53173828	+3644	+14.55908203	+1.80615234	-2.07861328	+56.93115234	-57.19482422	-57.74414063	+2912	+13.43408203	-2.34667969	-4.23193359	+2.92236328	-56.53564453	-58.79882813	+2560
+1457970763.85669990	+14.63378906	-1.92480469	-1.30957031	-0.35156250	-58.82080078	-71.89453125	+3656	+14.58544922	+1.84130859	-1.97314453	+57.23876953	-58.33740234	-58.11767578	+2932	+13.47802734	-2.29394531	-4.17919922	+2.39501953	-57.21679688	-58.29345703	+2560
+1457970763.86089990	+14.63818359	-1.91601563	-1.29199219	-0.68115234	-59.12841797	-71.60888672	+3660	+14.59423828	+1.85449219	-1.93359375	+57.23876953	-58.84277344	-58.16162109	+2936	+13.49560547	-2.26757813	-4.15722656	+2.10937500	-57.52441406	-58.05175781	+2556
+1457970763.86500000	+14.63818359	-1.90283203	-1.26123047	-0.96679688	-59.56787109	-71.32324219	+3664	+14.60302734	+1.86328125	-1.89404297	+57.32666016	-59.41406250	-58.29345703	+2944	+13.51318359	-2.24121094	-4.13525391	+1.84570313	-57.85400391	-57.78808594	+2556
+1457970763.86920000	+14.63818359	-1.89404297	-1.23046875	-1.27441406	-60.00732422	-71.05957031	+3668	+14.61181641	+1.86767578	-1.85009766	+57.34863281	-59.98535156	-58.42529297	+2952	+13.53076172	-2.21923828	-4.10888672	+1.53808594	-58.20556641	-57.56835938	+2556
+1457970763.87750010	+14.63818359	-1.88085938	-1.19091797	-1.73583984	-60.82031250	-70.68603516	+3672	+14.62500000	+1.87207031	-1.79296875	+57.17285156	-61.06201172	-58.38134766	+2960	+13.56152344	-2.17529297	-4.06933594	+0.90087891	-58.90869141	-57.01904297	+2552
+1457970763.88170000	+14.63378906	-1.87646484	-1.16455078	-1.91162109	-61.28173828	-70.57617188	+3672	+14.62939453	+1.86767578	-1.76220703	+57.10693359	-61.63330078	-58.40332031	+2968	+13.57910156	-2.16210938	-4.04736328	+0.59326172	-59.26025391	-56.79931641	+2548
+1457970763.88590000	+14.62939453	-1.87646484	-1.15136719	-2.04345703	-61.65527344	-70.51025391	+3668	+14.62939453	+1.86328125	-1.74462891	+56.88720703	-62.18261719	-58.22753906	+2972	+13.58789063	-2.14453125	-4.02978516	+0.32958984	-59.54589844	-56.57958984	+2548
+1457970763.89000010	+14.62500000	-1.87207031	-1.12939453	-2.10937500	-62.11669922	-70.48828125	+3664	+14.63378906	+1.85888672	-1.72265625	+56.73339844	-62.75390625	-58.16162109	+2976	+13.60107422	-2.12255859	-4.01220703	+0.06591797	-59.87548828	-56.33789063	+2548
+1457970763.89420010	+14.62060547	-1.87207031	-1.11181641	-2.13134766	-62.57812500	-70.48828125	+3664	+14.63818359	+1.85449219	-1.70068359	+56.53564453	-63.34716797	-58.05175781	+2984	+13.61425781	-2.10937500	-3.99462891	-0.21972656	-60.18310547	-56.09619141	+2544
+1457970763.90249990	+14.60742188	-1.85888672	-1.08105469	-1.93359375	-63.47900391	-70.72998047	+3656	+14.63818359	+1.83691406	-1.65673828	+56.11816406	-64.59960938	-57.81005859	+3000	+13.63183594	-2.07421875	-3.96826172	-0.68115234	-60.79833984	-55.72265625	+2544
+1457970763.90669990	+14.59863281	-1.85449219	-1.05908203	-1.73583984	-63.98437500	-70.94970703	+3656	+14.63818359	+1.82812500	-1.62597656	+55.98632813	-65.28076172	-57.72216797	+3008	+13.64062500	-2.06103516	-3.95068359	-0.87890625	-61.10595703	-55.61279297	+2540
+1457970763.91090010	+14.59423828	-1.85449219	-1.04150391	-1.45019531	-64.46777344	-71.25732422	+3652	+14.63818359	+1.81933594	-1.60400391	+55.72265625	-65.96191406	-57.54638672	+3020	+13.64941406	-2.04785156	-3.93750000	-1.03271484	-61.39160156	-55.52490234	+2540
+1457970763.91919990	+14.58544922	-1.83691406	-1.00195313	-0.63720703	-65.47851563	-72.02636719	+3644	+14.64257813	+1.80615234	-1.55126953	+55.37109375	-67.39013672	-57.32666016	+3036	+13.67578125	-2.02587891	-3.91113281	-1.31835938	-61.96289063	-55.37109375	+2540
+1457970763.92750000	+14.56787109	-1.81054688	-0.95361328	+0.57128906	-66.51123047	-73.14697266	+3640	+14.64257813	+1.79296875	-1.48535156	+55.08544922	-68.92822266	-57.15087891	+3052	+13.69335938	-1.99951172	-3.88037109	-1.34033203	-62.49023438	-55.41503906	+2544
+1457970763.93580010	+14.55908203	-1.77978516	-0.90527344	+2.13134766	-67.56591797	-74.57519531	+3636	+14.64697266	+1.78417969	-1.41064453	+54.79980469	-70.55419922	-56.95312500	+3068	+13.71093750	-1.97753906	-3.85400391	-1.34033203	-62.99560547	-55.56884766	+2544
+1457970763.94000010	+14.55908203	-1.76220703	-0.87890625	+3.03222656	-68.09326172	-75.38818359	+3636	+14.64697266	+1.78417969	-1.36669922	+54.77783203	-71.41113281	-56.93115234	+3076	+13.71972656	-1.96875000	-3.83642578	-1.31835938	-63.25927734	-55.65673828	+2544
+1457970763.94420000	+14.55468750	-1.74462891	-0.85253906	+4.04296875	-68.59863281	-76.33300781	+3636	+14.65136719	+1.77978516	-1.32275391	+54.68994141	-72.29003906	-56.88720703	+3084	+13.73291016	-1.96435547	-3.82324219	-1.27441406	-63.50097656	-55.81054688	+2544
+1457970763.94829990	+14.55468750	-1.72705078	-0.82177734	+5.16357422	-69.12597656	-77.36572266	+3636	+14.65576172	+1.77099609	-1.28320313	+54.47021484	-73.14697266	-56.68945313	+3088	+13.74169922	-1.95556641	-3.80566406	-1.16455078	-63.76464844	-56.00830078	+2548
+1457970763.95250010	+14.55029297	-1.70947266	-0.79541016	+6.28417969	-69.58740234	-78.42041016	+3636	+14.65576172	+1.76660156	-1.24804688	+54.20654297	-74.00390625	-56.49169922	+3092	+13.75488281	-1.94677734	-3.79248047	-1.05468750	-63.96240234	-56.14013672	+2548
+1457970763.95670010	+14.55029297	-1.68750000	-0.77343750	+7.49267578	-70.02685547	-79.54101563	+3636	+14.66015625	+1.76660156	-1.21289063	+53.92089844	-74.88281250	-56.20605469	+3096	+13.76806641	-1.94238281	-3.77929688	-0.98876953	-64.13818359	-56.31591797	+2548
+1457970763.96079990	+14.55029297	-1.66992188	-0.74707031	+8.81103516	-70.46630859	-80.77148438	+3632	+14.66015625	+1.76220703	-1.17773438	+53.52539063	-75.71777344	-55.85449219	+3100	+13.77246094	-1.93798828	-3.76611328	-0.90087891	-64.31396484	-56.46972656	+2548
+1457970763.96919990	+14.54150391	-1.63476563	-0.70312500	+11.49169922	-71.23535156	-83.34228516	+3632	+14.66455078	+1.75341797	-1.11181641	+52.49267578	-77.40966797	-54.86572266	+3104	+13.78564453	-1.92919922	-3.74414063	-0.74707031	-64.62158203	-56.75537109	+2548
+1457970763.97750000	+14.54150391	-1.61279297	-0.67236328	+14.21630859	-71.87255859	-86.02294922	+3624	+14.66455078	+1.73583984	-1.06787109	+50.58105469	-78.99169922	-53.04199219	+3104	+13.79443359	-1.92041016	-3.72656250	-0.72509766	-64.90722656	-56.90917969	+2544
+1457970763.98169990	+14.54150391	-1.59960938	-0.65917969	+15.60058594	-72.15820313	-87.40722656	+3620	+14.66015625	+1.72705078	-1.05029297	+49.41650391	-79.73876953	-51.92138672	+3104	+13.79882813	-1.92041016	-3.71777344	-0.72509766	-64.99511719	-56.99707031	+2540
+1457970763.98580000	+14.53710938	-1.59082031	-0.65039063	+16.98486328	-72.37792969	-88.79150391	+3616	+14.66015625	+1.71386719	-1.03710938	+47.96630859	-80.41992188	-50.51513672	+3100	+13.80322266	-1.91601563	-3.71337891	-0.74707031	-65.08300781	-57.06298828	+2540
+1457970763.99000000	+14.53271484	-1.58203125	-0.65039063	+18.28125000	-72.53173828	-90.08789063	+3608	+14.66015625	+1.70947266	-1.03710938	+45.96679688	-81.03515625	-48.55957031	+3100	+13.80322266	-1.91162109	-3.71337891	-0.76904297	-65.12695313	-57.06298828	+2536
+1457970763.99830010	+14.52832031	-1.58203125	-0.65039063	+20.76416016	-72.79541016	-92.63671875	+3592	+14.65136719	+1.67871094	-1.03271484	+41.33056641	-82.17773438	-44.03320313	+3096	+13.79882813	-1.90722656	-3.71337891	-0.92285156	-65.17089844	-56.99707031	+2532
+1457970764.00250010	+14.52392578	-1.58203125	-0.65478516	+21.92871094	-72.88330078	-93.84521484	+3588	+14.64257813	+1.66552734	-1.03710938	+38.34228516	-82.63916016	-41.04492188	+3092	+13.79882813	-1.90722656	-3.71337891	-1.01074219	-65.17089844	-56.93115234	+2528
+1457970764.01079990	+14.51513672	-1.58203125	-0.66796875	+24.27978516	-73.03710938	-96.30615234	+3576	+14.63378906	+1.63037109	-1.04589844	+31.68457031	-83.49609375	-34.49707031	+3096	+13.79003906	-1.90283203	-3.71777344	-1.20849609	-65.19287109	-56.82128906	+2528
+1457970764.01500010	+14.51074219	-1.58203125	-0.67675781	+25.35644531	-73.05908203	-97.42675781	+3572	+14.62500000	+1.61279297	-1.05908203	+27.64160156	-83.80371094	-30.47607422	+3096	+13.78564453	-1.89843750	-3.72216797	-1.27441406	-65.19287109	-56.77734375	+2528
+1457970764.01910000	+14.51074219	-1.58642578	-0.68554688	+26.41113281	-73.05908203	-98.54736328	+3564	+14.62060547	+1.59960938	-1.07226563	+23.44482422	-84.06738281	-26.25732422	+3100	+13.78125000	-1.89843750	-3.72216797	-1.36230469	-65.17089844	-56.71142578	+2524
+1457970764.02329990	+14.50634766	-1.59082031	-0.69433594	+27.55371094	-73.08105469	-99.71191406	+3560	+14.61621094	+1.58642578	-1.07666016	+19.22607422	-84.35302734	-22.03857422	+3100	+13.78125000	-1.89404297	-3.72656250	-1.42822266	-65.14892578	-56.66748047	+2524
+1457970764.02749990	+14.50195313	-1.59521484	-0.70312500	+28.63037109	-73.08105469	-100.85449219	+3556	+14.61181641	+1.57763672	-1.08544922	+14.56787109	-84.52880859	-17.33642578	+3100	+13.77685547	-1.89404297	-3.73095703	-1.47216797	-65.12695313	-56.62353516	+2524
+1457970764.03160000	+14.49755859	-1.59521484	-0.71191406	+29.72900391	-73.05908203	-101.97509766	+3552	+14.60302734	+1.56445313	-1.09423828	+9.66796875	-84.68261719	-12.41455078	+3100	+13.77246094	-1.88964844	-3.73095703	-1.56005859	-65.10498047	-56.55761719	+2524
+1457970764.03580000	+14.49316406	-1.59960938	-0.71630859	+30.89355469	-73.08105469	-103.18359375	+3544	+14.59863281	+1.55126953	-1.09423828	+4.68017578	-84.85839844	-7.40478516	+3100	+13.76806641	-1.88964844	-3.73535156	-1.60400391	-65.08300781	-56.51367188	+2524
+1457970764.04000000	+14.49316406	-1.59960938	-0.71630859	+32.14599609	-73.10302734	-104.45800781	+3540	+14.59423828	+1.53808594	-1.09423828	-0.59326172	-84.99023438	-2.08740234	+3100	+13.76367188	-1.88525391	-3.73535156	-1.64794922	-65.08300781	-56.49169922	+2524
+1457970764.04410000	+14.49316406	-1.59521484	-0.71630859	+33.46435547	-73.10302734	-105.75439453	+3532	+14.59423828	+1.53369141	-1.09423828	-6.02050781	-85.07812500	+3.40576172	+3100	+13.76367188	-1.88525391	-3.73535156	-1.66992188	-65.06103516	-56.49169922	+2524
+1457970764.04830000	+14.49316406	-1.59082031	-0.70751953	+34.89257813	-73.12500000	-107.16064453	+3528	+14.59423828	+1.52929688	-1.08544922	-11.55761719	-85.16601563	+9.03076172	+3096	+13.75927734	-1.88525391	-3.73535156	-1.66992188	-65.06103516	-56.49169922	+2524
+1457970764.05660010	+14.48876953	-1.57324219	-0.69433594	+37.83691406	-73.14697266	-110.03906250	+3520	+14.59423828	+1.52490234	-1.07226563	-22.93945313	-85.20996094	+20.52246094	+3096	+13.75927734	-1.88085938	-3.73095703	-1.64794922	-65.08300781	-56.51367188	+2520
+1457970764.06080010	+14.48876953	-1.56884766	-0.68554688	+39.37500000	-73.14697266	-111.53320313	+3516	+14.59423828	+1.52929688	-1.06347656	-28.85009766	-85.16601563	+26.52099609	+3092	+13.75927734	-1.88085938	-3.72656250	-1.64794922	-65.08300781	-56.53564453	+2520
+1457970764.06500010	+14.48876953	-1.56005859	-0.67236328	+41.02294922	-73.16894531	-113.13720703	+3512	+14.58984375	+1.52490234	-1.04589844	-34.98046875	-85.12207031	+32.62939453	+3092	+13.75927734	-1.87646484	-3.72656250	-1.62597656	-65.08300781	-56.57958984	+2520
+1457970764.06909990	+14.48876953	-1.54687500	-0.65917969	+42.69287109	-73.14697266	-114.71923828	+3512	+14.58984375	+1.53369141	-1.02832031	-40.93505859	-85.01220703	+38.62792969	+3092	+13.75927734	-1.87646484	-3.72216797	-1.58203125	-65.10498047	-56.60156250	+2516
+1457970764.07329990	+14.48876953	-1.53369141	-0.64599609	+44.36279297	-73.14697266	-116.32324219	+3508	+14.59423828	+1.53808594	-1.01513672	-46.38427734	-84.85839844	+44.12109375	+3092	+13.75927734	-1.87646484	-3.71777344	-1.56005859	-65.12695313	-56.64550781	+2516
+1457970764.07740000	+14.48876953	-1.52050781	-0.62841797	+46.07666016	-73.12500000	-117.94921875	+3508	+14.59423828	+1.53369141	-1.00195313	-51.65771484	-84.66064453	+49.32861328	+3092	+13.75927734	-1.87207031	-3.70898438	-1.51611328	-65.14892578	-56.68945313	+2516
+1457970764.08160000	+14.48876953	-1.51171875	-0.61523438	+47.76855469	-73.08105469	-119.59716797	+3504	+14.59423828	+1.54248047	-0.98437500	-56.46972656	-84.44091797	+54.14062500	+3092	+13.75927734	-1.87207031	-3.70458984	-1.47216797	-65.17089844	-56.73339844	+2512
+1457970764.08579990	+14.48876953	-1.49853516	-0.60205078	+49.41650391	-73.01513672	-121.17919922	+3500	+14.59863281	+1.54687500	-0.97119141	-60.64453125	-84.15527344	+58.31542969	+3092	+13.75927734	-1.86767578	-3.69580078	-1.45019531	-65.19287109	-56.79931641	+2512
+1457970764.08990000	+14.48876953	-1.48974609	-0.59326172	+50.95458984	-72.92724609	-122.62939453	+3500	+14.59863281	+1.54687500	-0.96240234	-64.31396484	-83.86962891	+61.85302734	+3088	+13.75927734	-1.86767578	-3.68701172	-1.40625000	-65.23681641	-56.84326172	+2512
+1457970764.09410000	+14.48437500	-1.48535156	-0.58447266	+52.40478516	-72.83935547	-124.03564453	+3492	+14.59423828	+1.54687500	-0.95361328	-67.58789063	-83.56201172	+65.03906250	+3088	+13.75927734	-1.86328125	-3.68261719	-1.38427734	-65.25878906	-56.86523438	+2508
+1457970764.09830000	+14.47998047	-1.47656250	-0.58007813	+53.76708984	-72.75146484	-125.35400391	+3488	+14.59423828	+1.54687500	-0.94482422	-70.46630859	-83.23242188	+67.78564453	+3084	+13.75927734	-1.85888672	-3.67822266	-1.36230469	-65.28076172	-56.88720703	+2504
+1457970764.10240010	+14.47558594	-1.47656250	-0.57568359	+55.04150391	-72.61962891	-126.62841797	+3480	+14.58984375	+1.54687500	-0.94042969	-72.97119141	-82.90283203	+70.18066406	+3084	+13.75488281	-1.85449219	-3.66943359	-1.38427734	-65.30273438	-56.88720703	+2504
+1457970764.10660000	+14.47119141	-1.47216797	-0.57568359	+56.29394531	-72.50976563	-127.83691406	+3472	+14.58984375	+1.53808594	-0.93603516	-75.30029297	-82.59521484	+72.31201172	+3080	+13.75488281	-1.85449219	-3.66503906	-1.38427734	-65.32470703	-56.86523438	+2500
+1457970764.11490010	+14.46679688	-1.47216797	-0.58447266	+58.29345703	-72.22412109	-129.79248047	+3456	+14.58984375	+1.52490234	-0.94042969	-78.35449219	-81.93603516	+75.01464844	+3080	+13.74609375	-1.84570313	-3.65625000	-1.53808594	-65.34667969	-56.73339844	+2492
+1457970764.11910010	+14.46240234	-1.47656250	-0.58886719	+59.10644531	-72.09228516	-130.62744141	+3452	+14.58544922	+1.51611328	-0.94921875	-79.49707031	-81.65039063	+75.98144531	+3080	+13.73730469	-1.84130859	-3.65625000	-1.64794922	-65.34667969	-56.62353516	+2488
+1457970764.12330010	+14.45361328	-1.48535156	-0.59765625	+59.89746094	-71.96044922	-131.46240234	+3448	+14.58105469	+1.50732422	-0.95361328	-80.57373047	-81.34277344	+76.83837891	+3080	+13.73291016	-1.84130859	-3.65625000	-1.77978516	-65.34667969	-56.49169922	+2484
+1457970764.12739990	+14.44921875	-1.49414063	-0.61083984	+60.53466797	-71.78466797	-132.12158203	+3444	+14.57666016	+1.49853516	-0.96240234	-81.40869141	-81.05712891	+77.51953125	+3076	+13.72412109	-1.84130859	-3.66064453	-1.91162109	-65.32470703	-56.35986328	+2480
+1457970764.13159990	+14.44482422	-1.50292969	-0.62402344	+61.12792969	-71.65283203	-132.73681641	+3440	+14.57226563	+1.48535156	-0.97558594	-82.24365234	-80.77148438	+78.15673828	+3080	+13.71972656	-1.83691406	-3.66064453	-2.06542969	-65.30273438	-56.20605469	+2476
+1457970764.13579990	+14.43603516	-1.51171875	-0.63720703	+61.67724609	-71.52099609	-133.30810547	+3436	+14.56787109	+1.47216797	-0.97998047	-83.05664063	-80.48583984	+78.75000000	+3080	+13.71093750	-1.83251953	-3.66503906	-2.24121094	-65.28076172	-56.03027344	+2472
+1457970764.13990000	+14.43164063	-1.52490234	-0.65039063	+62.16064453	-71.38916016	-133.83544922	+3432	+14.56347656	+1.45898438	-0.98876953	-83.75976563	-80.20019531	+79.29931641	+3080	+13.70214844	-1.82812500	-3.66943359	-2.41699219	-65.25878906	-55.85449219	+2472
+1457970764.14410000	+14.42724609	-1.52929688	-0.66357422	+62.64404297	-71.27929688	-134.34082031	+3424	+14.55908203	+1.45019531	-0.99755859	-84.44091797	-79.93652344	+79.82666016	+3080	+13.69335938	-1.82812500	-3.67382813	-2.59277344	-65.25878906	-55.67871094	+2468
+1457970764.14829990	+14.42285156	-1.53369141	-0.67236328	+63.21533203	-71.16943359	-134.91210938	+3420	+14.55468750	+1.44140625	-1.01074219	-84.96826172	-79.65087891	+80.20019531	+3080	+13.68457031	-1.82812500	-3.67382813	-2.74658203	-65.23681641	-55.52490234	+2468
+1457970764.15240000	+14.41845703	-1.54248047	-0.68554688	+63.56689453	-71.05957031	-135.32958984	+3416	+14.55468750	+1.43261719	-1.02392578	-85.51757813	-79.38720703	+80.61767578	+3076	+13.67578125	-1.82812500	-3.67822266	-2.92236328	-65.21484375	-55.37109375	+2464
+1457970764.15660000	+14.41406250	-1.54687500	-0.69873047	+63.96240234	-70.94970703	-135.70312500	+3412	+14.55029297	+1.42822266	-1.03271484	-86.00097656	-79.10156250	+80.99121094	+3072	+13.67138672	-1.82373047	-3.68701172	-3.05419922	-65.19287109	-55.23925781	+2464
+1457970764.16070010	+14.40966797	-1.54687500	-0.70751953	+64.44580078	-70.88378906	-136.20849609	+3408	+14.54589844	+1.42382813	-1.04150391	-86.61621094	-78.81591797	+81.51855469	+3068	+13.66259766	-1.81933594	-3.69140625	-3.18603516	-65.17089844	-55.10742188	+2460
+1457970764.16490010	+14.40527344	-1.55126953	-0.71630859	+64.88525391	-70.79589844	-136.66992188	+3400	+14.54150391	+1.41943359	-1.04150391	-87.45117188	-78.53027344	+82.24365234	+3064	+13.65380859	-1.81933594	-3.69580078	-3.27392578	-65.14892578	-55.01953125	+2460
+1457970764.16910000	+14.40087891	-1.53808594	-0.72509766	+65.36865234	-70.72998047	-137.10937500	+3396	+14.53710938	+1.42382813	-1.04150391	-88.22021484	-78.24462891	+82.96875000	+3056	+13.64941406	-1.81494141	-3.70019531	-3.33984375	-65.14892578	-54.95361328	+2460
+1457970764.17740010	+14.40087891	-1.52490234	-0.72949219	+66.37939453	-70.62011719	-138.09814453	+3388	+14.53271484	+1.42382813	-1.05029297	-89.58251953	-77.65136719	+84.22119141	+3048	+13.64062500	-1.80615234	-3.71337891	-3.40576172	-65.12695313	-54.88769531	+2456
+1457970764.18160010	+14.40087891	-1.50732422	-0.73388672	+66.88476563	-70.57617188	-138.55957031	+3384	+14.52832031	+1.43701172	-1.05029297	-90.26367188	-77.38769531	+84.88037109	+3040	+13.63623047	-1.79736328	-3.71777344	-3.38378906	-65.12695313	-54.90966797	+2456
+1457970764.18569990	+14.40087891	-1.49414063	-0.73388672	+67.43408203	-70.53222656	-139.08691406	+3380	+14.52392578	+1.45019531	-1.05468750	-90.83496094	-77.12402344	+85.45166016	+3036	+13.63183594	-1.79296875	-3.72656250	-3.33984375	-65.10498047	-54.95361328	+2452
+1457970764.18989990	+14.40087891	-1.48095703	-0.73828125	+67.76367188	-70.48828125	-139.41650391	+3376	+14.52392578	+1.45898438	-1.05908203	-91.40625000	-76.88232422	+86.00097656	+3032	+13.62744141	-1.78857422	-3.73535156	-3.25195313	-65.08300781	-55.01953125	+2452
+1457970764.19409990	+14.40527344	-1.46337891	-0.74267578	+68.13720703	-70.44433594	-139.76806641	+3372	+14.51953125	+1.47216797	-1.06347656	-91.93359375	-76.66259766	+86.52832031	+3024	+13.62744141	-1.77978516	-3.74414063	-3.16406250	-65.08300781	-55.10742188	+2448
+1457970764.19820000	+14.40527344	-1.44140625	-0.74707031	+68.53271484	-70.40039063	-140.11962891	+3368	+14.51953125	+1.48535156	-1.06787109	-92.43896484	-76.44287109	+87.05566406	+3020	+13.62304688	-1.77099609	-3.75292969	-3.05419922	-65.03906250	-55.19531250	+2448
+1457970764.20240000	+14.40527344	-1.42822266	-0.75146484	+68.81835938	-70.35644531	-140.40527344	+3364	+14.51513672	+1.49853516	-1.07666016	-92.92236328	-76.26708984	+87.51708984	+3016	+13.61865234	-1.76220703	-3.76611328	-2.92236328	-65.01708984	-55.30517578	+2448
+1457970764.20660000	+14.40966797	-1.41064453	-0.75585938	+69.10400391	-70.31250000	-140.66894531	+3360	+14.51513672	+1.51171875	-1.08105469	-93.42773438	-76.09130859	+88.02246094	+3008	+13.61425781	-1.75341797	-3.77929688	-2.76855469	-64.97314453	-55.43701172	+2444
+1457970764.21070000	+14.40966797	-1.38867188	-0.76904297	+69.34570313	-70.26855469	-140.88867188	+3360	+14.51074219	+1.52490234	-1.09423828	-93.69140625	-75.98144531	+88.26416016	+3004	+13.61425781	-1.74023438	-3.79248047	-2.63671875	-64.92919922	-55.59082031	+2444
+1457970764.21490000	+14.41406250	-1.37548828	-0.78222656	+69.43359375	-70.22460938	-140.97656250	+3356	+14.51074219	+1.54248047	-1.12060547	-93.69140625	-75.89355469	+88.26416016	+3004	+13.60986328	-1.73144531	-3.81005859	-2.48291016	-64.88525391	-55.74462891	+2440
+1457970764.21910000	+14.41406250	-1.35791016	-0.79541016	+69.49951172	-70.15869141	-141.06445313	+3352	+14.50634766	+1.56005859	-1.14257813	-93.75732422	-75.84960938	+88.33007813	+3000	+13.60546875	-1.71826172	-3.82763672	-2.30712891	-64.81933594	-55.87646484	+2440
+1457970764.22320010	+14.41845703	-1.34033203	-0.81738281	+69.45556641	-70.07080078	-141.04248047	+3352	+14.50634766	+1.57324219	-1.16455078	-93.77929688	-75.84960938	+88.35205078	+2996	+13.60107422	-1.70507813	-3.84960938	-2.13134766	-64.75341797	-56.03027344	+2440
+1457970764.23149990	+14.41845703	-1.30957031	-0.86572266	+69.14794922	-69.89501953	-140.73486328	+3352	+14.49755859	+1.60400391	-1.22607422	-93.51562500	-75.91552734	+88.02246094	+2992	+13.59228516	-1.67431641	-3.90234375	-1.75781250	-64.53369141	-56.33789063	+2440
+1457970764.23569990	+14.41845703	-1.29638672	-0.90087891	+68.86230469	-69.78515625	-140.44921875	+3348	+14.49316406	+1.61718750	-1.26123047	-93.29589844	-76.00341797	+87.75878906	+2992	+13.58349609	-1.66113281	-3.93310547	-1.62597656	-64.42382813	-56.44775391	+2440
+1457970764.23990010	+14.41845703	-1.28320313	-0.93603516	+68.55468750	-69.67529297	-140.16357422	+3348	+14.48876953	+1.62597656	-1.29638672	-92.90039063	-76.09130859	+87.31933594	+2992	+13.57910156	-1.64355469	-3.96386719	-1.47216797	-64.31396484	-56.57958984	+2440
+1457970764.24400000	+14.41845703	-1.27441406	-0.97119141	+68.22509766	-69.56542969	-139.85595703	+3348	+14.48437500	+1.64355469	-1.33593750	-92.48291016	-76.20117188	+86.85791016	+2992	+13.57031250	-1.62597656	-3.99902344	-1.31835938	-64.18212891	-56.68945313	+2444
+1457970764.24819990	+14.41845703	-1.26123047	-1.01074219	+67.78564453	-69.43359375	-139.43847656	+3348	+14.47998047	+1.66113281	-1.37988281	-91.97753906	-76.35498047	+86.30859375	+2992	+13.56152344	-1.60839844	-4.02978516	-1.18652344	-64.05029297	-56.77734375	+2444
+1457970764.25239990	+14.41845703	-1.25244141	-1.05908203	+67.28027344	-69.27978516	-138.95507813	+3348	+14.47558594	+1.67431641	-1.42822266	-91.27441406	-76.50878906	+85.56152344	+2996	+13.55712891	-1.59082031	-4.06933594	-1.01074219	-63.91845703	-56.88720703	+2444
+1457970764.25650000	+14.41845703	-1.23486328	-1.10742188	+66.79687500	-69.12597656	-138.47167969	+3348	+14.47119141	+1.69189453	-1.48095703	-90.48339844	-76.68457031	+84.72656250	+3000	+13.54833984	-1.56884766	-4.10888672	-0.85693359	-63.76464844	-56.99707031	+2448
+1457970764.26070000	+14.41845703	-1.22167969	-1.16015625	+66.29150391	-68.97216797	-137.94433594	+3348	+14.46679688	+1.70947266	-1.52929688	-89.78027344	-76.86035156	+83.97949219	+3004	+13.54394531	-1.54687500	-4.14843750	-0.70312500	-63.61083984	-57.08496094	+2448
+1457970764.26490000	+14.41845703	-1.20410156	-1.20849609	+65.78613281	-68.79638672	-137.43896484	+3352	+14.46240234	+1.73144531	-1.58203125	-88.98925781	-77.03613281	+83.14453125	+3008	+13.53515625	-1.52929688	-4.19238281	-0.50537109	-63.45703125	-57.23876953	+2452
+1457970764.26900010	+14.41845703	-1.18652344	-1.26123047	+65.34667969	-68.64257813	-136.97753906	+3352	+14.45800781	+1.75341797	-1.63037109	-88.13232422	-77.21191406	+82.26562500	+3016	+13.52636719	-1.50292969	-4.23632813	-0.30761719	-63.30322266	-57.37060547	+2452
+1457970764.27740000	+14.42285156	-1.14257813	-1.37109375	+64.44580078	-68.29101563	-135.98876953	+3352	+14.44921875	+1.80175781	-1.74023438	-86.13281250	-77.54150391	+80.22216797	+3028	+13.51318359	-1.45458984	-4.32861328	+0.06591797	-62.99560547	-57.65625000	+2456
+1457970764.28150010	+14.42724609	-1.11181641	-1.42382813	+64.11621094	-68.13720703	-135.59326172	+3352	+14.44482422	+1.83691406	-1.79296875	-85.05615234	-77.69531250	+79.16748047	+3036	+13.50878906	-1.42382813	-4.37255859	+0.30761719	-62.86376953	-57.81005859	+2456
+1457970764.28570010	+14.43164063	-1.08544922	-1.47216797	+63.85253906	-67.96142578	-135.24169922	+3352	+14.44482422	+1.86767578	-1.84570313	-84.11132813	-77.82714844	+78.24462891	+3044	+13.50439453	-1.39746094	-4.41650391	+0.59326172	-62.73193359	-58.00781250	+2460
+1457970764.28990010	+14.43603516	-1.05029297	-1.52490234	+63.56689453	-67.78564453	-134.89013672	+3352	+14.44482422	+1.90283203	-1.89843750	-83.10058594	-77.95898438	+77.27783203	+3052	+13.50439453	-1.36230469	-4.46923828	+0.92285156	-62.57812500	-58.27148438	+2460
+1457970764.29399990	+14.44042969	-1.01074219	-1.57324219	+63.36914063	-67.63183594	-134.56054688	+3352	+14.44482422	+1.93798828	-1.94677734	-82.06787109	-78.06884766	+76.28906250	+3060	+13.50000000	-1.33154297	-4.51318359	+1.23046875	-62.42431641	-58.49121094	+2460
+1457970764.29819990	+14.44482422	-0.97119141	-1.61718750	+63.19335938	-67.50000000	-134.25292969	+3352	+14.44921875	+1.97753906	-1.99511719	-81.14501953	-78.17871094	+75.43212891	+3068	+13.50000000	-1.30078125	-4.55712891	+1.53808594	-62.29248047	-58.73291016	+2460
+1457970764.30240010	+14.45361328	-0.93603516	-1.66113281	+63.14941406	-67.36816406	-134.12109375	+3348	+14.44921875	+2.01708984	-2.03906250	-80.31005859	-78.26660156	+74.66308594	+3076	+13.49560547	-1.27001953	-4.60546875	+1.86767578	-62.16064453	-58.99658203	+2460
+1457970764.30650000	+14.45800781	-0.89208984	-1.70068359	+63.17138672	-67.25830078	-133.98925781	+3348	+14.44921875	+2.06542969	-2.08300781	-79.43115234	-78.35449219	+73.91601563	+3080	+13.49560547	-1.23486328	-4.64941406	+2.19726563	-62.02880859	-59.26025391	+2460
+1457970764.31069990	+14.47119141	-0.84375000	-1.74023438	+63.23730469	-67.12646484	-133.92333984	+3344	+14.45361328	+2.10937500	-2.13134766	-78.55224609	-78.42041016	+73.12500000	+3088	+13.49560547	-1.19970703	-4.69335938	+2.54882813	-61.91894531	-59.52392578	+2460
+1457970764.31480000	+14.47998047	-0.79980469	-1.77539063	+63.30322266	-67.01660156	-133.87939453	+3340	+14.45361328	+2.15771484	-2.17529297	-77.73925781	-78.48632813	+72.42187500	+3096	+13.49560547	-1.16455078	-4.73730469	+2.90039063	-61.80908203	-59.80957031	+2456
+1457970764.31900000	+14.48876953	-0.75146484	-1.81494141	+63.43505859	-66.90673828	-133.85742188	+3336	+14.45800781	+2.20605469	-2.21923828	-76.92626953	-78.57421875	+71.71875000	+3100	+13.50000000	-1.12939453	-4.78125000	+3.29589844	-61.69921875	-60.11718750	+2452
+1457970764.32320000	+14.49755859	-0.70312500	-1.85009766	+63.54492188	-66.77490234	-133.83544922	+3336	+14.46240234	+2.25439453	-2.25878906	-76.22314453	-78.64013672	+71.14746094	+3104	+13.50000000	-1.09423828	-4.82519531	+3.66943359	-61.61132813	-60.42480469	+2452
+1457970764.33150010	+14.51074219	-0.60644531	-1.92480469	+63.80859375	-66.55517578	-133.83544922	+3328	+14.47119141	+2.35107422	-2.34667969	-74.66308594	-78.79394531	+69.82910156	+3108	+13.50439453	-1.01953125	-4.91308594	+4.37255859	-61.36962891	-60.99609375	+2444
+1457970764.33570000	+14.51953125	-0.55810547	-1.96435547	+63.89648438	-66.42333984	-133.81347656	+3324	+14.47119141	+2.39941406	-2.39062500	-73.82812500	-78.88183594	+69.10400391	+3112	+13.50439453	-0.97998047	-4.95703125	+4.72412109	-61.25976563	-61.25976563	+2440
+1457970764.33979990	+14.52832031	-0.50976563	-1.99951172	+64.05029297	-66.31347656	-133.87939453	+3316	+14.47119141	+2.44775391	-2.43457031	-73.05908203	-78.94775391	+68.44482422	+3116	+13.50439453	-0.94042969	-5.00097656	+5.05371094	-61.14990234	-61.54541016	+2436
+1457970764.34400010	+14.53710938	-0.46142578	-2.03906250	+64.22607422	-66.18164063	-133.96728516	+3312	+14.47558594	+2.49169922	-2.47851563	-72.31201172	-79.03564453	+67.78564453	+3116	+13.50439453	-0.90527344	-5.04492188	+5.38330078	-61.04003906	-61.80908203	+2432
+1457970764.34820010	+14.54589844	-0.41748047	-2.07861328	+64.35791016	-66.04980469	-133.98925781	+3308	+14.47558594	+2.53564453	-2.52246094	-71.56494141	-79.14550781	+67.12646484	+3116	+13.50439453	-0.86572266	-5.08886719	+5.69091797	-60.99609375	-62.07275391	+2428
+1457970764.35229990	+14.55029297	-0.36914063	-2.12255859	+64.42382813	-65.89599609	-133.96728516	+3300	+14.47558594	+2.57958984	-2.57080078	-70.57617188	-79.23339844	+66.20361328	+3120	+13.50878906	-0.83056641	-5.12841797	+5.97656250	-60.90820313	-62.29248047	+2420
+1457970764.35649990	+14.55468750	-0.32958984	-2.17089844	+64.46777344	-65.72021484	-133.94531250	+3296	+14.47998047	+2.61914063	-2.62353516	-69.54345703	-79.32128906	+65.23681641	+3120	+13.50878906	-0.79101563	-5.17236328	+6.26220703	-60.79833984	-62.51220703	+2416
+1457970764.36069990	+14.55908203	-0.29003906	-2.21923828	+64.44580078	-65.54443359	-133.83544922	+3288	+14.47558594	+2.66308594	-2.67187500	-68.51074219	-79.43115234	+64.27001953	+3124	+13.50878906	-0.75146484	-5.21630859	+6.52587891	-60.71044922	-62.73193359	+2408
+1457970764.36480000	+14.56347656	-0.24609375	-2.27197266	+64.42382813	-65.39062500	-133.74755859	+3284	+14.47558594	+2.70263672	-2.72460938	-67.30224609	-79.51904297	+63.10546875	+3128	+13.50439453	-0.71191406	-5.26025391	+6.76757813	-60.60058594	-62.90771484	+2404
+1457970764.37319990	+14.57226563	-0.17138672	-2.37304688	+64.37988281	-65.03906250	-133.61572266	+3272	+14.47119141	+2.77734375	-2.83007813	-64.92919922	-79.71679688	+60.77636719	+3136	+13.49560547	-0.62841797	-5.35253906	+7.18505859	-60.40283203	-63.17138672	+2396
+1457970764.37730000	+14.57226563	-0.13623047	-2.42138672	+64.37988281	-64.86328125	-133.57177734	+3264	+14.46679688	+2.81250000	-2.88720703	-63.63281250	-79.80468750	+59.52392578	+3140	+13.49560547	-0.58886719	-5.39208984	+7.36083984	-60.31494141	-63.28125000	+2388
+1457970764.38150000	+14.57666016	-0.09667969	-2.47412109	+64.40185547	-64.68750000	-133.52783203	+3256	+14.46679688	+2.85205078	-2.93994141	-62.29248047	-79.87060547	+58.24951172	+3148	+13.49121094	-0.54931641	-5.43603516	+7.58056641	-60.24902344	-63.41308594	+2380
+1457970764.38560010	+14.57666016	-0.05712891	-2.52246094	+64.40185547	-64.51171875	-133.48388672	+3248	+14.46240234	+2.89599609	-2.98828125	-61.14990234	-79.95849609	+57.15087891	+3152	+13.49121094	-0.51416016	-5.47558594	+7.77832031	-60.18310547	-63.56689453	+2372
+1457970764.38980010	+14.57666016	-0.01757813	-2.57519531	+64.37988281	-64.33593750	-133.37402344	+3240	+14.45800781	+2.93554688	-3.04541016	-59.67773438	-80.02441406	+55.74462891	+3160	+13.49121094	-0.47021484	-5.51953125	+7.95410156	-60.09521484	-63.65478516	+2368
+1457970764.39400010	+14.57666016	+0.02197266	-2.63232422	+64.33593750	-64.16015625	-133.24218750	+3236	+14.45361328	+2.97949219	-3.09814453	-58.18359375	-80.09033203	+54.29443359	+3172	+13.48681641	-0.42626953	-5.56347656	+8.12988281	-60.00732422	-63.74267578	+2364
+1457970764.39809990	+14.57666016	+0.06591797	-2.67187500	+64.40185547	-64.02832031	-133.24218750	+3224	+14.44921875	+3.01904297	-3.14648438	-56.93115234	-80.13427734	+53.12988281	+3180	+13.48242188	-0.38232422	-5.60302734	+8.32763672	-59.94140625	-63.80859375	+2356
+1457970764.40229990	+14.57666016	+0.10546875	-2.71582031	+64.51171875	-63.89648438	-133.28613281	+3216	+14.44482422	+3.06298828	-3.19042969	-55.72265625	-80.20019531	+52.00927734	+3188	+13.47802734	-0.33837891	-5.64257813	+8.52539063	-59.87548828	-63.89648438	+2352
+1457970764.40650010	+14.57226563	+0.15820313	-2.75537109	+64.66552734	-63.78662109	-133.30810547	+3204	+14.44042969	+3.10693359	-3.23437500	-54.51416016	-80.22216797	+50.88867188	+3200	+13.47802734	-0.29443359	-5.68212891	+8.72314453	-59.83154297	-63.98437500	+2344
+1457970764.41059990	+14.57226563	+0.20654297	-2.78613281	+64.88525391	-63.72070313	-133.41796875	+3196	+14.43603516	+3.15527344	-3.26513672	-53.67919922	-80.28808594	+50.18554688	+3208	+13.47802734	-0.25048828	-5.71289063	+8.94287109	-59.83154297	-64.11621094	+2336
+1457970764.41479990	+14.57666016	+0.25488281	-2.81689453	+65.08300781	-63.63281250	-133.46191406	+3184	+14.43603516	+3.20361328	-3.30029297	-52.75634766	-80.31005859	+49.37255859	+3216	+13.48242188	-0.21093750	-5.74365234	+9.16259766	-59.83154297	-64.22607422	+2324
+1457970764.41899990	+14.57666016	+0.31201172	-2.85205078	+65.28076172	-63.56689453	-133.52783203	+3176	+14.43603516	+3.26074219	-3.33544922	-51.81152344	-80.35400391	+48.58154297	+3224	+13.48681641	-0.16259766	-5.77441406	+9.40429688	-59.85351563	-64.35791016	+2316
+1457970764.42310000	+14.57666016	+0.36914063	-2.86962891	+65.63232422	-63.54492188	-133.74755859	+3168	+14.43164063	+3.31347656	-3.35742188	-51.21826172	-80.41992188	+48.16406250	+3232	+13.49121094	-0.10986328	-5.79638672	+9.68994141	-59.87548828	-64.51171875	+2308
+1457970764.43150000	+14.58105469	+0.48339844	-2.90917969	+66.20361328	-63.50097656	-134.01123047	+3148	+14.43164063	+3.42333984	-3.39697266	-50.09765625	-80.55175781	+47.37304688	+3244	+13.50000000	-0.01318359	-5.84472656	+10.23925781	-59.91943359	-64.79736328	+2288
+1457970764.43560000	+14.58544922	+0.54492188	-2.91796875	+66.59912109	-63.54492188	-134.27490234	+3136	+14.43164063	+3.48046875	-3.41015625	-49.81201172	-80.61767578	+47.26318359	+3248	+13.50439453	+0.03515625	-5.86230469	+10.52490234	-59.98535156	-64.95117188	+2276
+1457970764.43980000	+14.58544922	+0.60205078	-2.92236328	+66.97265625	-63.56689453	-134.49462891	+3128	+14.43603516	+3.53320313	-3.42333984	-49.57031250	-80.68359375	+47.19726563	+3252	+13.51318359	+0.08349609	-5.87548828	+10.81054688	-60.07324219	-65.10498047	+2264
+1457970764.44400000	+14.58984375	+0.66357422	-2.93115234	+67.32421875	-63.61083984	-134.69238281	+3116	+14.43603516	+3.59472656	-3.43212891	-49.35058594	-80.77148438	+47.15332031	+3256	+13.52197266	+0.13183594	-5.88867188	+11.14013672	-60.13916016	-65.30273438	+2248
+1457970764.44810010	+14.59423828	+0.72070313	-2.93554688	+67.76367188	-63.65478516	-135.00000000	+3108	+14.43603516	+3.65185547	-3.43652344	-49.28466797	-80.85937500	+47.28515625	+3260	+13.53076172	+0.18017578	-5.89746094	+11.44775391	-60.24902344	-65.47851563	+2236
+1457970764.45230010	+14.59863281	+0.78222656	-2.93994141	+68.07128906	-63.69873047	-135.15380859	+3096	+14.43603516	+3.71337891	-3.44091797	-49.13085938	-80.96923828	+47.30712891	+3260	+13.53955078	+0.23291016	-5.91064453	+11.73339844	-60.31494141	-65.63232422	+2220
+1457970764.45650010	+14.59863281	+0.83935547	-2.94873047	+68.33496094	-63.72070313	-135.28564453	+3088	+14.44042969	+3.76611328	-3.44531250	-48.97705078	-81.07910156	+47.32910156	+3260	+13.54833984	+0.28125000	-5.92382813	+11.99707031	-60.38085938	-65.80810547	+2212
+1457970764.46059990	+14.60302734	+0.89208984	-2.94873047	+68.66455078	-63.78662109	-135.50537109	+3076	+14.44042969	+3.82324219	-3.44531250	-48.84521484	-81.18896484	+47.37304688	+3260	+13.55273438	+0.32958984	-5.92822266	+12.28271484	-60.44677734	-65.96191406	+2200
+1457970764.46479990	+14.60302734	+0.94921875	-2.95312500	+68.90625000	-63.80859375	-135.63720703	+3068	+14.43603516	+3.87597656	-3.45410156	-48.58154297	-81.29882813	+47.26318359	+3260	+13.55712891	+0.37792969	-5.94140625	+12.54638672	-60.49072266	-66.09375000	+2196
+1457970764.46890000	+14.60302734	+1.00195313	-2.95751953	+69.12597656	-63.85253906	-135.76904297	+3060	+14.43603516	+3.92871094	-3.45849609	-48.27392578	-81.40869141	+47.10937500	+3260	+13.56152344	+0.42626953	-5.95019531	+12.76611328	-60.53466797	-66.20361328	+2192
+1457970764.47309990	+14.60302734	+1.05029297	-2.96191406	+69.32373047	-63.87451172	-135.85693359	+3052	+14.43164063	+3.97705078	-3.46289063	-47.90039063	-81.51855469	+46.84570313	+3264	+13.56152344	+0.47460938	-5.95898438	+12.96386719	-60.57861328	-66.29150391	+2188
+1457970764.47729990	+14.60302734	+1.10742188	-2.97509766	+69.43359375	-63.89648438	-135.83496094	+3044	+14.42724609	+4.02539063	-3.47607422	-47.32910156	-81.60644531	+46.40625000	+3268	+13.56591797	+0.51855469	-5.96777344	+13.13964844	-60.60058594	-66.35742188	+2184
+1457970764.48560000	+14.60302734	+1.19531250	-2.99707031	+69.56542969	-63.87451172	-135.83496094	+3032	+14.41406250	+4.12207031	-3.49365234	-46.20849609	-81.82617188	+45.50537109	+3272	+13.56591797	+0.61083984	-5.98535156	+13.49121094	-60.62255859	-66.51123047	+2180
+1457970764.48980000	+14.59863281	+1.23925781	-3.01025391	+69.54345703	-63.85253906	-135.68115234	+3028	+14.40527344	+4.16601563	-3.50683594	-45.26367188	-81.93603516	+44.64843750	+3276	+13.56591797	+0.65917969	-5.99853516	+13.62304688	-60.60058594	-66.51123047	+2176
+1457970764.49390010	+14.59863281	+1.27880859	-3.03222656	+69.45556641	-63.78662109	-135.52734375	+3024	+14.40087891	+4.20556641	-3.52441406	-44.25292969	-82.02392578	+43.68164063	+3284	+13.56152344	+0.69873047	-6.01171875	+13.71093750	-60.55664063	-66.51123047	+2172
+1457970764.50230000	+14.58544922	+1.36230469	-3.06298828	+69.30175781	-63.69873047	-135.17578125	+3020	+14.37890625	+4.28466797	-3.55078125	-42.07763672	-82.15576172	+41.61621094	+3296	+13.54833984	+0.78662109	-6.03808594	+13.90869141	-60.46875000	-66.46728516	+2164
+1457970764.50640010	+14.58105469	+1.40185547	-3.08056641	+69.16992188	-63.63281250	-134.97802734	+3016	+14.37011719	+4.31982422	-3.57275391	-40.80322266	-82.17773438	+40.38574219	+3308	+13.54394531	+0.83056641	-6.04687500	+13.99658203	-60.40283203	-66.44531250	+2160
+1457970764.51060010	+14.58105469	+1.43701172	-3.09375000	+69.12597656	-63.58886719	-134.86816406	+3016	+14.35693359	+4.35937500	-3.58154297	-39.92431641	-82.24365234	+39.52880859	+3316	+13.53955078	+0.87451172	-6.05566406	+14.06250000	-60.38085938	-66.40136719	+2156
+1457970764.51889990	+14.57666016	+1.51171875	-3.12890625	+68.86230469	-63.45703125	-134.38476563	+3016	+14.34375000	+4.43408203	-3.60791016	-37.66113281	-82.28759766	+37.35351563	+3336	+13.53076172	+0.95800781	-6.07324219	+14.21630859	-60.29296875	-66.33544922	+2140
+1457970764.52729990	+14.57226563	+1.58642578	-3.14208984	+68.77441406	-63.32519531	-134.09912109	+3016	+14.33056641	+4.50878906	-3.61669922	-35.94726563	-82.33154297	+35.72753906	+3356	+13.52636719	+1.04589844	-6.08203125	+14.43603516	-60.20507813	-66.33544922	+2116
+1457970764.53559990	+14.57226563	+1.66552734	-3.14648438	+68.70849609	-63.25927734	-133.83544922	+3020	+14.31738281	+4.58789063	-3.62109375	-34.43115234	-82.28759766	+34.29931641	+3380	+13.52197266	+1.13378906	-6.08642578	+14.63378906	-60.11718750	-66.29150391	+2100
+1457970764.54390000	+14.57666016	+1.74902344	-3.13330078	+68.81835938	-63.25927734	-133.70361328	+3024	+14.31738281	+4.66699219	-3.60351563	-33.72802734	-82.28759766	+33.72802734	+3404	+13.52197266	+1.21289063	-6.07763672	+14.87548828	-60.11718750	-66.33544922	+2084
+1457970764.55220010	+14.58105469	+1.83691406	-3.10253906	+69.10400391	-63.32519531	-133.74755859	+3032	+14.31738281	+4.75927734	-3.56835938	-33.85986328	-82.28759766	+34.03564453	+3432	+13.53076172	+1.30078125	-6.05566406	+15.22705078	-60.18310547	-66.46728516	+2076
+1457970764.56060000	+14.58544922	+1.92919922	-3.06298828	+69.41162109	-63.39111328	-133.74755859	+3044	+14.31738281	+4.84716797	-3.53320313	-33.94775391	-82.24365234	+34.36523438	+3460	+13.53955078	+1.37988281	-6.02929688	+15.55664063	-60.22705078	-66.57714844	+2076
+1457970764.56890010	+14.58984375	+2.01269531	-3.01904297	+69.76318359	-63.52294922	-133.81347656	+3056	+14.32177734	+4.93945313	-3.48046875	-34.58496094	-82.24365234	+35.24414063	+3488	+13.54833984	+1.46337891	-5.99853516	+15.88623047	-60.31494141	-66.66503906	+2084
+1457970764.57719990	+14.59423828	+2.09619141	-2.97070313	+70.11474609	-63.69873047	-133.87939453	+3064	+14.32177734	+5.02294922	-3.42333984	-35.41992188	-82.19970703	+36.34277344	+3512	+13.55712891	+1.54248047	-5.96337891	+16.14990234	-60.44677734	-66.70898438	+2100
+1457970764.58559990	+14.59423828	+2.17968750	-2.92236328	+70.44433594	-63.85253906	-133.90136719	+3076	+14.31738281	+5.10205078	-3.37060547	-36.12304688	-82.17773438	+37.24365234	+3532	+13.56591797	+1.61279297	-5.92382813	+16.39160156	-60.60058594	-66.79687500	+2120
+1457970764.59390000	+14.59423828	+2.25000000	-2.88720703	+70.64208984	-63.96240234	-133.79150391	+3080	+14.31298828	+5.17236328	-3.32666016	-36.60644531	-82.13378906	+37.94677734	+3548	+13.57470703	+1.68310547	-5.88867188	+16.54541016	-60.68847656	-66.68701172	+2140
+1457970764.60220000	+14.58984375	+2.31591797	-2.85644531	+70.70800781	-64.05029297	-133.59375000	+3084	+14.29980469	+5.22949219	-3.28710938	-36.73828125	-82.06787109	+38.25439453	+3564	+13.57031250	+1.74902344	-5.86669922	+16.56738281	-60.73242188	-66.46728516	+2160
+1457970764.60640000	+14.58984375	+2.33789063	-2.84326172	+70.72998047	-64.11621094	-133.52783203	+3084	+14.29101563	+5.25585938	-3.26513672	-36.91406250	-82.06787109	+38.49609375	+3572	+13.56591797	+1.77539063	-5.84912109	+16.54541016	-60.75439453	-66.33544922	+2168
+1457970764.61470010	+14.58544922	+2.38623047	-2.82568359	+70.59814453	-64.16015625	-133.19824219	+3088	+14.27783203	+5.29980469	-3.24316406	-36.73828125	-81.97998047	+38.43017578	+3584	+13.56591797	+1.82812500	-5.82714844	+16.41357422	-60.79833984	-66.02783203	+2184
+1457970764.62299990	+14.58544922	+2.42578125	-2.81689453	+70.40039063	-64.18212891	-132.84667969	+3084	+14.26025391	+5.33935547	-3.22119141	-36.49658203	-81.93603516	+38.27636719	+3596	+13.55712891	+1.88085938	-5.80078125	+16.25976563	-60.79833984	-65.67626953	+2196
+1457970764.63140010	+14.57666016	+2.45654297	-2.81250000	+70.15869141	-64.18212891	-132.51708984	+3084	+14.24267578	+5.37011719	-3.20361328	-36.12304688	-81.89208984	+37.96875000	+3612	+13.54833984	+1.93359375	-5.78320313	+16.08398438	-60.77636719	-65.28076172	+2196
+1457970764.63969990	+14.57226563	+2.48291016	-2.80371094	+69.91699219	-64.20410156	-132.16552734	+3088	+14.22509766	+5.39648438	-3.18164063	-35.96923828	-81.84814453	+37.85888672	+3628	+13.53515625	+1.98193359	-5.76562500	+15.86425781	-60.73242188	-64.86328125	+2196
+1457970764.64389990	+14.56787109	+2.49609375	-2.79931641	+69.82910156	-64.22607422	-132.03369141	+3088	+14.21630859	+5.40966797	-3.16845703	-36.01318359	-81.84814453	+37.92480469	+3640	+13.53076172	+2.00390625	-5.75244141	+15.77636719	-60.71044922	-64.68750000	+2196
+1457970764.64800000	+14.56787109	+2.50927734	-2.79052734	+69.76318359	-64.24804688	-131.92382813	+3092	+14.21191406	+5.42285156	-3.15087891	-36.10107422	-81.82617188	+38.01269531	+3648	+13.52636719	+2.02587891	-5.73925781	+15.68847656	-60.71044922	-64.53369141	+2192
+1457970764.65220000	+14.56347656	+2.52246094	-2.78173828	+69.71923828	-64.27001953	-131.83593750	+3096	+14.20312500	+5.43603516	-3.13769531	-36.16699219	-81.82617188	+38.12255859	+3660	+13.52636719	+2.04345703	-5.72607422	+15.62255859	-60.73242188	-64.40185547	+2188
+1457970764.65640000	+14.56347656	+2.54003906	-2.77294922	+69.69726563	-64.29199219	-131.74804688	+3096	+14.19873047	+5.45361328	-3.12451172	-36.25488281	-81.80419922	+38.23242188	+3672	+13.52197266	+2.06542969	-5.71289063	+15.55664063	-60.75439453	-64.27001953	+2184
+1457970764.66470000	+14.55468750	+2.57519531	-2.73779297	+69.80712891	-64.42382813	-131.74804688	+3108	+14.18994141	+5.47998047	-3.08056641	-36.95800781	-81.82617188	+39.00146484	+3696	+13.51757813	+2.10937500	-5.67773438	+15.53466797	-60.79833984	-64.05029297	+2180
+1457970764.66890000	+14.55468750	+2.59277344	-2.72021484	+69.89501953	-64.48974609	-131.77001953	+3116	+14.18554688	+5.49755859	-3.05859375	-37.39746094	-81.82617188	+39.48486328	+3708	+13.51757813	+2.13134766	-5.66015625	+15.53466797	-60.82031250	-63.98437500	+2176
+1457970764.67300010	+14.55029297	+2.61035156	-2.69384766	+70.02685547	-64.55566406	-131.83593750	+3120	+14.18115234	+5.51513672	-3.03222656	-37.92480469	-81.82617188	+40.07812500	+3720	+13.51757813	+2.15332031	-5.64257813	+15.55664063	-60.88623047	-63.94042969	+2176
+1457970764.68140010	+14.54589844	+2.65869141	-2.64111328	+70.42236328	-64.75341797	-132.05566406	+3136	+14.17675781	+5.55468750	-2.97070313	-39.44091797	-81.82617188	+41.72607422	+3748	+13.52197266	+2.18847656	-5.59863281	+15.60058594	-61.04003906	-63.87451172	+2180
+1457970764.68549990	+14.54589844	+2.68066406	-2.61474609	+70.68603516	-64.86328125	-132.23144531	+3144	+14.17675781	+5.57666016	-2.93994141	-40.31982422	-81.80419922	+42.67089844	+3760	+13.52636719	+2.20605469	-5.57226563	+15.66650391	-61.12792969	-63.89648438	+2184
+1457970764.69390010	+14.54589844	+2.72460938	-2.54882813	+71.23535156	-65.08300781	-132.62695313	+3156	+14.17236328	+5.61621094	-2.87402344	-41.92382813	-81.76025391	+44.40673828	+3780	+13.53076172	+2.24560547	-5.52392578	+15.75439453	-61.28173828	-63.87451172	+2196
+1457970764.69800000	+14.54589844	+2.74658203	-2.51806641	+71.49902344	-65.17089844	-132.80273438	+3160	+14.16796875	+5.63378906	-2.84326172	-42.67089844	-81.73828125	+45.21972656	+3788	+13.53515625	+2.26318359	-5.50195313	+15.79833984	-61.34765625	-63.85253906	+2204
+1457970764.70219990	+14.54150391	+2.76855469	-2.48730469	+71.74072266	-65.25878906	-132.93457031	+3164	+14.16796875	+5.65576172	-2.80810547	-43.61572266	-81.69433594	+46.23046875	+3796	+13.53515625	+2.28076172	-5.47998047	+15.82031250	-61.39160156	-63.83056641	+2212
+1457970764.70630000	+14.54150391	+2.78613281	-2.46093750	+71.96044922	-65.32470703	-133.08837891	+3168	+14.16357422	+5.67333984	-2.77734375	-44.58251953	-81.62841797	+47.26318359	+3804	+13.53515625	+2.29833984	-5.46240234	+15.82031250	-61.41357422	-63.78662109	+2224
+1457970764.71050000	+14.54589844	+2.80371094	-2.43896484	+72.13623047	-65.39062500	-133.19824219	+3172	+14.16357422	+5.68652344	-2.75097656	-45.37353516	-81.56250000	+48.07617188	+3812	+13.53515625	+2.31152344	-5.44042969	+15.79833984	-61.45751953	-63.74267578	+2232
+1457970764.71470000	+14.54589844	+2.81689453	-2.41699219	+72.24609375	-65.41259766	-133.24218750	+3172	+14.16357422	+5.69970703	-2.72460938	-45.94482422	-81.47460938	+48.66943359	+3816	+13.53955078	+2.32910156	-5.42724609	+15.75439453	-61.45751953	-63.65478516	+2244
+1457970764.71880010	+14.55029297	+2.83007813	-2.39941406	+72.33398438	-65.43457031	-133.26416016	+3172	+14.16357422	+5.71289063	-2.70703125	-46.38427734	-81.36474609	+49.15283203	+3820	+13.53955078	+2.34228516	-5.40966797	+15.71044922	-61.45751953	-63.54492188	+2252
+1457970764.72720000	+14.55468750	+2.85205078	-2.37744141	+72.33398438	-65.43457031	-133.15429688	+3168	+14.15917969	+5.73046875	-2.67626953	-46.84570313	-81.16699219	+49.63623047	+3820	+13.53515625	+2.36865234	-5.39208984	+15.53466797	-61.34765625	-63.28125000	+2268
+1457970764.73550010	+14.55908203	+2.86083984	-2.37304688	+72.04833984	-65.36865234	-132.82470703	+3164	+14.15917969	+5.74365234	-2.65869141	-46.75781250	-80.94726563	+49.57031250	+3820	+13.52636719	+2.39062500	-5.38330078	+15.27099609	-61.12792969	-62.90771484	+2280
+1457970764.73970010	+14.55908203	+2.86523438	-2.37744141	+71.82861328	-65.30273438	-132.58300781	+3160	+14.15917969	+5.74365234	-2.65869141	-46.51611328	-80.83740234	+49.32861328	+3820	+13.51757813	+2.40380859	-5.38330078	+15.11718750	-61.01806641	-62.73193359	+2280
+1457970764.74799990	+14.56347656	+2.86523438	-2.39062500	+71.30126953	-65.17089844	-132.03369141	+3156	+14.15917969	+5.74365234	-2.65869141	-45.85693359	-80.63964844	+48.62548828	+3820	+13.50878906	+2.41699219	-5.38330078	+14.80957031	-60.77636719	-62.38037109	+2284
+1457970764.75630000	+14.56787109	+2.86523438	-2.40820313	+70.75195313	-65.01708984	-131.48437500	+3156	+14.15917969	+5.73925781	-2.67187500	-44.71435547	-80.44189453	+47.46093750	+3824	+13.50000000	+2.43017578	-5.38769531	+14.52392578	-60.53466797	-62.05078125	+2280
+1457970764.76050000	+14.56787109	+2.86523438	-2.42138672	+70.42236328	-64.90722656	-131.17675781	+3160	+14.15917969	+5.74365234	-2.68066406	-44.01123047	-80.35400391	+46.77978516	+3824	+13.49560547	+2.43896484	-5.39208984	+14.39208984	-60.40283203	-61.91894531	+2272
+1457970764.76469990	+14.56787109	+2.86523438	-2.43017578	+70.13671875	-64.81933594	-130.89111328	+3160	+14.15917969	+5.73925781	-2.68505859	-43.35205078	-80.28808594	+46.12060547	+3828	+13.49121094	+2.44335938	-5.39648438	+14.30419922	-60.31494141	-61.80908203	+2268
+1457970764.76880000	+14.56787109	+2.86523438	-2.44335938	+69.85107422	-64.73144531	-130.62744141	+3164	+14.16357422	+5.73925781	-2.69384766	-42.67089844	-80.22216797	+45.43945313	+3832	+13.48681641	+2.44775391	-5.40087891	+14.21630859	-60.20507813	-61.72119141	+2260
+1457970764.77300000	+14.56347656	+2.86523438	-2.45654297	+69.58740234	-64.64355469	-130.38574219	+3164	+14.16357422	+5.73925781	-2.70263672	-41.96777344	-80.15625000	+44.73632813	+3836	+13.48681641	+2.45214844	-5.40527344	+14.15039063	-60.11718750	-61.65527344	+2252
+1457970764.78130010	+14.56787109	+2.86523438	-2.46533203	+69.21386719	-64.53369141	-130.10009766	+3172	+14.16796875	+5.73925781	-2.71582031	-40.49560547	-80.04638672	+43.28613281	+3844	+13.48242188	+2.45654297	-5.40527344	+14.04052734	-60.05126953	-61.61132813	+2236
+1457970764.78550000	+14.56787109	+2.86962891	-2.46972656	+69.12597656	-64.48974609	-130.01220703	+3172	+14.17236328	+5.74365234	-2.72021484	-39.83642578	-80.02441406	+42.60498047	+3848	+13.48242188	+2.46093750	-5.40527344	+14.01855469	-60.02929688	-61.63330078	+2228
+1457970764.78959990	+14.56787109	+2.87402344	-2.46972656	+69.10400391	-64.48974609	-130.01220703	+3176	+14.17675781	+5.74804688	-2.72021484	-39.11132813	-80.00244141	+41.92382813	+3852	+13.48242188	+2.46093750	-5.40527344	+14.04052734	-60.00732422	-61.65527344	+2220
+1457970764.79380010	+14.56787109	+2.87841797	-2.46533203	+69.10400391	-64.46777344	-130.05615234	+3180	+14.18115234	+5.75683594	-2.72460938	-38.40820313	-80.00244141	+41.24267578	+3856	+13.48242188	+2.46533203	-5.40087891	+14.04052734	-60.02929688	-61.69921875	+2212
+1457970764.79800010	+14.56787109	+2.88281250	-2.46533203	+69.14794922	-64.46777344	-130.10009766	+3184	+14.18115234	+5.76562500	-2.72021484	-37.79296875	-80.00244141	+40.69335938	+3860	+13.48681641	+2.46972656	-5.40087891	+14.08447266	-60.02929688	-61.76513672	+2204
+1457970764.80209990	+14.56787109	+2.89160156	-2.45654297	+69.23583984	-64.46777344	-130.18798828	+3188	+14.18554688	+5.77441406	-2.71582031	-37.17773438	-80.02441406	+40.10009766	+3868	+13.48681641	+2.47412109	-5.39648438	+14.12841797	-60.05126953	-61.85302734	+2196
+1457970764.81049990	+14.56787109	+2.90917969	-2.43896484	+69.49951172	-64.53369141	-130.47363281	+3196	+14.19433594	+5.79199219	-2.69824219	-36.01318359	-80.06835938	+39.02343750	+3876	+13.49121094	+2.48291016	-5.38769531	+14.26025391	-60.13916016	-62.02880859	+2192
+1457970764.81460000	+14.56787109	+2.91357422	-2.43457031	+69.65332031	-64.55566406	-130.62744141	+3200	+14.19873047	+5.80957031	-2.68945313	-35.33203125	-80.09033203	+38.43017578	+3880	+13.49121094	+2.48291016	-5.38330078	+14.30419922	-60.18310547	-62.13867188	+2192
+1457970764.81880000	+14.56787109	+2.92236328	-2.42138672	+69.82910156	-64.59960938	-130.80322266	+3204	+14.20312500	+5.82275391	-2.68066406	-34.65087891	-80.11230469	+37.85888672	+3884	+13.49560547	+2.48730469	-5.37890625	+14.37011719	-60.22705078	-62.24853516	+2192
+1457970764.82710000	+14.57226563	+2.93994141	-2.40380859	+70.18066406	-64.68750000	-131.15478516	+3208	+14.21191406	+5.84912109	-2.65429688	-33.15673828	-80.17822266	+36.62841797	+3892	+13.50439453	+2.50048828	-5.37011719	+14.54589844	-60.35888672	-62.49023438	+2196
+1457970764.83130000	+14.57226563	+2.94433594	-2.39501953	+70.33447266	-64.73144531	-131.30859375	+3208	+14.21630859	+5.85791016	-2.64111328	-32.27783203	-80.20019531	+35.90332031	+3896	+13.50878906	+2.50488281	-5.36572266	+14.63378906	-60.42480469	-62.62207031	+2200
+1457970764.83550000	+14.56787109	+2.95312500	-2.39062500	+70.51025391	-64.77539063	-131.46240234	+3212	+14.22070313	+5.86669922	-2.63232422	-31.31103516	-80.20019531	+35.06835938	+3896	+13.51318359	+2.50927734	-5.36132813	+14.69970703	-60.46875000	-62.73193359	+2204
+1457970764.83960010	+14.56787109	+2.95751953	-2.38183594	+70.66406250	-64.81933594	-131.61621094	+3212	+14.22070313	+5.87548828	-2.62353516	-30.12451172	-80.20019531	+34.10156250	+3900	+13.51318359	+2.51806641	-5.36132813	+14.74365234	-60.53466797	-62.84179688	+2212
+1457970764.84800000	+14.56787109	+2.96630859	-2.36865234	+70.94970703	-64.92919922	-131.90185547	+3212	+14.22509766	+5.88427734	-2.61035156	-27.68554688	-80.17822266	+32.01416016	+3900	+13.51757813	+2.52246094	-5.35693359	+14.80957031	-60.64453125	-62.99560547	+2224
+1457970764.85209990	+14.56787109	+2.97070313	-2.36425781	+71.05957031	-64.97314453	-132.03369141	+3208	+14.22070313	+5.88867188	-2.61035156	-26.01562500	-80.15625000	+30.60791016	+3900	+13.51757813	+2.52685547	-5.35693359	+14.78759766	-60.68847656	-63.03955078	+2232
+1457970764.86040000	+14.56347656	+2.97070313	-2.36425781	+71.23535156	-65.06103516	-132.20947266	+3204	+14.22070313	+5.88867188	-2.61914063	-22.76367188	-80.11230469	+27.83935547	+3904	+13.51757813	+2.52685547	-5.36572266	+14.72167969	-60.73242188	-63.03955078	+2244
+1457970764.86459990	+14.56347656	+2.97070313	-2.36425781	+71.27929688	-65.12695313	-132.27539063	+3200	+14.21630859	+5.88427734	-2.62353516	-20.67626953	-80.06835938	+25.99365234	+3904	+13.51757813	+2.52685547	-5.37011719	+14.65576172	-60.75439453	-63.01757813	+2248
+1457970764.86879990	+14.55908203	+2.97070313	-2.36425781	+71.30126953	-65.17089844	-132.29736328	+3196	+14.20751953	+5.87988281	-2.63232422	-18.76464844	-80.04638672	+24.30175781	+3908	+13.51757813	+2.52685547	-5.37451172	+14.58984375	-60.75439453	-62.97363281	+2252
+1457970764.87710000	+14.55468750	+2.96191406	-2.37304688	+71.19140625	-65.32470703	-132.23144531	+3192	+14.19433594	+5.86669922	-2.65429688	-14.08447266	-79.95849609	+20.06103516	+3916	+13.50878906	+2.52246094	-5.38769531	+14.39208984	-60.77636719	-62.84179688	+2260
+1457970764.88130000	+14.55029297	+2.95312500	-2.37744141	+71.03759766	-65.41259766	-132.09960938	+3192	+14.18994141	+5.86669922	-2.66748047	-11.60156250	-79.91455078	+17.81982422	+3924	+13.50878906	+2.52246094	-5.39208984	+14.28222656	-60.77636719	-62.77587891	+2264
+1457970764.88540010	+14.54589844	+2.94433594	-2.38183594	+70.83984375	-65.50048828	-131.94580078	+3192	+14.18554688	+5.87109375	-2.67187500	-9.18457031	-79.93652344	+15.64453125	+3924	+13.50439453	+2.52246094	-5.40087891	+14.17236328	-60.79833984	-62.68798828	+2264
+1457970764.88960000	+14.54589844	+2.93115234	-2.39501953	+70.48828125	-65.65429688	-131.63818359	+3188	+14.17675781	+5.86669922	-2.68505859	-5.82275391	-79.84863281	+12.50244141	+3932	+13.50000000	+2.51806641	-5.40527344	+14.04052734	-60.82031250	-62.60009766	+2264
+1457970764.89790010	+14.53710938	+2.90478516	-2.41259766	+69.54345703	-65.96191406	-130.78125000	+3188	+14.16796875	+5.88867188	-2.69384766	+0.54931641	-79.76074219	+6.56982422	+3944	+13.49560547	+2.51806641	-5.41845703	+13.77685547	-60.84228516	-62.38037109	+2256
+1457970764.90210010	+14.53710938	+2.88720703	-2.42578125	+68.66455078	-66.22558594	-129.96826172	+3188	+14.15917969	+5.89746094	-2.70703125	+4.46044922	-79.56298828	+2.83447266	+3948	+13.49121094	+2.51367188	-5.42724609	+13.64501953	-60.86425781	-62.24853516	+2252
+1457970764.90630010	+14.53710938	+2.86523438	-2.43896484	+67.67578125	-66.51123047	-129.06738281	+3188	+14.15039063	+5.91064453	-2.72460938	+8.28369141	-79.36523438	-0.76904297	+3956	+13.48681641	+2.51367188	-5.43164063	+13.49121094	-60.90820313	-62.11669922	+2248
+1457970764.91039990	+14.53710938	+2.84765625	-2.44775391	+66.66503906	-66.81884766	-128.12255859	+3188	+14.15039063	+5.93261719	-2.71582031	+12.17285156	-79.27734375	-4.41650391	+3964	+13.48242188	+2.51367188	-5.43603516	+13.33740234	-60.93017578	-61.98486328	+2240
+1457970764.91459990	+14.54150391	+2.81689453	-2.45654297	+64.53369141	-67.34619141	-126.12304688	+3188	+14.14599609	+5.95019531	-2.72021484	+16.34765625	-78.94775391	-8.41552734	+3968	+13.48242188	+2.51367188	-5.44042969	+13.18359375	-60.97412109	-61.83105469	+2232
+1457970764.91880010	+14.54589844	+2.79931641	-2.46972656	+62.73193359	-67.74169922	-124.38720703	+3188	+14.14160156	+5.98095703	-2.72900391	+20.47851563	-78.57421875	-12.28271484	+3976	+13.48242188	+2.51367188	-5.44482422	+13.00781250	-61.04003906	-61.67724609	+2228
+1457970764.92709990	+14.55908203	+2.76416016	-2.46533203	+58.57910156	-68.66455078	-120.41015625	+3176	+14.13720703	+6.04687500	-2.71582031	+28.52050781	-77.76123047	-19.88525391	+3988	+13.47802734	+2.51367188	-5.44921875	+12.72216797	-61.14990234	-61.39160156	+2212
+1457970764.93120000	+14.56787109	+2.75097656	-2.46533203	+56.46972656	-68.99414063	-118.34472656	+3172	+14.13281250	+6.07324219	-2.72021484	+32.16796875	-77.18994141	-23.35693359	+3996	+13.48242188	+2.51367188	-5.44921875	+12.56835938	-61.19384766	-61.23779297	+2208
+1457970764.93540000	+14.57666016	+2.73339844	-2.46533203	+54.29443359	-69.36767578	-116.25732422	+3168	+14.12841797	+6.09960938	-2.72021484	+35.59570313	-76.59667969	-26.60888672	+3996	+13.48242188	+2.51367188	-5.44921875	+12.41455078	-61.25976563	-61.06201172	+2200
+1457970764.93960000	+14.58105469	+2.72021484	-2.46093750	+51.98730469	-69.67529297	-114.01611328	+3160	+14.12402344	+6.12597656	-2.71142578	+38.75976563	-76.00341797	-29.59716797	+4000	+13.48242188	+2.51367188	-5.44921875	+12.28271484	-61.30371094	-60.90820313	+2196
+1457970764.94370010	+14.58984375	+2.70703125	-2.46533203	+49.59228516	-69.96093750	-111.68701172	+3156	+14.11962891	+6.15234375	-2.70703125	+41.57226563	-75.36621094	-32.23388672	+4008	+13.48242188	+2.51367188	-5.44482422	+12.12890625	-61.34765625	-60.75439453	+2196
+1457970764.94790010	+14.59423828	+2.69384766	-2.46093750	+47.19726563	-70.22460938	-109.33593750	+3148	+14.11962891	+6.16992188	-2.71142578	+43.90136719	-74.64111328	-34.40917969	+4008	+13.48681641	+2.51367188	-5.44482422	+11.97509766	-61.39160156	-60.57861328	+2196
+1457970764.95210000	+14.59863281	+2.68505859	-2.46093750	+44.69238281	-70.44433594	-106.85302734	+3140	+14.11523438	+6.19628906	-2.70703125	+46.09863281	-74.04785156	-36.45263672	+4012	+13.48681641	+2.50927734	-5.44482422	+11.79931641	-61.41357422	-60.40283203	+2196
+1457970764.95619990	+14.60302734	+2.66748047	-2.46093750	+42.23144531	-70.59814453	-104.45800781	+3136	+14.10644531	+6.20947266	-2.70263672	+48.01025391	-73.41064453	-38.25439453	+4012	+13.48681641	+2.50927734	-5.44482422	+11.62353516	-61.43554688	-60.20507813	+2196
+1457970764.96040010	+14.60742188	+2.64990234	-2.47412109	+39.72656250	-70.64208984	-101.97509766	+3128	+14.10205078	+6.21826172	-2.72021484	+49.30664063	-72.66357422	-39.46289063	+4012	+13.49121094	+2.50927734	-5.44921875	+11.44775391	-61.45751953	-60.00732422	+2200
+1457970764.96869990	+14.60742188	+2.61474609	-2.48730469	+34.89257813	-70.70800781	-97.25097656	+3120	+14.08886719	+6.23583984	-2.72460938	+51.78955078	-71.60888672	-41.72607422	+4012	+13.48681641	+2.50488281	-5.45361328	+11.07421875	-61.43554688	-59.54589844	+2208
+1457970764.97289990	+14.60742188	+2.59716797	-2.50927734	+32.62939453	-70.57617188	-95.03173828	+3120	+14.07568359	+6.23583984	-2.75537109	+52.29492188	-70.94970703	-42.14355469	+4012	+13.48681641	+2.50048828	-5.46240234	+10.85449219	-61.41357422	-59.28222656	+2212
+1457970764.97709990	+14.60742188	+2.57958984	-2.52685547	+30.47607422	-70.48828125	-92.92236328	+3120	+14.07128906	+6.23583984	-2.76855469	+52.97607422	-70.55419922	-42.71484375	+4012	+13.48242188	+2.49169922	-5.47119141	+10.54687500	-61.34765625	-58.95263672	+2220
+1457970764.98120000	+14.60742188	+2.55761719	-2.54003906	+28.54248047	-70.37841797	-91.07666016	+3116	+14.06250000	+6.23583984	-2.77734375	+53.56933594	-70.15869141	-43.19824219	+4016	+13.47363281	+2.48291016	-5.48437500	+10.28320313	-61.25976563	-58.64501953	+2224
+1457970764.98540000	+14.60302734	+2.53564453	-2.56640625	+26.80664063	-70.15869141	-89.36279297	+3116	+14.04931641	+6.22705078	-2.82128906	+53.65722656	-69.63134766	-43.22021484	+4020	+13.46484375	+2.47851563	-5.49755859	+10.04150391	-61.17187500	-58.33740234	+2232
+1457970764.98959990	+14.59863281	+2.51806641	-2.59277344	+25.09277344	-69.89501953	-87.73681641	+3120	+14.04052734	+6.22705078	-2.84765625	+53.89892578	-69.30175781	-43.35205078	+4020	+13.45605469	+2.46972656	-5.51953125	+9.71191406	-61.01806641	-57.94189453	+2240
+1457970764.99790000	+14.58984375	+2.47412109	-2.64990234	+22.21435547	-69.32373047	-84.99023438	+3124	+14.01416016	+6.21386719	-2.92236328	+53.98681641	-68.57666016	-43.19824219	+4028	+13.42968750	+2.45214844	-5.56347656	+9.25048828	-60.71044922	-57.34863281	+2248
+1457970765.00620010	+14.58105469	+2.43457031	-2.71582031	+19.75341797	-68.68652344	-82.68310547	+3128	+13.98339844	+6.19628906	-2.97949219	+54.05273438	-68.11523438	-43.06640625	+4036	+13.39453125	+2.42578125	-5.61621094	+8.89892578	-60.29296875	-56.86523438	+2252
+1457970765.01449990	+14.57226563	+2.39941406	-2.77734375	+17.86376953	-68.04931641	-80.88134766	+3132	+13.95263672	+6.18310547	-3.06738281	+53.81103516	-67.58789063	-42.56103516	+4044	+13.35937500	+2.40380859	-5.66894531	+8.70117188	-59.91943359	-56.57958984	+2248
+1457970765.02290010	+14.56347656	+2.37304688	-2.83886719	+16.36962891	-67.36816406	-79.45312500	+3132	+13.92626953	+6.17431641	-3.14208984	+53.72314453	-67.21435547	-42.23144531	+4052	+13.33300781	+2.38183594	-5.72167969	+8.70117188	-59.56787109	-56.49169922	+2236
+1457970765.02700000	+14.55908203	+2.35986328	-2.87402344	+15.68847656	-67.01660156	-78.79394531	+3136	+13.91748047	+6.16552734	-3.16406250	+53.70117188	-67.12646484	-42.14355469	+4048	+13.31542969	+2.36865234	-5.74365234	+8.76708984	-59.39208984	-56.51367188	+2228
+1457970765.03539990	+14.54589844	+2.34228516	-2.93115234	+14.65576172	-66.33544922	-77.69531250	+3132	+13.89111328	+6.16113281	-3.22558594	+53.65722656	-66.86279297	-41.83593750	+4048	+13.28906250	+2.34667969	-5.79199219	+9.00878906	-59.06250000	-56.64550781	+2216
+1457970765.04370000	+14.53710938	+2.33349609	-2.97509766	+13.84277344	-65.80810547	-76.79443359	+3124	+13.86914063	+6.15234375	-3.26953125	+53.70117188	-66.70898438	-41.68212891	+4040	+13.26269531	+2.32031250	-5.83154297	+9.36035156	-58.75488281	-56.93115234	+2204
+1457970765.04790000	+14.53271484	+2.32910156	-2.99707031	+13.57910156	-65.52246094	-76.46484375	+3116	+13.86035156	+6.14794922	-3.29150391	+53.70117188	-66.62109375	-41.57226563	+4036	+13.24951172	+2.30712891	-5.85351563	+9.60205078	-58.62304688	-57.12890625	+2200
+1457970765.05200000	+14.52832031	+2.32910156	-3.01904297	+13.35937500	-65.25878906	-76.13525391	+3112	+13.85156250	+6.14355469	-3.31787109	+53.67919922	-66.57714844	-41.48437500	+4028	+13.23632813	+2.28955078	-5.87548828	+9.84375000	-58.46923828	-57.34863281	+2196
+1457970765.05620000	+14.52392578	+2.32910156	-3.04101563	+13.20556641	-65.01708984	-75.91552734	+3100	+13.84277344	+6.13916016	-3.33984375	+53.70117188	-66.51123047	-41.41845703	+4020	+13.22314453	+2.27197266	-5.89746094	+10.12939453	-58.35937500	-57.59033203	+2192
+1457970765.06040000	+14.51513672	+2.32470703	-3.06738281	+13.16162109	-64.70947266	-75.76171875	+3096	+13.83398438	+6.13916016	-3.36621094	+53.70117188	-66.44531250	-41.33056641	+4012	+13.21435547	+2.25878906	-5.91943359	+10.48095703	-58.20556641	-57.87597656	+2192
+1457970765.06450010	+14.50634766	+2.32470703	-3.08496094	+13.13964844	-64.48974609	-75.62988281	+3084	+13.82080078	+6.13037109	-3.39257813	+53.72314453	-66.37939453	-41.24267578	+4000	+13.19677734	+2.24121094	-5.94580078	+10.89843750	-58.02978516	-58.20556641	+2192
+1457970765.07290010	+14.48876953	+2.32031250	-3.13330078	+13.27148438	-63.96240234	-75.52001953	+3068	+13.79882813	+6.11279297	-3.45410156	+53.63525391	-66.22558594	-41.02294922	+3984	+13.16601563	+2.19726563	-5.99853516	+11.64550781	-57.67822266	-58.82080078	+2200
+1457970765.07699990	+14.47998047	+2.32031250	-3.15527344	+13.40332031	-63.72070313	-75.49804688	+3060	+13.78125000	+6.09960938	-3.49804688	+53.52539063	-66.09375000	-40.80322266	+3972	+13.14404297	+2.17089844	-6.02929688	+12.08496094	-57.45849609	-59.19433594	+2208
+1457970765.08119990	+14.47119141	+2.32031250	-3.17724609	+13.57910156	-63.45703125	-75.56396484	+3052	+13.76806641	+6.08642578	-3.53759766	+53.41552734	-65.96191406	-40.64941406	+3964	+13.12646484	+2.14453125	-6.06005859	+12.48046875	-57.26074219	-59.56787109	+2212
+1457970765.08530000	+14.46240234	+2.31591797	-3.21240234	+13.86474609	-63.14941406	-75.67382813	+3044	+13.75488281	+6.06884766	-3.58593750	+53.23974609	-65.80810547	-40.45166016	+3956	+13.10888672	+2.11816406	-6.09082031	+12.87597656	-57.06298828	-59.91943359	+2220
+1457970765.08950000	+14.45361328	+2.31591797	-3.24755859	+14.12841797	-62.79785156	-75.80566406	+3036	+13.74169922	+6.05126953	-3.64306641	+53.02001953	-65.61035156	-40.18798828	+3944	+13.08691406	+2.08740234	-6.13476563	+13.33740234	-56.75537109	-60.29296875	+2228
+1457970765.09369990	+14.44042969	+2.30712891	-3.28710938	+14.41406250	-62.42431641	-75.95947266	+3028	+13.72412109	+6.02929688	-3.70019531	+52.75634766	-65.39062500	-39.90234375	+3936	+13.06494141	+2.06103516	-6.17431641	+13.68896484	-56.44775391	-60.60058594	+2232
+1457970765.09780000	+14.43164063	+2.30273438	-3.33105469	+14.74365234	-62.00683594	-76.15722656	+3020	+13.70654297	+6.00732422	-3.76171875	+52.44873047	-65.12695313	-39.55078125	+3928	+13.03417969	+2.03027344	-6.21386719	+14.04052734	-56.11816406	-60.88623047	+2240
+1457970765.10620000	+14.40087891	+2.28076172	-3.44091797	+15.40283203	-60.95214844	-76.55273438	+3016	+13.66259766	+5.95019531	-3.91113281	+51.59179688	-64.42382813	-38.64990234	+3916	+12.97705078	+1.96435547	-6.31054688	+14.63378906	-55.28320313	-61.41357422	+2248
+1457970765.11030010	+14.38769531	+2.26318359	-3.49804688	+15.68847656	-60.42480469	-76.75048828	+3012	+13.64501953	+5.91503906	-3.99023438	+51.06445313	-64.07226563	-38.16650391	+3912	+12.94628906	+1.92480469	-6.35449219	+14.83154297	-54.86572266	-61.65527344	+2252
+1457970765.11870000	+14.36572266	+2.22363281	-3.65625000	+16.21582031	-58.93066406	-77.08007813	+3016	+13.60546875	+5.84472656	-4.16601563	+49.85595703	-63.12744141	-36.89208984	+3904	+12.88037109	+1.84570313	-6.46875000	+15.20507813	-53.74511719	-62.05078125	+2256
+1457970765.12700010	+14.34375000	+2.17089844	-3.82763672	+16.54541016	-57.19482422	-77.27783203	+3020	+13.56591797	+5.77001953	-4.34179688	+48.58154297	-62.11669922	-35.57373047	+3896	+12.80566406	+1.76220703	-6.57861328	+15.49072266	-52.47070313	-62.35839844	+2252
+1457970765.13120010	+14.33056641	+2.13574219	-3.92871094	+16.54541016	-56.20605469	-77.25585938	+3028	+13.54833984	+5.72607422	-4.44726563	+47.76855469	-61.50146484	-34.73876953	+3896	+12.77050781	+1.71386719	-6.64453125	+15.53466797	-51.70166016	-62.44628906	+2248
+1457970765.13529990	+14.33056641	+2.10058594	-4.00341797	+16.45751953	-55.37109375	-77.18994141	+3028	+13.53076172	+5.68212891	-4.53515625	+46.97753906	-60.93017578	-33.96972656	+3896	+12.72656250	+1.66552734	-6.69726563	+15.55664063	-50.97656250	-62.51220703	+2240
+1457970765.13949990	+14.32177734	+2.06103516	-4.10888672	+16.30371094	-54.14062500	-77.03613281	+3036	+13.51318359	+5.64257813	-4.63183594	+46.20849609	-60.29296875	-33.13476563	+3892	+12.68701172	+1.61718750	-6.76318359	+15.53466797	-50.09765625	-62.53417969	+2232
+1457970765.14369990	+14.31738281	+2.01708984	-4.21875000	+16.06201172	-52.97607422	-76.83837891	+3044	+13.49560547	+5.59423828	-4.73291016	+45.32958984	-59.61181641	-32.25585938	+3888	+12.64746094	+1.56005859	-6.82910156	+15.49072266	-49.19677734	-62.57812500	+2228
+1457970765.15200000	+14.32177734	+1.92919922	-4.39453125	+15.46875000	-50.75683594	-76.35498047	+3048	+13.47363281	+5.49316406	-4.92626953	+43.54980469	-58.24951172	-30.45410156	+3880	+12.56396484	+1.45019531	-6.94335938	+15.40283203	-47.35107422	-62.60009766	+2208
+1457970765.15619990	+14.32617188	+1.88085938	-4.50439453	+15.13916016	-49.46044922	-76.04736328	+3052	+13.46044922	+5.44482422	-5.02734375	+42.67089844	-57.54638672	-29.50927734	+3876	+12.52880859	+1.38867188	-7.00927734	+15.31494141	-46.34033203	-62.57812500	+2196
+1457970765.16030000	+14.33056641	+1.83691406	-4.58789063	+14.78759766	-48.31787109	-75.76171875	+3048	+13.44726563	+5.39648438	-5.11083984	+41.81396484	-56.86523438	-28.63037109	+3864	+12.48486328	+1.33154297	-7.06201172	+15.24902344	-45.32958984	-62.57812500	+2184
+1457970765.16450000	+14.33056641	+1.79296875	-4.68896484	+14.45800781	-46.93359375	-75.41015625	+3048	+13.43847656	+5.34375000	-5.21191406	+40.89111328	-56.09619141	-27.64160156	+3856	+12.44091797	+1.27880859	-7.12353516	+15.18310547	-44.18701172	-62.49023438	+2172
+1457970765.16860010	+14.33056641	+1.74462891	-4.79443359	+14.08447266	-45.50537109	-75.05859375	+3048	+13.42529297	+5.29101563	-5.29980469	+40.01220703	-55.37109375	-26.74072266	+3844	+12.40136719	+1.21289063	-7.18505859	+15.09521484	-43.04443359	-62.44628906	+2164
+1457970765.17280010	+14.33496094	+1.69628906	-4.88671875	+13.73291016	-44.16503906	-74.75097656	+3048	+13.41650391	+5.23828125	-5.38330078	+39.17724609	-54.66796875	-25.86181641	+3832	+12.35742188	+1.14697266	-7.23779297	+15.02929688	-41.94580078	-62.42431641	+2156
+1457970765.17700000	+14.33935547	+1.65234375	-4.98779297	+13.40332031	-42.73681641	-74.37744141	+3044	+13.40771484	+5.18115234	-5.46240234	+38.34228516	-54.00878906	-25.02685547	+3816	+12.31347656	+1.08544922	-7.29052734	+14.94140625	-40.80322266	-62.35839844	+2148
+1457970765.18530010	+14.34375000	+1.56005859	-5.18115234	+12.96386719	-39.88037109	-73.87207031	+3036	+13.39013672	+5.06689453	-5.62060547	+36.82617188	-52.66845703	-23.46679688	+3784	+12.22998047	+0.94921875	-7.40039063	+14.85351563	-38.47412109	-62.31445313	+2132
+1457970765.18950010	+14.34375000	+1.52050781	-5.28222656	+12.85400391	-38.43017578	-73.60839844	+3032	+13.38134766	+5.00976563	-5.69970703	+36.07910156	-52.00927734	-22.69775391	+3768	+12.18603516	+0.88769531	-7.45312500	+14.80957031	-37.28759766	-62.22656250	+2124
+1457970765.19359990	+14.33935547	+1.48095703	-5.37890625	+12.78808594	-37.00195313	-73.43261719	+3024	+13.37255859	+4.94824219	-5.77441406	+35.37597656	-51.37207031	-21.97265625	+3748	+12.14208984	+0.81298828	-7.51025391	+14.76562500	-36.10107422	-62.20458984	+2120
+1457970765.19779990	+14.33056641	+1.44140625	-5.48876953	+12.85400391	-35.44189453	-73.30078125	+3016	+13.35498047	+4.88671875	-5.85791016	+34.65087891	-50.64697266	-21.24755859	+3728	+12.09375000	+0.73828125	-7.56738281	+14.78759766	-34.89257813	-62.18261719	+2116
+1457970765.20199990	+14.32177734	+1.40625000	-5.58544922	+12.96386719	-34.10156250	-73.16894531	+3008	+13.33740234	+4.82080078	-5.93701172	+33.96972656	-49.98779297	-20.56640625	+3712	+12.04541016	+0.67236328	-7.62011719	+14.78759766	-33.72802734	-62.13867188	+2112
+1457970765.20610000	+14.31298828	+1.35351563	-5.67333984	+13.09570313	-32.76123047	-73.14697266	+3000	+13.32421875	+4.74609375	-6.01611328	+33.24462891	-49.30664063	-19.92919922	+3692	+11.99267578	+0.58886719	-7.66845703	+14.78759766	-32.54150391	-62.16064453	+2112
+1457970765.21030000	+14.29980469	+1.30957031	-5.79199219	+13.35937500	-31.24511719	-73.19091797	+2996	+13.30224609	+4.66259766	-6.10839844	+32.51953125	-48.53759766	-19.27001953	+3680	+11.94433594	+0.50976563	-7.72119141	+14.80957031	-31.39892578	-62.16064453	+2108
+1457970765.21450000	+14.29101563	+1.27441406	-5.88867188	+13.71093750	-30.01464844	-73.14697266	+2988	+13.28027344	+4.58789063	-6.20068359	+31.81640625	-47.81250000	-18.61083984	+3664	+11.89599609	+0.43505859	-7.76953125	+14.85351563	-30.27832031	-62.11669922	+2104
+1457970765.22280000	+14.25146484	+1.17773438	-6.09960938	+14.61181641	-27.35595703	-73.43261719	+2972	+13.22753906	+4.40771484	-6.38525391	+30.45410156	-46.29638672	-17.44628906	+3636	+11.79052734	+0.26367188	-7.87060547	+14.94140625	-28.05908203	-62.20458984	+2096
+1457970765.22700000	+14.22949219	+1.13818359	-6.20068359	+15.20507813	-26.19140625	-73.54248047	+2964	+13.20117188	+4.32421875	-6.48193359	+29.77294922	-45.48339844	-16.85302734	+3620	+11.73779297	+0.18896484	-7.92333984	+14.98535156	-26.98242188	-62.18261719	+2088
+1457970765.23110010	+14.20312500	+1.08105469	-6.29736328	+15.73242188	-25.02685547	-73.74023438	+2956	+13.17041016	+4.22314453	-6.57861328	+29.06982422	-44.67041016	-16.28173828	+3604	+11.68066406	+0.09228516	-7.97167969	+15.02929688	-25.88378906	-62.22656250	+2084
+1457970765.23530010	+14.17236328	+1.02392578	-6.42041016	+16.39160156	-23.70849609	-73.95996094	+2948	+13.13085938	+4.12207031	-6.68408203	+28.34472656	-43.79150391	-15.71044922	+3592	+11.62792969	+0.00000000	-8.01562500	+15.07324219	-24.80712891	-62.27050781	+2076
+1457970765.23939990	+14.14160156	+0.97998047	-6.51708984	+17.11669922	-22.67578125	-74.11376953	+2940	+13.09130859	+4.02099609	-6.78515625	+27.66357422	-42.95654297	-15.16113281	+3576	+11.56640625	-0.08349609	-8.06396484	+15.13916016	-23.77441406	-62.27050781	+2064
+1457970765.24780010	+14.07568359	+0.85693359	-6.71923828	+18.56689453	-20.50048828	-74.55322266	+2924	+13.01660156	+3.79248047	-6.97851563	+26.23535156	-41.28662109	-14.17236328	+3548	+11.45214844	-0.28125000	-8.14746094	+15.22705078	-21.73095703	-62.40234375	+2048
+1457970765.25609990	+13.99658203	+0.73828125	-6.91699219	+20.14892578	-18.54492188	-74.90478516	+2904	+12.93750000	+3.56835938	-7.16748047	+24.91699219	-39.63867188	-13.22753906	+3512	+11.33789063	-0.47900391	-8.22656250	+15.29296875	-19.75341797	-62.49023438	+2032
+1457970765.26029990	+13.94824219	+0.67236328	-7.01806641	+20.96191406	-17.49023438	-75.08056641	+2892	+12.88916016	+3.45849609	-7.25537109	+24.30175781	-38.82568359	-12.76611328	+3492	+11.28076172	-0.58007813	-8.26171875	+15.35888672	-18.76464844	-62.55615234	+2024
+1457970765.26860000	+13.85156250	+0.54492188	-7.18945313	+22.60986328	-15.73242188	-75.30029297	+2864	+12.80126953	+3.22998047	-7.41357422	+23.07128906	-37.28759766	-11.93115234	+3444	+11.16210938	-0.78662109	-8.33203125	+15.42480469	-16.80908203	-62.62207031	+2008
+1457970765.27280000	+13.80322266	+0.47460938	-7.27734375	+23.37890625	-14.83154297	-75.38818359	+2852	+12.75292969	+3.11572266	-7.48828125	+22.52197266	-36.51855469	-11.57958984	+3420	+11.10058594	-0.89208984	-8.36279297	+15.46875000	-15.86425781	-62.68798828	+2000
+1457970765.27690010	+13.75048828	+0.40869141	-7.35205078	+24.19189453	-14.08447266	-75.43212891	+2836	+12.71337891	+3.00585938	-7.54980469	+21.97265625	-35.85937500	-11.20605469	+3392	+11.04345703	-0.99316406	-8.38476563	+15.51269531	-14.98535156	-62.70996094	+1988
+1457970765.28110000	+13.70214844	+0.33398438	-7.42675781	+24.96093750	-13.31542969	-75.47607422	+2820	+12.67382813	+2.89160156	-7.60693359	+21.46728516	-35.24414063	-10.89843750	+3360	+10.98193359	-1.10742188	-8.41113281	+15.51269531	-14.06250000	-62.79785156	+1980
+1457970765.28530000	+13.64941406	+0.25927734	-7.50146484	+25.70800781	-12.54638672	-75.49804688	+2804	+12.62988281	+2.78613281	-7.65966797	+21.04980469	-34.60693359	-10.59082031	+3328	+10.92919922	-1.21289063	-8.43310547	+15.55664063	-13.18359375	-62.88574219	+1972
+1457970765.28940010	+13.59228516	+0.18896484	-7.56298828	+26.45507813	-11.86523438	-75.49804688	+2784	+12.58593750	+2.68066406	-7.70800781	+20.61035156	-34.01367188	-10.30517578	+3296	+10.87207031	-1.31835938	-8.45507813	+15.62255859	-12.34863281	-62.92968750	+1960
+1457970765.29360010	+13.53955078	+0.10986328	-7.62451172	+27.15820313	-11.20605469	-75.47607422	+2764	+12.54638672	+2.57080078	-7.75195313	+20.21484375	-33.46435547	-10.06347656	+3260	+10.81054688	-1.43261719	-8.47705078	+15.62255859	-11.49169922	-62.99560547	+1956
+1457970765.30189990	+13.42529297	-0.04394531	-7.72998047	+28.47656250	-9.97558594	-75.38818359	+2720	+12.45849609	+2.36425781	-7.82666016	+19.55566406	-32.34375000	-9.58007813	+3184	+10.69189453	-1.65234375	-8.50781250	+15.73242188	-9.86572266	-63.12744141	+1940
+1457970765.30609990	+13.36376953	-0.12744141	-7.77832031	+29.06982422	-9.42626953	-75.34423828	+2700	+12.41455078	+2.25439453	-7.85742188	+19.20410156	-31.86035156	-9.42626953	+3148	+10.63037109	-1.77099609	-8.52099609	+15.73242188	-9.07470703	-63.19335938	+1936
+1457970765.31440000	+13.24951172	-0.29882813	-7.86621094	+30.14648438	-8.41552734	-75.19042969	+2656	+12.33105469	+2.03906250	-7.91894531	+18.63281250	-30.87158203	-9.07470703	+3076	+10.51611328	-1.99511719	-8.53857422	+15.79833984	-7.64648438	-63.32519531	+1924
+1457970765.31859990	+13.19238281	-0.39111328	-7.90576172	+30.65185547	-7.95410156	-75.12451172	+2632	+12.28710938	+1.92480469	-7.94531250	+18.36914063	-30.41015625	-8.96484375	+3040	+10.45458984	-2.11376953	-8.54736328	+15.79833984	-6.92138672	-63.41308594	+1920
+1457970765.32690000	+13.07373047	-0.57128906	-7.97607422	+31.55273438	-7.03125000	-74.94873047	+2592	+12.19042969	+1.71386719	-8.00244141	+17.88574219	-29.39941406	-8.67919922	+2968	+10.33593750	-2.33789063	-8.55615234	+15.88623047	-5.58105469	-63.52294922	+1912
+1457970765.33110000	+13.01660156	-0.66796875	-8.01123047	+31.92626953	-6.59179688	-74.86083984	+2572	+12.14648438	+1.59521484	-8.02880859	+17.60009766	-28.89404297	-8.56933594	+2936	+10.27001953	-2.45654297	-8.56494141	+15.86425781	-4.89990234	-63.56689453	+1912
+1457970765.33940010	+12.89355469	-0.85693359	-8.07275391	+32.65136719	-5.75683594	-74.61914063	+2536	+12.04101563	+1.36230469	-8.08593750	+17.05078125	-27.86132813	-8.32763672	+2872	+10.15136719	-2.68505859	-8.56054688	+15.90820313	-3.66943359	-63.63281250	+1904
+1457970765.34360000	+12.83203125	-0.96240234	-8.10351563	+32.93701172	-5.31738281	-74.50927734	+2524	+11.99267578	+1.23486328	-8.10791016	+16.74316406	-27.37792969	-8.23974609	+2840	+10.08984375	-2.80371094	-8.56054688	+15.88623047	-3.05419922	-63.67675781	+1904
+1457970765.34770010	+12.77490234	-1.06787109	-8.12988281	+33.22265625	-4.92187500	-74.42138672	+2508	+11.93554688	+1.11181641	-8.12988281	+16.41357422	-26.85058594	-8.12988281	+2812	+10.03710938	-2.92236328	-8.55175781	+15.88623047	-2.50488281	-63.74267578	+1900
+1457970765.35610010	+12.65185547	-1.27441406	-8.19140625	+33.77197266	-4.04296875	-74.11376953	+2476	+11.82568359	+0.86572266	-8.18261719	+15.77636719	-25.81787109	-7.86621094	+2748	+9.91845703	-3.15087891	-8.53857422	+15.86425781	-1.36230469	-63.74267578	+1892
+1457970765.36019990	+12.59472656	-1.37988281	-8.21337891	+34.03564453	-3.62548828	-73.98193359	+2460	+11.76855469	+0.73828125	-8.20458984	+15.42480469	-25.26855469	-7.73437500	+2716	+9.86572266	-3.26513672	-8.52539063	+15.86425781	-0.85693359	-63.76464844	+1884
+1457970765.36859990	+12.46728516	-1.59082031	-8.26171875	+34.54101563	-2.74658203	-73.60839844	+2428	+11.65429688	+0.49218750	-8.24414063	+14.72167969	-24.25781250	-7.42675781	+2648	+9.74707031	-3.49365234	-8.50341797	+15.88623047	+0.21972656	-63.69873047	+1872
+1457970765.37270000	+12.40576172	-1.70068359	-8.28369141	+34.78271484	-2.30712891	-73.45458984	+2412	+11.59277344	+0.36474609	-8.25732422	+14.34814453	-23.75244141	-7.27294922	+2616	+9.69433594	-3.60791016	-8.48144531	+15.90820313	+0.70312500	-63.69873047	+1868
+1457970765.38109990	+12.27832031	-1.91162109	-8.31445313	+35.24414063	-1.51611328	-73.08105469	+2372	+11.47851563	+0.11425781	-8.27490234	+13.60107422	-22.87353516	-6.96533203	+2544	+9.58447266	-3.83642578	-8.44628906	+15.93017578	+1.64794922	-63.65478516	+1852
+1457970765.38520000	+12.22119141	-2.01708984	-8.32324219	+35.48583984	-1.12060547	-72.92724609	+2352	+11.42138672	-0.00878906	-8.27929688	+13.22753906	-22.45605469	-6.81152344	+2508	+9.53173828	-3.95068359	-8.41992188	+15.99609375	+2.06542969	-63.65478516	+1848
+1457970765.38940000	+12.15966797	-2.11816406	-8.33203125	+35.72753906	-0.76904297	-72.75146484	+2332	+11.36865234	-0.12304688	-8.27929688	+12.89794922	-22.06054688	-6.61376953	+2468	+9.47460938	-4.06054688	-8.39355469	+16.01806641	+2.52685547	-63.61083984	+1840
+1457970765.39350010	+12.09814453	-2.22363281	-8.34082031	+35.94726563	-0.41748047	-72.57568359	+2312	+11.31591797	-0.24609375	-8.27929688	+12.52441406	-21.66503906	-6.45996094	+2432	+9.42187500	-4.17480469	-8.37597656	+16.06201172	+2.96630859	-63.56689453	+1832
+1457970765.39770010	+12.03662109	-2.32470703	-8.34082031	+36.18896484	-0.08789063	-72.42187500	+2288	+11.25878906	-0.36474609	-8.27050781	+12.19482422	-21.29150391	-6.30615234	+2392	+9.36914063	-4.28466797	-8.34960938	+16.14990234	+3.38378906	-63.52294922	+1824
+1457970765.40599990	+11.91357422	-2.52246094	-8.32324219	+36.62841797	+0.46142578	-72.09228516	+2244	+11.15332031	-0.59326172	-8.24414063	+11.53564453	-20.65429688	-5.99853516	+2316	+9.25048828	-4.50439453	-8.30126953	+16.25976563	+4.21875000	-63.39111328	+1812
+1457970765.41020010	+11.86083984	-2.62353516	-8.31445313	+36.84814453	+0.72509766	-71.98242188	+2220	+11.10498047	-0.70751953	-8.22216797	+11.22802734	-20.36865234	-5.86669922	+2280	+9.19775391	-4.61425781	-8.26611328	+16.34765625	+4.57031250	-63.36914063	+1808
+1457970765.41440010	+11.79931641	-2.71582031	-8.29687500	+37.06787109	+0.90087891	-71.87255859	+2200	+11.05664063	-0.81298828	-8.19580078	+10.94238281	-20.12695313	-5.66894531	+2244	+9.13623047	-4.72412109	-8.23535156	+16.39160156	+4.94384766	-63.32519531	+1800
+1457970765.41849990	+11.74658203	-2.81250000	-8.27929688	+37.26562500	+1.12060547	-71.76269531	+2180	+11.00830078	-0.92724609	-8.17382813	+10.65673828	-19.86328125	-5.55908203	+2208	+9.07910156	-4.83398438	-8.21337891	+16.47949219	+5.33935547	-63.23730469	+1800
+1457970765.42269990	+11.68945313	-2.90917969	-8.25732422	+37.48535156	+1.29638672	-71.67480469	+2160	+10.96435547	-1.03271484	-8.14746094	+10.43701172	-19.62158203	-5.44921875	+2176	+9.02636719	-4.94384766	-8.17822266	+16.56738281	+5.69091797	-63.19335938	+1796
+1457970765.43100000	+11.57519531	-3.09375000	-8.21337891	+37.88085938	+1.64794922	-71.43310547	+2124	+10.87207031	-1.24365234	-8.09033203	+9.95361328	-19.13818359	-5.16357422	+2120	+8.90332031	-5.15478516	-8.12109375	+16.72119141	+6.43798828	-62.99560547	+1796
+1457970765.43520000	+11.51806641	-3.19042969	-8.18261719	+38.07861328	+1.80175781	-71.34521484	+2112	+10.82373047	-1.35351563	-8.05517578	+9.75585938	-18.91845703	-5.07568359	+2096	+8.85058594	-5.26025391	-8.08154297	+16.80908203	+6.76757813	-62.90771484	+1796
+1457970765.43940000	+11.46093750	-3.27832031	-8.15625000	+38.27636719	+1.93359375	-71.23535156	+2100	+10.77539063	-1.45019531	-8.02001953	+9.55810547	-18.69873047	-4.92187500	+2068	+8.78906250	-5.36572266	-8.04638672	+16.85302734	+7.11914063	-62.84179688	+1800
+1457970765.44770000	+11.35546875	-3.46289063	-8.09472656	+38.64990234	+2.21923828	-71.08154297	+2084	+10.68750000	-1.66552734	-7.95410156	+9.14062500	-18.23730469	-4.72412109	+2032	+8.67919922	-5.56787109	-7.97167969	+17.05078125	+7.73437500	-62.66601563	+1812
+1457970765.45190000	+11.29833984	-3.55078125	-8.06835938	+38.86962891	+2.35107422	-70.94970703	+2076	+10.63916016	-1.76220703	-7.92333984	+8.96484375	-17.97363281	-4.57031250	+2012	+8.62646484	-5.67333984	-7.93212891	+17.09472656	+8.04199219	-62.57812500	+1820
+1457970765.45600010	+11.24121094	-3.64306641	-8.04199219	+39.06738281	+2.52685547	-70.79589844	+2068	+10.59521484	-1.87207031	-7.89257813	+8.74511719	-17.70996094	-4.48242188	+2000	+8.57373047	-5.77001953	-7.90136719	+17.20458984	+8.39355469	-62.42431641	+1824
+1457970765.46020010	+11.18847656	-3.73095703	-8.00683594	+39.28710938	+2.68066406	-70.68603516	+2064	+10.54687500	-1.97753906	-7.85302734	+8.54736328	-17.46826172	-4.39453125	+1988	+8.52539063	-5.87109375	-7.85302734	+17.29248047	+8.65722656	-62.35839844	+1832
+1457970765.46849990	+11.07421875	-3.90673828	-7.95410156	+39.70458984	+3.03222656	-70.29052734	+2052	+10.45019531	-2.17968750	-7.79589844	+8.10791016	-16.80908203	-4.10888672	+1960	+8.42431641	-6.06884766	-7.77392578	+17.51220703	+9.25048828	-62.07275391	+1844
+1457970765.47270010	+11.02148438	-3.99902344	-7.91894531	+39.90234375	+3.18603516	-70.15869141	+2052	+10.40185547	-2.28515625	-7.75634766	+7.88818359	-16.54541016	-3.99902344	+1952	+8.38476563	-6.16552734	-7.72119141	+17.60009766	+9.47021484	-62.00683594	+1852
+1457970765.47680000	+10.96875000	-4.08691406	-7.88818359	+40.12207031	+3.31787109	-69.93896484	+2044	+10.35351563	-2.38183594	-7.72558594	+7.62451172	-16.21582031	-3.80126953	+1940	+8.33642578	-6.26220703	-7.67285156	+17.68798828	+9.71191406	-61.91894531	+1856
+1457970765.48099990	+10.91601563	-4.17480469	-7.86181641	+40.34179688	+3.49365234	-69.71923828	+2036	+10.30517578	-2.48730469	-7.69482422	+7.36083984	-15.88623047	-3.64746094	+1928	+8.29248047	-6.35449219	-7.62890625	+17.81982422	+9.97558594	-61.74316406	+1856
+1457970765.48930000	+10.81494141	-4.34179688	-7.79150391	+40.80322266	+3.75732422	-69.27978516	+2024	+10.21289063	-2.68945313	-7.61572266	+6.83349609	-15.27099609	-3.31787109	+1912	+8.21777344	-6.54345703	-7.51904297	+18.01757813	+10.39306641	-61.56738281	+1864
+1457970765.49350000	+10.76220703	-4.42529297	-7.76513672	+41.02294922	+3.93310547	-68.99414063	+2016	+10.16455078	-2.79052734	-7.58056641	+6.54785156	-14.94140625	-3.12011719	+1904	+8.18261719	-6.63134766	-7.47070313	+18.17138672	+10.63476563	-61.36962891	+1860
+1457970765.50180010	+10.66113281	-4.59228516	-7.68164063	+41.41845703	+4.15283203	-68.53271484	+2000	+10.07666016	-2.97949219	-7.49267578	+5.97656250	-14.34814453	-2.72460938	+1888	+8.10791016	-6.81152344	-7.35644531	+18.36914063	+11.03027344	-61.10595703	+1856
+1457970765.51020000	+10.57324219	-4.75488281	-7.59814453	+41.81396484	+4.30664063	-68.04931641	+1984	+9.99755859	-3.16845703	-7.39599609	+5.40527344	-13.79882813	-2.30712891	+1876	+8.04199219	-6.98291016	-7.24658203	+18.65478516	+11.38183594	-60.75439453	+1840
+1457970765.51850010	+10.48535156	-4.90869141	-7.50585938	+42.20947266	+4.41650391	-67.54394531	+1964	+9.92285156	-3.34863281	-7.29052734	+4.87792969	-13.33740234	-1.88964844	+1860	+7.97167969	-7.14990234	-7.13232422	+18.87451172	+11.73339844	-60.42480469	+1828
+1457970765.52679990	+10.40185547	-5.05810547	-7.39599609	+42.51708984	+4.46044922	-67.17041016	+1952	+9.85253906	-3.51562500	-7.17187500	+4.46044922	-13.00781250	-1.49414063	+1848	+7.90136719	-7.32128906	-7.00927734	+19.02832031	+12.06298828	-60.09521484	+1812
+1457970765.53099990	+10.36669922	-5.12841797	-7.34326172	+42.69287109	+4.46044922	-66.95068359	+1944	+9.82177734	-3.59912109	-7.11474609	+4.26269531	-12.83203125	-1.29638672	+1844	+7.86621094	-7.39599609	-6.95654297	+19.18212891	+12.17285156	-59.87548828	+1804
+1457970765.53520010	+10.33154297	-5.20312500	-7.28173828	+42.82470703	+4.43847656	-66.79687500	+1940	+9.79541016	-3.67822266	-7.04443359	+4.08691406	-12.74414063	-1.14257813	+1840	+7.83984375	-7.47949219	-6.89501953	+19.29199219	+12.26074219	-59.69970703	+1796
+1457970765.53930000	+10.29199219	-5.27343750	-7.21582031	+42.95654297	+4.39453125	-66.68701172	+1940	+9.76464844	-3.75732422	-6.97851563	+3.95507813	-12.65625000	-0.96679688	+1836	+7.79589844	-7.55859375	-6.83789063	+19.33593750	+12.39257813	-59.52392578	+1792
+1457970765.54349990	+10.26123047	-5.33935547	-7.14990234	+43.11035156	+4.35058594	-66.53320313	+1936	+9.73388672	-3.83203125	-6.91259766	+3.80126953	-12.59033203	-0.81298828	+1832	+7.76513672	-7.63330078	-6.78076172	+19.48974609	+12.48046875	-59.30419922	+1784
+1457970765.54760000	+10.23046875	-5.40527344	-7.07958984	+43.26416016	+4.28466797	-66.44531250	+1940	+9.71191406	-3.91113281	-6.83789063	+3.69140625	-12.59033203	-0.70312500	+1832	+7.73437500	-7.71240234	-6.71923828	+19.59960938	+12.52441406	-59.15039063	+1780
+1457970765.55180000	+10.19970703	-5.47119141	-7.00927734	+43.39599609	+4.21875000	-66.37939453	+1940	+9.68554688	-3.98144531	-6.76318359	+3.58154297	-12.56835938	-0.54931641	+1832	+7.69921875	-7.79150391	-6.65332031	+19.68750000	+12.59033203	-59.01855469	+1780
+1457970765.55600000	+10.16894531	-5.53271484	-6.94335938	+43.57177734	+4.15283203	-66.26953125	+1940	+9.65917969	-4.05615234	-6.69726563	+3.49365234	-12.54638672	-0.41748047	+1828	+7.66845703	-7.86181641	-6.59619141	+19.84130859	+12.63427734	-58.79882813	+1776
+1457970765.56430010	+10.11181641	-5.65576172	-6.79394531	+43.87939453	+3.97705078	-66.18164063	+1952	+9.61083984	-4.19677734	-6.54345703	+3.29589844	-12.56835938	-0.17578125	+1832	+7.60693359	-8.01123047	-6.46875000	+20.08300781	+12.65625000	-58.46923828	+1776
+1457970765.57680010	+10.02832031	-5.82714844	-6.56103516	+44.45068359	+3.69140625	-66.02783203	+1968	+9.54052734	-4.40771484	-6.31494141	+2.87841797	-12.63427734	+0.17578125	+1840	+7.53222656	-8.21777344	-6.27539063	+20.58837891	+12.54638672	-57.98583984	+1784
+1457970765.58509990	+9.97998047	-5.93701172	-6.40722656	+44.89013672	+3.53759766	-65.91796875	+1980	+9.49658203	-4.54394531	-6.15673828	+2.54882813	-12.67822266	+0.43945313	+1848	+7.49267578	-8.34960938	-6.13476563	+20.98388672	+12.45849609	-57.65625000	+1788
+1457970765.59349990	+9.92724609	-6.03808594	-6.26220703	+45.37353516	+3.33984375	-65.63232422	+1988	+9.45263672	-4.68017578	-6.01171875	+2.10937500	-12.54638672	+0.85693359	+1848	+7.46191406	-8.47705078	-5.99414063	+21.42333984	+12.37060547	-57.30468750	+1788
+1457970765.59760000	+9.90087891	-6.09082031	-6.18310547	+45.61523438	+3.27392578	-65.54443359	+1996	+9.43505859	-4.74609375	-5.92382813	+1.86767578	-12.59033203	+1.03271484	+1852	+7.44873047	-8.53857422	-5.91503906	+21.62109375	+12.30468750	-57.15087891	+1788
+1457970765.60180000	+9.87451172	-6.13476563	-6.10400391	+45.87890625	+3.16406250	-65.36865234	+1996	+9.41308594	-4.81640625	-5.84472656	+1.53808594	-12.50244141	+1.27441406	+1856	+7.43554688	-8.60009766	-5.84033203	+21.81884766	+12.23876953	-56.99707031	+1788
+1457970765.60599990	+9.84814453	-6.18310547	-6.03369141	+46.14257813	+3.07617188	-65.14892578	+1996	+9.39111328	-4.88232422	-5.77001953	+1.25244141	-12.39257813	+1.53808594	+1852	+7.42675781	-8.65283203	-5.76562500	+22.10449219	+12.19482422	-56.77734375	+1780
+1457970765.61430000	+9.79980469	-6.27099609	-5.87548828	+46.69189453	+2.83447266	-64.79736328	+1996	+9.35156250	-5.01416016	-5.60302734	+0.59326172	-12.34863281	+2.04345703	+1856	+7.40917969	-8.76708984	-5.60302734	+22.52197266	+12.04101563	-56.49169922	+1772
+1457970765.61850000	+9.77343750	-6.31494141	-5.80078125	+46.97753906	+2.74658203	-64.53369141	+1992	+9.33398438	-5.07128906	-5.52392578	+0.30761719	-12.23876953	+2.35107422	+1852	+7.40478516	-8.81982422	-5.52392578	+22.78564453	+11.99707031	-56.27197266	+1764
+1457970765.62260010	+9.74707031	-6.35888672	-5.71728516	+47.24121094	+2.61474609	-64.37988281	+1992	+9.32080078	-5.13281250	-5.43603516	+0.00000000	-12.26074219	+2.61474609	+1856	+7.39599609	-8.87255859	-5.44482422	+23.00537109	+11.93115234	-56.09619141	+1756
+1457970765.62680010	+9.72509766	-6.39843750	-5.63818359	+47.50488281	+2.48291016	-64.13818359	+1988	+9.30322266	-5.19433594	-5.34814453	-0.32958984	-12.19482422	+2.90039063	+1856	+7.38720703	-8.92529297	-5.36572266	+23.18115234	+11.88720703	-55.89843750	+1748
+1457970765.63089990	+9.69873047	-6.43359375	-5.56347656	+47.79052734	+2.35107422	-63.87451172	+1980	+9.28564453	-5.24707031	-5.26904297	-0.61523438	-12.12890625	+3.22998047	+1852	+7.38281250	-8.97363281	-5.28662109	+23.44482422	+11.82128906	-55.65673828	+1736
+1457970765.63930010	+9.65478516	-6.51269531	-5.38769531	+48.31787109	+1.99951172	-63.52294922	+1976	+9.25927734	-5.35693359	-5.08886719	-1.18652344	-12.15087891	+3.80126953	+1848	+7.36962891	-9.07031250	-5.12402344	+23.81835938	+11.62353516	-55.23925781	+1716
+1457970765.64340000	+9.62841797	-6.54345703	-5.30859375	+48.60351563	+1.80175781	-63.28125000	+1968	+9.24609375	-5.40087891	-5.00097656	-1.42822266	-12.12890625	+4.10888672	+1844	+7.36083984	-9.11425781	-5.04931641	+24.03808594	+11.53564453	-54.97558594	+1704
+1457970765.64759990	+9.61083984	-6.57861328	-5.21191406	+48.86718750	+1.60400391	-63.17138672	+1964	+9.23730469	-5.44921875	-4.90869141	-1.64794922	-12.21679688	+4.39453125	+1844	+7.35644531	-9.15820313	-4.97021484	+24.23583984	+11.40380859	-54.77783203	+1692
+1457970765.65179990	+9.59326172	-6.60937500	-5.12402344	+49.10888672	+1.38427734	-63.01757813	+1964	+9.22412109	-5.50195313	-4.81640625	-1.91162109	-12.26074219	+4.65820313	+1844	+7.34326172	-9.20654297	-4.89111328	+24.38964844	+11.29394531	-54.55810547	+1684
+1457970765.66010000	+9.55810547	-6.66210938	-4.93945313	+49.68017578	+0.92285156	-62.75390625	+1956	+9.21093750	-5.58544922	-4.62744141	-2.28515625	-12.39257813	+5.18554688	+1840	+7.32568359	-9.29443359	-4.73730469	+24.76318359	+11.00830078	-54.05273438	+1664
+1457970765.66430000	+9.53613281	-6.69287109	-4.84716797	+49.92187500	+0.68115234	-62.60009766	+1956	+9.19775391	-5.62939453	-4.53515625	-2.50488281	-12.45849609	+5.42724609	+1840	+7.31250000	-9.33837891	-4.66259766	+24.89501953	+10.87646484	-53.81103516	+1656
+1457970765.66840000	+9.51855469	-6.71044922	-4.75927734	+50.20751953	+0.43945313	-62.44628906	+1952	+9.18896484	-5.66455078	-4.44726563	-2.65869141	-12.50244141	+5.69091797	+1840	+7.30371094	-9.37353516	-4.58789063	+25.09277344	+10.72265625	-53.52539063	+1648
+1457970765.67260000	+9.50537109	-6.73681641	-4.65820313	+50.47119141	+0.15380859	-62.38037109	+1952	+9.18457031	-5.70410156	-4.34619141	-2.81250000	-12.65625000	+5.93261719	+1840	+7.29492188	-9.41308594	-4.51318359	+25.24658203	+10.54687500	-53.28369141	+1640
+1457970765.67680000	+9.48779297	-6.75878906	-4.56591797	+50.71289063	-0.10986328	-62.27050781	+1956	+9.17578125	-5.74365234	-4.25390625	-3.01025391	-12.74414063	+6.15234375	+1840	+7.28173828	-9.45263672	-4.43847656	+25.37841797	+10.37109375	-53.04199219	+1636
+1457970765.68510010	+9.46142578	-6.79833984	-4.37255859	+51.28417969	-0.63720703	-62.09472656	+1960	+9.16259766	-5.81396484	-4.06494141	-3.27392578	-12.89794922	+6.63574219	+1844	+7.25976563	-9.52734375	-4.28906250	+25.72998047	+10.06347656	-52.53662109	+1628
+1457970765.68930010	+9.44384766	-6.81591797	-4.28027344	+51.50390625	-0.90087891	-61.98486328	+1960	+9.15820313	-5.84912109	-3.97265625	-3.47167969	-12.94189453	+6.89941406	+1844	+7.24658203	-9.56250000	-4.20996094	+25.86181641	+9.90966797	-52.29492188	+1624
+1457970765.69339990	+9.42626953	-6.82910156	-4.19238281	+51.78955078	-1.12060547	-61.80908203	+1960	+9.14941406	-5.87988281	-3.88476563	-3.62548828	-12.94189453	+7.16308594	+1844	+7.23779297	-9.59326172	-4.13525391	+26.05957031	+9.75585938	-52.03125000	+1620
+1457970765.69759990	+9.41748047	-6.84667969	-4.09570313	+52.03125000	-1.38427734	-61.74316406	+1964	+9.14501953	-5.91064453	-3.79248047	-3.75732422	-12.98583984	+7.40478516	+1848	+7.22900391	-9.62402344	-4.06054688	+26.23535156	+9.60205078	-51.76757813	+1616
+1457970765.70170000	+9.39990234	-6.86425781	-4.00341797	+52.20703125	-1.62597656	-61.61132813	+1968	+9.13623047	-5.94580078	-3.70019531	-3.91113281	-12.98583984	+7.71240234	+1848	+7.22021484	-9.65917969	-3.98144531	+26.41113281	+9.44824219	-51.52587891	+1616
+1457970765.70590000	+9.38232422	-6.87744141	-3.91992188	+52.44873047	-1.84570313	-61.45751953	+1968	+9.12304688	-5.97216797	-3.61669922	-4.02099609	-12.94189453	+7.99804688	+1852	+7.21142578	-9.68115234	-3.91113281	+26.60888672	+9.31640625	-51.26220703	+1612
+1457970765.71420000	+9.35595703	-6.90820313	-3.73974609	+52.84423828	-2.26318359	-61.25976563	+1972	+9.10986328	-6.02490234	-3.43652344	-4.21875000	-12.94189453	+8.56933594	+1856	+7.20263672	-9.73828125	-3.75292969	+27.00439453	+9.00878906	-50.82275391	+1608
+1457970765.71840000	+9.34277344	-6.91699219	-3.65185547	+53.06396484	-2.46093750	-61.10595703	+1972	+9.09667969	-6.04687500	-3.35302734	-4.30664063	-12.87597656	+8.87695313	+1856	+7.20263672	-9.76025391	-3.67822266	+27.22412109	+8.85498047	-50.60302734	+1604
+1457970765.72260000	+9.32958984	-6.92578125	-3.56835938	+53.26171875	-2.65869141	-61.01806641	+1972	+9.08789063	-6.06884766	-3.26513672	-4.35058594	-12.83203125	+9.16259766	+1856	+7.20263672	-9.78222656	-3.59912109	+27.44384766	+8.70117188	-50.40527344	+1600
+1457970765.72670010	+9.31640625	-6.94335938	-3.48486328	+53.39355469	-2.81250000	-60.90820313	+1972	+9.07910156	-6.09082031	-3.18164063	-4.39453125	-12.76611328	+9.47021484	+1856	+7.19824219	-9.80859375	-3.52441406	+27.66357422	+8.56933594	-50.20751953	+1596
+1457970765.73510000	+9.29003906	-6.96093750	-3.32226563	+53.72314453	-3.16406250	-60.68847656	+1964	+9.05712891	-6.12597656	-3.02343750	-4.41650391	-12.65625000	+10.08544922	+1856	+7.20703125	-9.83935547	-3.37060547	+28.14697266	+8.19580078	-49.83398438	+1584
+1457970765.73920010	+9.27685547	-6.97412109	-3.24316406	+53.81103516	-3.29589844	-60.62255859	+1964	+9.04394531	-6.13916016	-2.93994141	-4.41650391	-12.63427734	+10.39306641	+1852	+7.20263672	-9.86132813	-3.29589844	+28.36669922	+8.02001953	-49.65820313	+1576
+1457970765.74340010	+9.26367188	-6.97851563	-3.15966797	+53.96484375	-3.42773438	-60.55664063	+1956	+9.03076172	-6.15234375	-2.86083984	-4.35058594	-12.61230469	+10.67871094	+1852	+7.20703125	-9.87451172	-3.22119141	+28.60839844	+7.82226563	-49.52636719	+1572
+1457970765.74760010	+9.25488281	-6.98730469	-3.08056641	+54.11865234	-3.58154297	-60.51269531	+1952	+9.02197266	-6.16113281	-2.78173828	-4.28466797	-12.61230469	+10.96435547	+1848	+7.21142578	-9.88769531	-3.14648438	+28.85009766	+7.60253906	-49.37255859	+1564
+1457970765.75169990	+9.24169922	-6.99609375	-3.00585938	+54.18457031	-3.71337891	-60.49072266	+1944	+9.00878906	-6.17871094	-2.70263672	-4.24072266	-12.61230469	+11.22802734	+1848	+7.21582031	-9.90527344	-3.07177734	+29.06982422	+7.40478516	-49.24072266	+1556
+1457970765.76009990	+9.22412109	-7.00488281	-2.85644531	+54.44824219	-3.95507813	-60.42480469	+1928	+8.99121094	-6.19189453	-2.55322266	-4.04296875	-12.61230469	+11.79931641	+1840	+7.22021484	-9.93164063	-2.92675781	+29.53125000	+6.94335938	-49.02099609	+1536
+1457970765.76420000	+9.21093750	-7.01806641	-2.77734375	+54.49218750	-4.04296875	-60.42480469	+1924	+8.97802734	-6.20068359	-2.47851563	-3.97705078	-12.63427734	+12.04101563	+1836	+7.22021484	-9.94921875	-2.86083984	+29.70703125	+6.72363281	-48.88916016	+1528
+1457970765.76840000	+9.20214844	-7.01806641	-2.70703125	+54.60205078	-4.15283203	-60.42480469	+1916	+8.96923828	-6.20507813	-2.40820313	-3.82324219	-12.63427734	+12.30468750	+1832	+7.22021484	-9.95800781	-2.79052734	+29.92675781	+6.50390625	-48.80126953	+1520
+1457970765.77259990	+9.19335938	-7.01806641	-2.63671875	+54.71191406	-4.26269531	-60.42480469	+1904	+8.96484375	-6.20507813	-2.33789063	-3.69140625	-12.65625000	+12.56835938	+1824	+7.22021484	-9.97119141	-2.72900391	+30.12451172	+6.26220703	-48.64746094	+1508
+1457970765.77670000	+9.18457031	-7.02685547	-2.56640625	+54.75585938	-4.32861328	-60.44677734	+1900	+8.95166016	-6.21386719	-2.26757813	-3.60351563	-12.67822266	+12.78808594	+1820	+7.21582031	-9.98437500	-2.66748047	+30.30029297	+6.06445313	-48.51562500	+1500
+1457970765.78090000	+9.17578125	-7.02685547	-2.49609375	+54.86572266	-4.39453125	-60.44677734	+1892	+8.94287109	-6.21826172	-2.19726563	-3.44970703	-12.67822266	+13.00781250	+1816	+7.20703125	-9.99316406	-2.60595703	+30.43212891	+5.86669922	-48.40576172	+1496
+1457970765.78500010	+9.16699219	-7.02685547	-2.43017578	+54.97558594	-4.46044922	-60.44677734	+1884	+8.93847656	-6.21826172	-2.13574219	-3.29589844	-12.67822266	+13.22753906	+1812	+7.20263672	-10.00634766	-2.55322266	+30.58593750	+5.69091797	-48.25195313	+1484
+1457970765.79340000	+9.14941406	-7.03125000	-2.30273438	+55.12939453	-4.54833984	-60.42480469	+1872	+8.91650391	-6.22705078	-2.00830078	-3.05419922	-12.61230469	+13.64501953	+1800	+7.18505859	-10.03271484	-2.43896484	+30.84960938	+5.38330078	-48.01025391	+1472
+1457970765.79749990	+9.13623047	-7.03125000	-2.25000000	+55.21728516	-4.59228516	-60.35888672	+1864	+8.91210938	-6.22705078	-1.95556641	-2.87841797	-12.54638672	+13.86474609	+1796	+7.17626953	-10.04150391	-2.39501953	+30.98144531	+5.25146484	-47.79052734	+1464
+1457970765.80170010	+9.12744141	-7.03125000	-2.19287109	+55.30517578	-4.61425781	-60.29296875	+1860	+8.89892578	-6.22705078	-1.89843750	-2.74658203	-12.48046875	+14.04052734	+1792	+7.16308594	-10.05029297	-2.35107422	+31.09130859	+5.16357422	-47.63671875	+1456
+1457970765.80590010	+9.11425781	-7.03125000	-2.13574219	+55.41503906	-4.61425781	-60.24902344	+1856	+8.89013672	-6.22705078	-1.84130859	-2.61474609	-12.39257813	+14.23828125	+1788	+7.14990234	-10.05908203	-2.30273438	+31.22314453	+5.07568359	-47.46093750	+1452
+1457970765.80999990	+9.10546875	-7.03125000	-2.08740234	+55.52490234	-4.63623047	-60.13916016	+1852	+8.88134766	-6.22705078	-1.79296875	-2.46093750	-12.26074219	+14.43603516	+1780	+7.14111328	-10.06787109	-2.26318359	+31.35498047	+5.00976563	-47.26318359	+1444
+1457970765.81419990	+9.09228516	-7.02685547	-2.04345703	+55.65673828	-4.63623047	-60.05126953	+1848	+8.87255859	-6.23144531	-1.74462891	-2.30712891	-12.15087891	+14.58984375	+1776	+7.12792969	-10.08105469	-2.21923828	+31.48681641	+4.98779297	-47.13134766	+1440
+1457970765.81839990	+9.08349609	-7.02685547	-1.99511719	+55.78857422	-4.63623047	-59.96337891	+1844	+8.85937500	-6.23144531	-1.69628906	-2.15332031	-12.01904297	+14.74365234	+1772	+7.11914063	-10.08984375	-2.17529297	+31.61865234	+4.94384766	-46.97753906	+1440
+1457970765.82670000	+9.05712891	-7.02246094	-1.91162109	+56.07421875	-4.61425781	-59.72167969	+1840	+8.83740234	-6.22705078	-1.61279297	-1.86767578	-11.68945313	+15.09521484	+1760	+7.09716797	-10.10742188	-2.09619141	+31.88232422	+4.92187500	-46.64794922	+1432
+1457970765.83090000	+9.04833984	-7.01806641	-1.87207031	+56.22802734	-4.61425781	-59.61181641	+1840	+8.82421875	-6.22705078	-1.57324219	-1.71386719	-11.55761719	+15.24902344	+1756	+7.09277344	-10.11181641	-2.05664063	+32.05810547	+4.92187500	-46.53808594	+1428
+1457970765.83500000	+9.03515625	-7.01367188	-1.83691406	+56.38183594	-4.61425781	-59.45800781	+1836	+8.81542969	-6.22265625	-1.53808594	-1.58203125	-11.35986328	+15.44677734	+1748	+7.08398438	-10.11621094	-2.01708984	+32.23388672	+4.89990234	-46.38427734	+1420
+1457970765.83920000	+9.02197266	-7.01367188	-1.80175781	+56.53564453	-4.61425781	-59.32617188	+1832	+8.80224609	-6.22265625	-1.49853516	-1.42822266	-11.22802734	+15.57861328	+1744	+7.07958984	-10.12060547	-1.98193359	+32.40966797	+4.89990234	-46.25244141	+1416
+1457970765.84340000	+9.01318359	-7.00488281	-1.76660156	+56.71142578	-4.61425781	-59.23828125	+1828	+8.78906250	-6.21826172	-1.46337891	-1.29638672	-11.09619141	+15.73242188	+1740	+7.07519531	-10.12060547	-1.94238281	+32.60742188	+4.87792969	-46.18652344	+1412
+1457970765.84750010	+9.00439453	-7.00048828	-1.73583984	+56.90917969	-4.63623047	-59.10644531	+1824	+8.78027344	-6.21386719	-1.43261719	-1.14257813	-10.94238281	+15.88623047	+1732	+7.07519531	-10.12500000	-1.90283203	+32.78320313	+4.85595703	-46.12060547	+1408
+1457970765.85170010	+8.99121094	-6.99609375	-1.70068359	+57.06298828	-4.61425781	-59.01855469	+1820	+8.76708984	-6.21386719	-1.39746094	-1.01074219	-10.81054688	+16.01806641	+1724	+7.07519531	-10.12500000	-1.85888672	+33.00292969	+4.83398438	-46.07666016	+1404
+1457970765.85999990	+8.97363281	-6.98291016	-1.64355469	+57.39257813	-4.63623047	-58.79882813	+1808	+8.74511719	-6.20068359	-1.33593750	-0.74707031	-10.56884766	+16.32568359	+1708	+7.07958984	-10.12500000	-1.77978516	+33.39843750	+4.79003906	-45.98876953	+1392
+1457970765.86420010	+8.96484375	-6.98291016	-1.61279297	+57.52441406	-4.61425781	-58.71093750	+1800	+8.73632813	-6.20068359	-1.30517578	-0.63720703	-10.45898438	+16.41357422	+1700	+7.08398438	-10.12500000	-1.74023438	+33.59619141	+4.76806641	-45.94482422	+1388
+1457970765.86830000	+8.95605469	-6.97412109	-1.58203125	+57.70019531	-4.61425781	-58.64501953	+1796	+8.72753906	-6.19189453	-1.27441406	-0.48339844	-10.37109375	+16.52343750	+1692	+7.08398438	-10.12060547	-1.70068359	+33.79394531	+4.72412109	-45.94482422	+1380
+1457970765.87249990	+8.94726563	-6.96533203	-1.56005859	+57.85400391	-4.61425781	-58.53515625	+1784	+8.71875000	-6.18750000	-1.25244141	-0.35156250	-10.23925781	+16.65527344	+1684	+7.08837891	-10.12060547	-1.66992188	+33.99169922	+4.68017578	-45.90087891	+1372
+1457970765.87669990	+8.93847656	-6.96093750	-1.52929688	+57.98583984	-4.57031250	-58.49121094	+1776	+8.70996094	-6.18310547	-1.22167969	-0.24169922	-10.15136719	+16.72119141	+1676	+7.08837891	-10.11621094	-1.63476563	+34.18945313	+4.65820313	-45.87890625	+1364
+1457970765.88080000	+8.92968750	-6.95214844	-1.50292969	+58.09570313	-4.54833984	-58.42529297	+1768	+8.70117188	-6.17431641	-1.19531250	-0.10986328	-10.06347656	+16.78710938	+1664	+7.08837891	-10.11181641	-1.59521484	+34.34326172	+4.63623047	-45.90087891	+1356
+1457970765.88500000	+8.92089844	-6.94775391	-1.48095703	+58.22753906	-4.50439453	-58.33740234	+1760	+8.69238281	-6.16992188	-1.17333984	+0.02197266	-9.93164063	+16.87500000	+1656	+7.08837891	-10.11181641	-1.56884766	+34.49707031	+4.63623047	-45.85693359	+1348
+1457970765.88920000	+8.91210938	-6.94335938	-1.45898438	+58.33740234	-4.43847656	-58.27148438	+1752	+8.68359375	-6.16552734	-1.15136719	+0.13183594	-9.82177734	+16.91894531	+1644	+7.08837891	-10.10742188	-1.53808594	+34.67285156	+4.63623047	-45.83496094	+1340
+1457970765.89750000	+8.89453125	-6.93017578	-1.41943359	+58.53515625	-4.30664063	-58.09570313	+1740	+8.67041016	-6.15234375	-1.10742188	+0.37353516	-9.58007813	+17.00683594	+1624	+7.07958984	-10.10742188	-1.48535156	+34.89257813	+4.65820313	-45.74707031	+1320
+1457970765.90170000	+8.88574219	-6.92138672	-1.39746094	+58.64501953	-4.19677734	-58.02978516	+1736	+8.66162109	-6.14794922	-1.08984375	+0.48339844	-9.44824219	+16.98486328	+1616	+7.07519531	-10.10302734	-1.46337891	+35.00244141	+4.68017578	-45.68115234	+1308
+1457970765.90580010	+8.87695313	-6.91259766	-1.37548828	+58.73291016	-4.10888672	-57.98583984	+1732	+8.65283203	-6.14355469	-1.06787109	+0.61523438	-9.33837891	+16.98486328	+1604	+7.06640625	-10.10302734	-1.44140625	+35.11230469	+4.70214844	-45.61523438	+1300
+1457970765.91000010	+8.86816406	-6.90820313	-1.36230469	+58.84277344	-3.99902344	-57.89794922	+1728	+8.64404297	-6.13476563	-1.05468750	+0.72509766	-9.18457031	+16.98486328	+1596	+7.05761719	-10.09863281	-1.42382813	+35.20019531	+4.74609375	-45.54931641	+1292
+1457970765.91420010	+8.85937500	-6.89941406	-1.34472656	+58.95263672	-3.88916016	-57.83203125	+1724	+8.63525391	-6.13037109	-1.03710938	+0.85693359	-9.03076172	+16.96289063	+1588	+7.04443359	-10.09863281	-1.40625000	+35.31005859	+4.81201172	-45.48339844	+1284
+1457970765.91829990	+8.84619141	-6.89062500	-1.32714844	+59.04052734	-3.75732422	-57.78808594	+1724	+8.62646484	-6.12158203	-1.01953125	+0.96679688	-8.89892578	+16.94091797	+1576	+7.03125000	-10.09863281	-1.38867188	+35.37597656	+4.85595703	-45.41748047	+1280
+1457970765.92249990	+8.83740234	-6.88623047	-1.31396484	+59.12841797	-3.64746094	-57.67822266	+1720	+8.61767578	-6.11718750	-1.00634766	+1.07666016	-8.72314453	+16.94091797	+1568	+7.01806641	-10.09863281	-1.37548828	+35.44189453	+4.92187500	-45.30761719	+1272
+1457970765.92670010	+8.82421875	-6.87744141	-1.30078125	+59.26025391	-3.51562500	-57.61230469	+1716	+8.60888672	-6.10839844	-0.99316406	+1.20849609	-8.56933594	+16.91894531	+1564	+7.00488281	-10.09423828	-1.36230469	+35.52978516	+4.98779297	-45.21972656	+1268
+1457970765.93499990	+8.80224609	-6.85986328	-1.27001953	+59.47998047	-3.27392578	-57.50244141	+1712	+8.58251953	-6.09521484	-0.96240234	+1.45019531	-8.28369141	+16.87500000	+1548	+6.98291016	-10.08984375	-1.33593750	+35.70556641	+5.11962891	-45.02197266	+1256
+1457970765.93910000	+8.78906250	-6.85107422	-1.25683594	+59.61181641	-3.14208984	-57.43652344	+1708	+8.57373047	-6.08642578	-0.95361328	+1.60400391	-8.15185547	+16.87500000	+1544	+6.96972656	-10.08544922	-1.32275391	+35.81542969	+5.16357422	-44.93408203	+1252
+1457970765.94330000	+8.78027344	-6.84228516	-1.24365234	+59.72167969	-3.03222656	-57.39257813	+1708	+8.56054688	-6.08203125	-0.94042969	+1.73583984	-7.99804688	+16.87500000	+1536	+6.95654297	-10.08105469	-1.30957031	+35.92529297	+5.22949219	-44.82421875	+1252
+1457970765.94750000	+8.76708984	-6.83349609	-1.23486328	+59.83154297	-2.92236328	-57.34863281	+1704	+8.55175781	-6.07324219	-0.92724609	+1.84570313	-7.86621094	+16.87500000	+1532	+6.94775391	-10.07666016	-1.29199219	+36.03515625	+5.29541016	-44.75830078	+1248
+1457970765.95160010	+8.75390625	-6.82470703	-1.22167969	+59.96337891	-2.81250000	-57.28271484	+1700	+8.53857422	-6.06445313	-0.91406250	+1.99951172	-7.73437500	+16.87500000	+1528	+6.93896484	-10.07226563	-1.27880859	+36.16699219	+5.33935547	-44.69238281	+1248
+1457970765.95580010	+8.74511719	-6.81591797	-1.20849609	+60.09521484	-2.70263672	-57.23876953	+1700	+8.52978516	-6.06005859	-0.90087891	+2.13134766	-7.62451172	+16.89697266	+1520	+6.93457031	-10.06787109	-1.26123047	+36.29882813	+5.40527344	-44.60449219	+1248
+1457970765.96000000	+8.73193359	-6.80712891	-1.19970703	+60.22705078	-2.61474609	-57.19482422	+1696	+8.51660156	-6.05126953	-0.89208984	+2.26318359	-7.51464844	+16.89697266	+1516	+6.92578125	-10.06347656	-1.24365234	+36.45263672	+5.44921875	-44.56054688	+1244
+1457970765.96830010	+8.70996094	-6.78955078	-1.17773438	+60.44677734	-2.41699219	-57.06298828	+1692	+8.49462891	-6.03369141	-0.87011719	+2.52685547	-7.25097656	+16.98486328	+1508	+6.92138672	-10.04589844	-1.20849609	+36.78222656	+5.51513672	-44.40673828	+1244
+1457970765.97250010	+8.70117188	-6.78076172	-1.16455078	+60.57861328	-2.32910156	-57.01904297	+1692	+8.48144531	-6.02490234	-0.85693359	+2.65869141	-7.16308594	+17.02880859	+1500	+6.92138672	-10.03710938	-1.19091797	+36.95800781	+5.55908203	-44.34082031	+1244
+1457970765.97659990	+8.69238281	-6.77197266	-1.15576172	+60.68847656	-2.24121094	-56.97509766	+1688	+8.46826172	-6.02050781	-0.84375000	+2.76855469	-7.05322266	+17.07275391	+1496	+6.92138672	-10.02832031	-1.16894531	+37.13378906	+5.60302734	-44.31884766	+1244
+1457970765.98079990	+8.67919922	-6.76318359	-1.14257813	+60.77636719	-2.15332031	-56.90917969	+1688	+8.45947266	-6.01171875	-0.83056641	+2.90039063	-6.96533203	+17.11669922	+1492	+6.92138672	-10.01953125	-1.14697266	+37.30957031	+5.64697266	-44.27490234	+1244
+1457970765.98499990	+8.67041016	-6.75439453	-1.13378906	+60.88623047	-2.06542969	-56.86523438	+1688	+8.45068359	-6.00292969	-0.82177734	+3.03222656	-6.87744141	+17.16064453	+1484	+6.92138672	-10.01074219	-1.12500000	+37.46337891	+5.69091797	-44.25292969	+1244
+1457970765.98910000	+8.66162109	-6.75000000	-1.12060547	+60.97412109	-1.97753906	-56.82128906	+1684	+8.43750000	-5.99853516	-0.80859375	+3.14208984	-6.76757813	+17.20458984	+1480	+6.92138672	-10.00195313	-1.10302734	+37.63916016	+5.73486328	-44.23095703	+1244
+1457970765.99330000	+8.65283203	-6.74121094	-1.11181641	+61.06201172	-1.88964844	-56.75537109	+1684	+8.42871094	-5.98974609	-0.79541016	+3.27392578	-6.67968750	+17.24853516	+1472	+6.92138672	-9.99316406	-1.08105469	+37.79296875	+5.77880859	-44.20898438	+1248
+1457970766.00160000	+8.63525391	-6.72363281	-1.08984375	+61.21582031	-1.71386719	-56.64550781	+1684	+8.40673828	-5.97656250	-0.77343750	+3.47167969	-6.50390625	+17.31445313	+1460	+6.92138672	-9.97998047	-1.04589844	+38.10058594	+5.84472656	-44.12109375	+1252
+1457970766.00580000	+8.62646484	-6.71484375	-1.08105469	+61.28173828	-1.62597656	-56.62353516	+1684	+8.39794922	-5.96777344	-0.76025391	+3.60351563	-6.43798828	+17.35839844	+1456	+6.91699219	-9.97119141	-1.02832031	+38.23242188	+5.86669922	-44.12109375	+1256
+1457970766.00990010	+8.61767578	-6.70605469	-1.07226563	+61.36962891	-1.56005859	-56.57958984	+1684	+8.38916016	-5.96337891	-0.74707031	+3.71337891	-6.35009766	+17.40234375	+1448	+6.91699219	-9.96240234	-1.01074219	+38.36425781	+5.88867188	-44.07714844	+1260
+1457970766.01410010	+8.60888672	-6.70166016	-1.05908203	+61.39160156	-1.45019531	-56.55761719	+1684	+8.38037109	-5.95898438	-0.73828125	+3.80126953	-6.30615234	+17.42431641	+1444	+6.91259766	-9.95800781	-0.99755859	+38.47412109	+5.91064453	-44.07714844	+1260
+1457970766.01830010	+8.60009766	-6.69287109	-1.04589844	+61.45751953	-1.36230469	-56.55761719	+1684	+8.37158203	-5.95019531	-0.72509766	+3.91113281	-6.26220703	+17.42431641	+1436	+6.90380859	-9.95361328	-0.97558594	+38.56201172	+5.93261719	-44.09912109	+1268
+1457970766.02239990	+8.59570313	-6.68847656	-1.03710938	+61.52343750	-1.27441406	-56.51367188	+1684	+8.36279297	-5.94580078	-0.71191406	+3.99902344	-6.17431641	+17.46826172	+1428	+6.89501953	-9.94921875	-0.96679688	+38.62792969	+5.93261719	-44.05517578	+1268
+1457970766.02659990	+8.58691406	-6.68408203	-1.02832031	+61.52343750	-1.18652344	-56.49169922	+1684	+8.35400391	-5.94140625	-0.70312500	+4.06494141	-6.13037109	+17.46826172	+1424	+6.88623047	-9.94921875	-0.95800781	+38.69384766	+5.93261719	-44.03320313	+1272
+1457970766.03080010	+8.57812500	-6.67529297	-1.01953125	+61.56738281	-1.09863281	-56.49169922	+1684	+8.34521484	-5.93701172	-0.68994141	+4.17480469	-6.08642578	+17.49023438	+1420	+6.87744141	-9.94482422	-0.94482422	+38.75976563	+5.93261719	-44.03320313	+1276
+1457970766.03909990	+8.55615234	-6.66650391	-1.00634766	+61.61132813	-0.92285156	-56.46972656	+1684	+8.32763672	-5.92822266	-0.67675781	+4.32861328	-5.97656250	+17.53417969	+1408	+6.85986328	-9.94042969	-0.94042969	+38.84765625	+5.91064453	-43.92333984	+1280
+1457970766.04329990	+8.55175781	-6.65771484	-0.99755859	+61.63330078	-0.81298828	-56.49169922	+1684	+8.32324219	-5.92382813	-0.66796875	+4.41650391	-5.93261719	+17.53417969	+1404	+6.84667969	-9.94042969	-0.93164063	+38.86962891	+5.91064453	-43.92333984	+1284
+1457970766.04740000	+8.54296875	-6.65332031	-0.99316406	+61.65527344	-0.74707031	-56.46972656	+1684	+8.31445313	-5.91943359	-0.66357422	+4.50439453	-5.88867188	+17.55615234	+1396	+6.83789063	-9.94042969	-0.93164063	+38.91357422	+5.91064453	-43.90136719	+1284
+1457970766.05160000	+8.53417969	-6.65332031	-0.98876953	+61.63330078	-0.63720703	-56.46972656	+1684	+8.30566406	-5.91943359	-0.65917969	+4.54833984	-5.82275391	+17.55615234	+1392	+6.82910156	-9.94042969	-0.93164063	+38.91357422	+5.91064453	-43.90136719	+1288
+1457970766.05580000	+8.52978516	-6.65332031	-0.98437500	+61.65527344	-0.54931641	-56.46972656	+1684	+8.30126953	-5.91943359	-0.65478516	+4.61425781	-5.77880859	+17.57812500	+1388	+6.81591797	-9.94042969	-0.92724609	+38.91357422	+5.93261719	-43.87939453	+1288
+1457970766.06410000	+8.51220703	-6.64892578	-0.98437500	+61.63330078	-0.35156250	-56.40380859	+1684	+8.29248047	-5.91943359	-0.65039063	+4.70214844	-5.64697266	+17.60009766	+1380	+6.79833984	-9.94042969	-0.93164063	+38.93554688	+5.97656250	-43.81347656	+1292
+1457970766.06830000	+8.50781250	-6.64892578	-0.98437500	+61.63330078	-0.26367188	-56.38183594	+1680	+8.28369141	-5.91943359	-0.65039063	+4.76806641	-5.60302734	+17.62207031	+1376	+6.78955078	-9.94042969	-0.93164063	+38.95751953	+5.99853516	-43.76953125	+1292
+1457970766.07240010	+8.50341797	-6.64892578	-0.98876953	+61.63330078	-0.19775391	-56.35986328	+1680	+8.28369141	-5.91503906	-0.65039063	+4.81201172	-5.51513672	+17.64404297	+1368	+6.78076172	-9.94042969	-0.93603516	+38.95751953	+6.02050781	-43.74755859	+1292
+1457970766.07660010	+8.49902344	-6.64892578	-0.98876953	+61.58935547	-0.10986328	-56.33789063	+1676	+8.27929688	-5.91943359	-0.65478516	+4.83398438	-5.44921875	+17.64404297	+1368	+6.77636719	-9.94042969	-0.93603516	+38.97949219	+6.06445313	-43.72558594	+1292
+1457970766.08080010	+8.49462891	-6.65332031	-0.98876953	+61.58935547	+0.00000000	-56.31591797	+1676	+8.27490234	-5.91943359	-0.65478516	+4.85595703	-5.40527344	+17.64404297	+1364	+6.77197266	-9.94482422	-0.93603516	+38.97949219	+6.10839844	-43.72558594	+1292
+1457970766.08909990	+8.49023438	-6.65771484	-0.99316406	+61.54541016	+0.13183594	-56.27197266	+1672	+8.27050781	-5.91943359	-0.65917969	+4.89990234	-5.27343750	+17.66601563	+1356	+6.76318359	-9.94482422	-0.93603516	+39.02343750	+6.19628906	-43.72558594	+1292
+1457970766.09320000	+8.48583984	-6.65771484	-0.99755859	+61.52343750	+0.19775391	-56.22802734	+1672	+8.26611328	-5.92382813	-0.65917969	+4.92187500	-5.22949219	+17.66601563	+1352	+6.76318359	-9.94482422	-0.93164063	+39.02343750	+6.26220703	-43.72558594	+1292
+1457970766.09740000	+8.48583984	-6.65771484	-0.99755859	+61.47949219	+0.26367188	-56.20605469	+1668	+8.26171875	-5.92382813	-0.66357422	+4.94384766	-5.16357422	+17.66601563	+1352	+6.76318359	-9.94482422	-0.93164063	+39.06738281	+6.30615234	-43.74755859	+1292
+1457970766.10159990	+8.48583984	-6.66210938	-1.00195313	+61.45751953	+0.30761719	-56.18408203	+1668	+8.26171875	-5.92382813	-0.66357422	+4.94384766	-5.11962891	+17.68798828	+1348	+6.76318359	-9.94482422	-0.92724609	+39.08935547	+6.35009766	-43.74755859	+1292
+1457970766.10570000	+8.48144531	-6.66210938	-1.00195313	+61.43554688	+0.35156250	-56.16210938	+1664	+8.26171875	-5.92822266	-0.66357422	+4.96582031	-5.09765625	+17.68798828	+1344	+6.76318359	-9.94482422	-0.92724609	+39.11132813	+6.37207031	-43.76953125	+1292
+1457970766.10990000	+8.48144531	-6.66650391	-1.00195313	+61.41357422	+0.39550781	-56.16210938	+1660	+8.25732422	-5.92822266	-0.66796875	+4.98779297	-5.05371094	+17.68798828	+1340	+6.76318359	-9.94042969	-0.92285156	+39.15527344	+6.41601563	-43.79150391	+1292
+1457970766.11820010	+8.48144531	-6.67089844	-1.00195313	+61.36962891	+0.46142578	-56.16210938	+1656	+8.25732422	-5.92822266	-0.66796875	+5.00976563	-5.03173828	+17.66601563	+1328	+6.76757813	-9.94042969	-0.91406250	+39.19921875	+6.48193359	-43.85742188	+1296
+1457970766.12240000	+8.48144531	-6.67089844	-1.00195313	+61.32568359	+0.50537109	-56.16210938	+1652	+8.25292969	-5.93261719	-0.66796875	+5.03173828	-5.03173828	+17.64404297	+1324	+6.76757813	-9.94042969	-0.90966797	+39.22119141	+6.50390625	-43.87939453	+1300
+1457970766.12660000	+8.48144531	-6.67529297	-1.00195313	+61.30371094	+0.52734375	-56.16210938	+1652	+8.25292969	-5.93261719	-0.66796875	+5.03173828	-5.00976563	+17.64404297	+1320	+6.76757813	-9.94042969	-0.90527344	+39.26513672	+6.50390625	-43.90136719	+1300
+1457970766.13070010	+8.47705078	-6.67529297	-1.00195313	+61.28173828	+0.57128906	-56.16210938	+1648	+8.25292969	-5.93261719	-0.66796875	+5.05371094	-5.00976563	+17.62207031	+1316	+6.77197266	-9.94042969	-0.90087891	+39.28710938	+6.52587891	-43.94531250	+1304
+1457970766.13490010	+8.47705078	-6.67529297	-1.00195313	+61.23779297	+0.59326172	-56.16210938	+1644	+8.25292969	-5.93261719	-0.66796875	+5.07568359	-5.00976563	+17.62207031	+1312	+6.77197266	-9.94042969	-0.89648438	+39.30908203	+6.54785156	-43.96728516	+1304
+1457970766.13910010	+8.47705078	-6.67968750	-1.00195313	+61.21582031	+0.61523438	-56.16210938	+1644	+8.25292969	-5.93261719	-0.66796875	+5.07568359	-5.03173828	+17.60009766	+1308	+6.77197266	-9.93603516	-0.89208984	+39.33105469	+6.54785156	-43.98925781	+1308
+1457970766.14319990	+8.47705078	-6.67968750	-1.00195313	+61.19384766	+0.63720703	-56.18408203	+1640	+8.24853516	-5.93261719	-0.66796875	+5.09765625	-5.03173828	+17.57812500	+1300	+6.77197266	-9.93603516	-0.89208984	+39.33105469	+6.56982422	-43.98925781	+1308
+1457970766.15159990	+8.47265625	-6.67968750	-0.99755859	+61.12792969	+0.70312500	-56.20605469	+1640	+8.24853516	-5.93701172	-0.66796875	+5.11962891	-5.03173828	+17.55615234	+1292	+6.77197266	-9.93603516	-0.88769531	+39.35302734	+6.56982422	-44.01123047	+1316
+1457970766.15570000	+8.47265625	-6.67968750	-0.99755859	+61.10595703	+0.72509766	-56.20605469	+1636	+8.24853516	-5.93701172	-0.66796875	+5.11962891	-5.05371094	+17.53417969	+1288	+6.76757813	-9.93603516	-0.88330078	+39.35302734	+6.59179688	-44.01123047	+1316
+1457970766.15990000	+8.47265625	-6.68408203	-0.99755859	+61.06201172	+0.74707031	-56.20605469	+1636	+8.24853516	-5.93701172	-0.66796875	+5.14160156	-5.05371094	+17.51220703	+1288	+6.76757813	-9.93603516	-0.88330078	+39.35302734	+6.59179688	-44.01123047	+1320
+1457970766.16409990	+8.46826172	-6.68408203	-0.99755859	+61.04003906	+0.79101563	-56.20605469	+1636	+8.24414063	-5.93701172	-0.66796875	+5.14160156	-5.05371094	+17.49023438	+1284	+6.76318359	-9.94042969	-0.88330078	+39.35302734	+6.61376953	-43.98925781	+1320
+1457970766.16820000	+8.46826172	-6.68408203	-0.99755859	+60.99609375	+0.81298828	-56.20605469	+1632	+8.24414063	-5.93701172	-0.66796875	+5.16357422	-5.05371094	+17.49023438	+1280	+6.75878906	-9.94042969	-0.88330078	+39.33105469	+6.61376953	-43.96728516	+1324
+1457970766.17240000	+8.46826172	-6.68408203	-0.99755859	+60.97412109	+0.85693359	-56.20605469	+1632	+8.24414063	-5.93701172	-0.66357422	+5.16357422	-5.05371094	+17.46826172	+1276	+6.75439453	-9.94042969	-0.88330078	+39.30908203	+6.63574219	-43.92333984	+1324
+1457970766.17650010	+8.46386719	-6.68408203	-0.99755859	+60.93017578	+0.90087891	-56.20605469	+1632	+8.23974609	-5.94140625	-0.66357422	+5.16357422	-5.05371094	+17.44628906	+1272	+6.74560547	-9.94042969	-0.88769531	+39.28710938	+6.65771484	-43.87939453	+1328
+1457970766.18490000	+8.45507813	-6.68847656	-0.99755859	+60.86425781	+0.96679688	-56.18408203	+1628	+8.23535156	-5.94140625	-0.66357422	+5.18554688	-5.03173828	+17.42431641	+1268	+6.72802734	-9.94482422	-0.89208984	+39.22119141	+6.72363281	-43.74755859	+1336
+1457970766.18899990	+8.45068359	-6.68847656	-0.99316406	+60.82031250	+1.01074219	-56.16210938	+1628	+8.23535156	-5.94140625	-0.66357422	+5.18554688	-5.03173828	+17.40234375	+1268	+6.71923828	-9.94921875	-0.89648438	+39.19921875	+6.74560547	-43.68164063	+1340
+1457970766.19320010	+8.44628906	-6.68847656	-0.99316406	+60.77636719	+1.05468750	-56.14013672	+1628	+8.23095703	-5.94140625	-0.66357422	+5.20751953	-5.00976563	+17.40234375	+1264	+6.70605469	-9.95361328	-0.90087891	+39.15527344	+6.78955078	-43.59375000	+1340
+1457970766.19740010	+8.44189453	-6.68847656	-0.99316406	+60.75439453	+1.07666016	-56.11816406	+1624	+8.22656250	-5.94580078	-0.66357422	+5.20751953	-4.98779297	+17.38037109	+1264	+6.69287109	-9.95361328	-0.90087891	+39.11132813	+6.83349609	-43.52783203	+1344
+1457970766.20149990	+8.43750000	-6.68847656	-0.99316406	+60.71044922	+1.12060547	-56.09619141	+1624	+8.22216797	-5.94580078	-0.66357422	+5.20751953	-4.98779297	+17.38037109	+1264	+6.67968750	-9.95800781	-0.90527344	+39.06738281	+6.87744141	-43.43994141	+1344
+1457970766.20569990	+8.43310547	-6.68847656	-0.99316406	+60.68847656	+1.14257813	-56.05224609	+1624	+8.21777344	-5.94580078	-0.66357422	+5.20751953	-4.96582031	+17.38037109	+1264	+6.67089844	-9.95800781	-0.90966797	+39.06738281	+6.92138672	-43.37402344	+1344
+1457970766.20989990	+8.42871094	-6.68847656	-0.99316406	+60.66650391	+1.14257813	-56.03027344	+1620	+8.21337891	-5.94580078	-0.65917969	+5.22949219	-4.94384766	+17.38037109	+1264	+6.66210938	-9.95800781	-0.90966797	+39.04541016	+6.96533203	-43.30810547	+1344
+1457970766.21820000	+8.41552734	-6.68847656	-0.99316406	+60.62255859	+1.16455078	-55.96435547	+1620	+8.20458984	-5.95019531	-0.65917969	+5.22949219	-4.89990234	+17.40234375	+1264	+6.64892578	-9.95800781	-0.90966797	+39.06738281	+7.03125000	-43.24218750	+1344
+1457970766.22240000	+8.41113281	-6.68847656	-0.98876953	+60.62255859	+1.16455078	-55.92041016	+1616	+8.20019531	-5.95019531	-0.65478516	+5.22949219	-4.87792969	+17.42431641	+1264	+6.64453125	-9.95800781	-0.90527344	+39.08935547	+7.05322266	-43.24218750	+1344
+1457970766.22650000	+8.40673828	-6.68847656	-0.98876953	+60.60058594	+1.14257813	-55.89843750	+1616	+8.19580078	-5.95019531	-0.65478516	+5.22949219	-4.85595703	+17.44628906	+1264	+6.64013672	-9.95800781	-0.90087891	+39.11132813	+7.09716797	-43.24218750	+1340
+1457970766.23070000	+8.40234375	-6.68847656	-0.98876953	+60.57861328	+1.12060547	-55.87646484	+1612	+8.19140625	-5.95019531	-0.65039063	+5.22949219	-4.85595703	+17.46826172	+1264	+6.64013672	-9.95361328	-0.89648438	+39.13330078	+7.11914063	-43.24218750	+1340
+1457970766.23490000	+8.40234375	-6.68847656	-0.98876953	+60.57861328	+1.12060547	-55.85449219	+1612	+8.18701172	-5.95019531	-0.65039063	+5.22949219	-4.83398438	+17.49023438	+1264	+6.64453125	-9.95361328	-0.89648438	+39.17724609	+7.11914063	-43.26416016	+1340
+1457970766.23900010	+8.39794922	-6.69287109	-0.98437500	+60.55664063	+1.09863281	-55.83251953	+1608	+8.18261719	-5.95019531	-0.65039063	+5.22949219	-4.83398438	+17.53417969	+1260	+6.64453125	-9.94921875	-0.89208984	+39.19921875	+7.14111328	-43.28613281	+1340
+1457970766.24729990	+8.39794922	-6.69287109	-0.98437500	+60.53466797	+1.05468750	-55.78857422	+1608	+8.17822266	-5.95019531	-0.64599609	+5.20751953	-4.83398438	+17.57812500	+1256	+6.64892578	-9.94482422	-0.88330078	+39.26513672	+7.14111328	-43.33007813	+1344
+1457970766.25149990	+8.39794922	-6.69287109	-0.98437500	+60.51269531	+1.03271484	-55.78857422	+1604	+8.17822266	-5.95019531	-0.64599609	+5.20751953	-4.83398438	+17.60009766	+1256	+6.64892578	-9.94482422	-0.87890625	+39.28710938	+7.16308594	-43.37402344	+1344
+1457970766.25570010	+8.39794922	-6.69287109	-0.98437500	+60.49072266	+1.01074219	-55.76660156	+1604	+8.17822266	-5.94580078	-0.64160156	+5.18554688	-4.85595703	+17.62207031	+1252	+6.65332031	-9.94042969	-0.87451172	+39.28710938	+7.16308594	-43.39599609	+1348
+1457970766.25980000	+8.39794922	-6.69287109	-0.97998047	+60.44677734	+0.98876953	-55.76660156	+1604	+8.17822266	-5.94580078	-0.64160156	+5.18554688	-4.85595703	+17.64404297	+1252	+6.65332031	-9.94042969	-0.87011719	+39.30908203	+7.16308594	-43.41796875	+1348
+1457970766.26399990	+8.39794922	-6.69287109	-0.97998047	+60.42480469	+0.98876953	-55.76660156	+1604	+8.17822266	-5.94580078	-0.64160156	+5.16357422	-4.85595703	+17.64404297	+1248	+6.65771484	-9.94042969	-0.86572266	+39.30908203	+7.16308594	-43.43994141	+1348
+1457970766.26819990	+8.39794922	-6.69287109	-0.97998047	+60.40283203	+0.96679688	-55.76660156	+1604	+8.17822266	-5.94580078	-0.63720703	+5.16357422	-4.87792969	+17.66601563	+1244	+6.65771484	-9.93603516	-0.86572266	+39.30908203	+7.16308594	-43.46191406	+1352
+1457970766.27230000	+8.40234375	-6.69287109	-0.97998047	+60.38085938	+0.94482422	-55.76660156	+1600	+8.18261719	-5.94580078	-0.63720703	+5.14160156	-4.87792969	+17.68798828	+1244	+6.65771484	-9.93603516	-0.86572266	+39.30908203	+7.14111328	-43.48388672	+1352
+1457970766.28070000	+8.40234375	-6.69287109	-0.97558594	+60.33691406	+0.92285156	-55.78857422	+1604	+8.18261719	-5.94580078	-0.63720703	+5.11962891	-4.89990234	+17.68798828	+1240	+6.66210938	-9.93603516	-0.86132813	+39.28710938	+7.11914063	-43.50585938	+1356
+1457970766.28480010	+8.40234375	-6.69287109	-0.97558594	+60.31494141	+0.90087891	-55.78857422	+1604	+8.18261719	-5.94580078	-0.63720703	+5.11962891	-4.92187500	+17.68798828	+1236	+6.66210938	-9.93603516	-0.86132813	+39.26513672	+7.11914063	-43.52783203	+1356
+1457970766.28900000	+8.40673828	-6.69287109	-0.97558594	+60.29296875	+0.90087891	-55.81054688	+1604	+8.18701172	-5.94580078	-0.63720703	+5.11962891	-4.92187500	+17.68798828	+1236	+6.66210938	-9.93603516	-0.86132813	+39.26513672	+7.11914063	-43.52783203	+1356
+1457970766.29320000	+8.40673828	-6.69287109	-0.97119141	+60.29296875	+0.87890625	-55.83251953	+1604	+8.18701172	-5.94580078	-0.63720703	+5.09765625	-4.92187500	+17.70996094	+1232	+6.66210938	-9.93603516	-0.86132813	+39.24316406	+7.09716797	-43.52783203	+1356
+1457970766.29730010	+8.40673828	-6.69287109	-0.97119141	+60.27099609	+0.85693359	-55.83251953	+1604	+8.18701172	-5.94580078	-0.63281250	+5.09765625	-4.94384766	+17.70996094	+1232	+6.66210938	-9.93603516	-0.86132813	+39.22119141	+7.09716797	-43.54980469	+1356
+1457970766.30150010	+8.41113281	-6.69287109	-0.97119141	+60.22705078	+0.83496094	-55.87646484	+1604	+8.18701172	-5.94580078	-0.63281250	+5.09765625	-4.94384766	+17.70996094	+1228	+6.66210938	-9.93603516	-0.86132813	+39.22119141	+7.09716797	-43.54980469	+1356
+1457970766.30570010	+8.41552734	-6.69287109	-0.96679688	+60.20507813	+0.81298828	-55.89843750	+1608	+8.18701172	-5.94580078	-0.63281250	+5.09765625	-4.96582031	+17.70996094	+1228	+6.65771484	-9.93603516	-0.86132813	+39.19921875	+7.07519531	-43.54980469	+1356
+1457970766.30979990	+8.41552734	-6.69287109	-0.96679688	+60.18310547	+0.76904297	-55.94238281	+1608	+8.18701172	-5.94580078	-0.63281250	+5.07568359	-4.96582031	+17.70996094	+1228	+6.65771484	-9.93603516	-0.86132813	+39.17724609	+7.07519531	-43.54980469	+1356
+1457970766.31820010	+8.42431641	-6.68847656	-0.95800781	+60.11718750	+0.68115234	-56.05224609	+1612	+8.19580078	-5.94580078	-0.62841797	+5.05371094	-5.05371094	+17.70996094	+1228	+6.65771484	-9.93603516	-0.86572266	+39.13330078	+7.03125000	-43.57177734	+1360
+1457970766.32230000	+8.42871094	-6.68847656	-0.95361328	+60.09521484	+0.63720703	-56.11816406	+1616	+8.19580078	-5.94580078	-0.62841797	+5.03173828	-5.09765625	+17.70996094	+1228	+6.65771484	-9.93603516	-0.86572266	+39.11132813	+7.00927734	-43.57177734	+1360
+1457970766.32649990	+8.43310547	-6.68847656	-0.94921875	+60.05126953	+0.57128906	-56.18408203	+1616	+8.20458984	-5.94580078	-0.62402344	+5.00976563	-5.20751953	+17.70996094	+1228	+6.65771484	-9.94042969	-0.86572266	+39.04541016	+6.98730469	-43.59375000	+1360
+1457970766.33060000	+8.43750000	-6.68847656	-0.94482422	+60.02929688	+0.52734375	-56.25000000	+1620	+8.20898438	-5.94580078	-0.61962891	+4.96582031	-5.29541016	+17.70996094	+1232	+6.65332031	-9.94042969	-0.86572266	+38.97949219	+6.94335938	-43.63769531	+1360
+1457970766.33480000	+8.44189453	-6.69287109	-0.94042969	+60.00732422	+0.48339844	-56.29394531	+1624	+8.21337891	-5.94580078	-0.61523438	+4.94384766	-5.38330078	+17.70996094	+1232	+6.65332031	-9.94482422	-0.86572266	+38.93554688	+6.89941406	-43.65966797	+1360
+1457970766.33900000	+8.44628906	-6.69287109	-0.93603516	+60.00732422	+0.43945313	-56.33789063	+1624	+8.22216797	-5.94580078	-0.61083984	+4.92187500	-5.49316406	+17.73193359	+1236	+6.65332031	-9.94482422	-0.87011719	+38.82568359	+6.83349609	-43.70361328	+1360
+1457970766.34310010	+8.45068359	-6.69287109	-0.93603516	+59.98535156	+0.39550781	-56.38183594	+1628	+8.22656250	-5.94580078	-0.60644531	+4.87792969	-5.55908203	+17.73193359	+1240	+6.65332031	-9.94921875	-0.87011719	+38.75976563	+6.76757813	-43.76953125	+1356
+1457970766.35150000	+8.45507813	-6.69287109	-0.93164063	+59.96337891	+0.35156250	-56.44775391	+1632	+8.23535156	-5.94580078	-0.60205078	+4.83398438	-5.71289063	+17.75390625	+1244	+6.65771484	-9.94921875	-0.86572266	+38.64990234	+6.67968750	-43.90136719	+1356
+1457970766.35560010	+8.45947266	-6.69287109	-0.92724609	+59.96337891	+0.32958984	-56.46972656	+1632	+8.23974609	-5.94580078	-0.59765625	+4.83398438	-5.75683594	+17.75390625	+1244	+6.66210938	-9.94921875	-0.86132813	+38.62792969	+6.63574219	-43.98925781	+1356
+1457970766.35980010	+8.45947266	-6.69287109	-0.92724609	+59.96337891	+0.30761719	-56.46972656	+1636	+8.23974609	-5.94580078	-0.59765625	+4.81201172	-5.77880859	+17.77587891	+1248	+6.66650391	-9.94921875	-0.85693359	+38.60595703	+6.61376953	-44.05517578	+1360
+1457970766.36400010	+8.45947266	-6.69726563	-0.92724609	+59.94140625	+0.28564453	-56.46972656	+1636	+8.24414063	-5.94580078	-0.59765625	+4.79003906	-5.80078125	+17.79785156	+1248	+6.67089844	-9.94921875	-0.85253906	+38.60595703	+6.59179688	-44.12109375	+1360
+1457970766.36809990	+8.46386719	-6.69726563	-0.92724609	+59.94140625	+0.26367188	-56.46972656	+1640	+8.24414063	-5.94580078	-0.59765625	+4.79003906	-5.80078125	+17.81982422	+1248	+6.67968750	-9.94921875	-0.84814453	+38.60595703	+6.56982422	-44.16503906	+1364
+1457970766.37229990	+8.46386719	-6.69726563	-0.92724609	+59.94140625	+0.26367188	-56.46972656	+1640	+8.24414063	-5.94580078	-0.59765625	+4.79003906	-5.82275391	+17.81982422	+1252	+6.68408203	-9.94921875	-0.84375000	+38.62792969	+6.56982422	-44.20898438	+1364
+1457970766.37649990	+8.46386719	-6.69726563	-0.92724609	+59.94140625	+0.24169922	-56.44775391	+1644	+8.24853516	-5.94580078	-0.59765625	+4.76806641	-5.82275391	+17.84179688	+1252	+6.68847656	-9.94482422	-0.83935547	+38.64990234	+6.54785156	-44.25292969	+1368
+1457970766.38480000	+8.46386719	-6.69726563	-0.93164063	+59.91943359	+0.21972656	-56.42578125	+1648	+8.24853516	-5.94580078	-0.59765625	+4.76806641	-5.80078125	+17.86376953	+1252	+6.69287109	-9.94482422	-0.83496094	+38.69384766	+6.56982422	-44.31884766	+1372
+1457970766.38899990	+8.46386719	-6.69726563	-0.93164063	+59.91943359	+0.21972656	-56.42578125	+1648	+8.24853516	-5.94580078	-0.59765625	+4.76806641	-5.80078125	+17.88574219	+1252	+6.69726563	-9.94042969	-0.83496094	+38.69384766	+6.56982422	-44.34082031	+1372
+1457970766.39310000	+8.46386719	-6.69726563	-0.93164063	+59.91943359	+0.21972656	-56.40380859	+1652	+8.24853516	-5.94580078	-0.59765625	+4.76806641	-5.80078125	+17.88574219	+1252	+6.69726563	-9.94042969	-0.83056641	+38.71582031	+6.56982422	-44.34082031	+1372
+1457970766.39730000	+8.46386719	-6.69726563	-0.93164063	+59.91943359	+0.21972656	-56.38183594	+1652	+8.24853516	-5.94580078	-0.59765625	+4.74609375	-5.77880859	+17.88574219	+1252	+6.70166016	-9.94042969	-0.83056641	+38.71582031	+6.59179688	-44.36279297	+1376
+1457970766.40140010	+8.46386719	-6.69726563	-0.93164063	+59.91943359	+0.21972656	-56.38183594	+1656	+8.24853516	-5.94580078	-0.59765625	+4.74609375	-5.77880859	+17.90771484	+1252	+6.70166016	-9.94042969	-0.83056641	+38.71582031	+6.59179688	-44.36279297	+1376
+1457970766.40560010	+8.46386719	-6.69726563	-0.93164063	+59.94140625	+0.21972656	-56.35986328	+1656	+8.24853516	-5.94580078	-0.59765625	+4.74609375	-5.77880859	+17.90771484	+1252	+6.70166016	-9.94042969	-0.83056641	+38.71582031	+6.61376953	-44.36279297	+1376
+1457970766.40980010	+8.46386719	-6.69726563	-0.93164063	+59.94140625	+0.21972656	-56.35986328	+1660	+8.24853516	-5.94580078	-0.59765625	+4.74609375	-5.75683594	+17.90771484	+1256	+6.69726563	-9.94042969	-0.83056641	+38.71582031	+6.61376953	-44.34082031	+1376
+1457970766.41389990	+8.46386719	-6.69726563	-0.93603516	+59.94140625	+0.21972656	-56.33789063	+1660	+8.24853516	-5.94580078	-0.59765625	+4.76806641	-5.75683594	+17.90771484	+1256	+6.69726563	-9.94042969	-0.83056641	+38.71582031	+6.61376953	-44.34082031	+1376
+1457970766.42230010	+8.46386719	-6.69726563	-0.93603516	+59.94140625	+0.21972656	-56.33789063	+1660	+8.24853516	-5.94580078	-0.59765625	+4.76806641	-5.73486328	+17.90771484	+1256	+6.69726563	-9.94042969	-0.83496094	+38.71582031	+6.63574219	-44.34082031	+1380
+1457970766.42639990	+8.46386719	-6.69726563	-0.93603516	+59.94140625	+0.21972656	-56.31591797	+1664	+8.24853516	-5.94580078	-0.59765625	+4.76806641	-5.73486328	+17.90771484	+1256	+6.69726563	-9.94042969	-0.83496094	+38.71582031	+6.63574219	-44.31884766	+1380
+1457970766.43059990	+8.46386719	-6.69726563	-0.93603516	+59.94140625	+0.21972656	-56.31591797	+1664	+8.24853516	-5.94580078	-0.59765625	+4.76806641	-5.73486328	+17.90771484	+1256	+6.69287109	-9.94042969	-0.83496094	+38.69384766	+6.63574219	-44.31884766	+1380
+1457970766.43479990	+8.46386719	-6.69726563	-0.93603516	+59.96337891	+0.21972656	-56.31591797	+1664	+8.24853516	-5.94580078	-0.59765625	+4.76806641	-5.73486328	+17.90771484	+1256	+6.69287109	-9.94042969	-0.83496094	+38.69384766	+6.63574219	-44.31884766	+1380
+1457970766.43890000	+8.46386719	-6.69726563	-0.93603516	+59.96337891	+0.21972656	-56.31591797	+1664	+8.24853516	-5.94580078	-0.59765625	+4.76806641	-5.73486328	+17.90771484	+1256	+6.69287109	-9.94482422	-0.83496094	+38.69384766	+6.65771484	-44.31884766	+1380
+1457970766.44310000	+8.46386719	-6.69726563	-0.93603516	+59.96337891	+0.21972656	-56.31591797	+1664	+8.24853516	-5.94580078	-0.59765625	+4.76806641	-5.73486328	+17.90771484	+1256	+6.69287109	-9.94482422	-0.83935547	+38.69384766	+6.65771484	-44.31884766	+1380
+1457970766.44730000	+8.46386719	-6.69726563	-0.93603516	+59.96337891	+0.19775391	-56.29394531	+1664	+8.24414063	-5.94580078	-0.59765625	+4.76806641	-5.73486328	+17.88574219	+1256	+6.69287109	-9.94482422	-0.83935547	+38.69384766	+6.65771484	-44.29687500	+1380
+1457970766.45140000	+8.45947266	-6.69726563	-0.93603516	+59.98535156	+0.19775391	-56.29394531	+1664	+8.24414063	-5.94580078	-0.59765625	+4.76806641	-5.73486328	+17.88574219	+1256	+6.68847656	-9.94482422	-0.83935547	+38.69384766	+6.65771484	-44.29687500	+1380
+1457970766.45980000	+8.45947266	-6.69726563	-0.93603516	+60.00732422	+0.19775391	-56.27197266	+1664	+8.24414063	-5.94580078	-0.59765625	+4.76806641	-5.71289063	+17.88574219	+1256	+6.68847656	-9.94482422	-0.83935547	+38.67187500	+6.65771484	-44.29687500	+1380
+1457970766.46390010	+8.45947266	-6.69287109	-0.93603516	+60.02929688	+0.17578125	-56.27197266	+1664	+8.24414063	-5.94580078	-0.59765625	+4.76806641	-5.71289063	+17.88574219	+1256	+6.68847656	-9.94482422	-0.84375000	+38.67187500	+6.67968750	-44.27490234	+1380
+1457970766.46810010	+8.45947266	-6.69287109	-0.93603516	+60.02929688	+0.17578125	-56.25000000	+1664	+8.24414063	-5.94580078	-0.59765625	+4.76806641	-5.71289063	+17.88574219	+1256	+6.68408203	-9.94482422	-0.84375000	+38.67187500	+6.67968750	-44.27490234	+1380
+1457970766.47230010	+8.45947266	-6.69287109	-0.93603516	+60.05126953	+0.15380859	-56.25000000	+1664	+8.24414063	-5.94580078	-0.59765625	+4.79003906	-5.73486328	+17.88574219	+1256	+6.68408203	-9.94482422	-0.84375000	+38.67187500	+6.67968750	-44.27490234	+1380
+1457970766.47639990	+8.45947266	-6.69287109	-0.93603516	+60.07324219	+0.13183594	-56.25000000	+1664	+8.24414063	-5.94580078	-0.59765625	+4.79003906	-5.73486328	+17.88574219	+1256	+6.68408203	-9.94482422	-0.84375000	+38.67187500	+6.67968750	-44.27490234	+1380
+1457970766.48060010	+8.45947266	-6.69287109	-0.93603516	+60.09521484	+0.10986328	-56.25000000	+1664	+8.24414063	-5.94580078	-0.59765625	+4.79003906	-5.73486328	+17.88574219	+1256	+6.68408203	-9.94482422	-0.84375000	+38.67187500	+6.67968750	-44.27490234	+1380
+1457970766.48470000	+8.45947266	-6.69287109	-0.93603516	+60.11718750	+0.08789063	-56.25000000	+1668	+8.24414063	-5.94580078	-0.59765625	+4.79003906	-5.73486328	+17.88574219	+1256	+6.68408203	-9.94482422	-0.84375000	+38.67187500	+6.67968750	-44.27490234	+1380
+1457970766.48889990	+8.45947266	-6.69287109	-0.93164063	+60.13916016	+0.06591797	-56.25000000	+1668	+8.24414063	-5.94580078	-0.59765625	+4.79003906	-5.73486328	+17.88574219	+1256	+6.68847656	-9.94921875	-0.84375000	+38.67187500	+6.67968750	-44.27490234	+1376
+1457970766.49720000	+8.46386719	-6.69287109	-0.93164063	+60.18310547	+0.00000000	-56.25000000	+1668	+8.24414063	-5.94580078	-0.59765625	+4.79003906	-5.73486328	+17.88574219	+1256	+6.68847656	-9.94921875	-0.84375000	+38.69384766	+6.70166016	-44.29687500	+1376
+1457970766.50140000	+8.46386719	-6.69287109	-0.93164063	+60.18310547	-0.02197266	-56.25000000	+1668	+8.24414063	-5.94580078	-0.59765625	+4.79003906	-5.75683594	+17.88574219	+1256	+6.68847656	-9.94921875	-0.84375000	+38.69384766	+6.70166016	-44.29687500	+1376
+1457970766.50970010	+8.46826172	-6.69287109	-0.93164063	+60.22705078	-0.06591797	-56.25000000	+1672	+8.24853516	-5.94580078	-0.59765625	+4.81201172	-5.75683594	+17.88574219	+1256	+6.69287109	-9.94921875	-0.84375000	+38.69384766	+6.70166016	-44.29687500	+1376
+1457970766.51390000	+8.46826172	-6.69287109	-0.92724609	+60.22705078	-0.08789063	-56.25000000	+1672	+8.24853516	-5.94580078	-0.59765625	+4.81201172	-5.75683594	+17.88574219	+1256	+6.69287109	-9.94921875	-0.84375000	+38.71582031	+6.70166016	-44.31884766	+1376
+1457970766.52220010	+8.46826172	-6.69287109	-0.92724609	+60.24902344	-0.13183594	-56.27197266	+1676	+8.24853516	-5.94580078	-0.59326172	+4.81201172	-5.77880859	+17.88574219	+1256	+6.69726563	-9.94921875	-0.83935547	+38.71582031	+6.70166016	-44.34082031	+1376
+1457970766.52640010	+8.47265625	-6.69287109	-0.92724609	+60.27099609	-0.15380859	-56.27197266	+1676	+8.24853516	-5.94580078	-0.59326172	+4.81201172	-5.77880859	+17.86376953	+1260	+6.69726563	-9.94921875	-0.83935547	+38.71582031	+6.70166016	-44.34082031	+1376
+1457970766.53060010	+8.47265625	-6.69287109	-0.92724609	+60.27099609	-0.17578125	-56.27197266	+1676	+8.24853516	-5.94580078	-0.59326172	+4.81201172	-5.80078125	+17.86376953	+1260	+6.69726563	-9.94921875	-0.83935547	+38.71582031	+6.70166016	-44.34082031	+1376
+1457970766.53469990	+8.47265625	-6.69287109	-0.92724609	+60.29296875	-0.17578125	-56.29394531	+1676	+8.24853516	-5.94580078	-0.59326172	+4.81201172	-5.80078125	+17.86376953	+1260	+6.69726563	-9.94921875	-0.83935547	+38.71582031	+6.70166016	-44.36279297	+1376
+1457970766.53889990	+8.47265625	-6.69287109	-0.92724609	+60.29296875	-0.19775391	-56.29394531	+1680	+8.24853516	-5.94580078	-0.59326172	+4.81201172	-5.80078125	+17.86376953	+1260	+6.69726563	-9.94921875	-0.83935547	+38.71582031	+6.70166016	-44.36279297	+1376
+1457970766.54310010	+8.47265625	-6.68847656	-0.92724609	+60.29296875	-0.19775391	-56.29394531	+1680	+8.24853516	-5.94580078	-0.59326172	+4.83398438	-5.82275391	+17.86376953	+1260	+6.69726563	-9.94921875	-0.83935547	+38.71582031	+6.70166016	-44.36279297	+1376
+1457970766.54720000	+8.47265625	-6.68847656	-0.92724609	+60.31494141	-0.19775391	-56.29394531	+1680	+8.24853516	-5.94580078	-0.59326172	+4.83398438	-5.82275391	+17.84179688	+1260	+6.69726563	-9.95361328	-0.83935547	+38.69384766	+6.70166016	-44.36279297	+1376
+1457970766.55550000	+8.47265625	-6.68847656	-0.92724609	+60.31494141	-0.21972656	-56.29394531	+1680	+8.24853516	-5.94580078	-0.59326172	+4.83398438	-5.84472656	+17.84179688	+1260	+6.69726563	-9.95361328	-0.83935547	+38.67187500	+6.70166016	-44.36279297	+1376
+1457970766.55970000	+8.47265625	-6.68847656	-0.92724609	+60.31494141	-0.21972656	-56.29394531	+1680	+8.24853516	-5.94580078	-0.59326172	+4.83398438	-5.84472656	+17.81982422	+1260	+6.69287109	-9.95361328	-0.84375000	+38.67187500	+6.70166016	-44.34082031	+1376
+1457970766.56390000	+8.47265625	-6.68847656	-0.92724609	+60.33691406	-0.21972656	-56.29394531	+1680	+8.24853516	-5.94580078	-0.59326172	+4.83398438	-5.86669922	+17.81982422	+1260	+6.69287109	-9.95800781	-0.84375000	+38.64990234	+6.70166016	-44.34082031	+1376
+1457970766.56800010	+8.47265625	-6.68847656	-0.92724609	+60.33691406	-0.21972656	-56.29394531	+1680	+8.24853516	-5.94580078	-0.59326172	+4.83398438	-5.86669922	+17.79785156	+1260	+6.69287109	-9.95800781	-0.84375000	+38.62792969	+6.70166016	-44.34082031	+1376
+1457970766.57220010	+8.47265625	-6.68847656	-0.92724609	+60.33691406	-0.21972656	-56.29394531	+1680	+8.24853516	-5.94580078	-0.58886719	+4.83398438	-5.86669922	+17.79785156	+1264	+6.68847656	-9.95800781	-0.84375000	+38.62792969	+6.72363281	-44.31884766	+1376
+1457970766.57640000	+8.47265625	-6.68847656	-0.92724609	+60.33691406	-0.21972656	-56.27197266	+1680	+8.24853516	-5.94580078	-0.58886719	+4.85595703	-5.88867188	+17.79785156	+1264	+6.68847656	-9.95800781	-0.84814453	+38.60595703	+6.72363281	-44.31884766	+1376
+1457970766.58049990	+8.47265625	-6.68847656	-0.92724609	+60.33691406	-0.21972656	-56.27197266	+1680	+8.24853516	-5.94580078	-0.58886719	+4.85595703	-5.88867188	+17.77587891	+1264	+6.68847656	-9.95800781	-0.84814453	+38.60595703	+6.72363281	-44.29687500	+1376
+1457970766.58890010	+8.47265625	-6.68847656	-0.92724609	+60.35888672	-0.21972656	-56.27197266	+1680	+8.24853516	-5.94580078	-0.58886719	+4.85595703	-5.88867188	+17.75390625	+1264	+6.68408203	-9.96240234	-0.84814453	+38.58398438	+6.72363281	-44.29687500	+1376
+1457970766.59299990	+8.47265625	-6.68847656	-0.92724609	+60.35888672	-0.21972656	-56.27197266	+1680	+8.24853516	-5.94140625	-0.58886719	+4.85595703	-5.91064453	+17.75390625	+1264	+6.68408203	-9.96240234	-0.84814453	+38.58398438	+6.74560547	-44.29687500	+1372
+1457970766.59719990	+8.46826172	-6.68847656	-0.92724609	+60.35888672	-0.21972656	-56.27197266	+1680	+8.24853516	-5.94140625	-0.58886719	+4.85595703	-5.91064453	+17.75390625	+1264	+6.68408203	-9.96240234	-0.84814453	+38.58398438	+6.74560547	-44.29687500	+1372
+1457970766.60139990	+8.46826172	-6.68847656	-0.92724609	+60.35888672	-0.21972656	-56.27197266	+1676	+8.24853516	-5.94140625	-0.58886719	+4.85595703	-5.91064453	+17.73193359	+1268	+6.68408203	-9.96240234	-0.84814453	+38.58398438	+6.74560547	-44.29687500	+1372
+1457970766.60550000	+8.46826172	-6.68847656	-0.92724609	+60.35888672	-0.21972656	-56.27197266	+1676	+8.24853516	-5.94140625	-0.58886719	+4.85595703	-5.91064453	+17.73193359	+1268	+6.68408203	-9.96240234	-0.84814453	+38.58398438	+6.74560547	-44.29687500	+1372
+1457970766.60970000	+8.46826172	-6.68847656	-0.92724609	+60.35888672	-0.21972656	-56.27197266	+1676	+8.24853516	-5.94140625	-0.58886719	+4.87792969	-5.91064453	+17.73193359	+1268	+6.68408203	-9.96240234	-0.84814453	+38.60595703	+6.74560547	-44.29687500	+1368
+1457970766.61800000	+8.46826172	-6.68847656	-0.92724609	+60.35888672	-0.21972656	-56.27197266	+1676	+8.24853516	-5.94140625	-0.58886719	+4.87792969	-5.93261719	+17.70996094	+1268	+6.68847656	-9.95800781	-0.84814453	+38.60595703	+6.74560547	-44.29687500	+1368
+1457970766.62220000	+8.46826172	-6.68847656	-0.92724609	+60.35888672	-0.21972656	-56.27197266	+1676	+8.24853516	-5.94140625	-0.58886719	+4.87792969	-5.93261719	+17.70996094	+1268	+6.68847656	-9.95800781	-0.84814453	+38.60595703	+6.74560547	-44.29687500	+1368
+1457970766.62640000	+8.46826172	-6.68847656	-0.92724609	+60.35888672	-0.21972656	-56.27197266	+1676	+8.24853516	-5.94140625	-0.58886719	+4.87792969	-5.93261719	+17.70996094	+1268	+6.68847656	-9.95800781	-0.84814453	+38.60595703	+6.74560547	-44.29687500	+1368
+1457970766.63050010	+8.46826172	-6.68847656	-0.92724609	+60.35888672	-0.21972656	-56.27197266	+1676	+8.24853516	-5.94140625	-0.58886719	+4.87792969	-5.95458984	+17.68798828	+1268	+6.68847656	-9.95800781	-0.84375000	+38.62792969	+6.76757813	-44.29687500	+1368
+1457970766.63470010	+8.46826172	-6.68847656	-0.92724609	+60.35888672	-0.21972656	-56.27197266	+1676	+8.24853516	-5.94140625	-0.58886719	+4.87792969	-5.95458984	+17.68798828	+1268	+6.68847656	-9.95800781	-0.84375000	+38.62792969	+6.76757813	-44.29687500	+1364
+1457970766.64299990	+8.46826172	-6.68847656	-0.92724609	+60.38085938	-0.21972656	-56.27197266	+1676	+8.24853516	-5.94140625	-0.58886719	+4.87792969	-5.95458984	+17.66601563	+1268	+6.69287109	-9.95800781	-0.84375000	+38.64990234	+6.76757813	-44.29687500	+1364
+1457970766.64720010	+8.46826172	-6.68847656	-0.92724609	+60.38085938	-0.21972656	-56.27197266	+1676	+8.24853516	-5.94140625	-0.58886719	+4.87792969	-5.97656250	+17.66601563	+1268	+6.69287109	-9.95800781	-0.84375000	+38.64990234	+6.76757813	-44.31884766	+1364
+1457970766.65130000	+8.46826172	-6.68847656	-0.92285156	+60.38085938	-0.21972656	-56.27197266	+1676	+8.24853516	-5.94140625	-0.58886719	+4.89990234	-5.97656250	+17.66601563	+1268	+6.69287109	-9.95800781	-0.84375000	+38.64990234	+6.76757813	-44.31884766	+1364
+1457970766.65549990	+8.46826172	-6.68847656	-0.92285156	+60.38085938	-0.21972656	-56.27197266	+1676	+8.24853516	-5.94140625	-0.58886719	+4.89990234	-5.97656250	+17.64404297	+1268	+6.69287109	-9.95800781	-0.84375000	+38.64990234	+6.76757813	-44.31884766	+1364
+1457970766.65969990	+8.46826172	-6.68847656	-0.92285156	+60.38085938	-0.21972656	-56.27197266	+1676	+8.24853516	-5.94140625	-0.58886719	+4.89990234	-5.97656250	+17.62207031	+1268	+6.69287109	-9.95800781	-0.84375000	+38.64990234	+6.76757813	-44.31884766	+1364
+1457970766.66380000	+8.46826172	-6.68847656	-0.92285156	+60.38085938	-0.21972656	-56.29394531	+1672	+8.24853516	-5.94140625	-0.58886719	+4.89990234	-5.99853516	+17.62207031	+1268	+6.69287109	-9.95800781	-0.84375000	+38.67187500	+6.76757813	-44.31884766	+1364
+1457970766.66800000	+8.46826172	-6.68847656	-0.92285156	+60.38085938	-0.21972656	-56.29394531	+1672	+8.24853516	-5.94140625	-0.58886719	+4.89990234	-5.99853516	+17.60009766	+1268	+6.69287109	-9.95800781	-0.84375000	+38.67187500	+6.76757813	-44.31884766	+1364
+1457970766.67630000	+8.46826172	-6.68847656	-0.92285156	+60.40283203	-0.19775391	-56.29394531	+1672	+8.24853516	-5.94140625	-0.58886719	+4.89990234	-5.99853516	+17.55615234	+1268	+6.69287109	-9.95800781	-0.84375000	+38.67187500	+6.76757813	-44.31884766	+1364
+1457970766.68050000	+8.46826172	-6.68847656	-0.92285156	+60.40283203	-0.19775391	-56.29394531	+1672	+8.24414063	-5.94140625	-0.58886719	+4.89990234	-5.99853516	+17.55615234	+1268	+6.69287109	-9.95800781	-0.84375000	+38.67187500	+6.76757813	-44.29687500	+1364
+1457970766.68880010	+8.46386719	-6.68408203	-0.92285156	+60.42480469	-0.17578125	-56.29394531	+1672	+8.24414063	-5.94140625	-0.58886719	+4.92187500	-5.99853516	+17.51220703	+1272	+6.69287109	-9.95800781	-0.84375000	+38.67187500	+6.78955078	-44.29687500	+1360
+1457970766.69300010	+8.46386719	-6.68408203	-0.92285156	+60.42480469	-0.17578125	-56.29394531	+1672	+8.24414063	-5.93701172	-0.58886719	+4.92187500	-5.99853516	+17.49023438	+1272	+6.69287109	-9.95800781	-0.84375000	+38.67187500	+6.78955078	-44.29687500	+1360
+1457970766.69720010	+8.46386719	-6.68408203	-0.92285156	+60.44677734	-0.15380859	-56.29394531	+1672	+8.24414063	-5.94140625	-0.58886719	+4.92187500	-5.99853516	+17.46826172	+1272	+6.69287109	-9.95800781	-0.84814453	+38.67187500	+6.78955078	-44.29687500	+1360
+1457970766.70129990	+8.46386719	-6.68408203	-0.92724609	+60.46875000	-0.15380859	-56.29394531	+1672	+8.24414063	-5.94140625	-0.58886719	+4.94384766	-5.97656250	+17.44628906	+1272	+6.69287109	-9.95800781	-0.84814453	+38.67187500	+6.78955078	-44.29687500	+1360
+1457970766.70549990	+8.46386719	-6.68408203	-0.92724609	+60.46875000	-0.13183594	-56.29394531	+1672	+8.23974609	-5.94140625	-0.58886719	+4.94384766	-5.97656250	+17.42431641	+1272	+6.69287109	-9.95800781	-0.84814453	+38.67187500	+6.78955078	-44.29687500	+1360
+1457970766.70960000	+8.45947266	-6.68408203	-0.92724609	+60.49072266	-0.13183594	-56.29394531	+1672	+8.23974609	-5.94140625	-0.58886719	+4.94384766	-5.97656250	+17.40234375	+1276	+6.69287109	-9.95800781	-0.84814453	+38.67187500	+6.78955078	-44.27490234	+1360
+1457970766.71380000	+8.45947266	-6.68408203	-0.92724609	+60.51269531	-0.10986328	-56.29394531	+1672	+8.23974609	-5.94140625	-0.58886719	+4.96582031	-5.95458984	+17.40234375	+1276	+6.68847656	-9.95800781	-0.84814453	+38.67187500	+6.78955078	-44.27490234	+1360
+1457970766.72210000	+8.45947266	-6.68408203	-0.93164063	+60.55664063	-0.08789063	-56.27197266	+1672	+8.23974609	-5.94140625	-0.59326172	+4.98779297	-5.95458984	+17.38037109	+1276	+6.68847656	-9.96240234	-0.84814453	+38.69384766	+6.81152344	-44.27490234	+1360
+1457970766.72630000	+8.45507813	-6.68408203	-0.93164063	+60.57861328	-0.08789063	-56.27197266	+1668	+8.23535156	-5.94140625	-0.59326172	+4.98779297	-5.95458984	+17.35839844	+1276	+6.68847656	-9.96240234	-0.84814453	+38.71582031	+6.81152344	-44.27490234	+1356
+1457970766.73050000	+8.45507813	-6.68408203	-0.93164063	+60.57861328	-0.06591797	-56.27197266	+1668	+8.23535156	-5.94140625	-0.59326172	+5.00976563	-5.93261719	+17.35839844	+1276	+6.68847656	-9.96240234	-0.84814453	+38.73779297	+6.83349609	-44.29687500	+1356
+1457970766.73460010	+8.45507813	-6.68408203	-0.93164063	+60.60058594	-0.06591797	-56.27197266	+1668	+8.23535156	-5.94140625	-0.59326172	+5.00976563	-5.93261719	+17.35839844	+1276	+6.69287109	-9.96240234	-0.84814453	+38.75976563	+6.83349609	-44.29687500	+1356
+1457970766.73880000	+8.45507813	-6.68408203	-0.93603516	+60.62255859	-0.04394531	-56.27197266	+1668	+8.23535156	-5.94140625	-0.59326172	+5.00976563	-5.93261719	+17.33642578	+1276	+6.69287109	-9.96240234	-0.84814453	+38.78173828	+6.85546875	-44.31884766	+1356
+1457970766.74300000	+8.45507813	-6.68408203	-0.93603516	+60.64453125	-0.04394531	-56.27197266	+1668	+8.23535156	-5.94140625	-0.59326172	+5.03173828	-5.93261719	+17.33642578	+1276	+6.69287109	-9.96240234	-0.84814453	+38.82568359	+6.85546875	-44.31884766	+1356
+1457970766.74710010	+8.45507813	-6.68408203	-0.93603516	+60.66650391	-0.04394531	-56.27197266	+1668	+8.23535156	-5.94140625	-0.59326172	+5.03173828	-5.91064453	+17.33642578	+1276	+6.69726563	-9.96240234	-0.84375000	+38.84765625	+6.85546875	-44.34082031	+1356
+1457970766.75550010	+8.45507813	-6.68408203	-0.93603516	+60.68847656	-0.04394531	-56.29394531	+1668	+8.23095703	-5.94140625	-0.59765625	+5.05371094	-5.91064453	+17.31445313	+1276	+6.70166016	-9.95800781	-0.83935547	+38.91357422	+6.87744141	-44.38476563	+1360
+1457970766.75959990	+8.45507813	-6.68847656	-0.93603516	+60.68847656	-0.02197266	-56.31591797	+1664	+8.23095703	-5.94140625	-0.59765625	+5.07568359	-5.91064453	+17.31445313	+1276	+6.70166016	-9.95800781	-0.83935547	+38.95751953	+6.89941406	-44.40673828	+1360
+1457970766.76379990	+8.45507813	-6.68847656	-0.93603516	+60.71044922	-0.02197266	-56.31591797	+1664	+8.23095703	-5.94140625	-0.59765625	+5.07568359	-5.91064453	+17.31445313	+1272	+6.70605469	-9.95800781	-0.83496094	+38.97949219	+6.89941406	-44.42871094	+1360
+1457970766.76799990	+8.45507813	-6.68847656	-0.93603516	+60.71044922	-0.02197266	-56.33789063	+1664	+8.23095703	-5.94140625	-0.59765625	+5.09765625	-5.91064453	+17.31445313	+1272	+6.70605469	-9.95800781	-0.83496094	+39.02343750	+6.89941406	-44.45068359	+1360
+1457970766.77210000	+8.45507813	-6.68847656	-0.93603516	+60.71044922	-0.02197266	-56.33789063	+1664	+8.23095703	-5.94140625	-0.59765625	+5.09765625	-5.91064453	+17.31445313	+1272	+6.71044922	-9.95800781	-0.83496094	+39.04541016	+6.89941406	-44.47265625	+1360
+1457970766.77630000	+8.45507813	-6.68847656	-0.93603516	+60.73242188	+0.00000000	-56.33789063	+1664	+8.23095703	-5.94140625	-0.59765625	+5.11962891	-5.88867188	+17.29248047	+1272	+6.71044922	-9.95800781	-0.83496094	+39.06738281	+6.92138672	-44.49462891	+1364
+1457970766.78460000	+8.45507813	-6.68847656	-0.93603516	+60.73242188	+0.00000000	-56.35986328	+1664	+8.23095703	-5.94140625	-0.59765625	+5.14160156	-5.88867188	+17.29248047	+1272	+6.71044922	-9.95800781	-0.83496094	+39.08935547	+6.92138672	-44.49462891	+1364
+1457970766.78880000	+8.45507813	-6.68847656	-0.93603516	+60.75439453	+0.00000000	-56.38183594	+1664	+8.23095703	-5.94140625	-0.59765625	+5.14160156	-5.88867188	+17.27050781	+1268	+6.71044922	-9.96240234	-0.83496094	+39.08935547	+6.92138672	-44.51660156	+1364
+1457970766.79290010	+8.45068359	-6.68847656	-0.93603516	+60.75439453	+0.02197266	-56.38183594	+1664	+8.23095703	-5.94140625	-0.59765625	+5.14160156	-5.88867188	+17.27050781	+1268	+6.70605469	-9.96240234	-0.83496094	+39.08935547	+6.92138672	-44.51660156	+1364
+1457970766.79710010	+8.45068359	-6.68847656	-0.93603516	+60.75439453	+0.02197266	-56.40380859	+1664	+8.23095703	-5.94580078	-0.60205078	+5.16357422	-5.88867188	+17.24853516	+1268	+6.70605469	-9.96240234	-0.83935547	+39.08935547	+6.92138672	-44.49462891	+1368
+1457970766.80130000	+8.45068359	-6.68847656	-0.93603516	+60.75439453	+0.04394531	-56.40380859	+1664	+8.23095703	-5.94580078	-0.60205078	+5.16357422	-5.88867188	+17.24853516	+1268	+6.70166016	-9.96679688	-0.83935547	+39.08935547	+6.94335938	-44.49462891	+1368
+1457970766.80539990	+8.45068359	-6.68847656	-0.93603516	+60.75439453	+0.04394531	-56.40380859	+1664	+8.23095703	-5.94580078	-0.60205078	+5.16357422	-5.86669922	+17.22656250	+1268	+6.70166016	-9.96679688	-0.84375000	+39.06738281	+6.94335938	-44.47265625	+1368
+1457970766.80960010	+8.45068359	-6.68847656	-0.93603516	+60.75439453	+0.06591797	-56.42578125	+1664	+8.23095703	-5.94580078	-0.60205078	+5.18554688	-5.86669922	+17.22656250	+1268	+6.69726563	-9.96679688	-0.84375000	+39.06738281	+6.94335938	-44.47265625	+1368
+1457970766.81789990	+8.45068359	-6.68847656	-0.93603516	+60.75439453	+0.08789063	-56.42578125	+1664	+8.22656250	-5.94580078	-0.60205078	+5.18554688	-5.86669922	+17.18261719	+1268	+6.69287109	-9.97119141	-0.84814453	+39.04541016	+6.96533203	-44.45068359	+1372
+1457970766.82209990	+8.44628906	-6.69287109	-0.93603516	+60.75439453	+0.10986328	-56.44775391	+1664	+8.22656250	-5.94580078	-0.60205078	+5.18554688	-5.84472656	+17.18261719	+1264	+6.68847656	-9.97558594	-0.85253906	+39.02343750	+6.96533203	-44.45068359	+1372
+1457970766.82629990	+8.44628906	-6.69287109	-0.93603516	+60.75439453	+0.13183594	-56.44775391	+1664	+8.22656250	-5.94580078	-0.60644531	+5.20751953	-5.84472656	+17.16064453	+1264	+6.68847656	-9.97558594	-0.85253906	+39.02343750	+6.98730469	-44.45068359	+1372
+1457970766.83040000	+8.44628906	-6.69287109	-0.93603516	+60.75439453	+0.15380859	-56.44775391	+1664	+8.22656250	-5.94580078	-0.60644531	+5.20751953	-5.84472656	+17.13867188	+1264	+6.68408203	-9.97998047	-0.85693359	+39.02343750	+6.98730469	-44.42871094	+1372
+1457970766.83460000	+8.44628906	-6.69287109	-0.93603516	+60.75439453	+0.17578125	-56.46972656	+1664	+8.22656250	-5.94580078	-0.60644531	+5.20751953	-5.82275391	+17.13867188	+1264	+6.68408203	-9.97998047	-0.85693359	+39.02343750	+7.00927734	-44.42871094	+1368
+1457970766.83880000	+8.44628906	-6.69287109	-0.93603516	+60.75439453	+0.17578125	-56.46972656	+1664	+8.22656250	-5.95019531	-0.60644531	+5.20751953	-5.82275391	+17.11669922	+1264	+6.68408203	-9.97998047	-0.85693359	+39.02343750	+7.00927734	-44.45068359	+1368
+1457970766.84710000	+8.44189453	-6.69726563	-0.94042969	+60.75439453	+0.21972656	-56.46972656	+1664	+8.22656250	-5.95019531	-0.60644531	+5.22949219	-5.80078125	+17.09472656	+1264	+6.68408203	-9.97998047	-0.85693359	+39.04541016	+7.03125000	-44.47265625	+1364
+1457970766.85130000	+8.44189453	-6.69726563	-0.94042969	+60.75439453	+0.24169922	-56.46972656	+1660	+8.22216797	-5.95019531	-0.61083984	+5.22949219	-5.80078125	+17.07275391	+1264	+6.68408203	-9.97998047	-0.85693359	+39.06738281	+7.05322266	-44.47265625	+1364
+1457970766.85540010	+8.44189453	-6.69726563	-0.94042969	+60.75439453	+0.26367188	-56.46972656	+1660	+8.22216797	-5.95019531	-0.61083984	+5.22949219	-5.77880859	+17.07275391	+1264	+6.68847656	-9.97998047	-0.85253906	+39.08935547	+7.05322266	-44.49462891	+1364
+1457970766.85960010	+8.44189453	-6.70166016	-0.94042969	+60.75439453	+0.26367188	-56.46972656	+1660	+8.22216797	-5.95019531	-0.61083984	+5.25146484	-5.77880859	+17.07275391	+1264	+6.68847656	-9.97998047	-0.85253906	+39.11132813	+7.07519531	-44.51660156	+1364
+1457970766.86369990	+8.44189453	-6.70166016	-0.94042969	+60.75439453	+0.28564453	-56.49169922	+1660	+8.22216797	-5.95019531	-0.61083984	+5.25146484	-5.75683594	+17.05078125	+1264	+6.69287109	-9.97998047	-0.84814453	+39.13330078	+7.07519531	-44.53857422	+1364
+1457970766.86789990	+8.44189453	-6.70166016	-0.94482422	+60.75439453	+0.30761719	-56.49169922	+1660	+8.22216797	-5.95019531	-0.61083984	+5.25146484	-5.75683594	+17.05078125	+1264	+6.69287109	-9.97998047	-0.84814453	+39.17724609	+7.09716797	-44.56054688	+1364
+1457970766.87210010	+8.44189453	-6.70166016	-0.94482422	+60.75439453	+0.30761719	-56.49169922	+1660	+8.22216797	-5.95019531	-0.61083984	+5.27343750	-5.75683594	+17.02880859	+1264	+6.69726563	-9.97998047	-0.84814453	+39.19921875	+7.09716797	-44.58251953	+1364
+1457970766.88039990	+8.44189453	-6.70605469	-0.94482422	+60.77636719	+0.32958984	-56.46972656	+1656	+8.22216797	-5.95458984	-0.61523438	+5.27343750	-5.73486328	+17.02880859	+1264	+6.70166016	-9.97998047	-0.84375000	+39.24316406	+7.11914063	-44.60449219	+1364
+1457970766.88459990	+8.44189453	-6.70605469	-0.94482422	+60.77636719	+0.35156250	-56.46972656	+1656	+8.21777344	-5.95458984	-0.61523438	+5.27343750	-5.71289063	+17.00683594	+1264	+6.70166016	-9.97558594	-0.84375000	+39.26513672	+7.14111328	-44.62646484	+1364
+1457970766.88870000	+8.44189453	-6.70605469	-0.94482422	+60.77636719	+0.37353516	-56.46972656	+1656	+8.21777344	-5.95458984	-0.61523438	+5.29541016	-5.71289063	+17.00683594	+1264	+6.70166016	-9.97558594	-0.83935547	+39.28710938	+7.14111328	-44.64843750	+1364
+1457970766.89290000	+8.43750000	-6.70605469	-0.94921875	+60.77636719	+0.37353516	-56.46972656	+1656	+8.21777344	-5.95458984	-0.61523438	+5.29541016	-5.69091797	+17.00683594	+1264	+6.70605469	-9.97558594	-0.83935547	+39.30908203	+7.14111328	-44.64843750	+1364
+1457970766.89710000	+8.43750000	-6.70605469	-0.94921875	+60.77636719	+0.39550781	-56.46972656	+1656	+8.21777344	-5.95458984	-0.61523438	+5.29541016	-5.69091797	+16.98486328	+1264	+6.70605469	-9.97558594	-0.83935547	+39.30908203	+7.16308594	-44.64843750	+1364
+1457970766.90540000	+8.43750000	-6.70605469	-0.94921875	+60.79833984	+0.41748047	-56.44775391	+1656	+8.21777344	-5.95458984	-0.61962891	+5.29541016	-5.66894531	+16.98486328	+1260	+6.70605469	-9.97558594	-0.83935547	+39.33105469	+7.18505859	-44.64843750	+1360
+1457970766.91370010	+8.43310547	-6.70605469	-0.95361328	+60.79833984	+0.46142578	-56.42578125	+1656	+8.21337891	-5.95458984	-0.61962891	+5.31738281	-5.62500000	+16.96289063	+1260	+6.70166016	-9.97558594	-0.84375000	+39.33105469	+7.20703125	-44.62646484	+1360
+1457970766.91790010	+8.43310547	-6.70605469	-0.95361328	+60.82031250	+0.48339844	-56.42578125	+1656	+8.21337891	-5.95458984	-0.61962891	+5.31738281	-5.60302734	+16.94091797	+1260	+6.70166016	-9.97998047	-0.84375000	+39.33105469	+7.22900391	-44.62646484	+1360
+1457970766.92210010	+8.43310547	-6.70605469	-0.95361328	+60.82031250	+0.50537109	-56.40380859	+1652	+8.21337891	-5.95458984	-0.62402344	+5.31738281	-5.58105469	+16.94091797	+1260	+6.69726563	-9.97998047	-0.84375000	+39.33105469	+7.25097656	-44.60449219	+1360
+1457970766.93039990	+8.42871094	-6.70605469	-0.95800781	+60.82031250	+0.57128906	-56.38183594	+1652	+8.20898438	-5.95898438	-0.62402344	+5.31738281	-5.53710938	+16.91894531	+1260	+6.69287109	-9.97998047	-0.84814453	+39.33105469	+7.27294922	-44.58251953	+1360
+1457970766.93460010	+8.42431641	-6.70605469	-0.95800781	+60.84228516	+0.59326172	-56.35986328	+1652	+8.20458984	-5.95898438	-0.62402344	+5.33935547	-5.49316406	+16.89697266	+1260	+6.68847656	-9.97998047	-0.85253906	+39.33105469	+7.29492188	-44.56054688	+1360
+1457970766.93870000	+8.42431641	-6.70605469	-0.95800781	+60.84228516	+0.61523438	-56.33789063	+1652	+8.20458984	-5.95898438	-0.62841797	+5.33935547	-5.47119141	+16.87500000	+1256	+6.68408203	-9.98437500	-0.85253906	+39.30908203	+7.33886719	-44.51660156	+1360
+1457970766.94289990	+8.41992188	-6.70605469	-0.96240234	+60.84228516	+0.65917969	-56.31591797	+1652	+8.20458984	-5.95898438	-0.62841797	+5.33935547	-5.42724609	+16.85302734	+1256	+6.67968750	-9.98437500	-0.85693359	+39.30908203	+7.36083984	-44.49462891	+1360
+1457970766.95120000	+8.41552734	-6.70605469	-0.96240234	+60.86425781	+0.72509766	-56.29394531	+1648	+8.20019531	-5.95898438	-0.63281250	+5.36132813	-5.36132813	+16.83105469	+1256	+6.67089844	-9.98437500	-0.86132813	+39.30908203	+7.40478516	-44.45068359	+1360
+1457970766.95540000	+8.41552734	-6.70605469	-0.96679688	+60.86425781	+0.76904297	-56.27197266	+1648	+8.19580078	-5.95898438	-0.63281250	+5.36132813	-5.33935547	+16.80908203	+1256	+6.66650391	-9.98876953	-0.86572266	+39.33105469	+7.44873047	-44.42871094	+1360
+1457970766.95950010	+8.41113281	-6.70605469	-0.96679688	+60.88623047	+0.81298828	-56.25000000	+1648	+8.19580078	-5.96337891	-0.63720703	+5.36132813	-5.29541016	+16.80908203	+1252	+6.66650391	-9.98876953	-0.86572266	+39.33105469	+7.47070313	-44.40673828	+1356
+1457970766.96370010	+8.41113281	-6.70605469	-0.97119141	+60.88623047	+0.83496094	-56.22802734	+1644	+8.19140625	-5.96337891	-0.63720703	+5.38330078	-5.25146484	+16.78710938	+1252	+6.66210938	-9.98876953	-0.86572266	+39.35302734	+7.51464844	-44.40673828	+1356
+1457970766.96790000	+8.40673828	-6.70605469	-0.97119141	+60.88623047	+0.87890625	-56.20605469	+1644	+8.19140625	-5.96337891	-0.63720703	+5.38330078	-5.22949219	+16.78710938	+1252	+6.66210938	-9.98876953	-0.86572266	+39.37500000	+7.53662109	-44.40673828	+1352
+1457970766.97620010	+8.40673828	-6.70605469	-0.97558594	+60.90820313	+0.92285156	-56.18408203	+1640	+8.18701172	-5.96337891	-0.64160156	+5.40527344	-5.16357422	+16.76513672	+1248	+6.66210938	-9.98876953	-0.86572266	+39.44091797	+7.60253906	-44.40673828	+1352
+1457970766.98040010	+8.40234375	-6.71044922	-0.97558594	+60.90820313	+0.94482422	-56.16210938	+1636	+8.18701172	-5.96337891	-0.64160156	+5.42724609	-5.11962891	+16.76513672	+1248	+6.66210938	-9.98876953	-0.86572266	+39.48486328	+7.62451172	-44.40673828	+1348
+1457970766.98449990	+8.40234375	-6.71044922	-0.97998047	+60.93017578	+0.96679688	-56.14013672	+1636	+8.18261719	-5.96337891	-0.64599609	+5.44921875	-5.09765625	+16.76513672	+1248	+6.66650391	-9.98437500	-0.86132813	+39.50683594	+7.64648438	-44.40673828	+1348
+1457970766.99289990	+8.40234375	-6.71044922	-0.97998047	+60.93017578	+1.01074219	-56.11816406	+1632	+8.18261719	-5.96337891	-0.64599609	+5.47119141	-5.03173828	+16.76513672	+1244	+6.66650391	-9.98437500	-0.85693359	+39.57275391	+7.71240234	-44.42871094	+1348
+1457970767.00120000	+8.39794922	-6.71484375	-0.98437500	+60.95214844	+1.05468750	-56.07421875	+1628	+8.17822266	-5.96337891	-0.65039063	+5.49316406	-4.98779297	+16.76513672	+1240	+6.67089844	-9.98437500	-0.85693359	+39.63867188	+7.75634766	-44.45068359	+1352
+1457970767.00539990	+8.39794922	-6.71484375	-0.98437500	+60.95214844	+1.07666016	-56.05224609	+1628	+8.17822266	-5.96337891	-0.65039063	+5.49316406	-4.96582031	+16.76513672	+1236	+6.67089844	-9.98437500	-0.85253906	+39.68261719	+7.77832031	-44.45068359	+1352
+1457970767.01370000	+8.39355469	-6.71484375	-0.98876953	+60.97412109	+1.12060547	-56.03027344	+1624	+8.17382813	-5.96337891	-0.65478516	+5.51513672	-4.89990234	+16.76513672	+1232	+6.67529297	-9.97998047	-0.85253906	+39.72656250	+7.82226563	-44.45068359	+1352
+1457970767.02200010	+8.39355469	-6.71484375	-0.99316406	+60.97412109	+1.16455078	-56.00830078	+1620	+8.17382813	-5.96337891	-0.65478516	+5.53710938	-4.85595703	+16.74316406	+1228	+6.67529297	-9.97998047	-0.85253906	+39.74853516	+7.86621094	-44.45068359	+1352
+1457970767.02620010	+8.38916016	-6.71484375	-0.99316406	+60.97412109	+1.18652344	-55.98632813	+1620	+8.16943359	-5.96777344	-0.65917969	+5.53710938	-4.83398438	+16.74316406	+1228	+6.67089844	-9.97998047	-0.85253906	+39.77050781	+7.88818359	-44.42871094	+1352
+1457970767.03449990	+8.38916016	-6.71484375	-0.99316406	+60.99609375	+1.23046875	-55.96435547	+1616	+8.16943359	-5.96777344	-0.65917969	+5.55908203	-4.76806641	+16.74316406	+1224	+6.67089844	-9.98437500	-0.85693359	+39.77050781	+7.93212891	-44.40673828	+1356
+1457970767.03870010	+8.38476563	-6.71484375	-0.99316406	+60.99609375	+1.25244141	-55.94238281	+1612	+8.16503906	-5.96777344	-0.65917969	+5.55908203	-4.74609375	+16.74316406	+1224	+6.66650391	-9.98437500	-0.85693359	+39.77050781	+7.95410156	-44.38476563	+1356
+1457970767.04279990	+8.38476563	-6.71484375	-0.99755859	+60.99609375	+1.27441406	-55.94238281	+1612	+8.16503906	-5.96777344	-0.66357422	+5.58105469	-4.72412109	+16.72119141	+1220	+6.66210938	-9.98437500	-0.86132813	+39.77050781	+7.97607422	-44.36279297	+1356
+1457970767.04699990	+8.38476563	-6.71484375	-0.99755859	+61.01806641	+1.29638672	-55.92041016	+1608	+8.16503906	-5.96777344	-0.66357422	+5.58105469	-4.68017578	+16.72119141	+1220	+6.66210938	-9.98876953	-0.86572266	+39.74853516	+7.99804688	-44.34082031	+1360
+1457970767.05119990	+8.38037109	-6.71484375	-0.99755859	+61.01806641	+1.31835938	-55.92041016	+1608	+8.16503906	-5.96777344	-0.66357422	+5.58105469	-4.65820313	+16.72119141	+1220	+6.65771484	-9.98876953	-0.86572266	+39.74853516	+7.99804688	-44.29687500	+1360
+1457970767.05950000	+8.38037109	-6.71484375	-0.99755859	+61.01806641	+1.36230469	-55.89843750	+1604	+8.16064453	-5.96777344	-0.66357422	+5.58105469	-4.61425781	+16.69921875	+1220	+6.64892578	-9.98876953	-0.87451172	+39.72656250	+8.04199219	-44.25292969	+1360
+1457970767.06370000	+8.38037109	-6.71484375	-0.99755859	+61.01806641	+1.38427734	-55.89843750	+1600	+8.16064453	-5.96777344	-0.66796875	+5.58105469	-4.61425781	+16.69921875	+1220	+6.64453125	-9.99316406	-0.87890625	+39.70458984	+8.06396484	-44.20898438	+1360
+1457970767.07200000	+8.37597656	-6.71484375	-1.00195313	+61.01806641	+1.42822266	-55.87646484	+1596	+8.16064453	-5.96777344	-0.66796875	+5.60302734	-4.57031250	+16.67724609	+1216	+6.63574219	-9.99316406	-0.88330078	+39.68261719	+8.10791016	-44.16503906	+1360
+1457970767.08030010	+8.37597656	-6.71044922	-1.00195313	+61.01806641	+1.45019531	-55.87646484	+1592	+8.16064453	-5.96777344	-0.66796875	+5.60302734	-4.54833984	+16.67724609	+1216	+6.63574219	-9.99316406	-0.88769531	+39.68261719	+8.12988281	-44.12109375	+1360
+1457970767.08870010	+8.37597656	-6.71044922	-1.00195313	+61.01806641	+1.47216797	-55.87646484	+1588	+8.15625000	-5.96777344	-0.66796875	+5.60302734	-4.52636719	+16.67724609	+1216	+6.63134766	-9.99316406	-0.88769531	+39.68261719	+8.15185547	-44.09912109	+1356
+1457970767.09279990	+8.37597656	-6.71044922	-1.00195313	+61.01806641	+1.47216797	-55.87646484	+1584	+8.15625000	-5.96777344	-0.66796875	+5.60302734	-4.52636719	+16.67724609	+1216	+6.63134766	-9.99316406	-0.88769531	+39.68261719	+8.15185547	-44.09912109	+1352
+1457970767.10110000	+8.37597656	-6.71044922	-1.00195313	+61.01806641	+1.47216797	-55.87646484	+1580	+8.15625000	-5.96777344	-0.66796875	+5.60302734	-4.52636719	+16.67724609	+1216	+6.63574219	-9.99316406	-0.88769531	+39.68261719	+8.15185547	-44.09912109	+1348
+1457970767.10949990	+8.37597656	-6.71044922	-1.00195313	+60.99609375	+1.47216797	-55.87646484	+1580	+8.15625000	-5.96777344	-0.66796875	+5.60302734	-4.52636719	+16.67724609	+1216	+6.63574219	-9.99316406	-0.88769531	+39.70458984	+8.17382813	-44.12109375	+1348
+1457970767.11780000	+8.37597656	-6.71044922	-1.00195313	+60.99609375	+1.47216797	-55.87646484	+1576	+8.15625000	-5.96777344	-0.66796875	+5.60302734	-4.52636719	+16.67724609	+1212	+6.64013672	-9.99316406	-0.88330078	+39.72656250	+8.17382813	-44.12109375	+1344
+1457970767.12200000	+8.37597656	-6.71484375	-1.00195313	+60.99609375	+1.47216797	-55.87646484	+1576	+8.15625000	-5.96777344	-0.66796875	+5.60302734	-4.52636719	+16.67724609	+1212	+6.64013672	-9.99316406	-0.88330078	+39.72656250	+8.17382813	-44.14306641	+1344
+1457970767.12610010	+8.37597656	-6.71484375	-1.00195313	+60.99609375	+1.47216797	-55.87646484	+1572	+8.15625000	-5.96777344	-0.66796875	+5.60302734	-4.52636719	+16.67724609	+1212	+6.64013672	-9.99316406	-0.88330078	+39.74853516	+8.17382813	-44.14306641	+1344
+1457970767.13450000	+8.37597656	-6.71484375	-1.00195313	+60.99609375	+1.47216797	-55.87646484	+1572	+8.15625000	-5.96777344	-0.66796875	+5.58105469	-4.52636719	+16.67724609	+1212	+6.64013672	-9.98876953	-0.88330078	+39.74853516	+8.17382813	-44.14306641	+1344
+1457970767.13860010	+8.37597656	-6.71484375	-1.00195313	+60.99609375	+1.47216797	-55.87646484	+1568	+8.15625000	-5.96777344	-0.66796875	+5.58105469	-4.52636719	+16.67724609	+1208	+6.64453125	-9.98876953	-0.88330078	+39.74853516	+8.17382813	-44.16503906	+1344
+1457970767.14280010	+8.37597656	-6.71484375	-1.00195313	+60.99609375	+1.49414063	-55.87646484	+1568	+8.15625000	-5.96777344	-0.66796875	+5.58105469	-4.52636719	+16.67724609	+1208	+6.64453125	-9.98876953	-0.87890625	+39.74853516	+8.17382813	-44.16503906	+1340
+1457970767.14700010	+8.37597656	-6.71484375	-1.00195313	+60.99609375	+1.49414063	-55.87646484	+1568	+8.15625000	-5.96777344	-0.66796875	+5.58105469	-4.52636719	+16.67724609	+1208	+6.64453125	-9.98876953	-0.87890625	+39.74853516	+8.17382813	-44.16503906	+1340
+1457970767.15109990	+8.37597656	-6.71484375	-1.00195313	+60.99609375	+1.49414063	-55.87646484	+1568	+8.15625000	-5.96777344	-0.66796875	+5.58105469	-4.52636719	+16.67724609	+1208	+6.64453125	-9.98876953	-0.87890625	+39.77050781	+8.17382813	-44.16503906	+1340
+1457970767.15949990	+8.37597656	-6.71484375	-1.00195313	+60.99609375	+1.49414063	-55.87646484	+1564	+8.15625000	-5.96777344	-0.66796875	+5.58105469	-4.50439453	+16.67724609	+1208	+6.64453125	-9.98876953	-0.87890625	+39.77050781	+8.17382813	-44.16503906	+1340
+1457970767.16779990	+8.37597656	-6.71484375	-1.00195313	+60.99609375	+1.49414063	-55.87646484	+1564	+8.15625000	-5.96777344	-0.66796875	+5.58105469	-4.50439453	+16.67724609	+1204	+6.64453125	-9.98876953	-0.87890625	+39.74853516	+8.17382813	-44.16503906	+1336
+1457970767.17190000	+8.37597656	-6.71484375	-1.00195313	+60.99609375	+1.49414063	-55.87646484	+1564	+8.15625000	-5.96777344	-0.66796875	+5.58105469	-4.50439453	+16.67724609	+1204	+6.64453125	-9.98876953	-0.87890625	+39.74853516	+8.17382813	-44.16503906	+1336
+1457970767.17610000	+8.37597656	-6.71484375	-1.00195313	+60.99609375	+1.49414063	-55.87646484	+1564	+8.15625000	-5.96777344	-0.66796875	+5.58105469	-4.50439453	+16.67724609	+1204	+6.64453125	-9.98876953	-0.87890625	+39.74853516	+8.17382813	-44.16503906	+1336
+1457970767.18030000	+8.37597656	-6.71484375	-1.00195313	+60.99609375	+1.49414063	-55.87646484	+1560	+8.15625000	-5.96777344	-0.66796875	+5.58105469	-4.50439453	+16.67724609	+1204	+6.64453125	-9.98876953	-0.88330078	+39.74853516	+8.17382813	-44.14306641	+1336
+1457970767.18860010	+8.37597656	-6.71484375	-1.00195313	+60.97412109	+1.49414063	-55.89843750	+1560	+8.15625000	-5.96777344	-0.66796875	+5.55908203	-4.50439453	+16.67724609	+1204	+6.64013672	-9.98876953	-0.88330078	+39.74853516	+8.17382813	-44.14306641	+1336
+1457970767.19280000	+8.37597656	-6.71484375	-1.00195313	+60.97412109	+1.49414063	-55.89843750	+1560	+8.15625000	-5.96777344	-0.66796875	+5.55908203	-4.50439453	+16.67724609	+1204	+6.64013672	-9.98876953	-0.88330078	+39.72656250	+8.17382813	-44.14306641	+1336
+1457970767.19689990	+8.37597656	-6.71484375	-1.00195313	+60.97412109	+1.49414063	-55.89843750	+1560	+8.16064453	-5.96777344	-0.66796875	+5.55908203	-4.50439453	+16.67724609	+1204	+6.64013672	-9.98876953	-0.88330078	+39.72656250	+8.17382813	-44.14306641	+1336
+1457970767.20110010	+8.37597656	-6.71484375	-1.00195313	+60.97412109	+1.49414063	-55.89843750	+1560	+8.16064453	-5.96777344	-0.66796875	+5.55908203	-4.50439453	+16.67724609	+1204	+6.64013672	-9.98876953	-0.88330078	+39.72656250	+8.17382813	-44.14306641	+1332
+1457970767.20530010	+8.37597656	-6.71044922	-1.00195313	+60.97412109	+1.49414063	-55.89843750	+1560	+8.16064453	-5.96777344	-0.66796875	+5.55908203	-4.50439453	+16.65527344	+1200	+6.64013672	-9.98876953	-0.88330078	+39.72656250	+8.17382813	-44.14306641	+1332
+1457970767.21359990	+8.38037109	-6.71044922	-1.00195313	+60.97412109	+1.49414063	-55.89843750	+1556	+8.16064453	-5.96777344	-0.66796875	+5.55908203	-4.50439453	+16.65527344	+1200	+6.64013672	-9.98876953	-0.88330078	+39.70458984	+8.17382813	-44.14306641	+1332
+1457970767.21779990	+8.38037109	-6.71044922	-1.00195313	+60.97412109	+1.49414063	-55.92041016	+1556	+8.16064453	-5.96777344	-0.66796875	+5.55908203	-4.50439453	+16.65527344	+1200	+6.64013672	-9.98876953	-0.88330078	+39.70458984	+8.17382813	-44.14306641	+1332
+1457970767.22190000	+8.38037109	-6.71044922	-1.00195313	+60.97412109	+1.49414063	-55.92041016	+1556	+8.16064453	-5.96777344	-0.66796875	+5.53710938	-4.50439453	+16.65527344	+1200	+6.64013672	-9.98876953	-0.88330078	+39.70458984	+8.17382813	-44.14306641	+1332
+1457970767.22610000	+8.38037109	-6.71484375	-1.00195313	+60.95214844	+1.49414063	-55.94238281	+1556	+8.16064453	-5.96777344	-0.66796875	+5.53710938	-4.52636719	+16.65527344	+1200	+6.64013672	-9.98876953	-0.88330078	+39.70458984	+8.17382813	-44.14306641	+1332
+1457970767.23029990	+8.38037109	-6.71484375	-1.00195313	+60.95214844	+1.49414063	-55.94238281	+1556	+8.16064453	-5.96777344	-0.66796875	+5.53710938	-4.52636719	+16.65527344	+1200	+6.64013672	-9.98876953	-0.88330078	+39.70458984	+8.15185547	-44.14306641	+1332
+1457970767.23860000	+8.38476563	-6.71484375	-1.00195313	+60.93017578	+1.49414063	-55.96435547	+1556	+8.16064453	-5.96777344	-0.66796875	+5.53710938	-4.52636719	+16.65527344	+1200	+6.64013672	-9.98876953	-0.88330078	+39.70458984	+8.15185547	-44.14306641	+1328
+1457970767.24280000	+8.38476563	-6.71484375	-1.00195313	+60.93017578	+1.47216797	-55.98632813	+1556	+8.16064453	-5.96777344	-0.66796875	+5.51513672	-4.54833984	+16.65527344	+1200	+6.64013672	-9.98876953	-0.87890625	+39.70458984	+8.15185547	-44.16503906	+1328
+1457970767.24690010	+8.38476563	-6.71484375	-1.00195313	+60.93017578	+1.47216797	-55.98632813	+1556	+8.16064453	-5.96777344	-0.66796875	+5.51513672	-4.54833984	+16.65527344	+1200	+6.64453125	-9.98876953	-0.87890625	+39.70458984	+8.15185547	-44.16503906	+1328
+1457970767.25110010	+8.38476563	-6.71484375	-1.00195313	+60.90820313	+1.47216797	-56.00830078	+1556	+8.16064453	-5.96777344	-0.66796875	+5.51513672	-4.54833984	+16.65527344	+1200	+6.64453125	-9.98876953	-0.87890625	+39.70458984	+8.15185547	-44.16503906	+1328
+1457970767.25519990	+8.38476563	-6.71484375	-1.00195313	+60.90820313	+1.47216797	-56.03027344	+1560	+8.16503906	-5.96777344	-0.66796875	+5.49316406	-4.57031250	+16.65527344	+1200	+6.64453125	-9.98876953	-0.87890625	+39.70458984	+8.15185547	-44.18701172	+1332
+1457970767.26360010	+8.38916016	-6.71923828	-1.00195313	+60.88623047	+1.47216797	-56.05224609	+1560	+8.16503906	-5.96777344	-0.66796875	+5.47119141	-4.59228516	+16.63330078	+1200	+6.64892578	-9.98876953	-0.87451172	+39.70458984	+8.15185547	-44.20898438	+1332
+1457970767.26770000	+8.38916016	-6.71923828	-1.00195313	+60.88623047	+1.47216797	-56.05224609	+1560	+8.16503906	-5.96777344	-0.66796875	+5.47119141	-4.59228516	+16.63330078	+1200	+6.64892578	-9.98876953	-0.87451172	+39.72656250	+8.15185547	-44.23095703	+1332
+1457970767.27189990	+8.38916016	-6.71923828	-1.00195313	+60.88623047	+1.47216797	-56.07421875	+1560	+8.16503906	-5.96777344	-0.66796875	+5.47119141	-4.61425781	+16.63330078	+1200	+6.64892578	-9.98876953	-0.87451172	+39.72656250	+8.15185547	-44.23095703	+1332
+1457970767.27609990	+8.38916016	-6.71923828	-1.00195313	+60.88623047	+1.47216797	-56.07421875	+1560	+8.16503906	-5.96777344	-0.66796875	+5.44921875	-4.61425781	+16.61132813	+1196	+6.64892578	-9.98876953	-0.87451172	+39.72656250	+8.15185547	-44.25292969	+1332
+1457970767.28440000	+8.38916016	-6.71923828	-1.00195313	+60.86425781	+1.47216797	-56.09619141	+1560	+8.16943359	-5.96777344	-0.66796875	+5.42724609	-4.63623047	+16.58935547	+1196	+6.65332031	-9.98876953	-0.87451172	+39.70458984	+8.12988281	-44.25292969	+1332
+1457970767.29270010	+8.38916016	-6.71923828	-1.00195313	+60.86425781	+1.49414063	-56.11816406	+1564	+8.16943359	-5.97216797	-0.66796875	+5.42724609	-4.63623047	+16.56738281	+1196	+6.64892578	-9.98876953	-0.87451172	+39.70458984	+8.12988281	-44.27490234	+1332
+1457970767.29690000	+8.38916016	-6.71923828	-1.00195313	+60.86425781	+1.49414063	-56.14013672	+1564	+8.16943359	-5.97216797	-0.66796875	+5.40527344	-4.65820313	+16.56738281	+1196	+6.64892578	-9.98876953	-0.87451172	+39.68261719	+8.12988281	-44.27490234	+1332
+1457970767.30520010	+8.38916016	-6.71923828	-1.00195313	+60.86425781	+1.49414063	-56.14013672	+1564	+8.16943359	-5.97216797	-0.66796875	+5.40527344	-4.65820313	+16.54541016	+1196	+6.64892578	-9.99316406	-0.87451172	+39.66064453	+8.10791016	-44.27490234	+1332
+1457970767.30940010	+8.38916016	-6.71923828	-1.00195313	+60.86425781	+1.51611328	-56.14013672	+1564	+8.16943359	-5.97216797	-0.66796875	+5.38330078	-4.65820313	+16.52343750	+1196	+6.64892578	-9.99316406	-0.87890625	+39.66064453	+8.10791016	-44.25292969	+1332
+1457970767.31360010	+8.38916016	-6.71923828	-1.00195313	+60.86425781	+1.51611328	-56.16210938	+1564	+8.16943359	-5.97216797	-0.66796875	+5.38330078	-4.65820313	+16.52343750	+1196	+6.64892578	-9.99316406	-0.87890625	+39.63867188	+8.10791016	-44.25292969	+1332
+1457970767.32189990	+8.38916016	-6.71923828	-0.99755859	+60.86425781	+1.51611328	-56.16210938	+1564	+8.16943359	-5.97216797	-0.66796875	+5.36132813	-4.68017578	+16.50146484	+1196	+6.64453125	-9.99316406	-0.87890625	+39.61669922	+8.10791016	-44.27490234	+1332
+1457970767.32600000	+8.38916016	-6.72363281	-0.99755859	+60.86425781	+1.51611328	-56.18408203	+1564	+8.16943359	-5.97656250	-0.66796875	+5.36132813	-4.68017578	+16.50146484	+1196	+6.64453125	-9.99755859	-0.87890625	+39.61669922	+8.10791016	-44.27490234	+1332
+1457970767.33020000	+8.38916016	-6.72363281	-0.99755859	+60.86425781	+1.51611328	-56.18408203	+1564	+8.16943359	-5.97656250	-0.66796875	+5.36132813	-4.68017578	+16.47949219	+1196	+6.64453125	-9.99755859	-0.87890625	+39.59472656	+8.08593750	-44.27490234	+1328
+1457970767.33439990	+8.38916016	-6.72363281	-0.99755859	+60.86425781	+1.51611328	-56.20605469	+1564	+8.16943359	-5.97656250	-0.66796875	+5.36132813	-4.68017578	+16.47949219	+1196	+6.64453125	-9.99755859	-0.87890625	+39.59472656	+8.08593750	-44.27490234	+1328
+1457970767.33850000	+8.38916016	-6.72363281	-0.99755859	+60.86425781	+1.51611328	-56.20605469	+1564	+8.16943359	-5.97656250	-0.66796875	+5.33935547	-4.70214844	+16.47949219	+1196	+6.64453125	-9.99755859	-0.87890625	+39.59472656	+8.08593750	-44.29687500	+1328
+1457970767.34690000	+8.38916016	-6.72363281	-0.99755859	+60.86425781	+1.51611328	-56.22802734	+1560	+8.16943359	-5.97656250	-0.66796875	+5.33935547	-4.70214844	+16.47949219	+1200	+6.64453125	-9.99755859	-0.87890625	+39.57275391	+8.06396484	-44.31884766	+1328
+1457970767.35100010	+8.38916016	-6.72363281	-0.99755859	+60.86425781	+1.51611328	-56.22802734	+1564	+8.16943359	-5.97656250	-0.66796875	+5.33935547	-4.72412109	+16.47949219	+1200	+6.64892578	-10.00195313	-0.87451172	+39.57275391	+8.06396484	-44.34082031	+1328
+1457970767.35520010	+8.39355469	-6.72363281	-0.99755859	+60.86425781	+1.51611328	-56.22802734	+1564	+8.16943359	-5.97656250	-0.66796875	+5.33935547	-4.72412109	+16.47949219	+1200	+6.64892578	-10.00195313	-0.87451172	+39.59472656	+8.06396484	-44.36279297	+1328
+1457970767.35940000	+8.39355469	-6.72802734	-0.99755859	+60.86425781	+1.49414063	-56.25000000	+1564	+8.16943359	-5.98095703	-0.66796875	+5.31738281	-4.72412109	+16.47949219	+1200	+6.65332031	-10.00195313	-0.87011719	+39.59472656	+8.06396484	-44.38476563	+1328
+1457970767.36770010	+8.39355469	-6.72802734	-0.99755859	+60.86425781	+1.49414063	-56.27197266	+1564	+8.17382813	-5.98095703	-0.66796875	+5.31738281	-4.74609375	+16.47949219	+1200	+6.65771484	-10.00195313	-0.86572266	+39.59472656	+8.04199219	-44.45068359	+1328
+1457970767.37599990	+8.39355469	-6.72802734	-0.99316406	+60.86425781	+1.47216797	-56.27197266	+1564	+8.17382813	-5.98095703	-0.66796875	+5.31738281	-4.76806641	+16.47949219	+1200	+6.66210938	-10.00195313	-0.86132813	+39.61669922	+8.04199219	-44.49462891	+1332
+1457970767.38019990	+8.39355469	-6.72802734	-0.99316406	+60.86425781	+1.47216797	-56.27197266	+1564	+8.17382813	-5.98095703	-0.66796875	+5.31738281	-4.76806641	+16.47949219	+1200	+6.66210938	-10.00195313	-0.86132813	+39.61669922	+8.04199219	-44.51660156	+1332
+1457970767.38850000	+8.39355469	-6.72802734	-0.99316406	+60.86425781	+1.45019531	-56.29394531	+1568	+8.17382813	-5.98095703	-0.66796875	+5.31738281	-4.79003906	+16.47949219	+1196	+6.66650391	-10.00195313	-0.85693359	+39.63867188	+8.02001953	-44.53857422	+1332
+1457970767.39270000	+8.39355469	-6.72802734	-0.99316406	+60.86425781	+1.45019531	-56.29394531	+1568	+8.17382813	-5.98095703	-0.66796875	+5.31738281	-4.79003906	+16.47949219	+1196	+6.66650391	-10.00195313	-0.85693359	+39.63867188	+8.02001953	-44.56054688	+1332
+1457970767.40100000	+8.39794922	-6.72802734	-0.99316406	+60.86425781	+1.45019531	-56.31591797	+1568	+8.17382813	-5.98095703	-0.66796875	+5.31738281	-4.81201172	+16.47949219	+1196	+6.66650391	-10.00195313	-0.85253906	+39.63867188	+7.99804688	-44.56054688	+1332
+1457970767.40930010	+8.39794922	-6.72802734	-0.99316406	+60.86425781	+1.42822266	-56.31591797	+1572	+8.17382813	-5.98095703	-0.66796875	+5.31738281	-4.81201172	+16.47949219	+1196	+6.66650391	-10.00195313	-0.85693359	+39.61669922	+7.99804688	-44.56054688	+1332
+1457970767.41770010	+8.39794922	-6.72802734	-0.99316406	+60.86425781	+1.42822266	-56.31591797	+1572	+8.17382813	-5.98095703	-0.66357422	+5.31738281	-4.81201172	+16.47949219	+1196	+6.66650391	-10.00195313	-0.85693359	+39.61669922	+7.97607422	-44.56054688	+1332
+1457970767.42179990	+8.39794922	-6.72802734	-0.99316406	+60.86425781	+1.42822266	-56.33789063	+1576	+8.17382813	-5.97656250	-0.66357422	+5.31738281	-4.81201172	+16.47949219	+1196	+6.66650391	-10.00195313	-0.85693359	+39.59472656	+7.97607422	-44.53857422	+1332
+1457970767.43020010	+8.39794922	-6.72802734	-0.99316406	+60.86425781	+1.42822266	-56.33789063	+1576	+8.17382813	-5.97656250	-0.66357422	+5.31738281	-4.83398438	+16.47949219	+1196	+6.66210938	-10.00195313	-0.85693359	+39.57275391	+7.95410156	-44.53857422	+1332
+1457970767.43849990	+8.39794922	-6.72802734	-0.98876953	+60.86425781	+1.42822266	-56.33789063	+1576	+8.17382813	-5.97656250	-0.66357422	+5.31738281	-4.83398438	+16.47949219	+1196	+6.66210938	-10.00195313	-0.86132813	+39.57275391	+7.95410156	-44.51660156	+1332
+1457970767.44269990	+8.39794922	-6.72363281	-0.98876953	+60.86425781	+1.40625000	-56.35986328	+1580	+8.17822266	-5.97656250	-0.66357422	+5.29541016	-4.83398438	+16.47949219	+1196	+6.66210938	-10.00195313	-0.86132813	+39.55078125	+7.95410156	-44.51660156	+1332
+1457970767.44680000	+8.39794922	-6.72363281	-0.98876953	+60.86425781	+1.40625000	-56.35986328	+1580	+8.17822266	-5.97656250	-0.66357422	+5.29541016	-4.83398438	+16.47949219	+1196	+6.66210938	-10.00195313	-0.86132813	+39.55078125	+7.93212891	-44.51660156	+1328
+1457970767.45100000	+8.39794922	-6.72363281	-0.98876953	+60.86425781	+1.40625000	-56.35986328	+1580	+8.17822266	-5.97656250	-0.66357422	+5.29541016	-4.85595703	+16.47949219	+1196	+6.66210938	-10.00195313	-0.86132813	+39.55078125	+7.93212891	-44.51660156	+1328
+1457970767.45930000	+8.39794922	-6.72363281	-0.98876953	+60.86425781	+1.40625000	-56.38183594	+1580	+8.17822266	-5.97656250	-0.66357422	+5.29541016	-4.85595703	+16.50146484	+1196	+6.66210938	-10.00195313	-0.86132813	+39.52880859	+7.91015625	-44.51660156	+1328
+1457970767.46350000	+8.39794922	-6.72363281	-0.98876953	+60.84228516	+1.38427734	-56.38183594	+1580	+8.17822266	-5.97656250	-0.66357422	+5.29541016	-4.87792969	+16.50146484	+1196	+6.66210938	-10.00195313	-0.86132813	+39.52880859	+7.91015625	-44.51660156	+1328
+1457970767.46770000	+8.39794922	-6.72363281	-0.98876953	+60.84228516	+1.38427734	-56.40380859	+1580	+8.17822266	-5.97656250	-0.66357422	+5.27343750	-4.87792969	+16.50146484	+1196	+6.66210938	-10.00195313	-0.86132813	+39.50683594	+7.91015625	-44.51660156	+1328
+1457970767.47180010	+8.40234375	-6.72363281	-0.98437500	+60.84228516	+1.38427734	-56.40380859	+1584	+8.17822266	-5.97656250	-0.65917969	+5.27343750	-4.89990234	+16.50146484	+1196	+6.66210938	-9.99755859	-0.86132813	+39.50683594	+7.88818359	-44.51660156	+1324
+1457970767.48009990	+8.40234375	-6.71923828	-0.98437500	+60.82031250	+1.34033203	-56.44775391	+1584	+8.18261719	-5.97656250	-0.65917969	+5.27343750	-4.92187500	+16.50146484	+1200	+6.66210938	-9.99755859	-0.86132813	+39.50683594	+7.86621094	-44.53857422	+1324
+1457970767.48429990	+8.40234375	-6.71923828	-0.98437500	+60.82031250	+1.34033203	-56.44775391	+1584	+8.18261719	-5.97216797	-0.65917969	+5.25146484	-4.94384766	+16.50146484	+1200	+6.66650391	-9.99755859	-0.86132813	+39.50683594	+7.86621094	-44.56054688	+1328
+1457970767.48850010	+8.40673828	-6.71923828	-0.98437500	+60.82031250	+1.31835938	-56.46972656	+1584	+8.18261719	-5.97216797	-0.65917969	+5.25146484	-4.96582031	+16.50146484	+1200	+6.66650391	-9.99316406	-0.85693359	+39.50683594	+7.84423828	-44.58251953	+1328
+1457970767.49260000	+8.40673828	-6.71923828	-0.97998047	+60.82031250	+1.29638672	-56.49169922	+1588	+8.18261719	-5.97216797	-0.65917969	+5.22949219	-4.96582031	+16.52343750	+1200	+6.67089844	-9.99316406	-0.85693359	+39.52880859	+7.82226563	-44.58251953	+1328
+1457970767.49679990	+8.41113281	-6.71923828	-0.97998047	+60.79833984	+1.29638672	-56.49169922	+1588	+8.18261719	-5.97216797	-0.65478516	+5.22949219	-4.98779297	+16.52343750	+1200	+6.67089844	-9.99316406	-0.85693359	+39.52880859	+7.82226563	-44.60449219	+1328
+1457970767.50510000	+8.41113281	-6.71923828	-0.97998047	+60.79833984	+1.27441406	-56.51367188	+1592	+8.18701172	-5.97216797	-0.65478516	+5.20751953	-5.03173828	+16.52343750	+1204	+6.67968750	-9.98876953	-0.85253906	+39.52880859	+7.80029297	-44.64843750	+1332
+1457970767.50930000	+8.41552734	-6.71923828	-0.97998047	+60.77636719	+1.25244141	-56.53564453	+1592	+8.18701172	-5.97216797	-0.65478516	+5.20751953	-5.05371094	+16.52343750	+1204	+6.67968750	-9.98876953	-0.85253906	+39.52880859	+7.77832031	-44.67041016	+1336
+1457970767.51350000	+8.41552734	-6.71923828	-0.97998047	+60.77636719	+1.25244141	-56.53564453	+1592	+8.18701172	-5.97216797	-0.65478516	+5.18554688	-5.05371094	+16.52343750	+1204	+6.68408203	-9.98876953	-0.84814453	+39.52880859	+7.77832031	-44.67041016	+1336
+1457970767.51760010	+8.41552734	-6.71923828	-0.97998047	+60.77636719	+1.23046875	-56.53564453	+1592	+8.19140625	-5.97216797	-0.65478516	+5.18554688	-5.07568359	+16.52343750	+1204	+6.68408203	-9.98876953	-0.84814453	+39.52880859	+7.75634766	-44.69238281	+1336
+1457970767.52600000	+8.41552734	-6.71923828	-0.97998047	+60.77636719	+1.23046875	-56.55761719	+1596	+8.19140625	-5.97216797	-0.65478516	+5.16357422	-5.09765625	+16.52343750	+1204	+6.68408203	-9.98876953	-0.84814453	+39.50683594	+7.75634766	-44.69238281	+1340
+1457970767.53010010	+8.41992188	-6.71923828	-0.97998047	+60.75439453	+1.23046875	-56.55761719	+1596	+8.19140625	-5.97216797	-0.65478516	+5.16357422	-5.09765625	+16.52343750	+1204	+6.68408203	-9.98876953	-0.85253906	+39.50683594	+7.73437500	-44.69238281	+1340
+1457970767.53430010	+8.41992188	-6.71923828	-0.97998047	+60.75439453	+1.23046875	-56.55761719	+1596	+8.19140625	-5.97216797	-0.65478516	+5.14160156	-5.09765625	+16.52343750	+1204	+6.68408203	-9.98876953	-0.85253906	+39.48486328	+7.73437500	-44.69238281	+1344
+1457970767.53850010	+8.41992188	-6.71923828	-0.97998047	+60.75439453	+1.23046875	-56.55761719	+1596	+8.19140625	-5.97216797	-0.65478516	+5.14160156	-5.09765625	+16.50146484	+1204	+6.67968750	-9.98876953	-0.85253906	+39.46289063	+7.73437500	-44.69238281	+1344
+1457970767.54259990	+8.41992188	-6.71923828	-0.97998047	+60.75439453	+1.23046875	-56.55761719	+1596	+8.19140625	-5.97216797	-0.65478516	+5.14160156	-5.09765625	+16.50146484	+1208	+6.67968750	-9.98876953	-0.85253906	+39.44091797	+7.73437500	-44.67041016	+1344
+1457970767.55100010	+8.41992188	-6.71923828	-0.97998047	+60.73242188	+1.25244141	-56.55761719	+1596	+8.19140625	-5.97216797	-0.65478516	+5.11962891	-5.09765625	+16.47949219	+1208	+6.67529297	-9.99316406	-0.85693359	+39.41894531	+7.71240234	-44.67041016	+1348
+1457970767.55510000	+8.41992188	-6.71923828	-0.97998047	+60.73242188	+1.25244141	-56.55761719	+1596	+8.19580078	-5.97216797	-0.65478516	+5.11962891	-5.11962891	+16.47949219	+1208	+6.67529297	-9.99316406	-0.85693359	+39.39697266	+7.71240234	-44.64843750	+1348
+1457970767.56340000	+8.41552734	-6.71923828	-0.97998047	+60.73242188	+1.25244141	-56.55761719	+1596	+8.19580078	-5.97216797	-0.65478516	+5.09765625	-5.11962891	+16.45751953	+1208	+6.67089844	-9.99316406	-0.86132813	+39.37500000	+7.71240234	-44.64843750	+1348
+1457970767.56760000	+8.41552734	-6.71923828	-0.97998047	+60.73242188	+1.25244141	-56.55761719	+1596	+8.19580078	-5.97216797	-0.65478516	+5.09765625	-5.11962891	+16.45751953	+1208	+6.67089844	-9.99316406	-0.86132813	+39.35302734	+7.71240234	-44.64843750	+1348
+1457970767.57590010	+8.41552734	-6.71923828	-0.97998047	+60.71044922	+1.25244141	-56.55761719	+1596	+8.19580078	-5.97216797	-0.65478516	+5.07568359	-5.11962891	+16.43554688	+1212	+6.67089844	-9.99755859	-0.86132813	+39.33105469	+7.71240234	-44.64843750	+1348
+1457970767.58010010	+8.41552734	-6.71923828	-0.97998047	+60.71044922	+1.27441406	-56.55761719	+1596	+8.19580078	-5.97216797	-0.65478516	+5.07568359	-5.11962891	+16.43554688	+1212	+6.67089844	-9.99755859	-0.86572266	+39.33105469	+7.71240234	-44.64843750	+1348
+1457970767.58430000	+8.41552734	-6.71923828	-0.97998047	+60.71044922	+1.27441406	-56.55761719	+1596	+8.19580078	-5.97656250	-0.65478516	+5.07568359	-5.11962891	+16.41357422	+1212	+6.66650391	-9.99755859	-0.86572266	+39.33105469	+7.71240234	-44.64843750	+1348
+1457970767.59260010	+8.41552734	-6.71923828	-0.97998047	+60.71044922	+1.27441406	-56.55761719	+1596	+8.19580078	-5.97656250	-0.65478516	+5.07568359	-5.11962891	+16.41357422	+1212	+6.67089844	-9.99755859	-0.86132813	+39.30908203	+7.71240234	-44.64843750	+1348
+1457970767.59680010	+8.41552734	-6.71923828	-0.97998047	+60.68847656	+1.27441406	-56.55761719	+1596	+8.19580078	-5.97656250	-0.65478516	+5.07568359	-5.11962891	+16.39160156	+1212	+6.67089844	-9.99755859	-0.86132813	+39.30908203	+7.71240234	-44.67041016	+1348
+1457970767.60089990	+8.41992188	-6.71923828	-0.97998047	+60.68847656	+1.27441406	-56.55761719	+1596	+8.19580078	-5.97656250	-0.65478516	+5.05371094	-5.14160156	+16.39160156	+1212	+6.67089844	-9.99755859	-0.86132813	+39.33105469	+7.71240234	-44.67041016	+1348
+1457970767.60509990	+8.41992188	-6.72363281	-0.97998047	+60.68847656	+1.27441406	-56.55761719	+1596	+8.19580078	-5.97656250	-0.65478516	+5.05371094	-5.14160156	+16.39160156	+1212	+6.67089844	-9.99755859	-0.86132813	+39.33105469	+7.71240234	-44.67041016	+1348
+1457970767.60929990	+8.41992188	-6.72363281	-0.97998047	+60.68847656	+1.27441406	-56.55761719	+1596	+8.20019531	-5.97656250	-0.65478516	+5.05371094	-5.14160156	+16.39160156	+1216	+6.67089844	-9.99755859	-0.86132813	+39.33105469	+7.71240234	-44.69238281	+1348
+1457970767.61760000	+8.41992188	-6.72363281	-0.98437500	+60.68847656	+1.27441406	-56.55761719	+1596	+8.20019531	-5.97656250	-0.65478516	+5.05371094	-5.14160156	+16.39160156	+1216	+6.67529297	-9.99755859	-0.85693359	+39.33105469	+7.71240234	-44.71435547	+1348
+1457970767.62179990	+8.41992188	-6.72363281	-0.98437500	+60.68847656	+1.27441406	-56.55761719	+1596	+8.20019531	-5.97656250	-0.65478516	+5.05371094	-5.14160156	+16.36962891	+1216	+6.67529297	-9.99755859	-0.85693359	+39.33105469	+7.71240234	-44.71435547	+1348
+1457970767.63010000	+8.41992188	-6.72363281	-0.98437500	+60.68847656	+1.27441406	-56.55761719	+1600	+8.20019531	-5.97656250	-0.65478516	+5.05371094	-5.14160156	+16.36962891	+1216	+6.67529297	-9.99755859	-0.85693359	+39.35302734	+7.73437500	-44.73632813	+1348
+1457970767.63420010	+8.41992188	-6.72363281	-0.98437500	+60.66650391	+1.27441406	-56.55761719	+1600	+8.20019531	-5.97656250	-0.65478516	+5.05371094	-5.14160156	+16.36962891	+1216	+6.67968750	-9.99755859	-0.85253906	+39.35302734	+7.73437500	-44.75830078	+1348
+1457970767.63840010	+8.41992188	-6.72363281	-0.98437500	+60.66650391	+1.27441406	-56.55761719	+1600	+8.20019531	-5.97656250	-0.65917969	+5.05371094	-5.14160156	+16.36962891	+1216	+6.67968750	-9.99755859	-0.85253906	+39.35302734	+7.73437500	-44.75830078	+1352
+1457970767.64260010	+8.41992188	-6.72363281	-0.98437500	+60.66650391	+1.29638672	-56.55761719	+1600	+8.20019531	-5.97656250	-0.65917969	+5.05371094	-5.14160156	+16.36962891	+1216	+6.67968750	-9.99755859	-0.85253906	+39.35302734	+7.73437500	-44.75830078	+1352
+1457970767.64669990	+8.41992188	-6.72363281	-0.98437500	+60.66650391	+1.29638672	-56.55761719	+1600	+8.20019531	-5.97656250	-0.65917969	+5.05371094	-5.14160156	+16.36962891	+1216	+6.67968750	-9.99755859	-0.85253906	+39.35302734	+7.73437500	-44.78027344	+1352
+1457970767.65510010	+8.41992188	-6.72363281	-0.98437500	+60.66650391	+1.29638672	-56.55761719	+1600	+8.20019531	-5.97656250	-0.65917969	+5.03173828	-5.14160156	+16.34765625	+1216	+6.67968750	-9.99755859	-0.85253906	+39.33105469	+7.73437500	-44.78027344	+1352
+1457970767.65920000	+8.41992188	-6.72363281	-0.98437500	+60.66650391	+1.29638672	-56.55761719	+1600	+8.20019531	-5.97656250	-0.65917969	+5.03173828	-5.14160156	+16.34765625	+1216	+6.67968750	-9.99755859	-0.85253906	+39.33105469	+7.73437500	-44.78027344	+1352
+1457970767.66339990	+8.41992188	-6.72802734	-0.98437500	+60.64453125	+1.29638672	-56.55761719	+1600	+8.20019531	-5.97656250	-0.65917969	+5.03173828	-5.14160156	+16.34765625	+1216	+6.67968750	-9.99755859	-0.85253906	+39.33105469	+7.75634766	-44.78027344	+1352
+1457970767.66759990	+8.41992188	-6.72802734	-0.98437500	+60.64453125	+1.31835938	-56.55761719	+1600	+8.20019531	-5.97656250	-0.65917969	+5.03173828	-5.14160156	+16.34765625	+1216	+6.67968750	-9.99755859	-0.85253906	+39.30908203	+7.75634766	-44.75830078	+1352
+1457970767.67590000	+8.41992188	-6.72802734	-0.98437500	+60.64453125	+1.31835938	-56.57958984	+1600	+8.20019531	-5.97656250	-0.65917969	+5.03173828	-5.14160156	+16.32568359	+1216	+6.67529297	-9.99755859	-0.85693359	+39.30908203	+7.75634766	-44.75830078	+1348
