# Supplementary material for: A direct effect of perception on action when grasping a cup
Source: Sci Rep. 2018 Jan 9;8:171. doi: 10.1038/s41598-017-18591-5 (PMC5760564; doi:10.1038/s41598-017-18591-5)
Supplement: Supplementary file 6 — Supplementary Information [file 41598_2017_18591_MOESM6_ESM.zip › SciRep_Data/S01instruct/S01_100instruct_Tr28.dat]

+1000000000000.00000000	+0.00000000	+0.00000000	+0.00000000	+0.00000000	+0.00000000	+0.00000000	+0	+0.00000000	+0.00000000	+0.00000000	+0.00000000	+0.00000000	+0.00000000	+0	+0.00000000	+0.00000000	+0.00000000	+0.00000000	+0.00000000	+0.00000000	+0
+1457970767.68010000	+8.41992188	-6.72802734	-0.98437500	+60.64453125	+1.31835938	-56.57958984	+1604	+8.20019531	-5.97656250	-0.65917969	+5.03173828	-5.11962891	+16.32568359	+1216	+6.67529297	-9.99755859	-0.85693359	+39.28710938	+7.75634766	-44.75830078	+1348
+1457970767.68420000	+8.41992188	-6.72802734	-0.98437500	+60.64453125	+1.31835938	-56.57958984	+1604	+8.20019531	-5.97656250	-0.65917969	+5.03173828	-5.11962891	+16.32568359	+1216	+6.67529297	-9.99755859	-0.85693359	+39.28710938	+7.75634766	-44.75830078	+1348
+1457970767.69260000	+8.41992188	-6.72802734	-0.98437500	+60.62255859	+1.34033203	-56.57958984	+1604	+8.20019531	-5.97656250	-0.65917969	+5.00976563	-5.11962891	+16.30371094	+1216	+6.67089844	-9.99755859	-0.85693359	+39.26513672	+7.75634766	-44.73632813	+1348
+1457970767.69670010	+8.41992188	-6.72802734	-0.98437500	+60.62255859	+1.34033203	-56.57958984	+1604	+8.20019531	-5.97656250	-0.65917969	+5.00976563	-5.11962891	+16.30371094	+1216	+6.67089844	-9.99755859	-0.85693359	+39.26513672	+7.75634766	-44.73632813	+1348
+1457970767.70090010	+8.41992188	-6.72802734	-0.98437500	+60.62255859	+1.34033203	-56.57958984	+1604	+8.20019531	-5.97656250	-0.65917969	+5.00976563	-5.11962891	+16.30371094	+1216	+6.67089844	-10.00195313	-0.86132813	+39.26513672	+7.75634766	-44.73632813	+1348
+1457970767.70510010	+8.41992188	-6.72802734	-0.98437500	+60.62255859	+1.34033203	-56.57958984	+1604	+8.20019531	-5.97656250	-0.65917969	+5.00976563	-5.11962891	+16.30371094	+1216	+6.67089844	-10.00195313	-0.86132813	+39.26513672	+7.75634766	-44.73632813	+1348
+1457970767.70919990	+8.41992188	-6.72802734	-0.98437500	+60.62255859	+1.34033203	-56.57958984	+1604	+8.20019531	-5.97656250	-0.65917969	+5.00976563	-5.11962891	+16.28173828	+1216	+6.67089844	-10.00195313	-0.86132813	+39.26513672	+7.75634766	-44.73632813	+1348
+1457970773.51500010	+8.42431641	-6.75000000	-1.03710938	+60.33691406	+1.88964844	-55.34912109	+1560	+8.20898438	-5.99414063	-0.69433594	+3.55957031	-4.68017578	+16.28173828	+1216	+6.64013672	-10.01074219	-0.88330078	+38.71582031	+7.88818359	-45.10986328	+1332
+1457970773.51920010	+8.42431641	-6.75000000	-1.03710938	+60.31494141	+1.88964844	-55.34912109	+1560	+8.20898438	-5.99414063	-0.69433594	+3.55957031	-4.68017578	+16.28173828	+1216	+6.64013672	-10.01513672	-0.88769531	+38.69384766	+7.88818359	-45.08789063	+1328
+1457970773.52340010	+8.42431641	-6.75000000	-1.03710938	+60.31494141	+1.88964844	-55.34912109	+1556	+8.20898438	-5.99414063	-0.69433594	+3.55957031	-4.68017578	+16.28173828	+1216	+6.63574219	-10.01513672	-0.88769531	+38.69384766	+7.88818359	-45.06591797	+1328
+1457970773.52749990	+8.41992188	-6.75000000	-1.03710938	+60.31494141	+1.88964844	-55.34912109	+1556	+8.20898438	-5.99414063	-0.69433594	+3.55957031	-4.68017578	+16.28173828	+1216	+6.63574219	-10.01513672	-0.88769531	+38.67187500	+7.88818359	-45.06591797	+1328
+1457970773.53169990	+8.41992188	-6.75000000	-1.03710938	+60.31494141	+1.88964844	-55.34912109	+1556	+8.20898438	-5.99414063	-0.69433594	+3.55957031	-4.68017578	+16.28173828	+1216	+6.63574219	-10.01513672	-0.88769531	+38.67187500	+7.88818359	-45.06591797	+1328
+1457970773.53590010	+8.41992188	-6.75000000	-1.03710938	+60.31494141	+1.88964844	-55.34912109	+1556	+8.20898438	-5.99414063	-0.69433594	+3.55957031	-4.68017578	+16.28173828	+1220	+6.63574219	-10.01513672	-0.88769531	+38.67187500	+7.88818359	-45.06591797	+1324
+1457970773.54419990	+8.41992188	-6.75000000	-1.03710938	+60.31494141	+1.88964844	-55.34912109	+1556	+8.20898438	-5.99414063	-0.69433594	+3.55957031	-4.68017578	+16.30371094	+1220	+6.64013672	-10.01513672	-0.88769531	+38.69384766	+7.88818359	-45.08789063	+1324
+1457970773.54839990	+8.41992188	-6.75000000	-1.03710938	+60.31494141	+1.88964844	-55.34912109	+1556	+8.20898438	-5.99414063	-0.69433594	+3.55957031	-4.68017578	+16.30371094	+1220	+6.64013672	-10.01513672	-0.88769531	+38.69384766	+7.88818359	-45.10986328	+1324
+1457970773.55250000	+8.41992188	-6.75000000	-1.03710938	+60.31494141	+1.88964844	-55.34912109	+1556	+8.20898438	-5.99414063	-0.69433594	+3.53759766	-4.68017578	+16.30371094	+1220	+6.64013672	-10.01074219	-0.88330078	+38.71582031	+7.88818359	-45.10986328	+1320
+1457970773.55670000	+8.41992188	-6.75000000	-1.03710938	+60.31494141	+1.88964844	-55.34912109	+1556	+8.20898438	-5.99414063	-0.69433594	+3.53759766	-4.68017578	+16.30371094	+1220	+6.64013672	-10.01074219	-0.88330078	+38.71582031	+7.88818359	-45.10986328	+1320
+1457970773.56090000	+8.42431641	-6.75000000	-1.03710938	+60.31494141	+1.88964844	-55.34912109	+1556	+8.20898438	-5.99414063	-0.69433594	+3.53759766	-4.68017578	+16.30371094	+1220	+6.64453125	-10.01074219	-0.88330078	+38.73779297	+7.88818359	-45.13183594	+1320
+1457970773.56500010	+8.42431641	-6.75000000	-1.03710938	+60.31494141	+1.88964844	-55.34912109	+1556	+8.20898438	-5.99414063	-0.69433594	+3.53759766	-4.68017578	+16.30371094	+1220	+6.64453125	-10.01074219	-0.87890625	+38.73779297	+7.88818359	-45.13183594	+1320
+1457970773.56920000	+8.42431641	-6.75000000	-1.03710938	+60.31494141	+1.88964844	-55.34912109	+1556	+8.20898438	-5.99414063	-0.69433594	+3.53759766	-4.68017578	+16.30371094	+1220	+6.64453125	-10.01074219	-0.87890625	+38.73779297	+7.88818359	-45.15380859	+1320
+1457970773.57340000	+8.42431641	-6.75000000	-1.03710938	+60.31494141	+1.88964844	-55.34912109	+1556	+8.20898438	-5.99414063	-0.69433594	+3.53759766	-4.68017578	+16.30371094	+1220	+6.64892578	-10.01074219	-0.87890625	+38.75976563	+7.88818359	-45.15380859	+1320
+1457970773.57750010	+8.42431641	-6.75000000	-1.03710938	+60.31494141	+1.86767578	-55.34912109	+1556	+8.20898438	-5.99414063	-0.69433594	+3.53759766	-4.68017578	+16.32568359	+1220	+6.64892578	-10.01074219	-0.87890625	+38.75976563	+7.88818359	-45.17578125	+1320
+1457970773.58170010	+8.42431641	-6.75000000	-1.03710938	+60.31494141	+1.86767578	-55.34912109	+1556	+8.20898438	-5.99414063	-0.69433594	+3.53759766	-4.68017578	+16.32568359	+1216	+6.64892578	-10.01074219	-0.87451172	+38.75976563	+7.88818359	-45.17578125	+1320
+1457970773.58590010	+8.42431641	-6.75000000	-1.03710938	+60.31494141	+1.86767578	-55.34912109	+1556	+8.20898438	-5.99414063	-0.69433594	+3.53759766	-4.68017578	+16.32568359	+1216	+6.64892578	-10.01074219	-0.87451172	+38.78173828	+7.88818359	-45.17578125	+1320
+1457970773.58999990	+8.42431641	-6.75000000	-1.03710938	+60.31494141	+1.86767578	-55.34912109	+1556	+8.20898438	-5.99414063	-0.69433594	+3.53759766	-4.68017578	+16.32568359	+1216	+6.64892578	-10.01074219	-0.87451172	+38.78173828	+7.88818359	-45.17578125	+1320
+1457970773.59419990	+8.42431641	-6.75000000	-1.03710938	+60.31494141	+1.86767578	-55.34912109	+1556	+8.20898438	-5.99414063	-0.69433594	+3.53759766	-4.68017578	+16.32568359	+1216	+6.64892578	-10.01074219	-0.87451172	+38.78173828	+7.88818359	-45.17578125	+1320
+1457970773.59830000	+8.42431641	-6.75000000	-1.03710938	+60.31494141	+1.86767578	-55.34912109	+1556	+8.20898438	-5.99414063	-0.69433594	+3.53759766	-4.68017578	+16.32568359	+1216	+6.64892578	-10.01074219	-0.87451172	+38.78173828	+7.88818359	-45.17578125	+1320
+1457970773.60250000	+8.42431641	-6.75000000	-1.03710938	+60.31494141	+1.86767578	-55.34912109	+1556	+8.20898438	-5.99414063	-0.69433594	+3.53759766	-4.68017578	+16.32568359	+1216	+6.64892578	-10.01074219	-0.87451172	+38.78173828	+7.88818359	-45.19775391	+1320
+1457970773.60669990	+8.42431641	-6.75000000	-1.03710938	+60.31494141	+1.86767578	-55.34912109	+1556	+8.20898438	-5.99414063	-0.69433594	+3.53759766	-4.68017578	+16.32568359	+1216	+6.64892578	-10.01074219	-0.87451172	+38.78173828	+7.88818359	-45.19775391	+1320
+1457970773.61500000	+8.42431641	-6.75000000	-1.03710938	+60.33691406	+1.86767578	-55.34912109	+1556	+8.20898438	-5.99414063	-0.69433594	+3.53759766	-4.68017578	+16.32568359	+1216	+6.64892578	-10.01074219	-0.87451172	+38.75976563	+7.88818359	-45.17578125	+1316
+1457970773.61920000	+8.42431641	-6.75000000	-1.03710938	+60.33691406	+1.88964844	-55.34912109	+1556	+8.20898438	-5.99414063	-0.69433594	+3.53759766	-4.68017578	+16.32568359	+1216	+6.64892578	-10.01074219	-0.87451172	+38.75976563	+7.88818359	-45.17578125	+1316
+1457970773.62330010	+8.42431641	-6.75000000	-1.03710938	+60.33691406	+1.88964844	-55.34912109	+1556	+8.20898438	-5.99853516	-0.69433594	+3.51562500	-4.68017578	+16.32568359	+1216	+6.64892578	-10.01074219	-0.87451172	+38.75976563	+7.88818359	-45.17578125	+1316
+1457970773.62750010	+8.42431641	-6.75000000	-1.03710938	+60.33691406	+1.88964844	-55.32714844	+1556	+8.20898438	-5.99853516	-0.69433594	+3.51562500	-4.68017578	+16.32568359	+1216	+6.64892578	-10.01074219	-0.87451172	+38.75976563	+7.88818359	-45.17578125	+1316
+1457970773.63170000	+8.42431641	-6.75000000	-1.03710938	+60.33691406	+1.88964844	-55.32714844	+1556	+8.20898438	-5.99853516	-0.69433594	+3.51562500	-4.68017578	+16.32568359	+1216	+6.64892578	-10.01074219	-0.87890625	+38.75976563	+7.88818359	-45.17578125	+1316
+1457970773.63579990	+8.42431641	-6.75000000	-1.03710938	+60.33691406	+1.88964844	-55.32714844	+1556	+8.20898438	-5.99853516	-0.69433594	+3.51562500	-4.65820313	+16.32568359	+1216	+6.64453125	-10.01074219	-0.87890625	+38.73779297	+7.88818359	-45.17578125	+1316
+1457970773.64000010	+8.42431641	-6.75000000	-1.03710938	+60.33691406	+1.88964844	-55.32714844	+1556	+8.20898438	-5.99853516	-0.69433594	+3.51562500	-4.65820313	+16.32568359	+1216	+6.64453125	-10.01074219	-0.87890625	+38.73779297	+7.88818359	-45.17578125	+1316
+1457970773.64420010	+8.42431641	-6.75000000	-1.03710938	+60.33691406	+1.88964844	-55.32714844	+1556	+8.20898438	-5.99853516	-0.69433594	+3.51562500	-4.65820313	+16.34765625	+1216	+6.64453125	-10.01074219	-0.87890625	+38.73779297	+7.88818359	-45.15380859	+1316
+1457970773.64829990	+8.42431641	-6.75000000	-1.03710938	+60.33691406	+1.88964844	-55.32714844	+1556	+8.20898438	-5.99853516	-0.69433594	+3.51562500	-4.65820313	+16.34765625	+1216	+6.64453125	-10.01074219	-0.87890625	+38.73779297	+7.88818359	-45.15380859	+1312
+1457970773.65249990	+8.42431641	-6.75000000	-1.03710938	+60.33691406	+1.88964844	-55.32714844	+1556	+8.20898438	-5.99853516	-0.69433594	+3.51562500	-4.65820313	+16.34765625	+1216	+6.64453125	-10.01074219	-0.87890625	+38.73779297	+7.88818359	-45.15380859	+1312
+1457970773.65669990	+8.42431641	-6.75000000	-1.03710938	+60.33691406	+1.88964844	-55.32714844	+1556	+8.20898438	-5.99853516	-0.69433594	+3.51562500	-4.65820313	+16.34765625	+1216	+6.64453125	-10.01074219	-0.87890625	+38.73779297	+7.88818359	-45.15380859	+1312
+1457970773.66080000	+8.42431641	-6.75000000	-1.03710938	+60.33691406	+1.88964844	-55.32714844	+1556	+8.20898438	-5.99853516	-0.69433594	+3.51562500	-4.65820313	+16.34765625	+1216	+6.64453125	-10.01074219	-0.87890625	+38.73779297	+7.88818359	-45.15380859	+1312
+1457970773.66910000	+8.42431641	-6.75000000	-1.03710938	+60.33691406	+1.88964844	-55.32714844	+1556	+8.20898438	-5.99853516	-0.69433594	+3.51562500	-4.65820313	+16.34765625	+1216	+6.64453125	-10.01074219	-0.87890625	+38.75976563	+7.88818359	-45.17578125	+1312
+1457970773.67330000	+8.42431641	-6.75000000	-1.03710938	+60.33691406	+1.88964844	-55.32714844	+1556	+8.20898438	-5.99853516	-0.69433594	+3.51562500	-4.65820313	+16.34765625	+1216	+6.64892578	-10.01074219	-0.87890625	+38.75976563	+7.88818359	-45.17578125	+1312
+1457970773.67750000	+8.42431641	-6.75000000	-1.03710938	+60.33691406	+1.88964844	-55.32714844	+1556	+8.20898438	-5.99853516	-0.69433594	+3.51562500	-4.65820313	+16.34765625	+1216	+6.64892578	-10.01074219	-0.87890625	+38.75976563	+7.88818359	-45.17578125	+1312
+1457970773.68160010	+8.42431641	-6.75000000	-1.03710938	+60.33691406	+1.88964844	-55.32714844	+1556	+8.20898438	-5.99853516	-0.69433594	+3.51562500	-4.65820313	+16.34765625	+1216	+6.64892578	-10.01074219	-0.87451172	+38.75976563	+7.88818359	-45.17578125	+1308
+1457970773.68580010	+8.42431641	-6.75000000	-1.03710938	+60.33691406	+1.88964844	-55.32714844	+1556	+8.20898438	-5.99853516	-0.69433594	+3.51562500	-4.65820313	+16.34765625	+1216	+6.64892578	-10.01074219	-0.87451172	+38.75976563	+7.88818359	-45.17578125	+1308
+1457970773.69000010	+8.42431641	-6.75000000	-1.03710938	+60.33691406	+1.88964844	-55.32714844	+1556	+8.20898438	-5.99853516	-0.69433594	+3.51562500	-4.65820313	+16.34765625	+1216	+6.64892578	-10.01074219	-0.87451172	+38.78173828	+7.88818359	-45.17578125	+1308
+1457970773.69409990	+8.42431641	-6.75000000	-1.03710938	+60.33691406	+1.88964844	-55.32714844	+1556	+8.20898438	-5.99414063	-0.69433594	+3.51562500	-4.65820313	+16.34765625	+1216	+6.64892578	-10.01074219	-0.87451172	+38.78173828	+7.88818359	-45.19775391	+1308
+1457970773.69829990	+8.42431641	-6.75000000	-1.03710938	+60.33691406	+1.88964844	-55.32714844	+1556	+8.20898438	-5.99414063	-0.69433594	+3.51562500	-4.65820313	+16.36962891	+1216	+6.64892578	-10.01074219	-0.87451172	+38.78173828	+7.88818359	-45.19775391	+1308
+1457970773.70250010	+8.42431641	-6.75000000	-1.03710938	+60.33691406	+1.88964844	-55.32714844	+1556	+8.20898438	-5.99414063	-0.69433594	+3.51562500	-4.65820313	+16.36962891	+1216	+6.64892578	-10.01074219	-0.87451172	+38.78173828	+7.88818359	-45.19775391	+1308
+1457970773.70660000	+8.42431641	-6.75000000	-1.03710938	+60.33691406	+1.88964844	-55.32714844	+1556	+8.20898438	-5.99414063	-0.69433594	+3.51562500	-4.65820313	+16.36962891	+1216	+6.65332031	-10.01074219	-0.87451172	+38.78173828	+7.88818359	-45.19775391	+1308
+1457970773.71079990	+8.42431641	-6.75000000	-1.03710938	+60.33691406	+1.88964844	-55.34912109	+1556	+8.20898438	-5.99414063	-0.69433594	+3.51562500	-4.65820313	+16.36962891	+1212	+6.65332031	-10.01074219	-0.87451172	+38.78173828	+7.88818359	-45.19775391	+1308
+1457970773.71499990	+8.42431641	-6.75000000	-1.03710938	+60.33691406	+1.88964844	-55.34912109	+1556	+8.20898438	-5.99414063	-0.69433594	+3.51562500	-4.65820313	+16.36962891	+1212	+6.65332031	-10.01074219	-0.87451172	+38.80371094	+7.88818359	-45.19775391	+1308
+1457970773.71910000	+8.42431641	-6.75000000	-1.03710938	+60.33691406	+1.88964844	-55.34912109	+1556	+8.20898438	-5.99414063	-0.69433594	+3.51562500	-4.65820313	+16.36962891	+1212	+6.65332031	-10.01074219	-0.87451172	+38.80371094	+7.88818359	-45.19775391	+1308
+1457970773.72750000	+8.42431641	-6.75000000	-1.03710938	+60.33691406	+1.88964844	-55.34912109	+1556	+8.20898438	-5.99414063	-0.69433594	+3.51562500	-4.65820313	+16.36962891	+1212	+6.65332031	-10.01074219	-0.87451172	+38.80371094	+7.88818359	-45.19775391	+1308
+1457970773.73160000	+8.42431641	-6.75000000	-1.03710938	+60.33691406	+1.88964844	-55.34912109	+1556	+8.20898438	-5.99414063	-0.69433594	+3.51562500	-4.65820313	+16.36962891	+1212	+6.65332031	-10.01074219	-0.87451172	+38.80371094	+7.88818359	-45.19775391	+1308
+1457970773.73580000	+8.42431641	-6.75000000	-1.03710938	+60.33691406	+1.88964844	-55.34912109	+1556	+8.20898438	-5.99414063	-0.69433594	+3.51562500	-4.65820313	+16.36962891	+1212	+6.65332031	-10.01074219	-0.87451172	+38.78173828	+7.88818359	-45.19775391	+1308
+1457970773.74000000	+8.42431641	-6.75000000	-1.03710938	+60.33691406	+1.88964844	-55.34912109	+1556	+8.20898438	-5.99414063	-0.69433594	+3.51562500	-4.65820313	+16.36962891	+1212	+6.64892578	-10.01074219	-0.87451172	+38.78173828	+7.88818359	-45.17578125	+1308
+1457970773.74410010	+8.42431641	-6.75000000	-1.03710938	+60.33691406	+1.88964844	-55.34912109	+1556	+8.20898438	-5.99414063	-0.69433594	+3.49365234	-4.65820313	+16.36962891	+1212	+6.64892578	-10.01074219	-0.87451172	+38.78173828	+7.88818359	-45.17578125	+1308
+1457970773.74830010	+8.42431641	-6.75000000	-1.03710938	+60.33691406	+1.88964844	-55.32714844	+1556	+8.20898438	-5.99414063	-0.69433594	+3.49365234	-4.65820313	+16.36962891	+1212	+6.64892578	-10.01074219	-0.87451172	+38.78173828	+7.88818359	-45.17578125	+1308
+1457970773.75239990	+8.42431641	-6.75000000	-1.03710938	+60.33691406	+1.88964844	-55.32714844	+1556	+8.20898438	-5.99414063	-0.69433594	+3.49365234	-4.65820313	+16.36962891	+1212	+6.64892578	-10.01074219	-0.87890625	+38.78173828	+7.88818359	-45.17578125	+1308
+1457970773.75659990	+8.42431641	-6.75000000	-1.03710938	+60.33691406	+1.88964844	-55.32714844	+1556	+8.20898438	-5.99414063	-0.69433594	+3.49365234	-4.65820313	+16.36962891	+1212	+6.64892578	-10.01074219	-0.87890625	+38.78173828	+7.88818359	-45.17578125	+1308
+1457970773.76490000	+8.42431641	-6.74560547	-1.03710938	+60.33691406	+1.88964844	-55.32714844	+1556	+8.20898438	-5.99414063	-0.69433594	+3.49365234	-4.65820313	+16.39160156	+1212	+6.64892578	-10.01074219	-0.87890625	+38.78173828	+7.88818359	-45.15380859	+1308
+1457970773.76910000	+8.42431641	-6.74560547	-1.03710938	+60.33691406	+1.88964844	-55.32714844	+1556	+8.20898438	-5.99414063	-0.69433594	+3.49365234	-4.65820313	+16.39160156	+1212	+6.64892578	-10.01074219	-0.87890625	+38.75976563	+7.88818359	-45.15380859	+1308
+1457970773.77329990	+8.42431641	-6.74560547	-1.03710938	+60.33691406	+1.88964844	-55.32714844	+1556	+8.20898438	-5.99414063	-0.69433594	+3.49365234	-4.68017578	+16.39160156	+1212	+6.64892578	-10.01074219	-0.87890625	+38.75976563	+7.88818359	-45.15380859	+1308
+1457970773.77740000	+8.42431641	-6.74560547	-1.03710938	+60.33691406	+1.88964844	-55.32714844	+1556	+8.20898438	-5.99414063	-0.69433594	+3.49365234	-4.68017578	+16.39160156	+1212	+6.64892578	-10.01074219	-0.87890625	+38.75976563	+7.88818359	-45.15380859	+1308
+1457970773.78160000	+8.42431641	-6.74560547	-1.03710938	+60.31494141	+1.88964844	-55.32714844	+1556	+8.20898438	-5.99414063	-0.69433594	+3.49365234	-4.68017578	+16.39160156	+1212	+6.64892578	-10.01074219	-0.87890625	+38.75976563	+7.88818359	-45.15380859	+1308
+1457970773.78580000	+8.42431641	-6.74560547	-1.03710938	+60.31494141	+1.88964844	-55.32714844	+1556	+8.20898438	-5.99414063	-0.69433594	+3.49365234	-4.68017578	+16.39160156	+1212	+6.64892578	-10.01074219	-0.87890625	+38.75976563	+7.88818359	-45.15380859	+1308
+1457970773.78990010	+8.42431641	-6.74560547	-1.03710938	+60.31494141	+1.88964844	-55.32714844	+1556	+8.20898438	-5.99414063	-0.69433594	+3.49365234	-4.68017578	+16.39160156	+1212	+6.64892578	-10.01074219	-0.87890625	+38.78173828	+7.88818359	-45.15380859	+1308
+1457970773.79410000	+8.42431641	-6.74560547	-1.03710938	+60.31494141	+1.88964844	-55.32714844	+1556	+8.20898438	-5.99414063	-0.69433594	+3.49365234	-4.68017578	+16.39160156	+1212	+6.64892578	-10.01074219	-0.87890625	+38.78173828	+7.88818359	-45.15380859	+1308
+1457970773.79830000	+8.42431641	-6.74560547	-1.03710938	+60.31494141	+1.88964844	-55.32714844	+1556	+8.20898438	-5.99414063	-0.69433594	+3.49365234	-4.68017578	+16.39160156	+1212	+6.64892578	-10.01074219	-0.87890625	+38.78173828	+7.86621094	-45.17578125	+1308
+1457970773.80240010	+8.42431641	-6.74560547	-1.03710938	+60.31494141	+1.88964844	-55.32714844	+1556	+8.20898438	-5.99414063	-0.69433594	+3.49365234	-4.68017578	+16.39160156	+1212	+6.64892578	-10.01074219	-0.87451172	+38.78173828	+7.86621094	-45.17578125	+1308
+1457970773.80660010	+8.42431641	-6.74560547	-1.03710938	+60.31494141	+1.88964844	-55.32714844	+1556	+8.20898438	-5.99414063	-0.69433594	+3.47167969	-4.68017578	+16.39160156	+1212	+6.64892578	-10.01074219	-0.87451172	+38.78173828	+7.86621094	-45.17578125	+1308
+1457970773.81489990	+8.42431641	-6.74560547	-1.03710938	+60.31494141	+1.88964844	-55.32714844	+1552	+8.20898438	-5.99414063	-0.69433594	+3.47167969	-4.68017578	+16.39160156	+1212	+6.65332031	-10.00634766	-0.87451172	+38.78173828	+7.86621094	-45.17578125	+1308
+1457970773.81909990	+8.42431641	-6.74560547	-1.03710938	+60.31494141	+1.88964844	-55.32714844	+1552	+8.20898438	-5.99414063	-0.69433594	+3.47167969	-4.68017578	+16.39160156	+1212	+6.65332031	-10.00634766	-0.87451172	+38.80371094	+7.86621094	-45.19775391	+1308
+1457970773.82320000	+8.42431641	-6.74560547	-1.03710938	+60.31494141	+1.88964844	-55.32714844	+1552	+8.20898438	-5.99414063	-0.69433594	+3.47167969	-4.68017578	+16.39160156	+1212	+6.65332031	-10.00634766	-0.87451172	+38.80371094	+7.86621094	-45.19775391	+1308
+1457970773.82740000	+8.42431641	-6.74560547	-1.03710938	+60.31494141	+1.88964844	-55.32714844	+1552	+8.20898438	-5.99414063	-0.69433594	+3.47167969	-4.68017578	+16.39160156	+1212	+6.65332031	-10.00634766	-0.87451172	+38.80371094	+7.86621094	-45.19775391	+1308
+1457970773.83160000	+8.42431641	-6.74560547	-1.03710938	+60.31494141	+1.88964844	-55.32714844	+1552	+8.20898438	-5.99414063	-0.69433594	+3.47167969	-4.68017578	+16.39160156	+1212	+6.65332031	-10.00634766	-0.87451172	+38.80371094	+7.86621094	-45.19775391	+1308
+1457970773.83570000	+8.42431641	-6.74560547	-1.03710938	+60.31494141	+1.88964844	-55.32714844	+1552	+8.20898438	-5.99414063	-0.69433594	+3.47167969	-4.68017578	+16.39160156	+1212	+6.65332031	-10.00634766	-0.87451172	+38.80371094	+7.86621094	-45.19775391	+1308
+1457970773.83990000	+8.42431641	-6.74560547	-1.03710938	+60.31494141	+1.88964844	-55.32714844	+1552	+8.20898438	-5.99414063	-0.69433594	+3.47167969	-4.68017578	+16.39160156	+1212	+6.65332031	-10.00634766	-0.87011719	+38.80371094	+7.86621094	-45.19775391	+1308
+1457970773.84410000	+8.42431641	-6.74560547	-1.03710938	+60.31494141	+1.88964844	-55.32714844	+1552	+8.20898438	-5.99414063	-0.69433594	+3.47167969	-4.68017578	+16.39160156	+1212	+6.65332031	-10.00634766	-0.87011719	+38.80371094	+7.86621094	-45.19775391	+1308
+1457970773.84820010	+8.42431641	-6.74560547	-1.03710938	+60.31494141	+1.88964844	-55.32714844	+1552	+8.20898438	-5.99414063	-0.69433594	+3.47167969	-4.68017578	+16.39160156	+1212	+6.65332031	-10.00634766	-0.87011719	+38.80371094	+7.86621094	-45.19775391	+1308
+1457970773.85240010	+8.42431641	-6.74560547	-1.03710938	+60.31494141	+1.88964844	-55.32714844	+1552	+8.20898438	-5.99414063	-0.69433594	+3.47167969	-4.68017578	+16.39160156	+1212	+6.65332031	-10.00634766	-0.87451172	+38.80371094	+7.86621094	-45.19775391	+1308
+1457970773.85660000	+8.42431641	-6.74560547	-1.03710938	+60.31494141	+1.88964844	-55.32714844	+1552	+8.20898438	-5.99414063	-0.69433594	+3.44970703	-4.68017578	+16.39160156	+1212	+6.65332031	-10.00634766	-0.87451172	+38.80371094	+7.86621094	-45.19775391	+1308
+1457970773.86069990	+8.42431641	-6.74560547	-1.03710938	+60.31494141	+1.88964844	-55.32714844	+1552	+8.20898438	-5.99414063	-0.69433594	+3.44970703	-4.68017578	+16.39160156	+1212	+6.65332031	-10.00634766	-0.87451172	+38.80371094	+7.86621094	-45.19775391	+1308
+1457970773.86490010	+8.42431641	-6.74560547	-1.03710938	+60.31494141	+1.88964844	-55.30517578	+1552	+8.20898438	-5.99414063	-0.69433594	+3.44970703	-4.68017578	+16.39160156	+1212	+6.65332031	-10.00634766	-0.87451172	+38.80371094	+7.86621094	-45.19775391	+1308
+1457970773.86910010	+8.42431641	-6.74560547	-1.03710938	+60.31494141	+1.88964844	-55.30517578	+1552	+8.20898438	-5.99414063	-0.69433594	+3.44970703	-4.68017578	+16.39160156	+1212	+6.65332031	-10.00634766	-0.87451172	+38.80371094	+7.86621094	-45.19775391	+1308
+1457970773.87319990	+8.42431641	-6.74560547	-1.03710938	+60.31494141	+1.88964844	-55.30517578	+1552	+8.20898438	-5.99414063	-0.69433594	+3.44970703	-4.68017578	+16.39160156	+1212	+6.64892578	-10.00634766	-0.87451172	+38.78173828	+7.86621094	-45.19775391	+1308
+1457970773.88159990	+8.41992188	-6.74560547	-1.03710938	+60.31494141	+1.88964844	-55.30517578	+1552	+8.20898438	-5.99414063	-0.69433594	+3.44970703	-4.68017578	+16.39160156	+1212	+6.64892578	-10.01074219	-0.87451172	+38.78173828	+7.86621094	-45.17578125	+1312
+1457970773.88570000	+8.41992188	-6.74560547	-1.03710938	+60.31494141	+1.88964844	-55.30517578	+1552	+8.20898438	-5.99414063	-0.69433594	+3.44970703	-4.68017578	+16.39160156	+1212	+6.64892578	-10.01074219	-0.87451172	+38.78173828	+7.86621094	-45.17578125	+1312
+1457970773.88990000	+8.41992188	-6.74560547	-1.03710938	+60.31494141	+1.88964844	-55.30517578	+1552	+8.20898438	-5.99414063	-0.69433594	+3.44970703	-4.68017578	+16.39160156	+1212	+6.64892578	-10.01074219	-0.87451172	+38.78173828	+7.86621094	-45.17578125	+1312
+1457970773.89410000	+8.41992188	-6.74560547	-1.03710938	+60.33691406	+1.88964844	-55.30517578	+1552	+8.20898438	-5.99414063	-0.69433594	+3.44970703	-4.68017578	+16.39160156	+1212	+6.64892578	-10.01074219	-0.87451172	+38.78173828	+7.86621094	-45.17578125	+1312
+1457970773.89820000	+8.41992188	-6.74560547	-1.03710938	+60.33691406	+1.88964844	-55.30517578	+1552	+8.20898438	-5.99414063	-0.69433594	+3.44970703	-4.68017578	+16.39160156	+1212	+6.64892578	-10.01074219	-0.87451172	+38.78173828	+7.86621094	-45.17578125	+1312
+1457970773.90240000	+8.41992188	-6.74560547	-1.03710938	+60.33691406	+1.88964844	-55.30517578	+1552	+8.20898438	-5.99414063	-0.69433594	+3.44970703	-4.68017578	+16.39160156	+1212	+6.64892578	-10.01074219	-0.87890625	+38.78173828	+7.86621094	-45.17578125	+1308
+1457970773.90650010	+8.41992188	-6.74560547	-1.03710938	+60.33691406	+1.88964844	-55.30517578	+1552	+8.20898438	-5.99414063	-0.69433594	+3.44970703	-4.68017578	+16.39160156	+1212	+6.64892578	-10.01074219	-0.87451172	+38.78173828	+7.86621094	-45.17578125	+1308
+1457970773.91070010	+8.41992188	-6.74560547	-1.03710938	+60.33691406	+1.88964844	-55.30517578	+1552	+8.20898438	-5.99414063	-0.69433594	+3.44970703	-4.68017578	+16.39160156	+1212	+6.64892578	-10.01074219	-0.87451172	+38.78173828	+7.86621094	-45.17578125	+1308
+1457970773.91490010	+8.41992188	-6.74560547	-1.03710938	+60.33691406	+1.88964844	-55.30517578	+1552	+8.20898438	-5.99414063	-0.69433594	+3.44970703	-4.68017578	+16.39160156	+1212	+6.64892578	-10.01074219	-0.87451172	+38.78173828	+7.86621094	-45.17578125	+1308
+1457970773.91899990	+8.41992188	-6.74560547	-1.03710938	+60.33691406	+1.88964844	-55.30517578	+1552	+8.20898438	-5.99414063	-0.69433594	+3.44970703	-4.68017578	+16.39160156	+1212	+6.64892578	-10.01074219	-0.87451172	+38.78173828	+7.86621094	-45.17578125	+1308
+1457970773.92319990	+8.41992188	-6.74560547	-1.03710938	+60.33691406	+1.86767578	-55.30517578	+1552	+8.20898438	-5.99414063	-0.69433594	+3.44970703	-4.68017578	+16.39160156	+1212	+6.64892578	-10.01074219	-0.87451172	+38.78173828	+7.86621094	-45.17578125	+1308
+1457970773.92740010	+8.41992188	-6.74560547	-1.03710938	+60.33691406	+1.86767578	-55.30517578	+1552	+8.20898438	-5.99414063	-0.68994141	+3.44970703	-4.68017578	+16.39160156	+1212	+6.64892578	-10.01074219	-0.87451172	+38.78173828	+7.86621094	-45.17578125	+1308
+1457970773.93150000	+8.41992188	-6.74560547	-1.03710938	+60.33691406	+1.86767578	-55.30517578	+1552	+8.20898438	-5.99414063	-0.68994141	+3.44970703	-4.68017578	+16.39160156	+1212	+6.65332031	-10.01074219	-0.87451172	+38.80371094	+7.86621094	-45.17578125	+1308
+1457970773.93569990	+8.41992188	-6.74560547	-1.03710938	+60.33691406	+1.86767578	-55.30517578	+1552	+8.20898438	-5.99414063	-0.68994141	+3.44970703	-4.68017578	+16.39160156	+1212	+6.65332031	-10.01074219	-0.87451172	+38.80371094	+7.86621094	-45.19775391	+1312
+1457970773.93989990	+8.41992188	-6.74560547	-1.03710938	+60.33691406	+1.86767578	-55.30517578	+1552	+8.20898438	-5.99414063	-0.68994141	+3.44970703	-4.68017578	+16.39160156	+1212	+6.65332031	-10.01074219	-0.87451172	+38.80371094	+7.86621094	-45.19775391	+1312
+1457970773.94400000	+8.41992188	-6.74560547	-1.03710938	+60.35888672	+1.86767578	-55.30517578	+1552	+8.20898438	-5.99414063	-0.68994141	+3.44970703	-4.68017578	+16.39160156	+1212	+6.65332031	-10.01074219	-0.87451172	+38.80371094	+7.86621094	-45.19775391	+1312
+1457970773.94820000	+8.41992188	-6.75000000	-1.03710938	+60.35888672	+1.86767578	-55.30517578	+1552	+8.20898438	-5.99414063	-0.68994141	+3.44970703	-4.68017578	+16.39160156	+1212	+6.65332031	-10.01074219	-0.87451172	+38.82568359	+7.86621094	-45.19775391	+1312
+1457970773.95240000	+8.41992188	-6.75000000	-1.03710938	+60.35888672	+1.86767578	-55.30517578	+1552	+8.20898438	-5.99414063	-0.68994141	+3.44970703	-4.68017578	+16.39160156	+1212	+6.65332031	-10.01074219	-0.87451172	+38.82568359	+7.86621094	-45.19775391	+1312
+1457970773.95650010	+8.41992188	-6.75000000	-1.03710938	+60.38085938	+1.86767578	-55.28320313	+1552	+8.20898438	-5.99414063	-0.68994141	+3.44970703	-4.68017578	+16.39160156	+1212	+6.65332031	-10.01074219	-0.87011719	+38.82568359	+7.86621094	-45.19775391	+1312
+1457970773.96070000	+8.41992188	-6.75000000	-1.03710938	+60.38085938	+1.86767578	-55.28320313	+1552	+8.20898438	-5.99414063	-0.68994141	+3.47167969	-4.68017578	+16.39160156	+1212	+6.65332031	-10.01074219	-0.87011719	+38.82568359	+7.86621094	-45.19775391	+1312
+1457970773.96490000	+8.41992188	-6.75000000	-1.03710938	+60.40283203	+1.86767578	-55.28320313	+1552	+8.20898438	-5.99414063	-0.68994141	+3.47167969	-4.68017578	+16.39160156	+1212	+6.65332031	-10.01074219	-0.87011719	+38.84765625	+7.86621094	-45.19775391	+1312
+1457970773.96900010	+8.41992188	-6.75000000	-1.03710938	+60.40283203	+1.88964844	-55.28320313	+1552	+8.20898438	-5.99414063	-0.68994141	+3.47167969	-4.68017578	+16.39160156	+1212	+6.65332031	-10.01074219	-0.87011719	+38.84765625	+7.86621094	-45.19775391	+1312
+1457970773.97729990	+8.41552734	-6.75439453	-1.04150391	+60.44677734	+1.91162109	-55.26123047	+1556	+8.20898438	-5.99853516	-0.69433594	+3.47167969	-4.68017578	+16.39160156	+1212	+6.65332031	-10.01513672	-0.87011719	+38.84765625	+7.88818359	-45.17578125	+1312
+1457970773.98149990	+8.41552734	-6.75439453	-1.04150391	+60.46875000	+1.93359375	-55.23925781	+1556	+8.20458984	-5.99853516	-0.69433594	+3.47167969	-4.68017578	+16.36962891	+1212	+6.65332031	-10.01513672	-0.87451172	+38.82568359	+7.88818359	-45.15380859	+1312
+1457970773.98569990	+8.41113281	-6.75439453	-1.04589844	+60.51269531	+1.95556641	-55.21728516	+1556	+8.20458984	-5.99853516	-0.69433594	+3.49365234	-4.68017578	+16.36962891	+1212	+6.64892578	-10.01953125	-0.87451172	+38.82568359	+7.91015625	-45.13183594	+1312
+1457970773.99400000	+8.40673828	-6.75878906	-1.05029297	+60.55664063	+2.02148438	-55.17333984	+1556	+8.20458984	-5.99853516	-0.69433594	+3.51562500	-4.65820313	+16.32568359	+1212	+6.64453125	-10.02392578	-0.87890625	+38.80371094	+7.97607422	-45.08789063	+1312
+1457970773.99819990	+8.40673828	-6.76318359	-1.05029297	+60.60058594	+2.08740234	-55.12939453	+1556	+8.20019531	-6.00292969	-0.69873047	+3.53759766	-4.63623047	+16.30371094	+1216	+6.64013672	-10.02832031	-0.87890625	+38.78173828	+7.99804688	-45.04394531	+1316
+1457970774.00230000	+8.40234375	-6.76318359	-1.05468750	+60.62255859	+2.13134766	-55.10742188	+1556	+8.20019531	-6.00292969	-0.69873047	+3.55957031	-4.61425781	+16.25976563	+1216	+6.64013672	-10.02832031	-0.88330078	+38.75976563	+8.04199219	-45.00000000	+1316
+1457970774.00650000	+8.39794922	-6.76757813	-1.05908203	+60.66650391	+2.17529297	-55.06347656	+1556	+8.20019531	-6.00732422	-0.70312500	+3.58154297	-4.59228516	+16.23779297	+1220	+6.63574219	-10.03271484	-0.88330078	+38.75976563	+8.08593750	-44.95605469	+1316
+1457970774.01070000	+8.39794922	-6.77197266	-1.06347656	+60.68847656	+2.21923828	-55.04150391	+1556	+8.19580078	-6.01171875	-0.70751953	+3.60351563	-4.54833984	+16.17187500	+1224	+6.63134766	-10.03710938	-0.88330078	+38.73779297	+8.15185547	-44.89013672	+1316
+1457970774.01480010	+8.39355469	-6.77197266	-1.06787109	+60.71044922	+2.28515625	-54.99755859	+1552	+8.19140625	-6.01171875	-0.71191406	+3.62548828	-4.50439453	+16.10595703	+1224	+6.63134766	-10.04150391	-0.88769531	+38.71582031	+8.21777344	-44.84619141	+1312
+1457970774.01900010	+8.39355469	-6.77636719	-1.07226563	+60.73242188	+2.32910156	-54.95361328	+1552	+8.19140625	-6.01611328	-0.71630859	+3.66943359	-4.46044922	+16.06201172	+1228	+6.63134766	-10.04589844	-0.88769531	+38.71582031	+8.28369141	-44.78027344	+1312
+1457970774.02320000	+8.39355469	-6.78076172	-1.07666016	+60.75439453	+2.37304688	-54.90966797	+1552	+8.18701172	-6.02050781	-0.72509766	+3.69140625	-4.41650391	+15.97412109	+1232	+6.63134766	-10.05029297	-0.88769531	+38.71582031	+8.34960938	-44.73632813	+1312
+1457970774.02729990	+8.38916016	-6.78076172	-1.08105469	+60.77636719	+2.41699219	-54.86572266	+1552	+8.18261719	-6.02490234	-0.72949219	+3.71337891	-4.37255859	+15.93017578	+1236	+6.63134766	-10.05029297	-0.88769531	+38.73779297	+8.43750000	-44.69238281	+1308
+1457970774.03150010	+8.38916016	-6.78515625	-1.08544922	+60.79833984	+2.46093750	-54.82177734	+1548	+8.18261719	-6.02929688	-0.73828125	+3.73535156	-4.32861328	+15.86425781	+1236	+6.63134766	-10.05468750	-0.88330078	+38.73779297	+8.50341797	-44.64843750	+1308
+1457970774.03570010	+8.38916016	-6.78955078	-1.08984375	+60.82031250	+2.50488281	-54.77783203	+1548	+8.17822266	-6.02929688	-0.74267578	+3.75732422	-4.28466797	+15.79833984	+1240	+6.63574219	-10.05468750	-0.88330078	+38.75976563	+8.59130859	-44.60449219	+1308
+1457970774.03979990	+8.38916016	-6.79394531	-1.09423828	+60.84228516	+2.52685547	-54.73388672	+1548	+8.17822266	-6.03369141	-0.74707031	+3.77929688	-4.24072266	+15.75439453	+1240	+6.64013672	-10.05468750	-0.87890625	+38.78173828	+8.65722656	-44.58251953	+1308
+1457970774.04399990	+8.38916016	-6.79394531	-1.09863281	+60.86425781	+2.57080078	-54.66796875	+1548	+8.17382813	-6.03808594	-0.75585938	+3.80126953	-4.17480469	+15.68847656	+1244	+6.64453125	-10.05908203	-0.87890625	+38.80371094	+8.74511719	-44.53857422	+1308
+1457970774.04819990	+8.38476563	-6.79833984	-1.10302734	+60.88623047	+2.61474609	-54.60205078	+1548	+8.17382813	-6.04248047	-0.76025391	+3.80126953	-4.13085938	+15.64453125	+1244	+6.64892578	-10.05908203	-0.87890625	+38.82568359	+8.83300781	-44.49462891	+1308
+1457970774.05230000	+8.38476563	-6.80273438	-1.11181641	+60.90820313	+2.65869141	-54.53613281	+1544	+8.17382813	-6.04248047	-0.76904297	+3.82324219	-4.06494141	+15.57861328	+1244	+6.64892578	-10.05908203	-0.87890625	+38.84765625	+8.92089844	-44.45068359	+1308
+1457970774.06060000	+8.38476563	-6.81152344	-1.12939453	+60.95214844	+2.72460938	-54.38232422	+1544	+8.16943359	-6.05126953	-0.78662109	+3.84521484	-3.95507813	+15.46875000	+1244	+6.65771484	-10.06347656	-0.88330078	+38.89160156	+9.09667969	-44.34082031	+1308
+1457970774.06480000	+8.38037109	-6.81152344	-1.13378906	+60.97412109	+2.74658203	-54.29443359	+1544	+8.16943359	-6.05126953	-0.79101563	+3.86718750	-3.88916016	+15.40283203	+1244	+6.65771484	-10.06347656	-0.88330078	+38.91357422	+9.18457031	-44.29687500	+1308
+1457970774.06900000	+8.38037109	-6.81591797	-1.14697266	+61.01806641	+2.76855469	-54.20654297	+1544	+8.16943359	-6.05566406	-0.80419922	+3.86718750	-3.82324219	+15.33691406	+1244	+6.65771484	-10.06787109	-0.89208984	+38.91357422	+9.27246094	-44.23095703	+1308
+1457970774.07310010	+8.38037109	-6.82031250	-1.16015625	+61.04003906	+2.79052734	-54.09667969	+1544	+8.16503906	-6.06005859	-0.81738281	+3.88916016	-3.75732422	+15.24902344	+1248	+6.65771484	-10.07226563	-0.89648438	+38.91357422	+9.38232422	-44.16503906	+1308
+1457970774.07730010	+8.37597656	-6.82470703	-1.16894531	+61.08398438	+2.81250000	-53.98681641	+1544	+8.16503906	-6.06445313	-0.82617188	+3.88916016	-3.69140625	+15.16113281	+1248	+6.65771484	-10.07666016	-0.90527344	+38.89160156	+9.47021484	-44.12109375	+1308
+1457970774.08150010	+8.37597656	-6.83349609	-1.18652344	+61.12792969	+2.81250000	-53.85498047	+1544	+8.16503906	-6.06884766	-0.84375000	+3.91113281	-3.62548828	+15.07324219	+1252	+6.65771484	-10.08105469	-0.91845703	+38.86962891	+9.58007813	-44.03320313	+1312
+1457970774.08559990	+8.37597656	-6.83789063	-1.20410156	+61.19384766	+2.81250000	-53.72314453	+1540	+8.16064453	-6.07324219	-0.86132813	+3.91113281	-3.51562500	+14.94140625	+1256	+6.65332031	-10.08544922	-0.93164063	+38.84765625	+9.66796875	-43.94531250	+1312
+1457970774.08979990	+8.37158203	-6.84228516	-1.22167969	+61.23779297	+2.79052734	-53.61328125	+1540	+8.16064453	-6.08203125	-0.87890625	+3.93310547	-3.47167969	+14.80957031	+1256	+6.64892578	-10.09423828	-0.94482422	+38.80371094	+9.77783203	-43.87939453	+1312
+1457970774.09400010	+8.37597656	-6.84667969	-1.24365234	+61.30371094	+2.74658203	-53.48144531	+1540	+8.16064453	-6.08642578	-0.90087891	+3.95507813	-3.42773438	+14.72167969	+1260	+6.64892578	-10.09863281	-0.96679688	+38.78173828	+9.86572266	-43.79150391	+1312
+1457970774.09809990	+8.37158203	-6.85986328	-1.27001953	+61.34765625	+2.72460938	-53.34960938	+1540	+8.16064453	-6.09521484	-0.93164063	+3.97705078	-3.36181641	+14.54589844	+1268	+6.64453125	-10.10742188	-0.99316406	+38.71582031	+9.99755859	-43.70361328	+1316
+1457970774.10229990	+8.37597656	-6.86425781	-1.29199219	+61.41357422	+2.65869141	-53.26171875	+1536	+8.16064453	-6.09960938	-0.95361328	+3.99902344	-3.36181641	+14.37011719	+1272	+6.64453125	-10.12060547	-1.01953125	+38.64990234	+10.10742188	-43.63769531	+1316
+1457970774.10649990	+8.38037109	-6.87304688	-1.31835938	+61.47949219	+2.59277344	-53.17382813	+1536	+8.16503906	-6.10400391	-0.98437500	+4.04296875	-3.33984375	+14.26025391	+1280	+6.64013672	-10.12939453	-1.04589844	+38.58398438	+10.21728516	-43.57177734	+1312
+1457970774.11060000	+8.38037109	-6.89062500	-1.36230469	+61.47949219	+2.52685547	-53.06396484	+1544	+8.16503906	-6.11718750	-1.02392578	+4.04296875	-3.31787109	+14.04052734	+1288	+6.64013672	-10.14697266	-1.09423828	+38.45214844	+10.39306641	-43.48388672	+1316
+1457970774.11480000	+8.38916016	-6.89941406	-1.38867188	+61.52343750	+2.46093750	-53.06396484	+1544	+8.16943359	-6.12158203	-1.05029297	+4.10888672	-3.38378906	+13.86474609	+1296	+6.64013672	-10.16015625	-1.13378906	+38.34228516	+10.52490234	-43.48388672	+1316
+1457970774.12310000	+8.40673828	-6.92578125	-1.47216797	+61.47949219	+2.32910156	-52.99804688	+1552	+8.18261719	-6.13476563	-1.13378906	+4.19677734	-3.42773438	+13.57910156	+1308	+6.65332031	-10.19091797	-1.23925781	+38.05664063	+10.78857422	-43.43994141	+1320
+1457970774.12730000	+8.41992188	-6.93457031	-1.50292969	+61.45751953	+2.26318359	-53.06396484	+1552	+8.18701172	-6.13916016	-1.16894531	+4.28466797	-3.51562500	+13.40332031	+1316	+6.66650391	-10.19531250	-1.27880859	+37.92480469	+10.87646484	-43.54980469	+1316
+1457970774.13150000	+8.43750000	-6.94335938	-1.55126953	+61.47949219	+2.19726563	-53.04199219	+1556	+8.20019531	-6.14355469	-1.21728516	+4.39453125	-3.55957031	+13.29345703	+1320	+6.67968750	-10.20410156	-1.32275391	+37.81494141	+10.94238281	-43.59375000	+1316
+1457970774.13560010	+8.44628906	-6.96972656	-1.59521484	+61.25976563	+2.24121094	-53.10791016	+1560	+8.20458984	-6.15234375	-1.26123047	+4.41650391	-3.62548828	+13.11767578	+1328	+6.69726563	-10.21728516	-1.36669922	+37.66113281	+11.05224609	-43.68164063	+1316
+1457970774.13980010	+8.46386719	-6.98291016	-1.63916016	+61.17187500	+2.24121094	-53.21777344	+1564	+8.21777344	-6.15673828	-1.30957031	+4.54833984	-3.73535156	+12.91992188	+1336	+6.71044922	-10.22607422	-1.40625000	+37.48535156	+11.14013672	-43.85742188	+1316
+1457970774.14389990	+8.48583984	-6.99609375	-1.69628906	+61.08398438	+2.24121094	-53.23974609	+1568	+8.23095703	-6.16113281	-1.36669922	+4.68017578	-3.77929688	+12.81005859	+1344	+6.72802734	-10.23486328	-1.45898438	+37.33154297	+11.22802734	-43.92333984	+1316
+1457970774.14809990	+8.50341797	-7.02685547	-1.75341797	+60.79833984	+2.35107422	-53.34960938	+1576	+8.23974609	-6.16992188	-1.42382813	+4.72412109	-3.82324219	+12.61230469	+1348	+6.75000000	-10.24804688	-1.50732422	+37.13378906	+11.35986328	-44.05517578	+1316
+1457970774.15229990	+8.52539063	-7.04003906	-1.81054688	+60.60058594	+2.43896484	-53.45947266	+1576	+8.25732422	-6.16992188	-1.48095703	+4.87792969	-3.93310547	+12.43652344	+1356	+6.77197266	-10.25244141	-1.55566406	+36.91406250	+11.44775391	-44.23095703	+1316
+1457970774.15640000	+8.55175781	-7.05322266	-1.87646484	+60.44677734	+2.50488281	-53.52539063	+1584	+8.27490234	-6.17431641	-1.54687500	+5.03173828	-3.97705078	+12.28271484	+1364	+6.79394531	-10.25683594	-1.61718750	+36.71630859	+11.55761719	-44.36279297	+1320
+1457970774.16059990	+8.57373047	-7.08398438	-1.94238281	+60.07324219	+2.70263672	-53.65722656	+1588	+8.28808594	-6.18310547	-1.60839844	+5.09765625	-4.04296875	+12.06298828	+1368	+6.81591797	-10.27001953	-1.67431641	+36.45263672	+11.68945313	-44.53857422	+1320
+1457970774.16479990	+8.60009766	-7.10156250	-2.00830078	+59.80957031	+2.87841797	-53.76708984	+1592	+8.30126953	-6.18310547	-1.67871094	+5.25146484	-4.13085938	+11.86523438	+1376	+6.83789063	-10.27441406	-1.73144531	+36.18896484	+11.82128906	-44.73632813	+1324
+1457970774.16890000	+8.63085938	-7.11914063	-2.08300781	+59.56787109	+3.07617188	-53.89892578	+1600	+8.32324219	-6.18310547	-1.74902344	+5.44921875	-4.19677734	+11.66748047	+1384	+6.85986328	-10.27880859	-1.79296875	+35.92529297	+11.93115234	-44.91210938	+1324
+1457970774.17310000	+8.65283203	-7.14990234	-2.15771484	+59.17236328	+3.33984375	-54.03076172	+1604	+8.34082031	-6.19189453	-1.82373047	+5.49316406	-4.26269531	+11.42578125	+1388	+6.88183594	-10.28759766	-1.85888672	+35.61767578	+12.08496094	-45.08789063	+1328
+1457970774.18140010	+8.71435547	-7.18505859	-2.31591797	+58.55712891	+3.88916016	-54.27246094	+1616	+8.38476563	-6.18310547	-1.97753906	+5.84472656	-4.37255859	+10.94238281	+1404	+6.92578125	-10.30078125	-1.99951172	+34.95849609	+12.39257813	-45.46142578	+1332
+1457970774.18560000	+8.74511719	-7.20703125	-2.39941406	+58.18359375	+4.19677734	-54.40429688	+1620	+8.40673828	-6.19628906	-2.06103516	+5.86669922	-4.43847656	+10.65673828	+1412	+6.94775391	-10.30517578	-2.07421875	+34.58496094	+12.56835938	-45.63720703	+1336
+1457970774.18980000	+8.77587891	-7.22460938	-2.48730469	+57.87597656	+4.50439453	-54.51416016	+1632	+8.42871094	-6.18750000	-2.14453125	+5.99853516	-4.46044922	+10.39306641	+1424	+6.96533203	-10.30957031	-2.14892578	+34.23339844	+12.72216797	-45.85693359	+1340
+1457970774.19390010	+8.80664063	-7.24218750	-2.57080078	+57.54638672	+4.83398438	-54.68994141	+1636	+8.45947266	-6.18310547	-2.22802734	+6.15234375	-4.57031250	+10.10742188	+1432	+6.98730469	-10.30957031	-2.22802734	+33.85986328	+12.87597656	-46.05468750	+1348
+1457970774.19810010	+8.83740234	-7.25537109	-2.65869141	+57.21679688	+5.16357422	-54.82177734	+1648	+8.48144531	-6.19189453	-2.31152344	+6.15234375	-4.63623047	+9.75585938	+1440	+7.00488281	-10.31396484	-2.30712891	+33.46435547	+13.02978516	-46.27441406	+1352
+1457970774.20230010	+8.86816406	-7.26855469	-2.75537109	+56.90917969	+5.51513672	-54.93164063	+1656	+8.50781250	-6.17871094	-2.40380859	+6.24023438	-4.68017578	+9.47021484	+1456	+7.02685547	-10.31396484	-2.39062500	+33.09082031	+13.22753906	-46.47216797	+1356
+1457970774.20639990	+8.90332031	-7.28173828	-2.83886719	+56.57958984	+5.86669922	-55.12939453	+1668	+8.54296875	-6.16992188	-2.48291016	+6.37207031	-4.83398438	+9.09667969	+1468	+7.04443359	-10.31396484	-2.46972656	+32.67333984	+13.38134766	-46.69189453	+1364
+1457970774.21059990	+8.93847656	-7.29052734	-2.93115234	+56.29394531	+6.19628906	-55.26123047	+1676	+8.56933594	-6.17431641	-2.57080078	+6.32812500	-4.89990234	+8.74511719	+1476	+7.06201172	-10.31396484	-2.55761719	+32.25585938	+13.53515625	-46.91162109	+1372
+1457970774.21470000	+8.97363281	-7.29931641	-3.02783203	+56.03027344	+6.54785156	-55.34912109	+1692	+8.60449219	-6.16552734	-2.66748047	+6.39404297	-4.94384766	+8.43750000	+1492	+7.07958984	-10.30517578	-2.64111328	+31.88232422	+13.71093750	-47.13134766	+1380
+1457970774.21890000	+9.00439453	-7.30371094	-3.11132813	+55.72265625	+6.87744141	-55.54687500	+1700	+8.63964844	-6.15673828	-2.74658203	+6.45996094	-5.14160156	+8.02001953	+1508	+7.10156250	-10.30078125	-2.72900391	+31.46484375	+13.84277344	-47.37304688	+1388
+1457970774.22309990	+9.04394531	-7.30810547	-3.20361328	+55.45898438	+7.18505859	-55.65673828	+1716	+8.67480469	-6.15234375	-2.83886719	+6.39404297	-5.25146484	+7.66845703	+1520	+7.12353516	-10.29638672	-2.81250000	+31.04736328	+13.97460938	-47.59277344	+1400
+1457970774.22720000	+9.07470703	-7.30810547	-3.30029297	+55.21728516	+7.51464844	-55.74462891	+1732	+8.70996094	-6.13916016	-2.93554688	+6.41601563	-5.31738281	+7.36083984	+1540	+7.14550781	-10.28320313	-2.90478516	+30.69580078	+14.10644531	-47.81250000	+1412
+1457970774.23140000	+9.11425781	-7.30810547	-3.38378906	+54.95361328	+7.82226563	-55.96435547	+1744	+8.75390625	-6.12597656	-3.01025391	+6.45996094	-5.55908203	+6.94335938	+1552	+7.16748047	-10.27001953	-2.98388672	+30.30029297	+14.21630859	-48.09814453	+1424
+1457970774.23970010	+9.18896484	-7.29931641	-3.57275391	+54.47021484	+8.41552734	-56.14013672	+1776	+8.83740234	-6.09960938	-3.19482422	+6.37207031	-5.80078125	+6.30615234	+1584	+7.22460938	-10.23925781	-3.15527344	+29.55322266	+14.41406250	-48.62548828	+1448
+1457970774.24390010	+9.22412109	-7.29492188	-3.65625000	+54.20654297	+8.74511719	-56.33789063	+1788	+8.88134766	-6.08642578	-3.26953125	+6.37207031	-6.06445313	+5.91064453	+1600	+7.25097656	-10.22607422	-3.22998047	+29.15771484	+14.47998047	-48.93310547	+1460
+1457970774.24810000	+9.26806641	-7.28613281	-3.74414063	+53.96484375	+8.98681641	-56.42578125	+1804	+8.92968750	-6.06884766	-3.35742188	+6.30615234	-6.24023438	+5.62500000	+1616	+7.28173828	-10.20410156	-3.30908203	+28.78417969	+14.54589844	-49.21875000	+1472
+1457970774.25219990	+9.30761719	-7.27734375	-3.84082031	+53.72314453	+9.29443359	-56.46972656	+1820	+8.97363281	-6.05126953	-3.45410156	+6.28417969	-6.32812500	+5.36132813	+1632	+7.32128906	-10.17773438	-3.39257813	+28.47656250	+14.61181641	-49.48242188	+1488
+1457970774.25640010	+9.34716797	-7.26855469	-3.91992188	+53.43750000	+9.55810547	-56.62353516	+1832	+9.02197266	-6.03369141	-3.52880859	+6.24023438	-6.59179688	+5.00976563	+1644	+7.35644531	-10.15136719	-3.46728516	+28.12500000	+14.61181641	-49.79003906	+1500
+1457970774.26060010	+9.39111328	-7.25097656	-4.00781250	+53.19580078	+9.79980469	-56.68945313	+1844	+9.07031250	-6.01171875	-3.60791016	+6.19628906	-6.78955078	+4.76806641	+1660	+7.39599609	-10.12060547	-3.54199219	+27.77343750	+14.61181641	-50.11962891	+1512
+1457970774.26469990	+9.43066406	-7.23779297	-4.10449219	+52.93212891	+10.08544922	-56.68945313	+1860	+9.11865234	-5.98535156	-3.70019531	+6.15234375	-6.89941406	+4.52636719	+1676	+7.43554688	-10.08544922	-3.62109375	+27.46582031	+14.63378906	-50.38330078	+1524
+1457970774.26889990	+9.47460938	-7.22021484	-4.17919922	+52.62451172	+10.34912109	-56.82128906	+1872	+9.16699219	-5.96337891	-3.77050781	+6.08642578	-7.14111328	+4.19677734	+1688	+7.47509766	-10.05468750	-3.68701172	+27.11425781	+14.61181641	-50.73486328	+1536
+1457970774.27309990	+9.52294922	-7.20263672	-4.26269531	+52.36083984	+10.54687500	-56.86523438	+1880	+9.21972656	-5.93261719	-3.84960938	+6.06445313	-7.33886719	+3.97705078	+1700	+7.51904297	-10.01953125	-3.75292969	+26.80664063	+14.56787109	-51.06445313	+1548
+1457970774.27720000	+9.56689453	-7.18066406	-4.35058594	+52.07519531	+10.81054688	-56.86523438	+1892	+9.27246094	-5.90625000	-3.93310547	+6.02050781	-7.44873047	+3.73535156	+1712	+7.56738281	-9.97998047	-3.82324219	+26.49902344	+14.56787109	-51.32812500	+1556
+1457970774.28140000	+9.61083984	-7.15869141	-4.42529297	+51.74560547	+11.05224609	-56.97509766	+1900	+9.32080078	-5.87548828	-4.00341797	+5.95458984	-7.64648438	+3.42773438	+1724	+7.60693359	-9.93603516	-3.88476563	+26.16943359	+14.52392578	-51.63574219	+1568
+1457970774.28559990	+9.65917969	-7.12792969	-4.50439453	+51.48193359	+11.22802734	-56.97509766	+1912	+9.37792969	-5.83154297	-4.07373047	+5.97656250	-7.84423828	+3.22998047	+1736	+7.65527344	-9.89208984	-3.95068359	+25.83984375	+14.45800781	-51.89941406	+1576
+1457970774.29390000	+9.75585938	-7.07080078	-4.65380859	+50.84472656	+11.64550781	-57.06298828	+1924	+9.47900391	-5.75683594	-4.21435547	+5.91064453	-8.15185547	+2.72460938	+1756	+7.74316406	-9.79541016	-4.08251953	+25.22460938	+14.32617188	-52.38281250	+1596
+1457970774.29800010	+9.80859375	-7.03125000	-4.71972656	+50.58105469	+11.75537109	-57.08496094	+1932	+9.53613281	-5.70849609	-4.28027344	+5.95458984	-8.34960938	+2.50488281	+1768	+7.79150391	-9.74267578	-4.13964844	+24.91699219	+14.21630859	-52.60253906	+1604
+1457970774.30220010	+9.86132813	-6.99609375	-4.79443359	+50.31738281	+11.93115234	-57.10693359	+1936	+9.59326172	-5.66455078	-4.34619141	+5.97656250	-8.50341797	+2.26318359	+1776	+7.83544922	-9.68554688	-4.20996094	+24.63134766	+14.15039063	-52.75634766	+1612
+1457970774.30640010	+9.90966797	-6.95654297	-4.85156250	+49.98779297	+12.06298828	-57.19482422	+1940	+9.64599609	-5.61621094	-4.40332031	+5.99853516	-8.70117188	+1.97753906	+1784	+7.87939453	-9.63281250	-4.26269531	+24.30175781	+14.06250000	-52.95410156	+1616
+1457970774.31049990	+9.96679688	-6.90820313	-4.91308594	+49.74609375	+12.15087891	-57.23876953	+1944	+9.70751953	-5.55908203	-4.45605469	+6.10839844	-8.92089844	+1.77978516	+1796	+7.92333984	-9.57568359	-4.31982422	+23.97216797	+13.95263672	-53.10791016	+1624
+1457970774.31469990	+10.02392578	-6.86425781	-4.97460938	+49.48242188	+12.23876953	-57.28271484	+1948	+9.76464844	-5.50195313	-4.51757813	+6.19628906	-9.07470703	+1.56005859	+1804	+7.96728516	-9.51855469	-4.38574219	+23.70849609	+13.88671875	-53.19580078	+1632
+1457970774.31890010	+10.07226563	-6.81591797	-5.02294922	+49.17480469	+12.30468750	-57.37060547	+1952	+9.81738281	-5.44482422	-4.56591797	+6.28417969	-9.27246094	+1.29638672	+1812	+8.00683594	-9.45703125	-4.44287109	+23.37890625	+13.77685547	-53.26171875	+1640
+1457970774.32300000	+10.12939453	-6.75439453	-5.07568359	+48.95507813	+12.32666016	-57.41455078	+1960	+9.87451172	-5.37451172	-4.61425781	+6.48193359	-9.51416016	+1.12060547	+1820	+8.05078125	-9.39111328	-4.50000000	+23.07128906	+13.66699219	-53.32763672	+1648
+1457970774.32719990	+10.18652344	-6.70166016	-5.12402344	+48.71337891	+12.32666016	-57.48046875	+1964	+9.93603516	-5.31298828	-4.66259766	+6.63574219	-9.71191406	+0.90087891	+1828	+8.09033203	-9.32519531	-4.56591797	+22.82958984	+13.57910156	-53.30566406	+1656
+1457970774.33139990	+10.23925781	-6.64013672	-5.16357422	+48.44970703	+12.32666016	-57.59033203	+1972	+9.98876953	-5.24707031	-4.69775391	+6.81152344	-9.97558594	+0.63720703	+1836	+8.13427734	-9.25927734	-4.61865234	+22.54394531	+13.44726563	-53.37158203	+1664
+1457970774.33550000	+10.29638672	-6.57421875	-5.20312500	+48.25195313	+12.28271484	-57.70019531	+1980	+10.05029297	-5.16796875	-4.73730469	+7.05322266	-10.23925781	+0.46142578	+1848	+8.17822266	-9.19335938	-4.66699219	+22.25830078	+13.29345703	-53.39355469	+1672
+1457970774.33970000	+10.35351563	-6.50830078	-5.24267578	+48.05419922	+12.21679688	-57.78808594	+1984	+10.11181641	-5.09765625	-4.77685547	+7.27294922	-10.45898438	+0.26367188	+1856	+8.21777344	-9.12304688	-4.72412109	+21.99462891	+13.16162109	-53.39355469	+1684
+1457970774.34390000	+10.41064453	-6.44238281	-5.27343750	+47.81250000	+12.17285156	-57.89794922	+1992	+10.16894531	-5.02294922	-4.80761719	+7.51464844	-10.72265625	+0.04394531	+1864	+8.25732422	-9.05273438	-4.77246094	+21.70898438	+13.02978516	-53.39355469	+1696
+1457970774.34800000	+10.46777344	-6.37207031	-5.30859375	+47.61474609	+12.06298828	-57.96386719	+2004	+10.22607422	-4.93945313	-4.83837891	+7.82226563	-10.98632813	-0.10986328	+1872	+8.30126953	-8.97802734	-4.82080078	+21.46728516	+12.85400391	-53.37158203	+1708
+1457970774.35640000	+10.58203125	-6.22705078	-5.36572266	+47.19726563	+11.84326172	-58.16162109	+2024	+10.34033203	-4.77685547	-4.89550781	+8.37158203	-11.49169922	-0.48339844	+1892	+8.39355469	-8.81982422	-4.91308594	+21.02783203	+12.48046875	-53.30566406	+1732
+1457970774.36050010	+10.63916016	-6.14794922	-5.38769531	+47.02148438	+11.68945313	-58.24951172	+2032	+10.40185547	-4.68896484	-4.91748047	+8.67919922	-11.75537109	-0.63720703	+1900	+8.44189453	-8.73632813	-4.95263672	+20.80810547	+12.26074219	-53.28369141	+1744
+1457970774.36470010	+10.69628906	-6.06884766	-5.40966797	+46.82373047	+11.53564453	-58.31542969	+2044	+10.45898438	-4.60107422	-4.94384766	+8.98681641	-11.99707031	-0.81298828	+1908	+8.49023438	-8.64843750	-4.99218750	+20.63232422	+12.06298828	-53.23974609	+1760
+1457970774.36879990	+10.75341797	-5.98974609	-5.42724609	+46.62597656	+11.38183594	-58.42529297	+2056	+10.51171875	-4.51757813	-4.95703125	+9.27246094	-12.28271484	-0.98876953	+1916	+8.53857422	-8.56494141	-5.02294922	+20.41259766	+11.79931641	-53.23974609	+1772
+1457970774.37299990	+10.81494141	-5.90625000	-5.44482422	+46.45019531	+11.18408203	-58.49121094	+2064	+10.57324219	-4.42529297	-4.97460938	+9.55810547	-12.52441406	-1.12060547	+1924	+8.59130859	-8.47705078	-5.04931641	+20.21484375	+11.53564453	-53.23974609	+1784
+1457970774.37719990	+10.87646484	-5.82714844	-5.46240234	+46.27441406	+11.03027344	-58.53515625	+2076	+10.62597656	-4.33740234	-4.99218750	+9.82177734	-12.74414063	-1.25244141	+1932	+8.64843750	-8.38916016	-5.08007813	+20.08300781	+11.27197266	-53.21777344	+1800
+1457970774.38130000	+10.92919922	-5.74365234	-5.47558594	+46.07666016	+10.85449219	-58.60107422	+2080	+10.67871094	-4.24511719	-5.00097656	+10.08544922	-13.00781250	-1.40625000	+1936	+8.69677734	-8.29687500	-5.10644531	+19.90722656	+11.00830078	-53.19580078	+1808
+1457970774.38550000	+10.98632813	-5.65576172	-5.48437500	+45.92285156	+10.65673828	-58.62304688	+2088	+10.73583984	-4.14843750	-5.01416016	+10.32714844	-13.20556641	-1.47216797	+1944	+8.75390625	-8.20019531	-5.12402344	+19.77539063	+10.72265625	-53.15185547	+1820
+1457970774.38969990	+11.04345703	-5.56787109	-5.49755859	+45.74707031	+10.45898438	-58.62304688	+2096	+10.78857422	-4.05615234	-5.02734375	+10.56884766	-13.40332031	-1.56005859	+1948	+8.81103516	-8.09912109	-5.15039063	+19.66552734	+10.43701172	-53.08593750	+1832
+1457970774.39380000	+11.10058594	-5.47998047	-5.49755859	+45.57128906	+10.28320313	-58.64501953	+2100	+10.84130859	-3.95947266	-5.02294922	+10.76660156	-13.64501953	-1.64794922	+1952	+8.86376953	-8.00244141	-5.15917969	+19.53369141	+10.12939453	-53.04199219	+1840
+1457970774.39800000	+11.15771484	-5.38330078	-5.50195313	+45.46142578	+10.06347656	-58.64501953	+2104	+10.89404297	-3.86279297	-5.02734375	+10.94238281	-13.86474609	-1.66992188	+1956	+8.92529297	-7.89697266	-5.16796875	+19.44580078	+9.82177734	-53.02001953	+1848
+1457970774.40220000	+11.21484375	-5.29541016	-5.50195313	+45.32958984	+9.86572266	-58.64501953	+2104	+10.95117188	-3.76611328	-5.02734375	+11.11816406	-14.06250000	-1.71386719	+1956	+8.98242188	-7.79589844	-5.18115234	+19.35791016	+9.53613281	-52.95410156	+1852
+1457970774.41050000	+11.32031250	-5.10205078	-5.48876953	+45.08789063	+9.44824219	-58.64501953	+2112	+11.05224609	-3.56835938	-5.00976563	+11.40380859	-14.50195313	-1.73583984	+1964	+9.09228516	-7.58935547	-5.18554688	+19.20410156	+8.92089844	-52.82226563	+1856
+1457970774.41470000	+11.37304688	-5.00537109	-5.48437500	+45.00000000	+9.22851563	-58.60107422	+2112	+11.10498047	-3.46728516	-5.00097656	+11.53564453	-14.69970703	-1.71386719	+1968	+9.14941406	-7.47949219	-5.18994141	+19.16015625	+8.61328125	-52.73437500	+1860
+1457970774.41880010	+11.42138672	-4.90429688	-5.47119141	+44.93408203	+9.03076172	-58.57910156	+2112	+11.15332031	-3.36621094	-4.97900391	+11.62353516	-14.96337891	-1.66992188	+1972	+9.19775391	-7.36962891	-5.18994141	+19.11621094	+8.30566406	-52.62451172	+1860
+1457970774.42300010	+11.47412109	-4.79882813	-5.44921875	+44.89013672	+8.78906250	-58.57910156	+2120	+11.20166016	-3.26074219	-4.95703125	+11.73339844	-15.20507813	-1.62597656	+1976	+9.25048828	-7.25976563	-5.18554688	+19.09423828	+8.02001953	-52.53662109	+1860
+1457970774.43129990	+11.57080078	-4.58789063	-5.40527344	+44.80224609	+8.30566406	-58.57910156	+2128	+11.30273438	-3.04980469	-4.89990234	+11.90917969	-15.77636719	-1.47216797	+1988	+9.35156250	-7.04003906	-5.17236328	+19.05029297	+7.38281250	-52.29492188	+1860
+1457970774.43549990	+11.61914063	-4.47802734	-5.37011719	+44.78027344	+8.02001953	-58.60107422	+2132	+11.35107422	-2.94433594	-4.86474609	+11.99707031	-16.08398438	-1.40625000	+1996	+9.39990234	-6.93017578	-5.15917969	+19.02832031	+7.05322266	-52.20703125	+1856
+1457970774.44380000	+11.71582031	-4.25830078	-5.29980469	+44.75830078	+7.47070313	-58.66699219	+2152	+11.44775391	-2.72460938	-4.77685547	+12.15087891	-16.74316406	-1.23046875	+2016	+9.49218750	-6.70605469	-5.13720703	+19.05029297	+6.39404297	-51.96533203	+1856
+1457970774.45210000	+11.80371094	-4.03417969	-5.21630859	+44.75830078	+6.87744141	-58.73291016	+2176	+11.54443359	-2.50488281	-4.68017578	+12.26074219	-17.40234375	-0.96679688	+2036	+9.58007813	-6.48193359	-5.10644531	+19.07226563	+5.73486328	-51.67968750	+1856
+1457970774.46050000	+11.88720703	-3.80566406	-5.11083984	+44.75830078	+6.21826172	-58.84277344	+2204	+11.63232422	-2.28515625	-4.55712891	+12.32666016	-18.17138672	-0.70312500	+2064	+9.66357422	-6.26220703	-5.06689453	+19.07226563	+5.00976563	-51.41601563	+1864
+1457970774.46460010	+11.93115234	-3.69140625	-5.05810547	+44.78027344	+5.86669922	-58.86474609	+2220	+11.67626953	-2.17968750	-4.50000000	+12.32666016	-18.54492188	-0.52734375	+2076	+9.70751953	-6.14794922	-5.04492188	+19.09423828	+4.65820313	-51.26220703	+1872
+1457970774.46880010	+11.97509766	-3.57714844	-4.99658203	+44.78027344	+5.49316406	-58.97460938	+2240	+11.72460938	-2.06982422	-4.42529297	+12.32666016	-18.98437500	-0.39550781	+2092	+9.74707031	-6.03808594	-5.01416016	+19.11621094	+4.24072266	-51.15234375	+1880
+1457970774.47709990	+12.05419922	-3.35742188	-4.87792969	+44.73632813	+4.81201172	-59.01855469	+2276	+11.80810547	-1.85888672	-4.29785156	+12.21679688	-19.64355469	+0.04394531	+2120	+9.83056641	-5.81835938	-4.96142578	+19.16015625	+3.53759766	-50.82275391	+1896
+1457970774.48130010	+12.09814453	-3.24755859	-4.80761719	+44.73632813	+4.41650391	-59.10644531	+2300	+11.85644531	-1.75781250	-4.21875000	+12.12890625	-20.08300781	+0.24169922	+2136	+9.87011719	-5.70849609	-4.92187500	+19.16015625	+3.12011719	-50.71289063	+1908
+1457970774.48550010	+12.13330078	-3.13769531	-4.74609375	+44.73632813	+4.08691406	-59.08447266	+2316	+11.89160156	-1.65673828	-4.14843750	+12.01904297	-20.36865234	+0.50537109	+2148	+9.90966797	-5.59863281	-4.88671875	+19.13818359	+2.76855469	-50.51513672	+1916
+1457970774.48959990	+12.17285156	-3.02783203	-4.68457031	+44.71435547	+3.73535156	-59.04052734	+2336	+11.93115234	-1.56005859	-4.08251953	+11.84326172	-20.65429688	+0.79101563	+2156	+9.95361328	-5.48437500	-4.85595703	+19.18212891	+2.41699219	-50.29541016	+1924
+1457970774.49379990	+12.21240234	-2.92236328	-4.61425781	+44.71435547	+3.33984375	-59.06250000	+2352	+11.97509766	-1.46337891	-3.99902344	+11.66748047	-21.02783203	+1.07666016	+2168	+9.99316406	-5.37451172	-4.80761719	+19.20410156	+1.97753906	-50.14160156	+1936
+1457970774.49799990	+12.24755859	-2.81689453	-4.54833984	+44.67041016	+3.01025391	-59.01855469	+2368	+12.01464844	-1.36669922	-3.92431641	+11.46972656	-21.31347656	+1.40625000	+2176	+10.03271484	-5.26904297	-4.76367188	+19.18212891	+1.60400391	-49.92187500	+1948
+1457970774.50210000	+12.28271484	-2.71142578	-4.48681641	+44.64843750	+2.68066406	-58.93066406	+2380	+12.05419922	-1.27880859	-3.85400391	+11.20605469	-21.55517578	+1.75781250	+2184	+10.07666016	-5.15478516	-4.72412109	+19.22607422	+1.23046875	-49.68017578	+1956
+1457970774.50630000	+12.32226563	-2.61035156	-4.40771484	+44.62646484	+2.28515625	-58.95263672	+2396	+12.09814453	-1.19091797	-3.77050781	+10.96435547	-21.90673828	+2.08740234	+2192	+10.12060547	-5.04931641	-4.66699219	+19.24804688	+0.79101563	-49.50439453	+1968
+1457970774.51460000	+12.39697266	-2.41699219	-4.27587891	+44.53857422	+1.62597656	-58.79882813	+2412	+12.17285156	-1.01513672	-3.62109375	+10.39306641	-22.36816406	+2.90039063	+2204	+10.19970703	-4.83398438	-4.57031250	+19.24804688	+0.06591797	-48.97705078	+1980
+1457970774.51880000	+12.43212891	-2.32031250	-4.19677734	+44.49462891	+1.25244141	-58.75488281	+2420	+12.21240234	-0.93164063	-3.54199219	+10.08544922	-22.63183594	+3.29589844	+2208	+10.24365234	-4.72851563	-4.51318359	+19.24804688	-0.37353516	-48.73535156	+1988
+1457970774.52290010	+12.46728516	-2.22363281	-4.12646484	+44.40673828	+0.92285156	-58.66699219	+2424	+12.24755859	-0.84814453	-3.46289063	+9.79980469	-22.89550781	+3.71337891	+2212	+10.27880859	-4.62744141	-4.46044922	+19.20410156	-0.74707031	-48.47167969	+1992
+1457970774.53130010	+12.54199219	-2.04345703	-3.97705078	+44.25292969	+0.19775391	-58.51318359	+2432	+12.32226563	-0.69433594	-3.30029297	+9.11865234	-23.40087891	+4.57031250	+2220	+10.36230469	-4.41650391	-4.34619141	+19.20410156	-1.58203125	-47.90039063	+2004
+1457970774.53539990	+12.57275391	-1.95556641	-3.90234375	+44.14306641	-0.13183594	-58.44726563	+2432	+12.35742188	-0.61083984	-3.21240234	+8.81103516	-23.70849609	+5.00976563	+2224	+10.39746094	-4.32421875	-4.28906250	+19.13818359	-1.95556641	-47.61474609	+2008
+1457970774.53959990	+12.60791016	-1.87207031	-3.82763672	+43.98925781	-0.46142578	-58.35937500	+2432	+12.39257813	-0.54052734	-3.12890625	+8.45947266	-23.97216797	+5.44921875	+2228	+10.43261719	-4.22314453	-4.23632813	+19.09423828	-2.32910156	-47.28515625	+2008
+1457970774.54790000	+12.67822266	-1.70947266	-3.66064453	+43.70361328	-1.18652344	-58.29345703	+2432	+12.46289063	-0.38671875	-2.95751953	+7.86621094	-24.56542969	+6.32812500	+2240	+10.50292969	-4.03857422	-4.12207031	+18.96240234	-3.14208984	-46.71386719	+2012
+1457970774.55209990	+12.70898438	-1.63037109	-3.58593750	+43.52783203	-1.51611328	-58.20556641	+2432	+12.49804688	-0.32080078	-2.86962891	+7.51464844	-24.82910156	+6.74560547	+2244	+10.53808594	-3.94628906	-4.06933594	+18.87451172	-3.51562500	-46.38427734	+2012
+1457970774.55629990	+12.74414063	-1.55126953	-3.50244141	+43.37402344	-1.86767578	-58.16162109	+2432	+12.52880859	-0.25048828	-2.78613281	+7.20703125	-25.11474609	+7.16308594	+2252	+10.57324219	-3.85839844	-4.01220703	+18.80859375	-3.93310547	-46.09863281	+2016
+1457970774.56460000	+12.79687500	-1.41064453	-3.33984375	+42.93457031	-2.48291016	-58.05175781	+2436	+12.59033203	-0.11425781	-2.60156250	+6.61376953	-25.77392578	+7.95410156	+2268	+10.62597656	-3.69140625	-3.90673828	+18.54492188	-4.63623047	-45.50537109	+2012
+1457970774.57290010	+12.85839844	-1.27001953	-3.17285156	+42.51708984	-3.14208984	-57.98583984	+2444	+12.65185547	+0.02197266	-2.41699219	+6.08642578	-26.43310547	+8.72314453	+2284	+10.68750000	-3.53320313	-3.79687500	+18.28125000	-5.36132813	-44.95605469	+2012
+1457970774.57710000	+12.88476563	-1.20849609	-3.09375000	+42.25341797	-3.42773438	-57.94189453	+2448	+12.68261719	+0.07910156	-2.32470703	+5.80078125	-26.74072266	+9.09667969	+2292	+10.71386719	-3.46289063	-3.74414063	+18.12744141	-5.66894531	-44.67041016	+2008
+1457970774.58130000	+12.91552734	-1.14697266	-3.01025391	+42.01171875	-3.69140625	-57.91992188	+2452	+12.71337891	+0.13623047	-2.24121094	+5.55908203	-27.02636719	+9.40429688	+2300	+10.74023438	-3.38818359	-3.69140625	+17.99560547	-5.99853516	-44.40673828	+2008
+1457970774.58540010	+12.93750000	-1.08544922	-2.93554688	+41.79199219	-3.93310547	-57.87597656	+2456	+12.73974609	+0.20214844	-2.14892578	+5.36132813	-27.33398438	+9.75585938	+2312	+10.76220703	-3.32226563	-3.64306641	+17.81982422	-6.28417969	-44.14306641	+2004
+1457970774.59380010	+12.98583984	-0.97558594	-2.78613281	+41.24267578	-4.39453125	-57.76611328	+2460	+12.79687500	+0.30761719	-1.97753906	+4.85595703	-27.88330078	+10.41503906	+2328	+10.81494141	-3.19042969	-3.54199219	+17.49023438	-6.85546875	-43.61572266	+2004
+1457970774.60209990	+13.02978516	-0.87011719	-2.63671875	+40.73730469	-4.83398438	-57.63427734	+2472	+12.84521484	+0.41308594	-1.80615234	+4.39453125	-28.43261719	+11.05224609	+2352	+10.85888672	-3.06298828	-3.44970703	+17.11669922	-7.33886719	-43.06640625	+1996
+1457970774.61040000	+13.08251953	-0.77783203	-2.50048828	+40.20996094	-5.18554688	-57.48046875	+2484	+12.89794922	+0.50976563	-1.65234375	+3.99902344	-28.87207031	+11.66748047	+2368	+10.90722656	-2.94433594	-3.35302734	+16.78710938	-7.84423828	-42.56103516	+1992
+1457970774.61459990	+13.10449219	-0.73828125	-2.43457031	+39.90234375	-5.36132813	-57.39257813	+2488	+12.92431641	+0.54931641	-1.57763672	+3.73535156	-29.09179688	+11.97509766	+2376	+10.92919922	-2.89160156	-3.30468750	+16.58935547	-8.06396484	-42.29736328	+1988
+1457970774.62290000	+13.15283203	-0.65039063	-2.31591797	+39.35302734	-5.58105469	-57.15087891	+2492	+12.97265625	+0.63281250	-1.44140625	+3.27392578	-29.37744141	+12.56835938	+2392	+10.96875000	-2.77734375	-3.21240234	+16.25976563	-8.52539063	-41.77001953	+1984
+1457970774.62710000	+13.17041016	-0.61962891	-2.25439453	+39.04541016	-5.69091797	-57.01904297	+2496	+12.99462891	+0.66357422	-1.37109375	+2.98828125	-29.55322266	+12.89794922	+2400	+10.99072266	-2.72460938	-3.16845703	+16.08398438	-8.74511719	-41.48437500	+1980
+1457970774.63120010	+13.19238281	-0.58447266	-2.20166016	+38.73779297	-5.77880859	-56.86523438	+2496	+13.01660156	+0.69873047	-1.30957031	+2.70263672	-29.61914063	+13.22753906	+2404	+11.01269531	-2.66748047	-3.12451172	+15.93017578	-8.96484375	-41.19873047	+1976
+1457970774.63540010	+13.21435547	-0.54492188	-2.14453125	+38.45214844	-5.88867188	-56.73339844	+2496	+13.03857422	+0.73388672	-1.24804688	+2.43896484	-29.77294922	+13.55712891	+2412	+11.03027344	-2.61474609	-3.07617188	+15.77636719	-9.20654297	-40.95703125	+1972
+1457970774.63960000	+13.23632813	-0.51855469	-2.08740234	+38.10058594	-5.99853516	-56.60156250	+2496	+13.06494141	+0.76025391	-1.18212891	+2.13134766	-29.92675781	+13.90869141	+2416	+11.04785156	-2.56640625	-3.03222656	+15.57861328	-9.44824219	-40.69335938	+1968
+1457970774.64369990	+13.25830078	-0.48779297	-2.03906250	+37.77099609	-6.04248047	-56.44775391	+2496	+13.08691406	+0.78662109	-1.12939453	+1.80175781	-29.97070313	+14.23828125	+2420	+11.06982422	-2.51806641	-2.99267578	+15.40283203	-9.66796875	-40.40771484	+1964
+1457970774.64790010	+13.28027344	-0.46142578	-1.99072266	+37.44140625	-6.10839844	-56.31591797	+2496	+13.10888672	+0.81298828	-1.07226563	+1.51611328	-30.10253906	+14.56787109	+2424	+11.08300781	-2.46972656	-2.94873047	+15.22705078	-9.93164063	-40.16601563	+1960
+1457970774.65210010	+13.29785156	-0.43505859	-1.93798828	+37.06787109	-6.15234375	-56.16210938	+2496	+13.12646484	+0.83496094	-1.01513672	+1.16455078	-30.23437500	+14.91943359	+2428	+11.10058594	-2.42138672	-2.90478516	+15.05126953	-10.19531250	-39.92431641	+1956
+1457970774.65619990	+13.31982422	-0.41308594	-1.89843750	+36.69433594	-6.15234375	-55.98632813	+2496	+13.14843750	+0.85693359	-0.97119141	+0.81298828	-30.25634766	+15.27099609	+2432	+11.11816406	-2.37744141	-2.86962891	+14.85351563	-10.39306641	-39.63867188	+1952
+1457970774.66459990	+13.35058594	-0.36914063	-1.80175781	+35.90332031	-6.28417969	-55.76660156	+2500	+13.18359375	+0.89648438	-0.85693359	+0.02197266	-30.58593750	+16.01806641	+2440	+11.14453125	-2.28955078	-2.79052734	+14.45800781	-10.96435547	-39.19921875	+1940
+1457970774.66870000	+13.36816406	-0.35156250	-1.75781250	+35.50781250	-6.30615234	-55.63476563	+2500	+13.20117188	+0.90966797	-0.81298828	-0.37353516	-30.67382813	+16.39160156	+2444	+11.16210938	-2.25000000	-2.75976563	+14.23828125	-11.18408203	-38.95751953	+1936
+1457970774.67290000	+13.38574219	-0.33398438	-1.70947266	+35.09033203	-6.37207031	-55.54687500	+2500	+13.22314453	+0.92285156	-0.75585938	-0.81298828	-30.87158203	+16.78710938	+2448	+11.17529297	-2.21484375	-2.72460938	+14.01855469	-11.46972656	-38.75976563	+1928
+1457970774.67700000	+13.40332031	-0.32080078	-1.66552734	+34.65087891	-6.41601563	-55.48095703	+2504	+13.24072266	+0.93603516	-0.69873047	-1.27441406	-31.06933594	+17.16064453	+2452	+11.18408203	-2.17968750	-2.68505859	+13.75488281	-11.75537109	-38.58398438	+1924
+1457970774.68120000	+13.41650391	-0.31201172	-1.62597656	+34.18945313	-6.41601563	-55.37109375	+2500	+13.25830078	+0.94921875	-0.65039063	-1.71386719	-31.22314453	+17.53417969	+2452	+11.19726563	-2.14892578	-2.65869141	+13.51318359	-11.97509766	-38.38623047	+1916
+1457970774.68540000	+13.43408203	-0.29882813	-1.58203125	+33.77197266	-6.43798828	-55.30517578	+2504	+13.27587891	+0.95361328	-0.59765625	-2.21923828	-31.44287109	+17.90771484	+2456	+11.20605469	-2.11816406	-2.63232422	+13.27148438	-12.21679688	-38.21044922	+1908
+1457970774.68950010	+13.44726563	-0.29443359	-1.53808594	+33.31054688	-6.48193359	-55.23925781	+2504	+13.28906250	+0.96240234	-0.54052734	-2.74658203	-31.64062500	+18.30322266	+2460	+11.21484375	-2.09179688	-2.60156250	+12.98583984	-12.45849609	-38.03466797	+1900
+1457970774.69370010	+13.45605469	-0.28564453	-1.50292969	+32.84912109	-6.45996094	-55.15136719	+2504	+13.30664063	+0.96679688	-0.49218750	-3.29589844	-31.81640625	+18.72070313	+2464	+11.22363281	-2.06542969	-2.57958984	+12.72216797	-12.65625000	-37.85888672	+1892
+1457970774.70199990	+13.47802734	-0.27246094	-1.41943359	+31.97021484	-6.56982422	-55.06347656	+2504	+13.33300781	+0.96679688	-0.38232422	-4.50439453	-32.23388672	+19.59960938	+2468	+11.23681641	-2.01708984	-2.53125000	+12.15087891	-13.05175781	-37.50732422	+1872
+1457970774.70619990	+13.48681641	-0.27246094	-1.37988281	+31.48681641	-6.59179688	-54.99755859	+2504	+13.35058594	+0.96679688	-0.32958984	-5.16357422	-32.40966797	+20.06103516	+2472	+11.24560547	-1.99951172	-2.50927734	+11.86523438	-13.20556641	-37.37548828	+1864
+1457970774.71040010	+13.49560547	-0.26367188	-1.34472656	+31.11328125	-6.59179688	-54.90966797	+2504	+13.36376953	+0.96240234	-0.28125000	-5.84472656	-32.56347656	+20.52246094	+2476	+11.25000000	-1.97314453	-2.48730469	+11.60156250	-13.35937500	-37.19970703	+1852
+1457970774.71450000	+13.50439453	-0.26367188	-1.30957031	+30.67382813	-6.59179688	-54.82177734	+2504	+13.38134766	+0.95800781	-0.23291016	-6.56982422	-32.69531250	+21.00585938	+2484	+11.25439453	-1.95996094	-2.46972656	+11.29394531	-13.46923828	-37.02392578	+1840
+1457970774.71869990	+13.50878906	-0.26367188	-1.28759766	+30.21240234	-6.54785156	-54.71191406	+2500	+13.39453125	+0.95361328	-0.18896484	-7.31689453	-32.78320313	+21.53320313	+2488	+11.25439453	-1.94238281	-2.45214844	+10.98632813	-13.57910156	-36.87011719	+1832
+1457970774.72289990	+13.51318359	-0.25927734	-1.25683594	+29.86083984	-6.52587891	-54.60205078	+2500	+13.40771484	+0.94042969	-0.14501953	-8.10791016	-32.80517578	+22.06054688	+2492	+11.25878906	-1.92041016	-2.43457031	+10.72265625	-13.62304688	-36.69433594	+1820
+1457970774.72700000	+13.51757813	-0.25927734	-1.23046875	+29.46533203	-6.50390625	-54.49218750	+2500	+13.42089844	+0.92724609	-0.10546875	-8.94287109	-32.78320313	+22.60986328	+2500	+11.25878906	-1.90722656	-2.42138672	+10.43701172	-13.66699219	-36.49658203	+1808
+1457970774.73540000	+13.52636719	-0.25488281	-1.18652344	+28.74023438	-6.41601563	-54.20654297	+2504	+13.44726563	+0.90087891	-0.03955078	-10.72265625	-32.62939453	+23.79638672	+2512	+11.25878906	-1.87207031	-2.39062500	+9.90966797	-13.73291016	-36.12304688	+1788
+1457970774.73950000	+13.53076172	-0.25927734	-1.16015625	+28.36669922	-6.41601563	-54.05273438	+2504	+13.46044922	+0.88330078	-0.00878906	-11.64550781	-32.47558594	+24.41162109	+2516	+11.25439453	-1.85888672	-2.37744141	+9.64599609	-13.71093750	-35.94726563	+1776
+1457970774.74370000	+13.53076172	-0.25927734	-1.14697266	+28.01513672	-6.32812500	-53.87695313	+2504	+13.47363281	+0.86572266	+0.01318359	-12.59033203	-32.27783203	+25.02685547	+2520	+11.25000000	-1.84130859	-2.35986328	+9.38232422	-13.68896484	-35.77148438	+1764
+1457970774.75200010	+13.53955078	-0.25927734	-1.12060547	+27.39990234	-6.17431641	-53.52539063	+2504	+13.50000000	+0.82177734	+0.04833984	-14.52392578	-31.70654297	+26.25732422	+2532	+11.24560547	-1.81054688	-2.33349609	+8.92089844	-13.62304688	-35.35400391	+1744
+1457970774.75620010	+13.53955078	-0.25927734	-1.11621094	+27.07031250	-6.06445313	-53.32763672	+2500	+13.50878906	+0.79980469	+0.05712891	-15.49072266	-31.33300781	+26.85058594	+2532	+11.24121094	-1.79296875	-2.32470703	+8.70117188	-13.55712891	-35.15625000	+1732
+1457970774.76029990	+13.53955078	-0.25927734	-1.10302734	+26.80664063	-6.02050781	-53.15185547	+2500	+13.51757813	+0.77343750	+0.06591797	-16.50146484	-30.95947266	+27.46582031	+2536	+11.23681641	-1.77539063	-2.31152344	+8.50341797	-13.51318359	-34.93652344	+1724
+1457970774.76449990	+13.53955078	-0.25927734	-1.08984375	+26.52099609	-5.97656250	-52.99804688	+2496	+13.52636719	+0.74707031	+0.07031250	-17.51220703	-30.54199219	+28.08105469	+2540	+11.23242188	-1.75781250	-2.29833984	+8.30566406	-13.44726563	-34.73876953	+1716
+1457970774.76869990	+13.54394531	-0.25927734	-1.08544922	+26.23535156	-5.91064453	-52.80029297	+2492	+13.53515625	+0.72509766	+0.07470703	-18.50097656	-30.10253906	+28.65234375	+2540	+11.22802734	-1.74462891	-2.28515625	+8.10791016	-13.38134766	-34.54101563	+1704
+1457970774.77700000	+13.54833984	-0.25927734	-1.06347656	+25.70800781	-5.82275391	-52.49267578	+2488	+13.55273438	+0.67236328	+0.08349609	-20.50048828	-29.22363281	+29.81689453	+2548	+11.21484375	-1.71386719	-2.26318359	+7.75634766	-13.29345703	-34.14550781	+1688
+1457970774.78530000	+13.54833984	-0.26367188	-1.05029297	+25.18066406	-5.69091797	-52.20703125	+2480	+13.56152344	+0.62402344	+0.08349609	-22.41210938	-28.30078125	+30.84960938	+2548	+11.20166016	-1.68310547	-2.24121094	+7.42675781	-13.16162109	-33.79394531	+1672
+1457970774.78950000	+13.54833984	-0.26367188	-1.04150391	+24.93896484	-5.62500000	-52.05322266	+2476	+13.56591797	+0.60205078	+0.08349609	-23.33496094	-27.83935547	+31.35498047	+2548	+11.19726563	-1.66992188	-2.23242188	+7.25097656	-13.09570313	-33.61816406	+1664
+1457970774.79370000	+13.54394531	-0.26367188	-1.03710938	+24.69726563	-5.55908203	-51.89941406	+2472	+13.57031250	+0.57568359	+0.07910156	-24.25781250	-27.35595703	+31.81640625	+2552	+11.18847656	-1.65673828	-2.22363281	+7.09716797	-13.02978516	-33.44238281	+1656
+1457970774.80200000	+13.54394531	-0.26367188	-1.01513672	+24.23583984	-5.49316406	-51.65771484	+2464	+13.57470703	+0.53613281	+0.08789063	-26.03759766	-26.49902344	+32.76123047	+2552	+11.17529297	-1.63476563	-2.20605469	+6.76757813	-12.85400391	-33.11279297	+1640
+1457970774.80620000	+13.54394531	-0.26806641	-1.00634766	+23.99414063	-5.47119141	-51.54785156	+2464	+13.57910156	+0.51416016	+0.09228516	-26.87255859	-26.10351563	+33.15673828	+2556	+11.17089844	-1.62597656	-2.19726563	+6.61376953	-12.78808594	-32.98095703	+1632
+1457970774.81030010	+13.53955078	-0.26367188	-0.99755859	+23.79638672	-5.42724609	-51.43798828	+2460	+13.57910156	+0.50097656	+0.09667969	-27.66357422	-25.70800781	+33.55224609	+2556	+11.16650391	-1.61718750	-2.18847656	+6.43798828	-12.67822266	-32.82714844	+1620
+1457970774.81450010	+13.53955078	-0.26806641	-0.98876953	+23.57666016	-5.38330078	-51.32812500	+2456	+13.58349609	+0.48779297	+0.10107422	-28.43261719	-25.31250000	+33.90380859	+2556	+11.15771484	-1.60839844	-2.18408203	+6.26220703	-12.56835938	-32.67333984	+1612
+1457970774.81870010	+13.53515625	-0.27246094	-0.98437500	+23.35693359	-5.29541016	-51.19628906	+2452	+13.58789063	+0.47021484	+0.10546875	-29.17968750	-24.93896484	+34.21142578	+2556	+11.15332031	-1.59960938	-2.17529297	+6.08642578	-12.45849609	-32.54150391	+1604
+1457970774.82279990	+13.53076172	-0.27246094	-0.97558594	+23.15917969	-5.25146484	-51.08642578	+2448	+13.58789063	+0.46142578	+0.11425781	-29.86083984	-24.54345703	+34.51904297	+2556	+11.14453125	-1.59521484	-2.17529297	+5.91064453	-12.30468750	-32.38769531	+1592
+1457970774.82699990	+13.52636719	-0.27246094	-0.97119141	+22.98339844	-5.20751953	-50.97656250	+2444	+13.59228516	+0.44824219	+0.11865234	-30.54199219	-24.16992188	+34.80468750	+2556	+11.14013672	-1.58642578	-2.17089844	+5.73486328	-12.15087891	-32.25585938	+1584
+1457970774.83530000	+13.52197266	-0.27246094	-0.95800781	+22.60986328	-5.11962891	-50.71289063	+2440	+13.59667969	+0.43505859	+0.13183594	-31.83837891	-23.44482422	+35.28808594	+2560	+11.12695313	-1.57324219	-2.16210938	+5.38330078	-11.84326172	-31.97021484	+1564
+1457970774.83950000	+13.52197266	-0.27246094	-0.95361328	+22.41210938	-5.09765625	-50.60302734	+2436	+13.60107422	+0.42626953	+0.13623047	-32.45361328	-23.07128906	+35.50781250	+2560	+11.11816406	-1.56884766	-2.15771484	+5.18554688	-11.68945313	-31.83837891	+1552
+1457970774.84360000	+13.51757813	-0.27685547	-0.94482422	+22.23632813	-5.05371094	-50.49316406	+2436	+13.60546875	+0.41748047	+0.14062500	-33.04687500	-22.71972656	+35.68359375	+2560	+11.11376953	-1.56005859	-2.15332031	+5.00976563	-11.53564453	-31.72851563	+1544
+1457970774.84780000	+13.51318359	-0.27685547	-0.94482422	+22.06054688	-5.00976563	-50.36132813	+2436	+13.60986328	+0.41308594	+0.14062500	-33.61816406	-22.34619141	+35.83740234	+2560	+11.10937500	-1.55566406	-2.14892578	+4.83398438	-11.35986328	-31.59667969	+1532
+1457970774.85200000	+13.51318359	-0.27685547	-0.94042969	+21.90673828	-4.94384766	-50.22949219	+2440	+13.61425781	+0.40869141	+0.14062500	-34.18945313	-21.95068359	+35.99121094	+2560	+11.10058594	-1.54687500	-2.14453125	+4.65820313	-11.20605469	-31.46484375	+1524
+1457970774.85610010	+13.50878906	-0.27246094	-0.94042969	+21.73095703	-4.87792969	-50.07568359	+2440	+13.61865234	+0.40429688	+0.14062500	-34.73876953	-21.53320313	+36.10107422	+2560	+11.09619141	-1.53808594	-2.14453125	+4.50439453	-11.00830078	-31.35498047	+1516
+1457970774.86030010	+13.50878906	-0.27246094	-0.94042969	+21.57714844	-4.81201172	-49.94384766	+2440	+13.61865234	+0.39550781	+0.13623047	-35.31005859	-21.11572266	+36.21093750	+2564	+11.08740234	-1.52929688	-2.14013672	+4.35058594	-10.87646484	-31.24511719	+1504
+1457970774.86450000	+13.50439453	-0.26806641	-0.94042969	+21.40136719	-4.74609375	-49.81201172	+2444	+13.62304688	+0.38671875	+0.13623047	-35.90332031	-20.72021484	+36.34277344	+2564	+11.08300781	-1.52050781	-2.14013672	+4.21875000	-10.72265625	-31.13525391	+1496
+1457970774.86859990	+13.50439453	-0.26806641	-0.93603516	+21.24755859	-4.70214844	-49.68017578	+2444	+13.62744141	+0.38232422	+0.12744141	-36.49658203	-20.25878906	+36.43066406	+2568	+11.07861328	-1.51171875	-2.13574219	+4.06494141	-10.56884766	-31.02539063	+1488
+1457970774.87280010	+13.50439453	-0.26367188	-0.93603516	+21.07177734	-4.63623047	-49.54833984	+2444	+13.63183594	+0.37353516	+0.11865234	-37.08984375	-19.81933594	+36.51855469	+2568	+11.07421875	-1.50292969	-2.13134766	+3.93310547	-10.45898438	-30.91552734	+1480
+1457970774.87700010	+13.50439453	-0.26367188	-0.93603516	+20.91796875	-4.54833984	-49.43847656	+2448	+13.63183594	+0.36474609	+0.10986328	-37.68310547	-19.35791016	+36.58447266	+2572	+11.06542969	-1.49414063	-2.12695313	+3.80126953	-10.32714844	-30.80566406	+1476
+1457970774.88109990	+13.50000000	-0.25927734	-0.93164063	+20.76416016	-4.48242188	-49.35058594	+2448	+13.63623047	+0.35595703	+0.09667969	-38.27636719	-18.87451172	+36.65039063	+2576	+11.06542969	-1.48095703	-2.12255859	+3.69140625	-10.19531250	-30.71777344	+1468
+1457970774.88529990	+13.50000000	-0.25927734	-0.93603516	+20.56640625	-4.32861328	-49.21875000	+2448	+13.64062500	+0.34277344	+0.08789063	-38.91357422	-18.39111328	+36.73828125	+2580	+11.06103516	-1.47216797	-2.11816406	+3.58154297	-10.08544922	-30.60791016	+1464
+1457970774.88949990	+13.50000000	-0.25488281	-0.94042969	+20.39062500	-4.17480469	-49.10888672	+2448	+13.64062500	+0.33398438	+0.07470703	-39.55078125	-17.88574219	+36.80419922	+2584	+11.05664063	-1.45898438	-2.11376953	+3.47167969	-9.99755859	-30.52001953	+1460
+1457970774.89360000	+13.50000000	-0.25048828	-0.93603516	+20.23681641	-4.04296875	-49.02099609	+2444	+13.64501953	+0.32080078	+0.06152344	-40.18798828	-17.35839844	+36.89208984	+2588	+11.05224609	-1.44580078	-2.10937500	+3.38378906	-9.88769531	-30.41015625	+1456
+1457970774.89780000	+13.50000000	-0.24609375	-0.94042969	+20.03906250	-3.88916016	-48.93310547	+2440	+13.64941406	+0.31201172	+0.05273438	-40.86914063	-16.87500000	+37.00195313	+2588	+11.04785156	-1.43701172	-2.10498047	+3.25195313	-9.82177734	-30.32226563	+1452
+1457970774.90610000	+13.50000000	-0.24609375	-0.93164063	+19.64355469	-3.60351563	-48.80126953	+2432	+13.65380859	+0.28564453	+0.02636719	-42.20947266	-15.82031250	+37.26562500	+2596	+11.04345703	-1.41503906	-2.09179688	+3.03222656	-9.66796875	-30.14648438	+1444
+1457970774.91030000	+13.50000000	-0.24609375	-0.93164063	+19.40185547	-3.38378906	-48.73535156	+2424	+13.65820313	+0.27246094	+0.02197266	-42.91259766	-15.33691406	+37.46337891	+2596	+11.03906250	-1.40625000	-2.08740234	+2.90039063	-9.60205078	-30.05859375	+1444
+1457970774.91440010	+13.50439453	-0.24609375	-0.93164063	+19.18212891	-3.16406250	-48.69140625	+2416	+13.66259766	+0.26367188	+0.01318359	-43.61572266	-14.83154297	+37.68310547	+2596	+11.03906250	-1.39746094	-2.08300781	+2.79052734	-9.53613281	-29.94873047	+1440
+1457970774.91860010	+13.50439453	-0.24169922	-0.92724609	+18.98437500	-2.96630859	-48.66943359	+2412	+13.66699219	+0.25488281	+0.00439453	-44.29687500	-14.26025391	+37.90283203	+2596	+11.03906250	-1.38867188	-2.07861328	+2.65869141	-9.47021484	-29.86083984	+1436
+1457970774.92280010	+13.50000000	-0.24609375	-0.93164063	+18.72070313	-2.68066406	-48.62548828	+2404	+13.66699219	+0.24169922	+0.00878906	-45.02197266	-13.79882813	+38.23242188	+2596	+11.03466797	-1.37988281	-2.07421875	+2.50488281	-9.38232422	-29.77294922	+1436
+1457970774.92689990	+13.50000000	-0.24609375	-0.93164063	+18.45703125	-2.39501953	-48.60351563	+2400	+13.67138672	+0.23291016	+0.00878906	-45.74707031	-13.27148438	+38.60595703	+2592	+11.03466797	-1.37109375	-2.07421875	+2.35107422	-9.31640625	-29.68505859	+1432
+1457970774.93109990	+13.50000000	-0.24609375	-0.92724609	+18.21533203	-2.15332031	-48.60351563	+2396	+13.67578125	+0.22412109	+0.00439453	-46.47216797	-12.67822266	+38.95751953	+2592	+11.03466797	-1.36230469	-2.06982422	+2.19726563	-9.25048828	-29.59716797	+1428
+1457970774.93530010	+13.49560547	-0.25048828	-0.92285156	+17.95166016	-1.84570313	-48.60351563	+2392	+13.68017578	+0.21533203	+0.01318359	-47.19726563	-12.19482422	+39.44091797	+2592	+11.03466797	-1.35791016	-2.06542969	+1.99951172	-9.18457031	-29.50927734	+1428
+1457970774.93940000	+13.49560547	-0.25048828	-0.92285156	+17.66601563	-1.53808594	-48.60351563	+2388	+13.68457031	+0.20654297	+0.02197266	-47.92236328	-11.66748047	+39.94628906	+2592	+11.03466797	-1.35351563	-2.06103516	+1.80175781	-9.14062500	-29.42138672	+1424
+1457970774.94359990	+13.49121094	-0.25488281	-0.91406250	+17.38037109	-1.25244141	-48.66943359	+2388	+13.68896484	+0.19775391	+0.02636719	-48.64746094	-11.07421875	+40.40771484	+2588	+11.03466797	-1.34472656	-2.05664063	+1.60400391	-9.07470703	-29.31152344	+1420
+1457970774.94779990	+13.49121094	-0.26367188	-0.90966797	+17.07275391	-0.87890625	-48.66943359	+2384	+13.68896484	+0.18896484	+0.03515625	-49.41650391	-10.54687500	+41.02294922	+2592	+11.03906250	-1.34472656	-2.05664063	+1.38427734	-9.00878906	-29.22363281	+1416
+1457970774.95190000	+13.48681641	-0.26367188	-0.91406250	+16.78710938	-0.46142578	-48.69140625	+2380	+13.69335938	+0.18017578	+0.04394531	-50.16357422	-9.97558594	+41.61621094	+2592	+11.03906250	-1.33593750	-2.05224609	+1.18652344	-8.94287109	-29.13574219	+1412
+1457970774.95610000	+13.48242188	-0.26806641	-0.90966797	+16.47949219	-0.10986328	-48.73535156	+2380	+13.69335938	+0.17578125	+0.04833984	-50.86669922	-9.36035156	+42.16552734	+2592	+11.03906250	-1.33154297	-2.05224609	+0.96679688	-8.85498047	-29.04785156	+1408
+1457970774.96030000	+13.47802734	-0.27246094	-0.90966797	+16.14990234	+0.32958984	-48.77929688	+2376	+13.69335938	+0.16699219	+0.06152344	-51.63574219	-8.78906250	+42.80273438	+2592	+11.03906250	-1.32714844	-2.04785156	+0.74707031	-8.78906250	-28.98193359	+1404
+1457970774.96440010	+13.47363281	-0.28125000	-0.90966797	+15.84228516	+0.76904297	-48.80126953	+2376	+13.68896484	+0.15380859	+0.07031250	-52.38281250	-8.21777344	+43.41796875	+2596	+11.03906250	-1.32275391	-2.04785156	+0.50537109	-8.72314453	-28.89404297	+1396
+1457970774.96860000	+13.47363281	-0.28564453	-0.90527344	+15.51269531	+1.16455078	-48.86718750	+2376	+13.68896484	+0.14501953	+0.07031250	-53.12988281	-7.60253906	+43.96728516	+2596	+11.03906250	-1.31835938	-2.04345703	+0.28564453	-8.67919922	-28.80615234	+1392
+1457970774.97280000	+13.46923828	-0.29003906	-0.90087891	+15.20507813	+1.58203125	-48.91113281	+2380	+13.68896484	+0.13623047	+0.07470703	-53.83300781	-7.03125000	+44.53857422	+2596	+11.04345703	-1.31396484	-2.03906250	+0.06591797	-8.63525391	-28.71826172	+1388
+1457970774.98110010	+13.46484375	-0.30322266	-0.89648438	+14.54589844	+2.46093750	-48.99902344	+2384	+13.68017578	+0.10986328	+0.07470703	-55.30517578	-5.88867188	+45.54931641	+2600	+11.04345703	-1.30957031	-2.03466797	-0.39550781	-8.54736328	-28.56445313	+1380
+1457970774.98519990	+13.46484375	-0.30322266	-0.90087891	+14.23828125	+2.90039063	-49.06494141	+2388	+13.67578125	+0.09667969	+0.07031250	-55.98632813	-5.33935547	+45.98876953	+2604	+11.04345703	-1.30078125	-2.03027344	-0.59326172	-8.50341797	-28.49853516	+1376
+1457970774.98939990	+13.46044922	-0.31201172	-0.90087891	+13.93066406	+3.33984375	-49.08691406	+2388	+13.67138672	+0.08349609	+0.06591797	-56.66748047	-4.79003906	+46.36230469	+2608	+11.04345703	-1.29638672	-2.02587891	-0.79101563	-8.43750000	-28.43261719	+1368
+1457970774.99359990	+13.46044922	-0.31640625	-0.90527344	+13.62304688	+3.82324219	-49.08691406	+2392	+13.67138672	+0.07031250	+0.06152344	-57.37060547	-4.30664063	+46.71386719	+2612	+11.04345703	-1.29199219	-2.02148438	-0.98876953	-8.39355469	-28.36669922	+1364
+1457970774.99770000	+13.46044922	-0.31640625	-0.90527344	+13.38134766	+4.19677734	-49.13085938	+2392	+13.66259766	+0.06152344	+0.05273438	-57.96386719	-3.80126953	+46.99951172	+2612	+11.04345703	-1.28320313	-2.01708984	-1.14257813	-8.37158203	-28.30078125	+1364
+1457970775.00190000	+13.46044922	-0.32080078	-0.90087891	+13.11767578	+4.54833984	-49.15283203	+2392	+13.65820313	+0.04394531	+0.04394531	-58.60107422	-3.36181641	+47.26318359	+2616	+11.04345703	-1.27880859	-2.01269531	-1.34033203	-8.32763672	-28.23486328	+1360
+1457970775.00609990	+13.46044922	-0.32519531	-0.90966797	+12.85400391	+4.94384766	-49.15283203	+2396	+13.65820313	+0.02636719	+0.03955078	-59.26025391	-2.98828125	+47.48291016	+2620	+11.04345703	-1.27441406	-2.00830078	-1.51611328	-8.30566406	-28.19091797	+1356
+1457970775.01020000	+13.46484375	-0.32080078	-0.90527344	+12.67822266	+5.25146484	-49.15283203	+2392	+13.65380859	+0.01757813	+0.02636719	-59.78759766	-2.57080078	+47.63671875	+2624	+11.04345703	-1.26562500	-2.00390625	-1.64794922	-8.26171875	-28.12500000	+1356
+1457970775.01440000	+13.46923828	-0.32958984	-0.90087891	+12.45849609	+5.51513672	-49.15283203	+2392	+13.65380859	+0.00000000	+0.01318359	-60.33691406	-2.19726563	+47.72460938	+2628	+11.04345703	-1.26123047	-1.99511719	-1.80175781	-8.21777344	-28.08105469	+1352
+1457970775.01860000	+13.46923828	-0.33398438	-0.90966797	+12.23876953	+5.88867188	-49.15283203	+2392	+13.65380859	-0.01318359	+0.00878906	-60.88623047	-1.91162109	+47.83447266	+2628	+11.03906250	-1.25683594	-1.99072266	-1.93359375	-8.17382813	-28.03710938	+1352
+1457970775.02270010	+13.46923828	-0.32958984	-0.91406250	+12.10693359	+6.15234375	-49.15283203	+2388	+13.64941406	-0.01757813	+0.00000000	-61.32568359	-1.60400391	+47.90039063	+2632	+11.03906250	-1.25244141	-1.98632813	-2.04345703	-8.10791016	-27.99316406	+1352
+1457970775.02690010	+13.47363281	-0.32958984	-0.91406250	+11.97509766	+6.39404297	-49.13085938	+2384	+13.64501953	-0.03076172	-0.00878906	-61.80908203	-1.34033203	+47.92236328	+2632	+11.03906250	-1.24804688	-1.98193359	-2.15332031	-8.06396484	-27.97119141	+1348
+1457970775.03110000	+13.47363281	-0.32958984	-0.92285156	+11.84326172	+6.67968750	-49.08691406	+2384	+13.64501953	-0.04394531	-0.00878906	-62.29248047	-1.12060547	+47.96630859	+2636	+11.03906250	-1.24365234	-1.97753906	-2.28515625	-8.02001953	-27.92724609	+1348
+1457970775.03520010	+13.47363281	-0.32519531	-0.91845703	+11.77734375	+6.81152344	-49.08691406	+2380	+13.64501953	-0.04833984	-0.01757813	-62.66601563	-0.90087891	+47.96630859	+2636	+11.03466797	-1.23486328	-1.97314453	-2.37304688	-7.95410156	-27.90527344	+1348
+1457970775.04360010	+13.47802734	-0.32958984	-0.91406250	+11.55761719	+7.11914063	-49.08691406	+2376	+13.64501953	-0.06591797	-0.02197266	-63.47900391	-0.57128906	+47.94433594	+2640	+11.03466797	-1.23486328	-1.95996094	-2.59277344	-7.84423828	-27.88330078	+1348
+1457970775.04769990	+13.47802734	-0.32958984	-0.91406250	+11.49169922	+7.25097656	-49.10888672	+2372	+13.64501953	-0.07031250	-0.02636719	-63.78662109	-0.41748047	+47.92236328	+2640	+11.03466797	-1.23046875	-1.95996094	-2.68066406	-7.77832031	-27.88330078	+1348
+1457970775.05189990	+13.48242188	-0.32958984	-0.91406250	+11.40380859	+7.38281250	-49.10888672	+2364	+13.64501953	-0.07470703	-0.03076172	-64.11621094	-0.30761719	+47.85644531	+2636	+11.03466797	-1.23046875	-1.95556641	-2.76855469	-7.71240234	-27.88330078	+1348
+1457970775.05609990	+13.47802734	-0.33398438	-0.91845703	+11.31591797	+7.58056641	-49.13085938	+2364	+13.64501953	-0.07910156	-0.03076172	-64.44580078	-0.21972656	+47.81250000	+2636	+11.03466797	-1.22607422	-1.95117188	-2.85644531	-7.62451172	-27.90527344	+1344
+1457970775.06020000	+13.47802734	-0.32958984	-0.91406250	+11.25000000	+7.66845703	-49.15283203	+2360	+13.64501953	-0.07470703	-0.02636719	-64.68750000	-0.15380859	+47.79052734	+2636	+11.03466797	-1.22607422	-1.95117188	-2.94433594	-7.53662109	-27.92724609	+1344
+1457970775.06440000	+13.47363281	-0.33398438	-0.91406250	+11.18408203	+7.73437500	-49.19677734	+2356	+13.64501953	-0.07910156	-0.02197266	-64.95117188	-0.10986328	+47.79052734	+2636	+11.03466797	-1.22607422	-1.95117188	-3.03222656	-7.44873047	-27.94921875	+1344
+1457970775.06850000	+13.47363281	-0.33398438	-0.91406250	+11.11816406	+7.84423828	-49.26269531	+2352	+13.64501953	-0.08349609	-0.02636719	-65.23681641	-0.06591797	+47.72460938	+2632	+11.03466797	-1.23046875	-1.95117188	-3.14208984	-7.38281250	-27.99316406	+1340
+1457970775.07270000	+13.47363281	-0.33837891	-0.91406250	+11.03027344	+7.91015625	-49.30664063	+2352	+13.64941406	-0.07910156	-0.02636719	-65.45654297	-0.06591797	+47.70263672	+2632	+11.03466797	-1.23046875	-1.95117188	-3.20800781	-7.29492188	-28.03710938	+1340
+1457970775.07690000	+13.47363281	-0.34277344	-0.90966797	+10.92041016	+7.99804688	-49.39453125	+2348	+13.64941406	-0.08349609	-0.02197266	-65.67626953	-0.08789063	+47.68066406	+2632	+11.03906250	-1.23486328	-1.95117188	-3.29589844	-7.20703125	-28.10302734	+1336
+1457970775.08100010	+13.47363281	-0.35156250	-0.91406250	+10.81054688	+8.10791016	-49.48242188	+2348	+13.65380859	-0.08789063	-0.02636719	-65.91796875	-0.10986328	+47.61474609	+2628	+11.03906250	-1.23925781	-1.95117188	-3.38378906	-7.11914063	-28.16894531	+1336
+1457970775.08520010	+13.46923828	-0.35595703	-0.91845703	+10.72265625	+8.21777344	-49.57031250	+2352	+13.65820313	-0.08349609	-0.02197266	-66.09375000	-0.17578125	+47.63671875	+2628	+11.03906250	-1.24365234	-1.95556641	-3.44970703	-7.00927734	-28.23486328	+1332
+1457970775.08940010	+13.46923828	-0.36035156	-0.92285156	+10.63476563	+8.34960938	-49.63623047	+2356	+13.65820313	-0.08789063	-0.01757813	-66.29150391	-0.24169922	+47.65869141	+2628	+11.04345703	-1.24804688	-1.95556641	-3.51562500	-6.89941406	-28.30078125	+1332
+1457970775.09770010	+13.46923828	-0.37353516	-0.94042969	+10.45898438	+8.59130859	-49.83398438	+2364	+13.66259766	-0.09667969	-0.03515625	-66.64306641	-0.35156250	+47.57080078	+2628	+11.04345703	-1.25683594	-1.96435547	-3.62548828	-6.67968750	-28.45458984	+1328
+1457970775.10190010	+13.46923828	-0.38232422	-0.94482422	+10.34912109	+8.70117188	-49.94384766	+2372	+13.66259766	-0.10546875	-0.03515625	-66.86279297	-0.46142578	+47.59277344	+2632	+11.04345703	-1.26562500	-1.96875000	-3.66943359	-6.54785156	-28.54248047	+1328
+1457970775.10599990	+13.46923828	-0.39550781	-0.95361328	+10.21728516	+8.83300781	-50.03173828	+2380	+13.67138672	-0.11425781	-0.04833984	-67.06054688	-0.54931641	+47.52685547	+2632	+11.04785156	-1.27441406	-1.97314453	-3.75732422	-6.41601563	-28.63037109	+1328
+1457970775.11019990	+13.47363281	-0.40429688	-0.96679688	+10.12939453	+8.98681641	-50.11962891	+2384	+13.67578125	-0.11865234	-0.06152344	-67.19238281	-0.68115234	+47.50488281	+2632	+11.04785156	-1.27880859	-1.98193359	-3.77929688	-6.30615234	-28.71826172	+1324
+1457970775.11439990	+13.47802734	-0.41308594	-0.97558594	+10.04150391	+9.11865234	-50.22949219	+2392	+13.68017578	-0.13183594	-0.07031250	-67.36816406	-0.81298828	+47.48291016	+2636	+11.04785156	-1.28759766	-1.98632813	-3.80126953	-6.17431641	-28.80615234	+1324
+1457970775.11850000	+13.47802734	-0.42626953	-0.99755859	+9.93164063	+9.31640625	-50.33935547	+2404	+13.68017578	-0.14501953	-0.09228516	-67.54394531	-0.92285156	+47.39501953	+2640	+11.04785156	-1.29638672	-1.99511719	-3.84521484	-6.02050781	-28.89404297	+1324
+1457970775.12270000	+13.48242188	-0.43066406	-1.01074219	+9.88769531	+9.44824219	-50.42724609	+2408	+13.68017578	-0.15380859	-0.10986328	-67.67578125	-1.05468750	+47.32910156	+2644	+11.04785156	-1.30517578	-2.00390625	-3.84521484	-5.91064453	-28.98193359	+1324
+1457970775.12690000	+13.48681641	-0.43945313	-1.02832031	+9.82177734	+9.60205078	-50.51513672	+2416	+13.68017578	-0.16699219	-0.12744141	-67.85156250	-1.20849609	+47.26318359	+2648	+11.04785156	-1.31396484	-2.01269531	-3.86718750	-5.77880859	-29.09179688	+1324
+1457970775.13100000	+13.49121094	-0.45263672	-1.05029297	+9.73388672	+9.79980469	-50.60302734	+2424	+13.68457031	-0.18457031	-0.15380859	-68.00537109	-1.34033203	+47.15332031	+2656	+11.04785156	-1.32275391	-2.02148438	-3.86718750	-5.62500000	-29.20166016	+1328
+1457970775.13520000	+13.49560547	-0.45703125	-1.06787109	+9.71191406	+9.88769531	-50.66894531	+2424	+13.68457031	-0.19335938	-0.18017578	-68.11523438	-1.47216797	+47.04345703	+2660	+11.04785156	-1.33154297	-2.03027344	-3.84521484	-5.51513672	-29.28955078	+1328
+1457970775.13930010	+13.50000000	-0.46582031	-1.08105469	+9.66796875	+9.99755859	-50.77880859	+2428	+13.68896484	-0.21093750	-0.20654297	-68.24707031	-1.62597656	+46.91162109	+2664	+11.04785156	-1.34033203	-2.03906250	-3.84521484	-5.40527344	-29.39941406	+1328
+1457970775.14350010	+13.50439453	-0.47900391	-1.10302734	+9.60205078	+10.17333984	-50.88867188	+2432	+13.68896484	-0.22851563	-0.23730469	-68.37890625	-1.80175781	+46.80175781	+2672	+11.04785156	-1.35351563	-2.05224609	-3.84521484	-5.27343750	-29.53125000	+1332
+1457970775.14770010	+13.50878906	-0.48779297	-1.12060547	+9.58007813	+10.26123047	-50.95458984	+2432	+13.68896484	-0.23730469	-0.26367188	-68.44482422	-1.93359375	+46.64794922	+2672	+11.04785156	-1.36230469	-2.06542969	-3.82324219	-5.18554688	-29.64111328	+1336
+1457970775.15599990	+13.51318359	-0.50976563	-1.16894531	+9.51416016	+10.52490234	-51.17431641	+2428	+13.68896484	-0.26806641	-0.32080078	-68.64257813	-2.28515625	+46.29638672	+2684	+11.04785156	-1.38867188	-2.09179688	-3.75732422	-4.96582031	-29.92675781	+1344
+1457970775.16020010	+13.51757813	-0.51855469	-1.19091797	+9.49218750	+10.65673828	-51.28417969	+2428	+13.68896484	-0.28125000	-0.35156250	-68.68652344	-2.41699219	+46.14257813	+2688	+11.04785156	-1.40185547	-2.11376953	-3.71337891	-4.85595703	-30.12451172	+1348
+1457970775.16430000	+13.51757813	-0.52734375	-1.21728516	+9.47021484	+10.76660156	-51.39404297	+2424	+13.68896484	-0.29443359	-0.38232422	-68.75244141	-2.59277344	+45.92285156	+2692	+11.04785156	-1.41943359	-2.13134766	-3.69140625	-4.74609375	-30.30029297	+1356
+1457970775.16849990	+13.52197266	-0.54052734	-1.24365234	+9.44824219	+10.89843750	-51.52587891	+2424	+13.68896484	-0.31201172	-0.41308594	-68.81835938	-2.79052734	+45.72509766	+2696	+11.04785156	-1.43701172	-2.15332031	-3.64746094	-4.63623047	-30.49804688	+1364
+1457970775.17269990	+13.52197266	-0.55810547	-1.27880859	+9.42626953	+11.03027344	-51.67968750	+2428	+13.68896484	-0.32080078	-0.44384766	-68.84033203	-2.98828125	+45.50537109	+2700	+11.04785156	-1.46337891	-2.18408203	-3.58154297	-4.50439453	-30.80566406	+1376
+1457970775.17680000	+13.52636719	-0.57568359	-1.30957031	+9.40429688	+11.11816406	-51.85546875	+2428	+13.69335938	-0.33837891	-0.47900391	-68.86230469	-3.20800781	+45.28564453	+2704	+11.04785156	-1.48535156	-2.21484375	-3.53759766	-4.39453125	-31.06933594	+1384
+1457970775.18100000	+13.52636719	-0.59326172	-1.34472656	+9.36035156	+11.25000000	-52.03125000	+2428	+13.69335938	-0.35156250	-0.50976563	-68.86230469	-3.42773438	+45.02197266	+2708	+11.04785156	-1.51171875	-2.24121094	-3.49365234	-4.26269531	-31.33300781	+1396
+1457970775.18520000	+13.52636719	-0.62402344	-1.40185547	+9.31640625	+11.44775391	-52.33886719	+2440	+13.69335938	-0.36474609	-0.54492188	-68.84033203	-3.69140625	+44.78027344	+2712	+11.04785156	-1.54687500	-2.28955078	-3.42773438	-4.10888672	-31.72851563	+1412
+1457970775.18930010	+13.52197266	-0.64599609	-1.44140625	+9.27246094	+11.57958984	-52.55859375	+2444	+13.69335938	-0.37792969	-0.58007813	-68.81835938	-3.95507813	+44.51660156	+2716	+11.04785156	-1.57324219	-2.32031250	-3.38378906	-4.02099609	-32.01416016	+1424
+1457970775.19350000	+13.52197266	-0.66796875	-1.48974609	+9.25048828	+11.75537109	-52.77832031	+2448	+13.69775391	-0.39111328	-0.61962891	-68.79638672	-4.19677734	+44.23095703	+2724	+11.05224609	-1.59960938	-2.35986328	-3.33984375	-3.86718750	-32.29980469	+1432
+1457970775.20180010	+13.51318359	-0.72070313	-1.57763672	+9.18457031	+11.93115234	-53.28369141	+2464	+13.70214844	-0.42187500	-0.69873047	-68.64257813	-4.85595703	+43.70361328	+2732	+11.05224609	-1.65673828	-2.43457031	-3.27392578	-3.64746094	-32.91503906	+1452
+1457970775.20600010	+13.51318359	-0.74707031	-1.62597656	+9.14062500	+12.06298828	-53.50341797	+2472	+13.70654297	-0.43945313	-0.74707031	-68.57666016	-5.11962891	+43.37402344	+2736	+11.05224609	-1.69189453	-2.47851563	-3.22998047	-3.51562500	-33.22265625	+1464
+1457970775.21429990	+13.50878906	-0.80419922	-1.71386719	+9.05273438	+12.21679688	-54.03076172	+2492	+13.71533203	-0.47460938	-0.83056641	-68.35693359	-5.80078125	+42.91259766	+2744	+11.05224609	-1.75781250	-2.56201172	-3.16406250	-3.31787109	-33.85986328	+1480
+1457970775.21849990	+13.50878906	-0.83496094	-1.77539063	+9.00878906	+12.41455078	-54.29443359	+2508	+13.71972656	-0.49658203	-0.88769531	-68.26904297	-6.10839844	+42.56103516	+2752	+11.05664063	-1.79296875	-2.61035156	-3.12011719	-3.16406250	-34.18945313	+1492
+1457970775.22260000	+13.50439453	-0.86572266	-1.82812500	+8.98681641	+12.50244141	-54.55810547	+2520	+13.72412109	-0.50976563	-0.94042969	-68.11523438	-6.43798828	+42.34130859	+2756	+11.05664063	-1.82812500	-2.65869141	-3.07617188	-3.05419922	-34.51904297	+1500
+1457970775.22680000	+13.50439453	-0.89648438	-1.88525391	+8.94287109	+12.61230469	-54.82177734	+2540	+13.72412109	-0.53613281	-0.98876953	-68.02734375	-6.78955078	+42.12158203	+2760	+11.05664063	-1.86767578	-2.71142578	-3.03222656	-2.94433594	-34.87060547	+1512
+1457970775.23510000	+13.51318359	-0.96240234	-2.00390625	+8.87695313	+12.81005859	-55.37109375	+2572	+13.73730469	-0.58886719	-1.12060547	-67.80761719	-7.42675781	+41.57226563	+2776	+11.06103516	-1.94677734	-2.82128906	-2.96630859	-2.72460938	-35.57373047	+1532
+1457970775.23930000	+13.51757813	-1.00195313	-2.06542969	+8.81103516	+12.87597656	-55.65673828	+2588	+13.74169922	-0.62402344	-1.17773438	-67.71972656	-7.80029297	+41.37451172	+2780	+11.06542969	-1.99072266	-2.87841797	-2.92236328	-2.63671875	-35.92529297	+1540
+1457970775.24350000	+13.52636719	-1.03710938	-2.13574219	+8.74511719	+12.98583984	-55.94238281	+2604	+13.75048828	-0.65478516	-1.26123047	-67.60986328	-8.10791016	+41.04492188	+2792	+11.06982422	-2.03466797	-2.93554688	-2.87841797	-2.54882813	-36.29882813	+1552
+1457970775.24760010	+13.53076172	-1.07666016	-2.20605469	+8.70117188	+13.07373047	-56.25000000	+2620	+13.75488281	-0.68994141	-1.33154297	-67.50000000	-8.45947266	+40.80322266	+2796	+11.07421875	-2.08300781	-2.99707031	-2.85644531	-2.48291016	-36.67236328	+1560
+1457970775.25180010	+13.53955078	-1.12060547	-2.27636719	+8.63525391	+13.16162109	-56.53564453	+2632	+13.75927734	-0.72949219	-1.40625000	-67.43408203	-8.81103516	+40.58349609	+2808	+11.07861328	-2.12695313	-3.06298828	-2.81250000	-2.43896484	-37.04589844	+1572
+1457970775.25600000	+13.55273438	-1.16015625	-2.35546875	+8.59130859	+13.29345703	-56.82128906	+2644	+13.76806641	-0.77343750	-1.49853516	-67.34619141	-9.14062500	+40.25390625	+2816	+11.08740234	-2.17089844	-3.12890625	-2.76855469	-2.37304688	-37.41943359	+1584
+1457970775.26009990	+13.56152344	-1.20849609	-2.43457031	+8.50341797	+13.33740234	-57.12890625	+2656	+13.77246094	-0.81738281	-1.58203125	-67.25830078	-9.51416016	+40.03417969	+2828	+11.08740234	-2.22363281	-3.19921875	-2.76855469	-2.30712891	-37.83691406	+1596
+1457970775.26430010	+13.57031250	-1.25683594	-2.50927734	+8.39355469	+13.38134766	-57.43652344	+2668	+13.77685547	-0.86572266	-1.66552734	-67.19238281	-9.86572266	+39.81445313	+2836	+11.09179688	-2.27636719	-3.26953125	-2.74658203	-2.26318359	-38.23242188	+1608
+1457970775.26850010	+13.58789063	-1.30517578	-2.59277344	+8.32763672	+13.42529297	-57.76611328	+2672	+13.78564453	-0.91406250	-1.75781250	-67.12646484	-10.19531250	+39.52880859	+2848	+11.10498047	-2.32910156	-3.34423828	-2.72460938	-2.26318359	-38.62792969	+1616
+1457970775.27259990	+13.60107422	-1.35791016	-2.67626953	+8.21777344	+13.44726563	-58.09570313	+2676	+13.79003906	-0.96240234	-1.85009766	-67.03857422	-10.56884766	+39.33105469	+2856	+11.10937500	-2.38623047	-3.41894531	-2.74658203	-2.24121094	-39.06738281	+1628
+1457970775.28099990	+13.63183594	-1.47216797	-2.84765625	+7.99804688	+13.51318359	-58.79882813	+2684	+13.80761719	-1.07226563	-2.03906250	-66.90673828	-11.27197266	+38.91357422	+2876	+11.12695313	-2.50048828	-3.57275391	-2.72460938	-2.21923828	-39.92431641	+1652
+1457970775.28510000	+13.64501953	-1.53369141	-2.94433594	+7.88818359	+13.57910156	-59.15039063	+2688	+13.81201172	-1.12939453	-2.14013672	-66.84082031	-11.62353516	+38.69384766	+2888	+11.13134766	-2.57080078	-3.66064453	-2.76855469	-2.15332031	-40.38574219	+1664
+1457970775.28930000	+13.65820313	-1.59521484	-3.04101563	+7.75634766	+13.66699219	-59.50195313	+2688	+13.82080078	-1.18652344	-2.24121094	-66.77490234	-11.93115234	+38.47412109	+2900	+11.14013672	-2.63232422	-3.74853516	-2.79052734	-2.08740234	-40.82519531	+1680
+1457970775.29340000	+13.67578125	-1.66113281	-3.13330078	+7.62451172	+13.68896484	-59.87548828	+2688	+13.83398438	-1.24804688	-2.33789063	-66.73095703	-12.26074219	+38.34228516	+2908	+11.15332031	-2.69824219	-3.83203125	-2.79052734	-2.10937500	-41.28662109	+1692
+1457970775.29760000	+13.68457031	-1.72705078	-3.23437500	+7.49267578	+13.75488281	-60.27099609	+2692	+13.83837891	-1.30957031	-2.43896484	-66.66503906	-12.59033203	+38.16650391	+2920	+11.15771484	-2.77294922	-3.92431641	-2.85644531	-2.02148438	-41.77001953	+1708
+1457970775.30590010	+13.71093750	-1.86767578	-3.42773438	+7.25097656	+13.79882813	-61.06201172	+2696	+13.86474609	-1.43261719	-2.63671875	-66.53320313	-13.18359375	+37.94677734	+2940	+11.17968750	-2.91796875	-4.10888672	-2.92236328	-1.91162109	-42.75878906	+1732
+1457970775.31430010	+13.73291016	-2.02148438	-3.64746094	+6.98730469	+14.06250000	-61.83105469	+2708	+13.89111328	-1.56445313	-2.85644531	-66.40136719	-13.68896484	+37.55126953	+2964	+11.19726563	-3.08496094	-4.31103516	-3.09814453	-1.62597656	-43.74755859	+1768
+1457970775.31839990	+13.75048828	-2.10058594	-3.74853516	+6.85546875	+14.10644531	-62.22656250	+2712	+13.91308594	-1.63037109	-2.94873047	-66.35742188	-13.97460938	+37.50732422	+2972	+11.20605469	-3.16406250	-4.40332031	-3.14208984	-1.58203125	-44.25292969	+1780
+1457970775.32259990	+13.75488281	-2.18847656	-3.86279297	+6.67968750	+14.30419922	-62.62207031	+2728	+13.92626953	-1.70507813	-3.05859375	-66.35742188	-14.21630859	+37.28759766	+2984	+11.21484375	-3.25634766	-4.51318359	-3.27392578	-1.36230469	-44.78027344	+1800
+1457970775.32680010	+13.75927734	-2.26757813	-3.98144531	+6.54785156	+14.50195313	-62.99560547	+2744	+13.93945313	-1.77539063	-3.17285156	-66.31347656	-14.39208984	+37.06787109	+2996	+11.21923828	-3.34423828	-4.62304688	-3.33984375	-1.14257813	-45.28564453	+1816
+1457970775.33090000	+13.77685547	-2.35107422	-4.08251953	+6.41601563	+14.56787109	-63.39111328	+2756	+13.96582031	-1.84570313	-3.26513672	-66.26953125	-14.67773438	+37.00195313	+3004	+11.23242188	-3.43212891	-4.71972656	-3.44970703	-1.07666016	-45.79101563	+1832
+1457970775.33509990	+13.78564453	-2.44335938	-4.19677734	+6.21826172	+14.76562500	-63.76464844	+2776	+13.98339844	-1.92919922	-3.37939453	-66.31347656	-14.85351563	+36.71630859	+3020	+11.24121094	-3.53320313	-4.82958984	-3.60351563	-0.87890625	-46.31835938	+1848
+1457970775.33929990	+13.79443359	-2.53125000	-4.31982422	+6.08642578	+14.98535156	-64.13818359	+2796	+14.00537109	-2.00390625	-3.50244141	-66.29150391	-15.02929688	+36.40869141	+3036	+11.24560547	-3.62109375	-4.94384766	-3.69140625	-0.63720703	-46.82373047	+1864
+1457970775.34340000	+13.81201172	-2.62353516	-4.42089844	+5.93261719	+15.05126953	-64.55566406	+2816	+14.03173828	-2.08300781	-3.59912109	-66.29150391	-15.31494141	+36.25488281	+3048	+11.25878906	-3.72216797	-5.04052734	-3.82324219	-0.54931641	-47.35107422	+1880
+1457970775.34760000	+13.82080078	-2.72900391	-4.54394531	+5.66894531	+15.31494141	-64.95117188	+2840	+14.05371094	-2.17529297	-3.71777344	-66.33544922	-15.49072266	+35.83740234	+3064	+11.26757813	-3.82324219	-5.15039063	-3.99902344	-0.32958984	-47.87841797	+1896
+1457970775.35590000	+13.85156250	-2.92236328	-4.78125000	+5.31738281	+15.71044922	-65.69824219	+2888	+14.10205078	-2.35107422	-3.95947266	-66.35742188	-15.90820313	+35.09033203	+3096	+11.28955078	-4.02099609	-5.37011719	-4.24072266	+0.00000000	-48.86718750	+1928
+1457970775.36010000	+13.86474609	-3.02783203	-4.90869141	+5.05371094	+15.99609375	-66.09375000	+2916	+14.11962891	-2.45654297	-4.08691406	-66.42333984	-16.08398438	+34.58496094	+3116	+11.29833984	-4.12646484	-5.47998047	-4.41650391	+0.21972656	-49.39453125	+1944
+1457970775.36840010	+13.89990234	-3.23437500	-5.15039063	+4.63623047	+16.36962891	-66.81884766	+2960	+14.15917969	-2.65429688	-4.34179688	-66.51123047	-16.47949219	+33.59619141	+3156	+11.32031250	-4.33300781	-5.69531250	-4.70214844	+0.48339844	-50.38330078	+1968
+1457970775.37260010	+13.92626953	-3.34863281	-5.27783203	+4.35058594	+16.61132813	-67.19238281	+2980	+14.18115234	-2.76855469	-4.47802734	-66.59912109	-16.67724609	+33.00292969	+3176	+11.33349609	-4.44287109	-5.80078125	-4.87792969	+0.63720703	-50.88867188	+1980
+1457970775.38089990	+13.97021484	-3.57275391	-5.52832031	+3.86718750	+17.00683594	-67.96142578	+3012	+14.22070313	-2.98828125	-4.75488281	-66.73095703	-17.02880859	+31.86035156	+3216	+11.35546875	-4.65820313	-6.01611328	-5.16357422	+0.90087891	-51.89941406	+2004
+1457970775.38509990	+13.99218750	-3.69580078	-5.65576172	+3.55957031	+17.27050781	-68.37890625	+3024	+14.23388672	-3.11132813	-4.89990234	-66.79687500	-17.20458984	+31.24511719	+3236	+11.37304688	-4.76806641	-6.12597656	-5.33935547	+1.05468750	-52.38281250	+2012
+1457970775.38920000	+14.01416016	-3.81005859	-5.79199219	+3.31787109	+17.53417969	-68.73046875	+3032	+14.24707031	-3.22558594	-5.04492188	-66.84082031	-17.35839844	+30.65185547	+3256	+11.38623047	-4.87353516	-6.23583984	-5.47119141	+1.20849609	-52.84423828	+2020
+1457970775.39340000	+14.04052734	-3.92871094	-5.91503906	+3.07617188	+17.68798828	-69.12597656	+3032	+14.26025391	-3.34423828	-5.18554688	-66.92871094	-17.53417969	+30.12451172	+3272	+11.39501953	-4.98779297	-6.33691406	-5.62500000	+1.27441406	-53.34960938	+2028
+1457970775.39759990	+14.06250000	-4.05615234	-6.04687500	+2.74658203	+17.88574219	-69.54345703	+3036	+14.27343750	-3.47167969	-5.32617188	-67.03857422	-17.70996094	+29.57519531	+3292	+11.41259766	-5.10205078	-6.44677734	-5.82275391	+1.40625000	-53.83300781	+2036
+1457970775.40170000	+14.08447266	-4.17480469	-6.17871094	+2.48291016	+18.10546875	-69.96093750	+3032	+14.28662109	-3.59033203	-5.47119141	-67.12646484	-17.86376953	+29.06982422	+3308	+11.42138672	-5.21630859	-6.55664063	-5.97656250	+1.53808594	-54.33837891	+2044
+1457970775.40590000	+14.11083984	-4.30224609	-6.29736328	+2.19726563	+18.21533203	-70.42236328	+3028	+14.30419922	-3.71777344	-5.60742188	-67.25830078	-18.03955078	+28.65234375	+3320	+11.43017578	-5.33496094	-6.65771484	-6.19628906	+1.62597656	-54.86572266	+2048
+1457970775.41010000	+14.13720703	-4.43847656	-6.42480469	+1.86767578	+18.34716797	-70.88378906	+3020	+14.32177734	-3.84960938	-5.74365234	-67.39013672	-18.23730469	+28.23486328	+3336	+11.44775391	-5.45800781	-6.76318359	-6.37207031	+1.73583984	-55.37109375	+2052
+1457970775.41420010	+14.16357422	-4.56152344	-6.55224609	+1.60400391	+18.52294922	-71.36718750	+3008	+14.33935547	-3.96386719	-5.88867188	-67.45605469	-18.39111328	+27.86132813	+3344	+11.46533203	-5.57666016	-6.87304688	-6.52587891	+1.84570313	-55.89843750	+2056
+1457970775.42260000	+14.20312500	-4.82519531	-6.79394531	+1.01074219	+18.80859375	-72.42187500	+2984	+14.37011719	-4.21435547	-6.14355469	-67.67578125	-18.78662109	+27.24609375	+3360	+11.48730469	-5.82714844	-7.09277344	-6.92138672	+2.10937500	-56.95312500	+2064
+1457970775.42670010	+14.21630859	-4.95263672	-6.92138672	+0.74707031	+18.96240234	-72.94921875	+2972	+14.38769531	-4.33300781	-6.27539063	-67.76367188	-18.98437500	+27.02636719	+3364	+11.50048828	-5.95019531	-7.20263672	-7.09716797	+2.21923828	-57.50244141	+2068
+1457970775.43090010	+14.23388672	-5.08447266	-7.03125000	+0.46142578	+19.02832031	-73.52050781	+2964	+14.40966797	-4.46044922	-6.38525391	-67.91748047	-19.24804688	+26.89453125	+3368	+11.50488281	-6.08203125	-7.31250000	-7.31689453	+2.35107422	-58.05175781	+2072
+1457970775.43919990	+14.26904297	-5.34814453	-7.25097656	-0.08789063	+19.13818359	-74.77294922	+2944	+14.45800781	-4.70214844	-6.60937500	-68.18115234	-19.77539063	+26.65283203	+3368	+11.53125000	-6.34130859	-7.52783203	-7.64648438	+2.50488281	-59.23828125	+2072
+1457970775.44750000	+14.29980469	-5.61181641	-7.45312500	-0.65917969	+19.18212891	-76.09130859	+2936	+14.51513672	-4.94384766	-6.82031250	-68.40087891	-20.39062500	+26.52099609	+3368	+11.55322266	-6.60498047	-7.74316406	-7.99804688	+2.72460938	-60.42480469	+2080
+1457970775.45170000	+14.31738281	-5.73925781	-7.55859375	-0.87890625	+19.22607422	-76.75048828	+2932	+14.54150391	-5.05810547	-6.92578125	-68.46679688	-20.69824219	+26.45507813	+3364	+11.57080078	-6.73242188	-7.85302734	-8.12988281	+2.79052734	-61.04003906	+2080
+1457970775.45590000	+14.32177734	-5.87109375	-7.65527344	-1.14257813	+19.27001953	-77.38769531	+2936	+14.56787109	-5.17236328	-7.01367188	-68.55468750	-21.04980469	+26.45507813	+3364	+11.56640625	-6.86425781	-7.95849609	-8.32763672	+2.92236328	-61.63330078	+2088
+1457970775.46420000	+14.33935547	-6.12597656	-7.85302734	-1.62597656	+19.35791016	-78.68408203	+2956	+14.62939453	-5.41406250	-7.20703125	-68.79638672	-21.73095703	+26.34521484	+3360	+11.59277344	-7.12353516	-8.16064453	-8.56933594	+3.05419922	-62.84179688	+2092
+1457970775.47250010	+14.37011719	-6.38525391	-8.02880859	-2.13134766	+19.27001953	-79.93652344	+2980	+14.68652344	-5.66894531	-7.39160156	-69.06005859	-22.45605469	+26.21337891	+3360	+11.61474609	-7.38281250	-8.35400391	-8.87695313	+3.12011719	-64.00634766	+2100
+1457970775.48090000	+14.39648438	-6.64453125	-8.21337891	-2.59277344	+19.27001953	-81.16699219	+3008	+14.73486328	-5.90185547	-7.58496094	-69.16992188	-23.13720703	+25.94970703	+3356	+11.62353516	-7.64208984	-8.53417969	-9.22851563	+3.20800781	-65.19287109	+2112
+1457970775.48499990	+14.41845703	-6.77636719	-8.31884766	-2.85644531	+19.37988281	-81.71630859	+3028	+14.76123047	-6.02490234	-7.68603516	-69.25781250	-23.44482422	+25.72998047	+3360	+11.64550781	-7.76513672	-8.62646484	-9.33837891	+3.22998047	-65.67626953	+2116
+1457970775.48920010	+14.43164063	-6.91259766	-8.41552734	-3.12011719	+19.44580078	-82.26562500	+3040	+14.77441406	-6.16113281	-7.79150391	-69.36767578	-23.77441406	+25.48828125	+3360	+11.65869141	-7.89257813	-8.70996094	-9.53613281	+3.20800781	-66.22558594	+2116
+1457970775.49749990	+14.46240234	-7.18505859	-8.60888672	-3.71337891	+19.53369141	-83.27636719	+3064	+14.79638672	-6.44238281	-7.99804688	-69.67529297	-24.41162109	+24.96093750	+3372	+11.67626953	-8.14306641	-8.86816406	-9.93164063	+3.16406250	-67.23632813	+2116
+1457970775.50589990	+14.49755859	-7.46191406	-8.79785156	-4.26269531	+19.53369141	-84.26513672	+3068	+14.80517578	-6.71484375	-8.21337891	-69.89501953	-25.02685547	+24.25781250	+3376	+11.68945313	-8.40234375	-9.00878906	-10.45898438	+3.05419922	-68.31298828	+2112
+1457970775.51420000	+14.55908203	-7.75195313	-9.00439453	-4.85595703	+19.64355469	-85.20996094	+3052	+14.81835938	-6.99169922	-8.43310547	-70.09277344	-25.64208984	+23.51074219	+3380	+11.73339844	-8.65722656	-9.14062500	-10.92041016	+2.83447266	-69.27978516	+2092
+1457970775.51840000	+14.56347656	-7.89697266	-9.10107422	-5.22949219	+19.75341797	-85.69335938	+3044	+14.80957031	-7.13232422	-8.53417969	-70.20263672	-25.94970703	+23.09326172	+3384	+11.73339844	-8.78466797	-9.21093750	-11.22802734	+2.83447266	-69.74121094	+2088
+1457970775.52250000	+14.58984375	-8.03759766	-9.19775391	-5.51513672	+19.81933594	-86.15478516	+3024	+14.81396484	-7.26855469	-8.63964844	-70.26855469	-26.25732422	+22.69775391	+3384	+11.75097656	-8.90771484	-9.27685547	-11.42578125	+2.76855469	-70.18066406	+2076
+1457970775.53080010	+14.62500000	-8.31884766	-9.37353516	-6.15234375	+19.86328125	-87.01171875	+2972	+14.80517578	-7.55419922	-8.83740234	-70.53222656	-26.89453125	+21.92871094	+3380	+11.76416016	-9.15820313	-9.39550781	-11.99707031	+2.59277344	-71.14746094	+2052
+1457970775.53500010	+14.65576172	-8.45068359	-9.45263672	-6.37207031	+19.77539063	-87.42919922	+2936	+14.80957031	-7.69042969	-8.92089844	-70.62011719	-27.24609375	+21.62109375	+3372	+11.78613281	-9.27246094	-9.44824219	-12.21679688	+2.46093750	-71.58691406	+2036
+1457970775.53920010	+14.67333984	-8.58251953	-9.52734375	-6.63574219	+19.77539063	-87.89062500	+2900	+14.81835938	-7.81347656	-9.00439453	-70.66406250	-27.59765625	+21.33544922	+3364	+11.80371094	-9.39990234	-9.50097656	-12.43652344	+2.35107422	-72.11425781	+2024
+1457970775.54749990	+14.70849609	-8.83740234	-9.66796875	-7.14111328	+19.75341797	-88.79150391	+2832	+14.84912109	-8.05078125	-9.14941406	-70.72998047	-28.32275391	+20.87402344	+3344	+11.82128906	-9.63720703	-9.61962891	-12.89794922	+2.32910156	-73.01513672	+2000
+1457970775.55170010	+14.72607422	-8.96044922	-9.73388672	-7.38281250	+19.75341797	-89.25292969	+2792	+14.87548828	-8.16503906	-9.21093750	-70.77392578	-28.67431641	+20.69824219	+3328	+11.83886719	-9.76025391	-9.67675781	-13.09570313	+2.28515625	-73.49853516	+1988
+1457970775.55999990	+14.73486328	-9.18457031	-9.84375000	-7.84423828	+19.79736328	-90.06591797	+2732	+14.91064453	-8.38916016	-9.32080078	-70.90576172	-29.35546875	+20.43457031	+3300	+11.84326172	-9.97119141	-9.79541016	-13.40332031	+2.41699219	-74.31152344	+1968
+1457970775.56419990	+14.74365234	-9.28564453	-9.88330078	-7.99804688	+19.70947266	-90.46142578	+2704	+14.94140625	-8.49023438	-9.36474609	-70.94970703	-29.70703125	+20.39062500	+3284	+11.84765625	-10.08105469	-9.84814453	-13.55712891	+2.43896484	-74.77294922	+1960
+1457970775.56830000	+14.74365234	-9.38671875	-9.92285156	-8.19580078	+19.64355469	-90.85693359	+2688	+14.96777344	-8.59570313	-9.40429688	-71.05957031	-30.08056641	+20.36865234	+3272	+11.84326172	-10.18652344	-9.90087891	-13.73291016	+2.52685547	-75.21240234	+1952
+1457970775.57250000	+14.76123047	-9.48779297	-9.95800781	-8.34960938	+19.53369141	-91.25244141	+2672	+15.01171875	-8.69238281	-9.43505859	-71.10351563	-30.45410156	+20.43457031	+3256	+11.85644531	-10.28320313	-9.95361328	-13.84277344	+2.54882813	-75.60791016	+1944
+1457970775.57670000	+14.76562500	-9.58886719	-9.99316406	-8.54736328	+19.51171875	-91.69189453	+2660	+15.05566406	-8.78906250	-9.46142578	-71.16943359	-30.84960938	+20.50048828	+3240	+11.86962891	-10.39306641	-10.00195313	-13.95263672	+2.57080078	-76.06933594	+1940
+1457970775.58500000	+14.75683594	-9.77783203	-10.06787109	-8.96484375	+19.57763672	-92.48291016	+2668	+15.12597656	-8.96923828	-9.53173828	-71.27929688	-31.46484375	+20.52246094	+3216	+11.86962891	-10.59082031	-10.11621094	-14.19433594	+2.83447266	-76.79443359	+1944
+1457970775.58920000	+14.76562500	-9.87451172	-10.09423828	-9.14062500	+19.48974609	-92.85644531	+2680	+15.15234375	-9.07470703	-9.56250000	-71.38916016	-31.79443359	+20.54443359	+3204	+11.87402344	-10.68750000	-10.16455078	-14.32617188	+2.90039063	-77.14599609	+1944
+1457970775.59330010	+14.76123047	-9.96679688	-10.12500000	-9.33837891	+19.46777344	-93.18603516	+2696	+15.16992188	-9.18017578	-9.59765625	-71.52099609	-32.08007813	+20.50048828	+3196	+11.86523438	-10.78417969	-10.21728516	-14.50195313	+3.03222656	-77.49755859	+1952
+1457970775.59750010	+14.76562500	-10.05908203	-10.15576172	-9.51416016	+19.42382813	-93.49365234	+2716	+15.20068359	-9.27685547	-9.62402344	-71.65283203	-32.38769531	+20.56640625	+3188	+11.87402344	-10.86767578	-10.26562500	-14.58984375	+3.07617188	-77.80517578	+1960
+1457970775.60159990	+14.76123047	-10.16015625	-10.18212891	-9.75585938	+19.35791016	-93.86718750	+2744	+15.22265625	-9.37792969	-9.64599609	-71.78466797	-32.73925781	+20.58837891	+3184	+11.87402344	-10.96435547	-10.30078125	-14.76562500	+3.07617188	-78.17871094	+1968
+1457970775.60579990	+14.76562500	-10.26123047	-10.21728516	-9.97558594	+19.29199219	-94.24072266	+2772	+15.24023438	-9.48339844	-9.68554688	-71.89453125	-33.04687500	+20.54443359	+3176	+11.87402344	-11.06982422	-10.33593750	-14.98535156	+3.03222656	-78.55224609	+1980
+1457970775.61410000	+14.79199219	-10.48535156	-10.30957031	-10.41503906	+19.22607422	-94.87792969	+2816	+15.27099609	-9.70751953	-9.76904297	-72.09228516	-33.61816406	+20.36865234	+3164	+11.90039063	-11.26757813	-10.40625000	-15.33691406	+2.92236328	-79.14550781	+1996
+1457970775.61830000	+14.80078125	-10.59521484	-10.36230469	-10.63476563	+19.24804688	-95.16357422	+2836	+15.25781250	-9.82177734	-9.82617188	-72.20214844	-33.83789063	+20.14892578	+3164	+11.89599609	-11.37304688	-10.44580078	-15.62255859	+2.92236328	-79.45312500	+2000
+1457970775.62249990	+14.81396484	-10.70507813	-10.41503906	-10.81054688	+19.27001953	-95.42724609	+2848	+15.24902344	-9.93164063	-9.88769531	-72.29003906	-34.01367188	+19.95117188	+3164	+11.90917969	-11.46093750	-10.48095703	-15.79833984	+2.85644531	-79.67285156	+2000
+1457970775.62660000	+14.82714844	-10.82373047	-10.46337891	-11.03027344	+19.18212891	-95.69091797	+2856	+15.23144531	-10.05468750	-9.94042969	-72.46582031	-34.21142578	+19.75341797	+3168	+11.91796875	-11.56201172	-10.50292969	-16.08398438	+2.70263672	-79.93652344	+2000
+1457970775.63080000	+14.84472656	-10.94677734	-10.51171875	-11.27197266	+19.09423828	-95.95458984	+2852	+15.21826172	-10.17773438	-9.99755859	-72.59765625	-34.43115234	+19.55566406	+3168	+11.92236328	-11.66308594	-10.52490234	-16.36962891	+2.54882813	-80.20019531	+1996
+1457970775.63910010	+14.89306641	-11.19287109	-10.61718750	-11.64550781	+18.94042969	-96.45996094	+2816	+15.21826172	-10.41064453	-10.08544922	-72.77343750	-35.00244141	+19.31396484	+3156	+11.94873047	-11.86523438	-10.55126953	-16.87500000	+2.13134766	-80.74951172	+1976
+1457970775.64330010	+14.91064453	-11.31591797	-10.67431641	-11.86523438	+18.87451172	-96.74560547	+2792	+15.20068359	-10.52490234	-10.13818359	-72.86132813	-35.22216797	+19.11621094	+3152	+11.95312500	-11.97070313	-10.56445313	-17.18261719	+1.95556641	-81.03515625	+1964
+1457970775.64750000	+14.94140625	-11.43017578	-10.72705078	-11.97509766	+18.78662109	-96.96533203	+2752	+15.18750000	-10.63916016	-10.19970703	-72.94921875	-35.37597656	+18.91845703	+3148	+11.97070313	-12.07177734	-10.57763672	-17.44628906	+1.73583984	-81.25488281	+1948
+1457970775.65159990	+14.97216797	-11.54882813	-10.77978516	-12.10693359	+18.69873047	-97.18505859	+2708	+15.17431641	-10.75341797	-10.26123047	-73.05908203	-35.52978516	+18.72070313	+3144	+11.98828125	-12.17285156	-10.59082031	-17.68798828	+1.51611328	-81.49658203	+1932
+1457970775.65580010	+14.98535156	-11.66308594	-10.82373047	-12.30468750	+18.65478516	-97.40478516	+2664	+15.15234375	-10.86767578	-10.30957031	-73.16894531	-35.68359375	+18.52294922	+3140	+11.98828125	-12.26074219	-10.61279297	-17.95166016	+1.45019531	-81.67236328	+1908
+1457970775.66000010	+15.01171875	-11.77294922	-10.85888672	-12.43652344	+18.54492188	-97.60253906	+2620	+15.15234375	-10.96875000	-10.34033203	-73.27880859	-35.88134766	+18.45703125	+3132	+11.99707031	-12.34423828	-10.62597656	-18.17138672	+1.31835938	-81.89208984	+1888
+1457970775.66409990	+15.02490234	-11.88281250	-10.88964844	-12.61230469	+18.43505859	-97.84423828	+2572	+15.16113281	-11.06103516	-10.37109375	-73.36669922	-36.07910156	+18.45703125	+3120	+12.00585938	-12.43652344	-10.63476563	-18.39111328	+1.16455078	-82.13378906	+1872
+1457970775.67249990	+15.05566406	-12.07617188	-10.92041016	-12.89794922	+18.14941406	-98.23974609	+2480	+15.19189453	-11.24560547	-10.40625000	-73.56445313	-36.56250000	+18.54492188	+3104	+12.01904297	-12.61230469	-10.63916016	-18.78662109	+0.85693359	-82.61718750	+1836
+1457970775.67660000	+15.07324219	-12.15527344	-10.93798828	-12.96386719	+18.06152344	-98.48144531	+2436	+15.22265625	-11.32470703	-10.42382813	-73.60839844	-36.76025391	+18.58886719	+3092	+12.03662109	-12.70019531	-10.65234375	-18.91845703	+0.76904297	-82.88085938	+1820
+1457970775.68080000	+15.07324219	-12.23437500	-10.94238281	-13.09570313	+17.99560547	-98.67919922	+2400	+15.24023438	-11.40380859	-10.43701172	-73.69628906	-36.95800781	+18.61083984	+3080	+12.03662109	-12.77490234	-10.67431641	-19.02832031	+0.81298828	-83.07861328	+1804
+1457970775.68910000	+15.08642578	-12.38378906	-10.93359375	-13.33740234	+17.79785156	-99.09667969	+2348	+15.29736328	-11.54003906	-10.45898438	-73.87207031	-37.28759766	+18.78662109	+3064	+12.04541016	-12.92431641	-10.71826172	-19.22607422	+0.87890625	-83.51806641	+1780
+1457970775.69330000	+15.06884766	-12.45410156	-10.92919922	-13.51318359	+17.75390625	-99.27246094	+2332	+15.32373047	-11.60595703	-10.45019531	-73.98193359	-37.48535156	+18.91845703	+3060	+12.03662109	-12.99023438	-10.74462891	-19.35791016	+1.01074219	-83.71582031	+1776
+1457970775.69740010	+15.06445313	-12.51123047	-10.91162109	-13.62304688	+17.64404297	-99.44824219	+2328	+15.36767578	-11.66748047	-10.43261719	-74.06982422	-37.72705078	+19.11621094	+3056	+12.03662109	-13.04736328	-10.76220703	-19.42382813	+1.09863281	-83.91357422	+1772
+1457970775.70160010	+15.05566406	-12.56835938	-10.88525391	-13.75488281	+17.51220703	-99.62402344	+2336	+15.41601563	-11.73339844	-10.41064453	-74.17968750	-38.01269531	+19.31396484	+3052	+12.03222656	-13.11328125	-10.77539063	-19.51171875	+1.14257813	-84.13330078	+1776
+1457970775.70580010	+15.05126953	-12.62988281	-10.86328125	-13.86474609	+17.38037109	-99.82177734	+2352	+15.45996094	-11.79931641	-10.40185547	-74.31152344	-38.23242188	+19.51171875	+3048	+12.03222656	-13.18798828	-10.78857422	-19.62158203	+1.18652344	-84.37500000	+1784
+1457970775.70989990	+15.06005859	-12.68701172	-10.84130859	-13.97460938	+17.24853516	-99.99755859	+2376	+15.50390625	-11.86962891	-10.40185547	-74.44335938	-38.43017578	+19.66552734	+3040	+12.04101563	-13.25390625	-10.80615234	-19.68750000	+1.20849609	-84.57275391	+1796
+1457970775.71409990	+15.06005859	-12.74853516	-10.81933594	-14.10644531	+17.13867188	-100.19531250	+2408	+15.53466797	-11.94433594	-10.39746094	-74.57519531	-38.62792969	+19.77539063	+3036	+12.04541016	-13.32421875	-10.81933594	-19.77539063	+1.27441406	-84.79248047	+1812
+1457970775.72240000	+15.04687500	-12.87158203	-10.81933594	-14.37011719	+17.13867188	-100.52490234	+2488	+15.58740234	-12.07617188	-10.39746094	-74.77294922	-38.93554688	+19.88525391	+3020	+12.04101563	-13.45166016	-10.88085938	-20.03906250	+1.56005859	-85.10009766	+1852
+1457970775.72659990	+15.04248047	-12.95507813	-10.81054688	-14.58984375	+17.05078125	-100.67871094	+2532	+15.60937500	-12.16406250	-10.38427734	-74.99267578	-39.15527344	+20.01708984	+3016	+12.03222656	-13.51757813	-10.88964844	-20.23681641	+1.56005859	-85.23193359	+1876
+1457970775.73079990	+15.04687500	-13.03857422	-10.81054688	-14.76562500	+16.91894531	-100.81054688	+2572	+15.62255859	-12.24755859	-10.38867188	-75.19042969	-39.30908203	+20.08300781	+3008	+12.03222656	-13.59667969	-10.89843750	-20.47851563	+1.47216797	-85.40771484	+1900
+1457970775.73490000	+15.06005859	-13.12207031	-10.81054688	-14.91943359	+16.78710938	-100.96435547	+2608	+15.63574219	-12.33984375	-10.39746094	-75.38818359	-39.46289063	+20.12695313	+2996	+12.04541016	-13.66259766	-10.89843750	-20.65429688	+1.34033203	-85.51757813	+1916
+1457970775.73910000	+15.07324219	-13.20556641	-10.80615234	-15.07324219	+16.65527344	-101.11816406	+2644	+15.63574219	-12.44091797	-10.40625000	-75.60791016	-39.63867188	+20.12695313	+2988	+12.05419922	-13.73291016	-10.89404297	-20.85205078	+1.20849609	-85.64941406	+1936
+1457970775.74330000	+15.09521484	-13.29785156	-10.81933594	-15.18310547	+16.52343750	-101.29394531	+2668	+15.63134766	-12.53759766	-10.43261719	-75.78369141	-39.74853516	+20.03906250	+2972	+12.06738281	-13.81640625	-10.89404297	-21.07177734	+1.03271484	-85.80322266	+1948
+1457970775.74740000	+15.11718750	-13.40332031	-10.85449219	-15.35888672	+16.54541016	-101.44775391	+2684	+15.62255859	-12.62988281	-10.46777344	-75.95947266	-39.81445313	+19.95117188	+2956	+12.08496094	-13.89550781	-10.90283203	-21.31347656	+0.90087891	-85.89111328	+1952
+1457970775.75160000	+15.13476563	-13.51757813	-10.88525391	-15.57861328	+16.45751953	-101.57958984	+2684	+15.60498047	-12.72656250	-10.49853516	-76.13525391	-39.90234375	+19.79736328	+2940	+12.09814453	-13.97460938	-10.90283203	-21.57714844	+0.72509766	-85.97900391	+1952
+1457970775.75570010	+15.14355469	-13.63183594	-10.92480469	-15.82031250	+16.43554688	-101.68945313	+2672	+15.57421875	-12.81884766	-10.53369141	-76.28906250	-39.94628906	+19.59960938	+2928	+12.10693359	-14.05371094	-10.90722656	-21.88476563	+0.57128906	-86.04492188	+1940
+1457970775.75990010	+15.16113281	-13.72851563	-10.95117188	-15.97412109	+16.34765625	-101.77734375	+2652	+15.54785156	-12.91113281	-10.56005859	-76.46484375	-40.03417969	+19.42382813	+2912	+12.12011719	-14.12402344	-10.90283203	-22.12646484	+0.39550781	-86.08886719	+1928
+1457970775.76410010	+15.17871094	-13.83398438	-10.97314453	-16.14990234	+16.23779297	-101.88720703	+2620	+15.52587891	-13.00781250	-10.58642578	-76.66259766	-40.12207031	+19.31396484	+2900	+12.12890625	-14.19433594	-10.88964844	-22.39013672	+0.13183594	-86.15478516	+1912
+1457970775.77239990	+15.22265625	-14.05371094	-11.01708984	-16.47949219	+15.93017578	-102.12890625	+2540	+15.48632813	-13.19238281	-10.65673828	-77.03613281	-40.25390625	+19.09423828	+2864	+12.15087891	-14.33496094	-10.86328125	-22.89550781	-0.37353516	-86.33056641	+1864
+1457970775.77659990	+15.24023438	-14.15039063	-11.03906250	-16.65527344	+15.86425781	-102.32666016	+2488	+15.45996094	-13.26708984	-10.69628906	-77.14599609	-40.31982422	+18.87451172	+2852	+12.16845703	-14.40966797	-10.85888672	-23.09326172	-0.54931641	-86.44042969	+1836
+1457970775.78490000	+15.24902344	-14.31738281	-11.08740234	-16.96289063	+15.82031250	-102.56835938	+2376	+15.41601563	-13.40771484	-10.75341797	-77.29980469	-40.47363281	+18.47900391	+2820	+12.18603516	-14.53271484	-10.87207031	-23.44482422	-0.72509766	-86.61621094	+1772
+1457970775.78909990	+15.25781250	-14.39208984	-11.10937500	-17.11669922	+15.82031250	-102.70019531	+2320	+15.41601563	-13.45605469	-10.77099609	-77.36572266	-40.53955078	+18.39111328	+2804	+12.19482422	-14.59863281	-10.87646484	-23.62060547	-0.85693359	-86.70410156	+1740
+1457970775.79740000	+15.24462891	-14.51953125	-11.10937500	-17.44628906	+15.68847656	-102.91992188	+2212	+15.43359375	-13.55712891	-10.77099609	-77.56347656	-40.82519531	+18.36914063	+2776	+12.19042969	-14.67773438	-10.88964844	-23.81835938	-0.85693359	-86.87988281	+1672
+1457970775.80160000	+15.24023438	-14.55468750	-11.10058594	-17.53417969	+15.64453125	-103.09570313	+2168	+15.44677734	-13.60107422	-10.76220703	-77.65136719	-41.00097656	+18.39111328	+2768	+12.18603516	-14.71728516	-10.89404297	-23.86230469	-0.83496094	-87.03369141	+1644
+1457970775.80570010	+15.23583984	-14.58984375	-11.09619141	-17.64404297	+15.64453125	-103.27148438	+2128	+15.46875000	-13.64941406	-10.75341797	-77.73925781	-41.19873047	+18.41308594	+2760	+12.18164063	-14.75683594	-10.91162109	-23.90625000	-0.74707031	-87.18750000	+1616
+1457970775.81410000	+15.23144531	-14.64697266	-11.07421875	-17.84179688	+15.62255859	-103.60107422	+2076	+15.54785156	-13.70654297	-10.71386719	-77.80517578	-41.63818359	+18.63281250	+2740	+12.19042969	-14.83154297	-10.94238281	-23.88427734	-0.61523438	-87.51708984	+1572
+1457970775.81820010	+15.20947266	-14.67333984	-11.06982422	-17.95166016	+15.71044922	-103.77685547	+2060	+15.58300781	-13.72412109	-10.69189453	-77.80517578	-41.83593750	+18.72070313	+2736	+12.18603516	-14.85351563	-10.96875000	-23.86230469	-0.41748047	-87.64892578	+1560
+1457970775.82660010	+15.19628906	-14.68652344	-11.03906250	-18.01757813	+15.68847656	-104.01855469	+2056	+15.67089844	-13.77685547	-10.63476563	-77.93701172	-42.27539063	+18.98437500	+2736	+12.16845703	-14.91064453	-11.02587891	-23.86230469	-0.06591797	-87.91259766	+1548
+1457970775.83069990	+15.19189453	-14.69531250	-11.02587891	-18.03955078	+15.66650391	-104.15039063	+2068	+15.71923828	-13.81201172	-10.60400391	-78.04687500	-42.51708984	+19.16015625	+2732	+12.15087891	-14.93701172	-11.04785156	-23.90625000	+0.08789063	-88.04443359	+1552
+1457970775.83489990	+15.18750000	-14.69970703	-11.01269531	-18.08349609	+15.62255859	-104.23828125	+2088	+15.75878906	-13.83398438	-10.57763672	-78.11279297	-42.71484375	+19.35791016	+2728	+12.14648438	-14.95458984	-11.05664063	-23.88427734	+0.19775391	-88.17626953	+1556
+1457970775.83900000	+15.18310547	-14.71728516	-10.99072266	-18.14941406	+15.55664063	-104.39208984	+2120	+15.79394531	-13.86914063	-10.53808594	-78.22265625	-42.97851563	+19.55566406	+2728	+12.13769531	-14.97656250	-11.06542969	-23.86230469	+0.26367188	-88.33007813	+1568
+1457970775.84320000	+15.18310547	-14.73486328	-10.97314453	-18.17138672	+15.49072266	-104.56787109	+2152	+15.82470703	-13.90429688	-10.52490234	-78.31054688	-43.17626953	+19.64355469	+2724	+12.14208984	-15.02050781	-11.07421875	-23.90625000	+0.28564453	-88.48388672	+1588
+1457970775.85150000	+15.19628906	-14.77880859	-10.95996094	-18.19335938	+15.38085938	-104.80957031	+2224	+15.85546875	-13.97900391	-10.52490234	-78.46435547	-43.48388672	+19.73144531	+2712	+12.14648438	-15.09521484	-11.10937500	-24.01611328	+0.30761719	-88.65966797	+1624
+1457970775.85570000	+15.20507813	-14.80957031	-10.95556641	-18.19335938	+15.29296875	-104.89746094	+2260	+15.85986328	-14.01855469	-10.52929688	-78.55224609	-43.59375000	+19.75341797	+2708	+12.13769531	-15.13037109	-11.11376953	-24.14794922	+0.28564453	-88.74755859	+1640
+1457970775.85990000	+15.20507813	-14.84033203	-10.96435547	-18.23730469	+15.27099609	-104.96337891	+2288	+15.86425781	-14.04931641	-10.53808594	-78.61816406	-43.65966797	+19.73144531	+2700	+12.13330078	-15.15234375	-11.12255859	-24.25781250	+0.28564453	-88.74755859	+1656
+1457970775.86400010	+15.20947266	-14.87988281	-10.96435547	-18.28125000	+15.18310547	-105.02929688	+2316	+15.85107422	-14.10644531	-10.54248047	-78.75000000	-43.79150391	+19.73144531	+2696	+12.12451172	-15.18750000	-11.11376953	-24.41162109	+0.17578125	-88.76953125	+1668
+1457970775.86820010	+15.21826172	-14.92822266	-10.96875000	-18.32519531	+15.05126953	-105.09521484	+2340	+15.83349609	-14.17236328	-10.55566406	-78.92578125	-43.92333984	+19.68750000	+2688	+12.12451172	-15.24023438	-11.10498047	-24.60937500	-0.06591797	-88.83544922	+1676
+1457970775.87240000	+15.23583984	-14.98095703	-10.97753906	-18.36914063	+14.91943359	-105.13916016	+2356	+15.81152344	-14.22949219	-10.56884766	-79.05761719	-44.03320313	+19.64355469	+2680	+12.13769531	-15.27978516	-11.09179688	-24.74121094	-0.30761719	-88.87939453	+1680
+1457970775.88070010	+15.26220703	-15.10839844	-10.98632813	-18.50097656	+14.61181641	-105.27099609	+2360	+15.75878906	-14.33056641	-10.62158203	-79.21142578	-44.16503906	+19.40185547	+2664	+12.15087891	-15.36767578	-11.05664063	-25.09277344	-0.83496094	-88.98925781	+1672
+1457970775.88490010	+15.27099609	-15.17431641	-11.00390625	-18.56689453	+14.47998047	-105.31494141	+2348	+15.72802734	-14.37011719	-10.65673828	-79.25537109	-44.18701172	+19.24804688	+2656	+12.15527344	-15.40283203	-11.05224609	-25.26855469	-1.01074219	-88.96728516	+1660
+1457970775.89319990	+15.28417969	-15.31054688	-11.04785156	-18.76464844	+14.30419922	-105.33691406	+2288	+15.65332031	-14.46679688	-10.72705078	-79.43115234	-44.20898438	+18.89648438	+2640	+12.14648438	-15.47753906	-11.03906250	-25.70800781	-1.42822266	-88.90136719	+1620
+1457970775.90150000	+15.29296875	-15.42480469	-11.08300781	-18.91845703	+14.08447266	-105.29296875	+2196	+15.59179688	-14.54589844	-10.76220703	-79.58496094	-44.31884766	+18.67675781	+2612	+12.14208984	-15.53466797	-11.00390625	-26.03759766	-1.84570313	-88.90136719	+1568
+1457970775.90990000	+15.30175781	-15.52587891	-11.10058594	-19.05029297	+13.84277344	-105.27099609	+2088	+15.53906250	-14.59863281	-10.79296875	-79.69482422	-44.40673828	+18.47900391	+2588	+12.14208984	-15.59179688	-10.97753906	-26.34521484	-2.24121094	-88.92333984	+1520
+1457970775.91820000	+15.31054688	-15.57421875	-11.12255859	-19.09423828	+13.75488281	-105.27099609	+1972	+15.50830078	-14.62500000	-10.82373047	-79.71679688	-44.47265625	+18.28125000	+2560	+12.14208984	-15.62695313	-10.97314453	-26.52099609	-2.41699219	-88.94531250	+1472
+1457970775.92650010	+15.30615234	-15.57421875	-11.13574219	-19.09423828	+13.79882813	-105.20507813	+1868	+15.49951172	-14.63378906	-10.82812500	-79.71679688	-44.53857422	+18.19335938	+2532	+12.13769531	-15.63134766	-10.98193359	-26.56494141	-2.39501953	-88.96728516	+1432
+1457970775.93479990	+15.29736328	-15.55224609	-11.13574219	-19.05029297	+13.82080078	-105.11718750	+1788	+15.50830078	-14.62939453	-10.81494141	-79.73876953	-44.62646484	+18.19335938	+2512	+12.13330078	-15.62255859	-10.98632813	-26.54296875	-2.30712891	-88.98925781	+1392
+1457970775.93899990	+15.29296875	-15.53027344	-11.12695313	-19.00634766	+13.84277344	-105.09521484	+1752	+15.51708984	-14.62500000	-10.80175781	-79.73876953	-44.67041016	+18.23730469	+2504	+12.12890625	-15.61816406	-10.99072266	-26.49902344	-2.24121094	-89.03320313	+1376
+1457970775.94320010	+15.29296875	-15.50830078	-11.11816406	-18.94042969	+13.84277344	-105.07324219	+1728	+15.53027344	-14.61181641	-10.78857422	-79.71679688	-44.73632813	+18.25927734	+2500	+12.12890625	-15.60937500	-10.99511719	-26.43310547	-2.15332031	-89.07714844	+1364
+1457970775.94730000	+15.28857422	-15.49511719	-11.11376953	-18.91845703	+13.84277344	-105.07324219	+1708	+15.53906250	-14.60302734	-10.77539063	-79.71679688	-44.78027344	+18.30322266	+2492	+12.12890625	-15.60498047	-10.99951172	-26.36718750	-2.08740234	-89.09912109	+1348
+1457970775.95149990	+15.28857422	-15.47753906	-11.10498047	-18.87451172	+13.86474609	-105.05126953	+1688	+15.55664063	-14.59423828	-10.76660156	-79.69482422	-44.82421875	+18.34716797	+2488	+12.12890625	-15.59619141	-11.00830078	-26.30126953	-1.99951172	-89.12109375	+1340
+1457970775.95569990	+15.28417969	-15.45556641	-11.10058594	-18.83056641	+13.88671875	-105.02929688	+1676	+15.56982422	-14.58544922	-10.75341797	-79.67285156	-44.86816406	+18.39111328	+2484	+12.12890625	-15.58300781	-11.01269531	-26.21337891	-1.91162109	-89.14306641	+1332
+1457970775.95980000	+15.28417969	-15.44677734	-11.09619141	-18.80859375	+13.90869141	-105.02929688	+1668	+15.57861328	-14.57226563	-10.74462891	-79.67285156	-44.89013672	+18.41308594	+2480	+12.12890625	-15.56982422	-11.02148438	-26.12548828	-1.80175781	-89.16503906	+1328
+1457970775.96820000	+15.27978516	-15.41601563	-11.08740234	-18.74267578	+13.93066406	-104.98535156	+1660	+15.60498047	-14.55468750	-10.72265625	-79.62890625	-44.93408203	+18.47900391	+2472	+12.12451172	-15.53906250	-11.03466797	-25.94970703	-1.58203125	-89.20898438	+1328
+1457970775.97230010	+15.27539063	-15.38964844	-11.07861328	-18.67675781	+13.95263672	-104.96337891	+1664	+15.61376953	-14.54150391	-10.71386719	-79.60693359	-44.97802734	+18.50097656	+2468	+12.12011719	-15.51708984	-11.03906250	-25.79589844	-1.42822266	-89.25292969	+1332
+1457970775.97650000	+15.26660156	-15.36767578	-11.06542969	-18.61083984	+13.95263672	-104.94140625	+1672	+15.62255859	-14.53271484	-10.70068359	-79.58496094	-45.00000000	+18.54492188	+2468	+12.11572266	-15.49072266	-11.04345703	-25.66406250	-1.27441406	-89.29687500	+1340
+1457970775.98070000	+15.26660156	-15.34130859	-11.05664063	-18.54492188	+13.95263672	-104.91943359	+1684	+15.63134766	-14.51953125	-10.69189453	-79.56298828	-45.02197266	+18.54492188	+2464	+12.11572266	-15.46875000	-11.04785156	-25.51025391	-1.14257813	-89.31884766	+1356
+1457970775.98480010	+15.25341797	-15.29296875	-11.03906250	-18.39111328	+13.99658203	-104.83154297	+1708	+15.64453125	-14.50195313	-10.68310547	-79.51904297	-45.04394531	+18.56689453	+2460	+12.11132813	-15.43359375	-11.05664063	-25.31250000	-0.94482422	-89.31884766	+1372
+1457970775.99309990	+15.23583984	-15.21386719	-11.02587891	-18.14941406	+14.04052734	-104.65576172	+1768	+15.65332031	-14.46679688	-10.66992188	-79.38720703	-45.02197266	+18.50097656	+2448	+12.09375000	-15.37646484	-11.05664063	-25.09277344	-0.70312500	-89.27490234	+1408
+1457970775.99729990	+15.22705078	-15.16992188	-11.02148438	-17.99560547	+14.08447266	-104.50195313	+1804	+15.64892578	-14.42724609	-10.66113281	-79.25537109	-45.00000000	+18.36914063	+2444	+12.08496094	-15.35449219	-11.04785156	-25.04882813	-0.65917969	-89.23095703	+1424
+1457970776.00149990	+15.21826172	-15.13037109	-11.01708984	-17.84179688	+14.08447266	-104.37011719	+1832	+15.64013672	-14.39648438	-10.65673828	-79.14550781	-44.95605469	+18.23730469	+2440	+12.07617188	-15.33251953	-11.03466797	-25.02685547	-0.63720703	-89.16503906	+1436
+1457970776.00560000	+15.21386719	-15.10400391	-11.02148438	-17.70996094	+14.06250000	-104.26025391	+1856	+15.62255859	-14.36572266	-10.65673828	-79.01367188	-44.91210938	+18.06152344	+2436	+12.06298828	-15.31494141	-11.02148438	-25.02685547	-0.65917969	-89.09912109	+1444
+1457970776.01399990	+15.22265625	-15.05566406	-11.03466797	-17.35839844	+14.04052734	-103.95263672	+1884	+15.53906250	-14.25585938	-10.68310547	-78.48632813	-44.60449219	+17.27050781	+2432	+12.05419922	-15.27539063	-10.98632813	-25.02685547	-0.76904297	-88.90136719	+1448
+1457970776.01810000	+15.22265625	-15.03369141	-11.05224609	-17.20458984	+14.08447266	-103.79882813	+1884	+15.49072266	-14.20751953	-10.70507813	-78.24462891	-44.42871094	+16.87500000	+2432	+12.04541016	-15.25341797	-10.97314453	-25.02685547	-0.79101563	-88.79150391	+1440
+1457970776.02230000	+15.22265625	-14.99853516	-11.07421875	-17.00683594	+14.17236328	-103.55712891	+1876	+15.41601563	-14.12402344	-10.74023438	-77.82714844	-44.09912109	+16.23779297	+2440	+12.03662109	-15.21386719	-10.95556641	-25.02685547	-0.81298828	-88.57177734	+1432
+1457970776.02650000	+15.22705078	-14.96337891	-11.09179688	-16.80908203	+14.26025391	-103.33740234	+1864	+15.35449219	-14.06250000	-10.76660156	-77.54150391	-43.83544922	+15.75439453	+2440	+12.02783203	-15.17431641	-10.94238281	-25.00488281	-0.81298828	-88.35205078	+1420
+1457970776.03060010	+15.22265625	-14.92382813	-11.10498047	-16.65527344	+14.37011719	-103.11767578	+1844	+15.30175781	-14.01416016	-10.77978516	-77.34375000	-43.61572266	+15.38085938	+2444	+12.01464844	-15.12597656	-10.92919922	-25.00488281	-0.76904297	-88.13232422	+1408
+1457970776.03480010	+15.23144531	-14.84912109	-11.10498047	-16.32568359	+14.41406250	-102.78808594	+1824	+15.26660156	-13.93945313	-10.77539063	-77.10205078	-43.41796875	+15.11718750	+2448	+12.00146484	-15.04248047	-10.89843750	-24.89501953	-0.74707031	-87.78076172	+1392
+1457970776.03900000	+15.23144531	-14.77001953	-11.10058594	-16.04003906	+14.50195313	-102.54638672	+1800	+15.24902344	-13.86474609	-10.76220703	-76.86035156	-43.24218750	+14.94140625	+2452	+11.99707031	-14.97216797	-10.88085938	-24.71923828	-0.63720703	-87.56103516	+1376
+1457970776.04730010	+15.23144531	-14.57666016	-11.07861328	-15.35888672	+14.78759766	-101.95312500	+1756	+15.25341797	-13.68896484	-10.71386719	-76.33300781	-42.93457031	+14.74365234	+2472	+12.01464844	-14.80078125	-10.88525391	-24.08203125	-0.17578125	-87.07763672	+1360
+1457970776.05150010	+15.23144531	-14.46679688	-11.06982422	-15.00732422	+15.00732422	-101.66748047	+1736	+15.26660156	-13.59228516	-10.68750000	-76.04736328	-42.73681641	+14.69970703	+2484	+12.02783203	-14.73046875	-10.88964844	-23.77441406	+0.06591797	-86.87988281	+1352
+1457970776.05559990	+15.20947266	-14.35253906	-11.05664063	-14.74365234	+15.29296875	-101.35986328	+1724	+15.27099609	-13.49121094	-10.65673828	-75.80566406	-42.53906250	+14.65576172	+2496	+12.01464844	-14.63378906	-10.89843750	-23.48876953	+0.46142578	-86.63818359	+1348
+1457970776.06399990	+15.16992188	-14.05371094	-10.98193359	-13.95263672	+15.73242188	-100.59082031	+1728	+15.33691406	-13.24072266	-10.54687500	-75.23437500	-42.16552734	+14.87548828	+2540	+12.01025391	-14.42285156	-10.89843750	-22.76367188	+1.16455078	-86.11083984	+1360
+1457970776.06810000	+15.15234375	-13.92626953	-10.94677734	-13.60107422	+15.90820313	-100.26123047	+1744	+15.37207031	-13.12207031	-10.49853516	-74.97070313	-41.98974609	+15.00732422	+2560	+12.00585938	-14.32617188	-10.90283203	-22.39013672	+1.53808594	-85.89111328	+1368
+1457970776.07230000	+15.14355469	-13.77246094	-10.90722656	-13.11767578	+16.04003906	-99.88769531	+1768	+15.42041016	-12.99462891	-10.44140625	-74.68505859	-41.81396484	+15.20507813	+2584	+12.01464844	-14.22070313	-10.89843750	-21.95068359	+1.82373047	-85.64941406	+1384
+1457970776.08060000	+15.09960938	-13.50000000	-10.83691406	-12.37060547	+16.41357422	-99.22851563	+1852	+15.48632813	-12.73974609	-10.34033203	-74.06982422	-41.39648438	+15.46875000	+2624	+12.00146484	-14.03613281	-10.88085938	-21.26953125	+2.48291016	-85.27587891	+1420
+1457970776.08480000	+15.08203125	-13.36376953	-10.81494141	-11.99707031	+16.67724609	-98.83300781	+1908	+15.51708984	-12.59912109	-10.30517578	-73.69628906	-41.11083984	+15.53466797	+2644	+12.00585938	-13.92187500	-10.88085938	-20.87402344	+2.83447266	-84.90234375	+1452
+1457970776.08890010	+15.06445313	-13.24511719	-10.77978516	-11.66748047	+16.78710938	-98.43750000	+1964	+15.54345703	-12.47607422	-10.26562500	-73.38867188	-40.84716797	+15.60058594	+2656	+11.99707031	-13.82519531	-10.86767578	-20.54443359	+3.09814453	-84.59472656	+1476
+1457970776.09310010	+15.03808594	-13.12207031	-10.75781250	-11.33789063	+16.98486328	-98.02001953	+2024	+15.54345703	-12.34423828	-10.24365234	-73.08105469	-40.47363281	+15.55664063	+2672	+11.97949219	-13.71972656	-10.85449219	-20.30273438	+3.40576172	-84.26513672	+1508
+1457970776.09730010	+15.02490234	-12.98583984	-10.73144531	-10.92041016	+17.13867188	-97.55859375	+2088	+15.54785156	-12.20361328	-10.21289063	-72.75146484	-40.12207031	+15.60058594	+2688	+11.97509766	-13.60986328	-10.83691406	-19.99511719	+3.66943359	-83.89160156	+1540
+1457970776.10139990	+15.01171875	-12.87158203	-10.68750000	-10.59082031	+17.13867188	-97.11914063	+2148	+15.54345703	-12.08935547	-10.17773438	-72.50976563	-39.83642578	+15.60058594	+2696	+11.95751953	-13.50878906	-10.80175781	-19.77539063	+3.80126953	-83.58398438	+1572
+1457970776.10560010	+15.00292969	-12.76171875	-10.66552734	-10.21728516	+17.18261719	-96.70166016	+2208	+15.52587891	-11.97509766	-10.16015625	-72.22412109	-39.48486328	+15.53466797	+2708	+11.94873047	-13.42529297	-10.76660156	-19.59960938	+3.88916016	-83.32031250	+1600
+1457970776.11389990	+15.00732422	-12.56396484	-10.64355469	-9.58007813	+17.35839844	-95.77880859	+2304	+15.48632813	-11.75537109	-10.12939453	-71.67480469	-38.82568359	+15.31494141	+2724	+11.97070313	-13.22753906	-10.69189453	-19.11621094	+3.93310547	-82.57324219	+1648
+1457970776.11809990	+14.99853516	-12.46289063	-10.63476563	-9.29443359	+17.46826172	-95.31738281	+2340	+15.44238281	-11.64550781	-10.12939453	-71.41113281	-38.38623047	+15.07324219	+2736	+11.96191406	-13.13085938	-10.65234375	-18.96240234	+4.02099609	-82.17773438	+1664
+1457970776.12640000	+14.99853516	-12.27392578	-10.60839844	-8.74511719	+17.57812500	-94.32861328	+2380	+15.35449219	-11.42578125	-10.12500000	-70.90576172	-37.55126953	+14.65576172	+2752	+11.95751953	-12.91992188	-10.57763672	-18.61083984	+4.08691406	-81.27685547	+1688
+1457970776.13480000	+14.99414063	-12.06298828	-10.58203125	-8.12988281	+17.62207031	-93.20800781	+2388	+15.26220703	-11.21923828	-10.08984375	-70.53222656	-36.80419922	+14.34814453	+2764	+11.96191406	-12.70019531	-10.48095703	-18.25927734	+4.06494141	-80.39794922	+1692
+1457970776.13890000	+14.98974609	-11.94873047	-10.56445313	-7.77832031	+17.68798828	-92.68066406	+2384	+15.22265625	-11.11376953	-10.05908203	-70.35644531	-36.47460938	+14.23828125	+2772	+11.96630859	-12.59912109	-10.42382813	-18.06152344	+4.02099609	-80.00244141	+1692
+1457970776.14720010	+14.99853516	-11.72460938	-10.52050781	-7.11914063	+17.73193359	-91.62597656	+2356	+15.15234375	-10.89404297	-10.01953125	-69.93896484	-35.72753906	+14.04052734	+2784	+11.97949219	-12.37060547	-10.33593750	-17.60009766	+4.04296875	-79.10156250	+1676
+1457970776.15560010	+14.97216797	-11.49169922	-10.46777344	-6.54785156	+17.95166016	-90.59326172	+2308	+15.09082031	-10.64794922	-9.95800781	-69.47753906	-34.95849609	+13.90869141	+2796	+11.97509766	-12.13330078	-10.27001953	-17.07275391	+4.35058594	-78.13476563	+1660
+1457970776.16389990	+14.95458984	-11.19287109	-10.38427734	-5.66894531	+18.06152344	-89.38476563	+2272	+15.06445313	-10.37988281	-9.85253906	-69.03808594	-34.25537109	+14.10644531	+2816	+11.97509766	-11.87402344	-10.19091797	-16.45751953	+4.65820313	-77.21191406	+1652
+1457970776.17220000	+14.92382813	-10.88525391	-10.27441406	-4.79003906	+18.10546875	-88.22021484	+2244	+15.06005859	-10.10302734	-9.71630859	-68.64257813	-33.61816406	+14.52392578	+2840	+11.96191406	-11.61035156	-10.10742188	-15.77636719	+5.03173828	-76.28906250	+1644
+1457970776.17639990	+14.91064453	-10.72265625	-10.21289063	-4.32861328	+18.19335938	-87.67089844	+2240	+15.06884766	-9.94482422	-9.65039063	-68.35693359	-33.28857422	+14.74365234	+2856	+11.96630859	-11.49169922	-10.07226563	-15.40283203	+5.22949219	-75.87158203	+1644
+1457970776.18470000	+14.87109375	-10.40625000	-10.08984375	-3.42773438	+18.34716797	-86.59423828	+2244	+15.09082031	-9.62402344	-9.50097656	-67.78564453	-32.58544922	+15.24902344	+2892	+11.94433594	-11.21923828	-10.01513672	-14.61181641	+5.86669922	-74.90478516	+1656
+1457970776.18890000	+14.85791016	-10.24365234	-10.01953125	-2.96630859	+18.36914063	-86.04492188	+2256	+15.10400391	-9.46582031	-9.42626953	-67.54394531	-32.23388672	+15.53466797	+2912	+11.93115234	-11.09179688	-9.98437500	-14.23828125	+6.15234375	-74.44335938	+1660
+1457970776.19720010	+14.79199219	-9.90087891	-9.88769531	-2.04345703	+18.54492188	-84.81445313	+2304	+15.11718750	-9.14941406	-9.25048828	-67.10449219	-31.55273438	+16.12792969	+2948	+11.89599609	-10.82373047	-9.91406250	-13.53515625	+6.76757813	-73.45458984	+1680
+1457970776.20140000	+14.76562500	-9.72949219	-9.81298828	-1.53808594	+18.58886719	-84.22119141	+2340	+15.12597656	-8.98681641	-9.16259766	-66.86279297	-31.22314453	+16.43554688	+2968	+11.87841797	-10.69189453	-9.86572266	-13.18359375	+6.98730469	-73.01513672	+1696
+1457970776.20560000	+14.74804688	-9.56689453	-9.73828125	-1.07666016	+18.58886719	-83.67187500	+2384	+15.12597656	-8.82861328	-9.07910156	-66.62109375	-30.89355469	+16.72119141	+2984	+11.86083984	-10.56884766	-9.82617188	-12.87597656	+7.18505859	-72.55371094	+1712
+1457970776.20970010	+14.73925781	-9.41308594	-9.66796875	-0.61523438	+18.58886719	-83.14453125	+2428	+15.13476563	-8.67041016	-9.00000000	-66.37939453	-30.52001953	+16.98486328	+3004	+11.85644531	-10.43701172	-9.78222656	-12.48046875	+7.38281250	-72.04833984	+1732
+1457970776.21390010	+14.72607422	-9.26367188	-9.59326172	-0.19775391	+18.54492188	-82.63916016	+2472	+15.13476563	-8.52099609	-8.92089844	-66.13769531	-30.19042969	+17.22656250	+3016	+11.84765625	-10.31396484	-9.73828125	-12.15087891	+7.55859375	-71.58691406	+1752
+1457970776.21810010	+14.70410156	-9.11425781	-9.52294922	+0.21972656	+18.56689453	-82.11181641	+2520	+15.12158203	-8.37597656	-8.84619141	-65.93994141	-29.79492188	+17.42431641	+3028	+11.82568359	-10.19531250	-9.69433594	-11.88720703	+7.77832031	-71.10351563	+1772
+1457970776.22219990	+14.69091797	-8.96484375	-9.47021484	+0.65917969	+18.65478516	-81.49658203	+2564	+15.11279297	-8.23535156	-8.78027344	-65.74218750	-29.37744141	+17.57812500	+3040	+11.82568359	-10.06347656	-9.64599609	-11.51367188	+7.93212891	-70.53222656	+1792
+1457970776.23050000	+14.66015625	-8.68359375	-9.35156250	+1.49414063	+18.65478516	-80.33203125	+2644	+15.06445313	-7.97607422	-8.64843750	-65.45654297	-28.58642578	+17.88574219	+3052	+11.80371094	-9.81298828	-9.52734375	-10.96435547	+8.06396484	-69.47753906	+1824
+1457970776.23470000	+14.65576172	-8.54736328	-9.28564453	+1.91162109	+18.63281250	-79.78271484	+2680	+15.04248047	-7.84423828	-8.58691406	-65.28076172	-28.14697266	+18.06152344	+3060	+11.80810547	-9.68115234	-9.46142578	-10.63476563	+8.06396484	-68.90625000	+1844
+1457970776.23889990	+14.65136719	-8.41992188	-9.21972656	+2.30712891	+18.54492188	-79.25537109	+2708	+15.01611328	-7.72119141	-8.52099609	-65.14892578	-27.75146484	+18.19335938	+3064	+11.80810547	-9.55810547	-9.39111328	-10.32714844	+8.04199219	-68.40087891	+1856
+1457970776.24300000	+14.64697266	-8.29687500	-9.14941406	+2.65869141	+18.43505859	-78.79394531	+2732	+14.98095703	-7.60253906	-8.46386719	-65.01708984	-27.35595703	+18.32519531	+3064	+11.80371094	-9.44384766	-9.32080078	-10.08544922	+8.02001953	-67.91748047	+1868
+1457970776.25140000	+14.65576172	-8.05517578	-9.02636719	+3.42773438	+18.30322266	-77.73925781	+2756	+14.92382813	-7.36962891	-8.35400391	-64.73144531	-26.47705078	+18.58886719	+3068	+11.82128906	-9.19775391	-9.18017578	-9.42626953	+7.88818359	-66.81884766	+1884
+1457970776.25550010	+14.64697266	-7.93212891	-8.96484375	+3.80126953	+18.30322266	-77.21191406	+2760	+14.87988281	-7.25976563	-8.29248047	-64.66552734	-26.03759766	+18.72070313	+3068	+11.81689453	-9.07910156	-9.10546875	-9.14062500	+7.84423828	-66.26953125	+1884
+1457970776.25970010	+14.64257813	-7.80468750	-8.90332031	+4.21875000	+18.25927734	-76.70654297	+2756	+14.84472656	-7.14550781	-8.23095703	-64.53369141	-25.59814453	+18.87451172	+3068	+11.82568359	-8.95166016	-9.03076172	-8.81103516	+7.75634766	-65.72021484	+1888
+1457970776.26390000	+14.63818359	-7.67724609	-8.83300781	+4.61425781	+18.17138672	-76.17919922	+2752	+14.81396484	-7.02246094	-8.16943359	-64.40185547	-25.15869141	+19.05029297	+3068	+11.83007813	-8.82861328	-8.95166016	-8.50341797	+7.66845703	-65.19287109	+1892
+1457970776.27220010	+14.62939453	-7.43554688	-8.67919922	+5.36132813	+17.90771484	-75.25634766	+2732	+14.76123047	-6.78076172	-8.02880859	-64.07226563	-24.36767578	+19.51171875	+3080	+11.83447266	-8.58691406	-8.78466797	-7.84423828	+7.47070313	-64.20410156	+1896
+1457970776.27640010	+14.62500000	-7.30810547	-8.60009766	+5.73486328	+17.79785156	-74.83886719	+2720	+14.73925781	-6.65771484	-7.95410156	-63.89648438	-23.99414063	+19.75341797	+3084	+11.83886719	-8.47265625	-8.70556641	-7.51464844	+7.36083984	-63.74267578	+1896
+1457970776.28049990	+14.60742188	-7.18066406	-8.51660156	+6.13037109	+17.73193359	-74.42138672	+2708	+14.70849609	-6.53906250	-7.87060547	-63.74267578	-23.66455078	+20.01708984	+3092	+11.83007813	-8.35839844	-8.63085938	-7.18505859	+7.33886719	-63.28125000	+1896
+1457970776.28469990	+14.59863281	-7.04882813	-8.43750000	+6.54785156	+17.64404297	-73.98193359	+2700	+14.69091797	-6.41601563	-7.78710938	-63.56689453	-23.29101563	+20.28076172	+3100	+11.83447266	-8.23974609	-8.55615234	-6.81152344	+7.29492188	-62.77587891	+1900
+1457970776.28889990	+14.58544922	-6.91699219	-8.35839844	+6.98730469	+17.60009766	-73.54248047	+2688	+14.67333984	-6.27978516	-7.70800781	-63.30322266	-22.89550781	+20.52246094	+3108	+11.83447266	-8.12548828	-8.48144531	-6.43798828	+7.22900391	-62.33642578	+1900
+1457970776.29720000	+14.54150391	-6.64892578	-8.18701172	+7.80029297	+17.51220703	-72.70751953	+2676	+14.64697266	-6.01171875	-7.51904297	-62.79785156	-22.19238281	+21.11572266	+3132	+11.81689453	-7.89257813	-8.33203125	-5.69091797	+7.27294922	-61.41357422	+1904
+1457970776.30550000	+14.49316406	-6.38525391	-7.99804688	+8.63525391	+17.31445313	-71.98242188	+2684	+14.62500000	-5.74365234	-7.31689453	-62.27050781	-21.59912109	+21.77490234	+3164	+11.79052734	-7.67724609	-8.18701172	-5.00976563	+7.29492188	-60.60058594	+1908
+1457970776.30970000	+14.47558594	-6.25341797	-7.90576172	+9.07470703	+17.22656250	-71.58691406	+2692	+14.62500000	-5.61181641	-7.21582031	-61.98486328	-21.29150391	+22.10449219	+3176	+11.78173828	-7.56738281	-8.11669922	-4.61425781	+7.29492188	-60.16113281	+1912
+1457970776.31380010	+14.45361328	-6.12158203	-7.81787109	+9.53613281	+17.18261719	-71.23535156	+2704	+14.61621094	-5.47998047	-7.11914063	-61.67724609	-20.96191406	+22.43408203	+3192	+11.77294922	-7.46191406	-8.04638672	-4.24072266	+7.33886719	-59.74365234	+1916
+1457970776.31800010	+14.42724609	-5.99414063	-7.72119141	+9.95361328	+17.13867188	-70.88378906	+2724	+14.60742188	-5.34814453	-7.01367188	-61.41357422	-20.67626953	+22.74169922	+3208	+11.75976563	-7.35644531	-7.97607422	-3.88916016	+7.40478516	-59.32617188	+1924
+1457970776.32629990	+14.37890625	-5.73925781	-7.55419922	+10.81054688	+17.09472656	-70.07080078	+2764	+14.58105469	-5.09765625	-6.82910156	-60.82031250	-19.97314453	+23.26904297	+3232	+11.73779297	-7.14111328	-7.84423828	-3.14208984	+7.53662109	-58.42529297	+1944
+1457970776.33049990	+14.35693359	-5.61621094	-7.46191406	+11.22802734	+17.00683594	-69.69726563	+2788	+14.56787109	-4.97900391	-6.72363281	-60.57861328	-19.66552734	+23.57666016	+3244	+11.72021484	-7.04003906	-7.76953125	-2.83447266	+7.55859375	-58.00781250	+1956
+1457970776.33470010	+14.33496094	-5.50195313	-7.37402344	+11.62353516	+16.96289063	-69.30175781	+2816	+14.55908203	-4.86035156	-6.62695313	-60.31494141	-19.33593750	+23.86230469	+3256	+11.71142578	-6.93457031	-7.69921875	-2.48291016	+7.58056641	-57.54638672	+1968
+1457970776.33880000	+14.30859375	-5.38330078	-7.29052734	+12.01904297	+16.91894531	-68.88427734	+2840	+14.54150391	-4.74609375	-6.53027344	-60.07324219	-19.00634766	+24.12597656	+3264	+11.69824219	-6.83349609	-7.62890625	-2.13134766	+7.60253906	-57.10693359	+1976
+1457970776.34299990	+14.29101563	-5.27343750	-7.19384766	+12.37060547	+16.76513672	-68.55468750	+2868	+14.52832031	-4.64062500	-6.42919922	-59.85351563	-18.72070313	+24.43359375	+3276	+11.68505859	-6.74121094	-7.54541016	-1.84570313	+7.55859375	-56.71142578	+1988
+1457970776.34719990	+14.27783203	-5.16357422	-7.11474609	+12.74414063	+16.74316406	-68.15917969	+2892	+14.50634766	-4.53955078	-6.34570313	-59.65576172	-18.32519531	+24.60937500	+3280	+11.68505859	-6.64013672	-7.47070313	-1.49414063	+7.53662109	-56.22802734	+2004
+1457970776.35130000	+14.26464844	-5.05371094	-7.03564453	+13.11767578	+16.69921875	-67.71972656	+2916	+14.48437500	-4.43408203	-6.26660156	-59.43603516	-17.92968750	+24.78515625	+3284	+11.68066406	-6.53906250	-7.39599609	-1.16455078	+7.51464844	-55.76660156	+2016
+1457970776.35970000	+14.23388672	-4.84716797	-6.87304688	+13.79882813	+16.61132813	-66.90673828	+2952	+14.43603516	-4.24511719	-6.09960938	-59.08447266	-17.18261719	+25.11474609	+3292	+11.66308594	-6.34130859	-7.23779297	-0.57128906	+7.42675781	-54.82177734	+2036
+1457970776.36380000	+14.21630859	-4.74609375	-6.79833984	+14.12841797	+16.58935547	-66.44531250	+2964	+14.40966797	-4.15283203	-6.02490234	-58.93066406	-16.76513672	+25.26855469	+3292	+11.65869141	-6.24023438	-7.15869141	-0.24169922	+7.38281250	-54.31640625	+2044
+1457970776.36800000	+14.20312500	-4.64941406	-6.70605469	+14.41406250	+16.43554688	-66.04980469	+2976	+14.38769531	-4.06494141	-5.93701172	-58.77685547	-16.43554688	+25.46630859	+3292	+11.64990234	-6.14355469	-7.07080078	+0.02197266	+7.27294922	-53.85498047	+2048
+1457970776.37220000	+14.19433594	-4.55712891	-6.62255859	+14.69970703	+16.34765625	-65.61035156	+2980	+14.36132813	-3.98144531	-5.85351563	-58.64501953	-16.06201172	+25.59814453	+3292	+11.64990234	-6.05126953	-6.98730469	+0.30761719	+7.16308594	-53.37158203	+2056
+1457970776.37630010	+14.18554688	-4.46044922	-6.54345703	+15.02929688	+16.30371094	-65.19287109	+2984	+14.33496094	-3.88916016	-5.77880859	-58.46923828	-15.66650391	+25.72998047	+3288	+11.64550781	-5.95458984	-6.90820313	+0.61523438	+7.07519531	-52.91015625	+2060
+1457970776.38050010	+14.17675781	-4.36376953	-6.45556641	+15.33691406	+16.19384766	-64.81933594	+2984	+14.31298828	-3.80566406	-5.69531250	-58.31542969	-15.31494141	+25.88378906	+3288	+11.63671875	-5.86230469	-6.81591797	+0.87890625	+6.96533203	-52.47070313	+2064
+1457970776.38879990	+14.15478516	-4.18359375	-6.30175781	+15.93017578	+16.14990234	-63.96240234	+2972	+14.26464844	-3.63867188	-5.55908203	-58.02978516	-14.45800781	+26.03759766	+3284	+11.62792969	-5.67773438	-6.65332031	+1.47216797	+6.85546875	-51.50390625	+2068
+1457970776.39710000	+14.12402344	-4.00781250	-6.13476563	+16.50146484	+16.06201172	-63.10546875	+2952	+14.22070313	-3.47607422	-5.39208984	-57.72216797	-13.75488281	+26.32324219	+3280	+11.61035156	-5.49755859	-6.49072266	+2.02148438	+6.74560547	-50.55908203	+2064
+1457970776.40130000	+14.10644531	-3.91552734	-6.06005859	+16.83105469	+16.01806641	-62.66601563	+2940	+14.20312500	-3.38818359	-5.31738281	-57.50244141	-13.38134766	+26.43310547	+3276	+11.60156250	-5.41406250	-6.41162109	+2.30712891	+6.74560547	-50.09765625	+2064
+1457970776.40549990	+14.09326172	-3.82763672	-5.96777344	+17.13867188	+15.90820313	-62.29248047	+2928	+14.18554688	-3.30468750	-5.22509766	-57.32666016	-13.09570313	+26.65283203	+3280	+11.59277344	-5.33056641	-6.32812500	+2.57080078	+6.67968750	-49.70214844	+2064
+1457970776.40960000	+14.08007813	-3.74414063	-5.88427734	+17.42431641	+15.84228516	-61.89697266	+2916	+14.17236328	-3.22558594	-5.14160156	-57.15087891	-12.74414063	+26.76269531	+3276	+11.58398438	-5.25146484	-6.24902344	+2.81250000	+6.65771484	-49.26269531	+2060
+1457970776.41380000	+14.06689453	-3.66064453	-5.80517578	+17.73193359	+15.82031250	-61.52343750	+2904	+14.15478516	-3.14208984	-5.06250000	-56.93115234	-12.39257813	+26.89453125	+3276	+11.57080078	-5.17675781	-6.17431641	+3.07617188	+6.67968750	-48.84521484	+2056
+1457970776.42210010	+14.02734375	-3.49365234	-5.63378906	+18.32519531	+15.77636719	-60.79833984	+2888	+14.12841797	-2.98388672	-4.88232422	-56.51367188	-11.84326172	+27.20214844	+3276	+11.54882813	-5.02734375	-6.02490234	+3.55957031	+6.74560547	-48.03222656	+2052
+1457970776.42630000	+14.00537109	-3.41015625	-5.55908203	+18.63281250	+15.75439453	-60.38085938	+2880	+14.11523438	-2.90039063	-4.79882813	-56.31591797	-11.53564453	+27.33398438	+3276	+11.53564453	-4.95703125	-5.95458984	+3.82324219	+6.81152344	-47.61474609	+2052
+1457970776.43460010	+13.96142578	-3.25634766	-5.38330078	+19.20410156	+15.60058594	-59.69970703	+2876	+14.09326172	-2.74658203	-4.60546875	-55.89843750	-11.09619141	+27.70751953	+3280	+11.50927734	-4.82080078	-5.80957031	+4.28466797	+6.87744141	-46.84570313	+2048
+1457970776.43880010	+13.93945313	-3.18164063	-5.29980469	+19.48974609	+15.55664063	-59.34814453	+2876	+14.08447266	-2.67187500	-4.51318359	-55.67871094	-10.87646484	+27.86132813	+3280	+11.49609375	-4.75488281	-5.74365234	+4.50439453	+6.94335938	-46.47216797	+2048
+1457970776.44300010	+13.92626953	-3.11132813	-5.20751953	+19.75341797	+15.40283203	-59.08447266	+2884	+14.07568359	-2.59716797	-4.41650391	-55.48095703	-10.67871094	+28.05908203	+3284	+11.48291016	-4.69335938	-5.66894531	+4.70214844	+6.89941406	-46.14257813	+2048
+1457970776.44709990	+13.90429688	-3.04101563	-5.12402344	+19.99511719	+15.35888672	-58.75488281	+2892	+14.06250000	-2.53125000	-4.32861328	-55.28320313	-10.48095703	+28.19091797	+3284	+11.47412109	-4.63623047	-5.59863281	+4.89990234	+6.94335938	-45.79101563	+2048
+1457970776.45129990	+13.88671875	-2.97509766	-5.04492188	+20.25878906	+15.31494141	-58.40332031	+2896	+14.04931641	-2.46533203	-4.24072266	-55.10742188	-10.26123047	+28.34472656	+3284	+11.46093750	-4.57031250	-5.53271484	+5.14160156	+7.00927734	-45.41748047	+2048
+1457970776.45960000	+13.84716797	-2.84326172	-4.88232422	+20.76416016	+15.16113281	-57.76611328	+2920	+14.02734375	-2.33789063	-4.06054688	-54.75585938	-9.88769531	+28.67431641	+3284	+11.44335938	-4.45605469	-5.39208984	+5.53710938	+7.03125000	-44.71435547	+2048
+1457970776.46380000	+13.82958984	-2.77734375	-4.80322266	+21.02783203	+15.09521484	-57.41455078	+2932	+14.00976563	-2.28076172	-3.97265625	-54.60205078	-9.64599609	+28.82812500	+3284	+11.43017578	-4.39453125	-5.32617188	+5.77880859	+7.05322266	-44.31884766	+2048
+1457970776.46790000	+13.82080078	-2.71582031	-4.71533203	+21.26953125	+14.89746094	-57.10693359	+2944	+14.00097656	-2.22363281	-3.88476563	-54.44824219	-9.44824219	+29.02587891	+3284	+11.42578125	-4.33300781	-5.24707031	+5.97656250	+6.96533203	-43.98925781	+2052
+1457970776.47210000	+13.80761719	-2.65429688	-4.63623047	+21.48925781	+14.78759766	-56.75537109	+2956	+13.98779297	-2.16650391	-3.80566406	-54.29443359	-9.20654297	+29.20166016	+3280	+11.41699219	-4.28027344	-5.17675781	+6.15234375	+6.96533203	-43.63769531	+2052
+1457970776.47630000	+13.79443359	-2.59716797	-4.55712891	+21.73095703	+14.69970703	-56.40380859	+2964	+13.97021484	-2.11376953	-3.72656250	-54.18457031	-8.96484375	+29.35546875	+3276	+11.41259766	-4.21875000	-5.11083984	+6.37207031	+6.96533203	-43.24218750	+2052
+1457970776.48040010	+13.78564453	-2.54003906	-4.47363281	+21.95068359	+14.52392578	-56.11816406	+2976	+13.96142578	-2.06542969	-3.64746094	-54.05273438	-8.74511719	+29.55322266	+3272	+11.40820313	-4.16162109	-5.03173828	+6.56982422	+6.85546875	-42.91259766	+2056
+1457970776.48880000	+13.76806641	-2.42578125	-4.33300781	+22.45605469	+14.39208984	-55.32714844	+2984	+13.93066406	-1.97314453	-3.50683594	-53.81103516	-8.12988281	+29.83886719	+3260	+11.39501953	-4.04736328	-4.89111328	+7.00927734	+6.83349609	-42.14355469	+2056
+1457970776.49289990	+13.76367188	-2.36865234	-4.25390625	+22.71972656	+14.26025391	-54.95361328	+2984	+13.92187500	-1.92480469	-3.43212891	-53.72314453	-7.86621094	+30.05859375	+3256	+11.39501953	-3.99023438	-4.81201172	+7.22900391	+6.72363281	-41.79199219	+2060
+1457970776.49710010	+13.75488281	-2.31591797	-4.18359375	+22.96142578	+14.19433594	-54.58007813	+2980	+13.90429688	-1.88525391	-3.36621094	-53.63525391	-7.53662109	+30.21240234	+3248	+11.38623047	-3.93750000	-4.74169922	+7.40478516	+6.70166016	-41.41845703	+2060
+1457970776.50130010	+13.74609375	-2.25878906	-4.11328125	+23.20312500	+14.10644531	-54.18457031	+2976	+13.89111328	-1.84130859	-3.30029297	-53.52539063	-7.20703125	+30.36621094	+3236	+11.38183594	-3.88037109	-4.67138672	+7.64648438	+6.67968750	-41.04492188	+2060
+1457970776.50539990	+13.74609375	-2.20605469	-4.03417969	+23.44482422	+13.95263672	-53.85498047	+2972	+13.88232422	-1.79736328	-3.22998047	-53.41552734	-6.89941406	+30.58593750	+3228	+11.38183594	-3.82763672	-4.59228516	+7.84423828	+6.56982422	-40.69335938	+2060
+1457970776.51379990	+13.73730469	-2.10937500	-3.89355469	+23.88427734	+13.77685547	-53.15185547	+2948	+13.86035156	-1.71826172	-3.10253906	-53.26171875	-6.26220703	+30.89355469	+3208	+11.37304688	-3.72656250	-4.45605469	+8.23974609	+6.50390625	-39.99023438	+2056
+1457970776.51790000	+13.73291016	-2.05664063	-3.82324219	+24.10400391	+13.68896484	-52.82226563	+2932	+13.85156250	-1.67431641	-3.03222656	-53.15185547	-5.97656250	+31.09130859	+3200	+11.36865234	-3.67382813	-4.38134766	+8.43750000	+6.41601563	-39.66064453	+2056
+1457970776.52210000	+13.72851563	-2.01269531	-3.75732422	+24.30175781	+13.64501953	-52.49267578	+2916	+13.84277344	-1.63916016	-2.96630859	-53.10791016	-5.69091797	+31.22314453	+3192	+11.36425781	-3.62988281	-4.31542969	+8.59130859	+6.39404297	-39.35302734	+2052
+1457970776.52630000	+13.71972656	-1.96435547	-3.69140625	+24.49951172	+13.62304688	-52.16308594	+2900	+13.83398438	-1.59960938	-2.90478516	-52.99804688	-5.38330078	+31.35498047	+3180	+11.35986328	-3.58154297	-4.25390625	+8.76708984	+6.37207031	-39.00146484	+2048
+1457970776.53040000	+13.71533203	-1.91601563	-3.62548828	+24.69726563	+13.53515625	-51.85546875	+2884	+13.82519531	-1.56005859	-2.83447266	-52.88818359	-5.11962891	+31.50878906	+3176	+11.35986328	-3.53320313	-4.18798828	+8.96484375	+6.32812500	-38.69384766	+2048
+1457970776.53460000	+13.70654297	-1.87646484	-3.55517578	+24.82910156	+13.46923828	-51.59179688	+2868	+13.81640625	-1.52050781	-2.76855469	-52.84423828	-4.89990234	+31.66259766	+3164	+11.35546875	-3.49804688	-4.12646484	+9.07470703	+6.30615234	-38.40820313	+2040
+1457970776.54290010	+13.69335938	-1.79736328	-3.42333984	+25.13671875	+13.31542969	-51.10839844	+2840	+13.80761719	-1.44580078	-2.62792969	-52.69042969	-4.50439453	+31.94824219	+3152	+11.34667969	-3.41894531	-4.00781250	+9.33837891	+6.26220703	-37.85888672	+2032
+1457970776.54710010	+13.68457031	-1.75781250	-3.35742188	+25.24658203	+13.24951172	-50.88867188	+2824	+13.79882813	-1.41064453	-2.55761719	-52.60253906	-4.32861328	+32.10205078	+3148	+11.34228516	-3.38378906	-3.95068359	+9.42626953	+6.26220703	-37.61718750	+2024
+1457970776.55119990	+13.67578125	-1.72705078	-3.29150391	+25.35644531	+13.18359375	-50.66894531	+2816	+13.79443359	-1.37548828	-2.48730469	-52.51464844	-4.17480469	+32.23388672	+3144	+11.33789063	-3.34863281	-3.89794922	+9.51416016	+6.26220703	-37.35351563	+2020
+1457970776.55539990	+13.66699219	-1.69189453	-3.22998047	+25.46630859	+13.11767578	-50.42724609	+2804	+13.79443359	-1.33593750	-2.41699219	-52.40478516	-4.04296875	+32.34375000	+3140	+11.33789063	-3.31787109	-3.84521484	+9.62402344	+6.24023438	-37.13378906	+2012
+1457970776.55960010	+13.65380859	-1.66113281	-3.16845703	+25.55419922	+13.05175781	-50.22949219	+2800	+13.78564453	-1.30517578	-2.34667969	-52.33886719	-3.93310547	+32.47558594	+3136	+11.32910156	-3.28710938	-3.79248047	+9.68994141	+6.26220703	-36.89208984	+2004
+1457970776.56370000	+13.64062500	-1.63037109	-3.10693359	+25.66406250	+12.98583984	-50.00976563	+2792	+13.78125000	-1.27001953	-2.27197266	-52.25097656	-3.80126953	+32.60742188	+3132	+11.32470703	-3.25634766	-3.74414063	+9.77783203	+6.28417969	-36.67236328	+2000
+1457970776.56789990	+13.63623047	-1.59960938	-3.04541016	+25.75195313	+12.89794922	-49.81201172	+2792	+13.78125000	-1.23925781	-2.21044922	-52.18505859	-3.69140625	+32.71728516	+3128	+11.32470703	-3.22558594	-3.69140625	+9.86572266	+6.28417969	-36.45263672	+1992
+1457970776.57209990	+13.62744141	-1.56884766	-2.98388672	+25.83984375	+12.78808594	-49.61425781	+2792	+13.77685547	-1.20410156	-2.14013672	-52.07519531	-3.60351563	+32.87109375	+3128	+11.32031250	-3.19921875	-3.64306641	+9.93164063	+6.28417969	-36.23291016	+1984
+1457970776.58040000	+13.61425781	-1.51611328	-2.86523438	+25.99365234	+12.54638672	-49.24072266	+2796	+13.77246094	-1.14697266	-2.00830078	-51.94335938	-3.42773438	+33.15673828	+3124	+11.31591797	-3.14648438	-3.55078125	+10.08544922	+6.26220703	-35.83740234	+1972
+1457970776.58460000	+13.60546875	-1.48974609	-2.80810547	+26.08154297	+12.45849609	-49.04296875	+2800	+13.76806641	-1.12060547	-1.94677734	-51.85546875	-3.31787109	+33.28857422	+3120	+11.31152344	-3.12011719	-3.50244141	+10.12939453	+6.26220703	-35.61767578	+1968
+1457970776.58870010	+13.60107422	-1.45898438	-2.75537109	+26.19140625	+12.34863281	-48.82324219	+2808	+13.76367188	-1.09423828	-1.88964844	-51.78955078	-3.20800781	+33.42041016	+3120	+11.31152344	-3.09375000	-3.45849609	+10.23925781	+6.26220703	-35.39794922	+1964
+1457970776.59290000	+13.59667969	-1.43261719	-2.70263672	+26.27929688	+12.26074219	-48.58154297	+2812	+13.76367188	-1.07226563	-1.83691406	-51.72363281	-3.05419922	+33.50830078	+3112	+11.31152344	-3.06738281	-3.41015625	+10.32714844	+6.24023438	-35.20019531	+1956
+1457970776.59710000	+13.59228516	-1.41064453	-2.65429688	+26.38916016	+12.17285156	-48.36181641	+2816	+13.75927734	-1.04589844	-1.78417969	-51.65771484	-2.94433594	+33.61816406	+3108	+11.30712891	-3.04101563	-3.36621094	+10.41503906	+6.21826172	-34.98046875	+1952
+1457970776.60120010	+13.58789063	-1.37988281	-2.60595703	+26.47705078	+12.08496094	-48.12011719	+2820	+13.75488281	-1.02832031	-1.73583984	-51.61376953	-2.81250000	+33.75000000	+3104	+11.30273438	-3.01025391	-3.32226563	+10.50292969	+6.19628906	-34.76074219	+1948
+1457970776.60540010	+13.58789063	-1.35351563	-2.55761719	+26.60888672	+11.97509766	-47.87841797	+2824	+13.75488281	-1.01074219	-1.68750000	-51.56982422	-2.65869141	+33.83789063	+3096	+11.30712891	-2.98388672	-3.27832031	+10.61279297	+6.13037109	-34.56298828	+1944
+1457970776.60949990	+13.58789063	-1.32714844	-2.50927734	+26.69677734	+11.86523438	-47.65869141	+2824	+13.75048828	-0.98876953	-1.64355469	-51.52587891	-2.50488281	+33.94775391	+3088	+11.30712891	-2.95312500	-3.22998047	+10.70068359	+6.06445313	-34.34326172	+1940
+1457970776.61789990	+13.59228516	-1.27880859	-2.41699219	+26.91650391	+11.68945313	-47.21923828	+2820	+13.74609375	-0.95361328	-1.56445313	-51.43798828	-2.19726563	+34.10156250	+3072	+11.30712891	-2.90039063	-3.14208984	+10.92041016	+5.93261719	-33.94775391	+1936
+1457970776.62200000	+13.59667969	-1.25244141	-2.37744141	+27.02636719	+11.62353516	-46.99951172	+2816	+13.74169922	-0.94042969	-1.52490234	-51.39404297	-2.02148438	+34.16748047	+3060	+11.30712891	-2.87402344	-3.09814453	+11.00830078	+5.88867188	-33.75000000	+1932
+1457970776.62620000	+13.59667969	-1.22607422	-2.34228516	+27.13623047	+11.57958984	-46.75781250	+2812	+13.73730469	-0.92285156	-1.48974609	-51.35009766	-1.84570313	+34.21142578	+3052	+11.30712891	-2.84326172	-3.05859375	+11.11816406	+5.82275391	-33.55224609	+1932
+1457970776.63039990	+13.59667969	-1.19970703	-2.30712891	+27.26806641	+11.55761719	-46.51611328	+2800	+13.73730469	-0.90966797	-1.45898438	-51.30615234	-1.64794922	+34.23339844	+3040	+11.30712891	-2.81689453	-3.01904297	+11.22802734	+5.75683594	-33.35449219	+1928
+1457970776.63450000	+13.59667969	-1.17773438	-2.26757813	+27.35595703	+11.49169922	-46.31835938	+2792	+13.73291016	-0.89648438	-1.42382813	-51.26220703	-1.49414063	+34.29931641	+3032	+11.30712891	-2.79052734	-2.97949219	+11.33789063	+5.69091797	-33.17871094	+1924
+1457970776.63870000	+13.60107422	-1.15576172	-2.22802734	+27.44384766	+11.42578125	-46.12060547	+2780	+13.72851563	-0.87890625	-1.39306641	-51.21826172	-1.34033203	+34.36523438	+3020	+11.30712891	-2.76416016	-2.93994141	+11.42578125	+5.62500000	-33.00292969	+1920
+1457970776.64290000	+13.60107422	-1.13378906	-2.19287109	+27.53173828	+11.35986328	-45.94482422	+2768	+13.72851563	-0.86572266	-1.35791016	-51.17431641	-1.18652344	+34.43115234	+3012	+11.30712891	-2.74218750	-2.90478516	+11.51367188	+5.55908203	-32.82714844	+1920
+1457970776.65120010	+13.60546875	-1.09423828	-2.12255859	+27.68554688	+11.25000000	-45.61523438	+2740	+13.72851563	-0.83496094	-1.29199219	-51.06445313	-0.90087891	+34.56298828	+2996	+11.30712891	-2.69824219	-2.83447266	+11.66748047	+5.44921875	-32.51953125	+1912
+1457970776.65540000	+13.60107422	-1.07666016	-2.09179688	+27.77343750	+11.25000000	-45.43945313	+2724	+13.72412109	-0.81738281	-1.26123047	-50.99853516	-0.76904297	+34.60693359	+2988	+11.31152344	-2.68066406	-2.80371094	+11.73339844	+5.44921875	-32.36572266	+1904
+1457970776.66370010	+13.59667969	-1.04589844	-2.03027344	+27.88330078	+11.18408203	-45.15380859	+2700	+13.71972656	-0.78662109	-1.19091797	-50.88867188	-0.52734375	+34.76074219	+2976	+11.30712891	-2.64550781	-2.74658203	+11.84326172	+5.42724609	-32.08007813	+1896
+1457970776.66790010	+13.59228516	-1.03271484	-1.99951172	+27.92724609	+11.14013672	-45.00000000	+2688	+13.71972656	-0.77343750	-1.15576172	-50.84472656	-0.39550781	+34.84863281	+2968	+11.30712891	-2.62792969	-2.72021484	+11.88720703	+5.42724609	-31.94824219	+1888
+1457970776.67199990	+13.58789063	-1.01953125	-1.96435547	+27.97119141	+11.07421875	-44.89013672	+2676	+13.71972656	-0.76025391	-1.12060547	-50.80078125	-0.30761719	+34.98046875	+2964	+11.30712891	-2.61474609	-2.69384766	+11.90917969	+5.42724609	-31.81640625	+1880
+1457970776.67619990	+13.58789063	-1.00634766	-1.92919922	+27.99316406	+11.00830078	-44.80224609	+2668	+13.71972656	-0.74267578	-1.08105469	-50.73486328	-0.21972656	+35.09033203	+2960	+11.30712891	-2.60156250	-2.66748047	+11.93115234	+5.44921875	-31.68457031	+1872
+1457970776.68039990	+13.58349609	-0.99316406	-1.89843750	+28.01513672	+10.96435547	-44.69238281	+2664	+13.71972656	-0.72509766	-1.04589844	-50.69091797	-0.13183594	+35.20019531	+2956	+11.30712891	-2.58837891	-2.64550781	+11.93115234	+5.47119141	-31.57470703	+1864
+1457970776.68870000	+13.57470703	-0.97119141	-1.84130859	+28.05908203	+10.89843750	-44.45068359	+2652	+13.71972656	-0.69873047	-0.97558594	-50.60302734	+0.04394531	+35.41992188	+2952	+11.30712891	-2.56640625	-2.60156250	+11.95312500	+5.51513672	-31.31103516	+1848
+1457970776.69280000	+13.57031250	-0.96240234	-1.81494141	+28.08105469	+10.87646484	-44.31884766	+2652	+13.71972656	-0.68554688	-0.94482422	-50.55908203	+0.15380859	+35.50781250	+2948	+11.30712891	-2.55322266	-2.57958984	+11.95312500	+5.55908203	-31.17919922	+1840
+1457970776.69700000	+13.56591797	-0.95361328	-1.78857422	+28.10302734	+10.85449219	-44.20898438	+2648	+13.71972656	-0.67236328	-0.90966797	-50.53710938	+0.24169922	+35.59570313	+2944	+11.30712891	-2.54443359	-2.56201172	+11.95312500	+5.60302734	-31.06933594	+1832
+1457970776.70120000	+13.56152344	-0.94042969	-1.75781250	+28.12500000	+10.81054688	-44.09912109	+2652	+13.71972656	-0.65917969	-0.87890625	-50.51513672	+0.32958984	+35.70556641	+2944	+11.30712891	-2.53125000	-2.54003906	+11.95312500	+5.62500000	-30.93750000	+1824
+1457970776.70530010	+13.56152344	-0.92724609	-1.73583984	+28.14697266	+10.76660156	-43.98925781	+2652	+13.72412109	-0.64599609	-0.85253906	-50.49316406	+0.43945313	+35.77148438	+2940	+11.30712891	-2.51806641	-2.52246094	+11.93115234	+5.64697266	-30.80566406	+1816
+1457970776.70950010	+13.56152344	-0.91406250	-1.70947266	+28.19091797	+10.72265625	-43.85742188	+2656	+13.72851563	-0.63281250	-0.82177734	-50.47119141	+0.54931641	+35.85937500	+2936	+11.30712891	-2.50927734	-2.50048828	+11.95312500	+5.64697266	-30.69580078	+1808
+1457970776.71370010	+13.55712891	-0.90527344	-1.68750000	+28.21289063	+10.70068359	-43.74755859	+2656	+13.72851563	-0.62402344	-0.79541016	-50.47119141	+0.63720703	+35.92529297	+2932	+11.30712891	-2.49609375	-2.48291016	+11.95312500	+5.64697266	-30.58593750	+1800
+1457970776.72199990	+13.55712891	-0.87890625	-1.64355469	+28.27880859	+10.67871094	-43.48388672	+2660	+13.73291016	-0.60644531	-0.75585938	-50.44921875	+0.90087891	+35.99121094	+2920	+11.31152344	-2.46972656	-2.44335938	+11.97509766	+5.64697266	-30.36621094	+1784
+1457970776.72620010	+13.55712891	-0.87011719	-1.62597656	+28.32275391	+10.67871094	-43.33007813	+2660	+13.73291016	-0.59765625	-0.73828125	-50.44921875	+1.03271484	+36.01318359	+2916	+11.30712891	-2.45654297	-2.42138672	+12.01904297	+5.62500000	-30.23437500	+1780
+1457970776.73029990	+13.56152344	-0.85693359	-1.60839844	+28.36669922	+10.67871094	-43.15429688	+2660	+13.73730469	-0.59326172	-0.72509766	-50.44921875	+1.20849609	+36.01318359	+2908	+11.30712891	-2.44335938	-2.40380859	+12.04101563	+5.62500000	-30.10253906	+1776
+1457970776.73449990	+13.56152344	-0.84375000	-1.59082031	+28.41064453	+10.65673828	-43.00048828	+2656	+13.73730469	-0.58447266	-0.71191406	-50.47119141	+1.34033203	+36.03515625	+2900	+11.30712891	-2.43017578	-2.38623047	+12.08496094	+5.60302734	-29.99267578	+1768
+1457970776.73869990	+13.56152344	-0.83056641	-1.57324219	+28.45458984	+10.61279297	-42.86865234	+2656	+13.73730469	-0.58447266	-0.69433594	-50.49316406	+1.47216797	+36.07910156	+2892	+11.30712891	-2.41259766	-2.36425781	+12.10693359	+5.58105469	-29.90478516	+1764
+1457970776.74280000	+13.56591797	-0.81738281	-1.56005859	+28.49853516	+10.61279297	-42.71484375	+2652	+13.73730469	-0.58007813	-0.68554688	-50.51513672	+1.60400391	+36.05712891	+2884	+11.30712891	-2.39941406	-2.34667969	+12.15087891	+5.53710938	-29.79492188	+1760
+1457970776.75120000	+13.57470703	-0.79541016	-1.52490234	+28.58642578	+10.54687500	-42.45117188	+2636	+13.74169922	-0.57568359	-0.65917969	-50.55908203	+1.86767578	+36.10107422	+2868	+11.31152344	-2.37304688	-2.30712891	+12.23876953	+5.44921875	-29.59716797	+1756
+1457970776.75530000	+13.57910156	-0.78662109	-1.51171875	+28.63037109	+10.54687500	-42.29736328	+2628	+13.74169922	-0.57128906	-0.65039063	-50.58105469	+1.99951172	+36.07910156	+2860	+11.31152344	-2.35986328	-2.28955078	+12.26074219	+5.42724609	-29.48730469	+1756
+1457970776.75950000	+13.58349609	-0.77783203	-1.49414063	+28.65234375	+10.50292969	-42.16552734	+2620	+13.74169922	-0.57128906	-0.64160156	-50.60302734	+2.10937500	+36.07910156	+2848	+11.30712891	-2.34667969	-2.27636719	+12.28271484	+5.40527344	-29.39941406	+1752
+1457970776.76360010	+13.58349609	-0.76904297	-1.48095703	+28.67431641	+10.48095703	-42.03369141	+2608	+13.73730469	-0.56689453	-0.63281250	-50.62500000	+2.21923828	+36.10107422	+2840	+11.30712891	-2.33349609	-2.25878906	+12.32666016	+5.36132813	-29.31152344	+1752
+1457970776.76780010	+13.58789063	-0.76025391	-1.47216797	+28.71826172	+10.48095703	-41.87988281	+2596	+13.73730469	-0.56250000	-0.61962891	-50.64697266	+2.30712891	+36.10107422	+2832	+11.31152344	-2.32031250	-2.24560547	+12.34863281	+5.33935547	-29.22363281	+1748
+1457970776.77200010	+13.58789063	-0.74707031	-1.45458984	+28.74023438	+10.43701172	-41.79199219	+2588	+13.73730469	-0.56250000	-0.60644531	-50.66894531	+2.37304688	+36.14501953	+2828	+11.30712891	-2.31152344	-2.23242188	+12.37060547	+5.29541016	-29.13574219	+1744
+1457970776.77609990	+13.59228516	-0.74267578	-1.44140625	+28.71826172	+10.37109375	-41.72607422	+2576	+13.73730469	-0.55810547	-0.59326172	-50.69091797	+2.41699219	+36.16699219	+2820	+11.31152344	-2.30273438	-2.21484375	+12.37060547	+5.25146484	-29.06982422	+1744
+1457970776.78449990	+13.59667969	-0.73388672	-1.41064453	+28.69628906	+10.28320313	-41.59423828	+2556	+13.74169922	-0.54931641	-0.56250000	-50.69091797	+2.46093750	+36.18896484	+2808	+11.31152344	-2.28955078	-2.19287109	+12.34863281	+5.20751953	-28.95996094	+1736
+1457970776.78860000	+13.60107422	-0.72949219	-1.39746094	+28.69628906	+10.23925781	-41.52832031	+2544	+13.74609375	-0.54052734	-0.54931641	-50.66894531	+2.48291016	+36.21093750	+2804	+11.31152344	-2.28076172	-2.18408203	+12.34863281	+5.18554688	-28.89404297	+1732
+1457970776.79279990	+13.59667969	-0.72509766	-1.38867188	+28.69628906	+10.23925781	-41.46240234	+2536	+13.74609375	-0.53173828	-0.53613281	-50.64697266	+2.48291016	+36.21093750	+2800	+11.31591797	-2.27636719	-2.17529297	+12.32666016	+5.20751953	-28.85009766	+1728
+1457970776.79699990	+13.59228516	-0.72070313	-1.37548828	+28.67431641	+10.21728516	-41.41845703	+2528	+13.74609375	-0.52294922	-0.51855469	-50.60302734	+2.46093750	+36.25488281	+2796	+11.31591797	-2.27197266	-2.17089844	+12.32666016	+5.20751953	-28.80615234	+1724
+1457970776.80110000	+13.59228516	-0.71630859	-1.36669922	+28.65234375	+10.17333984	-41.37451172	+2524	+13.74609375	-0.51416016	-0.50097656	-50.55908203	+2.43896484	+36.27685547	+2796	+11.31591797	-2.26757813	-2.16650391	+12.30468750	+5.20751953	-28.76220703	+1716
+1457970776.80530000	+13.58789063	-0.71191406	-1.35351563	+28.60839844	+10.15136719	-41.35253906	+2520	+13.74609375	-0.50537109	-0.48339844	-50.51513672	+2.41699219	+36.29882813	+2792	+11.31591797	-2.26318359	-2.15771484	+12.28271484	+5.18554688	-28.71826172	+1712
+1457970776.80950000	+13.58789063	-0.70751953	-1.33593750	+28.60839844	+10.08544922	-41.33056641	+2516	+13.75048828	-0.49658203	-0.47021484	-50.47119141	+2.39501953	+36.34277344	+2788	+11.31591797	-2.25878906	-2.15332031	+12.26074219	+5.18554688	-28.69628906	+1704
+1457970776.81780000	+13.58349609	-0.70312500	-1.30957031	+28.54248047	+9.97558594	-41.30859375	+2516	+13.75048828	-0.47900391	-0.43945313	-50.38330078	+2.35107422	+36.38671875	+2784	+11.31591797	-2.25439453	-2.14013672	+12.19482422	+5.18554688	-28.63037109	+1692
+1457970776.82200000	+13.58349609	-0.69873047	-1.30517578	+28.54248047	+9.97558594	-41.26464844	+2516	+13.75048828	-0.47021484	-0.42626953	-50.31738281	+2.32910156	+36.40869141	+2784	+11.32031250	-2.25439453	-2.13574219	+12.19482422	+5.18554688	-28.58642578	+1684
+1457970776.82610010	+13.57910156	-0.69873047	-1.29638672	+28.54248047	+9.95361328	-41.19873047	+2520	+13.75488281	-0.46142578	-0.41308594	-50.25146484	+2.32910156	+36.43066406	+2784	+11.32031250	-2.25000000	-2.13134766	+12.19482422	+5.20751953	-28.54248047	+1680
+1457970776.83030010	+13.57470703	-0.69433594	-1.28759766	+28.54248047	+9.95361328	-41.15478516	+2520	+13.75048828	-0.45263672	-0.39990234	-50.18554688	+2.32910156	+36.45263672	+2780	+11.32031250	-2.24560547	-2.12695313	+12.17285156	+5.20751953	-28.49853516	+1672
+1457970776.83450010	+13.57470703	-0.68994141	-1.28320313	+28.54248047	+9.93164063	-41.08886719	+2524	+13.75048828	-0.44384766	-0.39111328	-50.14160156	+2.35107422	+36.49658203	+2780	+11.32031250	-2.24121094	-2.12255859	+12.17285156	+5.20751953	-28.45458984	+1668
+1457970776.83859990	+13.57031250	-0.68554688	-1.27441406	+28.54248047	+9.88769531	-41.04492188	+2528	+13.75048828	-0.43945313	-0.37792969	-50.09765625	+2.35107422	+36.54052734	+2780	+11.32031250	-2.23681641	-2.11816406	+12.17285156	+5.20751953	-28.41064453	+1660
+1457970776.84279990	+13.57031250	-0.68115234	-1.26123047	+28.54248047	+9.82177734	-40.97900391	+2536	+13.75048828	-0.43505859	-0.36914063	-50.05371094	+2.37304688	+36.56250000	+2776	+11.32031250	-2.23242188	-2.10937500	+12.17285156	+5.18554688	-28.36669922	+1656
+1457970776.84690000	+13.57031250	-0.67675781	-1.25244141	+28.56445313	+9.77783203	-40.93505859	+2540	+13.75048828	-0.43066406	-0.36035156	-50.03173828	+2.41699219	+36.60644531	+2776	+11.32031250	-2.22802734	-2.10058594	+12.19482422	+5.18554688	-28.30078125	+1652
+1457970776.85529990	+13.57031250	-0.66357422	-1.23486328	+28.60839844	+9.73388672	-40.78125000	+2544	+13.75048828	-0.42626953	-0.34716797	-49.96582031	+2.50488281	+36.65039063	+2768	+11.32031250	-2.21484375	-2.08300781	+12.23876953	+5.14160156	-28.21289063	+1644
+1457970776.85940000	+13.57031250	-0.65917969	-1.23046875	+28.65234375	+9.71191406	-40.69335938	+2544	+13.75048828	-0.42626953	-0.34277344	-49.94384766	+2.57080078	+36.67236328	+2768	+11.32031250	-2.21044922	-2.07421875	+12.28271484	+5.09765625	-28.14697266	+1640
+1457970776.86360000	+13.57031250	-0.65039063	-1.22607422	+28.69628906	+9.68994141	-40.60546875	+2548	+13.74609375	-0.42626953	-0.33837891	-49.89990234	+2.63671875	+36.69433594	+2764	+11.32031250	-2.20166016	-2.06542969	+12.32666016	+5.07568359	-28.08105469	+1636
+1457970776.86780000	+13.57470703	-0.64160156	-1.21728516	+28.74023438	+9.64599609	-40.51757813	+2548	+13.74609375	-0.42626953	-0.33837891	-49.87792969	+2.70263672	+36.71630859	+2760	+11.32031250	-2.19287109	-2.05664063	+12.37060547	+5.03173828	-28.03710938	+1636
+1457970776.87190010	+13.57470703	-0.63281250	-1.20849609	+28.80615234	+9.60205078	-40.42968750	+2544	+13.74169922	-0.42626953	-0.33398438	-49.87792969	+2.76855469	+36.73828125	+2756	+11.32031250	-2.17968750	-2.04345703	+12.41455078	+4.98779297	-27.97119141	+1632
+1457970776.87610010	+13.57910156	-0.62841797	-1.19970703	+28.85009766	+9.55810547	-40.34179688	+2544	+13.74169922	-0.42626953	-0.32958984	-49.85595703	+2.83447266	+36.78222656	+2752	+11.32031250	-2.17089844	-2.03466797	+12.45849609	+4.94384766	-27.92724609	+1632
+1457970776.88030000	+13.57910156	-0.61962891	-1.19091797	+28.89404297	+9.51416016	-40.27587891	+2540	+13.73730469	-0.42626953	-0.32519531	-49.83398438	+2.90039063	+36.80419922	+2752	+11.32031250	-2.16650391	-2.02148438	+12.52441406	+4.89990234	-27.86132813	+1632
+1457970776.88439990	+13.57910156	-0.61083984	-1.18212891	+28.95996094	+9.47021484	-40.20996094	+2532	+13.73730469	-0.42626953	-0.32519531	-49.81201172	+2.94433594	+36.82617188	+2748	+11.31591797	-2.15771484	-2.00830078	+12.56835938	+4.83398438	-27.81738281	+1632
+1457970776.89280010	+13.58349609	-0.59765625	-1.16455078	+29.06982422	+9.42626953	-40.05615234	+2520	+13.73291016	-0.42187500	-0.31640625	-49.74609375	+3.07617188	+36.89208984	+2740	+11.31591797	-2.14013672	-1.98632813	+12.67822266	+4.74609375	-27.70751953	+1632
+1457970776.89689990	+13.58349609	-0.58886719	-1.16015625	+29.11376953	+9.40429688	-39.99023438	+2512	+13.72851563	-0.42187500	-0.31201172	-49.72412109	+3.14208984	+36.91406250	+2736	+11.31591797	-2.13134766	-1.97753906	+12.72216797	+4.72412109	-27.66357422	+1632
+1457970776.90109990	+13.58349609	-0.58447266	-1.15136719	+29.15771484	+9.38232422	-39.92431641	+2504	+13.72851563	-0.41748047	-0.30761719	-49.68017578	+3.18603516	+36.95800781	+2736	+11.31591797	-2.12695313	-1.96875000	+12.74414063	+4.68017578	-27.61962891	+1628
+1457970776.90529990	+13.58349609	-0.57568359	-1.14257813	+29.20166016	+9.36035156	-39.88037109	+2496	+13.72412109	-0.41308594	-0.29882813	-49.63623047	+3.22998047	+37.00195313	+2732	+11.31152344	-2.11816406	-1.95996094	+12.78808594	+4.65820313	-27.57568359	+1628
+1457970776.90940000	+13.57910156	-0.56689453	-1.13378906	+29.24560547	+9.31640625	-39.83642578	+2492	+13.72412109	-0.41308594	-0.29003906	-49.59228516	+3.27392578	+37.06787109	+2732	+11.31152344	-2.11376953	-1.95117188	+12.81005859	+4.63623047	-27.53173828	+1628
+1457970776.91360000	+13.57910156	-0.56689453	-1.12500000	+29.28955078	+9.29443359	-39.81445313	+2484	+13.72412109	-0.40429688	-0.27685547	-49.54833984	+3.29589844	+37.11181641	+2732	+11.31152344	-2.10937500	-1.94238281	+12.83203125	+4.61425781	-27.48779297	+1628
+1457970776.91770010	+13.57910156	-0.56250000	-1.11621094	+29.28955078	+9.27246094	-39.79248047	+2480	+13.71972656	-0.39990234	-0.26806641	-49.50439453	+3.31787109	+37.17773438	+2732	+11.30712891	-2.10498047	-1.93359375	+12.83203125	+4.59228516	-27.44384766	+1624
+1457970776.92610000	+13.57031250	-0.55810547	-1.10302734	+29.31152344	+9.25048828	-39.72656250	+2464	+13.71972656	-0.38671875	-0.24169922	-49.37255859	+3.38378906	+37.30957031	+2732	+11.30273438	-2.10498047	-1.92480469	+12.83203125	+4.59228516	-27.35595703	+1620
+1457970776.93020010	+13.56591797	-0.55810547	-1.09423828	+29.33349609	+9.25048828	-39.70458984	+2460	+13.71533203	-0.38232422	-0.22851563	-49.32861328	+3.40576172	+37.35351563	+2732	+11.30273438	-2.10058594	-1.92041016	+12.83203125	+4.61425781	-27.31201172	+1616
+1457970776.93440010	+13.56152344	-0.55810547	-1.08984375	+29.33349609	+9.25048828	-39.68261719	+2460	+13.71533203	-0.37353516	-0.21093750	-49.26269531	+3.44970703	+37.41943359	+2736	+11.29833984	-2.10058594	-1.91601563	+12.83203125	+4.63623047	-27.24609375	+1612
+1457970776.93860010	+13.55712891	-0.55371094	-1.08105469	+29.33349609	+9.25048828	-39.66064453	+2456	+13.71533203	-0.36914063	-0.19775391	-49.21875000	+3.47167969	+37.48535156	+2736	+11.29833984	-2.10058594	-1.91162109	+12.81005859	+4.65820313	-27.20214844	+1608
+1457970776.94269990	+13.55273438	-0.55371094	-1.07226563	+29.33349609	+9.25048828	-39.66064453	+2456	+13.71093750	-0.36474609	-0.18017578	-49.15283203	+3.51562500	+37.55126953	+2740	+11.29394531	-2.10058594	-1.90722656	+12.78808594	+4.65820313	-27.15820313	+1604
+1457970776.95110010	+13.54394531	-0.55810547	-1.05908203	+29.35546875	+9.25048828	-39.63867188	+2460	+13.71093750	-0.35156250	-0.14941406	-49.06494141	+3.60351563	+37.63916016	+2744	+11.28955078	-2.10058594	-1.89843750	+12.76611328	+4.68017578	-27.07031250	+1596
+1457970776.95520000	+13.53955078	-0.55810547	-1.05029297	+29.35546875	+9.27246094	-39.61669922	+2464	+13.71093750	-0.34716797	-0.13623047	-49.02099609	+3.64746094	+37.66113281	+2744	+11.28955078	-2.10058594	-1.89404297	+12.74414063	+4.68017578	-27.00439453	+1592
+1457970776.95939990	+13.53515625	-0.55810547	-1.04150391	+29.35546875	+9.29443359	-39.61669922	+2468	+13.71093750	-0.34277344	-0.12304688	-48.97705078	+3.73535156	+37.68310547	+2748	+11.28515625	-2.10058594	-1.88525391	+12.74414063	+4.70214844	-26.96044922	+1588
+1457970776.96359990	+13.53076172	-0.55810547	-1.03710938	+29.35546875	+9.31640625	-39.57275391	+2472	+13.71093750	-0.34277344	-0.11425781	-48.93310547	+3.82324219	+37.68310547	+2748	+11.28515625	-2.10058594	-1.88085938	+12.74414063	+4.70214844	-26.89453125	+1580
+1457970776.96770000	+13.52636719	-0.55810547	-1.02832031	+29.37744141	+9.33837891	-39.55078125	+2476	+13.70654297	-0.33837891	-0.10546875	-48.88916016	+3.91113281	+37.66113281	+2744	+11.28076172	-2.09619141	-1.87646484	+12.76611328	+4.70214844	-26.85058594	+1576
+1457970776.97190000	+13.52197266	-0.55371094	-1.02392578	+29.42138672	+9.38232422	-39.50683594	+2484	+13.70654297	-0.33837891	-0.09667969	-48.84521484	+4.02099609	+37.63916016	+2744	+11.27636719	-2.09619141	-1.86767578	+12.78808594	+4.70214844	-26.78466797	+1576
+1457970776.97610000	+13.51757813	-0.54931641	-1.01513672	+29.46533203	+9.40429688	-39.48486328	+2488	+13.70214844	-0.33837891	-0.09228516	-48.82324219	+4.13085938	+37.61718750	+2744	+11.27636719	-2.09179688	-1.85888672	+12.81005859	+4.68017578	-26.74072266	+1572
+1457970776.98020010	+13.51318359	-0.54931641	-1.00634766	+29.50927734	+9.42626953	-39.46289063	+2492	+13.70214844	-0.33837891	-0.08789063	-48.80126953	+4.24072266	+37.59521484	+2740	+11.27197266	-2.08740234	-1.85009766	+12.83203125	+4.63623047	-26.67480469	+1568
+1457970776.98860000	+13.51318359	-0.54052734	-0.98876953	+29.61914063	+9.47021484	-39.37500000	+2500	+13.70214844	-0.33837891	-0.08349609	-48.71337891	+4.52636719	+37.46337891	+2732	+11.26757813	-2.07861328	-1.83251953	+12.91992188	+4.54833984	-26.56494141	+1564
+1457970776.99270010	+13.51318359	-0.53613281	-0.98437500	+29.66308594	+9.51416016	-39.33105469	+2500	+13.69775391	-0.33837891	-0.08789063	-48.66943359	+4.68017578	+37.39746094	+2728	+11.26318359	-2.06982422	-1.82373047	+12.98583984	+4.52636719	-26.49902344	+1564
+1457970776.99690010	+13.50878906	-0.52734375	-0.97998047	+29.75097656	+9.55810547	-39.26513672	+2496	+13.69335938	-0.33837891	-0.08789063	-48.62548828	+4.85595703	+37.30957031	+2724	+11.25878906	-2.06542969	-1.81054688	+13.02978516	+4.48242188	-26.43310547	+1564
+1457970777.00099990	+13.50878906	-0.52294922	-0.97119141	+29.83886719	+9.60205078	-39.22119141	+2496	+13.68896484	-0.33837891	-0.08789063	-48.55957031	+4.98779297	+37.26562500	+2720	+11.25439453	-2.05664063	-1.80175781	+13.09570313	+4.41650391	-26.36718750	+1564
+1457970777.00519990	+13.50878906	-0.51416016	-0.96679688	+29.92675781	+9.62402344	-39.17724609	+2492	+13.68457031	-0.33837891	-0.09228516	-48.51562500	+5.14160156	+37.17773438	+2716	+11.25000000	-2.05224609	-1.79296875	+13.13964844	+4.37255859	-26.32324219	+1564
+1457970777.00939990	+13.50878906	-0.50537109	-0.95800781	+30.01464844	+9.62402344	-39.13330078	+2488	+13.68017578	-0.33837891	-0.09228516	-48.44970703	+5.29541016	+37.13378906	+2712	+11.24560547	-2.04785156	-1.77978516	+13.20556641	+4.30664063	-26.25732422	+1564
+1457970777.01350000	+13.50878906	-0.50097656	-0.95361328	+30.08056641	+9.64599609	-39.11132813	+2480	+13.68017578	-0.33837891	-0.09228516	-48.36181641	+5.42724609	+37.08984375	+2708	+11.24121094	-2.03906250	-1.77099609	+13.24951172	+4.24072266	-26.19140625	+1564
+1457970777.01770000	+13.50878906	-0.49658203	-0.94921875	+30.14648438	+9.66796875	-39.08935547	+2476	+13.67578125	-0.33837891	-0.09228516	-48.29589844	+5.58105469	+37.04589844	+2700	+11.24121094	-2.03906250	-1.76220703	+13.29345703	+4.19677734	-26.14746094	+1564
+1457970777.02600000	+13.50439453	-0.49218750	-0.94042969	+30.27832031	+9.71191406	-39.06738281	+2460	+13.67138672	-0.33398438	-0.08789063	-48.09814453	+5.82275391	+36.97998047	+2692	+11.23242188	-2.03027344	-1.74902344	+13.33740234	+4.10888672	-26.03759766	+1564
+1457970777.03020000	+13.50439453	-0.49218750	-0.94042969	+30.32226563	+9.73388672	-39.04541016	+2456	+13.66699219	-0.32958984	-0.08789063	-48.01025391	+5.97656250	+36.95800781	+2692	+11.22802734	-2.03027344	-1.74462891	+13.35937500	+4.06494141	-25.97167969	+1564
+1457970777.03440000	+13.50000000	-0.48779297	-0.93603516	+30.38818359	+9.75585938	-39.04541016	+2448	+13.66259766	-0.32519531	-0.08349609	-47.87841797	+6.06445313	+36.95800781	+2688	+11.22363281	-2.02587891	-1.74023438	+13.35937500	+4.02099609	-25.92773438	+1564
+1457970777.03850010	+13.49560547	-0.48779297	-0.93164063	+30.41015625	+9.75585938	-39.04541016	+2444	+13.66259766	-0.32519531	-0.07910156	-47.76855469	+6.15234375	+37.00195313	+2688	+11.21923828	-2.02587891	-1.74023438	+13.33740234	+3.99902344	-25.88378906	+1564
+1457970777.04270010	+13.49560547	-0.48779297	-0.93164063	+30.45410156	+9.75585938	-39.06738281	+2436	+13.65820313	-0.32519531	-0.07470703	-47.65869141	+6.24023438	+37.04589844	+2684	+11.21484375	-2.03027344	-1.73583984	+13.31542969	+3.97705078	-25.81787109	+1560
+1457970777.04690000	+13.49121094	-0.49218750	-0.92724609	+30.47607422	+9.75585938	-39.06738281	+2432	+13.65820313	-0.31640625	-0.06591797	-47.50488281	+6.30615234	+37.11181641	+2684	+11.21484375	-2.03027344	-1.73583984	+13.29345703	+3.95507813	-25.79589844	+1560
+1457970777.05520010	+13.48681641	-0.49658203	-0.92285156	+30.49804688	+9.75585938	-39.11132813	+2424	+13.66259766	-0.31201172	-0.04833984	-47.19726563	+6.45996094	+37.26562500	+2684	+11.20605469	-2.03466797	-1.73144531	+13.20556641	+3.88916016	-25.68603516	+1560
+1457970777.05940010	+13.48242188	-0.50097656	-0.92285156	+30.49804688	+9.75585938	-39.11132813	+2420	+13.66259766	-0.30761719	-0.04394531	-46.99951172	+6.52587891	+37.35351563	+2684	+11.20605469	-2.03906250	-1.73144531	+13.16162109	+3.86718750	-25.64208984	+1556
+1457970777.06349990	+13.48242188	-0.50537109	-0.92285156	+30.49804688	+9.73388672	-39.11132813	+2416	+13.65820313	-0.30761719	-0.03076172	-46.82373047	+6.56982422	+37.46337891	+2684	+11.20166016	-2.04345703	-1.73144531	+13.11767578	+3.84521484	-25.59814453	+1556
+1457970777.06769990	+13.47802734	-0.50976563	-0.92285156	+30.52001953	+9.73388672	-39.11132813	+2412	+13.65820313	-0.30761719	-0.02636719	-46.64794922	+6.65771484	+37.55126953	+2684	+11.20166016	-2.04345703	-1.73144531	+13.07373047	+3.82324219	-25.55419922	+1552
+1457970777.07180000	+13.47363281	-0.51416016	-0.91845703	+30.52001953	+9.73388672	-39.11132813	+2412	+13.65820313	-0.30322266	-0.01757813	-46.38427734	+6.70166016	+37.66113281	+2688	+11.19726563	-2.04785156	-1.73583984	+13.02978516	+3.80126953	-25.51025391	+1548
+1457970777.07600000	+13.47363281	-0.51855469	-0.91845703	+30.52001953	+9.71191406	-39.11132813	+2412	+13.65820313	-0.30322266	-0.01318359	-46.16455078	+6.74560547	+37.79296875	+2688	+11.19287109	-2.04785156	-1.73583984	+12.96386719	+3.75732422	-25.44433594	+1548
+1457970777.08020000	+13.46923828	-0.52294922	-0.91845703	+30.52001953	+9.68994141	-39.11132813	+2416	+13.66259766	-0.30322266	-0.00439453	-45.94482422	+6.81152344	+37.90283203	+2688	+11.19287109	-2.05224609	-1.73583984	+12.91992188	+3.73535156	-25.40039063	+1544
+1457970777.08430000	+13.46923828	-0.52294922	-0.91406250	+30.52001953	+9.66796875	-39.08935547	+2416	+13.66259766	-0.29882813	+0.00000000	-45.63720703	+6.85546875	+38.03466797	+2688	+11.18847656	-2.05224609	-1.73583984	+12.87597656	+3.66943359	-25.35644531	+1540
+1457970777.09270000	+13.46923828	-0.53173828	-0.91406250	+30.54199219	+9.66796875	-39.06738281	+2420	+13.66259766	-0.29882813	+0.00439453	-45.08789063	+6.96533203	+38.21044922	+2688	+11.18408203	-2.05664063	-1.73144531	+12.78808594	+3.55957031	-25.24658203	+1532
+1457970777.09680010	+13.46484375	-0.53173828	-0.91406250	+30.54199219	+9.66796875	-39.04541016	+2424	+13.66259766	-0.29882813	+0.00439453	-44.67041016	+7.03125000	+38.29833984	+2688	+11.18408203	-2.05664063	-1.73144531	+12.76611328	+3.47167969	-25.20263672	+1528
+1457970777.10100010	+13.46484375	-0.53613281	-0.91406250	+30.54199219	+9.66796875	-39.02343750	+2424	+13.65820313	-0.29882813	+0.00439453	-44.36279297	+7.07519531	+38.40820313	+2688	+11.17968750	-2.05224609	-1.72705078	+12.74414063	+3.38378906	-25.15869141	+1524
+1457970777.10520010	+13.46484375	-0.53613281	-0.91406250	+30.56396484	+9.66796875	-39.00146484	+2428	+13.65820313	-0.29882813	+0.00000000	-44.05517578	+7.14111328	+38.49609375	+2688	+11.17968750	-2.05224609	-1.72705078	+12.72216797	+3.27392578	-25.09277344	+1520
+1457970777.10929990	+13.46484375	-0.53613281	-0.91406250	+30.56396484	+9.66796875	-38.95751953	+2428	+13.65820313	-0.29443359	+0.00000000	-43.63769531	+7.16308594	+38.60595703	+2688	+11.17529297	-2.04785156	-1.72265625	+12.72216797	+3.14208984	-25.04882813	+1516
+1457970777.11350010	+13.46484375	-0.54052734	-0.91406250	+30.56396484	+9.68994141	-38.93554688	+2432	+13.65820313	-0.29443359	+0.00439453	-43.24218750	+7.16308594	+38.73779297	+2684	+11.17089844	-2.04345703	-1.72265625	+12.72216797	+2.98828125	-25.00488281	+1516
+1457970777.11770010	+13.46484375	-0.54052734	-0.91406250	+30.56396484	+9.71191406	-38.91357422	+2432	+13.65380859	-0.29443359	-0.00878906	-42.89062500	+7.25097656	+38.80371094	+2684	+11.17089844	-2.04345703	-1.71826172	+12.72216797	+2.83447266	-24.96093750	+1516
+1457970777.12179990	+13.46484375	-0.54052734	-0.91845703	+30.56396484	+9.73388672	-38.89160156	+2432	+13.65380859	-0.28564453	-0.00878906	-42.38525391	+7.22900391	+38.93554688	+2684	+11.16650391	-2.03906250	-1.71386719	+12.74414063	+2.63671875	-24.93896484	+1512
+1457970777.13019990	+13.46484375	-0.54052734	-0.91845703	+30.56396484	+9.84375000	-38.86962891	+2432	+13.64501953	-0.28125000	-0.02636719	-41.46240234	+7.22900391	+39.17724609	+2684	+11.16210938	-2.03027344	-1.70947266	+12.78808594	+2.28515625	-24.89501953	+1512
+1457970777.13430000	+13.46484375	-0.54052734	-0.92285156	+30.54199219	+9.90966797	-38.84765625	+2432	+13.64062500	-0.26806641	-0.02636719	-40.82519531	+7.11914063	+39.39697266	+2684	+11.15771484	-2.02148438	-1.70507813	+12.83203125	+2.04345703	-24.87304688	+1512
+1457970777.13850000	+13.46484375	-0.53613281	-0.92724609	+30.52001953	+9.99755859	-38.84765625	+2428	+13.63623047	-0.25927734	-0.02197266	-40.25390625	+6.98730469	+39.61669922	+2684	+11.15332031	-2.01708984	-1.70507813	+12.85400391	+1.84570313	-24.87304688	+1512
+1457970777.14270000	+13.46484375	-0.53613281	-0.92724609	+30.47607422	+10.08544922	-38.82568359	+2428	+13.63183594	-0.25488281	-0.03076172	-39.68261719	+6.89941406	+39.79248047	+2684	+11.14892578	-2.01708984	-1.70507813	+12.87597656	+1.66992188	-24.87304688	+1512
+1457970777.14680000	+13.46484375	-0.53613281	-0.93164063	+30.43212891	+10.23925781	-38.84765625	+2424	+13.63183594	-0.23291016	-0.02197266	-38.89160156	+6.67968750	+40.05615234	+2688	+11.14453125	-2.01269531	-1.70507813	+12.89794922	+1.47216797	-24.87304688	+1512
+1457970777.15100000	+13.46484375	-0.53613281	-0.93603516	+30.34423828	+10.37109375	-38.84765625	+2420	+13.62744141	-0.22412109	-0.01318359	-38.16650391	+6.39404297	+40.31982422	+2688	+11.14013672	-2.01269531	-1.70507813	+12.89794922	+1.29638672	-24.89501953	+1512
+1457970777.15510010	+13.46044922	-0.53613281	-0.94482422	+30.27832031	+10.52490234	-38.86962891	+2416	+13.62304688	-0.21533203	-0.01318359	-37.46337891	+6.15234375	+40.47363281	+2688	+11.13574219	-2.01269531	-1.70947266	+12.89794922	+1.16455078	-24.91699219	+1512
+1457970777.16350010	+13.44726563	-0.54492188	-0.96240234	+29.97070313	+11.03027344	-38.97949219	+2412	+13.60986328	-0.17138672	+0.00878906	-35.72753906	+5.36132813	+41.00097656	+2696	+11.12255859	-2.01269531	-1.72265625	+12.87597656	+0.94482422	-24.96093750	+1512
+1457970777.16759990	+13.44287109	-0.54492188	-0.97119141	+29.86083984	+11.25000000	-39.02343750	+2408	+13.60107422	-0.15380859	+0.01757813	-34.87060547	+4.94384766	+41.17675781	+2700	+11.11376953	-2.01269531	-1.72705078	+12.87597656	+0.85693359	-24.96093750	+1516
+1457970777.17179990	+13.43408203	-0.54931641	-0.97998047	+29.70703125	+11.49169922	-39.13330078	+2408	+13.59667969	-0.13183594	+0.03515625	-33.94775391	+4.41650391	+41.41845703	+2708	+11.10937500	-2.01269531	-1.73583984	+12.85400391	+0.79101563	-24.98291016	+1516
+1457970777.17600010	+13.42089844	-0.55371094	-0.98437500	+29.57519531	+11.66748047	-39.22119141	+2404	+13.59228516	-0.10986328	+0.05273438	-33.04687500	+3.86718750	+41.63818359	+2716	+11.10058594	-2.01708984	-1.74462891	+12.81005859	+0.72509766	-25.02685547	+1516
+1457970777.18010000	+13.41210938	-0.55810547	-0.99316406	+29.46533203	+11.82128906	-39.30908203	+2404	+13.58349609	-0.08789063	+0.06591797	-32.16796875	+3.31787109	+41.77001953	+2720	+11.09179688	-2.02148438	-1.75341797	+12.78808594	+0.65917969	-25.04882813	+1516
+1457970777.18429990	+13.40332031	-0.55810547	-1.00195313	+29.37744141	+11.97509766	-39.41894531	+2404	+13.57910156	-0.07031250	+0.07910156	-31.33300781	+2.79052734	+41.92382813	+2724	+11.08300781	-2.02587891	-1.76220703	+12.78808594	+0.59326172	-25.09277344	+1512
+1457970777.18849990	+13.39453125	-0.56250000	-1.00634766	+29.31152344	+12.10693359	-39.50683594	+2408	+13.57031250	-0.04394531	+0.09228516	-30.43212891	+2.26318359	+42.03369141	+2724	+11.07421875	-2.02587891	-1.77099609	+12.78808594	+0.54931641	-25.11474609	+1512
+1457970777.19680000	+13.37255859	-0.56250000	-1.02392578	+29.22363281	+12.39257813	-39.70458984	+2412	+13.54833984	-0.00878906	+0.10986328	-28.89404297	+1.20849609	+42.14355469	+2728	+11.05664063	-2.03027344	-1.79296875	+12.83203125	+0.48339844	-25.20263672	+1508
+1457970777.20100000	+13.35937500	-0.55810547	-1.03271484	+29.24560547	+12.50244141	-39.81445313	+2412	+13.53515625	+0.01757813	+0.11425781	-28.14697266	+0.76904297	+42.18750000	+2728	+11.04345703	-2.03466797	-1.80175781	+12.85400391	+0.43945313	-25.24658203	+1504
+1457970777.20510010	+13.34619141	-0.55810547	-1.04150391	+29.24560547	+12.61230469	-39.90234375	+2416	+13.52197266	+0.04833984	+0.12304688	-27.39990234	+0.28564453	+42.23144531	+2732	+11.03027344	-2.03466797	-1.81494141	+12.89794922	+0.39550781	-25.31250000	+1504
+1457970777.20930000	+13.33300781	-0.54931641	-1.05029297	+29.31152344	+12.70019531	-40.03417969	+2420	+13.50878906	+0.05273438	+0.12304688	-26.93847656	-0.04394531	+42.20947266	+2724	+11.02148438	-2.03027344	-1.82373047	+13.02978516	+0.32958984	-25.37841797	+1500
+1457970777.21350000	+13.31982422	-0.54492188	-1.05468750	+29.37744141	+12.74414063	-40.16601563	+2424	+13.49121094	+0.07470703	+0.11425781	-26.38916016	-0.32958984	+42.18750000	+2720	+11.00830078	-2.03466797	-1.82812500	+13.11767578	+0.26367188	-25.44433594	+1496
+1457970777.21760010	+13.30224609	-0.54052734	-1.07226563	+29.46533203	+12.85400391	-40.25390625	+2424	+13.47363281	+0.10107422	+0.11865234	-25.83984375	-0.68115234	+42.20947266	+2716	+10.99072266	-2.03466797	-1.84130859	+13.20556641	+0.24169922	-25.51025391	+1492
+1457970777.22180010	+13.28906250	-0.52734375	-1.08544922	+29.64111328	+12.91992188	-40.40771484	+2428	+13.45605469	+0.10107422	+0.10546875	-25.55419922	-0.83496094	+42.12158203	+2708	+10.98193359	-2.03027344	-1.85009766	+13.40332031	+0.17578125	-25.59814453	+1488
+1457970777.22589990	+13.27148438	-0.51855469	-1.09423828	+29.79492188	+12.94189453	-40.51757813	+2432	+13.43847656	+0.12304688	+0.08789063	-25.18066406	-0.94482422	+42.07763672	+2704	+10.96435547	-2.03027344	-1.85449219	+13.55712891	+0.10986328	-25.66406250	+1484
+1457970777.23429990	+13.23193359	-0.49218750	-1.13378906	+30.19042969	+13.07373047	-40.71533203	+2432	+13.39453125	+0.14941406	+0.05273438	-24.60937500	-1.12060547	+41.94580078	+2692	+10.92919922	-2.02148438	-1.88085938	+13.95263672	+0.06591797	-25.81787109	+1480
+1457970777.23840000	+13.20996094	-0.47900391	-1.14697266	+30.38818359	+13.09570313	-40.82519531	+2428	+13.36816406	+0.16259766	+0.03076172	-24.38964844	-1.14257813	+41.83593750	+2688	+10.91162109	-2.02148438	-1.88964844	+14.15039063	+0.02197266	-25.92773438	+1476
+1457970777.24260000	+13.18798828	-0.47021484	-1.16894531	+30.60791016	+13.16162109	-40.89111328	+2428	+13.34619141	+0.17578125	+0.00878906	-24.14794922	-1.16455078	+41.74804688	+2680	+10.89404297	-2.02148438	-1.90283203	+14.34814453	+0.04394531	-26.01562500	+1476
+1457970777.24679990	+13.17041016	-0.45263672	-1.18652344	+30.87158203	+13.16162109	-41.02294922	+2424	+13.31982422	+0.18457031	-0.01757813	-23.97216797	-1.12060547	+41.63818359	+2672	+10.87207031	-2.01708984	-1.91601563	+14.61181641	+0.00000000	-26.12548828	+1472
+1457970777.25090000	+13.14843750	-0.44384766	-1.20410156	+31.09130859	+13.16162109	-41.15478516	+2416	+13.29785156	+0.19775391	-0.04394531	-23.79638672	-1.09863281	+41.52832031	+2664	+10.85449219	-2.01708984	-1.92480469	+14.83154297	-0.02197266	-26.23535156	+1472
+1457970777.25510000	+13.12646484	-0.43505859	-1.23046875	+31.33300781	+13.24951172	-41.22070313	+2408	+13.26708984	+0.20654297	-0.07470703	-23.62060547	-1.03271484	+41.37451172	+2656	+10.83251953	-2.02148438	-1.94677734	+15.05126953	+0.04394531	-26.34521484	+1472
+1457970777.26340010	+13.07373047	-0.41308594	-1.27441406	+31.86035156	+13.22753906	-41.48437500	+2388	+13.21435547	+0.22412109	-0.14062500	-23.31298828	-0.90087891	+41.08886719	+2640	+10.78857422	-2.02587891	-1.97753906	+15.55664063	+0.04394531	-26.58691406	+1472
+1457970777.26760010	+13.04736328	-0.40429688	-1.30957031	+32.14599609	+13.29345703	-41.55029297	+2380	+13.18359375	+0.23291016	-0.17578125	-23.18115234	-0.81298828	+40.89111328	+2628	+10.76220703	-2.03027344	-2.00390625	+15.77636719	+0.15380859	-26.69677734	+1472
+1457970777.27180000	+13.01660156	-0.39111328	-1.33593750	+32.43164063	+13.22753906	-41.70410156	+2372	+13.15283203	+0.23730469	-0.21093750	-23.04931641	-0.76904297	+40.73730469	+2620	+10.73583984	-2.03027344	-2.02587891	+16.06201172	+0.15380859	-26.85058594	+1472
+1457970777.27589990	+12.99023438	-0.38671875	-1.35791016	+32.67333984	+13.16162109	-41.90185547	+2360	+13.12646484	+0.24609375	-0.24169922	-22.93945313	-0.74707031	+40.56152344	+2608	+10.71386719	-2.04345703	-2.04785156	+16.25976563	+0.17578125	-27.02636719	+1476
+1457970777.28010010	+12.95947266	-0.38232422	-1.39746094	+32.91503906	+13.22753906	-42.01171875	+2348	+13.09130859	+0.25048828	-0.28125000	-22.82958984	-0.65917969	+40.36376953	+2596	+10.68750000	-2.05224609	-2.07861328	+16.45751953	+0.28564453	-27.18017578	+1476
+1457970777.28430010	+12.92871094	-0.37353516	-1.42382813	+33.22265625	+13.11767578	-42.20947266	+2340	+13.06494141	+0.25488281	-0.32080078	-22.78564453	-0.61523438	+40.16601563	+2584	+10.66113281	-2.06542969	-2.10498047	+16.69921875	+0.32958984	-27.37792969	+1476
+1457970777.28839990	+12.89794922	-0.37353516	-1.44580078	+33.46435547	+13.02978516	-42.42919922	+2324	+13.03417969	+0.25488281	-0.35595703	-22.71972656	-0.57128906	+39.96826172	+2572	+10.63476563	-2.07861328	-2.13134766	+16.89697266	+0.37353516	-27.57568359	+1480
+1457970777.29259990	+12.86279297	-0.37353516	-1.48974609	+33.70605469	+13.05175781	-42.53906250	+2316	+12.99902344	+0.25927734	-0.39990234	-22.65380859	-0.48339844	+39.72656250	+2560	+10.60839844	-2.09619141	-2.17089844	+17.09472656	+0.52734375	-27.75146484	+1484
+1457970777.30090000	+12.79248047	-0.37353516	-1.55566406	+34.25537109	+12.83203125	-42.97851563	+2292	+12.93310547	+0.25488281	-0.48779297	-22.74169922	-0.32958984	+39.28710938	+2536	+10.55126953	-2.12695313	-2.23681641	+17.51220703	+0.68115234	-28.19091797	+1484
+1457970777.30510000	+12.75732422	-0.37353516	-1.60400391	+34.51904297	+12.81005859	-43.13232422	+2284	+12.89794922	+0.25048828	-0.54052734	-22.76367188	-0.19775391	+39.02343750	+2524	+10.52050781	-2.14892578	-2.27636719	+17.68798828	+0.81298828	-28.41064453	+1488
+1457970777.30920000	+12.72216797	-0.36914063	-1.63916016	+34.80468750	+12.67822266	-43.35205078	+2272	+12.86279297	+0.24609375	-0.58886719	-22.85156250	-0.06591797	+38.78173828	+2512	+10.49414063	-2.16650391	-2.31591797	+17.90771484	+0.92285156	-28.63037109	+1488
+1457970777.31340000	+12.68701172	-0.37792969	-1.67431641	+35.04638672	+12.54638672	-43.57177734	+2260	+12.83203125	+0.23291016	-0.63720703	-22.96142578	+0.02197266	+38.54003906	+2504	+10.46337891	-2.19287109	-2.35546875	+18.06152344	+1.03271484	-28.87207031	+1492
+1457970777.31760000	+12.65185547	-0.38671875	-1.72705078	+35.28808594	+12.52441406	-43.72558594	+2252	+12.79687500	+0.22412109	-0.69873047	-23.09326172	+0.21972656	+38.23242188	+2496	+10.43261719	-2.21923828	-2.39941406	+18.23730469	+1.20849609	-29.09179688	+1492
+1457970777.32170010	+12.61230469	-0.39111328	-1.77099609	+35.57373047	+12.43652344	-43.90136719	+2244	+12.76611328	+0.21093750	-0.75585938	-23.20312500	+0.39550781	+37.96875000	+2488	+10.40185547	-2.24121094	-2.44335938	+18.43505859	+1.36230469	-29.31152344	+1496
+1457970777.32590010	+12.57714844	-0.40429688	-1.81933594	+35.81542969	+12.34863281	-44.07714844	+2236	+12.73095703	+0.19335938	-0.81738281	-23.35693359	+0.57128906	+37.68310547	+2480	+10.36669922	-2.26757813	-2.48730469	+18.58886719	+1.51611328	-29.53125000	+1496
+1457970777.33419990	+12.50244141	-0.42626953	-1.92919922	+36.34277344	+12.30468750	-44.36279297	+2224	+12.66503906	+0.16699219	-0.95361328	-23.59863281	+1.01074219	+37.04589844	+2468	+10.30517578	-2.32470703	-2.58398438	+18.96240234	+1.91162109	-29.97070313	+1500
+1457970777.33839990	+12.46289063	-0.44384766	-1.98193359	+36.56250000	+12.26074219	-44.49462891	+2220	+12.62988281	+0.14062500	-1.01953125	-23.77441406	+1.16455078	+36.73828125	+2460	+10.27001953	-2.35546875	-2.63232422	+19.11621094	+2.10937500	-30.19042969	+1504
+1457970777.34260010	+12.42773438	-0.46582031	-2.04345703	+36.78222656	+12.28271484	-44.62646484	+2212	+12.59472656	+0.10986328	-1.09863281	-23.95019531	+1.45019531	+36.36474609	+2460	+10.23925781	-2.38623047	-2.68066406	+19.27001953	+2.30712891	-30.41015625	+1504
+1457970777.34670000	+12.39257813	-0.47900391	-2.10498047	+37.04589844	+12.28271484	-44.73632813	+2208	+12.56396484	+0.09667969	-1.17333984	-23.97216797	+1.62597656	+36.05712891	+2448	+10.20410156	-2.41699219	-2.72900391	+19.42382813	+2.50488281	-30.60791016	+1504
+1457970777.35089990	+12.35742188	-0.50537109	-2.16210938	+37.22167969	+12.30468750	-44.86816406	+2204	+12.52880859	+0.06152344	-1.24365234	-24.10400391	+1.75781250	+35.72753906	+2444	+10.16894531	-2.45654297	-2.77734375	+19.55566406	+2.70263672	-30.82763672	+1508
+1457970777.35509990	+12.32226563	-0.53613281	-2.23242188	+37.41943359	+12.39257813	-44.97802734	+2200	+12.49804688	+0.02636719	-1.32714844	-24.23583984	+2.02148438	+35.31005859	+2444	+10.13818359	-2.49169922	-2.83007813	+19.70947266	+2.94433594	-31.04736328	+1512
+1457970777.35920000	+12.28710938	-0.55810547	-2.29833984	+37.63916016	+12.45849609	-45.08789063	+2192	+12.46289063	+0.00439453	-1.40625000	-24.21386719	+2.15332031	+34.95849609	+2436	+10.09863281	-2.52685547	-2.88281250	+19.84130859	+3.16406250	-31.26708984	+1516
+1457970777.36760000	+12.21679688	-0.62402344	-2.43457031	+37.99072266	+12.67822266	-45.30761719	+2184	+12.39697266	-0.07031250	-1.56884766	-24.36767578	+2.46093750	+34.18945313	+2428	+10.03271484	-2.61035156	-2.98828125	+20.10498047	+3.60351563	-31.70654297	+1520
+1457970777.37170000	+12.18164063	-0.65478516	-2.50488281	+38.18847656	+12.76611328	-45.46142578	+2180	+12.36181641	-0.10107422	-1.64794922	-24.30175781	+2.52685547	+33.85986328	+2420	+9.99755859	-2.65429688	-3.04101563	+20.21484375	+3.80126953	-31.97021484	+1524
+1457970777.37590000	+12.14648438	-0.69873047	-2.57519531	+38.32031250	+12.87597656	-45.61523438	+2176	+12.32666016	-0.14501953	-1.72705078	-24.34570313	+2.57080078	+33.48632813	+2416	+9.96240234	-2.69824219	-3.09375000	+20.28076172	+4.02099609	-32.21191406	+1528
+1457970777.38010000	+12.11572266	-0.73828125	-2.64990234	+38.45214844	+13.02978516	-45.76904297	+2172	+12.29150391	-0.18896484	-1.81494141	-24.38964844	+2.68066406	+33.06884766	+2412	+9.93164063	-2.74658203	-3.15087891	+20.39062500	+4.21875000	-32.47558594	+1528
+1457970777.38420010	+12.08056641	-0.77783203	-2.72021484	+38.62792969	+13.13964844	-45.94482422	+2168	+12.26074219	-0.22412109	-1.89404297	-24.32373047	+2.68066406	+32.69531250	+2400	+9.89648438	-2.79931641	-3.20361328	+20.47851563	+4.43847656	-32.78320313	+1532
+1457970777.38840010	+12.04541016	-0.82617188	-2.79052734	+38.71582031	+13.27148438	-46.14257813	+2164	+12.22558594	-0.27246094	-1.97314453	-24.34570313	+2.65869141	+32.32177734	+2396	+9.86132813	-2.85205078	-3.26074219	+20.52246094	+4.63623047	-33.06884766	+1536
+1457970777.39249990	+12.01025391	-0.87451172	-2.86962891	+38.84765625	+13.46923828	-46.34033203	+2160	+12.19042969	-0.32080078	-2.06103516	-24.34570313	+2.72460938	+31.88232422	+2392	+9.83056641	-2.90917969	-3.31787109	+20.63232422	+4.83398438	-33.37646484	+1540
+1457970777.39669990	+11.97070313	-0.91845703	-2.94433594	+39.00146484	+13.60107422	-46.53808594	+2152	+12.15527344	-0.36474609	-2.14013672	-24.32373047	+2.65869141	+31.48681641	+2380	+9.79101563	-2.96630859	-3.37939453	+20.67626953	+5.05371094	-33.70605469	+1544
+1457970777.40500000	+11.90039063	-1.02392578	-3.09375000	+39.24316406	+13.93066406	-46.99951172	+2144	+12.08496094	-0.46582031	-2.30712891	-24.34570313	+2.57080078	+30.67382813	+2368	+9.72509766	-3.08935547	-3.49804688	+20.80810547	+5.47119141	-34.38720703	+1552
+1457970777.40920000	+11.86083984	-1.07666016	-3.16845703	+39.37500000	+14.08447266	-47.24121094	+2140	+12.04980469	-0.51855469	-2.38183594	-24.30175781	+2.46093750	+30.27832031	+2360	+9.68554688	-3.15527344	-3.55957031	+20.80810547	+5.69091797	-34.76074219	+1556
+1457970777.41339990	+11.81689453	-1.13378906	-3.24316406	+39.44091797	+14.26025391	-47.50488281	+2136	+12.01464844	-0.57568359	-2.46093750	-24.34570313	+2.35107422	+29.88281250	+2352	+9.64599609	-3.22558594	-3.62109375	+20.83007813	+5.91064453	-35.09033203	+1560
+1457970777.41750000	+11.78173828	-1.19531250	-3.31787109	+39.52880859	+14.45800781	-47.79052734	+2128	+11.97949219	-0.63281250	-2.54003906	-24.34570313	+2.26318359	+29.46533203	+2344	+9.61523438	-3.29150391	-3.67822266	+20.87402344	+6.08642578	-35.50781250	+1564
+1457970777.42170000	+11.73779297	-1.25244141	-3.39257813	+39.63867188	+14.67773438	-48.03222656	+2124	+11.94433594	-0.68115234	-2.61914063	-24.27978516	+2.10937500	+29.06982422	+2332	+9.57568359	-3.36621094	-3.74414063	+20.87402344	+6.32812500	-35.88134766	+1568
+1457970777.42590000	+11.69824219	-1.31835938	-3.46728516	+39.72656250	+14.87548828	-48.27392578	+2116	+11.90917969	-0.74707031	-2.69384766	-24.27978516	+1.97753906	+28.67431641	+2324	+9.53613281	-3.43652344	-3.80566406	+20.91796875	+6.56982422	-36.21093750	+1576
+1457970777.43000010	+11.65869141	-1.37988281	-3.53759766	+39.81445313	+15.07324219	-48.58154297	+2112	+11.87402344	-0.80859375	-2.77294922	-24.25781250	+1.84570313	+28.25683594	+2316	+9.50097656	-3.51123047	-3.86279297	+20.96191406	+6.72363281	-36.62841797	+1576
+1457970777.43840000	+11.57080078	-1.50732422	-3.68701172	+39.99023438	+15.55664063	-49.06494141	+2104	+11.79931641	-0.93164063	-2.91796875	-24.12597656	+1.51611328	+27.48779297	+2296	+9.41748047	-3.66503906	-3.98583984	+20.98388672	+7.20703125	-37.30957031	+1588
+1457970777.44250010	+11.53125000	-1.57324219	-3.74853516	+40.05615234	+15.75439453	-49.39453125	+2100	+11.76416016	-0.99755859	-2.98828125	-24.08203125	+1.34033203	+27.11425781	+2288	+9.38232422	-3.73974609	-4.03857422	+21.02783203	+7.31689453	-37.72705078	+1588
+1457970777.44670010	+11.48730469	-1.63916016	-3.81884766	+40.14404297	+15.99609375	-49.65820313	+2096	+11.72460938	-1.05468750	-3.05859375	-23.92822266	+1.16455078	+26.76269531	+2276	+9.34277344	-3.81884766	-4.09570313	+21.00585938	+7.53662109	-38.10058594	+1592
+1457970777.45090010	+11.44775391	-1.71386719	-3.88916016	+40.18798828	+16.25976563	-49.92187500	+2096	+11.68945313	-1.12500000	-3.12451172	-23.86230469	+0.98876953	+26.41113281	+2268	+9.30322266	-3.89794922	-4.15283203	+21.04980469	+7.71240234	-38.43017578	+1596
+1457970777.45499990	+11.40820313	-1.78417969	-3.95068359	+40.23193359	+16.47949219	-50.25146484	+2092	+11.64990234	-1.19531250	-3.19042969	-23.75244141	+0.76904297	+26.05957031	+2260	+9.26367188	-3.97705078	-4.19677734	+21.09375000	+7.80029297	-38.84765625	+1600
+1457970777.45919990	+11.36425781	-1.85449219	-4.01660156	+40.29785156	+16.74316406	-50.51513672	+2092	+11.61035156	-1.25683594	-3.25634766	-23.57666016	+0.61523438	+25.70800781	+2248	+9.22412109	-4.06054688	-4.24951172	+21.09375000	+7.99804688	-39.17724609	+1604
+1457970777.46330000	+11.32031250	-1.92919922	-4.08251953	+40.36376953	+16.98486328	-50.75683594	+2088	+11.57080078	-1.32714844	-3.32226563	-23.46679688	+0.46142578	+25.40039063	+2240	+9.18457031	-4.13525391	-4.30224609	+21.15966797	+8.12988281	-39.46289063	+1604
+1457970777.47170000	+11.24121094	-2.07861328	-4.19677734	+40.45166016	+17.40234375	-51.37207031	+2080	+11.49169922	-1.46777344	-3.44091797	-23.13720703	+0.08789063	+24.78515625	+2216	+9.11425781	-4.29785156	-4.38574219	+21.22558594	+8.30566406	-40.18798828	+1604
+1457970777.47580000	+11.19726563	-2.15771484	-4.25390625	+40.47363281	+17.62207031	-51.63574219	+2076	+11.45214844	-1.54248047	-3.50244141	-23.00537109	-0.06591797	+24.47753906	+2208	+9.07470703	-4.37695313	-4.42968750	+21.29150391	+8.39355469	-40.47363281	+1604
+1457970777.48000000	+11.16210938	-2.23681641	-4.30224609	+40.49560547	+17.77587891	-52.00927734	+2068	+11.41259766	-1.61718750	-3.55078125	-22.87353516	-0.28564453	+24.21386719	+2200	+9.03955078	-4.45605469	-4.46044922	+21.35742188	+8.39355469	-40.86914063	+1600
+1457970777.48420000	+11.12255859	-2.31591797	-4.35058594	+40.53955078	+17.97363281	-52.29492188	+2060	+11.36865234	-1.69189453	-3.60791016	-22.69775391	-0.43945313	+23.92822266	+2188	+9.00439453	-4.54394531	-4.49560547	+21.35742188	+8.45947266	-41.17675781	+1600
+1457970777.48830010	+11.07861328	-2.39501953	-4.40332031	+40.56152344	+18.14941406	-52.58056641	+2056	+11.32910156	-1.77099609	-3.66064453	-22.56591797	-0.57128906	+23.66455078	+2180	+8.96923828	-4.62304688	-4.53515625	+21.44531250	+8.50341797	-41.46240234	+1596
+1457970777.49250010	+11.04345703	-2.47851563	-4.44287109	+40.56152344	+18.28125000	-52.93212891	+2044	+11.28955078	-1.84570313	-3.70458984	-22.43408203	-0.79101563	+23.42285156	+2168	+8.93408203	-4.70214844	-4.56152344	+21.48925781	+8.45947266	-41.81396484	+1592
+1457970777.49670000	+11.00390625	-2.55761719	-4.48681641	+40.58349609	+18.43505859	-53.23974609	+2036	+11.24560547	-1.92041016	-3.74853516	-22.28027344	-0.94482422	+23.15917969	+2156	+8.89892578	-4.79003906	-4.59228516	+21.51123047	+8.50341797	-42.09960938	+1588
+1457970777.50079990	+10.95996094	-2.64111328	-4.53076172	+40.60546875	+18.56689453	-53.50341797	+2024	+11.20166016	-1.99951172	-3.79687500	-22.14843750	-1.09863281	+22.91748047	+2148	+8.86376953	-4.87353516	-4.62744141	+21.59912109	+8.52539063	-42.36328125	+1584
+1457970777.50920010	+10.88525391	-2.80371094	-4.59228516	+40.60546875	+18.72070313	-54.18457031	+2000	+11.12255859	-2.15771484	-3.86279297	-21.88476563	-1.51611328	+22.50000000	+2124	+8.79345703	-5.04492188	-4.67138672	+21.66503906	+8.43750000	-42.97851563	+1572
+1457970777.51329990	+10.84570313	-2.88720703	-4.62744141	+40.60546875	+18.80859375	-54.49218750	+1988	+11.07861328	-2.24121094	-3.89794922	-21.77490234	-1.69189453	+22.28027344	+2116	+8.75830078	-5.12841797	-4.69775391	+21.70898438	+8.41552734	-43.24218750	+1568
+1457970777.51749990	+10.81054688	-2.97509766	-4.64941406	+40.58349609	+18.83056641	-54.86572266	+1976	+11.03906250	-2.32031250	-3.92431641	-21.66503906	-1.95556641	+22.08251953	+2104	+8.72314453	-5.21630859	-4.71533203	+21.75292969	+8.32763672	-43.54980469	+1560
+1457970777.52169990	+10.77099609	-3.05859375	-4.67578125	+40.58349609	+18.89648438	-55.15136719	+1964	+10.99951172	-2.39941406	-3.95068359	-21.51123047	-2.13134766	+21.88476563	+2092	+8.68798828	-5.30859375	-4.73291016	+21.75292969	+8.30566406	-43.81347656	+1556
+1457970777.52580000	+10.73144531	-3.14208984	-4.70214844	+40.58349609	+18.94042969	-55.41503906	+1952	+10.95996094	-2.47851563	-3.97705078	-21.40136719	-2.28515625	+21.70898438	+2084	+8.65283203	-5.39648438	-4.75927734	+21.81884766	+8.28369141	-44.03320313	+1548
+1457970777.53000000	+10.69628906	-3.22558594	-4.71533203	+40.56152344	+18.91845703	-55.74462891	+1940	+10.92041016	-2.55761719	-3.99023438	-21.26953125	-2.54882813	+21.55517578	+2068	+8.61767578	-5.48437500	-4.76806641	+21.86279297	+8.19580078	-44.29687500	+1544
+1457970777.53420000	+10.65673828	-3.30908203	-4.72851563	+40.58349609	+18.91845703	-56.00830078	+1928	+10.87646484	-2.63671875	-4.00781250	-21.09375000	-2.76855469	+21.37939453	+2056	+8.57812500	-5.57666016	-4.78564453	+21.86279297	+8.17382813	-44.51660156	+1540
+1457970777.54250000	+10.57763672	-3.47607422	-4.74609375	+40.56152344	+18.85253906	-56.60156250	+1908	+10.80175781	-2.79931641	-4.02539063	-20.83007813	-3.25195313	+21.09375000	+2036	+8.50341797	-5.75683594	-4.80761719	+21.95068359	+8.02001953	-44.95605469	+1536
+1457970777.54660010	+10.54248047	-3.55957031	-4.75488281	+40.58349609	+18.83056641	-56.84326172	+1900	+10.75781250	-2.87402344	-4.03417969	-20.63232422	-3.44970703	+20.96191406	+2024	+8.46386719	-5.84912109	-4.81640625	+21.95068359	+7.95410156	-45.15380859	+1536
+1457970777.55080010	+10.50292969	-3.64306641	-4.76367188	+40.60546875	+18.80859375	-57.08496094	+1892	+10.72265625	-2.95312500	-4.04296875	-20.45654297	-3.64746094	+20.83007813	+2016	+8.42871094	-5.94140625	-4.82958984	+22.01660156	+7.91015625	-45.30761719	+1532
+1457970777.55500010	+10.46777344	-3.72656250	-4.75488281	+40.60546875	+18.74267578	-57.39257813	+1888	+10.68310547	-3.03222656	-4.03417969	-20.28076172	-3.91113281	+20.69824219	+2008	+8.38916016	-6.03369141	-4.82519531	+22.06054688	+7.82226563	-45.52734375	+1536
+1457970777.55909990	+10.42822266	-3.81005859	-4.75488281	+40.62744141	+18.72070313	-57.59033203	+1880	+10.64355469	-3.10253906	-4.03417969	-20.03906250	-4.10888672	+20.61035156	+1996	+8.35400391	-6.12597656	-4.82958984	+22.06054688	+7.75634766	-45.65917969	+1540
+1457970777.56329990	+10.38867188	-3.89355469	-4.75488281	+40.67138672	+18.67675781	-57.78808594	+1876	+10.60400391	-3.18164063	-4.03417969	-19.84130859	-4.28466797	+20.50048828	+1988	+8.31445313	-6.21386719	-4.83398438	+22.14843750	+7.69042969	-45.76904297	+1540
+1457970777.57160000	+10.31396484	-4.05615234	-4.73291016	+40.69335938	+18.52294922	-58.24951172	+1876	+10.52929688	-3.32666016	-4.00781250	-19.33593750	-4.74609375	+20.34667969	+1976	+8.24414063	-6.38964844	-4.82080078	+22.23632813	+7.47070313	-46.05468750	+1552
+1457970777.57579990	+10.27880859	-4.13525391	-4.72412109	+40.73730469	+18.47900391	-58.42529297	+1876	+10.48974609	-3.40576172	-4.00341797	-19.09423828	-4.92187500	+20.28076172	+1972	+8.20898438	-6.47753906	-4.81640625	+22.32421875	+7.38281250	-46.12060547	+1556
+1457970777.57999990	+10.24365234	-4.21435547	-4.70214844	+40.73730469	+18.39111328	-58.68896484	+1880	+10.45458984	-3.48046875	-3.97705078	-18.85253906	-5.18554688	+20.19287109	+1968	+8.17382813	-6.56542969	-4.79882813	+22.39013672	+7.22900391	-46.29638672	+1568
+1457970777.58410000	+10.20849609	-4.29785156	-4.68457031	+40.75927734	+18.32519531	-58.84277344	+1884	+10.41503906	-3.55078125	-3.96386719	-18.54492188	-5.33935547	+20.17089844	+1964	+8.14306641	-6.65332031	-4.78564453	+22.43408203	+7.09716797	-46.38427734	+1576
+1457970777.58830000	+10.17773438	-4.37695313	-4.67138672	+40.80322266	+18.28125000	-58.97460938	+1884	+10.37548828	-3.62109375	-3.95068359	-18.25927734	-5.47119141	+20.12695313	+1964	+8.11230469	-6.73242188	-4.77246094	+22.54394531	+6.96533203	-46.45019531	+1580
+1457970777.59250000	+10.14257813	-4.45605469	-4.64062500	+40.82519531	+18.17138672	-59.19433594	+1888	+10.34033203	-3.69580078	-3.91992188	-17.97363281	-5.71289063	+20.10498047	+1964	+8.08154297	-6.81591797	-4.74609375	+22.63183594	+6.81152344	-46.56005859	+1588
+1457970777.59660010	+10.10742188	-4.53076172	-4.61865234	+40.84716797	+18.10546875	-59.30419922	+1892	+10.30078125	-3.76171875	-3.89794922	-17.66601563	-5.84472656	+20.10498047	+1964	+8.05078125	-6.89941406	-4.72412109	+22.69775391	+6.63574219	-46.64794922	+1596
+1457970777.60500000	+10.04150391	-4.68457031	-4.55712891	+40.91308594	+17.92968750	-59.61181641	+1900	+10.22607422	-3.90234375	-3.83642578	-17.07275391	-6.19628906	+20.10498047	+1968	+7.99365234	-7.05761719	-4.66699219	+22.91748047	+6.28417969	-46.77978516	+1608
+1457970777.60910010	+10.01074219	-4.75927734	-4.52197266	+40.93505859	+17.84179688	-59.69970703	+1904	+10.18652344	-3.97265625	-3.80566406	-16.80908203	-6.28417969	+20.14892578	+1968	+7.97167969	-7.13671875	-4.63183594	+23.02734375	+6.08642578	-46.84570313	+1616
+1457970777.61330010	+9.97998047	-4.83398438	-4.49560547	+41.00097656	+17.77587891	-59.78759766	+1904	+10.15136719	-4.03857422	-3.77929688	-16.50146484	-6.35009766	+20.17089844	+1968	+7.94531250	-7.21582031	-4.60107422	+23.15917969	+5.93261719	-46.88964844	+1616
+1457970777.61739990	+9.94921875	-4.90869141	-4.45166016	+41.02294922	+17.66601563	-59.94140625	+1912	+10.12060547	-4.10449219	-3.73095703	-16.21582031	-6.56982422	+20.21484375	+1972	+7.91894531	-7.29052734	-4.56152344	+23.24707031	+5.75683594	-46.95556641	+1624
+1457970777.62159990	+9.91845703	-4.97900391	-4.41210938	+41.06689453	+17.57812500	-59.96337891	+1912	+10.08105469	-4.17041016	-3.69580078	-15.97412109	-6.63574219	+20.28076172	+1976	+7.89697266	-7.36962891	-4.51757813	+23.35693359	+5.55908203	-46.99951172	+1628
+1457970777.62579990	+9.89208984	-5.04931641	-4.37695313	+41.17675781	+17.51220703	-59.96337891	+1912	+10.04589844	-4.23193359	-3.66064453	-15.66650391	-6.65771484	+20.36865234	+1976	+7.87500000	-7.43994141	-4.48242188	+23.51074219	+5.40527344	-46.97753906	+1628
+1457970777.62990000	+9.86132813	-5.11962891	-4.32861328	+41.22070313	+17.38037109	-60.07324219	+1916	+10.01513672	-4.29345703	-3.60791016	-15.42480469	-6.83349609	+20.43457031	+1984	+7.84863281	-7.51464844	-4.43847656	+23.62060547	+5.22949219	-46.97753906	+1632
+1457970777.63829990	+9.80419922	-5.25146484	-4.24072266	+41.37451172	+17.20458984	-60.02929688	+1920	+9.94921875	-4.41650391	-3.52441406	-14.94140625	-6.85546875	+20.65429688	+1992	+7.80468750	-7.65527344	-4.35058594	+23.86230469	+4.94384766	-46.88964844	+1636
+1457970777.64240000	+9.77783203	-5.31738281	-4.18359375	+41.41845703	+17.05078125	-60.11718750	+1924	+9.91845703	-4.47802734	-3.46289063	-14.72167969	-7.00927734	+20.76416016	+2000	+7.77832031	-7.72558594	-4.30224609	+23.97216797	+4.79003906	-46.86767578	+1640
+1457970777.64660000	+9.75146484	-5.38330078	-4.13085938	+41.48437500	+16.94091797	-60.09521484	+1928	+9.88769531	-4.53955078	-3.41015625	-14.54589844	-7.05322266	+20.89599609	+2008	+7.75634766	-7.79589844	-4.25390625	+24.06005859	+4.65820313	-46.80175781	+1644
+1457970777.65080000	+9.72509766	-5.44042969	-4.08691406	+41.59423828	+16.85302734	-60.02929688	+1924	+9.85693359	-4.59667969	-3.36621094	-14.30419922	-7.03125000	+21.02783203	+2008	+7.73437500	-7.86621094	-4.20996094	+24.16992188	+4.54833984	-46.69189453	+1644
+1457970777.65490010	+9.70312500	-5.50195313	-4.02539063	+41.68212891	+16.69921875	-60.05126953	+1932	+9.83056641	-4.65380859	-3.30029297	-14.08447266	-7.16308594	+21.13769531	+2020	+7.70800781	-7.93212891	-4.15722656	+24.25781250	+4.43847656	-46.58203125	+1648
+1457970777.65910010	+9.67236328	-5.56347656	-3.96826172	+41.70410156	+16.56738281	-60.00732422	+1936	+9.79980469	-4.71093750	-3.24316406	-13.90869141	-7.18505859	+21.29150391	+2028	+7.68164063	-8.00244141	-4.10888672	+24.32373047	+4.30664063	-46.45019531	+1652
+1457970777.66739990	+9.62841797	-5.67333984	-3.84960938	+41.90185547	+16.28173828	-59.94140625	+1944	+9.75146484	-4.81640625	-3.12011719	-13.46923828	-7.29492188	+21.62109375	+2040	+7.63330078	-8.12548828	-4.01220703	+24.52148438	+4.06494141	-46.14257813	+1656
+1457970777.67160010	+9.60644531	-5.73046875	-3.78369141	+41.92382813	+16.12792969	-59.91943359	+1952	+9.72509766	-4.87353516	-3.05419922	-13.33740234	-7.36083984	+21.77490234	+2048	+7.60693359	-8.19580078	-3.95947266	+24.56542969	+3.93310547	-46.01074219	+1660
+1457970777.67580010	+9.58886719	-5.78320313	-3.72656250	+42.03369141	+15.97412109	-59.87548828	+1960	+9.70312500	-4.92187500	-2.99267578	-13.11767578	-7.38281250	+21.92871094	+2056	+7.58496094	-8.25292969	-3.91113281	+24.65332031	+3.82324219	-45.81298828	+1664
+1457970777.67989990	+9.57128906	-5.83154297	-3.65625000	+42.12158203	+15.77636719	-59.89746094	+1968	+9.68115234	-4.97021484	-2.92236328	-12.89794922	-7.51464844	+22.08251953	+2064	+7.56298828	-8.31445313	-3.85839844	+24.71923828	+3.66943359	-45.68115234	+1668
+1457970777.68409990	+9.54931641	-5.88867188	-3.59033203	+42.14355469	+15.60058594	-59.89746094	+1976	+9.65917969	-5.02294922	-2.85205078	-12.76611328	-7.55859375	+22.23632813	+2072	+7.54101563	-8.38037109	-3.80126953	+24.76318359	+3.53759766	-45.54931641	+1672
+1457970777.68829990	+9.53173828	-5.93701172	-3.52441406	+42.25341797	+15.44677734	-59.83154297	+1984	+9.63720703	-5.06689453	-2.79052734	-12.54638672	-7.58056641	+22.41210938	+2080	+7.52343750	-8.43750000	-3.74853516	+24.87304688	+3.38378906	-45.37353516	+1676
+1457970777.69240000	+9.51416016	-5.98535156	-3.45410156	+42.34130859	+15.24902344	-59.85351563	+1992	+9.61962891	-5.11083984	-2.71582031	-12.32666016	-7.69042969	+22.56591797	+2088	+7.50585938	-8.49462891	-3.69140625	+24.96093750	+3.22998047	-45.21972656	+1680
+1457970777.70070000	+9.48339844	-6.08203125	-3.32226563	+42.49511719	+14.91943359	-59.80957031	+2012	+9.57568359	-5.19873047	-2.58398438	-11.97509766	-7.73437500	+22.87353516	+2100	+7.47070313	-8.60449219	-3.57714844	+25.15869141	+2.92236328	-44.93408203	+1688
+1457970777.70490000	+9.47021484	-6.12597656	-3.25195313	+42.60498047	+14.72167969	-59.83154297	+2020	+9.56250000	-5.24267578	-2.51367188	-11.75537109	-7.80029297	+23.04931641	+2104	+7.46191406	-8.65283203	-3.51562500	+25.29052734	+2.72460938	-44.80224609	+1688
+1457970777.70910000	+9.45263672	-6.17431641	-3.18164063	+42.64892578	+14.56787109	-59.80957031	+2028	+9.54052734	-5.28662109	-2.44335938	-11.64550781	-7.82226563	+23.20312500	+2112	+7.44873047	-8.70996094	-3.44970703	+25.40039063	+2.57080078	-44.71435547	+1692
+1457970777.71320010	+9.43945313	-6.21386719	-3.11572266	+42.78076172	+14.43603516	-59.76562500	+2036	+9.52294922	-5.32617188	-2.38183594	-11.44775391	-7.77832031	+23.33496094	+2112	+7.43994141	-8.75390625	-3.38818359	+25.55419922	+2.43896484	-44.58251953	+1692
+1457970777.71740010	+9.42626953	-6.25341797	-3.04980469	+42.91259766	+14.30419922	-59.74365234	+2040	+9.50976563	-5.36132813	-2.31591797	-11.22802734	-7.80029297	+23.48876953	+2116	+7.43115234	-8.80224609	-3.32226563	+25.70800781	+2.30712891	-44.47265625	+1696
+1457970777.72160010	+9.41308594	-6.30175781	-2.98388672	+43.00048828	+14.17236328	-59.69970703	+2048	+9.48779297	-5.40087891	-2.25000000	-11.09619141	-7.75634766	+23.64257813	+2120	+7.42675781	-8.85058594	-3.25195313	+25.86181641	+2.17529297	-44.38476563	+1696
+1457970777.72569990	+9.39990234	-6.33691406	-2.92236328	+43.15429688	+14.06250000	-59.58984375	+2048	+9.47460938	-5.43603516	-2.19287109	-10.89843750	-7.64648438	+23.79638672	+2120	+7.42236328	-8.89453125	-3.18603516	+26.03759766	+2.06542969	-44.25292969	+1696
+1457970777.73410010	+9.37792969	-6.41601563	-2.79492188	+43.41796875	+13.88671875	-59.43603516	+2052	+9.43945313	-5.50634766	-2.06982422	-10.52490234	-7.49267578	+24.08203125	+2120	+7.40917969	-8.97802734	-3.05419922	+26.41113281	+1.86767578	-44.03320313	+1688
+1457970777.73819990	+9.36474609	-6.44677734	-2.73779297	+43.59375000	+13.79882813	-59.30419922	+2052	+9.42626953	-5.53271484	-2.01269531	-10.28320313	-7.38281250	+24.23583984	+2120	+7.40478516	-9.01318359	-2.98828125	+26.60888672	+1.80175781	-43.87939453	+1684
+1457970777.74239990	+9.35595703	-6.47753906	-2.67626953	+43.76953125	+13.73291016	-59.21630859	+2052	+9.41308594	-5.56347656	-1.95117188	-10.06347656	-7.27294922	+24.38964844	+2116	+7.40478516	-9.05273438	-2.92236328	+26.80664063	+1.73583984	-43.76953125	+1680
+1457970777.74659990	+9.34277344	-6.51708984	-2.61914063	+43.87939453	+13.66699219	-59.10644531	+2048	+9.39550781	-5.59423828	-1.89404297	-9.84375000	-7.18505859	+24.52148438	+2116	+7.40039063	-9.09228516	-2.85644531	+27.00439453	+1.69189453	-43.65966797	+1676
+1457970777.75070000	+9.33398438	-6.54345703	-2.56201172	+44.05517578	+13.64501953	-58.99658203	+2044	+9.38232422	-5.61621094	-1.83691406	-9.58007813	-7.07519531	+24.65332031	+2112	+7.39599609	-9.12744141	-2.78613281	+27.18017578	+1.64794922	-43.54980469	+1672
+1457970777.75490000	+9.32519531	-6.57421875	-2.50488281	+44.25292969	+13.57910156	-58.86474609	+2040	+9.36914063	-5.64257813	-1.78417969	-9.29443359	-6.94335938	+24.80712891	+2108	+7.39160156	-9.16259766	-2.72900391	+27.35595703	+1.62597656	-43.37402344	+1664
+1457970777.75910000	+9.31201172	-6.60937500	-2.44775391	+44.34082031	+13.55712891	-58.75488281	+2036	+9.35595703	-5.66894531	-1.72705078	-9.00878906	-6.85546875	+24.91699219	+2104	+7.38720703	-9.20214844	-2.66748047	+27.53173828	+1.60400391	-43.24218750	+1656
+1457970777.76740000	+9.29443359	-6.65771484	-2.34228516	+44.69238281	+13.46923828	-58.51318359	+2020	+9.32958984	-5.70410156	-1.62158203	-8.30566406	-6.67968750	+25.20263672	+2092	+7.37841797	-9.26367188	-2.54882813	+27.86132813	+1.53808594	-42.95654297	+1640
+1457970777.77150010	+9.28564453	-6.68408203	-2.28515625	+44.78027344	+13.44726563	-58.46923828	+2016	+9.31640625	-5.72607422	-1.56445313	-7.95410156	-6.65771484	+25.29052734	+2088	+7.36962891	-9.29882813	-2.49169922	+27.97119141	+1.51611328	-42.82470703	+1632
+1457970777.77570010	+9.27685547	-6.70605469	-2.22802734	+44.95605469	+13.40332031	-58.42529297	+2008	+9.30761719	-5.73925781	-1.50732422	-7.53662109	-6.67968750	+25.37841797	+2084	+7.36523438	-9.32958984	-2.43457031	+28.10302734	+1.49414063	-42.73681641	+1624
+1457970777.77990010	+9.26806641	-6.72802734	-2.17968750	+45.10986328	+13.35937500	-58.31542969	+2004	+9.29882813	-5.75244141	-1.45898438	-7.11914063	-6.63574219	+25.48828125	+2076	+7.35644531	-9.36474609	-2.38623047	+28.21289063	+1.47216797	-42.56103516	+1616
+1457970777.78399990	+9.25927734	-6.75000000	-2.12695313	+45.21972656	+13.33740234	-58.29345703	+2000	+9.28564453	-5.77001953	-1.40625000	-6.76757813	-6.65771484	+25.55419922	+2072	+7.34765625	-9.39990234	-2.33349609	+28.30078125	+1.45019531	-42.45117188	+1608
+1457970777.78819990	+9.25048828	-6.76757813	-2.06982422	+45.37353516	+13.29345703	-58.29345703	+1992	+9.27685547	-5.77880859	-1.35351563	-6.32812500	-6.67968750	+25.59814453	+2068	+7.33886719	-9.43066406	-2.27636719	+28.38867188	+1.40625000	-42.38525391	+1604
+1457970777.79239990	+9.24609375	-6.78515625	-2.02587891	+45.52734375	+13.22753906	-58.20556641	+1988	+9.26806641	-5.78759766	-1.30957031	-5.91064453	-6.65771484	+25.68603516	+2060	+7.33007813	-9.45703125	-2.23242188	+28.47656250	+1.36230469	-42.23144531	+1592
+1457970777.80069990	+9.22851563	-6.82031250	-1.92041016	+45.81298828	+13.13964844	-58.22753906	+1984	+9.25048828	-5.80957031	-1.20849609	-5.16357422	-6.76757813	+25.72998047	+2048	+7.30810547	-9.51855469	-2.14013672	+28.63037109	+1.27441406	-42.09960938	+1584
+1457970777.80489990	+9.21972656	-6.83789063	-1.87646484	+45.96679688	+13.07373047	-58.20556641	+1980	+9.24169922	-5.81396484	-1.16894531	-4.76806641	-6.76757813	+25.79589844	+2040	+7.29931641	-9.54492188	-2.09619141	+28.71826172	+1.20849609	-42.01171875	+1576
+1457970777.80900000	+9.21093750	-6.84667969	-1.82812500	+46.14257813	+13.00781250	-58.22753906	+1976	+9.23291016	-5.83154297	-1.12060547	-4.52636719	-6.81152344	+25.79589844	+2032	+7.29052734	-9.57568359	-2.05224609	+28.80615234	+1.18652344	-41.98974609	+1572
+1457970777.81320000	+9.20654297	-6.85986328	-1.77539063	+46.34033203	+12.91992188	-58.29345703	+1976	+9.22412109	-5.84033203	-1.07666016	-4.21875000	-6.83349609	+25.79589844	+2028	+7.28613281	-9.60205078	-1.99951172	+28.89404297	+1.12060547	-42.01171875	+1568
+1457970777.82150010	+9.18896484	-6.88623047	-1.69189453	+46.71386719	+12.74414063	-58.31542969	+1976	+9.21093750	-5.86230469	-1.00195313	-3.75732422	-6.85546875	+25.79589844	+2012	+7.27294922	-9.65039063	-1.91601563	+29.09179688	+1.03271484	-42.01171875	+1560
+1457970777.82570000	+9.18457031	-6.89501953	-1.64355469	+46.93359375	+12.61230469	-58.38134766	+1976	+9.20654297	-5.86669922	-0.96240234	-3.55957031	-6.87744141	+25.77392578	+2004	+7.26855469	-9.67236328	-1.86767578	+29.20166016	+0.96679688	-42.09960938	+1560
+1457970777.82990000	+9.17578125	-6.90380859	-1.60839844	+47.13134766	+12.45849609	-58.40332031	+1976	+9.19775391	-5.87548828	-0.93164063	-3.36181641	-6.83349609	+25.81787109	+1996	+7.26416016	-9.69433594	-1.82373047	+29.33349609	+0.90087891	-42.12158203	+1552
+1457970777.83400010	+9.16699219	-6.90820313	-1.56445313	+47.39501953	+12.30468750	-58.44726563	+1972	+9.19335938	-5.88867188	-0.90087891	-3.29589844	-6.83349609	+25.77392578	+1996	+7.26416016	-9.71191406	-1.77978516	+29.48730469	+0.83496094	-42.18750000	+1552
+1457970777.83820010	+9.16259766	-6.91259766	-1.52050781	+47.63671875	+12.12890625	-58.55712891	+1972	+9.18457031	-5.89306641	-0.86572266	-3.18603516	-6.85546875	+25.75195313	+1992	+7.26416016	-9.72949219	-1.73144531	+29.66308594	+0.76904297	-42.34130859	+1548
+1457970777.84240010	+9.15380859	-6.91699219	-1.48535156	+47.87841797	+11.93115234	-58.60107422	+1968	+9.18017578	-5.90185547	-0.83935547	-3.09814453	-6.83349609	+25.77392578	+1992	+7.26855469	-9.74267578	-1.68310547	+29.83886719	+0.68115234	-42.47314453	+1544
+1457970777.85069990	+9.14501953	-6.92578125	-1.40625000	+48.36181641	+11.46972656	-58.79882813	+1964	+9.16699219	-5.92382813	-0.77343750	-3.05419922	-6.89941406	+25.68603516	+1996	+7.27734375	-9.77343750	-1.58642578	+30.25634766	+0.52734375	-42.82470703	+1536
+1457970777.85480000	+9.13623047	-6.93017578	-1.37109375	+48.62548828	+11.22802734	-58.86474609	+1960	+9.15820313	-5.93261719	-0.75146484	-3.03222656	-6.87744141	+25.68603516	+1996	+7.28173828	-9.78662109	-1.53808594	+30.45410156	+0.43945313	-42.97851563	+1532
+1457970777.85900000	+9.13183594	-6.93017578	-1.33593750	+48.86718750	+10.96435547	-58.95263672	+1956	+9.15380859	-5.94140625	-0.72509766	-3.01025391	-6.89941406	+25.64208984	+2004	+7.28613281	-9.79541016	-1.49414063	+30.67382813	+0.35156250	-43.15429688	+1528
+1457970777.86319990	+9.12744141	-6.93017578	-1.29638672	+49.13085938	+10.70068359	-59.06250000	+1956	+9.14501953	-5.94580078	-0.69433594	-3.01025391	-6.94335938	+25.62011719	+2008	+7.29492188	-9.80419922	-1.44580078	+30.89355469	+0.24169922	-43.37402344	+1520
+1457970777.86730000	+9.11865234	-6.93017578	-1.26562500	+49.37255859	+10.39306641	-59.15039063	+1956	+9.13623047	-5.95458984	-0.67675781	-3.01025391	-6.94335938	+25.59814453	+2016	+7.29931641	-9.81298828	-1.40185547	+31.09130859	+0.15380859	-43.52783203	+1516
+1457970777.87570000	+9.10546875	-6.92578125	-1.19531250	+49.85595703	+9.82177734	-59.37011719	+1964	+9.12304688	-5.96777344	-0.62402344	-2.98828125	-7.03125000	+25.51025391	+2032	+7.30371094	-9.83496094	-1.31396484	+31.50878906	-0.02197266	-43.92333984	+1500
+1457970777.87980010	+9.09667969	-6.92578125	-1.16455078	+50.07568359	+9.53613281	-59.45800781	+1968	+9.11425781	-5.97216797	-0.60205078	-2.98828125	-7.05322266	+25.46630859	+2044	+7.30371094	-9.84375000	-1.27001953	+31.68457031	-0.08789063	-44.09912109	+1496
+1457970777.88400010	+9.09228516	-6.92578125	-1.12939453	+50.29541016	+9.25048828	-59.56787109	+1976	+9.10986328	-5.97656250	-0.58007813	-2.96630859	-7.09716797	+25.42236328	+2052	+7.30810547	-9.85253906	-1.23046875	+31.90429688	-0.17578125	-44.27490234	+1492
+1457970777.88820000	+9.08349609	-6.92578125	-1.09863281	+50.51513672	+8.98681641	-59.63378906	+1980	+9.10107422	-5.98535156	-0.55810547	-2.96630859	-7.11914063	+25.37841797	+2064	+7.30371094	-9.86132813	-1.19091797	+32.03613281	-0.21972656	-44.42871094	+1488
+1457970777.89229990	+9.07470703	-6.92138672	-1.07226563	+50.73486328	+8.74511719	-59.67773438	+1988	+9.09228516	-5.98974609	-0.54052734	-2.96630859	-7.09716797	+25.31250000	+2076	+7.29492188	-9.87451172	-1.16015625	+32.18994141	-0.24169922	-44.49462891	+1484
+1457970777.89650010	+9.06591797	-6.91699219	-1.04589844	+50.93261719	+8.50341797	-59.74365234	+2000	+9.08349609	-5.99414063	-0.52294922	-2.92236328	-7.09716797	+25.24658203	+2084	+7.29052734	-9.88330078	-1.12939453	+32.32177734	-0.24169922	-44.58251953	+1484
+1457970777.90479990	+9.04394531	-6.91259766	-0.99316406	+51.35009766	+8.08593750	-59.80957031	+2016	+9.06152344	-6.00732422	-0.49218750	-2.87841797	-7.03125000	+25.11474609	+2108	+7.26416016	-9.90087891	-1.07226563	+32.51953125	-0.21972656	-44.67041016	+1480
+1457970777.90899990	+9.03076172	-6.91259766	-0.97119141	+51.52587891	+7.91015625	-59.87548828	+2028	+9.05273438	-6.01171875	-0.47460938	-2.83447266	-7.00927734	+25.00488281	+2120	+7.25537109	-9.91406250	-1.04589844	+32.62939453	-0.17578125	-44.73632813	+1480
+1457970777.91319990	+9.01757813	-6.90820313	-0.94921875	+51.70166016	+7.75634766	-59.89746094	+2040	+9.04394531	-6.01611328	-0.45703125	-2.81250000	-6.98730469	+24.91699219	+2136	+7.23339844	-9.92285156	-1.02392578	+32.67333984	-0.08789063	-44.73632813	+1484
+1457970777.91730000	+9.00878906	-6.90820313	-0.93164063	+51.89941406	+7.62451172	-59.85351563	+2048	+9.03076172	-6.02490234	-0.45263672	-2.81250000	-6.87744141	+24.82910156	+2144	+7.21582031	-9.93603516	-1.00634766	+32.71728516	+0.00000000	-44.71435547	+1484
+1457970777.92150000	+8.99560547	-6.90820313	-0.91406250	+52.05322266	+7.53662109	-59.87548828	+2056	+9.02197266	-6.02929688	-0.43945313	-2.74658203	-6.83349609	+24.69726563	+2156	+7.19824219	-9.94921875	-0.98876953	+32.78320313	+0.10986328	-44.69238281	+1480
+1457970777.92560010	+8.98242188	-6.90380859	-0.89648438	+52.22900391	+7.42675781	-59.91943359	+2068	+9.00878906	-6.03369141	-0.42626953	-2.72460938	-6.81152344	+24.54345703	+2168	+7.18066406	-9.95800781	-0.97119141	+32.82714844	+0.21972656	-44.69238281	+1480
+1457970777.93400000	+8.95605469	-6.90380859	-0.87890625	+52.53662109	+7.29492188	-59.89746094	+2080	+8.98681641	-6.04687500	-0.42187500	-2.65869141	-6.65771484	+24.27978516	+2184	+7.14111328	-9.97998047	-0.95361328	+32.91503906	+0.46142578	-44.56054688	+1476
+1457970777.93810010	+8.94287109	-6.90380859	-0.86572266	+52.69042969	+7.22900391	-59.96337891	+2092	+8.97363281	-6.05126953	-0.41308594	-2.63671875	-6.65771484	+24.12597656	+2192	+7.12353516	-9.98876953	-0.94482422	+32.95898438	+0.59326172	-44.56054688	+1476
+1457970777.94230010	+8.93408203	-6.90380859	-0.86572266	+52.84423828	+7.16308594	-59.91943359	+2096	+8.96044922	-6.05566406	-0.41748047	-2.61474609	-6.56982422	+24.01611328	+2200	+7.11035156	-9.99755859	-0.93603516	+33.00292969	+0.70312500	-44.53857422	+1472
+1457970777.94650010	+8.92089844	-6.90820313	-0.86132813	+52.95410156	+7.14111328	-59.98535156	+2104	+8.95166016	-6.06005859	-0.41748047	-2.57080078	-6.56982422	+23.84033203	+2208	+7.09716797	-10.00634766	-0.92724609	+33.04687500	+0.81298828	-44.51660156	+1468
+1457970777.95059990	+8.91210938	-6.90820313	-0.85253906	+53.06396484	+7.11914063	-60.09521484	+2112	+8.93847656	-6.06884766	-0.41308594	-2.52685547	-6.61376953	+23.66455078	+2212	+7.08398438	-10.01513672	-0.91406250	+33.11279297	+0.92285156	-44.60449219	+1468
+1457970777.95479990	+8.89892578	-6.90820313	-0.85693359	+53.19580078	+7.05322266	-60.09521484	+2116	+8.92968750	-6.07324219	-0.41748047	-2.50488281	-6.59179688	+23.55468750	+2220	+7.07519531	-10.01953125	-0.91406250	+33.17871094	+0.98876953	-44.60449219	+1460
+1457970777.95900010	+8.89013672	-6.91259766	-0.85693359	+53.28369141	+7.05322266	-60.18310547	+2120	+8.91650391	-6.07763672	-0.41748047	-2.46093750	-6.61376953	+23.40087891	+2224	+7.06640625	-10.02832031	-0.90966797	+33.26660156	+1.07666016	-44.60449219	+1456
+1457970777.96729990	+8.87255859	-6.91699219	-0.85253906	+53.48144531	+6.92138672	-60.44677734	+2132	+8.89453125	-6.08642578	-0.42187500	-2.35107422	-6.81152344	+23.13720703	+2232	+7.06201172	-10.03271484	-0.89648438	+33.48632813	+1.09863281	-44.82421875	+1444
+1457970777.97149990	+8.86376953	-6.91699219	-0.85253906	+53.59130859	+6.87744141	-60.60058594	+2136	+8.88574219	-6.08642578	-0.42187500	-2.26318359	-6.89941406	+23.04931641	+2232	+7.06201172	-10.03710938	-0.89208984	+33.61816406	+1.09863281	-44.93408203	+1440
+1457970777.97560000	+8.85498047	-6.91699219	-0.85253906	+53.67919922	+6.81152344	-60.79833984	+2140	+8.87695313	-6.09082031	-0.42187500	-2.21923828	-7.05322266	+22.93945313	+2236	+7.06201172	-10.03710938	-0.87890625	+33.75000000	+1.05468750	-45.10986328	+1436
+1457970777.97980000	+8.84619141	-6.91699219	-0.84814453	+53.74511719	+6.72363281	-60.97412109	+2144	+8.86376953	-6.09082031	-0.42187500	-2.17529297	-7.22900391	+22.87353516	+2236	+7.06201172	-10.04150391	-0.87011719	+33.90380859	+0.98876953	-45.28564453	+1432
+1457970777.98400000	+8.83740234	-6.91699219	-0.84814453	+53.85498047	+6.63574219	-61.17187500	+2144	+8.85498047	-6.09082031	-0.42187500	-2.06542969	-7.38281250	+22.80761719	+2236	+7.06640625	-10.04150391	-0.86132813	+34.05761719	+0.92285156	-45.46142578	+1428
+1457970777.98810010	+8.83300781	-6.91699219	-0.84375000	+53.96484375	+6.54785156	-61.39160156	+2148	+8.84179688	-6.09082031	-0.42187500	-1.95556641	-7.55859375	+22.76367188	+2232	+7.07080078	-10.04150391	-0.85253906	+34.21142578	+0.83496094	-45.65917969	+1428
+1457970777.99650000	+8.81542969	-6.91259766	-0.83496094	+54.16259766	+6.32812500	-61.85302734	+2156	+8.81982422	-6.08642578	-0.41308594	-1.75781250	-7.95410156	+22.71972656	+2232	+7.07519531	-10.04150391	-0.84375000	+34.47509766	+0.65917969	-45.92285156	+1420
+1457970778.00060010	+8.80664063	-6.90820313	-0.83496094	+54.29443359	+6.21826172	-62.07275391	+2160	+8.81103516	-6.08642578	-0.41308594	-1.66992188	-8.15185547	+22.69775391	+2228	+7.07958984	-10.04150391	-0.83496094	+34.58496094	+0.57128906	-46.05468750	+1420
+1457970778.00480010	+8.79785156	-6.90820313	-0.82617188	+54.40429688	+6.10839844	-62.31445313	+2164	+8.79785156	-6.08642578	-0.40429688	-1.56005859	-8.34960938	+22.67578125	+2228	+7.07958984	-10.04150391	-0.83056641	+34.73876953	+0.48339844	-46.23046875	+1420
+1457970778.00889990	+8.78906250	-6.89941406	-0.81738281	+54.55810547	+5.99853516	-62.55615234	+2168	+8.78466797	-6.08203125	-0.39990234	-1.42822266	-8.54736328	+22.69775391	+2224	+7.08398438	-10.03710938	-0.82177734	+34.87060547	+0.37353516	-46.40625000	+1420
+1457970778.01309990	+8.78027344	-6.89501953	-0.81298828	+54.68994141	+5.88867188	-62.75390625	+2172	+8.77148438	-6.07763672	-0.39550781	-1.31835938	-8.72314453	+22.69775391	+2224	+7.07958984	-10.03710938	-0.81298828	+35.02441406	+0.26367188	-46.56005859	+1420
+1457970778.01729990	+8.77148438	-6.89062500	-0.80419922	+54.82177734	+5.80078125	-62.97363281	+2176	+8.76269531	-6.07763672	-0.38671875	-1.18652344	-8.89892578	+22.65380859	+2220	+7.07958984	-10.04150391	-0.80419922	+35.15625000	+0.17578125	-46.71386719	+1420
+1457970778.02560000	+8.75390625	-6.88183594	-0.79541016	+55.08544922	+5.62500000	-63.25927734	+2184	+8.73632813	-6.06884766	-0.37792969	-0.94482422	-9.16259766	+22.69775391	+2212	+7.07080078	-10.04150391	-0.79541016	+35.44189453	+0.00000000	-46.97753906	+1420
+1457970778.02979990	+8.74511719	-6.87744141	-0.78662109	+55.23925781	+5.55908203	-63.43505859	+2184	+8.72753906	-6.06884766	-0.37353516	-0.81298828	-9.27246094	+22.67578125	+2208	+7.06201172	-10.04150391	-0.79101563	+35.55175781	-0.04394531	-47.06542969	+1424
+1457970778.03390000	+8.73193359	-6.87304688	-0.77783203	+55.37109375	+5.47119141	-63.54492188	+2188	+8.71435547	-6.06884766	-0.36914063	-0.72509766	-9.36035156	+22.67578125	+2204	+7.05322266	-10.04150391	-0.78662109	+35.66162109	-0.10986328	-47.15332031	+1424
+1457970778.03810000	+8.72314453	-6.86425781	-0.77783203	+55.50292969	+5.42724609	-63.61083984	+2192	+8.70117188	-6.06445313	-0.36914063	-0.61523438	-9.40429688	+22.65380859	+2200	+7.04003906	-10.04589844	-0.79101563	+35.74951172	-0.13183594	-47.19726563	+1424
+1457970778.04230000	+8.71435547	-6.85986328	-0.76904297	+55.63476563	+5.40527344	-63.72070313	+2192	+8.69238281	-6.06005859	-0.36474609	-0.48339844	-9.47021484	+22.63183594	+2196	+7.02685547	-10.04589844	-0.79101563	+35.83740234	-0.13183594	-47.21923828	+1428
+1457970778.04640010	+8.70556641	-6.85986328	-0.76464844	+55.72265625	+5.36132813	-63.76464844	+2192	+8.68359375	-6.06445313	-0.36035156	-0.43945313	-9.51416016	+22.60986328	+2192	+7.01367188	-10.05029297	-0.79101563	+35.90332031	-0.10986328	-47.21923828	+1428
+1457970778.05480000	+8.69238281	-6.85107422	-0.76464844	+55.94238281	+5.33935547	-63.76464844	+2192	+8.66601563	-6.06005859	-0.36035156	-0.24169922	-9.49218750	+22.56591797	+2180	+6.98730469	-10.05468750	-0.79541016	+35.99121094	+0.00000000	-47.15332031	+1432
+1457970778.05890010	+8.68359375	-6.85107422	-0.76025391	+56.00830078	+5.31738281	-63.74267578	+2192	+8.65722656	-6.06005859	-0.36035156	-0.21972656	-9.44824219	+22.54394531	+2176	+6.97412109	-10.05468750	-0.79980469	+36.01318359	+0.04394531	-47.08740234	+1432
+1457970778.06310010	+8.67480469	-6.84667969	-0.76025391	+56.09619141	+5.31738281	-63.69873047	+2188	+8.64843750	-6.06005859	-0.36035156	-0.17578125	-9.40429688	+22.52197266	+2168	+6.96533203	-10.05908203	-0.80419922	+36.05712891	+0.10986328	-47.02148438	+1432
+1457970778.06730010	+8.67041016	-6.84228516	-0.76025391	+56.18408203	+5.31738281	-63.67675781	+2184	+8.64404297	-6.06005859	-0.36035156	-0.10986328	-9.36035156	+22.50000000	+2160	+6.95654297	-10.05908203	-0.80859375	+36.07910156	+0.17578125	-46.95556641	+1432
+1457970778.07139990	+8.66162109	-6.84667969	-0.76025391	+56.20605469	+5.31738281	-63.61083984	+2184	+8.63964844	-6.06005859	-0.36035156	-0.10986328	-9.31640625	+22.47802734	+2156	+6.94775391	-10.05908203	-0.81298828	+36.10107422	+0.24169922	-46.88964844	+1428
+1457970778.07559990	+8.65722656	-6.84228516	-0.76025391	+56.27197266	+5.31738281	-63.56689453	+2180	+8.63085938	-6.06005859	-0.36035156	-0.06591797	-9.25048828	+22.47802734	+2148	+6.93896484	-10.05908203	-0.81738281	+36.12304688	+0.30761719	-46.82373047	+1428
+1457970778.08390000	+8.65283203	-6.84228516	-0.76464844	+56.33789063	+5.29541016	-63.45703125	+2176	+8.62646484	-6.06445313	-0.36035156	-0.04394531	-9.16259766	+22.43408203	+2136	+6.93017578	-10.05908203	-0.81738281	+36.18896484	+0.43945313	-46.73583984	+1420
+1457970778.08810000	+8.64843750	-6.84228516	-0.76464844	+56.35986328	+5.29541016	-63.41308594	+2172	+8.62207031	-6.06445313	-0.36035156	-0.04394531	-9.11865234	+22.43408203	+2132	+6.93017578	-10.05468750	-0.81738281	+36.23291016	+0.48339844	-46.71386719	+1416
+1457970778.09220000	+8.64843750	-6.84228516	-0.76464844	+56.40380859	+5.27343750	-63.34716797	+2168	+8.62207031	-6.06005859	-0.36035156	-0.02197266	-9.07470703	+22.45605469	+2124	+6.93017578	-10.05468750	-0.81738281	+36.27685547	+0.52734375	-46.69189453	+1416
+1457970778.09640000	+8.64404297	-6.84228516	-0.76464844	+56.42578125	+5.25146484	-63.32519531	+2168	+8.61767578	-6.06445313	-0.36035156	-0.04394531	-9.05273438	+22.45605469	+2116	+6.93017578	-10.05468750	-0.81738281	+36.32080078	+0.57128906	-46.66992188	+1412
+1457970778.10060000	+8.64404297	-6.83789063	-0.76464844	+56.44775391	+5.22949219	-63.30322266	+2164	+8.61767578	-6.06005859	-0.35595703	-0.02197266	-9.03076172	+22.45605469	+2112	+6.93457031	-10.05029297	-0.81298828	+36.36474609	+0.59326172	-46.64794922	+1408
+1457970778.10470010	+8.64404297	-6.83789063	-0.76464844	+56.46972656	+5.18554688	-63.25927734	+2164	+8.61767578	-6.06005859	-0.35595703	-0.02197266	-9.03076172	+22.45605469	+2108	+6.93896484	-10.04589844	-0.81298828	+36.40869141	+0.61523438	-46.66992188	+1408
+1457970778.11310010	+8.64404297	-6.83789063	-0.76464844	+56.51367188	+5.11962891	-63.23730469	+2160	+8.61767578	-6.05566406	-0.35156250	-0.02197266	-9.05273438	+22.45605469	+2096	+6.94775391	-10.04150391	-0.80419922	+36.49658203	+0.61523438	-46.69189453	+1408
+1457970778.11719990	+8.64404297	-6.83349609	-0.76464844	+56.53564453	+5.07568359	-63.23730469	+2160	+8.61767578	-6.05566406	-0.34716797	-0.02197266	-9.05273438	+22.47802734	+2092	+6.95214844	-10.03710938	-0.79980469	+36.54052734	+0.61523438	-46.73583984	+1408
+1457970778.12140010	+8.64843750	-6.83349609	-0.76025391	+56.53564453	+5.03173828	-63.23730469	+2156	+8.61767578	-6.05126953	-0.34716797	-0.02197266	-9.07470703	+22.47802734	+2088	+6.95214844	-10.03710938	-0.79541016	+36.58447266	+0.61523438	-46.73583984	+1404
+1457970778.12560010	+8.64843750	-6.83349609	-0.76025391	+56.55761719	+4.98779297	-63.23730469	+2156	+8.61767578	-6.05126953	-0.34716797	+0.00000000	-9.09667969	+22.47802734	+2084	+6.95654297	-10.03271484	-0.79101563	+36.60644531	+0.59326172	-46.77978516	+1404
+1457970778.12969990	+8.64843750	-6.82910156	-0.76025391	+56.60156250	+4.94384766	-63.25927734	+2160	+8.61767578	-6.04687500	-0.34277344	+0.00000000	-9.11865234	+22.47802734	+2080	+6.96093750	-10.02832031	-0.78662109	+36.65039063	+0.59326172	-46.80175781	+1404
+1457970778.13809990	+8.65283203	-6.82470703	-0.75585938	+56.64550781	+4.85595703	-63.28125000	+2160	+8.62207031	-6.04248047	-0.33837891	+0.02197266	-9.18457031	+22.47802734	+2076	+6.96972656	-10.02832031	-0.78222656	+36.69433594	+0.54931641	-46.84570313	+1404
+1457970778.14220000	+8.65722656	-6.82031250	-0.75146484	+56.66748047	+4.81201172	-63.32519531	+2160	+8.62207031	-6.04248047	-0.33837891	+0.04394531	-9.20654297	+22.47802734	+2072	+6.96972656	-10.02392578	-0.78222656	+36.71630859	+0.54931641	-46.84570313	+1404
+1457970778.14640000	+8.65722656	-6.82031250	-0.75146484	+56.68945313	+4.76806641	-63.34716797	+2164	+8.62207031	-6.03808594	-0.33398438	+0.06591797	-9.22851563	+22.47802734	+2068	+6.97412109	-10.02392578	-0.77783203	+36.71630859	+0.52734375	-46.86767578	+1404
+1457970778.15060000	+8.65722656	-6.81591797	-0.74707031	+56.71142578	+4.72412109	-63.36914063	+2164	+8.62646484	-6.03808594	-0.33398438	+0.06591797	-9.27246094	+22.47802734	+2064	+6.97412109	-10.02392578	-0.77783203	+36.73828125	+0.50537109	-46.88964844	+1404
+1457970778.15470000	+8.66162109	-6.81152344	-0.74707031	+56.73339844	+4.70214844	-63.39111328	+2164	+8.62646484	-6.03369141	-0.33398438	+0.08789063	-9.29443359	+22.45605469	+2064	+6.97412109	-10.01953125	-0.77783203	+36.73828125	+0.50537109	-46.88964844	+1404
+1457970778.16300010	+8.66162109	-6.80712891	-0.74267578	+56.79931641	+4.63623047	-63.43505859	+2168	+8.62646484	-6.02929688	-0.32958984	+0.13183594	-9.33837891	+22.45605469	+2056	+6.97851563	-10.01953125	-0.77783203	+36.73828125	+0.48339844	-46.88964844	+1404
+1457970778.16720010	+8.66601563	-6.80273438	-0.74267578	+56.82128906	+4.61425781	-63.45703125	+2168	+8.63085938	-6.02929688	-0.32958984	+0.15380859	-9.36035156	+22.45605469	+2056	+6.97851563	-10.01953125	-0.77783203	+36.73828125	+0.46142578	-46.88964844	+1400
+1457970778.17549990	+8.66601563	-6.79833984	-0.73828125	+56.86523438	+4.57031250	-63.47900391	+2172	+8.63085938	-6.02490234	-0.32958984	+0.17578125	-9.38232422	+22.43408203	+2048	+6.97851563	-10.01953125	-0.77783203	+36.73828125	+0.43945313	-46.88964844	+1400
+1457970778.17969990	+8.66601563	-6.79833984	-0.73828125	+56.88720703	+4.54833984	-63.50097656	+2172	+8.63085938	-6.02490234	-0.32519531	+0.19775391	-9.38232422	+22.43408203	+2048	+6.97851563	-10.01513672	-0.77783203	+36.73828125	+0.43945313	-46.88964844	+1400
+1457970778.18390010	+8.66601563	-6.79394531	-0.73388672	+56.88720703	+4.54833984	-63.50097656	+2172	+8.63085938	-6.02050781	-0.32519531	+0.19775391	-9.38232422	+22.41210938	+2044	+6.97851563	-10.01513672	-0.77783203	+36.73828125	+0.43945313	-46.88964844	+1400
+1457970778.18800000	+8.66601563	-6.79394531	-0.73388672	+56.90917969	+4.52636719	-63.52294922	+2172	+8.63085938	-6.02050781	-0.32519531	+0.21972656	-9.40429688	+22.41210938	+2040	+6.97851563	-10.01513672	-0.78222656	+36.71630859	+0.41748047	-46.88964844	+1400
+1457970778.19219990	+8.67041016	-6.78955078	-0.73388672	+56.93115234	+4.52636719	-63.52294922	+2172	+8.63525391	-6.01611328	-0.32519531	+0.24169922	-9.38232422	+22.39013672	+2036	+6.97412109	-10.01513672	-0.78222656	+36.71630859	+0.41748047	-46.86767578	+1400
+1457970778.20050000	+8.67041016	-6.78515625	-0.73388672	+56.95312500	+4.52636719	-63.50097656	+2172	+8.63525391	-6.01611328	-0.32519531	+0.26367188	-9.36035156	+22.39013672	+2032	+6.97412109	-10.01513672	-0.78662109	+36.69433594	+0.41748047	-46.84570313	+1400
+1457970778.20470000	+8.67041016	-6.78515625	-0.73388672	+56.97509766	+4.52636719	-63.47900391	+2172	+8.63525391	-6.01611328	-0.32519531	+0.26367188	-9.36035156	+22.36816406	+2028	+6.97412109	-10.01513672	-0.78662109	+36.69433594	+0.41748047	-46.84570313	+1400
+1457970778.20890000	+8.67041016	-6.78515625	-0.73388672	+56.97509766	+4.52636719	-63.47900391	+2168	+8.63525391	-6.01171875	-0.32519531	+0.28564453	-9.33837891	+22.36816406	+2024	+6.97412109	-10.01513672	-0.78662109	+36.67236328	+0.41748047	-46.82373047	+1396
+1457970778.21300010	+8.66601563	-6.78076172	-0.73388672	+56.99707031	+4.52636719	-63.45703125	+2168	+8.63525391	-6.01171875	-0.32519531	+0.28564453	-9.31640625	+22.34619141	+2020	+6.96972656	-10.01513672	-0.78662109	+36.67236328	+0.43945313	-46.80175781	+1396
+1457970778.21720000	+8.66601563	-6.78076172	-0.73388672	+56.99707031	+4.54833984	-63.43505859	+2168	+8.63525391	-6.01171875	-0.32519531	+0.28564453	-9.27246094	+22.34619141	+2016	+6.96972656	-10.01513672	-0.79101563	+36.67236328	+0.43945313	-46.80175781	+1396
+1457970778.22140000	+8.66601563	-6.78076172	-0.73388672	+57.01904297	+4.57031250	-63.39111328	+2164	+8.63085938	-6.01171875	-0.32519531	+0.30761719	-9.22851563	+22.32421875	+2016	+6.96972656	-10.01074219	-0.79101563	+36.67236328	+0.46142578	-46.77978516	+1396
+1457970778.22970010	+8.66601563	-6.78076172	-0.73828125	+57.04101563	+4.59228516	-63.30322266	+2164	+8.63085938	-6.00732422	-0.32958984	+0.30761719	-9.14062500	+22.30224609	+2008	+6.96972656	-10.01074219	-0.79101563	+36.67236328	+0.48339844	-46.77978516	+1396
+1457970778.23379990	+8.66162109	-6.78076172	-0.73828125	+57.06298828	+4.61425781	-63.23730469	+2160	+8.62646484	-6.00732422	-0.32958984	+0.32958984	-9.05273438	+22.28027344	+2004	+6.96972656	-10.00634766	-0.79101563	+36.69433594	+0.52734375	-46.75781250	+1396
+1457970778.23799990	+8.65722656	-6.77636719	-0.74267578	+57.08496094	+4.65820313	-63.14941406	+2160	+8.62646484	-6.00732422	-0.33398438	+0.35156250	-8.98681641	+22.25830078	+2000	+6.96972656	-10.00634766	-0.79101563	+36.69433594	+0.54931641	-46.75781250	+1396
+1457970778.24219990	+8.65722656	-6.77636719	-0.74707031	+57.10693359	+4.68017578	-63.08349609	+2160	+8.62207031	-6.00732422	-0.33398438	+0.35156250	-8.92089844	+22.23632813	+1996	+6.96972656	-10.00634766	-0.78662109	+36.71630859	+0.59326172	-46.75781250	+1396
+1457970778.24630000	+8.65283203	-6.78076172	-0.74707031	+57.15087891	+4.70214844	-62.99560547	+2160	+8.61767578	-6.00292969	-0.33837891	+0.37353516	-8.83300781	+22.21435547	+1996	+6.96972656	-10.00195313	-0.78662109	+36.76025391	+0.63720703	-46.75781250	+1396
+1457970778.25469990	+8.64843750	-6.78076172	-0.75585938	+57.21679688	+4.74609375	-62.84179688	+2156	+8.61328125	-6.00292969	-0.34277344	+0.39550781	-8.70117188	+22.19238281	+1988	+6.96972656	-9.99755859	-0.77783203	+36.84814453	+0.74707031	-46.75781250	+1400
+1457970778.25880000	+8.64404297	-6.78076172	-0.76025391	+57.26074219	+4.76806641	-62.75390625	+2152	+8.61328125	-6.00292969	-0.34277344	+0.39550781	-8.67919922	+22.17041016	+1984	+6.97412109	-9.99316406	-0.77783203	+36.89208984	+0.81298828	-46.75781250	+1400
+1457970778.26300000	+8.63964844	-6.78076172	-0.76464844	+57.30468750	+4.76806641	-62.68798828	+2152	+8.60888672	-6.00292969	-0.34277344	+0.41748047	-8.65722656	+22.17041016	+1980	+6.97412109	-9.98876953	-0.77343750	+36.93603516	+0.87890625	-46.75781250	+1404
+1457970778.26720000	+8.63964844	-6.78076172	-0.76464844	+57.34863281	+4.76806641	-62.62207031	+2148	+8.60888672	-6.00292969	-0.34277344	+0.41748047	-8.63525391	+22.17041016	+1976	+6.97412109	-9.98437500	-0.76904297	+36.97998047	+0.92285156	-46.75781250	+1404
+1457970778.27130010	+8.63525391	-6.78076172	-0.76904297	+57.37060547	+4.76806641	-62.55615234	+2148	+8.60888672	-6.00292969	-0.34277344	+0.41748047	-8.61328125	+22.17041016	+1972	+6.97412109	-9.98437500	-0.76904297	+37.02392578	+0.98876953	-46.73583984	+1404
+1457970778.27970000	+8.63525391	-6.77636719	-0.76904297	+57.45849609	+4.76806641	-62.49023438	+2140	+8.60449219	-6.00292969	-0.34716797	+0.43945313	-8.56933594	+22.14843750	+1964	+6.96972656	-9.97998047	-0.76904297	+37.06787109	+1.07666016	-46.71386719	+1408
+1457970778.28379990	+8.63085938	-6.77636719	-0.77343750	+57.48046875	+4.74609375	-62.46826172	+2136	+8.60449219	-6.00292969	-0.34716797	+0.43945313	-8.54736328	+22.14843750	+1960	+6.96533203	-9.97998047	-0.76904297	+37.06787109	+1.12060547	-46.66992188	+1412
+1457970778.28800010	+8.63085938	-6.77197266	-0.77343750	+57.50244141	+4.74609375	-62.44628906	+2132	+8.60449219	-6.00292969	-0.34716797	+0.43945313	-8.54736328	+22.12646484	+1960	+6.96093750	-9.97998047	-0.76904297	+37.06787109	+1.16455078	-46.64794922	+1412
+1457970778.29220010	+8.63085938	-6.77197266	-0.77343750	+57.52441406	+4.72412109	-62.42431641	+2128	+8.60009766	-6.00292969	-0.34716797	+0.46142578	-8.52539063	+22.12646484	+1956	+6.95654297	-9.97998047	-0.77343750	+37.04589844	+1.18652344	-46.60400391	+1416
+1457970778.29629990	+8.63085938	-6.77197266	-0.77343750	+57.54638672	+4.70214844	-62.40234375	+2124	+8.60009766	-6.00292969	-0.34716797	+0.46142578	-8.50341797	+22.10449219	+1952	+6.95214844	-9.97998047	-0.77783203	+37.02392578	+1.20849609	-46.56005859	+1416
+1457970778.30469990	+8.63085938	-6.76757813	-0.77343750	+57.59033203	+4.65820313	-62.38037109	+2120	+8.60009766	-6.00292969	-0.35156250	+0.46142578	-8.48144531	+22.08251953	+1944	+6.94335938	-9.97998047	-0.78662109	+36.95800781	+1.23046875	-46.47216797	+1420
+1457970778.30880000	+8.63085938	-6.76757813	-0.77343750	+57.59033203	+4.63623047	-62.38037109	+2116	+8.60009766	-6.00292969	-0.35156250	+0.46142578	-8.48144531	+22.08251953	+1940	+6.93896484	-9.97998047	-0.79101563	+36.93603516	+1.23046875	-46.45019531	+1424
+1457970778.31300000	+8.63085938	-6.76318359	-0.76904297	+57.61230469	+4.61425781	-62.38037109	+2112	+8.60009766	-5.99853516	-0.35156250	+0.46142578	-8.48144531	+22.06054688	+1936	+6.93457031	-9.98437500	-0.79101563	+36.89208984	+1.23046875	-46.40625000	+1424
+1457970778.31710000	+8.63085938	-6.76318359	-0.76904297	+57.61230469	+4.59228516	-62.38037109	+2108	+8.60009766	-5.99853516	-0.35156250	+0.46142578	-8.48144531	+22.06054688	+1932	+6.93017578	-9.98437500	-0.79541016	+36.84814453	+1.23046875	-46.38427734	+1424
+1457970778.32130000	+8.63085938	-6.76318359	-0.76904297	+57.63427734	+4.57031250	-62.38037109	+2104	+8.60009766	-5.99853516	-0.35156250	+0.46142578	-8.48144531	+22.06054688	+1932	+6.92578125	-9.98437500	-0.79980469	+36.82617188	+1.25244141	-46.36230469	+1424
+1457970778.32550000	+8.63085938	-6.75878906	-0.76904297	+57.63427734	+4.54833984	-62.38037109	+2100	+8.60009766	-5.99853516	-0.35156250	+0.46142578	-8.48144531	+22.03857422	+1928	+6.92578125	-9.98437500	-0.79980469	+36.80419922	+1.23046875	-46.34033203	+1424
+1457970778.33380010	+8.63085938	-6.75878906	-0.76904297	+57.65625000	+4.50439453	-62.38037109	+2096	+8.60009766	-5.99853516	-0.35156250	+0.46142578	-8.48144531	+22.01660156	+1920	+6.92138672	-9.98437500	-0.80419922	+36.78222656	+1.23046875	-46.31835938	+1420
+1457970778.33800010	+8.63085938	-6.75878906	-0.76904297	+57.65625000	+4.48242188	-62.38037109	+2092	+8.60009766	-5.99853516	-0.35156250	+0.46142578	-8.48144531	+22.01660156	+1916	+6.92138672	-9.98437500	-0.80419922	+36.76025391	+1.23046875	-46.29638672	+1420
+1457970778.34209990	+8.63085938	-6.75439453	-0.76464844	+57.65625000	+4.46044922	-62.38037109	+2092	+8.60009766	-5.99853516	-0.35156250	+0.43945313	-8.50341797	+22.01660156	+1916	+6.92138672	-9.98437500	-0.80419922	+36.76025391	+1.23046875	-46.29638672	+1420
+1457970778.34629990	+8.63085938	-6.75439453	-0.76464844	+57.65625000	+4.43847656	-62.38037109	+2088	+8.60009766	-5.99853516	-0.34716797	+0.43945313	-8.50341797	+21.99462891	+1912	+6.92138672	-9.98437500	-0.80419922	+36.76025391	+1.20849609	-46.29638672	+1416
+1457970778.35050010	+8.63525391	-6.75439453	-0.76464844	+57.65625000	+4.43847656	-62.38037109	+2084	+8.60009766	-5.99414063	-0.34716797	+0.43945313	-8.50341797	+21.99462891	+1912	+6.92578125	-9.98437500	-0.80419922	+36.76025391	+1.20849609	-46.29638672	+1416
+1457970778.35460000	+8.63525391	-6.75439453	-0.76464844	+57.65625000	+4.41650391	-62.38037109	+2084	+8.60009766	-5.99414063	-0.34716797	+0.43945313	-8.52539063	+21.97265625	+1908	+6.92578125	-9.97998047	-0.80419922	+36.76025391	+1.20849609	-46.31835938	+1416
+1457970778.35879990	+8.63525391	-6.75439453	-0.76464844	+57.65625000	+4.39453125	-62.38037109	+2080	+8.60009766	-5.99414063	-0.34716797	+0.43945313	-8.52539063	+21.97265625	+1904	+6.92578125	-9.97998047	-0.79980469	+36.76025391	+1.20849609	-46.31835938	+1416
+1457970778.36710000	+8.63525391	-6.75439453	-0.76464844	+57.65625000	+4.35058594	-62.38037109	+2076	+8.60009766	-5.99414063	-0.34716797	+0.43945313	-8.54736328	+21.95068359	+1900	+6.93017578	-9.97998047	-0.79980469	+36.78222656	+1.18652344	-46.34033203	+1412
+1457970778.37130000	+8.63525391	-6.75439453	-0.76464844	+57.65625000	+4.35058594	-62.35839844	+2076	+8.60009766	-5.99414063	-0.34716797	+0.43945313	-8.54736328	+21.92871094	+1900	+6.93017578	-9.97998047	-0.79980469	+36.80419922	+1.18652344	-46.34033203	+1412
+1457970778.37550000	+8.63525391	-6.75439453	-0.76464844	+57.65625000	+4.32861328	-62.35839844	+2076	+8.60009766	-5.99414063	-0.34716797	+0.41748047	-8.54736328	+21.92871094	+1896	+6.93457031	-9.97558594	-0.79541016	+36.80419922	+1.18652344	-46.36230469	+1412
+1457970778.37960000	+8.63525391	-6.75439453	-0.76464844	+57.65625000	+4.30664063	-62.35839844	+2072	+8.60449219	-5.98974609	-0.34716797	+0.41748047	-8.56933594	+21.90673828	+1896	+6.93457031	-9.97558594	-0.79541016	+36.82617188	+1.18652344	-46.36230469	+1412
+1457970778.38380000	+8.63964844	-6.75439453	-0.76464844	+57.65625000	+4.28466797	-62.35839844	+2072	+8.60449219	-5.98974609	-0.34716797	+0.41748047	-8.56933594	+21.88476563	+1892	+6.93896484	-9.97558594	-0.79101563	+36.82617188	+1.18652344	-46.38427734	+1416
+1457970778.39210010	+8.63964844	-6.75439453	-0.76464844	+57.65625000	+4.26269531	-62.35839844	+2072	+8.60449219	-5.98974609	-0.34716797	+0.39550781	-8.59130859	+21.86279297	+1892	+6.94335938	-9.97119141	-0.78662109	+36.84814453	+1.16455078	-46.40625000	+1416
+1457970778.39630010	+8.63964844	-6.75439453	-0.76025391	+57.65625000	+4.24072266	-62.35839844	+2072	+8.60449219	-5.98974609	-0.34716797	+0.37353516	-8.61328125	+21.84082031	+1888	+6.94335938	-9.97119141	-0.78662109	+36.84814453	+1.16455078	-46.40625000	+1416
+1457970778.40039990	+8.63964844	-6.75439453	-0.76025391	+57.63427734	+4.21875000	-62.33642578	+2072	+8.60449219	-5.98974609	-0.34716797	+0.37353516	-8.61328125	+21.81884766	+1888	+6.94775391	-9.96679688	-0.78662109	+36.84814453	+1.16455078	-46.42822266	+1420
+1457970778.40459990	+8.63964844	-6.75439453	-0.76025391	+57.63427734	+4.21875000	-62.33642578	+2072	+8.60449219	-5.98535156	-0.34277344	+0.35156250	-8.63525391	+21.79687500	+1888	+6.94775391	-9.96679688	-0.78222656	+36.84814453	+1.16455078	-46.42822266	+1420
+1457970778.40879990	+8.63964844	-6.75439453	-0.76025391	+57.63427734	+4.19677734	-62.33642578	+2072	+8.60888672	-5.98535156	-0.34277344	+0.32958984	-8.65722656	+21.77490234	+1884	+6.94775391	-9.96679688	-0.78222656	+36.84814453	+1.14257813	-46.42822266	+1420
+1457970778.41290000	+8.63964844	-6.75439453	-0.76025391	+57.63427734	+4.17480469	-62.33642578	+2072	+8.60888672	-5.98535156	-0.34277344	+0.32958984	-8.65722656	+21.75292969	+1884	+6.94775391	-9.96679688	-0.78222656	+36.82617188	+1.14257813	-46.42822266	+1420
+1457970778.41710000	+8.63964844	-6.75000000	-0.76025391	+57.63427734	+4.15283203	-62.33642578	+2072	+8.60888672	-5.98535156	-0.34277344	+0.30761719	-8.67919922	+21.73095703	+1884	+6.94775391	-9.96679688	-0.78222656	+36.80419922	+1.14257813	-46.42822266	+1420
+1457970778.42540000	+8.64404297	-6.75000000	-0.76025391	+57.61230469	+4.13085938	-62.33642578	+2072	+8.60888672	-5.98535156	-0.34277344	+0.28564453	-8.70117188	+21.70898438	+1880	+6.94335938	-9.96679688	-0.78662109	+36.76025391	+1.12060547	-46.40625000	+1420
+1457970778.42960000	+8.64404297	-6.75000000	-0.75585938	+57.61230469	+4.10888672	-62.33642578	+2072	+8.60888672	-5.98535156	-0.34277344	+0.26367188	-8.70117188	+21.68701172	+1880	+6.94335938	-9.96679688	-0.78662109	+36.73828125	+1.12060547	-46.40625000	+1420
+1457970778.43380000	+8.64404297	-6.75000000	-0.75585938	+57.61230469	+4.10888672	-62.35839844	+2072	+8.61328125	-5.98535156	-0.34277344	+0.26367188	-8.72314453	+21.68701172	+1880	+6.94335938	-9.96679688	-0.78662109	+36.71630859	+1.12060547	-46.38427734	+1420
+1457970778.43790010	+8.64404297	-6.75000000	-0.75585938	+57.61230469	+4.08691406	-62.35839844	+2072	+8.61328125	-5.98535156	-0.34277344	+0.24169922	-8.72314453	+21.66503906	+1880	+6.93896484	-9.96679688	-0.79101563	+36.69433594	+1.12060547	-46.38427734	+1420
+1457970778.44210000	+8.64404297	-6.75000000	-0.75585938	+57.61230469	+4.06494141	-62.35839844	+2072	+8.61328125	-5.98535156	-0.34277344	+0.24169922	-8.74511719	+21.64306641	+1880	+6.93896484	-9.97119141	-0.79101563	+36.67236328	+1.12060547	-46.38427734	+1420
+1457970778.44630000	+8.64404297	-6.75000000	-0.75585938	+57.61230469	+4.04296875	-62.38037109	+2072	+8.61328125	-5.98535156	-0.33837891	+0.21972656	-8.76708984	+21.64306641	+1880	+6.93896484	-9.97119141	-0.79101563	+36.65039063	+1.09863281	-46.36230469	+1420
+1457970778.45460010	+8.64404297	-6.75000000	-0.75146484	+57.61230469	+4.02099609	-62.40234375	+2072	+8.61328125	-5.98535156	-0.33837891	+0.21972656	-8.78906250	+21.62109375	+1880	+6.93457031	-9.97119141	-0.79541016	+36.62841797	+1.09863281	-46.36230469	+1420
+1457970778.45880010	+8.64404297	-6.75000000	-0.75146484	+57.61230469	+3.99902344	-62.40234375	+2072	+8.61328125	-5.98535156	-0.33837891	+0.19775391	-8.81103516	+21.59912109	+1880	+6.93457031	-9.97119141	-0.79541016	+36.60644531	+1.09863281	-46.36230469	+1416
+1457970778.46289990	+8.64404297	-6.75000000	-0.75146484	+57.61230469	+3.97705078	-62.40234375	+2072	+8.61328125	-5.98535156	-0.33837891	+0.19775391	-8.81103516	+21.59912109	+1880	+6.93457031	-9.97119141	-0.79541016	+36.60644531	+1.09863281	-46.38427734	+1416
+1457970778.46709990	+8.64843750	-6.75000000	-0.75146484	+57.61230469	+3.95507813	-62.40234375	+2072	+8.61767578	-5.98535156	-0.33837891	+0.19775391	-8.83300781	+21.57714844	+1880	+6.93457031	-9.97119141	-0.79541016	+36.58447266	+1.09863281	-46.38427734	+1416
+1457970778.47120000	+8.64843750	-6.75000000	-0.75146484	+57.61230469	+3.95507813	-62.42431641	+2072	+8.61767578	-5.98535156	-0.33837891	+0.19775391	-8.83300781	+21.57714844	+1880	+6.93457031	-9.97119141	-0.79541016	+36.58447266	+1.09863281	-46.38427734	+1416
+1457970778.47960000	+8.64843750	-6.75000000	-0.75146484	+57.61230469	+3.91113281	-62.42431641	+2072	+8.61767578	-5.98095703	-0.33837891	+0.19775391	-8.85498047	+21.55517578	+1880	+6.93457031	-9.97119141	-0.79541016	+36.58447266	+1.07666016	-46.40625000	+1412
+1457970778.48370000	+8.64843750	-6.75000000	-0.75146484	+57.63427734	+3.91113281	-62.42431641	+2072	+8.61767578	-5.98095703	-0.33837891	+0.17578125	-8.87695313	+21.53320313	+1880	+6.93896484	-9.97119141	-0.79101563	+36.58447266	+1.07666016	-46.42822266	+1412
+1457970778.48790000	+8.64843750	-6.75000000	-0.75146484	+57.63427734	+3.91113281	-62.42431641	+2072	+8.61767578	-5.98095703	-0.33837891	+0.17578125	-8.87695313	+21.53320313	+1884	+6.93896484	-9.97119141	-0.79101563	+36.58447266	+1.07666016	-46.42822266	+1412
+1457970778.49620010	+8.64843750	-6.75000000	-0.75146484	+57.63427734	+3.88916016	-62.42431641	+2072	+8.61767578	-5.98095703	-0.33837891	+0.17578125	-8.87695313	+21.51123047	+1884	+6.93896484	-9.97119141	-0.78662109	+36.60644531	+1.09863281	-46.47216797	+1412
+1457970778.50040010	+8.64843750	-6.75000000	-0.75146484	+57.63427734	+3.88916016	-62.42431641	+2072	+8.61767578	-5.98095703	-0.33837891	+0.17578125	-8.87695313	+21.48925781	+1884	+6.94335938	-9.97119141	-0.78662109	+36.60644531	+1.09863281	-46.49414063	+1412
+1457970778.50869990	+8.64843750	-6.75000000	-0.75146484	+57.63427734	+3.88916016	-62.42431641	+2072	+8.61767578	-5.98095703	-0.34277344	+0.17578125	-8.87695313	+21.46728516	+1884	+6.94335938	-9.96679688	-0.78662109	+36.65039063	+1.09863281	-46.51611328	+1416
+1457970778.51290010	+8.64843750	-6.75000000	-0.75146484	+57.65625000	+3.88916016	-62.42431641	+2072	+8.61767578	-5.98095703	-0.34277344	+0.19775391	-8.87695313	+21.46728516	+1884	+6.94775391	-9.96679688	-0.78222656	+36.65039063	+1.12060547	-46.53808594	+1416
+1457970778.51710010	+8.64843750	-6.75000000	-0.75146484	+57.65625000	+3.88916016	-62.42431641	+2072	+8.61328125	-5.98095703	-0.34277344	+0.19775391	-8.87695313	+21.44531250	+1884	+6.94775391	-9.96679688	-0.78222656	+36.67236328	+1.12060547	-46.53808594	+1416
+1457970778.52119990	+8.64843750	-6.75000000	-0.75146484	+57.65625000	+3.88916016	-62.40234375	+2072	+8.61328125	-5.98095703	-0.34277344	+0.19775391	-8.85498047	+21.44531250	+1884	+6.94775391	-9.96679688	-0.78222656	+36.67236328	+1.14257813	-46.53808594	+1416
