# Supplementary material for: A direct effect of perception on action when grasping a cup
Source: Sci Rep. 2018 Jan 9;8:171. doi: 10.1038/s41598-017-18591-5 (PMC5760564; doi:10.1038/s41598-017-18591-5)
Supplement: Supplementary file 6 — Supplementary Information [file 41598_2017_18591_MOESM6_ESM.zip › SciRep_Data/S01instruct/S01_100instruct_Tr29.dat]

+1000000000000.00000000	+0.00000000	+0.00000000	+0.00000000	+0.00000000	+0.00000000	+0.00000000	+0	+0.00000000	+0.00000000	+0.00000000	+0.00000000	+0.00000000	+0.00000000	+0	+0.00000000	+0.00000000	+0.00000000	+0.00000000	+0.00000000	+0.00000000	+0
+1457970778.52959990	+8.64843750	-6.75000000	-0.75146484	+57.65625000	+3.88916016	-62.40234375	+2072	+8.61328125	-5.98095703	-0.34277344	+0.19775391	-8.83300781	+21.40136719	+1884	+6.94775391	-9.96679688	-0.78222656	+36.67236328	+1.16455078	-46.56005859	+1420
+1457970778.53370000	+8.64843750	-6.75000000	-0.75146484	+57.65625000	+3.88916016	-62.40234375	+2072	+8.61328125	-5.98095703	-0.34716797	+0.19775391	-8.83300781	+21.40136719	+1884	+6.94775391	-9.96679688	-0.78222656	+36.69433594	+1.16455078	-46.56005859	+1420
+1457970778.53790000	+8.64843750	-6.75000000	-0.75146484	+57.65625000	+3.88916016	-62.40234375	+2072	+8.61328125	-5.98095703	-0.34716797	+0.19775391	-8.81103516	+21.37939453	+1884	+6.94775391	-9.96679688	-0.78222656	+36.69433594	+1.18652344	-46.56005859	+1420
+1457970778.54200010	+8.64843750	-6.75000000	-0.75585938	+57.67822266	+3.88916016	-62.38037109	+2072	+8.61328125	-5.98095703	-0.34716797	+0.19775391	-8.81103516	+21.37939453	+1884	+6.94775391	-9.96679688	-0.78222656	+36.69433594	+1.20849609	-46.53808594	+1420
+1457970778.54620000	+8.64404297	-6.75000000	-0.75585938	+57.67822266	+3.91113281	-62.38037109	+2072	+8.60888672	-5.98095703	-0.34716797	+0.19775391	-8.78906250	+21.35742188	+1884	+6.94335938	-9.96679688	-0.78222656	+36.69433594	+1.20849609	-46.53808594	+1420
+1457970778.55040000	+8.64404297	-6.75000000	-0.75585938	+57.70019531	+3.91113281	-62.35839844	+2072	+8.60888672	-5.98095703	-0.34716797	+0.21972656	-8.78906250	+21.33544922	+1884	+6.94335938	-9.96679688	-0.78222656	+36.67236328	+1.23046875	-46.53808594	+1420
+1457970778.55870010	+8.63964844	-6.74560547	-0.76025391	+57.72216797	+3.95507813	-62.31445313	+2072	+8.60888672	-5.98095703	-0.35156250	+0.21972656	-8.74511719	+21.31347656	+1880	+6.93896484	-9.96679688	-0.78662109	+36.67236328	+1.29638672	-46.49414063	+1424
+1457970785.35159990	+8.47265625	-6.71484375	-0.74707031	+60.27099609	-5.62500000	-59.98535156	+1952	+8.32324219	-5.93261719	-0.43505859	+3.27392578	-6.56982422	+20.96191406	+1456	+6.61376953	-9.97558594	-0.83935547	+35.26611328	+3.14208984	-46.27441406	+1368
+1457970785.35579990	+8.47265625	-6.71484375	-0.74707031	+60.27099609	-5.62500000	-59.98535156	+1952	+8.32324219	-5.93261719	-0.43945313	+3.27392578	-6.56982422	+20.96191406	+1456	+6.61376953	-9.97998047	-0.83935547	+35.26611328	+3.14208984	-46.27441406	+1364
+1457970785.35990000	+8.47265625	-6.71484375	-0.74707031	+60.27099609	-5.62500000	-59.98535156	+1952	+8.32324219	-5.93261719	-0.43945313	+3.27392578	-6.56982422	+20.93994141	+1452	+6.61376953	-9.97998047	-0.84375000	+35.24414063	+3.14208984	-46.27441406	+1364
+1457970785.36410000	+8.47265625	-6.71484375	-0.74707031	+60.27099609	-5.62500000	-59.98535156	+1952	+8.31884766	-5.93261719	-0.43945313	+3.27392578	-6.54785156	+20.93994141	+1452	+6.60937500	-9.97998047	-0.84375000	+35.24414063	+3.16406250	-46.27441406	+1368
+1457970785.36830000	+8.47265625	-6.71484375	-0.74707031	+60.27099609	-5.62500000	-59.96337891	+1952	+8.31884766	-5.93261719	-0.43945313	+3.27392578	-6.54785156	+20.93994141	+1452	+6.60937500	-9.97998047	-0.84375000	+35.22216797	+3.16406250	-46.25244141	+1364
+1457970785.37660000	+8.46826172	-6.71484375	-0.74707031	+60.27099609	-5.60302734	-59.96337891	+1952	+8.31884766	-5.93261719	-0.43945313	+3.27392578	-6.54785156	+20.93994141	+1452	+6.60498047	-9.97998047	-0.84814453	+35.20019531	+3.16406250	-46.23046875	+1364
+1457970785.38080000	+8.46826172	-6.71484375	-0.74707031	+60.27099609	-5.60302734	-59.96337891	+1952	+8.31884766	-5.93261719	-0.43945313	+3.27392578	-6.54785156	+20.93994141	+1452	+6.60498047	-9.97998047	-0.84814453	+35.20019531	+3.16406250	-46.23046875	+1364
+1457970785.38490010	+8.46826172	-6.71484375	-0.74707031	+60.27099609	-5.58105469	-59.96337891	+1952	+8.31884766	-5.93261719	-0.43945313	+3.27392578	-6.52587891	+20.91796875	+1452	+6.60058594	-9.98437500	-0.84814453	+35.17822266	+3.16406250	-46.20849609	+1364
+1457970785.38910010	+8.46826172	-6.71484375	-0.74707031	+60.27099609	-5.58105469	-59.96337891	+1952	+8.31884766	-5.93261719	-0.43945313	+3.27392578	-6.52587891	+20.91796875	+1452	+6.60058594	-9.98437500	-0.85253906	+35.15625000	+3.16406250	-46.20849609	+1364
+1457970785.39330010	+8.46826172	-6.71044922	-0.74707031	+60.27099609	-5.58105469	-59.96337891	+1952	+8.31884766	-5.93261719	-0.43945313	+3.27392578	-6.52587891	+20.91796875	+1452	+6.59619141	-9.98437500	-0.85693359	+35.13427734	+3.18603516	-46.16455078	+1364
+1457970785.39739990	+8.46826172	-6.71044922	-0.74707031	+60.27099609	-5.55908203	-59.96337891	+1952	+8.31884766	-5.93261719	-0.43945313	+3.27392578	-6.52587891	+20.91796875	+1452	+6.59179688	-9.98876953	-0.86132813	+35.09033203	+3.18603516	-46.14257813	+1368
+1457970785.40159990	+8.46826172	-6.71044922	-0.74707031	+60.27099609	-5.55908203	-59.96337891	+1952	+8.31884766	-5.93261719	-0.43945313	+3.27392578	-6.50390625	+20.89599609	+1452	+6.58740234	-9.98876953	-0.86132813	+35.06835938	+3.20800781	-46.12060547	+1364
+1457970785.40580010	+8.46826172	-6.71044922	-0.74707031	+60.29296875	-5.55908203	-59.94140625	+1948	+8.31884766	-5.93261719	-0.43945313	+3.27392578	-6.50390625	+20.89599609	+1452	+6.58300781	-9.98876953	-0.86572266	+35.04638672	+3.20800781	-46.09863281	+1364
+1457970785.40990000	+8.46386719	-6.71044922	-0.74707031	+60.29296875	-5.53710938	-59.94140625	+1948	+8.31884766	-5.93261719	-0.43945313	+3.27392578	-6.50390625	+20.89599609	+1452	+6.57861328	-9.99316406	-0.87011719	+35.02441406	+3.22998047	-46.07666016	+1364
+1457970785.41409990	+8.46386719	-6.71044922	-0.74707031	+60.29296875	-5.53710938	-59.94140625	+1948	+8.31884766	-5.93261719	-0.43945313	+3.27392578	-6.50390625	+20.89599609	+1452	+6.57861328	-9.99316406	-0.87011719	+35.02441406	+3.22998047	-46.07666016	+1364
+1457970785.41829990	+8.46386719	-6.71044922	-0.74707031	+60.29296875	-5.53710938	-59.94140625	+1948	+8.31884766	-5.93261719	-0.44384766	+3.27392578	-6.50390625	+20.89599609	+1452	+6.57861328	-9.99316406	-0.87011719	+35.02441406	+3.22998047	-46.07666016	+1360
+1457970785.42660000	+8.46386719	-6.71044922	-0.74707031	+60.29296875	-5.53710938	-59.94140625	+1948	+8.31445313	-5.93261719	-0.44384766	+3.27392578	-6.48193359	+20.87402344	+1448	+6.57861328	-9.99316406	-0.87011719	+35.04638672	+3.25195313	-46.09863281	+1356
+1457970785.43490000	+8.46386719	-6.71044922	-0.74707031	+60.31494141	-5.53710938	-59.94140625	+1948	+8.31445313	-5.93261719	-0.44384766	+3.27392578	-6.48193359	+20.87402344	+1448	+6.58300781	-9.99316406	-0.86572266	+35.06835938	+3.25195313	-46.09863281	+1356
+1457970785.44320010	+8.46386719	-6.71044922	-0.75146484	+60.31494141	-5.53710938	-59.91943359	+1948	+8.31445313	-5.93261719	-0.44384766	+3.27392578	-6.48193359	+20.87402344	+1448	+6.58740234	-9.98876953	-0.86132813	+35.09033203	+3.25195313	-46.12060547	+1356
+1457970785.45160010	+8.46386719	-6.71044922	-0.75146484	+60.31494141	-5.53710938	-59.91943359	+1948	+8.31445313	-5.93261719	-0.44384766	+3.27392578	-6.48193359	+20.87402344	+1448	+6.58740234	-9.98876953	-0.86132813	+35.11230469	+3.25195313	-46.14257813	+1352
+1457970785.45989990	+8.46826172	-6.71044922	-0.75146484	+60.31494141	-5.53710938	-59.91943359	+1944	+8.31445313	-5.93261719	-0.44384766	+3.27392578	-6.48193359	+20.87402344	+1448	+6.58740234	-9.98876953	-0.86132813	+35.11230469	+3.27392578	-46.14257813	+1352
+1457970785.46820000	+8.46826172	-6.71044922	-0.75146484	+60.33691406	-5.53710938	-59.91943359	+1944	+8.31445313	-5.93261719	-0.44384766	+3.29589844	-6.48193359	+20.87402344	+1448	+6.59179688	-9.98876953	-0.86132813	+35.13427734	+3.27392578	-46.16455078	+1352
+1457970785.47659990	+8.46826172	-6.71484375	-0.75146484	+60.33691406	-5.53710938	-59.91943359	+1944	+8.31445313	-5.93261719	-0.44384766	+3.29589844	-6.48193359	+20.87402344	+1448	+6.59179688	-9.98876953	-0.85693359	+35.13427734	+3.27392578	-46.16455078	+1348
+1457970785.48070000	+8.46826172	-6.71484375	-0.75146484	+60.33691406	-5.53710938	-59.89746094	+1944	+8.31445313	-5.93261719	-0.44384766	+3.29589844	-6.48193359	+20.87402344	+1444	+6.59179688	-9.98876953	-0.85693359	+35.13427734	+3.27392578	-46.16455078	+1348
+1457970785.48910000	+8.46386719	-6.71484375	-0.75146484	+60.33691406	-5.53710938	-59.89746094	+1944	+8.31445313	-5.93261719	-0.44384766	+3.29589844	-6.48193359	+20.87402344	+1444	+6.59179688	-9.98876953	-0.85693359	+35.13427734	+3.27392578	-46.16455078	+1348
+1457970785.49740000	+8.46386719	-6.71484375	-0.75146484	+60.33691406	-5.51513672	-59.89746094	+1944	+8.31445313	-5.93261719	-0.44384766	+3.29589844	-6.48193359	+20.87402344	+1444	+6.59179688	-9.98876953	-0.86132813	+35.13427734	+3.27392578	-46.16455078	+1348
+1457970785.50570010	+8.46386719	-6.71484375	-0.75146484	+60.33691406	-5.51513672	-59.89746094	+1944	+8.31445313	-5.93261719	-0.44384766	+3.29589844	-6.45996094	+20.87402344	+1444	+6.59179688	-9.98876953	-0.86132813	+35.13427734	+3.27392578	-46.14257813	+1348
+1457970785.51399990	+8.46386719	-6.71484375	-0.75146484	+60.33691406	-5.51513672	-59.89746094	+1944	+8.31445313	-5.93701172	-0.44824219	+3.29589844	-6.45996094	+20.85205078	+1444	+6.58740234	-9.98876953	-0.86132813	+35.13427734	+3.29589844	-46.14257813	+1344
+1457970785.51819990	+8.46386719	-6.71484375	-0.75146484	+60.33691406	-5.51513672	-59.89746094	+1944	+8.31445313	-5.93701172	-0.44824219	+3.29589844	-6.45996094	+20.85205078	+1444	+6.58740234	-9.98876953	-0.86132813	+35.13427734	+3.29589844	-46.14257813	+1344
+1457970785.52239990	+8.46386719	-6.71484375	-0.75146484	+60.33691406	-5.51513672	-59.87548828	+1944	+8.31005859	-5.93701172	-0.44824219	+3.31787109	-6.45996094	+20.85205078	+1444	+6.58740234	-9.98876953	-0.86132813	+35.13427734	+3.29589844	-46.14257813	+1344
+1457970785.52650000	+8.46386719	-6.71484375	-0.75146484	+60.33691406	-5.49316406	-59.87548828	+1944	+8.31005859	-5.93701172	-0.44824219	+3.31787109	-6.45996094	+20.85205078	+1444	+6.58740234	-9.98876953	-0.86132813	+35.13427734	+3.29589844	-46.14257813	+1344
+1457970785.53490000	+8.46386719	-6.71484375	-0.75146484	+60.35888672	-5.49316406	-59.87548828	+1940	+8.31005859	-5.93701172	-0.44824219	+3.31787109	-6.45996094	+20.85205078	+1444	+6.58740234	-9.98876953	-0.86132813	+35.13427734	+3.29589844	-46.14257813	+1344
+1457970785.53900000	+8.46386719	-6.71484375	-0.75146484	+60.35888672	-5.49316406	-59.87548828	+1940	+8.31005859	-5.93701172	-0.44824219	+3.31787109	-6.45996094	+20.85205078	+1444	+6.58740234	-9.98876953	-0.86132813	+35.13427734	+3.29589844	-46.14257813	+1344
+1457970785.54320000	+8.46386719	-6.71484375	-0.75146484	+60.35888672	-5.49316406	-59.87548828	+1940	+8.31005859	-5.93701172	-0.44824219	+3.31787109	-6.45996094	+20.85205078	+1444	+6.58740234	-9.98876953	-0.86132813	+35.13427734	+3.29589844	-46.14257813	+1340
+1457970785.55150010	+8.46386719	-6.71484375	-0.75146484	+60.35888672	-5.49316406	-59.87548828	+1940	+8.31005859	-5.93701172	-0.44824219	+3.31787109	-6.45996094	+20.85205078	+1444	+6.59179688	-9.98876953	-0.86132813	+35.15625000	+3.31787109	-46.14257813	+1340
+1457970785.55990000	+8.46386719	-6.71484375	-0.75146484	+60.35888672	-5.49316406	-59.87548828	+1940	+8.31005859	-5.93701172	-0.44824219	+3.31787109	-6.45996094	+20.85205078	+1444	+6.59179688	-9.98876953	-0.85693359	+35.15625000	+3.31787109	-46.16455078	+1340
+1457970785.56820010	+8.46386719	-6.71484375	-0.75146484	+60.35888672	-5.49316406	-59.87548828	+1936	+8.31005859	-5.93701172	-0.44824219	+3.31787109	-6.45996094	+20.85205078	+1444	+6.59179688	-9.98876953	-0.85693359	+35.17822266	+3.31787109	-46.16455078	+1340
+1457970785.57649990	+8.46386719	-6.71484375	-0.75146484	+60.35888672	-5.49316406	-59.85351563	+1936	+8.31005859	-5.93701172	-0.44824219	+3.31787109	-6.45996094	+20.85205078	+1444	+6.59619141	-9.98876953	-0.85693359	+35.17822266	+3.31787109	-46.18652344	+1344
+1457970785.58480000	+8.46386719	-6.71484375	-0.75146484	+60.35888672	-5.49316406	-59.85351563	+1936	+8.31005859	-5.93701172	-0.44824219	+3.33984375	-6.45996094	+20.85205078	+1444	+6.59619141	-9.98876953	-0.85253906	+35.20019531	+3.31787109	-46.18652344	+1344
+1457970785.59320000	+8.46386719	-6.71484375	-0.75146484	+60.35888672	-5.49316406	-59.85351563	+1936	+8.31005859	-5.93701172	-0.44824219	+3.33984375	-6.45996094	+20.85205078	+1444	+6.59619141	-9.98876953	-0.85253906	+35.20019531	+3.31787109	-46.18652344	+1344
+1457970785.60150000	+8.46386719	-6.71923828	-0.75146484	+60.38085938	-5.49316406	-59.85351563	+1936	+8.31005859	-5.93701172	-0.44824219	+3.33984375	-6.45996094	+20.85205078	+1440	+6.59619141	-9.98876953	-0.85253906	+35.20019531	+3.31787109	-46.18652344	+1344
+1457970785.60980010	+8.46386719	-6.71923828	-0.75146484	+60.38085938	-5.49316406	-59.85351563	+1932	+8.31005859	-5.93701172	-0.44824219	+3.33984375	-6.45996094	+20.85205078	+1440	+6.59619141	-9.98876953	-0.85253906	+35.20019531	+3.33984375	-46.18652344	+1344
+1457970785.61400010	+8.46386719	-6.71923828	-0.75146484	+60.38085938	-5.49316406	-59.85351563	+1932	+8.31005859	-5.93701172	-0.44824219	+3.33984375	-6.45996094	+20.85205078	+1440	+6.59619141	-9.98876953	-0.85253906	+35.20019531	+3.33984375	-46.18652344	+1344
+1457970785.62229990	+8.46386719	-6.71484375	-0.75146484	+60.38085938	-5.49316406	-59.85351563	+1932	+8.31005859	-5.93701172	-0.44824219	+3.33984375	-6.45996094	+20.85205078	+1440	+6.59619141	-9.98876953	-0.85253906	+35.20019531	+3.33984375	-46.18652344	+1344
+1457970785.62649990	+8.46386719	-6.71484375	-0.75146484	+60.38085938	-5.49316406	-59.85351563	+1932	+8.31005859	-5.93701172	-0.44824219	+3.33984375	-6.45996094	+20.85205078	+1440	+6.59619141	-9.98876953	-0.85253906	+35.20019531	+3.33984375	-46.18652344	+1344
+1457970785.63480000	+8.46386719	-6.71484375	-0.75146484	+60.38085938	-5.49316406	-59.85351563	+1932	+8.31005859	-5.93701172	-0.44824219	+3.33984375	-6.45996094	+20.83007813	+1440	+6.59619141	-9.98876953	-0.85253906	+35.20019531	+3.33984375	-46.16455078	+1344
+1457970785.63899990	+8.46386719	-6.71484375	-0.75146484	+60.38085938	-5.49316406	-59.85351563	+1932	+8.31005859	-5.93701172	-0.44824219	+3.33984375	-6.45996094	+20.83007813	+1440	+6.59619141	-9.98876953	-0.85693359	+35.17822266	+3.33984375	-46.16455078	+1344
+1457970785.64730000	+8.46386719	-6.71484375	-0.75146484	+60.38085938	-5.49316406	-59.85351563	+1932	+8.31005859	-5.93701172	-0.44824219	+3.33984375	-6.45996094	+20.83007813	+1440	+6.59179688	-9.98876953	-0.85693359	+35.17822266	+3.33984375	-46.16455078	+1344
+1457970785.65150000	+8.46386719	-6.71484375	-0.75146484	+60.38085938	-5.49316406	-59.85351563	+1932	+8.31005859	-5.93701172	-0.44824219	+3.33984375	-6.45996094	+20.83007813	+1440	+6.59179688	-9.98876953	-0.85693359	+35.17822266	+3.33984375	-46.16455078	+1344
+1457970785.65570000	+8.46386719	-6.71484375	-0.75146484	+60.38085938	-5.49316406	-59.85351563	+1932	+8.31005859	-5.93701172	-0.44824219	+3.33984375	-6.45996094	+20.83007813	+1440	+6.59179688	-9.98876953	-0.85693359	+35.17822266	+3.33984375	-46.16455078	+1344
+1457970785.65980010	+8.46386719	-6.71484375	-0.75146484	+60.38085938	-5.49316406	-59.85351563	+1932	+8.31005859	-5.93701172	-0.44824219	+3.33984375	-6.45996094	+20.83007813	+1440	+6.59179688	-9.98876953	-0.85693359	+35.17822266	+3.36181641	-46.16455078	+1344
+1457970785.66400000	+8.46386719	-6.71484375	-0.75146484	+60.38085938	-5.49316406	-59.85351563	+1932	+8.31005859	-5.93701172	-0.44824219	+3.33984375	-6.45996094	+20.83007813	+1440	+6.59179688	-9.98876953	-0.85693359	+35.17822266	+3.36181641	-46.16455078	+1344
+1457970785.66810010	+8.46386719	-6.71484375	-0.75146484	+60.38085938	-5.49316406	-59.85351563	+1932	+8.31005859	-5.93701172	-0.44824219	+3.33984375	-6.45996094	+20.83007813	+1440	+6.59179688	-9.98876953	-0.85693359	+35.17822266	+3.36181641	-46.16455078	+1344
+1457970785.67650010	+8.46386719	-6.71484375	-0.75146484	+60.38085938	-5.49316406	-59.85351563	+1932	+8.31005859	-5.93701172	-0.44824219	+3.33984375	-6.45996094	+20.83007813	+1440	+6.59619141	-9.98876953	-0.85253906	+35.17822266	+3.36181641	-46.16455078	+1344
+1457970785.68059990	+8.46386719	-6.71484375	-0.75146484	+60.38085938	-5.49316406	-59.85351563	+1932	+8.31005859	-5.93701172	-0.44824219	+3.33984375	-6.45996094	+20.83007813	+1440	+6.59619141	-9.98876953	-0.85253906	+35.20019531	+3.36181641	-46.16455078	+1344
+1457970785.68479990	+8.46386719	-6.71484375	-0.75146484	+60.38085938	-5.49316406	-59.85351563	+1932	+8.31005859	-5.93701172	-0.44824219	+3.33984375	-6.45996094	+20.85205078	+1440	+6.59619141	-9.98876953	-0.85253906	+35.20019531	+3.36181641	-46.16455078	+1344
+1457970785.68899990	+8.46386719	-6.71484375	-0.75146484	+60.38085938	-5.49316406	-59.85351563	+1932	+8.31005859	-5.93701172	-0.44824219	+3.33984375	-6.45996094	+20.85205078	+1440	+6.59619141	-9.98876953	-0.85253906	+35.20019531	+3.36181641	-46.16455078	+1344
+1457970785.69310000	+8.46386719	-6.71484375	-0.75146484	+60.38085938	-5.51513672	-59.85351563	+1932	+8.31005859	-5.93701172	-0.44824219	+3.33984375	-6.45996094	+20.85205078	+1440	+6.59619141	-9.98876953	-0.85253906	+35.20019531	+3.36181641	-46.18652344	+1344
+1457970785.69730000	+8.46386719	-6.71484375	-0.75146484	+60.38085938	-5.51513672	-59.85351563	+1932	+8.31005859	-5.93701172	-0.44824219	+3.33984375	-6.45996094	+20.85205078	+1440	+6.59619141	-9.98876953	-0.85253906	+35.22216797	+3.36181641	-46.18652344	+1344
+1457970785.70149990	+8.46386719	-6.71484375	-0.75146484	+60.38085938	-5.51513672	-59.85351563	+1932	+8.31005859	-5.93701172	-0.44824219	+3.33984375	-6.45996094	+20.85205078	+1440	+6.59619141	-9.98876953	-0.85253906	+35.22216797	+3.36181641	-46.18652344	+1344
+1457970785.70560000	+8.46386719	-6.71484375	-0.75146484	+60.38085938	-5.51513672	-59.85351563	+1932	+8.31005859	-5.93701172	-0.44824219	+3.33984375	-6.45996094	+20.85205078	+1440	+6.60058594	-9.98876953	-0.85253906	+35.22216797	+3.36181641	-46.18652344	+1344
+1457970785.70980000	+8.46386719	-6.71484375	-0.75146484	+60.38085938	-5.51513672	-59.85351563	+1932	+8.31005859	-5.93701172	-0.44824219	+3.33984375	-6.45996094	+20.85205078	+1440	+6.60058594	-9.98876953	-0.84814453	+35.22216797	+3.36181641	-46.18652344	+1344
+1457970785.71400000	+8.46386719	-6.71484375	-0.75146484	+60.38085938	-5.51513672	-59.85351563	+1932	+8.31005859	-5.93701172	-0.44824219	+3.33984375	-6.45996094	+20.85205078	+1440	+6.60058594	-9.98876953	-0.84814453	+35.22216797	+3.36181641	-46.20849609	+1344
+1457970785.71810010	+8.46386719	-6.71484375	-0.75146484	+60.38085938	-5.51513672	-59.85351563	+1932	+8.31005859	-5.93701172	-0.44824219	+3.33984375	-6.45996094	+20.85205078	+1440	+6.60058594	-9.98876953	-0.84814453	+35.22216797	+3.36181641	-46.20849609	+1344
+1457970785.72230010	+8.46386719	-6.71484375	-0.75146484	+60.38085938	-5.51513672	-59.85351563	+1932	+8.31005859	-5.93701172	-0.44824219	+3.33984375	-6.45996094	+20.85205078	+1440	+6.60058594	-9.98876953	-0.84814453	+35.22216797	+3.36181641	-46.20849609	+1344
+1457970785.72650000	+8.46386719	-6.71484375	-0.75146484	+60.38085938	-5.51513672	-59.85351563	+1932	+8.31005859	-5.93701172	-0.44824219	+3.33984375	-6.45996094	+20.85205078	+1440	+6.60058594	-9.98876953	-0.84814453	+35.24414063	+3.36181641	-46.20849609	+1344
+1457970785.73060010	+8.46386719	-6.71484375	-0.75146484	+60.38085938	-5.49316406	-59.85351563	+1932	+8.31005859	-5.93701172	-0.44824219	+3.33984375	-6.45996094	+20.85205078	+1440	+6.60058594	-9.98876953	-0.84814453	+35.24414063	+3.36181641	-46.20849609	+1344
+1457970785.73480010	+8.46386719	-6.71484375	-0.75146484	+60.38085938	-5.49316406	-59.85351563	+1932	+8.31005859	-5.93701172	-0.44824219	+3.31787109	-6.45996094	+20.85205078	+1440	+6.60058594	-9.98876953	-0.84814453	+35.22216797	+3.36181641	-46.20849609	+1344
+1457970785.73889990	+8.46386719	-6.71484375	-0.75146484	+60.38085938	-5.49316406	-59.85351563	+1932	+8.31005859	-5.93701172	-0.44824219	+3.31787109	-6.45996094	+20.85205078	+1440	+6.60058594	-9.98876953	-0.84814453	+35.22216797	+3.36181641	-46.20849609	+1344
+1457970785.74309990	+8.46386719	-6.71484375	-0.75146484	+60.38085938	-5.49316406	-59.85351563	+1932	+8.31005859	-5.93701172	-0.44824219	+3.31787109	-6.45996094	+20.85205078	+1440	+6.60058594	-9.98876953	-0.84814453	+35.22216797	+3.36181641	-46.20849609	+1344
+1457970785.74729990	+8.46386719	-6.71484375	-0.75146484	+60.38085938	-5.49316406	-59.85351563	+1932	+8.31005859	-5.93701172	-0.44824219	+3.31787109	-6.45996094	+20.85205078	+1440	+6.60058594	-9.98876953	-0.84814453	+35.22216797	+3.36181641	-46.20849609	+1344
+1457970785.75140000	+8.45947266	-6.71484375	-0.75146484	+60.38085938	-5.49316406	-59.85351563	+1932	+8.31005859	-5.93701172	-0.44824219	+3.31787109	-6.45996094	+20.85205078	+1440	+6.59619141	-9.98876953	-0.84814453	+35.22216797	+3.36181641	-46.20849609	+1344
+1457970785.75560000	+8.45947266	-6.71484375	-0.75146484	+60.38085938	-5.49316406	-59.85351563	+1932	+8.31005859	-5.93701172	-0.44824219	+3.31787109	-6.45996094	+20.85205078	+1440	+6.59619141	-9.98876953	-0.84814453	+35.22216797	+3.36181641	-46.20849609	+1344
+1457970785.75980000	+8.45947266	-6.71484375	-0.75146484	+60.38085938	-5.49316406	-59.85351563	+1932	+8.31005859	-5.93701172	-0.44824219	+3.31787109	-6.45996094	+20.85205078	+1440	+6.59619141	-9.98876953	-0.85253906	+35.22216797	+3.36181641	-46.18652344	+1344
+1457970785.76390000	+8.45947266	-6.71484375	-0.75146484	+60.38085938	-5.49316406	-59.85351563	+1932	+8.31005859	-5.93701172	-0.44824219	+3.31787109	-6.45996094	+20.85205078	+1440	+6.59619141	-9.98876953	-0.85253906	+35.22216797	+3.36181641	-46.18652344	+1344
+1457970785.76810000	+8.45947266	-6.71484375	-0.75146484	+60.38085938	-5.49316406	-59.85351563	+1932	+8.31005859	-5.93701172	-0.44824219	+3.31787109	-6.45996094	+20.85205078	+1440	+6.59619141	-9.98876953	-0.85253906	+35.22216797	+3.36181641	-46.18652344	+1344
+1457970785.77230000	+8.45947266	-6.71484375	-0.75146484	+60.38085938	-5.49316406	-59.85351563	+1932	+8.31005859	-5.93701172	-0.44824219	+3.31787109	-6.45996094	+20.85205078	+1440	+6.59619141	-9.98876953	-0.85253906	+35.22216797	+3.36181641	-46.18652344	+1344
+1457970785.77640010	+8.45947266	-6.71484375	-0.75146484	+60.38085938	-5.49316406	-59.85351563	+1932	+8.31005859	-5.93701172	-0.44824219	+3.31787109	-6.45996094	+20.85205078	+1440	+6.59619141	-9.98876953	-0.85253906	+35.20019531	+3.36181641	-46.18652344	+1344
+1457970785.78480010	+8.45947266	-6.71484375	-0.75146484	+60.38085938	-5.49316406	-59.85351563	+1932	+8.31005859	-5.93701172	-0.44824219	+3.31787109	-6.45996094	+20.85205078	+1440	+6.59619141	-9.98876953	-0.85253906	+35.22216797	+3.36181641	-46.18652344	+1344
+1457970785.78889990	+8.45947266	-6.71484375	-0.75146484	+60.38085938	-5.49316406	-59.85351563	+1932	+8.31005859	-5.93701172	-0.44824219	+3.31787109	-6.45996094	+20.85205078	+1440	+6.59619141	-9.98876953	-0.85253906	+35.22216797	+3.36181641	-46.18652344	+1344
+1457970785.79310010	+8.45947266	-6.71484375	-0.75146484	+60.38085938	-5.49316406	-59.85351563	+1932	+8.31005859	-5.93701172	-0.44824219	+3.31787109	-6.45996094	+20.85205078	+1440	+6.59619141	-9.98876953	-0.85253906	+35.22216797	+3.36181641	-46.18652344	+1344
+1457970785.79730010	+8.45947266	-6.71484375	-0.75146484	+60.38085938	-5.49316406	-59.85351563	+1932	+8.31005859	-5.93701172	-0.44824219	+3.31787109	-6.45996094	+20.85205078	+1440	+6.59619141	-9.98876953	-0.85253906	+35.22216797	+3.36181641	-46.20849609	+1344
+1457970785.80139990	+8.45947266	-6.71484375	-0.75146484	+60.38085938	-5.49316406	-59.85351563	+1932	+8.31005859	-5.93701172	-0.44824219	+3.31787109	-6.45996094	+20.85205078	+1440	+6.59619141	-9.98876953	-0.85253906	+35.22216797	+3.36181641	-46.20849609	+1344
+1457970785.80559990	+8.45947266	-6.71484375	-0.75146484	+60.38085938	-5.49316406	-59.85351563	+1932	+8.31005859	-5.93701172	-0.44824219	+3.31787109	-6.45996094	+20.85205078	+1440	+6.59619141	-9.98876953	-0.85253906	+35.22216797	+3.36181641	-46.20849609	+1344
+1457970785.80979990	+8.45947266	-6.71484375	-0.75146484	+60.38085938	-5.49316406	-59.85351563	+1932	+8.31005859	-5.93701172	-0.44824219	+3.31787109	-6.45996094	+20.85205078	+1440	+6.59619141	-9.98876953	-0.85253906	+35.24414063	+3.36181641	-46.20849609	+1344
+1457970785.81390000	+8.45947266	-6.71484375	-0.75146484	+60.40283203	-5.49316406	-59.85351563	+1932	+8.31005859	-5.93701172	-0.44824219	+3.31787109	-6.45996094	+20.87402344	+1440	+6.60058594	-9.98876953	-0.84814453	+35.24414063	+3.36181641	-46.20849609	+1344
+1457970785.81810000	+8.45947266	-6.71484375	-0.75146484	+60.40283203	-5.49316406	-59.85351563	+1932	+8.31005859	-5.93701172	-0.44824219	+3.31787109	-6.45996094	+20.87402344	+1440	+6.60058594	-9.98876953	-0.84814453	+35.24414063	+3.36181641	-46.20849609	+1344
+1457970785.82220010	+8.45947266	-6.71484375	-0.75146484	+60.40283203	-5.49316406	-59.85351563	+1936	+8.31005859	-5.93701172	-0.44824219	+3.31787109	-6.45996094	+20.87402344	+1436	+6.60058594	-9.98876953	-0.84814453	+35.26611328	+3.36181641	-46.23046875	+1344
+1457970785.82640000	+8.45947266	-6.71484375	-0.75146484	+60.40283203	-5.49316406	-59.85351563	+1936	+8.31005859	-5.93701172	-0.44824219	+3.31787109	-6.45996094	+20.87402344	+1436	+6.60058594	-9.98876953	-0.84814453	+35.26611328	+3.36181641	-46.23046875	+1344
+1457970785.83060000	+8.45947266	-6.71484375	-0.75146484	+60.40283203	-5.49316406	-59.85351563	+1936	+8.31005859	-5.93701172	-0.44824219	+3.31787109	-6.45996094	+20.87402344	+1436	+6.60058594	-9.98876953	-0.84814453	+35.26611328	+3.36181641	-46.23046875	+1344
+1457970785.83470010	+8.45947266	-6.71484375	-0.75146484	+60.40283203	-5.49316406	-59.85351563	+1936	+8.31005859	-5.93701172	-0.44824219	+3.31787109	-6.45996094	+20.87402344	+1436	+6.60058594	-9.98876953	-0.84814453	+35.26611328	+3.36181641	-46.23046875	+1344
+1457970785.83890010	+8.45947266	-6.71484375	-0.75146484	+60.40283203	-5.49316406	-59.85351563	+1936	+8.31005859	-5.93701172	-0.44824219	+3.31787109	-6.45996094	+20.87402344	+1436	+6.60058594	-9.98876953	-0.84814453	+35.26611328	+3.36181641	-46.23046875	+1344
+1457970785.84310010	+8.45947266	-6.71484375	-0.75146484	+60.40283203	-5.49316406	-59.85351563	+1936	+8.31005859	-5.93701172	-0.44824219	+3.31787109	-6.45996094	+20.87402344	+1436	+6.60498047	-9.98876953	-0.84814453	+35.28808594	+3.36181641	-46.25244141	+1344
+1457970785.84719990	+8.45947266	-6.71484375	-0.75146484	+60.40283203	-5.49316406	-59.85351563	+1936	+8.31005859	-5.93701172	-0.44824219	+3.31787109	-6.45996094	+20.87402344	+1436	+6.60498047	-9.98876953	-0.84814453	+35.28808594	+3.33984375	-46.25244141	+1344
+1457970785.85139990	+8.45947266	-6.71484375	-0.75146484	+60.40283203	-5.49316406	-59.83154297	+1936	+8.31005859	-5.93701172	-0.44824219	+3.31787109	-6.45996094	+20.87402344	+1436	+6.60498047	-9.98876953	-0.84814453	+35.28808594	+3.33984375	-46.25244141	+1344
+1457970785.85560010	+8.45947266	-6.71484375	-0.75146484	+60.40283203	-5.49316406	-59.83154297	+1936	+8.31005859	-5.93701172	-0.44824219	+3.31787109	-6.45996094	+20.87402344	+1436	+6.60498047	-9.98876953	-0.84814453	+35.28808594	+3.33984375	-46.25244141	+1344
+1457970785.85970000	+8.45947266	-6.71484375	-0.75146484	+60.40283203	-5.49316406	-59.83154297	+1936	+8.31005859	-5.93701172	-0.44824219	+3.31787109	-6.45996094	+20.87402344	+1436	+6.60498047	-9.98876953	-0.84814453	+35.28808594	+3.33984375	-46.25244141	+1344
+1457970785.86389990	+8.45947266	-6.71484375	-0.75146484	+60.40283203	-5.49316406	-59.83154297	+1936	+8.31005859	-5.93701172	-0.44824219	+3.31787109	-6.45996094	+20.87402344	+1436	+6.60498047	-9.98876953	-0.84814453	+35.28808594	+3.33984375	-46.25244141	+1344
+1457970785.86809990	+8.45947266	-6.71484375	-0.75146484	+60.40283203	-5.49316406	-59.85351563	+1936	+8.31005859	-5.93701172	-0.44824219	+3.31787109	-6.48193359	+20.87402344	+1436	+6.60058594	-9.98876953	-0.84814453	+35.28808594	+3.33984375	-46.25244141	+1344
+1457970785.87220000	+8.45947266	-6.71484375	-0.75146484	+60.40283203	-5.49316406	-59.85351563	+1936	+8.31005859	-5.93701172	-0.44824219	+3.33984375	-6.48193359	+20.87402344	+1436	+6.60058594	-9.98876953	-0.84814453	+35.28808594	+3.33984375	-46.25244141	+1344
+1457970785.87640000	+8.45947266	-6.71484375	-0.75146484	+60.42480469	-5.49316406	-59.85351563	+1936	+8.31005859	-5.93701172	-0.44824219	+3.33984375	-6.48193359	+20.87402344	+1436	+6.60058594	-9.98876953	-0.84814453	+35.28808594	+3.33984375	-46.25244141	+1344
+1457970785.88060000	+8.45947266	-6.71484375	-0.75146484	+60.42480469	-5.49316406	-59.85351563	+1936	+8.31005859	-5.93701172	-0.44824219	+3.33984375	-6.48193359	+20.87402344	+1436	+6.60058594	-9.98876953	-0.84814453	+35.26611328	+3.33984375	-46.25244141	+1344
+1457970785.88470010	+8.45947266	-6.71484375	-0.75146484	+60.42480469	-5.51513672	-59.85351563	+1936	+8.31005859	-5.93701172	-0.44824219	+3.33984375	-6.48193359	+20.87402344	+1436	+6.60058594	-9.99316406	-0.84814453	+35.26611328	+3.33984375	-46.25244141	+1344
+1457970785.88890000	+8.45947266	-6.71484375	-0.75146484	+60.42480469	-5.51513672	-59.85351563	+1936	+8.31005859	-5.93701172	-0.44824219	+3.33984375	-6.48193359	+20.87402344	+1436	+6.60058594	-9.99316406	-0.84814453	+35.26611328	+3.33984375	-46.25244141	+1344
+1457970785.89299990	+8.45947266	-6.71484375	-0.75146484	+60.42480469	-5.51513672	-59.85351563	+1936	+8.31005859	-5.93701172	-0.44824219	+3.33984375	-6.48193359	+20.87402344	+1436	+6.60058594	-9.99316406	-0.84814453	+35.26611328	+3.31787109	-46.25244141	+1344
+1457970785.89720010	+8.45947266	-6.71484375	-0.75146484	+60.42480469	-5.51513672	-59.85351563	+1936	+8.31005859	-5.93701172	-0.44824219	+3.33984375	-6.50390625	+20.87402344	+1436	+6.60058594	-9.99316406	-0.84814453	+35.26611328	+3.31787109	-46.25244141	+1344
+1457970785.90549990	+8.45947266	-6.71484375	-0.75146484	+60.44677734	-5.51513672	-59.87548828	+1936	+8.31005859	-5.93701172	-0.44824219	+3.33984375	-6.50390625	+20.87402344	+1436	+6.60058594	-9.99316406	-0.84814453	+35.26611328	+3.29589844	-46.27441406	+1344
+1457970785.90969990	+8.46386719	-6.71484375	-0.75146484	+60.44677734	-5.51513672	-59.87548828	+1936	+8.31005859	-5.93701172	-0.44824219	+3.33984375	-6.50390625	+20.87402344	+1436	+6.60058594	-9.99316406	-0.84814453	+35.28808594	+3.29589844	-46.27441406	+1344
+1457970785.91389990	+8.46386719	-6.71484375	-0.75146484	+60.44677734	-5.51513672	-59.87548828	+1936	+8.31005859	-5.93701172	-0.44824219	+3.36181641	-6.52587891	+20.87402344	+1436	+6.60498047	-9.99316406	-0.84814453	+35.28808594	+3.29589844	-46.29638672	+1344
+1457970785.92220000	+8.46386719	-6.71484375	-0.75146484	+60.46875000	-5.53710938	-59.91943359	+1936	+8.31005859	-5.93701172	-0.44384766	+3.36181641	-6.54785156	+20.87402344	+1436	+6.60937500	-9.99316406	-0.84375000	+35.33203125	+3.25195313	-46.36230469	+1348
+1457970785.92639990	+8.46386719	-6.71484375	-0.74707031	+60.49072266	-5.53710938	-59.91943359	+1940	+8.31005859	-5.93701172	-0.44384766	+3.36181641	-6.54785156	+20.85205078	+1436	+6.60937500	-9.99316406	-0.83935547	+35.35400391	+3.25195313	-46.38427734	+1348
+1457970785.93050000	+8.46386719	-6.71484375	-0.74707031	+60.51269531	-5.55908203	-59.94140625	+1940	+8.31005859	-5.93701172	-0.44384766	+3.38378906	-6.56982422	+20.85205078	+1436	+6.61376953	-9.99316406	-0.83496094	+35.37597656	+3.22998047	-46.42822266	+1352
+1457970785.93470000	+8.46386719	-6.71484375	-0.74707031	+60.53466797	-5.58105469	-59.96337891	+1940	+8.31005859	-5.93701172	-0.44384766	+3.38378906	-6.56982422	+20.85205078	+1436	+6.61816406	-9.99316406	-0.83496094	+35.41992188	+3.20800781	-46.45019531	+1352
+1457970785.93890000	+8.46386719	-6.71484375	-0.74707031	+60.55664063	-5.58105469	-59.98535156	+1940	+8.31005859	-5.93701172	-0.44384766	+3.40576172	-6.59179688	+20.85205078	+1436	+6.62255859	-9.99316406	-0.83056641	+35.44189453	+3.20800781	-46.49414063	+1356
+1457970785.94300010	+8.46386719	-6.71484375	-0.74707031	+60.57861328	-5.60302734	-60.00732422	+1940	+8.31005859	-5.93261719	-0.44384766	+3.42773438	-6.61376953	+20.83007813	+1436	+6.62695313	-9.99316406	-0.82617188	+35.48583984	+3.18603516	-46.51611328	+1360
+1457970785.94720010	+8.46386719	-6.71484375	-0.74707031	+60.60058594	-5.60302734	-60.02929688	+1940	+8.31005859	-5.93261719	-0.44384766	+3.42773438	-6.65771484	+20.83007813	+1436	+6.63134766	-9.99316406	-0.82177734	+35.50781250	+3.18603516	-46.56005859	+1360
+1457970785.95140000	+8.46386719	-6.71484375	-0.74707031	+60.64453125	-5.62500000	-60.05126953	+1944	+8.31005859	-5.93261719	-0.44384766	+3.44970703	-6.67968750	+20.83007813	+1436	+6.63134766	-9.99316406	-0.82177734	+35.52978516	+3.16406250	-46.56005859	+1364
+1457970785.95549990	+8.46386719	-6.71044922	-0.74707031	+60.66650391	-5.64697266	-60.07324219	+1944	+8.30566406	-5.93261719	-0.44384766	+3.49365234	-6.70166016	+20.80810547	+1436	+6.63574219	-9.99316406	-0.81738281	+35.57373047	+3.16406250	-46.58203125	+1364
+1457970785.95970010	+8.46386719	-6.71044922	-0.74707031	+60.71044922	-5.64697266	-60.07324219	+1944	+8.30566406	-5.93261719	-0.44384766	+3.51562500	-6.74560547	+20.78613281	+1436	+6.63574219	-9.99316406	-0.81738281	+35.59570313	+3.16406250	-46.60400391	+1364
+1457970785.96390010	+8.46386719	-6.71044922	-0.74707031	+60.73242188	-5.64697266	-60.09521484	+1944	+8.30566406	-5.93261719	-0.44384766	+3.53759766	-6.76757813	+20.76416016	+1432	+6.64013672	-9.99316406	-0.81738281	+35.59570313	+3.16406250	-46.60400391	+1368
+1457970785.96799990	+8.45947266	-6.71044922	-0.74707031	+60.77636719	-5.64697266	-60.09521484	+1948	+8.30566406	-5.93701172	-0.44384766	+3.58154297	-6.81152344	+20.74218750	+1432	+6.64013672	-9.99316406	-0.81738281	+35.61767578	+3.16406250	-46.60400391	+1368
+1457970785.97630000	+8.45947266	-6.71044922	-0.74707031	+60.84228516	-5.64697266	-60.11718750	+1948	+8.30566406	-5.93701172	-0.44384766	+3.64746094	-6.87744141	+20.65429688	+1432	+6.64013672	-9.99755859	-0.82177734	+35.61767578	+3.16406250	-46.58203125	+1368
+1457970785.98050000	+8.45947266	-6.71044922	-0.75146484	+60.88623047	-5.62500000	-60.09521484	+1948	+8.30126953	-5.93701172	-0.44824219	+3.69140625	-6.92138672	+20.58837891	+1432	+6.63574219	-9.99755859	-0.82177734	+35.59570313	+3.18603516	-46.56005859	+1368
+1457970785.98470000	+8.45947266	-6.71484375	-0.75146484	+60.93017578	-5.60302734	-60.09521484	+1948	+8.30126953	-5.93701172	-0.44824219	+3.73535156	-6.94335938	+20.52246094	+1436	+6.63574219	-10.00195313	-0.82617188	+35.59570313	+3.18603516	-46.53808594	+1372
+1457970785.98880000	+8.45507813	-6.71484375	-0.75585938	+60.95214844	-5.60302734	-60.09521484	+1952	+8.29687500	-5.93701172	-0.45263672	+3.77929688	-6.96533203	+20.43457031	+1436	+6.63134766	-10.00195313	-0.82617188	+35.57373047	+3.20800781	-46.51611328	+1372
+1457970785.99300000	+8.45507813	-6.71484375	-0.75585938	+60.99609375	-5.55908203	-60.07324219	+1952	+8.29687500	-5.94140625	-0.45703125	+3.82324219	-7.00927734	+20.32470703	+1436	+6.63134766	-10.00634766	-0.83056641	+35.57373047	+3.20800781	-46.51611328	+1372
+1457970785.99720000	+8.45507813	-6.71484375	-0.76025391	+61.01806641	-5.53710938	-60.05126953	+1952	+8.29248047	-5.94140625	-0.45703125	+3.88916016	-7.05322266	+20.19287109	+1436	+6.62695313	-10.00634766	-0.83056641	+35.55175781	+3.22998047	-46.49414063	+1372
+1457970786.00130010	+8.45507813	-6.71923828	-0.76464844	+61.06201172	-5.49316406	-60.05126953	+1952	+8.29248047	-5.94140625	-0.46142578	+3.93310547	-7.09716797	+20.06103516	+1440	+6.62695313	-10.01074219	-0.83496094	+35.52978516	+3.25195313	-46.47216797	+1372
+1457970786.00550010	+8.45068359	-6.71923828	-0.76904297	+61.08398438	-5.44921875	-60.00732422	+1952	+8.28808594	-5.94580078	-0.47021484	+3.97705078	-7.14111328	+19.84130859	+1440	+6.62255859	-10.01513672	-0.83496094	+35.50781250	+3.29589844	-46.45019531	+1372
+1457970786.00970010	+8.45068359	-6.72363281	-0.77343750	+61.12792969	-5.40527344	-59.98535156	+1952	+8.28808594	-5.95019531	-0.47460938	+4.04296875	-7.18505859	+19.64355469	+1444	+6.62255859	-10.01513672	-0.83935547	+35.48583984	+3.31787109	-46.45019531	+1372
+1457970786.01379990	+8.45068359	-6.72802734	-0.77783203	+61.17187500	-5.36132813	-59.94140625	+1952	+8.28808594	-5.95019531	-0.48339844	+4.08691406	-7.22900391	+19.44580078	+1444	+6.61816406	-10.01953125	-0.83935547	+35.46386719	+3.36181641	-46.45019531	+1372
+1457970786.01799990	+8.45068359	-6.73242188	-0.78222656	+61.19384766	-5.29541016	-59.89746094	+1948	+8.28369141	-5.95458984	-0.49218750	+4.17480469	-7.29492188	+19.16015625	+1448	+6.61816406	-10.02392578	-0.84375000	+35.44189453	+3.42773438	-46.45019531	+1368
+1457970786.02220010	+8.45068359	-6.73681641	-0.79101563	+61.23779297	-5.20751953	-59.83154297	+1948	+8.28369141	-5.95458984	-0.50097656	+4.24072266	-7.36083984	+18.89648438	+1448	+6.61816406	-10.02832031	-0.84375000	+35.41992188	+3.47167969	-46.45019531	+1368
+1457970786.02630000	+8.45068359	-6.74121094	-0.79980469	+61.25976563	-5.14160156	-59.78759766	+1948	+8.27929688	-5.95898438	-0.50976563	+4.30664063	-7.42675781	+18.67675781	+1448	+6.61816406	-10.03271484	-0.84375000	+35.41992188	+3.53759766	-46.47216797	+1364
+1457970786.03049990	+8.45507813	-6.74560547	-0.80859375	+61.28173828	-5.03173828	-59.72167969	+1948	+8.27929688	-5.95898438	-0.52294922	+4.39453125	-7.53662109	+18.32519531	+1452	+6.62255859	-10.04150391	-0.84375000	+35.39794922	+3.64746094	-46.49414063	+1364
+1457970786.03469990	+8.45507813	-6.75439453	-0.81738281	+61.30371094	-4.94384766	-59.67773438	+1948	+8.27929688	-5.96337891	-0.52734375	+4.48242188	-7.64648438	+18.01757813	+1448	+6.62255859	-10.04589844	-0.84375000	+35.39794922	+3.73535156	-46.53808594	+1360
+1457970786.03880000	+8.45947266	-6.75878906	-0.82617188	+61.32568359	-4.83398438	-59.61181641	+1948	+8.27929688	-5.96337891	-0.54052734	+4.57031250	-7.73437500	+17.75390625	+1448	+6.62695313	-10.05029297	-0.83935547	+35.39794922	+3.82324219	-46.58203125	+1356
+1457970786.04300000	+8.45947266	-6.77197266	-0.83935547	+61.30371094	-4.70214844	-59.54589844	+1948	+8.27929688	-5.96337891	-0.55371094	+4.68017578	-7.86621094	+17.40234375	+1448	+6.63574219	-10.05468750	-0.83935547	+35.39794922	+3.93310547	-46.64794922	+1356
+1457970786.04710010	+8.46826172	-6.77636719	-0.85253906	+61.28173828	-4.57031250	-59.50195313	+1944	+8.27929688	-5.96337891	-0.56250000	+4.79003906	-8.04199219	+17.11669922	+1444	+6.64453125	-10.05908203	-0.83496094	+35.39794922	+4.02099609	-46.73583984	+1356
+1457970786.05550000	+8.48144531	-6.79833984	-0.87890625	+61.17187500	-4.28466797	-59.41406250	+1944	+8.27929688	-5.96337891	-0.58447266	+5.03173828	-8.34960938	+16.54541016	+1440	+6.66210938	-10.07226563	-0.83496094	+35.37597656	+4.17480469	-46.86767578	+1356
+1457970786.05960010	+8.49023438	-6.80712891	-0.89208984	+61.08398438	-4.15283203	-59.43603516	+1940	+8.27929688	-5.95898438	-0.59326172	+5.16357422	-8.59130859	+16.23779297	+1436	+6.67089844	-10.07226563	-0.83496094	+35.35400391	+4.21875000	-46.93359375	+1356
+1457970786.06380010	+8.49902344	-6.81152344	-0.90527344	+61.01806641	-4.04296875	-59.45800781	+1940	+8.28369141	-5.95898438	-0.60644531	+5.31738281	-8.78906250	+15.97412109	+1436	+6.68408203	-10.07666016	-0.83935547	+35.33203125	+4.21875000	-46.99951172	+1356
+1457970786.06800010	+8.51660156	-6.83349609	-0.92724609	+60.75439453	-3.84521484	-59.54589844	+1940	+8.28369141	-5.95898438	-0.61523438	+5.47119141	-9.03076172	+15.64453125	+1432	+6.69287109	-10.08544922	-0.84375000	+35.26611328	+4.21875000	-47.06542969	+1356
+1457970786.07209990	+8.53417969	-6.83789063	-0.93603516	+60.64453125	-3.71337891	-59.65576172	+1940	+8.28808594	-5.95458984	-0.62402344	+5.66894531	-9.33837891	+15.31494141	+1428	+6.70166016	-10.08984375	-0.84814453	+35.17822266	+4.19677734	-47.15332031	+1356
+1457970786.07629990	+8.55175781	-6.84228516	-0.95800781	+60.51269531	-3.62548828	-59.72167969	+1940	+8.29248047	-5.95019531	-0.63720703	+5.86669922	-9.60205078	+15.07324219	+1428	+6.71044922	-10.09863281	-0.86132813	+35.06835938	+4.13085938	-47.19726563	+1356
+1457970786.08049990	+8.56494141	-6.86425781	-0.97119141	+60.16113281	-3.49365234	-59.85351563	+1936	+8.29687500	-5.94580078	-0.65039063	+6.06445313	-9.90966797	+14.74365234	+1424	+6.72363281	-10.10742188	-0.87890625	+34.93652344	+4.04296875	-47.24121094	+1360
+1457970786.08460000	+8.58691406	-6.86865234	-0.98437500	+59.94140625	-3.40576172	-60.05126953	+1936	+8.30566406	-5.94140625	-0.65478516	+6.32812500	-10.30517578	+14.39208984	+1420	+6.73242188	-10.11181641	-0.89208984	+34.78271484	+3.91113281	-47.32910156	+1360
+1457970786.08880000	+8.61328125	-6.87744141	-1.00195313	+59.74365234	-3.36181641	-60.22705078	+1936	+8.31445313	-5.93261719	-0.67675781	+6.59179688	-10.63476563	+14.12841797	+1420	+6.74121094	-10.12060547	-0.91406250	+34.62890625	+3.75732422	-47.37304688	+1360
+1457970786.09299990	+8.63085938	-6.89941406	-1.01953125	+59.30419922	-3.25195313	-60.44677734	+1932	+8.31884766	-5.93261719	-0.68994141	+6.85546875	-11.00830078	+13.77685547	+1420	+6.75439453	-10.12939453	-0.94921875	+34.36523438	+3.55957031	-47.43896484	+1360
+1457970786.10130000	+8.69238281	-6.91699219	-1.05468750	+58.66699219	-3.14208984	-60.97412109	+1928	+8.34082031	-5.91503906	-0.72949219	+7.53662109	-11.84326172	+13.09570313	+1420	+6.77636719	-10.14697266	-1.00634766	+33.90380859	+3.14208984	-47.65869141	+1356
+1457970786.10550000	+8.71875000	-6.94775391	-1.07666016	+58.09570313	-3.05419922	-61.28173828	+1924	+8.34521484	-5.91064453	-0.75146484	+7.91015625	-12.26074219	+12.65625000	+1416	+6.79394531	-10.15576172	-1.04589844	+33.61816406	+2.94433594	-47.74658203	+1356
+1457970786.10960010	+8.75390625	-6.95654297	-1.09863281	+57.67822266	-3.01025391	-61.63330078	+1920	+8.35839844	-5.90185547	-0.76904297	+8.37158203	-12.78808594	+12.21679688	+1416	+6.80712891	-10.16455078	-1.07226563	+33.35449219	+2.72460938	-47.94433594	+1352
+1457970786.11380000	+8.79345703	-6.96972656	-1.12939453	+57.21679688	-3.01025391	-61.94091797	+1920	+8.37597656	-5.89306641	-0.80859375	+8.81103516	-13.16162109	+11.88720703	+1420	+6.82470703	-10.16894531	-1.12060547	+33.11279297	+2.48291016	-48.01025391	+1356
+1457970786.11800000	+8.82421875	-7.00048828	-1.15576172	+56.57958984	-2.94433594	-62.31445313	+1916	+8.38476563	-5.88427734	-0.83935547	+9.29443359	-13.60107422	+11.38183594	+1420	+6.84228516	-10.17773438	-1.16455078	+32.80517578	+2.28515625	-48.12011719	+1360
+1457970786.12210010	+8.86376953	-7.01806641	-1.18652344	+56.03027344	-2.90039063	-62.73193359	+1916	+8.39794922	-5.87109375	-0.86572266	+9.88769531	-14.15039063	+10.85449219	+1420	+6.86425781	-10.17773438	-1.20410156	+32.51953125	+2.04345703	-48.36181641	+1364
+1457970786.12630010	+8.91210938	-7.03564453	-1.22167969	+55.48095703	-2.90039063	-63.12744141	+1916	+8.41992188	-5.86230469	-0.91406250	+10.45898438	-14.52392578	+10.43701172	+1424	+6.88623047	-10.18212891	-1.25683594	+32.25585938	+1.80175781	-48.49365234	+1372
+1457970786.13039990	+8.94726563	-7.06640625	-1.25683594	+54.73388672	-2.85644531	-63.54492188	+1920	+8.43310547	-5.85351563	-0.95361328	+11.07421875	-14.98535156	+9.86572266	+1424	+6.91259766	-10.19091797	-1.30957031	+31.92626953	+1.60400391	-48.71337891	+1380
+1457970786.13459990	+8.99121094	-7.08837891	-1.29638672	+54.09667969	-2.83447266	-63.98437500	+1924	+8.44628906	-5.84033203	-0.99316406	+11.77734375	-15.49072266	+9.25048828	+1428	+6.93896484	-10.19091797	-1.35351563	+31.61865234	+1.36230469	-48.99902344	+1388
+1457970786.14290000	+9.08789063	-7.14550781	-1.39306641	+52.62451172	-2.79052734	-64.86328125	+1940	+8.48583984	-5.81396484	-1.11181641	+13.20556641	-16.28173828	+8.10791016	+1432	+7.00048828	-10.19531250	-1.47216797	+30.98144531	+0.94482422	-49.43847656	+1408
+1457970786.14710000	+9.14062500	-7.16748047	-1.44580078	+51.89941406	-2.76855469	-65.32470703	+1948	+8.50341797	-5.79199219	-1.16455078	+14.04052734	-16.72119141	+7.47070313	+1436	+7.04003906	-10.19091797	-1.52929688	+30.69580078	+0.70312500	-49.76806641	+1420
+1457970786.15130000	+9.19335938	-7.19384766	-1.49853516	+51.15234375	-2.79052734	-65.80810547	+1960	+8.52978516	-5.77441406	-1.23486328	+14.89746094	-17.07275391	+6.87744141	+1444	+7.07958984	-10.18652344	-1.59521484	+30.38818359	+0.46142578	-50.00976563	+1436
+1457970786.15540000	+9.24609375	-7.22460938	-1.55566406	+50.31738281	-2.79052734	-66.31347656	+1972	+8.54736328	-5.76562500	-1.30078125	+15.64453125	-17.46826172	+6.15234375	+1444	+7.11474609	-10.18212891	-1.66113281	+30.03662109	+0.24169922	-50.31738281	+1448
+1457970786.15960000	+9.30322266	-7.24658203	-1.61718750	+49.57031250	-2.79052734	-66.79687500	+1984	+8.56933594	-5.73486328	-1.37109375	+16.56738281	-17.84179688	+5.44921875	+1452	+7.15869141	-10.16894531	-1.72705078	+29.75097656	+0.02197266	-50.66894531	+1460
+1457970786.16380000	+9.36035156	-7.27294922	-1.67871094	+48.75732422	-2.81250000	-67.32421875	+2000	+8.60009766	-5.70849609	-1.45019531	+17.53417969	-18.19335938	+4.79003906	+1464	+7.20263672	-10.16015625	-1.79736328	+29.42138672	-0.21972656	-50.97656250	+1476
+1457970786.17210010	+9.47900391	-7.32128906	-1.81494141	+47.13134766	-2.85644531	-68.31298828	+2028	+8.64404297	-5.66455078	-1.60839844	+19.22607422	-18.80859375	+3.27392578	+1480	+7.29052734	-10.13818359	-1.93798828	+28.76220703	-0.65917969	-51.72363281	+1504
+1457970786.18039990	+9.60205078	-7.36523438	-1.95117188	+45.48339844	-2.96630859	-69.43359375	+2060	+8.70556641	-5.62060547	-1.77978516	+20.96191406	-19.37988281	+1.71386719	+1496	+7.38281250	-10.11181641	-2.10058594	+28.01513672	-1.16455078	-52.42675781	+1532
+1457970786.18880010	+9.73388672	-7.39599609	-2.09179688	+43.92333984	-3.14208984	-70.57617188	+2092	+8.78027344	-5.53271484	-1.96435547	+22.93945313	-19.90722656	+0.13183594	+1532	+7.48388672	-10.06787109	-2.27197266	+27.35595703	-1.73583984	-53.15185547	+1568
+1457970786.19709990	+9.86572266	-7.40917969	-2.24121094	+42.38525391	-3.40576172	-71.65283203	+2128	+8.84179688	-5.47119141	-2.16210938	+24.47753906	-20.28076172	-1.53808594	+1564	+7.57617188	-10.02392578	-2.44775391	+26.58691406	-2.28515625	-53.94287109	+1604
+1457970786.20540000	+10.00634766	-7.41796875	-2.36425781	+40.84716797	-3.77929688	-72.94921875	+2164	+8.93408203	-5.40087891	-2.34667969	+26.10351563	-20.76416016	-3.40576172	+1600	+7.67724609	-9.97558594	-2.62792969	+25.79589844	-2.90039063	-54.75585938	+1640
+1457970786.21370010	+10.15576172	-7.41357422	-2.49609375	+39.39697266	-4.19677734	-74.17968750	+2204	+9.03515625	-5.28662109	-2.54003906	+27.90527344	-21.15966797	-5.25146484	+1652	+7.78271484	-9.90527344	-2.81689453	+25.07080078	-3.58154297	-55.52490234	+1684
+1457970786.22210000	+10.30078125	-7.39160156	-2.62792969	+37.99072266	-4.76806641	-75.30029297	+2252	+9.13183594	-5.19433594	-2.75097656	+29.24560547	-21.35742188	-6.98730469	+1704	+7.88818359	-9.83056641	-3.01025391	+24.27978516	-4.30664063	-56.29394531	+1736
+1457970786.22620010	+10.37988281	-7.38281250	-2.67187500	+37.28759766	-5.11962891	-76.00341797	+2272	+9.20214844	-5.13281250	-2.83007813	+30.16845703	-21.68701172	-8.10791016	+1728	+7.94970703	-9.78662109	-3.09814453	+23.92822266	-4.74609375	-56.75537109	+1760
+1457970786.23460010	+10.53808594	-7.34765625	-2.79052734	+35.88134766	-5.84472656	-77.12402344	+2324	+9.31640625	-5.02294922	-3.04101563	+31.42089844	-21.88476563	-9.88769531	+1784	+8.06835938	-9.69873047	-3.28710938	+23.15917969	-5.58105469	-57.59033203	+1816
+1457970786.24289990	+10.70068359	-7.30371094	-2.87402344	+34.45312500	-6.76757813	-78.39843750	+2372	+9.46142578	-4.89990234	-3.20361328	+32.84912109	-22.39013672	-12.01904297	+1836	+8.19580078	-9.60205078	-3.44970703	+22.34619141	-6.59179688	-58.51318359	+1872
+1457970786.24710010	+10.78417969	-7.27734375	-2.93554688	+33.75000000	-7.20703125	-78.85986328	+2400	+9.52734375	-4.82958984	-3.31347656	+33.50830078	-22.45605469	-12.81005859	+1868	+8.27050781	-9.54052734	-3.54199219	+22.03857422	-7.09716797	-58.84277344	+1904
+1457970786.25120000	+10.87207031	-7.25537109	-2.96630859	+33.04687500	-7.75634766	-79.49707031	+2424	+9.61083984	-4.75927734	-3.37939453	+34.29931641	-22.76367188	-13.99658203	+1896	+8.34960938	-9.47900391	-3.61669922	+21.70898438	-7.69042969	-59.30419922	+1936
+1457970786.25539990	+10.95556641	-7.22021484	-3.00585938	+32.34375000	-8.32763672	-80.00244141	+2452	+9.68554688	-4.69335938	-3.46728516	+34.84863281	-22.96142578	-14.87548828	+1920	+8.41992188	-9.42187500	-3.69140625	+21.26953125	-8.28369141	-59.76562500	+1960
+1457970786.25959990	+11.03906250	-7.18945313	-3.05859375	+31.64062500	-8.83300781	-80.41992188	+2480	+9.76025391	-4.61865234	-3.56396484	+35.44189453	-23.04931641	-15.68847656	+1952	+8.49902344	-9.34716797	-3.77929688	+20.96191406	-8.85498047	-60.07324219	+1996
+1457970786.26370000	+11.13134766	-7.15869141	-3.08496094	+30.91552734	-9.44824219	-80.99121094	+2504	+9.84814453	-4.54394531	-3.62109375	+36.18896484	-23.37890625	-16.89697266	+1972	+8.58691406	-9.28125000	-3.84082031	+20.67626953	-9.55810547	-60.57861328	+2024
+1457970786.27210000	+11.30712891	-7.08398438	-3.16406250	+29.50927734	-10.67871094	-81.78222656	+2552	+10.01074219	-4.39453125	-3.79687500	+37.26562500	-23.68652344	-18.50097656	+2024	+8.75830078	-9.13623047	-3.98144531	+19.99511719	-10.92041016	-61.34765625	+2080
+1457970786.27620010	+11.39501953	-7.04882813	-3.18164063	+28.78417969	-11.35986328	-82.28759766	+2572	+10.09863281	-4.31542969	-3.84960938	+37.94677734	-23.97216797	-19.62158203	+2044	+8.85498047	-9.06152344	-4.03857422	+19.68750000	-11.68945313	-61.76513672	+2104
+1457970786.28040000	+11.48291016	-7.00048828	-3.21240234	+28.12500000	-12.06298828	-82.61718750	+2592	+10.18212891	-4.23193359	-3.91992188	+38.47412109	-24.21386719	-20.43457031	+2064	+8.93408203	-8.98681641	-4.09570313	+19.29199219	-12.41455078	-62.18261719	+2128
+1457970786.28449990	+11.57080078	-6.95654297	-3.24755859	+27.42187500	-12.72216797	-82.88085938	+2612	+10.26562500	-4.15283203	-4.00341797	+39.00146484	-24.32373047	-21.22558594	+2084	+9.03076172	-8.89892578	-4.16601563	+19.02832031	-13.16162109	-62.44628906	+2152
+1457970786.28870010	+11.65869141	-6.91259766	-3.26513672	+26.71875000	-13.44726563	-83.23242188	+2628	+10.35791016	-4.06933594	-4.05175781	+39.61669922	-24.58740234	-22.30224609	+2100	+9.12744141	-8.81103516	-4.21875000	+18.74267578	-13.99658203	-62.84179688	+2172
+1457970786.29290010	+11.74218750	-6.85546875	-3.28271484	+26.10351563	-14.21630859	-83.54003906	+2644	+10.44580078	-3.97705078	-4.11767578	+40.14404297	-24.82910156	-23.07128906	+2120	+9.21093750	-8.73193359	-4.27148438	+18.39111328	-14.78759766	-63.23730469	+2188
+1457970786.29699990	+11.83007813	-6.80273438	-3.30468750	+25.44433594	-14.91943359	-83.78173828	+2664	+10.53369141	-3.89355469	-4.18798828	+40.62744141	-24.96093750	-23.86230469	+2136	+9.30761719	-8.63525391	-4.33300781	+18.10546875	-15.57861328	-63.50097656	+2212
+1457970786.30119990	+11.91357422	-6.75000000	-3.31347656	+24.78515625	-15.68847656	-84.11132813	+2676	+10.62158203	-3.80566406	-4.22753906	+41.22070313	-25.20263672	-24.91699219	+2144	+9.40429688	-8.54736328	-4.37695313	+17.86376953	-16.43554688	-63.85253906	+2224
+1457970786.30950000	+12.08056641	-6.62695313	-3.34423828	+23.57666016	-17.20458984	-84.50683594	+2708	+10.80615234	-3.62109375	-4.34619141	+42.23144531	-25.55419922	-26.49902344	+2172	+9.58447266	-8.36718750	-4.48242188	+17.24853516	-18.03955078	-64.42382813	+2252
+1457970786.31370000	+12.16406250	-6.56542969	-3.34423828	+22.96142578	-17.97363281	-84.74853516	+2724	+10.89843750	-3.52441406	-4.37255859	+42.80273438	-25.81787109	-27.50976563	+2180	+9.68115234	-8.27050781	-4.52636719	+17.00683594	-18.83056641	-64.68750000	+2264
+1457970786.31789990	+12.23876953	-6.49072266	-3.33984375	+22.43408203	-18.78662109	-84.94628906	+2744	+10.99072266	-3.41455078	-4.41650391	+43.33007813	-26.03759766	-28.27880859	+2196	+9.76025391	-8.17382813	-4.57470703	+16.65527344	-19.59960938	-64.95117188	+2276
+1457970786.32200000	+12.32226563	-6.42041016	-3.34423828	+21.86279297	-19.53369141	-85.10009766	+2760	+11.08300781	-3.32226563	-4.46484375	+43.79150391	-26.19140625	-29.09179688	+2204	+9.84375000	-8.07275391	-4.63623047	+16.39160156	-20.32470703	-65.06103516	+2292
+1457970786.32620000	+12.40136719	-6.35009766	-3.33544922	+21.31347656	-20.34667969	-85.31982422	+2780	+11.17968750	-3.22119141	-4.48242188	+44.34082031	-26.45507813	-30.10253906	+2212	+9.93603516	-7.97167969	-4.67138672	+16.14990234	-21.11572266	-65.32470703	+2300
+1457970786.33040000	+12.47607422	-6.27099609	-3.32666016	+20.83007813	-21.18164063	-85.47363281	+2804	+11.27636719	-3.10693359	-4.51318359	+44.84619141	-26.69677734	-30.87158203	+2224	+10.01953125	-7.87500000	-4.70654297	+15.86425781	-21.90673828	-65.56640625	+2308
+1457970786.33450010	+12.55517578	-6.19189453	-3.32226563	+20.34667969	-21.90673828	-85.60546875	+2828	+11.37304688	-3.00585938	-4.54394531	+45.32958984	-26.85058594	-31.68457031	+2232	+10.10302734	-7.77392578	-4.75488281	+15.60058594	-22.56591797	-65.67626953	+2324
+1457970786.33870010	+12.62988281	-6.11279297	-3.30468750	+19.86328125	-22.69775391	-85.78125000	+2852	+11.46972656	-2.90039063	-4.55273438	+45.85693359	-27.13623047	-32.65136719	+2244	+10.19091797	-7.66845703	-4.78564453	+15.38085938	-23.29101563	-65.89599609	+2336
+1457970786.34699990	+12.77490234	-5.93701172	-3.27832031	+18.98437500	-24.19189453	-85.95703125	+2908	+11.66308594	-2.67187500	-4.58789063	+46.77978516	-27.59765625	-34.16748047	+2268	+10.35351563	-7.46191406	-4.86914063	+14.83154297	-24.58740234	-66.09375000	+2364
+1457970786.35120010	+12.84960938	-5.84912109	-3.25195313	+18.54492188	-24.96093750	-86.06689453	+2940	+11.75976563	-2.56201172	-4.57910156	+47.26318359	-27.86132813	-35.11230469	+2284	+10.43701172	-7.35205078	-4.89111328	+14.65576172	-25.26855469	-66.24755859	+2376
+1457970786.35949990	+12.98144531	-5.66455078	-3.21679688	+17.68798828	-26.38916016	-86.11083984	+3004	+11.94873047	-2.32910156	-4.58789063	+48.09814453	-28.36669922	-36.51855469	+2308	+10.59521484	-7.13232422	-4.94824219	+14.15039063	-26.49902344	-66.40136719	+2408
+1457970786.36780000	+13.11767578	-5.47119141	-3.16406250	+16.94091797	-27.81738281	-86.15478516	+3068	+12.13769531	-2.09179688	-4.57470703	+48.95507813	-28.91601563	-37.96875000	+2344	+10.76220703	-6.91259766	-4.97460938	+13.75488281	-27.83935547	-66.64306641	+2432
+1457970786.37200000	+13.18359375	-5.38330078	-3.15087891	+16.52343750	-28.43261719	-86.08886719	+3100	+12.22998047	-1.98632813	-4.57031250	+49.26269531	-29.15771484	-38.64990234	+2352	+10.84570313	-6.80273438	-4.99658203	+13.55712891	-28.38867188	-66.66503906	+2448
+1457970786.37620000	+13.24951172	-5.29101563	-3.12451172	+16.12792969	-29.06982422	-86.06689453	+3128	+12.31347656	-1.87646484	-4.55273438	+49.59228516	-29.39941406	-39.39697266	+2368	+10.92919922	-6.68847656	-5.00097656	+13.40332031	-29.02587891	-66.77490234	+2460
+1457970786.38030000	+13.30664063	-5.18994141	-3.10253906	+15.77636719	-29.66308594	-85.97900391	+3160	+12.40136719	-1.74902344	-4.54833984	+49.98779297	-29.66308594	-39.92431641	+2384	+11.00830078	-6.57421875	-5.00976563	+13.20556641	-29.61914063	-66.77490234	+2472
+1457970786.38870000	+13.42968750	-5.01416016	-3.06298828	+14.94140625	-30.78369141	-85.75927734	+3212	+12.56396484	-1.55126953	-4.52197266	+50.42724609	-30.10253906	-41.13281250	+2400	+11.17089844	-6.34570313	-5.01855469	+12.85400391	-30.82763672	-66.77490234	+2500
+1457970786.39280010	+13.48242188	-4.91748047	-3.03662109	+14.61181641	-31.37695313	-85.60546875	+3240	+12.64306641	-1.43261719	-4.50878906	+50.73486328	-30.36621094	-41.63818359	+2412	+11.25000000	-6.22705078	-5.01416016	+12.67822266	-31.48681641	-66.77490234	+2508
+1457970786.39700010	+13.53955078	-4.82958984	-3.01904297	+14.19433594	-31.88232422	-85.45166016	+3264	+12.72216797	-1.33593750	-4.49121094	+50.93261719	-30.60791016	-42.18750000	+2420	+11.32910156	-6.11279297	-5.01416016	+12.50244141	-32.05810547	-66.73095703	+2516
+1457970786.40120010	+13.59667969	-4.74169922	-2.99707031	+13.84277344	-32.43164063	-85.34179688	+3284	+12.79687500	-1.23925781	-4.47363281	+51.10839844	-30.80566406	-42.75878906	+2428	+11.41259766	-5.99853516	-5.00097656	+12.37060547	-32.71728516	-66.75292969	+2528
+1457970786.40529990	+13.64941406	-4.64501953	-2.96630859	+13.53515625	-32.98095703	-85.20996094	+3308	+12.87158203	-1.12500000	-4.45605469	+51.39404297	-31.06933594	-43.24218750	+2436	+11.49169922	-5.88427734	-4.99218750	+12.23876953	-33.35449219	-66.73095703	+2536
+1457970786.40949990	+13.70214844	-4.55712891	-2.94433594	+13.18359375	-33.50830078	-85.05615234	+3328	+12.94628906	-1.03271484	-4.43847656	+51.54785156	-31.31103516	-43.74755859	+2440	+11.57080078	-5.77001953	-4.98779297	+12.08496094	-33.94775391	-66.64306641	+2544
+1457970786.41370010	+13.75048828	-4.46923828	-2.91796875	+12.83203125	-33.99169922	-84.92431641	+3344	+13.01220703	-0.93603516	-4.41650391	+51.70166016	-31.55273438	-44.29687500	+2448	+11.64550781	-5.65136719	-4.97021484	+11.97509766	-34.56298828	-66.59912109	+2552
+1457970786.41779990	+13.79882813	-4.37255859	-2.88281250	+12.56835938	-34.56298828	-84.79248047	+3364	+13.08251953	-0.83056641	-4.39013672	+51.94335938	-31.83837891	-44.80224609	+2456	+11.71582031	-5.53271484	-4.95263672	+11.88720703	-35.17822266	-66.55517578	+2560
+1457970786.42619990	+13.88671875	-4.19238281	-2.81689453	+11.95312500	-35.68359375	-84.52880859	+3400	+13.21435547	-0.64599609	-4.32861328	+52.22900391	-32.38769531	-45.90087891	+2468	+11.86523438	-5.30859375	-4.91748047	+11.66748047	-36.43066406	-66.46728516	+2572
+1457970786.43030000	+13.93066406	-4.09570313	-2.77294922	+11.73339844	-36.29882813	-84.39697266	+3416	+13.28027344	-0.54052734	-4.28906250	+52.47070313	-32.73925781	-46.42822266	+2480	+11.93115234	-5.19433594	-4.89111328	+11.60156250	-37.08984375	-66.44531250	+2580
+1457970786.43450000	+13.97460938	-4.00341797	-2.73339844	+11.49169922	-36.91406250	-84.28710938	+3432	+13.35058594	-0.44824219	-4.24951172	+52.64648438	-33.06884766	-46.99951172	+2488	+12.00146484	-5.08886719	-4.86914063	+11.51367188	-37.70507813	-66.40136719	+2584
+1457970786.43860010	+14.01855469	-3.91552734	-2.68505859	+11.25000000	-37.50732422	-84.19921875	+3452	+13.41210938	-0.35156250	-4.20117188	+52.84423828	-33.42041016	-47.61474609	+2500	+12.07177734	-4.97900391	-4.84277344	+11.46972656	-38.34228516	-66.40136719	+2592
+1457970786.44700000	+14.09765625	-3.73095703	-2.58837891	+10.83251953	-38.73779297	-83.95751953	+3484	+13.54394531	-0.15380859	-4.09570313	+53.30566406	-34.25537109	-48.75732422	+2524	+12.19482422	-4.76367188	-4.79443359	+11.33789063	-39.52880859	-66.35742188	+2604
+1457970786.45110010	+14.13281250	-3.63867188	-2.53125000	+10.61279297	-39.39697266	-83.84765625	+3504	+13.60107422	-0.06152344	-4.03417969	+53.50341797	-34.67285156	-49.37255859	+2536	+12.26074219	-4.65820313	-4.76806641	+11.31591797	-40.14404297	-66.35742188	+2612
+1457970786.45530010	+14.16796875	-3.54199219	-2.47412109	+10.43701172	-40.03417969	-83.69384766	+3524	+13.66259766	+0.04833984	-3.96826172	+53.81103516	-35.15625000	-49.92187500	+2556	+12.31787109	-4.55273438	-4.73730469	+11.27197266	-40.73730469	-66.33544922	+2620
+1457970786.45950010	+14.19873047	-3.45849609	-2.42138672	+10.17333984	-40.64941406	-83.51806641	+3540	+13.72412109	+0.13623047	-3.90234375	+54.00878906	-35.63964844	-50.51513672	+2568	+12.37500000	-4.45605469	-4.71093750	+11.18408203	-41.30859375	-66.31347656	+2628
+1457970786.46359990	+14.23828125	-3.37500000	-2.35986328	+9.95361328	-41.33056641	-83.36425781	+3560	+13.78125000	+0.22851563	-3.82763672	+54.22851563	-36.14501953	-51.13037109	+2588	+12.43652344	-4.35937500	-4.67578125	+11.16210938	-41.92382813	-66.33544922	+2640
+1457970786.46779990	+14.26904297	-3.28710938	-2.30273438	+9.71191406	-41.94580078	-83.14453125	+3580	+13.84277344	+0.33837891	-3.75292969	+54.55810547	-36.67236328	-51.65771484	+2608	+12.48925781	-4.25830078	-4.64062500	+11.09619141	-42.49511719	-66.29150391	+2648
+1457970786.47199990	+14.30419922	-3.21240234	-2.24560547	+9.42626953	-42.51708984	-82.92480469	+3596	+13.89990234	+0.42187500	-3.67822266	+54.77783203	-37.19970703	-52.18505859	+2628	+12.54638672	-4.17041016	-4.61425781	+10.98632813	-43.02246094	-66.24755859	+2656
+1457970786.48029990	+14.36572266	-3.05419922	-2.12695313	+8.87695313	-43.70361328	-82.39746094	+3636	+14.00097656	+0.61523438	-3.52001953	+55.30517578	-38.25439453	-53.19580078	+2668	+12.65185547	-3.98144531	-4.55273438	+10.78857422	-44.09912109	-66.13769531	+2676
+1457970786.48449990	+14.39648438	-2.98828125	-2.07421875	+8.50341797	-44.23095703	-82.06787109	+3656	+14.05371094	+0.68994141	-3.44091797	+55.48095703	-38.78173828	-53.65722656	+2684	+12.70458984	-3.89794922	-4.52197266	+10.63476563	-44.58251953	-66.02783203	+2684
+1457970786.48860000	+14.42285156	-2.92236328	-2.01708984	+8.10791016	-44.75830078	-81.73828125	+3672	+14.09765625	+0.76464844	-3.37060547	+55.63476563	-39.26513672	-54.07470703	+2700	+12.75292969	-3.81445313	-4.48681641	+10.48095703	-45.10986328	-65.93994141	+2692
+1457970786.49280000	+14.44921875	-2.85205078	-1.96435547	+7.77832031	-45.28564453	-81.36474609	+3692	+14.14160156	+0.85253906	-3.29589844	+55.87646484	-39.81445313	-54.44824219	+2720	+12.80126953	-3.72216797	-4.45605469	+10.32714844	-45.61523438	-65.76416016	+2700
+1457970786.49700000	+14.47558594	-2.79492188	-1.91162109	+7.36083984	-45.79101563	-80.99121094	+3704	+14.18994141	+0.91845703	-3.21679688	+56.00830078	-40.31982422	-54.86572266	+2736	+12.84960938	-3.64746094	-4.42529297	+10.10742188	-46.07666016	-65.61035156	+2708
+1457970786.50110010	+14.50195313	-2.74218750	-1.86328125	+6.92138672	-46.27441406	-80.61767578	+3720	+14.22949219	+0.98437500	-3.15087891	+56.11816406	-40.78125000	-55.19531250	+2748	+12.89794922	-3.56835938	-4.39013672	+9.90966797	-46.58203125	-65.47851563	+2716
+1457970786.50530000	+14.52832031	-2.68505859	-1.81494141	+6.54785156	-46.71386719	-80.17822266	+3732	+14.26904297	+1.05908203	-3.08935547	+56.29394531	-41.26464844	-55.48095703	+2768	+12.94189453	-3.48486328	-4.35937500	+9.68994141	-47.04345703	-65.23681641	+2720
+1457970786.50939990	+14.55029297	-2.64111328	-1.77099609	+6.06445313	-47.15332031	-79.76074219	+3744	+14.30859375	+1.11181641	-3.02783203	+56.35986328	-41.74804688	-55.74462891	+2776	+12.98583984	-3.41455078	-4.32861328	+9.40429688	-47.48291016	-64.99511719	+2724
+1457970786.51360010	+14.57226563	-2.59716797	-1.73144531	+5.55908203	-47.54882813	-79.32128906	+3752	+14.34375000	+1.16455078	-2.97070313	+56.35986328	-42.14355469	-55.96435547	+2788	+13.02539063	-3.34423828	-4.30224609	+9.14062500	-47.94433594	-64.77539063	+2728
+1457970786.51780010	+14.58984375	-2.54443359	-1.68750000	+5.14160156	-47.96630859	-78.88183594	+3764	+14.37451172	+1.22167969	-2.91796875	+56.44775391	-42.58300781	-56.16210938	+2800	+13.06494141	-3.26513672	-4.27148438	+8.89892578	-48.38378906	-64.46777344	+2732
+1457970786.52189990	+14.60742188	-2.50488281	-1.64794922	+4.65820313	-48.38378906	-78.44238281	+3772	+14.40527344	+1.26562500	-2.86523438	+56.42578125	-43.00048828	-56.35986328	+2812	+13.10009766	-3.19921875	-4.24072266	+8.59130859	-48.82324219	-64.18212891	+2736
+1457970786.52609990	+14.62500000	-2.46972656	-1.61718750	+4.15283203	-48.73535156	-78.00292969	+3776	+14.43603516	+1.30517578	-2.81689453	+56.38183594	-43.39599609	-56.51367188	+2820	+13.13964844	-3.13330078	-4.20996094	+8.28369141	-49.26269531	-63.91845703	+2736
+1457970786.53029990	+14.64257813	-2.42578125	-1.57763672	+3.71337891	-49.15283203	-77.54150391	+3784	+14.47119141	+1.34912109	-2.76855469	+56.40380859	-43.81347656	-56.66748047	+2836	+13.17480469	-3.06298828	-4.17919922	+7.99804688	-49.70214844	-63.61083984	+2736
+1457970786.53860000	+14.67773438	-2.35986328	-1.51171875	+2.79052734	-49.87792969	-76.75048828	+3792	+14.52392578	+1.41943359	-2.67626953	+56.29394531	-44.62646484	-56.95312500	+2860	+13.24511719	-2.95312500	-4.11767578	+7.36083984	-50.55908203	-63.08349609	+2736
+1457970786.54279990	+14.69091797	-2.32470703	-1.48095703	+2.37304688	-50.25146484	-76.33300781	+3796	+14.55029297	+1.45898438	-2.63232422	+56.29394531	-45.04394531	-57.06298828	+2876	+13.27587891	-2.88720703	-4.08691406	+7.07519531	-50.95458984	-62.75390625	+2736
+1457970786.54690000	+14.70849609	-2.29394531	-1.44580078	+1.91162109	-50.60302734	-75.93750000	+3796	+14.57666016	+1.48974609	-2.58837891	+56.22802734	-45.46142578	-57.17285156	+2888	+13.31103516	-2.83886719	-4.06054688	+6.76757813	-51.35009766	-62.44628906	+2736
+1457970786.55110000	+14.72167969	-2.26318359	-1.41503906	+1.47216797	-50.93261719	-75.54199219	+3800	+14.59863281	+1.52050781	-2.54443359	+56.16210938	-45.85693359	-57.28271484	+2904	+13.34179688	-2.78173828	-4.02978516	+6.48193359	-51.72363281	-62.18261719	+2736
+1457970786.55530000	+14.73046875	-2.22802734	-1.37988281	+1.07666016	-51.28417969	-75.12451172	+3804	+14.62500000	+1.55126953	-2.49169922	+56.18408203	-46.34033203	-57.43652344	+2924	+13.36816406	-2.72460938	-4.00341797	+6.21826172	-52.09716797	-61.89697266	+2736
+1457970786.56360010	+14.76123047	-2.17529297	-1.30957031	+0.26367188	-52.03125000	-74.37744141	+3816	+14.66894531	+1.61279297	-2.37744141	+56.18408203	-47.30712891	-57.76611328	+2964	+13.42529297	-2.63671875	-3.94189453	+5.62500000	-52.84423828	-61.41357422	+2732
+1457970786.56780000	+14.77441406	-2.14013672	-1.27441406	-0.08789063	-52.40478516	-74.00390625	+3824	+14.69091797	+1.64355469	-2.32031250	+56.25000000	-47.83447266	-57.96386719	+2984	+13.45605469	-2.59277344	-3.91113281	+5.33935547	-53.21777344	-61.12792969	+2732
+1457970786.57189990	+14.78759766	-2.11376953	-1.23486328	-0.46142578	-52.77832031	-73.63037109	+3828	+14.71289063	+1.67871094	-2.25439453	+56.31591797	-48.38378906	-58.16162109	+3008	+13.48681641	-2.55322266	-3.88037109	+5.07568359	-53.54736328	-60.90820313	+2732
+1457970786.57610010	+14.80078125	-2.08740234	-1.19091797	-0.81298828	-53.15185547	-73.30078125	+3836	+14.73486328	+1.70947266	-2.19287109	+56.40380859	-48.91113281	-58.35937500	+3032	+13.51318359	-2.51367188	-3.84960938	+4.85595703	-53.85498047	-60.71044922	+2736
+1457970786.58030010	+14.81396484	-2.05224609	-1.15136719	-1.12060547	-53.54736328	-72.92724609	+3848	+14.75683594	+1.74902344	-2.12255859	+56.55761719	-49.50439453	-58.60107422	+3056	+13.53955078	-2.46533203	-3.82324219	+4.63623047	-54.16259766	-60.46875000	+2736
+1457970786.58439990	+14.82275391	-2.02587891	-1.10742188	-1.47216797	-53.92089844	-72.55371094	+3856	+14.77441406	+1.77539063	-2.05224609	+56.68945313	-50.11962891	-58.84277344	+3080	+13.56591797	-2.43017578	-3.79248047	+4.39453125	-54.44824219	-60.27099609	+2736
+1457970786.58859990	+14.83593750	-1.99951172	-1.06347656	-1.80175781	-54.31640625	-72.22412109	+3868	+14.79199219	+1.80615234	-1.98193359	+56.79931641	-50.69091797	-59.06250000	+3100	+13.59228516	-2.39501953	-3.76611328	+4.15283203	-54.73388672	-60.05126953	+2740
+1457970786.59690000	+14.85351563	-1.94677734	-0.96679688	-2.37304688	-55.15136719	-71.52099609	+3896	+14.82714844	+1.86767578	-1.82812500	+57.21679688	-52.03125000	-59.63378906	+3148	+13.64062500	-2.32910156	-3.70458984	+3.69140625	-55.32714844	-59.63378906	+2744
+1457970786.60110000	+14.86230469	-1.92480469	-0.92285156	-2.68066406	-55.52490234	-71.21337891	+3908	+14.84472656	+1.89404297	-1.76220703	+57.34863281	-52.66845703	-59.83154297	+3168	+13.66699219	-2.29833984	-3.67382813	+3.49365234	-55.61279297	-59.47998047	+2744
+1457970786.60520010	+14.87548828	-1.89404297	-0.87890625	-2.92236328	-55.94238281	-70.90576172	+3924	+14.86230469	+1.92919922	-1.69189453	+57.54638672	-53.34960938	-60.02929688	+3192	+13.69335938	-2.26318359	-3.64746094	+3.29589844	-55.87646484	-59.26025391	+2748
+1457970786.60940000	+14.87988281	-1.87646484	-0.83056641	-3.18603516	-56.35986328	-70.62011719	+3936	+14.87988281	+1.94677734	-1.62158203	+57.70019531	-54.03076172	-60.24902344	+3208	+13.71972656	-2.23681641	-3.61669922	+3.07617188	-56.14013672	-59.06250000	+2748
+1457970786.61770010	+14.89306641	-1.83251953	-0.75585938	-3.60351563	-57.10693359	-70.09277344	+3964	+14.90185547	+1.99072266	-1.50292969	+57.87597656	-55.37109375	-60.44677734	+3236	+13.75927734	-2.17529297	-3.56835938	+2.70263672	-56.60156250	-58.62304688	+2752
+1457970786.62190010	+14.89306641	-1.81933594	-0.71191406	-3.86718750	-57.52441406	-69.82910156	+3976	+14.91064453	+2.00390625	-1.44140625	+57.94189453	-56.09619141	-60.53466797	+3252	+13.77246094	-2.15332031	-3.54199219	+2.46093750	-56.86523438	-58.40332031	+2752
+1457970786.62610010	+14.89746094	-1.81054688	-0.68554688	-4.10888672	-57.81005859	-69.58740234	+3984	+14.91943359	+2.01269531	-1.39306641	+57.81005859	-56.77734375	-60.42480469	+3260	+13.79003906	-2.12695313	-3.52001953	+2.19726563	-57.08496094	-58.16162109	+2752
+1457970786.63019990	+14.89746094	-1.79296875	-0.65039063	-4.26269531	-58.22753906	-69.36767578	+3992	+14.92822266	+2.02587891	-1.34472656	+57.83203125	-57.50244141	-60.42480469	+3272	+13.80761719	-2.10058594	-3.49365234	+1.97753906	-57.34863281	-57.89794922	+2752
+1457970786.63439990	+14.90185547	-1.78857422	-0.61962891	-4.43847656	-58.62304688	-69.16992188	+4000	+14.93701172	+2.02587891	-1.29199219	+57.74414063	-58.27148438	-60.38085938	+3280	+13.82080078	-2.07861328	-3.46728516	+1.73583984	-57.59033203	-57.65625000	+2756
+1457970786.63860010	+14.90185547	-1.77978516	-0.59765625	-4.59228516	-58.93066406	-69.03808594	+4004	+14.94580078	+2.02148438	-1.26123047	+57.43652344	-58.97460938	-60.09521484	+3288	+13.83398438	-2.05664063	-3.44970703	+1.51611328	-57.81005859	-57.41455078	+2756
+1457970786.64689990	+14.90185547	-1.76660156	-0.54931641	-4.76806641	-59.65576172	-68.81835938	+4012	+14.95019531	+2.01708984	-1.19091797	+56.97509766	-60.51269531	-59.63378906	+3304	+13.85595703	-2.00830078	-3.41015625	+1.05468750	-58.27148438	-56.86523438	+2756
+1457970786.65520000	+14.89746094	-1.75341797	-0.52294922	-4.79003906	-60.29296875	-68.75244141	+4012	+14.95019531	+1.99951172	-1.12939453	+56.31591797	-62.05078125	-58.99658203	+3320	+13.87353516	-1.96435547	-3.37939453	+0.59326172	-58.66699219	-56.31591797	+2756
+1457970786.65940000	+14.89306641	-1.75341797	-0.50097656	-4.74609375	-60.68847656	-68.77441406	+4012	+14.94580078	+1.98632813	-1.09423828	+56.00830078	-62.88574219	-58.71093750	+3332	+13.87792969	-1.94238281	-3.35742188	+0.37353516	-58.88671875	-56.07421875	+2756
+1457970786.66350010	+14.88867188	-1.74902344	-0.48779297	-4.61425781	-61.04003906	-68.90625000	+4012	+14.94580078	+1.97314453	-1.06787109	+55.54687500	-63.67675781	-58.27148438	+3344	+13.88671875	-1.92480469	-3.34423828	+0.17578125	-59.08447266	-55.85449219	+2756
+1457970786.66770010	+14.88427734	-1.74462891	-0.47021484	-4.48242188	-61.39160156	-69.01611328	+4008	+14.94580078	+1.95556641	-1.04150391	+55.12939453	-64.53369141	-57.91992188	+3356	+13.89111328	-1.90722656	-3.32666016	+0.00000000	-59.32617188	-55.65673828	+2752
+1457970786.67190000	+14.88427734	-1.73583984	-0.45263672	-4.21875000	-61.80908203	-69.23583984	+4008	+14.94140625	+1.94238281	-1.00634766	+54.79980469	-65.36865234	-57.63427734	+3368	+13.90429688	-1.88964844	-3.30908203	-0.15380859	-59.56787109	-55.50292969	+2756
+1457970786.68020010	+14.87548828	-1.71826172	-0.42187500	-3.44970703	-62.60009766	-69.89501953	+4000	+14.93261719	+1.91601563	-0.94921875	+54.11865234	-66.99462891	-57.04101563	+3388	+13.91748047	-1.85449219	-3.28271484	-0.30761719	-59.98535156	-55.32714844	+2756
+1457970786.68440010	+14.87109375	-1.70507813	-0.40429688	-2.92236328	-63.06152344	-70.35644531	+4000	+14.92382813	+1.91601563	-0.91845703	+53.85498047	-67.80761719	-56.79931641	+3396	+13.92187500	-1.84130859	-3.26513672	-0.35156250	-60.20507813	-55.30517578	+2756
+1457970786.68849990	+14.86669922	-1.69189453	-0.38671875	-2.26318359	-63.50097656	-70.92773438	+3996	+14.91943359	+1.91162109	-0.88769531	+53.61328125	-68.59863281	-56.55761719	+3404	+13.93066406	-1.82373047	-3.25195313	-0.28564453	-60.40283203	-55.34912109	+2756
+1457970786.69689990	+14.85791016	-1.64794922	-0.32958984	-0.32958984	-64.70947266	-72.55371094	+3996	+14.91064453	+1.90283203	-0.81738281	+53.23974609	-70.22460938	-56.25000000	+3420	+13.94384766	-1.80175781	-3.21679688	-0.10986328	-60.86425781	-55.63476563	+2756
+1457970786.70520000	+14.85351563	-1.59082031	-0.27246094	+2.28515625	-65.85205078	-74.86083984	+3996	+14.91064453	+1.89843750	-0.75585938	+52.80029297	-71.74072266	-55.89843750	+3432	+13.96142578	-1.77978516	-3.18164063	+0.28564453	-61.32568359	-56.11816406	+2756
+1457970786.71350000	+14.85351563	-1.53369141	-0.22412109	+5.11962891	-66.77490234	-77.36572266	+3992	+14.91064453	+1.91162109	-0.69433594	+52.44873047	-73.21289063	-55.50292969	+3440	+13.97900391	-1.76220703	-3.14648438	+0.85693359	-61.72119141	-56.84326172	+2752
+1457970786.71770000	+14.84912109	-1.50292969	-0.20654297	+6.65771484	-67.19238281	-78.68408203	+3992	+14.90625000	+1.92041016	-0.67236328	+52.11914063	-73.87207031	-55.15136719	+3440	+13.98779297	-1.75341797	-3.13769531	+1.16455078	-61.83105469	-57.19482422	+2752
+1457970786.72190000	+14.84912109	-1.47216797	-0.18457031	+8.23974609	-67.56591797	-80.06835938	+3988	+14.90625000	+1.92480469	-0.65039063	+51.65771484	-74.53125000	-54.66796875	+3440	+13.99218750	-1.74462891	-3.12451172	+1.47216797	-61.96289063	-57.59033203	+2752
+1457970786.72600010	+14.84912109	-1.44140625	-0.16259766	+9.93164063	-67.96142578	-81.54052734	+3988	+14.91064453	+1.92919922	-0.62402344	+51.13037109	-75.23437500	-54.16259766	+3440	+13.99658203	-1.73583984	-3.11132813	+1.80175781	-62.11669922	-57.98583984	+2748
+1457970786.73440000	+14.84912109	-1.38427734	-0.13183594	+13.20556641	-68.51074219	-84.46289063	+3980	+14.91503906	+1.93359375	-0.59326172	+49.50439453	-76.46484375	-52.49267578	+3436	+14.00976563	-1.72265625	-3.08935547	+2.39501953	-62.27050781	-58.68896484	+2744
+1457970786.73850010	+14.85351563	-1.35791016	-0.11865234	+14.85351563	-68.77441406	-85.93505859	+3976	+14.91503906	+1.93359375	-0.57568359	+48.58154297	-77.08007813	-51.56982422	+3436	+14.01416016	-1.72265625	-3.08056641	+2.68066406	-62.35839844	-59.06250000	+2740
+1457970786.74270010	+14.85351563	-1.33593750	-0.11425781	+16.34765625	-68.88427734	-87.27539063	+3968	+14.91943359	+1.94238281	-0.57128906	+47.28515625	-77.58544922	-50.16357422	+3432	+14.01416016	-1.71386719	-3.07617188	+2.92236328	-62.35839844	-59.32617188	+2740
+1457970786.75099990	+14.85351563	-1.29638672	-0.10546875	+19.07226563	-69.14794922	-89.71435547	+3952	+14.91503906	+1.93359375	-0.56689453	+44.20898438	-78.55224609	-46.97753906	+3420	+14.01855469	-1.69628906	-3.07177734	+3.29589844	-62.33642578	-59.76562500	+2732
+1457970786.75519990	+14.84912109	-1.28320313	-0.10986328	+20.21484375	-69.19189453	-90.79101563	+3944	+14.91064453	+1.93359375	-0.57128906	+42.34130859	-78.96972656	-44.97802734	+3416	+14.01855469	-1.68750000	-3.07177734	+3.42773438	-62.29248047	-59.87548828	+2732
+1457970786.75930000	+14.84912109	-1.27441406	-0.10986328	+21.26953125	-69.27978516	-91.77978516	+3936	+14.90625000	+1.92480469	-0.57128906	+40.31982422	-79.34326172	-42.86865234	+3416	+14.01416016	-1.67871094	-3.07617188	+3.51562500	-62.24853516	-59.96337891	+2728
+1457970786.76350000	+14.84912109	-1.26123047	-0.10986328	+22.21435547	-69.36767578	-92.65869141	+3928	+14.90185547	+1.91162109	-0.57568359	+38.29833984	-79.71679688	-40.80322266	+3416	+14.00976563	-1.67431641	-3.07617188	+3.53759766	-62.20458984	-60.00732422	+2724
+1457970786.76770000	+14.84912109	-1.26123047	-0.11865234	+22.96142578	-69.36767578	-93.42773438	+3920	+14.89746094	+1.90722656	-0.58007813	+36.07910156	-80.02441406	-38.40820313	+3412	+14.00976563	-1.66552734	-3.08056641	+3.53759766	-62.20458984	-60.00732422	+2724
+1457970786.77180000	+14.84472656	-1.26123047	-0.13183594	+23.59863281	-69.38964844	-94.10888672	+3908	+14.88867188	+1.90283203	-0.58447266	+33.94775391	-80.28808594	-36.12304688	+3412	+14.00976563	-1.66113281	-3.08056641	+3.51562500	-62.18261719	-59.96337891	+2720
+1457970786.78020000	+14.83593750	-1.26562500	-0.14501953	+24.54345703	-69.47753906	-95.16357422	+3888	+14.87109375	+1.89404297	-0.59765625	+29.88281250	-80.72753906	-31.72851563	+3408	+14.00097656	-1.64355469	-3.08935547	+3.42773438	-62.13867188	-59.83154297	+2720
+1457970786.78430010	+14.83154297	-1.27001953	-0.15380859	+24.85107422	-69.54345703	-95.51513672	+3880	+14.85791016	+1.88964844	-0.60644531	+27.90527344	-80.90332031	-29.57519531	+3408	+14.00097656	-1.63916016	-3.09375000	+3.36181641	-62.13867188	-59.72167969	+2720
+1457970786.79270010	+14.81835938	-1.27880859	-0.16699219	+25.24658203	-69.74121094	-96.06445313	+3864	+14.83593750	+1.87207031	-0.60644531	+24.52148438	-81.27685547	-25.86181641	+3408	+13.99218750	-1.62158203	-3.10253906	+3.18603516	-62.13867188	-59.47998047	+2720
+1457970786.79679990	+14.81396484	-1.28759766	-0.17138672	+25.37841797	-69.85107422	-96.26220703	+3852	+14.82275391	+1.87207031	-0.60205078	+23.02734375	-81.47460938	-24.19189453	+3404	+13.98779297	-1.61718750	-3.10253906	+3.09814453	-62.20458984	-59.34814453	+2720
+1457970786.80100010	+14.80517578	-1.29199219	-0.17138672	+25.51025391	-70.02685547	-96.48193359	+3844	+14.80957031	+1.87207031	-0.59765625	+21.75292969	-81.67236328	-22.74169922	+3404	+13.98339844	-1.61279297	-3.10253906	+2.98828125	-62.24853516	-59.23828125	+2720
+1457970786.80520010	+14.80078125	-1.29199219	-0.17138672	+25.57617188	-70.13671875	-96.56982422	+3832	+14.80078125	+1.86328125	-0.58886719	+20.45654297	-81.87011719	-21.29150391	+3404	+13.97900391	-1.60400391	-3.10253906	+2.87841797	-62.31445313	-59.10644531	+2716
+1457970786.81349990	+14.78320313	-1.30078125	-0.16259766	+25.72998047	-70.46630859	-96.76757813	+3816	+14.77880859	+1.87646484	-0.56689453	+18.34716797	-82.28759766	-18.80859375	+3408	+13.97460938	-1.59082031	-3.09814453	+2.65869141	-62.51220703	-58.86474609	+2716
+1457970786.82180000	+14.77001953	-1.29638672	-0.14941406	+25.86181641	-70.79589844	-96.85546875	+3800	+14.76123047	+1.88085938	-0.52734375	+16.17187500	-82.81494141	-16.39160156	+3408	+13.97021484	-1.57763672	-3.09375000	+2.43896484	-62.77587891	-58.62304688	+2716
+1457970786.82600000	+14.76562500	-1.29199219	-0.13623047	+26.03759766	-71.01562500	-97.00927734	+3796	+14.75244141	+1.88964844	-0.50976563	+14.94140625	-83.07861328	-15.02929688	+3412	+13.96582031	-1.57324219	-3.08935547	+2.35107422	-62.92968750	-58.53515625	+2716
+1457970786.83010010	+14.75683594	-1.28759766	-0.12304688	+26.19140625	-71.19140625	-97.09716797	+3788	+14.74804688	+1.88525391	-0.48339844	+13.60107422	-83.40820313	-13.64501953	+3412	+13.96582031	-1.56884766	-3.08056641	+2.24121094	-63.12744141	-58.42529297	+2720
+1457970786.83430000	+14.75244141	-1.27880859	-0.10986328	+26.41113281	-71.36718750	-97.22900391	+3784	+14.74365234	+1.89404297	-0.45703125	+12.10693359	-83.71582031	-12.06298828	+3412	+13.96142578	-1.56445313	-3.07177734	+2.17529297	-63.30322266	-58.38134766	+2720
+1457970786.83850000	+14.74804688	-1.27001953	-0.09228516	+26.76269531	-71.54296875	-97.51464844	+3780	+14.73925781	+1.90283203	-0.43505859	+10.19531250	-84.02343750	-10.06347656	+3416	+13.96142578	-1.56005859	-3.05859375	+2.13134766	-63.47900391	-58.35937500	+2720
+1457970786.84260010	+14.74804688	-1.26562500	-0.07470703	+27.02636719	-71.67480469	-97.69042969	+3776	+14.73486328	+1.90722656	-0.40869141	+7.99804688	-84.35302734	-7.86621094	+3416	+13.96142578	-1.55566406	-3.04980469	+2.06542969	-63.65478516	-58.33740234	+2720
+1457970786.84680010	+14.74365234	-1.25244141	-0.06152344	+27.35595703	-71.78466797	-97.93212891	+3772	+14.73046875	+1.91601563	-0.38671875	+5.36132813	-84.70458984	-5.18554688	+3416	+13.96142578	-1.54687500	-3.04101563	+2.04345703	-63.76464844	-58.31542969	+2720
+1457970786.85509990	+14.73925781	-1.23486328	-0.03515625	+28.14697266	-71.96044922	-98.52539063	+3768	+14.72167969	+1.92041016	-0.35156250	-1.56005859	-85.23193359	+1.58203125	+3412	+13.96142578	-1.53808594	-3.02343750	+2.04345703	-63.96240234	-58.31542969	+2720
+1457970786.85929990	+14.73486328	-1.22607422	-0.02197266	+28.58642578	-72.00439453	-98.87695313	+3764	+14.72167969	+1.92480469	-0.32958984	-5.91064453	-85.49560547	+5.82275391	+3408	+13.95703125	-1.52929688	-3.01464844	+2.04345703	-64.02832031	-58.33740234	+2720
+1457970786.86760000	+14.73925781	-1.20849609	-0.00439453	+29.53125000	-72.04833984	-99.66796875	+3760	+14.71728516	+1.92041016	-0.30761719	-16.17187500	-85.84716797	+15.71044922	+3400	+13.95703125	-1.52490234	-3.00146484	+1.97753906	-64.11621094	-58.29345703	+2716
+1457970786.87179990	+14.73925781	-1.20410156	+0.00000000	+30.01464844	-72.02636719	-100.08544922	+3756	+14.71728516	+1.92041016	-0.29882813	-21.92871094	-85.97900391	+21.26953125	+3396	+13.95263672	-1.52050781	-2.99707031	+1.93359375	-64.11621094	-58.27148438	+2712
+1457970786.87599990	+14.73925781	-1.19531250	+0.00439453	+30.54199219	-71.98242188	-100.54687500	+3752	+14.71728516	+1.92480469	-0.29443359	-27.61962891	-86.02294922	+26.76269531	+3388	+13.95263672	-1.51611328	-2.99267578	+1.88964844	-64.11621094	-58.22753906	+2708
+1457970786.88430000	+14.73925781	-1.18652344	+0.00878906	+31.48681641	-71.82861328	-101.42578125	+3744	+14.71289063	+1.90722656	-0.29882813	-38.32031250	-85.93505859	+36.76025391	+3376	+13.94384766	-1.50292969	-2.98828125	+1.77978516	-64.07226563	-58.11767578	+2704
+1457970786.88850000	+14.74365234	-1.18652344	+0.00439453	+31.94824219	-71.74072266	-101.88720703	+3736	+14.71728516	+1.89843750	-0.29882813	-43.17626953	-85.84716797	+41.28662109	+3372	+13.93945313	-1.49853516	-2.98828125	+1.71386719	-64.02832031	-58.02978516	+2700
+1457970786.89260010	+14.74365234	-1.18652344	+0.00000000	+32.45361328	-71.63085938	-102.37060547	+3732	+14.71289063	+1.88964844	-0.30761719	-46.93359375	-85.69335938	+44.64843750	+3372	+13.93505859	-1.49414063	-2.98828125	+1.62597656	-63.96240234	-57.94189453	+2696
+1457970786.89680000	+14.74365234	-1.18652344	-0.00439453	+32.98095703	-71.52099609	-102.89794922	+3728	+14.71289063	+1.87646484	-0.32080078	-50.29541016	-85.53955078	+47.59277344	+3368	+13.92626953	-1.48974609	-2.98828125	+1.53808594	-63.89648438	-57.83203125	+2692
+1457970786.90089990	+14.74365234	-1.19091797	-0.00878906	+33.48632813	-71.38916016	-103.40332031	+3724	+14.71289063	+1.85888672	-0.32519531	-54.03076172	-85.40771484	+50.91064453	+3368	+13.92187500	-1.48535156	-2.98828125	+1.42822266	-63.85253906	-57.74414063	+2688
+1457970786.90510010	+14.74804688	-1.19531250	-0.01757813	+34.14550781	-71.23535156	-104.06250000	+3720	+14.71289063	+1.85888672	-0.33398438	-56.27197266	-85.18798828	+52.86621094	+3364	+13.91308594	-1.48095703	-2.98828125	+1.29638672	-63.78662109	-57.61230469	+2684
+1457970786.91339990	+14.74804688	-1.20410156	-0.03955078	+35.37597656	-70.97167969	-105.38085938	+3716	+14.71289063	+1.83251953	-0.35595703	-60.55664063	-84.77050781	+56.51367188	+3364	+13.90429688	-1.47216797	-2.99267578	+1.05468750	-63.63281250	-57.39257813	+2680
+1457970786.91759990	+14.74365234	-1.20849609	-0.04833984	+36.32080078	-70.83984375	-106.34765625	+3712	+14.71728516	+1.83251953	-0.36474609	-62.02880859	-84.55078125	+57.78808594	+3360	+13.89550781	-1.46777344	-2.99267578	+0.96679688	-63.56689453	-57.28271484	+2676
+1457970786.92179990	+14.74365234	-1.21728516	-0.05273438	+37.22167969	-70.72998047	-107.27050781	+3704	+14.71728516	+1.81933594	-0.37792969	-63.39111328	-84.28710938	+58.86474609	+3360	+13.89111328	-1.46337891	-2.99267578	+0.85693359	-63.50097656	-57.17285156	+2672
+1457970786.93010000	+14.73925781	-1.22607422	-0.06152344	+39.33105469	-70.62011719	-109.40185547	+3696	+14.72167969	+1.80615234	-0.37792969	-67.14843750	-83.78173828	+62.31445313	+3356	+13.87792969	-1.45898438	-2.99267578	+0.65917969	-63.39111328	-56.97509766	+2664
+1457970786.93840000	+14.73486328	-1.22167969	-0.05273438	+41.77001953	-70.57617188	-111.81884766	+3688	+14.72167969	+1.79736328	-0.37353516	-70.51025391	-83.16650391	+65.52246094	+3348	+13.86914063	-1.45458984	-2.98828125	+0.50537109	-63.34716797	-56.84326172	+2656
+1457970786.94260000	+14.73046875	-1.21728516	-0.04394531	+43.52783203	-70.59814453	-113.48876953	+3688	+14.72607422	+1.79736328	-0.36914063	-72.61962891	-82.88085938	+67.60986328	+3348	+13.86914063	-1.45458984	-2.98388672	+0.48339844	-63.32519531	-56.82128906	+2652
+1457970786.94680000	+14.73046875	-1.20849609	-0.03076172	+45.06591797	-70.62011719	-114.96093750	+3688	+14.72607422	+1.80615234	-0.36035156	-74.57519531	-82.55126953	+69.58740234	+3344	+13.86914063	-1.45019531	-2.98388672	+0.46142578	-63.32519531	-56.79931641	+2652
+1457970786.95090010	+14.73046875	-1.19970703	-0.01757813	+46.58203125	-70.62011719	-116.38916016	+3688	+14.72607422	+1.81494141	-0.35156250	-76.33300781	-82.19970703	+71.36718750	+3344	+13.86474609	-1.44580078	-2.97509766	+0.43945313	-63.32519531	-56.77734375	+2648
+1457970786.95930000	+14.72607422	-1.17333984	+0.01757813	+50.18554688	-70.68603516	-119.77294922	+3692	+14.73046875	+1.82373047	-0.31201172	-81.23291016	-81.49658203	+76.22314453	+3340	+13.86474609	-1.44140625	-2.96630859	+0.43945313	-63.34716797	-56.77734375	+2640
+1457970786.96339990	+14.72607422	-1.16015625	+0.03076172	+51.83349609	-70.70800781	-121.28906250	+3692	+14.73046875	+1.83251953	-0.30322266	-82.85888672	-81.14501953	+77.87109375	+3340	+13.86474609	-1.44140625	-2.95751953	+0.43945313	-63.36914063	-56.77734375	+2640
+1457970786.97170000	+14.72607422	-1.13818359	+0.05712891	+54.88769531	-70.66406250	-124.12353516	+3692	+14.73046875	+1.84130859	-0.27246094	-86.94580078	-80.39794922	+81.76025391	+3332	+13.86474609	-1.43701172	-2.94433594	+0.46142578	-63.41308594	-56.77734375	+2632
+1457970786.97589990	+14.73046875	-1.12939453	+0.07031250	+56.44775391	-70.66406250	-125.59570313	+3688	+14.73046875	+1.85009766	-0.26367188	-88.65966797	-80.09033203	+83.38623047	+3332	+13.86914063	-1.43261719	-2.93554688	+0.46142578	-63.45703125	-56.79931641	+2628
+1457970786.98009990	+14.73046875	-1.11621094	+0.07910156	+57.72216797	-70.57617188	-126.71630859	+3684	+14.72607422	+1.84570313	-0.25048828	-90.39550781	-79.76074219	+84.88037109	+3328	+13.86914063	-1.43261719	-2.93115234	+0.48339844	-63.45703125	-56.79931641	+2624
+1457970786.98420000	+14.73046875	-1.11181641	+0.08349609	+58.86474609	-70.53222656	-127.77099609	+3680	+14.72607422	+1.85009766	-0.24169922	-92.04345703	-79.43115234	+86.30859375	+3324	+13.86914063	-1.42822266	-2.92675781	+0.48339844	-63.45703125	-56.79931641	+2624
+1457970786.98840000	+14.73046875	-1.10302734	+0.09228516	+60.02929688	-70.51025391	-128.82568359	+3680	+14.72607422	+1.85449219	-0.23291016	-93.47167969	-79.16748047	+87.53906250	+3316	+13.86914063	-1.42382813	-2.92236328	+0.46142578	-63.45703125	-56.77734375	+2620
+1457970786.99670000	+14.72607422	-1.10742188	+0.08349609	+61.47949219	-70.40039063	-130.18798828	+3668	+14.72167969	+1.84130859	-0.23291016	-95.71289063	-78.64013672	+89.16503906	+3304	+13.86914063	-1.42382813	-2.91357422	+0.39550781	-63.43505859	-56.68945313	+2612
+1457970787.00510000	+14.73046875	-1.12060547	+0.07031250	+62.44628906	-70.31250000	-131.13281250	+3664	+14.72167969	+1.82812500	-0.25048828	-97.22900391	-78.26660156	+90.08789063	+3300	+13.86474609	-1.41943359	-2.91357422	+0.21972656	-63.36914063	-56.53564453	+2600
+1457970787.00920010	+14.73046875	-1.12939453	+0.05712891	+62.68798828	-70.24658203	-131.37451172	+3664	+14.71728516	+1.81494141	-0.26367188	-97.75634766	-78.11279297	+90.28564453	+3300	+13.86035156	-1.41503906	-2.91357422	+0.13183594	-63.32519531	-56.42578125	+2596
+1457970787.01340010	+14.73046875	-1.13818359	+0.04394531	+62.95166016	-70.22460938	-131.63818359	+3660	+14.71728516	+1.80175781	-0.27246094	-98.50341797	-77.93701172	+90.70312500	+3300	+13.86035156	-1.41503906	-2.91357422	+0.00000000	-63.25927734	-56.29394531	+2596
+1457970787.01760010	+14.72607422	-1.14697266	+0.02636719	+62.97363281	-70.15869141	-131.68212891	+3660	+14.71289063	+1.79736328	-0.28564453	-98.72314453	-77.82714844	+90.70312500	+3296	+13.85595703	-1.41503906	-2.91796875	-0.10986328	-63.19335938	-56.16210938	+2592
+1457970787.02169990	+14.72167969	-1.16015625	+0.00439453	+62.95166016	-70.09277344	-131.72607422	+3660	+14.71289063	+1.77978516	-0.30322266	-98.96484375	-77.69531250	+90.63720703	+3300	+13.85156250	-1.41064453	-2.92236328	-0.26367188	-63.10546875	-55.98632813	+2592
+1457970787.03010010	+14.72167969	-1.18652344	-0.03076172	+62.86376953	-70.02685547	-131.74804688	+3664	+14.70849609	+1.75781250	-0.33837891	-99.07470703	-77.45361328	+90.26367188	+3304	+13.83837891	-1.40625000	-2.93554688	-0.61523438	-62.90771484	-55.61279297	+2588
+1457970787.03420000	+14.72167969	-1.19531250	-0.04833984	+62.77587891	-69.96093750	-131.70410156	+3664	+14.70410156	+1.74462891	-0.36035156	-98.92089844	-77.34375000	+89.91210938	+3308	+13.82958984	-1.40185547	-2.93994141	-0.79101563	-62.79785156	-55.41503906	+2588
+1457970787.03839990	+14.72167969	-1.20410156	-0.07031250	+62.73193359	-69.91699219	-131.72607422	+3660	+14.70410156	+1.73144531	-0.37792969	-98.92089844	-77.21191406	+89.71435547	+3312	+13.82519531	-1.40185547	-2.94873047	-0.96679688	-62.68798828	-55.23925781	+2588
+1457970787.04259990	+14.72167969	-1.21289063	-0.08789063	+62.68798828	-69.85107422	-131.70410156	+3660	+14.69970703	+1.72705078	-0.39550781	-98.74511719	-77.10205078	+89.40673828	+3312	+13.81640625	-1.39746094	-2.95751953	-1.12060547	-62.57812500	-55.06347656	+2588
+1457970787.04670000	+14.72167969	-1.21289063	-0.10546875	+62.64404297	-69.76318359	-131.66015625	+3656	+14.69970703	+1.72705078	-0.41308594	-98.50341797	-76.97021484	+89.07714844	+3312	+13.80761719	-1.39306641	-2.97070313	-1.27441406	-62.44628906	-54.88769531	+2588
+1457970787.05090000	+14.71728516	-1.21289063	-0.12304688	+62.66601563	-69.69726563	-131.68212891	+3652	+14.69531250	+1.72265625	-0.42626953	-98.37158203	-76.81640625	+88.83544922	+3316	+13.80322266	-1.38867188	-2.98388672	-1.38427734	-62.31445313	-54.73388672	+2592
+1457970787.05920000	+14.72167969	-1.20410156	-0.15820313	+62.73193359	-69.54345703	-131.72607422	+3648	+14.69091797	+1.73144531	-0.45703125	-97.97607422	-76.55273438	+88.37402344	+3316	+13.78564453	-1.37548828	-3.00585938	-1.53808594	-62.05078125	-54.53613281	+2592
+1457970787.06340000	+14.72167969	-1.19531250	-0.17138672	+62.84179688	-69.45556641	-131.81396484	+3644	+14.68652344	+1.74462891	-0.47021484	-97.77832031	-76.39892578	+88.15429688	+3320	+13.78125000	-1.36669922	-3.02343750	-1.56005859	-61.91894531	-54.49218750	+2596
+1457970787.06750010	+14.72607422	-1.18652344	-0.18457031	+62.97363281	-69.38964844	-131.90185547	+3640	+14.68212891	+1.74902344	-0.48339844	-97.62451172	-76.28906250	+88.00048828	+3320	+13.77685547	-1.35791016	-3.03662109	-1.56005859	-61.80908203	-54.47021484	+2596
+1457970787.07170010	+14.73046875	-1.17333984	-0.19775391	+63.14941406	-69.30175781	-132.01171875	+3640	+14.68212891	+1.76660156	-0.49218750	-97.44873047	-76.15722656	+87.86865234	+3324	+13.77246094	-1.35351563	-3.05419922	-1.51611328	-61.69921875	-54.49218750	+2596
+1457970787.07590010	+14.73046875	-1.15576172	-0.21093750	+63.34716797	-69.21386719	-132.14355469	+3636	+14.67773438	+1.78857422	-0.50537109	-97.27294922	-76.04736328	+87.75878906	+3324	+13.76806641	-1.34472656	-3.07177734	-1.42822266	-61.56738281	-54.55810547	+2596
+1457970787.07999990	+14.73486328	-1.13378906	-0.22412109	+63.52294922	-69.10400391	-132.23144531	+3636	+14.67773438	+1.80615234	-0.51855469	-97.09716797	-75.95947266	+87.64892578	+3324	+13.76367188	-1.33593750	-3.08496094	-1.34033203	-61.45751953	-54.64599609	+2596
+1457970787.08419990	+14.73925781	-1.11181641	-0.23730469	+63.69873047	-68.99414063	-132.29736328	+3636	+14.67773438	+1.82812500	-0.52734375	-96.89941406	-75.89355469	+87.53906250	+3324	+13.75927734	-1.32714844	-3.10253906	-1.18652344	-61.34765625	-54.77783203	+2596
+1457970787.08839990	+14.74365234	-1.08984375	-0.25488281	+63.83056641	-68.88427734	-132.34130859	+3636	+14.67333984	+1.85449219	-0.54492188	-96.65771484	-75.84960938	+87.40722656	+3324	+13.75488281	-1.31396484	-3.12451172	-1.01074219	-61.19384766	-54.90966797	+2592
+1457970787.09250000	+14.74365234	-1.06787109	-0.27246094	+63.96240234	-68.77441406	-132.38525391	+3636	+14.67333984	+1.87646484	-0.56250000	-96.41601563	-75.82763672	+87.25341797	+3324	+13.75048828	-1.30078125	-3.15087891	-0.81298828	-61.08398438	-55.06347656	+2592
+1457970787.09670000	+14.74804688	-1.04150391	-0.29003906	+64.09423828	-68.64257813	-132.42919922	+3632	+14.66894531	+1.90283203	-0.57568359	-96.19628906	-75.80566406	+87.12158203	+3324	+13.74609375	-1.28759766	-3.17285156	-0.59326172	-60.95214844	-55.26123047	+2592
+1457970787.10089990	+14.75244141	-1.01513672	-0.30761719	+64.16015625	-68.53271484	-132.40722656	+3632	+14.66894531	+1.92919922	-0.59765625	-95.84472656	-75.84960938	+86.87988281	+3324	+13.74609375	-1.27880859	-3.19921875	-0.37353516	-60.82031250	-55.48095703	+2588
+1457970787.10500000	+14.75683594	-0.98876953	-0.33398438	+64.18212891	-68.37890625	-132.34130859	+3632	+14.66894531	+1.95556641	-0.62402344	-95.40527344	-75.89355469	+86.55029297	+3324	+13.74169922	-1.26123047	-3.23437500	-0.06591797	-60.66650391	-55.74462891	+2588
+1457970787.10920000	+14.76123047	-0.96240234	-0.36035156	+64.20410156	-68.24707031	-132.25341797	+3632	+14.66894531	+1.97753906	-0.65039063	-94.94384766	-75.98144531	+86.17675781	+3324	+13.73730469	-1.24804688	-3.26513672	+0.21972656	-60.51269531	-55.98632813	+2588
+1457970787.11340000	+14.76562500	-0.94042969	-0.39111328	+64.09423828	-68.09326172	-132.05566406	+3632	+14.66894531	+2.00390625	-0.68554688	-94.39453125	-76.09130859	+85.69335938	+3320	+13.73291016	-1.23046875	-3.30029297	+0.50537109	-60.35888672	-56.22802734	+2588
+1457970787.11750010	+14.76562500	-0.91406250	-0.43066406	+63.94042969	-67.91748047	-131.79199219	+3636	+14.66455078	+2.02587891	-0.72070313	-93.75732422	-76.24511719	+85.12207031	+3320	+13.72412109	-1.20410156	-3.34863281	+0.87890625	-60.13916016	-56.55761719	+2592
+1457970787.12170000	+14.76562500	-0.89208984	-0.47021484	+63.76464844	-67.76367188	-131.55029297	+3636	+14.66455078	+2.05224609	-0.76025391	-93.07617188	-76.42089844	+84.50683594	+3320	+13.71533203	-1.18652344	-3.39257813	+1.20849609	-59.96337891	-56.79931641	+2592
+1457970787.12590000	+14.77001953	-0.87011719	-0.51855469	+63.45703125	-67.58789063	-131.15478516	+3636	+14.66455078	+2.07421875	-0.80419922	-92.19726563	-76.59667969	+83.67187500	+3320	+13.70654297	-1.16455078	-3.43652344	+1.49414063	-59.76562500	-57.01904297	+2592
+1457970787.13000010	+14.77001953	-0.84814453	-0.57128906	+63.14941406	-67.41210938	-130.75927734	+3636	+14.66015625	+2.09619141	-0.85693359	-91.14257813	-76.81640625	+82.66113281	+3324	+13.69775391	-1.14257813	-3.49365234	+1.80175781	-59.56787109	-57.23876953	+2592
+1457970787.13420010	+14.77001953	-0.83056641	-0.61962891	+62.90771484	-67.23632813	-130.45166016	+3636	+14.65576172	+2.11816406	-0.91406250	-90.08789063	-77.03613281	+81.60644531	+3324	+13.68457031	-1.12060547	-3.53759766	+2.04345703	-59.39208984	-57.41455078	+2592
+1457970787.13829990	+14.77001953	-0.81298828	-0.67675781	+62.53417969	-67.03857422	-130.01220703	+3632	+14.65136719	+2.13574219	-0.97558594	-88.83544922	-77.25585938	+80.37597656	+3328	+13.67578125	-1.10302734	-3.58593750	+2.24121094	-59.21630859	-57.56835938	+2592
+1457970787.14249990	+14.77001953	-0.79101563	-0.74267578	+62.16064453	-66.79687500	-129.55078125	+3636	+14.64697266	+2.15771484	-1.04589844	-87.27539063	-77.54150391	+78.79394531	+3332	+13.66699219	-1.07666016	-3.64306641	+2.48291016	-59.01855469	-57.72216797	+2592
+1457970787.14669990	+14.77001953	-0.76904297	-0.80419922	+61.85302734	-66.59912109	-129.15527344	+3636	+14.63818359	+2.17529297	-1.11621094	-85.78125000	-77.78320313	+77.27783203	+3336	+13.65380859	-1.05468750	-3.69140625	+2.68066406	-58.84277344	-57.81005859	+2592
+1457970787.15080000	+14.77001953	-0.74707031	-0.87011719	+61.43554688	-66.37939453	-128.64990234	+3632	+14.63378906	+2.19726563	-1.18652344	-84.15527344	-78.00292969	+75.60791016	+3344	+13.64501953	-1.02832031	-3.74853516	+2.85644531	-58.64501953	-57.89794922	+2588
+1457970787.15500000	+14.76562500	-0.72509766	-0.94042969	+61.10595703	-66.18164063	-128.25439453	+3632	+14.62500000	+2.21923828	-1.26562500	-82.28759766	-78.26660156	+73.71826172	+3352	+13.62744141	-1.00634766	-3.80566406	+3.05419922	-58.46923828	-58.00781250	+2588
+1457970787.15920000	+14.76562500	-0.70312500	-1.00195313	+60.88623047	-65.98388672	-127.96875000	+3632	+14.61621094	+2.24121094	-1.34033203	-80.63964844	-78.46435547	+72.07031250	+3360	+13.61425781	-0.97998047	-3.85839844	+3.25195313	-58.29345703	-58.09570313	+2588
+1457970787.16330000	+14.76123047	-0.68115234	-1.06787109	+60.60058594	-65.80810547	-127.59521484	+3628	+14.60742188	+2.26318359	-1.41064453	-78.90380859	-78.64013672	+70.31250000	+3364	+13.60546875	-0.95361328	-3.91113281	+3.40576172	-58.13964844	-58.18359375	+2584
+1457970787.16750000	+14.76123047	-0.65917969	-1.13818359	+60.38085938	-65.61035156	-127.33154297	+3624	+14.59863281	+2.28955078	-1.48974609	-77.12402344	-78.81591797	+68.55468750	+3372	+13.59667969	-0.93164063	-3.96386719	+3.58154297	-58.00781250	-58.29345703	+2580
+1457970787.17170000	+14.76123047	-0.62402344	-1.19970703	+60.29296875	-65.43457031	-127.11181641	+3620	+14.58984375	+2.32031250	-1.55566406	-75.60791016	-78.96972656	+67.06054688	+3380	+13.58789063	-0.90966797	-4.01660156	+3.77929688	-57.87597656	-58.40332031	+2576
+1457970787.17580010	+14.76123047	-0.59326172	-1.26123047	+60.22705078	-65.25878906	-126.89208984	+3616	+14.57666016	+2.35107422	-1.62158203	-74.02587891	-79.10156250	+65.54443359	+3388	+13.57910156	-0.88330078	-4.07373047	+3.99902344	-57.72216797	-58.55712891	+2572
+1457970787.18000010	+14.76123047	-0.56250000	-1.31835938	+60.18310547	-65.10498047	-126.78222656	+3612	+14.57226563	+2.38183594	-1.68750000	-72.70751953	-79.25537109	+64.29199219	+3392	+13.56591797	-0.86132813	-4.12646484	+4.24072266	-57.59033203	-58.73291016	+2568
+1457970787.18420000	+14.75683594	-0.52294922	-1.37109375	+60.18310547	-64.95117188	-126.65039063	+3604	+14.55908203	+2.42138672	-1.74462891	-71.41113281	-79.36523438	+63.12744141	+3396	+13.56152344	-0.83056641	-4.17919922	+4.48242188	-57.45849609	-58.88671875	+2564
+1457970787.18829990	+14.75683594	-0.48339844	-1.42382813	+60.22705078	-64.81933594	-126.58447266	+3600	+14.55468750	+2.46533203	-1.80175781	-70.18066406	-79.47509766	+62.00683594	+3404	+13.55273438	-0.79980469	-4.23193359	+4.74609375	-57.32666016	-59.06250000	+2560
+1457970787.19250010	+14.75683594	-0.44824219	-1.47216797	+60.33691406	-64.70947266	-126.62841797	+3592	+14.54589844	+2.50488281	-1.85449219	-69.34570313	-79.56298828	+61.30371094	+3404	+13.54394531	-0.77783203	-4.28466797	+5.00976563	-57.26074219	-59.30419922	+2552
+1457970787.19670010	+14.75244141	-0.40429688	-1.51611328	+60.51269531	-64.59960938	-126.67236328	+3584	+14.53710938	+2.54882813	-1.90283203	-68.51074219	-79.67285156	+60.64453125	+3408	+13.53515625	-0.74707031	-4.33300781	+5.31738281	-57.17285156	-59.54589844	+2548
+1457970787.20079990	+14.75244141	-0.36035156	-1.56005859	+60.73242188	-64.48974609	-126.76025391	+3576	+14.53271484	+2.59716797	-1.95117188	-67.65380859	-79.78271484	+59.96337891	+3408	+13.53076172	-0.72070313	-4.38574219	+5.62500000	-57.10693359	-59.80957031	+2540
+1457970787.20499990	+14.75244141	-0.31640625	-1.60400391	+60.90820313	-64.40185547	-126.82617188	+3564	+14.52392578	+2.64550781	-1.99951172	-67.01660156	-79.87060547	+59.52392578	+3408	+13.52636719	-0.69433594	-4.43408203	+5.93261719	-57.04101563	-60.07324219	+2532
+1457970787.20910000	+14.75244141	-0.26806641	-1.64794922	+61.14990234	-64.27001953	-126.91406250	+3556	+14.51513672	+2.69824219	-2.04345703	-66.40136719	-79.98046875	+59.10644531	+3408	+13.52197266	-0.66357422	-4.48242188	+6.28417969	-56.95312500	-60.35888672	+2524
+1457970787.21330000	+14.75244141	-0.21533203	-1.68750000	+61.43554688	-64.20410156	-127.04589844	+3548	+14.51074219	+2.74658203	-2.08740234	-65.74218750	-80.09033203	+58.66699219	+3404	+13.51757813	-0.63720703	-4.53076172	+6.63574219	-56.90917969	-60.64453125	+2516
+1457970787.21750000	+14.75244141	-0.16699219	-1.72265625	+61.69921875	-64.11621094	-127.17773438	+3540	+14.49755859	+2.79931641	-2.13134766	-65.14892578	-80.20019531	+58.29345703	+3404	+13.50878906	-0.60644531	-4.57910156	+6.98730469	-56.84326172	-60.95214844	+2508
+1457970787.22160010	+14.74804688	-0.11865234	-1.76220703	+61.91894531	-64.02832031	-127.30957031	+3532	+14.49316406	+2.84326172	-2.17968750	-64.57763672	-80.28808594	+57.89794922	+3400	+13.50000000	-0.57128906	-4.62304688	+7.33886719	-56.79931641	-61.23779297	+2500
+1457970787.22580000	+14.74365234	-0.07470703	-1.80175781	+62.09472656	-63.94042969	-127.39746094	+3520	+14.48437500	+2.89160156	-2.22363281	-64.05029297	-80.39794922	+57.56835938	+3396	+13.49560547	-0.54052734	-4.67138672	+7.66845703	-56.75537109	-61.50146484	+2492
+1457970787.23000000	+14.73925781	-0.03515625	-1.84570313	+62.27050781	-63.85253906	-127.48535156	+3512	+14.47558594	+2.93994141	-2.26757813	-63.56689453	-80.48583984	+57.26074219	+3392	+13.49121094	-0.50537109	-4.71533203	+7.99804688	-56.73339844	-61.76513672	+2480
+1457970787.23410010	+14.73486328	+0.01318359	-1.88525391	+62.46826172	-63.74267578	-127.57324219	+3500	+14.46679688	+2.98388672	-2.31152344	-63.10546875	-80.59570313	+56.95312500	+3388	+13.48242188	-0.47460938	-4.75927734	+8.34960938	-56.68945313	-62.02880859	+2472
+1457970787.23830010	+14.73486328	+0.06152344	-1.92919922	+62.66601563	-63.65478516	-127.63916016	+3492	+14.45361328	+3.02783203	-2.35546875	-62.46826172	-80.70556641	+56.49169922	+3384	+13.47363281	-0.43945313	-4.80322266	+8.65722656	-56.66748047	-62.29248047	+2464
+1457970787.24250010	+14.73046875	+0.10546875	-1.97753906	+62.73193359	-63.52294922	-127.59521484	+3480	+14.44042969	+3.07617188	-2.40820313	-61.52343750	-80.81542969	+55.72265625	+3380	+13.46923828	-0.40429688	-4.84716797	+8.98681641	-56.62353516	-62.51220703	+2452
+1457970787.24659990	+14.72167969	+0.14501953	-2.02587891	+62.77587891	-63.41308594	-127.57324219	+3472	+14.42724609	+3.11572266	-2.46093750	-60.57861328	-80.92529297	+54.90966797	+3376	+13.46044922	-0.36914063	-4.89550781	+9.27246094	-56.55761719	-62.70996094	+2444
+1457970787.25079990	+14.71728516	+0.18457031	-2.07861328	+62.75390625	-63.28125000	-127.48535156	+3460	+14.41406250	+3.15087891	-2.51367188	-59.63378906	-81.03515625	+54.07470703	+3372	+13.44726563	-0.32958984	-4.93945313	+9.53613281	-56.51367188	-62.88574219	+2436
+1457970787.25500010	+14.70849609	+0.22412109	-2.13134766	+62.73193359	-63.14941406	-127.37548828	+3448	+14.39648438	+3.18603516	-2.57080078	-58.55712891	-81.12304688	+53.08593750	+3372	+13.43847656	-0.29443359	-4.98779297	+9.79980469	-56.46972656	-63.03955078	+2428
+1457970787.25910000	+14.69531250	+0.25927734	-2.18408203	+62.66601563	-63.01757813	-127.26562500	+3436	+14.38330078	+3.22119141	-2.62353516	-57.43652344	-81.23291016	+52.07519531	+3368	+13.42529297	-0.25488281	-5.03173828	+10.06347656	-56.40380859	-63.19335938	+2416
+1457970787.26329990	+14.68652344	+0.29443359	-2.23681641	+62.57812500	-62.88574219	-127.13378906	+3424	+14.36572266	+3.25634766	-2.68066406	-56.27197266	-81.34277344	+50.99853516	+3368	+13.41210938	-0.21972656	-5.07568359	+10.28320313	-56.38183594	-63.30322266	+2408
+1457970787.26749990	+14.67773438	+0.32958984	-2.29394531	+62.46826172	-62.75390625	-126.97998047	+3412	+14.34814453	+3.29150391	-2.73779297	-54.93164063	-81.43066406	+49.72412109	+3364	+13.39892578	-0.18017578	-5.12402344	+10.48095703	-56.31591797	-63.41308594	+2396
+1457970787.27160000	+14.66894531	+0.36474609	-2.35107422	+62.40234375	-62.60009766	-126.82617188	+3396	+14.33056641	+3.32666016	-2.79492188	-53.54736328	-81.51855469	+48.44970703	+3368	+13.39013672	-0.14062500	-5.16796875	+10.70068359	-56.27197266	-63.52294922	+2388
+1457970787.27580000	+14.65576172	+0.40429688	-2.40380859	+62.33642578	-62.46826172	-126.71630859	+3384	+14.30859375	+3.36181641	-2.85205078	-52.25097656	-81.60644531	+47.24121094	+3368	+13.37695313	-0.10107422	-5.21191406	+10.92041016	-56.25000000	-63.65478516	+2376
+1457970787.28000000	+14.64257813	+0.43945313	-2.45654297	+62.22656250	-62.33642578	-126.54052734	+3368	+14.29101563	+3.39257813	-2.90917969	-50.77880859	-81.69433594	+45.83496094	+3368	+13.36376953	-0.06152344	-5.25585938	+11.14013672	-56.18408203	-63.74267578	+2368
+1457970787.28410010	+14.63378906	+0.47900391	-2.51367188	+62.11669922	-62.18261719	-126.36474609	+3356	+14.26904297	+3.43212891	-2.96630859	-49.26269531	-81.76025391	+44.40673828	+3372	+13.35058594	-0.02197266	-5.29980469	+11.33789063	-56.11816406	-63.85253906	+2356
+1457970787.28830000	+14.62060547	+0.51416016	-2.56201172	+62.09472656	-62.07275391	-126.27685547	+3344	+14.25146484	+3.46728516	-3.01464844	-48.05419922	-81.84814453	+43.28613281	+3372	+13.33740234	+0.01318359	-5.34375000	+11.53564453	-56.09619141	-63.94042969	+2348
+1457970787.29239990	+14.60742188	+0.55371094	-2.60156250	+62.09472656	-61.96289063	-126.23291016	+3332	+14.23388672	+3.50244141	-3.06298828	-46.93359375	-81.93603516	+42.23144531	+3372	+13.32421875	+0.05273438	-5.37890625	+11.73339844	-56.07421875	-64.05029297	+2336
+1457970787.29660010	+14.59423828	+0.59326172	-2.64550781	+62.16064453	-61.87500000	-126.21093750	+3320	+14.21191406	+3.54199219	-3.11132813	-45.81298828	-81.97998047	+41.22070313	+3376	+13.31103516	+0.09228516	-5.41845703	+11.95312500	-56.03027344	-64.18212891	+2324
+1457970787.30080010	+14.58544922	+0.63720703	-2.67626953	+62.31445313	-61.83105469	-126.29882813	+3308	+14.19873047	+3.58154297	-3.14648438	-45.13183594	-82.06787109	+40.67138672	+3376	+13.30224609	+0.13183594	-5.44921875	+12.21679688	-56.05224609	-64.31396484	+2312
+1457970787.30489990	+14.57226563	+0.68115234	-2.71142578	+62.42431641	-61.76513672	-126.32080078	+3296	+14.18115234	+3.62548828	-3.18603516	-44.31884766	-82.15576172	+39.96826172	+3380	+13.29345703	+0.17138672	-5.48437500	+12.43652344	-56.07421875	-64.46777344	+2300
+1457970787.30909990	+14.56787109	+0.72949219	-2.74658203	+62.55615234	-61.69921875	-126.36474609	+3288	+14.16357422	+3.66943359	-3.22558594	-43.50585938	-82.22167969	+39.30908203	+3380	+13.28466797	+0.21093750	-5.51513672	+12.70019531	-56.07421875	-64.62158203	+2288
+1457970787.31329990	+14.55908203	+0.77783203	-2.76416016	+62.81982422	-61.67724609	-126.54052734	+3272	+14.15039063	+3.71777344	-3.24755859	-43.33007813	-82.33154297	+39.28710938	+3380	+13.28027344	+0.25048828	-5.54150391	+12.98583984	-56.11816406	-64.81933594	+2276
+1457970787.31740000	+14.55029297	+0.82177734	-2.78173828	+63.08349609	-61.65527344	-126.69433594	+3260	+14.13720703	+3.76611328	-3.26953125	-43.04443359	-82.41943359	+39.17724609	+3380	+13.27148438	+0.29003906	-5.56787109	+13.29345703	-56.14013672	-64.99511719	+2260
+1457970787.32160000	+14.54150391	+0.87451172	-2.80371094	+63.32519531	-61.65527344	-126.82617188	+3248	+14.12402344	+3.81445313	-3.29589844	-42.75878906	-82.48535156	+39.04541016	+3380	+13.26269531	+0.32958984	-5.58984375	+13.55712891	-56.16210938	-65.14892578	+2248
+1457970787.32579990	+14.53271484	+0.92285156	-2.80810547	+63.69873047	-61.69921875	-127.11181641	+3232	+14.11083984	+3.86279297	-3.30468750	-43.13232422	-82.59521484	+39.59472656	+3376	+13.25830078	+0.36914063	-5.60742188	+13.82080078	-56.22802734	-65.32470703	+2232
+1457970787.32990000	+14.52832031	+0.97119141	-2.81250000	+64.02832031	-61.74316406	-127.35351563	+3216	+14.10205078	+3.91552734	-3.31347656	-43.30810547	-82.68310547	+39.94628906	+3372	+13.25390625	+0.40869141	-5.62500000	+14.10644531	-56.29394531	-65.50048828	+2216
+1457970787.33410000	+14.52392578	+1.01953125	-2.82128906	+64.35791016	-61.78710938	-127.57324219	+3200	+14.09326172	+3.96386719	-3.32666016	-43.48388672	-82.74902344	+40.29785156	+3368	+13.24951172	+0.44824219	-5.64257813	+14.39208984	-56.33789063	-65.67626953	+2204
+1457970787.33830000	+14.51953125	+1.06787109	-2.82128906	+64.75341797	-61.85302734	-127.90283203	+3184	+14.08447266	+4.01660156	-3.32666016	-44.09912109	-82.85888672	+41.08886719	+3360	+13.24511719	+0.48779297	-5.65136719	+14.67773438	-56.44775391	-65.85205078	+2188
+1457970787.34240010	+14.51513672	+1.11621094	-2.82568359	+65.06103516	-61.89697266	-128.07861328	+3172	+14.07128906	+4.06933594	-3.33544922	-44.23095703	-82.92480469	+41.41845703	+3356	+13.24511719	+0.53173828	-5.66894531	+14.94140625	-56.51367188	-65.98388672	+2180
+1457970787.34660010	+14.51074219	+1.16015625	-2.83007813	+65.30273438	-61.91894531	-128.21044922	+3156	+14.06250000	+4.11767578	-3.34423828	-44.29687500	-82.96875000	+41.63818359	+3348	+13.24511719	+0.57128906	-5.68212891	+15.18310547	-56.55761719	-66.11572266	+2168
+1457970787.35080000	+14.50634766	+1.20849609	-2.83007813	+65.61035156	-61.98486328	-128.43017578	+3140	+14.05371094	+4.16601563	-3.34423828	-44.78027344	-83.05664063	+42.29736328	+3340	+13.24072266	+0.60644531	-5.69091797	+15.42480469	-56.62353516	-66.22558594	+2160
+1457970787.35489990	+14.50195313	+1.25244141	-2.83447266	+65.85205078	-62.02880859	-128.58398438	+3124	+14.04492188	+4.21435547	-3.34863281	-44.91210938	-83.10058594	+42.60498047	+3336	+13.23632813	+0.64599609	-5.70410156	+15.62255859	-56.64550781	-66.31347656	+2156
+1457970787.35910010	+14.49755859	+1.29199219	-2.83447266	+66.04980469	-62.07275391	-128.69384766	+3108	+14.03613281	+4.25390625	-3.35302734	-45.00000000	-83.16650391	+42.80273438	+3328	+13.22753906	+0.68554688	-5.71728516	+15.79833984	-56.68945313	-66.37939453	+2152
+1457970787.36319990	+14.49316406	+1.33154297	-2.83886719	+66.24755859	-62.11669922	-128.80371094	+3096	+14.02294922	+4.29345703	-3.35742188	-45.15380859	-83.21044922	+43.08837891	+3320	+13.22314453	+0.72070313	-5.72607422	+15.95214844	-56.73339844	-66.42333984	+2144
+1457970787.36739990	+14.48876953	+1.37548828	-2.84765625	+66.31347656	-62.13867188	-128.78173828	+3084	+14.00976563	+4.33300781	-3.37060547	-44.82421875	-83.23242188	+42.89062500	+3312	+13.21875000	+0.76025391	-5.73486328	+16.06201172	-56.77734375	-66.42333984	+2144
+1457970787.37159990	+14.48437500	+1.40625000	-2.86083984	+66.35742188	-62.13867188	-128.75976563	+3072	+14.00097656	+4.36816406	-3.37939453	-44.45068359	-83.25439453	+42.58300781	+3308	+13.21435547	+0.79541016	-5.74804688	+16.19384766	-56.79931641	-66.44531250	+2140
+1457970787.37570000	+14.47558594	+1.44140625	-2.86962891	+66.37939453	-62.13867188	-128.73779297	+3060	+13.98779297	+4.39892578	-3.38818359	-44.07714844	-83.29833984	+42.29736328	+3300	+13.20996094	+0.83056641	-5.75683594	+16.28173828	-56.82128906	-66.44531250	+2136
+1457970787.37990000	+14.47119141	+1.47656250	-2.88281250	+66.31347656	-62.11669922	-128.58398438	+3048	+13.97460938	+4.43408203	-3.40576172	-43.24218750	-83.29833984	+41.55029297	+3300	+13.20117188	+0.87011719	-5.77001953	+16.34765625	-56.79931641	-66.37939453	+2132
+1457970787.38410000	+14.46240234	+1.50732422	-2.90039063	+66.20361328	-62.09472656	-128.40820313	+3040	+13.96142578	+4.46044922	-3.41894531	-42.29736328	-83.32031250	+40.67138672	+3296	+13.19238281	+0.90087891	-5.78320313	+16.39160156	-56.75537109	-66.31347656	+2124
+1457970787.38820000	+14.45361328	+1.53808594	-2.91796875	+66.09375000	-62.07275391	-128.25439453	+3032	+13.94824219	+4.48681641	-3.43212891	-41.63818359	-83.32031250	+40.05615234	+3292	+13.18359375	+0.93603516	-5.79638672	+16.41357422	-56.73339844	-66.24755859	+2116
+1457970787.39240000	+14.44042969	+1.56884766	-2.93554688	+65.96191406	-62.02880859	-128.03466797	+3024	+13.93066406	+4.51318359	-3.44531250	-40.78125000	-83.32031250	+39.24316406	+3288	+13.17480469	+0.96679688	-5.80517578	+16.43554688	-56.71142578	-66.18164063	+2108
+1457970787.39660000	+14.43164063	+1.59521484	-2.95312500	+65.76416016	-61.98486328	-127.81494141	+3016	+13.91748047	+4.53515625	-3.45849609	-39.83642578	-83.34228516	+38.34228516	+3288	+13.16601563	+0.99755859	-5.81396484	+16.43554688	-56.68945313	-66.11572266	+2100
+1457970787.40070010	+14.42724609	+1.62158203	-2.96630859	+65.63232422	-61.96289063	-127.63916016	+3012	+13.90429688	+4.55273438	-3.46728516	-39.06738281	-83.34228516	+37.57324219	+3288	+13.15722656	+1.02832031	-5.82275391	+16.45751953	-56.71142578	-66.04980469	+2092
+1457970787.40490010	+14.41845703	+1.64794922	-2.98388672	+65.47851563	-61.91894531	-127.41943359	+3004	+13.89550781	+4.57470703	-3.47607422	-38.18847656	-83.34228516	+36.73828125	+3284	+13.15283203	+1.06347656	-5.82714844	+16.45751953	-56.68945313	-65.96191406	+2080
+1457970787.40910010	+14.40966797	+1.67431641	-2.99707031	+65.30273438	-61.89697266	-127.19970703	+3000	+13.88232422	+4.59667969	-3.48925781	-37.22167969	-83.32031250	+35.79345703	+3284	+13.14843750	+1.08984375	-5.83593750	+16.47949219	-56.66748047	-65.89599609	+2068
+1457970787.41319990	+14.40527344	+1.70068359	-3.00585938	+65.21484375	-61.87500000	-127.06787109	+2992	+13.87353516	+4.61865234	-3.49365234	-36.54052734	-83.32031250	+35.15625000	+3284	+13.13964844	+1.12060547	-5.84033203	+16.52343750	-56.66748047	-65.85205078	+2052
+1457970787.41739990	+14.39648438	+1.72705078	-3.01464844	+65.10498047	-61.85302734	-126.91406250	+2988	+13.86035156	+4.64062500	-3.49804688	-35.85937500	-83.32031250	+34.51904297	+3284	+13.13525391	+1.15136719	-5.84472656	+16.56738281	-56.64550781	-65.80810547	+2040
+1457970787.42160010	+14.38769531	+1.75341797	-3.02343750	+64.99511719	-61.83105469	-126.71630859	+2980	+13.85156250	+4.66699219	-3.50244141	-35.13427734	-83.32031250	+33.85986328	+3288	+13.12646484	+1.17773438	-5.84912109	+16.58935547	-56.64550781	-65.76416016	+2024
+1457970787.42569990	+14.37890625	+1.78417969	-3.02343750	+64.97314453	-61.87500000	-126.65039063	+2976	+13.84277344	+4.68896484	-3.50244141	-34.80468750	-83.32031250	+33.57421875	+3288	+13.12207031	+1.20849609	-5.84472656	+16.63330078	-56.66748047	-65.74218750	+2008
+1457970787.42989990	+14.37890625	+1.81054688	-3.01904297	+65.01708984	-61.91894531	-126.62841797	+2972	+13.83398438	+4.71093750	-3.49365234	-34.69482422	-83.34228516	+33.50830078	+3292	+13.11767578	+1.23486328	-5.84033203	+16.69921875	-56.71142578	-65.74218750	+1996
+1457970787.43409990	+14.37451172	+1.83691406	-3.01025391	+65.06103516	-61.96289063	-126.62841797	+2968	+13.82958984	+4.74169922	-3.48486328	-34.67285156	-83.36425781	+33.55224609	+3292	+13.11767578	+1.26123047	-5.83593750	+16.78710938	-56.75537109	-65.74218750	+1988
+1457970787.43820000	+14.37011719	+1.86767578	-2.99707031	+65.19287109	-62.05078125	-126.71630859	+2964	+13.82080078	+4.77246094	-3.47167969	-34.84863281	-83.38623047	+33.83789063	+3300	+13.11328125	+1.29199219	-5.82714844	+16.89697266	-56.82128906	-65.78613281	+1976
+1457970787.44240000	+14.37011719	+1.89404297	-2.98388672	+65.28076172	-62.11669922	-126.76025391	+2960	+13.82080078	+4.79882813	-3.45849609	-35.06835938	-83.40820313	+34.12353516	+3304	+13.11767578	+1.31835938	-5.81835938	+16.98486328	-56.88720703	-65.80810547	+1968
+1457970787.44650010	+14.37011719	+1.92480469	-2.97070313	+65.41259766	-62.20458984	-126.80419922	+2960	+13.81640625	+4.82958984	-3.44091797	-35.33203125	-83.43017578	+34.49707031	+3308	+13.11767578	+1.34472656	-5.80957031	+17.07275391	-56.95312500	-65.83007813	+1964
+1457970787.45070000	+14.36572266	+1.95996094	-2.95312500	+65.61035156	-62.31445313	-126.91406250	+2956	+13.81201172	+4.86474609	-3.42333984	-35.77148438	-83.45214844	+35.04638672	+3312	+13.11767578	+1.37109375	-5.79638672	+17.20458984	-57.01904297	-65.87402344	+1960
+1457970787.45490000	+14.36132813	+1.99072266	-2.93115234	+65.83007813	-62.42431641	-127.04589844	+2956	+13.80761719	+4.89990234	-3.40136719	-36.36474609	-83.49609375	+35.77148438	+3320	+13.11767578	+1.39746094	-5.78759766	+17.31445313	-57.10693359	-65.89599609	+1956
+1457970787.45900010	+14.36132813	+2.02148438	-2.90917969	+66.04980469	-62.53417969	-127.17773438	+2956	+13.80322266	+4.93066406	-3.37939453	-37.06787109	-83.51806641	+36.58447266	+3324	+13.11767578	+1.42382813	-5.77001953	+17.40234375	-57.19482422	-65.93994141	+1956
+1457970787.46320010	+14.36132813	+2.05224609	-2.88281250	+66.26953125	-62.66601563	-127.33154297	+2956	+13.79882813	+4.96582031	-3.35302734	-37.88085938	-83.54003906	+37.48535156	+3332	+13.11767578	+1.45019531	-5.75683594	+17.49023438	-57.28271484	-65.96191406	+1960
+1457970787.46740010	+14.35693359	+2.08300781	-2.86083984	+66.46728516	-62.79785156	-127.48535156	+2956	+13.79882813	+4.99658203	-3.32666016	-38.78173828	-83.58398438	+38.49609375	+3336	+13.12207031	+1.47656250	-5.74365234	+17.57812500	-57.37060547	-65.96191406	+1960
+1457970787.47149990	+14.35693359	+2.11376953	-2.83886719	+66.68701172	-62.90771484	-127.61718750	+2952	+13.79882813	+5.02734375	-3.30029297	-39.77050781	-83.60595703	+39.59472656	+3340	+13.12207031	+1.50292969	-5.72607422	+17.66601563	-57.48046875	-65.98388672	+1968
+1457970787.47569990	+14.35693359	+2.14013672	-2.81689453	+66.90673828	-63.03955078	-127.77099609	+2952	+13.79443359	+5.05810547	-3.27832031	-40.60546875	-83.62792969	+40.53955078	+3344	+13.12646484	+1.52929688	-5.71289063	+17.73193359	-57.59033203	-66.00585938	+1972
+1457970787.47989990	+14.35253906	+2.16650391	-2.79492188	+67.06054688	-63.12744141	-127.83691406	+2948	+13.79003906	+5.08886719	-3.25634766	-41.30859375	-83.64990234	+41.35253906	+3348	+13.12646484	+1.56005859	-5.69531250	+17.79785156	-57.67822266	-65.96191406	+1980
+1457970787.48400000	+14.34814453	+2.19287109	-2.77734375	+67.19238281	-63.21533203	-127.90283203	+2944	+13.78564453	+5.11523438	-3.23437500	-41.94580078	-83.64990234	+42.07763672	+3348	+13.12646484	+1.58203125	-5.68212891	+17.81982422	-57.74414063	-65.91796875	+1988
+1457970787.48819990	+14.34375000	+2.21923828	-2.76416016	+67.28027344	-63.30322266	-127.92480469	+2944	+13.78125000	+5.13720703	-3.21679688	-42.49511719	-83.64990234	+42.69287109	+3352	+13.12646484	+1.60839844	-5.66894531	+17.84179688	-57.81005859	-65.85205078	+1992
+1457970787.49239990	+14.33935547	+2.24121094	-2.74658203	+67.36816406	-63.36914063	-127.94677734	+2940	+13.77246094	+5.15917969	-3.19921875	-43.04443359	-83.67187500	+43.33007813	+3352	+13.12207031	+1.63037109	-5.66015625	+17.81982422	-57.85400391	-65.78613281	+2000
+1457970787.49650000	+14.33496094	+2.25439453	-2.73339844	+67.43408203	-63.43505859	-127.96875000	+2936	+13.76806641	+5.17675781	-3.18164063	-43.61572266	-83.67187500	+43.94531250	+3352	+13.11767578	+1.65234375	-5.65136719	+17.79785156	-57.89794922	-65.67626953	+2004
+1457970787.50070000	+14.33056641	+2.27197266	-2.72460938	+67.43408203	-63.50097656	-127.94677734	+2928	+13.76367188	+5.18994141	-3.16406250	-43.98925781	-83.67187500	+44.36279297	+3352	+13.11328125	+1.67431641	-5.63818359	+17.75390625	-57.94189453	-65.56640625	+2008
+1457970787.50490000	+14.32617188	+2.28076172	-2.71582031	+67.36816406	-63.54492188	-127.85888672	+2924	+13.75927734	+5.20312500	-3.15527344	-44.14306641	-83.67187500	+44.53857422	+3352	+13.11328125	+1.69628906	-5.62939453	+17.68798828	-57.96386719	-65.43457031	+2012
+1457970787.50900010	+14.32177734	+2.29394531	-2.71582031	+67.28027344	-63.56689453	-127.74902344	+2916	+13.75048828	+5.21630859	-3.14648438	-44.23095703	-83.67187500	+44.62646484	+3352	+13.10888672	+1.71386719	-5.62060547	+17.60009766	-58.00781250	-65.30273438	+2016
+1457970787.51320000	+14.31738281	+2.30273438	-2.71142578	+67.19238281	-63.58886719	-127.61718750	+2912	+13.74609375	+5.22509766	-3.13769531	-44.23095703	-83.67187500	+44.67041016	+3348	+13.10449219	+1.73144531	-5.61181641	+17.51220703	-58.02978516	-65.14892578	+2016
+1457970787.51729990	+14.31298828	+2.31591797	-2.70703125	+67.08251953	-63.58886719	-127.50732422	+2904	+13.73730469	+5.23388672	-3.12890625	-44.14306641	-83.67187500	+44.60449219	+3348	+13.10009766	+1.74902344	-5.60302734	+17.44628906	-58.00781250	-65.01708984	+2016
+1457970787.52150010	+14.30419922	+2.32031250	-2.70703125	+66.92871094	-63.58886719	-127.35351563	+2900	+13.72851563	+5.23828125	-3.12451172	-43.98925781	-83.64990234	+44.45068359	+3348	+13.09130859	+1.76660156	-5.59863281	+17.33642578	-58.00781250	-64.84130859	+2012
+1457970787.52570010	+14.29980469	+2.32470703	-2.70263672	+66.77490234	-63.61083984	-127.19970703	+2892	+13.71972656	+5.24267578	-3.11572266	-43.87939453	-83.64990234	+44.31884766	+3348	+13.08691406	+1.78417969	-5.58984375	+17.22656250	-57.98583984	-64.66552734	+2008
+1457970787.52979990	+14.29541016	+2.32910156	-2.70263672	+66.64306641	-63.61083984	-127.04589844	+2888	+13.71533203	+5.24707031	-3.10693359	-43.79150391	-83.64990234	+44.23095703	+3348	+13.07812500	+1.80175781	-5.58544922	+17.11669922	-57.96386719	-64.51171875	+2004
+1457970787.53399990	+14.29101563	+2.33789063	-2.69824219	+66.48925781	-63.61083984	-126.89208984	+2884	+13.70654297	+5.25146484	-3.09814453	-43.68164063	-83.62792969	+44.09912109	+3352	+13.07373047	+1.81494141	-5.57666016	+17.02880859	-57.96386719	-64.35791016	+2000
+1457970787.53819990	+14.28662109	+2.34228516	-2.69384766	+66.35742188	-63.63281250	-126.73828125	+2880	+13.70214844	+5.25585938	-3.08935547	-43.70361328	-83.62792969	+44.12109375	+3352	+13.06933594	+1.82812500	-5.56347656	+16.94091797	-57.98583984	-64.22607422	+1992
+1457970787.54230000	+14.28662109	+2.34667969	-2.68945313	+66.22558594	-63.63281250	-126.60644531	+2876	+13.69775391	+5.26025391	-3.08056641	-43.70361328	-83.60595703	+44.12109375	+3356	+13.06933594	+1.84570313	-5.55468750	+16.85302734	-57.98583984	-64.09423828	+1988
+1457970787.54650000	+14.28222656	+2.35546875	-2.68505859	+66.07177734	-63.65478516	-126.45263672	+2876	+13.69335938	+5.26464844	-3.06738281	-43.68164063	-83.58398438	+44.09912109	+3356	+13.06494141	+1.85888672	-5.54150391	+16.76513672	-57.98583984	-63.96240234	+1980
+1457970787.55069990	+14.27783203	+2.35986328	-2.68066406	+65.96191406	-63.67675781	-126.32080078	+2876	+13.68896484	+5.27343750	-3.05419922	-43.81347656	-83.56201172	+44.25292969	+3360	+13.06054688	+1.87207031	-5.52832031	+16.69921875	-57.98583984	-63.85253906	+1976
+1457970787.55480000	+14.27783203	+2.36865234	-2.66748047	+65.89599609	-63.69873047	-126.23291016	+2876	+13.68457031	+5.28222656	-3.03662109	-44.07714844	-83.54003906	+44.53857422	+3368	+13.06054688	+1.88525391	-5.51513672	+16.63330078	-57.98583984	-63.76464844	+1968
+1457970787.55900000	+14.27343750	+2.38183594	-2.65429688	+65.85205078	-63.74267578	-126.14501953	+2876	+13.68017578	+5.28662109	-3.01904297	-44.38476563	-83.51806641	+44.86816406	+3372	+13.05615234	+1.89843750	-5.50195313	+16.58935547	-58.00781250	-63.67675781	+1964
+1457970787.56320000	+14.27343750	+2.39062500	-2.63671875	+65.80810547	-63.80859375	-126.07910156	+2880	+13.68017578	+5.29541016	-2.99707031	-44.86816406	-83.47412109	+45.37353516	+3376	+13.05615234	+1.91601563	-5.48437500	+16.56738281	-58.02978516	-63.58886719	+1960
+1457970787.56730010	+14.26904297	+2.40820313	-2.61474609	+65.80810547	-63.89648438	-126.01318359	+2884	+13.67578125	+5.30859375	-2.97070313	-45.52734375	-83.45214844	+46.05468750	+3380	+13.05615234	+1.92919922	-5.46679688	+16.52343750	-58.07373047	-63.52294922	+1960
+1457970787.57150010	+14.26904297	+2.42138672	-2.59277344	+65.83007813	-64.00634766	-125.99121094	+2888	+13.67578125	+5.32177734	-2.94433594	-46.20849609	-83.40820313	+46.77978516	+3388	+13.06054688	+1.94238281	-5.44482422	+16.50146484	-58.11767578	-63.45703125	+1960
+1457970787.57570000	+14.26904297	+2.43896484	-2.57080078	+65.89599609	-64.09423828	-125.99121094	+2892	+13.67578125	+5.33496094	-2.91357422	-46.95556641	-83.36425781	+47.59277344	+3392	+13.06054688	+1.95556641	-5.42724609	+16.47949219	-58.18359375	-63.43505859	+1960
+1457970787.57979990	+14.26904297	+2.46093750	-2.54003906	+66.00585938	-64.22607422	-126.03515625	+2900	+13.67578125	+5.35693359	-2.88281250	-47.87841797	-83.29833984	+48.58154297	+3400	+13.06494141	+1.96875000	-5.40527344	+16.47949219	-58.22753906	-63.39111328	+1964
+1457970787.58400010	+14.26904297	+2.47851563	-2.50927734	+66.11572266	-64.35791016	-126.07910156	+2904	+13.67578125	+5.37011719	-2.84765625	-48.69140625	-83.23242188	+49.48242188	+3400	+13.06494141	+1.97753906	-5.38769531	+16.45751953	-58.27148438	-63.34716797	+1964
+1457970787.58820010	+14.26904297	+2.49169922	-2.47851563	+66.20361328	-64.48974609	-126.12304688	+2908	+13.67578125	+5.38769531	-2.81689453	-49.46044922	-83.18847656	+50.29541016	+3404	+13.06933594	+1.99072266	-5.37011719	+16.43554688	-58.31542969	-63.30322266	+1968
+1457970787.59229990	+14.26904297	+2.50927734	-2.44775391	+66.33544922	-64.62158203	-126.16699219	+2916	+13.67578125	+5.40087891	-2.78173828	-50.36132813	-83.12255859	+51.26220703	+3408	+13.06933594	+2.00390625	-5.34814453	+16.41357422	-58.38134766	-63.25927734	+1976
+1457970787.59649990	+14.26904297	+2.52685547	-2.41699219	+66.44531250	-64.75341797	-126.23291016	+2920	+13.68017578	+5.41406250	-2.74658203	-51.21826172	-83.07861328	+52.16308594	+3408	+13.06933594	+2.01269531	-5.32617188	+16.39160156	-58.42529297	-63.21533203	+1984
+1457970787.60060000	+14.26904297	+2.54003906	-2.38623047	+66.55517578	-64.88525391	-126.27685547	+2924	+13.68017578	+5.42724609	-2.72021484	-51.83349609	-83.01269531	+52.82226563	+3408	+13.06933594	+2.02148438	-5.30859375	+16.32568359	-58.49121094	-63.17138672	+1988
+1457970787.60480000	+14.26904297	+2.55322266	-2.35986328	+66.62109375	-65.01708984	-126.32080078	+2928	+13.68017578	+5.43603516	-2.68945313	-52.38281250	-82.96875000	+53.39355469	+3408	+13.07373047	+2.03027344	-5.29101563	+16.25976563	-58.53515625	-63.10546875	+1996
+1457970787.60900000	+14.26904297	+2.56201172	-2.33789063	+66.70898438	-65.12695313	-126.38671875	+2928	+13.68017578	+5.44921875	-2.66748047	-52.88818359	-82.94677734	+53.96484375	+3404	+13.07373047	+2.03906250	-5.27343750	+16.19384766	-58.60107422	-63.03955078	+2004
+1457970787.61310010	+14.26904297	+2.57080078	-2.31591797	+66.75292969	-65.19287109	-126.40869141	+2928	+13.68017578	+5.45361328	-2.64550781	-53.17382813	-82.92480469	+54.25048828	+3400	+13.07373047	+2.04345703	-5.25585938	+16.12792969	-58.62304688	-62.97363281	+2008
+1457970787.61730000	+14.26464844	+2.57519531	-2.29833984	+66.77490234	-65.28076172	-126.40869141	+2928	+13.68017578	+5.46240234	-2.62792969	-53.34960938	-82.90283203	+54.47021484	+3396	+13.07373047	+2.05224609	-5.24267578	+16.06201172	-58.66699219	-62.88574219	+2016
+1457970787.62150000	+14.26464844	+2.57958984	-2.28076172	+66.77490234	-65.34667969	-126.43066406	+2928	+13.67578125	+5.46679688	-2.60595703	-53.56933594	-82.90283203	+54.68994141	+3392	+13.06933594	+2.05664063	-5.22509766	+15.97412109	-58.68896484	-62.79785156	+2020
+1457970787.62560010	+14.26025391	+2.57958984	-2.26757813	+66.70898438	-65.36865234	-126.36474609	+2924	+13.67578125	+5.46679688	-2.59277344	-53.59130859	-82.90283203	+54.71191406	+3392	+13.06494141	+2.06103516	-5.21191406	+15.86425781	-58.71093750	-62.68798828	+2024
+1457970787.62980010	+14.25585938	+2.57519531	-2.25878906	+66.64306641	-65.41259766	-126.32080078	+2924	+13.67138672	+5.46679688	-2.57958984	-53.61328125	-82.90283203	+54.71191406	+3388	+13.06494141	+2.06542969	-5.19873047	+15.77636719	-58.73291016	-62.57812500	+2028
+1457970787.63400010	+14.25146484	+2.57519531	-2.25000000	+66.57714844	-65.43457031	-126.29882813	+2920	+13.67138672	+5.46679688	-2.57080078	-53.65722656	-82.92480469	+54.73388672	+3384	+13.06054688	+2.06982422	-5.18554688	+15.66650391	-58.75488281	-62.44628906	+2028
+1457970787.63809990	+14.24707031	+2.57519531	-2.24121094	+66.51123047	-65.45654297	-126.27685547	+2920	+13.66699219	+5.46240234	-2.55761719	-53.54736328	-82.94677734	+54.58007813	+3384	+13.05615234	+2.07421875	-5.17675781	+15.55664063	-58.79882813	-62.33642578	+2032
+1457970787.64229990	+14.24267578	+2.57080078	-2.23242188	+66.46728516	-65.45654297	-126.25488281	+2916	+13.66259766	+5.46240234	-2.55322266	-53.37158203	-82.99072266	+54.38232422	+3380	+13.05175781	+2.07861328	-5.16357422	+15.44677734	-58.82080078	-62.22656250	+2028
+1457970787.64650010	+14.24267578	+2.56640625	-2.22802734	+66.40136719	-65.45654297	-126.23291016	+2916	+13.65820313	+5.45800781	-2.54882813	-53.12988281	-83.01269531	+54.14062500	+3380	+13.05175781	+2.08300781	-5.15478516	+15.33691406	-58.84277344	-62.11669922	+2028
+1457970787.65060000	+14.23828125	+2.56201172	-2.22363281	+66.33544922	-65.45654297	-126.18896484	+2916	+13.65380859	+5.45800781	-2.54003906	-52.97607422	-83.03466797	+53.96484375	+3380	+13.04736328	+2.08740234	-5.14160156	+15.24902344	-58.86474609	-62.00683594	+2024
+1457970787.65479990	+14.23388672	+2.55761719	-2.21923828	+66.26953125	-65.45654297	-126.18896484	+2916	+13.64941406	+5.45800781	-2.53125000	-52.88818359	-83.07861328	+53.85498047	+3380	+13.04296875	+2.09179688	-5.12841797	+15.18310547	-58.88671875	-61.91894531	+2020
+1457970787.65899990	+14.22949219	+2.55761719	-2.21044922	+66.20361328	-65.45654297	-126.16699219	+2912	+13.64501953	+5.45361328	-2.52246094	-52.82226563	-83.10058594	+53.76708984	+3384	+13.03857422	+2.09619141	-5.11962891	+15.09521484	-58.90869141	-61.80908203	+2016
+1457970787.66310000	+14.22070313	+2.55322266	-2.20605469	+66.18164063	-65.45654297	-126.16699219	+2912	+13.63623047	+5.45361328	-2.51367188	-52.73437500	-83.14453125	+53.65722656	+3388	+13.03417969	+2.10058594	-5.10644531	+15.02929688	-58.95263672	-61.72119141	+2012
+1457970787.66730000	+14.21630859	+2.55322266	-2.19726563	+66.18164063	-65.45654297	-126.18896484	+2912	+13.63623047	+5.45361328	-2.50488281	-52.69042969	-83.16650391	+53.61328125	+3392	+13.03417969	+2.10498047	-5.09326172	+14.96337891	-58.99658203	-61.63330078	+2004
+1457970787.67140010	+14.21191406	+2.55322266	-2.18847656	+66.18164063	-65.45654297	-126.23291016	+2916	+13.63183594	+5.45361328	-2.49169922	-52.66845703	-83.18847656	+53.56933594	+3396	+13.02978516	+2.10937500	-5.07568359	+14.91943359	-59.04052734	-61.58935547	+2000
+1457970787.67560010	+14.21191406	+2.55322266	-2.17529297	+66.24755859	-65.47851563	-126.29882813	+2916	+13.62744141	+5.45361328	-2.48291016	-52.77832031	-83.21044922	+53.67919922	+3404	+13.02978516	+2.11816406	-5.06250000	+14.89746094	-59.08447266	-61.54541016	+1996
+1457970787.67980000	+14.20751953	+2.55761719	-2.16210938	+66.31347656	-65.50048828	-126.38671875	+2916	+13.62304688	+5.45361328	-2.46533203	-52.97607422	-83.23242188	+53.85498047	+3412	+13.02978516	+2.12255859	-5.04492188	+14.87548828	-59.15039063	-61.52343750	+1992
+1457970787.68390010	+14.20312500	+2.56201172	-2.14892578	+66.40136719	-65.54443359	-126.47460938	+2920	+13.61865234	+5.45800781	-2.45214844	-53.17382813	-83.25439453	+54.07470703	+3420	+13.02978516	+2.12695313	-5.03173828	+14.85351563	-59.19433594	-61.50146484	+1984
+1457970787.68810010	+14.19873047	+2.56640625	-2.13134766	+66.51123047	-65.58837891	-126.58447266	+2920	+13.61425781	+5.46240234	-2.43017578	-53.52539063	-83.27636719	+54.44824219	+3428	+13.02539063	+2.13134766	-5.01416016	+14.87548828	-59.26025391	-61.47949219	+1984
+1457970787.69230010	+14.19433594	+2.57080078	-2.10937500	+66.66503906	-65.65429688	-126.71630859	+2924	+13.61425781	+5.47119141	-2.40820313	-54.07470703	-83.27636719	+55.04150391	+3436	+13.02539063	+2.13574219	-4.99658203	+14.87548828	-59.30419922	-61.47949219	+1980
+1457970787.69639990	+14.18994141	+2.57958984	-2.08740234	+66.84082031	-65.72021484	-126.89208984	+2928	+13.60986328	+5.47558594	-2.38183594	-54.68994141	-83.27636719	+55.70068359	+3444	+13.02539063	+2.14453125	-4.97900391	+14.89746094	-59.37011719	-61.47949219	+1980
+1457970787.70059990	+14.18994141	+2.58837891	-2.06542969	+67.01660156	-65.80810547	-127.04589844	+2932	+13.60986328	+5.47998047	-2.35986328	-55.28320313	-83.25439453	+56.33789063	+3452	+13.02539063	+2.14892578	-4.96142578	+14.91943359	-59.45800781	-61.50146484	+1984
+1457970787.70479990	+14.18554688	+2.59716797	-2.03906250	+67.23632813	-65.91796875	-127.22167969	+2936	+13.60986328	+5.48876953	-2.32910156	-55.98632813	-83.23242188	+57.08496094	+3464	+13.02539063	+2.15332031	-4.93945313	+14.91943359	-59.52392578	-61.50146484	+1988
+1457970787.70890000	+14.18554688	+2.60595703	-2.01269531	+67.41210938	-66.00585938	-127.37548828	+2940	+13.60986328	+5.49755859	-2.30273438	-56.64550781	-83.21044922	+57.78808594	+3468	+13.02539063	+2.15771484	-4.92187500	+14.94140625	-59.58984375	-61.50146484	+1988
+1457970787.71310000	+14.18115234	+2.61474609	-1.99072266	+67.58789063	-66.09375000	-127.55126953	+2940	+13.60986328	+5.50634766	-2.27636719	-57.41455078	-83.18847656	+58.62304688	+3476	+13.02978516	+2.16210938	-4.90429688	+14.94140625	-59.65576172	-61.52343750	+1996
+1457970787.71729990	+14.18115234	+2.62792969	-1.96435547	+67.76367188	-66.20361328	-127.68310547	+2944	+13.60986328	+5.51513672	-2.24560547	-58.20556641	-83.14453125	+59.50195313	+3480	+13.02978516	+2.16650391	-4.88671875	+14.94140625	-59.72167969	-61.52343750	+2000
+1457970787.72140000	+14.18115234	+2.63232422	-1.93798828	+67.89550781	-66.29150391	-127.81494141	+2944	+13.60986328	+5.52392578	-2.21923828	-58.88671875	-83.10058594	+60.27099609	+3484	+13.02978516	+2.17089844	-4.87353516	+14.94140625	-59.74365234	-61.50146484	+2008
+1457970787.72560000	+14.17675781	+2.63671875	-1.92041016	+68.00537109	-66.35742188	-127.88085938	+2944	+13.60986328	+5.52832031	-2.19726563	-59.30419922	-83.03466797	+60.75439453	+3488	+13.02978516	+2.17529297	-4.85595703	+14.91943359	-59.78759766	-61.45751953	+2012
+1457970787.72980000	+14.17675781	+2.64111328	-1.90283203	+68.07128906	-66.42333984	-127.94677734	+2940	+13.60986328	+5.53271484	-2.17529297	-59.72167969	-82.96875000	+61.23779297	+3488	+13.02539063	+2.17968750	-4.84277344	+14.87548828	-59.80957031	-61.39160156	+2020
+1457970787.73390010	+14.17675781	+2.64550781	-1.88525391	+68.09326172	-66.48925781	-127.99072266	+2940	+13.60986328	+5.53271484	-2.15332031	-60.11718750	-82.90283203	+61.67724609	+3488	+13.02539063	+2.18408203	-4.82958984	+14.83154297	-59.85351563	-61.34765625	+2028
+1457970787.73810010	+14.17675781	+2.64550781	-1.86767578	+68.09326172	-66.53320313	-128.01269531	+2936	+13.60986328	+5.53271484	-2.13574219	-60.42480469	-82.85888672	+62.02880859	+3484	+13.02539063	+2.18408203	-4.81640625	+14.74365234	-59.87548828	-61.28173828	+2036
+1457970787.74230000	+14.17675781	+2.64990234	-1.85888672	+68.04931641	-66.55517578	-127.96875000	+2932	+13.60986328	+5.53271484	-2.12255859	-60.44677734	-82.77099609	+62.11669922	+3484	+13.02539063	+2.18847656	-4.80761719	+14.67773438	-59.87548828	-61.19384766	+2040
+1457970787.74640010	+14.18115234	+2.64550781	-1.85449219	+67.93945313	-66.55517578	-127.88085938	+2928	+13.60986328	+5.53271484	-2.10937500	-60.31494141	-82.70507813	+62.02880859	+3480	+13.02539063	+2.19287109	-4.79882813	+14.56787109	-59.83154297	-61.08398438	+2044
+1457970787.75060010	+14.18115234	+2.64550781	-1.85009766	+67.80761719	-66.55517578	-127.74902344	+2924	+13.60986328	+5.53271484	-2.10498047	-60.05126953	-82.63916016	+61.80908203	+3476	+13.02539063	+2.19726563	-4.79003906	+14.45800781	-59.80957031	-60.97412109	+2048
+1457970787.75469990	+14.18115234	+2.64111328	-1.84570313	+67.67578125	-66.53320313	-127.63916016	+2920	+13.60546875	+5.52832031	-2.09619141	-59.74365234	-82.57324219	+61.52343750	+3472	+13.02099609	+2.19726563	-4.78564453	+14.37011719	-59.74365234	-60.84228516	+2052
+1457970787.75889990	+14.18115234	+2.63671875	-1.84570313	+67.50000000	-66.51123047	-127.48535156	+2916	+13.60546875	+5.52392578	-2.09179688	-59.37011719	-82.48535156	+61.19384766	+3472	+13.01660156	+2.20166016	-4.78125000	+14.26025391	-59.67773438	-60.71044922	+2052
+1457970787.76309990	+14.18115234	+2.63232422	-1.84570313	+67.30224609	-66.46728516	-127.28759766	+2912	+13.60546875	+5.51953125	-2.09179688	-58.88671875	-82.39746094	+60.71044922	+3468	+13.01660156	+2.20605469	-4.77685547	+14.12841797	-59.61181641	-60.57861328	+2052
+1457970787.77140000	+14.18554688	+2.62792969	-1.85009766	+66.88476563	-66.37939453	-126.89208984	+2908	+13.60107422	+5.51074219	-2.09179688	-57.72216797	-82.24365234	+59.56787109	+3468	+13.00781250	+2.21044922	-4.77246094	+13.88671875	-59.45800781	-60.29296875	+2048
+1457970787.77560000	+14.18554688	+2.62353516	-1.85449219	+66.66503906	-66.31347656	-126.69433594	+2908	+13.60107422	+5.50634766	-2.09619141	-57.12890625	-82.15576172	+58.97460938	+3468	+13.00781250	+2.21044922	-4.77246094	+13.77685547	-59.34814453	-60.18310547	+2044
+1457970787.77970000	+14.18994141	+2.61914063	-1.85888672	+66.44531250	-66.26953125	-126.47460938	+2908	+13.60107422	+5.50195313	-2.10058594	-56.46972656	-82.06787109	+58.31542969	+3468	+13.00341797	+2.21044922	-4.77246094	+13.68896484	-59.26025391	-60.07324219	+2040
+1457970787.78390000	+14.18994141	+2.61474609	-1.86767578	+66.20361328	-66.18164063	-126.23291016	+2908	+13.60107422	+5.49755859	-2.10058594	-55.67871094	-81.97998047	+57.54638672	+3468	+12.99902344	+2.21484375	-4.77246094	+13.57910156	-59.15039063	-59.96337891	+2032
+1457970787.78810000	+14.18994141	+2.61474609	-1.87207031	+65.96191406	-66.11572266	-125.96923828	+2908	+13.59667969	+5.49755859	-2.10498047	-54.86572266	-81.89208984	+56.75537109	+3468	+12.99902344	+2.21923828	-4.77246094	+13.51318359	-59.04052734	-59.87548828	+2028
+1457970787.79220010	+14.19433594	+2.61035156	-1.88085938	+65.69824219	-66.02783203	-125.70556641	+2912	+13.59667969	+5.49316406	-2.10937500	-54.00878906	-81.78222656	+55.92041016	+3472	+12.99462891	+2.21923828	-4.77246094	+13.44726563	-58.95263672	-59.80957031	+2020
+1457970787.79640010	+14.19433594	+2.60595703	-1.88525391	+65.47851563	-65.96191406	-125.46386719	+2912	+13.59667969	+5.49316406	-2.11376953	-53.17382813	-81.67236328	+55.12939453	+3472	+12.99023438	+2.22363281	-4.77246094	+13.40332031	-58.86474609	-59.74365234	+2016
+1457970787.80060010	+14.19433594	+2.60595703	-1.88964844	+65.28076172	-65.89599609	-125.24414063	+2912	+13.59228516	+5.49316406	-2.11816406	-52.51464844	-81.58447266	+54.49218750	+3472	+12.99023438	+2.22363281	-4.77246094	+13.38134766	-58.79882813	-59.69970703	+2008
+1457970787.80890010	+14.19873047	+2.61035156	-1.89404297	+64.95117188	-65.78613281	-124.87060547	+2916	+13.59228516	+5.49755859	-2.11816406	-50.80078125	-81.34277344	+52.97607422	+3476	+12.98583984	+2.22802734	-4.76806641	+13.33740234	-58.66699219	-59.67773438	+1996
+1457970787.81310010	+14.20312500	+2.61474609	-1.89404297	+64.84130859	-65.74218750	-124.71679688	+2916	+13.59228516	+5.50195313	-2.11376953	-50.07568359	-81.23291016	+52.38281250	+3480	+12.98583984	+2.22802734	-4.76806641	+13.33740234	-58.62304688	-59.69970703	+1992
+1457970787.81719990	+14.20751953	+2.61474609	-1.88964844	+64.75341797	-65.72021484	-124.60693359	+2916	+13.59228516	+5.51074219	-2.10498047	-48.99902344	-81.07910156	+51.52587891	+3480	+12.99023438	+2.22802734	-4.76806641	+13.35937500	-58.57910156	-59.74365234	+1988
+1457970787.82139990	+14.20751953	+2.62353516	-1.88964844	+64.68750000	-65.69824219	-124.49707031	+2920	+13.59228516	+5.51953125	-2.10058594	-47.98828125	-80.94726563	+50.71289063	+3480	+12.99023438	+2.23242188	-4.76367188	+13.40332031	-58.55712891	-59.78759766	+1984
+1457970787.82550000	+14.20751953	+2.62792969	-1.88085938	+64.64355469	-65.69824219	-124.40917969	+2920	+13.59228516	+5.52392578	-2.09179688	-47.24121094	-80.85937500	+50.16357422	+3484	+12.99023438	+2.23242188	-4.76367188	+13.44726563	-58.51318359	-59.83154297	+1984
+1457970787.82970000	+14.21191406	+2.63671875	-1.87207031	+64.62158203	-65.72021484	-124.32128906	+2924	+13.59228516	+5.53710938	-2.07421875	-46.09863281	-80.70556641	+49.37255859	+3484	+12.99023438	+2.23681641	-4.75927734	+13.46923828	-58.51318359	-59.87548828	+1984
+1457970787.83390000	+14.21191406	+2.64111328	-1.86328125	+64.57763672	-65.74218750	-124.25537109	+2924	+13.59667969	+5.54150391	-2.06103516	-45.19775391	-80.59570313	+48.77929688	+3484	+12.99023438	+2.23681641	-4.75488281	+13.51318359	-58.51318359	-59.94140625	+1984
+1457970787.83800010	+14.21191406	+2.64550781	-1.85449219	+64.51171875	-65.78613281	-124.16748047	+2928	+13.59667969	+5.54589844	-2.04785156	-44.34082031	-80.52978516	+48.20800781	+3484	+12.99462891	+2.23681641	-4.74609375	+13.55712891	-58.51318359	-60.00732422	+1988
+1457970787.84220000	+14.21630859	+2.65429688	-1.84570313	+64.40185547	-65.83007813	-124.03564453	+2928	+13.59667969	+5.55908203	-2.03466797	-42.82470703	-80.41992188	+47.10937500	+3484	+12.99462891	+2.24121094	-4.74169922	+13.60107422	-58.51318359	-60.07324219	+1988
+1457970787.85050010	+14.21630859	+2.66308594	-1.83251953	+64.02832031	-65.91796875	-123.57421875	+2924	+13.59667969	+5.56787109	-2.01708984	-40.23193359	-80.28808594	+45.19775391	+3480	+12.99902344	+2.24121094	-4.73291016	+13.66699219	-58.49121094	-60.20507813	+1996
+1457970787.85470010	+14.22070313	+2.66748047	-1.82812500	+63.69873047	-65.96191406	-123.20068359	+2924	+13.59667969	+5.57666016	-2.00830078	-38.67187500	-80.24414063	+44.01123047	+3476	+12.99902344	+2.24560547	-4.73291016	+13.71093750	-58.49121094	-60.27099609	+1996
+1457970787.85890010	+14.22070313	+2.67187500	-1.82373047	+63.25927734	-66.00585938	-122.71728516	+2924	+13.59667969	+5.57666016	-1.99951172	-37.15576172	-80.20019531	+42.84667969	+3472	+12.99902344	+2.25000000	-4.72851563	+13.75488281	-58.49121094	-60.31494141	+2000
+1457970787.86299990	+14.22070313	+2.67187500	-1.81933594	+62.75390625	-66.07177734	-122.16796875	+2920	+13.59228516	+5.57666016	-1.99951172	-35.33203125	-80.17822266	+41.35253906	+3468	+12.99902344	+2.25000000	-4.72412109	+13.75488281	-58.46923828	-60.35888672	+2004
+1457970787.86719990	+14.22070313	+2.67187500	-1.82373047	+61.87500000	-66.13769531	-121.22314453	+2916	+13.58789063	+5.57666016	-1.99951172	-33.37646484	-80.11230469	+39.70458984	+3464	+12.99902344	+2.25000000	-4.72412109	+13.75488281	-58.42529297	-60.35888672	+2008
+1457970787.87140010	+14.22509766	+2.66308594	-1.82812500	+60.95214844	-66.18164063	-120.27832031	+2916	+13.58789063	+5.57666016	-1.99951172	-31.44287109	-80.11230469	+38.12255859	+3464	+12.99902344	+2.25439453	-4.72412109	+13.73291016	-58.40332031	-60.35888672	+2012
+1457970787.87550000	+14.22509766	+2.65429688	-1.83691406	+59.98535156	-66.24755859	-119.28955078	+2916	+13.58349609	+5.58105469	-2.00390625	-29.20166016	-80.11230469	+36.18896484	+3460	+12.99462891	+2.25439453	-4.72412109	+13.71093750	-58.35937500	-60.35888672	+2016
+1457970787.87969990	+14.22509766	+2.64550781	-1.85449219	+58.42529297	-66.26953125	-117.70751953	+2920	+13.57470703	+5.57666016	-2.01708984	-26.69677734	-80.06835938	+33.96972656	+3460	+12.99462891	+2.25439453	-4.72851563	+13.68896484	-58.31542969	-60.35888672	+2016
+1457970787.88389990	+14.22509766	+2.63232422	-1.87207031	+57.04101563	-66.24755859	-116.27929688	+2924	+13.56591797	+5.58105469	-2.02587891	-24.19189453	-80.04638672	+31.75048828	+3460	+12.99023438	+2.25439453	-4.73291016	+13.66699219	-58.24951172	-60.31494141	+2020
+1457970787.88800000	+14.22509766	+2.62353516	-1.88964844	+55.70068359	-66.29150391	-114.93896484	+2924	+13.56152344	+5.58544922	-2.03906250	-21.51123047	-80.00244141	+29.35546875	+3464	+12.98583984	+2.25878906	-4.73730469	+13.60107422	-58.16162109	-60.27099609	+2020
+1457970787.89220000	+14.22509766	+2.60595703	-1.90722656	+54.00878906	-66.26953125	-113.24707031	+2932	+13.55273438	+5.58105469	-2.05224609	-18.91845703	-79.98046875	+26.96044922	+3468	+12.98144531	+2.25878906	-4.74169922	+13.55712891	-58.09570313	-60.22705078	+2020
+1457970787.90050010	+14.22949219	+2.57519531	-1.94238281	+50.97656250	-66.26953125	-110.23681641	+2940	+13.53515625	+5.58544922	-2.07861328	-13.49121094	-79.89257813	+21.95068359	+3472	+12.97265625	+2.25878906	-4.75927734	+13.46923828	-57.91992188	-60.09521484	+2020
+1457970787.90470000	+14.23388672	+2.55761719	-1.95996094	+49.39453125	-66.22558594	-108.69873047	+2948	+13.52636719	+5.58544922	-2.10058594	-10.63476563	-79.82666016	+19.24804688	+3476	+12.96826172	+2.25878906	-4.76367188	+13.40332031	-57.85400391	-60.05126953	+2020
+1457970787.90879990	+14.23388672	+2.54882813	-1.98193359	+47.83447266	-66.15966797	-107.16064453	+2952	+13.52197266	+5.59423828	-2.11816406	-7.75634766	-79.73876953	+16.56738281	+3484	+12.96386719	+2.25439453	-4.77246094	+13.35937500	-57.76611328	-59.98535156	+2016
+1457970787.91300010	+14.23388672	+2.54003906	-1.99511719	+46.31835938	-66.11572266	-105.64453125	+2952	+13.51318359	+5.60302734	-2.13134766	-4.96582031	-79.67285156	+13.97460938	+3488	+12.95507813	+2.25439453	-4.78125000	+13.29345703	-57.67822266	-59.91943359	+2012
+1457970787.91720010	+14.23388672	+2.52246094	-2.00830078	+44.78027344	-66.07177734	-104.15039063	+2956	+13.50439453	+5.60742188	-2.14453125	-2.13134766	-79.56298828	+11.27197266	+3492	+12.95068359	+2.25439453	-4.79003906	+13.27148438	-57.61230469	-59.87548828	+2008
+1457970787.92129990	+14.23388672	+2.50927734	-2.02148438	+43.24218750	-65.98388672	-102.67822266	+2960	+13.50000000	+5.61181641	-2.15771484	+0.68115234	-79.45312500	+8.61328125	+3496	+12.94628906	+2.25439453	-4.79882813	+13.22753906	-57.52441406	-59.83154297	+2004
+1457970787.92549990	+14.23828125	+2.50048828	-2.03027344	+41.72607422	-65.91796875	-101.18408203	+2960	+13.49121094	+5.62500000	-2.17089844	+3.47167969	-79.32128906	+5.97656250	+3500	+12.94189453	+2.25439453	-4.80761719	+13.18359375	-57.45849609	-59.76562500	+2000
+1457970787.92969990	+14.23828125	+2.49169922	-2.03906250	+40.23193359	-65.87402344	-99.75585938	+2960	+13.48681641	+5.62939453	-2.18408203	+6.21826172	-79.14550781	+3.36181641	+3504	+12.93750000	+2.25000000	-4.81640625	+13.16162109	-57.39257813	-59.74365234	+1996
+1457970787.93380000	+14.24267578	+2.48291016	-2.04345703	+38.80371094	-65.80810547	-98.37158203	+2960	+13.48242188	+5.64257813	-2.19726563	+8.92089844	-78.99169922	+0.83496094	+3504	+12.92871094	+2.25000000	-4.82080078	+13.13964844	-57.32666016	-59.69970703	+1992
+1457970787.93800000	+14.24707031	+2.47412109	-2.05224609	+37.41943359	-65.72021484	-97.00927734	+2960	+13.47802734	+5.65576172	-2.20166016	+11.53564453	-78.83789063	-1.62597656	+3508	+12.92431641	+2.24560547	-4.82958984	+13.11767578	-57.26074219	-59.67773438	+1988
+1457970787.94630000	+14.25146484	+2.45654297	-2.06542969	+34.67285156	-65.52246094	-94.35058594	+2956	+13.46923828	+5.68212891	-2.22802734	+16.69921875	-78.35449219	-6.45996094	+3512	+12.91552734	+2.24121094	-4.84716797	+13.09570313	-57.15087891	-59.63378906	+1980
+1457970787.95050000	+14.25146484	+2.45214844	-2.07421875	+33.33251953	-65.36865234	-93.05419922	+2952	+13.46484375	+5.69970703	-2.24121094	+19.20410156	-78.09082031	-8.78906250	+3512	+12.91113281	+2.23681641	-4.85595703	+13.09570313	-57.08496094	-59.61181641	+1976
+1457970787.95470000	+14.25146484	+2.44775391	-2.08300781	+32.03613281	-65.23681641	-91.75781250	+2948	+13.46044922	+5.71289063	-2.25439453	+21.57714844	-77.80517578	-11.00830078	+3512	+12.90673828	+2.23242188	-4.86914063	+13.11767578	-56.99707031	-59.61181641	+1976
+1457970787.95880010	+14.25585938	+2.43896484	-2.08740234	+30.71777344	-65.08300781	-90.50537109	+2944	+13.45166016	+5.72167969	-2.26757813	+23.81835938	-77.47558594	-13.09570313	+3512	+12.89794922	+2.22363281	-4.88232422	+13.13964844	-56.93115234	-59.61181641	+1972
+1457970787.96300010	+14.25585938	+2.43017578	-2.10498047	+29.42138672	-64.88525391	-89.23095703	+2940	+13.44726563	+5.73486328	-2.28515625	+25.92773438	-77.10205078	-15.05126953	+3512	+12.89355469	+2.21923828	-4.89550781	+13.13964844	-56.84326172	-59.61181641	+1972
+1457970787.96720000	+14.26025391	+2.42578125	-2.11816406	+28.14697266	-64.66552734	-87.95654297	+2940	+13.44287109	+5.74804688	-2.30712891	+27.88330078	-76.72851563	-16.87500000	+3512	+12.88476563	+2.20605469	-4.91308594	+13.16162109	-56.71142578	-59.61181641	+1976
+1457970787.97129990	+14.26025391	+2.41259766	-2.13574219	+26.91650391	-64.42382813	-86.77001953	+2936	+13.43408203	+5.75683594	-2.32470703	+29.75097656	-76.35498047	-18.58886719	+3516	+12.87597656	+2.19726563	-4.93066406	+13.16162109	-56.60156250	-59.61181641	+1980
+1457970787.97550010	+14.26025391	+2.39941406	-2.16210938	+25.72998047	-64.11621094	-85.60546875	+2936	+13.42968750	+5.76562500	-2.35546875	+31.39892578	-75.87158203	-20.10498047	+3516	+12.86718750	+2.18408203	-4.95263672	+13.18359375	-56.46972656	-59.61181641	+1984
+1457970787.97960000	+14.26025391	+2.39062500	-2.19287109	+24.56542969	-63.74267578	-84.41894531	+2936	+13.42089844	+5.77441406	-2.38623047	+32.91503906	-75.45410156	-21.46728516	+3516	+12.85400391	+2.16650391	-4.98339844	+13.18359375	-56.25000000	-59.58984375	+1992
+1457970787.98379990	+14.26025391	+2.37744141	-2.22363281	+23.42285156	-63.36914063	-83.32031250	+2936	+13.41210938	+5.77880859	-2.41699219	+34.25537109	-74.99267578	-22.69775391	+3516	+12.84082031	+2.15332031	-5.00976563	+13.18359375	-56.03027344	-59.56787109	+2000
+1457970787.99210000	+14.26025391	+2.35107422	-2.30273438	+21.31347656	-62.44628906	-81.21093750	+2940	+13.39013672	+5.77441406	-2.50488281	+36.29882813	-73.93798828	-24.54345703	+3520	+12.80566406	+2.11816406	-5.08007813	+13.11767578	-55.45898438	-59.41406250	+2020
+1457970787.99630000	+14.25585938	+2.32910156	-2.34667969	+20.30273438	-61.94091797	-80.26611328	+2944	+13.38134766	+5.77001953	-2.54443359	+37.15576172	-73.45458984	-25.31250000	+3524	+12.78369141	+2.10058594	-5.11523438	+13.05175781	-55.15136719	-59.30419922	+2028
+1457970788.00050000	+14.25585938	+2.30712891	-2.39941406	+19.37988281	-61.39160156	-79.38720703	+2952	+13.36816406	+5.76123047	-2.60595703	+37.66113281	-72.86132813	-25.75195313	+3528	+12.76611328	+2.07861328	-5.15039063	+12.98583984	-54.84375000	-59.21630859	+2032
+1457970788.00460000	+14.25585938	+2.28955078	-2.45654297	+18.54492188	-60.79833984	-78.53027344	+2956	+13.35937500	+5.75244141	-2.65869141	+38.14453125	-72.37792969	-26.14746094	+3528	+12.74414063	+2.05664063	-5.19873047	+12.87597656	-54.42626953	-59.04052734	+2040
+1457970788.00880000	+14.25585938	+2.26318359	-2.50927734	+17.77587891	-60.20507813	-77.78320313	+2964	+13.34619141	+5.73486328	-2.71142578	+38.54003906	-71.91650391	-26.49902344	+3532	+12.72216797	+2.03906250	-5.23828125	+12.81005859	-54.05273438	-58.90869141	+2044
+1457970788.01300000	+14.25585938	+2.24121094	-2.57080078	+17.09472656	-59.56787109	-77.12402344	+2968	+13.33740234	+5.72167969	-2.78173828	+38.69384766	-71.34521484	-26.63085938	+3536	+12.70019531	+2.01708984	-5.28222656	+12.74414063	-53.65722656	-58.79882813	+2044
+1457970788.02130010	+14.25146484	+2.19726563	-2.69824219	+15.90820313	-58.18359375	-75.91552734	+2984	+13.31542969	+5.68212891	-2.90039063	+38.91357422	-70.44433594	-26.76269531	+3544	+12.65185547	+1.96875000	-5.38330078	+12.63427734	-52.69042969	-58.53515625	+2048
+1457970788.02550010	+14.24707031	+2.17089844	-2.76416016	+15.44677734	-57.50244141	-75.43212891	+2988	+13.30224609	+5.66015625	-2.97070313	+38.78173828	-69.91699219	-26.58691406	+3548	+12.62548828	+1.94238281	-5.43164063	+12.61230469	-52.22900391	-58.44726563	+2044
+1457970788.02959990	+14.24707031	+2.14892578	-2.83007813	+15.00732422	-56.79931641	-74.94873047	+2996	+13.29345703	+5.63818359	-3.03222656	+38.64990234	-69.52148438	-26.45507813	+3552	+12.59912109	+1.91601563	-5.47558594	+12.56835938	-51.78955078	-58.35937500	+2040
+1457970788.03379990	+14.24707031	+2.12255859	-2.89160156	+14.65576172	-56.11816406	-74.57519531	+3000	+13.28466797	+5.61181641	-3.09375000	+38.45214844	-69.10400391	-26.27929688	+3552	+12.57714844	+1.88525391	-5.51953125	+12.56835938	-51.35009766	-58.31542969	+2036
+1457970788.03800010	+14.24267578	+2.10058594	-2.95751953	+14.39208984	-55.43701172	-74.26757813	+3004	+13.27587891	+5.58544922	-3.15966797	+38.18847656	-68.68652344	-26.01562500	+3556	+12.55517578	+1.85888672	-5.56347656	+12.59033203	-50.91064453	-58.31542969	+2028
+1457970788.04210000	+14.24267578	+2.07861328	-3.01904297	+14.15039063	-54.73388672	-73.98193359	+3008	+13.27148438	+5.56347656	-3.21240234	+37.96875000	-68.40087891	-25.79589844	+3552	+12.53320313	+1.82812500	-5.60742188	+12.63427734	-50.42724609	-58.31542969	+2020
+1457970788.04629990	+14.24267578	+2.06103516	-3.08496094	+13.97460938	-54.05273438	-73.71826172	+3008	+13.26269531	+5.54150391	-3.26953125	+37.66113281	-68.04931641	-25.48828125	+3548	+12.51123047	+1.79296875	-5.65576172	+12.70019531	-49.96582031	-58.35937500	+2012
+1457970788.05049990	+14.24267578	+2.03906250	-3.14648438	+13.84277344	-53.37158203	-73.52050781	+3008	+13.25830078	+5.51513672	-3.33105469	+37.33154297	-67.67578125	-25.18066406	+3544	+12.48925781	+1.76220703	-5.70410156	+12.81005859	-49.46044922	-58.44726563	+2008
+1457970788.05880000	+14.23388672	+1.99511719	-3.27392578	+13.64501953	-51.94335938	-73.19091797	+3008	+13.24511719	+5.46240234	-3.44091797	+36.65039063	-67.01660156	-24.54345703	+3536	+12.44091797	+1.68310547	-5.79638672	+13.02978516	-48.44970703	-58.68896484	+1996
+1457970788.06290010	+14.22949219	+1.97314453	-3.33544922	+13.60107422	-51.26220703	-73.08105469	+3008	+13.24072266	+5.43164063	-3.50244141	+36.21093750	-66.66503906	-24.14794922	+3532	+12.41894531	+1.64355469	-5.84033203	+13.18359375	-47.94433594	-58.84277344	+1992
+1457970788.06710000	+14.22949219	+1.95556641	-3.39697266	+13.53515625	-50.55908203	-72.97119141	+3004	+13.23193359	+5.40527344	-3.56396484	+35.77148438	-66.29150391	-23.73046875	+3528	+12.39257813	+1.60400391	-5.88427734	+13.31542969	-47.41699219	-58.99658203	+1988
+1457970788.07130000	+14.22509766	+1.92919922	-3.45849609	+13.53515625	-49.87792969	-72.92724609	+3000	+13.23193359	+5.37451172	-3.62988281	+35.31005859	-65.89599609	-23.31298828	+3520	+12.37060547	+1.56005859	-5.93261719	+13.46923828	-46.86767578	-59.21630859	+1984
+1457970788.07540010	+14.22509766	+1.90722656	-3.52001953	+13.55712891	-49.17480469	-72.90527344	+2996	+13.22753906	+5.33935547	-3.69140625	+34.82666016	-65.52246094	-22.91748047	+3516	+12.34863281	+1.51171875	-5.97656250	+13.66699219	-46.34033203	-59.43603516	+1984
+1457970788.07960010	+14.22070313	+1.88964844	-3.58593750	+13.60107422	-48.38378906	-72.83935547	+2992	+13.22314453	+5.30419922	-3.76611328	+34.34326172	-65.06103516	-22.43408203	+3508	+12.32226563	+1.46777344	-6.02929688	+13.84277344	-45.68115234	-59.63378906	+1984
+1457970788.08380010	+14.21630859	+1.85888672	-3.66064453	+13.62304688	-47.57080078	-72.81738281	+2992	+13.22314453	+5.26464844	-3.83642578	+33.81591797	-64.57763672	-21.97265625	+3504	+12.29589844	+1.41503906	-6.08203125	+13.97460938	-45.04394531	-59.85351563	+1988
+1457970788.09209990	+14.20751953	+1.80615234	-3.80566406	+13.77685547	-45.90087891	-72.86132813	+2984	+13.20996094	+5.18115234	-3.99902344	+32.71728516	-63.43505859	-21.00585938	+3492	+12.23437500	+1.30957031	-6.18750000	+14.30419922	-43.61572266	-60.24902344	+1996
+1457970788.09629990	+14.19873047	+1.77099609	-3.88037109	+13.86474609	-45.02197266	-72.90527344	+2984	+13.20556641	+5.12841797	-4.08691406	+32.16796875	-62.81982422	-20.54443359	+3492	+12.20800781	+1.24804688	-6.24023438	+14.43603516	-42.86865234	-60.46875000	+2000
+1457970788.10040000	+14.19873047	+1.74023438	-3.95947266	+14.01855469	-44.14306641	-73.03710938	+2980	+13.20117188	+5.07568359	-4.17041016	+31.61865234	-62.20458984	-20.08300781	+3488	+12.17724609	+1.18652344	-6.29296875	+14.58984375	-42.14355469	-60.68847656	+2008
+1457970788.10460000	+14.19433594	+1.71386719	-4.04736328	+14.23828125	-43.19824219	-73.08105469	+2976	+13.19238281	+5.02294922	-4.27587891	+31.00341797	-61.41357422	-19.51171875	+3488	+12.14208984	+1.12939453	-6.35009766	+14.72167969	-41.30859375	-60.82031250	+2012
+1457970788.10879990	+14.18994141	+1.67431641	-4.13525391	+14.43603516	-42.25341797	-73.21289063	+2976	+13.18359375	+4.96142578	-4.37255859	+30.45410156	-60.71044922	-19.07226563	+3484	+12.11132813	+1.05908203	-6.41162109	+14.83154297	-40.45166016	-61.01806641	+2020
+1457970788.11290000	+14.18554688	+1.63476563	-4.22753906	+14.74365234	-41.24267578	-73.41064453	+2976	+13.17480469	+4.90429688	-4.46923828	+29.99267578	-59.96337891	-18.67675781	+3480	+12.07617188	+0.99316406	-6.46875000	+14.96337891	-39.57275391	-61.21582031	+2024
+1457970788.11710000	+14.17675781	+1.60400391	-4.32421875	+15.11718750	-40.20996094	-73.54248047	+2972	+13.16162109	+4.84716797	-4.57470703	+29.55322266	-59.15039063	-18.28125000	+3476	+12.03662109	+0.92724609	-6.53466797	+15.09521484	-38.62792969	-61.32568359	+2028
+1457970788.12130000	+14.16796875	+1.56005859	-4.42089844	+15.44677734	-39.15527344	-73.76220703	+2972	+13.14843750	+4.77685547	-4.68457031	+29.06982422	-58.29345703	-17.88574219	+3476	+12.00146484	+0.85253906	-6.60058594	+15.18310547	-37.66113281	-61.47949219	+2028
+1457970788.12960000	+14.15039063	+1.48535156	-4.62744141	+16.45751953	-37.02392578	-74.26757813	+2972	+13.11328125	+4.63183594	-4.90869141	+28.16894531	-56.51367188	-17.13867188	+3472	+11.92236328	+0.70751953	-6.71923828	+15.40283203	-35.72753906	-61.76513672	+2028
+1457970788.13369990	+14.14160156	+1.43701172	-4.72851563	+17.00683594	-35.99121094	-74.57519531	+2968	+13.09570313	+4.55712891	-5.01855469	+27.72949219	-55.63476563	-16.80908203	+3468	+11.88281250	+0.62402344	-6.78076172	+15.49072266	-34.73876953	-61.94091797	+2028
+1457970788.13790010	+14.12841797	+1.38867188	-4.83837891	+17.64404297	-34.89257813	-74.94873047	+2968	+13.07373047	+4.47802734	-5.13281250	+27.35595703	-54.71191406	-16.50146484	+3468	+11.84326172	+0.54052734	-6.84228516	+15.62255859	-33.77197266	-62.11669922	+2024
+1457970788.14210010	+14.11523438	+1.35351563	-4.94384766	+18.34716797	-33.85986328	-75.21240234	+2964	+13.05175781	+4.40332031	-5.25146484	+26.98242188	-53.76708984	-16.17187500	+3464	+11.79931641	+0.46142578	-6.89941406	+15.73242188	-32.76123047	-62.24853516	+2016
+1457970788.14619990	+14.10205078	+1.30078125	-5.04931641	+19.05029297	-32.80517578	-75.56396484	+2960	+13.02978516	+4.31542969	-5.36572266	+26.60888672	-52.82226563	-15.90820313	+3456	+11.75976563	+0.37353516	-6.96093750	+15.84228516	-31.75048828	-62.44628906	+2012
+1457970788.15039990	+14.08447266	+1.25244141	-5.16357422	+19.86328125	-31.66259766	-75.95947266	+2956	+13.00341797	+4.22753906	-5.47998047	+26.27929688	-51.85546875	-15.64453125	+3452	+11.71582031	+0.28125000	-7.01806641	+15.99609375	-30.71777344	-62.64404297	+2008
+1457970788.15459990	+14.06250000	+1.21289063	-5.26464844	+20.72021484	-30.65185547	-76.28906250	+2948	+12.98144531	+4.14404297	-5.58984375	+25.94970703	-50.91064453	-15.38085938	+3444	+11.67187500	+0.19775391	-7.07519531	+16.14990234	-29.70703125	-62.79785156	+2000
+1457970788.15870000	+14.04052734	+1.16015625	-5.36572266	+21.53320313	-29.61914063	-76.64062500	+2944	+12.95507813	+4.05175781	-5.69970703	+25.59814453	-49.98779297	-15.13916016	+3436	+11.62792969	+0.10107422	-7.13232422	+16.25976563	-28.67431641	-63.01757813	+1996
+1457970788.16710000	+13.98779297	+1.06347656	-5.56787109	+23.29101563	-27.55371094	-77.27783203	+2928	+12.89794922	+3.86279297	-5.91064453	+24.91699219	-48.14208984	-14.61181641	+3416	+11.54003906	-0.08789063	-7.22900391	+16.54541016	-26.65283203	-63.39111328	+1984
+1457970788.17120000	+13.96142578	+1.01074219	-5.66894531	+24.19189453	-26.52099609	-77.58544922	+2920	+12.87158203	+3.76611328	-6.00732422	+24.58740234	-47.28515625	-14.39208984	+3404	+11.49609375	-0.19775391	-7.28173828	+16.67724609	-25.64208984	-63.65478516	+1984
+1457970788.17540000	+13.92626953	+0.95361328	-5.76562500	+25.07080078	-25.48828125	-77.89306641	+2912	+12.84082031	+3.66943359	-6.09960938	+24.27978516	-46.40625000	-14.17236328	+3388	+11.44775391	-0.29882813	-7.32568359	+16.85302734	-24.60937500	-63.89648438	+1980
+1457970788.17960000	+13.89550781	+0.90527344	-5.85791016	+25.99365234	-24.47753906	-78.13476563	+2900	+12.81445313	+3.57714844	-6.19189453	+23.97216797	-45.57128906	-13.93066406	+3368	+11.39941406	-0.39990234	-7.37402344	+17.00683594	-23.59863281	-64.05029297	+1980
+1457970788.18370010	+13.86035156	+0.84814453	-5.95458984	+26.85058594	-23.44482422	-78.33251953	+2888	+12.78808594	+3.47167969	-6.27978516	+23.62060547	-44.73632813	-13.68896484	+3352	+11.35107422	-0.51416016	-7.42236328	+17.11669922	-22.54394531	-64.27001953	+1980
+1457970788.18790010	+13.82080078	+0.78222656	-6.04248047	+27.64160156	-22.41210938	-78.48632813	+2880	+12.75732422	+3.36621094	-6.36328125	+23.26904297	-43.90136719	-13.44726563	+3332	+11.30273438	-0.62402344	-7.46191406	+17.24853516	-21.48925781	-64.48974609	+1980
+1457970788.19210000	+13.77685547	+0.72070313	-6.13476563	+28.43261719	-21.40136719	-78.59619141	+2868	+12.72656250	+3.26513672	-6.43798828	+22.89550781	-43.11035156	-13.16162109	+3312	+11.25000000	-0.72949219	-7.50146484	+17.40234375	-20.45654297	-64.62158203	+1980
+1457970788.19619990	+13.73291016	+0.65478516	-6.22265625	+29.15771484	-20.36865234	-78.68408203	+2856	+12.70019531	+3.15527344	-6.51269531	+22.52197266	-42.34130859	-12.91992188	+3292	+11.19726563	-0.84814453	-7.54541016	+17.49023438	-19.40185547	-64.81933594	+1984
+1457970788.20040010	+13.68896484	+0.58447266	-6.31054688	+29.83886719	-19.35791016	-78.72802734	+2844	+12.66503906	+3.04541016	-6.58300781	+22.14843750	-41.55029297	-12.67822266	+3272	+11.14453125	-0.96679688	-7.57617188	+17.60009766	-18.39111328	-64.99511719	+1988
+1457970788.20869990	+13.59667969	+0.43066406	-6.48193359	+31.04736328	-17.31445313	-78.75000000	+2820	+12.60791016	+2.82128906	-6.71923828	+21.35742188	-40.01220703	-12.12890625	+3228	+11.03906250	-1.20849609	-7.65087891	+17.75390625	-16.34765625	-65.25878906	+1996
+1457970788.21289990	+13.54833984	+0.34716797	-6.56542969	+31.53076172	-16.30371094	-78.70605469	+2808	+12.57275391	+2.70263672	-6.78515625	+20.91796875	-39.24316406	-11.88720703	+3204	+10.98193359	-1.33154297	-7.68164063	+17.84179688	-15.33691406	-65.39062500	+2000
+1457970788.21700000	+13.50000000	+0.25927734	-6.64892578	+31.97021484	-15.29296875	-78.66210938	+2796	+12.53759766	+2.58837891	-6.84667969	+20.52246094	-38.49609375	-11.57958984	+3180	+10.92480469	-1.44580078	-7.71240234	+17.92968750	-14.32617188	-65.43457031	+2008
+1457970788.22120000	+13.44726563	+0.16699219	-6.73242188	+32.34375000	-14.26025391	-78.55224609	+2788	+12.50683594	+2.45654297	-6.90820313	+20.03906250	-37.72705078	-11.31591797	+3156	+10.86767578	-1.57324219	-7.74755859	+17.92968750	-13.29345703	-65.47851563	+2016
+1457970788.22540000	+13.39453125	+0.07031250	-6.81591797	+32.62939453	-13.24951172	-78.39843750	+2784	+12.46728516	+2.32910156	-6.97412109	+19.57763672	-36.93603516	-11.05224609	+3136	+10.81054688	-1.70068359	-7.77392578	+17.95166016	-12.32666016	-65.54443359	+2024
+1457970788.22950010	+13.34179688	-0.03076172	-6.89062500	+32.87109375	-12.28271484	-78.31054688	+2776	+12.42773438	+2.20605469	-7.03125000	+19.11621094	-36.14501953	-10.74462891	+3112	+10.75341797	-1.82373047	-7.79589844	+17.99560547	-11.40380859	-65.54443359	+2028
+1457970788.23370000	+13.28906250	-0.14062500	-6.96972656	+33.06884766	-11.31591797	-78.17871094	+2772	+12.38818359	+2.06542969	-7.09277344	+18.63281250	-35.37597656	-10.52490234	+3088	+10.69189453	-1.95556641	-7.81787109	+17.99560547	-10.45898438	-65.56640625	+2036
+1457970788.23790000	+13.24072266	-0.25048828	-7.04443359	+33.20068359	-10.39306641	-78.02490234	+2764	+12.34863281	+1.92919922	-7.14990234	+18.14941406	-34.60693359	-10.28320313	+3068	+10.63916016	-2.08300781	-7.83544922	+17.99560547	-9.60205078	-65.63232422	+2040
+1457970788.24200010	+13.18798828	-0.36035156	-7.11474609	+33.33251953	-9.49218750	-77.89306641	+2756	+12.30468750	+1.79736328	-7.20703125	+17.68798828	-33.81591797	-9.97558594	+3040	+10.57763672	-2.21044922	-7.85302734	+17.99560547	-8.74511719	-65.56640625	+2044
+1457970788.25040010	+13.08251953	-0.60205078	-7.25537109	+33.42041016	-7.69042969	-77.58544922	+2744	+12.21240234	+1.50292969	-7.31689453	+16.72119141	-32.25585938	-9.55810547	+2992	+10.46777344	-2.46972656	-7.87939453	+17.95166016	-7.05322266	-65.52246094	+2048
+1457970788.25449990	+13.02539063	-0.72070313	-7.31250000	+33.44238281	-6.87744141	-77.45361328	+2732	+12.16406250	+1.36669922	-7.36962891	+16.25976563	-31.48681641	-9.31640625	+2964	+10.40625000	-2.59716797	-7.88818359	+17.95166016	-6.26220703	-65.45654297	+2048
+1457970788.25869990	+12.97265625	-0.85253906	-7.37402344	+33.42041016	-6.06445313	-77.32177734	+2724	+12.11572266	+1.21728516	-7.41796875	+15.79833984	-30.73974609	-9.11865234	+2936	+10.34912109	-2.72900391	-7.90136719	+17.92968750	-5.44921875	-65.39062500	+2048
+1457970788.26290010	+12.91552734	-0.97998047	-7.43115234	+33.42041016	-5.27343750	-77.18994141	+2712	+12.06298828	+1.07226563	-7.46191406	+15.38085938	-29.97070313	-8.94287109	+2908	+10.29638672	-2.86083984	-7.90136719	+17.92968750	-4.74609375	-65.36865234	+2044
+1457970788.26700000	+12.86279297	-1.09423828	-7.47509766	+33.50830078	-4.59228516	-77.05810547	+2692	+12.01025391	+0.93603516	-7.50585938	+14.98535156	-29.24560547	-8.70117188	+2880	+10.23925781	-2.98828125	-7.89697266	+17.90771484	-4.06494141	-65.30273438	+2040
+1457970788.27119990	+12.81005859	-1.22607422	-7.52343750	+33.50830078	-3.88916016	-76.94824219	+2676	+11.95751953	+0.78662109	-7.54101563	+14.56787109	-28.56445313	-8.56933594	+2848	+10.18212891	-3.12011719	-7.90136719	+17.90771484	-3.33984375	-65.25878906	+2036
+1457970788.27539990	+12.75292969	-1.34912109	-7.56738281	+33.57421875	-3.18603516	-76.83837891	+2660	+11.90478516	+0.64599609	-7.57617188	+14.23828125	-27.86132813	-8.43750000	+2816	+10.13378906	-3.24755859	-7.89257813	+17.92968750	-2.70263672	-65.25878906	+2024
+1457970788.27950000	+12.70019531	-1.46777344	-7.60253906	+33.68408203	-2.61474609	-76.75048828	+2636	+11.85205078	+0.50976563	-7.60693359	+13.93066406	-27.24609375	-8.23974609	+2784	+10.07666016	-3.37500000	-7.88378906	+17.97363281	-2.04345703	-65.19287109	+2016
+1457970788.28370000	+12.64306641	-1.59960938	-7.63330078	+33.75000000	-1.99951172	-76.68457031	+2620	+11.79931641	+0.36914063	-7.63330078	+13.60107422	-26.60888672	-8.12988281	+2748	+10.01953125	-3.50683594	-7.88378906	+17.97363281	-1.36230469	-65.14892578	+2012
+1457970788.29200010	+12.52001953	-1.82812500	-7.68603516	+34.10156250	-0.85693359	-76.50878906	+2572	+11.68505859	+0.10107422	-7.66845703	+13.09570313	-25.42236328	-7.82226563	+2676	+9.90527344	-3.76611328	-7.85742188	+18.12744141	-0.17578125	-65.10498047	+1992
+1457970788.29620000	+12.45849609	-1.95117188	-7.70361328	+34.25537109	-0.32958984	-76.46484375	+2552	+11.63232422	-0.03515625	-7.68164063	+12.85400391	-24.89501953	-7.73437500	+2640	+9.84814453	-3.89794922	-7.84423828	+18.19335938	+0.43945313	-65.08300781	+1988
+1457970788.30029990	+12.39257813	-2.06542969	-7.72558594	+34.47509766	+0.19775391	-76.42089844	+2532	+11.57519531	-0.16259766	-7.69042969	+12.67822266	-24.36767578	-7.62451172	+2604	+9.79980469	-4.02539063	-7.82666016	+18.30322266	+0.96679688	-65.12695313	+1980
+1457970788.30450010	+12.33544922	-2.17089844	-7.72998047	+34.76074219	+0.59326172	-76.39892578	+2504	+11.52246094	-0.28564453	-7.69042969	+12.50244141	-23.95019531	-7.49267578	+2564	+9.73828125	-4.15722656	-7.80908203	+18.41308594	+1.49414063	-65.14892578	+1976
+1457970788.30870010	+12.27392578	-2.28515625	-7.73437500	+35.00244141	+1.01074219	-76.39892578	+2484	+11.47412109	-0.41748047	-7.69042969	+12.32666016	-23.53271484	-7.42675781	+2528	+9.67675781	-4.28466797	-7.79150391	+18.54492188	+2.04345703	-65.14892578	+1972
+1457970788.31279990	+12.20800781	-2.39501953	-7.74316406	+35.28808594	+1.47216797	-76.37695313	+2464	+11.41699219	-0.54052734	-7.68603516	+12.21679688	-23.09326172	-7.36083984	+2492	+9.62402344	-4.41210938	-7.77392578	+18.69873047	+2.54882813	-65.19287109	+1968
+1457970788.31699990	+12.14208984	-2.49609375	-7.73876953	+35.61767578	+1.82373047	-76.37695313	+2444	+11.36425781	-0.65478516	-7.67724609	+12.15087891	-22.71972656	-7.25097656	+2456	+9.56250000	-4.53955078	-7.75195313	+18.85253906	+3.03222656	-65.23681641	+1968
+1457970788.32119990	+12.07617188	-2.60595703	-7.73437500	+35.88134766	+2.19726563	-76.35498047	+2424	+11.31152344	-0.78222656	-7.66845703	+12.01904297	-22.34619141	-7.18505859	+2428	+9.49658203	-4.66699219	-7.72998047	+19.00634766	+3.51562500	-65.23681641	+1964
+1457970788.32950000	+11.93994141	-2.80810547	-7.71679688	+36.51855469	+2.85644531	-76.37695313	+2388	+11.20166016	-1.01953125	-7.63769531	+11.86523438	-21.68701172	-7.03125000	+2360	+9.37792969	-4.91748047	-7.67724609	+19.33593750	+4.35058594	-65.36865234	+1968
+1457970788.33369990	+11.87402344	-2.91357422	-7.70361328	+36.78222656	+3.14208984	-76.39892578	+2372	+11.14892578	-1.14257813	-7.62011719	+11.75537109	-21.37939453	-7.00927734	+2336	+9.31640625	-5.03613281	-7.65527344	+19.53369141	+4.74609375	-65.36865234	+1972
+1457970788.33780000	+11.81250000	-3.01904297	-7.69042969	+37.06787109	+3.40576172	-76.44287109	+2356	+11.09619141	-1.26123047	-7.59814453	+11.71142578	-21.09375000	-6.98730469	+2308	+9.26367188	-5.15917969	-7.62451172	+19.73144531	+5.07568359	-65.45654297	+1980
+1457970788.34200000	+11.74658203	-3.11572266	-7.67285156	+37.37548828	+3.64746094	-76.48681641	+2344	+11.03906250	-1.37109375	-7.57617188	+11.68945313	-20.83007813	-6.92138672	+2280	+9.19775391	-5.28662109	-7.59375000	+19.88525391	+5.42724609	-65.50048828	+1984
+1457970788.34620000	+11.68505859	-3.22119141	-7.65527344	+37.61718750	+3.91113281	-76.50878906	+2332	+10.98632813	-1.49414063	-7.55859375	+11.60156250	-20.56640625	-6.89941406	+2256	+9.14062500	-5.40087891	-7.57177734	+20.10498047	+5.75683594	-65.47851563	+1988
+1457970788.35030010	+11.62353516	-3.32226563	-7.63330078	+37.85888672	+4.13085938	-76.55273438	+2320	+10.92919922	-1.61279297	-7.53222656	+11.55761719	-20.30273438	-6.89941406	+2232	+9.08789063	-5.51513672	-7.53662109	+20.28076172	+5.99853516	-65.52246094	+1996
+1457970788.35450010	+11.55761719	-3.41894531	-7.61132813	+38.12255859	+4.32861328	-76.55273438	+2308	+10.87207031	-1.72265625	-7.51025391	+11.51367188	-20.03906250	-6.83349609	+2208	+9.02197266	-5.63818359	-7.50146484	+20.41259766	+6.28417969	-65.54443359	+2000
+1457970788.36279990	+11.43457031	-3.62988281	-7.56298828	+38.51806641	+4.70214844	-76.57470703	+2288	+10.75781250	-1.96435547	-7.46191406	+11.38183594	-19.53369141	-6.81152344	+2168	+8.91650391	-5.85791016	-7.43115234	+20.78613281	+6.65771484	-65.56640625	+2012
+1457970788.36700010	+11.36865234	-3.72656250	-7.53662109	+38.73779297	+4.85595703	-76.55273438	+2276	+10.69628906	-2.07421875	-7.43554688	+11.33789063	-19.29199219	-6.74560547	+2148	+8.85937500	-5.97656250	-7.39160156	+20.91796875	+6.85546875	-65.58837891	+2016
+1457970788.37109990	+11.30712891	-3.83203125	-7.51464844	+38.93554688	+5.00976563	-76.55273438	+2264	+10.63916016	-2.19287109	-7.40917969	+11.25000000	-19.07226563	-6.72363281	+2132	+8.81103516	-6.08203125	-7.35644531	+21.11572266	+7.03125000	-65.52246094	+2016
+1457970788.37529990	+11.25000000	-3.93750000	-7.47949219	+39.11132813	+5.14160156	-76.59667969	+2260	+10.58203125	-2.31152344	-7.37841797	+11.18408203	-18.85253906	-6.72363281	+2116	+8.76269531	-6.19189453	-7.30810547	+21.29150391	+7.14111328	-65.56640625	+2020
+1457970788.37949990	+11.19287109	-4.03417969	-7.45312500	+39.33105469	+5.29541016	-76.50878906	+2248	+10.52050781	-2.41699219	-7.35205078	+11.11816406	-18.58886719	-6.63574219	+2096	+8.71435547	-6.30175781	-7.26416016	+21.42333984	+7.27294922	-65.54443359	+2020
+1457970788.38360000	+11.13134766	-4.13525391	-7.42675781	+39.50683594	+5.42724609	-76.44287109	+2236	+10.46337891	-2.53564453	-7.33007813	+11.00830078	-18.32519531	-6.56982422	+2080	+8.66601563	-6.40283203	-7.22900391	+21.62109375	+7.40478516	-65.47851563	+2016
+1457970788.38780000	+11.07421875	-4.23632813	-7.39160156	+39.68261719	+5.55908203	-76.39892578	+2224	+10.40625000	-2.64550781	-7.29492188	+10.89843750	-18.12744141	-6.52587891	+2068	+8.62207031	-6.50830078	-7.18066406	+21.77490234	+7.49267578	-65.45654297	+2012
+1457970788.39610000	+10.95117188	-4.42529297	-7.32568359	+40.10009766	+5.75683594	-76.17919922	+2200	+10.28759766	-2.86083984	-7.22900391	+10.67871094	-17.68798828	-6.35009766	+2036	+8.52539063	-6.71484375	-7.08837891	+22.10449219	+7.73437500	-65.32470703	+2000
+1457970788.40030000	+10.89404297	-4.52197266	-7.28613281	+40.31982422	+5.84472656	-76.13525391	+2192	+10.23046875	-2.97070313	-7.18505859	+10.56884766	-17.53417969	-6.28417969	+2028	+8.48144531	-6.81591797	-7.03564453	+22.28027344	+7.80029297	-65.30273438	+1996
+1457970788.40450000	+10.83691406	-4.60986328	-7.24218750	+40.56152344	+5.91064453	-76.00341797	+2180	+10.17333984	-3.07177734	-7.14550781	+10.45898438	-17.33642578	-6.15234375	+2012	+8.43750000	-6.92138672	-6.98291016	+22.41210938	+7.91015625	-65.25878906	+1988
+1457970788.40860010	+10.77978516	-4.70214844	-7.20703125	+40.80322266	+5.99853516	-75.89355469	+2168	+10.12060547	-3.17285156	-7.11035156	+10.32714844	-17.13867188	-6.02050781	+2000	+8.39355469	-7.01806641	-6.93896484	+22.63183594	+8.04199219	-65.14892578	+1980
+1457970788.41280010	+10.72265625	-4.79003906	-7.15869141	+41.04492188	+6.06445313	-75.78369141	+2156	+10.06787109	-3.27392578	-7.05761719	+10.21728516	-17.00683594	-5.93261719	+1992	+8.34960938	-7.11474609	-6.88183594	+22.80761719	+8.15185547	-65.03906250	+1972
+1457970788.41700010	+10.66113281	-4.86914063	-7.11474609	+41.33056641	+6.10839844	-75.62988281	+2144	+10.01513672	-3.37060547	-7.00927734	+10.10742188	-16.87500000	-5.80078125	+1980	+8.29687500	-7.21142578	-6.82910156	+22.93945313	+8.30566406	-64.95117188	+1964
+1457970788.42109990	+10.60400391	-4.95263672	-7.07080078	+41.59423828	+6.15234375	-75.45410156	+2132	+9.96240234	-3.46728516	-6.96533203	+9.97558594	-16.72119141	-5.64697266	+1972	+8.25292969	-7.30371094	-6.78515625	+23.15917969	+8.43750000	-64.77539063	+1956
+1457970788.42529990	+10.54687500	-5.03173828	-7.01806641	+41.87988281	+6.19628906	-75.32226563	+2124	+9.91406250	-3.56396484	-6.90380859	+9.86572266	-16.63330078	-5.55908203	+1968	+8.20458984	-7.39599609	-6.72802734	+23.35693359	+8.54736328	-64.66552734	+1948
+1457970788.43359990	+10.43261719	-5.18115234	-6.90820313	+42.49511719	+6.19628906	-75.03662109	+2108	+9.81738281	-3.73974609	-6.78955078	+9.66796875	-16.47949219	-5.25146484	+1952	+8.10351563	-7.57617188	-6.62255859	+23.70849609	+8.81103516	-64.33593750	+1936
+1457970788.43779990	+10.37548828	-5.25585938	-6.84667969	+42.78076172	+6.19628906	-74.94873047	+2104	+9.77343750	-3.82763672	-6.72363281	+9.58007813	-16.45751953	-5.16357422	+1952	+8.05517578	-7.66406250	-6.56542969	+23.90625000	+8.92089844	-64.20410156	+1932
+1457970788.44190000	+10.32275391	-5.32177734	-6.78515625	+43.11035156	+6.17431641	-74.81689453	+2096	+9.72949219	-3.91113281	-6.65771484	+9.51416016	-16.41357422	-4.98779297	+1944	+8.00683594	-7.75634766	-6.51269531	+24.06005859	+9.05273438	-64.05029297	+1928
+1457970788.44610000	+10.27001953	-5.38769531	-6.72802734	+43.43994141	+6.15234375	-74.68505859	+2092	+9.68994141	-3.99462891	-6.60058594	+9.42626953	-16.36962891	-4.83398438	+1940	+7.95849609	-7.83984375	-6.45996094	+24.30175781	+9.16259766	-63.83056641	+1924
+1457970788.45030000	+10.21728516	-5.45361328	-6.66210938	+43.74755859	+6.13037109	-74.57519531	+2088	+9.64599609	-4.07812500	-6.52587891	+9.38232422	-16.36962891	-4.72412109	+1940	+7.91455078	-7.92333984	-6.40283203	+24.47753906	+9.22851563	-63.65478516	+1924
+1457970788.45440010	+10.16015625	-5.51513672	-6.59619141	+44.05517578	+6.08642578	-74.42138672	+2088	+9.60644531	-4.15283203	-6.45556641	+9.31640625	-16.34765625	-4.54833984	+1940	+7.86181641	-8.00683594	-6.34570313	+24.63134766	+9.33837891	-63.45703125	+1924
+1457970788.45860000	+10.10742188	-5.57666016	-6.53466797	+44.36279297	+6.06445313	-74.26757813	+2084	+9.56250000	-4.23193359	-6.38964844	+9.27246094	-16.32568359	-4.37255859	+1940	+7.81787109	-8.08154297	-6.29296875	+24.87304688	+9.40429688	-63.19335938	+1920
+1457970788.46280000	+10.05908203	-5.63818359	-6.45996094	+44.64843750	+5.99853516	-74.17968750	+2084	+9.52294922	-4.31103516	-6.31494141	+9.20654297	-16.34765625	-4.26269531	+1940	+7.77392578	-8.16064453	-6.23144531	+25.07080078	+9.42626953	-63.03955078	+1924
+1457970788.47110010	+9.96240234	-5.75244141	-6.32373047	+45.21972656	+5.91064453	-73.89404297	+2084	+9.44384766	-4.46044922	-6.17431641	+9.09667969	-16.30371094	-3.86718750	+1940	+7.69042969	-8.31445313	-6.11279297	+25.48828125	+9.47021484	-62.60009766	+1924
+1457970788.47530010	+9.91845703	-5.80957031	-6.24462891	+45.50537109	+5.84472656	-73.85009766	+2088	+9.40869141	-4.53076172	-6.09082031	+9.03076172	-16.34765625	-3.73535156	+1944	+7.65527344	-8.38476563	-6.04248047	+25.68603516	+9.44824219	-62.44628906	+1928
+1457970788.47939990	+9.87011719	-5.86669922	-6.17431641	+45.74707031	+5.80078125	-73.67431641	+2088	+9.36914063	-4.60107422	-6.02050781	+8.94287109	-16.32568359	-3.49365234	+1940	+7.62011719	-8.46386719	-5.97656250	+25.88378906	+9.42626953	-62.24853516	+1932
+1457970788.48359990	+9.82617188	-5.91943359	-6.11279297	+46.03271484	+5.77880859	-73.45458984	+2084	+9.32958984	-4.67138672	-5.95019531	+8.87695313	-16.25976563	-3.25195313	+1940	+7.58935547	-8.52539063	-5.91943359	+26.14746094	+9.40429688	-61.98486328	+1928
+1457970788.48779990	+9.78222656	-5.97656250	-6.03808594	+46.27441406	+5.73486328	-73.32275391	+2088	+9.29443359	-4.74169922	-5.86669922	+8.78906250	-16.28173828	-3.07617188	+1944	+7.55859375	-8.59570313	-5.84912109	+26.34521484	+9.33837891	-61.80908203	+1924
+1457970788.49190000	+9.73828125	-6.02929688	-5.96337891	+46.49414063	+5.66894531	-73.12500000	+2088	+9.25488281	-4.80761719	-5.79199219	+8.65722656	-16.25976563	-2.81250000	+1940	+7.52783203	-8.66162109	-5.77441406	+26.54296875	+9.27246094	-61.63330078	+1924
+1457970788.49609990	+9.69433594	-6.07763672	-5.89746094	+46.75781250	+5.64697266	-72.88330078	+2084	+9.21972656	-4.86914063	-5.72167969	+8.56933594	-16.19384766	-2.54882813	+1936	+7.50585938	-8.71875000	-5.70849609	+26.80664063	+9.20654297	-61.39160156	+1916
+1457970788.50440000	+9.61523438	-6.17871094	-5.74365234	+47.19726563	+5.49316406	-72.57568359	+2080	+9.14941406	-4.99658203	-5.55908203	+8.32763672	-16.21582031	-2.08740234	+1936	+7.46191406	-8.84619141	-5.55468750	+27.26806641	+8.98681641	-61.08398438	+1908
+1457970788.50860000	+9.57568359	-6.22705078	-5.67773438	+47.46093750	+5.44921875	-72.33398438	+2072	+9.11865234	-5.05810547	-5.48437500	+8.21777344	-16.14990234	-1.80175781	+1928	+7.44433594	-8.89892578	-5.48437500	+27.53173828	+8.89892578	-60.84228516	+1896
+1457970788.51280000	+9.54052734	-6.27099609	-5.59423828	+47.68066406	+5.36132813	-72.18017578	+2068	+9.08789063	-5.11523438	-5.39648438	+8.10791016	-16.21582031	-1.58203125	+1928	+7.42236328	-8.95605469	-5.40966797	+27.75146484	+8.76708984	-60.66650391	+1884
+1457970788.51690010	+9.50537109	-6.31494141	-5.51953125	+47.87841797	+5.27343750	-71.96044922	+2064	+9.05273438	-5.17236328	-5.31738281	+7.95410156	-16.19384766	-1.27441406	+1924	+7.40478516	-9.01757813	-5.33056641	+27.97119141	+8.65722656	-60.49072266	+1872
+1457970788.52110000	+9.47021484	-6.35449219	-5.44921875	+48.12011719	+5.20751953	-71.74072266	+2056	+9.02197266	-5.22509766	-5.24267578	+7.84423828	-16.14990234	-0.96679688	+1916	+7.39160156	-9.06152344	-5.26025391	+28.25683594	+8.54736328	-60.27099609	+1856
+1457970788.52519990	+9.43505859	-6.39843750	-5.36572266	+48.31787109	+5.09765625	-71.58691406	+2048	+8.99560547	-5.27783203	-5.15039063	+7.73437500	-16.23779297	-0.74707031	+1912	+7.37402344	-9.11425781	-5.18115234	+28.49853516	+8.39355469	-60.07324219	+1844
+1457970788.52940010	+9.39990234	-6.43798828	-5.28222656	+48.53759766	+4.96582031	-71.43310547	+2040	+8.96923828	-5.33056641	-5.06250000	+7.58056641	-16.28173828	-0.46142578	+1908	+7.35644531	-9.16259766	-5.10205078	+28.69628906	+8.26171875	-59.89746094	+1828
+1457970788.53360010	+9.36914063	-6.46875000	-5.20312500	+48.77929688	+4.85595703	-71.23535156	+2032	+8.94287109	-5.37451172	-4.98339844	+7.49267578	-16.25976563	-0.15380859	+1900	+7.33886719	-9.20654297	-5.02734375	+28.95996094	+8.12988281	-59.67773438	+1812
+1457970788.54189990	+9.31201172	-6.53906250	-5.02734375	+49.17480469	+4.54833984	-71.01562500	+2016	+8.89892578	-5.47119141	-4.80322266	+7.22900391	-16.41357422	+0.35156250	+1888	+7.30810547	-9.30322266	-4.86914063	+29.39941406	+7.82226563	-59.30419922	+1784
+1457970788.54609990	+9.28564453	-6.56542969	-4.94824219	+49.41650391	+4.41650391	-70.83984375	+2004	+8.87695313	-5.51074219	-4.71972656	+7.16308594	-16.41357422	+0.65917969	+1880	+7.29052734	-9.34277344	-4.79882813	+29.64111328	+7.69042969	-59.04052734	+1768
+1457970788.55020000	+9.25927734	-6.59619141	-4.85595703	+49.61425781	+4.26269531	-70.75195313	+2000	+8.85937500	-5.55029297	-4.62304688	+7.09716797	-16.52343750	+0.90087891	+1876	+7.27294922	-9.38232422	-4.72412109	+29.83886719	+7.53662109	-58.79882813	+1752
+1457970788.55440000	+9.23291016	-6.62255859	-4.76806641	+49.79003906	+4.08691406	-70.59814453	+1992	+8.84179688	-5.58984375	-4.53515625	+6.92138672	-16.54541016	+1.18652344	+1868	+7.25097656	-9.42626953	-4.64941406	+30.03662109	+7.40478516	-58.55712891	+1740
+1457970788.55859990	+9.20654297	-6.64453125	-4.68457031	+50.00976563	+3.93310547	-70.42236328	+1984	+8.82421875	-5.62500000	-4.45166016	+6.85546875	-16.52343750	+1.51611328	+1860	+7.23339844	-9.45703125	-4.57910156	+30.25634766	+7.27294922	-58.27148438	+1724
+1457970788.56270000	+9.18457031	-6.66650391	-4.58789063	+50.20751953	+3.75732422	-70.35644531	+1980	+8.81103516	-5.66015625	-4.35498047	+6.78955078	-16.63330078	+1.75781250	+1856	+7.21582031	-9.49218750	-4.50439453	+30.45410156	+7.11914063	-58.02978516	+1716
+1457970788.56690000	+9.16259766	-6.68847656	-4.49560547	+50.38330078	+3.58154297	-70.24658203	+1972	+8.79345703	-5.69531250	-4.26269531	+6.61376953	-16.63330078	+2.06542969	+1852	+7.19824219	-9.52734375	-4.42968750	+30.65185547	+6.96533203	-57.78808594	+1704
+1457970788.57520010	+9.12304688	-6.72363281	-4.31542969	+50.84472656	+3.27392578	-69.93896484	+1964	+8.76708984	-5.75683594	-4.08251953	+6.43798828	-16.63330078	+2.65869141	+1844	+7.15869141	-9.59326172	-4.28466797	+31.02539063	+6.74560547	-57.21679688	+1684
+1457970788.57940010	+9.10107422	-6.74121094	-4.22753906	+50.99853516	+3.12011719	-69.78515625	+1960	+8.75390625	-5.78759766	-3.99462891	+6.26220703	-16.58935547	+3.01025391	+1840	+7.14550781	-9.62402344	-4.21435547	+31.20117188	+6.61376953	-56.93115234	+1680
+1457970788.58360000	+9.07910156	-6.75439453	-4.14843750	+51.21826172	+2.98828125	-69.52148438	+1952	+8.74072266	-5.81396484	-3.91552734	+6.13037109	-16.50146484	+3.38378906	+1828	+7.12792969	-9.65039063	-4.14404297	+31.39892578	+6.52587891	-56.62353516	+1668
+1457970788.58769990	+9.06152344	-6.77197266	-4.05615234	+51.43798828	+2.83447266	-69.38964844	+1948	+8.73193359	-5.84033203	-3.81884766	+6.04248047	-16.50146484	+3.66943359	+1828	+7.11474609	-9.67675781	-4.06933594	+31.57470703	+6.39404297	-56.31591797	+1660
+1457970788.59190010	+9.03955078	-6.78515625	-3.96826172	+51.59179688	+2.70263672	-69.19189453	+1944	+8.71875000	-5.86669922	-3.72656250	+5.84472656	-16.45751953	+4.02099609	+1824	+7.10156250	-9.70312500	-3.99902344	+31.75048828	+6.28417969	-56.03027344	+1652
+1457970788.59600000	+9.02197266	-6.79394531	-3.88916016	+51.83349609	+2.57080078	-68.95019531	+1940	+8.70556641	-5.88867188	-3.64306641	+5.71289063	-16.36962891	+4.39453125	+1816	+7.09277344	-9.72070313	-3.92871094	+31.94824219	+6.17431641	-55.72265625	+1644
+1457970788.60019990	+9.00878906	-6.80712891	-3.80126953	+52.03125000	+2.41699219	-68.81835938	+1936	+8.69677734	-5.91064453	-3.55517578	+5.60302734	-16.36962891	+4.72412109	+1812	+7.08398438	-9.74267578	-3.84960938	+32.12402344	+6.06445313	-55.48095703	+1640
+1457970788.60850000	+8.97802734	-6.82910156	-3.63867188	+52.36083984	+2.19726563	-68.42285156	+1928	+8.67480469	-5.95019531	-3.38378906	+5.31738281	-16.23779297	+5.44921875	+1804	+7.07519531	-9.78222656	-3.70019531	+32.51953125	+5.82275391	-54.95361328	+1624
+1457970788.61270000	+8.96484375	-6.83789063	-3.55078125	+52.55859375	+2.06542969	-68.26904297	+1920	+8.67041016	-5.96777344	-3.30029297	+5.22949219	-16.21582031	+5.77880859	+1800	+7.07080078	-9.79980469	-3.62109375	+32.69531250	+5.66894531	-54.73388672	+1616
+1457970788.61690000	+8.94726563	-6.85107422	-3.47167969	+52.62451172	+1.95556641	-68.11523438	+1916	+8.65722656	-5.98974609	-3.21240234	+5.07568359	-16.17187500	+6.08642578	+1796	+7.07080078	-9.82177734	-3.54638672	+32.87109375	+5.53710938	-54.49218750	+1608
+1457970788.62100010	+8.93847656	-6.85546875	-3.39257813	+52.80029297	+1.84570313	-67.93945313	+1908	+8.64843750	-5.99853516	-3.13330078	+5.00976563	-16.14990234	+6.43798828	+1788	+7.07519531	-9.83056641	-3.47167969	+33.09082031	+5.38330078	-54.25048828	+1596
+1457970788.62940000	+8.91650391	-6.87744141	-3.23437500	+52.97607422	+1.62597656	-67.69775391	+1896	+8.63525391	-6.02490234	-2.96630859	+4.87792969	-16.14990234	+7.03125000	+1776	+7.07958984	-9.85693359	-3.31787109	+33.44238281	+5.03173828	-53.83300781	+1572
+1457970788.63350010	+8.90771484	-6.87744141	-3.15527344	+53.10791016	+1.53808594	-67.58789063	+1884	+8.62646484	-6.03369141	-2.88720703	+4.85595703	-16.14990234	+7.31689453	+1768	+7.08398438	-9.86572266	-3.24316406	+33.66210938	+4.85595703	-53.63525391	+1560
+1457970788.63770010	+8.90332031	-6.88183594	-3.07617188	+53.21777344	+1.40625000	-67.50000000	+1872	+8.62646484	-6.04248047	-2.81250000	+4.87792969	-16.17187500	+7.60253906	+1760	+7.09277344	-9.87451172	-3.16845703	+33.85986328	+4.68017578	-53.45947266	+1548
+1457970788.64190010	+8.89453125	-6.89501953	-3.00146484	+53.21777344	+1.34033203	-67.45605469	+1864	+8.61767578	-6.05566406	-2.73339844	+4.83398438	-16.17187500	+7.82226563	+1752	+7.09716797	-9.88769531	-3.08935547	+34.01367188	+4.50439453	-53.30566406	+1536
+1457970788.64599990	+8.88574219	-6.89501953	-2.92675781	+53.30566406	+1.27441406	-67.34619141	+1852	+8.60888672	-6.05566406	-2.65869141	+4.87792969	-16.19384766	+8.06396484	+1744	+7.10156250	-9.89208984	-3.01464844	+34.18945313	+4.32861328	-53.12988281	+1524
+1457970788.65019990	+8.88134766	-6.89501953	-2.85644531	+53.37158203	+1.20849609	-67.25830078	+1840	+8.60888672	-6.06005859	-2.58398438	+4.94384766	-16.19384766	+8.30566406	+1732	+7.11035156	-9.90087891	-2.94873047	+34.38720703	+4.15283203	-52.91015625	+1508
+1457970788.65440010	+8.87255859	-6.90380859	-2.78173828	+53.37158203	+1.16455078	-67.19238281	+1832	+8.60009766	-6.06884766	-2.51367188	+4.96582031	-16.19384766	+8.48144531	+1724	+7.11035156	-9.90966797	-2.87841797	+34.51904297	+4.02099609	-52.73437500	+1492
+1457970788.65850000	+8.86816406	-6.90380859	-2.71582031	+53.43750000	+1.12060547	-67.12646484	+1820	+8.59570313	-6.06884766	-2.44335938	+5.03173828	-16.17187500	+8.67919922	+1716	+7.11474609	-9.91406250	-2.80810547	+34.67285156	+3.86718750	-52.58056641	+1480
+1457970788.66689990	+8.85937500	-6.90820313	-2.57958984	+53.54736328	+1.05468750	-66.99462891	+1796	+8.59130859	-6.07763672	-2.30712891	+5.18554688	-16.12792969	+9.03076172	+1696	+7.11474609	-9.92724609	-2.68505859	+34.98046875	+3.62548828	-52.22900391	+1452
+1457970788.67100000	+8.85498047	-6.90380859	-2.51367188	+53.61328125	+1.05468750	-66.92871094	+1788	+8.58691406	-6.07324219	-2.24560547	+5.27343750	-16.10595703	+9.18457031	+1688	+7.11474609	-9.93164063	-2.61914063	+35.09033203	+3.53759766	-52.05322266	+1440
+1457970788.67520000	+8.85058594	-6.90380859	-2.45214844	+53.67919922	+1.05468750	-66.84082031	+1776	+8.58251953	-6.07324219	-2.18408203	+5.40527344	-16.04003906	+9.36035156	+1676	+7.11035156	-9.93603516	-2.56640625	+35.22216797	+3.44970703	-51.83349609	+1428
+1457970788.67930010	+8.84619141	-6.90380859	-2.39062500	+53.74511719	+1.07666016	-66.75292969	+1768	+8.57812500	-6.07763672	-2.12255859	+5.47119141	-15.97412109	+9.49218750	+1668	+7.10595703	-9.94482422	-2.50927734	+35.31005859	+3.40576172	-51.65771484	+1420
+1457970788.68350010	+8.84179688	-6.89941406	-2.33349609	+53.83300781	+1.07666016	-66.68701172	+1760	+8.57812500	-6.07763672	-2.06542969	+5.60302734	-15.90820313	+9.62402344	+1660	+7.10156250	-9.94921875	-2.45214844	+35.41992188	+3.33984375	-51.50390625	+1408
+1457970788.68770000	+8.83740234	-6.89501953	-2.28076172	+53.94287109	+1.07666016	-66.57714844	+1748	+8.57373047	-6.07324219	-2.01269531	+5.71289063	-15.82031250	+9.77783203	+1652	+7.09716797	-9.95361328	-2.40380859	+35.52978516	+3.27392578	-51.28417969	+1400
+1457970788.69600010	+8.82421875	-6.88623047	-2.17089844	+54.16259766	+1.09863281	-66.42333984	+1736	+8.56494141	-6.06884766	-1.90283203	+5.93261719	-15.71044922	+9.99755859	+1640	+7.07958984	-9.96240234	-2.30712891	+35.68359375	+3.20800781	-50.95458984	+1388
+1457970788.70020010	+8.82421875	-6.88183594	-2.12255859	+54.29443359	+1.07666016	-66.33544922	+1732	+8.56494141	-6.06884766	-1.85449219	+6.04248047	-15.62255859	+10.15136719	+1632	+7.07519531	-9.96679688	-2.26318359	+35.77148438	+3.14208984	-50.77880859	+1380
+1457970788.70429990	+8.81542969	-6.87744141	-2.07421875	+54.40429688	+1.07666016	-66.26953125	+1728	+8.56054688	-6.06884766	-1.80615234	+6.15234375	-15.55664063	+10.23925781	+1624	+7.07080078	-9.97119141	-2.21923828	+35.85937500	+3.12011719	-50.62500000	+1376
+1457970788.70849990	+8.81103516	-6.86865234	-2.02148438	+54.53613281	+1.07666016	-66.20361328	+1728	+8.55615234	-6.06445313	-1.75341797	+6.28417969	-15.53466797	+10.32714844	+1620	+7.06201172	-9.97558594	-2.17089844	+35.92529297	+3.07617188	-50.49316406	+1372
+1457970788.71269990	+8.81103516	-6.86425781	-1.97753906	+54.66796875	+1.03271484	-66.11572266	+1724	+8.55175781	-6.06005859	-1.70947266	+6.39404297	-15.46875000	+10.45898438	+1616	+7.05761719	-9.97998047	-2.12695313	+36.01318359	+3.01025391	-50.33935547	+1368
+1457970788.71680000	+8.80664063	-6.85986328	-1.93359375	+54.77783203	+1.01074219	-66.02783203	+1720	+8.55175781	-6.06005859	-1.66552734	+6.48193359	-15.42480469	+10.56884766	+1612	+7.05322266	-9.97998047	-2.08740234	+36.07910156	+2.96630859	-50.18554688	+1368
+1457970788.72100000	+8.80224609	-6.85107422	-1.88964844	+54.93164063	+0.96679688	-65.98388672	+1720	+8.54736328	-6.05126953	-1.62158203	+6.59179688	-15.40283203	+10.65673828	+1608	+7.05322266	-9.97998047	-2.04345703	+36.18896484	+2.87841797	-50.09765625	+1364
+1457970788.72930000	+8.79785156	-6.83789063	-1.80615234	+55.17333984	+0.85693359	-65.83007813	+1720	+8.54296875	-6.04248047	-1.53808594	+6.78955078	-15.33691406	+10.89843750	+1596	+7.05322266	-9.97998047	-1.95996094	+36.38671875	+2.72460938	-49.87792969	+1356
+1457970788.73350000	+8.79345703	-6.83349609	-1.76220703	+55.28320313	+0.79101563	-65.76416016	+1720	+8.54296875	-6.03808594	-1.49414063	+6.87744141	-15.33691406	+11.00830078	+1596	+7.05761719	-9.97998047	-1.91601563	+36.47460938	+2.63671875	-49.79003906	+1356
+1457970788.73770000	+8.79345703	-6.82470703	-1.72705078	+55.41503906	+0.72509766	-65.69824219	+1716	+8.54296875	-6.03369141	-1.45458984	+6.96533203	-15.31494141	+11.11816406	+1592	+7.05761719	-9.97558594	-1.87646484	+36.58447266	+2.54882813	-49.72412109	+1356
+1457970788.74180010	+8.79345703	-6.82470703	-1.68750000	+55.50292969	+0.65917969	-65.61035156	+1716	+8.53857422	-6.02929688	-1.41503906	+7.03125000	-15.29296875	+11.22802734	+1584	+7.06640625	-9.97558594	-1.83251953	+36.69433594	+2.48291016	-49.65820313	+1356
+1457970788.74600010	+8.79345703	-6.81591797	-1.65234375	+55.59082031	+0.59326172	-65.52246094	+1712	+8.53857422	-6.02490234	-1.37548828	+7.11914063	-15.27099609	+11.33789063	+1584	+7.07080078	-9.97119141	-1.78857422	+36.80419922	+2.39501953	-49.59228516	+1352
+1457970788.75020000	+8.78906250	-6.81152344	-1.61718750	+55.70068359	+0.52734375	-65.43457031	+1708	+8.53857422	-6.02050781	-1.34033203	+7.18505859	-15.22705078	+11.46972656	+1576	+7.07519531	-9.96679688	-1.74902344	+36.89208984	+2.32910156	-49.50439453	+1352
+1457970788.75430010	+8.78906250	-6.80712891	-1.58642578	+55.76660156	+0.46142578	-65.34667969	+1704	+8.53857422	-6.01611328	-1.30957031	+7.22900391	-15.18310547	+11.57958984	+1572	+7.08398438	-9.96240234	-1.70947266	+37.00195313	+2.26318359	-49.43847656	+1348
+1457970788.75850010	+8.78906250	-6.80273438	-1.55126953	+55.85449219	+0.39550781	-65.23681641	+1700	+8.53857422	-6.01171875	-1.27441406	+7.29492188	-15.13916016	+11.71142578	+1568	+7.08837891	-9.95800781	-1.66992188	+37.11181641	+2.19726563	-49.39453125	+1348
+1457970788.76679990	+8.78466797	-6.78955078	-1.48974609	+56.00830078	+0.30761719	-65.03906250	+1692	+8.53417969	-5.99853516	-1.20849609	+7.42675781	-15.02929688	+11.95312500	+1556	+7.10156250	-9.94482422	-1.59521484	+37.33154297	+2.08740234	-49.26269531	+1340
+1457970788.77099990	+8.78466797	-6.78515625	-1.45898438	+56.09619141	+0.26367188	-64.95117188	+1684	+8.53417969	-5.99414063	-1.17773438	+7.47070313	-14.98535156	+12.04101563	+1548	+7.10156250	-9.94042969	-1.56005859	+37.41943359	+2.04345703	-49.24072266	+1336
+1457970788.77510000	+8.78027344	-6.78076172	-1.43261719	+56.16210938	+0.21972656	-64.81933594	+1680	+8.53417969	-5.98974609	-1.14697266	+7.51464844	-14.89746094	+12.15087891	+1540	+7.10595703	-9.93603516	-1.52490234	+37.52929688	+1.99951172	-49.17480469	+1328
+1457970788.77930000	+8.78027344	-6.77197266	-1.40625000	+56.27197266	+0.19775391	-64.73144531	+1676	+8.52978516	-5.98535156	-1.12060547	+7.60253906	-14.83154297	+12.26074219	+1536	+7.10595703	-9.93164063	-1.49414063	+37.61718750	+1.97753906	-49.10888672	+1324
+1457970788.78350000	+8.78027344	-6.76757813	-1.37548828	+56.33789063	+0.17578125	-64.66552734	+1672	+8.52978516	-5.98095703	-1.08984375	+7.66845703	-14.78759766	+12.32666016	+1528	+7.10595703	-9.92724609	-1.45898438	+37.68310547	+1.95556641	-49.08691406	+1316
+1457970788.78760000	+8.77587891	-6.76318359	-1.35351563	+56.42578125	+0.15380859	-64.53369141	+1668	+8.52539063	-5.97216797	-1.06347656	+7.71240234	-14.69970703	+12.45849609	+1520	+7.10595703	-9.92285156	-1.43261719	+37.77099609	+1.91162109	-48.97705078	+1308
+1457970788.79600000	+8.76708984	-6.74560547	-1.29638672	+56.62353516	+0.10986328	-64.42382813	+1664	+8.51660156	-5.95898438	-1.01074219	+7.86621094	-14.61181641	+12.59033203	+1508	+7.09716797	-9.91406250	-1.38427734	+37.90283203	+1.86767578	-48.84521484	+1296
+1457970788.80010010	+8.75830078	-6.73681641	-1.27441406	+56.71142578	+0.08789063	-64.33593750	+1664	+8.50781250	-5.95458984	-0.98437500	+7.93212891	-14.54589844	+12.67822266	+1504	+7.08837891	-9.90966797	-1.35791016	+37.96875000	+1.82373047	-48.75732422	+1288
+1457970788.80430010	+8.75390625	-6.72363281	-1.25244141	+56.84326172	+0.06591797	-64.27001953	+1664	+8.50341797	-5.94580078	-0.95800781	+8.04199219	-14.50195313	+12.72216797	+1496	+7.07958984	-9.90527344	-1.33593750	+38.03466797	+1.80175781	-48.69140625	+1284
+1457970788.80850010	+8.74951172	-6.71923828	-1.22607422	+56.95312500	+0.06591797	-64.24804688	+1664	+8.49902344	-5.94140625	-0.93164063	+8.10791016	-14.47998047	+12.76611328	+1492	+7.07080078	-9.90087891	-1.31396484	+38.07861328	+1.75781250	-48.62548828	+1280
+1457970788.81259990	+8.74072266	-6.71044922	-1.20410156	+57.04101563	+0.04394531	-64.18212891	+1664	+8.49023438	-5.93261719	-0.90966797	+8.17382813	-14.43603516	+12.83203125	+1488	+7.06201172	-9.90087891	-1.29638672	+38.10058594	+1.73583984	-48.51562500	+1276
+1457970788.81680010	+8.73193359	-6.69726563	-1.18212891	+57.17285156	+0.04394531	-64.11621094	+1664	+8.48583984	-5.92382813	-0.88769531	+8.28369141	-14.39208984	+12.87597656	+1484	+7.04882813	-9.89648438	-1.27880859	+38.14453125	+1.69189453	-48.40576172	+1276
+1457970788.82100010	+8.72753906	-6.68847656	-1.16015625	+57.28271484	+0.02197266	-64.09423828	+1668	+8.47705078	-5.91943359	-0.86572266	+8.37158203	-14.34814453	+12.94189453	+1480	+7.03564453	-9.89208984	-1.26123047	+38.18847656	+1.66992188	-48.31787109	+1272
+1457970788.82929990	+8.70996094	-6.66650391	-1.12060547	+57.52441406	+0.00000000	-63.94042969	+1668	+8.45507813	-5.90185547	-0.82177734	+8.52539063	-14.26025391	+13.05175781	+1472	+7.01367188	-9.88330078	-1.23046875	+38.27636719	+1.58203125	-48.12011719	+1272
+1457970788.83340000	+8.69677734	-6.65771484	-1.10302734	+57.61230469	-0.02197266	-63.89648438	+1672	+8.44628906	-5.89746094	-0.80419922	+8.61328125	-14.21630859	+13.11767578	+1468	+7.00048828	-9.87890625	-1.21289063	+38.32031250	+1.56005859	-47.98828125	+1272
+1457970788.83760000	+8.68798828	-6.64892578	-1.08105469	+57.72216797	-0.02197266	-63.83056641	+1672	+8.43750000	-5.89306641	-0.78222656	+8.67919922	-14.17236328	+13.16162109	+1468	+6.98730469	-9.87451172	-1.19531250	+38.36425781	+1.53808594	-47.90039063	+1272
+1457970788.84180000	+8.67919922	-6.64013672	-1.06347656	+57.83203125	-0.04394531	-63.76464844	+1672	+8.42871094	-5.88427734	-0.76464844	+8.76708984	-14.12841797	+13.24951172	+1464	+6.97412109	-9.87011719	-1.17773438	+38.43017578	+1.51611328	-47.81250000	+1272
+1457970788.84590010	+8.67041016	-6.63134766	-1.04589844	+57.94189453	-0.04394531	-63.69873047	+1676	+8.41552734	-5.87988281	-0.74267578	+8.83300781	-14.06250000	+13.31542969	+1460	+6.96533203	-9.86572266	-1.16015625	+38.47412109	+1.51611328	-47.70263672	+1272
+1457970788.85010000	+8.65722656	-6.62255859	-1.03271484	+58.02978516	-0.04394531	-63.58886719	+1676	+8.40673828	-5.87109375	-0.72509766	+8.89892578	-13.99658203	+13.38134766	+1460	+6.95214844	-9.86132813	-1.14257813	+38.51806641	+1.51611328	-47.59277344	+1272
+1457970788.85430000	+8.64843750	-6.61376953	-1.01513672	+58.13964844	-0.04394531	-63.50097656	+1676	+8.39355469	-5.86669922	-0.71191406	+8.96484375	-13.93066406	+13.46923828	+1456	+6.94335938	-9.85693359	-1.12500000	+38.58398438	+1.49414063	-47.48291016	+1276
+1457970788.85840010	+8.63525391	-6.60498047	-1.00195313	+58.22753906	-0.06591797	-63.41308594	+1680	+8.38037109	-5.86230469	-0.69433594	+9.00878906	-13.86474609	+13.55712891	+1452	+6.93457031	-9.85253906	-1.10742188	+38.67187500	+1.49414063	-47.39501953	+1276
+1457970788.86680010	+8.61767578	-6.59179688	-0.97558594	+58.40332031	-0.08789063	-63.25927734	+1684	+8.35839844	-5.84912109	-0.65917969	+9.11865234	-13.73291016	+13.71093750	+1444	+6.91699219	-9.83935547	-1.06787109	+38.84765625	+1.49414063	-47.26318359	+1280
+1457970788.87089990	+8.60449219	-6.58740234	-0.95800781	+58.46923828	-0.08789063	-63.19335938	+1688	+8.34960938	-5.84472656	-0.64599609	+9.18457031	-13.68896484	+13.77685547	+1444	+6.91259766	-9.83056641	-1.05029297	+38.93554688	+1.49414063	-47.21923828	+1284
+1457970788.87509990	+8.59570313	-6.58300781	-0.94482422	+58.55712891	-0.08789063	-63.10546875	+1692	+8.33642578	-5.84033203	-0.63281250	+9.22851563	-13.62304688	+13.88671875	+1436	+6.90380859	-9.82617188	-1.03271484	+39.00146484	+1.49414063	-47.15332031	+1288
+1457970788.87930010	+8.58251953	-6.57861328	-0.93603516	+58.60107422	-0.08789063	-63.03955078	+1696	+8.32763672	-5.83593750	-0.61962891	+9.27246094	-13.57910156	+13.95263672	+1432	+6.89941406	-9.82177734	-1.01074219	+39.08935547	+1.51611328	-47.08740234	+1296
+1457970788.88340000	+8.57373047	-6.57421875	-0.91845703	+58.66699219	-0.08789063	-62.99560547	+1700	+8.31445313	-5.83154297	-0.60205078	+9.31640625	-13.53515625	+13.99658203	+1428	+6.89062500	-9.81738281	-0.98876953	+39.17724609	+1.51611328	-47.06542969	+1300
+1457970788.88759990	+8.56494141	-6.56982422	-0.90966797	+58.73291016	-0.10986328	-62.90771484	+1700	+8.30566406	-5.82714844	-0.59326172	+9.36035156	-13.46923828	+14.08447266	+1420	+6.88623047	-9.80859375	-0.97558594	+39.26513672	+1.51611328	-47.02148438	+1304
+1457970788.89590000	+8.53857422	-6.56542969	-0.89208984	+58.82080078	-0.08789063	-62.81982422	+1708	+8.28369141	-5.82275391	-0.56689453	+9.40429688	-13.40332031	+14.17236328	+1408	+6.86865234	-9.79980469	-0.94482422	+39.39697266	+1.51611328	-46.95556641	+1320
+1457970788.90010000	+8.52978516	-6.56103516	-0.88330078	+58.86474609	-0.08789063	-62.75390625	+1712	+8.27050781	-5.81835938	-0.55810547	+9.44824219	-13.33740234	+14.21630859	+1404	+6.85986328	-9.79541016	-0.93164063	+39.48486328	+1.53808594	-46.88964844	+1328
+1457970788.90430000	+8.52099609	-6.56103516	-0.87451172	+58.88671875	-0.08789063	-62.73193359	+1716	+8.26171875	-5.81835938	-0.54931641	+9.44824219	-13.31542969	+14.23828125	+1396	+6.85107422	-9.79101563	-0.92285156	+39.52880859	+1.56005859	-46.84570313	+1336
+1457970788.90840010	+8.50781250	-6.56103516	-0.86572266	+58.93066406	-0.06591797	-62.70996094	+1720	+8.24853516	-5.81396484	-0.54052734	+9.44824219	-13.27148438	+14.26025391	+1392	+6.83789063	-9.79101563	-0.90966797	+39.52880859	+1.58203125	-46.82373047	+1344
+1457970788.91260000	+8.49902344	-6.55664063	-0.86132813	+58.95263672	-0.04394531	-62.62207031	+1720	+8.23974609	-5.81396484	-0.53613281	+9.47021484	-13.20556641	+14.30419922	+1384	+6.82910156	-9.78662109	-0.90527344	+39.55078125	+1.60400391	-46.73583984	+1348
+1457970788.91669990	+8.48583984	-6.55664063	-0.85693359	+58.95263672	+0.00000000	-62.57812500	+1720	+8.22656250	-5.81396484	-0.53173828	+9.44824219	-13.13964844	+14.30419922	+1376	+6.81152344	-9.78662109	-0.90087891	+39.55078125	+1.64794922	-46.64794922	+1356
+1457970788.92090010	+8.47705078	-6.55664063	-0.85253906	+58.95263672	+0.02197266	-62.53417969	+1724	+8.21777344	-5.81396484	-0.52294922	+9.44824219	-13.09570313	+14.30419922	+1372	+6.79833984	-9.78662109	-0.89208984	+39.52880859	+1.66992188	-46.60400391	+1364
+1457970788.92919990	+8.45507813	-6.55664063	-0.84814453	+58.97460938	+0.08789063	-62.42431641	+1724	+8.19580078	-5.81396484	-0.52294922	+9.42626953	-12.94189453	+14.32617188	+1360	+6.76757813	-9.78662109	-0.89648438	+39.48486328	+1.75781250	-46.40625000	+1376
+1457970788.93339990	+8.44189453	-6.55664063	-0.84375000	+58.97460938	+0.13183594	-62.38037109	+1724	+8.18701172	-5.81396484	-0.51855469	+9.40429688	-12.87597656	+14.30419922	+1352	+6.74560547	-9.78662109	-0.90087891	+39.44091797	+1.80175781	-46.31835938	+1380
+1457970788.93759990	+8.43310547	-6.55664063	-0.84814453	+58.97460938	+0.17578125	-62.31445313	+1720	+8.17382813	-5.81396484	-0.51855469	+9.40429688	-12.78808594	+14.30419922	+1348	+6.72802734	-9.79101563	-0.90527344	+39.39697266	+1.86767578	-46.20849609	+1388
+1457970788.94170000	+8.41992188	-6.55664063	-0.84814453	+58.95263672	+0.21972656	-62.24853516	+1720	+8.16503906	-5.81835938	-0.51855469	+9.36035156	-12.70019531	+14.30419922	+1340	+6.71044922	-9.79541016	-0.90966797	+39.33105469	+1.93359375	-46.12060547	+1392
+1457970788.94590000	+8.41113281	-6.56103516	-0.84814453	+58.93066406	+0.26367188	-62.20458984	+1720	+8.15625000	-5.81835938	-0.51855469	+9.33837891	-12.63427734	+14.30419922	+1336	+6.69287109	-9.79541016	-0.90966797	+39.26513672	+1.99951172	-46.05468750	+1396
+1457970788.95009990	+8.40234375	-6.56103516	-0.84814453	+58.93066406	+0.30761719	-62.13867188	+1716	+8.14746094	-5.82275391	-0.51855469	+9.31640625	-12.54638672	+14.30419922	+1332	+6.67529297	-9.79980469	-0.91845703	+39.19921875	+2.04345703	-45.94482422	+1400
+1457970788.95420000	+8.38916016	-6.56103516	-0.85253906	+58.90869141	+0.35156250	-62.05078125	+1712	+8.13867188	-5.82275391	-0.52294922	+9.29443359	-12.48046875	+14.30419922	+1328	+6.66210938	-9.80419922	-0.92285156	+39.15527344	+2.10937500	-45.85693359	+1404
+1457970788.96260000	+8.37158203	-6.56542969	-0.85253906	+58.90869141	+0.39550781	-61.94091797	+1708	+8.12109375	-5.82714844	-0.52294922	+9.22851563	-12.34863281	+14.30419922	+1320	+6.63574219	-9.80419922	-0.93164063	+39.08935547	+2.19726563	-45.70312500	+1408
+1457970788.96670010	+8.36279297	-6.56542969	-0.85253906	+58.88671875	+0.41748047	-61.89697266	+1704	+8.11230469	-5.82714844	-0.52294922	+9.20654297	-12.28271484	+14.32617188	+1316	+6.62255859	-9.80419922	-0.93603516	+39.04541016	+2.24121094	-45.65917969	+1408
+1457970788.97090010	+8.35400391	-6.56542969	-0.85253906	+58.88671875	+0.41748047	-61.85302734	+1700	+8.10791016	-5.82714844	-0.52294922	+9.18457031	-12.23876953	+14.32617188	+1312	+6.61376953	-9.80859375	-0.94042969	+39.02343750	+2.26318359	-45.59326172	+1408
+1457970788.97510000	+8.34521484	-6.56542969	-0.85253906	+58.88671875	+0.43945313	-61.80908203	+1696	+8.09912109	-5.83154297	-0.52294922	+9.16259766	-12.19482422	+14.32617188	+1308	+6.60058594	-9.80859375	-0.93603516	+39.00146484	+2.30712891	-45.57128906	+1404
+1457970788.97919990	+8.34082031	-6.56982422	-0.85253906	+58.86474609	+0.41748047	-61.74316406	+1692	+8.09472656	-5.83154297	-0.52294922	+9.11865234	-12.17285156	+14.34814453	+1304	+6.59619141	-9.80859375	-0.93603516	+38.97949219	+2.35107422	-45.54931641	+1404
+1457970788.98340010	+8.33203125	-6.56982422	-0.85253906	+58.86474609	+0.39550781	-61.67724609	+1688	+8.09033203	-5.83154297	-0.52294922	+9.09667969	-12.12890625	+14.37011719	+1300	+6.59179688	-9.80859375	-0.93603516	+38.97949219	+2.37304688	-45.52734375	+1400
+1457970788.98750000	+8.32763672	-6.56982422	-0.85253906	+58.88671875	+0.37353516	-61.63330078	+1684	+8.08154297	-5.83154297	-0.52294922	+9.07470703	-12.10693359	+14.39208984	+1296	+6.58740234	-9.80859375	-0.93164063	+39.00146484	+2.39501953	-45.50537109	+1400
+1457970788.99589990	+8.31884766	-6.56982422	-0.84814453	+58.86474609	+0.32958984	-61.54541016	+1676	+8.07275391	-5.83154297	-0.51855469	+9.03076172	-12.06298828	+14.43603516	+1288	+6.58300781	-9.80419922	-0.92285156	+39.02343750	+2.41699219	-45.48339844	+1396
+1457970789.00000000	+8.31445313	-6.56982422	-0.84375000	+58.88671875	+0.28564453	-61.50146484	+1672	+8.06835938	-5.83154297	-0.51416016	+9.03076172	-12.06298828	+14.45800781	+1284	+6.58300781	-9.79980469	-0.91845703	+39.04541016	+2.41699219	-45.50537109	+1396
+1457970789.00420000	+8.31445313	-6.57421875	-0.84375000	+58.88671875	+0.26367188	-61.47949219	+1668	+8.06835938	-5.83154297	-0.51416016	+9.00878906	-12.06298828	+14.47998047	+1280	+6.58300781	-9.79980469	-0.90966797	+39.06738281	+2.43896484	-45.50537109	+1396
+1457970789.00840000	+8.31005859	-6.57421875	-0.83935547	+58.88671875	+0.24169922	-61.45751953	+1664	+8.06396484	-5.83154297	-0.50976563	+8.98681641	-12.06298828	+14.50195313	+1272	+6.58300781	-9.79541016	-0.90527344	+39.08935547	+2.43896484	-45.52734375	+1400
+1457970789.01250000	+8.31005859	-6.57421875	-0.83935547	+58.90869141	+0.19775391	-61.41357422	+1660	+8.06396484	-5.83154297	-0.50976563	+8.98681641	-12.04101563	+14.52392578	+1268	+6.58300781	-9.79541016	-0.89648438	+39.11132813	+2.46093750	-45.52734375	+1400
+1457970789.02090000	+8.30566406	-6.57421875	-0.83496094	+58.90869141	+0.15380859	-61.36962891	+1656	+8.05957031	-5.83154297	-0.50537109	+8.96484375	-12.04101563	+14.54589844	+1260	+6.58740234	-9.79101563	-0.88330078	+39.15527344	+2.48291016	-45.54931641	+1404
+1457970789.02920010	+8.30566406	-6.57421875	-0.83496094	+58.95263672	+0.13183594	-61.32568359	+1652	+8.05517578	-5.83154297	-0.50097656	+8.94287109	-12.04101563	+14.56787109	+1248	+6.58740234	-9.79101563	-0.87451172	+39.17724609	+2.48291016	-45.54931641	+1408
+1457970789.03340010	+8.30566406	-6.57421875	-0.83056641	+58.95263672	+0.10986328	-61.32568359	+1648	+8.05517578	-5.83154297	-0.50097656	+8.94287109	-12.04101563	+14.56787109	+1240	+6.59179688	-9.78662109	-0.87011719	+39.17724609	+2.50488281	-45.54931641	+1412
+1457970789.03749990	+8.30566406	-6.57421875	-0.83056641	+58.99658203	+0.08789063	-61.30371094	+1644	+8.05517578	-5.83154297	-0.49658203	+8.94287109	-12.04101563	+14.56787109	+1236	+6.59179688	-9.78662109	-0.86572266	+39.19921875	+2.50488281	-45.54931641	+1412
+1457970789.04169990	+8.30566406	-6.57421875	-0.83056641	+58.99658203	+0.08789063	-61.30371094	+1644	+8.05517578	-5.83154297	-0.49658203	+8.96484375	-12.04101563	+14.56787109	+1232	+6.59179688	-9.78662109	-0.86572266	+39.19921875	+2.52685547	-45.54931641	+1416
+1457970789.04590010	+8.30566406	-6.57421875	-0.83056641	+59.01855469	+0.08789063	-61.30371094	+1640	+8.05517578	-5.83154297	-0.49658203	+8.96484375	-12.04101563	+14.56787109	+1224	+6.58740234	-9.79101563	-0.86132813	+39.17724609	+2.52685547	-45.54931641	+1416
+1457970789.05000000	+8.30566406	-6.57421875	-0.83056641	+59.06250000	+0.06591797	-61.30371094	+1640	+8.05517578	-5.83154297	-0.49658203	+8.96484375	-12.04101563	+14.54589844	+1220	+6.58740234	-9.79101563	-0.86132813	+39.17724609	+2.54882813	-45.54931641	+1420
+1457970789.05419990	+8.30566406	-6.57421875	-0.83056641	+59.06250000	+0.06591797	-61.28173828	+1636	+8.05517578	-5.83154297	-0.49658203	+8.96484375	-12.04101563	+14.54589844	+1216	+6.58740234	-9.79101563	-0.86132813	+39.15527344	+2.54882813	-45.52734375	+1420
+1457970789.06250000	+8.30566406	-6.57421875	-0.83056641	+59.12841797	+0.04394531	-61.28173828	+1632	+8.05517578	-5.83154297	-0.49658203	+8.98681641	-12.04101563	+14.52392578	+1208	+6.58300781	-9.79541016	-0.86132813	+39.11132813	+2.57080078	-45.50537109	+1424
+1457970789.06670000	+8.30566406	-6.57421875	-0.83056641	+59.15039063	+0.04394531	-61.28173828	+1632	+8.05517578	-5.83154297	-0.49658203	+8.98681641	-12.04101563	+14.52392578	+1204	+6.58300781	-9.79541016	-0.86572266	+39.11132813	+2.57080078	-45.48339844	+1424
+1457970789.07080010	+8.30566406	-6.57421875	-0.83056641	+59.17236328	+0.02197266	-61.28173828	+1628	+8.05517578	-5.83154297	-0.49658203	+9.00878906	-12.04101563	+14.50195313	+1200	+6.57861328	-9.79541016	-0.86572266	+39.08935547	+2.59277344	-45.48339844	+1424
+1457970789.07500000	+8.30566406	-6.56982422	-0.83056641	+59.21630859	+0.00000000	-61.28173828	+1628	+8.05517578	-5.83154297	-0.49658203	+9.00878906	-12.04101563	+14.50195313	+1196	+6.57861328	-9.79980469	-0.86572266	+39.06738281	+2.59277344	-45.46142578	+1424
+1457970789.07920000	+8.31005859	-6.56982422	-0.83056641	+59.23828125	+0.00000000	-61.28173828	+1628	+8.05517578	-5.83154297	-0.49658203	+9.00878906	-12.04101563	+14.47998047	+1196	+6.57861328	-9.79980469	-0.86572266	+39.04541016	+2.59277344	-45.46142578	+1428
+1457970789.08330010	+8.31005859	-6.56982422	-0.83056641	+59.26025391	-0.02197266	-61.30371094	+1624	+8.05517578	-5.83154297	-0.49658203	+9.03076172	-12.06298828	+14.47998047	+1192	+6.57421875	-9.79980469	-0.86572266	+39.04541016	+2.59277344	-45.46142578	+1428
+1457970789.08750010	+8.31005859	-6.56982422	-0.82617188	+59.28222656	-0.04394531	-61.30371094	+1624	+8.05517578	-5.83154297	-0.49218750	+9.03076172	-12.06298828	+14.47998047	+1188	+6.57421875	-9.79980469	-0.86572266	+39.02343750	+2.59277344	-45.46142578	+1428
+1457970789.09170010	+8.31005859	-6.56982422	-0.82617188	+59.30419922	-0.06591797	-61.30371094	+1624	+8.05517578	-5.83154297	-0.49218750	+9.03076172	-12.06298828	+14.47998047	+1188	+6.57421875	-9.79980469	-0.86572266	+39.00146484	+2.59277344	-45.43945313	+1428
+1457970789.09999990	+8.31445313	-6.56982422	-0.82617188	+59.37011719	-0.13183594	-61.32568359	+1624	+8.05517578	-5.83154297	-0.49218750	+9.03076172	-12.06298828	+14.45800781	+1184	+6.57421875	-9.80419922	-0.87011719	+39.00146484	+2.57080078	-45.43945313	+1424
+1457970789.10419990	+8.31445313	-6.56982422	-0.82177734	+59.39208984	-0.19775391	-61.34765625	+1624	+8.05517578	-5.83154297	-0.49218750	+9.03076172	-12.08496094	+14.45800781	+1180	+6.57421875	-9.80419922	-0.87011719	+38.97949219	+2.57080078	-45.46142578	+1424
+1457970789.10830000	+8.31884766	-6.56542969	-0.82177734	+59.41406250	-0.24169922	-61.34765625	+1624	+8.05517578	-5.83154297	-0.49218750	+9.03076172	-12.08496094	+14.45800781	+1180	+6.57421875	-9.80419922	-0.86572266	+38.97949219	+2.57080078	-45.46142578	+1424
+1457970789.11250000	+8.31884766	-6.56542969	-0.81738281	+59.43603516	-0.30761719	-61.36962891	+1624	+8.05957031	-5.83154297	-0.49218750	+9.05273438	-12.08496094	+14.45800781	+1176	+6.57421875	-9.80419922	-0.86572266	+38.95751953	+2.54882813	-45.46142578	+1424
+1457970789.11669990	+8.32763672	-6.56542969	-0.81298828	+59.47998047	-0.39550781	-61.39160156	+1624	+8.05957031	-5.83154297	-0.49218750	+9.05273438	-12.10693359	+14.45800781	+1176	+6.57421875	-9.80419922	-0.86572266	+38.95751953	+2.54882813	-45.48339844	+1424
+1457970789.12080000	+8.33203125	-6.56542969	-0.80859375	+59.50195313	-0.48339844	-61.43554688	+1628	+8.05957031	-5.83154297	-0.49218750	+9.05273438	-12.12890625	+14.45800781	+1176	+6.57861328	-9.80859375	-0.86572266	+38.93554688	+2.52685547	-45.50537109	+1424
+1457970789.12500000	+8.33642578	-6.56542969	-0.80859375	+59.52392578	-0.57128906	-61.45751953	+1632	+8.05957031	-5.83154297	-0.48779297	+9.05273438	-12.15087891	+14.43603516	+1176	+6.57861328	-9.80859375	-0.86132813	+38.91357422	+2.48291016	-45.52734375	+1424
+1457970789.12920000	+8.34082031	-6.56542969	-0.79980469	+59.56787109	-0.70312500	-61.47949219	+1636	+8.06835938	-5.83154297	-0.48779297	+9.05273438	-12.23876953	+14.43603516	+1176	+6.58740234	-9.80859375	-0.85693359	+38.89160156	+2.43896484	-45.57128906	+1428
+1457970789.13750000	+8.35400391	-6.56542969	-0.79541016	+59.58984375	-0.92285156	-61.54541016	+1644	+8.07714844	-5.83154297	-0.47900391	+9.05273438	-12.37060547	+14.41406250	+1176	+6.60498047	-9.80859375	-0.84814453	+38.86962891	+2.30712891	-45.70312500	+1432
+1457970789.14159990	+8.36279297	-6.56542969	-0.78662109	+59.61181641	-1.03271484	-61.58935547	+1648	+8.09033203	-5.83154297	-0.47021484	+9.03076172	-12.54638672	+14.39208984	+1180	+6.61816406	-9.80859375	-0.83935547	+38.84765625	+2.21923828	-45.81298828	+1440
+1457970789.14580010	+8.36718750	-6.56542969	-0.78662109	+59.61181641	-1.12060547	-61.58935547	+1652	+8.09912109	-5.83154297	-0.46582031	+9.03076172	-12.67822266	+14.39208984	+1184	+6.62695313	-9.80859375	-0.83056641	+38.84765625	+2.15332031	-45.90087891	+1444
+1457970789.15000010	+8.37158203	-6.56542969	-0.78222656	+59.61181641	-1.18652344	-61.61132813	+1656	+8.10791016	-5.83154297	-0.46142578	+9.00878906	-12.76611328	+14.39208984	+1184	+6.64013672	-9.80859375	-0.82177734	+38.82568359	+2.08740234	-45.96679688	+1448
+1457970789.15409990	+8.37597656	-6.56542969	-0.77783203	+59.61181641	-1.25244141	-61.61132813	+1660	+8.11669922	-5.82714844	-0.45703125	+8.98681641	-12.87597656	+14.41406250	+1188	+6.64892578	-9.80859375	-0.81738281	+38.80371094	+1.99951172	-46.03271484	+1452
+1457970789.15829990	+8.38037109	-6.56542969	-0.77783203	+59.61181641	-1.31835938	-61.63330078	+1664	+8.12548828	-5.82714844	-0.45263672	+8.94287109	-12.96386719	+14.41406250	+1192	+6.65332031	-9.80859375	-0.81298828	+38.80371094	+1.95556641	-46.07666016	+1456
+1457970789.16249990	+8.38037109	-6.56542969	-0.77343750	+59.61181641	-1.38427734	-61.63330078	+1668	+8.12988281	-5.82714844	-0.44824219	+8.92089844	-13.00781250	+14.43603516	+1192	+6.66210938	-9.80419922	-0.80859375	+38.78173828	+1.91162109	-46.09863281	+1460
+1457970789.16660000	+8.38476563	-6.56542969	-0.77343750	+59.61181641	-1.42822266	-61.63330078	+1676	+8.13427734	-5.82714844	-0.44824219	+8.92089844	-13.05175781	+14.43603516	+1192	+6.66210938	-9.80419922	-0.80859375	+38.78173828	+1.86767578	-46.12060547	+1464
+1457970789.17500000	+8.38916016	-6.56542969	-0.76904297	+59.63378906	-1.49414063	-61.65527344	+1680	+8.13867188	-5.82714844	-0.44384766	+8.87695313	-13.09570313	+14.43603516	+1196	+6.66210938	-9.80859375	-0.80859375	+38.71582031	+1.80175781	-46.12060547	+1468
+1457970789.17910000	+8.38916016	-6.56542969	-0.76464844	+59.65576172	-1.53808594	-61.65527344	+1684	+8.13867188	-5.82714844	-0.43945313	+8.87695313	-13.11767578	+14.43603516	+1196	+6.66210938	-9.80859375	-0.81298828	+38.69384766	+1.80175781	-46.12060547	+1468
+1457970789.18330000	+8.39355469	-6.56542969	-0.76464844	+59.65576172	-1.56005859	-61.65527344	+1688	+8.14306641	-5.82714844	-0.43945313	+8.85498047	-13.11767578	+14.45800781	+1200	+6.66210938	-9.80859375	-0.81298828	+38.64990234	+1.77978516	-46.09863281	+1468
+1457970789.18750000	+8.39355469	-6.56542969	-0.76025391	+59.65576172	-1.58203125	-61.63330078	+1692	+8.14306641	-5.82714844	-0.43945313	+8.85498047	-13.11767578	+14.45800781	+1200	+6.65771484	-9.81298828	-0.81298828	+38.62792969	+1.77978516	-46.07666016	+1472
+1457970789.19160010	+8.39355469	-6.56103516	-0.76025391	+59.67773438	-1.62597656	-61.63330078	+1692	+8.14306641	-5.82714844	-0.43945313	+8.83300781	-13.11767578	+14.45800781	+1200	+6.65771484	-9.81298828	-0.81738281	+38.60595703	+1.77978516	-46.07666016	+1472
+1457970789.19580010	+8.39355469	-6.56103516	-0.76025391	+59.67773438	-1.64794922	-61.61132813	+1696	+8.14306641	-5.82714844	-0.43505859	+8.83300781	-13.11767578	+14.45800781	+1200	+6.65332031	-9.81298828	-0.81738281	+38.56201172	+1.75781250	-46.03271484	+1472
+1457970789.20000000	+8.39355469	-6.56103516	-0.75585938	+59.69970703	-1.66992188	-61.61132813	+1700	+8.14746094	-5.82714844	-0.43505859	+8.83300781	-13.11767578	+14.45800781	+1204	+6.65332031	-9.81298828	-0.82177734	+38.54003906	+1.75781250	-46.01074219	+1476
+1457970789.20409990	+8.39355469	-6.56103516	-0.75585938	+59.72167969	-1.69189453	-61.61132813	+1700	+8.14746094	-5.82714844	-0.43505859	+8.81103516	-13.11767578	+14.45800781	+1204	+6.64892578	-9.81738281	-0.82177734	+38.51806641	+1.75781250	-46.01074219	+1476
+1457970789.21250010	+8.39794922	-6.56103516	-0.75146484	+59.74365234	-1.73583984	-61.56738281	+1704	+8.14746094	-5.82714844	-0.43066406	+8.81103516	-13.11767578	+14.45800781	+1208	+6.64453125	-9.81738281	-0.82617188	+38.45214844	+1.75781250	-45.96679688	+1476
+1457970789.21659990	+8.39794922	-6.56103516	-0.75146484	+59.76562500	-1.75781250	-61.54541016	+1708	+8.14746094	-5.82714844	-0.43066406	+8.78906250	-13.09570313	+14.45800781	+1208	+6.64453125	-9.81738281	-0.82617188	+38.43017578	+1.75781250	-45.96679688	+1476
+1457970789.22079990	+8.39794922	-6.55664063	-0.75146484	+59.76562500	-1.77978516	-61.52343750	+1708	+8.14746094	-5.82714844	-0.43066406	+8.78906250	-13.09570313	+14.45800781	+1212	+6.64453125	-9.82177734	-0.83056641	+38.43017578	+1.75781250	-45.96679688	+1472
+1457970789.22490000	+8.39794922	-6.55664063	-0.75146484	+59.78759766	-1.80175781	-61.50146484	+1708	+8.14746094	-5.82714844	-0.43066406	+8.78906250	-13.09570313	+14.45800781	+1212	+6.64013672	-9.82177734	-0.83056641	+38.40820313	+1.75781250	-45.94482422	+1472
+1457970789.22910000	+8.39794922	-6.55664063	-0.75146484	+59.80957031	-1.82373047	-61.47949219	+1712	+8.14746094	-5.82714844	-0.43066406	+8.76708984	-13.09570313	+14.45800781	+1216	+6.64013672	-9.82177734	-0.83056641	+38.40820313	+1.75781250	-45.94482422	+1472
+1457970789.23330000	+8.39794922	-6.55664063	-0.75146484	+59.80957031	-1.84570313	-61.45751953	+1712	+8.15185547	-5.82714844	-0.43066406	+8.76708984	-13.09570313	+14.45800781	+1216	+6.64013672	-9.82177734	-0.83056641	+38.38623047	+1.77978516	-45.94482422	+1468
+1457970789.24160000	+8.40234375	-6.55664063	-0.75146484	+59.85351563	-1.91162109	-61.43554688	+1716	+8.15185547	-5.82714844	-0.42626953	+8.74511719	-13.09570313	+14.45800781	+1220	+6.64013672	-9.82177734	-0.83056641	+38.38623047	+1.77978516	-45.94482422	+1468
+1457970789.24580000	+8.40234375	-6.55664063	-0.75146484	+59.85351563	-1.93359375	-61.41357422	+1716	+8.15185547	-5.82714844	-0.42626953	+8.74511719	-13.09570313	+14.47998047	+1220	+6.64453125	-9.82177734	-0.82617188	+38.38623047	+1.77978516	-45.94482422	+1468
+1457970789.24990010	+8.40234375	-6.55664063	-0.75146484	+59.87548828	-1.97753906	-61.39160156	+1720	+8.15185547	-5.82714844	-0.42626953	+8.72314453	-13.09570313	+14.47998047	+1224	+6.64453125	-9.82177734	-0.82617188	+38.38623047	+1.77978516	-45.96679688	+1464
+1457970789.25410010	+8.40234375	-6.55664063	-0.75146484	+59.87548828	-1.99951172	-61.36962891	+1720	+8.15185547	-5.82714844	-0.42626953	+8.72314453	-13.09570313	+14.47998047	+1224	+6.64453125	-9.82177734	-0.82617188	+38.38623047	+1.77978516	-45.96679688	+1464
+1457970789.25830010	+8.40673828	-6.55664063	-0.75146484	+59.89746094	-2.04345703	-61.34765625	+1720	+8.15625000	-5.82714844	-0.42626953	+8.70117188	-13.09570313	+14.50195313	+1224	+6.64453125	-9.82177734	-0.82177734	+38.38623047	+1.77978516	-45.98876953	+1464
+1457970789.26239990	+8.40673828	-6.56103516	-0.75146484	+59.89746094	-2.08740234	-61.32568359	+1724	+8.15625000	-5.82714844	-0.42626953	+8.70117188	-13.09570313	+14.50195313	+1228	+6.64892578	-9.82177734	-0.82177734	+38.40820313	+1.77978516	-45.98876953	+1464
+1457970789.26659990	+8.40673828	-6.56103516	-0.74707031	+59.89746094	-2.10937500	-61.30371094	+1724	+8.15625000	-5.82714844	-0.42626953	+8.67919922	-13.09570313	+14.50195313	+1228	+6.64892578	-9.82177734	-0.81738281	+38.40820313	+1.77978516	-46.01074219	+1464
+1457970789.27490000	+8.41113281	-6.56103516	-0.74707031	+59.91943359	-2.17529297	-61.28173828	+1728	+8.15625000	-5.82714844	-0.42187500	+8.65722656	-13.11767578	+14.52392578	+1232	+6.65771484	-9.82177734	-0.81298828	+38.43017578	+1.77978516	-46.05468750	+1464
+1457970789.27909990	+8.41113281	-6.56103516	-0.74707031	+59.91943359	-2.21923828	-61.25976563	+1732	+8.16064453	-5.82714844	-0.42187500	+8.65722656	-13.11767578	+14.52392578	+1232	+6.65771484	-9.82177734	-0.80859375	+38.45214844	+1.77978516	-46.07666016	+1464
+1457970789.28329990	+8.41113281	-6.56103516	-0.74707031	+59.91943359	-2.24121094	-61.25976563	+1732	+8.16064453	-5.82714844	-0.42187500	+8.63525391	-13.13964844	+14.54589844	+1232	+6.66210938	-9.82177734	-0.80859375	+38.45214844	+1.75781250	-46.07666016	+1468
+1457970789.29160000	+8.41113281	-6.56103516	-0.74707031	+59.91943359	-2.28515625	-61.23779297	+1740	+8.16064453	-5.83154297	-0.42187500	+8.61328125	-13.13964844	+14.54589844	+1236	+6.66650391	-9.81738281	-0.80419922	+38.47412109	+1.75781250	-46.09863281	+1468
+1457970789.29570010	+8.41113281	-6.56103516	-0.74267578	+59.91943359	-2.30712891	-61.21582031	+1740	+8.16503906	-5.83154297	-0.41748047	+8.59130859	-13.13964844	+14.54589844	+1236	+6.67089844	-9.81738281	-0.79980469	+38.47412109	+1.75781250	-46.12060547	+1468
+1457970789.29990010	+8.41113281	-6.56103516	-0.74267578	+59.91943359	-2.30712891	-61.21582031	+1744	+8.16503906	-5.83154297	-0.41748047	+8.56933594	-13.13964844	+14.54589844	+1236	+6.67089844	-9.81738281	-0.79980469	+38.47412109	+1.75781250	-46.12060547	+1468
+1457970789.30819990	+8.41113281	-6.56103516	-0.74267578	+59.91943359	-2.32910156	-61.19384766	+1748	+8.16503906	-5.83154297	-0.41748047	+8.54736328	-13.13964844	+14.54589844	+1240	+6.67089844	-9.81738281	-0.79980469	+38.45214844	+1.77978516	-46.09863281	+1468
+1457970789.31240010	+8.41113281	-6.56103516	-0.74267578	+59.91943359	-2.32910156	-61.19384766	+1748	+8.16503906	-5.83154297	-0.41748047	+8.52539063	-13.13964844	+14.54589844	+1240	+6.67089844	-9.82177734	-0.79980469	+38.45214844	+1.77978516	-46.09863281	+1468
+1457970789.31660010	+8.41113281	-6.56103516	-0.74267578	+59.91943359	-2.32910156	-61.17187500	+1748	+8.16503906	-5.83154297	-0.41748047	+8.52539063	-13.11767578	+14.54589844	+1240	+6.67089844	-9.82177734	-0.79980469	+38.43017578	+1.77978516	-46.07666016	+1468
+1457970789.32489990	+8.41113281	-6.56103516	-0.74267578	+59.89746094	-2.32910156	-61.14990234	+1752	+8.16503906	-5.83154297	-0.41748047	+8.50341797	-13.09570313	+14.52392578	+1244	+6.66650391	-9.82177734	-0.80419922	+38.40820313	+1.77978516	-46.05468750	+1468
+1457970789.32909990	+8.41113281	-6.56103516	-0.74267578	+59.89746094	-2.32910156	-61.12792969	+1752	+8.16503906	-5.83154297	-0.41748047	+8.48144531	-13.09570313	+14.50195313	+1244	+6.66650391	-9.82177734	-0.80419922	+38.40820313	+1.80175781	-46.03271484	+1468
+1457970789.33320000	+8.41113281	-6.56103516	-0.74267578	+59.89746094	-2.32910156	-61.10595703	+1756	+8.16503906	-5.83154297	-0.41748047	+8.48144531	-13.07373047	+14.50195313	+1244	+6.66210938	-9.82177734	-0.80859375	+38.38623047	+1.80175781	-46.01074219	+1468
+1457970789.34159990	+8.40673828	-6.56103516	-0.74267578	+59.91943359	-2.30712891	-61.06201172	+1756	+8.16503906	-5.83154297	-0.41748047	+8.45947266	-13.05175781	+14.47998047	+1248	+6.66210938	-9.82177734	-0.80859375	+38.38623047	+1.80175781	-45.98876953	+1468
+1457970789.34570000	+8.40673828	-6.56103516	-0.74267578	+59.91943359	-2.30712891	-61.06201172	+1756	+8.16503906	-5.83593750	-0.41748047	+8.45947266	-13.02978516	+14.47998047	+1248	+6.66210938	-9.82177734	-0.80859375	+38.36425781	+1.82373047	-45.98876953	+1468
+1457970789.34990000	+8.40673828	-6.56103516	-0.74267578	+59.91943359	-2.28515625	-61.04003906	+1756	+8.16503906	-5.83593750	-0.41748047	+8.45947266	-13.00781250	+14.47998047	+1248	+6.65771484	-9.82177734	-0.80859375	+38.36425781	+1.82373047	-45.98876953	+1464
+1457970789.35410000	+8.40673828	-6.56103516	-0.74707031	+59.91943359	-2.28515625	-60.99609375	+1760	+8.16503906	-5.83593750	-0.41748047	+8.45947266	-13.00781250	+14.47998047	+1252	+6.65771484	-9.82177734	-0.80859375	+38.36425781	+1.82373047	-45.96679688	+1464
+1457970789.35820010	+8.40234375	-6.56103516	-0.74707031	+59.91943359	-2.26318359	-60.97412109	+1760	+8.16503906	-5.83593750	-0.41748047	+8.45947266	-12.98583984	+14.47998047	+1252	+6.65771484	-9.82617188	-0.81298828	+38.36425781	+1.84570313	-45.96679688	+1464
+1457970789.36660000	+8.39794922	-6.56103516	-0.75146484	+59.94140625	-2.24121094	-60.88623047	+1760	+8.16064453	-5.83593750	-0.41748047	+8.45947266	-12.96386719	+14.47998047	+1252	+6.65771484	-9.82617188	-0.81298828	+38.36425781	+1.86767578	-45.94482422	+1464
+1457970789.37069990	+8.39794922	-6.56103516	-0.75146484	+59.96337891	-2.21923828	-60.82031250	+1760	+8.16064453	-5.83593750	-0.42187500	+8.45947266	-12.94189453	+14.47998047	+1256	+6.65332031	-9.82617188	-0.81298828	+38.36425781	+1.88964844	-45.92285156	+1464
+1457970789.37490010	+8.39794922	-6.56103516	-0.75585938	+59.98535156	-2.19726563	-60.77636719	+1760	+8.16064453	-5.83593750	-0.42187500	+8.45947266	-12.91992188	+14.47998047	+1256	+6.65332031	-9.82617188	-0.81298828	+38.38623047	+1.91162109	-45.92285156	+1460
+1457970789.37899990	+8.39355469	-6.56103516	-0.76025391	+60.00732422	-2.17529297	-60.68847656	+1760	+8.16064453	-5.83593750	-0.42187500	+8.45947266	-12.89794922	+14.47998047	+1256	+6.65332031	-9.82177734	-0.81298828	+38.40820313	+1.95556641	-45.87890625	+1460
+1457970789.38319990	+8.38916016	-6.56542969	-0.76025391	+60.02929688	-2.13134766	-60.62255859	+1764	+8.16064453	-5.83593750	-0.42187500	+8.45947266	-12.87597656	+14.47998047	+1256	+6.65332031	-9.82177734	-0.81738281	+38.43017578	+1.99951172	-45.85693359	+1460
+1457970789.38739990	+8.38916016	-6.56542969	-0.76464844	+60.05126953	-2.10937500	-60.53466797	+1764	+8.15625000	-5.83593750	-0.42187500	+8.45947266	-12.83203125	+14.50195313	+1256	+6.65332031	-9.82177734	-0.81738281	+38.45214844	+2.04345703	-45.83496094	+1460
+1457970789.39150000	+8.38476563	-6.56542969	-0.76904297	+60.09521484	-2.08740234	-60.42480469	+1764	+8.15625000	-5.83593750	-0.42626953	+8.45947266	-12.76611328	+14.52392578	+1260	+6.65332031	-9.82177734	-0.81738281	+38.51806641	+2.13134766	-45.79101563	+1460
+1457970789.39570000	+8.38037109	-6.56982422	-0.77343750	+60.11718750	-2.06542969	-60.33691406	+1764	+8.15185547	-5.83593750	-0.42626953	+8.45947266	-12.67822266	+14.54589844	+1260	+6.65332031	-9.82177734	-0.81738281	+38.56201172	+2.21923828	-45.76904297	+1456
+1457970789.40400000	+8.37597656	-6.56982422	-0.78222656	+60.16113281	-2.02148438	-60.20507813	+1760	+8.14746094	-5.84033203	-0.43505859	+8.48144531	-12.48046875	+14.61181641	+1260	+6.65332031	-9.81738281	-0.81738281	+38.69384766	+2.37304688	-45.68115234	+1456
+1457970789.40820000	+8.37158203	-6.56982422	-0.78222656	+60.20507813	-1.99951172	-60.13916016	+1760	+8.14306641	-5.84033203	-0.43945313	+8.48144531	-12.34863281	+14.65576172	+1260	+6.65332031	-9.81738281	-0.81738281	+38.73779297	+2.46093750	-45.63720703	+1456
+1457970789.41240000	+8.37158203	-6.56982422	-0.78662109	+60.22705078	-1.97753906	-60.07324219	+1760	+8.13867188	-5.84033203	-0.43945313	+8.48144531	-12.23876953	+14.69970703	+1260	+6.64892578	-9.81738281	-0.81738281	+38.78173828	+2.52685547	-45.59326172	+1456
+1457970789.41650010	+8.36718750	-6.57421875	-0.78662109	+60.22705078	-1.95556641	-60.02929688	+1756	+8.13427734	-5.84472656	-0.44384766	+8.48144531	-12.08496094	+14.74365234	+1260	+6.64892578	-9.81738281	-0.81738281	+38.80371094	+2.61474609	-45.54931641	+1456
+1457970789.42070010	+8.36718750	-6.57421875	-0.78662109	+60.24902344	-1.93359375	-59.98535156	+1756	+8.12988281	-5.84472656	-0.44824219	+8.48144531	-11.97509766	+14.78759766	+1260	+6.64453125	-9.81738281	-0.82177734	+38.82568359	+2.68066406	-45.50537109	+1456
+1457970789.42490010	+8.36279297	-6.57421875	-0.79101563	+60.27099609	-1.93359375	-59.94140625	+1752	+8.12548828	-5.84472656	-0.45263672	+8.50341797	-11.86523438	+14.83154297	+1260	+6.64013672	-9.81738281	-0.82617188	+38.84765625	+2.72460938	-45.43945313	+1456
+1457970789.42899990	+8.36279297	-6.57421875	-0.79101563	+60.27099609	-1.93359375	-59.89746094	+1752	+8.12548828	-5.84472656	-0.45263672	+8.50341797	-11.77734375	+14.87548828	+1256	+6.63574219	-9.82177734	-0.83056641	+38.84765625	+2.76855469	-45.39550781	+1460
+1457970789.43740010	+8.35839844	-6.56982422	-0.79101563	+60.31494141	-1.91162109	-59.83154297	+1744	+8.12109375	-5.84912109	-0.45703125	+8.50341797	-11.64550781	+14.94140625	+1252	+6.62695313	-9.82177734	-0.83496094	+38.82568359	+2.83447266	-45.28564453	+1460
+1457970789.44149990	+8.35839844	-6.56982422	-0.79541016	+60.31494141	-1.91162109	-59.80957031	+1740	+8.11669922	-5.84912109	-0.45703125	+8.50341797	-11.57958984	+14.96337891	+1252	+6.62255859	-9.82617188	-0.83935547	+38.80371094	+2.87841797	-45.24169922	+1460
+1457970789.44569990	+8.35400391	-6.56982422	-0.79541016	+60.33691406	-1.88964844	-59.78759766	+1736	+8.11669922	-5.84912109	-0.45703125	+8.50341797	-11.53564453	+14.98535156	+1248	+6.61816406	-9.82617188	-0.84375000	+38.78173828	+2.90039063	-45.19775391	+1460
+1457970789.44980000	+8.35400391	-6.56982422	-0.79541016	+60.33691406	-1.88964844	-59.76562500	+1732	+8.11669922	-5.84912109	-0.45703125	+8.50341797	-11.49169922	+15.02929688	+1248	+6.61376953	-9.83056641	-0.84814453	+38.75976563	+2.92236328	-45.15380859	+1460
+1457970789.45400000	+8.35400391	-6.56982422	-0.79541016	+60.35888672	-1.88964844	-59.76562500	+1732	+8.11669922	-5.84912109	-0.45703125	+8.50341797	-11.46972656	+15.05126953	+1244	+6.60937500	-9.83056641	-0.85253906	+38.73779297	+2.92236328	-45.10986328	+1456
+1457970789.45820000	+8.35400391	-6.56982422	-0.79541016	+60.35888672	-1.88964844	-59.74365234	+1728	+8.11230469	-5.84912109	-0.45703125	+8.50341797	-11.42578125	+15.09521484	+1244	+6.60498047	-9.83056641	-0.85693359	+38.71582031	+2.94433594	-45.08789063	+1456
+1457970789.46230010	+8.35400391	-6.56982422	-0.79541016	+60.38085938	-1.91162109	-59.72167969	+1724	+8.11230469	-5.84912109	-0.45703125	+8.50341797	-11.40380859	+15.11718750	+1240	+6.60058594	-9.83496094	-0.85693359	+38.69384766	+2.94433594	-45.04394531	+1452
+1457970789.47070000	+8.35400391	-6.56982422	-0.79541016	+60.38085938	-1.91162109	-59.69970703	+1716	+8.11230469	-5.84912109	-0.45703125	+8.50341797	-11.35986328	+15.18310547	+1236	+6.59619141	-9.83496094	-0.86132813	+38.67187500	+2.96630859	-45.02197266	+1448
+1457970789.47480010	+8.35400391	-6.56982422	-0.79541016	+60.38085938	-1.93359375	-59.69970703	+1712	+8.11230469	-5.84912109	-0.45703125	+8.50341797	-11.33789063	+15.22705078	+1236	+6.59619141	-9.83496094	-0.86132813	+38.64990234	+2.96630859	-45.02197266	+1444
+1457970789.47900010	+8.35400391	-6.56982422	-0.79101563	+60.40283203	-1.93359375	-59.69970703	+1708	+8.11230469	-5.84912109	-0.45703125	+8.48144531	-11.33789063	+15.27099609	+1232	+6.59619141	-9.83496094	-0.86132813	+38.64990234	+2.96630859	-45.00000000	+1444
+1457970789.48320010	+8.35400391	-6.56982422	-0.79101563	+60.40283203	-1.95556641	-59.67773438	+1708	+8.11230469	-5.84912109	-0.45263672	+8.48144531	-11.31591797	+15.31494141	+1232	+6.59619141	-9.83496094	-0.86132813	+38.64990234	+2.96630859	-45.00000000	+1440
+1457970789.48729990	+8.35400391	-6.56982422	-0.79101563	+60.40283203	-1.95556641	-59.67773438	+1704	+8.11669922	-5.84912109	-0.45263672	+8.48144531	-11.29394531	+15.35888672	+1228	+6.59619141	-9.83496094	-0.86132813	+38.64990234	+2.98828125	-45.00000000	+1436
+1457970789.49149990	+8.35400391	-6.56982422	-0.79101563	+60.40283203	-1.97753906	-59.67773438	+1700	+8.11669922	-5.84912109	-0.45263672	+8.48144531	-11.29394531	+15.38085938	+1228	+6.59619141	-9.83496094	-0.86132813	+38.67187500	+2.98828125	-45.02197266	+1436
+1457970789.49980000	+8.35400391	-6.56982422	-0.79101563	+60.40283203	-1.99951172	-59.65576172	+1696	+8.11669922	-5.84912109	-0.45263672	+8.48144531	-11.27197266	+15.46875000	+1224	+6.59619141	-9.83496094	-0.85693359	+38.67187500	+2.98828125	-45.02197266	+1432
+1457970789.50399990	+8.35400391	-6.56982422	-0.79101563	+60.42480469	-1.99951172	-59.65576172	+1696	+8.11669922	-5.84912109	-0.45263672	+8.48144531	-11.25000000	+15.51269531	+1224	+6.60058594	-9.83496094	-0.85693359	+38.69384766	+2.98828125	-45.02197266	+1428
+1457970789.50819990	+8.35400391	-6.56982422	-0.79101563	+60.42480469	-2.02148438	-59.65576172	+1692	+8.11669922	-5.84912109	-0.45263672	+8.48144531	-11.25000000	+15.55664063	+1224	+6.60058594	-9.83496094	-0.85693359	+38.69384766	+2.98828125	-45.04394531	+1428
+1457970789.51230000	+8.35400391	-6.56982422	-0.79101563	+60.42480469	-2.02148438	-59.63378906	+1692	+8.11669922	-5.84912109	-0.45263672	+8.48144531	-11.25000000	+15.60058594	+1220	+6.60058594	-9.83496094	-0.85693359	+38.69384766	+2.98828125	-45.04394531	+1428
+1457970789.51650000	+8.35400391	-6.56982422	-0.79101563	+60.42480469	-2.04345703	-59.63378906	+1692	+8.11669922	-5.84912109	-0.44824219	+8.48144531	-11.22802734	+15.64453125	+1220	+6.60058594	-9.83496094	-0.85253906	+38.71582031	+2.98828125	-45.04394531	+1424
+1457970789.52070000	+8.35400391	-6.56982422	-0.79101563	+60.42480469	-2.04345703	-59.63378906	+1688	+8.11669922	-5.84912109	-0.44824219	+8.48144531	-11.20605469	+15.68847656	+1220	+6.60498047	-9.83496094	-0.85253906	+38.71582031	+2.98828125	-45.06591797	+1424
+1457970789.52900000	+8.35400391	-6.56982422	-0.79101563	+60.42480469	-2.06542969	-59.58984375	+1688	+8.11669922	-5.84912109	-0.44824219	+8.48144531	-11.18408203	+15.75439453	+1216	+6.60498047	-9.83496094	-0.85253906	+38.73779297	+3.01025391	-45.06591797	+1420
+1457970789.53309990	+8.35400391	-6.56982422	-0.79101563	+60.42480469	-2.06542969	-59.58984375	+1688	+8.11669922	-5.84912109	-0.44824219	+8.48144531	-11.16210938	+15.77636719	+1216	+6.60498047	-9.83496094	-0.85253906	+38.73779297	+3.01025391	-45.06591797	+1420
+1457970789.53730010	+8.35400391	-6.56982422	-0.79101563	+60.42480469	-2.08740234	-59.56787109	+1684	+8.11669922	-5.84912109	-0.44824219	+8.48144531	-11.14013672	+15.79833984	+1216	+6.60498047	-9.83496094	-0.85253906	+38.73779297	+3.01025391	-45.08789063	+1420
+1457970789.54150010	+8.35400391	-6.56982422	-0.79101563	+60.44677734	-2.08740234	-59.54589844	+1684	+8.11669922	-5.84912109	-0.44824219	+8.48144531	-11.11816406	+15.82031250	+1212	+6.60498047	-9.83496094	-0.84814453	+38.75976563	+3.01025391	-45.08789063	+1420
+1457970789.54559990	+8.35400391	-6.56982422	-0.79101563	+60.44677734	-2.08740234	-59.54589844	+1684	+8.11669922	-5.84912109	-0.44824219	+8.48144531	-11.09619141	+15.84228516	+1212	+6.60937500	-9.83056641	-0.84814453	+38.75976563	+3.01025391	-45.08789063	+1420
+1457970789.55399990	+8.34960938	-6.56982422	-0.79541016	+60.44677734	-2.08740234	-59.50195313	+1684	+8.11230469	-5.84912109	-0.45263672	+8.48144531	-11.03027344	+15.88623047	+1212	+6.60937500	-9.83056641	-0.84814453	+38.78173828	+3.03222656	-45.08789063	+1416
+1457970789.55810000	+8.34960938	-6.56982422	-0.79541016	+60.46875000	-2.08740234	-59.45800781	+1684	+8.11230469	-5.84912109	-0.45263672	+8.48144531	-11.00830078	+15.88623047	+1212	+6.60937500	-9.83056641	-0.84814453	+38.78173828	+3.03222656	-45.08789063	+1416
+1457970789.56230000	+8.34960938	-6.56982422	-0.79541016	+60.46875000	-2.10937500	-59.43603516	+1684	+8.11230469	-5.84912109	-0.45263672	+8.48144531	-10.98632813	+15.90820313	+1212	+6.60937500	-9.83056641	-0.84814453	+38.78173828	+3.03222656	-45.06591797	+1416
+1457970789.56649990	+8.34521484	-6.56982422	-0.79541016	+60.46875000	-2.10937500	-59.41406250	+1684	+8.10791016	-5.84912109	-0.45263672	+8.48144531	-10.96435547	+15.90820313	+1208	+6.60498047	-9.83056641	-0.84814453	+38.78173828	+3.05419922	-45.06591797	+1416
+1457970789.57060000	+8.34521484	-6.56982422	-0.79980469	+60.49072266	-2.10937500	-59.39208984	+1684	+8.10791016	-5.84912109	-0.45263672	+8.48144531	-10.92041016	+15.93017578	+1208	+6.60498047	-9.83056641	-0.85253906	+38.78173828	+3.05419922	-45.06591797	+1416
+1457970789.57480000	+8.34082031	-6.56982422	-0.79980469	+60.49072266	-2.10937500	-59.37011719	+1684	+8.10791016	-5.84912109	-0.45263672	+8.48144531	-10.89843750	+15.93017578	+1208	+6.60498047	-9.83056641	-0.85253906	+38.78173828	+3.07617188	-45.04394531	+1416
+1457970789.58310010	+8.34082031	-6.56982422	-0.79980469	+60.51269531	-2.10937500	-59.30419922	+1680	+8.10351563	-5.84912109	-0.45263672	+8.48144531	-10.85449219	+15.93017578	+1208	+6.60058594	-9.83056641	-0.85253906	+38.78173828	+3.09814453	-45.02197266	+1412
+1457970789.58730010	+8.33642578	-6.56982422	-0.79980469	+60.53466797	-2.10937500	-59.28222656	+1680	+8.10351563	-5.84912109	-0.45263672	+8.48144531	-10.83251953	+15.95214844	+1208	+6.60058594	-9.83496094	-0.85693359	+38.78173828	+3.09814453	-45.00000000	+1412
+1457970789.59150000	+8.33642578	-6.56982422	-0.79980469	+60.55664063	-2.10937500	-59.26025391	+1680	+8.10351563	-5.84912109	-0.45263672	+8.48144531	-10.81054688	+15.95214844	+1208	+6.59619141	-9.83496094	-0.85693359	+38.78173828	+3.12011719	-44.97802734	+1412
+1457970789.59559990	+8.33203125	-6.56982422	-0.79980469	+60.55664063	-2.10937500	-59.23828125	+1680	+8.10351563	-5.84912109	-0.45263672	+8.48144531	-10.78857422	+15.95214844	+1208	+6.59619141	-9.83496094	-0.85693359	+38.78173828	+3.14208984	-44.95605469	+1412
+1457970789.59980010	+8.33203125	-6.56982422	-0.80419922	+60.57861328	-2.10937500	-59.21630859	+1676	+8.09912109	-5.84912109	-0.45263672	+8.50341797	-10.76660156	+15.95214844	+1204	+6.59179688	-9.83496094	-0.86132813	+38.78173828	+3.16406250	-44.93408203	+1412
+1457970789.60390000	+8.33203125	-6.56982422	-0.80419922	+60.60058594	-2.13134766	-59.21630859	+1676	+8.09912109	-5.84912109	-0.45263672	+8.50341797	-10.76660156	+15.97412109	+1204	+6.59179688	-9.83496094	-0.86132813	+38.80371094	+3.16406250	-44.91210938	+1412
+1457970789.61229990	+8.33203125	-6.56982422	-0.79980469	+60.62255859	-2.13134766	-59.19433594	+1672	+8.09912109	-5.84912109	-0.45263672	+8.50341797	-10.74462891	+15.97412109	+1204	+6.59179688	-9.83496094	-0.86132813	+38.82568359	+3.20800781	-44.89013672	+1412
+1457970789.61640000	+8.33203125	-6.56982422	-0.79980469	+60.64453125	-2.15332031	-59.19433594	+1672	+8.09912109	-5.84912109	-0.45703125	+8.50341797	-10.72265625	+15.97412109	+1204	+6.59179688	-9.83496094	-0.86132813	+38.82568359	+3.22998047	-44.89013672	+1408
+1457970789.62060000	+8.33203125	-6.56982422	-0.80419922	+60.64453125	-2.15332031	-59.17236328	+1668	+8.09912109	-5.84912109	-0.45703125	+8.50341797	-10.72265625	+15.99609375	+1204	+6.59179688	-9.83496094	-0.86132813	+38.84765625	+3.25195313	-44.89013672	+1408
+1457970789.62480000	+8.33203125	-6.56982422	-0.80419922	+60.66650391	-2.17529297	-59.17236328	+1668	+8.09472656	-5.84912109	-0.45703125	+8.50341797	-10.72265625	+15.99609375	+1204	+6.59179688	-9.83496094	-0.86132813	+38.86962891	+3.25195313	-44.89013672	+1408
+1457970789.62890010	+8.33203125	-6.56982422	-0.80419922	+60.68847656	-2.17529297	-59.17236328	+1664	+8.09472656	-5.84912109	-0.45703125	+8.50341797	-10.72265625	+15.99609375	+1200	+6.59179688	-9.83056641	-0.86132813	+38.89160156	+3.27392578	-44.89013672	+1408
+1457970789.63310000	+8.33203125	-6.56982422	-0.80419922	+60.68847656	-2.19726563	-59.17236328	+1664	+8.09472656	-5.84912109	-0.45703125	+8.50341797	-10.70068359	+15.99609375	+1200	+6.59619141	-9.83056641	-0.86132813	+38.91357422	+3.27392578	-44.91210938	+1408
+1457970789.64140010	+8.33203125	-6.56982422	-0.79980469	+60.73242188	-2.21923828	-59.17236328	+1664	+8.09472656	-5.84912109	-0.45703125	+8.50341797	-10.70068359	+15.99609375	+1200	+6.60058594	-9.83056641	-0.85693359	+38.97949219	+3.29589844	-44.93408203	+1408
+1457970789.64560010	+8.33203125	-6.56982422	-0.79980469	+60.73242188	-2.21923828	-59.17236328	+1660	+8.09472656	-5.84912109	-0.45703125	+8.50341797	-10.70068359	+15.99609375	+1196	+6.60058594	-9.83056641	-0.85253906	+39.00146484	+3.31787109	-44.93408203	+1408
+1457970789.64980010	+8.33203125	-6.56982422	-0.80419922	+60.75439453	-2.21923828	-59.15039063	+1660	+8.09472656	-5.84912109	-0.45703125	+8.50341797	-10.70068359	+15.99609375	+1196	+6.60058594	-9.82617188	-0.85253906	+39.02343750	+3.31787109	-44.95605469	+1408
+1457970789.65389990	+8.33203125	-6.56982422	-0.80419922	+60.75439453	-2.24121094	-59.15039063	+1660	+8.09472656	-5.84912109	-0.45703125	+8.50341797	-10.70068359	+15.99609375	+1196	+6.60498047	-9.82617188	-0.85253906	+39.04541016	+3.31787109	-44.95605469	+1408
+1457970789.65809990	+8.33203125	-6.56982422	-0.80419922	+60.77636719	-2.24121094	-59.15039063	+1660	+8.09472656	-5.84912109	-0.45703125	+8.50341797	-10.70068359	+15.99609375	+1196	+6.60498047	-9.82617188	-0.85253906	+39.06738281	+3.33984375	-44.95605469	+1408
+1457970789.66640000	+8.32763672	-6.56982422	-0.80419922	+60.79833984	-2.26318359	-59.12841797	+1660	+8.09033203	-5.84912109	-0.45703125	+8.50341797	-10.67871094	+15.99609375	+1192	+6.60498047	-9.82617188	-0.84814453	+39.08935547	+3.33984375	-44.95605469	+1408
+1457970789.67059990	+8.32763672	-6.56982422	-0.80419922	+60.82031250	-2.26318359	-59.12841797	+1656	+8.09033203	-5.84912109	-0.45703125	+8.50341797	-10.67871094	+15.99609375	+1192	+6.60498047	-9.82617188	-0.84814453	+39.11132813	+3.36181641	-44.95605469	+1408
+1457970789.67479990	+8.32763672	-6.56542969	-0.80419922	+60.84228516	-2.26318359	-59.12841797	+1656	+8.09033203	-5.84912109	-0.45703125	+8.50341797	-10.67871094	+15.99609375	+1192	+6.60498047	-9.82617188	-0.84814453	+39.11132813	+3.36181641	-44.95605469	+1408
+1457970789.67890000	+8.32763672	-6.56542969	-0.80419922	+60.84228516	-2.26318359	-59.10644531	+1656	+8.09033203	-5.84912109	-0.45703125	+8.50341797	-10.67871094	+15.99609375	+1192	+6.60498047	-9.82617188	-0.85253906	+39.13330078	+3.38378906	-44.95605469	+1408
+1457970789.68310000	+8.32763672	-6.56542969	-0.80419922	+60.86425781	-2.26318359	-59.10644531	+1656	+8.09033203	-5.84912109	-0.45703125	+8.50341797	-10.65673828	+15.97412109	+1192	+6.60498047	-9.82617188	-0.85253906	+39.13330078	+3.38378906	-44.93408203	+1408
+1457970789.69140010	+8.32324219	-6.56542969	-0.80419922	+60.90820313	-2.24121094	-59.06250000	+1656	+8.08593750	-5.84912109	-0.45703125	+8.50341797	-10.63476563	+15.97412109	+1188	+6.60058594	-9.82617188	-0.85253906	+39.13330078	+3.40576172	-44.91210938	+1408
+1457970789.69560000	+8.31884766	-6.56542969	-0.80859375	+60.93017578	-2.24121094	-59.06250000	+1656	+8.08593750	-5.84912109	-0.45703125	+8.50341797	-10.61279297	+15.97412109	+1188	+6.60058594	-9.82617188	-0.85693359	+39.13330078	+3.40576172	-44.91210938	+1408
+1457970789.69970010	+8.31884766	-6.56103516	-0.80859375	+60.93017578	-2.24121094	-59.04052734	+1656	+8.08593750	-5.84912109	-0.45703125	+8.50341797	-10.61279297	+15.95214844	+1188	+6.59619141	-9.82617188	-0.85693359	+39.13330078	+3.42773438	-44.89013672	+1408
+1457970789.70390010	+8.31884766	-6.56103516	-0.80859375	+60.95214844	-2.24121094	-59.04052734	+1652	+8.08593750	-5.84912109	-0.46142578	+8.50341797	-10.59082031	+15.95214844	+1188	+6.59619141	-9.82617188	-0.86132813	+39.13330078	+3.44970703	-44.86816406	+1408
+1457970789.70810010	+8.31445313	-6.56103516	-0.80859375	+60.97412109	-2.24121094	-59.01855469	+1652	+8.08154297	-5.84912109	-0.46142578	+8.50341797	-10.56884766	+15.95214844	+1188	+6.59179688	-9.83056641	-0.86132813	+39.11132813	+3.44970703	-44.84619141	+1408
+1457970789.71219990	+8.31445313	-6.56103516	-0.80859375	+60.99609375	-2.21923828	-58.99658203	+1652	+8.08154297	-5.84912109	-0.46142578	+8.50341797	-10.54687500	+15.93017578	+1188	+6.58740234	-9.83056641	-0.86572266	+39.11132813	+3.47167969	-44.82421875	+1408
+1457970789.71639990	+8.31445313	-6.56103516	-0.80859375	+61.01806641	-2.21923828	-58.99658203	+1652	+8.08154297	-5.84912109	-0.46142578	+8.50341797	-10.52490234	+15.93017578	+1188	+6.58740234	-9.83056641	-0.86572266	+39.11132813	+3.49365234	-44.80224609	+1408
+1457970789.72470000	+8.31005859	-6.55664063	-0.80859375	+61.06201172	-2.21923828	-58.95263672	+1648	+8.07714844	-5.84912109	-0.46142578	+8.52539063	-10.48095703	+15.93017578	+1188	+6.58300781	-9.83496094	-0.87011719	+39.08935547	+3.51562500	-44.78027344	+1404
+1457970789.72890000	+8.31005859	-6.55664063	-0.81298828	+61.08398438	-2.24121094	-58.95263672	+1644	+8.07714844	-5.84912109	-0.46142578	+8.52539063	-10.45898438	+15.93017578	+1188	+6.57861328	-9.83496094	-0.87011719	+39.08935547	+3.53759766	-44.78027344	+1404
+1457970789.73309990	+8.31005859	-6.55664063	-0.81298828	+61.10595703	-2.24121094	-58.93066406	+1644	+8.07275391	-5.84472656	-0.46142578	+8.52539063	-10.45898438	+15.93017578	+1188	+6.57861328	-9.83496094	-0.87011719	+39.11132813	+3.53759766	-44.75830078	+1400
+1457970789.73720000	+8.31005859	-6.55664063	-0.81298828	+61.12792969	-2.24121094	-58.93066406	+1644	+8.07275391	-5.84472656	-0.46582031	+8.52539063	-10.43701172	+15.93017578	+1184	+6.57861328	-9.83496094	-0.87011719	+39.11132813	+3.55957031	-44.78027344	+1400
+1457970789.74140000	+8.31005859	-6.55664063	-0.81298828	+61.14990234	-2.26318359	-58.90869141	+1640	+8.07275391	-5.84472656	-0.46582031	+8.52539063	-10.41503906	+15.93017578	+1184	+6.57861328	-9.83496094	-0.87011719	+39.13330078	+3.58154297	-44.78027344	+1396
+1457970789.74560000	+8.31005859	-6.55664063	-0.81298828	+61.14990234	-2.28515625	-58.90869141	+1640	+8.07275391	-5.84472656	-0.46582031	+8.52539063	-10.41503906	+15.95214844	+1184	+6.57861328	-9.83496094	-0.87011719	+39.13330078	+3.58154297	-44.78027344	+1396
+1457970789.75390010	+8.31005859	-6.55664063	-0.81298828	+61.19384766	-2.30712891	-58.88671875	+1636	+8.06835938	-5.84472656	-0.46582031	+8.54736328	-10.39306641	+15.97412109	+1184	+6.58300781	-9.83496094	-0.86572266	+39.17724609	+3.60351563	-44.80224609	+1392
+1457970789.75799990	+8.31005859	-6.55664063	-0.81738281	+61.19384766	-2.32910156	-58.88671875	+1636	+8.06835938	-5.84472656	-0.46582031	+8.54736328	-10.39306641	+15.97412109	+1184	+6.58300781	-9.83496094	-0.86572266	+39.19921875	+3.60351563	-44.82421875	+1392
+1457970789.76220010	+8.31005859	-6.55664063	-0.81738281	+61.21582031	-2.32910156	-58.86474609	+1636	+8.06835938	-5.84472656	-0.46582031	+8.54736328	-10.39306641	+15.97412109	+1184	+6.58300781	-9.83056641	-0.86572266	+39.22119141	+3.60351563	-44.84619141	+1392
+1457970789.76640010	+8.31005859	-6.55664063	-0.81738281	+61.21582031	-2.35107422	-58.86474609	+1632	+8.06835938	-5.84472656	-0.46582031	+8.54736328	-10.37109375	+15.99609375	+1180	+6.58740234	-9.83056641	-0.86132813	+39.22119141	+3.62548828	-44.84619141	+1392
+1457970789.77049990	+8.31005859	-6.55664063	-0.81738281	+61.23779297	-2.37304688	-58.86474609	+1632	+8.06835938	-5.84472656	-0.46582031	+8.54736328	-10.37109375	+15.99609375	+1180	+6.58740234	-9.83056641	-0.86132813	+39.24316406	+3.62548828	-44.84619141	+1392
+1457970789.77469990	+8.31005859	-6.56103516	-0.81738281	+61.25976563	-2.37304688	-58.86474609	+1632	+8.06835938	-5.84472656	-0.46582031	+8.54736328	-10.37109375	+16.01806641	+1180	+6.58740234	-9.83056641	-0.86132813	+39.24316406	+3.62548828	-44.86816406	+1392
+1457970789.78300000	+8.31005859	-6.56103516	-0.81738281	+61.28173828	-2.39501953	-58.84277344	+1632	+8.06835938	-5.84472656	-0.46582031	+8.56933594	-10.37109375	+16.01806641	+1180	+6.59179688	-9.83056641	-0.85693359	+39.26513672	+3.62548828	-44.89013672	+1388
+1457970789.78720000	+8.31005859	-6.56103516	-0.81738281	+61.28173828	-2.41699219	-58.84277344	+1632	+8.06835938	-5.84472656	-0.46582031	+8.56933594	-10.37109375	+16.01806641	+1176	+6.59179688	-9.83056641	-0.85693359	+39.28710938	+3.62548828	-44.89013672	+1388
+1457970789.79140000	+8.31005859	-6.56103516	-0.81738281	+61.28173828	-2.41699219	-58.84277344	+1628	+8.06835938	-5.84472656	-0.46582031	+8.56933594	-10.37109375	+16.01806641	+1176	+6.59179688	-9.83056641	-0.85693359	+39.28710938	+3.62548828	-44.89013672	+1388
+1457970789.79550000	+8.30566406	-6.56103516	-0.82177734	+61.30371094	-2.41699219	-58.84277344	+1628	+8.06835938	-5.84472656	-0.46582031	+8.56933594	-10.34912109	+16.04003906	+1176	+6.59179688	-9.83056641	-0.85693359	+39.28710938	+3.64746094	-44.89013672	+1388
+1457970789.79970000	+8.30566406	-6.56103516	-0.82177734	+61.30371094	-2.41699219	-58.82080078	+1628	+8.06835938	-5.84472656	-0.46582031	+8.56933594	-10.34912109	+16.04003906	+1176	+6.59179688	-9.83056641	-0.85693359	+39.28710938	+3.64746094	-44.89013672	+1388
+1457970789.80390000	+8.30566406	-6.56103516	-0.82177734	+61.32568359	-2.43896484	-58.82080078	+1628	+8.06396484	-5.84472656	-0.46582031	+8.56933594	-10.34912109	+16.04003906	+1176	+6.59179688	-9.83056641	-0.85693359	+39.28710938	+3.64746094	-44.89013672	+1388
+1457970789.81220010	+8.30566406	-6.56103516	-0.82177734	+61.34765625	-2.43896484	-58.82080078	+1628	+8.06396484	-5.84472656	-0.46582031	+8.56933594	-10.32714844	+16.01806641	+1172	+6.59179688	-9.83056641	-0.85693359	+39.28710938	+3.64746094	-44.89013672	+1388
+1457970789.81640010	+8.30566406	-6.56103516	-0.82177734	+61.34765625	-2.43896484	-58.82080078	+1628	+8.06396484	-5.84472656	-0.46582031	+8.56933594	-10.32714844	+16.01806641	+1172	+6.59179688	-9.83056641	-0.85693359	+39.28710938	+3.64746094	-44.89013672	+1388
+1457970789.82049990	+8.30566406	-6.56103516	-0.82177734	+61.34765625	-2.41699219	-58.82080078	+1628	+8.06396484	-5.84472656	-0.47021484	+8.56933594	-10.32714844	+16.01806641	+1172	+6.59179688	-9.83056641	-0.85693359	+39.28710938	+3.64746094	-44.89013672	+1388
+1457970789.82470010	+8.30566406	-6.56103516	-0.82177734	+61.36962891	-2.41699219	-58.82080078	+1624	+8.06396484	-5.84472656	-0.47021484	+8.56933594	-10.32714844	+16.01806641	+1172	+6.58740234	-9.83056641	-0.86132813	+39.28710938	+3.66943359	-44.89013672	+1388
+1457970789.83299990	+8.30126953	-6.56103516	-0.82177734	+61.39160156	-2.41699219	-58.79882813	+1624	+8.06396484	-5.84912109	-0.47021484	+8.56933594	-10.30517578	+16.01806641	+1168	+6.58740234	-9.83496094	-0.86132813	+39.26513672	+3.66943359	-44.86816406	+1388
+1457970789.83719990	+8.30126953	-6.55664063	-0.82177734	+61.39160156	-2.41699219	-58.79882813	+1624	+8.06396484	-5.84912109	-0.47021484	+8.56933594	-10.30517578	+16.01806641	+1168	+6.58300781	-9.83496094	-0.86132813	+39.26513672	+3.66943359	-44.86816406	+1384
+1457970789.84130000	+8.30126953	-6.55664063	-0.82177734	+61.41357422	-2.41699219	-58.79882813	+1624	+8.06396484	-5.84912109	-0.47021484	+8.56933594	-10.30517578	+15.99609375	+1168	+6.58300781	-9.83496094	-0.86572266	+39.26513672	+3.69140625	-44.84619141	+1384
+1457970789.84550000	+8.30126953	-6.55664063	-0.82177734	+61.41357422	-2.41699219	-58.79882813	+1620	+8.06396484	-5.84912109	-0.47021484	+8.56933594	-10.30517578	+15.99609375	+1168	+6.58300781	-9.83496094	-0.86572266	+39.26513672	+3.69140625	-44.84619141	+1384
+1457970789.84970000	+8.30126953	-6.55664063	-0.82177734	+61.43554688	-2.41699219	-58.79882813	+1620	+8.06396484	-5.84912109	-0.47021484	+8.56933594	-10.28320313	+15.99609375	+1168	+6.57861328	-9.83496094	-0.86572266	+39.26513672	+3.69140625	-44.84619141	+1384
+1457970789.85800000	+8.29687500	-6.55664063	-0.82177734	+61.45751953	-2.41699219	-58.79882813	+1620	+8.05957031	-5.84912109	-0.47021484	+8.56933594	-10.28320313	+15.99609375	+1164	+6.57861328	-9.83496094	-0.86572266	+39.26513672	+3.71337891	-44.82421875	+1384
+1457970789.86220000	+8.29687500	-6.55664063	-0.82177734	+61.45751953	-2.43896484	-58.79882813	+1620	+8.05957031	-5.84912109	-0.47021484	+8.56933594	-10.28320313	+15.99609375	+1164	+6.57861328	-9.83496094	-0.87011719	+39.26513672	+3.71337891	-44.82421875	+1384
+1457970789.86630010	+8.29687500	-6.55664063	-0.82617188	+61.45751953	-2.43896484	-58.79882813	+1620	+8.05957031	-5.84912109	-0.47021484	+8.56933594	-10.28320313	+15.99609375	+1164	+6.57861328	-9.83496094	-0.87011719	+39.26513672	+3.73535156	-44.82421875	+1380
+1457970789.87050010	+8.29687500	-6.55664063	-0.82617188	+61.47949219	-2.43896484	-58.79882813	+1616	+8.05957031	-5.84912109	-0.47021484	+8.56933594	-10.28320313	+15.99609375	+1164	+6.57861328	-9.83496094	-0.86572266	+39.28710938	+3.73535156	-44.84619141	+1380
+1457970789.87470010	+8.29687500	-6.55664063	-0.82617188	+61.47949219	-2.46093750	-58.79882813	+1616	+8.05957031	-5.84912109	-0.47021484	+8.56933594	-10.26123047	+15.99609375	+1164	+6.57861328	-9.83496094	-0.86572266	+39.30908203	+3.73535156	-44.84619141	+1380
+1457970789.87879990	+8.29687500	-6.55664063	-0.82617188	+61.50146484	-2.46093750	-58.79882813	+1616	+8.05957031	-5.84912109	-0.47021484	+8.56933594	-10.26123047	+15.99609375	+1164	+6.57861328	-9.83496094	-0.86572266	+39.30908203	+3.75732422	-44.84619141	+1380
+1457970789.88720010	+8.29687500	-6.55664063	-0.82617188	+61.52343750	-2.48291016	-58.79882813	+1616	+8.05957031	-5.84912109	-0.47021484	+8.56933594	-10.26123047	+15.99609375	+1164	+6.58300781	-9.83496094	-0.86572266	+39.33105469	+3.75732422	-44.86816406	+1380
+1457970789.89130000	+8.29687500	-6.55664063	-0.82617188	+61.52343750	-2.48291016	-58.79882813	+1616	+8.05957031	-5.84912109	-0.47021484	+8.56933594	-10.26123047	+15.99609375	+1160	+6.58300781	-9.83496094	-0.86572266	+39.35302734	+3.75732422	-44.86816406	+1380
+1457970789.89549990	+8.29687500	-6.55664063	-0.82617188	+61.52343750	-2.50488281	-58.79882813	+1616	+8.05957031	-5.84912109	-0.47021484	+8.56933594	-10.26123047	+15.99609375	+1160	+6.58740234	-9.83496094	-0.86132813	+39.35302734	+3.75732422	-44.89013672	+1380
+1457970789.89969990	+8.29687500	-6.55664063	-0.82617188	+61.54541016	-2.50488281	-58.79882813	+1616	+8.05957031	-5.84912109	-0.47021484	+8.56933594	-10.26123047	+15.99609375	+1160	+6.58740234	-9.83496094	-0.86132813	+39.37500000	+3.75732422	-44.89013672	+1380
+1457970789.90380000	+8.29687500	-6.56103516	-0.82617188	+61.54541016	-2.50488281	-58.79882813	+1616	+8.05957031	-5.84912109	-0.47460938	+8.56933594	-10.26123047	+15.99609375	+1160	+6.58740234	-9.83496094	-0.86132813	+39.37500000	+3.75732422	-44.89013672	+1380
+1457970789.90800000	+8.29687500	-6.56103516	-0.82617188	+61.54541016	-2.52685547	-58.79882813	+1616	+8.05957031	-5.84912109	-0.47460938	+8.56933594	-10.26123047	+15.99609375	+1160	+6.58740234	-9.83496094	-0.86132813	+39.39697266	+3.77929688	-44.89013672	+1380
+1457970789.91210010	+8.29687500	-6.56103516	-0.82617188	+61.56738281	-2.52685547	-58.79882813	+1616	+8.05957031	-5.84912109	-0.47460938	+8.56933594	-10.26123047	+15.99609375	+1160	+6.58740234	-9.83056641	-0.86132813	+39.39697266	+3.77929688	-44.89013672	+1380
+1457970789.92050000	+8.29687500	-6.56103516	-0.82617188	+61.58935547	-2.54882813	-58.79882813	+1612	+8.05957031	-5.84912109	-0.47460938	+8.56933594	-10.23925781	+15.99609375	+1156	+6.58740234	-9.83056641	-0.86132813	+39.39697266	+3.77929688	-44.89013672	+1380
+1457970789.92459990	+8.29687500	-6.56103516	-0.82617188	+61.58935547	-2.54882813	-58.77685547	+1612	+8.05517578	-5.84912109	-0.47460938	+8.56933594	-10.23925781	+15.99609375	+1156	+6.58740234	-9.83056641	-0.86132813	+39.39697266	+3.77929688	-44.89013672	+1380
+1457970789.92880010	+8.29687500	-6.56103516	-0.82617188	+61.61132813	-2.54882813	-58.77685547	+1612	+8.05517578	-5.84912109	-0.47460938	+8.56933594	-10.23925781	+16.01806641	+1156	+6.58740234	-9.83056641	-0.86132813	+39.39697266	+3.77929688	-44.89013672	+1384
+1457970789.93300010	+8.29687500	-6.56103516	-0.82617188	+61.61132813	-2.54882813	-58.77685547	+1612	+8.05517578	-5.84912109	-0.47460938	+8.56933594	-10.23925781	+16.01806641	+1156	+6.58740234	-9.83056641	-0.86132813	+39.41894531	+3.77929688	-44.89013672	+1384
+1457970789.93709990	+8.29687500	-6.55664063	-0.82617188	+61.63330078	-2.54882813	-58.75488281	+1612	+8.05517578	-5.84912109	-0.47460938	+8.56933594	-10.21728516	+16.01806641	+1156	+6.58740234	-9.83056641	-0.86132813	+39.41894531	+3.80126953	-44.89013672	+1384
+1457970789.94129990	+8.29248047	-6.55664063	-0.82617188	+61.65527344	-2.57080078	-58.75488281	+1608	+8.05517578	-5.84912109	-0.47460938	+8.56933594	-10.21728516	+16.01806641	+1156	+6.58740234	-9.83056641	-0.86132813	+39.39697266	+3.80126953	-44.89013672	+1384
+1457970789.94549990	+8.29248047	-6.55664063	-0.82617188	+61.65527344	-2.57080078	-58.73291016	+1608	+8.05517578	-5.84912109	-0.47460938	+8.56933594	-10.21728516	+16.01806641	+1152	+6.58740234	-9.83496094	-0.86132813	+39.39697266	+3.80126953	-44.89013672	+1384
+1457970789.95380000	+8.29248047	-6.55664063	-0.82617188	+61.69921875	-2.57080078	-58.71093750	+1608	+8.05517578	-5.84912109	-0.47460938	+8.56933594	-10.19531250	+16.01806641	+1152	+6.58300781	-9.83496094	-0.86572266	+39.39697266	+3.82324219	-44.86816406	+1384
+1457970789.95799990	+8.29248047	-6.55664063	-0.82617188	+61.69921875	-2.57080078	-58.71093750	+1604	+8.05078125	-5.84912109	-0.47460938	+8.56933594	-10.17333984	+16.01806641	+1152	+6.58300781	-9.83496094	-0.86572266	+39.39697266	+3.82324219	-44.86816406	+1384
+1457970789.96210000	+8.28808594	-6.55664063	-0.82617188	+61.72119141	-2.57080078	-58.68896484	+1604	+8.05078125	-5.84912109	-0.47460938	+8.56933594	-10.15136719	+16.01806641	+1152	+6.58300781	-9.83496094	-0.86572266	+39.39697266	+3.82324219	-44.84619141	+1384
+1457970789.96630000	+8.28808594	-6.55664063	-0.82617188	+61.74316406	-2.57080078	-58.68896484	+1604	+8.05078125	-5.84912109	-0.47460938	+8.56933594	-10.15136719	+16.01806641	+1152	+6.57861328	-9.83496094	-0.86572266	+39.39697266	+3.82324219	-44.84619141	+1384
+1457970789.97050000	+8.28808594	-6.55664063	-0.83056641	+61.74316406	-2.57080078	-58.66699219	+1600	+8.05078125	-5.84912109	-0.47460938	+8.56933594	-10.12939453	+16.01806641	+1156	+6.57861328	-9.83496094	-0.87011719	+39.37500000	+3.84521484	-44.82421875	+1384
+1457970789.97460010	+8.28808594	-6.55224609	-0.83056641	+61.76513672	-2.57080078	-58.66699219	+1600	+8.05078125	-5.84912109	-0.47460938	+8.54736328	-10.10742188	+16.01806641	+1156	+6.57861328	-9.83496094	-0.87011719	+39.37500000	+3.84521484	-44.82421875	+1388
+1457970789.98300000	+8.28369141	-6.55224609	-0.83056641	+61.78710938	-2.57080078	-58.64501953	+1596	+8.04638672	-5.84472656	-0.47460938	+8.54736328	-10.08544922	+16.04003906	+1156	+6.57421875	-9.83496094	-0.87011719	+39.37500000	+3.86718750	-44.80224609	+1388
+1457970789.98709990	+8.28369141	-6.55224609	-0.83056641	+61.78710938	-2.57080078	-58.62304688	+1596	+8.04638672	-5.84912109	-0.47460938	+8.54736328	-10.06347656	+16.04003906	+1156	+6.57421875	-9.83496094	-0.87011719	+39.39697266	+3.88916016	-44.80224609	+1388
+1457970789.99130010	+8.28369141	-6.55224609	-0.83056641	+61.78710938	-2.59277344	-58.62304688	+1596	+8.04638672	-5.84912109	-0.47900391	+8.54736328	-10.06347656	+16.06201172	+1156	+6.57421875	-9.83496094	-0.87011719	+39.39697266	+3.88916016	-44.80224609	+1388
+1457970789.99540000	+8.28369141	-6.55224609	-0.83056641	+61.80908203	-2.59277344	-58.62304688	+1592	+8.04638672	-5.84912109	-0.47900391	+8.54736328	-10.04150391	+16.06201172	+1156	+6.57421875	-9.83496094	-0.87011719	+39.39697266	+3.88916016	-44.80224609	+1388
+1457970789.99959990	+8.28369141	-6.55224609	-0.83056641	+61.80908203	-2.59277344	-58.60107422	+1592	+8.04638672	-5.84912109	-0.47900391	+8.54736328	-10.01953125	+16.08398438	+1156	+6.57421875	-9.83496094	-0.87011719	+39.41894531	+3.91113281	-44.80224609	+1388
+1457970790.00379990	+8.28369141	-6.55224609	-0.83056641	+61.80908203	-2.61474609	-58.60107422	+1592	+8.04638672	-5.84912109	-0.47900391	+8.54736328	-10.01953125	+16.08398438	+1156	+6.57421875	-9.83496094	-0.87011719	+39.41894531	+3.91113281	-44.82421875	+1388
+1457970790.00790000	+8.28369141	-6.55664063	-0.83496094	+61.83105469	-2.61474609	-58.60107422	+1592	+8.04199219	-5.84912109	-0.47900391	+8.52539063	-9.99755859	+16.10595703	+1156	+6.57421875	-9.83496094	-0.86572266	+39.44091797	+3.93310547	-44.82421875	+1388
+1457970790.01630000	+8.28369141	-6.55664063	-0.83496094	+61.83105469	-2.61474609	-58.57910156	+1592	+8.04199219	-5.84912109	-0.47900391	+8.52539063	-9.97558594	+16.12792969	+1152	+6.57861328	-9.83496094	-0.86572266	+39.46289063	+3.93310547	-44.82421875	+1388
+1457970790.02040000	+8.28369141	-6.55664063	-0.83496094	+61.83105469	-2.61474609	-58.57910156	+1592	+8.04199219	-5.84912109	-0.47900391	+8.52539063	-9.97558594	+16.14990234	+1152	+6.57861328	-9.83056641	-0.86572266	+39.46289063	+3.93310547	-44.84619141	+1388
+1457970790.02460000	+8.28369141	-6.55664063	-0.83496094	+61.85302734	-2.63671875	-58.57910156	+1588	+8.04199219	-5.84912109	-0.47900391	+8.52539063	-9.95361328	+16.14990234	+1152	+6.57861328	-9.83056641	-0.86572266	+39.48486328	+3.95507813	-44.84619141	+1392
+1457970790.02880000	+8.28369141	-6.55664063	-0.83496094	+61.85302734	-2.63671875	-58.57910156	+1588	+8.04199219	-5.84912109	-0.47900391	+8.52539063	-9.95361328	+16.17187500	+1152	+6.57861328	-9.83056641	-0.86132813	+39.48486328	+3.95507813	-44.84619141	+1392
+1457970790.03290010	+8.28369141	-6.55664063	-0.83496094	+61.85302734	-2.63671875	-58.55712891	+1588	+8.04199219	-5.84912109	-0.47900391	+8.52539063	-9.93164063	+16.17187500	+1152	+6.57861328	-9.83056641	-0.86132813	+39.48486328	+3.95507813	-44.84619141	+1392
+1457970790.03710010	+8.28369141	-6.55664063	-0.83496094	+61.87500000	-2.63671875	-58.55712891	+1588	+8.04199219	-5.84912109	-0.47900391	+8.52539063	-9.93164063	+16.19384766	+1148	+6.57861328	-9.83056641	-0.86132813	+39.50683594	+3.97705078	-44.84619141	+1392
+1457970790.04539990	+8.28369141	-6.55664063	-0.83496094	+61.87500000	-2.63671875	-58.55712891	+1588	+8.03759766	-5.84912109	-0.48339844	+8.52539063	-9.90966797	+16.19384766	+1148	+6.57861328	-9.83056641	-0.86132813	+39.50683594	+3.97705078	-44.84619141	+1392
+1457970790.04959990	+8.28369141	-6.55664063	-0.83496094	+61.89697266	-2.63671875	-58.55712891	+1588	+8.03759766	-5.84912109	-0.48339844	+8.52539063	-9.88769531	+16.21582031	+1148	+6.57861328	-9.83056641	-0.86132813	+39.50683594	+3.97705078	-44.84619141	+1396
+1457970790.05380010	+8.28369141	-6.55664063	-0.83496094	+61.89697266	-2.63671875	-58.53515625	+1588	+8.03759766	-5.84912109	-0.48339844	+8.52539063	-9.88769531	+16.21582031	+1144	+6.57861328	-9.83056641	-0.86132813	+39.50683594	+3.99902344	-44.84619141	+1396
+1457970790.05790000	+8.27929688	-6.55664063	-0.83496094	+61.91894531	-2.63671875	-58.53515625	+1588	+8.03759766	-5.84912109	-0.48339844	+8.52539063	-9.86572266	+16.21582031	+1144	+6.57861328	-9.83056641	-0.86132813	+39.50683594	+3.99902344	-44.84619141	+1396
+1457970790.06209990	+8.27929688	-6.55664063	-0.83496094	+61.91894531	-2.63671875	-58.53515625	+1588	+8.03759766	-5.84912109	-0.48339844	+8.52539063	-9.84375000	+16.23779297	+1144	+6.57861328	-9.83056641	-0.86132813	+39.50683594	+4.02099609	-44.84619141	+1396
+1457970790.06620000	+8.27929688	-6.55664063	-0.83496094	+61.94091797	-2.63671875	-58.51318359	+1584	+8.03759766	-5.84912109	-0.48339844	+8.52539063	-9.82177734	+16.23779297	+1144	+6.57861328	-9.83056641	-0.86132813	+39.50683594	+4.02099609	-44.82421875	+1396
+1457970790.07460000	+8.27929688	-6.55664063	-0.83935547	+61.96289063	-2.61474609	-58.49121094	+1584	+8.03320313	-5.84912109	-0.48339844	+8.52539063	-9.79980469	+16.23779297	+1144	+6.57421875	-9.83496094	-0.86572266	+39.50683594	+4.04296875	-44.80224609	+1396
+1457970790.07870010	+8.27929688	-6.55664063	-0.83935547	+61.96289063	-2.61474609	-58.49121094	+1584	+8.03320313	-5.84912109	-0.48339844	+8.52539063	-9.77783203	+16.23779297	+1144	+6.57421875	-9.83496094	-0.86572266	+39.50683594	+4.06494141	-44.78027344	+1396
+1457970790.08290000	+8.27490234	-6.55664063	-0.83935547	+61.98486328	-2.61474609	-58.46923828	+1584	+8.03320313	-5.84912109	-0.48339844	+8.52539063	-9.75585938	+16.23779297	+1144	+6.56982422	-9.83496094	-0.87011719	+39.48486328	+4.06494141	-44.78027344	+1396
+1457970790.08710000	+8.27490234	-6.55664063	-0.83935547	+61.98486328	-2.59277344	-58.46923828	+1584	+8.03320313	-5.84912109	-0.48779297	+8.52539063	-9.73388672	+16.23779297	+1144	+6.56982422	-9.83496094	-0.87011719	+39.48486328	+4.08691406	-44.75830078	+1396
+1457970790.09120010	+8.27490234	-6.55664063	-0.83935547	+62.00683594	-2.59277344	-58.44726563	+1580	+8.03320313	-5.84912109	-0.48779297	+8.52539063	-9.73388672	+16.23779297	+1144	+6.56542969	-9.83496094	-0.87451172	+39.48486328	+4.10888672	-44.73632813	+1396
+1457970790.09540010	+8.27490234	-6.55664063	-0.83935547	+62.00683594	-2.59277344	-58.42529297	+1580	+8.03320313	-5.84912109	-0.48779297	+8.52539063	-9.71191406	+16.23779297	+1144	+6.56103516	-9.83935547	-0.87451172	+39.48486328	+4.13085938	-44.71435547	+1396
+1457970790.10369990	+8.27050781	-6.55664063	-0.84375000	+62.02880859	-2.59277344	-58.40332031	+1580	+8.02880859	-5.84912109	-0.48779297	+8.52539063	-9.68994141	+16.23779297	+1148	+6.56103516	-9.83935547	-0.87890625	+39.48486328	+4.15283203	-44.69238281	+1396
+1457970790.10789990	+8.27050781	-6.55664063	-0.84375000	+62.02880859	-2.59277344	-58.40332031	+1580	+8.02880859	-5.84912109	-0.48779297	+8.52539063	-9.66796875	+16.23779297	+1148	+6.56103516	-9.83935547	-0.87890625	+39.48486328	+4.17480469	-44.67041016	+1396
+1457970790.11209990	+8.27050781	-6.55664063	-0.84375000	+62.05078125	-2.59277344	-58.38134766	+1576	+8.02880859	-5.84912109	-0.48779297	+8.50341797	-9.64599609	+16.23779297	+1148	+6.56103516	-9.83935547	-0.87890625	+39.48486328	+4.19677734	-44.67041016	+1396
+1457970790.11620000	+8.27050781	-6.55664063	-0.84375000	+62.05078125	-2.59277344	-58.38134766	+1576	+8.02880859	-5.84912109	-0.48779297	+8.50341797	-9.64599609	+16.23779297	+1148	+6.56103516	-9.83935547	-0.87890625	+39.50683594	+4.19677734	-44.67041016	+1392
+1457970790.12040000	+8.27050781	-6.55664063	-0.84375000	+62.05078125	-2.59277344	-58.35937500	+1576	+8.02880859	-5.84912109	-0.48779297	+8.50341797	-9.62402344	+16.23779297	+1148	+6.56103516	-9.83935547	-0.87890625	+39.50683594	+4.21875000	-44.67041016	+1392
+1457970790.12459990	+8.27050781	-6.55664063	-0.84375000	+62.07275391	-2.59277344	-58.35937500	+1576	+8.02880859	-5.84912109	-0.48779297	+8.50341797	-9.62402344	+16.25976563	+1148	+6.56103516	-9.83935547	-0.87890625	+39.52880859	+4.21875000	-44.67041016	+1392
+1457970790.13290000	+8.27050781	-6.55664063	-0.84814453	+62.07275391	-2.59277344	-58.35937500	+1572	+8.02880859	-5.84912109	-0.48779297	+8.50341797	-9.62402344	+16.25976563	+1152	+6.56542969	-9.83935547	-0.87890625	+39.55078125	+4.24072266	-44.69238281	+1392
+1457970790.13710000	+8.27050781	-6.55664063	-0.84814453	+62.07275391	-2.61474609	-58.33740234	+1572	+8.02880859	-5.84912109	-0.48779297	+8.50341797	-9.60205078	+16.25976563	+1152	+6.56542969	-9.83496094	-0.87451172	+39.57275391	+4.24072266	-44.69238281	+1392
+1457970790.14120010	+8.27050781	-6.55664063	-0.84814453	+62.09472656	-2.61474609	-58.33740234	+1572	+8.02880859	-5.84912109	-0.48779297	+8.50341797	-9.60205078	+16.25976563	+1152	+6.56542969	-9.83496094	-0.87451172	+39.59472656	+4.26269531	-44.71435547	+1392
+1457970790.14540000	+8.27050781	-6.55664063	-0.84814453	+62.09472656	-2.61474609	-58.33740234	+1572	+8.02441406	-5.84912109	-0.48779297	+8.50341797	-9.60205078	+16.25976563	+1148	+6.56982422	-9.83496094	-0.87451172	+39.59472656	+4.26269531	-44.71435547	+1392
+1457970790.14949990	+8.27050781	-6.55664063	-0.84814453	+62.09472656	-2.61474609	-58.33740234	+1572	+8.02441406	-5.84912109	-0.48779297	+8.50341797	-9.60205078	+16.25976563	+1148	+6.56982422	-9.83496094	-0.87451172	+39.61669922	+4.26269531	-44.71435547	+1392
+1457970790.15370010	+8.27050781	-6.55664063	-0.84814453	+62.09472656	-2.63671875	-58.33740234	+1568	+8.02441406	-5.84912109	-0.48779297	+8.50341797	-9.60205078	+16.25976563	+1148	+6.56982422	-9.83496094	-0.87011719	+39.61669922	+4.26269531	-44.71435547	+1392
+1457970790.16199990	+8.27050781	-6.55664063	-0.84814453	+62.11669922	-2.63671875	-58.33740234	+1568	+8.02441406	-5.84912109	-0.48779297	+8.50341797	-9.60205078	+16.25976563	+1148	+6.57421875	-9.83496094	-0.87011719	+39.63867188	+4.28466797	-44.73632813	+1396
+1457970790.16619990	+8.27050781	-6.55664063	-0.84814453	+62.11669922	-2.63671875	-58.33740234	+1568	+8.02441406	-5.84912109	-0.49218750	+8.50341797	-9.60205078	+16.25976563	+1148	+6.57421875	-9.83496094	-0.87011719	+39.63867188	+4.28466797	-44.73632813	+1396
+1457970790.17039990	+8.27050781	-6.55664063	-0.84814453	+62.11669922	-2.63671875	-58.33740234	+1568	+8.02441406	-5.84912109	-0.49218750	+8.50341797	-9.60205078	+16.25976563	+1148	+6.57421875	-9.83496094	-0.87011719	+39.63867188	+4.28466797	-44.73632813	+1396
+1457970790.17450000	+8.27050781	-6.55664063	-0.84814453	+62.11669922	-2.63671875	-58.31542969	+1568	+8.02441406	-5.84912109	-0.49218750	+8.50341797	-9.58007813	+16.25976563	+1148	+6.57421875	-9.83496094	-0.87011719	+39.63867188	+4.28466797	-44.73632813	+1396
+1457970790.17870000	+8.27050781	-6.55664063	-0.84814453	+62.11669922	-2.65869141	-58.31542969	+1564	+8.02441406	-5.84912109	-0.49218750	+8.50341797	-9.58007813	+16.25976563	+1148	+6.57421875	-9.83496094	-0.87011719	+39.63867188	+4.28466797	-44.73632813	+1396
+1457970790.18290000	+8.27050781	-6.55664063	-0.84814453	+62.11669922	-2.65869141	-58.31542969	+1564	+8.02441406	-5.84912109	-0.49218750	+8.50341797	-9.58007813	+16.25976563	+1148	+6.57421875	-9.83496094	-0.87011719	+39.63867188	+4.28466797	-44.73632813	+1396
+1457970790.18700000	+8.27050781	-6.55664063	-0.84814453	+62.11669922	-2.65869141	-58.31542969	+1564	+8.02441406	-5.84912109	-0.49218750	+8.48144531	-9.58007813	+16.25976563	+1148	+6.56982422	-9.83496094	-0.87011719	+39.63867188	+4.28466797	-44.73632813	+1396
+1457970790.19540000	+8.27050781	-6.55664063	-0.84814453	+62.13867188	-2.65869141	-58.31542969	+1564	+8.02441406	-5.84912109	-0.49218750	+8.48144531	-9.58007813	+16.25976563	+1144	+6.56982422	-9.83496094	-0.87011719	+39.61669922	+4.28466797	-44.71435547	+1396
+1457970790.19950010	+8.27050781	-6.55664063	-0.84814453	+62.13867188	-2.65869141	-58.31542969	+1560	+8.02441406	-5.84912109	-0.49218750	+8.48144531	-9.58007813	+16.25976563	+1144	+6.56982422	-9.83496094	-0.87451172	+39.61669922	+4.28466797	-44.71435547	+1396
+1457970790.20370010	+8.27050781	-6.55664063	-0.84814453	+62.13867188	-2.65869141	-58.31542969	+1560	+8.02441406	-5.84912109	-0.49218750	+8.48144531	-9.58007813	+16.25976563	+1144	+6.56982422	-9.83496094	-0.87451172	+39.61669922	+4.28466797	-44.71435547	+1396
+1457970790.20790000	+8.27050781	-6.55664063	-0.84814453	+62.13867188	-2.65869141	-58.31542969	+1560	+8.02441406	-5.84912109	-0.49218750	+8.48144531	-9.58007813	+16.25976563	+1144	+6.56982422	-9.83496094	-0.87451172	+39.61669922	+4.28466797	-44.69238281	+1396
+1457970790.21199990	+8.27050781	-6.55664063	-0.84814453	+62.13867188	-2.65869141	-58.31542969	+1560	+8.02441406	-5.84912109	-0.49218750	+8.48144531	-9.55810547	+16.25976563	+1144	+6.56982422	-9.83496094	-0.87451172	+39.61669922	+4.30664063	-44.69238281	+1396
+1457970790.21620010	+8.27050781	-6.55664063	-0.84814453	+62.13867188	-2.65869141	-58.31542969	+1560	+8.02441406	-5.84912109	-0.49218750	+8.48144531	-9.55810547	+16.25976563	+1144	+6.56542969	-9.83496094	-0.87451172	+39.59472656	+4.30664063	-44.69238281	+1396
+1457970790.22449990	+8.27050781	-6.55664063	-0.84814453	+62.16064453	-2.65869141	-58.29345703	+1556	+8.02441406	-5.84912109	-0.49218750	+8.48144531	-9.55810547	+16.25976563	+1144	+6.56542969	-9.83935547	-0.87451172	+39.59472656	+4.30664063	-44.67041016	+1396
+1457970790.22869990	+8.27050781	-6.55664063	-0.84814453	+62.16064453	-2.68066406	-58.29345703	+1556	+8.02441406	-5.84912109	-0.49218750	+8.48144531	-9.55810547	+16.25976563	+1144	+6.56542969	-9.83935547	-0.87451172	+39.59472656	+4.30664063	-44.67041016	+1396
+1457970790.23280000	+8.27050781	-6.55664063	-0.84814453	+62.16064453	-2.68066406	-58.29345703	+1556	+8.02441406	-5.84912109	-0.49218750	+8.48144531	-9.55810547	+16.25976563	+1144	+6.56542969	-9.83935547	-0.87451172	+39.57275391	+4.30664063	-44.67041016	+1396
+1457970790.23700000	+8.27050781	-6.55664063	-0.84814453	+62.16064453	-2.68066406	-58.29345703	+1552	+8.02441406	-5.84912109	-0.49218750	+8.48144531	-9.55810547	+16.25976563	+1144	+6.56542969	-9.83935547	-0.87890625	+39.57275391	+4.30664063	-44.67041016	+1396
+1457970790.24120000	+8.27050781	-6.55664063	-0.84814453	+62.16064453	-2.68066406	-58.29345703	+1552	+8.02441406	-5.84912109	-0.49218750	+8.48144531	-9.55810547	+16.25976563	+1144	+6.56542969	-9.83935547	-0.87451172	+39.57275391	+4.30664063	-44.67041016	+1396
+1457970790.24530010	+8.27050781	-6.55664063	-0.84814453	+62.18261719	-2.68066406	-58.29345703	+1552	+8.02441406	-5.84912109	-0.49218750	+8.48144531	-9.55810547	+16.25976563	+1144	+6.56542969	-9.83935547	-0.87451172	+39.57275391	+4.32861328	-44.67041016	+1392
+1457970790.25370000	+8.27050781	-6.55664063	-0.84814453	+62.18261719	-2.70263672	-58.31542969	+1552	+8.02441406	-5.84912109	-0.49218750	+8.48144531	-9.55810547	+16.25976563	+1144	+6.56542969	-9.83935547	-0.87451172	+39.57275391	+4.32861328	-44.67041016	+1392
+1457970790.25780010	+8.27050781	-6.55664063	-0.84814453	+62.18261719	-2.70263672	-58.31542969	+1552	+8.02441406	-5.84912109	-0.49218750	+8.48144531	-9.55810547	+16.25976563	+1144	+6.56542969	-9.83935547	-0.87451172	+39.57275391	+4.32861328	-44.67041016	+1392
+1457970790.26200010	+8.27050781	-6.55664063	-0.84814453	+62.18261719	-2.70263672	-58.31542969	+1552	+8.02441406	-5.84912109	-0.49218750	+8.48144531	-9.55810547	+16.25976563	+1144	+6.56542969	-9.83935547	-0.87451172	+39.59472656	+4.32861328	-44.67041016	+1392
+1457970790.26620010	+8.27050781	-6.55664063	-0.84814453	+62.18261719	-2.72460938	-58.31542969	+1552	+8.02441406	-5.84912109	-0.49218750	+8.48144531	-9.55810547	+16.28173828	+1144	+6.56542969	-9.83935547	-0.87451172	+39.59472656	+4.32861328	-44.67041016	+1392
+1457970790.27029990	+8.27050781	-6.55664063	-0.84375000	+62.18261719	-2.72460938	-58.31542969	+1552	+8.02441406	-5.84912109	-0.49218750	+8.48144531	-9.55810547	+16.28173828	+1144	+6.56542969	-9.83935547	-0.87451172	+39.59472656	+4.32861328	-44.69238281	+1392
+1457970790.27870010	+8.27050781	-6.55664063	-0.84375000	+62.20458984	-2.72460938	-58.31542969	+1552	+8.02441406	-5.84912109	-0.49218750	+8.45947266	-9.55810547	+16.28173828	+1144	+6.56982422	-9.83496094	-0.87451172	+39.59472656	+4.32861328	-44.69238281	+1392
+1457970790.28280000	+8.27050781	-6.55664063	-0.84375000	+62.20458984	-2.74658203	-58.31542969	+1552	+8.02441406	-5.84912109	-0.49218750	+8.45947266	-9.55810547	+16.28173828	+1144	+6.56982422	-9.83496094	-0.87451172	+39.59472656	+4.32861328	-44.69238281	+1392
+1457970790.28699990	+8.27050781	-6.55664063	-0.84375000	+62.20458984	-2.74658203	-58.31542969	+1552	+8.02441406	-5.84912109	-0.49218750	+8.45947266	-9.55810547	+16.28173828	+1144	+6.56982422	-9.83496094	-0.87011719	+39.59472656	+4.32861328	-44.69238281	+1392
+1457970790.29119990	+8.27050781	-6.55664063	-0.84375000	+62.20458984	-2.76855469	-58.31542969	+1552	+8.02441406	-5.84912109	-0.49218750	+8.45947266	-9.55810547	+16.28173828	+1144	+6.56982422	-9.83496094	-0.87011719	+39.59472656	+4.32861328	-44.69238281	+1392
+1457970790.29530000	+8.27050781	-6.55664063	-0.84375000	+62.20458984	-2.76855469	-58.31542969	+1552	+8.02441406	-5.84912109	-0.49218750	+8.45947266	-9.55810547	+16.28173828	+1144	+6.56982422	-9.83496094	-0.87011719	+39.59472656	+4.32861328	-44.69238281	+1392
+1457970790.29950000	+8.27050781	-6.55664063	-0.84375000	+62.22656250	-2.76855469	-58.31542969	+1552	+8.02441406	-5.84912109	-0.49218750	+8.45947266	-9.55810547	+16.28173828	+1144	+6.56982422	-9.83496094	-0.87011719	+39.59472656	+4.32861328	-44.69238281	+1392
+1457970790.30780010	+8.27050781	-6.55664063	-0.84375000	+62.22656250	-2.79052734	-58.33740234	+1552	+8.02441406	-5.84912109	-0.49218750	+8.45947266	-9.55810547	+16.28173828	+1144	+6.56982422	-9.83496094	-0.87011719	+39.59472656	+4.32861328	-44.69238281	+1392
+1457970790.31200000	+8.27050781	-6.55664063	-0.84375000	+62.22656250	-2.79052734	-58.33740234	+1552	+8.02441406	-5.84912109	-0.49218750	+8.45947266	-9.55810547	+16.28173828	+1144	+6.56982422	-9.83496094	-0.87011719	+39.59472656	+4.32861328	-44.69238281	+1392
+1457970790.31609990	+8.27050781	-6.55664063	-0.84375000	+62.22656250	-2.79052734	-58.33740234	+1552	+8.02441406	-5.84912109	-0.49218750	+8.45947266	-9.55810547	+16.28173828	+1144	+6.56982422	-9.83496094	-0.87451172	+39.57275391	+4.32861328	-44.69238281	+1392
+1457970790.32030010	+8.27050781	-6.55664063	-0.84375000	+62.22656250	-2.79052734	-58.33740234	+1552	+8.02441406	-5.84912109	-0.49218750	+8.45947266	-9.55810547	+16.28173828	+1144	+6.56542969	-9.83496094	-0.87451172	+39.57275391	+4.35058594	-44.69238281	+1392
+1457970790.32450010	+8.27050781	-6.55664063	-0.84375000	+62.22656250	-2.81250000	-58.31542969	+1552	+8.02441406	-5.84912109	-0.49218750	+8.45947266	-9.55810547	+16.28173828	+1144	+6.56542969	-9.83496094	-0.87451172	+39.57275391	+4.35058594	-44.67041016	+1392
+1457970790.33279990	+8.27050781	-6.55664063	-0.84375000	+62.24853516	-2.81250000	-58.31542969	+1548	+8.02441406	-5.84912109	-0.49218750	+8.43750000	-9.55810547	+16.28173828	+1144	+6.56542969	-9.83935547	-0.87451172	+39.57275391	+4.35058594	-44.67041016	+1392
+1457970790.33699990	+8.27050781	-6.55664063	-0.84375000	+62.24853516	-2.81250000	-58.31542969	+1548	+8.02441406	-5.84912109	-0.49218750	+8.43750000	-9.55810547	+16.28173828	+1144	+6.56542969	-9.83935547	-0.87451172	+39.55078125	+4.35058594	-44.67041016	+1392
+1457970790.34110000	+8.27050781	-6.55664063	-0.84375000	+62.24853516	-2.81250000	-58.31542969	+1548	+8.02441406	-5.84912109	-0.49218750	+8.43750000	-9.55810547	+16.28173828	+1144	+6.56542969	-9.83935547	-0.87451172	+39.55078125	+4.35058594	-44.67041016	+1392
+1457970790.34530000	+8.27050781	-6.55664063	-0.84375000	+62.24853516	-2.81250000	-58.31542969	+1548	+8.02441406	-5.84912109	-0.49218750	+8.43750000	-9.55810547	+16.28173828	+1144	+6.56542969	-9.83935547	-0.87451172	+39.55078125	+4.35058594	-44.67041016	+1392
+1457970790.34949990	+8.27050781	-6.55664063	-0.84375000	+62.24853516	-2.83447266	-58.31542969	+1548	+8.02441406	-5.84912109	-0.49218750	+8.43750000	-9.55810547	+16.28173828	+1144	+6.56542969	-9.83935547	-0.87451172	+39.55078125	+4.35058594	-44.67041016	+1392
+1457970790.35360000	+8.27050781	-6.55664063	-0.84375000	+62.24853516	-2.83447266	-58.31542969	+1548	+8.02441406	-5.84912109	-0.49218750	+8.43750000	-9.55810547	+16.28173828	+1144	+6.56542969	-9.83935547	-0.87451172	+39.55078125	+4.35058594	-44.64843750	+1392
+1457970790.36200000	+8.27050781	-6.55664063	-0.84375000	+62.24853516	-2.83447266	-58.31542969	+1548	+8.02441406	-5.84912109	-0.49218750	+8.43750000	-9.55810547	+16.28173828	+1144	+6.56542969	-9.83935547	-0.87451172	+39.55078125	+4.35058594	-44.64843750	+1388
