# Supplementary material for: A direct effect of perception on action when grasping a cup
Source: Sci Rep. 2018 Jan 9;8:171. doi: 10.1038/s41598-017-18591-5 (PMC5760564; doi:10.1038/s41598-017-18591-5)
Supplement: Supplementary file 6 — Supplementary Information [file 41598_2017_18591_MOESM6_ESM.zip › SciRep_Data/S01instruct/S01_100instruct_Tr3.dat]

+1000000000000.00000000	+0.00000000	+0.00000000	+0.00000000	+0.00000000	+0.00000000	+0.00000000	+0	+0.00000000	+0.00000000	+0.00000000	+0.00000000	+0.00000000	+0.00000000	+0	+0.00000000	+0.00000000	+0.00000000	+0.00000000	+0.00000000	+0.00000000	+0
+1457970403.60780000	+8.59130859	-6.70166016	-0.94482422	+60.88623047	-3.33984375	-68.07128906	+1744	+8.48144531	-5.95019531	-0.57128906	+3.36181641	-1.29638672	+22.63183594	+1448	+6.56103516	-9.85693359	-0.98437500	+36.05712891	+7.58056641	-45.24169922	+1276
+1457970403.61200000	+8.59130859	-6.70166016	-0.94482422	+60.88623047	-3.31787109	-68.07128906	+1744	+8.48144531	-5.95019531	-0.57128906	+3.36181641	-1.29638672	+22.63183594	+1448	+6.56103516	-9.85693359	-0.97998047	+36.05712891	+7.58056641	-45.24169922	+1276
+1457970403.62030010	+8.59130859	-6.70166016	-0.94482422	+60.86425781	-3.31787109	-68.07128906	+1744	+8.48144531	-5.95019531	-0.57128906	+3.36181641	-1.27441406	+22.63183594	+1448	+6.56103516	-9.85253906	-0.97998047	+36.05712891	+7.58056641	-45.24169922	+1276
+1457970403.62450000	+8.59130859	-6.70166016	-0.94482422	+60.86425781	-3.31787109	-68.04931641	+1744	+8.48144531	-5.95019531	-0.57128906	+3.33984375	-1.27441406	+22.63183594	+1448	+6.56103516	-9.85253906	-0.97998047	+36.05712891	+7.58056641	-45.26367188	+1276
+1457970403.62859990	+8.59130859	-6.70166016	-0.94482422	+60.86425781	-3.31787109	-68.04931641	+1744	+8.48144531	-5.95019531	-0.57128906	+3.33984375	-1.27441406	+22.63183594	+1448	+6.56103516	-9.85693359	-0.97998047	+36.05712891	+7.58056641	-45.26367188	+1276
+1457970403.63280010	+8.59130859	-6.70166016	-0.94482422	+60.86425781	-3.31787109	-68.04931641	+1744	+8.48144531	-5.95019531	-0.57128906	+3.33984375	-1.27441406	+22.63183594	+1448	+6.56103516	-9.85693359	-0.97998047	+36.05712891	+7.58056641	-45.26367188	+1276
+1457970403.63689990	+8.59130859	-6.70166016	-0.94482422	+60.86425781	-3.31787109	-68.04931641	+1744	+8.48144531	-5.95019531	-0.57128906	+3.33984375	-1.27441406	+22.63183594	+1448	+6.56103516	-9.85693359	-0.97998047	+36.05712891	+7.58056641	-45.26367188	+1276
+1457970459.26300000	+8.81982422	-6.93017578	-0.93603516	+57.70019531	-4.65820313	-69.23583984	+2040	+8.66601563	-6.13037109	-0.59326172	-0.19775391	-2.50488281	+19.53369141	+1764	+6.63134766	-10.02832031	-0.93164063	+32.93701172	+7.51464844	-47.19726563	+1256
+1457970459.27130010	+8.81982422	-6.93017578	-0.93603516	+57.70019531	-4.65820313	-69.23583984	+2040	+8.66601563	-6.13037109	-0.59326172	-0.19775391	-2.50488281	+19.53369141	+1764	+6.63134766	-10.02832031	-0.93164063	+32.91503906	+7.51464844	-47.17529297	+1256
+1457970459.27550010	+8.81982422	-6.93017578	-0.93603516	+57.70019531	-4.65820313	-69.23583984	+2040	+8.66601563	-6.13037109	-0.59326172	-0.19775391	-2.50488281	+19.51171875	+1764	+6.62695313	-10.02832031	-0.93603516	+32.91503906	+7.51464844	-47.17529297	+1256
+1457970459.27959990	+8.81982422	-6.93017578	-0.93603516	+57.70019531	-4.63623047	-69.23583984	+2040	+8.66601563	-6.13037109	-0.59326172	-0.19775391	-2.50488281	+19.51171875	+1764	+6.62695313	-10.02832031	-0.93603516	+32.91503906	+7.51464844	-47.15332031	+1256
+1457970459.28379990	+8.81982422	-6.93017578	-0.93603516	+57.70019531	-4.63623047	-69.23583984	+2040	+8.66601563	-6.13037109	-0.59326172	-0.19775391	-2.48291016	+19.51171875	+1764	+6.62695313	-10.02832031	-0.93603516	+32.89306641	+7.51464844	-47.15332031	+1256
+1457970459.28800010	+8.81982422	-6.93017578	-0.93603516	+57.70019531	-4.63623047	-69.23583984	+2040	+8.66601563	-6.13037109	-0.59765625	-0.19775391	-2.48291016	+19.51171875	+1764	+6.62255859	-10.03271484	-0.94042969	+32.89306641	+7.51464844	-47.13134766	+1256
+1457970459.29210000	+8.81982422	-6.93017578	-0.93603516	+57.70019531	-4.63623047	-69.23583984	+2040	+8.66601563	-6.13037109	-0.59765625	-0.19775391	-2.48291016	+19.51171875	+1764	+6.62255859	-10.03271484	-0.94042969	+32.87109375	+7.51464844	-47.13134766	+1256
+1457970459.30049990	+8.81982422	-6.93017578	-0.93603516	+57.72216797	-4.63623047	-69.23583984	+2040	+8.66601563	-6.13037109	-0.59765625	-0.19775391	-2.48291016	+19.51171875	+1764	+6.61816406	-10.03271484	-0.94482422	+32.84912109	+7.51464844	-47.08740234	+1256
+1457970459.30460000	+8.81982422	-6.92578125	-0.93603516	+57.72216797	-4.63623047	-69.23583984	+2040	+8.66601563	-6.13037109	-0.59765625	-0.19775391	-2.48291016	+19.48974609	+1764	+6.61816406	-10.03271484	-0.94482422	+32.82714844	+7.51464844	-47.08740234	+1256
+1457970459.30880000	+8.81982422	-6.92578125	-0.93603516	+57.72216797	-4.61425781	-69.25781250	+2040	+8.66601563	-6.13037109	-0.59765625	-0.19775391	-2.48291016	+19.48974609	+1764	+6.61376953	-10.03271484	-0.94921875	+32.80517578	+7.51464844	-47.06542969	+1256
+1457970459.31300000	+8.81982422	-6.92578125	-0.93603516	+57.72216797	-4.61425781	-69.25781250	+2040	+8.66601563	-6.13037109	-0.59765625	-0.19775391	-2.48291016	+19.48974609	+1764	+6.60937500	-10.03710938	-0.94921875	+32.80517578	+7.51464844	-47.04345703	+1256
+1457970459.31710000	+8.81982422	-6.92578125	-0.93603516	+57.72216797	-4.61425781	-69.25781250	+2040	+8.66601563	-6.13037109	-0.59765625	-0.19775391	-2.48291016	+19.48974609	+1764	+6.60937500	-10.03710938	-0.95361328	+32.78320313	+7.51464844	-47.04345703	+1256
+1457970459.32130000	+8.81982422	-6.92578125	-0.93603516	+57.72216797	-4.61425781	-69.25781250	+2040	+8.66601563	-6.13037109	-0.59765625	-0.19775391	-2.48291016	+19.48974609	+1764	+6.60937500	-10.03710938	-0.95361328	+32.78320313	+7.51464844	-47.02148438	+1252
+1457970459.32540010	+8.81982422	-6.92578125	-0.93603516	+57.72216797	-4.61425781	-69.25781250	+2040	+8.66601563	-6.13037109	-0.59765625	-0.19775391	-2.48291016	+19.48974609	+1764	+6.60937500	-10.03710938	-0.95361328	+32.78320313	+7.51464844	-47.02148438	+1252
+1457970459.32960010	+8.81982422	-6.92578125	-0.93603516	+57.72216797	-4.61425781	-69.25781250	+2040	+8.66601563	-6.13037109	-0.59765625	-0.19775391	-2.48291016	+19.48974609	+1764	+6.60937500	-10.03710938	-0.95361328	+32.78320313	+7.51464844	-47.02148438	+1252
+1457970459.33380010	+8.81982422	-6.92578125	-0.93603516	+57.72216797	-4.61425781	-69.25781250	+2040	+8.66601563	-6.13037109	-0.59765625	-0.19775391	-2.48291016	+19.48974609	+1764	+6.60937500	-10.03710938	-0.95361328	+32.78320313	+7.51464844	-47.04345703	+1248
+1457970459.33789990	+8.81982422	-6.92578125	-0.93603516	+57.72216797	-4.61425781	-69.25781250	+2040	+8.66601563	-6.13037109	-0.59765625	-0.19775391	-2.48291016	+19.48974609	+1764	+6.60937500	-10.03710938	-0.95361328	+32.78320313	+7.51464844	-47.04345703	+1248
+1457970459.34209990	+8.81982422	-6.92578125	-0.93603516	+57.72216797	-4.61425781	-69.25781250	+2040	+8.66601563	-6.13037109	-0.59765625	-0.19775391	-2.48291016	+19.48974609	+1764	+6.60937500	-10.03710938	-0.95361328	+32.80517578	+7.51464844	-47.04345703	+1248
+1457970459.34629990	+8.81982422	-6.92578125	-0.93603516	+57.72216797	-4.61425781	-69.25781250	+2040	+8.66601563	-6.13037109	-0.59765625	-0.19775391	-2.48291016	+19.48974609	+1764	+6.60937500	-10.03710938	-0.95361328	+32.80517578	+7.51464844	-47.04345703	+1244
+1457970459.35040000	+8.81982422	-6.92578125	-0.93603516	+57.72216797	-4.61425781	-69.25781250	+2040	+8.66601563	-6.13037109	-0.59765625	-0.19775391	-2.48291016	+19.48974609	+1764	+6.61376953	-10.03271484	-0.94921875	+32.80517578	+7.51464844	-47.06542969	+1244
+1457970459.35460000	+8.81982422	-6.92578125	-0.93603516	+57.72216797	-4.61425781	-69.25781250	+2040	+8.66601563	-6.13037109	-0.59765625	-0.19775391	-2.48291016	+19.48974609	+1764	+6.61376953	-10.03271484	-0.94921875	+32.80517578	+7.51464844	-47.06542969	+1244
+1457970459.35879990	+8.81982422	-6.92578125	-0.93603516	+57.72216797	-4.61425781	-69.25781250	+2040	+8.66601563	-6.13037109	-0.59765625	-0.19775391	-2.48291016	+19.48974609	+1764	+6.61376953	-10.03271484	-0.94921875	+32.82714844	+7.51464844	-47.06542969	+1244
+1457970459.36710000	+8.81982422	-6.92578125	-0.93603516	+57.72216797	-4.61425781	-69.25781250	+2040	+8.66601563	-6.13037109	-0.59765625	-0.19775391	-2.48291016	+19.48974609	+1764	+6.61376953	-10.03271484	-0.94921875	+32.82714844	+7.51464844	-47.08740234	+1244
+1457970459.37130000	+8.81982422	-6.92578125	-0.93603516	+57.72216797	-4.61425781	-69.25781250	+2040	+8.66601563	-6.13037109	-0.59765625	-0.19775391	-2.48291016	+19.48974609	+1764	+6.61376953	-10.03271484	-0.94921875	+32.82714844	+7.51464844	-47.08740234	+1240
+1457970459.37540010	+8.81982422	-6.92578125	-0.93603516	+57.72216797	-4.61425781	-69.25781250	+2040	+8.66601563	-6.13037109	-0.59765625	-0.19775391	-2.48291016	+19.48974609	+1764	+6.61376953	-10.03271484	-0.94921875	+32.82714844	+7.51464844	-47.08740234	+1240
+1457970459.37960000	+8.81982422	-6.92578125	-0.93603516	+57.72216797	-4.63623047	-69.23583984	+2040	+8.66601563	-6.13037109	-0.59765625	-0.17578125	-2.48291016	+19.48974609	+1764	+6.61376953	-10.03271484	-0.94921875	+32.82714844	+7.51464844	-47.08740234	+1240
+1457970459.38380000	+8.81982422	-6.92578125	-0.93603516	+57.72216797	-4.63623047	-69.23583984	+2040	+8.66601563	-6.13037109	-0.59765625	-0.17578125	-2.48291016	+19.48974609	+1764	+6.61376953	-10.03271484	-0.94921875	+32.82714844	+7.51464844	-47.08740234	+1240
+1457970459.38790010	+8.81982422	-6.92578125	-0.93603516	+57.72216797	-4.63623047	-69.23583984	+2040	+8.66601563	-6.13037109	-0.59765625	-0.17578125	-2.48291016	+19.48974609	+1764	+6.61376953	-10.03271484	-0.94921875	+32.82714844	+7.51464844	-47.08740234	+1240
+1457970459.39210010	+8.81982422	-6.92578125	-0.93603516	+57.72216797	-4.61425781	-69.25781250	+2040	+8.66601563	-6.13037109	-0.59765625	-0.17578125	-2.48291016	+19.48974609	+1764	+6.61376953	-10.03271484	-0.94921875	+32.82714844	+7.51464844	-47.08740234	+1240
+1457970459.39619990	+8.81982422	-6.92578125	-0.93603516	+57.72216797	-4.61425781	-69.25781250	+2040	+8.66601563	-6.13037109	-0.59765625	-0.19775391	-2.48291016	+19.48974609	+1764	+6.61376953	-10.03271484	-0.94921875	+32.82714844	+7.51464844	-47.08740234	+1236
+1457970459.40039990	+8.81982422	-6.92578125	-0.93603516	+57.72216797	-4.61425781	-69.25781250	+2040	+8.66601563	-6.13037109	-0.59765625	-0.19775391	-2.48291016	+19.48974609	+1764	+6.61376953	-10.03271484	-0.94921875	+32.82714844	+7.51464844	-47.08740234	+1236
+1457970459.40459990	+8.81982422	-6.92578125	-0.93603516	+57.72216797	-4.61425781	-69.25781250	+2040	+8.66601563	-6.13037109	-0.59765625	-0.19775391	-2.48291016	+19.48974609	+1764	+6.61376953	-10.03271484	-0.94921875	+32.82714844	+7.51464844	-47.08740234	+1236
+1457970459.40870000	+8.81982422	-6.92578125	-0.93603516	+57.72216797	-4.61425781	-69.25781250	+2040	+8.66601563	-6.13037109	-0.59765625	-0.19775391	-2.48291016	+19.48974609	+1764	+6.61376953	-10.03271484	-0.94921875	+32.82714844	+7.51464844	-47.08740234	+1236
+1457970459.41290000	+8.81982422	-6.92578125	-0.93603516	+57.72216797	-4.61425781	-69.25781250	+2040	+8.66601563	-6.13037109	-0.59765625	-0.19775391	-2.48291016	+19.48974609	+1764	+6.61376953	-10.03271484	-0.94921875	+32.82714844	+7.51464844	-47.08740234	+1236
+1457970459.41710000	+8.81982422	-6.92578125	-0.93603516	+57.72216797	-4.61425781	-69.25781250	+2040	+8.66601563	-6.13037109	-0.59765625	-0.19775391	-2.48291016	+19.48974609	+1764	+6.61376953	-10.03271484	-0.94921875	+32.82714844	+7.51464844	-47.08740234	+1236
+1457970459.42120000	+8.81982422	-6.92578125	-0.93603516	+57.72216797	-4.61425781	-69.25781250	+2040	+8.66601563	-6.13037109	-0.59765625	-0.19775391	-2.48291016	+19.48974609	+1764	+6.61376953	-10.03271484	-0.94921875	+32.82714844	+7.51464844	-47.08740234	+1236
+1457970459.42960000	+8.81982422	-6.92578125	-0.93603516	+57.72216797	-4.61425781	-69.25781250	+2040	+8.66601563	-6.13037109	-0.59765625	-0.19775391	-2.48291016	+19.48974609	+1764	+6.61376953	-10.03271484	-0.94921875	+32.80517578	+7.51464844	-47.08740234	+1232
+1457970459.43370010	+8.81982422	-6.92578125	-0.93603516	+57.72216797	-4.61425781	-69.25781250	+2040	+8.66601563	-6.13037109	-0.59765625	-0.19775391	-2.48291016	+19.48974609	+1764	+6.61376953	-10.03271484	-0.94921875	+32.80517578	+7.51464844	-47.08740234	+1232
+1457970459.43790010	+8.81982422	-6.92578125	-0.93603516	+57.72216797	-4.61425781	-69.25781250	+2040	+8.66601563	-6.13037109	-0.59765625	-0.19775391	-2.48291016	+19.48974609	+1764	+6.61376953	-10.03271484	-0.94921875	+32.80517578	+7.51464844	-47.08740234	+1232
+1457970459.44210000	+8.81982422	-6.92578125	-0.93603516	+57.70019531	-4.61425781	-69.25781250	+2040	+8.66601563	-6.13037109	-0.59765625	-0.19775391	-2.48291016	+19.48974609	+1764	+6.61376953	-10.03271484	-0.94921875	+32.82714844	+7.51464844	-47.08740234	+1232
+1457970459.44619990	+8.81982422	-6.92578125	-0.93603516	+57.70019531	-4.61425781	-69.25781250	+2040	+8.66601563	-6.13037109	-0.59765625	-0.19775391	-2.48291016	+19.48974609	+1764	+6.61376953	-10.03271484	-0.94921875	+32.82714844	+7.51464844	-47.08740234	+1232
+1457970459.45040010	+8.81982422	-6.92578125	-0.93603516	+57.70019531	-4.61425781	-69.25781250	+2040	+8.66601563	-6.13037109	-0.59765625	-0.19775391	-2.48291016	+19.48974609	+1764	+6.61376953	-10.03271484	-0.94482422	+32.82714844	+7.51464844	-47.08740234	+1232
+1457970459.45869990	+8.81982422	-6.93017578	-0.93603516	+57.70019531	-4.63623047	-69.25781250	+2040	+8.66601563	-6.13037109	-0.59765625	-0.19775391	-2.48291016	+19.48974609	+1764	+6.61376953	-10.03271484	-0.94482422	+32.82714844	+7.51464844	-47.10937500	+1232
+1457970459.46289990	+8.81982422	-6.93017578	-0.93603516	+57.70019531	-4.63623047	-69.25781250	+2040	+8.66601563	-6.13037109	-0.59765625	-0.19775391	-2.48291016	+19.48974609	+1764	+6.61816406	-10.03271484	-0.94482422	+32.82714844	+7.51464844	-47.10937500	+1232
+1457970459.46709990	+8.81982422	-6.93017578	-0.93603516	+57.70019531	-4.63623047	-69.25781250	+2040	+8.66601563	-6.13037109	-0.59765625	-0.19775391	-2.48291016	+19.48974609	+1764	+6.61816406	-10.03271484	-0.94482422	+32.84912109	+7.51464844	-47.10937500	+1232
+1457970459.47120000	+8.81982422	-6.93017578	-0.93603516	+57.70019531	-4.63623047	-69.25781250	+2040	+8.66601563	-6.13037109	-0.59765625	-0.19775391	-2.48291016	+19.48974609	+1764	+6.61816406	-10.03271484	-0.94482422	+32.84912109	+7.51464844	-47.10937500	+1232
+1457970459.47540000	+8.81982422	-6.93017578	-0.93603516	+57.70019531	-4.63623047	-69.23583984	+2040	+8.66601563	-6.13037109	-0.59765625	-0.19775391	-2.50488281	+19.48974609	+1764	+6.61816406	-10.03271484	-0.94482422	+32.84912109	+7.51464844	-47.13134766	+1232
+1457970459.47950010	+8.81982422	-6.93017578	-0.93603516	+57.70019531	-4.63623047	-69.23583984	+2044	+8.66601563	-6.13037109	-0.59765625	-0.19775391	-2.50488281	+19.48974609	+1764	+6.61816406	-10.03271484	-0.94482422	+32.84912109	+7.51464844	-47.13134766	+1236
+1457970459.48370000	+8.81982422	-6.93017578	-0.93603516	+57.70019531	-4.63623047	-69.23583984	+2044	+8.66601563	-6.13037109	-0.59765625	-0.19775391	-2.50488281	+19.48974609	+1764	+6.61816406	-10.03271484	-0.94482422	+32.84912109	+7.51464844	-47.13134766	+1236
+1457970459.49200010	+8.81982422	-6.93017578	-0.93603516	+57.70019531	-4.63623047	-69.23583984	+2044	+8.66601563	-6.13037109	-0.59326172	-0.19775391	-2.50488281	+19.48974609	+1760	+6.61816406	-10.03271484	-0.94042969	+32.84912109	+7.51464844	-47.13134766	+1236
+1457970459.49620010	+8.81982422	-6.93017578	-0.93603516	+57.70019531	-4.63623047	-69.23583984	+2044	+8.66601563	-6.13037109	-0.59326172	-0.19775391	-2.50488281	+19.48974609	+1760	+6.61816406	-10.03271484	-0.94042969	+32.84912109	+7.51464844	-47.13134766	+1236
+1457970459.50040010	+8.81982422	-6.93017578	-0.93603516	+57.70019531	-4.63623047	-69.23583984	+2044	+8.67041016	-6.13037109	-0.59326172	-0.19775391	-2.50488281	+19.48974609	+1760	+6.61816406	-10.03271484	-0.94042969	+32.84912109	+7.51464844	-47.13134766	+1236
+1457970459.50449990	+8.81982422	-6.93017578	-0.93603516	+57.70019531	-4.63623047	-69.23583984	+2044	+8.67041016	-6.13037109	-0.59326172	-0.19775391	-2.50488281	+19.48974609	+1760	+6.61816406	-10.03271484	-0.94042969	+32.84912109	+7.51464844	-47.13134766	+1236
+1457970459.50869990	+8.81982422	-6.93017578	-0.93603516	+57.70019531	-4.63623047	-69.23583984	+2044	+8.66601563	-6.13037109	-0.59326172	-0.19775391	-2.50488281	+19.48974609	+1760	+6.61816406	-10.03271484	-0.94482422	+32.84912109	+7.51464844	-47.13134766	+1236
+1457970459.51290010	+8.81982422	-6.93017578	-0.93603516	+57.70019531	-4.63623047	-69.23583984	+2044	+8.66601563	-6.13037109	-0.59765625	-0.19775391	-2.50488281	+19.48974609	+1760	+6.61816406	-10.03271484	-0.94482422	+32.84912109	+7.51464844	-47.13134766	+1236
+1457970459.52119990	+8.81982422	-6.93017578	-0.93603516	+57.70019531	-4.63623047	-69.23583984	+2044	+8.66601563	-6.13037109	-0.59765625	-0.19775391	-2.48291016	+19.48974609	+1760	+6.61816406	-10.03271484	-0.94482422	+32.84912109	+7.51464844	-47.10937500	+1236
+1457970459.52539990	+8.81982422	-6.93017578	-0.93603516	+57.70019531	-4.63623047	-69.25781250	+2044	+8.66601563	-6.13037109	-0.59765625	-0.19775391	-2.48291016	+19.48974609	+1760	+6.61816406	-10.03271484	-0.94482422	+32.84912109	+7.51464844	-47.10937500	+1236
+1457970459.52950000	+8.81982422	-6.93017578	-0.93603516	+57.70019531	-4.63623047	-69.25781250	+2044	+8.66601563	-6.13037109	-0.59765625	-0.19775391	-2.48291016	+19.48974609	+1760	+6.61816406	-10.03271484	-0.94482422	+32.82714844	+7.51464844	-47.10937500	+1236
+1457970459.53790000	+8.81982422	-6.93017578	-0.93603516	+57.70019531	-4.63623047	-69.25781250	+2044	+8.66601563	-6.13037109	-0.59765625	-0.19775391	-2.48291016	+19.48974609	+1760	+6.61816406	-10.03271484	-0.94482422	+32.82714844	+7.51464844	-47.10937500	+1240
+1457970459.54200010	+8.81982422	-6.93017578	-0.93603516	+57.70019531	-4.63623047	-69.25781250	+2040	+8.66601563	-6.13037109	-0.59765625	-0.19775391	-2.48291016	+19.48974609	+1760	+6.61816406	-10.03271484	-0.94482422	+32.82714844	+7.51464844	-47.10937500	+1240
+1457970459.54620000	+8.81982422	-6.93017578	-0.93603516	+57.70019531	-4.63623047	-69.25781250	+2040	+8.66601563	-6.13037109	-0.59765625	-0.19775391	-2.48291016	+19.48974609	+1760	+6.61816406	-10.03271484	-0.94482422	+32.82714844	+7.51464844	-47.10937500	+1240
+1457970459.55029990	+8.81982422	-6.93017578	-0.93603516	+57.70019531	-4.63623047	-69.25781250	+2040	+8.66601563	-6.13037109	-0.59765625	-0.19775391	-2.48291016	+19.48974609	+1760	+6.61816406	-10.03271484	-0.94482422	+32.82714844	+7.51464844	-47.10937500	+1240
+1457970459.55450010	+8.81982422	-6.93017578	-0.93603516	+57.70019531	-4.63623047	-69.25781250	+2040	+8.66601563	-6.13037109	-0.59765625	-0.19775391	-2.48291016	+19.48974609	+1760	+6.61816406	-10.03271484	-0.94482422	+32.84912109	+7.51464844	-47.10937500	+1240
+1457970459.55870010	+8.81982422	-6.93017578	-0.93603516	+57.70019531	-4.63623047	-69.25781250	+2040	+8.66601563	-6.13037109	-0.59765625	-0.19775391	-2.48291016	+19.48974609	+1760	+6.61816406	-10.03271484	-0.94482422	+32.84912109	+7.51464844	-47.13134766	+1240
+1457970459.56279990	+8.81982422	-6.93017578	-0.93603516	+57.70019531	-4.63623047	-69.25781250	+2040	+8.66601563	-6.13037109	-0.59765625	-0.19775391	-2.48291016	+19.48974609	+1760	+6.61816406	-10.03271484	-0.94482422	+32.84912109	+7.51464844	-47.13134766	+1240
+1457970459.56699990	+8.81982422	-6.93017578	-0.93603516	+57.70019531	-4.63623047	-69.25781250	+2040	+8.66601563	-6.13037109	-0.59765625	-0.19775391	-2.48291016	+19.48974609	+1760	+6.61816406	-10.03271484	-0.94482422	+32.84912109	+7.51464844	-47.13134766	+1240
+1457970459.57119990	+8.81982422	-6.93017578	-0.93603516	+57.70019531	-4.63623047	-69.25781250	+2040	+8.66601563	-6.13037109	-0.59765625	-0.19775391	-2.48291016	+19.48974609	+1760	+6.61816406	-10.03271484	-0.94042969	+32.84912109	+7.51464844	-47.13134766	+1240
+1457970459.57530000	+8.81982422	-6.93017578	-0.93603516	+57.70019531	-4.63623047	-69.25781250	+2040	+8.66601563	-6.13037109	-0.59765625	-0.19775391	-2.48291016	+19.48974609	+1760	+6.62255859	-10.03271484	-0.94042969	+32.87109375	+7.51464844	-47.13134766	+1240
+1457970459.58369990	+8.81982422	-6.93017578	-0.93603516	+57.70019531	-4.63623047	-69.25781250	+2040	+8.66601563	-6.13037109	-0.59765625	-0.19775391	-2.48291016	+19.48974609	+1760	+6.62255859	-10.02832031	-0.94042969	+32.87109375	+7.51464844	-47.15332031	+1240
+1457970459.58780000	+8.81982422	-6.93017578	-0.93603516	+57.70019531	-4.63623047	-69.25781250	+2040	+8.66601563	-6.13037109	-0.59765625	-0.19775391	-2.48291016	+19.48974609	+1760	+6.62255859	-10.02832031	-0.94042969	+32.87109375	+7.51464844	-47.15332031	+1244
+1457970459.59200000	+8.81982422	-6.93017578	-0.93603516	+57.70019531	-4.63623047	-69.25781250	+2040	+8.67041016	-6.13037109	-0.59765625	-0.19775391	-2.48291016	+19.48974609	+1760	+6.62255859	-10.02832031	-0.94042969	+32.87109375	+7.51464844	-47.15332031	+1244
+1457970459.59620000	+8.81982422	-6.93017578	-0.93603516	+57.70019531	-4.63623047	-69.25781250	+2040	+8.67041016	-6.13037109	-0.59765625	-0.19775391	-2.48291016	+19.48974609	+1760	+6.62255859	-10.02832031	-0.94042969	+32.89306641	+7.51464844	-47.15332031	+1244
+1457970459.60030010	+8.81982422	-6.93017578	-0.93603516	+57.70019531	-4.63623047	-69.25781250	+2040	+8.67041016	-6.13037109	-0.59765625	-0.19775391	-2.48291016	+19.51171875	+1760	+6.62255859	-10.02832031	-0.94042969	+32.89306641	+7.51464844	-47.15332031	+1244
+1457970459.60450010	+8.81982422	-6.93017578	-0.93603516	+57.70019531	-4.63623047	-69.25781250	+2040	+8.67041016	-6.13037109	-0.59765625	-0.19775391	-2.48291016	+19.51171875	+1760	+6.62255859	-10.02832031	-0.94042969	+32.89306641	+7.51464844	-47.15332031	+1244
+1457970459.60870000	+8.81982422	-6.93017578	-0.93603516	+57.70019531	-4.63623047	-69.25781250	+2040	+8.67041016	-6.13037109	-0.59765625	-0.19775391	-2.48291016	+19.51171875	+1760	+6.62255859	-10.02832031	-0.94042969	+32.89306641	+7.51464844	-47.15332031	+1244
+1457970459.61279990	+8.81982422	-6.93017578	-0.93603516	+57.70019531	-4.63623047	-69.25781250	+2040	+8.67041016	-6.13037109	-0.59765625	-0.19775391	-2.48291016	+19.51171875	+1760	+6.62255859	-10.02832031	-0.94042969	+32.89306641	+7.51464844	-47.15332031	+1244
+1457970459.61700010	+8.81982422	-6.93017578	-0.93603516	+57.70019531	-4.63623047	-69.25781250	+2040	+8.67041016	-6.13037109	-0.59765625	-0.19775391	-2.48291016	+19.51171875	+1760	+6.62255859	-10.02832031	-0.94042969	+32.89306641	+7.51464844	-47.15332031	+1244
+1457970459.62120010	+8.81982422	-6.93017578	-0.93603516	+57.70019531	-4.63623047	-69.25781250	+2040	+8.67041016	-6.13037109	-0.59765625	-0.19775391	-2.48291016	+19.51171875	+1760	+6.62255859	-10.02832031	-0.94042969	+32.89306641	+7.51464844	-47.15332031	+1244
+1457970459.62529990	+8.81982422	-6.93017578	-0.93603516	+57.70019531	-4.63623047	-69.25781250	+2040	+8.67041016	-6.13037109	-0.59765625	-0.19775391	-2.48291016	+19.51171875	+1760	+6.62255859	-10.02832031	-0.94042969	+32.89306641	+7.51464844	-47.15332031	+1244
+1457970459.62949990	+8.81982422	-6.93017578	-0.93603516	+57.70019531	-4.63623047	-69.25781250	+2040	+8.67041016	-6.13037109	-0.59765625	-0.19775391	-2.48291016	+19.51171875	+1760	+6.62255859	-10.02832031	-0.94042969	+32.87109375	+7.51464844	-47.15332031	+1244
+1457970459.63360000	+8.81982422	-6.93017578	-0.93603516	+57.70019531	-4.63623047	-69.25781250	+2040	+8.67041016	-6.13037109	-0.59765625	-0.19775391	-2.48291016	+19.51171875	+1760	+6.62255859	-10.02832031	-0.94042969	+32.87109375	+7.51464844	-47.15332031	+1244
+1457970459.63780000	+8.81982422	-6.93017578	-0.93603516	+57.70019531	-4.63623047	-69.25781250	+2040	+8.67041016	-6.13037109	-0.59765625	-0.19775391	-2.48291016	+19.48974609	+1760	+6.62255859	-10.02832031	-0.94042969	+32.87109375	+7.51464844	-47.15332031	+1244
+1457970459.64200000	+8.81982422	-6.93017578	-0.93603516	+57.70019531	-4.63623047	-69.25781250	+2040	+8.67041016	-6.13037109	-0.59765625	-0.19775391	-2.48291016	+19.48974609	+1760	+6.62255859	-10.02832031	-0.94042969	+32.87109375	+7.51464844	-47.15332031	+1244
+1457970459.64610000	+8.81982422	-6.93017578	-0.93603516	+57.70019531	-4.63623047	-69.25781250	+2040	+8.67041016	-6.13037109	-0.59765625	-0.19775391	-2.48291016	+19.48974609	+1760	+6.62255859	-10.03271484	-0.94042969	+32.87109375	+7.51464844	-47.15332031	+1244
+1457970459.65030000	+8.81982422	-6.93017578	-0.93603516	+57.70019531	-4.63623047	-69.25781250	+2040	+8.67041016	-6.13037109	-0.59765625	-0.19775391	-2.48291016	+19.48974609	+1760	+6.62255859	-10.03271484	-0.94042969	+32.87109375	+7.51464844	-47.13134766	+1244
+1457970459.65450000	+8.81982422	-6.93017578	-0.93603516	+57.70019531	-4.63623047	-69.25781250	+2040	+8.67041016	-6.13037109	-0.59765625	-0.19775391	-2.48291016	+19.48974609	+1760	+6.62255859	-10.03271484	-0.94042969	+32.87109375	+7.51464844	-47.13134766	+1244
+1457970459.65860010	+8.81982422	-6.93017578	-0.93603516	+57.70019531	-4.63623047	-69.25781250	+2040	+8.67041016	-6.13037109	-0.59765625	-0.19775391	-2.48291016	+19.48974609	+1760	+6.62255859	-10.03271484	-0.94042969	+32.87109375	+7.51464844	-47.13134766	+1244
+1457970459.66280010	+8.81982422	-6.93017578	-0.93603516	+57.70019531	-4.63623047	-69.25781250	+2040	+8.67041016	-6.13037109	-0.59765625	-0.19775391	-2.48291016	+19.48974609	+1760	+6.62255859	-10.03271484	-0.94042969	+32.87109375	+7.51464844	-47.15332031	+1244
+1457970459.67109990	+8.81982422	-6.93017578	-0.93603516	+57.70019531	-4.63623047	-69.25781250	+2040	+8.67041016	-6.13037109	-0.59765625	-0.19775391	-2.48291016	+19.51171875	+1760	+6.62255859	-10.03271484	-0.94042969	+32.87109375	+7.51464844	-47.15332031	+1244
+1457970459.67529990	+8.81982422	-6.93017578	-0.93603516	+57.70019531	-4.63623047	-69.25781250	+2040	+8.67041016	-6.13037109	-0.59765625	-0.19775391	-2.48291016	+19.51171875	+1760	+6.62255859	-10.03271484	-0.94042969	+32.87109375	+7.51464844	-47.15332031	+1244
+1457970459.67950010	+8.81982422	-6.93017578	-0.93603516	+57.70019531	-4.63623047	-69.25781250	+2040	+8.67041016	-6.13037109	-0.59765625	-0.19775391	-2.48291016	+19.51171875	+1760	+6.62255859	-10.03271484	-0.94042969	+32.87109375	+7.51464844	-47.15332031	+1244
+1457970459.68359990	+8.81982422	-6.93017578	-0.93603516	+57.70019531	-4.63623047	-69.25781250	+2040	+8.67041016	-6.13037109	-0.59765625	-0.19775391	-2.48291016	+19.51171875	+1760	+6.62255859	-10.02832031	-0.94042969	+32.89306641	+7.51464844	-47.15332031	+1244
+1457970459.68779990	+8.81982422	-6.93017578	-0.93603516	+57.70019531	-4.65820313	-69.25781250	+2040	+8.67041016	-6.13037109	-0.59765625	-0.19775391	-2.48291016	+19.51171875	+1760	+6.62255859	-10.02832031	-0.93603516	+32.89306641	+7.51464844	-47.15332031	+1244
+1457970459.69199990	+8.81982422	-6.93017578	-0.93603516	+57.70019531	-4.65820313	-69.25781250	+2040	+8.67041016	-6.13037109	-0.59765625	-0.19775391	-2.48291016	+19.51171875	+1760	+6.62255859	-10.02832031	-0.93603516	+32.89306641	+7.51464844	-47.15332031	+1244
+1457970459.69610000	+8.81982422	-6.93017578	-0.93603516	+57.70019531	-4.65820313	-69.25781250	+2040	+8.67041016	-6.13037109	-0.59765625	-0.19775391	-2.48291016	+19.51171875	+1760	+6.62255859	-10.02832031	-0.93603516	+32.89306641	+7.51464844	-47.15332031	+1244
+1457970459.70030000	+8.81982422	-6.93017578	-0.93603516	+57.70019531	-4.65820313	-69.25781250	+2040	+8.67041016	-6.13037109	-0.59765625	-0.19775391	-2.48291016	+19.51171875	+1760	+6.62695313	-10.02832031	-0.93603516	+32.89306641	+7.51464844	-47.17529297	+1244
+1457970459.70440010	+8.81982422	-6.93017578	-0.93603516	+57.70019531	-4.65820313	-69.25781250	+2040	+8.67041016	-6.13037109	-0.59765625	-0.19775391	-2.48291016	+19.51171875	+1760	+6.62695313	-10.02832031	-0.93603516	+32.89306641	+7.51464844	-47.17529297	+1244
+1457970459.70860000	+8.81982422	-6.93017578	-0.93603516	+57.70019531	-4.65820313	-69.25781250	+2040	+8.67041016	-6.13037109	-0.59765625	-0.19775391	-2.48291016	+19.51171875	+1756	+6.62695313	-10.02832031	-0.93603516	+32.89306641	+7.51464844	-47.17529297	+1244
+1457970459.71280000	+8.81982422	-6.93017578	-0.93603516	+57.70019531	-4.65820313	-69.23583984	+2040	+8.67041016	-6.13037109	-0.59765625	-0.19775391	-2.48291016	+19.51171875	+1756	+6.62695313	-10.02832031	-0.93603516	+32.89306641	+7.51464844	-47.17529297	+1244
+1457970459.71690010	+8.81982422	-6.93017578	-0.93603516	+57.70019531	-4.65820313	-69.23583984	+2040	+8.67041016	-6.13037109	-0.59765625	-0.19775391	-2.48291016	+19.51171875	+1756	+6.62695313	-10.02832031	-0.93603516	+32.91503906	+7.51464844	-47.17529297	+1244
+1457970459.72110010	+8.81982422	-6.93017578	-0.93603516	+57.70019531	-4.65820313	-69.23583984	+2040	+8.67041016	-6.13037109	-0.59765625	-0.19775391	-2.48291016	+19.51171875	+1756	+6.62695313	-10.02832031	-0.93603516	+32.91503906	+7.51464844	-47.17529297	+1244
+1457970459.72530010	+8.81982422	-6.93017578	-0.93603516	+57.70019531	-4.65820313	-69.23583984	+2044	+8.67041016	-6.13037109	-0.59765625	-0.19775391	-2.48291016	+19.51171875	+1756	+6.62695313	-10.02832031	-0.93603516	+32.91503906	+7.51464844	-47.17529297	+1244
+1457970459.72939990	+8.81982422	-6.93017578	-0.93603516	+57.70019531	-4.65820313	-69.23583984	+2044	+8.67041016	-6.13037109	-0.59765625	-0.19775391	-2.48291016	+19.51171875	+1756	+6.62695313	-10.02832031	-0.93603516	+32.89306641	+7.51464844	-47.17529297	+1248
+1457970459.73359990	+8.81982422	-6.93017578	-0.93603516	+57.70019531	-4.65820313	-69.23583984	+2044	+8.67041016	-6.13037109	-0.59765625	-0.19775391	-2.48291016	+19.51171875	+1756	+6.62695313	-10.02832031	-0.93603516	+32.89306641	+7.51464844	-47.17529297	+1248
+1457970459.73779990	+8.81982422	-6.93017578	-0.93603516	+57.70019531	-4.65820313	-69.23583984	+2044	+8.67041016	-6.13037109	-0.59765625	-0.19775391	-2.48291016	+19.51171875	+1756	+6.62695313	-10.02832031	-0.93603516	+32.89306641	+7.51464844	-47.17529297	+1248
+1457970459.74190000	+8.81982422	-6.93017578	-0.93603516	+57.72216797	-4.65820313	-69.23583984	+2044	+8.67041016	-6.13037109	-0.59765625	-0.19775391	-2.48291016	+19.51171875	+1756	+6.62695313	-10.02832031	-0.93603516	+32.89306641	+7.51464844	-47.15332031	+1248
+1457970459.74609990	+8.81982422	-6.93017578	-0.93603516	+57.72216797	-4.65820313	-69.23583984	+2044	+8.67041016	-6.13037109	-0.59765625	-0.19775391	-2.48291016	+19.51171875	+1756	+6.62255859	-10.02832031	-0.93603516	+32.89306641	+7.51464844	-47.15332031	+1248
+1457970459.75029990	+8.81982422	-6.93017578	-0.93603516	+57.72216797	-4.65820313	-69.23583984	+2044	+8.67041016	-6.13037109	-0.59765625	-0.17578125	-2.48291016	+19.51171875	+1756	+6.62255859	-10.02832031	-0.93603516	+32.89306641	+7.51464844	-47.15332031	+1248
+1457970459.75860000	+8.81982422	-6.93017578	-0.93603516	+57.72216797	-4.65820313	-69.23583984	+2044	+8.67041016	-6.13037109	-0.59765625	-0.17578125	-2.48291016	+19.51171875	+1756	+6.62255859	-10.02832031	-0.94042969	+32.89306641	+7.53662109	-47.15332031	+1248
+1457970459.76280000	+8.81982422	-6.93017578	-0.93603516	+57.72216797	-4.65820313	-69.23583984	+2044	+8.67041016	-6.13037109	-0.59765625	-0.17578125	-2.48291016	+19.51171875	+1756	+6.62255859	-10.02832031	-0.94042969	+32.87109375	+7.53662109	-47.15332031	+1248
+1457970459.76690010	+8.81982422	-6.92578125	-0.93603516	+57.72216797	-4.65820313	-69.21386719	+2044	+8.67041016	-6.13037109	-0.59765625	-0.17578125	-2.48291016	+19.51171875	+1756	+6.62255859	-10.02832031	-0.94042969	+32.87109375	+7.53662109	-47.13134766	+1248
+1457970459.77110000	+8.81982422	-6.92578125	-0.93603516	+57.72216797	-4.65820313	-69.21386719	+2044	+8.67041016	-6.13037109	-0.59765625	-0.17578125	-2.48291016	+19.51171875	+1756	+6.62255859	-10.02832031	-0.94042969	+32.87109375	+7.53662109	-47.13134766	+1248
+1457970459.77530000	+8.81982422	-6.92578125	-0.93603516	+57.74414063	-4.65820313	-69.21386719	+2044	+8.67041016	-6.13037109	-0.59765625	-0.17578125	-2.48291016	+19.51171875	+1756	+6.62255859	-10.02832031	-0.94042969	+32.87109375	+7.53662109	-47.13134766	+1248
+1457970459.77940010	+8.81982422	-6.92578125	-0.93603516	+57.74414063	-4.65820313	-69.21386719	+2044	+8.67041016	-6.13037109	-0.59765625	-0.17578125	-2.48291016	+19.53369141	+1756	+6.62255859	-10.02832031	-0.94042969	+32.87109375	+7.53662109	-47.13134766	+1248
+1457970459.78360010	+8.81982422	-6.92578125	-0.93603516	+57.74414063	-4.68017578	-69.21386719	+2044	+8.67041016	-6.12597656	-0.59326172	-0.17578125	-2.48291016	+19.53369141	+1756	+6.62255859	-10.02832031	-0.94042969	+32.89306641	+7.53662109	-47.13134766	+1248
+1457970459.78769990	+8.81982422	-6.92578125	-0.93603516	+57.74414063	-4.68017578	-69.19189453	+2044	+8.67041016	-6.12597656	-0.59326172	-0.15380859	-2.48291016	+19.53369141	+1756	+6.62255859	-10.02832031	-0.94042969	+32.89306641	+7.53662109	-47.13134766	+1248
+1457970459.79189990	+8.81982422	-6.92578125	-0.93603516	+57.74414063	-4.68017578	-69.19189453	+2044	+8.67041016	-6.12597656	-0.59326172	-0.15380859	-2.48291016	+19.55566406	+1756	+6.62255859	-10.02832031	-0.94042969	+32.89306641	+7.53662109	-47.13134766	+1248
+1457970459.79609990	+8.81982422	-6.92578125	-0.93603516	+57.76611328	-4.70214844	-69.19189453	+2044	+8.67041016	-6.12597656	-0.59326172	-0.15380859	-2.50488281	+19.55566406	+1756	+6.62695313	-10.02832031	-0.93603516	+32.89306641	+7.53662109	-47.13134766	+1248
+1457970459.80020000	+8.81982422	-6.92138672	-0.93603516	+57.76611328	-4.70214844	-69.16992188	+2044	+8.67041016	-6.12597656	-0.59326172	-0.15380859	-2.50488281	+19.57763672	+1756	+6.62695313	-10.02832031	-0.93603516	+32.89306641	+7.53662109	-47.13134766	+1248
+1457970459.80859990	+8.81982422	-6.92138672	-0.93603516	+57.76611328	-4.74609375	-69.14794922	+2044	+8.67041016	-6.12158203	-0.58886719	-0.13183594	-2.52685547	+19.62158203	+1756	+6.63134766	-10.02392578	-0.93603516	+32.91503906	+7.51464844	-47.10937500	+1248
+1457970459.81270000	+8.81982422	-6.92138672	-0.93603516	+57.78808594	-4.76806641	-69.14794922	+2044	+8.67041016	-6.12158203	-0.58886719	-0.13183594	-2.54882813	+19.64355469	+1756	+6.63134766	-10.02392578	-0.93603516	+32.93701172	+7.51464844	-47.10937500	+1252
+1457970459.81690000	+8.81982422	-6.91699219	-0.93603516	+57.78808594	-4.79003906	-69.14794922	+2044	+8.67041016	-6.11718750	-0.58886719	-0.13183594	-2.54882813	+19.66552734	+1756	+6.63134766	-10.01953125	-0.93164063	+32.93701172	+7.49267578	-47.10937500	+1252
+1457970459.82110000	+8.82421875	-6.91699219	-0.93164063	+57.78808594	-4.83398438	-69.12597656	+2044	+8.67041016	-6.11279297	-0.58447266	-0.10986328	-2.57080078	+19.68750000	+1756	+6.63574219	-10.01953125	-0.93164063	+32.95898438	+7.47070313	-47.08740234	+1252
+1457970459.82520010	+8.82421875	-6.91259766	-0.93164063	+57.81005859	-4.85595703	-69.12597656	+2044	+8.67480469	-6.11279297	-0.58007813	-0.10986328	-2.59277344	+19.70947266	+1760	+6.64013672	-10.01513672	-0.93164063	+32.95898438	+7.47070313	-47.06542969	+1256
+1457970459.82940010	+8.82421875	-6.91259766	-0.93164063	+57.81005859	-4.87792969	-69.12597656	+2048	+8.67480469	-6.10839844	-0.58007813	-0.10986328	-2.61474609	+19.73144531	+1760	+6.64013672	-10.01513672	-0.93164063	+32.95898438	+7.44873047	-47.04345703	+1256
+1457970459.83360000	+8.82421875	-6.90820313	-0.92724609	+57.83203125	-4.89990234	-69.12597656	+2048	+8.67480469	-6.10839844	-0.57568359	-0.10986328	-2.63671875	+19.75341797	+1760	+6.64013672	-10.01074219	-0.93164063	+32.95898438	+7.40478516	-46.99951172	+1256
+1457970459.83769990	+8.82861328	-6.90380859	-0.92724609	+57.83203125	-4.94384766	-69.12597656	+2048	+8.67480469	-6.10400391	-0.57568359	-0.08789063	-2.65869141	+19.77539063	+1760	+6.64013672	-10.00634766	-0.93164063	+32.95898438	+7.38281250	-46.97753906	+1256
+1457970459.84190010	+8.82861328	-6.90380859	-0.92285156	+57.83203125	-4.96582031	-69.12597656	+2052	+8.67480469	-6.10400391	-0.57128906	-0.08789063	-2.68066406	+19.79736328	+1760	+6.64013672	-10.00634766	-0.93164063	+32.93701172	+7.33886719	-46.93359375	+1256
+1457970459.84610010	+8.82861328	-6.89941406	-0.92285156	+57.85400391	-4.98779297	-69.14794922	+2052	+8.67480469	-6.09960938	-0.57128906	-0.08789063	-2.70263672	+19.81933594	+1764	+6.64013672	-10.00195313	-0.93603516	+32.91503906	+7.31689453	-46.88964844	+1256
+1457970459.85019990	+8.82861328	-6.89501953	-0.91845703	+57.87597656	-5.03173828	-69.14794922	+2052	+8.67919922	-6.09960938	-0.56689453	-0.08789063	-2.72460938	+19.84130859	+1764	+6.64013672	-10.00195313	-0.93603516	+32.91503906	+7.27294922	-46.82373047	+1260
+1457970459.85439990	+8.82861328	-6.89062500	-0.91845703	+57.87597656	-5.05371094	-69.14794922	+2056	+8.67919922	-6.09521484	-0.56689453	-0.08789063	-2.74658203	+19.84130859	+1764	+6.63574219	-9.99755859	-0.94042969	+32.89306641	+7.25097656	-46.80175781	+1260
+1457970459.86270000	+8.83300781	-6.88623047	-0.91406250	+57.89794922	-5.09765625	-69.16992188	+2056	+8.67919922	-6.09521484	-0.56250000	-0.08789063	-2.76855469	+19.86328125	+1764	+6.63574219	-9.99755859	-0.94482422	+32.84912109	+7.18505859	-46.71386719	+1260
+1457970459.86690000	+8.83300781	-6.88623047	-0.90966797	+57.89794922	-5.11962891	-69.16992188	+2060	+8.67919922	-6.09082031	-0.56250000	-0.08789063	-2.76855469	+19.86328125	+1764	+6.63134766	-9.99755859	-0.94482422	+32.82714844	+7.16308594	-46.69189453	+1260
+1457970459.87100010	+8.83300781	-6.88183594	-0.90966797	+57.89794922	-5.11962891	-69.16992188	+2060	+8.67919922	-6.09082031	-0.55810547	-0.06591797	-2.79052734	+19.86328125	+1764	+6.63134766	-9.99316406	-0.94482422	+32.80517578	+7.14111328	-46.66992188	+1260
+1457970459.87520000	+8.83300781	-6.88183594	-0.90966797	+57.91992188	-5.14160156	-69.19189453	+2060	+8.67919922	-6.09082031	-0.55810547	-0.06591797	-2.79052734	+19.88525391	+1764	+6.63134766	-9.99316406	-0.94921875	+32.80517578	+7.11914063	-46.64794922	+1256
+1457970459.87940000	+8.83300781	-6.88183594	-0.90527344	+57.91992188	-5.16357422	-69.19189453	+2060	+8.67919922	-6.08642578	-0.55810547	-0.06591797	-2.81250000	+19.88525391	+1764	+6.63134766	-9.99316406	-0.94482422	+32.80517578	+7.07519531	-46.64794922	+1256
+1457970459.88350010	+8.83300781	-6.87744141	-0.90527344	+57.91992188	-5.18554688	-69.19189453	+2060	+8.67919922	-6.08642578	-0.55371094	-0.06591797	-2.83447266	+19.90722656	+1768	+6.63134766	-9.98876953	-0.94482422	+32.82714844	+7.05322266	-46.64794922	+1256
+1457970459.88770010	+8.83300781	-6.87744141	-0.90527344	+57.94189453	-5.18554688	-69.19189453	+2060	+8.68359375	-6.08642578	-0.55371094	-0.04394531	-2.83447266	+19.90722656	+1768	+6.63574219	-9.98876953	-0.94482422	+32.82714844	+7.03125000	-46.64794922	+1260
+1457970459.89190010	+8.83300781	-6.87744141	-0.90527344	+57.94189453	-5.20751953	-69.19189453	+2064	+8.68359375	-6.08642578	-0.55371094	-0.04394531	-2.85644531	+19.90722656	+1768	+6.63574219	-9.98876953	-0.94042969	+32.84912109	+7.00927734	-46.64794922	+1260
+1457970459.89599990	+8.83300781	-6.87744141	-0.90527344	+57.94189453	-5.20751953	-69.21386719	+2064	+8.68359375	-6.08642578	-0.55371094	-0.04394531	-2.85644531	+19.90722656	+1768	+6.64013672	-9.98876953	-0.94042969	+32.84912109	+7.00927734	-46.66992188	+1260
+1457970459.90019990	+8.83740234	-6.87744141	-0.90087891	+57.94189453	-5.22949219	-69.21386719	+2064	+8.68359375	-6.08642578	-0.55371094	-0.02197266	-2.87841797	+19.92919922	+1768	+6.64013672	-9.98437500	-0.93603516	+32.87109375	+6.98730469	-46.69189453	+1260
+1457970459.90440010	+8.83740234	-6.87744141	-0.90087891	+57.94189453	-5.22949219	-69.21386719	+2064	+8.68359375	-6.08203125	-0.54931641	-0.02197266	-2.87841797	+19.92919922	+1768	+6.64453125	-9.98437500	-0.93603516	+32.89306641	+6.96533203	-46.69189453	+1264
+1457970459.90850000	+8.83740234	-6.87744141	-0.90087891	+57.94189453	-5.25146484	-69.21386719	+2064	+8.68359375	-6.08203125	-0.54931641	-0.02197266	-2.90039063	+19.95117188	+1768	+6.64892578	-9.98437500	-0.93164063	+32.91503906	+6.94335938	-46.71386719	+1264
+1457970459.91269990	+8.83740234	-6.87744141	-0.90087891	+57.96386719	-5.25146484	-69.21386719	+2064	+8.68359375	-6.08203125	-0.54931641	+0.00000000	-2.90039063	+19.95117188	+1768	+6.64892578	-9.97998047	-0.92724609	+32.93701172	+6.92138672	-46.73583984	+1268
+1457970459.91689990	+8.83740234	-6.87744141	-0.90087891	+57.96386719	-5.27343750	-69.23583984	+2064	+8.68359375	-6.08203125	-0.54931641	+0.00000000	-2.92236328	+19.95117188	+1768	+6.65332031	-9.97998047	-0.92724609	+32.95898438	+6.89941406	-46.75781250	+1268
+1457970459.92520000	+8.83740234	-6.87744141	-0.90087891	+57.96386719	-5.29541016	-69.23583984	+2064	+8.68359375	-6.08203125	-0.54931641	+0.00000000	-2.92236328	+19.97314453	+1768	+6.65771484	-9.97558594	-0.92285156	+32.98095703	+6.87744141	-46.77978516	+1272
+1457970459.92940000	+8.83740234	-6.87744141	-0.90087891	+57.96386719	-5.29541016	-69.23583984	+2064	+8.68359375	-6.08203125	-0.54931641	+0.02197266	-2.94433594	+19.97314453	+1768	+6.66210938	-9.97558594	-0.91845703	+33.00292969	+6.87744141	-46.80175781	+1272
+1457970459.93350010	+8.83740234	-6.87744141	-0.89648438	+57.98583984	-5.29541016	-69.23583984	+2068	+8.68359375	-6.08203125	-0.54492188	+0.02197266	-2.94433594	+19.97314453	+1768	+6.66210938	-9.97558594	-0.91845703	+33.02490234	+6.85546875	-46.80175781	+1276
+1457970459.93770000	+8.83740234	-6.87744141	-0.89648438	+57.98583984	-5.29541016	-69.25781250	+2068	+8.68359375	-6.07763672	-0.54492188	+0.02197266	-2.94433594	+19.97314453	+1768	+6.66210938	-9.97558594	-0.91845703	+33.02490234	+6.85546875	-46.82373047	+1276
+1457970459.94180010	+8.83740234	-6.87744141	-0.89648438	+57.98583984	-5.31738281	-69.25781250	+2068	+8.68359375	-6.07763672	-0.54492188	+0.04394531	-2.96630859	+19.99511719	+1768	+6.66210938	-9.97558594	-0.91845703	+33.02490234	+6.83349609	-46.82373047	+1276
+1457970459.94600010	+8.83740234	-6.87744141	-0.89648438	+58.00781250	-5.31738281	-69.25781250	+2068	+8.68359375	-6.07763672	-0.54492188	+0.04394531	-2.96630859	+19.97314453	+1768	+6.66210938	-9.97558594	-0.91845703	+33.04687500	+6.83349609	-46.82373047	+1276
+1457970459.95020010	+8.83740234	-6.87304688	-0.89648438	+58.00781250	-5.31738281	-69.25781250	+2068	+8.68359375	-6.07763672	-0.54492188	+0.04394531	-2.96630859	+19.97314453	+1768	+6.66210938	-9.97558594	-0.91845703	+33.04687500	+6.83349609	-46.82373047	+1276
+1457970459.95429990	+8.83740234	-6.87304688	-0.89648438	+58.00781250	-5.31738281	-69.27978516	+2068	+8.68359375	-6.07763672	-0.54492188	+0.06591797	-2.96630859	+19.97314453	+1768	+6.66210938	-9.97558594	-0.91845703	+33.04687500	+6.83349609	-46.80175781	+1280
+1457970459.95849990	+8.83740234	-6.87304688	-0.89648438	+58.02978516	-5.31738281	-69.27978516	+2068	+8.68359375	-6.07763672	-0.54492188	+0.06591797	-2.96630859	+19.97314453	+1768	+6.66210938	-9.97558594	-0.91845703	+33.04687500	+6.83349609	-46.80175781	+1280
+1457970459.96269990	+8.83740234	-6.87304688	-0.89648438	+58.02978516	-5.31738281	-69.27978516	+2072	+8.68359375	-6.07763672	-0.54492188	+0.06591797	-2.96630859	+19.97314453	+1768	+6.66210938	-9.97558594	-0.91845703	+33.04687500	+6.83349609	-46.80175781	+1280
+1457970459.96680000	+8.83740234	-6.87304688	-0.89648438	+58.02978516	-5.31738281	-69.27978516	+2072	+8.68359375	-6.07763672	-0.54492188	+0.06591797	-2.96630859	+19.95117188	+1768	+6.66210938	-9.97558594	-0.92285156	+33.02490234	+6.83349609	-46.80175781	+1280
+1457970459.97100000	+8.83740234	-6.87304688	-0.89648438	+58.02978516	-5.31738281	-69.27978516	+2072	+8.68359375	-6.07763672	-0.54492188	+0.08789063	-2.96630859	+19.95117188	+1768	+6.66210938	-9.97558594	-0.92285156	+33.02490234	+6.83349609	-46.80175781	+1280
+1457970459.97930000	+8.83740234	-6.87304688	-0.89648438	+58.05175781	-5.29541016	-69.30175781	+2072	+8.68359375	-6.07763672	-0.54492188	+0.08789063	-2.96630859	+19.92919922	+1768	+6.66210938	-9.97558594	-0.92285156	+33.02490234	+6.83349609	-46.77978516	+1284
+1457970459.98350000	+8.83740234	-6.87304688	-0.89648438	+58.05175781	-5.29541016	-69.30175781	+2072	+8.68359375	-6.07763672	-0.54931641	+0.10986328	-2.98828125	+19.88525391	+1768	+6.66210938	-9.97558594	-0.92285156	+33.02490234	+6.83349609	-46.77978516	+1284
+1457970459.98770000	+8.83740234	-6.87304688	-0.89648438	+58.07373047	-5.29541016	-69.30175781	+2072	+8.68359375	-6.07763672	-0.54931641	+0.10986328	-2.98828125	+19.84130859	+1764	+6.66210938	-9.97558594	-0.92285156	+33.02490234	+6.83349609	-46.77978516	+1284
+1457970459.99180010	+8.83740234	-6.87304688	-0.89648438	+58.07373047	-5.27343750	-69.32373047	+2072	+8.68359375	-6.07763672	-0.54931641	+0.13183594	-2.98828125	+19.79736328	+1764	+6.66210938	-9.97558594	-0.92724609	+33.02490234	+6.83349609	-46.77978516	+1284
+1457970459.99600010	+8.83740234	-6.86865234	-0.89648438	+58.09570313	-5.27343750	-69.32373047	+2072	+8.67919922	-6.07324219	-0.55810547	+0.15380859	-3.01025391	+19.66552734	+1768	+6.66210938	-9.97558594	-0.92724609	+33.02490234	+6.83349609	-46.77978516	+1284
+1457970460.00020000	+8.83740234	-6.86865234	-0.89648438	+58.11767578	-5.25146484	-69.34570313	+2072	+8.67919922	-6.07324219	-0.56250000	+0.19775391	-3.05419922	+19.51171875	+1768	+6.66210938	-9.97558594	-0.92724609	+33.02490234	+6.83349609	-46.77978516	+1284
+1457970460.00430010	+8.83740234	-6.86865234	-0.90087891	+58.13964844	-5.22949219	-69.34570313	+2072	+8.67919922	-6.06884766	-0.56689453	+0.21972656	-3.07617188	+19.40185547	+1768	+6.66210938	-9.97558594	-0.92724609	+33.02490234	+6.85546875	-46.77978516	+1284
+1457970460.00850010	+8.84179688	-6.86425781	-0.90527344	+58.16162109	-5.18554688	-69.38964844	+2076	+8.68359375	-6.06005859	-0.58007813	+0.24169922	-3.18603516	+19.07226563	+1768	+6.66210938	-9.97558594	-0.92724609	+33.02490234	+6.85546875	-46.77978516	+1284
+1457970460.01270010	+8.84179688	-6.85986328	-0.90966797	+58.18359375	-5.14160156	-69.43359375	+2076	+8.68359375	-6.05126953	-0.58886719	+0.26367188	-3.31787109	+18.85253906	+1768	+6.66210938	-9.97558594	-0.92724609	+33.04687500	+6.85546875	-46.77978516	+1284
+1457970460.01679990	+8.84619141	-6.85546875	-0.91406250	+58.22753906	-5.11962891	-69.45556641	+2076	+8.68798828	-6.04687500	-0.59765625	+0.26367188	-3.38378906	+18.69873047	+1772	+6.66210938	-9.97558594	-0.92724609	+33.04687500	+6.85546875	-46.77978516	+1284
+1457970460.02099990	+8.85058594	-6.85107422	-0.92724609	+58.24951172	-5.05371094	-69.54345703	+2080	+8.69238281	-6.03808594	-0.60644531	+0.21972656	-3.55957031	+18.41308594	+1768	+6.66650391	-9.97119141	-0.93164063	+33.06884766	+6.85546875	-46.80175781	+1284
+1457970460.02510000	+8.85937500	-6.84228516	-0.93603516	+58.27148438	-4.98779297	-69.65332031	+2080	+8.69677734	-6.02490234	-0.60644531	+0.21972656	-3.80126953	+18.14941406	+1764	+6.67529297	-9.97119141	-0.93164063	+33.06884766	+6.85546875	-46.82373047	+1288
+1457970460.02930000	+8.87255859	-6.83349609	-0.94921875	+58.29345703	-4.96582031	-69.71923828	+2084	+8.70117188	-6.01611328	-0.62402344	+0.21972656	-3.91113281	+18.01757813	+1768	+6.67968750	-9.96679688	-0.93603516	+33.09082031	+6.85546875	-46.84570313	+1288
+1457970460.03760000	+8.90771484	-6.80712891	-0.97558594	+58.24951172	-4.89990234	-70.09277344	+2088	+8.71435547	-5.98535156	-0.63281250	+0.24169922	-4.52636719	+17.38037109	+1760	+6.72802734	-9.92724609	-0.95800781	+33.17871094	+6.74560547	-47.08740234	+1308
+1457970460.04180000	+8.92529297	-6.78955078	-0.99316406	+58.24951172	-4.92187500	-70.22460938	+2092	+8.72314453	-5.96777344	-0.65917969	+0.26367188	-4.70214844	+17.18261719	+1764	+6.75439453	-9.91406250	-0.97558594	+33.20068359	+6.63574219	-47.19726563	+1320
+1457970460.04600000	+8.94726563	-6.78515625	-1.01074219	+58.09570313	-4.89990234	-70.53222656	+2092	+8.73193359	-5.95458984	-0.66796875	+0.26367188	-5.09765625	+16.76513672	+1760	+6.81591797	-9.86572266	-1.02392578	+33.20068359	+6.32812500	-47.48291016	+1348
+1457970460.05010010	+8.97363281	-6.76318359	-1.01513672	+58.09570313	-4.94384766	-70.86181641	+2092	+8.74072266	-5.92822266	-0.66796875	+0.35156250	-5.62500000	+16.32568359	+1756	+6.84667969	-9.84375000	-1.03710938	+33.13476563	+6.13037109	-47.79052734	+1356
+1457970460.05430010	+9.00439453	-6.74121094	-1.03710938	+58.07373047	-5.00976563	-71.05957031	+2096	+8.75390625	-5.90185547	-0.69873047	+0.41748047	-5.95458984	+16.04003906	+1760	+6.87304688	-9.82177734	-1.06787109	+33.04687500	+5.88867188	-47.90039063	+1364
+1457970460.05850010	+9.02636719	-6.74121094	-1.05029297	+57.83203125	-5.00976563	-71.41113281	+2088	+8.76708984	-5.87988281	-0.71630859	+0.48339844	-6.50390625	+15.51269531	+1756	+6.89941406	-9.80859375	-1.10302734	+32.91503906	+5.66894531	-48.05419922	+1372
+1457970460.06259990	+9.06152344	-6.71923828	-1.05468750	+57.76611328	-5.05371094	-71.85058594	+2088	+8.78466797	-5.84912109	-0.72070313	+0.65917969	-7.18505859	+14.96337891	+1760	+6.93017578	-9.78662109	-1.12060547	+32.76123047	+5.38330078	-48.40576172	+1376
+1457970460.06680010	+9.10107422	-6.69726563	-1.08105469	+57.70019531	-5.16357422	-72.18017578	+2088	+8.80664063	-5.81396484	-0.76025391	+0.83496094	-7.62451172	+14.58984375	+1768	+6.96093750	-9.76464844	-1.16455078	+32.62939453	+5.03173828	-48.58154297	+1384
+1457970460.07100010	+9.13183594	-6.69726563	-1.09863281	+57.34863281	-5.18554688	-72.66357422	+2080	+8.81982422	-5.79199219	-0.78662109	+0.94482422	-8.28369141	+13.95263672	+1772	+6.99609375	-9.75146484	-1.20410156	+32.40966797	+4.74609375	-48.84521484	+1396
+1457970460.07509990	+9.17578125	-6.67089844	-1.11181641	+57.21679688	-5.25146484	-73.21289063	+2080	+8.84179688	-5.74804688	-0.79980469	+1.25244141	-9.07470703	+13.29345703	+1784	+7.03564453	-9.72070313	-1.23486328	+32.23388672	+4.37255859	-49.28466797	+1412
+1457970460.07929990	+9.22851563	-6.64892578	-1.14257813	+57.08496094	-5.36132813	-73.67431641	+2088	+8.87695313	-5.70849609	-0.84814453	+1.53808594	-9.66796875	+12.78808594	+1800	+7.07958984	-9.69433594	-1.28759766	+32.05810547	+3.95507813	-49.57031250	+1428
+1457970460.08760000	+9.32080078	-6.62695313	-1.19091797	+56.40380859	-5.47119141	-74.88281250	+2096	+8.92968750	-5.63378906	-0.91406250	+2.08740234	-11.20605469	+11.29394531	+1828	+7.17626953	-9.64599609	-1.37109375	+31.50878906	+3.20800781	-50.44921875	+1468
+1457970460.09180000	+9.38671875	-6.60498047	-1.22607422	+56.16210938	-5.58105469	-75.45410156	+2112	+8.97363281	-5.58984375	-0.97558594	+2.52685547	-11.86523438	+10.63476563	+1852	+7.22900391	-9.61523438	-1.42822266	+31.26708984	+2.74658203	-50.84472656	+1496
+1457970460.09590010	+9.43505859	-6.60937500	-1.25683594	+55.59082031	-5.62500000	-76.06933594	+2120	+9.00000000	-5.56347656	-1.02392578	+2.72460938	-12.61230469	+9.79980469	+1864	+7.28173828	-9.59765625	-1.48535156	+30.89355469	+2.37304688	-51.32812500	+1520
+1457970460.10010000	+9.50097656	-6.58740234	-1.29638672	+55.21728516	-5.69091797	-76.68457031	+2140	+9.03955078	-5.51074219	-1.07226563	+3.20800781	-13.35937500	+8.96484375	+1892	+7.34326172	-9.55810547	-1.53369141	+30.60791016	+1.93359375	-51.85546875	+1548
+1457970460.10430000	+9.57128906	-6.56982422	-1.34033203	+54.86572266	-5.75683594	-77.29980469	+2160	+9.09667969	-5.45800781	-1.14257813	+3.75732422	-14.01855469	+8.17382813	+1920	+7.40917969	-9.51855469	-1.59960938	+30.32226563	+1.47216797	-52.31689453	+1580
+1457970460.10840010	+9.62841797	-6.57421875	-1.38867188	+54.18457031	-5.80078125	-77.93701172	+2176	+9.13183594	-5.43603516	-1.20410156	+3.99902344	-14.72167969	+7.22900391	+1936	+7.47070313	-9.49658203	-1.66113281	+29.86083984	+1.07666016	-52.86621094	+1608
+1457970460.11260010	+9.70312500	-6.55224609	-1.44140625	+53.67919922	-5.80078125	-78.53027344	+2204	+9.18457031	-5.37451172	-1.27880859	+4.54833984	-15.33691406	+6.32812500	+1972	+7.54101563	-9.44824219	-1.72265625	+29.53125000	+0.65917969	-53.39355469	+1644
+1457970460.11680010	+9.78662109	-6.53466797	-1.48974609	+53.21777344	-5.84472656	-79.18945313	+2228	+9.25048828	-5.31738281	-1.35351563	+5.22949219	-15.99609375	+5.36132813	+2000	+7.61572266	-9.40869141	-1.79296875	+29.17968750	+0.21972656	-53.89892578	+1676
+1457970460.12089990	+9.85693359	-6.53906250	-1.54687500	+52.44873047	-5.86669922	-79.82666016	+2248	+9.29882813	-5.29101563	-1.43701172	+5.53710938	-16.58935547	+4.35058594	+2020	+7.68164063	-9.37792969	-1.85888672	+28.65234375	-0.15380859	-54.49218750	+1704
+1457970460.12509990	+9.94042969	-6.52148438	-1.61718750	+51.85546875	-5.82275391	-80.33203125	+2276	+9.35595703	-5.22949219	-1.52929688	+6.17431641	-17.05078125	+3.36181641	+2056	+7.76074219	-9.32519531	-1.93359375	+28.27880859	-0.52734375	-55.01953125	+1744
+1457970460.12930010	+10.02832031	-6.50830078	-1.67431641	+51.26220703	-5.82275391	-80.99121094	+2304	+9.43945313	-5.16796875	-1.61279297	+6.96533203	-17.64404297	+2.24121094	+2088	+7.84423828	-9.27685547	-2.00390625	+27.88330078	-0.94482422	-55.54687500	+1780
+1457970460.13340000	+10.10742188	-6.50390625	-1.74023438	+50.42724609	-5.82275391	-81.56250000	+2328	+9.49658203	-5.13281250	-1.70507813	+7.38281250	-18.12744141	+1.12060547	+2112	+7.91015625	-9.24609375	-2.07861328	+27.26806641	-1.31835938	-56.14013672	+1812
+1457970460.14179990	+10.29638672	-6.47314453	-1.88085938	+49.06494141	-5.75683594	-82.72705078	+2388	+9.65039063	-5.00097656	-1.90283203	+9.03076172	-18.98437500	-1.25244141	+2176	+8.08593750	-9.13623047	-2.24121094	+26.43310547	-2.06542969	-57.10693359	+1888
+1457970460.14590000	+10.38427734	-6.46435547	-1.95117188	+48.25195313	-5.75683594	-83.29833984	+2412	+9.71630859	-4.95263672	-2.00830078	+9.60205078	-19.33593750	-2.41699219	+2200	+8.15185547	-9.09667969	-2.32031250	+25.75195313	-2.41699219	-57.70019531	+1920
+1457970460.15010000	+10.48095703	-6.44238281	-2.03466797	+47.50488281	-5.69091797	-83.78173828	+2448	+9.79541016	-4.88232422	-2.13134766	+10.43701172	-19.51171875	-3.55957031	+2236	+8.23974609	-9.03515625	-2.41259766	+25.31250000	-2.74658203	-58.13964844	+1960
+1457970460.15430000	+10.59082031	-6.42480469	-2.09179688	+46.77978516	-5.73486328	-84.52880859	+2472	+9.89208984	-4.80761719	-2.21484375	+11.46972656	-20.03906250	-4.98779297	+2264	+8.33203125	-8.97802734	-2.49169922	+24.85107422	-3.18603516	-58.68896484	+2000
+1457970460.15840010	+10.68310547	-6.40722656	-2.16210938	+45.94482422	-5.77880859	-85.07812500	+2500	+9.97119141	-4.74609375	-2.32470703	+12.19482422	-20.28076172	-6.17431641	+2288	+8.40234375	-8.93408203	-2.57080078	+24.14794922	-3.58154297	-59.23828125	+2028
+1457970460.16260000	+10.78857422	-6.38525391	-2.24560547	+45.17578125	-5.73486328	-85.56152344	+2536	+10.05468750	-4.66699219	-2.45654297	+13.11767578	-20.36865234	-7.40478516	+2320	+8.49462891	-8.86816406	-2.67187500	+23.66455078	-3.91113281	-59.63378906	+2072
+1457970460.16680000	+10.90283203	-6.36328125	-2.29833984	+44.36279297	-5.84472656	-86.33056641	+2564	+10.16015625	-4.58789063	-2.53125000	+14.26025391	-20.85205078	-8.92089844	+2340	+8.59130859	-8.80664063	-2.75537109	+23.15917969	-4.37255859	-60.13916016	+2108
+1457970460.17090010	+11.00390625	-6.33251953	-2.35986328	+43.57177734	-5.97656250	-86.90185547	+2596	+10.24804688	-4.50878906	-2.64990234	+15.13916016	-21.00585938	-10.08544922	+2364	+8.66162109	-8.75830078	-2.84326172	+22.41210938	-4.76806641	-60.62255859	+2140
+1457970460.17510010	+11.11376953	-6.30615234	-2.43457031	+42.75878906	-6.06445313	-87.45117188	+2632	+10.33593750	-4.42529297	-2.77734375	+16.14990234	-21.00585938	-11.27197266	+2396	+8.75390625	-8.68798828	-2.94873047	+21.92871094	-5.14160156	-60.95214844	+2184
+1457970460.17919990	+11.22802734	-6.27978516	-2.47851563	+41.92382813	-6.28417969	-88.26416016	+2660	+10.44580078	-4.33300781	-2.85205078	+17.33642578	-21.46728516	-12.81005859	+2412	+8.85498047	-8.62207031	-3.02343750	+21.42333984	-5.66894531	-61.47949219	+2224
+1457970460.18339990	+11.33789063	-6.23583984	-2.53125000	+41.13281250	-6.56982422	-88.85742188	+2696	+10.54248047	-4.24511719	-2.96191406	+18.30322266	-21.55517578	-13.93066406	+2432	+8.92968750	-8.56494141	-3.10693359	+20.72021484	-6.17431641	-61.94091797	+2256
+1457970460.18759990	+11.45214844	-6.20947266	-2.59716797	+40.29785156	-6.74560547	-89.40673828	+2728	+10.63916016	-4.15283203	-3.08496094	+19.31396484	-21.51123047	-15.09521484	+2456	+9.02636719	-8.49023438	-3.20800781	+20.21484375	-6.59179688	-62.20458984	+2300
+1457970460.19590000	+11.68066406	-6.12597656	-2.68505859	+38.62792969	-7.44873047	-90.72509766	+2796	+10.85449219	-3.95507813	-3.25634766	+21.48925781	-21.97265625	-17.60009766	+2492	+9.21093750	-8.35839844	-3.36621094	+19.02832031	-7.66845703	-63.03955078	+2368
+1457970460.20009990	+11.79492188	-6.09521484	-2.74658203	+37.74902344	-7.75634766	-91.23046875	+2832	+10.95556641	-3.86279297	-3.37500000	+22.43408203	-21.88476563	-18.67675781	+2512	+9.31201172	-8.27490234	-3.46728516	+18.52294922	-8.12988281	-63.23730469	+2408
+1457970460.20420000	+11.90917969	-6.06005859	-2.77294922	+36.82617188	-8.19580078	-91.93359375	+2864	+11.06542969	-3.76611328	-3.43212891	+23.53271484	-22.21435547	-20.06103516	+2524	+9.41748047	-8.19580078	-3.53320313	+18.03955078	-8.74511719	-63.65478516	+2440
+1457970460.20840000	+12.02343750	-6.00292969	-2.81250000	+36.05712891	-8.67919922	-92.41699219	+2900	+11.17529297	-3.65185547	-3.53320313	+24.47753906	-22.21435547	-20.93994141	+2544	+9.50537109	-8.12109375	-3.60791016	+17.40234375	-9.33837891	-63.96240234	+2472
+1457970460.21260000	+12.13330078	-5.96777344	-2.86962891	+35.11230469	-9.09667969	-92.83447266	+2932	+11.27636719	-3.55957031	-3.63867188	+25.35644531	-22.12646484	-21.88476563	+2560	+9.60644531	-8.03320313	-3.70019531	+16.91894531	-9.84375000	-64.09423828	+2508
+1457970460.21670010	+12.24316406	-5.93261719	-2.89160156	+34.16748047	-9.60205078	-93.44970703	+2960	+11.38623047	-3.45849609	-3.69140625	+26.27929688	-22.39013672	-23.11523438	+2568	+9.71630859	-7.94531250	-3.75732422	+16.43554688	-10.54687500	-64.42382813	+2536
+1457970460.22090010	+12.35302734	-5.87109375	-2.93115234	+33.35449219	-10.15136719	-93.80126953	+2992	+11.49609375	-3.33984375	-3.78369141	+27.13623047	-22.36816406	-23.86230469	+2584	+9.81298828	-7.85742188	-3.81884766	+15.88623047	-11.20605469	-64.64355469	+2560
+1457970460.22510000	+12.46289063	-5.84033203	-2.98388672	+32.40966797	-10.56884766	-94.13085938	+3020	+11.60156250	-3.24755859	-3.87597656	+27.88330078	-22.28027344	-24.71923828	+2596	+9.91845703	-7.76953125	-3.90234375	+15.40283203	-11.73339844	-64.70947266	+2592
+1457970460.22919990	+12.56835938	-5.80078125	-3.00585938	+31.42089844	-11.09619141	-94.59228516	+3044	+11.70703125	-3.15087891	-3.92431641	+28.65234375	-22.47802734	-25.77392578	+2596	+10.02832031	-7.67724609	-3.95507813	+14.91943359	-12.39257813	-64.92919922	+2612
+1457970460.23340010	+12.67382813	-5.73486328	-3.04101563	+30.62988281	-11.64550781	-94.83398438	+3072	+11.81689453	-3.02783203	-4.00341797	+29.42138672	-22.43408203	-26.38916016	+2612	+10.12060547	-7.57617188	-4.01660156	+14.39208984	-13.00781250	-65.01708984	+2632
+1457970460.23760010	+12.77929688	-5.69970703	-3.08496094	+29.66308594	-12.10693359	-95.03173828	+3096	+11.91796875	-2.93115234	-4.08691406	+30.01464844	-22.34619141	-27.09228516	+2612	+10.22607422	-7.47949219	-4.08691406	+13.93066406	-13.57910156	-64.99511719	+2652
+1457970460.24169990	+12.87597656	-5.66015625	-3.10253906	+28.67431641	-12.65625000	-95.36132813	+3112	+12.01904297	-2.83447266	-4.13085938	+30.60791016	-22.47802734	-27.94921875	+2612	+10.33154297	-7.37841797	-4.13525391	+13.49121094	-14.26025391	-65.10498047	+2664
+1457970460.24589990	+12.97265625	-5.58984375	-3.12451172	+27.88330078	-13.24951172	-95.55908203	+3132	+12.12451172	-2.70703125	-4.19238281	+31.26708984	-22.50000000	-28.49853516	+2620	+10.42822266	-7.27294922	-4.18359375	+13.00781250	-14.89746094	-65.12695313	+2676
+1457970460.25420000	+13.16162109	-5.50195313	-3.16845703	+26.03759766	-14.28222656	-95.95458984	+3164	+12.32226563	-2.50927734	-4.28906250	+32.27783203	-22.60986328	-29.83886719	+2608	+10.62597656	-7.06640625	-4.29345703	+12.08496094	-16.06201172	-65.08300781	+2696
+1457970460.25840000	+13.25830078	-5.42285156	-3.18164063	+25.35644531	-14.87548828	-96.10839844	+3184	+12.43212891	-2.38183594	-4.33300781	+32.87109375	-22.69775391	-30.32226563	+2612	+10.71826172	-6.96093750	-4.33740234	+11.66748047	-16.67724609	-65.06103516	+2704
+1457970460.26250000	+13.35058594	-5.37011719	-3.19921875	+24.52148438	-15.38085938	-96.24023438	+3196	+12.53320313	-2.28076172	-4.37695313	+33.31054688	-22.76367188	-30.87158203	+2608	+10.81054688	-6.85546875	-4.39013672	+11.22802734	-17.22656250	-64.97314453	+2712
+1457970460.26670000	+13.43408203	-5.31298828	-3.19921875	+23.66455078	-15.95214844	-96.43798828	+3216	+12.62109375	-2.17529297	-4.39453125	+33.72802734	-22.91748047	-31.46484375	+2600	+10.90722656	-6.75000000	-4.42968750	+10.85449219	-17.81982422	-64.95117188	+2716
+1457970460.27090000	+13.52197266	-5.22509766	-3.19482422	+23.04931641	-16.58935547	-96.56982422	+3240	+12.72216797	-2.04345703	-4.41650391	+34.27734375	-23.11523438	-31.92626953	+2604	+10.99072266	-6.63574219	-4.46484375	+10.45898438	-18.41308594	-64.90722656	+2720
+1457970460.27500010	+13.60546875	-5.15917969	-3.19482422	+22.32421875	-17.16064453	-96.67968750	+3260	+12.81884766	-1.93798828	-4.43408203	+34.67285156	-23.31298828	-32.43164063	+2600	+11.07861328	-6.53027344	-4.51318359	+10.06347656	-18.94042969	-64.79736328	+2728
+1457970460.27920010	+13.68017578	-5.08886719	-3.18603516	+21.59912109	-17.75390625	-96.83349609	+3280	+12.90673828	-1.82812500	-4.43847656	+35.02441406	-23.57666016	-32.98095703	+2604	+11.16650391	-6.42480469	-4.54833984	+9.73388672	-19.53369141	-64.77539063	+2732
+1457970460.28340010	+13.75927734	-4.99218750	-3.16406250	+21.11572266	-18.47900391	-96.98730469	+3312	+13.00341797	-1.69628906	-4.43408203	+35.55175781	-23.90625000	-33.42041016	+2616	+11.25000000	-6.31054688	-4.57470703	+9.42626953	-20.17089844	-64.77539063	+2736
+1457970460.28749990	+13.83398438	-4.90869141	-3.14648438	+20.54443359	-19.11621094	-97.14111328	+3340	+13.10009766	-1.58642578	-4.42968750	+35.92529297	-24.23583984	-33.92578125	+2620	+11.33349609	-6.20507813	-4.60986328	+9.09667969	-20.76416016	-64.75341797	+2740
+1457970460.29169990	+13.90429688	-4.82080078	-3.11572266	+19.97314453	-19.81933594	-97.33886719	+3372	+13.18359375	-1.47216797	-4.41210938	+36.25488281	-24.60937500	-34.43115234	+2632	+11.41699219	-6.09960938	-4.63183594	+8.83300781	-21.37939453	-64.79736328	+2744
+1457970460.29590010	+13.97460938	-4.70654297	-3.08496094	+19.62158203	-20.52246094	-97.40478516	+3412	+13.27587891	-1.34033203	-4.39892578	+36.71630859	-25.02685547	-34.84863281	+2648	+11.49609375	-5.98974609	-4.64941406	+8.59130859	-22.06054688	-64.81933594	+2752
+1457970460.30000000	+14.04492188	-4.62304688	-3.05419922	+19.11621094	-21.20361328	-97.47070313	+3444	+13.36376953	-1.23486328	-4.37695313	+37.02392578	-25.44433594	-35.28808594	+2660	+11.57958984	-5.87988281	-4.67138672	+8.32763672	-22.69775391	-64.81933594	+2760
+1457970460.30839990	+14.16357422	-4.42529297	-2.98828125	+18.25927734	-22.58789063	-97.55859375	+3516	+13.52636719	-0.99755859	-4.31542969	+37.66113281	-26.38916016	-36.07910156	+2696	+11.73339844	-5.65576172	-4.69775391	+7.93212891	-24.06005859	-64.88525391	+2772
+1457970460.31250000	+14.21630859	-4.32861328	-2.95312500	+17.81982422	-23.29101563	-97.55859375	+3552	+13.60546875	-0.89648438	-4.28027344	+37.88085938	-26.89453125	-36.49658203	+2708	+11.80810547	-5.55029297	-4.71093750	+7.71240234	-24.71923828	-64.92919922	+2780
+1457970460.31670000	+14.26904297	-4.23632813	-2.90478516	+17.40234375	-24.06005859	-97.60253906	+3592	+13.68017578	-0.79101563	-4.24511719	+38.05664063	-27.42187500	-36.87011719	+2724	+11.88281250	-5.44482422	-4.71093750	+7.53662109	-25.46630859	-65.03906250	+2788
+1457970460.32090000	+14.31738281	-4.10888672	-2.86523438	+17.20458984	-24.76318359	-97.44873047	+3636	+13.75927734	-0.67236328	-4.20556641	+38.32031250	-27.94921875	-37.15576172	+2744	+11.95751953	-5.33056641	-4.70654297	+7.38281250	-26.23535156	-65.06103516	+2796
+1457970460.32500000	+14.37011719	-4.02539063	-2.83007813	+16.78710938	-25.40039063	-97.29492188	+3668	+13.83398438	-0.58007813	-4.16601563	+38.43017578	-28.47656250	-37.48535156	+2756	+12.02783203	-5.22949219	-4.71093750	+7.18505859	-26.91650391	-65.08300781	+2804
+1457970460.32920000	+14.41406250	-3.94628906	-2.79052734	+16.34765625	-26.05957031	-97.16308594	+3700	+13.89990234	-0.48779297	-4.13085938	+38.51806641	-28.95996094	-37.74902344	+2768	+12.10253906	-5.12402344	-4.70214844	+7.03125000	-27.66357422	-65.17089844	+2812
+1457970460.33330010	+14.45800781	-3.84960938	-2.75976563	+16.01806641	-26.65283203	-96.87744141	+3732	+13.96582031	-0.37792969	-4.09570313	+38.67187500	-29.46533203	-37.94677734	+2780	+12.16845703	-5.00976563	-4.69775391	+6.89941406	-28.41064453	-65.12695313	+2820
+1457970460.33750010	+14.50195313	-3.77929688	-2.73339844	+15.53466797	-27.22412109	-96.59179688	+3756	+14.03173828	-0.29443359	-4.06054688	+38.67187500	-29.94873047	-38.14453125	+2788	+12.23437500	-4.90869141	-4.69335938	+6.70166016	-29.09179688	-65.08300781	+2824
+1457970460.34170010	+14.54150391	-3.70898438	-2.70263672	+15.05126953	-27.79541016	-96.30615234	+3780	+14.08886719	-0.21533203	-4.02539063	+38.64990234	-30.41015625	-38.32031250	+2796	+12.30029297	-4.80322266	-4.68017578	+6.54785156	-29.81689453	-65.10498047	+2828
+1457970460.34579990	+14.58105469	-3.62109375	-2.66748047	+14.74365234	-28.41064453	-95.95458984	+3804	+14.15039063	-0.12304688	-3.98583984	+38.71582031	-30.95947266	-38.45214844	+2804	+12.35742188	-4.69335938	-4.66699219	+6.43798828	-30.56396484	-65.01708984	+2832
+1457970460.34999990	+14.61621094	-3.55517578	-2.63671875	+14.28222656	-28.95996094	-95.62500000	+3824	+14.20751953	-0.04833984	-3.94189453	+38.67187500	-31.46484375	-38.62792969	+2812	+12.41894531	-4.59667969	-4.65820313	+6.24023438	-31.22314453	-64.97314453	+2832
+1457970460.35419990	+14.64697266	-3.49365234	-2.59716797	+13.84277344	-29.55322266	-95.29541016	+3840	+14.25146484	+0.02636719	-3.90673828	+38.62792969	-31.92626953	-38.78173828	+2816	+12.47607422	-4.50439453	-4.64062500	+6.08642578	-31.94824219	-64.97314453	+2836
+1457970460.36250000	+14.71728516	-3.36621094	-2.53125000	+13.05175781	-30.62988281	-94.50439453	+3872	+14.35693359	+0.18457031	-3.81884766	+38.69384766	-32.95898438	-39.02343750	+2824	+12.58593750	-4.31542969	-4.60986328	+5.75683594	-33.28857422	-64.75341797	+2832
+1457970460.36669990	+14.74804688	-3.31347656	-2.50927734	+12.56835938	-31.09130859	-94.10888672	+3880	+14.39208984	+0.25488281	-3.77929688	+38.64990234	-33.42041016	-39.11132813	+2828	+12.63867188	-4.22314453	-4.59228516	+5.60302734	-33.92578125	-64.68750000	+2832
+1457970460.37080000	+14.77880859	-3.26074219	-2.47412109	+12.15087891	-31.68457031	-93.77929688	+3888	+14.43603516	+0.33837891	-3.72656250	+38.73779297	-33.99169922	-39.24316406	+2836	+12.68261719	-4.12646484	-4.57031250	+5.51513672	-34.60693359	-64.57763672	+2828
+1457970460.37500000	+14.80517578	-3.20800781	-2.43457031	+11.71142578	-32.23388672	-93.44970703	+3896	+14.47558594	+0.40429688	-3.67382813	+38.75976563	-34.54101563	-39.37500000	+2840	+12.73095703	-4.04296875	-4.55273438	+5.33935547	-35.24414063	-64.46777344	+2828
+1457970460.37920000	+14.82275391	-3.15527344	-2.39501953	+11.29394531	-32.80517578	-93.14208984	+3908	+14.50634766	+0.47460938	-3.62548828	+38.78173828	-35.06835938	-39.50683594	+2848	+12.77490234	-3.96386719	-4.53515625	+5.20751953	-35.85937500	-64.40185547	+2824
+1457970460.38330010	+14.84472656	-3.08496094	-2.34228516	+11.00830078	-33.46435547	-92.85644531	+3920	+14.54589844	+0.54931641	-3.55957031	+38.93554688	-35.72753906	-39.68261719	+2860	+12.81445313	-3.87597656	-4.51318359	+5.11962891	-36.54052734	-64.31396484	+2820
+1457970460.38750000	+14.86230469	-3.03222656	-2.28955078	+10.67871094	-34.12353516	-92.59277344	+3936	+14.58105469	+0.61962891	-3.48925781	+39.08935547	-36.40869141	-39.92431641	+2876	+12.85839844	-3.80566406	-4.49560547	+4.98779297	-37.15576172	-64.27001953	+2816
+1457970460.39170000	+14.87988281	-2.97949219	-2.25000000	+10.34912109	-34.67285156	-92.32910156	+3944	+14.60742188	+0.68994141	-3.42333984	+39.22119141	-37.02392578	-40.12207031	+2888	+12.89794922	-3.73095703	-4.47363281	+4.89990234	-37.77099609	-64.24804688	+2812
+1457970460.39580010	+14.90185547	-2.92236328	-2.20166016	+10.04150391	-35.31005859	-92.08740234	+3960	+14.63378906	+0.76904297	-3.35302734	+39.44091797	-37.68310547	-40.31982422	+2904	+12.93310547	-3.65185547	-4.45166016	+4.85595703	-38.40820313	-64.16015625	+2812
+1457970460.40000010	+14.91503906	-2.86962891	-2.15332031	+9.71191406	-35.90332031	-91.86767578	+3972	+14.66455078	+0.83496094	-3.28271484	+39.61669922	-38.36425781	-40.53955078	+2916	+12.96826172	-3.58593750	-4.42968750	+4.76806641	-39.00146484	-64.11621094	+2808
+1457970460.40829990	+14.92822266	-2.75976563	-2.05224609	+9.18457031	-37.13378906	-91.45019531	+4004	+14.70410156	+0.97119141	-3.14208984	+40.01220703	-39.70458984	-40.93505859	+2948	+13.03417969	-3.44091797	-4.39013672	+4.68017578	-40.14404297	-64.00634766	+2800
+1457970460.41249990	+14.93261719	-2.70703125	-1.99951172	+8.92089844	-37.77099609	-91.25244141	+4020	+14.72607422	+1.03271484	-3.06298828	+40.20996094	-40.42968750	-41.19873047	+2960	+13.06054688	-3.38378906	-4.36816406	+4.59228516	-40.69335938	-63.94042969	+2796
+1457970460.41660000	+14.94140625	-2.65429688	-1.95117188	+8.67919922	-38.36425781	-91.07666016	+4036	+14.74365234	+1.08984375	-2.99707031	+40.36376953	-41.06689453	-41.37451172	+2976	+13.09130859	-3.32666016	-4.34619141	+4.52636719	-41.24267578	-63.91845703	+2796
+1457970460.42080000	+14.94580078	-2.59716797	-1.90722656	+8.45947266	-38.91357422	-90.85693359	+4048	+14.76123047	+1.15576172	-2.93115234	+40.56152344	-41.72607422	-41.55029297	+2992	+13.12207031	-3.26074219	-4.32861328	+4.48242188	-41.74804688	-63.76464844	+2792
+1457970460.42500000	+14.95458984	-2.55761719	-1.86328125	+8.19580078	-39.46289063	-90.65917969	+4060	+14.77880859	+1.20410156	-2.86523438	+40.71533203	-42.36328125	-41.72607422	+3004	+13.14404297	-3.21240234	-4.31103516	+4.39453125	-42.23144531	-63.67675781	+2784
+1457970460.42910000	+14.95898438	-2.51367188	-1.82373047	+7.93212891	-39.96826172	-90.50537109	+4076	+14.78759766	+1.25244141	-2.80810547	+40.82519531	-42.95654297	-41.85791016	+3012	+13.17041016	-3.15966797	-4.28466797	+4.30664063	-42.71484375	-63.61083984	+2784
+1457970460.43330000	+14.95898438	-2.46972656	-1.79296875	+7.71240234	-40.40771484	-90.26367188	+4084	+14.80078125	+1.30517578	-2.75537109	+40.95703125	-43.50585938	-41.92382813	+3024	+13.19238281	-3.10253906	-4.27148438	+4.24072266	-43.08837891	-63.39111328	+2780
+1457970460.43750000	+14.95898438	-2.43457031	-1.76220703	+7.40478516	-40.82519531	-90.04394531	+4092	+14.80957031	+1.34472656	-2.70703125	+40.97900391	-44.05517578	-41.98974609	+3032	+13.21435547	-3.05419922	-4.25830078	+4.10888672	-43.46191406	-63.19335938	+2772
+1457970460.44160010	+14.96337891	-2.40380859	-1.73144531	+7.09716797	-41.19873047	-89.84619141	+4100	+14.81835938	+1.37988281	-2.66308594	+40.95703125	-44.56054688	-42.01171875	+3040	+13.23193359	-3.01025391	-4.24072266	+3.95507813	-43.83544922	-63.01757813	+2764
+1457970460.44580010	+14.96337891	-2.36865234	-1.70947266	+6.83349609	-41.57226563	-89.58251953	+4104	+14.82275391	+1.41943359	-2.62353516	+40.97900391	-45.04394531	-41.98974609	+3048	+13.24951172	-2.95751953	-4.22753906	+3.82324219	-44.16503906	-62.70996094	+2760
+1457970460.45000000	+14.96777344	-2.34228516	-1.68750000	+6.52587891	-41.90185547	-89.36279297	+4108	+14.82714844	+1.44140625	-2.58837891	+40.91308594	-45.50537109	-41.96777344	+3056	+13.26269531	-2.91796875	-4.21435547	+3.64746094	-44.42871094	-62.44628906	+2748
+1457970460.45830010	+14.97656250	-2.28955078	-1.65234375	+5.95458984	-42.47314453	-88.92333984	+4104	+14.83593750	+1.49414063	-2.52685547	+40.73730469	-46.34033203	-41.81396484	+3068	+13.29345703	-2.83447266	-4.18359375	+3.31787109	-45.00000000	-61.89697266	+2732
+1457970460.46250010	+14.97656250	-2.27636719	-1.64355469	+5.62500000	-42.71484375	-88.70361328	+4100	+14.84033203	+1.51171875	-2.50048828	+40.60546875	-46.73583984	-41.70410156	+3072	+13.31103516	-2.79931641	-4.17480469	+3.12011719	-45.24169922	-61.61132813	+2724
+1457970460.46659990	+14.97656250	-2.25878906	-1.63037109	+5.29541016	-42.93457031	-88.50585938	+4092	+14.84033203	+1.53369141	-2.47851563	+40.47363281	-47.10937500	-41.57226563	+3076	+13.32421875	-2.75976563	-4.16162109	+2.96630859	-45.43945313	-61.34765625	+2716
+1457970460.47079990	+14.97656250	-2.24121094	-1.61279297	+5.03173828	-43.17626953	-88.30810547	+4088	+14.84033203	+1.55566406	-2.45214844	+40.38574219	-47.50488281	-41.44042969	+3084	+13.33300781	-2.72021484	-4.14843750	+2.83447266	-45.65917969	-61.06201172	+2708
+1457970460.47499990	+14.97656250	-2.22363281	-1.59960938	+4.76806641	-43.41796875	-88.11035156	+4080	+14.84033203	+1.56884766	-2.42578125	+40.25390625	-47.90039063	-41.30859375	+3092	+13.34179688	-2.68945313	-4.13964844	+2.65869141	-45.85693359	-60.77636719	+2700
+1457970460.47910000	+14.97656250	-2.20605469	-1.58642578	+4.52636719	-43.61572266	-87.91259766	+4072	+14.83593750	+1.58203125	-2.39941406	+40.10009766	-48.29589844	-41.15478516	+3100	+13.35058594	-2.65429688	-4.12646484	+2.52685547	-46.03271484	-60.51269531	+2688
+1457970460.48330000	+14.98095703	-2.18408203	-1.57324219	+4.32861328	-43.87939453	-87.75878906	+4064	+14.83593750	+1.59960938	-2.36425781	+40.01220703	-48.75732422	-41.02294922	+3108	+13.35937500	-2.61914063	-4.10888672	+2.41699219	-46.27441406	-60.29296875	+2680
+1457970460.48740010	+14.98095703	-2.16650391	-1.55566406	+4.10888672	-44.12109375	-87.62695313	+4052	+14.83593750	+1.61718750	-2.33349609	+39.92431641	-49.19677734	-40.89111328	+3120	+13.36816406	-2.59277344	-4.09570313	+2.30712891	-46.49414063	-60.13916016	+2672
+1457970460.49160000	+14.97656250	-2.15332031	-1.53808594	+3.91113281	-44.38476563	-87.51708984	+4044	+14.83154297	+1.63476563	-2.30273438	+39.83642578	-49.63623047	-40.75927734	+3128	+13.38134766	-2.56201172	-4.08251953	+2.26318359	-46.69189453	-59.98535156	+2664
+1457970460.49580000	+14.97656250	-2.13134766	-1.51171875	+3.80126953	-44.71435547	-87.40722656	+4036	+14.83154297	+1.65234375	-2.26757813	+39.81445313	-50.11962891	-40.64941406	+3136	+13.39013672	-2.53125000	-4.06933594	+2.21923828	-46.93359375	-59.85351563	+2656
+1457970460.49990010	+14.97656250	-2.10937500	-1.48974609	+3.69140625	-45.02197266	-87.31933594	+4028	+14.83154297	+1.67431641	-2.23242188	+39.79248047	-50.62500000	-40.53955078	+3148	+13.39892578	-2.50488281	-4.05175781	+2.17529297	-47.19726563	-59.76562500	+2652
+1457970460.50410010	+14.96777344	-2.09179688	-1.46777344	+3.58154297	-45.28564453	-87.23144531	+4024	+14.82275391	+1.69628906	-2.19287109	+39.74853516	-51.13037109	-40.40771484	+3160	+13.40771484	-2.47851563	-4.04296875	+2.17529297	-47.37304688	-59.67773438	+2644
+1457970460.50830010	+14.96337891	-2.06542969	-1.43701172	+3.53759766	-45.68115234	-87.16552734	+4020	+14.82275391	+1.71826172	-2.14453125	+39.77050781	-51.72363281	-40.34179688	+3172	+13.41210938	-2.45214844	-4.02978516	+2.19726563	-47.65869141	-59.65576172	+2636
+1457970460.51659990	+14.95458984	-2.02148438	-1.37988281	+3.44970703	-46.45019531	-87.09960938	+4016	+14.81396484	+1.75781250	-2.04785156	+39.74853516	-52.86621094	-40.18798828	+3192	+13.42968750	-2.40820313	-3.99902344	+2.21923828	-48.18603516	-59.63378906	+2624
+1457970460.52080010	+14.95019531	-1.99511719	-1.34472656	+3.44970703	-46.86767578	-87.05566406	+4016	+14.81396484	+1.77539063	-2.00390625	+39.74853516	-53.45947266	-40.10009766	+3204	+13.43408203	-2.38623047	-3.98144531	+2.21923828	-48.47167969	-59.65576172	+2616
+1457970460.52490000	+14.94580078	-1.97753906	-1.31396484	+3.40576172	-47.26318359	-87.03369141	+4016	+14.81396484	+1.79296875	-1.95556641	+39.72656250	-54.03076172	-39.99023438	+3212	+13.44287109	-2.37304688	-3.96826172	+2.21923828	-48.77929688	-59.67773438	+2612
+1457970460.53329990	+14.92822266	-1.94238281	-1.26123047	+3.31787109	-48.01025391	-86.94580078	+4016	+14.80957031	+1.82373047	-1.87207031	+39.61669922	-55.12939453	-39.72656250	+3224	+13.46044922	-2.33789063	-3.94628906	+2.21923828	-49.28466797	-59.69970703	+2600
+1457970460.53740000	+14.92382813	-1.92919922	-1.23486328	+3.22998047	-48.33984375	-86.87988281	+4016	+14.80517578	+1.83251953	-1.83251953	+39.46289063	-55.63476563	-39.52880859	+3224	+13.46484375	-2.32031250	-3.93310547	+2.19726563	-49.52636719	-59.69970703	+2596
+1457970460.54160000	+14.91943359	-1.92041016	-1.20849609	+3.16406250	-48.69140625	-86.83593750	+4016	+14.80517578	+1.83691406	-1.78857422	+39.30908203	-56.18408203	-39.35302734	+3228	+13.46923828	-2.30712891	-3.91992188	+2.15332031	-49.76806641	-59.67773438	+2588
+1457970460.54580000	+14.91064453	-1.90283203	-1.18652344	+3.12011719	-49.02099609	-86.74804688	+4016	+14.80078125	+1.84570313	-1.75341797	+39.11132813	-56.68945313	-39.11132813	+3232	+13.47363281	-2.29394531	-3.91113281	+2.08740234	-49.98779297	-59.63378906	+2584
+1457970460.54990010	+14.90185547	-1.90283203	-1.16455078	+2.98828125	-49.32861328	-86.68212891	+4016	+14.79638672	+1.84130859	-1.71386719	+38.84765625	-57.15087891	-38.86962891	+3236	+13.47363281	-2.28076172	-3.90234375	+1.99951172	-50.20751953	-59.58984375	+2576
+1457970460.55410000	+14.90185547	-1.90283203	-1.14697266	+2.87841797	-49.63623047	-86.61621094	+4012	+14.80078125	+1.83691406	-1.68310547	+38.54003906	-57.61230469	-38.56201172	+3236	+13.47802734	-2.27636719	-3.88476563	+1.86767578	-50.44921875	-59.54589844	+2572
+1457970460.55819990	+14.89746094	-1.90283203	-1.13818359	+2.74658203	-49.81201172	-86.50634766	+4008	+14.80078125	+1.83691406	-1.66552734	+38.16650391	-57.96386719	-38.14453125	+3232	+13.48242188	-2.26318359	-3.88037109	+1.71386719	-50.60302734	-59.41406250	+2568
+1457970460.56240010	+14.89306641	-1.90722656	-1.13378906	+2.57080078	-49.98779297	-86.39648438	+4004	+14.80078125	+1.82812500	-1.64794922	+37.70507813	-58.29345703	-37.70507813	+3232	+13.48681641	-2.25439453	-3.87597656	+1.56005859	-50.73486328	-59.30419922	+2560
+1457970460.56660010	+14.88867188	-1.91601563	-1.12500000	+2.41699219	-50.16357422	-86.33056641	+4000	+14.80078125	+1.81494141	-1.63037109	+37.26562500	-58.64501953	-37.28759766	+3228	+13.48681641	-2.24560547	-3.86279297	+1.42822266	-50.88867188	-59.19433594	+2556
+1457970460.57489990	+14.87988281	-1.92919922	-1.11621094	+2.17529297	-50.42724609	-86.13281250	+3992	+14.79199219	+1.78857422	-1.59521484	+36.25488281	-59.26025391	-36.27685547	+3228	+13.48681641	-2.22802734	-3.85400391	+1.09863281	-51.04248047	-58.90869141	+2548
+1457970460.57909990	+14.87988281	-1.93798828	-1.11621094	+2.06542969	-50.55908203	-86.08886719	+3988	+14.79199219	+1.77539063	-1.58203125	+35.68359375	-59.54589844	-35.74951172	+3228	+13.48681641	-2.22363281	-3.84521484	+0.92285156	-51.17431641	-58.77685547	+2540
+1457970460.58320000	+14.87988281	-1.94238281	-1.11181641	+2.02148438	-50.66894531	-86.04492188	+3980	+14.79199219	+1.76220703	-1.57324219	+35.15625000	-59.80957031	-35.22216797	+3228	+13.49121094	-2.21484375	-3.83642578	+0.74707031	-51.24023438	-58.64501953	+2536
+1457970460.58740000	+14.87988281	-1.94677734	-1.10742188	+1.99951172	-50.80078125	-86.04492188	+3972	+14.79199219	+1.74902344	-1.56005859	+34.58496094	-60.07324219	-34.65087891	+3228	+13.49121094	-2.21484375	-3.82763672	+0.59326172	-51.30615234	-58.53515625	+2532
+1457970460.59159990	+14.87548828	-1.95556641	-1.10302734	+2.02148438	-50.91064453	-86.08886719	+3964	+14.78759766	+1.73583984	-1.54687500	+33.99169922	-60.33691406	-34.05761719	+3228	+13.49121094	-2.21044922	-3.81884766	+0.48339844	-51.39404297	-58.44726563	+2528
+1457970460.59570000	+14.87548828	-1.95556641	-1.10302734	+2.04345703	-50.99853516	-86.13281250	+3956	+14.78759766	+1.72265625	-1.53808594	+33.39843750	-60.62255859	-33.46435547	+3228	+13.49560547	-2.20166016	-3.81005859	+0.39550781	-51.43798828	-58.38134766	+2524
+1457970460.59990000	+14.87548828	-1.95996094	-1.09863281	+2.13134766	-51.13037109	-86.19873047	+3948	+14.78759766	+1.71826172	-1.52490234	+32.80517578	-60.88623047	-32.84912109	+3228	+13.49560547	-2.19726563	-3.80566406	+0.30761719	-51.45996094	-58.29345703	+2516
+1457970460.60820010	+14.87548828	-1.95556641	-1.08984375	+2.41699219	-51.39404297	-86.44042969	+3932	+14.77880859	+1.70068359	-1.48974609	+31.57470703	-61.56738281	-31.55273438	+3228	+13.50000000	-2.18847656	-3.79248047	+0.24169922	-51.52587891	-58.24951172	+2508
+1457970460.61240010	+14.87109375	-1.94677734	-1.08105469	+2.65869141	-51.59179688	-86.63818359	+3924	+14.77880859	+1.70068359	-1.46337891	+30.98144531	-61.94091797	-30.89355469	+3228	+13.50000000	-2.18847656	-3.78369141	+0.24169922	-51.56982422	-58.27148438	+2504
+1457970460.61660000	+14.87109375	-1.93798828	-1.06787109	+2.94433594	-51.78955078	-86.85791016	+3920	+14.77880859	+1.69628906	-1.44140625	+30.32226563	-62.31445313	-30.16845703	+3228	+13.50439453	-2.18408203	-3.77050781	+0.26367188	-51.63574219	-58.31542969	+2500
+1457970460.62069990	+14.87109375	-1.92919922	-1.05468750	+3.31787109	-52.05322266	-87.16552734	+3916	+14.77880859	+1.69189453	-1.41503906	+29.57519531	-62.79785156	-29.39941406	+3232	+13.50439453	-2.17968750	-3.76171875	+0.28564453	-51.67968750	-58.35937500	+2496
+1457970460.62490010	+14.87109375	-1.91162109	-1.03710938	+3.75732422	-52.31689453	-87.51708984	+3912	+14.77880859	+1.69628906	-1.38427734	+28.89404297	-63.23730469	-28.65234375	+3232	+13.50878906	-2.17529297	-3.75292969	+0.32958984	-51.74560547	-58.42529297	+2492
+1457970460.62910010	+14.87109375	-1.89404297	-1.01953125	+4.24072266	-52.58056641	-87.93457031	+3912	+14.77880859	+1.69628906	-1.35791016	+28.14697266	-63.65478516	-27.83935547	+3232	+13.51318359	-2.17089844	-3.74414063	+0.41748047	-51.78955078	-58.51318359	+2488
+1457970460.63319990	+14.86669922	-1.86767578	-0.99755859	+5.03173828	-52.99804688	-88.57177734	+3912	+14.77441406	+1.70068359	-1.32714844	+27.37792969	-64.13818359	-27.04833984	+3232	+13.51757813	-2.17089844	-3.73535156	+0.48339844	-51.81152344	-58.60107422	+2484
+1457970460.63739990	+14.86669922	-1.84130859	-0.97119141	+5.71289063	-53.34960938	-89.16503906	+3916	+14.77441406	+1.70068359	-1.29638672	+26.54296875	-64.59960938	-26.16943359	+3232	+13.52197266	-2.16650391	-3.72656250	+0.59326172	-51.85546875	-58.71093750	+2484
+1457970460.64150000	+14.86230469	-1.81933594	-0.95361328	+6.37207031	-53.67919922	-89.73632813	+3916	+14.77441406	+1.70068359	-1.27001953	+25.59814453	-65.03906250	-25.18066406	+3232	+13.52197266	-2.16210938	-3.71777344	+0.70312500	-51.87744141	-58.82080078	+2480
+1457970460.64570000	+14.86230469	-1.78857422	-0.92285156	+7.31689453	-54.11865234	-90.52734375	+3920	+14.77441406	+1.69189453	-1.24365234	+24.58740234	-65.47851563	-24.16992188	+3232	+13.52636719	-2.15771484	-3.70898438	+0.79101563	-51.89941406	-58.90869141	+2476
+1457970460.65400000	+14.86230469	-1.74462891	-0.87890625	+8.74511719	-54.77783203	-91.80175781	+3924	+14.77441406	+1.68310547	-1.19970703	+22.43408203	-66.31347656	-22.06054688	+3228	+13.53076172	-2.14892578	-3.69140625	+1.01074219	-51.94335938	-59.15039063	+2472
+1457970460.65820000	+14.85791016	-1.72265625	-0.86572266	+9.51416016	-55.04150391	-92.48291016	+3928	+14.77441406	+1.67871094	-1.18212891	+21.29150391	-66.64306641	-20.91796875	+3224	+13.53515625	-2.14453125	-3.68261719	+1.12060547	-51.96533203	-59.26025391	+2472
+1457970460.66240000	+14.85791016	-1.70947266	-0.85693359	+10.12939453	-55.23925781	-93.05419922	+3924	+14.77001953	+1.66992188	-1.16455078	+20.10498047	-66.97265625	-19.79736328	+3220	+13.53955078	-2.14013672	-3.67822266	+1.23046875	-51.96533203	-59.37011719	+2468
+1457970460.66650010	+14.85791016	-1.69628906	-0.84375000	+10.70068359	-55.45898438	-93.60351563	+3924	+14.77001953	+1.66113281	-1.15576172	+18.91845703	-67.23632813	-18.63281250	+3216	+13.53955078	-2.13574219	-3.66943359	+1.34033203	-51.94335938	-59.45800781	+2468
+1457970460.67070010	+14.85791016	-1.68750000	-0.83935547	+11.22802734	-55.59082031	-94.10888672	+3920	+14.77001953	+1.65234375	-1.15136719	+17.66601563	-67.43408203	-17.44628906	+3212	+13.54394531	-2.13134766	-3.66503906	+1.42822266	-51.92138672	-59.56787109	+2464
+1457970460.67490010	+14.85351563	-1.68750000	-0.83935547	+11.68945313	-55.72265625	-94.57031250	+3916	+14.76562500	+1.63476563	-1.15136719	+16.39160156	-67.63183594	-16.25976563	+3208	+13.54394531	-2.12695313	-3.66064453	+1.53808594	-51.87744141	-59.63378906	+2464
+1457970460.67899990	+14.85791016	-1.68310547	-0.83496094	+12.10693359	-55.85449219	-95.03173828	+3908	+14.76123047	+1.61718750	-1.15136719	+15.16113281	-67.78564453	-15.13916016	+3204	+13.54394531	-2.12255859	-3.65185547	+1.60400391	-51.83349609	-59.67773438	+2460
+1457970460.68319990	+14.85791016	-1.68310547	-0.83496094	+12.50244141	-55.94238281	-95.42724609	+3900	+14.76123047	+1.60400391	-1.15576172	+13.90869141	-67.87353516	-13.97460938	+3204	+13.54394531	-2.11816406	-3.64746094	+1.66992188	-51.76757813	-59.72167969	+2460
+1457970460.68740010	+14.85791016	-1.68310547	-0.83935547	+12.89794922	-56.00830078	-95.84472656	+3896	+14.75683594	+1.59082031	-1.16015625	+12.74414063	-67.93945313	-12.87597656	+3200	+13.54394531	-2.11376953	-3.64306641	+1.73583984	-51.70166016	-59.76562500	+2456
+1457970460.69149990	+14.85791016	-1.68310547	-0.83935547	+13.31542969	-56.11816406	-96.26220703	+3888	+14.75244141	+1.57763672	-1.16455078	+11.68945313	-68.02734375	-11.88720703	+3200	+13.53955078	-2.10937500	-3.64306641	+1.77978516	-51.63574219	-59.78759766	+2456
+1457970460.69989990	+14.85791016	-1.68750000	-0.84814453	+13.95263672	-56.16210938	-96.96533203	+3872	+14.74804688	+1.55566406	-1.18652344	+9.64599609	-68.00537109	-9.90966797	+3196	+13.53955078	-2.10058594	-3.63427734	+1.84570313	-51.48193359	-59.80957031	+2452
+1457970460.70400000	+14.85791016	-1.68750000	-0.85253906	+14.26025391	-56.20605469	-97.29492188	+3864	+14.74365234	+1.53808594	-1.19531250	+8.74511719	-68.02734375	-9.05273438	+3196	+13.53515625	-2.09619141	-3.63427734	+1.88964844	-51.39404297	-59.80957031	+2448
+1457970460.70820000	+14.85791016	-1.69189453	-0.85693359	+14.50195313	-56.22802734	-97.55859375	+3860	+14.73925781	+1.52929688	-1.19970703	+7.88818359	-68.00537109	-8.15185547	+3196	+13.53076172	-2.09179688	-3.63427734	+1.93359375	-51.30615234	-59.80957031	+2444
+1457970460.71230010	+14.85791016	-1.69189453	-0.86572266	+14.76562500	-56.22802734	-97.84423828	+3852	+14.73486328	+1.52050781	-1.20849609	+7.07519531	-67.98339844	-7.31689453	+3196	+13.52636719	-2.08740234	-3.62988281	+1.97753906	-51.21826172	-59.83154297	+2444
+1457970460.71650000	+14.85791016	-1.68750000	-0.86572266	+15.09521484	-56.29394531	-98.17382813	+3840	+14.73046875	+1.51171875	-1.20849609	+6.30615234	-68.00537109	-6.52587891	+3192	+13.52197266	-2.08300781	-3.62988281	+2.02148438	-51.13037109	-59.83154297	+2440
+1457970460.72070000	+14.85791016	-1.68750000	-0.86572266	+15.33691406	-56.31591797	-98.43750000	+3832	+14.72607422	+1.51611328	-1.20849609	+5.64697266	-68.00537109	-5.71289063	+3192	+13.52197266	-2.07861328	-3.62548828	+2.08740234	-51.06445313	-59.87548828	+2436
+1457970460.72480010	+14.85791016	-1.68750000	-0.86572266	+15.60058594	-56.33789063	-98.74511719	+3824	+14.72607422	+1.51171875	-1.20410156	+5.00976563	-68.02734375	-4.94384766	+3188	+13.51757813	-2.07421875	-3.62109375	+2.13134766	-50.99853516	-59.91943359	+2436
+1457970460.73320010	+14.85791016	-1.67871094	-0.85693359	+16.08398438	-56.44775391	-99.25048828	+3808	+14.72167969	+1.51611328	-1.19091797	+4.06494141	-68.09326172	-3.66943359	+3188	+13.51318359	-2.06982422	-3.61669922	+2.30712891	-50.88867188	-60.05126953	+2428
+1457970460.73729990	+14.85351563	-1.66992188	-0.85253906	+16.25976563	-56.44775391	-99.44824219	+3804	+14.71728516	+1.52050781	-1.18212891	+3.62548828	-68.11523438	-3.03222656	+3188	+13.51318359	-2.06542969	-3.61230469	+2.39501953	-50.84472656	-60.16113281	+2428
+1457970460.74149990	+14.85351563	-1.66113281	-0.84814453	+16.45751953	-56.49169922	-99.64599609	+3800	+14.71289063	+1.52490234	-1.16894531	+3.20800781	-68.15917969	-2.39501953	+3188	+13.50878906	-2.06103516	-3.61230469	+2.50488281	-50.80078125	-60.24902344	+2424
+1457970460.74569990	+14.85351563	-1.65673828	-0.83935547	+16.58935547	-56.53564453	-99.79980469	+3796	+14.71289063	+1.52929688	-1.15576172	+2.85644531	-68.20312500	-1.80175781	+3188	+13.50878906	-2.06103516	-3.60791016	+2.59277344	-50.75683594	-60.35888672	+2420
+1457970460.74980000	+14.84912109	-1.64794922	-0.83496094	+16.69921875	-56.55761719	-99.93164063	+3792	+14.70849609	+1.53808594	-1.13818359	+2.52685547	-68.26904297	-1.20849609	+3188	+13.50878906	-2.05664063	-3.60351563	+2.70263672	-50.73486328	-60.49072266	+2416
+1457970460.75399990	+14.84912109	-1.64355469	-0.82177734	+16.80908203	-56.60156250	-100.08544922	+3788	+14.70849609	+1.54248047	-1.12500000	+2.21923828	-68.33496094	-0.65917969	+3188	+13.50439453	-2.05664063	-3.59912109	+2.81250000	-50.71289063	-60.62255859	+2416
+1457970460.75819990	+14.84472656	-1.63916016	-0.81298828	+16.85302734	-56.62353516	-100.17333984	+3788	+14.70410156	+1.54687500	-1.10742188	+1.93359375	-68.37890625	-0.10986328	+3188	+13.50439453	-2.05224609	-3.59472656	+2.90039063	-50.69091797	-60.73242188	+2412
+1457970460.76230000	+14.84472656	-1.63476563	-0.80859375	+16.89697266	-56.64550781	-100.23925781	+3784	+14.69970703	+1.55566406	-1.09423828	+1.71386719	-68.44482422	+0.37353516	+3188	+13.50439453	-2.05224609	-3.59033203	+3.01025391	-50.66894531	-60.86425781	+2412
+1457970460.76650000	+14.84033203	-1.62597656	-0.79980469	+16.89697266	-56.64550781	-100.28320313	+3784	+14.69531250	+1.56005859	-1.08105469	+1.53808594	-68.46679688	+0.81298828	+3188	+13.50439453	-2.05224609	-3.59033203	+3.07617188	-50.64697266	-60.97412109	+2408
+1457970460.77070000	+14.84033203	-1.62597656	-0.79541016	+16.87500000	-56.64550781	-100.30517578	+3784	+14.69091797	+1.56445313	-1.06787109	+1.36230469	-68.53271484	+1.25244141	+3184	+13.50000000	-2.04785156	-3.58593750	+3.16406250	-50.64697266	-61.08398438	+2408
+1457970460.77900000	+14.83593750	-1.62158203	-0.78662109	+16.74316406	-56.60156250	-100.30517578	+3784	+14.67773438	+1.57324219	-1.05029297	+0.98876953	-68.57666016	+2.06542969	+3176	+13.49560547	-2.04785156	-3.57714844	+3.27392578	-50.60302734	-61.21582031	+2408
+1457970460.78320000	+14.83154297	-1.62158203	-0.78222656	+16.65527344	-56.55761719	-100.28320313	+3784	+14.66894531	+1.57324219	-1.04150391	+0.76904297	-68.57666016	+2.48291016	+3172	+13.49121094	-2.04345703	-3.57714844	+3.31787109	-50.60302734	-61.25976563	+2404
+1457970460.78730010	+14.83154297	-1.62158203	-0.78222656	+16.54541016	-56.53564453	-100.26123047	+3780	+14.66015625	+1.56884766	-1.03710938	+0.57128906	-68.62060547	+2.85644531	+3168	+13.48681641	-2.04345703	-3.57275391	+3.33984375	-50.60302734	-61.28173828	+2404
+1457970460.79150010	+14.82714844	-1.62158203	-0.78222656	+16.41357422	-56.46972656	-100.23925781	+3780	+14.65136719	+1.56884766	-1.03710938	+0.39550781	-68.59863281	+3.20800781	+3160	+13.48242188	-2.04345703	-3.56835938	+3.33984375	-50.60302734	-61.30371094	+2404
+1457970460.79559990	+14.82714844	-1.62597656	-0.78222656	+16.23779297	-56.40380859	-100.19531250	+3780	+14.64257813	+1.56005859	-1.04150391	+0.17578125	-68.59863281	+3.55957031	+3152	+13.47802734	-2.03906250	-3.56835938	+3.31787109	-50.60302734	-61.28173828	+2404
+1457970460.79979990	+14.82275391	-1.63037109	-0.78662109	+16.06201172	-56.29394531	-100.15136719	+3780	+14.63378906	+1.56005859	-1.04150391	-0.04394531	-68.57666016	+3.93310547	+3148	+13.47363281	-2.03906250	-3.56396484	+3.29589844	-50.60302734	-61.23779297	+2404
+1457970460.80399990	+14.82275391	-1.63476563	-0.79101563	+15.86425781	-56.18408203	-100.08544922	+3780	+14.62060547	+1.56005859	-1.05029297	-0.26367188	-68.53271484	+4.30664063	+3144	+13.46923828	-2.03906250	-3.56396484	+3.27392578	-50.58105469	-61.19384766	+2404
+1457970460.80810000	+14.81835938	-1.64355469	-0.79980469	+15.60058594	-56.00830078	-100.04150391	+3780	+14.60742188	+1.55126953	-1.05468750	-0.57128906	-68.53271484	+4.70214844	+3136	+13.46484375	-2.03466797	-3.56396484	+3.25195313	-50.58105469	-61.14990234	+2400
+1457970460.81230000	+14.81396484	-1.65234375	-0.80859375	+15.38085938	-55.87646484	-100.04150391	+3780	+14.59863281	+1.54687500	-1.05908203	-0.90087891	-68.53271484	+5.11962891	+3132	+13.45605469	-2.03466797	-3.56396484	+3.20800781	-50.58105469	-61.10595703	+2400
+1457970460.82060000	+14.80517578	-1.66992188	-0.83056641	+15.02929688	-55.56884766	-100.10742188	+3772	+14.58105469	+1.53369141	-1.07666016	-1.62597656	-68.51074219	+5.97656250	+3124	+13.44287109	-2.03027344	-3.55957031	+3.12011719	-50.58105469	-60.97412109	+2396
+1457970460.82480000	+14.80517578	-1.67431641	-0.83935547	+14.96337891	-55.43701172	-100.23925781	+3768	+14.57226563	+1.53369141	-1.08105469	-1.97753906	-68.53271484	+6.41601563	+3120	+13.43847656	-2.03027344	-3.55957031	+3.07617188	-50.58105469	-60.90820313	+2396
+1457970460.82900000	+14.80078125	-1.67871094	-0.85253906	+14.94140625	-55.30517578	-100.37109375	+3764	+14.56347656	+1.53369141	-1.08544922	-2.37304688	-68.55468750	+6.87744141	+3116	+13.43408203	-2.02587891	-3.55517578	+3.03222656	-50.60302734	-60.86425781	+2396
+1457970460.83310010	+14.80078125	-1.68310547	-0.85693359	+15.02929688	-55.21728516	-100.59082031	+3756	+14.55908203	+1.52490234	-1.08544922	-2.79052734	-68.62060547	+7.29492188	+3112	+13.42968750	-2.02587891	-3.55517578	+3.01025391	-50.60302734	-60.82031250	+2392
+1457970460.83730010	+14.79638672	-1.68310547	-0.86132813	+15.13916016	-55.15136719	-100.83251953	+3748	+14.55029297	+1.52490234	-1.08984375	-3.22998047	-68.66455078	+7.75634766	+3104	+13.42529297	-2.02587891	-3.55517578	+2.98828125	-50.58105469	-60.77636719	+2388
+1457970460.84150000	+14.79199219	-1.68310547	-0.86132813	+15.29296875	-55.08544922	-101.09619141	+3740	+14.54589844	+1.52929688	-1.08544922	-3.66943359	-68.73046875	+8.21777344	+3100	+13.42089844	-2.02587891	-3.55078125	+2.98828125	-50.58105469	-60.75439453	+2388
+1457970460.84559990	+14.79199219	-1.67871094	-0.85693359	+15.57861328	-55.10742188	-101.42578125	+3732	+14.54150391	+1.52050781	-1.08544922	-4.15283203	-68.84033203	+8.61328125	+3096	+13.41650391	-2.02148438	-3.55078125	+2.98828125	-50.58105469	-60.77636719	+2384
+1457970460.84980010	+14.78759766	-1.67431641	-0.84814453	+15.93017578	-55.15136719	-101.79931641	+3728	+14.53710938	+1.52490234	-1.07666016	-4.61425781	-68.95019531	+9.03076172	+3092	+13.41210938	-2.02148438	-3.54638672	+3.01025391	-50.58105469	-60.79833984	+2384
+1457970460.85400010	+14.78320313	-1.66552734	-0.83935547	+16.32568359	-55.17333984	-102.21679688	+3724	+14.53710938	+1.52929688	-1.07226563	-5.07568359	-69.08203125	+9.47021484	+3088	+13.40771484	-2.02148438	-3.54199219	+3.03222656	-50.58105469	-60.84228516	+2384
+1457970460.85809990	+14.78320313	-1.65673828	-0.83056641	+16.76513672	-55.23925781	-102.65625000	+3724	+14.53271484	+1.52490234	-1.06347656	-5.53710938	-69.21386719	+9.79980469	+3084	+13.40771484	-2.02587891	-3.53759766	+3.07617188	-50.60302734	-60.88623047	+2380
+1457970460.86640000	+14.78320313	-1.63916016	-0.80859375	+17.81982422	-55.39306641	-103.66699219	+3720	+14.53271484	+1.53369141	-1.04589844	-6.43798828	-69.49951172	+10.50292969	+3076	+13.40771484	-2.02587891	-3.52880859	+3.18603516	-50.58105469	-61.04003906	+2380
+1457970460.87060000	+14.77880859	-1.63037109	-0.79541016	+18.50097656	-55.50292969	-104.26025391	+3720	+14.53271484	+1.53369141	-1.03710938	-6.89941406	-69.65332031	+10.81054688	+3072	+13.40332031	-2.02587891	-3.52441406	+3.27392578	-50.58105469	-61.12792969	+2376
+1457970460.87480000	+14.77880859	-1.62158203	-0.77783203	+19.20410156	-55.61279297	-104.89746094	+3724	+14.52832031	+1.53369141	-1.02832031	-7.36083984	-69.80712891	+11.09619141	+3068	+13.40332031	-2.02587891	-3.52001953	+3.36181641	-50.55908203	-61.21582031	+2376
+1457970460.87890010	+14.77441406	-1.61279297	-0.76464844	+19.92919922	-55.72265625	-105.53466797	+3724	+14.52832031	+1.53808594	-1.01953125	-7.80029297	-69.93896484	+11.35986328	+3064	+13.40332031	-2.03027344	-3.51562500	+3.42773438	-50.55908203	-61.30371094	+2376
+1457970460.88310000	+14.77441406	-1.59521484	-0.74707031	+20.98388672	-55.89843750	-106.43554688	+3728	+14.52832031	+1.53808594	-1.01513672	-8.32763672	-70.11474609	+11.64550781	+3060	+13.40332031	-2.03027344	-3.50683594	+3.51562500	-50.55908203	-61.39160156	+2376
+1457970460.88730000	+14.77001953	-1.58642578	-0.72949219	+21.99462891	-56.07421875	-107.31445313	+3732	+14.52832031	+1.53808594	-1.00634766	-8.81103516	-70.24658203	+11.88720703	+3056	+13.39892578	-2.03027344	-3.50244141	+3.60351563	-50.53710938	-61.47949219	+2376
+1457970460.89140010	+14.77001953	-1.57763672	-0.72070313	+22.93945313	-56.16210938	-108.12744141	+3732	+14.52832031	+1.53369141	-1.00195313	-9.31640625	-70.37841797	+12.12890625	+3048	+13.39892578	-2.03027344	-3.49804688	+3.66943359	-50.53710938	-61.58935547	+2376
+1457970460.89560010	+14.77001953	-1.56445313	-0.70751953	+24.41162109	-56.31591797	-109.33593750	+3736	+14.52832031	+1.53369141	-1.00195313	-9.88769531	-70.51025391	+12.41455078	+3044	+13.39892578	-2.03027344	-3.48925781	+3.75732422	-50.53710938	-61.65527344	+2376
+1457970460.89980010	+14.77001953	-1.56445313	-0.70312500	+25.46630859	-56.42578125	-110.21484375	+3732	+14.52392578	+1.52929688	-1.00195313	-10.39306641	-70.59814453	+12.63427734	+3040	+13.39453125	-2.03027344	-3.48486328	+3.82324219	-50.53710938	-61.72119141	+2376
+1457970460.90389990	+14.77001953	-1.56445313	-0.70751953	+26.36718750	-56.46972656	-110.96191406	+3728	+14.51953125	+1.52490234	-1.00634766	-10.89843750	-70.64208984	+12.87597656	+3036	+13.39013672	-2.02587891	-3.48046875	+3.88916016	-50.51513672	-61.78710938	+2376
+1457970460.90809990	+14.76562500	-1.56005859	-0.70751953	+27.50976563	-56.55761719	-111.86279297	+3728	+14.51513672	+1.52490234	-1.01513672	-11.40380859	-70.64208984	+13.13964844	+3032	+13.39013672	-2.02587891	-3.47607422	+3.95507813	-50.51513672	-61.80908203	+2376
+1457970460.91230010	+14.76562500	-1.56005859	-0.71191406	+28.47656250	-56.62353516	-112.63183594	+3720	+14.51074219	+1.51171875	-1.02832031	-11.95312500	-70.62011719	+13.42529297	+3032	+13.38574219	-2.02587891	-3.47167969	+3.99902344	-50.49316406	-61.85302734	+2376
+1457970460.92059990	+14.76562500	-1.56005859	-0.72949219	+30.25634766	-56.68945313	-113.99414063	+3712	+14.50634766	+1.49414063	-1.05029297	-13.13964844	-70.55419922	+14.17236328	+3028	+13.37695313	-2.01708984	-3.46728516	+4.06494141	-50.49316406	-61.85302734	+2372
+1457970460.92479990	+14.76562500	-1.56005859	-0.74267578	+31.09130859	-56.71142578	-114.63134766	+3704	+14.50195313	+1.48535156	-1.06347656	-13.75488281	-70.48828125	+14.58984375	+3032	+13.37255859	-2.01708984	-3.46289063	+4.08691406	-50.49316406	-61.85302734	+2372
+1457970460.92890000	+14.76562500	-1.56005859	-0.74707031	+31.94824219	-56.77734375	-115.29052734	+3700	+14.49755859	+1.47216797	-1.07666016	-14.41406250	-70.40039063	+15.07324219	+3032	+13.36816406	-2.01269531	-3.45849609	+4.13085938	-50.49316406	-61.85302734	+2372
+1457970460.93310000	+14.76123047	-1.56884766	-0.76464844	+32.58544922	-56.73339844	-115.79589844	+3696	+14.49316406	+1.46777344	-1.08544922	-14.96337891	-70.31250000	+15.53466797	+3032	+13.36376953	-2.01269531	-3.45410156	+4.15283203	-50.49316406	-61.85302734	+2372
+1457970460.93730000	+14.76123047	-1.56005859	-0.78222656	+33.26660156	-56.68945313	-116.23535156	+3688	+14.48876953	+1.45898438	-1.09863281	-15.57861328	-70.20263672	+16.06201172	+3032	+13.35937500	-2.00830078	-3.44970703	+4.17480469	-50.49316406	-61.85302734	+2368
+1457970460.94140010	+14.76123047	-1.55566406	-0.78662109	+33.96972656	-56.75537109	-116.74072266	+3684	+14.48437500	+1.45019531	-1.11181641	-16.25976563	-70.11474609	+16.65527344	+3032	+13.35498047	-2.00390625	-3.44970703	+4.21875000	-50.49316406	-61.83105469	+2368
+1457970460.94560000	+14.75683594	-1.56005859	-0.79541016	+34.45312500	-56.73339844	-117.13623047	+3676	+14.47998047	+1.44580078	-1.12060547	-16.83105469	-70.02685547	+17.20458984	+3032	+13.35058594	-1.99951172	-3.44531250	+4.24072266	-50.49316406	-61.85302734	+2364
+1457970460.94970010	+14.75683594	-1.55126953	-0.80859375	+35.00244141	-56.71142578	-117.53173828	+3672	+14.47558594	+1.44580078	-1.12500000	-17.46826172	-69.93896484	+17.84179688	+3032	+13.35058594	-1.99511719	-3.44531250	+4.28466797	-50.49316406	-61.85302734	+2364
+1457970460.95390010	+14.75683594	-1.53369141	-0.80419922	+35.68359375	-56.82128906	-118.03710938	+3668	+14.47119141	+1.44140625	-1.12939453	-18.14941406	-69.87304688	+18.52294922	+3028	+13.34619141	-1.99072266	-3.44091797	+4.32861328	-50.49316406	-61.89697266	+2360
+1457970460.95810010	+14.76123047	-1.53808594	-0.80419922	+36.03515625	-56.79931641	-118.34472656	+3660	+14.47119141	+1.44580078	-1.12939453	-18.74267578	-69.82910156	+19.16015625	+3028	+13.34179688	-1.98632813	-3.44091797	+4.39453125	-50.51513672	-61.94091797	+2360
+1457970460.96219990	+14.76123047	-1.52050781	-0.81298828	+36.43066406	-56.75537109	-118.60839844	+3656	+14.47119141	+1.45019531	-1.12500000	-19.33593750	-69.78515625	+19.84130859	+3024	+13.34179688	-1.98632813	-3.43652344	+4.48242188	-50.51513672	-62.00683594	+2356
+1457970460.96639990	+14.76123047	-1.50292969	-0.80419922	+36.91406250	-56.82128906	-118.98193359	+3656	+14.46679688	+1.45458984	-1.12060547	-19.92919922	-69.76318359	+20.54443359	+3024	+13.34179688	-1.98193359	-3.43652344	+4.57031250	-50.51513672	-62.09472656	+2352
+1457970460.97059990	+14.75683594	-1.49853516	-0.80419922	+37.15576172	-56.79931641	-119.22363281	+3652	+14.46240234	+1.46337891	-1.11621094	-20.43457031	-69.71923828	+21.20361328	+3024	+13.33740234	-1.97753906	-3.43652344	+4.65820313	-50.51513672	-62.20458984	+2352
+1457970460.97890000	+14.76123047	-1.45898438	-0.79541016	+37.81494141	-56.79931641	-119.75097656	+3652	+14.45361328	+1.48535156	-1.10742188	-21.51123047	-69.65332031	+22.58789063	+3020	+13.33740234	-1.96875000	-3.43652344	+4.89990234	-50.49316406	-62.44628906	+2344
+1457970460.98309990	+14.76123047	-1.44580078	-0.78662109	+37.99072266	-56.79931641	-119.94873047	+3648	+14.45361328	+1.49414063	-1.09863281	-22.06054688	-69.63134766	+23.29101563	+3016	+13.33300781	-1.96435547	-3.43652344	+5.03173828	-50.49316406	-62.60009766	+2344
+1457970460.98720000	+14.76123047	-1.43261719	-0.78222656	+38.21044922	-56.77734375	-120.16845703	+3648	+14.44921875	+1.50732422	-1.09423828	-22.56591797	-69.60937500	+23.99414063	+3016	+13.33300781	-1.95996094	-3.44091797	+5.16357422	-50.49316406	-62.75390625	+2340
+1457970460.99140000	+14.76562500	-1.41503906	-0.77783203	+38.45214844	-56.75537109	-120.36621094	+3648	+14.44482422	+1.52050781	-1.08984375	-23.04931641	-69.56542969	+24.65332031	+3012	+13.33300781	-1.95556641	-3.44091797	+5.31738281	-50.49316406	-62.90771484	+2336
+1457970460.99560000	+14.76562500	-1.40625000	-0.77783203	+38.56201172	-56.73339844	-120.49804688	+3648	+14.44482422	+1.53808594	-1.08984375	-23.48876953	-69.49951172	+25.29052734	+3012	+13.32861328	-1.95117188	-3.44091797	+5.49316406	-50.47119141	-63.10546875	+2336
+1457970460.99970010	+14.76562500	-1.39306641	-0.77783203	+38.67187500	-56.66748047	-120.60791016	+3648	+14.44042969	+1.54687500	-1.08984375	-23.92822266	-69.43359375	+25.90576172	+3004	+13.32861328	-1.94238281	-3.44531250	+5.64697266	-50.44921875	-63.25927734	+2336
+1457970461.00390010	+14.77001953	-1.38427734	-0.78662109	+38.73779297	-56.60156250	-120.71777344	+3648	+14.43603516	+1.56005859	-1.09423828	-24.23583984	-69.34570313	+26.38916016	+3000	+13.32861328	-1.93798828	-3.44970703	+5.77880859	-50.42724609	-63.39111328	+2336
+1457970461.00810000	+14.77001953	-1.37548828	-0.79101563	+38.82568359	-56.53564453	-120.78369141	+3648	+14.43164063	+1.56884766	-1.10302734	-24.56542969	-69.23583984	+26.85058594	+2996	+13.32421875	-1.92919922	-3.45849609	+5.93261719	-50.38330078	-63.54492188	+2336
+1457970461.01220010	+14.77001953	-1.36669922	-0.79980469	+38.86962891	-56.44775391	-120.87158203	+3648	+14.42285156	+1.57763672	-1.11621094	-24.82910156	-69.12597656	+27.22412109	+2996	+13.31982422	-1.91601563	-3.46728516	+6.04248047	-50.31738281	-63.65478516	+2336
+1457970461.01640010	+14.77001953	-1.35791016	-0.81298828	+38.89160156	-56.33789063	-120.91552734	+3648	+14.42285156	+1.58642578	-1.13378906	-24.98291016	-68.99414063	+27.48779297	+2992	+13.31542969	-1.90722656	-3.47607422	+6.15234375	-50.27343750	-63.74267578	+2336
+1457970461.02469990	+14.77441406	-1.34912109	-0.84375000	+38.91357422	-56.11816406	-120.98144531	+3644	+14.41406250	+1.59082031	-1.18212891	-25.20263672	-68.75244141	+27.75146484	+2988	+13.30664063	-1.88525391	-3.49804688	+6.30615234	-50.14160156	-63.83056641	+2336
+1457970461.02889990	+14.77880859	-1.34912109	-0.87011719	+38.89160156	-55.98632813	-120.98144531	+3644	+14.41406250	+1.59960938	-1.20849609	-25.18066406	-68.59863281	+27.70751953	+2988	+13.30224609	-1.87646484	-3.51123047	+6.35009766	-50.05371094	-63.85253906	+2336
+1457970461.03300000	+14.78320313	-1.34472656	-0.89648438	+38.84765625	-55.81054688	-120.98144531	+3644	+14.40966797	+1.59960938	-1.23925781	-25.11474609	-68.48876953	+27.61962891	+2984	+13.30224609	-1.86767578	-3.52880859	+6.39404297	-49.94384766	-63.85253906	+2336
+1457970461.03720000	+14.78320313	-1.34472656	-0.92724609	+38.80371094	-55.63476563	-120.93750000	+3640	+14.40527344	+1.59960938	-1.27001953	-24.98291016	-68.35693359	+27.44384766	+2984	+13.29785156	-1.85449219	-3.54638672	+6.43798828	-49.81201172	-63.85253906	+2340
+1457970461.04140000	+14.78759766	-1.34033203	-0.96240234	+38.73779297	-55.43701172	-120.89355469	+3640	+14.40527344	+1.60839844	-1.30517578	-24.76318359	-68.22509766	+27.15820313	+2984	+13.28906250	-1.84130859	-3.56835938	+6.45996094	-49.68017578	-63.83056641	+2340
+1457970461.04550000	+14.79199219	-1.33593750	-1.00195313	+38.69384766	-55.19531250	-120.84960938	+3640	+14.40087891	+1.60839844	-1.33593750	-24.56542969	-68.13720703	+26.87255859	+2984	+13.28466797	-1.83251953	-3.59033203	+6.45996094	-49.52636719	-63.80859375	+2340
+1457970461.04970000	+14.79638672	-1.33154297	-1.04150391	+38.64990234	-54.97558594	-120.80566406	+3636	+14.40087891	+1.61279297	-1.37109375	-24.27978516	-68.04931641	+26.49902344	+2984	+13.28027344	-1.81933594	-3.61230469	+6.48193359	-49.37255859	-63.78662109	+2340
+1457970461.05390000	+14.80078125	-1.32714844	-1.08105469	+38.62792969	-54.75585938	-120.76171875	+3636	+14.40087891	+1.61718750	-1.40625000	-23.95019531	-67.96142578	+26.05957031	+2984	+13.27587891	-1.80615234	-3.63867188	+6.50390625	-49.21875000	-63.78662109	+2340
+1457970461.05800010	+14.80957031	-1.32275391	-1.12939453	+38.58398438	-54.49218750	-120.71777344	+3636	+14.40087891	+1.62597656	-1.44580078	-23.55468750	-67.87353516	+25.53222656	+2988	+13.27148438	-1.79296875	-3.66503906	+6.54785156	-49.02099609	-63.78662109	+2340
+1457970461.06220010	+14.81396484	-1.30957031	-1.17333984	+38.60595703	-54.25048828	-120.67382813	+3632	+14.40527344	+1.63476563	-1.48974609	-23.07128906	-67.78564453	+24.93896484	+2988	+13.27148438	-1.77978516	-3.69140625	+6.59179688	-48.82324219	-63.80859375	+2340
+1457970461.07049990	+14.83154297	-1.27880859	-1.26123047	+38.67187500	-53.72314453	-120.65185547	+3632	+14.40966797	+1.66992188	-1.58642578	-21.70898438	-67.65380859	+23.29101563	+2996	+13.26708984	-1.74902344	-3.76171875	+6.72363281	-48.36181641	-63.89648438	+2340
+1457970461.07470010	+14.84033203	-1.25683594	-1.30517578	+38.75976563	-53.48144531	-120.62988281	+3632	+14.41406250	+1.69628906	-1.63476563	-20.98388672	-67.60986328	+22.43408203	+3000	+13.26269531	-1.73144531	-3.79687500	+6.83349609	-48.12011719	-63.98437500	+2344
+1457970461.07890010	+14.84912109	-1.23046875	-1.34472656	+38.86962891	-53.26171875	-120.62988281	+3632	+14.42285156	+1.72265625	-1.67431641	-20.30273438	-67.58789063	+21.66503906	+3004	+13.25830078	-1.71826172	-3.83203125	+6.94335938	-47.87841797	-64.07226563	+2344
+1457970461.08299990	+14.85791016	-1.20410156	-1.38427734	+38.97949219	-53.04199219	-120.67382813	+3632	+14.43164063	+1.76220703	-1.72705078	-19.31396484	-67.58789063	+20.58837891	+3012	+13.25830078	-1.69628906	-3.88037109	+7.09716797	-47.59277344	-64.22607422	+2348
+1457970461.08719990	+14.87109375	-1.17333984	-1.41943359	+39.15527344	-52.84423828	-120.73974609	+3632	+14.44042969	+1.79296875	-1.76660156	-18.63281250	-67.58789063	+19.86328125	+3012	+13.25390625	-1.67871094	-3.91992188	+7.27294922	-47.35107422	-64.40185547	+2348
+1457970461.09550000	+14.89306641	-1.10302734	-1.49414063	+39.44091797	-52.40478516	-120.82763672	+3636	+14.45800781	+1.86328125	-1.84570313	-17.20458984	-67.52197266	+18.43505859	+3016	+13.25390625	-1.63476563	-4.01660156	+7.66845703	-46.80175781	-64.79736328	+2356
+1457970461.09970000	+14.90625000	-1.06347656	-1.53808594	+39.55078125	-52.18505859	-120.84960938	+3640	+14.46679688	+1.90283203	-1.88525391	-16.52343750	-67.50000000	+17.77587891	+3020	+13.25390625	-1.61279297	-4.06054688	+7.86621094	-46.58203125	-64.99511719	+2360
+1457970461.10380010	+14.91943359	-1.02392578	-1.58203125	+39.63867188	-51.94335938	-120.80566406	+3648	+14.47119141	+1.93798828	-1.92919922	-15.82031250	-67.41210938	+17.09472656	+3020	+13.25830078	-1.58642578	-4.10888672	+8.06396484	-46.34033203	-65.14892578	+2360
+1457970461.10800000	+14.92822266	-0.98437500	-1.63037109	+39.68261719	-51.67968750	-120.80566406	+3652	+14.47998047	+1.97753906	-1.97314453	-15.13916016	-67.39013672	+16.45751953	+3024	+13.25390625	-1.56445313	-4.15722656	+8.26171875	-46.07666016	-65.36865234	+2364
+1457970461.11220000	+14.94140625	-0.94482422	-1.67431641	+39.74853516	-51.48193359	-120.78369141	+3656	+14.48437500	+2.01269531	-2.01269531	-14.50195313	-67.32421875	+15.84228516	+3024	+13.25390625	-1.53808594	-4.20556641	+8.45947266	-45.87890625	-65.54443359	+2368
+1457970461.11630010	+14.95458984	-0.90966797	-1.72705078	+39.77050781	-51.24023438	-120.71777344	+3664	+14.49316406	+2.04785156	-2.06982422	-13.84277344	-67.19238281	+15.20507813	+3028	+13.25390625	-1.51171875	-4.25390625	+8.61328125	-45.68115234	-65.69824219	+2372
+1457970461.12050010	+14.96337891	-0.87011719	-1.77978516	+39.74853516	-50.97656250	-120.67382813	+3668	+14.49755859	+2.08300781	-2.12695313	-13.20556641	-67.08251953	+14.63378906	+3032	+13.25390625	-1.48535156	-4.30224609	+8.78906250	-45.50537109	-65.85205078	+2372
+1457970461.12470010	+14.97656250	-0.83935547	-1.83251953	+39.72656250	-50.73486328	-120.62988281	+3672	+14.50195313	+2.11816406	-2.18408203	-12.56835938	-66.97265625	+14.01855469	+3036	+13.25390625	-1.45898438	-4.34619141	+8.96484375	-45.32958984	-66.00585938	+2372
+1457970461.12879990	+14.98535156	-0.80419922	-1.89843750	+39.61669922	-50.42724609	-120.49804688	+3676	+14.50634766	+2.15332031	-2.25000000	-11.86523438	-66.77490234	+13.35937500	+3044	+13.25830078	-1.43261719	-4.39892578	+9.11865234	-45.15380859	-66.13769531	+2376
+1457970461.13299990	+14.99853516	-0.77343750	-1.96875000	+39.48486328	-50.11962891	-120.36621094	+3680	+14.50634766	+2.18847656	-2.32031250	-11.16210938	-66.59912109	+12.70019531	+3052	+13.25830078	-1.40625000	-4.45166016	+9.25048828	-44.95605469	-66.26953125	+2376
+1457970461.13720010	+15.00732422	-0.74707031	-2.03906250	+39.35302734	-49.81201172	-120.23437500	+3680	+14.50634766	+2.21923828	-2.39062500	-10.50292969	-66.40136719	+12.06298828	+3056	+13.25830078	-1.37109375	-4.50439453	+9.40429688	-44.75830078	-66.33544922	+2380
+1457970461.14130000	+15.01611328	-0.71630859	-2.10937500	+39.17724609	-49.50439453	-120.05859375	+3680	+14.50634766	+2.25000000	-2.46533203	-9.82177734	-66.15966797	+11.40380859	+3064	+13.25830078	-1.34033203	-4.55712891	+9.53613281	-44.56054688	-66.42333984	+2380
+1457970461.14969990	+15.02929688	-0.65917969	-2.24560547	+38.95751953	-48.97705078	-119.90478516	+3676	+14.50195313	+2.31152344	-2.61035156	-8.61328125	-65.80810547	+10.21728516	+3080	+13.25830078	-1.27441406	-4.66259766	+9.82177734	-44.23095703	-66.62109375	+2380
+1457970461.15380000	+15.03808594	-0.63281250	-2.31152344	+38.82568359	-48.69140625	-119.81689453	+3672	+14.50195313	+2.34228516	-2.68066406	-8.02001953	-65.61035156	+9.62402344	+3084	+13.25830078	-1.23925781	-4.71533203	+9.95361328	-44.09912109	-66.73095703	+2380
+1457970461.15800000	+15.05126953	-0.59765625	-2.38183594	+38.73779297	-48.42773438	-119.72900391	+3668	+14.49755859	+2.36865234	-2.75537109	-7.42675781	-65.43457031	+9.05273438	+3092	+13.26269531	-1.20849609	-4.76806641	+10.08544922	-43.96728516	-66.81884766	+2376
+1457970461.16220000	+15.06005859	-0.56689453	-2.44775391	+38.67187500	-48.16406250	-119.64111328	+3660	+14.49755859	+2.40820313	-2.83007813	-6.78955078	-65.23681641	+8.45947266	+3100	+13.26269531	-1.17333984	-4.82080078	+10.23925781	-43.81347656	-66.90673828	+2376
+1457970461.16630010	+15.06445313	-0.53173828	-2.51367188	+38.60595703	-47.92236328	-119.59716797	+3656	+14.49316406	+2.44775391	-2.89160156	-6.19628906	-65.10498047	+7.91015625	+3108	+13.26708984	-1.13378906	-4.87353516	+10.41503906	-43.68164063	-67.01660156	+2372
+1457970461.17050000	+15.06884766	-0.49658203	-2.57519531	+38.60595703	-47.70263672	-119.57519531	+3648	+14.48876953	+2.48291016	-2.95312500	-5.62500000	-64.99511719	+7.38281250	+3112	+13.26708984	-1.09863281	-4.92187500	+10.59082031	-43.54980469	-67.14843750	+2368
+1457970461.17459990	+15.07324219	-0.45263672	-2.63671875	+38.60595703	-47.50488281	-119.53125000	+3640	+14.48437500	+2.52246094	-3.01464844	-5.07568359	-64.88525391	+6.87744141	+3120	+13.26708984	-1.05908203	-4.97460938	+10.76660156	-43.41796875	-67.25830078	+2368
+1457970461.17880010	+15.07763672	-0.40869141	-2.68505859	+38.67187500	-47.35107422	-119.55322266	+3632	+14.48437500	+2.56640625	-3.06738281	-4.57031250	-64.84130859	+6.45996094	+3124	+13.26708984	-1.01953125	-5.02294922	+10.96435547	-43.30810547	-67.39013672	+2364
+1457970461.18300010	+15.08642578	-0.36035156	-2.72460938	+38.80371094	-47.28515625	-119.64111328	+3620	+14.47998047	+2.60595703	-3.11132813	-4.13085938	-64.84130859	+6.04248047	+3128	+13.26708984	-0.97998047	-5.06250000	+11.16210938	-43.26416016	-67.56591797	+2356
+1457970461.18709990	+15.09082031	-0.30322266	-2.76416016	+38.97949219	-47.19726563	-119.72900391	+3612	+14.47998047	+2.65869141	-3.15527344	-3.62548828	-64.84130859	+5.66894531	+3132	+13.27148438	-0.94042969	-5.10644531	+11.40380859	-43.22021484	-67.74169922	+2352
+1457970461.19129990	+15.09521484	-0.25048828	-2.79931641	+39.17724609	-47.13134766	-119.81689453	+3600	+14.47558594	+2.71142578	-3.18603516	-3.18603516	-64.92919922	+5.31738281	+3132	+13.27587891	-0.89648438	-5.15039063	+11.66748047	-43.17626953	-67.93945313	+2348
+1457970461.19549990	+15.09960938	-0.19335938	-2.83447266	+39.37500000	-47.06542969	-119.90478516	+3592	+14.47558594	+2.76855469	-3.22119141	-2.72460938	-64.99511719	+4.96582031	+3136	+13.28027344	-0.85693359	-5.18994141	+11.90917969	-43.13232422	-68.15917969	+2340
+1457970461.20380000	+15.10400391	-0.06591797	-2.89599609	+39.83642578	-46.97753906	-120.10253906	+3572	+14.47119141	+2.88720703	-3.27832031	-1.82373047	-65.12695313	+4.37255859	+3144	+13.28027344	-0.76464844	-5.26904297	+12.43652344	-43.06640625	-68.55468750	+2332
+1457970461.20799990	+15.10400391	-0.00439453	-2.91796875	+40.10009766	-46.99951172	-120.25634766	+3564	+14.46679688	+2.94433594	-3.30468750	-1.42822266	-65.23681641	+4.08691406	+3144	+13.28027344	-0.72070313	-5.30419922	+12.72216797	-43.06640625	-68.77441406	+2328
+1457970461.21210000	+15.10839844	+0.05712891	-2.93994141	+40.38574219	-47.02148438	-120.41015625	+3552	+14.46679688	+3.00146484	-3.32666016	-1.05468750	-65.34667969	+3.82324219	+3148	+13.28027344	-0.67675781	-5.33496094	+13.00781250	-43.06640625	-68.97216797	+2320
+1457970461.21630000	+15.10839844	+0.11865234	-2.95751953	+40.64941406	-47.06542969	-120.54199219	+3544	+14.46240234	+3.05859375	-3.34863281	-0.68115234	-65.45654297	+3.55957031	+3148	+13.28027344	-0.62841797	-5.36572266	+13.24951172	-43.08837891	-69.19189453	+2316
+1457970461.22050000	+15.11279297	+0.18017578	-2.98388672	+40.86914063	-47.06542969	-120.65185547	+3532	+14.46240234	+3.12011719	-3.37060547	-0.30761719	-65.56640625	+3.29589844	+3152	+13.28027344	-0.58447266	-5.39648438	+13.53515625	-43.13232422	-69.36767578	+2308
+1457970461.22460010	+15.11279297	+0.24169922	-3.00585938	+41.11083984	-47.04345703	-120.78369141	+3524	+14.45800781	+3.17724609	-3.39257813	+0.08789063	-65.65429688	+3.03222656	+3156	+13.28466797	-0.53613281	-5.42285156	+13.79882813	-43.15429688	-69.56542969	+2300
+1457970461.22880010	+15.10839844	+0.30322266	-3.02783203	+41.33056641	-47.04345703	-120.89355469	+3512	+14.44921875	+3.23876953	-3.41894531	+0.48339844	-65.74218750	+2.76855469	+3160	+13.28466797	-0.48779297	-5.45361328	+14.06250000	-43.19824219	-69.74121094	+2296
+1457970461.23300000	+15.10400391	+0.36035156	-3.05419922	+41.52832031	-46.99951172	-120.98144531	+3504	+14.44042969	+3.30029297	-3.44531250	+0.90087891	-65.76416016	+2.48291016	+3164	+13.28466797	-0.43945313	-5.48437500	+14.32617188	-43.19824219	-69.89501953	+2292
+1457970461.23709990	+15.09960938	+0.41308594	-3.08056641	+41.68212891	-46.97753906	-121.04736328	+3492	+14.43164063	+3.34863281	-3.47607422	+1.29638672	-65.78613281	+2.15332031	+3168	+13.28027344	-0.39111328	-5.51074219	+14.54589844	-43.22021484	-70.00488281	+2284
+1457970461.24130010	+15.09960938	+0.46142578	-3.10693359	+41.81396484	-46.93359375	-121.13525391	+3480	+14.42285156	+3.39697266	-3.50683594	+1.66992188	-65.78613281	+1.84570313	+3176	+13.27587891	-0.34716797	-5.53710938	+14.72167969	-43.24218750	-70.13671875	+2276
+1457970461.24550010	+15.09521484	+0.50976563	-3.13769531	+41.92382813	-46.88964844	-121.17919922	+3468	+14.41406250	+3.44531250	-3.54199219	+2.06542969	-65.76416016	+1.51611328	+3180	+13.27148438	-0.29882813	-5.55908203	+14.91943359	-43.28613281	-70.20263672	+2268
+1457970461.24959990	+15.09082031	+0.54931641	-3.16406250	+41.98974609	-46.82373047	-121.22314453	+3452	+14.40087891	+3.48925781	-3.57714844	+2.43896484	-65.74218750	+1.18652344	+3188	+13.26708984	-0.25488281	-5.58544922	+15.11718750	-43.33007813	-70.26855469	+2260
+1457970461.25790000	+15.07763672	+0.63720703	-3.22558594	+42.16552734	-46.69189453	-121.28906250	+3428	+14.37451172	+3.58154297	-3.64746094	+3.20800781	-65.65429688	+0.54931641	+3200	+13.26269531	-0.15820313	-5.62939453	+15.44677734	-43.41796875	-70.37841797	+2244
+1457970461.26210000	+15.06884766	+0.68115234	-3.26074219	+42.20947266	-46.58203125	-121.28906250	+3416	+14.36132813	+3.62548828	-3.68701172	+3.58154297	-65.58837891	+0.24169922	+3208	+13.26269531	-0.11425781	-5.65136719	+15.60058594	-43.43994141	-70.40039063	+2232
+1457970461.26630000	+15.06005859	+0.72070313	-3.28710938	+42.27539063	-46.51611328	-121.33300781	+3404	+14.34375000	+3.66503906	-3.71777344	+3.93310547	-65.54443359	-0.06591797	+3212	+13.25390625	-0.07031250	-5.66894531	+15.75439453	-43.48388672	-70.44433594	+2220
+1457970461.27040000	+15.05566406	+0.76025391	-3.31347656	+42.34130859	-46.45019531	-121.35498047	+3392	+14.32617188	+3.70458984	-3.74853516	+4.28466797	-65.47851563	-0.39550781	+3220	+13.24951172	-0.02197266	-5.68652344	+15.90820313	-43.50585938	-70.44433594	+2212
+1457970461.27460000	+15.04687500	+0.79980469	-3.33544922	+42.40722656	-46.38427734	-121.35498047	+3384	+14.30859375	+3.74414063	-3.78369141	+4.63623047	-65.41259766	-0.68115234	+3224	+13.24511719	+0.02197266	-5.70410156	+16.06201172	-43.52783203	-70.44433594	+2200
+1457970461.27880000	+15.03808594	+0.83935547	-3.35302734	+42.49511719	-46.36230469	-121.42089844	+3372	+14.29101563	+3.78808594	-3.80126953	+4.87792969	-65.41259766	-0.90087891	+3228	+13.23632813	+0.07031250	-5.71728516	+16.19384766	-43.59375000	-70.42236328	+2188
+1457970461.28290010	+15.03369141	+0.88330078	-3.37060547	+42.58300781	-46.34033203	-121.44287109	+3364	+14.27783203	+3.82763672	-3.81884766	+5.14160156	-65.41259766	-1.09863281	+3232	+13.23193359	+0.11425781	-5.72607422	+16.32568359	-43.65966797	-70.42236328	+2176
+1457970461.28710010	+15.02490234	+0.93164063	-3.38818359	+42.71484375	-46.31835938	-121.46484375	+3360	+14.26464844	+3.87158203	-3.83642578	+5.40527344	-65.41259766	-1.27441406	+3236	+13.23193359	+0.15820313	-5.73925781	+16.47949219	-43.72558594	-70.44433594	+2164
+1457970461.29130010	+15.01611328	+0.97558594	-3.39257813	+42.86865234	-46.34033203	-121.55273438	+3348	+14.24707031	+3.91992188	-3.84521484	+5.64697266	-65.47851563	-1.40625000	+3240	+13.22753906	+0.20654297	-5.74365234	+16.67724609	-43.79150391	-70.48828125	+2152
+1457970461.29959990	+14.99853516	+1.08105469	-3.39697266	+43.26416016	-46.40625000	-121.68457031	+3336	+14.22070313	+4.01660156	-3.84960938	+6.10839844	-65.56640625	-1.69189453	+3244	+13.21875000	+0.29882813	-5.75683594	+17.02880859	-43.87939453	-70.55419922	+2124
+1457970461.30380010	+14.98974609	+1.13378906	-3.38818359	+43.48388672	-46.49414063	-121.77246094	+3332	+14.20751953	+4.06933594	-3.84082031	+6.30615234	-65.69824219	-1.73583984	+3248	+13.21435547	+0.34716797	-5.75683594	+17.22656250	-43.94531250	-70.57617188	+2112
+1457970461.30790000	+14.98535156	+1.19091797	-3.37939453	+43.74755859	-46.60400391	-121.88232422	+3328	+14.19873047	+4.11767578	-3.82763672	+6.45996094	-65.85205078	-1.80175781	+3252	+13.20556641	+0.39550781	-5.75683594	+17.44628906	-44.03320313	-70.62011719	+2100
+1457970461.31209990	+14.97656250	+1.24365234	-3.36621094	+43.98925781	-46.71386719	-121.97021484	+3320	+14.18554688	+4.17480469	-3.81005859	+6.61376953	-66.00585938	-1.80175781	+3256	+13.20117188	+0.43945313	-5.75244141	+17.64404297	-44.12109375	-70.68603516	+2088
+1457970461.32040000	+14.96337891	+1.35351563	-3.33105469	+44.56054688	-46.99951172	-122.25585938	+3316	+14.16357422	+4.28027344	-3.76611328	+6.89941406	-66.35742188	-1.80175781	+3272	+13.19238281	+0.53173828	-5.74365234	+18.06152344	-44.31884766	-70.79589844	+2068
+1457970461.32870010	+14.94580078	+1.47216797	-3.29150391	+45.15380859	-47.26318359	-122.49755859	+3308	+14.14160156	+4.38574219	-3.72216797	+7.18505859	-66.70898438	-1.82373047	+3284	+13.18359375	+0.62402344	-5.73046875	+18.47900391	-44.49462891	-70.92773438	+2052
+1457970461.33290000	+14.93701172	+1.52490234	-3.27392578	+45.43945313	-47.39501953	-122.62939453	+3304	+14.13281250	+4.43847656	-3.70019531	+7.36083984	-66.86279297	-1.84570313	+3288	+13.18359375	+0.66796875	-5.72167969	+18.69873047	-44.58251953	-70.99365234	+2048
+1457970461.33710000	+14.92822266	+1.57763672	-3.25634766	+45.70312500	-47.52685547	-122.73925781	+3296	+14.11962891	+4.49121094	-3.68261719	+7.51464844	-67.01660156	-1.84570313	+3292	+13.17480469	+0.71191406	-5.71728516	+18.91845703	-44.67041016	-71.01562500	+2048
+1457970461.34120010	+14.91943359	+1.62597656	-3.23876953	+45.94482422	-47.63671875	-122.84912109	+3288	+14.10205078	+4.53955078	-3.66064453	+7.64648438	-67.12646484	-1.84570313	+3296	+13.16601563	+0.75585938	-5.70849609	+19.09423828	-44.75830078	-71.03759766	+2044
+1457970461.34540010	+14.91064453	+1.67871094	-3.22119141	+46.20849609	-47.76855469	-122.95898438	+3280	+14.08447266	+4.58789063	-3.64306641	+7.77832031	-67.28027344	-1.84570313	+3304	+13.16162109	+0.79980469	-5.69970703	+19.27001953	-44.86816406	-71.05957031	+2044
+1457970461.34960010	+14.90185547	+1.71826172	-3.20800781	+46.40625000	-47.90039063	-123.06884766	+3272	+14.07568359	+4.62304688	-3.62109375	+7.88818359	-67.43408203	-1.88964844	+3304	+13.15283203	+0.83935547	-5.69091797	+19.42382813	-44.95605469	-71.08154297	+2044
+1457970461.35789990	+14.87988281	+1.79736328	-3.19042969	+46.73583984	-48.03222656	-123.17871094	+3252	+14.04492188	+4.69335938	-3.60791016	+8.23974609	-67.54394531	-2.08740234	+3304	+13.14404297	+0.91845703	-5.67773438	+19.70947266	-45.15380859	-71.08154297	+2044
+1457970461.36209990	+14.87109375	+1.83251953	-3.18603516	+46.88964844	-48.07617188	-123.24462891	+3244	+14.02734375	+4.72851563	-3.60351563	+8.41552734	-67.60986328	-2.21923828	+3304	+13.13525391	+0.95800781	-5.66894531	+19.84130859	-45.21972656	-71.03759766	+2044
+1457970461.36620000	+14.85791016	+1.86767578	-3.18164063	+47.04345703	-48.12011719	-123.28857422	+3232	+14.00976563	+4.76367188	-3.60351563	+8.61328125	-67.63183594	-2.32910156	+3304	+13.12646484	+0.99755859	-5.66455078	+19.97314453	-45.28564453	-71.01562500	+2040
+1457970461.37040000	+14.84472656	+1.90283203	-3.17724609	+47.17529297	-48.14208984	-123.31054688	+3220	+13.98779297	+4.79443359	-3.59912109	+8.78906250	-67.63183594	-2.43896484	+3304	+13.11767578	+1.03271484	-5.65576172	+20.08300781	-45.35156250	-70.94970703	+2036
+1457970461.37459990	+14.83154297	+1.92919922	-3.17724609	+47.24121094	-48.16406250	-123.33251953	+3212	+13.96582031	+4.82080078	-3.59912109	+8.94287109	-67.63183594	-2.57080078	+3304	+13.10449219	+1.06787109	-5.65136719	+20.17089844	-45.39550781	-70.88378906	+2032
+1457970461.37870000	+14.81835938	+1.95556641	-3.17285156	+47.32910156	-48.20800781	-123.35449219	+3204	+13.94824219	+4.84716797	-3.59912109	+9.11865234	-67.65380859	-2.68066406	+3304	+13.09570313	+1.10302734	-5.64697266	+20.23681641	-45.46142578	-70.81787109	+2024
+1457970461.38290000	+14.80957031	+1.98193359	-3.16845703	+47.41699219	-48.22998047	-123.37646484	+3196	+13.92626953	+4.87353516	-3.59912109	+9.29443359	-67.65380859	-2.81250000	+3308	+13.08691406	+1.13818359	-5.63818359	+20.32470703	-45.52734375	-70.75195313	+2020
+1457970461.39120010	+14.78320313	+2.04345703	-3.15527344	+47.68066406	-48.29589844	-123.44238281	+3188	+13.89111328	+4.92187500	-3.59472656	+9.62402344	-67.67578125	-3.07617188	+3312	+13.06933594	+1.20410156	-5.62060547	+20.50048828	-45.65917969	-70.68603516	+2008
+1457970461.39960000	+14.75683594	+2.10498047	-3.14648438	+47.92236328	-48.33984375	-123.44238281	+3184	+13.85156250	+4.98339844	-3.59033203	+9.95361328	-67.65380859	-3.25195313	+3316	+13.05175781	+1.27001953	-5.60302734	+20.67626953	-45.72509766	-70.55419922	+1988
+1457970461.40790010	+14.73046875	+2.16650391	-3.12451172	+48.20800781	-48.42773438	-123.48632813	+3184	+13.81201172	+5.04492188	-3.56396484	+10.21728516	-67.74169922	-3.31787109	+3328	+13.02978516	+1.33154297	-5.58105469	+20.89599609	-45.81298828	-70.48828125	+1972
+1457970461.41619990	+14.70410156	+2.23242188	-3.09375000	+48.55957031	-48.60351563	-123.53027344	+3192	+13.77685547	+5.10205078	-3.52880859	+10.39306641	-67.85156250	-3.33984375	+3340	+13.01220703	+1.39306641	-5.55468750	+21.13769531	-45.92285156	-70.48828125	+1964
+1457970461.42450000	+14.68212891	+2.30712891	-3.05419922	+48.95507813	-48.77929688	-123.61816406	+3200	+13.75048828	+5.16796875	-3.48925781	+10.54687500	-67.98339844	-3.27392578	+3352	+12.99902344	+1.45019531	-5.52392578	+21.37939453	-46.05468750	-70.51025391	+1956
+1457970461.43290000	+14.66015625	+2.38623047	-3.00585938	+49.43847656	-48.95507813	-123.70605469	+3208	+13.71972656	+5.24707031	-3.44091797	+10.67871094	-68.13720703	-3.12011719	+3364	+12.98144531	+1.50292969	-5.49316406	+21.68701172	-46.14257813	-70.57617188	+1952
+1457970461.44120000	+14.63818359	+2.46093750	-2.96630859	+49.81201172	-49.13085938	-123.75000000	+3212	+13.69335938	+5.30859375	-3.39257813	+10.72265625	-68.24707031	-2.94433594	+3376	+12.96826172	+1.56005859	-5.46679688	+21.95068359	-46.20849609	-70.59814453	+1952
+1457970461.44950010	+14.61621094	+2.52685547	-2.92236328	+50.16357422	-49.30664063	-123.77197266	+3212	+13.67138672	+5.36572266	-3.34423828	+10.72265625	-68.35693359	-2.72460938	+3380	+12.95068359	+1.60839844	-5.44042969	+22.21435547	-46.29638672	-70.64208984	+1960
+1457970461.45370010	+14.60302734	+2.55761719	-2.90478516	+50.33935547	-49.39453125	-123.79394531	+3212	+13.65820313	+5.39208984	-3.32666016	+10.70068359	-68.37890625	-2.63671875	+3384	+12.94189453	+1.63037109	-5.42724609	+22.32421875	-46.36230469	-70.66406250	+1964
+1457970461.46199990	+14.58544922	+2.61474609	-2.86962891	+50.64697266	-49.52636719	-123.79394531	+3204	+13.63623047	+5.44482422	-3.29589844	+10.70068359	-68.37890625	-2.39501953	+3384	+12.92871094	+1.67431641	-5.40527344	+22.50000000	-46.42822266	-70.64208984	+1968
+1457970461.46620010	+14.57666016	+2.63671875	-2.86083984	+50.73486328	-49.54833984	-123.77197266	+3200	+13.62304688	+5.46679688	-3.28271484	+10.67871094	-68.35693359	-2.30712891	+3380	+12.91992188	+1.69628906	-5.39648438	+22.56591797	-46.45019531	-70.62011719	+1972
+1457970461.47040010	+14.56347656	+2.65869141	-2.85205078	+50.80078125	-49.57031250	-123.72802734	+3196	+13.60986328	+5.48437500	-3.27392578	+10.67871094	-68.33496094	-2.19726563	+3380	+12.91113281	+1.71826172	-5.39208984	+22.63183594	-46.45019531	-70.55419922	+1972
+1457970461.47449990	+14.55468750	+2.67187500	-2.84326172	+50.82275391	-49.59228516	-123.66210938	+3188	+13.59667969	+5.50195313	-3.26513672	+10.63476563	-68.29101563	-2.08740234	+3376	+12.90234375	+1.73583984	-5.38769531	+22.65380859	-46.45019531	-70.46630859	+1972
+1457970461.47869990	+14.54589844	+2.68505859	-2.84326172	+50.80078125	-49.59228516	-123.55224609	+3180	+13.58349609	+5.51074219	-3.26074219	+10.61279297	-68.20312500	-2.02148438	+3372	+12.88916016	+1.75781250	-5.38330078	+22.63183594	-46.45019531	-70.37841797	+1972
+1457970461.48280000	+14.53710938	+2.69824219	-2.83886719	+50.80078125	-49.59228516	-123.48632813	+3172	+13.57031250	+5.52392578	-3.25634766	+10.56884766	-68.15917969	-1.93359375	+3368	+12.88037109	+1.77539063	-5.37451172	+22.63183594	-46.47216797	-70.26855469	+1968
+1457970461.48700000	+14.52832031	+2.71142578	-2.83886719	+50.80078125	-49.61425781	-123.39843750	+3168	+13.55712891	+5.53271484	-3.25634766	+10.52490234	-68.09326172	-1.82373047	+3364	+12.87158203	+1.78857422	-5.37011719	+22.60986328	-46.49414063	-70.15869141	+1968
+1457970461.49530010	+14.51074219	+2.73339844	-2.83886719	+50.73486328	-49.61425781	-123.22265625	+3156	+13.53515625	+5.55468750	-3.25195313	+10.39306641	-67.96142578	-1.58203125	+3360	+12.85839844	+1.82373047	-5.36132813	+22.56591797	-46.53808594	-69.91699219	+1956
+1457970461.49950000	+14.50195313	+2.74218750	-2.83886719	+50.69091797	-49.61425781	-123.11279297	+3152	+13.52197266	+5.56347656	-3.25195313	+10.32714844	-67.89550781	-1.47216797	+3356	+12.84960938	+1.84130859	-5.36132813	+22.52197266	-46.53808594	-69.76318359	+1952
+1457970461.50370000	+14.49316406	+2.75097656	-2.84326172	+50.62500000	-49.61425781	-122.98095703	+3148	+13.50878906	+5.57226563	-3.25195313	+10.23925781	-67.82958984	-1.34033203	+3356	+12.84082031	+1.85888672	-5.35693359	+22.50000000	-46.53808594	-69.60937500	+1944
+1457970461.50780010	+14.48437500	+2.75976563	-2.84326172	+50.58105469	-49.61425781	-122.87109375	+3148	+13.49560547	+5.58105469	-3.24755859	+10.15136719	-67.80761719	-1.20849609	+3352	+12.82763672	+1.87207031	-5.35253906	+22.45605469	-46.56005859	-69.47753906	+1936
+1457970461.51200010	+14.47558594	+2.76416016	-2.84765625	+50.51513672	-49.63623047	-122.73925781	+3144	+13.48242188	+5.58984375	-3.24316406	+10.04150391	-67.78564453	-1.05468750	+3352	+12.81884766	+1.88964844	-5.35253906	+22.39013672	-46.56005859	-69.32373047	+1928
+1457970461.51620010	+14.46679688	+2.77294922	-2.84326172	+50.47119141	-49.65820313	-122.62939453	+3144	+13.46923828	+5.59863281	-3.23876953	+9.93164063	-67.76367188	-0.87890625	+3352	+12.81445313	+1.90283203	-5.34375000	+22.34619141	-46.60400391	-69.19189453	+1920
+1457970461.52449990	+14.45800781	+2.79492188	-2.83886719	+50.38330078	-49.76806641	-122.43164063	+3140	+13.44726563	+5.61621094	-3.22119141	+9.64599609	-67.74169922	-0.48339844	+3356	+12.80126953	+1.92919922	-5.33056641	+22.25830078	-46.66992188	-68.97216797	+1908
+1457970461.53280000	+14.44482422	+2.81689453	-2.82568359	+50.36132813	-49.92187500	-122.25585938	+3140	+13.43408203	+5.64257813	-3.19482422	+9.31640625	-67.82958984	-0.02197266	+3360	+12.79248047	+1.95556641	-5.31738281	+22.23632813	-46.73583984	-68.79638672	+1896
+1457970461.54119990	+14.43164063	+2.84326172	-2.80371094	+50.36132813	-50.09765625	-122.08007813	+3140	+13.41650391	+5.67333984	-3.15527344	+8.96484375	-67.93945313	+0.46142578	+3364	+12.78369141	+1.98193359	-5.29980469	+22.21435547	-46.80175781	-68.64257813	+1888
+1457970461.54530000	+14.42724609	+2.85644531	-2.79052734	+50.36132813	-50.22949219	-121.99218750	+3140	+13.41210938	+5.68652344	-3.13330078	+8.74511719	-68.02734375	+0.74707031	+3368	+12.77490234	+1.99072266	-5.29101563	+22.19238281	-46.82373047	-68.57666016	+1884
+1457970461.55370000	+14.42285156	+2.87841797	-2.75537109	+50.36132813	-50.47119141	-121.86035156	+3140	+13.40332031	+5.71289063	-3.08496094	+8.30566406	-68.20312500	+1.27441406	+3376	+12.77050781	+2.00830078	-5.27343750	+22.14843750	-46.91162109	-68.48876953	+1884
+1457970461.56200000	+14.41406250	+2.90478516	-2.72460938	+50.38330078	-50.73486328	-121.70654297	+3140	+13.39892578	+5.73486328	-3.03662109	+7.88818359	-68.33496094	+1.77978516	+3380	+12.76611328	+2.02148438	-5.25146484	+22.08251953	-46.97753906	-68.40087891	+1888
+1457970461.57030010	+14.40966797	+2.92236328	-2.68945313	+50.36132813	-50.95458984	-121.55273438	+3132	+13.39892578	+5.75244141	-2.99267578	+7.53662109	-68.48876953	+2.19726563	+3380	+12.76171875	+2.03906250	-5.23828125	+22.03857422	-47.04345703	-68.31298828	+1892
+1457970461.57859990	+14.40087891	+2.93554688	-2.66308594	+50.27343750	-51.15234375	-121.35498047	+3120	+13.39453125	+5.76123047	-2.95751953	+7.18505859	-68.55468750	+2.57080078	+3372	+12.75732422	+2.04785156	-5.22070313	+21.90673828	-47.06542969	-68.18115234	+1896
+1457970461.58279990	+14.40087891	+2.93994141	-2.65429688	+50.20751953	-51.21826172	-121.24511719	+3116	+13.39453125	+5.76562500	-2.94433594	+7.00927734	-68.55468750	+2.72460938	+3372	+12.75292969	+2.05224609	-5.21630859	+21.81884766	-47.08740234	-68.09326172	+1896
+1457970461.58699990	+14.39648438	+2.93994141	-2.64550781	+50.11962891	-51.28417969	-121.15722656	+3112	+13.39013672	+5.76562500	-2.93554688	+6.83349609	-68.55468750	+2.87841797	+3364	+12.75292969	+2.05664063	-5.21191406	+21.73095703	-47.10937500	-68.00537109	+1900
+1457970461.59110000	+14.39648438	+2.93994141	-2.63671875	+50.03173828	-51.32812500	-121.04736328	+3104	+13.39013672	+5.76123047	-2.92675781	+6.67968750	-68.51074219	+3.03222656	+3360	+12.74853516	+2.05664063	-5.20751953	+21.64306641	-47.13134766	-67.89550781	+1900
+1457970461.59530000	+14.39648438	+2.93994141	-2.63671875	+49.94384766	-51.35009766	-120.93750000	+3100	+13.39013672	+5.76123047	-2.92236328	+6.52587891	-68.48876953	+3.16406250	+3356	+12.74853516	+2.06103516	-5.20312500	+21.55517578	-47.13134766	-67.78564453	+1900
+1457970461.59949990	+14.39208984	+2.93994141	-2.63671875	+49.81201172	-51.37207031	-120.80566406	+3092	+13.38574219	+5.76123047	-2.91796875	+6.39404297	-68.44482422	+3.29589844	+3352	+12.74414063	+2.06542969	-5.19873047	+21.44531250	-47.13134766	-67.65380859	+1896
+1457970461.60780000	+14.39208984	+2.93554688	-2.63671875	+49.59228516	-51.35009766	-120.56396484	+3084	+13.38134766	+5.75683594	-2.91357422	+6.08642578	-68.33496094	+3.55957031	+3340	+12.73974609	+2.07861328	-5.18994141	+21.24755859	-47.13134766	-67.39013672	+1892
+1457970461.61200000	+14.38769531	+2.93115234	-2.63671875	+49.46044922	-51.35009766	-120.43212891	+3080	+13.37695313	+5.75244141	-2.91357422	+5.91064453	-68.26904297	+3.73535156	+3336	+12.73535156	+2.08300781	-5.18994141	+21.13769531	-47.10937500	-67.25830078	+1888
+1457970461.61610010	+14.38769531	+2.93115234	-2.64111328	+49.35058594	-51.35009766	-120.32226563	+3080	+13.37695313	+5.74804688	-2.91357422	+5.71289063	-68.20312500	+3.91113281	+3336	+12.73535156	+2.08740234	-5.18554688	+21.02783203	-47.10937500	-67.10449219	+1884
+1457970461.62030010	+14.38769531	+2.92675781	-2.64550781	+49.24072266	-51.32812500	-120.21240234	+3080	+13.37255859	+5.74365234	-2.91357422	+5.51513672	-68.11523438	+4.08691406	+3332	+12.73095703	+2.09179688	-5.18554688	+20.91796875	-47.08740234	-66.97265625	+1880
+1457970461.62450000	+14.38769531	+2.92236328	-2.64990234	+49.13085938	-51.30615234	-120.10253906	+3080	+13.36816406	+5.73925781	-2.91357422	+5.31738281	-68.04931641	+4.28466797	+3332	+12.72656250	+2.09619141	-5.18115234	+20.80810547	-47.08740234	-66.84082031	+1876
+1457970461.62859990	+14.38769531	+2.92236328	-2.65429688	+49.02099609	-51.26220703	-119.97070313	+3080	+13.36816406	+5.73925781	-2.91357422	+5.07568359	-67.98339844	+4.52636719	+3328	+12.72656250	+2.10058594	-5.17675781	+20.72021484	-47.08740234	-66.73095703	+1868
+1457970461.63700010	+14.38769531	+2.91796875	-2.65869141	+48.84521484	-51.24023438	-119.79492188	+3080	+13.36376953	+5.73925781	-2.90917969	+4.61425781	-67.85156250	+5.00976563	+3328	+12.72216797	+2.11376953	-5.17236328	+20.58837891	-47.04345703	-66.51123047	+1856
+1457970461.64109990	+14.38769531	+2.91796875	-2.65869141	+48.77929688	-51.21826172	-119.70703125	+3080	+13.36376953	+5.73925781	-2.90478516	+4.37255859	-67.78564453	+5.29541016	+3328	+12.72216797	+2.11816406	-5.17236328	+20.52246094	-46.99951172	-66.42333984	+1852
+1457970461.64529990	+14.39208984	+2.91796875	-2.65869141	+48.71337891	-51.19628906	-119.64111328	+3080	+13.35937500	+5.73925781	-2.90039063	+4.04296875	-67.71972656	+5.64697266	+3328	+12.71777344	+2.12255859	-5.16796875	+20.47851563	-46.97753906	-66.33544922	+1848
+1457970461.65360000	+14.39208984	+2.92236328	-2.65869141	+48.64746094	-51.21826172	-119.50927734	+3080	+13.36376953	+5.74365234	-2.88281250	+3.42773438	-67.63183594	+6.37207031	+3332	+12.71337891	+2.13134766	-5.15917969	+20.41259766	-46.93359375	-66.24755859	+1840
+1457970461.65780000	+14.39208984	+2.92236328	-2.65429688	+48.60351563	-51.21826172	-119.46533203	+3080	+13.36376953	+5.75244141	-2.86962891	+3.07617188	-67.60986328	+6.83349609	+3336	+12.71337891	+2.13134766	-5.15917969	+20.41259766	-46.93359375	-66.24755859	+1836
+1457970461.66190000	+14.39208984	+2.92675781	-2.64990234	+48.60351563	-51.21826172	-119.42138672	+3080	+13.36816406	+5.76123047	-2.85205078	+2.74658203	-67.58789063	+7.25097656	+3340	+12.71337891	+2.13134766	-5.15478516	+20.39062500	-46.91162109	-66.22558594	+1832
+1457970461.67030000	+14.39648438	+2.93554688	-2.64111328	+48.62548828	-51.26220703	-119.35546875	+3080	+13.37255859	+5.77880859	-2.81689453	+2.17529297	-67.56591797	+8.02001953	+3348	+12.71777344	+2.13574219	-5.15478516	+20.39062500	-46.88964844	-66.22558594	+1828
+1457970461.67440010	+14.39648438	+2.94433594	-2.63232422	+48.62548828	-51.30615234	-119.33349609	+3080	+13.37695313	+5.78759766	-2.79931641	+1.91162109	-67.58789063	+8.39355469	+3352	+12.71777344	+2.13574219	-5.15039063	+20.39062500	-46.88964844	-66.22558594	+1824
+1457970461.68280010	+14.39648438	+2.95312500	-2.61914063	+48.69140625	-51.37207031	-119.31152344	+3080	+13.38574219	+5.80517578	-2.77294922	+1.47216797	-67.56591797	+8.98681641	+3356	+12.71777344	+2.14013672	-5.14599609	+20.39062500	-46.86767578	-66.20361328	+1824
+1457970461.69109990	+14.40087891	+2.96191406	-2.60156250	+48.73535156	-51.43798828	-119.31152344	+3076	+13.39453125	+5.81396484	-2.75097656	+1.12060547	-67.56591797	+9.47021484	+3360	+12.71777344	+2.14453125	-5.14160156	+20.39062500	-46.82373047	-66.20361328	+1824
+1457970461.69530010	+14.40087891	+2.96630859	-2.59716797	+48.75732422	-51.45996094	-119.31152344	+3072	+13.39892578	+5.82275391	-2.74218750	+1.01074219	-67.54394531	+9.62402344	+3360	+12.71777344	+2.14453125	-5.14160156	+20.39062500	-46.82373047	-66.20361328	+1824
+1457970461.69939990	+14.40087891	+2.97070313	-2.59277344	+48.77929688	-51.48193359	-119.31152344	+3068	+13.39892578	+5.82714844	-2.74218750	+0.92285156	-67.50000000	+9.77783203	+3360	+12.71777344	+2.14892578	-5.13720703	+20.36865234	-46.80175781	-66.20361328	+1828
+1457970461.70359990	+14.40527344	+2.97070313	-2.58837891	+48.75732422	-51.50390625	-119.28955078	+3064	+13.40332031	+5.82714844	-2.74218750	+0.85693359	-67.45605469	+9.88769531	+3356	+12.71777344	+2.14892578	-5.13720703	+20.36865234	-46.77978516	-66.18164063	+1828
+1457970461.71190000	+14.40527344	+2.97070313	-2.58837891	+48.73535156	-51.50390625	-119.24560547	+3056	+13.40332031	+5.82714844	-2.74658203	+0.74707031	-67.32421875	+10.04150391	+3356	+12.72216797	+2.15332031	-5.13281250	+20.32470703	-46.75781250	-66.13769531	+1832
+1457970461.71610000	+14.40527344	+2.97070313	-2.58837891	+48.69140625	-51.50390625	-119.20166016	+3052	+13.40771484	+5.82275391	-2.75537109	+0.68115234	-67.23632813	+10.10742188	+3360	+12.72216797	+2.15332031	-5.13281250	+20.30273438	-46.73583984	-66.11572266	+1832
+1457970461.72020010	+14.40966797	+2.96630859	-2.59277344	+48.62548828	-51.50390625	-119.13574219	+3052	+13.40771484	+5.81835938	-2.75976563	+0.63720703	-67.12646484	+10.17333984	+3360	+12.72216797	+2.15771484	-5.13281250	+20.19287109	-46.69189453	-66.00585938	+1836
+1457970461.72440000	+14.40966797	+2.96630859	-2.59277344	+48.55957031	-51.48193359	-119.06982422	+3048	+13.40771484	+5.81396484	-2.76855469	+0.61523438	-67.03857422	+10.21728516	+3364	+12.72656250	+2.16210938	-5.13281250	+20.10498047	-46.64794922	-65.91796875	+1836
+1457970461.72860000	+14.40966797	+2.96191406	-2.59716797	+48.47167969	-51.48193359	-118.98193359	+3048	+13.40771484	+5.80957031	-2.77734375	+0.59326172	-66.92871094	+10.26123047	+3368	+12.72656250	+2.16210938	-5.13281250	+20.01708984	-46.62597656	-65.83007813	+1836
+1457970461.73270010	+14.41406250	+2.95751953	-2.60156250	+48.33984375	-51.45996094	-118.87207031	+3048	+13.40771484	+5.80517578	-2.79052734	+0.59326172	-66.81884766	+10.28320313	+3372	+12.73095703	+2.16650391	-5.13720703	+19.95117188	-46.60400391	-65.76416016	+1836
+1457970461.73690010	+14.41406250	+2.94873047	-2.61035156	+48.20800781	-51.43798828	-118.71826172	+3052	+13.40771484	+5.80078125	-2.79931641	+0.61523438	-66.68701172	+10.32714844	+3376	+12.73095703	+2.16650391	-5.14160156	+19.88525391	-46.58203125	-65.67626953	+1836
+1457970461.74110010	+14.41845703	+2.94433594	-2.61474609	+48.03222656	-51.43798828	-118.54248047	+3052	+13.41210938	+5.79638672	-2.80810547	+0.63720703	-66.59912109	+10.34912109	+3376	+12.73095703	+2.16650391	-5.14160156	+19.79736328	-46.58203125	-65.61035156	+1832
+1457970461.74939990	+14.42724609	+2.91796875	-2.63671875	+47.35107422	-51.41601563	-117.86132813	+3060	+13.41210938	+5.77880859	-2.82128906	+0.79101563	-66.35742188	+10.34912109	+3388	+12.73535156	+2.16650391	-5.14599609	+19.68750000	-46.56005859	-65.50048828	+1828
+1457970461.75359990	+14.43164063	+2.90917969	-2.64111328	+46.97753906	-51.45996094	-117.50976563	+3064	+13.41650391	+5.77441406	-2.82128906	+0.92285156	-66.29150391	+10.30517578	+3388	+12.73535156	+2.16210938	-5.14599609	+19.59960938	-46.56005859	-65.43457031	+1828
+1457970461.75770000	+14.43603516	+2.88720703	-2.64550781	+46.25244141	-51.50390625	-116.76269531	+3072	+13.42089844	+5.77001953	-2.82128906	+1.16455078	-66.22558594	+10.17333984	+3392	+12.73535156	+2.16210938	-5.15039063	+19.55566406	-46.58203125	-65.36865234	+1824
+1457970461.76189990	+14.44482422	+2.87402344	-2.65429688	+45.61523438	-51.56982422	-116.08154297	+3072	+13.42529297	+5.77001953	-2.82128906	+1.49414063	-66.18164063	+9.99755859	+3392	+12.73535156	+2.16210938	-5.15039063	+19.48974609	-46.58203125	-65.32470703	+1824
+1457970461.76609990	+14.44921875	+2.86083984	-2.64990234	+45.04394531	-51.65771484	-115.46630859	+3076	+13.42968750	+5.77441406	-2.80810547	+1.91162109	-66.20361328	+9.73388672	+3396	+12.73535156	+2.16210938	-5.15039063	+19.42382813	-46.58203125	-65.28076172	+1820
+1457970461.77020000	+14.45800781	+2.84326172	-2.64111328	+44.07714844	-51.81152344	-114.47753906	+3076	+13.43408203	+5.77880859	-2.79931641	+2.52685547	-66.22558594	+9.29443359	+3400	+12.73974609	+2.15771484	-5.15039063	+19.37988281	-46.58203125	-65.23681641	+1820
+1457970461.77860000	+14.46240234	+2.83007813	-2.62353516	+42.58300781	-52.03125000	-112.91748047	+3076	+13.44287109	+5.79199219	-2.77734375	+4.06494141	-66.31347656	+8.08593750	+3404	+12.73974609	+2.15771484	-5.15039063	+19.24804688	-46.60400391	-65.14892578	+1816
+1457970461.78270010	+14.46679688	+2.81250000	-2.61474609	+41.57226563	-52.11914063	-111.95068359	+3076	+13.44726563	+5.80078125	-2.76855469	+5.22949219	-66.31347656	+7.07519531	+3404	+12.73974609	+2.15332031	-5.15039063	+19.18212891	-46.60400391	-65.10498047	+1816
+1457970461.78690000	+14.47119141	+2.79931641	-2.60595703	+40.69335938	-52.16308594	-111.09375000	+3076	+13.45166016	+5.81396484	-2.75976563	+6.48193359	-66.33544922	+5.99853516	+3404	+12.73974609	+2.15332031	-5.15039063	+19.11621094	-46.60400391	-65.03906250	+1816
+1457970461.79520010	+14.47998047	+2.77734375	-2.59716797	+38.86962891	-52.20703125	-109.33593750	+3068	+13.45605469	+5.84912109	-2.75097656	+9.93164063	-66.29150391	+2.96630859	+3408	+12.73974609	+2.14453125	-5.15478516	+18.96240234	-46.62597656	-64.90722656	+1816
+1457970461.79940010	+14.48437500	+2.76855469	-2.59716797	+37.85888672	-52.14111328	-108.36914063	+3060	+13.45605469	+5.86669922	-2.75097656	+11.75537109	-66.18164063	+1.31835938	+3408	+12.73974609	+2.14453125	-5.15478516	+18.85253906	-46.62597656	-64.84130859	+1820
+1457970461.80349990	+14.48437500	+2.75537109	-2.60595703	+36.84814453	-52.05322266	-107.40234375	+3056	+13.45605469	+5.87988281	-2.75537109	+13.60107422	-66.04980469	-0.35156250	+3408	+12.73974609	+2.14013672	-5.15478516	+18.76464844	-46.60400391	-64.75341797	+1824
+1457970461.80769990	+14.48437500	+2.73779297	-2.61474609	+35.79345703	-51.92138672	-106.41357422	+3052	+13.44726563	+5.89746094	-2.76855469	+15.84228516	-65.78613281	-2.39501953	+3408	+12.73535156	+2.13574219	-5.15917969	+18.61083984	-46.58203125	-64.62158203	+1824
+1457970461.81600000	+14.48876953	+2.69824219	-2.64990234	+33.59619141	-51.52587891	-104.43603516	+3056	+13.43408203	+5.92382813	-2.81250000	+19.57763672	-65.10498047	-5.84472656	+3416	+12.72656250	+2.12695313	-5.17236328	+18.28125000	-46.51611328	-64.29199219	+1836
+1457970461.82439990	+14.49755859	+2.65429688	-2.70263672	+31.46484375	-50.97656250	-102.50244141	+3060	+13.41650391	+5.94140625	-2.87402344	+23.04931641	-64.20410156	-9.05273438	+3428	+12.71337891	+2.10937500	-5.19433594	+17.70996094	-46.34033203	-63.72070313	+1848
+1457970461.83270000	+14.50195313	+2.61474609	-2.77734375	+29.48730469	-50.22949219	-100.70068359	+3068	+13.39453125	+5.95898438	-2.94433594	+26.05957031	-63.14941406	-11.82128906	+3440	+12.69140625	+2.08740234	-5.23828125	+17.02880859	-45.98876953	-62.99560547	+1864
+1457970461.84100010	+14.50195313	+2.56640625	-2.86523438	+27.64160156	-49.39453125	-99.03076172	+3080	+13.37255859	+5.96337891	-3.04101563	+28.43261719	-61.89697266	-13.95263672	+3460	+12.66064453	+2.06982422	-5.29101563	+16.39160156	-45.52734375	-62.29248047	+1876
+1457970461.84520010	+14.50195313	+2.54443359	-2.90917969	+26.80664063	-48.99902344	-98.23974609	+3084	+13.36376953	+5.96337891	-3.08056641	+29.37744141	-61.34765625	-14.85351563	+3464	+12.64306641	+2.05664063	-5.32617188	+16.04003906	-45.21972656	-61.87500000	+1884
+1457970461.85349990	+14.50634766	+2.49609375	-3.00146484	+25.26855469	-48.16406250	-96.85546875	+3100	+13.34179688	+5.96337891	-3.17724609	+30.89355469	-60.18310547	-16.17187500	+3484	+12.60791016	+2.03027344	-5.38769531	+15.51269531	-44.69238281	-61.28173828	+1888
+1457970461.86190010	+14.50634766	+2.45654297	-3.09814453	+23.97216797	-47.30712891	-95.58105469	+3108	+13.32421875	+5.96777344	-3.26953125	+32.03613281	-59.12841797	-17.16064453	+3496	+12.57714844	+1.99951172	-5.45800781	+15.07324219	-44.12109375	-60.79833984	+1888
+1457970461.87019990	+14.50195313	+2.42138672	-3.19482422	+22.85156250	-46.40625000	-94.46044922	+3112	+13.30224609	+5.96777344	-3.36621094	+32.87109375	-58.09570313	-17.84179688	+3508	+12.53759766	+1.96875000	-5.52832031	+14.78759766	-43.48388672	-60.44677734	+1888
+1457970461.87430000	+14.49316406	+2.40380859	-3.24316406	+22.34619141	-45.96679688	-93.93310547	+3108	+13.28906250	+5.97216797	-3.41015625	+33.22265625	-57.61230469	-18.12744141	+3512	+12.52001953	+1.95117188	-5.56347656	+14.65576172	-43.17626953	-60.31494141	+1888
+1457970461.87850000	+14.48876953	+2.39062500	-3.28710938	+21.88476563	-45.54931641	-93.44970703	+3108	+13.28027344	+5.97656250	-3.46289063	+33.48632813	-57.10693359	-18.32519531	+3516	+12.50244141	+1.92919922	-5.59863281	+14.58984375	-42.84667969	-60.20507813	+1888
+1457970461.88680010	+14.47998047	+2.35986328	-3.37500000	+21.02783203	-44.69238281	-92.54882813	+3104	+13.26269531	+5.98095703	-3.55078125	+33.96972656	-56.22802734	-18.74267578	+3520	+12.45849609	+1.88525391	-5.67333984	+14.43603516	-42.16552734	-60.02929688	+1892
+1457970461.89520000	+14.46240234	+2.33349609	-3.47607422	+20.28076172	-43.72558594	-91.71386719	+3096	+13.24072266	+5.98535156	-3.66064453	+34.38720703	-55.21728516	-19.11621094	+3520	+12.41455078	+1.83691406	-5.75683594	+14.39208984	-41.39648438	-59.94140625	+1900
+1457970461.89930010	+14.45361328	+2.31591797	-3.52880859	+19.92919922	-43.19824219	-91.29638672	+3092	+13.23193359	+5.98535156	-3.72216797	+34.56298828	-54.68994141	-19.29199219	+3520	+12.39257813	+1.81054688	-5.80078125	+14.37011719	-41.00097656	-59.91943359	+1904
+1457970461.90350010	+14.44482422	+2.29833984	-3.58593750	+19.59960938	-42.62695313	-90.94482422	+3084	+13.22314453	+5.98535156	-3.78369141	+34.73876953	-54.11865234	-19.48974609	+3520	+12.36621094	+1.78417969	-5.84472656	+14.39208984	-40.53955078	-59.89746094	+1912
+1457970461.90770010	+14.43164063	+2.28515625	-3.64746094	+19.29199219	-42.03369141	-90.54931641	+3080	+13.20556641	+5.98095703	-3.84960938	+34.91455078	-53.50341797	-19.66552734	+3520	+12.33544922	+1.75341797	-5.90185547	+14.39208984	-40.01220703	-59.87548828	+1920
+1457970461.91179990	+14.41845703	+2.26318359	-3.70898438	+18.94042969	-41.44042969	-90.19775391	+3080	+13.19677734	+5.97216797	-3.91992188	+35.04638672	-52.86621094	-19.86328125	+3520	+12.30468750	+1.72265625	-5.95019531	+14.37011719	-39.50683594	-59.85351563	+1928
+1457970461.91599990	+14.40966797	+2.23681641	-3.77490234	+18.63281250	-40.80322266	-89.86816406	+3076	+13.18798828	+5.96337891	-3.99902344	+35.13427734	-52.16308594	-20.01708984	+3524	+12.27392578	+1.68750000	-5.99853516	+14.34814453	-39.00146484	-59.83154297	+1936
+1457970461.92020010	+14.39648438	+2.21923828	-3.85400391	+18.34716797	-40.10009766	-89.51660156	+3072	+13.17041016	+5.95458984	-4.08691406	+35.24414063	-51.41601563	-20.17089844	+3524	+12.23876953	+1.65673828	-6.05566406	+14.34814453	-38.43017578	-59.76562500	+1944
+1457970461.92849990	+14.37451172	+2.14892578	-4.01660156	+17.70996094	-38.58398438	-88.92333984	+3076	+13.14404297	+5.91943359	-4.27587891	+35.37597656	-49.76806641	-20.52246094	+3532	+12.16845703	+1.58203125	-6.16552734	+14.28222656	-37.26562500	-59.69970703	+1960
+1457970461.93269990	+14.35693359	+2.12255859	-4.11328125	+17.46826172	-37.70507813	-88.59375000	+3076	+13.12646484	+5.90185547	-4.39013672	+35.46386719	-48.77929688	-20.67626953	+3536	+12.13330078	+1.54687500	-6.23144531	+14.23828125	-36.58447266	-59.61181641	+1968
+1457970461.94100000	+14.32617188	+2.03906250	-4.31103516	+16.87500000	-35.92529297	-88.00048828	+3084	+13.09130859	+5.84472656	-4.61865234	+35.52978516	-46.77978516	-20.96191406	+3548	+12.04541016	+1.45898438	-6.35449219	+14.08447266	-35.20019531	-59.47998047	+1980
+1457970461.94930010	+14.29101563	+1.95117188	-4.51757813	+16.34765625	-34.07958984	-87.42919922	+3092	+13.05175781	+5.77441406	-4.85595703	+35.57373047	-44.64843750	-21.24755859	+3560	+11.95751953	+1.36230469	-6.48193359	+13.93066406	-33.77197266	-59.32617188	+1984
+1457970461.95760010	+14.25585938	+1.85449219	-4.73291016	+15.88623047	-32.16796875	-86.85791016	+3100	+13.01220703	+5.69091797	-5.11083984	+35.50781250	-42.45117188	-21.46728516	+3572	+11.86523438	+1.26123047	-6.61376953	+13.73291016	-32.25585938	-59.17236328	+1988
+1457970461.96180010	+14.23388672	+1.79296875	-4.84277344	+15.66650391	-31.17919922	-86.59423828	+3100	+12.99023438	+5.64697266	-5.23388672	+35.48583984	-41.35253906	-21.57714844	+3576	+11.82128906	+1.19970703	-6.67968750	+13.60107422	-31.48681641	-59.12841797	+1988
+1457970461.96600010	+14.21191406	+1.73583984	-4.95263672	+15.49072266	-30.21240234	-86.37451172	+3104	+12.96826172	+5.59863281	-5.35693359	+35.46386719	-40.23193359	-21.70898438	+3576	+11.77294922	+1.13818359	-6.74560547	+13.51318359	-30.67382813	-59.10644531	+1984
+1457970461.97009990	+14.18554688	+1.68750000	-5.05810547	+15.35888672	-29.24560547	-86.08886719	+3100	+12.94628906	+5.55029297	-5.47998047	+35.44189453	-39.15527344	-21.81884766	+3576	+11.72460938	+1.08105469	-6.81152344	+13.44726563	-29.88281250	-59.06250000	+1980
+1457970461.97429990	+14.15917969	+1.62597656	-5.15917969	+15.22705078	-28.30078125	-85.86914063	+3100	+12.92431641	+5.49316406	-5.59863281	+35.39794922	-38.07861328	-21.92871094	+3572	+11.67626953	+1.01074219	-6.87304688	+13.31542969	-29.06982422	-59.06250000	+1976
+1457970461.98260000	+14.10644531	+1.52050781	-5.35693359	+15.11718750	-26.49902344	-85.36376953	+3096	+12.88037109	+5.37451172	-5.82714844	+35.24414063	-35.99121094	-22.14843750	+3568	+11.57519531	+0.87890625	-6.99609375	+13.18359375	-27.48779297	-59.04052734	+1968
+1457970461.98680000	+14.08007813	+1.45458984	-5.44921875	+15.07324219	-25.68603516	-85.18798828	+3088	+12.85839844	+5.31298828	-5.93261719	+35.17822266	-35.02441406	-22.28027344	+3560	+11.52685547	+0.79980469	-7.05761719	+13.09570313	-26.69677734	-59.12841797	+1964
+1457970461.99099990	+14.05371094	+1.39306641	-5.54150391	+15.11718750	-24.85107422	-85.03417969	+3080	+12.83642578	+5.25146484	-6.03808594	+35.11230469	-34.03564453	-22.41210938	+3556	+11.47851563	+0.72070313	-7.11474609	+13.05175781	-25.90576172	-59.19433594	+1960
+1457970461.99510000	+14.02734375	+1.34033203	-5.62500000	+15.24902344	-24.08203125	-84.81445313	+3072	+12.81884766	+5.18994141	-6.14355469	+35.04638672	-33.11279297	-22.54394531	+3544	+11.42578125	+0.64599609	-7.17187500	+13.02978516	-25.11474609	-59.26025391	+1952
+1457970461.99930000	+13.99658203	+1.27880859	-5.70849609	+15.35888672	-23.35693359	-84.68261719	+3060	+12.79687500	+5.11962891	-6.24023438	+34.95849609	-32.21191406	-22.65380859	+3532	+11.37744141	+0.55810547	-7.22900391	+12.96386719	-24.30175781	-59.37011719	+1948
+1457970462.00350000	+13.96142578	+1.21728516	-5.79199219	+15.57861328	-22.54394531	-84.59472656	+3048	+12.76611328	+5.05371094	-6.34130859	+34.89257813	-31.24511719	-22.76367188	+3524	+11.32910156	+0.47900391	-7.28613281	+12.96386719	-23.51074219	-59.50195313	+1944
+1457970462.00760010	+13.92626953	+1.16894531	-5.87109375	+15.84228516	-21.86279297	-84.41894531	+3032	+12.74414063	+4.98339844	-6.43798828	+34.80468750	-30.38818359	-22.87353516	+3508	+11.27636719	+0.39550781	-7.33886719	+12.98583984	-22.71972656	-59.58984375	+1940
+1457970462.01600000	+13.86474609	+1.03271484	-6.02929688	+16.32568359	-20.50048828	-84.28710938	+3004	+12.68701172	+4.81640625	-6.63134766	+34.51904297	-28.58642578	-23.09326172	+3488	+11.17089844	+0.20654297	-7.43994141	+12.94189453	-21.11572266	-59.91943359	+1936
+1457970462.02010010	+13.82958984	+0.97119141	-6.10400391	+16.65527344	-19.86328125	-84.19921875	+2988	+12.66503906	+4.73730469	-6.72802734	+34.34326172	-27.77343750	-23.15917969	+3476	+11.11816406	+0.11865234	-7.49267578	+12.94189453	-20.34667969	-60.02929688	+1932
+1457970462.02839990	+13.75927734	+0.82177734	-6.25341797	+17.31445313	-18.52294922	-84.17724609	+2960	+12.59912109	+4.55712891	-6.91699219	+34.01367188	-26.05957031	-23.29101563	+3452	+11.01269531	-0.08349609	-7.58496094	+12.91992188	-18.76464844	-60.42480469	+1928
+1457970462.03259990	+13.71972656	+0.75146484	-6.33691406	+17.68798828	-17.81982422	-84.13330078	+2944	+12.56835938	+4.46923828	-7.01367188	+33.83789063	-25.18066406	-23.31298828	+3436	+10.95556641	-0.18017578	-7.63330078	+12.94189453	-17.95166016	-60.55664063	+1924
+1457970462.03679990	+13.68457031	+0.66357422	-6.42041016	+17.95166016	-17.09472656	-84.11132813	+2932	+12.53320313	+4.35937500	-7.11035156	+33.57421875	-24.30175781	-23.33496094	+3428	+10.90283203	-0.29003906	-7.67724609	+12.89794922	-17.11669922	-60.73242188	+1920
+1457970462.04090000	+13.64062500	+0.57568359	-6.49951172	+18.25927734	-16.36962891	-84.08935547	+2916	+12.48925781	+4.24951172	-7.21582031	+33.28857422	-23.33496094	-23.31298828	+3420	+10.84570313	-0.39550781	-7.71679688	+12.87597656	-16.30371094	-60.88623047	+1916
+1457970462.04510000	+13.59667969	+0.48779297	-6.58740234	+18.52294922	-15.57861328	-84.04541016	+2904	+12.44970703	+4.14404297	-7.31689453	+33.02490234	-22.45605469	-23.29101563	+3404	+10.78857422	-0.49658203	-7.75634766	+12.85400391	-15.49072266	-60.99609375	+1912
+1457970462.04930000	+13.55712891	+0.38671875	-6.67529297	+18.74267578	-14.78759766	-84.02343750	+2892	+12.41455078	+4.02099609	-7.40917969	+32.67333984	-21.57714844	-23.26904297	+3396	+10.72705078	-0.61523438	-7.79589844	+12.76611328	-14.65576172	-61.14990234	+1912
+1457970462.05340000	+13.51318359	+0.28564453	-6.75439453	+18.94042969	-14.04052734	-84.00146484	+2876	+12.37060547	+3.89794922	-7.51464844	+32.32177734	-20.65429688	-23.20312500	+3388	+10.66992188	-0.72949219	-7.82666016	+12.70019531	-13.84277344	-61.32568359	+1912
+1457970462.06180000	+13.42529297	+0.07031250	-6.92578125	+19.27001953	-12.34863281	-83.91357422	+2848	+12.29150391	+3.64746094	-7.69921875	+31.57470703	-18.94042969	-23.02734375	+3356	+10.55126953	-0.96240234	-7.89257813	+12.52441406	-12.17285156	-61.52343750	+1908
+1457970462.06590010	+13.37695313	-0.03955078	-7.00488281	+19.37988281	-11.51367188	-83.86962891	+2832	+12.23876953	+3.51123047	-7.79150391	+31.15722656	-18.01757813	-22.93945313	+3344	+10.49414063	-1.08105469	-7.91455078	+12.45849609	-11.33789063	-61.65527344	+1904
+1457970462.07010010	+13.32861328	-0.14941406	-7.08837891	+19.51171875	-10.59082031	-83.75976563	+2816	+12.19921875	+3.38378906	-7.87500000	+30.76171875	-17.22656250	-22.78564453	+3324	+10.43261719	-1.19531250	-7.94091797	+12.39257813	-10.50292969	-61.69921875	+1904
+1457970462.07430010	+13.27587891	-0.26806641	-7.17187500	+19.55566406	-9.66796875	-83.67187500	+2800	+12.15527344	+3.24316406	-7.95410156	+30.27832031	-16.41357422	-22.63183594	+3308	+10.37109375	-1.32714844	-7.96728516	+12.23876953	-9.62402344	-61.80908203	+1904
+1457970462.08260010	+13.17919922	-0.50537109	-7.30371094	+19.66552734	-7.97607422	-83.47412109	+2764	+12.06738281	+2.96191406	-8.09033203	+29.31152344	-14.91943359	-22.30224609	+3264	+10.24804688	-1.56884766	-7.99365234	+12.06298828	-7.95410156	-61.94091797	+1900
+1457970462.08680010	+13.13085938	-0.62402344	-7.36962891	+19.73144531	-7.09716797	-83.38623047	+2744	+12.02783203	+2.81689453	-8.14306641	+28.80615234	-14.30419922	-22.10449219	+3240	+10.19091797	-1.70068359	-8.00683594	+11.93115234	-7.09716797	-62.05078125	+1900
+1457970462.09089990	+13.07812500	-0.74267578	-7.42236328	+19.84130859	-6.24023438	-83.29833984	+2724	+11.97509766	+2.67187500	-8.19580078	+28.27880859	-13.62304688	-21.90673828	+3216	+10.13378906	-1.82812500	-8.01123047	+11.88720703	-6.30615234	-62.16064453	+1896
+1457970462.09509990	+13.02978516	-0.85253906	-7.47949219	+19.95117188	-5.36132813	-83.16650391	+2704	+11.93994141	+2.53564453	-8.23535156	+27.79541016	-13.11767578	-21.66503906	+3188	+10.07226563	-1.94677734	-8.01562500	+11.84326172	-5.49316406	-62.18261719	+1892
+1457970462.09929990	+12.98144531	-0.97119141	-7.53222656	+20.08300781	-4.48242188	-83.03466797	+2688	+11.89599609	+2.39062500	-8.26611328	+27.26806641	-12.63427734	-21.42333984	+3156	+10.01513672	-2.08740234	-8.02441406	+11.75537109	-4.63623047	-62.27050781	+1896
+1457970462.10340000	+12.92431641	-1.08105469	-7.57177734	+20.25878906	-3.60351563	-82.92480469	+2668	+11.84326172	+2.24560547	-8.29248047	+26.74072266	-12.06298828	-21.15966797	+3128	+9.95800781	-2.21484375	-8.01562500	+11.75537109	-3.82324219	-62.35839844	+1892
+1457970462.11170010	+12.81884766	-1.30078125	-7.63769531	+20.69824219	-1.99951172	-82.68310547	+2628	+11.76416016	+1.96875000	-8.30566406	+25.75195313	-11.42578125	-20.56640625	+3052	+9.83935547	-2.46972656	-8.00683594	+11.77734375	-2.24121094	-62.44628906	+1892
+1457970462.12010000	+12.71337891	-1.50732422	-7.68164063	+21.29150391	-0.41748047	-82.41943359	+2592	+11.67187500	+1.69628906	-8.30566406	+24.80712891	-10.81054688	-19.88525391	+2980	+9.72509766	-2.72021484	-7.97167969	+11.95312500	-0.81298828	-62.53417969	+1884
+1457970462.12420010	+12.65625000	-1.61279297	-7.69921875	+21.57714844	+0.35156250	-82.30957031	+2580	+11.63232422	+1.54687500	-8.29248047	+24.27978516	-10.61279297	-19.55566406	+2944	+9.66796875	-2.85644531	-7.96289063	+12.01904297	-0.04394531	-62.60009766	+1888
+1457970462.13260010	+12.54638672	-1.81054688	-7.71679688	+22.36816406	+1.88964844	-82.04589844	+2548	+11.53564453	+1.27880859	-8.25732422	+23.42285156	-10.15136719	-18.78662109	+2864	+9.56250000	-3.11132813	-7.90576172	+12.37060547	+1.31835938	-62.66601563	+1896
+1457970462.13669990	+12.48925781	-1.91601563	-7.72558594	+22.71972656	+2.68066406	-81.93603516	+2540	+11.49169922	+1.12939453	-8.23095703	+22.89550781	-9.99755859	-18.43505859	+2824	+9.50537109	-3.24316406	-7.88818359	+12.50244141	+2.04345703	-62.66601563	+1904
+1457970462.14089990	+12.42773438	-2.01708984	-7.72558594	+23.11523438	+3.44970703	-81.82617188	+2532	+11.43457031	+0.98437500	-8.20458984	+22.45605469	-9.73388672	-18.06152344	+2788	+9.45703125	-3.37500000	-7.84863281	+12.70019531	+2.65869141	-62.70996094	+1916
+1457970462.14920000	+12.30908203	-2.21923828	-7.71679688	+23.92822266	+4.89990234	-81.56250000	+2512	+11.34228516	+0.70312500	-8.13427734	+21.62109375	-9.42626953	-17.20458984	+2700	+9.34716797	-3.62548828	-7.78271484	+13.11767578	+3.95507813	-62.57812500	+1936
+1457970462.15339990	+12.25634766	-2.32910156	-7.70361328	+24.30175781	+5.60302734	-81.47460938	+2504	+11.28515625	+0.55810547	-8.09033203	+21.18164063	-9.22851563	-16.83105469	+2660	+9.30322266	-3.75732422	-7.72998047	+13.31542969	+4.48242188	-62.62207031	+1952
+1457970462.15759990	+12.19921875	-2.42578125	-7.69042969	+24.74121094	+6.26220703	-81.32080078	+2492	+11.23681641	+0.43066406	-8.05517578	+20.85205078	-9.03076172	-16.30371094	+2616	+9.25048828	-3.88476563	-7.68164063	+13.53515625	+5.05371094	-62.51220703	+1968
+1457970462.16170000	+12.14208984	-2.53564453	-7.68164063	+25.07080078	+6.98730469	-81.18896484	+2484	+11.18847656	+0.27685547	-8.01562500	+20.39062500	-8.81103516	-15.93017578	+2576	+9.20214844	-4.01220703	-7.64208984	+13.75488281	+5.64697266	-62.38037109	+1980
+1457970462.17010000	+12.02343750	-2.74658203	-7.63769531	+25.83984375	+8.30566406	-80.90332031	+2464	+11.08300781	+0.00878906	-7.91015625	+19.75341797	-8.39355469	-15.02929688	+2500	+9.10986328	-4.26708984	-7.52343750	+14.19433594	+6.67968750	-62.18261719	+2012
+1457970462.17840000	+11.90917969	-2.97070313	-7.58056641	+26.43310547	+9.53613281	-80.61767578	+2444	+10.98632813	-0.28564453	-7.79589844	+19.00634766	-7.95410156	-14.30419922	+2448	+9.02636719	-4.52197266	-7.40039063	+14.58984375	+7.64648438	-61.91894531	+2044
+1457970462.18249990	+11.85205078	-3.07617188	-7.54541016	+26.78466797	+10.06347656	-80.44189453	+2436	+10.93798828	-0.40869141	-7.73437500	+18.78662109	-7.71240234	-13.79882813	+2416	+8.97802734	-4.64501953	-7.33447266	+14.76562500	+8.10791016	-61.74316406	+2060
+1457970462.19090010	+11.74658203	-3.30468750	-7.45751953	+27.29003906	+11.07421875	-80.17822266	+2424	+10.85009766	-0.68994141	-7.59375000	+18.28125000	-7.29492188	-13.11767578	+2380	+8.89892578	-4.89550781	-7.19384766	+15.13916016	+8.94287109	-61.39160156	+2088
+1457970462.19499990	+11.69384766	-3.40576172	-7.40478516	+27.57568359	+11.51367188	-79.95849609	+2416	+10.80615234	-0.80859375	-7.52343750	+18.14941406	-7.07519531	-12.63427734	+2356	+8.85058594	-5.01855469	-7.11914063	+15.27099609	+9.33837891	-61.17187500	+2104
+1457970462.19919990	+11.64550781	-3.52001953	-7.36083984	+27.83935547	+11.97509766	-79.76074219	+2408	+10.76660156	-0.94921875	-7.45312500	+17.92968750	-6.78955078	-12.28271484	+2340	+8.81103516	-5.13720703	-7.05322266	+15.49072266	+9.75585938	-60.88623047	+2112
+1457970462.20339990	+11.59716797	-3.63427734	-7.29052734	+28.01513672	+12.32666016	-79.62890625	+2404	+10.72705078	-1.07666016	-7.36083984	+17.84179688	-6.65771484	-11.99707031	+2332	+8.77587891	-5.26464844	-6.96533203	+15.62255859	+10.04150391	-60.71044922	+2128
+1457970462.20750000	+11.54443359	-3.73535156	-7.22460938	+28.23486328	+12.65625000	-79.40917969	+2400	+10.68750000	-1.18652344	-7.27294922	+17.81982422	-6.43798828	-11.51367188	+2316	+8.72753906	-5.38769531	-6.88623047	+15.68847656	+10.39306641	-60.44677734	+2140
+1457970462.21170000	+11.49609375	-3.84521484	-7.16308594	+28.45458984	+12.98583984	-79.18945313	+2396	+10.64794922	-1.31396484	-7.19384766	+17.73193359	-6.17431641	-11.18408203	+2308	+8.68359375	-5.50195313	-6.81591797	+15.88623047	+10.76660156	-60.11718750	+2148
+1457970462.21589990	+11.45654297	-3.95507813	-7.07519531	+28.54248047	+13.18359375	-79.07958984	+2400	+10.61718750	-1.44140625	-7.08837891	+17.68798828	-6.08642578	-10.94238281	+2308	+8.64843750	-5.62500000	-6.71923828	+15.97412109	+10.96435547	-59.89746094	+2164
+1457970462.22000000	+11.41259766	-4.06054688	-6.99609375	+28.69628906	+13.40332031	-78.88183594	+2404	+10.58203125	-1.54687500	-6.99169922	+17.75390625	-5.88867188	-10.48095703	+2304	+8.60009766	-5.74804688	-6.63574219	+15.99609375	+11.25000000	-59.63378906	+2176
+1457970462.22420000	+11.36865234	-4.16601563	-6.92138672	+28.85009766	+13.62304688	-78.66210938	+2404	+10.55126953	-1.66552734	-6.90380859	+17.75390625	-5.64697266	-10.12939453	+2304	+8.56054688	-5.86230469	-6.55664063	+16.17187500	+11.55761719	-59.23828125	+2184
+1457970462.23250010	+11.28955078	-4.38134766	-6.73681641	+29.00390625	+13.86474609	-78.28857422	+2416	+10.49414063	-1.88525391	-6.68847656	+17.90771484	-5.36132813	-9.44824219	+2312	+8.47705078	-6.10400391	-6.37207031	+16.21582031	+11.95312500	-58.66699219	+2212
+1457970462.23670010	+11.25000000	-4.48242188	-6.65332031	+29.11376953	+14.01855469	-78.02490234	+2424	+10.45898438	-2.00390625	-6.59619141	+17.92968750	-5.09765625	-9.07470703	+2316	+8.43750000	-6.20947266	-6.29736328	+16.36962891	+12.21679688	-58.20556641	+2216
+1457970462.24090000	+11.21484375	-4.59228516	-6.54785156	+29.13574219	+14.06250000	-77.87109375	+2436	+10.43701172	-2.11816406	-6.46875000	+17.95166016	-5.03173828	-8.81103516	+2332	+8.40673828	-6.32373047	-6.19628906	+16.41357422	+12.32666016	-57.89794922	+2232
+1457970462.24499990	+11.17529297	-4.69335938	-6.45117188	+29.17968750	+14.12841797	-77.62939453	+2448	+10.40625000	-2.22363281	-6.36767578	+18.03955078	-4.83398438	-8.34960938	+2340	+8.35839844	-6.43798828	-6.09960938	+16.39160156	+12.50244141	-57.56835938	+2244
+1457970462.24920010	+11.13574219	-4.79443359	-6.36328125	+29.26757813	+14.21630859	-77.34375000	+2456	+10.37548828	-2.33349609	-6.27099609	+18.06152344	-4.57031250	-7.95410156	+2348	+8.31884766	-6.53906250	-6.01611328	+16.52343750	+12.70019531	-57.08496094	+2252
+1457970462.25340010	+11.10498047	-4.89550781	-6.25341797	+29.28955078	+14.19433594	-77.18994141	+2472	+10.35791016	-2.45214844	-6.14355469	+18.06152344	-4.54833984	-7.66845703	+2368	+8.29248047	-6.64892578	-5.91503906	+16.61132813	+12.74414063	-56.77734375	+2264
+1457970462.25749990	+11.06542969	-4.99218750	-6.15234375	+29.35546875	+14.19433594	-76.90429688	+2488	+10.32714844	-2.55322266	-6.03808594	+18.06152344	-4.32861328	-7.18505859	+2376	+8.24853516	-6.75878906	-5.81396484	+16.58935547	+12.85400391	-56.42578125	+2276
+1457970462.26169990	+11.03027344	-5.09326172	-6.06005859	+29.46533203	+14.23828125	-76.59667969	+2496	+10.29638672	-2.66308594	-5.93701172	+18.06152344	-4.06494141	-6.72363281	+2388	+8.21777344	-6.85546875	-5.73046875	+16.76513672	+12.98583984	-55.94238281	+2280
+1457970462.27000000	+10.95996094	-5.27783203	-5.85351563	+29.64111328	+14.19433594	-76.06933594	+2524	+10.24365234	-2.87841797	-5.70849609	+17.95166016	-3.84521484	-5.86669922	+2416	+8.15625000	-7.06201172	-5.51953125	+16.91894531	+13.07373047	-55.26123047	+2300
+1457970462.27420000	+10.92480469	-5.37011719	-5.76562500	+29.79492188	+14.21630859	-75.71777344	+2536	+10.21289063	-2.98828125	-5.60742188	+17.88574219	-3.60351563	-5.36132813	+2424	+8.12548828	-7.14990234	-5.43164063	+17.16064453	+13.13964844	-54.75585938	+2304
+1457970462.27830000	+10.89404297	-5.46679688	-5.65576172	+29.90478516	+14.15039063	-75.47607422	+2548	+10.19091797	-3.09375000	-5.47998047	+17.77587891	-3.60351563	-4.96582031	+2440	+8.10791016	-7.24218750	-5.32177734	+17.35839844	+13.09570313	-54.42626953	+2308
+1457970462.28250000	+10.85449219	-5.55029297	-5.55908203	+30.10253906	+14.10644531	-75.14648438	+2556	+10.15576172	-3.19482422	-5.37451172	+17.66601563	-3.44970703	-4.41650391	+2448	+8.07275391	-7.34326172	-5.21630859	+17.44628906	+13.11767578	-54.09667969	+2316
+1457970462.28670000	+10.81494141	-5.63378906	-5.46679688	+30.32226563	+14.08447266	-74.77294922	+2564	+10.12500000	-3.29589844	-5.27343750	+17.60009766	-3.27392578	-3.86718750	+2452	+8.04638672	-7.42675781	-5.12402344	+17.73193359	+13.16162109	-53.63525391	+2316
+1457970462.29080010	+10.78417969	-5.71728516	-5.36132813	+30.54199219	+13.99658203	-74.50927734	+2572	+10.10302734	-3.40136719	-5.14599609	+17.46826172	-3.29589844	-3.44970703	+2464	+8.03320313	-7.51464844	-5.01416016	+17.99560547	+13.09570313	-53.32763672	+2320
+1457970462.29500010	+10.74462891	-5.79199219	-5.26025391	+30.80566406	+13.88671875	-74.15771484	+2576	+10.06787109	-3.49365234	-5.04052734	+17.35839844	-3.20800781	-2.87841797	+2468	+7.99804688	-7.61572266	-4.90869141	+18.12744141	+13.11767578	-52.99804688	+2324
+1457970462.29920010	+10.70947266	-5.86669922	-5.16796875	+31.13525391	+13.82080078	-73.78417969	+2576	+10.03710938	-3.59033203	-4.93505859	+17.29248047	-3.07617188	-2.30712891	+2468	+7.97607422	-7.69042969	-4.81640625	+18.50097656	+13.11767578	-52.55859375	+2320
+1457970462.30329990	+10.67871094	-5.94140625	-5.06689453	+31.42089844	+13.68896484	-73.47656250	+2580	+10.01074219	-3.68261719	-4.81201172	+17.20458984	-3.12011719	-1.82373047	+2476	+7.96289063	-7.77392578	-4.71093750	+18.83056641	+13.05175781	-52.20703125	+2316
+1457970462.31170010	+10.59960938	-6.07324219	-4.87353516	+32.14599609	+13.44726563	-72.70751953	+2576	+9.94042969	-3.84960938	-4.59228516	+17.11669922	-3.03222656	-0.68115234	+2476	+7.90576172	-7.93652344	-4.51757813	+19.40185547	+13.02978516	-51.45996094	+2312
+1457970462.31580000	+10.56884766	-6.13916016	-4.77246094	+32.51953125	+13.24951172	-72.39990234	+2576	+9.90966797	-3.93310547	-4.46923828	+17.07275391	-3.14208984	-0.21972656	+2480	+7.88818359	-8.01123047	-4.41650391	+19.77539063	+12.94189453	-51.08642578	+2304
+1457970462.31999990	+10.52929688	-6.19628906	-4.67138672	+32.89306641	+13.05175781	-72.07031250	+2576	+9.87451172	-4.01220703	-4.35498047	+17.05078125	-3.18603516	+0.30761719	+2476	+7.85302734	-8.09912109	-4.31982422	+19.99511719	+12.91992188	-50.77880859	+2304
+1457970462.32419990	+10.49414063	-6.24902344	-4.57470703	+33.35449219	+12.85400391	-71.71875000	+2568	+9.83935547	-4.08691406	-4.24951172	+17.11669922	-3.16406250	+0.85693359	+2476	+7.82666016	-8.16943359	-4.22753906	+20.39062500	+12.87597656	-50.38330078	+2296
+1457970462.32830000	+10.46337891	-6.30175781	-4.46923828	+33.77197266	+12.59033203	-71.45507813	+2568	+9.80859375	-4.15722656	-4.12646484	+17.16064453	-3.29589844	+1.29638672	+2476	+7.80468750	-8.24414063	-4.13525391	+20.76416016	+12.81005859	-49.98779297	+2288
+1457970462.33250000	+10.42382813	-6.35449219	-4.36816406	+34.18945313	+12.37060547	-71.10351563	+2564	+9.77343750	-4.22753906	-4.01660156	+17.20458984	-3.36181641	+1.82373047	+2476	+7.76953125	-8.32324219	-4.04736328	+20.98388672	+12.78808594	-49.65820313	+2288
+1457970462.33660010	+10.38867188	-6.39843750	-4.27587891	+34.69482422	+12.10693359	-70.75195313	+2560	+9.73388672	-4.28906250	-3.91113281	+17.31445313	-3.38378906	+2.35107422	+2472	+7.74316406	-8.38916016	-3.95947266	+21.37939453	+12.70019531	-49.26269531	+2276
+1457970462.34080000	+10.35791016	-6.44677734	-4.17041016	+35.13427734	+11.79931641	-70.48828125	+2560	+9.70312500	-4.35058594	-3.79248047	+17.44628906	-3.53759766	+2.76855469	+2472	+7.71679688	-8.45947266	-3.87597656	+21.75292969	+12.59033203	-48.86718750	+2268
+1457970462.34910010	+10.28320313	-6.52587891	-3.97265625	+36.05712891	+11.20605469	-69.89501953	+2556	+9.62841797	-4.46484375	-3.57714844	+17.68798828	-3.69140625	+3.71337891	+2468	+7.65527344	-8.59570313	-3.70898438	+22.36816406	+12.43652344	-48.14208984	+2256
+1457970462.35330010	+10.25244141	-6.56542969	-3.86718750	+36.51855469	+10.85449219	-69.67529297	+2556	+9.59765625	-4.52197266	-3.46289063	+17.86376953	-3.86718750	+4.10888672	+2468	+7.62890625	-8.65722656	-3.62548828	+22.71972656	+12.30468750	-47.76855469	+2244
+1457970462.35750010	+10.21289063	-6.60498047	-3.77050781	+36.95800781	+10.52490234	-69.41162109	+2560	+9.55810547	-4.58349609	-3.35742188	+17.95166016	-3.95507813	+4.54833984	+2468	+7.59814453	-8.73193359	-3.54199219	+22.98339844	+12.19482422	-47.48291016	+2240
+1457970462.36159990	+10.18212891	-6.64013672	-3.67822266	+37.46337891	+10.21728516	-69.10400391	+2560	+9.52294922	-4.62744141	-3.26074219	+18.14941406	-3.99902344	+5.00976563	+2464	+7.57177734	-8.78906250	-3.46289063	+23.33496094	+12.06298828	-47.13134766	+2232
+1457970462.36579990	+10.15136719	-6.67089844	-3.57714844	+37.94677734	+9.84375000	-68.88427734	+2560	+9.49658203	-4.67578125	-3.15087891	+18.34716797	-4.17480469	+5.38330078	+2464	+7.54541016	-8.84619141	-3.38378906	+23.68652344	+11.90917969	-46.77978516	+2220
+1457970462.36999990	+10.11181641	-6.71044922	-3.48486328	+38.34228516	+9.51416016	-68.59863281	+2564	+9.45703125	-4.73291016	-3.05419922	+18.41308594	-4.24072266	+5.77880859	+2464	+7.51464844	-8.91210938	-3.30468750	+23.95019531	+11.79931641	-46.47216797	+2212
+1457970462.37410000	+10.07666016	-6.73681641	-3.39697266	+38.84765625	+9.20654297	-68.29101563	+2560	+9.42187500	-4.77246094	-2.95751953	+18.61083984	-4.30664063	+6.24023438	+2456	+7.49267578	-8.96044922	-3.22998047	+24.30175781	+11.64550781	-46.14257813	+2200
+1457970462.37830000	+10.05029297	-6.76318359	-3.30029297	+39.33105469	+8.83300781	-68.07128906	+2564	+9.39550781	-4.81640625	-2.85644531	+18.80859375	-4.48242188	+6.59179688	+2456	+7.47509766	-9.00878906	-3.15087891	+24.65332031	+11.44775391	-45.83496094	+2188
+1457970462.38660000	+9.98437500	-6.82031250	-3.12451172	+40.23193359	+8.15185547	-67.54394531	+2564	+9.32958984	-4.90429688	-2.67626953	+19.05029297	-4.65820313	+7.38281250	+2444	+7.43554688	-9.10986328	-2.99267578	+25.26855469	+11.11816406	-45.35156250	+2164
+1457970462.39080000	+9.95800781	-6.84667969	-3.03662109	+40.71533203	+7.77832031	-67.32421875	+2560	+9.30761719	-4.94384766	-2.57958984	+19.24804688	-4.81201172	+7.73437500	+2436	+7.41796875	-9.15380859	-2.91796875	+25.59814453	+10.92041016	-45.06591797	+2148
+1457970462.39500000	+9.92285156	-6.88183594	-2.95312500	+41.06689453	+7.47070313	-67.03857422	+2560	+9.27685547	-4.99218750	-2.49169922	+19.27001953	-4.92187500	+8.08593750	+2432	+7.40478516	-9.20654297	-2.83886719	+25.86181641	+10.76660156	-44.84619141	+2136
+1457970462.39910010	+9.89648438	-6.89941406	-2.87402344	+41.55029297	+7.14111328	-66.75292969	+2552	+9.25048828	-5.02294922	-2.40820313	+19.44580078	-5.03173828	+8.45947266	+2416	+7.39160156	-9.24169922	-2.75976563	+26.19140625	+10.56884766	-44.67041016	+2120
+1457970462.40330000	+9.87451172	-6.92138672	-2.79492188	+42.01171875	+6.78955078	-66.48925781	+2544	+9.23291016	-5.05371094	-2.32470703	+19.64355469	-5.16357422	+8.83300781	+2404	+7.37841797	-9.28125000	-2.68945313	+26.49902344	+10.34912109	-44.40673828	+2100
+1457970462.40750000	+9.84375000	-6.95214844	-2.72021484	+42.29736328	+6.48193359	-66.26953125	+2540	+9.20214844	-5.10205078	-2.24121094	+19.66552734	-5.29541016	+9.11865234	+2392	+7.36523438	-9.32519531	-2.61914063	+26.74072266	+10.17333984	-44.20898438	+2084
+1457970462.41160010	+9.81738281	-6.96533203	-2.64550781	+42.73681641	+6.17431641	-66.02783203	+2528	+9.18017578	-5.12841797	-2.16210938	+19.86328125	-5.42724609	+9.42626953	+2376	+7.35644531	-9.36035156	-2.54003906	+27.00439453	+9.97558594	-44.05517578	+2064
+1457970462.41580010	+9.79980469	-6.98291016	-2.57080078	+43.15429688	+5.82275391	-65.80810547	+2516	+9.16699219	-5.15478516	-2.08740234	+20.06103516	-5.55908203	+9.75585938	+2356	+7.34326172	-9.39550781	-2.47412109	+27.26806641	+9.75585938	-43.83544922	+2044
+1457970462.42409990	+9.75585938	-7.02685547	-2.42578125	+43.76953125	+5.22949219	-65.45654297	+2492	+9.12744141	-5.22070313	-1.93359375	+20.23681641	-5.84472656	+10.17333984	+2324	+7.32128906	-9.46582031	-2.33349609	+27.64160156	+9.40429688	-43.59375000	+2008
+1457970462.42829990	+9.73828125	-7.04003906	-2.35986328	+44.12109375	+4.89990234	-65.23681641	+2472	+9.11425781	-5.24267578	-1.87207031	+20.43457031	-5.95458984	+10.45898438	+2300	+7.31250000	-9.50097656	-2.28076172	+27.83935547	+9.18457031	-43.37402344	+1984
+1457970462.43240000	+9.71630859	-7.07080078	-2.29394531	+44.31884766	+4.65820313	-65.10498047	+2460	+9.09667969	-5.28222656	-1.80175781	+20.45654297	-6.08642578	+10.59082031	+2284	+7.29931641	-9.53613281	-2.21923828	+27.97119141	+9.03076172	-43.22021484	+1964
+1457970462.43660000	+9.69433594	-7.08398438	-2.22802734	+44.60449219	+4.37255859	-64.95117188	+2444	+9.08349609	-5.29980469	-1.73144531	+20.61035156	-6.21826172	+10.72265625	+2264	+7.28613281	-9.56689453	-2.15771484	+28.08105469	+8.83300781	-43.13232422	+1944
+1457970462.44080000	+9.68115234	-7.09716797	-2.17089844	+44.89013672	+4.08691406	-64.77539063	+2428	+9.07031250	-5.32177734	-1.67871094	+20.76416016	-6.28417969	+10.94238281	+2236	+7.27294922	-9.59765625	-2.10937500	+28.21289063	+8.65722656	-42.91259766	+1920
+1457970462.44490000	+9.65917969	-7.11914063	-2.10498047	+45.06591797	+3.82324219	-64.68750000	+2416	+9.05712891	-5.35693359	-1.61718750	+20.78613281	-6.39404297	+11.03027344	+2220	+7.25537109	-9.63281250	-2.06103516	+28.30078125	+8.50341797	-42.78076172	+1900
+1457970462.44910000	+9.64160156	-7.12792969	-2.04345703	+45.30761719	+3.58154297	-64.59960938	+2404	+9.04394531	-5.37451172	-1.55566406	+20.89599609	-6.48193359	+11.09619141	+2200	+7.23779297	-9.66357422	-2.00830078	+28.34472656	+8.34960938	-42.69287109	+1884
+1457970462.45740010	+9.61083984	-7.15869141	-1.93359375	+45.74707031	+3.09814453	-64.37988281	+2376	+9.02197266	-5.42724609	-1.45458984	+21.00585938	-6.61376953	+11.29394531	+2160	+7.20263672	-9.72509766	-1.92041016	+28.45458984	+8.08593750	-42.40722656	+1844
+1457970462.46160010	+9.59326172	-7.17187500	-1.87646484	+45.96679688	+2.85644531	-64.31396484	+2364	+9.01318359	-5.44482422	-1.40185547	+21.07177734	-6.65771484	+11.33789063	+2144	+7.18505859	-9.75585938	-1.87207031	+28.47656250	+7.95410156	-42.31933594	+1828
+1457970462.46580000	+9.57568359	-7.18505859	-1.82812500	+46.20849609	+2.63671875	-64.16015625	+2352	+9.00000000	-5.46240234	-1.35791016	+21.13769531	-6.67968750	+11.44775391	+2124	+7.16748047	-9.78662109	-1.84130859	+28.54248047	+7.84423828	-42.16552734	+1812
+1457970462.46989990	+9.55810547	-7.19384766	-1.77978516	+46.42822266	+2.43896484	-64.07226563	+2344	+8.99121094	-5.48876953	-1.31396484	+21.09375000	-6.70166016	+11.49169922	+2108	+7.14990234	-9.81738281	-1.80175781	+28.58642578	+7.75634766	-42.03369141	+1796
+1457970462.47410010	+9.54492188	-7.20263672	-1.72705078	+46.69189453	+2.19726563	-64.00634766	+2332	+8.98242188	-5.50634766	-1.27001953	+21.11572266	-6.74560547	+11.55761719	+2092	+7.13232422	-9.84375000	-1.76220703	+28.63037109	+7.64648438	-41.98974609	+1780
+1457970462.47830010	+9.52734375	-7.21142578	-1.68310547	+46.95556641	+1.97753906	-63.89648438	+2324	+8.97363281	-5.52392578	-1.23046875	+21.13769531	-6.78955078	+11.64550781	+2076	+7.11474609	-9.87011719	-1.72705078	+28.69628906	+7.53662109	-41.87988281	+1764
+1457970462.48659990	+9.49658203	-7.22460938	-1.59082031	+47.54882813	+1.51611328	-63.72070313	+2308	+8.95605469	-5.56787109	-1.15136719	+21.04980469	-6.85546875	+11.79931641	+2052	+7.08837891	-9.91845703	-1.64794922	+28.82812500	+7.36083984	-41.79199219	+1736
+1457970462.49070000	+9.47900391	-7.22900391	-1.55126953	+47.83447266	+1.25244141	-63.63281250	+2304	+8.94726563	-5.58544922	-1.11181641	+21.02783203	-6.89941406	+11.88720703	+2036	+7.07519531	-9.94042969	-1.60839844	+28.91601563	+7.25097656	-41.74804688	+1724
+1457970462.49490000	+9.46142578	-7.23339844	-1.50732422	+48.16406250	+1.01074219	-63.52294922	+2296	+8.93847656	-5.60742188	-1.07666016	+20.91796875	-6.94335938	+11.97509766	+2024	+7.06640625	-9.96240234	-1.57324219	+29.02587891	+7.16308594	-41.72607422	+1712
+1457970462.49910000	+9.44824219	-7.23779297	-1.46777344	+48.49365234	+0.72509766	-63.41308594	+2288	+8.93408203	-5.62500000	-1.03710938	+20.85205078	-7.00927734	+12.08496094	+2012	+7.05761719	-9.97998047	-1.52929688	+29.15771484	+7.05322266	-41.74804688	+1700
+1457970462.50740000	+9.41748047	-7.24218750	-1.38427734	+49.19677734	+0.13183594	-63.21533203	+2272	+8.92529297	-5.66015625	-0.96240234	+20.61035156	-7.16308594	+12.32666016	+1988	+7.04882813	-10.01513672	-1.45019531	+29.42138672	+6.81152344	-41.74804688	+1672
+1457970462.51570010	+9.39111328	-7.23779297	-1.29638672	+49.92187500	-0.57128906	-63.10546875	+2260	+8.92089844	-5.68652344	-0.88769531	+20.41259766	-7.38281250	+12.59033203	+1956	+7.04443359	-10.04150391	-1.36230469	+29.68505859	+6.52587891	-41.85791016	+1644
+1457970462.51990010	+9.37792969	-7.23779297	-1.25683594	+50.27343750	-0.92285156	-63.03955078	+2256	+8.92089844	-5.71289063	-0.84814453	+20.12695313	-7.49267578	+12.67822266	+1948	+7.04882813	-10.05468750	-1.31835938	+29.83886719	+6.39404297	-41.92382813	+1632
+1457970462.52410010	+9.36035156	-7.23779297	-1.21289063	+50.64697266	-1.29638672	-62.99560547	+2256	+8.92089844	-5.72607422	-0.80859375	+19.92919922	-7.62451172	+12.78808594	+1936	+7.04443359	-10.06787109	-1.27001953	+29.94873047	+6.24023438	-42.01171875	+1620
+1457970462.53239990	+9.33398438	-7.23339844	-1.12939453	+51.35009766	-2.08740234	-62.90771484	+2260	+8.92089844	-5.76123047	-0.74267578	+19.40185547	-7.84423828	+13.05175781	+1920	+7.04443359	-10.09423828	-1.19091797	+30.16845703	+5.95458984	-42.09960938	+1592
+1457970462.53660010	+9.32080078	-7.22460938	-1.08544922	+51.74560547	-2.50488281	-62.90771484	+2268	+8.92529297	-5.77880859	-0.70312500	+19.09423828	-7.97607422	+13.13964844	+1920	+7.04443359	-10.10302734	-1.14697266	+30.23437500	+5.77880859	-42.23144531	+1580
+1457970462.54489990	+9.29443359	-7.21142578	-1.01513672	+52.47070313	-3.29589844	-62.88574219	+2284	+8.92968750	-5.81396484	-0.65039063	+18.34716797	-8.15185547	+13.35937500	+1916	+7.03564453	-10.12500000	-1.08544922	+30.41015625	+5.49316406	-42.31933594	+1556
+1457970462.54909990	+9.28125000	-7.20703125	-0.97119141	+52.82226563	-3.66943359	-62.97363281	+2300	+8.92968750	-5.83154297	-0.61962891	+17.92968750	-8.28369141	+13.38134766	+1920	+7.02685547	-10.13818359	-1.04589844	+30.43212891	+5.36132813	-42.45117188	+1552
+1457970462.55320000	+9.26806641	-7.20263672	-0.94482422	+53.17382813	-4.02099609	-62.92968750	+2308	+8.93408203	-5.84912109	-0.60644531	+17.49023438	-8.28369141	+13.53515625	+1924	+7.01806641	-10.14697266	-1.02392578	+30.45410156	+5.25146484	-42.47314453	+1540
+1457970462.56160000	+9.23730469	-7.19384766	-0.87451172	+53.85498047	-4.63623047	-63.14941406	+2340	+8.93847656	-5.89746094	-0.56250000	+16.45751953	-8.41552734	+13.51318359	+1936	+6.99609375	-10.17773438	-0.97119141	+30.45410156	+5.11962891	-42.69287109	+1528
+1457970462.56570010	+9.22412109	-7.18505859	-0.86132813	+54.18457031	-4.89990234	-63.08349609	+2348	+8.93847656	-5.91943359	-0.55810547	+15.93017578	-8.32763672	+13.62304688	+1940	+6.98291016	-10.19091797	-0.96240234	+30.43212891	+5.07568359	-42.67089844	+1516
+1457970462.57399990	+9.18896484	-7.17626953	-0.81738281	+54.79980469	-5.27343750	-63.30322266	+2376	+8.93847656	-5.96777344	-0.54052734	+14.80957031	-8.30566406	+13.55712891	+1956	+6.95214844	-10.21728516	-0.94042969	+30.41015625	+5.09765625	-42.84667969	+1500
+1457970462.58240010	+9.15820313	-7.17626953	-0.80859375	+55.34912109	-5.49316406	-63.36914063	+2400	+8.93408203	-6.01611328	-0.54492188	+13.68896484	-8.12988281	+13.53515625	+1968	+6.92138672	-10.24365234	-0.93164063	+30.41015625	+5.25146484	-42.93457031	+1484
+1457970462.59069990	+9.11865234	-7.17626953	-0.79980469	+55.83251953	-5.58105469	-63.45703125	+2420	+8.92089844	-6.06884766	-0.55371094	+12.50244141	-7.91015625	+13.46923828	+1984	+6.88183594	-10.27001953	-0.92724609	+30.36621094	+5.47119141	-43.06640625	+1464
+1457970462.59489990	+9.10546875	-7.17626953	-0.80419922	+56.05224609	-5.55908203	-63.52294922	+2428	+8.92089844	-6.08642578	-0.56250000	+12.08496094	-7.80029297	+13.44726563	+1988	+6.86865234	-10.28320313	-0.93164063	+30.41015625	+5.60302734	-43.13232422	+1456
+1457970462.60320000	+9.07031250	-7.17626953	-0.81298828	+56.44775391	-5.51513672	-63.54492188	+2444	+8.90771484	-6.13476563	-0.57568359	+11.00830078	-7.55859375	+13.40332031	+2004	+6.83789063	-10.30078125	-0.93164063	+30.47607422	+5.88867188	-43.28613281	+1432
+1457970462.60739990	+9.05273438	-7.18066406	-0.82177734	+56.60156250	-5.42724609	-63.56689453	+2452	+8.90332031	-6.14794922	-0.58447266	+10.67871094	-7.44873047	+13.42529297	+2008	+6.82470703	-10.30517578	-0.93603516	+30.56396484	+6.04248047	-43.33007813	+1420
+1457970462.61150000	+9.03515625	-7.18066406	-0.82617188	+56.75537109	-5.38330078	-63.63281250	+2456	+8.89892578	-6.16552734	-0.59326172	+10.26123047	-7.33886719	+13.44726563	+2016	+6.81591797	-10.30517578	-0.93603516	+30.65185547	+6.15234375	-43.41796875	+1412
+1457970462.61570000	+9.02197266	-7.18066406	-0.83496094	+56.93115234	-5.33935547	-63.69873047	+2456	+8.89013672	-6.18750000	-0.59326172	+9.84375000	-7.29492188	+13.44726563	+2020	+6.80273438	-10.30957031	-0.93164063	+30.73974609	+6.26220703	-43.54980469	+1400
+1457970462.61990000	+9.00878906	-7.18066406	-0.83935547	+57.04101563	-5.29541016	-63.76464844	+2460	+8.88134766	-6.19628906	-0.60205078	+9.47021484	-7.22900391	+13.55712891	+2024	+6.79833984	-10.30957031	-0.93164063	+30.87158203	+6.35009766	-43.65966797	+1388
+1457970462.62820010	+8.98242188	-7.17626953	-0.84814453	+57.32666016	-5.25146484	-63.96240234	+2460	+8.86816406	-6.22705078	-0.60205078	+8.83300781	-7.20703125	+13.68896484	+2032	+6.78955078	-10.30957031	-0.91845703	+31.11328125	+6.43798828	-43.90136719	+1368
+1457970462.63240000	+8.97363281	-7.17626953	-0.84814453	+57.39257813	-5.25146484	-64.05029297	+2456	+8.86376953	-6.22705078	-0.60644531	+8.63525391	-7.20703125	+13.84277344	+2032	+6.78955078	-10.30957031	-0.91406250	+31.26708984	+6.41601563	-43.98925781	+1360
+1457970462.64070010	+8.95605469	-7.16308594	-0.83935547	+57.67822266	-5.33935547	-64.42382813	+2452	+8.85058594	-6.24023438	-0.59326172	+8.23974609	-7.38281250	+14.12841797	+2036	+6.78955078	-10.30078125	-0.90087891	+31.55273438	+6.28417969	-44.27490234	+1344
+1457970462.64479990	+8.94726563	-7.16308594	-0.83496094	+57.72216797	-5.40527344	-64.59960938	+2452	+8.84179688	-6.24023438	-0.58886719	+8.10791016	-7.47070313	+14.30419922	+2040	+6.78955078	-10.29638672	-0.89208984	+31.68457031	+6.17431641	-44.38476563	+1340
+1457970462.64899990	+8.94287109	-7.15429688	-0.82617188	+57.83203125	-5.49316406	-64.81933594	+2452	+8.83740234	-6.24023438	-0.58007813	+7.97607422	-7.58056641	+14.50195313	+2044	+6.78955078	-10.29199219	-0.88769531	+31.79443359	+6.04248047	-44.49462891	+1336
+1457970462.65730000	+8.93408203	-7.14550781	-0.80419922	+57.96386719	-5.69091797	-65.34667969	+2460	+8.82861328	-6.24023438	-0.55371094	+7.69042969	-7.88818359	+14.85351563	+2056	+6.79394531	-10.28320313	-0.86572266	+31.99218750	+5.69091797	-44.78027344	+1328
+1457970462.66150000	+8.93408203	-7.13671875	-0.79101563	+58.07373047	-5.80078125	-65.61035156	+2464	+8.82861328	-6.24023438	-0.54492188	+7.55859375	-7.99804688	+15.07324219	+2060	+6.79394531	-10.27880859	-0.85693359	+32.08007813	+5.51513672	-44.91210938	+1328
+1457970462.66570000	+8.93408203	-7.12792969	-0.77783203	+58.16162109	-5.91064453	-65.87402344	+2468	+8.82421875	-6.23583984	-0.52734375	+7.44873047	-8.15185547	+15.24902344	+2068	+6.79394531	-10.27441406	-0.84814453	+32.14599609	+5.31738281	-45.00000000	+1324
+1457970462.66980000	+8.92968750	-7.12792969	-0.76025391	+58.16162109	-6.02050781	-66.15966797	+2472	+8.81982422	-6.23583984	-0.51416016	+7.25097656	-8.28369141	+15.46875000	+2072	+6.79394531	-10.27441406	-0.84814453	+32.16796875	+5.11962891	-45.08789063	+1320
+1457970462.67400000	+8.92529297	-7.11914063	-0.74707031	+58.20556641	-6.13037109	-66.42333984	+2480	+8.81542969	-6.23144531	-0.50537109	+7.09716797	-8.37158203	+15.71044922	+2080	+6.78955078	-10.27441406	-0.84375000	+32.18994141	+4.92187500	-45.15380859	+1316
+1457970462.67820000	+8.92968750	-7.11035156	-0.73388672	+58.29345703	-6.21826172	-66.68701172	+2488	+8.81542969	-6.23144531	-0.48779297	+6.94335938	-8.50341797	+15.90820313	+2088	+6.78955078	-10.27001953	-0.83935547	+32.23388672	+4.72412109	-45.21972656	+1312
+1457970462.68650010	+8.92529297	-7.10156250	-0.70751953	+58.29345703	-6.35009766	-67.21435547	+2500	+8.81103516	-6.23144531	-0.46582031	+6.52587891	-8.63525391	+16.36962891	+2108	+6.77636719	-10.27441406	-0.83496094	+32.18994141	+4.37255859	-45.37353516	+1308
+1457970462.69070010	+8.92968750	-7.09716797	-0.69433594	+58.31542969	-6.37207031	-67.43408203	+2508	+8.81103516	-6.23144531	-0.45263672	+6.32812500	-8.67919922	+16.58935547	+2116	+6.77197266	-10.27441406	-0.83056641	+32.18994141	+4.21875000	-45.41748047	+1308
+1457970462.69479990	+8.92529297	-7.09277344	-0.68554688	+58.31542969	-6.39404297	-67.58789063	+2516	+8.81103516	-6.23144531	-0.44384766	+6.08642578	-8.70117188	+16.83105469	+2124	+6.77197266	-10.27880859	-0.83056641	+32.16796875	+4.08691406	-45.48339844	+1304
+1457970462.69899990	+8.92529297	-7.09277344	-0.67675781	+58.29345703	-6.41601563	-67.76367188	+2520	+8.81103516	-6.23144531	-0.43505859	+5.86669922	-8.70117188	+17.09472656	+2128	+6.76757813	-10.27880859	-0.83056641	+32.14599609	+3.95507813	-45.52734375	+1300
+1457970462.70729990	+8.92529297	-7.08837891	-0.65917969	+58.29345703	-6.41601563	-68.04931641	+2532	+8.80664063	-6.23144531	-0.42187500	+5.44921875	-8.65722656	+17.60009766	+2144	+6.75878906	-10.28320313	-0.83056641	+32.08007813	+3.75732422	-45.59326172	+1296
+1457970462.71149990	+8.92529297	-7.08837891	-0.65478516	+58.27148438	-6.41601563	-68.15917969	+2540	+8.80664063	-6.23583984	-0.41308594	+5.22949219	-8.61328125	+17.86376953	+2152	+6.75439453	-10.28759766	-0.83056641	+32.08007813	+3.64746094	-45.61523438	+1292
+1457970462.71569990	+8.92529297	-7.08398438	-0.65039063	+58.24951172	-6.37207031	-68.26904297	+2544	+8.80664063	-6.23583984	-0.40869141	+5.00976563	-8.54736328	+18.12744141	+2156	+6.75000000	-10.28759766	-0.83056641	+32.05810547	+3.55957031	-45.70312500	+1292
+1457970462.71980000	+8.92529297	-7.08398438	-0.64599609	+58.22753906	-6.35009766	-68.35693359	+2548	+8.80664063	-6.23583984	-0.39990234	+4.85595703	-8.48144531	+18.39111328	+2164	+6.75000000	-10.28759766	-0.83056641	+32.05810547	+3.55957031	-45.70312500	+1288
+1457970462.72400000	+8.92529297	-7.08398438	-0.64160156	+58.20556641	-6.32812500	-68.40087891	+2556	+8.80664063	-6.23583984	-0.39550781	+4.68017578	-8.41552734	+18.65478516	+2172	+6.75000000	-10.28759766	-0.82617188	+32.08007813	+3.53759766	-45.72509766	+1284
+1457970462.72810010	+8.92089844	-7.08398438	-0.63720703	+58.16162109	-6.28417969	-68.46679688	+2560	+8.80224609	-6.24023438	-0.39550781	+4.50439453	-8.32763672	+18.94042969	+2180	+6.75000000	-10.28759766	-0.82617188	+32.08007813	+3.49365234	-45.76904297	+1280
+1457970462.73230000	+8.92089844	-7.08398438	-0.63720703	+58.13964844	-6.26220703	-68.51074219	+2564	+8.80224609	-6.23583984	-0.39111328	+4.39453125	-8.23974609	+19.18212891	+2184	+6.75000000	-10.28759766	-0.82177734	+32.08007813	+3.47167969	-45.81298828	+1276
+1457970462.74060010	+8.91650391	-7.08398438	-0.63281250	+58.07373047	-6.19628906	-68.55468750	+2572	+8.80224609	-6.24023438	-0.38232422	+4.13085938	-8.08593750	+19.70947266	+2196	+6.75439453	-10.28759766	-0.81738281	+32.12402344	+3.40576172	-45.90087891	+1272
+1457970462.74480010	+8.91650391	-7.08398438	-0.63281250	+58.05175781	-6.15234375	-68.57666016	+2580	+8.79785156	-6.23583984	-0.37792969	+4.06494141	-8.04199219	+19.92919922	+2204	+6.75439453	-10.28759766	-0.81298828	+32.16796875	+3.38378906	-45.96679688	+1272
+1457970462.74900010	+8.91210938	-7.08398438	-0.62841797	+58.00781250	-6.13037109	-68.57666016	+2584	+8.79785156	-6.23583984	-0.37353516	+3.97705078	-7.99804688	+20.14892578	+2212	+6.75439453	-10.28759766	-0.80859375	+32.18994141	+3.33984375	-46.03271484	+1272
+1457970462.75309990	+8.91210938	-7.08398438	-0.62841797	+57.98583984	-6.08642578	-68.57666016	+2588	+8.79785156	-6.23583984	-0.37353516	+3.91113281	-7.91015625	+20.39062500	+2220	+6.75878906	-10.28759766	-0.80419922	+32.23388672	+3.29589844	-46.09863281	+1272
+1457970462.75729990	+8.91210938	-7.08398438	-0.62841797	+57.94189453	-6.04248047	-68.59863281	+2592	+8.79345703	-6.23583984	-0.36914063	+3.86718750	-7.86621094	+20.56640625	+2228	+6.76318359	-10.28759766	-0.79541016	+32.27783203	+3.27392578	-46.16455078	+1272
+1457970462.76560000	+8.90332031	-7.08398438	-0.62402344	+57.85400391	-5.97656250	-68.59863281	+2604	+8.79345703	-6.23583984	-0.36474609	+3.75732422	-7.75634766	+20.91796875	+2240	+6.76757813	-10.28320313	-0.78222656	+32.38769531	+3.18603516	-46.34033203	+1272
+1457970462.76979990	+8.90332031	-7.08398438	-0.62402344	+57.81005859	-5.93261719	-68.59863281	+2608	+8.78906250	-6.23583984	-0.36035156	+3.73535156	-7.73437500	+21.02783203	+2248	+6.77197266	-10.28320313	-0.77343750	+32.45361328	+3.16406250	-46.40625000	+1272
+1457970462.77399990	+8.89892578	-7.08837891	-0.62402344	+57.76611328	-5.88867188	-68.59863281	+2612	+8.78466797	-6.23583984	-0.35595703	+3.71337891	-7.71240234	+21.13769531	+2256	+6.77197266	-10.28320313	-0.76904297	+32.49755859	+3.12011719	-46.49414063	+1276
+1457970462.77810000	+8.89892578	-7.08837891	-0.62402344	+57.72216797	-5.84472656	-68.59863281	+2620	+8.78466797	-6.23583984	-0.35595703	+3.69140625	-7.64648438	+21.26953125	+2264	+6.77636719	-10.28320313	-0.76464844	+32.54150391	+3.09814453	-46.53808594	+1276
+1457970462.78650000	+8.89013672	-7.08837891	-0.61962891	+57.63427734	-5.73486328	-68.59863281	+2632	+8.78027344	-6.24023438	-0.35156250	+3.64746094	-7.60253906	+21.37939453	+2276	+6.77636719	-10.28320313	-0.75146484	+32.62939453	+3.07617188	-46.64794922	+1276
+1457970462.79060010	+8.88574219	-7.08837891	-0.61523438	+57.59033203	-5.66894531	-68.59863281	+2636	+8.77587891	-6.24023438	-0.35156250	+3.62548828	-7.53662109	+21.46728516	+2280	+6.77197266	-10.28320313	-0.75146484	+32.67333984	+3.05419922	-46.69189453	+1276
+1457970462.79889990	+8.87695313	-7.09277344	-0.61523438	+57.48046875	-5.53710938	-68.62060547	+2648	+8.76708984	-6.24462891	-0.35156250	+3.60351563	-7.44873047	+21.53320313	+2292	+6.76757813	-10.28759766	-0.74707031	+32.71728516	+3.07617188	-46.71386719	+1280
+1457970462.80310010	+8.87255859	-7.09277344	-0.61083984	+57.43652344	-5.47119141	-68.62060547	+2652	+8.76269531	-6.24902344	-0.35156250	+3.58154297	-7.38281250	+21.55517578	+2296	+6.76318359	-10.29199219	-0.74707031	+32.71728516	+3.09814453	-46.71386719	+1280
+1457970462.80730010	+8.86816406	-7.09277344	-0.61083984	+57.39257813	-5.40527344	-68.62060547	+2656	+8.75830078	-6.24902344	-0.35156250	+3.58154297	-7.31689453	+21.57714844	+2300	+6.75878906	-10.29199219	-0.74707031	+32.71728516	+3.12011719	-46.69189453	+1280
+1457970462.81139990	+8.86376953	-7.09716797	-0.61083984	+57.34863281	-5.31738281	-68.62060547	+2660	+8.75390625	-6.24902344	-0.35156250	+3.58154297	-7.25097656	+21.59912109	+2304	+6.75000000	-10.29638672	-0.75146484	+32.71728516	+3.14208984	-46.64794922	+1280
+1457970462.81559990	+8.85937500	-7.09716797	-0.61083984	+57.30468750	-5.25146484	-68.62060547	+2660	+8.74951172	-6.25341797	-0.35595703	+3.55957031	-7.18505859	+21.59912109	+2304	+6.74121094	-10.29638672	-0.75585938	+32.71728516	+3.18603516	-46.60400391	+1284
+1457970462.82390000	+8.84619141	-7.09716797	-0.61083984	+57.21679688	-5.07568359	-68.57666016	+2668	+8.74511719	-6.25781250	-0.35595703	+3.55957031	-7.07519531	+21.64306641	+2312	+6.72363281	-10.30078125	-0.76025391	+32.71728516	+3.27392578	-46.51611328	+1284
+1457970462.82810000	+8.84179688	-7.10156250	-0.61083984	+57.17285156	-4.98779297	-68.55468750	+2668	+8.74072266	-6.25781250	-0.35595703	+3.53759766	-7.00927734	+21.66503906	+2312	+6.71484375	-10.30517578	-0.76464844	+32.71728516	+3.33984375	-46.45019531	+1288
+1457970462.83229990	+8.83740234	-7.10156250	-0.61083984	+57.10693359	-4.89990234	-68.51074219	+2668	+8.73632813	-6.26220703	-0.35595703	+3.51562500	-6.92138672	+21.68701172	+2316	+6.70166016	-10.30957031	-0.76904297	+32.69531250	+3.42773438	-46.36230469	+1288
+1457970462.83640000	+8.83300781	-7.10156250	-0.61523438	+57.06298828	-4.83398438	-68.44482422	+2672	+8.73193359	-6.26220703	-0.36035156	+3.51562500	-6.85546875	+21.70898438	+2316	+6.69287109	-10.30957031	-0.77343750	+32.71728516	+3.51562500	-46.27441406	+1288
+1457970462.84060000	+8.82421875	-7.10595703	-0.61523438	+56.99707031	-4.74609375	-68.40087891	+2672	+8.72753906	-6.26220703	-0.36035156	+3.49365234	-6.78955078	+21.75292969	+2320	+6.68408203	-10.30957031	-0.77783203	+32.71728516	+3.60351563	-46.20849609	+1288
+1457970462.84480000	+8.81982422	-7.10595703	-0.61962891	+56.93115234	-4.68017578	-68.33496094	+2672	+8.72314453	-6.26660156	-0.36474609	+3.49365234	-6.70166016	+21.77490234	+2320	+6.67529297	-10.30957031	-0.78222656	+32.73925781	+3.71337891	-46.12060547	+1288
+1457970462.84890010	+8.81103516	-7.10595703	-0.61962891	+56.84326172	-4.59228516	-68.24707031	+2672	+8.71875000	-6.26660156	-0.36474609	+3.47167969	-6.63574219	+21.79687500	+2320	+6.66650391	-10.30957031	-0.78662109	+32.76123047	+3.80126953	-46.05468750	+1288
+1457970462.85730000	+8.80224609	-7.11035156	-0.62841797	+56.68945313	-4.46044922	-68.09326172	+2672	+8.70996094	-6.26660156	-0.36914063	+3.44970703	-6.48193359	+21.88476563	+2324	+6.65332031	-10.30517578	-0.78662109	+32.84912109	+4.02099609	-45.94482422	+1284
+1457970462.86139990	+8.79785156	-7.11474609	-0.63281250	+56.60156250	-4.39453125	-68.00537109	+2672	+8.70556641	-6.26660156	-0.36914063	+3.44970703	-6.41601563	+21.92871094	+2324	+6.64892578	-10.30078125	-0.78222656	+32.89306641	+4.10888672	-45.92285156	+1284
+1457970462.86560010	+8.78906250	-7.11474609	-0.63720703	+56.51367188	-4.32861328	-67.91748047	+2668	+8.70556641	-6.27099609	-0.36914063	+3.42773438	-6.35009766	+21.97265625	+2324	+6.64892578	-10.29638672	-0.77783203	+32.95898438	+4.19677734	-45.87890625	+1280
+1457970462.86980010	+8.78466797	-7.11914063	-0.64160156	+56.42578125	-4.26269531	-67.82958984	+2668	+8.70117188	-6.27099609	-0.37353516	+3.42773438	-6.28417969	+21.99462891	+2324	+6.64453125	-10.29638672	-0.77783203	+33.00292969	+4.28466797	-45.85693359	+1280
+1457970462.87389990	+8.78027344	-7.11914063	-0.64160156	+56.35986328	-4.19677734	-67.74169922	+2668	+8.69677734	-6.27099609	-0.37353516	+3.42773438	-6.21826172	+22.03857422	+2324	+6.64453125	-10.29199219	-0.77343750	+33.04687500	+4.37255859	-45.83496094	+1280
+1457970462.87809990	+8.77587891	-7.11914063	-0.64599609	+56.27197266	-4.15283203	-67.67578125	+2664	+8.69238281	-6.27099609	-0.37353516	+3.42773438	-6.15234375	+22.08251953	+2324	+6.64013672	-10.28759766	-0.77343750	+33.11279297	+4.43847656	-45.81298828	+1280
+1457970462.88220000	+8.77148438	-7.12353516	-0.65039063	+56.20605469	-4.10888672	-67.60986328	+2664	+8.68798828	-6.27099609	-0.37792969	+3.42773438	-6.08642578	+22.10449219	+2320	+6.64013672	-10.28320313	-0.76904297	+33.15673828	+4.50439453	-45.79101563	+1280
+1457970462.88640000	+8.76708984	-7.12353516	-0.65039063	+56.14013672	-4.06494141	-67.56591797	+2660	+8.68798828	-6.27099609	-0.37792969	+3.42773438	-6.04248047	+22.12646484	+2320	+6.64013672	-10.27880859	-0.76904297	+33.20068359	+4.57031250	-45.79101563	+1280
+1457970462.89470010	+8.76269531	-7.12353516	-0.65478516	+56.03027344	-3.97705078	-67.45605469	+2656	+8.67919922	-6.27099609	-0.37792969	+3.42773438	-5.93261719	+22.14843750	+2320	+6.63574219	-10.27441406	-0.76464844	+33.24462891	+4.70214844	-45.74707031	+1280
+1457970462.89890000	+8.75830078	-7.12353516	-0.65478516	+55.98632813	-3.93310547	-67.41210938	+2652	+8.67919922	-6.27099609	-0.37792969	+3.42773438	-5.88867188	+22.14843750	+2316	+6.63134766	-10.27441406	-0.76464844	+33.26660156	+4.74609375	-45.72509766	+1280
+1457970462.90310000	+8.75390625	-7.12353516	-0.65478516	+55.96435547	-3.91113281	-67.36816406	+2648	+8.67480469	-6.27099609	-0.38232422	+3.44970703	-5.84472656	+22.17041016	+2316	+6.62695313	-10.27441406	-0.76464844	+33.28857422	+4.79003906	-45.70312500	+1280
+1457970462.90720010	+8.75390625	-7.12353516	-0.65917969	+55.94238281	-3.88916016	-67.32421875	+2644	+8.67480469	-6.27099609	-0.38232422	+3.44970703	-5.80078125	+22.17041016	+2312	+6.62255859	-10.27441406	-0.76904297	+33.28857422	+4.83398438	-45.63720703	+1280
+1457970462.91140010	+8.74951172	-7.12353516	-0.65917969	+55.92041016	-3.86718750	-67.30224609	+2640	+8.67041016	-6.27099609	-0.38232422	+3.44970703	-5.75683594	+22.17041016	+2308	+6.61816406	-10.27441406	-0.77343750	+33.26660156	+4.87792969	-45.59326172	+1280
+1457970462.91969990	+8.74511719	-7.12353516	-0.65917969	+55.92041016	-3.84521484	-67.25830078	+2632	+8.67041016	-6.27099609	-0.38232422	+3.47167969	-5.71289063	+22.17041016	+2304	+6.60498047	-10.27441406	-0.77783203	+33.24462891	+4.94384766	-45.50537109	+1284
+1457970462.92389990	+8.74511719	-7.12353516	-0.65478516	+55.92041016	-3.84521484	-67.23632813	+2628	+8.66601563	-6.27099609	-0.38232422	+3.49365234	-5.66894531	+22.17041016	+2304	+6.60058594	-10.27441406	-0.78222656	+33.22265625	+4.96582031	-45.46142578	+1284
+1457970462.92810010	+8.74511719	-7.12353516	-0.65478516	+55.92041016	-3.84521484	-67.23632813	+2624	+8.66601563	-6.27099609	-0.38232422	+3.49365234	-5.64697266	+22.17041016	+2300	+6.59179688	-10.27441406	-0.78662109	+33.17871094	+4.98779297	-45.39550781	+1284
+1457970462.93220000	+8.74072266	-7.12353516	-0.65478516	+55.94238281	-3.84521484	-67.21435547	+2620	+8.66601563	-6.27099609	-0.38232422	+3.51562500	-5.62500000	+22.17041016	+2296	+6.58740234	-10.27880859	-0.79101563	+33.15673828	+5.00976563	-45.35156250	+1284
+1457970462.94059990	+8.74072266	-7.11914063	-0.65478516	+55.96435547	-3.88916016	-67.17041016	+2612	+8.66162109	-6.26660156	-0.38232422	+3.53759766	-5.60302734	+22.17041016	+2292	+6.57861328	-10.27880859	-0.79980469	+33.09082031	+5.05371094	-45.24169922	+1280
+1457970462.94470000	+8.74072266	-7.11914063	-0.65478516	+55.96435547	-3.91113281	-67.14843750	+2608	+8.66162109	-6.26660156	-0.38232422	+3.53759766	-5.58105469	+22.19238281	+2288	+6.57421875	-10.27880859	-0.80419922	+33.06884766	+5.07568359	-45.19775391	+1280
+1457970462.95300010	+8.74072266	-7.11914063	-0.65478516	+56.00830078	-3.95507813	-67.10449219	+2604	+8.66162109	-6.26660156	-0.38232422	+3.55957031	-5.58105469	+22.19238281	+2284	+6.56542969	-10.28320313	-0.80859375	+33.02490234	+5.11962891	-45.10986328	+1276
+1457970462.95720010	+8.74072266	-7.11914063	-0.65478516	+56.03027344	-3.99902344	-67.10449219	+2600	+8.66162109	-6.26660156	-0.37792969	+3.55957031	-5.58105469	+22.21435547	+2280	+6.56103516	-10.28320313	-0.80859375	+33.00292969	+5.11962891	-45.06591797	+1272
+1457970462.96140000	+8.74072266	-7.11914063	-0.65478516	+56.05224609	-4.02099609	-67.08251953	+2596	+8.66162109	-6.26660156	-0.37792969	+3.55957031	-5.58105469	+22.21435547	+2280	+6.56103516	-10.28320313	-0.80859375	+33.00292969	+5.14160156	-45.04394531	+1268
+1457970462.96550010	+8.74072266	-7.11914063	-0.65478516	+56.05224609	-4.06494141	-67.03857422	+2596	+8.66162109	-6.26660156	-0.37792969	+3.58154297	-5.58105469	+22.23632813	+2276	+6.56103516	-10.28320313	-0.80859375	+32.98095703	+5.16357422	-45.02197266	+1264
+1457970462.97390010	+8.73632813	-7.11914063	-0.65478516	+56.09619141	-4.17480469	-66.97265625	+2588	+8.66162109	-6.26660156	-0.37792969	+3.58154297	-5.58105469	+22.25830078	+2272	+6.56103516	-10.28320313	-0.80419922	+32.98095703	+5.20751953	-44.95605469	+1260
+1457970462.97799990	+8.73632813	-7.12353516	-0.65478516	+56.11816406	-4.21875000	-66.92871094	+2588	+8.66162109	-6.26660156	-0.37792969	+3.58154297	-5.58105469	+22.28027344	+2272	+6.56103516	-10.27880859	-0.80419922	+32.98095703	+5.22949219	-44.93408203	+1256
+1457970462.98219990	+8.73632813	-7.12353516	-0.65917969	+56.16210938	-4.32861328	-66.86279297	+2588	+8.65722656	-6.27099609	-0.37792969	+3.60351563	-5.58105469	+22.28027344	+2272	+6.56103516	-10.27880859	-0.79980469	+32.98095703	+5.25146484	-44.91210938	+1256
+1457970462.98639990	+8.73193359	-7.12353516	-0.65917969	+56.18408203	-4.41650391	-66.79687500	+2584	+8.65722656	-6.27099609	-0.37792969	+3.60351563	-5.58105469	+22.30224609	+2268	+6.56103516	-10.27880859	-0.79980469	+33.00292969	+5.29541016	-44.89013672	+1256
+1457970462.99470000	+8.72753906	-7.12792969	-0.66357422	+56.27197266	-4.61425781	-66.59912109	+2584	+8.65722656	-6.27099609	-0.37792969	+3.60351563	-5.55908203	+22.32421875	+2268	+6.56103516	-10.27441406	-0.79101563	+33.02490234	+5.38330078	-44.84619141	+1252
+1457970463.00300000	+8.71875000	-7.13671875	-0.67236328	+56.35986328	-4.79003906	-66.35742188	+2584	+8.64843750	-6.27539063	-0.37792969	+3.60351563	-5.51513672	+22.34619141	+2264	+6.55664063	-10.27441406	-0.78222656	+33.06884766	+5.51513672	-44.75830078	+1252
+1457970463.01140000	+8.70117188	-7.14111328	-0.68115234	+56.49169922	-4.94384766	-66.09375000	+2584	+8.63525391	-6.27539063	-0.38232422	+3.62548828	-5.38330078	+22.36816406	+2264	+6.54345703	-10.27001953	-0.77783203	+33.11279297	+5.73486328	-44.60449219	+1252
+1457970463.01550010	+8.69238281	-7.14111328	-0.68994141	+56.51367188	-4.98779297	-65.96191406	+2580	+8.63085938	-6.27978516	-0.38232422	+3.62548828	-5.31738281	+22.36816406	+2264	+6.53466797	-10.27001953	-0.78222656	+33.13476563	+5.84472656	-44.49462891	+1256
+1457970463.01970010	+8.68359375	-7.14111328	-0.69433594	+56.62353516	-5.03173828	-65.83007813	+2580	+8.61328125	-6.28417969	-0.38671875	+3.64746094	-5.18554688	+22.36816406	+2264	+6.51708984	-10.27001953	-0.78222656	+33.15673828	+5.99853516	-44.36279297	+1260
+1457970463.02800010	+8.66162109	-7.14550781	-0.70751953	+56.73339844	-5.05371094	-65.56640625	+2576	+8.58691406	-6.28857422	-0.39550781	+3.66943359	-4.92187500	+22.34619141	+2264	+6.48193359	-10.27441406	-0.79101563	+33.17871094	+6.28417969	-44.12109375	+1264
+1457970463.03629990	+8.63525391	-7.14111328	-0.72070313	+56.93115234	-5.07568359	-65.30273438	+2568	+8.54736328	-6.29736328	-0.40869141	+3.77929688	-4.59228516	+22.32421875	+2256	+6.43359375	-10.27880859	-0.80859375	+33.20068359	+6.61376953	-43.76953125	+1276
+1457970463.04469990	+8.60009766	-7.14111328	-0.73388672	+57.10693359	-5.09765625	-65.03906250	+2556	+8.51660156	-6.29736328	-0.42187500	+3.84521484	-4.32861328	+22.30224609	+2248	+6.38964844	-10.28759766	-0.83056641	+33.24462891	+6.89941406	-43.43994141	+1284
+1457970463.04880000	+8.58691406	-7.14111328	-0.73828125	+57.19482422	-5.09765625	-64.95117188	+2548	+8.49902344	-6.30175781	-0.42626953	+3.88916016	-4.21875000	+22.28027344	+2240	+6.36767578	-10.28759766	-0.83935547	+33.28857422	+7.03125000	-43.30810547	+1284
+1457970463.05300000	+8.57373047	-7.14111328	-0.74707031	+57.28271484	-5.11962891	-64.86328125	+2540	+8.48583984	-6.30175781	-0.43066406	+3.93310547	-4.10888672	+22.23632813	+2232	+6.35009766	-10.28759766	-0.84375000	+33.33251953	+7.14111328	-43.22021484	+1284
+1457970463.05720000	+8.56054688	-7.14111328	-0.75146484	+57.34863281	-5.11962891	-64.77539063	+2536	+8.48144531	-6.30175781	-0.43066406	+3.95507813	-4.08691406	+22.23632813	+2224	+6.33251953	-10.29199219	-0.84814453	+33.35449219	+7.27294922	-43.11035156	+1284
+1457970463.06130000	+8.55175781	-7.14111328	-0.75585938	+57.41455078	-5.11962891	-64.68750000	+2524	+8.47705078	-6.30175781	-0.43066406	+3.97705078	-4.04296875	+22.21435547	+2216	+6.31933594	-10.29199219	-0.85253906	+33.39843750	+7.36083984	-43.04443359	+1284
+1457970463.06550000	+8.53857422	-7.13671875	-0.76025391	+57.50244141	-5.14160156	-64.62158203	+2516	+8.46826172	-6.30175781	-0.43505859	+4.02099609	-3.97705078	+22.19238281	+2208	+6.30615234	-10.29638672	-0.85693359	+33.44238281	+7.44873047	-43.00048828	+1280
+1457970463.07380010	+8.52099609	-7.14111328	-0.76904297	+57.54638672	-5.16357422	-64.53369141	+2496	+8.44628906	-6.30615234	-0.43945313	+4.06494141	-3.84521484	+22.14843750	+2192	+6.28857422	-10.29638672	-0.86132813	+33.55224609	+7.58056641	-42.93457031	+1272
+1457970463.07800010	+8.51660156	-7.14111328	-0.76904297	+57.61230469	-5.18554688	-64.48974609	+2488	+8.43750000	-6.30615234	-0.44384766	+4.10888672	-3.80126953	+22.12646484	+2184	+6.28417969	-10.29638672	-0.85693359	+33.59619141	+7.64648438	-42.93457031	+1268
+1457970463.08629990	+8.50341797	-7.14550781	-0.77343750	+57.56835938	-5.22949219	-64.46777344	+2468	+8.42431641	-6.31054688	-0.44824219	+4.10888672	-3.73535156	+22.03857422	+2164	+6.28417969	-10.29638672	-0.85253906	+33.66210938	+7.71240234	-43.00048828	+1256
+1457970463.09470010	+8.50341797	-7.15429688	-0.76904297	+57.54638672	-5.27343750	-64.51171875	+2448	+8.41992188	-6.31054688	-0.44824219	+4.10888672	-3.71337891	+21.95068359	+2144	+6.28857422	-10.29199219	-0.84814453	+33.66210938	+7.73437500	-43.11035156	+1252
+1457970463.10299990	+8.50781250	-7.15429688	-0.76904297	+57.48046875	-5.33935547	-64.55566406	+2432	+8.41992188	-6.31054688	-0.44824219	+4.08691406	-3.75732422	+21.86279297	+2124	+6.29296875	-10.29199219	-0.83935547	+33.66210938	+7.71240234	-43.24218750	+1248
+1457970463.10710000	+8.50781250	-7.15869141	-0.76464844	+57.45849609	-5.33935547	-64.59960938	+2424	+8.42431641	-6.31494141	-0.44824219	+4.08691406	-3.77929688	+21.84082031	+2116	+6.29736328	-10.29199219	-0.83496094	+33.64013672	+7.71240234	-43.28613281	+1244
+1457970463.11130000	+8.51220703	-7.15869141	-0.76464844	+57.41455078	-5.36132813	-64.64355469	+2416	+8.42431641	-6.31494141	-0.44824219	+4.06494141	-3.80126953	+21.79687500	+2108	+6.30175781	-10.29199219	-0.83496094	+33.61816406	+7.69042969	-43.33007813	+1244
+1457970463.11960010	+8.51660156	-7.16308594	-0.76025391	+57.37060547	-5.40527344	-64.70947266	+2404	+8.42871094	-6.31494141	-0.44384766	+4.02099609	-3.86718750	+21.75292969	+2092	+6.30615234	-10.29199219	-0.83056641	+33.59619141	+7.64648438	-43.41796875	+1240
+1457970463.12380000	+8.52099609	-7.16308594	-0.76025391	+57.34863281	-5.42724609	-64.73144531	+2400	+8.42871094	-6.31494141	-0.44384766	+4.02099609	-3.88916016	+21.73095703	+2084	+6.30615234	-10.29199219	-0.83056641	+33.57421875	+7.64648438	-43.43994141	+1236
+1457970463.12800000	+8.52099609	-7.16308594	-0.75585938	+57.34863281	-5.44921875	-64.75341797	+2396	+8.43310547	-6.31494141	-0.44384766	+3.99902344	-3.93310547	+21.70898438	+2076	+6.30615234	-10.29199219	-0.82617188	+33.57421875	+7.62451172	-43.46191406	+1236
+1457970463.13210010	+8.52099609	-7.16308594	-0.75585938	+57.32666016	-5.44921875	-64.77539063	+2388	+8.43310547	-6.31494141	-0.44384766	+3.97705078	-3.95507813	+21.68701172	+2072	+6.31054688	-10.29199219	-0.82617188	+33.55224609	+7.60253906	-43.48388672	+1232
+1457970463.13630010	+8.52539063	-7.16308594	-0.75585938	+57.32666016	-5.47119141	-64.81933594	+2384	+8.43750000	-6.31494141	-0.44384766	+3.97705078	-3.97705078	+21.66503906	+2064	+6.31054688	-10.29199219	-0.82617188	+33.53027344	+7.58056641	-43.52783203	+1232
+1457970463.14459990	+8.53857422	-7.16308594	-0.74267578	+57.26074219	-5.58105469	-65.03906250	+2384	+8.44628906	-6.31494141	-0.43945313	+3.93310547	-4.15283203	+21.55517578	+2060	+6.31933594	-10.29638672	-0.82617188	+33.33251953	+7.38281250	-43.74755859	+1232
+1457970463.15300010	+8.55615234	-7.16748047	-0.72949219	+57.19482422	-5.77880859	-65.36865234	+2388	+8.46386719	-6.31933594	-0.43066406	+3.84521484	-4.41650391	+21.40136719	+2056	+6.33251953	-10.30078125	-0.82177734	+33.06884766	+7.05322266	-44.05517578	+1228
+1457970463.16129990	+8.58691406	-7.16308594	-0.70312500	+57.19482422	-6.08642578	-65.89599609	+2400	+8.49023438	-6.31494141	-0.41308594	+3.75732422	-4.92187500	+21.11572266	+2064	+6.34570313	-10.30957031	-0.82617188	+32.65136719	+6.50390625	-44.49462891	+1228
+1457970463.16960000	+8.59570313	-7.15869141	-0.69433594	+57.26074219	-6.19628906	-66.07177734	+2404	+8.50781250	-6.31494141	-0.40429688	+3.73535156	-5.31738281	+20.91796875	+2072	+6.34570313	-10.31835938	-0.83056641	+32.49755859	+6.28417969	-44.62646484	+1224
+1457970463.17380000	+8.59570313	-7.15429688	-0.68994141	+57.30468750	-6.26220703	-66.11572266	+2408	+8.50781250	-6.31054688	-0.39990234	+3.73535156	-5.38330078	+20.91796875	+2076	+6.34570313	-10.31835938	-0.83496094	+32.47558594	+6.19628906	-44.62646484	+1220
+1457970463.17800000	+8.59570313	-7.15429688	-0.68994141	+57.32666016	-6.30615234	-66.15966797	+2408	+8.50781250	-6.31054688	-0.39990234	+3.73535156	-5.42724609	+20.89599609	+2080	+6.35009766	-10.31835938	-0.83496094	+32.47558594	+6.15234375	-44.64843750	+1220
+1457970463.18630000	+8.60009766	-7.14990234	-0.68554688	+57.39257813	-6.39404297	-66.18164063	+2412	+8.50781250	-6.31054688	-0.39550781	+3.77929688	-5.51513672	+20.89599609	+2084	+6.35449219	-10.31835938	-0.83056641	+32.49755859	+6.08642578	-44.69238281	+1216
+1457970463.19460010	+8.60009766	-7.14990234	-0.68554688	+57.45849609	-6.45996094	-66.20361328	+2416	+8.51220703	-6.31054688	-0.39111328	+3.80126953	-5.55908203	+20.89599609	+2088	+6.35888672	-10.31396484	-0.82617188	+32.51953125	+6.04248047	-44.73632813	+1216
+1457970463.19880010	+8.60449219	-7.14990234	-0.68554688	+57.48046875	-6.50390625	-66.22558594	+2416	+8.51220703	-6.31054688	-0.39111328	+3.82324219	-5.58105469	+20.89599609	+2088	+6.36328125	-10.31396484	-0.82177734	+32.56347656	+6.04248047	-44.75830078	+1216
+1457970463.20289990	+8.60449219	-7.14990234	-0.68554688	+57.50244141	-6.52587891	-66.20361328	+2420	+8.51220703	-6.31054688	-0.39111328	+3.84521484	-5.58105469	+20.91796875	+2088	+6.37207031	-10.31396484	-0.81738281	+32.58544922	+6.04248047	-44.78027344	+1220
+1457970463.20709990	+8.60449219	-7.14990234	-0.68554688	+57.50244141	-6.56982422	-66.20361328	+2420	+8.51220703	-6.31054688	-0.39111328	+3.84521484	-5.60302734	+20.91796875	+2088	+6.37207031	-10.31396484	-0.81738281	+32.60742188	+6.04248047	-44.78027344	+1220
+1457970463.21540000	+8.60449219	-7.15429688	-0.68554688	+57.54638672	-6.61376953	-66.20361328	+2424	+8.51220703	-6.31054688	-0.39111328	+3.86718750	-5.62500000	+20.93994141	+2092	+6.38525391	-10.30957031	-0.80859375	+32.67333984	+6.04248047	-44.82421875	+1224
+1457970463.21960000	+8.60449219	-7.15429688	-0.68554688	+57.54638672	-6.65771484	-66.20361328	+2424	+8.51220703	-6.31054688	-0.38671875	+3.86718750	-5.64697266	+20.93994141	+2092	+6.38525391	-10.30957031	-0.80859375	+32.69531250	+6.04248047	-44.84619141	+1224
+1457970463.22379990	+8.60449219	-7.15429688	-0.68554688	+57.56835938	-6.67968750	-66.20361328	+2424	+8.51660156	-6.31054688	-0.38671875	+3.86718750	-5.66894531	+20.93994141	+2092	+6.38964844	-10.30517578	-0.80419922	+32.71728516	+6.04248047	-44.86816406	+1228
+1457970463.22790000	+8.60449219	-7.15429688	-0.68115234	+57.56835938	-6.70166016	-66.20361328	+2428	+8.51660156	-6.31054688	-0.38671875	+3.86718750	-5.69091797	+20.93994141	+2092	+6.39404297	-10.30517578	-0.79980469	+32.73925781	+6.04248047	-44.89013672	+1228
+1457970463.23210000	+8.60888672	-7.15429688	-0.68115234	+57.56835938	-6.72363281	-66.20361328	+2428	+8.51660156	-6.31054688	-0.38671875	+3.86718750	-5.69091797	+20.93994141	+2096	+6.39843750	-10.30517578	-0.79980469	+32.76123047	+6.04248047	-44.91210938	+1232
+1457970463.24040010	+8.60888672	-7.15429688	-0.68115234	+57.59033203	-6.76757813	-66.20361328	+2432	+8.52099609	-6.31054688	-0.38671875	+3.86718750	-5.71289063	+20.93994141	+2096	+6.40283203	-10.30517578	-0.79541016	+32.78320313	+6.02050781	-44.95605469	+1232
+1457970463.24460010	+8.60888672	-7.15429688	-0.68115234	+57.61230469	-6.81152344	-66.20361328	+2432	+8.52099609	-6.31054688	-0.38671875	+3.88916016	-5.73486328	+20.93994141	+2096	+6.40722656	-10.30517578	-0.79101563	+32.78320313	+6.02050781	-44.97802734	+1236
+1457970463.24880000	+8.60888672	-7.15429688	-0.68115234	+57.61230469	-6.83349609	-66.20361328	+2436	+8.52099609	-6.31054688	-0.38671875	+3.88916016	-5.73486328	+20.93994141	+2096	+6.40722656	-10.30517578	-0.79101563	+32.78320313	+6.02050781	-45.00000000	+1236
+1457970463.25289990	+8.61328125	-7.15429688	-0.68115234	+57.61230469	-6.85546875	-66.22558594	+2436	+8.52099609	-6.31054688	-0.38671875	+3.88916016	-5.75683594	+20.91796875	+2100	+6.40722656	-10.30517578	-0.79101563	+32.78320313	+5.99853516	-45.02197266	+1240
+1457970463.25710010	+8.61328125	-7.15429688	-0.67675781	+57.63427734	-6.87744141	-66.22558594	+2440	+8.52099609	-6.31054688	-0.38671875	+3.86718750	-5.75683594	+20.91796875	+2100	+6.40722656	-10.30517578	-0.79101563	+32.76123047	+5.99853516	-45.04394531	+1240
+1457970463.26539990	+8.61328125	-7.15429688	-0.67675781	+57.65625000	-6.89941406	-66.26953125	+2444	+8.52539063	-6.31054688	-0.38671875	+3.86718750	-5.77880859	+20.89599609	+2100	+6.41162109	-10.30957031	-0.79101563	+32.73925781	+5.95458984	-45.08789063	+1240
+1457970463.26959990	+8.61328125	-7.15429688	-0.67236328	+57.65625000	-6.92138672	-66.26953125	+2444	+8.52539063	-6.31054688	-0.38671875	+3.86718750	-5.77880859	+20.87402344	+2100	+6.40722656	-10.30957031	-0.79541016	+32.71728516	+5.93261719	-45.10986328	+1240
+1457970463.27370000	+8.61767578	-7.15429688	-0.67236328	+57.67822266	-6.92138672	-66.29150391	+2448	+8.52539063	-6.31054688	-0.38671875	+3.86718750	-5.80078125	+20.85205078	+2104	+6.40722656	-10.31396484	-0.79541016	+32.67333984	+5.91064453	-45.10986328	+1244
+1457970463.27790000	+8.61767578	-7.15429688	-0.67236328	+57.67822266	-6.94335938	-66.31347656	+2448	+8.52978516	-6.31054688	-0.38671875	+3.86718750	-5.80078125	+20.85205078	+2104	+6.40722656	-10.31396484	-0.79980469	+32.65136719	+5.88867188	-45.13183594	+1244
+1457970463.28210000	+8.61767578	-7.15429688	-0.67236328	+57.70019531	-6.94335938	-66.33544922	+2452	+8.52978516	-6.31054688	-0.38671875	+3.86718750	-5.82275391	+20.83007813	+2104	+6.40722656	-10.31835938	-0.79980469	+32.60742188	+5.86669922	-45.17578125	+1244
+1457970463.29040000	+8.62207031	-7.14990234	-0.66796875	+57.72216797	-6.96533203	-66.37939453	+2456	+8.53417969	-6.31054688	-0.38671875	+3.86718750	-5.84472656	+20.78613281	+2108	+6.40283203	-10.32275391	-0.80419922	+32.54150391	+5.82275391	-45.21972656	+1244
+1457970463.30290010	+8.62646484	-7.14990234	-0.66796875	+57.74414063	-6.98730469	-66.44531250	+2460	+8.53857422	-6.31494141	-0.38232422	+3.84521484	-5.88867188	+20.74218750	+2112	+6.40722656	-10.33154297	-0.80859375	+32.45361328	+5.73486328	-45.35156250	+1240
+1457970463.31119990	+8.63085938	-7.15429688	-0.66357422	+57.74414063	-7.00927734	-66.51123047	+2464	+8.54296875	-6.31494141	-0.38232422	+3.84521484	-5.95458984	+20.72021484	+2116	+6.41601563	-10.33593750	-0.80419922	+32.43164063	+5.66894531	-45.46142578	+1240
+1457970463.31960010	+8.63525391	-7.15429688	-0.66357422	+57.76611328	-7.03125000	-66.57714844	+2468	+8.55175781	-6.31494141	-0.38232422	+3.84521484	-5.99853516	+20.69824219	+2124	+6.42919922	-10.33593750	-0.79541016	+32.47558594	+5.62500000	-45.61523438	+1240
+1457970463.32370000	+8.63964844	-7.15429688	-0.65917969	+57.76611328	-7.05322266	-66.62109375	+2472	+8.55615234	-6.31494141	-0.37792969	+3.84521484	-6.04248047	+20.69824219	+2124	+6.43798828	-10.33593750	-0.79101563	+32.47558594	+5.60302734	-45.68115234	+1240
+1457970463.33209990	+8.64843750	-7.15869141	-0.65917969	+57.76611328	-7.05322266	-66.68701172	+2476	+8.56054688	-6.31494141	-0.37792969	+3.82324219	-6.10839844	+20.67626953	+2132	+6.45117188	-10.33593750	-0.78222656	+32.51953125	+5.58105469	-45.81298828	+1244
+1457970463.33620000	+8.65283203	-7.15869141	-0.65917969	+57.74414063	-7.07519531	-66.73095703	+2480	+8.56494141	-6.31494141	-0.37792969	+3.82324219	-6.15234375	+20.65429688	+2136	+6.45996094	-10.33593750	-0.77783203	+32.54150391	+5.55908203	-45.87890625	+1244
+1457970463.34040000	+8.65722656	-7.15869141	-0.65917969	+57.74414063	-7.07519531	-66.75292969	+2480	+8.56494141	-6.31494141	-0.37792969	+3.82324219	-6.17431641	+20.65429688	+2140	+6.46875000	-10.33593750	-0.77343750	+32.56347656	+5.53710938	-45.92285156	+1248
+1457970463.34450010	+8.65722656	-7.15869141	-0.65917969	+57.74414063	-7.09716797	-66.79687500	+2484	+8.56933594	-6.31494141	-0.37792969	+3.82324219	-6.19628906	+20.65429688	+2144	+6.47314453	-10.33154297	-0.76904297	+32.58544922	+5.51513672	-45.98876953	+1248
+1457970463.34870000	+8.66162109	-7.15869141	-0.65478516	+57.74414063	-7.09716797	-66.84082031	+2488	+8.57373047	-6.31494141	-0.37792969	+3.82324219	-6.24023438	+20.63232422	+2144	+6.48193359	-10.33154297	-0.76464844	+32.60742188	+5.49316406	-46.03271484	+1248
+1457970463.35700010	+8.66601563	-7.16308594	-0.65478516	+57.74414063	-7.09716797	-66.90673828	+2492	+8.57812500	-6.31494141	-0.37353516	+3.82324219	-6.28417969	+20.61035156	+2152	+6.48632813	-10.33154297	-0.76025391	+32.62939453	+5.44921875	-46.09863281	+1248
+1457970463.36120010	+8.67041016	-7.16308594	-0.65478516	+57.76611328	-7.09716797	-66.92871094	+2496	+8.57812500	-6.31494141	-0.37353516	+3.84521484	-6.30615234	+20.58837891	+2156	+6.49072266	-10.33154297	-0.76025391	+32.62939453	+5.44921875	-46.12060547	+1248
+1457970463.36540010	+8.67041016	-7.16308594	-0.65478516	+57.76611328	-7.09716797	-66.95068359	+2500	+8.57812500	-6.31494141	-0.37353516	+3.84521484	-6.32812500	+20.58837891	+2160	+6.49072266	-10.33593750	-0.76025391	+32.60742188	+5.42724609	-46.14257813	+1248
+1457970463.36949990	+8.67480469	-7.15869141	-0.65478516	+57.76611328	-7.09716797	-66.97265625	+2500	+8.57812500	-6.31494141	-0.37353516	+3.84521484	-6.32812500	+20.56640625	+2164	+6.49072266	-10.33593750	-0.76464844	+32.60742188	+5.40527344	-46.14257813	+1248
+1457970463.37369990	+8.67480469	-7.15869141	-0.65478516	+57.78808594	-7.09716797	-66.97265625	+2504	+8.57812500	-6.31494141	-0.37353516	+3.84521484	-6.32812500	+20.56640625	+2168	+6.49072266	-10.33593750	-0.76464844	+32.58544922	+5.40527344	-46.14257813	+1244
+1457970463.37789990	+8.67480469	-7.15869141	-0.65478516	+57.81005859	-7.09716797	-66.99462891	+2504	+8.57812500	-6.31494141	-0.37353516	+3.84521484	-6.32812500	+20.54443359	+2168	+6.48632813	-10.34033203	-0.76904297	+32.56347656	+5.38330078	-46.14257813	+1244
+1457970463.38200000	+8.67480469	-7.15869141	-0.65478516	+57.81005859	-7.09716797	-67.01660156	+2508	+8.57812500	-6.31494141	-0.37353516	+3.84521484	-6.32812500	+20.54443359	+2172	+6.48632813	-10.34033203	-0.76904297	+32.54150391	+5.36132813	-46.12060547	+1244
+1457970463.38620000	+8.67480469	-7.15869141	-0.65478516	+57.83203125	-7.09716797	-67.01660156	+2508	+8.57812500	-6.31494141	-0.37353516	+3.84521484	-6.32812500	+20.52246094	+2176	+6.48632813	-10.34033203	-0.77343750	+32.51953125	+5.36132813	-46.12060547	+1244
+1457970463.39450000	+8.67480469	-7.15429688	-0.65478516	+57.83203125	-7.07519531	-67.03857422	+2512	+8.57812500	-6.31494141	-0.37353516	+3.84521484	-6.32812500	+20.52246094	+2180	+6.47753906	-10.34472656	-0.77783203	+32.47558594	+5.33935547	-46.12060547	+1240
+1457970463.39870000	+8.67480469	-7.15429688	-0.65478516	+57.85400391	-7.07519531	-67.06054688	+2512	+8.57812500	-6.31494141	-0.37353516	+3.84521484	-6.32812500	+20.52246094	+2180	+6.47753906	-10.34912109	-0.78222656	+32.45361328	+5.33935547	-46.09863281	+1240
+1457970463.40290000	+8.67480469	-7.15429688	-0.65478516	+57.85400391	-7.07519531	-67.06054688	+2516	+8.57812500	-6.31494141	-0.37353516	+3.84521484	-6.32812500	+20.52246094	+2184	+6.47314453	-10.34912109	-0.78222656	+32.43164063	+5.31738281	-46.09863281	+1240
+1457970463.40700010	+8.67480469	-7.15429688	-0.65478516	+57.85400391	-7.07519531	-67.06054688	+2516	+8.57812500	-6.31494141	-0.37353516	+3.84521484	-6.32812500	+20.52246094	+2184	+6.47314453	-10.34912109	-0.78662109	+32.40966797	+5.31738281	-46.09863281	+1236
+1457970463.41120000	+8.67480469	-7.15429688	-0.65478516	+57.85400391	-7.05322266	-67.06054688	+2516	+8.57812500	-6.31494141	-0.37353516	+3.84521484	-6.30615234	+20.52246094	+2188	+6.46875000	-10.34912109	-0.78662109	+32.40966797	+5.31738281	-46.09863281	+1232
+1457970463.41540000	+8.67480469	-7.15429688	-0.65039063	+57.87597656	-7.05322266	-67.06054688	+2516	+8.57812500	-6.31494141	-0.37353516	+3.84521484	-6.30615234	+20.52246094	+2188	+6.46875000	-10.35351563	-0.78662109	+32.38769531	+5.31738281	-46.09863281	+1232
+1457970463.41950010	+8.67480469	-7.15429688	-0.65039063	+57.85400391	-7.05322266	-67.06054688	+2520	+8.57812500	-6.31494141	-0.37353516	+3.84521484	-6.30615234	+20.52246094	+2188	+6.46875000	-10.35351563	-0.78662109	+32.38769531	+5.31738281	-46.09863281	+1228
+1457970463.42779990	+8.67480469	-7.15429688	-0.65039063	+57.85400391	-7.05322266	-67.06054688	+2520	+8.57812500	-6.31494141	-0.37353516	+3.82324219	-6.30615234	+20.54443359	+2192	+6.46875000	-10.35351563	-0.78662109	+32.36572266	+5.31738281	-46.09863281	+1224
+1457970463.43199990	+8.67480469	-7.15869141	-0.65039063	+57.85400391	-7.05322266	-67.06054688	+2520	+8.57812500	-6.31494141	-0.37353516	+3.82324219	-6.30615234	+20.54443359	+2192	+6.46875000	-10.35351563	-0.78662109	+32.36572266	+5.31738281	-46.09863281	+1220
+1457970463.43619990	+8.67480469	-7.15869141	-0.65039063	+57.85400391	-7.05322266	-67.06054688	+2520	+8.57812500	-6.31494141	-0.37353516	+3.82324219	-6.28417969	+20.54443359	+2196	+6.46875000	-10.35351563	-0.78662109	+32.36572266	+5.31738281	-46.12060547	+1220
+1457970463.44030000	+8.67480469	-7.15869141	-0.65478516	+57.85400391	-7.05322266	-67.06054688	+2520	+8.57812500	-6.31494141	-0.37353516	+3.82324219	-6.28417969	+20.54443359	+2196	+6.46875000	-10.35351563	-0.78662109	+32.36572266	+5.31738281	-46.12060547	+1216
+1457970463.44450000	+8.67480469	-7.15869141	-0.65478516	+57.85400391	-7.05322266	-67.06054688	+2524	+8.57812500	-6.31494141	-0.37353516	+3.82324219	-6.28417969	+20.56640625	+2196	+6.46875000	-10.35351563	-0.78222656	+32.36572266	+5.31738281	-46.12060547	+1216
+1457970463.44870000	+8.67480469	-7.15869141	-0.65478516	+57.85400391	-7.05322266	-67.06054688	+2524	+8.57812500	-6.31933594	-0.37353516	+3.80126953	-6.26220703	+20.56640625	+2196	+6.46875000	-10.35351563	-0.78222656	+32.38769531	+5.31738281	-46.12060547	+1216
+1457970463.45280000	+8.67480469	-7.15869141	-0.65478516	+57.83203125	-7.05322266	-67.03857422	+2524	+8.58251953	-6.31933594	-0.37353516	+3.80126953	-6.26220703	+20.58837891	+2200	+6.46875000	-10.35351563	-0.78222656	+32.38769531	+5.33935547	-46.12060547	+1212
+1457970463.46120000	+8.67480469	-7.15869141	-0.65478516	+57.83203125	-7.05322266	-67.03857422	+2524	+8.58251953	-6.31933594	-0.37792969	+3.77929688	-6.24023438	+20.61035156	+2200	+6.46875000	-10.35351563	-0.78222656	+32.38769531	+5.33935547	-46.14257813	+1212
+1457970463.46530010	+8.67480469	-7.15869141	-0.65478516	+57.83203125	-7.05322266	-67.03857422	+2524	+8.58251953	-6.31933594	-0.37792969	+3.75732422	-6.21826172	+20.63232422	+2204	+6.47314453	-10.35351563	-0.78222656	+32.38769531	+5.33935547	-46.14257813	+1208
+1457970463.46950010	+8.67480469	-7.15869141	-0.65478516	+57.83203125	-7.05322266	-67.03857422	+2528	+8.58251953	-6.31933594	-0.37792969	+3.75732422	-6.19628906	+20.65429688	+2204	+6.47314453	-10.35351563	-0.78222656	+32.38769531	+5.33935547	-46.14257813	+1208
+1457970463.47370000	+8.67480469	-7.15869141	-0.65478516	+57.83203125	-7.05322266	-67.01660156	+2528	+8.58251953	-6.31933594	-0.37792969	+3.73535156	-6.17431641	+20.67626953	+2204	+6.47314453	-10.35351563	-0.78222656	+32.38769531	+5.33935547	-46.14257813	+1208
+1457970463.47779990	+8.67480469	-7.15869141	-0.65478516	+57.83203125	-7.05322266	-67.01660156	+2528	+8.58251953	-6.31933594	-0.37792969	+3.71337891	-6.13037109	+20.69824219	+2204	+6.47314453	-10.35351563	-0.78222656	+32.38769531	+5.33935547	-46.14257813	+1208
+1457970463.48200010	+8.67480469	-7.16308594	-0.65478516	+57.83203125	-7.05322266	-67.01660156	+2528	+8.58251953	-6.32373047	-0.37792969	+3.69140625	-6.10839844	+20.72021484	+2208	+6.47314453	-10.35351563	-0.77783203	+32.38769531	+5.36132813	-46.12060547	+1208
+1457970463.48620010	+8.67480469	-7.16308594	-0.65478516	+57.81005859	-7.05322266	-67.01660156	+2528	+8.58251953	-6.32373047	-0.38232422	+3.66943359	-6.08642578	+20.74218750	+2208	+6.47314453	-10.35351563	-0.77783203	+32.38769531	+5.36132813	-46.12060547	+1204
+1457970463.49449990	+8.67480469	-7.16308594	-0.65478516	+57.81005859	-7.03125000	-66.99462891	+2528	+8.57812500	-6.32373047	-0.38232422	+3.64746094	-6.02050781	+20.76416016	+2208	+6.47314453	-10.35351563	-0.78222656	+32.38769531	+5.36132813	-46.12060547	+1204
+1457970463.49860000	+8.67480469	-7.16308594	-0.65478516	+57.81005859	-7.03125000	-66.99462891	+2528	+8.57812500	-6.32373047	-0.38232422	+3.62548828	-5.99853516	+20.76416016	+2208	+6.47314453	-10.35351563	-0.78222656	+32.38769531	+5.36132813	-46.12060547	+1204
+1457970463.50280000	+8.67480469	-7.16308594	-0.65478516	+57.81005859	-7.03125000	-66.99462891	+2532	+8.57812500	-6.32373047	-0.38232422	+3.62548828	-5.97656250	+20.76416016	+2212	+6.46875000	-10.35351563	-0.78222656	+32.38769531	+5.38330078	-46.09863281	+1204
+1457970463.50700000	+8.67480469	-7.16308594	-0.65478516	+57.81005859	-7.03125000	-66.97265625	+2532	+8.57812500	-6.32373047	-0.38232422	+3.60351563	-5.95458984	+20.78613281	+2212	+6.46875000	-10.35351563	-0.78222656	+32.38769531	+5.38330078	-46.09863281	+1204
+1457970463.51530000	+8.67041016	-7.16308594	-0.65478516	+57.81005859	-7.03125000	-66.97265625	+2532	+8.57812500	-6.32373047	-0.38232422	+3.58154297	-5.91064453	+20.78613281	+2212	+6.46875000	-10.35351563	-0.78222656	+32.36572266	+5.38330078	-46.07666016	+1204
+1457970463.51950000	+8.67041016	-7.16308594	-0.65478516	+57.81005859	-7.03125000	-66.97265625	+2532	+8.57812500	-6.32373047	-0.38232422	+3.58154297	-5.91064453	+20.78613281	+2212	+6.46875000	-10.35351563	-0.78222656	+32.36572266	+5.38330078	-46.07666016	+1200
+1457970463.52780010	+8.67041016	-7.16308594	-0.65917969	+57.81005859	-7.00927734	-66.95068359	+2532	+8.57812500	-6.32373047	-0.38232422	+3.58154297	-5.88867188	+20.76416016	+2212	+6.46435547	-10.35351563	-0.78222656	+32.36572266	+5.40527344	-46.05468750	+1200
+1457970463.53200010	+8.67041016	-7.16308594	-0.65917969	+57.81005859	-7.00927734	-66.95068359	+2532	+8.57812500	-6.32373047	-0.38232422	+3.58154297	-5.86669922	+20.76416016	+2212	+6.46435547	-10.35351563	-0.78662109	+32.34375000	+5.40527344	-46.05468750	+1200
+1457970463.53609990	+8.67041016	-7.16308594	-0.65917969	+57.81005859	-7.00927734	-66.92871094	+2532	+8.57812500	-6.32373047	-0.38232422	+3.58154297	-5.86669922	+20.76416016	+2208	+6.46435547	-10.35351563	-0.78662109	+32.34375000	+5.40527344	-46.05468750	+1200
+1457970463.54029990	+8.67041016	-7.16308594	-0.65917969	+57.81005859	-7.00927734	-66.92871094	+2532	+8.57812500	-6.32373047	-0.38232422	+3.58154297	-5.86669922	+20.76416016	+2208	+6.46435547	-10.35351563	-0.78662109	+32.34375000	+5.40527344	-46.05468750	+1200
+1457970463.54860000	+8.67041016	-7.16308594	-0.65917969	+57.81005859	-7.00927734	-66.90673828	+2532	+8.57812500	-6.32373047	-0.38232422	+3.58154297	-5.84472656	+20.76416016	+2208	+6.46435547	-10.35351563	-0.78662109	+32.34375000	+5.42724609	-46.03271484	+1200
+1457970463.55279990	+8.67041016	-7.16308594	-0.65917969	+57.81005859	-7.00927734	-66.90673828	+2532	+8.57812500	-6.32373047	-0.38232422	+3.58154297	-5.84472656	+20.76416016	+2208	+6.46435547	-10.35351563	-0.78662109	+32.34375000	+5.42724609	-46.03271484	+1200
+1457970463.55699990	+8.67041016	-7.16308594	-0.65917969	+57.81005859	-7.00927734	-66.88476563	+2532	+8.57812500	-6.32373047	-0.38232422	+3.58154297	-5.84472656	+20.78613281	+2208	+6.46435547	-10.35351563	-0.78662109	+32.36572266	+5.42724609	-46.05468750	+1200
+1457970463.56110000	+8.67041016	-7.16308594	-0.66357422	+57.81005859	-7.00927734	-66.88476563	+2532	+8.57812500	-6.32373047	-0.38232422	+3.58154297	-5.84472656	+20.78613281	+2208	+6.46435547	-10.35351563	-0.78222656	+32.36572266	+5.42724609	-46.05468750	+1200
+1457970463.56530000	+8.67041016	-7.16308594	-0.66357422	+57.81005859	-7.00927734	-66.86279297	+2532	+8.57812500	-6.32373047	-0.38232422	+3.58154297	-5.84472656	+20.78613281	+2208	+6.46435547	-10.34912109	-0.78222656	+32.36572266	+5.44921875	-46.05468750	+1200
+1457970463.56950000	+8.67041016	-7.16308594	-0.66357422	+57.81005859	-7.00927734	-66.86279297	+2532	+8.57812500	-6.32373047	-0.38232422	+3.58154297	-5.84472656	+20.78613281	+2208	+6.46875000	-10.34912109	-0.78222656	+32.36572266	+5.44921875	-46.05468750	+1200
+1457970463.57780000	+8.67041016	-7.16308594	-0.66357422	+57.81005859	-7.00927734	-66.84082031	+2532	+8.57812500	-6.32373047	-0.38671875	+3.58154297	-5.82275391	+20.78613281	+2208	+6.46875000	-10.34912109	-0.78222656	+32.38769531	+5.44921875	-46.05468750	+1200
+1457970463.58189990	+8.67041016	-7.16748047	-0.66357422	+57.83203125	-7.00927734	-66.81884766	+2532	+8.57812500	-6.32373047	-0.38671875	+3.58154297	-5.82275391	+20.78613281	+2208	+6.46875000	-10.34912109	-0.78222656	+32.38769531	+5.44921875	-46.05468750	+1200
+1457970463.58610010	+8.67041016	-7.16748047	-0.66796875	+57.83203125	-7.00927734	-66.81884766	+2536	+8.57812500	-6.32373047	-0.38671875	+3.58154297	-5.82275391	+20.78613281	+2208	+6.46875000	-10.34912109	-0.78222656	+32.38769531	+5.47119141	-46.05468750	+1200
+1457970463.59030010	+8.67041016	-7.16748047	-0.66796875	+57.83203125	-7.00927734	-66.79687500	+2536	+8.57812500	-6.32373047	-0.38671875	+3.58154297	-5.82275391	+20.78613281	+2208	+6.46875000	-10.34912109	-0.77783203	+32.40966797	+5.47119141	-46.07666016	+1200
+1457970463.59439990	+8.67041016	-7.16748047	-0.66796875	+57.83203125	-6.98730469	-66.77490234	+2536	+8.57812500	-6.32373047	-0.38671875	+3.58154297	-5.82275391	+20.78613281	+2208	+6.47314453	-10.34912109	-0.77783203	+32.40966797	+5.47119141	-46.07666016	+1200
+1457970463.59859990	+8.67041016	-7.16748047	-0.66796875	+57.83203125	-6.98730469	-66.77490234	+2536	+8.57812500	-6.32373047	-0.38671875	+3.58154297	-5.82275391	+20.78613281	+2208	+6.47314453	-10.34912109	-0.77783203	+32.40966797	+5.47119141	-46.07666016	+1200
+1457970463.60279990	+8.67041016	-7.16748047	-0.66796875	+57.83203125	-6.98730469	-66.75292969	+2536	+8.57812500	-6.32373047	-0.38671875	+3.58154297	-5.82275391	+20.78613281	+2208	+6.47314453	-10.34912109	-0.77783203	+32.40966797	+5.49316406	-46.07666016	+1200
+1457970463.61110000	+8.67041016	-7.16748047	-0.66796875	+57.85400391	-6.98730469	-66.73095703	+2536	+8.57373047	-6.32373047	-0.38671875	+3.58154297	-5.82275391	+20.78613281	+2204	+6.47314453	-10.34912109	-0.77783203	+32.40966797	+5.49316406	-46.05468750	+1200
+1457970463.61529990	+8.66601563	-7.16748047	-0.66796875	+57.85400391	-6.98730469	-66.73095703	+2536	+8.57373047	-6.32373047	-0.38671875	+3.58154297	-5.80078125	+20.78613281	+2204	+6.46875000	-10.34912109	-0.77783203	+32.40966797	+5.51513672	-46.05468750	+1200
+1457970463.61940000	+8.66601563	-7.16748047	-0.66796875	+57.85400391	-6.98730469	-66.70898438	+2536	+8.57373047	-6.32373047	-0.38671875	+3.58154297	-5.80078125	+20.78613281	+2204	+6.46875000	-10.34912109	-0.77783203	+32.40966797	+5.51513672	-46.05468750	+1200
+1457970463.62360000	+8.66601563	-7.16748047	-0.66796875	+57.87597656	-6.96533203	-66.70898438	+2536	+8.57373047	-6.32373047	-0.38671875	+3.58154297	-5.80078125	+20.78613281	+2204	+6.46875000	-10.34912109	-0.78222656	+32.40966797	+5.51513672	-46.05468750	+1200
+1457970463.62780000	+8.66601563	-7.16748047	-0.67236328	+57.87597656	-6.96533203	-66.70898438	+2536	+8.57373047	-6.32373047	-0.38671875	+3.58154297	-5.80078125	+20.78613281	+2204	+6.46875000	-10.34912109	-0.78222656	+32.38769531	+5.51513672	-46.03271484	+1200
+1457970463.63190010	+8.66601563	-7.16748047	-0.67236328	+57.87597656	-6.96533203	-66.68701172	+2536	+8.57373047	-6.32373047	-0.38671875	+3.58154297	-5.80078125	+20.78613281	+2204	+6.46875000	-10.35351563	-0.78222656	+32.38769531	+5.53710938	-46.03271484	+1200
+1457970463.64030000	+8.66601563	-7.16308594	-0.67236328	+57.89794922	-6.96533203	-66.68701172	+2532	+8.57373047	-6.32373047	-0.38671875	+3.58154297	-5.77880859	+20.76416016	+2204	+6.46435547	-10.35351563	-0.78222656	+32.38769531	+5.53710938	-46.03271484	+1200
+1457970463.64439990	+8.66601563	-7.16308594	-0.67236328	+57.89794922	-6.96533203	-66.68701172	+2532	+8.57373047	-6.32373047	-0.38671875	+3.60351563	-5.77880859	+20.76416016	+2204	+6.46435547	-10.35351563	-0.78222656	+32.38769531	+5.53710938	-46.01074219	+1200
+1457970463.64860010	+8.66601563	-7.16308594	-0.67236328	+57.89794922	-6.96533203	-66.68701172	+2532	+8.57373047	-6.32373047	-0.38671875	+3.60351563	-5.77880859	+20.76416016	+2204	+6.46435547	-10.35351563	-0.78222656	+32.36572266	+5.53710938	-46.01074219	+1200
+1457970463.65269990	+8.66601563	-7.16308594	-0.67236328	+57.91992188	-6.96533203	-66.68701172	+2532	+8.57373047	-6.32373047	-0.38671875	+3.60351563	-5.77880859	+20.76416016	+2204	+6.46435547	-10.35351563	-0.78222656	+32.36572266	+5.55908203	-46.01074219	+1196
+1457970463.65689990	+8.66601563	-7.16308594	-0.67236328	+57.91992188	-6.96533203	-66.68701172	+2532	+8.57373047	-6.32373047	-0.38671875	+3.60351563	-5.77880859	+20.76416016	+2204	+6.46435547	-10.35351563	-0.78222656	+32.36572266	+5.55908203	-46.01074219	+1196
+1457970463.66109990	+8.66601563	-7.16308594	-0.67236328	+57.91992188	-6.96533203	-66.68701172	+2532	+8.57373047	-6.32373047	-0.38671875	+3.60351563	-5.77880859	+20.76416016	+2204	+6.46435547	-10.35351563	-0.78222656	+32.36572266	+5.55908203	-46.01074219	+1196
+1457970463.66940000	+8.66601563	-7.16308594	-0.67236328	+57.91992188	-6.98730469	-66.68701172	+2532	+8.57373047	-6.32373047	-0.38671875	+3.60351563	-5.77880859	+20.76416016	+2200	+6.46435547	-10.35351563	-0.78222656	+32.36572266	+5.55908203	-46.03271484	+1196
+1457970463.67360000	+8.66601563	-7.16308594	-0.67236328	+57.91992188	-6.98730469	-66.68701172	+2532	+8.57373047	-6.32373047	-0.38671875	+3.60351563	-5.77880859	+20.76416016	+2200	+6.46435547	-10.35351563	-0.78222656	+32.38769531	+5.55908203	-46.03271484	+1196
+1457970463.67770000	+8.66601563	-7.16308594	-0.67236328	+57.91992188	-6.98730469	-66.68701172	+2532	+8.57373047	-6.32373047	-0.38671875	+3.60351563	-5.77880859	+20.76416016	+2200	+6.46435547	-10.35351563	-0.78222656	+32.38769531	+5.55908203	-46.03271484	+1196
+1457970463.68190000	+8.66601563	-7.16308594	-0.67236328	+57.91992188	-6.98730469	-66.68701172	+2532	+8.57373047	-6.32373047	-0.38671875	+3.60351563	-5.77880859	+20.76416016	+2200	+6.46875000	-10.35351563	-0.78222656	+32.38769531	+5.55908203	-46.03271484	+1196
+1457970463.68610000	+8.66601563	-7.16308594	-0.67236328	+57.91992188	-6.98730469	-66.68701172	+2532	+8.57373047	-6.32373047	-0.38671875	+3.60351563	-5.80078125	+20.76416016	+2200	+6.46875000	-10.35351563	-0.78222656	+32.38769531	+5.55908203	-46.03271484	+1196
+1457970463.69020010	+8.66601563	-7.16308594	-0.67236328	+57.91992188	-6.98730469	-66.68701172	+2532	+8.57373047	-6.32373047	-0.38671875	+3.60351563	-5.80078125	+20.76416016	+2200	+6.46875000	-10.35351563	-0.78222656	+32.38769531	+5.55908203	-46.05468750	+1196
+1457970463.69440010	+8.66601563	-7.16308594	-0.67236328	+57.91992188	-7.00927734	-66.68701172	+2532	+8.57373047	-6.32373047	-0.38671875	+3.60351563	-5.80078125	+20.76416016	+2200	+6.46875000	-10.35351563	-0.77783203	+32.38769531	+5.55908203	-46.05468750	+1196
+1457970463.70269990	+8.67041016	-7.16748047	-0.66796875	+57.91992188	-7.00927734	-66.70898438	+2532	+8.57373047	-6.32373047	-0.38671875	+3.60351563	-5.80078125	+20.76416016	+2200	+6.46875000	-10.35351563	-0.77783203	+32.38769531	+5.55908203	-46.05468750	+1196
+1457970463.70689990	+8.67041016	-7.16748047	-0.66796875	+57.91992188	-7.00927734	-66.70898438	+2532	+8.57812500	-6.32373047	-0.38671875	+3.60351563	-5.80078125	+20.76416016	+2200	+6.46875000	-10.35351563	-0.77783203	+32.38769531	+5.53710938	-46.07666016	+1196
+1457970463.71110010	+8.67041016	-7.16748047	-0.66796875	+57.91992188	-7.00927734	-66.70898438	+2532	+8.57812500	-6.32373047	-0.38671875	+3.60351563	-5.80078125	+20.76416016	+2200	+6.47314453	-10.35351563	-0.77783203	+32.38769531	+5.53710938	-46.07666016	+1196
+1457970463.71519990	+8.67041016	-7.16748047	-0.66796875	+57.91992188	-7.00927734	-66.70898438	+2532	+8.57812500	-6.32373047	-0.38671875	+3.60351563	-5.82275391	+20.76416016	+2200	+6.47314453	-10.34912109	-0.77783203	+32.38769531	+5.53710938	-46.07666016	+1196
+1457970463.71939990	+8.67041016	-7.16748047	-0.66796875	+57.91992188	-7.03125000	-66.70898438	+2532	+8.57812500	-6.32373047	-0.38671875	+3.60351563	-5.82275391	+20.76416016	+2200	+6.47314453	-10.34912109	-0.77783203	+32.38769531	+5.53710938	-46.07666016	+1196
+1457970463.72359990	+8.67041016	-7.16748047	-0.66796875	+57.89794922	-7.03125000	-66.70898438	+2532	+8.57812500	-6.32373047	-0.38671875	+3.60351563	-5.82275391	+20.76416016	+2200	+6.47314453	-10.34912109	-0.77783203	+32.38769531	+5.53710938	-46.07666016	+1196
+1457970463.72770000	+8.67041016	-7.16748047	-0.66796875	+57.89794922	-7.03125000	-66.70898438	+2532	+8.57812500	-6.32373047	-0.38671875	+3.60351563	-5.82275391	+20.76416016	+2200	+6.47314453	-10.34912109	-0.77783203	+32.38769531	+5.53710938	-46.07666016	+1196
+1457970463.73600010	+8.67041016	-7.16748047	-0.66796875	+57.89794922	-7.03125000	-66.73095703	+2532	+8.57812500	-6.32373047	-0.38671875	+3.60351563	-5.84472656	+20.76416016	+2200	+6.47314453	-10.34912109	-0.77783203	+32.38769531	+5.53710938	-46.07666016	+1196
+1457970463.74020000	+8.67041016	-7.16308594	-0.66796875	+57.89794922	-7.05322266	-66.73095703	+2532	+8.57812500	-6.32373047	-0.38671875	+3.60351563	-5.84472656	+20.76416016	+2200	+6.47314453	-10.34912109	-0.77783203	+32.36572266	+5.53710938	-46.07666016	+1196
+1457970463.74440000	+8.67041016	-7.16308594	-0.66796875	+57.89794922	-7.05322266	-66.73095703	+2532	+8.57812500	-6.32373047	-0.38671875	+3.58154297	-5.84472656	+20.74218750	+2200	+6.46875000	-10.35351563	-0.77783203	+32.36572266	+5.53710938	-46.07666016	+1196
+1457970463.74850010	+8.67041016	-7.16308594	-0.66796875	+57.89794922	-7.05322266	-66.73095703	+2532	+8.57812500	-6.32373047	-0.38671875	+3.58154297	-5.84472656	+20.74218750	+2200	+6.46875000	-10.35351563	-0.77783203	+32.36572266	+5.53710938	-46.07666016	+1196
+1457970463.75270010	+8.67041016	-7.16308594	-0.66796875	+57.89794922	-7.05322266	-66.73095703	+2532	+8.57812500	-6.32373047	-0.38232422	+3.58154297	-5.84472656	+20.74218750	+2200	+6.46875000	-10.35351563	-0.77783203	+32.34375000	+5.53710938	-46.07666016	+1196
+1457970463.76099990	+8.67041016	-7.16308594	-0.66796875	+57.89794922	-7.05322266	-66.73095703	+2532	+8.57812500	-6.32373047	-0.38232422	+3.58154297	-5.86669922	+20.74218750	+2200	+6.46875000	-10.35351563	-0.78222656	+32.34375000	+5.53710938	-46.07666016	+1196
+1457970463.76519990	+8.67041016	-7.16308594	-0.66796875	+57.89794922	-7.05322266	-66.73095703	+2532	+8.57812500	-6.32373047	-0.38232422	+3.58154297	-5.86669922	+20.74218750	+2200	+6.46875000	-10.35351563	-0.78222656	+32.34375000	+5.53710938	-46.07666016	+1196
+1457970463.76939990	+8.67041016	-7.16308594	-0.66796875	+57.89794922	-7.07519531	-66.73095703	+2532	+8.57812500	-6.32373047	-0.38671875	+3.58154297	-5.86669922	+20.74218750	+2200	+6.46875000	-10.35351563	-0.78222656	+32.34375000	+5.53710938	-46.07666016	+1196
+1457970463.77350000	+8.67041016	-7.16308594	-0.66796875	+57.89794922	-7.07519531	-66.73095703	+2532	+8.58251953	-6.32373047	-0.38671875	+3.55957031	-5.86669922	+20.74218750	+2200	+6.46875000	-10.35351563	-0.78222656	+32.34375000	+5.53710938	-46.07666016	+1196
+1457970463.77769990	+8.67041016	-7.16308594	-0.66796875	+57.89794922	-7.07519531	-66.73095703	+2532	+8.58251953	-6.32373047	-0.38671875	+3.55957031	-5.86669922	+20.74218750	+2200	+6.46875000	-10.35351563	-0.78222656	+32.34375000	+5.53710938	-46.09863281	+1196
+1457970463.78189990	+8.67041016	-7.16308594	-0.66796875	+57.89794922	-7.07519531	-66.73095703	+2532	+8.58251953	-6.32373047	-0.38671875	+3.55957031	-5.86669922	+20.74218750	+2200	+6.46875000	-10.35351563	-0.78222656	+32.34375000	+5.53710938	-46.09863281	+1196
+1457970463.79020000	+8.67041016	-7.16308594	-0.66796875	+57.87597656	-7.07519531	-66.73095703	+2532	+8.58251953	-6.32373047	-0.38671875	+3.55957031	-5.86669922	+20.74218750	+2200	+6.46875000	-10.35351563	-0.78222656	+32.34375000	+5.53710938	-46.09863281	+1196
+1457970463.79440000	+8.67041016	-7.16308594	-0.66796875	+57.87597656	-7.09716797	-66.73095703	+2532	+8.58251953	-6.32373047	-0.38671875	+3.55957031	-5.88867188	+20.74218750	+2200	+6.46875000	-10.34912109	-0.77783203	+32.34375000	+5.53710938	-46.12060547	+1196
+1457970463.79850010	+8.67041016	-7.16308594	-0.66796875	+57.87597656	-7.09716797	-66.73095703	+2532	+8.58251953	-6.32373047	-0.38671875	+3.55957031	-5.88867188	+20.74218750	+2200	+6.47314453	-10.34912109	-0.77783203	+32.34375000	+5.53710938	-46.12060547	+1196
+1457970463.80270000	+8.67480469	-7.16308594	-0.66796875	+57.87597656	-7.09716797	-66.73095703	+2532	+8.58251953	-6.32373047	-0.38671875	+3.53759766	-5.88867188	+20.74218750	+2200	+6.47314453	-10.34912109	-0.77783203	+32.34375000	+5.53710938	-46.14257813	+1196
+1457970463.80679990	+8.67480469	-7.16308594	-0.66796875	+57.87597656	-7.09716797	-66.73095703	+2532	+8.58251953	-6.32373047	-0.38671875	+3.53759766	-5.88867188	+20.76416016	+2200	+6.47314453	-10.34912109	-0.77783203	+32.34375000	+5.53710938	-46.14257813	+1196
+1457970463.81100010	+8.67480469	-7.16308594	-0.66796875	+57.87597656	-7.09716797	-66.73095703	+2532	+8.58251953	-6.32373047	-0.38232422	+3.53759766	-5.91064453	+20.76416016	+2200	+6.47314453	-10.34912109	-0.77783203	+32.34375000	+5.51513672	-46.16455078	+1200
+1457970463.81520010	+8.67480469	-7.16308594	-0.66796875	+57.87597656	-7.11914063	-66.73095703	+2532	+8.58251953	-6.32373047	-0.38232422	+3.53759766	-5.91064453	+20.76416016	+2200	+6.47753906	-10.34912109	-0.77343750	+32.34375000	+5.51513672	-46.18652344	+1200
+1457970463.82349990	+8.67480469	-7.16748047	-0.66796875	+57.85400391	-7.11914063	-66.73095703	+2532	+8.58691406	-6.32373047	-0.38232422	+3.53759766	-5.91064453	+20.76416016	+2204	+6.47753906	-10.34912109	-0.77343750	+32.34375000	+5.51513672	-46.20849609	+1200
+1457970463.82769990	+8.67480469	-7.16748047	-0.66796875	+57.85400391	-7.11914063	-66.73095703	+2532	+8.58691406	-6.32373047	-0.38232422	+3.51562500	-5.93261719	+20.76416016	+2204	+6.47753906	-10.34912109	-0.77343750	+32.34375000	+5.51513672	-46.20849609	+1200
+1457970463.83180000	+8.67480469	-7.16748047	-0.66796875	+57.85400391	-7.14111328	-66.73095703	+2532	+8.58691406	-6.32373047	-0.38232422	+3.51562500	-5.93261719	+20.76416016	+2204	+6.47753906	-10.34912109	-0.77343750	+32.32177734	+5.51513672	-46.23046875	+1200
+1457970463.83600000	+8.67919922	-7.16748047	-0.66796875	+57.85400391	-7.14111328	-66.73095703	+2532	+8.58691406	-6.32373047	-0.38232422	+3.51562500	-5.93261719	+20.76416016	+2204	+6.47753906	-10.34912109	-0.77343750	+32.32177734	+5.51513672	-46.23046875	+1204
+1457970463.84019990	+8.67919922	-7.16748047	-0.66796875	+57.83203125	-7.14111328	-66.73095703	+2532	+8.58691406	-6.32373047	-0.38232422	+3.51562500	-5.93261719	+20.74218750	+2204	+6.47753906	-10.34912109	-0.77343750	+32.29980469	+5.51513672	-46.23046875	+1204
+1457970463.84430000	+8.67919922	-7.16748047	-0.66796875	+57.83203125	-7.14111328	-66.73095703	+2532	+8.58691406	-6.32373047	-0.38232422	+3.49365234	-5.93261719	+20.74218750	+2204	+6.47753906	-10.34912109	-0.77343750	+32.29980469	+5.49316406	-46.23046875	+1204
+1457970463.85270000	+8.67919922	-7.16308594	-0.66796875	+57.83203125	-7.14111328	-66.73095703	+2532	+8.58691406	-6.32373047	-0.38232422	+3.49365234	-5.93261719	+20.72021484	+2204	+6.47314453	-10.34912109	-0.77783203	+32.25585938	+5.49316406	-46.23046875	+1204
+1457970463.85680010	+8.67919922	-7.16308594	-0.66796875	+57.83203125	-7.14111328	-66.73095703	+2532	+8.59130859	-6.32373047	-0.38232422	+3.49365234	-5.93261719	+20.72021484	+2208	+6.47314453	-10.34912109	-0.77783203	+32.25585938	+5.49316406	-46.23046875	+1204
+1457970463.86100010	+8.67919922	-7.16308594	-0.66796875	+57.83203125	-7.16308594	-66.73095703	+2532	+8.59130859	-6.32373047	-0.38232422	+3.49365234	-5.93261719	+20.72021484	+2208	+6.47314453	-10.35351563	-0.77783203	+32.23388672	+5.49316406	-46.20849609	+1208
+1457970463.86520000	+8.67919922	-7.16308594	-0.66796875	+57.83203125	-7.16308594	-66.73095703	+2532	+8.59130859	-6.32373047	-0.38232422	+3.47167969	-5.93261719	+20.69824219	+2208	+6.47314453	-10.35351563	-0.78222656	+32.23388672	+5.49316406	-46.20849609	+1208
+1457970463.86929990	+8.67919922	-7.16308594	-0.66796875	+57.83203125	-7.16308594	-66.73095703	+2532	+8.59130859	-6.32373047	-0.38232422	+3.47167969	-5.93261719	+20.69824219	+2208	+6.46875000	-10.35351563	-0.78222656	+32.21191406	+5.49316406	-46.20849609	+1208
+1457970463.87350010	+8.67919922	-7.16308594	-0.66796875	+57.83203125	-7.16308594	-66.73095703	+2528	+8.59130859	-6.32373047	-0.38232422	+3.47167969	-5.93261719	+20.69824219	+2208	+6.46875000	-10.35351563	-0.78222656	+32.21191406	+5.49316406	-46.20849609	+1208
+1457970463.87770010	+8.67919922	-7.16308594	-0.67236328	+57.83203125	-7.16308594	-66.73095703	+2528	+8.59130859	-6.32373047	-0.38232422	+3.47167969	-5.93261719	+20.69824219	+2208	+6.46875000	-10.35351563	-0.78222656	+32.18994141	+5.49316406	-46.18652344	+1208
+1457970463.88599990	+8.67919922	-7.16308594	-0.67236328	+57.83203125	-7.16308594	-66.73095703	+2528	+8.59130859	-6.32373047	-0.38671875	+3.47167969	-5.93261719	+20.67626953	+2208	+6.46875000	-10.35351563	-0.78662109	+32.18994141	+5.49316406	-46.18652344	+1204
+1457970463.89010000	+8.67919922	-7.16308594	-0.67236328	+57.83203125	-7.16308594	-66.75292969	+2528	+8.59130859	-6.32373047	-0.38671875	+3.47167969	-5.93261719	+20.67626953	+2208	+6.46875000	-10.35351563	-0.78662109	+32.18994141	+5.49316406	-46.18652344	+1204
+1457970463.89430000	+8.67919922	-7.16308594	-0.67236328	+57.83203125	-7.16308594	-66.75292969	+2528	+8.59130859	-6.32373047	-0.38671875	+3.47167969	-5.93261719	+20.67626953	+2208	+6.46875000	-10.35351563	-0.78662109	+32.18994141	+5.49316406	-46.20849609	+1204
+1457970463.89850000	+8.67919922	-7.16308594	-0.67236328	+57.83203125	-7.16308594	-66.75292969	+2528	+8.59130859	-6.32373047	-0.38671875	+3.47167969	-5.93261719	+20.67626953	+2212	+6.46875000	-10.35351563	-0.78222656	+32.18994141	+5.49316406	-46.20849609	+1204
+1457970463.90260000	+8.67919922	-7.16308594	-0.67236328	+57.83203125	-7.16308594	-66.75292969	+2528	+8.59130859	-6.32373047	-0.38671875	+3.47167969	-5.93261719	+20.67626953	+2212	+6.47314453	-10.35351563	-0.78222656	+32.21191406	+5.49316406	-46.20849609	+1204
+1457970463.90680000	+8.67919922	-7.16308594	-0.67236328	+57.83203125	-7.16308594	-66.75292969	+2528	+8.59130859	-6.32373047	-0.38671875	+3.47167969	-5.93261719	+20.67626953	+2212	+6.47314453	-10.35351563	-0.78222656	+32.21191406	+5.47119141	-46.20849609	+1204
+1457970463.91510010	+8.67919922	-7.16308594	-0.67236328	+57.83203125	-7.18505859	-66.75292969	+2528	+8.59130859	-6.32373047	-0.38671875	+3.47167969	-5.93261719	+20.67626953	+2212	+6.47314453	-10.35351563	-0.78222656	+32.21191406	+5.47119141	-46.23046875	+1204
+1457970463.91930010	+8.67919922	-7.16308594	-0.67236328	+57.83203125	-7.18505859	-66.75292969	+2528	+8.59130859	-6.32373047	-0.38671875	+3.47167969	-5.95458984	+20.67626953	+2212	+6.47314453	-10.35351563	-0.78222656	+32.23388672	+5.47119141	-46.23046875	+1204
+1457970463.92350010	+8.67919922	-7.16308594	-0.67236328	+57.83203125	-7.18505859	-66.75292969	+2528	+8.59130859	-6.32373047	-0.38671875	+3.47167969	-5.95458984	+20.67626953	+2212	+6.47753906	-10.35351563	-0.77783203	+32.23388672	+5.47119141	-46.25244141	+1204
+1457970463.92759990	+8.67919922	-7.16748047	-0.67236328	+57.81005859	-7.18505859	-66.75292969	+2528	+8.59130859	-6.32373047	-0.38671875	+3.47167969	-5.95458984	+20.67626953	+2212	+6.47753906	-10.35351563	-0.77783203	+32.23388672	+5.47119141	-46.25244141	+1204
+1457970463.93179990	+8.68359375	-7.16748047	-0.67236328	+57.81005859	-7.18505859	-66.75292969	+2528	+8.59130859	-6.32373047	-0.38671875	+3.47167969	-5.95458984	+20.67626953	+2212	+6.47753906	-10.34912109	-0.77783203	+32.23388672	+5.47119141	-46.25244141	+1204
+1457970463.93600010	+8.68359375	-7.16748047	-0.67236328	+57.81005859	-7.18505859	-66.75292969	+2528	+8.59130859	-6.32373047	-0.38671875	+3.47167969	-5.95458984	+20.67626953	+2212	+6.47753906	-10.34912109	-0.77783203	+32.23388672	+5.47119141	-46.27441406	+1204
+1457970463.94429990	+8.68359375	-7.16748047	-0.66796875	+57.81005859	-7.18505859	-66.75292969	+2524	+8.59130859	-6.32373047	-0.38671875	+3.47167969	-5.95458984	+20.67626953	+2212	+6.47753906	-10.34912109	-0.77783203	+32.23388672	+5.47119141	-46.27441406	+1204
+1457970463.94849990	+8.68359375	-7.16748047	-0.66796875	+57.81005859	-7.18505859	-66.75292969	+2524	+8.59130859	-6.32373047	-0.38671875	+3.44970703	-5.95458984	+20.67626953	+2212	+6.47753906	-10.34912109	-0.77783203	+32.23388672	+5.47119141	-46.27441406	+1204
+1457970463.95260000	+8.68359375	-7.16748047	-0.66796875	+57.81005859	-7.18505859	-66.75292969	+2524	+8.59130859	-6.32373047	-0.38671875	+3.44970703	-5.95458984	+20.67626953	+2212	+6.47753906	-10.34912109	-0.77783203	+32.23388672	+5.47119141	-46.27441406	+1204
+1457970463.95680000	+8.68359375	-7.16748047	-0.66796875	+57.81005859	-7.20703125	-66.75292969	+2524	+8.59130859	-6.32373047	-0.38671875	+3.44970703	-5.95458984	+20.67626953	+2212	+6.47753906	-10.34912109	-0.77783203	+32.23388672	+5.47119141	-46.27441406	+1204
+1457970463.96090010	+8.68359375	-7.16748047	-0.66796875	+57.81005859	-7.20703125	-66.77490234	+2524	+8.59130859	-6.32373047	-0.38671875	+3.44970703	-5.95458984	+20.67626953	+2212	+6.47753906	-10.34912109	-0.77783203	+32.23388672	+5.47119141	-46.27441406	+1204
+1457970463.96510000	+8.68359375	-7.16748047	-0.66796875	+57.83203125	-7.20703125	-66.77490234	+2524	+8.59130859	-6.32373047	-0.38671875	+3.44970703	-5.95458984	+20.65429688	+2212	+6.47753906	-10.34912109	-0.77783203	+32.23388672	+5.47119141	-46.27441406	+1204
+1457970463.96930000	+8.68359375	-7.16748047	-0.66796875	+57.83203125	-7.20703125	-66.77490234	+2524	+8.59130859	-6.32373047	-0.38671875	+3.44970703	-5.95458984	+20.65429688	+2212	+6.47753906	-10.34912109	-0.77783203	+32.21191406	+5.47119141	-46.27441406	+1204
+1457970463.97760010	+8.68359375	-7.16748047	-0.66796875	+57.83203125	-7.20703125	-66.77490234	+2524	+8.59130859	-6.32373047	-0.38671875	+3.44970703	-5.95458984	+20.65429688	+2212	+6.47753906	-10.35351563	-0.77783203	+32.21191406	+5.47119141	-46.27441406	+1204
+1457970463.98180010	+8.68359375	-7.16748047	-0.66796875	+57.83203125	-7.20703125	-66.77490234	+2524	+8.59130859	-6.32373047	-0.38671875	+3.44970703	-5.95458984	+20.65429688	+2212	+6.47753906	-10.35351563	-0.77783203	+32.21191406	+5.47119141	-46.27441406	+1204
+1457970463.98589990	+8.68359375	-7.16748047	-0.66796875	+57.83203125	-7.20703125	-66.75292969	+2524	+8.59130859	-6.32373047	-0.38671875	+3.44970703	-5.93261719	+20.65429688	+2212	+6.47314453	-10.35351563	-0.78222656	+32.21191406	+5.47119141	-46.25244141	+1204
+1457970463.99009990	+8.68359375	-7.16748047	-0.66796875	+57.83203125	-7.20703125	-66.75292969	+2524	+8.59130859	-6.32373047	-0.38671875	+3.44970703	-5.93261719	+20.65429688	+2212	+6.47314453	-10.35351563	-0.78222656	+32.21191406	+5.49316406	-46.25244141	+1204
+1457970463.99429990	+8.68359375	-7.16748047	-0.66796875	+57.83203125	-7.20703125	-66.75292969	+2524	+8.59130859	-6.32373047	-0.38671875	+3.44970703	-5.93261719	+20.63232422	+2212	+6.47314453	-10.35351563	-0.78222656	+32.21191406	+5.49316406	-46.25244141	+1204
+1457970463.99840000	+8.68359375	-7.16748047	-0.66796875	+57.83203125	-7.20703125	-66.75292969	+2524	+8.59130859	-6.32373047	-0.38671875	+3.42773438	-5.93261719	+20.63232422	+2212	+6.47314453	-10.35351563	-0.78222656	+32.18994141	+5.49316406	-46.25244141	+1204
+1457970464.00679990	+8.68359375	-7.16748047	-0.66796875	+57.83203125	-7.20703125	-66.75292969	+2520	+8.59130859	-6.32373047	-0.38671875	+3.42773438	-5.93261719	+20.63232422	+2212	+6.47314453	-10.35351563	-0.78222656	+32.18994141	+5.49316406	-46.25244141	+1204
+1457970464.01090000	+8.68359375	-7.16748047	-0.66796875	+57.83203125	-7.22900391	-66.75292969	+2520	+8.59130859	-6.32373047	-0.38671875	+3.42773438	-5.93261719	+20.63232422	+2212	+6.47314453	-10.35351563	-0.78222656	+32.21191406	+5.49316406	-46.25244141	+1204
+1457970464.01510000	+8.68359375	-7.16748047	-0.66796875	+57.83203125	-7.22900391	-66.75292969	+2520	+8.59130859	-6.32373047	-0.38671875	+3.42773438	-5.93261719	+20.63232422	+2212	+6.47314453	-10.35351563	-0.78222656	+32.21191406	+5.49316406	-46.27441406	+1204
+1457970464.01930000	+8.68359375	-7.16748047	-0.66796875	+57.83203125	-7.22900391	-66.75292969	+2520	+8.59130859	-6.32373047	-0.38671875	+3.42773438	-5.93261719	+20.63232422	+2212	+6.47314453	-10.34912109	-0.78222656	+32.21191406	+5.49316406	-46.27441406	+1204
+1457970464.02340010	+8.68359375	-7.16748047	-0.67236328	+57.85400391	-7.22900391	-66.75292969	+2520	+8.59130859	-6.32373047	-0.38671875	+3.42773438	-5.93261719	+20.63232422	+2212	+6.47314453	-10.34912109	-0.78222656	+32.21191406	+5.49316406	-46.27441406	+1204
+1457970464.02760000	+8.68359375	-7.16748047	-0.67236328	+57.85400391	-7.22900391	-66.75292969	+2520	+8.59130859	-6.32373047	-0.38671875	+3.42773438	-5.93261719	+20.63232422	+2212	+6.47753906	-10.34912109	-0.78222656	+32.21191406	+5.49316406	-46.27441406	+1204
+1457970464.03180000	+8.68359375	-7.16748047	-0.67236328	+57.85400391	-7.22900391	-66.75292969	+2520	+8.59130859	-6.32373047	-0.38671875	+3.42773438	-5.93261719	+20.63232422	+2212	+6.47753906	-10.34912109	-0.77783203	+32.21191406	+5.49316406	-46.27441406	+1204
+1457970464.04010010	+8.68359375	-7.16748047	-0.67236328	+57.85400391	-7.25097656	-66.75292969	+2520	+8.59130859	-6.32373047	-0.38671875	+3.42773438	-5.93261719	+20.63232422	+2212	+6.47753906	-10.34912109	-0.77783203	+32.23388672	+5.49316406	-46.29638672	+1204
+1457970464.04419990	+8.68359375	-7.16748047	-0.67236328	+57.85400391	-7.25097656	-66.75292969	+2520	+8.59130859	-6.32373047	-0.38671875	+3.42773438	-5.93261719	+20.63232422	+2212	+6.47753906	-10.34912109	-0.77783203	+32.23388672	+5.49316406	-46.29638672	+1204
+1457970464.04839990	+8.68359375	-7.16748047	-0.67236328	+57.85400391	-7.25097656	-66.75292969	+2520	+8.59130859	-6.32373047	-0.38671875	+3.42773438	-5.93261719	+20.63232422	+2212	+6.47753906	-10.34912109	-0.77783203	+32.23388672	+5.51513672	-46.29638672	+1204
+1457970464.05259990	+8.68359375	-7.16748047	-0.67236328	+57.85400391	-7.25097656	-66.75292969	+2520	+8.59130859	-6.32373047	-0.38671875	+3.42773438	-5.93261719	+20.63232422	+2212	+6.47753906	-10.34912109	-0.77783203	+32.23388672	+5.51513672	-46.29638672	+1204
+1457970464.05670000	+8.68359375	-7.16748047	-0.67236328	+57.85400391	-7.27294922	-66.73095703	+2520	+8.59130859	-6.32373047	-0.38671875	+3.42773438	-5.93261719	+20.63232422	+2212	+6.47753906	-10.34912109	-0.77783203	+32.23388672	+5.51513672	-46.29638672	+1204
+1457970464.06090000	+8.68359375	-7.16748047	-0.67236328	+57.87597656	-7.27294922	-66.73095703	+2520	+8.59130859	-6.32373047	-0.38671875	+3.42773438	-5.93261719	+20.61035156	+2212	+6.47753906	-10.34912109	-0.77783203	+32.23388672	+5.51513672	-46.29638672	+1204
+1457970464.06920000	+8.67919922	-7.16748047	-0.67236328	+57.87597656	-7.27294922	-66.73095703	+2520	+8.59130859	-6.32373047	-0.38671875	+3.40576172	-5.91064453	+20.61035156	+2212	+6.47753906	-10.34912109	-0.77783203	+32.23388672	+5.51513672	-46.29638672	+1208
+1457970464.07340000	+8.67919922	-7.16748047	-0.67236328	+57.87597656	-7.27294922	-66.73095703	+2520	+8.59130859	-6.32373047	-0.38671875	+3.40576172	-5.91064453	+20.61035156	+2212	+6.47753906	-10.34912109	-0.77783203	+32.23388672	+5.51513672	-46.29638672	+1208
+1457970464.07760000	+8.67919922	-7.16748047	-0.67236328	+57.87597656	-7.27294922	-66.73095703	+2520	+8.59130859	-6.32373047	-0.38671875	+3.40576172	-5.91064453	+20.61035156	+2212	+6.47753906	-10.34912109	-0.77783203	+32.23388672	+5.51513672	-46.29638672	+1208
+1457970464.08170010	+8.67919922	-7.16748047	-0.67236328	+57.87597656	-7.27294922	-66.73095703	+2520	+8.59130859	-6.32373047	-0.39111328	+3.40576172	-5.91064453	+20.61035156	+2212	+6.47753906	-10.34912109	-0.77783203	+32.21191406	+5.51513672	-46.29638672	+1208
+1457970464.08590010	+8.67919922	-7.16748047	-0.67236328	+57.89794922	-7.27294922	-66.73095703	+2520	+8.59130859	-6.32373047	-0.39111328	+3.40576172	-5.91064453	+20.61035156	+2212	+6.47753906	-10.34912109	-0.77783203	+32.21191406	+5.53710938	-46.29638672	+1208
+1457970464.09010000	+8.67919922	-7.16748047	-0.67236328	+57.89794922	-7.27294922	-66.73095703	+2520	+8.59130859	-6.32373047	-0.39111328	+3.40576172	-5.91064453	+20.58837891	+2212	+6.47314453	-10.35351563	-0.77783203	+32.21191406	+5.53710938	-46.29638672	+1208
+1457970464.09840010	+8.67919922	-7.16748047	-0.67236328	+57.89794922	-7.27294922	-66.70898438	+2520	+8.59130859	-6.32812500	-0.39111328	+3.40576172	-5.88867188	+20.58837891	+2212	+6.47314453	-10.35351563	-0.78222656	+32.21191406	+5.53710938	-46.29638672	+1208
+1457970464.10260010	+8.67919922	-7.16748047	-0.67236328	+57.89794922	-7.27294922	-66.70898438	+2520	+8.59130859	-6.32812500	-0.39111328	+3.38378906	-5.88867188	+20.56640625	+2216	+6.47314453	-10.35351563	-0.78222656	+32.21191406	+5.53710938	-46.29638672	+1208
+1457970464.10669990	+8.67919922	-7.16748047	-0.67236328	+57.89794922	-7.27294922	-66.70898438	+2520	+8.58691406	-6.32812500	-0.39111328	+3.38378906	-5.86669922	+20.56640625	+2216	+6.47314453	-10.35351563	-0.78222656	+32.18994141	+5.53710938	-46.29638672	+1208
+1457970464.11089990	+8.67919922	-7.16748047	-0.67236328	+57.91992188	-7.27294922	-66.70898438	+2520	+8.58691406	-6.32812500	-0.39111328	+3.38378906	-5.86669922	+20.56640625	+2216	+6.47314453	-10.35351563	-0.78222656	+32.18994141	+5.53710938	-46.29638672	+1208
+1457970464.11500000	+8.67919922	-7.16748047	-0.67236328	+57.91992188	-7.29492188	-66.70898438	+2516	+8.58691406	-6.32812500	-0.39111328	+3.38378906	-5.86669922	+20.56640625	+2216	+6.47314453	-10.35351563	-0.78222656	+32.18994141	+5.55908203	-46.29638672	+1204
+1457970464.12340000	+8.67919922	-7.16748047	-0.67236328	+57.91992188	-7.29492188	-66.70898438	+2516	+8.58691406	-6.32812500	-0.39111328	+3.38378906	-5.84472656	+20.54443359	+2216	+6.47314453	-10.35351563	-0.78222656	+32.18994141	+5.55908203	-46.29638672	+1204
+1457970464.12750010	+8.67919922	-7.16748047	-0.67675781	+57.91992188	-7.29492188	-66.70898438	+2516	+8.58691406	-6.32812500	-0.39111328	+3.36181641	-5.84472656	+20.54443359	+2216	+6.47314453	-10.35351563	-0.78222656	+32.18994141	+5.55908203	-46.29638672	+1204
+1457970464.13170000	+8.67919922	-7.16748047	-0.67675781	+57.91992188	-7.29492188	-66.68701172	+2516	+8.58691406	-6.32812500	-0.39111328	+3.36181641	-5.84472656	+20.54443359	+2216	+6.47314453	-10.35351563	-0.78222656	+32.21191406	+5.55908203	-46.29638672	+1204
+1457970464.13590000	+8.67919922	-7.16748047	-0.67675781	+57.91992188	-7.29492188	-66.68701172	+2516	+8.58691406	-6.32812500	-0.39111328	+3.36181641	-5.84472656	+20.54443359	+2212	+6.47314453	-10.35351563	-0.77783203	+32.21191406	+5.55908203	-46.31835938	+1204
+1457970464.14420010	+8.67919922	-7.17187500	-0.67675781	+57.94189453	-7.31689453	-66.68701172	+2516	+8.58691406	-6.32812500	-0.39111328	+3.36181641	-5.84472656	+20.54443359	+2212	+6.47314453	-10.35351563	-0.77783203	+32.21191406	+5.58105469	-46.31835938	+1204
+1457970464.14840010	+8.67919922	-7.17187500	-0.67675781	+57.94189453	-7.31689453	-66.68701172	+2520	+8.58691406	-6.32812500	-0.39111328	+3.36181641	-5.84472656	+20.54443359	+2212	+6.47753906	-10.35351563	-0.77783203	+32.21191406	+5.58105469	-46.31835938	+1204
+1457970464.15249990	+8.67480469	-7.17187500	-0.67675781	+57.94189453	-7.31689453	-66.68701172	+2520	+8.58691406	-6.32812500	-0.39550781	+3.36181641	-5.84472656	+20.54443359	+2212	+6.47753906	-10.35351563	-0.77783203	+32.21191406	+5.58105469	-46.31835938	+1204
+1457970464.15669990	+8.67480469	-7.17187500	-0.67675781	+57.94189453	-7.33886719	-66.66503906	+2520	+8.58691406	-6.32812500	-0.39550781	+3.36181641	-5.84472656	+20.54443359	+2212	+6.47753906	-10.35351563	-0.77783203	+32.23388672	+5.58105469	-46.34033203	+1204
+1457970464.16090010	+8.67480469	-7.17187500	-0.67675781	+57.94189453	-7.33886719	-66.66503906	+2520	+8.58691406	-6.32812500	-0.39550781	+3.36181641	-5.84472656	+20.54443359	+2212	+6.47753906	-10.35351563	-0.77783203	+32.23388672	+5.58105469	-46.34033203	+1204
+1457970464.16500000	+8.67480469	-7.17187500	-0.67675781	+57.94189453	-7.33886719	-66.66503906	+2520	+8.58691406	-6.32812500	-0.39550781	+3.36181641	-5.84472656	+20.54443359	+2212	+6.47753906	-10.35351563	-0.77783203	+32.23388672	+5.60302734	-46.34033203	+1204
+1457970464.17339990	+8.67480469	-7.17187500	-0.68115234	+57.96386719	-7.36083984	-66.66503906	+2520	+8.58691406	-6.32812500	-0.39550781	+3.33984375	-5.82275391	+20.54443359	+2212	+6.47753906	-10.35351563	-0.77783203	+32.23388672	+5.60302734	-46.34033203	+1204
+1457970464.17750000	+8.67480469	-7.17187500	-0.68115234	+57.96386719	-7.36083984	-66.64306641	+2520	+8.58691406	-6.32812500	-0.39550781	+3.33984375	-5.82275391	+20.54443359	+2212	+6.47753906	-10.35351563	-0.77783203	+32.23388672	+5.60302734	-46.34033203	+1204
+1457970464.18170000	+8.67480469	-7.17187500	-0.68115234	+57.96386719	-7.36083984	-66.64306641	+2520	+8.58691406	-6.32812500	-0.39550781	+3.33984375	-5.82275391	+20.52246094	+2212	+6.47753906	-10.35351563	-0.77783203	+32.23388672	+5.60302734	-46.34033203	+1204
+1457970464.18590000	+8.67480469	-7.17187500	-0.68115234	+57.96386719	-7.36083984	-66.64306641	+2520	+8.58691406	-6.32812500	-0.39550781	+3.33984375	-5.82275391	+20.52246094	+2212	+6.47753906	-10.35351563	-0.77783203	+32.23388672	+5.60302734	-46.34033203	+1204
+1457970464.19000010	+8.67480469	-7.17187500	-0.68115234	+57.96386719	-7.36083984	-66.64306641	+2520	+8.58691406	-6.32812500	-0.39550781	+3.33984375	-5.82275391	+20.52246094	+2212	+6.47753906	-10.35351563	-0.77783203	+32.21191406	+5.62500000	-46.34033203	+1204
+1457970464.19829990	+8.67480469	-7.17187500	-0.68115234	+57.98583984	-7.36083984	-66.64306641	+2516	+8.58691406	-6.33251953	-0.39550781	+3.31787109	-5.80078125	+20.52246094	+2212	+6.47314453	-10.35351563	-0.77783203	+32.21191406	+5.62500000	-46.34033203	+1204
+1457970464.20250010	+8.67480469	-7.17187500	-0.68115234	+57.98583984	-7.36083984	-66.62109375	+2516	+8.58691406	-6.33251953	-0.39550781	+3.31787109	-5.80078125	+20.52246094	+2212	+6.47314453	-10.35351563	-0.77783203	+32.21191406	+5.62500000	-46.31835938	+1204
+1457970464.20670010	+8.67480469	-7.17187500	-0.68115234	+57.98583984	-7.36083984	-66.62109375	+2516	+8.58691406	-6.33251953	-0.39550781	+3.31787109	-5.80078125	+20.50048828	+2212	+6.47314453	-10.35351563	-0.77783203	+32.18994141	+5.62500000	-46.31835938	+1204
+1457970464.21079990	+8.67480469	-7.17187500	-0.68115234	+57.98583984	-7.36083984	-66.62109375	+2516	+8.58691406	-6.33251953	-0.39550781	+3.31787109	-5.77880859	+20.50048828	+2212	+6.47314453	-10.35351563	-0.77783203	+32.18994141	+5.64697266	-46.31835938	+1204
+1457970464.21499990	+8.67480469	-7.17187500	-0.68115234	+57.98583984	-7.36083984	-66.62109375	+2516	+8.58691406	-6.33251953	-0.39550781	+3.29589844	-5.77880859	+20.50048828	+2212	+6.46875000	-10.35791016	-0.78222656	+32.18994141	+5.64697266	-46.31835938	+1204
+1457970464.21919990	+8.67480469	-7.17187500	-0.68115234	+57.98583984	-7.36083984	-66.62109375	+2516	+8.58691406	-6.33251953	-0.39550781	+3.29589844	-5.77880859	+20.47851563	+2212	+6.46875000	-10.35791016	-0.78222656	+32.18994141	+5.64697266	-46.31835938	+1204
+1457970464.22750000	+8.67480469	-7.17187500	-0.68115234	+58.00781250	-7.36083984	-66.62109375	+2516	+8.58691406	-6.33251953	-0.39550781	+3.29589844	-5.75683594	+20.47851563	+2212	+6.46875000	-10.35791016	-0.78222656	+32.16796875	+5.66894531	-46.31835938	+1204
+1457970464.23169990	+8.67480469	-7.17187500	-0.68115234	+58.00781250	-7.36083984	-66.59912109	+2512	+8.58251953	-6.33251953	-0.39550781	+3.29589844	-5.75683594	+20.47851563	+2212	+6.46875000	-10.35791016	-0.78222656	+32.16796875	+5.66894531	-46.31835938	+1204
+1457970464.23580000	+8.67480469	-7.17187500	-0.68115234	+58.00781250	-7.36083984	-66.59912109	+2512	+8.58251953	-6.33251953	-0.39990234	+3.27392578	-5.73486328	+20.45654297	+2212	+6.46875000	-10.35791016	-0.78222656	+32.16796875	+5.66894531	-46.31835938	+1204
+1457970464.24000000	+8.67480469	-7.17187500	-0.68554688	+58.00781250	-7.36083984	-66.59912109	+2512	+8.58251953	-6.33251953	-0.39990234	+3.27392578	-5.73486328	+20.45654297	+2212	+6.46875000	-10.35791016	-0.78222656	+32.18994141	+5.69091797	-46.31835938	+1204
+1457970464.24420000	+8.67480469	-7.17187500	-0.68554688	+58.00781250	-7.36083984	-66.59912109	+2512	+8.58251953	-6.33251953	-0.39990234	+3.27392578	-5.73486328	+20.45654297	+2212	+6.46875000	-10.35791016	-0.78222656	+32.18994141	+5.69091797	-46.31835938	+1204
+1457970464.24830010	+8.67480469	-7.17187500	-0.68554688	+58.00781250	-7.36083984	-66.59912109	+2512	+8.58251953	-6.33251953	-0.39990234	+3.27392578	-5.73486328	+20.45654297	+2212	+6.46875000	-10.35791016	-0.78222656	+32.18994141	+5.69091797	-46.31835938	+1204
+1457970464.25670000	+8.67480469	-7.17187500	-0.68554688	+58.00781250	-7.36083984	-66.59912109	+2512	+8.58251953	-6.33251953	-0.39990234	+3.27392578	-5.73486328	+20.45654297	+2212	+6.47314453	-10.35791016	-0.77783203	+32.21191406	+5.71289063	-46.34033203	+1204
+1457970464.26079990	+8.67480469	-7.17187500	-0.68554688	+58.02978516	-7.36083984	-66.59912109	+2512	+8.58251953	-6.33251953	-0.39990234	+3.27392578	-5.71289063	+20.45654297	+2212	+6.47314453	-10.35351563	-0.77783203	+32.21191406	+5.71289063	-46.34033203	+1204
+1457970464.26500010	+8.67480469	-7.17187500	-0.68554688	+58.02978516	-7.36083984	-66.57714844	+2512	+8.58251953	-6.33251953	-0.39990234	+3.27392578	-5.71289063	+20.45654297	+2208	+6.47314453	-10.35351563	-0.77783203	+32.21191406	+5.71289063	-46.34033203	+1204
+1457970464.26910000	+8.67480469	-7.17187500	-0.68554688	+58.02978516	-7.38281250	-66.57714844	+2512	+8.58251953	-6.33251953	-0.39990234	+3.27392578	-5.71289063	+20.45654297	+2208	+6.47314453	-10.35351563	-0.77783203	+32.23388672	+5.71289063	-46.34033203	+1204
+1457970464.27329990	+8.67480469	-7.17187500	-0.68554688	+58.02978516	-7.38281250	-66.57714844	+2512	+8.58251953	-6.33251953	-0.39990234	+3.27392578	-5.71289063	+20.45654297	+2208	+6.47314453	-10.35351563	-0.77783203	+32.23388672	+5.73486328	-46.36230469	+1204
