# Supplementary material for: A direct effect of perception on action when grasping a cup
Source: Sci Rep. 2018 Jan 9;8:171. doi: 10.1038/s41598-017-18591-5 (PMC5760564; doi:10.1038/s41598-017-18591-5)
Supplement: Supplementary file 6 — Supplementary Information [file 41598_2017_18591_MOESM6_ESM.zip › SciRep_Data/S01instruct/S01_100instruct_Tr30.dat]

+1000000000000.00000000	+0.00000000	+0.00000000	+0.00000000	+0.00000000	+0.00000000	+0.00000000	+0	+0.00000000	+0.00000000	+0.00000000	+0.00000000	+0.00000000	+0.00000000	+0	+0.00000000	+0.00000000	+0.00000000	+0.00000000	+0.00000000	+0.00000000	+0
+1457970790.36610010	+8.27050781	-6.55664063	-0.84375000	+62.24853516	-2.83447266	-58.31542969	+1548	+8.02441406	-5.84912109	-0.49218750	+8.43750000	-9.55810547	+16.28173828	+1144	+6.56542969	-9.83935547	-0.87451172	+39.55078125	+4.35058594	-44.64843750	+1388
+1457970790.37030010	+8.27050781	-6.55664063	-0.84375000	+62.24853516	-2.83447266	-58.31542969	+1548	+8.02441406	-5.84912109	-0.49218750	+8.41552734	-9.53613281	+16.28173828	+1144	+6.56542969	-9.83935547	-0.87451172	+39.55078125	+4.35058594	-44.67041016	+1388
+1457970790.37450000	+8.27050781	-6.55664063	-0.84375000	+62.24853516	-2.83447266	-58.31542969	+1548	+8.02441406	-5.84912109	-0.49218750	+8.41552734	-9.53613281	+16.28173828	+1144	+6.56542969	-9.83935547	-0.87451172	+39.55078125	+4.35058594	-44.67041016	+1388
+1457970790.37859990	+8.27050781	-6.55664063	-0.84375000	+62.24853516	-2.85644531	-58.31542969	+1548	+8.02441406	-5.84912109	-0.49218750	+8.41552734	-9.53613281	+16.28173828	+1144	+6.56542969	-9.83935547	-0.87451172	+39.55078125	+4.35058594	-44.67041016	+1388
+1457970790.38689990	+8.27050781	-6.55664063	-0.84375000	+62.27050781	-2.85644531	-58.31542969	+1548	+8.02441406	-5.84912109	-0.49218750	+8.41552734	-9.53613281	+16.28173828	+1144	+6.56542969	-9.83496094	-0.87451172	+39.55078125	+4.35058594	-44.67041016	+1388
+1457970790.39109990	+8.27050781	-6.55664063	-0.84375000	+62.27050781	-2.85644531	-58.31542969	+1548	+8.02441406	-5.84912109	-0.49218750	+8.41552734	-9.53613281	+16.28173828	+1144	+6.56542969	-9.83496094	-0.87451172	+39.55078125	+4.35058594	-44.67041016	+1388
+1457970790.39529990	+8.27050781	-6.55664063	-0.84375000	+62.27050781	-2.85644531	-58.31542969	+1548	+8.02441406	-5.84912109	-0.49218750	+8.41552734	-9.53613281	+16.28173828	+1144	+6.56542969	-9.83496094	-0.87451172	+39.55078125	+4.35058594	-44.67041016	+1388
+1457970797.85040000	+8.32324219	-6.52148438	-0.83496094	+65.25878906	-7.44873047	-57.26074219	+1580	+8.05078125	-5.81835938	-0.46142578	+7.47070313	-11.82128906	+15.22705078	+1148	+6.60937500	-9.85253906	-0.84814453	+38.51806641	+3.95507813	-45.70312500	+1412
+1457970797.85460000	+8.32324219	-6.52148438	-0.83496094	+65.25878906	-7.44873047	-57.26074219	+1580	+8.05078125	-5.82275391	-0.46142578	+7.47070313	-11.82128906	+15.22705078	+1148	+6.60937500	-9.85253906	-0.84814453	+38.54003906	+3.95507813	-45.70312500	+1412
+1457970797.85870000	+8.32324219	-6.52148438	-0.83496094	+65.28076172	-7.44873047	-57.26074219	+1580	+8.05078125	-5.82275391	-0.46142578	+7.47070313	-11.82128906	+15.22705078	+1148	+6.60937500	-9.85253906	-0.84814453	+38.54003906	+3.95507813	-45.72509766	+1416
+1457970797.86290000	+8.32324219	-6.52148438	-0.83496094	+65.28076172	-7.44873047	-57.26074219	+1580	+8.05078125	-5.82275391	-0.46142578	+7.47070313	-11.82128906	+15.22705078	+1148	+6.60937500	-9.85253906	-0.84375000	+38.54003906	+3.95507813	-45.72509766	+1416
+1457970797.86710000	+8.32324219	-6.52148438	-0.83496094	+65.28076172	-7.44873047	-57.26074219	+1584	+8.05078125	-5.82275391	-0.46142578	+7.47070313	-11.82128906	+15.22705078	+1148	+6.60937500	-9.85253906	-0.84814453	+38.54003906	+3.95507813	-45.72509766	+1416
+1457970797.87120010	+8.32324219	-6.52148438	-0.83496094	+65.28076172	-7.44873047	-57.26074219	+1584	+8.05078125	-5.82275391	-0.46142578	+7.47070313	-11.82128906	+15.22705078	+1148	+6.60937500	-9.85693359	-0.84814453	+38.51806641	+3.95507813	-45.72509766	+1416
+1457970797.87949990	+8.32324219	-6.52148438	-0.83496094	+65.28076172	-7.42675781	-57.26074219	+1584	+8.05078125	-5.82275391	-0.46142578	+7.47070313	-11.82128906	+15.22705078	+1144	+6.60498047	-9.85693359	-0.84814453	+38.51806641	+3.97705078	-45.70312500	+1416
+1457970797.88369990	+8.32324219	-6.52148438	-0.83496094	+65.28076172	-7.42675781	-57.26074219	+1584	+8.05078125	-5.82275391	-0.46142578	+7.47070313	-11.79931641	+15.22705078	+1144	+6.60498047	-9.85693359	-0.84814453	+38.49609375	+3.97705078	-45.70312500	+1416
+1457970797.88790010	+8.32324219	-6.52148438	-0.83496094	+65.28076172	-7.42675781	-57.26074219	+1584	+8.05078125	-5.82275391	-0.46582031	+7.47070313	-11.79931641	+15.22705078	+1144	+6.60498047	-9.85693359	-0.84814453	+38.49609375	+3.97705078	-45.68115234	+1416
+1457970797.89200000	+8.32324219	-6.52148438	-0.83496094	+65.28076172	-7.42675781	-57.26074219	+1584	+8.05078125	-5.82275391	-0.46582031	+7.47070313	-11.79931641	+15.20507813	+1144	+6.60058594	-9.85693359	-0.85253906	+38.49609375	+3.97705078	-45.68115234	+1416
+1457970797.89619990	+8.32324219	-6.52148438	-0.83496094	+65.28076172	-7.42675781	-57.26074219	+1584	+8.05078125	-5.82275391	-0.46582031	+7.47070313	-11.79931641	+15.20507813	+1144	+6.60058594	-9.85693359	-0.85253906	+38.47412109	+3.97705078	-45.68115234	+1416
+1457970797.90039990	+8.32324219	-6.52148438	-0.83496094	+65.28076172	-7.42675781	-57.26074219	+1584	+8.05078125	-5.82275391	-0.46582031	+7.47070313	-11.79931641	+15.20507813	+1148	+6.60058594	-9.85693359	-0.85253906	+38.47412109	+3.97705078	-45.65917969	+1416
+1457970797.90450000	+8.32324219	-6.52148438	-0.83496094	+65.28076172	-7.40478516	-57.26074219	+1584	+8.05078125	-5.82275391	-0.46582031	+7.47070313	-11.79931641	+15.20507813	+1148	+6.59619141	-9.85693359	-0.85253906	+38.45214844	+3.97705078	-45.65917969	+1416
+1457970797.90870000	+8.32324219	-6.52148438	-0.83496094	+65.28076172	-7.40478516	-57.26074219	+1584	+8.05078125	-5.82275391	-0.46582031	+7.49267578	-11.79931641	+15.20507813	+1148	+6.59619141	-9.85693359	-0.85253906	+38.45214844	+3.97705078	-45.65917969	+1416
+1457970797.91290000	+8.32324219	-6.52148438	-0.83496094	+65.28076172	-7.40478516	-57.26074219	+1584	+8.05078125	-5.82275391	-0.46582031	+7.49267578	-11.79931641	+15.20507813	+1148	+6.59619141	-9.86132813	-0.85693359	+38.45214844	+3.97705078	-45.63720703	+1416
+1457970797.91700010	+8.32324219	-6.52148438	-0.83496094	+65.28076172	-7.40478516	-57.26074219	+1580	+8.05078125	-5.82275391	-0.46582031	+7.49267578	-11.79931641	+15.20507813	+1148	+6.59619141	-9.86132813	-0.85693359	+38.43017578	+3.97705078	-45.63720703	+1416
+1457970797.92120000	+8.32324219	-6.52148438	-0.83496094	+65.28076172	-7.40478516	-57.26074219	+1580	+8.05078125	-5.82275391	-0.46582031	+7.49267578	-11.79931641	+15.20507813	+1148	+6.59619141	-9.86132813	-0.85693359	+38.43017578	+3.97705078	-45.63720703	+1412
+1457970797.92950010	+8.32324219	-6.52148438	-0.83496094	+65.28076172	-7.40478516	-57.28271484	+1580	+8.05078125	-5.82275391	-0.46582031	+7.49267578	-11.79931641	+15.18310547	+1148	+6.59179688	-9.86132813	-0.85693359	+38.43017578	+3.97705078	-45.63720703	+1412
+1457970797.93370010	+8.31884766	-6.52148438	-0.83496094	+65.28076172	-7.40478516	-57.28271484	+1580	+8.05078125	-5.82275391	-0.46582031	+7.49267578	-11.79931641	+15.18310547	+1148	+6.59619141	-9.86132813	-0.85693359	+38.43017578	+3.97705078	-45.63720703	+1412
+1457970797.94199990	+8.31884766	-6.52148438	-0.83496094	+65.28076172	-7.38281250	-57.28271484	+1580	+8.05078125	-5.82275391	-0.46582031	+7.49267578	-11.79931641	+15.18310547	+1148	+6.59619141	-9.86132813	-0.85693359	+38.45214844	+3.97705078	-45.63720703	+1408
+1457970797.94619990	+8.32324219	-6.52148438	-0.83496094	+65.28076172	-7.38281250	-57.28271484	+1580	+8.05078125	-5.82275391	-0.46582031	+7.49267578	-11.79931641	+15.18310547	+1148	+6.59619141	-9.86132813	-0.85693359	+38.45214844	+3.97705078	-45.63720703	+1408
+1457970797.95450000	+8.32324219	-6.52148438	-0.83496094	+65.30273438	-7.40478516	-57.28271484	+1576	+8.05078125	-5.82275391	-0.46582031	+7.49267578	-11.79931641	+15.18310547	+1148	+6.59619141	-9.86132813	-0.85693359	+38.45214844	+3.99902344	-45.65917969	+1408
+1457970797.95869990	+8.32324219	-6.52148438	-0.83496094	+65.30273438	-7.40478516	-57.28271484	+1576	+8.05078125	-5.82275391	-0.46582031	+7.49267578	-11.79931641	+15.18310547	+1152	+6.59619141	-9.86132813	-0.85253906	+38.45214844	+3.99902344	-45.65917969	+1408
+1457970797.96280000	+8.32324219	-6.52148438	-0.83496094	+65.30273438	-7.40478516	-57.28271484	+1576	+8.05078125	-5.82275391	-0.46582031	+7.49267578	-11.79931641	+15.18310547	+1152	+6.59619141	-9.86132813	-0.85253906	+38.47412109	+3.99902344	-45.65917969	+1408
+1457970797.97120000	+8.32324219	-6.52148438	-0.83496094	+65.30273438	-7.40478516	-57.28271484	+1576	+8.05078125	-5.82275391	-0.46582031	+7.49267578	-11.79931641	+15.18310547	+1148	+6.60058594	-9.85693359	-0.85253906	+38.47412109	+3.99902344	-45.68115234	+1408
+1457970797.97950010	+8.32324219	-6.52148438	-0.83496094	+65.30273438	-7.40478516	-57.28271484	+1576	+8.05078125	-5.82275391	-0.46582031	+7.49267578	-11.79931641	+15.18310547	+1148	+6.60058594	-9.85693359	-0.85253906	+38.47412109	+3.99902344	-45.68115234	+1408
+1457970797.98779990	+8.32324219	-6.52148438	-0.83496094	+65.30273438	-7.40478516	-57.28271484	+1576	+8.05078125	-5.82275391	-0.46582031	+7.49267578	-11.79931641	+15.18310547	+1148	+6.60058594	-9.85693359	-0.85253906	+38.47412109	+3.99902344	-45.68115234	+1404
+1457970797.99620010	+8.32324219	-6.52148438	-0.83496094	+65.30273438	-7.40478516	-57.28271484	+1576	+8.05078125	-5.82275391	-0.46582031	+7.49267578	-11.79931641	+15.18310547	+1148	+6.60058594	-9.85693359	-0.85253906	+38.47412109	+3.99902344	-45.68115234	+1404
+1457970798.00029990	+8.32324219	-6.52148438	-0.83496094	+65.30273438	-7.40478516	-57.28271484	+1576	+8.05078125	-5.82275391	-0.46582031	+7.49267578	-11.79931641	+15.18310547	+1148	+6.60058594	-9.85693359	-0.85253906	+38.47412109	+3.99902344	-45.68115234	+1404
+1457970798.00449990	+8.32324219	-6.52148438	-0.83496094	+65.30273438	-7.40478516	-57.28271484	+1576	+8.05078125	-5.82275391	-0.46582031	+7.49267578	-11.79931641	+15.18310547	+1148	+6.60058594	-9.85693359	-0.85253906	+38.47412109	+3.99902344	-45.68115234	+1404
+1457970798.01280000	+8.32324219	-6.52148438	-0.83496094	+65.30273438	-7.38281250	-57.30468750	+1576	+8.05078125	-5.82275391	-0.46582031	+7.49267578	-11.79931641	+15.18310547	+1148	+6.59619141	-9.85693359	-0.85253906	+38.47412109	+3.99902344	-45.65917969	+1404
+1457970798.01700000	+8.32324219	-6.52148438	-0.83496094	+65.30273438	-7.38281250	-57.30468750	+1576	+8.05078125	-5.82275391	-0.46582031	+7.51464844	-11.79931641	+15.18310547	+1148	+6.59619141	-9.86132813	-0.85253906	+38.47412109	+3.99902344	-45.65917969	+1404
+1457970798.02530000	+8.31884766	-6.52148438	-0.83496094	+65.30273438	-7.38281250	-57.30468750	+1576	+8.05078125	-5.82275391	-0.46582031	+7.51464844	-11.79931641	+15.18310547	+1148	+6.59619141	-9.86132813	-0.85693359	+38.45214844	+3.99902344	-45.65917969	+1404
+1457970798.02950000	+8.31884766	-6.52148438	-0.83496094	+65.30273438	-7.38281250	-57.30468750	+1576	+8.05078125	-5.82275391	-0.46582031	+7.51464844	-11.79931641	+15.18310547	+1148	+6.59619141	-9.86132813	-0.85693359	+38.45214844	+3.99902344	-45.65917969	+1404
+1457970798.03780010	+8.31884766	-6.52148438	-0.83496094	+65.30273438	-7.38281250	-57.30468750	+1576	+8.05078125	-5.82275391	-0.46582031	+7.51464844	-11.79931641	+15.16113281	+1152	+6.59619141	-9.86132813	-0.85693359	+38.45214844	+3.99902344	-45.63720703	+1404
+1457970798.04609990	+8.31884766	-6.52148438	-0.83496094	+65.30273438	-7.38281250	-57.30468750	+1576	+8.05078125	-5.82275391	-0.46582031	+7.51464844	-11.77734375	+15.16113281	+1152	+6.59619141	-9.86132813	-0.85693359	+38.45214844	+3.99902344	-45.63720703	+1400
+1457970798.05450010	+8.31884766	-6.52148438	-0.83496094	+65.30273438	-7.38281250	-57.28271484	+1572	+8.05078125	-5.82275391	-0.46582031	+7.51464844	-11.77734375	+15.16113281	+1152	+6.59619141	-9.86132813	-0.85693359	+38.45214844	+3.99902344	-45.63720703	+1400
+1457970798.05859990	+8.31884766	-6.52148438	-0.83496094	+65.30273438	-7.38281250	-57.28271484	+1572	+8.05078125	-5.82275391	-0.46582031	+7.51464844	-11.77734375	+15.16113281	+1152	+6.59619141	-9.86132813	-0.85693359	+38.45214844	+3.99902344	-45.63720703	+1400
+1457970798.06279990	+8.31884766	-6.52148438	-0.83496094	+65.30273438	-7.38281250	-57.28271484	+1572	+8.05078125	-5.82275391	-0.46582031	+7.51464844	-11.77734375	+15.16113281	+1152	+6.59619141	-9.86132813	-0.85693359	+38.45214844	+3.99902344	-45.65917969	+1400
+1457970798.06699990	+8.31884766	-6.52148438	-0.83496094	+65.30273438	-7.38281250	-57.28271484	+1572	+8.05078125	-5.82275391	-0.46582031	+7.51464844	-11.77734375	+15.16113281	+1152	+6.59619141	-9.86132813	-0.85693359	+38.45214844	+3.99902344	-45.65917969	+1400
+1457970798.07530000	+8.31884766	-6.52148438	-0.83496094	+65.30273438	-7.38281250	-57.28271484	+1572	+8.05078125	-5.82275391	-0.46582031	+7.51464844	-11.77734375	+15.16113281	+1152	+6.59619141	-9.86132813	-0.85693359	+38.47412109	+3.99902344	-45.65917969	+1400
+1457970798.07950000	+8.31884766	-6.52148438	-0.83496094	+65.30273438	-7.38281250	-57.28271484	+1572	+8.05078125	-5.82275391	-0.46582031	+7.51464844	-11.77734375	+15.16113281	+1152	+6.59619141	-9.86132813	-0.85253906	+38.47412109	+3.99902344	-45.65917969	+1400
+1457970798.08360000	+8.31884766	-6.52148438	-0.83496094	+65.30273438	-7.38281250	-57.28271484	+1572	+8.05078125	-5.82275391	-0.46582031	+7.51464844	-11.77734375	+15.16113281	+1152	+6.59619141	-9.86132813	-0.85253906	+38.47412109	+3.99902344	-45.65917969	+1400
+1457970798.08780000	+8.32324219	-6.52148438	-0.83496094	+65.30273438	-7.38281250	-57.28271484	+1572	+8.05078125	-5.82275391	-0.46582031	+7.51464844	-11.77734375	+15.16113281	+1152	+6.59619141	-9.86132813	-0.85253906	+38.47412109	+3.99902344	-45.65917969	+1400
+1457970798.09200000	+8.32324219	-6.52148438	-0.83496094	+65.30273438	-7.40478516	-57.28271484	+1572	+8.05078125	-5.82275391	-0.46582031	+7.51464844	-11.77734375	+15.16113281	+1152	+6.60058594	-9.85693359	-0.85253906	+38.47412109	+3.99902344	-45.68115234	+1400
+1457970798.10030010	+8.32324219	-6.52148438	-0.83496094	+65.30273438	-7.40478516	-57.28271484	+1572	+8.05078125	-5.82275391	-0.46582031	+7.51464844	-11.77734375	+15.16113281	+1148	+6.60058594	-9.85693359	-0.85253906	+38.47412109	+3.99902344	-45.68115234	+1400
+1457970798.10450010	+8.32324219	-6.52148438	-0.83496094	+65.30273438	-7.40478516	-57.28271484	+1572	+8.05078125	-5.82275391	-0.46582031	+7.51464844	-11.79931641	+15.16113281	+1148	+6.60058594	-9.85693359	-0.85253906	+38.49609375	+3.99902344	-45.68115234	+1400
+1457970798.10859990	+8.32324219	-6.52148438	-0.83496094	+65.30273438	-7.40478516	-57.28271484	+1572	+8.05078125	-5.82275391	-0.46582031	+7.51464844	-11.79931641	+15.16113281	+1148	+6.60058594	-9.85693359	-0.85253906	+38.49609375	+3.99902344	-45.68115234	+1400
+1457970798.11690000	+8.32324219	-6.52148438	-0.83496094	+65.30273438	-7.40478516	-57.28271484	+1572	+8.05078125	-5.82275391	-0.46582031	+7.51464844	-11.77734375	+15.16113281	+1148	+6.60058594	-9.86132813	-0.85253906	+38.47412109	+3.99902344	-45.68115234	+1396
+1457970798.12109990	+8.32324219	-6.52148438	-0.83496094	+65.30273438	-7.40478516	-57.28271484	+1572	+8.05078125	-5.82275391	-0.46582031	+7.51464844	-11.77734375	+15.16113281	+1148	+6.60058594	-9.86132813	-0.85253906	+38.47412109	+3.99902344	-45.68115234	+1396
+1457970798.12529990	+8.32324219	-6.52148438	-0.83496094	+65.30273438	-7.40478516	-57.28271484	+1572	+8.05078125	-5.82275391	-0.46582031	+7.51464844	-11.77734375	+15.16113281	+1148	+6.60058594	-9.86132813	-0.85253906	+38.47412109	+3.99902344	-45.68115234	+1396
+1457970798.13360000	+8.31884766	-6.52148438	-0.83496094	+65.30273438	-7.40478516	-57.28271484	+1572	+8.05078125	-5.82275391	-0.46582031	+7.51464844	-11.77734375	+15.16113281	+1148	+6.59619141	-9.86132813	-0.85693359	+38.47412109	+3.99902344	-45.65917969	+1396
+1457970798.13780000	+8.31884766	-6.52148438	-0.83496094	+65.30273438	-7.40478516	-57.28271484	+1572	+8.05078125	-5.82275391	-0.46582031	+7.51464844	-11.77734375	+15.16113281	+1148	+6.59619141	-9.86132813	-0.85693359	+38.47412109	+3.99902344	-45.65917969	+1396
+1457970798.14610000	+8.31884766	-6.52148438	-0.83935547	+65.30273438	-7.38281250	-57.28271484	+1572	+8.05078125	-5.82275391	-0.46582031	+7.51464844	-11.77734375	+15.16113281	+1148	+6.59619141	-9.86132813	-0.85693359	+38.45214844	+3.99902344	-45.65917969	+1396
+1457970798.15030000	+8.31884766	-6.52148438	-0.83935547	+65.30273438	-7.38281250	-57.28271484	+1572	+8.05078125	-5.82275391	-0.46582031	+7.51464844	-11.77734375	+15.16113281	+1148	+6.59619141	-9.86132813	-0.85693359	+38.45214844	+4.02099609	-45.65917969	+1396
+1457970798.15440010	+8.31884766	-6.52148438	-0.83935547	+65.32470703	-7.38281250	-57.28271484	+1572	+8.05078125	-5.82275391	-0.47021484	+7.51464844	-11.77734375	+15.16113281	+1148	+6.59619141	-9.86132813	-0.85693359	+38.45214844	+4.02099609	-45.63720703	+1396
+1457970798.15860010	+8.31884766	-6.52148438	-0.83935547	+65.32470703	-7.38281250	-57.28271484	+1572	+8.05078125	-5.82275391	-0.47021484	+7.51464844	-11.77734375	+15.16113281	+1148	+6.59619141	-9.86132813	-0.85693359	+38.45214844	+4.02099609	-45.63720703	+1396
+1457970798.16280010	+8.31884766	-6.52148438	-0.83935547	+65.32470703	-7.38281250	-57.28271484	+1572	+8.05078125	-5.82275391	-0.47021484	+7.51464844	-11.77734375	+15.16113281	+1148	+6.59619141	-9.86132813	-0.85693359	+38.45214844	+4.02099609	-45.63720703	+1396
+1457970798.16689990	+8.31884766	-6.52148438	-0.83935547	+65.32470703	-7.38281250	-57.28271484	+1572	+8.05078125	-5.82275391	-0.47021484	+7.51464844	-11.77734375	+15.16113281	+1148	+6.59179688	-9.86132813	-0.85693359	+38.45214844	+4.02099609	-45.63720703	+1396
+1457970798.17109990	+8.31884766	-6.52148438	-0.83935547	+65.32470703	-7.38281250	-57.28271484	+1572	+8.05078125	-5.82275391	-0.47021484	+7.51464844	-11.77734375	+15.16113281	+1148	+6.59179688	-9.86132813	-0.85693359	+38.45214844	+4.02099609	-45.63720703	+1396
+1457970798.17940000	+8.31884766	-6.52148438	-0.83935547	+65.32470703	-7.38281250	-57.28271484	+1572	+8.05078125	-5.82275391	-0.47021484	+7.53662109	-11.77734375	+15.16113281	+1148	+6.59619141	-9.86132813	-0.85693359	+38.45214844	+4.02099609	-45.63720703	+1392
+1457970798.18359990	+8.31884766	-6.52148438	-0.83935547	+65.32470703	-7.38281250	-57.28271484	+1572	+8.05078125	-5.82275391	-0.47021484	+7.53662109	-11.77734375	+15.16113281	+1148	+6.59619141	-9.86132813	-0.85693359	+38.45214844	+4.02099609	-45.63720703	+1392
+1457970798.18770000	+8.31884766	-6.52148438	-0.83935547	+65.32470703	-7.38281250	-57.26074219	+1572	+8.05078125	-5.82275391	-0.47021484	+7.53662109	-11.77734375	+15.16113281	+1148	+6.59619141	-9.86132813	-0.85693359	+38.45214844	+4.02099609	-45.63720703	+1392
+1457970798.19190000	+8.31884766	-6.52148438	-0.83935547	+65.32470703	-7.38281250	-57.26074219	+1572	+8.05078125	-5.82275391	-0.47021484	+7.53662109	-11.77734375	+15.16113281	+1148	+6.59619141	-9.86132813	-0.85693359	+38.47412109	+4.02099609	-45.63720703	+1392
+1457970798.19610000	+8.31884766	-6.52148438	-0.83935547	+65.32470703	-7.38281250	-57.26074219	+1572	+8.05078125	-5.82275391	-0.47021484	+7.53662109	-11.77734375	+15.18310547	+1148	+6.59619141	-9.86132813	-0.85693359	+38.47412109	+4.02099609	-45.65917969	+1392
+1457970798.20020010	+8.31884766	-6.52148438	-0.83935547	+65.32470703	-7.38281250	-57.26074219	+1572	+8.05078125	-5.82275391	-0.47021484	+7.53662109	-11.77734375	+15.18310547	+1148	+6.59619141	-9.86132813	-0.85693359	+38.47412109	+4.02099609	-45.65917969	+1392
+1457970798.20440010	+8.31884766	-6.52148438	-0.83935547	+65.32470703	-7.38281250	-57.26074219	+1572	+8.05078125	-5.82275391	-0.47021484	+7.53662109	-11.77734375	+15.18310547	+1148	+6.59619141	-9.86132813	-0.85693359	+38.47412109	+4.02099609	-45.65917969	+1392
+1457970798.20860000	+8.31884766	-6.52148438	-0.83935547	+65.32470703	-7.38281250	-57.26074219	+1572	+8.05078125	-5.82275391	-0.47021484	+7.53662109	-11.77734375	+15.18310547	+1148	+6.60058594	-9.86132813	-0.85693359	+38.49609375	+4.02099609	-45.65917969	+1392
+1457970798.21269990	+8.31884766	-6.52148438	-0.83935547	+65.32470703	-7.40478516	-57.26074219	+1572	+8.05078125	-5.82275391	-0.47021484	+7.53662109	-11.77734375	+15.18310547	+1148	+6.60058594	-9.86132813	-0.85693359	+38.49609375	+4.02099609	-45.65917969	+1392
+1457970798.21690010	+8.32324219	-6.52148438	-0.83935547	+65.32470703	-7.40478516	-57.26074219	+1576	+8.05078125	-5.82275391	-0.47021484	+7.53662109	-11.77734375	+15.18310547	+1148	+6.60058594	-9.86132813	-0.85693359	+38.49609375	+4.02099609	-45.65917969	+1392
+1457970798.22110010	+8.32324219	-6.52148438	-0.83935547	+65.32470703	-7.40478516	-57.23876953	+1576	+8.05078125	-5.82275391	-0.47021484	+7.53662109	-11.77734375	+15.18310547	+1148	+6.60058594	-9.86132813	-0.85693359	+38.49609375	+4.02099609	-45.65917969	+1392
+1457970798.22519990	+8.32324219	-6.52148438	-0.83935547	+65.34667969	-7.40478516	-57.23876953	+1576	+8.05078125	-5.82275391	-0.47021484	+7.53662109	-11.77734375	+15.18310547	+1148	+6.60058594	-9.86132813	-0.85253906	+38.49609375	+4.02099609	-45.65917969	+1392
+1457970798.22939990	+8.32324219	-6.52148438	-0.83935547	+65.34667969	-7.40478516	-57.21679688	+1576	+8.05078125	-5.82275391	-0.47021484	+7.55859375	-11.77734375	+15.18310547	+1148	+6.60058594	-9.86132813	-0.85253906	+38.49609375	+4.02099609	-45.65917969	+1392
+1457970798.23359990	+8.32324219	-6.52148438	-0.83935547	+65.34667969	-7.40478516	-57.21679688	+1576	+8.05078125	-5.82275391	-0.47021484	+7.55859375	-11.77734375	+15.18310547	+1148	+6.60058594	-9.86132813	-0.85253906	+38.49609375	+4.02099609	-45.65917969	+1392
+1457970798.23770000	+8.32324219	-6.52587891	-0.83935547	+65.34667969	-7.38281250	-57.17285156	+1576	+8.05078125	-5.82275391	-0.47021484	+7.55859375	-11.77734375	+15.18310547	+1148	+6.60058594	-9.86132813	-0.85253906	+38.49609375	+4.04296875	-45.65917969	+1392
+1457970798.24190000	+8.32324219	-6.52587891	-0.84375000	+65.36865234	-7.38281250	-57.15087891	+1576	+8.05078125	-5.82275391	-0.47021484	+7.55859375	-11.75537109	+15.18310547	+1148	+6.60058594	-9.86132813	-0.85253906	+38.49609375	+4.04296875	-45.65917969	+1392
+1457970798.24609990	+8.32324219	-6.52587891	-0.84375000	+65.36865234	-7.38281250	-57.12890625	+1576	+8.05078125	-5.82275391	-0.47021484	+7.55859375	-11.75537109	+15.18310547	+1148	+6.60058594	-9.86132813	-0.85693359	+38.49609375	+4.04296875	-45.63720703	+1392
+1457970798.25020000	+8.32324219	-6.52587891	-0.84375000	+65.39062500	-7.36083984	-57.06298828	+1576	+8.05078125	-5.82714844	-0.47021484	+7.55859375	-11.75537109	+15.18310547	+1148	+6.60058594	-9.86572266	-0.85693359	+38.47412109	+4.04296875	-45.61523438	+1392
+1457970798.25440000	+8.32324219	-6.52587891	-0.84814453	+65.39062500	-7.33886719	-57.01904297	+1576	+8.05078125	-5.82714844	-0.47021484	+7.58056641	-11.75537109	+15.16113281	+1148	+6.60058594	-9.86572266	-0.85693359	+38.47412109	+4.06494141	-45.61523438	+1392
+1457970798.26270010	+8.32324219	-6.52587891	-0.85253906	+65.41259766	-7.25097656	-56.88720703	+1576	+8.05078125	-5.82714844	-0.47021484	+7.58056641	-11.71142578	+15.13916016	+1148	+6.59619141	-9.86572266	-0.86132813	+38.45214844	+4.08691406	-45.54931641	+1392
+1457970798.26690010	+8.31884766	-6.53027344	-0.85693359	+65.43457031	-7.20703125	-56.79931641	+1576	+8.05078125	-5.82714844	-0.47021484	+7.60253906	-11.68945313	+15.11718750	+1148	+6.59619141	-9.87011719	-0.86132813	+38.43017578	+4.13085938	-45.52734375	+1392
+1457970798.27099990	+8.31884766	-6.53027344	-0.86132813	+65.45654297	-7.14111328	-56.73339844	+1576	+8.05078125	-5.82714844	-0.47460938	+7.60253906	-11.66748047	+15.11718750	+1148	+6.59619141	-9.87011719	-0.86132813	+38.40820313	+4.15283203	-45.50537109	+1392
+1457970798.27519990	+8.31884766	-6.53027344	-0.87011719	+65.45654297	-7.07519531	-56.62353516	+1576	+8.04638672	-5.82714844	-0.47460938	+7.62451172	-11.62353516	+15.07324219	+1148	+6.59179688	-9.87451172	-0.86572266	+38.38623047	+4.19677734	-45.43945313	+1392
+1457970798.27940010	+8.31884766	-6.53027344	-0.87451172	+65.47851563	-7.00927734	-56.51367188	+1576	+8.04638672	-5.82714844	-0.47900391	+7.66845703	-11.55761719	+15.02929688	+1148	+6.59179688	-9.87451172	-0.87011719	+38.38623047	+4.24072266	-45.39550781	+1392
+1457970798.28350000	+8.31445313	-6.53466797	-0.88330078	+65.47851563	-6.92138672	-56.42578125	+1576	+8.04638672	-5.82714844	-0.48339844	+7.69042969	-11.49169922	+14.98535156	+1152	+6.58740234	-9.87451172	-0.87011719	+38.36425781	+4.30664063	-45.35156250	+1392
+1457970798.28769990	+8.31445313	-6.53466797	-0.89208984	+65.50048828	-6.83349609	-56.31591797	+1576	+8.04638672	-5.82714844	-0.49218750	+7.73437500	-11.35986328	+14.89746094	+1152	+6.58740234	-9.87890625	-0.87451172	+38.36425781	+4.39453125	-45.28564453	+1392
+1457970798.29189990	+8.31445313	-6.53466797	-0.89648438	+65.50048828	-6.74560547	-56.22802734	+1576	+8.04638672	-5.83154297	-0.50097656	+7.77832031	-11.22802734	+14.80957031	+1156	+6.58740234	-9.87890625	-0.87451172	+38.36425781	+4.48242188	-45.21972656	+1392
+1457970798.29600000	+8.31005859	-6.53906250	-0.90527344	+65.50048828	-6.67968750	-56.11816406	+1576	+8.04199219	-5.83154297	-0.50976563	+7.84423828	-11.09619141	+14.74365234	+1160	+6.58740234	-9.87890625	-0.87890625	+38.36425781	+4.57031250	-45.17578125	+1388
+1457970798.30020000	+8.31005859	-6.53906250	-0.91406250	+65.50048828	-6.59179688	-56.00830078	+1576	+8.04199219	-5.83154297	-0.52294922	+7.91015625	-10.89843750	+14.63378906	+1164	+6.59179688	-9.88330078	-0.88330078	+38.38623047	+4.68017578	-45.10986328	+1388
+1457970798.30440000	+8.31005859	-6.54345703	-0.92724609	+65.50048828	-6.50390625	-55.92041016	+1576	+8.03759766	-5.83154297	-0.53613281	+7.97607422	-10.74462891	+14.52392578	+1168	+6.59179688	-9.88330078	-0.88330078	+38.40820313	+4.81201172	-45.04394531	+1388
+1457970798.30850010	+8.31005859	-6.54345703	-0.93603516	+65.50048828	-6.41601563	-55.81054688	+1572	+8.03759766	-5.83154297	-0.54931641	+8.04199219	-10.59082031	+14.43603516	+1168	+6.59619141	-9.88330078	-0.88769531	+38.43017578	+4.92187500	-45.00000000	+1388
+1457970798.31270000	+8.31005859	-6.54785156	-0.94921875	+65.47851563	-6.32812500	-55.70068359	+1572	+8.03759766	-5.83593750	-0.56689453	+8.12988281	-10.39306641	+14.32617188	+1172	+6.60058594	-9.88330078	-0.89208984	+38.45214844	+5.05371094	-44.93408203	+1388
+1457970798.31690000	+8.31005859	-6.55224609	-0.95800781	+65.45654297	-6.26220703	-55.61279297	+1572	+8.03320313	-5.83154297	-0.58447266	+8.19580078	-10.26123047	+14.23828125	+1176	+6.60498047	-9.88330078	-0.89648438	+38.49609375	+5.18554688	-44.89013672	+1388
+1457970798.32100010	+8.31005859	-6.55224609	-0.97119141	+65.43457031	-6.19628906	-55.52490234	+1572	+8.03320313	-5.83154297	-0.59765625	+8.26171875	-10.12939453	+14.17236328	+1176	+6.61376953	-9.88330078	-0.90527344	+38.51806641	+5.29541016	-44.84619141	+1392
+1457970798.32940010	+8.31445313	-6.56103516	-0.99755859	+65.36865234	-6.04248047	-55.34912109	+1568	+8.03320313	-5.83154297	-0.63281250	+8.43750000	-9.90966797	+13.97460938	+1180	+6.62255859	-9.87890625	-0.91845703	+38.56201172	+5.51513672	-44.75830078	+1392
+1457970798.33349990	+8.31445313	-6.56103516	-1.01074219	+65.32470703	-5.95458984	-55.26123047	+1564	+8.03320313	-5.82714844	-0.65478516	+8.52539063	-9.79980469	+13.88671875	+1180	+6.62695313	-9.87890625	-0.93164063	+38.56201172	+5.62500000	-44.71435547	+1396
+1457970798.33769990	+8.31884766	-6.56982422	-1.03271484	+65.21484375	-5.86669922	-55.15136719	+1564	+8.03320313	-5.82714844	-0.68115234	+8.61328125	-9.66796875	+13.77685547	+1184	+6.63134766	-9.88330078	-0.94482422	+38.54003906	+5.73486328	-44.64843750	+1396
+1457970798.34190010	+8.32324219	-6.57421875	-1.05029297	+65.12695313	-5.75683594	-55.06347656	+1564	+8.03759766	-5.82714844	-0.70312500	+8.74511719	-9.58007813	+13.66699219	+1188	+6.63574219	-9.88330078	-0.96240234	+38.49609375	+5.86669922	-44.60449219	+1396
+1457970798.34600000	+8.33203125	-6.57861328	-1.07666016	+65.03906250	-5.66894531	-54.95361328	+1560	+8.04199219	-5.82275391	-0.72949219	+8.85498047	-9.44824219	+13.60107422	+1192	+6.64013672	-9.88330078	-0.98437500	+38.45214844	+5.97656250	-44.53857422	+1396
+1457970798.35019990	+8.34082031	-6.59619141	-1.12060547	+64.75341797	-5.42724609	-54.77783203	+1564	+8.04199219	-5.82275391	-0.76464844	+8.94287109	-9.29443359	+13.44726563	+1196	+6.64453125	-9.88769531	-1.01513672	+38.36425781	+6.13037109	-44.45068359	+1400
+1457970798.35430000	+8.34960938	-6.60058594	-1.15136719	+64.59960938	-5.25146484	-54.71191406	+1560	+8.04638672	-5.81835938	-0.79541016	+9.07470703	-9.20654297	+13.31542969	+1204	+6.64892578	-9.89208984	-1.04589844	+38.25439453	+6.28417969	-44.38476563	+1396
+1457970798.35850000	+8.36279297	-6.60937500	-1.18652344	+64.44580078	-5.11962891	-54.55810547	+1560	+8.05517578	-5.81835938	-0.83056641	+9.20654297	-9.05273438	+13.22753906	+1208	+6.65332031	-9.89208984	-1.07666016	+38.14453125	+6.43798828	-44.29687500	+1396
+1457970798.36270000	+8.37158203	-6.63134766	-1.23046875	+64.13818359	-4.85595703	-54.47021484	+1560	+8.05957031	-5.82275391	-0.87890625	+9.29443359	-8.85498047	+13.05175781	+1216	+6.65771484	-9.90087891	-1.13818359	+37.90283203	+6.70166016	-44.16503906	+1400
+1457970798.36680010	+8.38476563	-6.63574219	-1.26562500	+63.94042969	-4.63623047	-54.40429688	+1560	+8.06835938	-5.81835938	-0.91406250	+9.42626953	-8.76708984	+12.87597656	+1228	+6.66210938	-9.90966797	-1.18212891	+37.70507813	+6.92138672	-44.12109375	+1396
+1457970798.37100010	+8.40234375	-6.64453125	-1.31396484	+63.74267578	-4.41650391	-54.25048828	+1560	+8.08154297	-5.81396484	-0.96679688	+9.55810547	-8.56933594	+12.78808594	+1236	+6.66210938	-9.91406250	-1.22607422	+37.50732422	+7.11914063	-44.01123047	+1392
+1457970798.37520000	+8.41552734	-6.66650391	-1.36230469	+63.39111328	-4.10888672	-54.16259766	+1568	+8.08593750	-5.81835938	-1.01513672	+9.60205078	-8.39355469	+12.61230469	+1244	+6.66650391	-9.92285156	-1.28759766	+37.22167969	+7.42675781	-43.90136719	+1392
+1457970798.38350010	+8.45068359	-6.68847656	-1.46777344	+62.90771484	-3.51562500	-53.94287109	+1576	+8.11230469	-5.81396484	-1.12060547	+9.86572266	-8.06396484	+12.32666016	+1268	+6.68408203	-9.93164063	-1.38867188	+36.80419922	+7.91015625	-43.79150391	+1392
+1457970798.38770010	+8.46826172	-6.71484375	-1.52490234	+62.53417969	-3.14208984	-53.85498047	+1584	+8.12109375	-5.81835938	-1.17773438	+9.86572266	-7.91015625	+12.10693359	+1280	+6.69287109	-9.94042969	-1.44140625	+36.54052734	+8.19580078	-43.74755859	+1392
+1457970798.39179990	+8.48583984	-6.72363281	-1.58203125	+62.27050781	-2.79052734	-53.81103516	+1592	+8.13867188	-5.81396484	-1.23486328	+9.99755859	-7.77832031	+11.88720703	+1292	+6.70605469	-9.94482422	-1.48974609	+36.29882813	+8.48144531	-43.76953125	+1392
+1457970798.39599990	+8.51220703	-6.73681641	-1.65234375	+62.00683594	-2.43896484	-53.70117188	+1604	+8.15625000	-5.80957031	-1.30078125	+10.12939453	-7.62451172	+11.75537109	+1304	+6.71923828	-9.94482422	-1.54687500	+36.07910156	+8.76708984	-43.74755859	+1392
+1457970798.40019990	+8.52978516	-6.76318359	-1.72265625	+61.63330078	-1.99951172	-53.63525391	+1612	+8.17382813	-5.81835938	-1.36669922	+10.15136719	-7.44873047	+11.51367188	+1316	+6.73242188	-9.95361328	-1.60400391	+35.79345703	+9.09667969	-43.74755859	+1396
+1457970798.40430000	+8.55615234	-6.77636719	-1.78857422	+61.32568359	-1.60400391	-53.61328125	+1620	+8.19140625	-5.81396484	-1.43261719	+10.26123047	-7.36083984	+11.27197266	+1328	+6.75439453	-9.95361328	-1.65673828	+35.55175781	+9.40429688	-43.85742188	+1400
+1457970798.40850000	+8.58251953	-6.78955078	-1.86767578	+61.04003906	-1.20849609	-53.54736328	+1632	+8.21337891	-5.80957031	-1.50732422	+10.39306641	-7.22900391	+11.07421875	+1344	+6.77636719	-9.95800781	-1.72265625	+35.31005859	+9.66796875	-43.90136719	+1404
+1457970798.41269990	+8.60449219	-6.81152344	-1.94238281	+60.66650391	-0.76904297	-53.50341797	+1640	+8.23095703	-5.81396484	-1.58203125	+10.41503906	-7.09716797	+10.81054688	+1356	+6.79394531	-9.96240234	-1.78417969	+35.02441406	+9.99755859	-43.98925781	+1408
+1457970798.41680000	+8.63525391	-6.82470703	-2.02148438	+60.38085938	-0.32958984	-53.50341797	+1648	+8.25292969	-5.80517578	-1.65673828	+10.52490234	-7.03125000	+10.54687500	+1368	+6.82031250	-9.95800781	-1.84130859	+34.78271484	+10.26123047	-44.18701172	+1412
+1457970798.42100000	+8.66601563	-6.83789063	-2.10058594	+60.07324219	+0.06591797	-53.54736328	+1660	+8.28369141	-5.80078125	-1.73583984	+10.65673828	-6.96533203	+10.30517578	+1384	+6.85107422	-9.95361328	-1.90283203	+34.54101563	+10.52490234	-44.34082031	+1416
+1457970798.42510010	+8.69238281	-6.85546875	-2.18408203	+59.72167969	+0.48339844	-53.56933594	+1668	+8.30566406	-5.80517578	-1.81494141	+10.65673828	-6.89941406	+10.01953125	+1392	+6.87744141	-9.95361328	-1.96435547	+34.25537109	+10.78857422	-44.53857422	+1420
+1457970798.42930010	+8.72314453	-6.86425781	-2.26757813	+59.43603516	+0.92285156	-53.59130859	+1676	+8.33203125	-5.79638672	-1.89843750	+10.74462891	-6.83349609	+9.75585938	+1408	+6.90380859	-9.94921875	-2.02587891	+33.99169922	+11.05224609	-44.78027344	+1424
+1457970798.43350010	+8.75830078	-6.87744141	-2.35107422	+59.12841797	+1.31835938	-53.70117188	+1684	+8.36279297	-5.78759766	-1.97753906	+10.87646484	-6.83349609	+9.44824219	+1420	+6.93457031	-9.94482422	-2.09179688	+33.72802734	+11.27197266	-45.02197266	+1428
+1457970798.44180010	+8.81982422	-6.89501953	-2.52685547	+58.46923828	+2.15332031	-53.81103516	+1700	+8.41992188	-5.77441406	-2.15332031	+10.89843750	-6.74560547	+8.85498047	+1444	+6.99609375	-9.93164063	-2.22802734	+33.15673828	+11.71142578	-45.52734375	+1436
+1457970798.44600010	+8.85937500	-6.90380859	-2.61035156	+58.16162109	+2.57080078	-53.94287109	+1704	+8.45507813	-5.76562500	-2.23242188	+10.98632813	-6.78955078	+8.52539063	+1456	+7.02685547	-9.91845703	-2.29833984	+32.87109375	+11.90917969	-45.81298828	+1440
+1457970798.45009990	+8.89013672	-6.90820313	-2.69824219	+57.83203125	+2.94433594	-54.03076172	+1712	+8.48144531	-5.76123047	-2.32031250	+10.92041016	-6.78955078	+8.21777344	+1468	+7.05761719	-9.90966797	-2.36865234	+32.54150391	+12.08496094	-46.07666016	+1444
+1457970798.45429990	+8.92529297	-6.91259766	-2.79492188	+57.54638672	+3.36181641	-54.07470703	+1720	+8.51660156	-5.74804688	-2.41259766	+10.96435547	-6.72363281	+7.95410156	+1484	+7.08837891	-9.89648438	-2.44335938	+32.23388672	+12.28271484	-46.34033203	+1452
+1457970798.45849990	+8.96484375	-6.91259766	-2.87402344	+57.23876953	+3.75732422	-54.22851563	+1728	+8.55615234	-5.73046875	-2.49169922	+11.00830078	-6.78955078	+7.58056641	+1496	+7.11474609	-9.88330078	-2.51806641	+31.90429688	+12.45849609	-46.60400391	+1456
+1457970798.46260000	+9.00000000	-6.91259766	-2.96630859	+56.88720703	+4.15283203	-54.33837891	+1736	+8.59130859	-5.72607422	-2.57958984	+10.89843750	-6.78955078	+7.25097656	+1508	+7.14550781	-9.87011719	-2.59277344	+31.55273438	+12.63427734	-46.86767578	+1464
+1457970798.46680000	+9.03955078	-6.90820313	-3.06298828	+56.60156250	+4.57031250	-54.36035156	+1748	+8.63085938	-5.70849609	-2.67626953	+10.87646484	-6.72363281	+6.94335938	+1524	+7.17187500	-9.85253906	-2.67187500	+31.22314453	+12.83203125	-47.08740234	+1472
+1457970798.47100000	+9.07470703	-6.90380859	-3.14648438	+56.27197266	+4.98779297	-54.51416016	+1756	+8.67480469	-5.69091797	-2.75537109	+10.87646484	-6.81152344	+6.54785156	+1540	+7.19824219	-9.83496094	-2.74658203	+30.84960938	+13.00781250	-47.30712891	+1480
+1457970798.47510000	+9.11425781	-6.89941406	-3.23437500	+55.94238281	+5.38330078	-54.55810547	+1768	+8.71435547	-5.67773438	-2.84326172	+10.74462891	-6.78955078	+6.24023438	+1556	+7.22460938	-9.81738281	-2.82568359	+30.47607422	+13.18359375	-47.52685547	+1488
+1457970798.47930000	+9.15380859	-6.89062500	-3.33544922	+55.65673828	+5.80078125	-54.53613281	+1780	+8.75830078	-5.65576172	-2.93994141	+10.70068359	-6.72363281	+5.95458984	+1576	+7.25097656	-9.79101563	-2.90917969	+30.12451172	+13.38134766	-47.70263672	+1496
+1457970798.48350000	+9.19335938	-6.87744141	-3.41455078	+55.34912109	+6.21826172	-54.68994141	+1792	+8.80664063	-5.63378906	-3.01464844	+10.63476563	-6.81152344	+5.53710938	+1588	+7.27734375	-9.76904297	-2.98828125	+29.72900391	+13.55712891	-47.90039063	+1508
+1457970798.48760010	+9.23730469	-6.86425781	-3.50683594	+55.01953125	+6.59179688	-54.73388672	+1808	+8.85058594	-5.61181641	-3.09814453	+10.50292969	-6.83349609	+5.25146484	+1608	+7.30371094	-9.74267578	-3.06738281	+29.33349609	+13.73291016	-48.09814453	+1520
+1457970798.49180010	+9.27685547	-6.84667969	-3.60351563	+54.73388672	+7.00927734	-54.71191406	+1824	+8.89892578	-5.58544922	-3.19482422	+10.43701172	-6.76757813	+4.96582031	+1628	+7.33007813	-9.71191406	-3.15087891	+28.98193359	+13.93066406	-48.20800781	+1532
+1457970798.49600010	+9.32080078	-6.83349609	-3.67822266	+54.40429688	+7.42675781	-54.84375000	+1840	+8.95166016	-5.56347656	-3.26513672	+10.34912109	-6.87744141	+4.57031250	+1644	+7.35644531	-9.68115234	-3.22558594	+28.56445313	+14.08447266	-48.42773438	+1544
+1457970798.50009990	+9.36474609	-6.81152344	-3.76611328	+54.07470703	+7.77832031	-54.86572266	+1856	+9.00000000	-5.53271484	-3.34863281	+10.21728516	-6.89941406	+4.28466797	+1660	+7.38720703	-9.65039063	-3.29589844	+28.16894531	+14.23828125	-48.60351563	+1560
+1457970798.50430010	+9.40869141	-6.78955078	-3.85839844	+53.76708984	+8.19580078	-54.84375000	+1876	+9.05273438	-5.50634766	-3.43652344	+10.10742188	-6.85546875	+3.99902344	+1680	+7.41796875	-9.61523438	-3.37500000	+27.81738281	+14.41406250	-48.73535156	+1576
+1457970798.50840000	+9.45703125	-6.76757813	-3.93310547	+53.41552734	+8.56933594	-54.95361328	+1892	+9.10546875	-5.47558594	-3.50244141	+9.99755859	-6.96533203	+3.62548828	+1696	+7.44873047	-9.57568359	-3.44531250	+27.42187500	+14.56787109	-48.93310547	+1588
+1457970798.51259990	+9.50537109	-6.74121094	-4.01660156	+53.08593750	+8.89892578	-54.97558594	+1908	+9.16259766	-5.43603516	-3.58154297	+9.90966797	-7.03125000	+3.40576172	+1716	+7.48388672	-9.54052734	-3.51562500	+27.04833984	+14.67773438	-49.10888672	+1604
+1457970798.51679990	+9.55371094	-6.71044922	-4.10449219	+52.77832031	+9.25048828	-54.97558594	+1928	+9.21533203	-5.40087891	-3.66064453	+9.79980469	-7.00927734	+3.16406250	+1732	+7.52783203	-9.49218750	-3.59033203	+26.71875000	+14.78759766	-49.24072266	+1624
+1457970798.52090000	+9.60644531	-6.68408203	-4.17041016	+52.40478516	+9.58007813	-55.10742188	+1940	+9.27246094	-5.37011719	-3.72656250	+9.66796875	-7.11914063	+2.83447266	+1748	+7.56738281	-9.44824219	-3.65185547	+26.34521484	+14.87548828	-49.48242188	+1640
+1457970798.52510000	+9.65917969	-6.64892578	-4.24511719	+52.07519531	+9.84375000	-55.15136719	+1956	+9.33398438	-5.32177734	-3.79687500	+9.60205078	-7.20703125	+2.61474609	+1764	+7.61132813	-9.39990234	-3.71337891	+25.99365234	+14.91943359	-49.70214844	+1652
+1457970798.53340010	+9.76904297	-6.58300781	-4.38134766	+51.32812500	+10.39306641	-55.34912109	+1984	+9.44824219	-5.24267578	-3.92871094	+9.42626953	-7.33886719	+2.04345703	+1792	+7.70800781	-9.29003906	-3.82763672	+25.35644531	+14.96337891	-50.09765625	+1684
+1457970798.53760000	+9.82617188	-6.54345703	-4.44726563	+50.99853516	+10.59082031	-55.41503906	+1996	+9.50976563	-5.18994141	-3.99462891	+9.40429688	-7.44873047	+1.84570313	+1804	+7.76074219	-9.23730469	-3.88476563	+25.02685547	+14.94140625	-50.31738281	+1696
+1457970798.54180000	+9.88330078	-6.50390625	-4.51757813	+50.64697266	+10.78857422	-55.48095703	+2008	+9.57128906	-5.14160156	-4.06054688	+9.36035156	-7.49267578	+1.62597656	+1816	+7.81347656	-9.17578125	-3.94189453	+24.76318359	+14.91943359	-50.47119141	+1712
+1457970798.54590010	+9.94482422	-6.45996094	-4.57031250	+50.25146484	+10.96435547	-55.63476563	+2016	+9.62841797	-5.09326172	-4.11767578	+9.31640625	-7.58056641	+1.34033203	+1828	+7.87060547	-9.10986328	-3.99023438	+24.47753906	+14.87548828	-50.66894531	+1724
+1457970798.55010010	+10.00195313	-6.41162109	-4.62744141	+49.94384766	+11.09619141	-55.72265625	+2028	+9.68994141	-5.02734375	-4.17480469	+9.38232422	-7.69042969	+1.14257813	+1840	+7.92333984	-9.04833984	-4.03857422	+24.16992188	+14.78759766	-50.82275391	+1736
+1457970798.55430010	+10.06787109	-6.36328125	-4.68457031	+49.59228516	+11.20605469	-55.83251953	+2032	+9.74707031	-4.97460938	-4.23193359	+9.40429688	-7.75634766	+0.90087891	+1848	+7.98046875	-8.97802734	-4.09130859	+23.92822266	+14.72167969	-50.95458984	+1748
+1457970798.55839990	+10.12939453	-6.31494141	-4.72851563	+49.21875000	+11.29394531	-56.00830078	+2036	+9.80859375	-4.91308594	-4.28027344	+9.44824219	-7.86621094	+0.61523438	+1856	+8.03759766	-8.91210938	-4.13085938	+23.66455078	+14.58984375	-51.13037109	+1756
+1457970798.56259990	+10.19091797	-6.25781250	-4.77246094	+48.91113281	+11.33789063	-56.16210938	+2040	+9.87011719	-4.84277344	-4.32861328	+9.60205078	-7.99804688	+0.41748047	+1864	+8.09472656	-8.84179688	-4.17480469	+23.37890625	+14.43603516	-51.28417969	+1760
+1457970798.56680010	+10.25683594	-6.20507813	-4.82080078	+48.58154297	+11.38183594	-56.29394531	+2044	+9.93603516	-4.78125000	-4.38134766	+9.71191406	-8.06396484	+0.17578125	+1868	+8.15185547	-8.76708984	-4.21875000	+23.13720703	+14.34814453	-51.37207031	+1768
+1457970798.57090000	+10.31835938	-6.15234375	-4.85595703	+48.22998047	+11.44775391	-56.46972656	+2044	+9.99316406	-4.71533203	-4.42089844	+9.86572266	-8.17382813	-0.10986328	+1872	+8.20898438	-8.69677734	-4.25830078	+22.89550781	+14.21630859	-51.45996094	+1776
+1457970798.57509990	+10.38427734	-6.08642578	-4.89550781	+47.96630859	+11.42578125	-56.60156250	+2048	+10.05468750	-4.63183594	-4.46484375	+10.08544922	-8.28369141	-0.28564453	+1880	+8.26171875	-8.62207031	-4.29785156	+22.63183594	+14.08447266	-51.52587891	+1780
+1457970798.57920000	+10.44580078	-6.02490234	-4.93066406	+47.70263672	+11.42578125	-56.73339844	+2052	+10.11621094	-4.56152344	-4.50878906	+10.30517578	-8.37158203	-0.50537109	+1884	+8.31884766	-8.54296875	-4.34619141	+22.41210938	+13.97460938	-51.52587891	+1788
+1457970798.58340000	+10.50732422	-5.95898438	-4.96142578	+47.39501953	+11.42578125	-56.90917969	+2052	+10.17333984	-4.48681641	-4.53955078	+10.52490234	-8.50341797	-0.79101563	+1888	+8.37158203	-8.46386719	-4.38134766	+22.19238281	+13.84277344	-51.56982422	+1792
+1457970798.58760000	+10.57324219	-5.88427734	-4.98779297	+47.17529297	+11.35986328	-57.06298828	+2056	+10.23925781	-4.39892578	-4.57470703	+10.81054688	-8.61328125	-0.96679688	+1892	+8.41992188	-8.38916016	-4.41650391	+21.92871094	+13.71093750	-51.61376953	+1796
+1457970798.59170010	+10.63476563	-5.81835938	-5.01416016	+46.93359375	+11.33789063	-57.21679688	+2056	+10.30078125	-4.31982422	-4.60986328	+11.07421875	-8.70117188	-1.16455078	+1896	+8.47265625	-8.31005859	-4.45605469	+21.73095703	+13.60107422	-51.59179688	+1804
+1457970798.59590010	+10.69628906	-5.74804688	-5.03173828	+46.69189453	+11.29394531	-57.41455078	+2060	+10.35791016	-4.24072266	-4.63183594	+11.35986328	-8.85498047	-1.42822266	+1900	+8.52099609	-8.22656250	-4.49121094	+21.51123047	+13.49121094	-51.61376953	+1808
+1457970798.60010000	+10.75781250	-5.66894531	-5.05371094	+46.49414063	+11.22802734	-57.54638672	+2064	+10.42382813	-4.15283203	-4.65820313	+11.66748047	-8.96484375	-1.58203125	+1904	+8.56933594	-8.15185547	-4.52197266	+21.26953125	+13.35937500	-51.61376953	+1812
+1457970798.60419990	+10.81933594	-5.59423828	-5.07568359	+46.29638672	+11.20605469	-57.65625000	+2068	+10.48535156	-4.06494141	-4.68457031	+11.95312500	-9.05273438	-1.73583984	+1908	+8.62207031	-8.06835938	-4.56152344	+21.09375000	+13.29345703	-51.54785156	+1820
+1457970798.60840010	+10.88085938	-5.51513672	-5.08886719	+46.09863281	+11.16210938	-57.81005859	+2072	+10.54687500	-3.97705078	-4.69775391	+12.23876953	-9.22851563	-1.95556641	+1912	+8.67041016	-7.98486328	-4.58789063	+20.89599609	+13.20556641	-51.50390625	+1828
+1457970798.61669990	+10.99951172	-5.35253906	-5.11962891	+45.79101563	+11.05224609	-57.96386719	+2088	+10.66992188	-3.79687500	-4.73291016	+12.78808594	-9.38232422	-2.19726563	+1920	+8.76708984	-7.81347656	-4.64941406	+20.52246094	+13.05175781	-51.39404297	+1844
+1457970798.62089990	+11.05664063	-5.26904297	-5.11962891	+45.61523438	+10.98632813	-58.09570313	+2096	+10.73144531	-3.70898438	-4.73291016	+13.02978516	-9.58007813	-2.37304688	+1928	+8.81982422	-7.72558594	-4.66699219	+20.34667969	+12.91992188	-51.37207031	+1852
+1457970798.62509990	+11.11816406	-5.18115234	-5.12841797	+45.46142578	+10.92041016	-58.16162109	+2104	+10.79736328	-3.61669922	-4.74169922	+13.24951172	-9.68994141	-2.46093750	+1932	+8.87255859	-7.64208984	-4.68896484	+20.14892578	+12.81005859	-51.35009766	+1860
+1457970798.62920000	+11.17968750	-5.09765625	-5.13720703	+45.30761719	+10.87646484	-58.20556641	+2112	+10.86328125	-3.52441406	-4.75048828	+13.46923828	-9.79980469	-2.54882813	+1940	+8.92529297	-7.54980469	-4.71093750	+20.03906250	+12.74414063	-51.26220703	+1872
+1457970798.63340000	+11.24121094	-5.01416016	-5.13281250	+45.15380859	+10.78857422	-58.31542969	+2124	+10.92919922	-3.43652344	-4.74169922	+13.64501953	-10.01953125	-2.65869141	+1948	+8.97802734	-7.45751953	-4.71972656	+19.88525391	+12.61230469	-51.24023438	+1880
+1457970798.63759990	+11.29833984	-4.92626953	-5.13281250	+44.97802734	+10.72265625	-58.31542969	+2136	+10.99072266	-3.34423828	-4.74169922	+13.82080078	-10.10742188	-2.70263672	+1956	+9.03515625	-7.36962891	-4.73291016	+19.70947266	+12.48046875	-51.19628906	+1884
+1457970798.64170000	+11.36425781	-4.83837891	-5.13720703	+44.84619141	+10.65673828	-58.31542969	+2144	+11.05664063	-3.25195313	-4.74609375	+13.95263672	-10.21728516	-2.72460938	+1964	+9.09667969	-7.27294922	-4.74609375	+19.62158203	+12.34863281	-51.08642578	+1896
+1457970798.64590000	+11.42578125	-4.75048828	-5.12402344	+44.67041016	+10.56884766	-58.35937500	+2156	+11.12255859	-3.15966797	-4.72851563	+14.04052734	-10.41503906	-2.79052734	+1976	+9.15380859	-7.17626953	-4.74609375	+19.48974609	+12.15087891	-51.04248047	+1900
+1457970798.65010000	+11.48730469	-4.66259766	-5.11962891	+44.49462891	+10.48095703	-58.33740234	+2168	+11.18847656	-3.06298828	-4.71972656	+14.12841797	-10.54687500	-2.79052734	+1984	+9.21533203	-7.07958984	-4.74609375	+19.33593750	+11.97509766	-50.97656250	+1908
+1457970798.65420010	+11.54882813	-4.57031250	-5.11523438	+44.34082031	+10.39306641	-58.29345703	+2180	+11.25439453	-2.97509766	-4.71093750	+14.17236328	-10.70068359	-2.76855469	+1992	+9.27685547	-6.97851563	-4.74609375	+19.27001953	+11.75537109	-50.86669922	+1916
+1457970798.65840010	+11.61474609	-4.48242188	-5.09765625	+44.14306641	+10.23925781	-58.35937500	+2192	+11.32470703	-2.88720703	-4.68457031	+14.19433594	-10.92041016	-2.79052734	+2004	+9.34277344	-6.87744141	-4.73730469	+19.16015625	+11.46972656	-50.84472656	+1920
+1457970798.66249990	+11.68066406	-4.39013672	-5.08007813	+43.94531250	+10.12939453	-58.33740234	+2200	+11.39062500	-2.79052734	-4.66699219	+14.21630859	-11.09619141	-2.74658203	+2012	+9.40869141	-6.77636719	-4.72851563	+19.02832031	+11.22802734	-50.75683594	+1928
+1457970798.66669990	+11.74658203	-4.30224609	-5.06689453	+43.76953125	+9.99755859	-58.31542969	+2212	+11.45654297	-2.70263672	-4.64941406	+14.19433594	-11.27197266	-2.70263672	+2016	+9.47460938	-6.67089844	-4.71972656	+18.98437500	+10.94238281	-50.64697266	+1932
+1457970798.67090010	+11.81250000	-4.20996094	-5.04052734	+43.57177734	+9.82177734	-58.33740234	+2220	+11.52685547	-2.61035156	-4.62304688	+14.19433594	-11.51367188	-2.65869141	+2024	+9.54052734	-6.56982422	-4.70214844	+18.89648438	+10.61279297	-50.58105469	+1940
+1457970798.67500000	+11.87841797	-4.11767578	-5.01855469	+43.37402344	+9.68994141	-58.33740234	+2228	+11.59277344	-2.51367188	-4.59667969	+14.17236328	-11.71142578	-2.59277344	+2032	+9.60205078	-6.46875000	-4.68896484	+18.76464844	+10.32714844	-50.49316406	+1944
+1457970798.68339990	+12.01025391	-3.93750000	-4.96582031	+42.93457031	+9.31640625	-58.31542969	+2244	+11.72900391	-2.33789063	-4.53515625	+14.04052734	-12.15087891	-2.50488281	+2044	+9.73828125	-6.25341797	-4.65380859	+18.65478516	+9.58007813	-50.25146484	+1956
+1457970798.68750000	+12.07617188	-3.84082031	-4.93066406	+42.73681641	+9.11865234	-58.35937500	+2252	+11.79492188	-2.24121094	-4.50000000	+13.99658203	-12.41455078	-2.41699219	+2052	+9.79541016	-6.15234375	-4.63183594	+18.54492188	+9.22851563	-50.14160156	+1960
+1457970798.69170000	+12.13769531	-3.75292969	-4.89550781	+42.51708984	+8.92089844	-58.38134766	+2256	+11.86083984	-2.15332031	-4.46044922	+13.93066406	-12.65625000	-2.35107422	+2056	+9.86132813	-6.04687500	-4.61425781	+18.47900391	+8.87695313	-49.98779297	+1964
+1457970798.69590000	+12.20800781	-3.65625000	-4.85156250	+42.29736328	+8.67919922	-58.44726563	+2264	+11.92675781	-2.06103516	-4.42089844	+13.86474609	-12.94189453	-2.32910156	+2064	+9.92724609	-5.94140625	-4.58789063	+18.41308594	+8.48144531	-49.89990234	+1972
+1457970798.70000000	+12.26953125	-3.56396484	-4.80761719	+42.07763672	+8.43750000	-58.51318359	+2272	+11.99267578	-1.96875000	-4.37695313	+13.82080078	-13.22753906	-2.26318359	+2068	+9.97998047	-5.84472656	-4.56152344	+18.28125000	+8.10791016	-49.81201172	+1976
+1457970798.70420000	+12.33544922	-3.47607422	-4.76367188	+41.85791016	+8.19580078	-58.57910156	+2280	+12.06298828	-1.88085938	-4.33300781	+13.73291016	-13.49121094	-2.21923828	+2076	+10.04150391	-5.74365234	-4.54394531	+18.19335938	+7.75634766	-49.65820313	+1980
+1457970798.70840000	+12.40136719	-3.38378906	-4.71533203	+41.63818359	+7.95410156	-58.66699219	+2288	+12.12890625	-1.78857422	-4.28027344	+13.68896484	-13.77685547	-2.19726563	+2084	+10.10302734	-5.64257813	-4.51318359	+18.10546875	+7.36083984	-49.54833984	+1988
+1457970798.71250010	+12.45849609	-3.29150391	-4.66259766	+41.41845703	+7.71240234	-58.73291016	+2300	+12.19042969	-1.69189453	-4.22753906	+13.64501953	-14.06250000	-2.13134766	+2096	+10.15576172	-5.54589844	-4.49121094	+17.97363281	+7.03125000	-49.43847656	+1992
+1457970798.71670010	+12.51562500	-3.19921875	-4.61425781	+41.17675781	+7.44873047	-58.79882813	+2312	+12.25634766	-1.60400391	-4.17480469	+13.55712891	-14.34814453	-2.08740234	+2108	+10.21289063	-5.44921875	-4.46923828	+17.86376953	+6.67968750	-49.30664063	+1996
+1457970798.72090010	+12.57714844	-3.11132813	-4.55712891	+40.95703125	+7.18505859	-58.90869141	+2324	+12.32226563	-1.51611328	-4.11328125	+13.46923828	-14.67773438	-2.06542969	+2120	+10.27001953	-5.34814453	-4.43847656	+17.77587891	+6.30615234	-49.19677734	+2004
+1457970798.72499990	+12.63427734	-3.01464844	-4.49560547	+40.73730469	+6.89941406	-58.99658203	+2340	+12.38378906	-1.41943359	-4.05175781	+13.44726563	-14.98535156	-2.02148438	+2132	+10.31835938	-5.25585938	-4.41210938	+17.62207031	+5.97656250	-49.08691406	+2012
+1457970798.72919990	+12.69140625	-2.93115234	-4.43847656	+40.49560547	+6.61376953	-59.08447266	+2356	+12.44970703	-1.33593750	-3.99023438	+13.33740234	-15.31494141	-1.97753906	+2148	+10.37109375	-5.16357422	-4.39013672	+17.49023438	+5.64697266	-48.93310547	+2016
+1457970798.73330000	+12.74853516	-2.84326172	-4.37255859	+40.27587891	+6.32812500	-59.19433594	+2372	+12.51123047	-1.24804688	-3.92431641	+13.24951172	-15.66650391	-1.95556641	+2164	+10.42382813	-5.07128906	-4.35498047	+17.38037109	+5.27343750	-48.84521484	+2028
+1457970798.73750000	+12.80566406	-2.75537109	-4.31103516	+40.05615234	+6.06445313	-59.26025391	+2392	+12.57275391	-1.15576172	-3.85400391	+13.20556641	-15.97412109	-1.86767578	+2180	+10.47216797	-4.97900391	-4.32421875	+17.22656250	+4.96582031	-48.69140625	+2032
+1457970798.74169990	+12.85839844	-2.67187500	-4.25390625	+39.79248047	+5.80078125	-59.30419922	+2408	+12.63427734	-1.07666016	-3.78808594	+13.07373047	-16.28173828	-1.77978516	+2200	+10.52490234	-4.88671875	-4.29785156	+17.09472656	+4.65820313	-48.51562500	+2040
+1457970798.74580000	+12.91552734	-2.58837891	-4.18798828	+39.52880859	+5.53710938	-59.37011719	+2428	+12.69580078	-0.99316406	-3.71777344	+12.94189453	-16.58935547	-1.71386719	+2216	+10.57763672	-4.79882813	-4.26269531	+16.98486328	+4.28466797	-48.38378906	+2052
+1457970798.75000000	+12.96386719	-2.50488281	-4.12646484	+39.28710938	+5.27343750	-59.39208984	+2448	+12.75292969	-0.90527344	-3.64746094	+12.85400391	-16.91894531	-1.58203125	+2236	+10.62597656	-4.70654297	-4.22753906	+16.80908203	+3.97705078	-48.20800781	+2056
+1457970798.75420000	+13.01660156	-2.42578125	-4.06494141	+39.00146484	+5.00976563	-59.41406250	+2468	+12.81005859	-0.83056641	-3.57714844	+12.65625000	-17.22656250	-1.45019531	+2256	+10.67431641	-4.61865234	-4.20117188	+16.67724609	+3.66943359	-47.98828125	+2064
+1457970798.76250000	+13.11767578	-2.26318359	-3.92871094	+38.49609375	+4.43847656	-59.45800781	+2512	+12.92871094	-0.66796875	-3.43212891	+12.32666016	-17.86376953	-1.12060547	+2292	+10.77539063	-4.43847656	-4.11767578	+16.41357422	+2.94433594	-47.63671875	+2084
+1457970798.76670000	+13.17041016	-2.18847656	-3.86718750	+38.18847656	+4.15283203	-59.47998047	+2532	+12.98583984	-0.60205078	-3.35742188	+12.06298828	-18.19335938	-0.92285156	+2308	+10.82373047	-4.35058594	-4.08251953	+16.28173828	+2.59277344	-47.41699219	+2092
+1457970798.77080010	+13.22314453	-2.11376953	-3.80126953	+37.90283203	+3.91113281	-59.47998047	+2552	+13.03857422	-0.53173828	-3.29150391	+11.82128906	-18.47900391	-0.72509766	+2324	+10.87646484	-4.25830078	-4.03857422	+16.17187500	+2.19726563	-47.21923828	+2104
+1457970798.77500010	+13.26708984	-2.03466797	-3.73535156	+37.63916016	+3.64746094	-59.47998047	+2572	+13.09570313	-0.45703125	-3.22119141	+11.62353516	-18.76464844	-0.48339844	+2340	+10.92480469	-4.17041016	-3.99462891	+16.04003906	+1.82373047	-46.99951172	+2112
+1457970798.77920010	+13.31542969	-1.96875000	-3.67382813	+37.30957031	+3.38378906	-59.47998047	+2588	+13.14843750	-0.39550781	-3.15087891	+11.31591797	-19.05029297	-0.24169922	+2356	+10.97314453	-4.08251953	-3.95507813	+15.93017578	+1.42822266	-46.73583984	+2120
+1457970798.78329990	+13.36376953	-1.89843750	-3.61230469	+37.00195313	+3.14208984	-59.45800781	+2604	+13.19677734	-0.33398438	-3.08935547	+10.98632813	-19.27001953	+0.02197266	+2364	+11.02148438	-3.99462891	-3.90673828	+15.82031250	+1.03271484	-46.51611328	+2132
+1457970798.78749990	+13.40771484	-1.81933594	-3.54199219	+36.73828125	+2.83447266	-59.45800781	+2620	+13.24511719	-0.26367188	-3.01904297	+10.74462891	-19.59960938	+0.28564453	+2376	+11.06542969	-3.90673828	-3.86279297	+15.71044922	+0.63720703	-46.29638672	+2140
+1457970798.79169990	+13.45166016	-1.75781250	-3.47167969	+36.40869141	+2.54882813	-59.45800781	+2632	+13.29785156	-0.21093750	-2.94873047	+10.39306641	-19.90722656	+0.57128906	+2388	+11.10937500	-3.82324219	-3.81884766	+15.60058594	+0.21972656	-46.05468750	+2148
+1457970798.79580000	+13.50000000	-1.69189453	-3.41015625	+36.12304688	+2.28515625	-59.47998047	+2644	+13.34179688	-0.15380859	-2.88720703	+10.04150391	-20.14892578	+0.85693359	+2396	+11.15771484	-3.73535156	-3.77050781	+15.49072266	-0.19775391	-45.85693359	+2156
+1457970798.80000000	+13.54394531	-1.61718750	-3.34423828	+35.88134766	+1.99951172	-59.47998047	+2660	+13.39013672	-0.09228516	-2.81689453	+9.77783203	-20.45654297	+1.14257813	+2412	+11.20166016	-3.65185547	-3.72216797	+15.40283203	-0.61523438	-45.65917969	+2164
+1457970798.80419990	+13.58349609	-1.56005859	-3.27392578	+35.57373047	+1.71386719	-59.50195313	+2668	+13.43847656	-0.03955078	-2.75097656	+9.42626953	-20.74218750	+1.42822266	+2420	+11.24560547	-3.57275391	-3.67382813	+15.27099609	-1.03271484	-45.43945313	+2168
+1457970798.80830000	+13.62744141	-1.50292969	-3.21240234	+35.26611328	+1.47216797	-59.50195313	+2676	+13.48242188	+0.00878906	-2.68945313	+9.07470703	-20.96191406	+1.69189453	+2428	+11.28955078	-3.49365234	-3.62988281	+15.18310547	-1.42822266	-45.24169922	+2176
+1457970798.81250000	+13.66259766	-1.43701172	-3.14208984	+35.04638672	+1.18652344	-59.52392578	+2684	+13.52197266	+0.07031250	-2.62353516	+8.81103516	-21.24755859	+1.99951172	+2440	+11.32470703	-3.41894531	-3.58154297	+15.07324219	-1.82373047	-45.04394531	+2180
+1457970798.81660010	+13.70214844	-1.38427734	-3.07617188	+34.76074219	+0.90087891	-59.54589844	+2692	+13.56152344	+0.11865234	-2.55761719	+8.45947266	-21.53320313	+2.26318359	+2452	+11.36425781	-3.34423828	-3.53759766	+14.94140625	-2.21923828	-44.84619141	+2184
+1457970798.82080010	+13.73730469	-1.32714844	-3.01025391	+34.49707031	+0.63720703	-59.54589844	+2696	+13.60107422	+0.16699219	-2.49169922	+8.15185547	-21.77490234	+2.54882813	+2460	+11.40380859	-3.27392578	-3.49365234	+14.83154297	-2.57080078	-44.67041016	+2188
+1457970798.82500000	+13.77246094	-1.26123047	-2.94433594	+34.32128906	+0.32958984	-59.56787109	+2704	+13.64062500	+0.22412109	-2.42138672	+7.91015625	-22.10449219	+2.83447266	+2476	+11.43896484	-3.19921875	-3.44970703	+14.74365234	-2.94433594	-44.49462891	+2188
+1457970798.82909990	+13.80761719	-1.21289063	-2.87402344	+34.05761719	+0.06591797	-59.58984375	+2712	+13.68017578	+0.27246094	-2.35107422	+7.60253906	-22.43408203	+3.09814453	+2488	+11.47412109	-3.13769531	-3.40576172	+14.58984375	-3.27392578	-44.31884766	+2188
+1457970798.83750010	+13.87353516	-1.10742188	-2.74658203	+33.64013672	-0.43945313	-59.63378906	+2728	+13.75048828	+0.37353516	-2.20605469	+7.11914063	-23.04931641	+3.60351563	+2516	+11.54003906	-3.01025391	-3.32226563	+14.32617188	-3.91113281	-43.98925781	+2192
+1457970798.84159990	+13.90429688	-1.06347656	-2.68066406	+33.42041016	-0.70312500	-59.63378906	+2736	+13.78564453	+0.42187500	-2.13574219	+6.85546875	-23.37890625	+3.84521484	+2532	+11.57519531	-2.95751953	-3.28271484	+14.17236328	-4.21875000	-43.81347656	+2192
+1457970798.84579990	+13.93066406	-1.01513672	-2.61474609	+33.17871094	-0.94482422	-59.63378906	+2744	+13.81640625	+0.46582031	-2.06542969	+6.61376953	-23.66455078	+4.08691406	+2548	+11.60595703	-2.90039063	-3.24755859	+14.01855469	-4.46044922	-43.63769531	+2192
+1457970798.84999990	+13.95703125	-0.96679688	-2.55322266	+33.00292969	-1.18652344	-59.63378906	+2752	+13.84716797	+0.52294922	-1.98632813	+6.43798828	-24.03808594	+4.35058594	+2564	+11.63671875	-2.84326172	-3.20800781	+13.88671875	-4.72412109	-43.48388672	+2188
+1457970798.85410000	+13.98339844	-0.92285156	-2.48730469	+32.78320313	-1.42822266	-59.61181641	+2764	+13.87792969	+0.56689453	-1.90722656	+6.17431641	-24.38964844	+4.61425781	+2580	+11.66308594	-2.79052734	-3.17285156	+13.73291016	-4.96582031	-43.30810547	+2188
+1457970798.85830000	+14.00976563	-0.87890625	-2.42578125	+32.56347656	-1.64794922	-59.58984375	+2776	+13.90869141	+0.60644531	-1.83691406	+5.93261719	-24.69726563	+4.87792969	+2600	+11.69384766	-2.73779297	-3.13769531	+13.57910156	-5.20751953	-43.13232422	+2188
+1457970798.86250000	+14.03613281	-0.83496094	-2.36425781	+32.36572266	-1.88964844	-59.56787109	+2788	+13.93945313	+0.65917969	-1.76220703	+5.73486328	-25.07080078	+5.16357422	+2616	+11.72021484	-2.68505859	-3.10253906	+13.42529297	-5.49316406	-42.97851563	+2184
+1457970798.86660000	+14.05810547	-0.79541016	-2.30273438	+32.10205078	-2.10937500	-59.56787109	+2804	+13.96582031	+0.69433594	-1.68310547	+5.47119141	-25.44433594	+5.42724609	+2636	+11.74658203	-2.64111328	-3.06738281	+13.24951172	-5.73486328	-42.82470703	+2184
+1457970798.87080000	+14.08447266	-0.76025391	-2.24560547	+31.86035156	-2.28515625	-59.52392578	+2816	+13.99658203	+0.73388672	-1.61279297	+5.20751953	-25.75195313	+5.71289063	+2652	+11.77294922	-2.59277344	-3.03662109	+13.09570313	-5.97656250	-42.64892578	+2180
+1457970798.87500000	+14.10644531	-0.72070313	-2.19287109	+31.59667969	-2.46093750	-59.47998047	+2832	+14.02294922	+0.77783203	-1.54248047	+4.96582031	-26.08154297	+6.02050781	+2672	+11.79931641	-2.54443359	-3.00146484	+12.94189453	-6.24023438	-42.49511719	+2180
+1457970798.87910010	+14.12841797	-0.68994141	-2.13574219	+31.31103516	-2.63671875	-59.41406250	+2844	+14.04931641	+0.80859375	-1.47216797	+4.63623047	-26.38916016	+6.32812500	+2688	+11.82568359	-2.49609375	-2.96630859	+12.76611328	-6.50390625	-42.31933594	+2180
+1457970798.88330010	+14.15039063	-0.65478516	-2.08300781	+31.02539063	-2.79052734	-59.34814453	+2860	+14.07568359	+0.83496094	-1.41064453	+4.30664063	-26.60888672	+6.67968750	+2700	+11.85205078	-2.45214844	-2.93554688	+12.61230469	-6.72363281	-42.14355469	+2180
+1457970798.88739990	+14.17236328	-0.61962891	-2.03466797	+30.71777344	-2.94433594	-59.26025391	+2872	+14.09765625	+0.87011719	-1.34912109	+3.97705078	-26.89453125	+7.00927734	+2720	+11.87402344	-2.40380859	-2.90478516	+12.43652344	-7.00927734	-41.96777344	+2176
+1457970798.89159990	+14.18994141	-0.59765625	-1.98193359	+30.36621094	-3.07617188	-59.19433594	+2884	+14.12402344	+0.88769531	-1.28320313	+3.58154297	-27.18017578	+7.38281250	+2736	+11.89599609	-2.35986328	-2.86962891	+12.26074219	-7.27294922	-41.79199219	+2176
+1457970798.89990000	+14.23828125	-0.54492188	-1.89404297	+29.68505859	-3.29589844	-58.99658203	+2908	+14.17236328	+0.93164063	-1.17773438	+2.72460938	-27.55371094	+8.17382813	+2764	+11.93994141	-2.27197266	-2.79931641	+11.90917969	-7.86621094	-41.41845703	+2176
+1457970798.90409990	+14.26025391	-0.52294922	-1.85009766	+29.28955078	-3.40576172	-58.90869141	+2916	+14.19873047	+0.94042969	-1.12939453	+2.24121094	-27.72949219	+8.56933594	+2776	+11.96191406	-2.22802734	-2.76416016	+11.71142578	-8.15185547	-41.22070313	+2176
+1457970798.90829990	+14.28222656	-0.50537109	-1.81054688	+28.91601563	-3.47167969	-58.77685547	+2924	+14.22509766	+0.95361328	-1.08544922	+1.75781250	-27.83935547	+8.98681641	+2784	+11.98388672	-2.18847656	-2.73339844	+11.51367188	-8.41552734	-41.02294922	+2172
+1457970798.91240000	+14.29980469	-0.48779297	-1.77099609	+28.52050781	-3.53759766	-58.64501953	+2932	+14.25146484	+0.96240234	-1.04589844	+1.25244141	-27.94921875	+9.40429688	+2796	+12.00585938	-2.14453125	-2.70263672	+11.33789063	-8.67919922	-40.82519531	+2172
+1457970798.91660000	+14.32177734	-0.47460938	-1.73583984	+28.10302734	-3.60351563	-58.51318359	+2936	+14.27343750	+0.96679688	-1.00195313	+0.70312500	-28.05908203	+9.84375000	+2804	+12.02343750	-2.10937500	-2.67187500	+11.11816406	-8.92089844	-40.60546875	+2172
+1457970798.92080000	+14.34375000	-0.46142578	-1.70507813	+27.66357422	-3.62548828	-58.35937500	+2936	+14.29541016	+0.96679688	-0.96679688	+0.13183594	-28.08105469	+10.30517578	+2816	+12.04101563	-2.06982422	-2.64111328	+10.89843750	-9.16259766	-40.38574219	+2168
+1457970798.92490010	+14.36572266	-0.43945313	-1.66552734	+27.29003906	-3.71337891	-58.22753906	+2940	+14.31738281	+0.97119141	-0.92724609	-0.41748047	-28.21289063	+10.78857422	+2824	+12.05859375	-2.02587891	-2.60595703	+10.70068359	-9.42626953	-40.18798828	+2168
+1457970798.92910000	+14.38330078	-0.43505859	-1.62597656	+26.85058594	-3.80126953	-58.09570313	+2944	+14.33935547	+0.97119141	-0.88769531	-1.01074219	-28.32275391	+11.22802734	+2836	+12.07177734	-1.99511719	-2.57519531	+10.45898438	-9.66796875	-39.96826172	+2164
+1457970798.93330000	+14.40527344	-0.42626953	-1.59521484	+26.41113281	-3.84521484	-57.94189453	+2944	+14.36132813	+0.97119141	-0.85253906	-1.58203125	-28.38867188	+11.68945313	+2848	+12.08935547	-1.95996094	-2.54882813	+10.21728516	-9.88769531	-39.74853516	+2160
+1457970798.93740010	+14.42285156	-0.41308594	-1.56005859	+26.03759766	-3.93310547	-57.81005859	+2948	+14.38330078	+0.97119141	-0.81298828	-2.17529297	-28.49853516	+12.15087891	+2860	+12.10693359	-1.92919922	-2.52246094	+9.99755859	-10.10742188	-39.52880859	+2160
+1457970798.94580010	+14.45800781	-0.40429688	-1.49853516	+25.18066406	-4.04296875	-57.52441406	+2952	+14.42285156	+0.97119141	-0.73828125	-3.36181641	-28.67431641	+13.07373047	+2880	+12.13330078	-1.87207031	-2.47412109	+9.47021484	-10.45898438	-39.13330078	+2152
+1457970798.94989990	+14.47119141	-0.39111328	-1.46337891	+24.82910156	-4.17480469	-57.39257813	+2956	+14.44042969	+0.96679688	-0.68994141	-3.99902344	-28.87207031	+13.53515625	+2896	+12.14648438	-1.84130859	-2.45214844	+9.25048828	-10.65673828	-38.93554688	+2148
+1457970798.95409990	+14.48437500	-0.38671875	-1.42822266	+24.45556641	-4.30664063	-57.28271484	+2960	+14.45361328	+0.96679688	-0.64160156	-4.59228516	-29.06982422	+14.01855469	+2908	+12.15527344	-1.81933594	-2.43017578	+8.98681641	-10.83251953	-38.75976563	+2144
+1457970798.95830010	+14.49316406	-0.38232422	-1.40185547	+24.06005859	-4.37255859	-57.15087891	+2964	+14.46679688	+0.97119141	-0.59765625	-5.20751953	-29.24560547	+14.52392578	+2924	+12.16845703	-1.79296875	-2.41259766	+8.72314453	-10.96435547	-38.58398438	+2140
+1457970798.96240000	+14.50195313	-0.36914063	-1.36230469	+23.77441406	-4.57031250	-57.06298828	+2972	+14.48437500	+0.97119141	-0.54931641	-5.88867188	-29.48730469	+15.02929688	+2940	+12.17724609	-1.76660156	-2.39501953	+8.50341797	-11.14013672	-38.40820313	+2136
+1457970798.96659990	+14.51513672	-0.36474609	-1.32714844	+23.44482422	-4.76806641	-56.97509766	+2976	+14.49755859	+0.97558594	-0.49658203	-6.52587891	-29.75097656	+15.53466797	+2956	+12.19042969	-1.75341797	-2.37304688	+8.23974609	-11.31591797	-38.27636719	+2128
+1457970798.97070000	+14.51953125	-0.36474609	-1.29638672	+23.09326172	-4.89990234	-56.88720703	+2980	+14.51074219	+0.97558594	-0.44824219	-7.18505859	-29.94873047	+16.06201172	+2972	+12.19921875	-1.73583984	-2.35986328	+7.97607422	-11.42578125	-38.14453125	+2124
+1457970798.97490000	+14.52392578	-0.35156250	-1.26123047	+22.87353516	-5.07568359	-56.82128906	+2988	+14.52392578	+0.97119141	-0.39550781	-7.95410156	-30.21240234	+16.58935547	+2988	+12.20800781	-1.71386719	-2.34667969	+7.77832031	-11.57958984	-38.01269531	+2116
+1457970798.97910000	+14.52832031	-0.34277344	-1.23046875	+22.60986328	-5.25146484	-56.75537109	+2996	+14.53271484	+0.97558594	-0.34716797	-8.67919922	-30.43212891	+17.16064453	+3004	+12.21679688	-1.70068359	-2.33349609	+7.55859375	-11.71142578	-37.90283203	+2112
+1457970798.98740010	+14.53271484	-0.32519531	-1.17773438	+22.19238281	-5.53710938	-56.57958984	+3016	+14.55029297	+0.97119141	-0.25927734	-10.34912109	-30.78369141	+18.39111328	+3032	+12.22998047	-1.66113281	-2.31152344	+7.20703125	-11.90917969	-37.70507813	+2100
+1457970798.99160000	+14.53710938	-0.31640625	-1.14697266	+21.99462891	-5.75683594	-56.51367188	+3028	+14.55908203	+0.97119141	-0.21533203	-11.25000000	-30.93750000	+19.07226563	+3048	+12.23437500	-1.65234375	-2.30273438	+7.03125000	-11.99707031	-37.61718750	+2092
+1457970798.99569990	+14.53710938	-0.30761719	-1.11621094	+21.79687500	-5.93261719	-56.44775391	+3040	+14.56787109	+0.96679688	-0.17138672	-12.19482422	-31.06933594	+19.79736328	+3060	+12.23876953	-1.63916016	-2.28955078	+6.83349609	-12.10693359	-37.52929688	+2084
+1457970798.99990010	+14.53710938	-0.29443359	-1.09423828	+21.68701172	-6.06445313	-56.33789063	+3056	+14.57226563	+0.95361328	-0.13623047	-13.27148438	-31.09130859	+20.50048828	+3072	+12.24755859	-1.61718750	-2.27636719	+6.74560547	-12.17285156	-37.41943359	+2076
+1457970799.00410010	+14.54150391	-0.28564453	-1.07226563	+21.55517578	-6.17431641	-56.25000000	+3068	+14.58105469	+0.94482422	-0.10107422	-14.34814453	-31.06933594	+21.24755859	+3084	+12.25195313	-1.60839844	-2.26757813	+6.59179688	-12.19482422	-37.33154297	+2068
+1457970799.00819990	+14.54150391	-0.27685547	-1.05468750	+21.42333984	-6.26220703	-56.16210938	+3076	+14.58984375	+0.94042969	-0.07470703	-15.42480469	-30.98144531	+22.01660156	+3092	+12.25195313	-1.59521484	-2.25439453	+6.48193359	-12.26074219	-37.26562500	+2064
+1457970799.01239990	+14.54150391	-0.26367188	-1.04150391	+21.33544922	-6.30615234	-56.05224609	+3088	+14.59423828	+0.91845703	-0.06152344	-16.65527344	-30.78369141	+22.74169922	+3104	+12.25195313	-1.57324219	-2.25000000	+6.41601563	-12.21679688	-37.15576172	+2060
+1457970799.01659990	+14.54150391	-0.25488281	-1.03271484	+21.24755859	-6.35009766	-55.89843750	+3100	+14.59863281	+0.90087891	-0.04833984	-17.86376953	-30.49804688	+23.51074219	+3112	+12.25195313	-1.55566406	-2.24121094	+6.35009766	-12.17285156	-37.04589844	+2052
+1457970799.02070000	+14.54150391	-0.24169922	-1.01953125	+21.13769531	-6.39404297	-55.74462891	+3108	+14.60302734	+0.88769531	-0.03955078	-19.09423828	-30.19042969	+24.27978516	+3116	+12.24755859	-1.54248047	-2.23242188	+6.28417969	-12.15087891	-36.93603516	+2044
+1457970799.02490000	+14.54150391	-0.22851563	-1.01074219	+21.07177734	-6.39404297	-55.59082031	+3112	+14.60302734	+0.86132813	-0.03515625	-20.41259766	-29.81689453	+25.04882813	+3124	+12.24755859	-1.52050781	-2.22363281	+6.26220703	-12.06298828	-36.80419922	+2040
+1457970799.02909990	+14.54150391	-0.21972656	-1.00634766	+21.00585938	-6.37207031	-55.41503906	+3120	+14.60742188	+0.83935547	-0.03076172	-21.70898438	-29.37744141	+25.79589844	+3132	+12.24316406	-1.50292969	-2.21484375	+6.21826172	-11.97509766	-36.69433594	+2032
+1457970799.03320000	+14.54150391	-0.20654297	-0.99316406	+20.91796875	-6.37207031	-55.26123047	+3124	+14.61181641	+0.81738281	-0.03515625	-22.98339844	-28.91601563	+26.52099609	+3136	+12.23876953	-1.48974609	-2.20605469	+6.17431641	-11.90917969	-36.58447266	+2028
+1457970799.04150010	+14.54589844	-0.18457031	-0.99755859	+20.69824219	-6.13037109	-54.88769531	+3120	+14.61181641	+0.76904297	-0.05712891	-25.51025391	-27.75146484	+27.81738281	+3152	+12.23437500	-1.45458984	-2.18847656	+6.15234375	-11.71142578	-36.32080078	+2020
+1457970799.04570010	+14.54150391	-0.17578125	-0.99755859	+20.58837891	-5.99853516	-54.71191406	+3116	+14.61181641	+0.74707031	-0.07470703	-26.74072266	-27.13623047	+28.38867188	+3160	+12.22558594	-1.43701172	-2.17968750	+6.15234375	-11.57958984	-36.21093750	+2016
+1457970799.04990010	+14.54150391	-0.17138672	-0.99755859	+20.41259766	-5.84472656	-54.51416016	+3112	+14.61181641	+0.72949219	-0.08789063	-27.90527344	-26.56494141	+28.95996094	+3164	+12.22119141	-1.41943359	-2.17529297	+6.13037109	-11.44775391	-36.07910156	+2012
+1457970799.05399990	+14.54150391	-0.16259766	-1.00195313	+20.28076172	-5.66894531	-54.31640625	+3112	+14.60742188	+0.70312500	-0.10546875	-29.09179688	-25.94970703	+29.50927734	+3172	+12.21240234	-1.40185547	-2.17089844	+6.10839844	-11.33789063	-35.96923828	+2004
+1457970799.05819990	+14.53710938	-0.14941406	-0.99755859	+20.12695313	-5.55908203	-54.14062500	+3108	+14.60742188	+0.68115234	-0.11865234	-30.23437500	-25.33447266	+30.01464844	+3176	+12.20800781	-1.38427734	-2.16650391	+6.08642578	-11.18408203	-35.83740234	+2000
+1457970799.06240010	+14.53710938	-0.14501953	-0.99755859	+19.90722656	-5.38330078	-53.94287109	+3104	+14.60302734	+0.66796875	-0.12744141	-31.28906250	-24.78515625	+30.56396484	+3180	+12.20361328	-1.37109375	-2.15771484	+6.02050781	-11.11816406	-35.72753906	+1996
+1457970799.06649990	+14.53271484	-0.14062500	-1.00195313	+19.66552734	-5.18554688	-53.78906250	+3104	+14.60302734	+0.65039063	-0.13623047	-32.34375000	-24.23583984	+31.06933594	+3184	+12.19921875	-1.36230469	-2.14892578	+5.97656250	-11.05224609	-35.63964844	+1988
+1457970799.07069990	+14.53271484	-0.13623047	-0.99755859	+19.44580078	-4.98779297	-53.65722656	+3100	+14.59863281	+0.63281250	-0.14501953	-33.35449219	-23.68652344	+31.53076172	+3184	+12.19482422	-1.34912109	-2.14453125	+5.91064453	-10.94238281	-35.52978516	+1984
+1457970799.07489990	+14.53271484	-0.14062500	-1.00195313	+19.13818359	-4.76806641	-53.50341797	+3096	+14.59863281	+0.62841797	-0.14941406	-34.23339844	-23.20312500	+32.03613281	+3184	+12.19042969	-1.34033203	-2.14453125	+5.82275391	-10.87646484	-35.44189453	+1976
+1457970799.07900000	+14.52832031	-0.13623047	-1.00195313	+18.83056641	-4.50439453	-53.34960938	+3092	+14.59423828	+0.61523438	-0.15380859	-35.15625000	-22.69775391	+32.49755859	+3180	+12.18603516	-1.33154297	-2.13574219	+5.73486328	-10.83251953	-35.35400391	+1972
+1457970799.08320000	+14.52392578	-0.13623047	-1.00195313	+18.54492188	-4.28466797	-53.19580078	+3088	+14.58984375	+0.59765625	-0.16259766	-36.07910156	-22.17041016	+32.95898438	+3180	+12.18164063	-1.32275391	-2.13574219	+5.66894531	-10.72265625	-35.26611328	+1964
+1457970799.08740000	+14.51953125	-0.13623047	-0.99755859	+18.21533203	-4.08691406	-53.06396484	+3088	+14.58544922	+0.59326172	-0.15380859	-36.89208984	-21.77490234	+33.53027344	+3176	+12.17724609	-1.31835938	-2.13574219	+5.53710938	-10.65673828	-35.20019531	+1956
+1457970799.09570000	+14.51074219	-0.14062500	-0.98876953	+17.55615234	-3.64746094	-52.84423828	+3084	+14.58105469	+0.56689453	-0.14062500	-38.54003906	-20.91796875	+34.62890625	+3176	+12.17285156	-1.30517578	-2.13134766	+5.27343750	-10.54687500	-35.04638672	+1940
+1457970799.09990000	+14.50634766	-0.14501953	-0.98437500	+17.18261719	-3.42773438	-52.75634766	+3084	+14.57666016	+0.56689453	-0.13183594	-39.24316406	-20.50048828	+35.22216797	+3172	+12.16845703	-1.30078125	-2.13134766	+5.14160156	-10.50292969	-34.98046875	+1928
+1457970799.10400010	+14.50634766	-0.14941406	-0.98437500	+16.80908203	-3.18603516	-52.66845703	+3084	+14.57666016	+0.55371094	-0.12304688	-39.99023438	-20.06103516	+35.79345703	+3172	+12.16406250	-1.29638672	-2.12695313	+4.98779297	-10.45898438	-34.91455078	+1920
+1457970799.10820010	+14.50195313	-0.15820313	-0.97998047	+16.43554688	-2.96630859	-52.58056641	+3084	+14.57666016	+0.54052734	-0.11425781	-40.73730469	-19.62158203	+36.36474609	+3172	+12.16406250	-1.29199219	-2.12695313	+4.85595703	-10.39306641	-34.84863281	+1912
+1457970799.11240010	+14.49755859	-0.15820313	-0.97558594	+16.12792969	-2.72460938	-52.51464844	+3080	+14.57226563	+0.53613281	-0.10546875	-41.39648438	-19.20410156	+36.93603516	+3172	+12.15966797	-1.28759766	-2.12255859	+4.70214844	-10.32714844	-34.76074219	+1904
+1457970799.11649990	+14.49316406	-0.16259766	-0.97119141	+15.79833984	-2.48291016	-52.40478516	+3084	+14.56787109	+0.52734375	-0.09667969	-42.07763672	-18.74267578	+37.50732422	+3172	+12.15527344	-1.28320313	-2.12255859	+4.57031250	-10.26123047	-34.69482422	+1896
+1457970799.12069990	+14.49316406	-0.16259766	-0.97119141	+15.49072266	-2.24121094	-52.31689453	+3084	+14.56787109	+0.51416016	-0.09228516	-42.73681641	-18.25927734	+38.07861328	+3172	+12.15527344	-1.27880859	-2.12255859	+4.41650391	-10.19531250	-34.60693359	+1884
+1457970799.12480000	+14.48876953	-0.16259766	-0.96240234	+15.20507813	-2.02148438	-52.25097656	+3084	+14.56347656	+0.50976563	-0.08349609	-43.30810547	-17.79785156	+38.64990234	+3172	+12.15087891	-1.27001953	-2.11816406	+4.26269531	-10.15136719	-34.49707031	+1876
+1457970799.12899990	+14.48876953	-0.16699219	-0.95800781	+14.89746094	-1.80175781	-52.18505859	+3088	+14.56347656	+0.49658203	-0.07470703	-43.94531250	-17.31445313	+39.22119141	+3176	+12.14648438	-1.26562500	-2.11816406	+4.13085938	-10.08544922	-34.40917969	+1868
+1457970799.13319990	+14.48876953	-0.17138672	-0.95361328	+14.56787109	-1.60400391	-52.11914063	+3092	+14.56347656	+0.47900391	-0.07031250	-44.53857422	-16.83105469	+39.74853516	+3176	+12.14648438	-1.26123047	-2.11376953	+3.97705078	-10.04150391	-34.32128906	+1864
+1457970799.13730000	+14.48876953	-0.17138672	-0.94921875	+14.34814453	-1.36230469	-52.03125000	+3092	+14.56347656	+0.47460938	-0.07031250	-45.06591797	-16.30371094	+40.25390625	+3176	+12.14208984	-1.25244141	-2.10937500	+3.86718750	-9.99755859	-34.21142578	+1856
+1457970799.14570000	+14.49316406	-0.17578125	-0.94921875	+13.84277344	-0.83496094	-51.83349609	+3092	+14.56347656	+0.44384766	-0.07031250	-46.12060547	-15.27099609	+41.15478516	+3176	+12.13769531	-1.23486328	-2.09619141	+3.64746094	-9.90966797	-33.96972656	+1844
+1457970799.14980010	+14.49316406	-0.17138672	-0.95361328	+13.66699219	-0.59326172	-51.74560547	+3092	+14.55908203	+0.43505859	-0.07470703	-46.58203125	-14.74365234	+41.57226563	+3176	+12.13769531	-1.22607422	-2.09179688	+3.53759766	-9.86572266	-33.85986328	+1840
+1457970799.15400000	+14.49316406	-0.17138672	-0.95361328	+13.44726563	-0.35156250	-51.63574219	+3092	+14.55908203	+0.42187500	-0.07910156	-47.04345703	-14.19433594	+41.96777344	+3176	+12.13330078	-1.21728516	-2.08740234	+3.44970703	-9.82177734	-33.72802734	+1836
+1457970799.15820000	+14.49316406	-0.17138672	-0.95361328	+13.24951172	-0.08789063	-51.52587891	+3088	+14.55908203	+0.41308594	-0.08349609	-47.50488281	-13.66699219	+42.34130859	+3176	+12.13330078	-1.20410156	-2.08300781	+3.36181641	-9.77783203	-33.59619141	+1832
+1457970799.16230010	+14.49755859	-0.16699219	-0.95361328	+13.05175781	+0.13183594	-51.39404297	+3084	+14.55908203	+0.40429688	-0.09228516	-47.90039063	-13.13964844	+42.71484375	+3180	+12.13330078	-1.19531250	-2.07421875	+3.25195313	-9.73388672	-33.44238281	+1832
+1457970799.16650010	+14.50195313	-0.16699219	-0.95361328	+12.85400391	+0.35156250	-51.30615234	+3076	+14.55908203	+0.39111328	-0.10107422	-48.31787109	-12.63427734	+43.04443359	+3180	+12.12890625	-1.18652344	-2.06982422	+3.16406250	-9.71191406	-33.31054688	+1828
+1457970799.17070010	+14.50195313	-0.16699219	-0.95800781	+12.65625000	+0.61523438	-51.17431641	+3072	+14.55908203	+0.37792969	-0.10546875	-48.73535156	-12.17285156	+43.35205078	+3184	+12.12890625	-1.17333984	-2.06542969	+3.07617188	-9.66796875	-33.17871094	+1824
+1457970799.17479990	+14.50634766	-0.16699219	-0.96240234	+12.48046875	+0.85693359	-51.06445313	+3068	+14.55908203	+0.36474609	-0.11425781	-49.13085938	-11.68945313	+43.61572266	+3184	+12.12451172	-1.16455078	-2.06103516	+2.96630859	-9.60205078	-33.06884766	+1824
+1457970799.17899990	+14.50634766	-0.16259766	-0.96240234	+12.30468750	+1.07666016	-50.93261719	+3064	+14.55468750	+0.35595703	-0.12304688	-49.48242188	-11.22802734	+43.87939453	+3188	+12.12451172	-1.15576172	-2.05224609	+2.87841797	-9.55810547	-32.93701172	+1824
+1457970799.18319990	+14.50634766	-0.16259766	-0.97119141	+12.12890625	+1.34033203	-50.77880859	+3060	+14.55468750	+0.34716797	-0.13623047	-49.83398438	-10.81054688	+44.07714844	+3192	+12.12451172	-1.14697266	-2.05224609	+2.76855469	-9.49218750	-32.80517578	+1820
+1457970799.18730000	+14.50634766	-0.16699219	-0.97558594	+11.90917969	+1.53808594	-50.66894531	+3056	+14.55029297	+0.33837891	-0.14501953	-50.18554688	-10.39306641	+44.29687500	+3196	+12.12011719	-1.13818359	-2.04785156	+2.65869141	-9.40429688	-32.67333984	+1820
+1457970799.19149990	+14.50634766	-0.16699219	-0.97558594	+11.68945313	+1.73583984	-50.53710938	+3052	+14.55029297	+0.32958984	-0.15380859	-50.53710938	-10.01953125	+44.47265625	+3200	+12.12011719	-1.12939453	-2.04785156	+2.52685547	-9.31640625	-32.56347656	+1816
+1457970799.19560000	+14.51074219	-0.17138672	-0.97998047	+11.46972656	+1.93359375	-50.38330078	+3048	+14.55468750	+0.32080078	-0.15380859	-50.88867188	-9.73388672	+44.64843750	+3200	+12.12011719	-1.12060547	-2.04345703	+2.39501953	-9.25048828	-32.43164063	+1812
+1457970799.20400000	+14.51074219	-0.18017578	-0.97558594	+10.98632813	+2.17529297	-50.11962891	+3040	+14.55908203	+0.29882813	-0.16699219	-51.52587891	-9.14062500	+44.86816406	+3208	+12.11572266	-1.11181641	-2.04345703	+2.04345703	-9.03076172	-32.21191406	+1804
+1457970799.20810010	+14.51074219	-0.18457031	-0.97998047	+10.74462891	+2.35107422	-49.96582031	+3036	+14.55908203	+0.29003906	-0.16259766	-51.85546875	-8.94287109	+44.97802734	+3208	+12.11572266	-1.10742188	-2.04345703	+1.86767578	-8.92089844	-32.12402344	+1800
+1457970799.21230010	+14.50634766	-0.19335938	-0.97998047	+10.48095703	+2.46093750	-49.85595703	+3032	+14.55908203	+0.28125000	-0.16699219	-52.14111328	-8.72314453	+44.97802734	+3212	+12.11572266	-1.10302734	-2.04785156	+1.66992188	-8.76708984	-32.01416016	+1796
+1457970799.21650000	+14.50634766	-0.20214844	-0.97998047	+10.21728516	+2.54882813	-49.70214844	+3032	+14.55908203	+0.27246094	-0.17138672	-52.42675781	-8.50341797	+44.97802734	+3212	+12.11132813	-1.10302734	-2.05224609	+1.47216797	-8.61328125	-31.92626953	+1792
+1457970799.22059990	+14.50634766	-0.21093750	-0.98437500	+9.95361328	+2.68066406	-49.52636719	+3028	+14.56347656	+0.26367188	-0.16699219	-52.71240234	-8.37158203	+45.00000000	+3216	+12.11132813	-1.09863281	-2.05664063	+1.27441406	-8.45947266	-31.81640625	+1788
+1457970799.22480010	+14.50195313	-0.21533203	-0.97998047	+9.71191406	+2.70263672	-49.35058594	+3028	+14.56787109	+0.25927734	-0.16699219	-52.97607422	-8.21777344	+44.95605469	+3220	+12.11132813	-1.09423828	-2.06103516	+1.05468750	-8.28369141	-31.70654297	+1784
+1457970799.22900010	+14.50195313	-0.22851563	-0.97558594	+9.44824219	+2.72460938	-49.19677734	+3028	+14.57226563	+0.24609375	-0.16699219	-53.26171875	-8.06396484	+44.91210938	+3220	+12.11132813	-1.09423828	-2.06542969	+0.81298828	-8.10791016	-31.61865234	+1776
+1457970799.23309990	+14.49755859	-0.23730469	-0.97558594	+9.18457031	+2.76855469	-49.02099609	+3032	+14.57666016	+0.23730469	-0.15820313	-53.54736328	-7.99804688	+44.86816406	+3224	+12.11132813	-1.09863281	-2.06542969	+0.59326172	-7.95410156	-31.53076172	+1772
+1457970799.23729990	+14.49755859	-0.24609375	-0.97558594	+8.96484375	+2.76855469	-48.86718750	+3036	+14.58105469	+0.22851563	-0.15820313	-53.78906250	-7.86621094	+44.75830078	+3224	+12.10693359	-1.09423828	-2.06982422	+0.37353516	-7.77832031	-31.42089844	+1764
+1457970799.24149990	+14.49755859	-0.25927734	-0.97119141	+8.72314453	+2.76855469	-48.69140625	+3040	+14.58984375	+0.21972656	-0.15820313	-54.03076172	-7.73437500	+44.62646484	+3224	+12.10693359	-1.09423828	-2.07421875	+0.15380859	-7.62451172	-31.33300781	+1760
+1457970799.24980000	+14.49316406	-0.27685547	-0.97558594	+8.28369141	+2.81250000	-48.31787109	+3052	+14.59423828	+0.20654297	-0.15820313	-54.44824219	-7.49267578	+44.36279297	+3228	+12.10693359	-1.08984375	-2.08740234	-0.19775391	-7.27294922	-31.11328125	+1748
+1457970799.25399990	+14.49316406	-0.28564453	-0.97558594	+8.10791016	+2.81250000	-48.14208984	+3060	+14.59423828	+0.19775391	-0.15820313	-54.68994141	-7.33886719	+44.20898438	+3228	+12.10253906	-1.08984375	-2.09179688	-0.37353516	-7.09716797	-31.00341797	+1740
+1457970799.25810000	+14.49316406	-0.29443359	-0.97998047	+7.93212891	+2.83447266	-47.94433594	+3064	+14.59863281	+0.18457031	-0.16699219	-54.90966797	-7.16308594	+44.05517578	+3232	+12.10253906	-1.08984375	-2.09619141	-0.54931641	-6.94335938	-30.89355469	+1736
+1457970799.26230000	+14.49316406	-0.29443359	-0.98437500	+7.82226563	+2.83447266	-47.72460938	+3068	+14.60742188	+0.18017578	-0.17138672	-55.08544922	-7.03125000	+43.94531250	+3232	+12.10253906	-1.08544922	-2.10058594	-0.65917969	-6.83349609	-30.78369141	+1732
+1457970799.26650000	+14.49755859	-0.30322266	-0.98437500	+7.66845703	+2.81250000	-47.54882813	+3076	+14.61181641	+0.17138672	-0.17138672	-55.28320313	-6.89941406	+43.83544922	+3236	+12.09814453	-1.08105469	-2.10058594	-0.79101563	-6.70166016	-30.67382813	+1724
+1457970799.27060010	+14.49755859	-0.31640625	-0.99316406	+7.51464844	+2.85644531	-47.39501953	+3080	+14.61181641	+0.15820313	-0.18896484	-55.48095703	-6.67968750	+43.63769531	+3240	+12.09814453	-1.08105469	-2.10498047	-0.92285156	-6.56982422	-30.58593750	+1720
+1457970799.27480010	+14.49755859	-0.31640625	-1.00195313	+7.47070313	+2.87841797	-47.24121094	+3084	+14.61621094	+0.15380859	-0.20214844	-55.61279297	-6.50390625	+43.52783203	+3240	+12.09814453	-1.07666016	-2.10937500	-0.98876953	-6.45996094	-30.47607422	+1716
+1457970799.27889990	+14.50195313	-0.32080078	-1.01074219	+7.40478516	+2.92236328	-47.06542969	+3084	+14.61621094	+0.14501953	-0.21533203	-55.78857422	-6.30615234	+43.41796875	+3244	+12.09375000	-1.07226563	-2.11376953	-1.05468750	-6.35009766	-30.38818359	+1712
+1457970799.28309990	+14.50195313	-0.32080078	-1.02392578	+7.33886719	+3.01025391	-46.88964844	+3088	+14.61621094	+0.13623047	-0.23730469	-55.94238281	-6.06445313	+43.26416016	+3248	+12.08935547	-1.06787109	-2.11816406	-1.12060547	-6.21826172	-30.30029297	+1712
+1457970799.28730010	+14.50195313	-0.32080078	-1.03710938	+7.33886719	+3.05419922	-46.75781250	+3088	+14.61621094	+0.13183594	-0.25488281	-56.05224609	-5.88867188	+43.19824219	+3252	+12.08935547	-1.06347656	-2.12255859	-1.14257813	-6.10839844	-30.21240234	+1708
+1457970799.29140000	+14.50195313	-0.32080078	-1.04589844	+7.29492188	+3.12011719	-46.60400391	+3088	+14.61181641	+0.11865234	-0.26806641	-56.20605469	-5.71289063	+43.17626953	+3256	+12.08496094	-1.05908203	-2.12695313	-1.18652344	-6.02050781	-30.14648438	+1708
+1457970799.29559990	+14.50634766	-0.32080078	-1.06347656	+7.27294922	+3.18603516	-46.47216797	+3084	+14.61621094	+0.10546875	-0.29443359	-56.35986328	-5.44921875	+43.04443359	+3260	+12.08496094	-1.05468750	-2.13574219	-1.23046875	-5.91064453	-30.05859375	+1708
+1457970799.30390000	+14.51513672	-0.32519531	-1.08544922	+7.25097656	+3.29589844	-46.25244141	+3076	+14.61621094	+0.09228516	-0.33398438	-56.57958984	-5.11962891	+43.02246094	+3268	+12.08056641	-1.05029297	-2.14453125	-1.27441406	-5.73486328	-29.94873047	+1704
+1457970799.30810000	+14.51513672	-0.32958984	-1.10302734	+7.20703125	+3.36181641	-46.14257813	+3076	+14.61621094	+0.07910156	-0.35595703	-56.68945313	-4.92187500	+42.95654297	+3268	+12.07617188	-1.05029297	-2.15332031	-1.29638672	-5.62500000	-29.90478516	+1708
+1457970799.31230000	+14.51513672	-0.32958984	-1.11621094	+7.20703125	+3.40576172	-46.07666016	+3072	+14.61621094	+0.07470703	-0.37353516	-56.75537109	-4.81201172	+42.95654297	+3272	+12.07617188	-1.05029297	-2.16210938	-1.31835938	-5.51513672	-29.88281250	+1708
+1457970799.31640010	+14.51953125	-0.33398438	-1.12939453	+7.20703125	+3.47167969	-45.98876953	+3068	+14.61621094	+0.06591797	-0.39111328	-56.84326172	-4.68017578	+42.93457031	+3272	+12.07177734	-1.05029297	-2.17089844	-1.34033203	-5.40527344	-29.86083984	+1708
+1457970799.32060000	+14.51953125	-0.33398438	-1.14697266	+7.18505859	+3.53759766	-45.87890625	+3064	+14.61621094	+0.05712891	-0.40869141	-56.95312500	-4.54833984	+42.91259766	+3276	+12.07177734	-1.05029297	-2.18408203	-1.36230469	-5.27343750	-29.83886719	+1712
+1457970799.32480000	+14.51953125	-0.33837891	-1.16015625	+7.18505859	+3.58154297	-45.81298828	+3060	+14.61621094	+0.04833984	-0.42187500	-57.01904297	-4.46044922	+42.93457031	+3276	+12.06738281	-1.05029297	-2.19287109	-1.38427734	-5.18554688	-29.81689453	+1712
+1457970799.32890010	+14.52392578	-0.34277344	-1.17333984	+7.16308594	+3.62548828	-45.74707031	+3056	+14.61621094	+0.03955078	-0.43505859	-57.10693359	-4.39453125	+42.93457031	+3276	+12.06738281	-1.05468750	-2.20605469	-1.40625000	-5.07568359	-29.81689453	+1712
+1457970799.33310010	+14.52392578	-0.34716797	-1.19091797	+7.11914063	+3.66943359	-45.68115234	+3056	+14.61621094	+0.03076172	-0.45263672	-57.19482422	-4.32861328	+42.93457031	+3276	+12.06298828	-1.05908203	-2.21923828	-1.45019531	-4.94384766	-29.83886719	+1716
+1457970799.33730010	+14.52392578	-0.35595703	-1.20410156	+7.07519531	+3.66943359	-45.61523438	+3052	+14.62060547	+0.02197266	-0.46142578	-57.26074219	-4.28466797	+42.93457031	+3276	+12.06298828	-1.06347656	-2.23242188	-1.49414063	-4.85595703	-29.83886719	+1720
+1457970799.34139990	+14.52392578	-0.36035156	-1.21728516	+7.03125000	+3.69140625	-45.57128906	+3048	+14.62060547	+0.01757813	-0.47460938	-57.32666016	-4.24072266	+42.91259766	+3280	+12.06298828	-1.06787109	-2.24560547	-1.53808594	-4.74609375	-29.86083984	+1720
+1457970799.34559990	+14.52392578	-0.36914063	-1.23486328	+6.98730469	+3.71337891	-45.52734375	+3048	+14.62500000	+0.00878906	-0.49218750	-57.37060547	-4.21875000	+42.89062500	+3280	+12.06298828	-1.07226563	-2.26318359	-1.60400391	-4.61425781	-29.88281250	+1724
+1457970799.34970000	+14.52392578	-0.37792969	-1.25244141	+6.94335938	+3.71337891	-45.48339844	+3048	+14.62500000	+0.00439453	-0.50097656	-57.43652344	-4.19677734	+42.89062500	+3280	+12.06298828	-1.08105469	-2.27636719	-1.64794922	-4.50439453	-29.90478516	+1724
+1457970799.35809990	+14.52392578	-0.39990234	-1.29638672	+6.83349609	+3.73535156	-45.37353516	+3056	+14.62939453	-0.00878906	-0.52734375	-57.52441406	-4.19677734	+42.84667969	+3288	+12.06298828	-1.09423828	-2.31152344	-1.75781250	-4.28466797	-29.97070313	+1728
+1457970799.36220000	+14.52392578	-0.42187500	-1.33154297	+6.74560547	+3.71337891	-45.30761719	+3064	+14.63378906	-0.01757813	-0.54492188	-57.56835938	-4.19677734	+42.84667969	+3288	+12.06298828	-1.10302734	-2.32910156	-1.82373047	-4.17480469	-30.01464844	+1732
+1457970799.36640000	+14.52392578	-0.43945313	-1.36230469	+6.65771484	+3.64746094	-45.24169922	+3076	+14.63378906	-0.02197266	-0.55810547	-57.61230469	-4.21875000	+42.82470703	+3292	+12.06298828	-1.11181641	-2.34667969	-1.88964844	-4.06494141	-30.05859375	+1732
+1457970799.37060000	+14.52832031	-0.46142578	-1.39746094	+6.59179688	+3.60351563	-45.19775391	+3088	+14.63818359	-0.03076172	-0.58007813	-57.65625000	-4.21875000	+42.80273438	+3296	+12.06298828	-1.12060547	-2.36865234	-1.95556641	-3.95507813	-30.12451172	+1736
+1457970799.37470010	+14.53271484	-0.49218750	-1.45898438	+6.45996094	+3.51562500	-45.13183594	+3108	+14.64257813	-0.04394531	-0.60644531	-57.72216797	-4.24072266	+42.75878906	+3304	+12.06298828	-1.13818359	-2.39941406	-2.06542969	-3.77929688	-30.21240234	+1740
+1457970799.37890010	+14.53710938	-0.51855469	-1.50292969	+6.41601563	+3.40576172	-45.08789063	+3124	+14.64697266	-0.05712891	-0.63720703	-57.78808594	-4.24072266	+42.71484375	+3312	+12.06298828	-1.15136719	-2.43457031	-2.15332031	-3.62548828	-30.30029297	+1744
+1457970799.38310000	+14.54150391	-0.53613281	-1.55126953	+6.37207031	+3.40576172	-45.04394531	+3140	+14.65136719	-0.07031250	-0.67675781	-57.85400391	-4.24072266	+42.64892578	+3320	+12.06298828	-1.16894531	-2.46972656	-2.26318359	-3.47167969	-30.38818359	+1752
+1457970799.38720010	+14.54589844	-0.55810547	-1.60839844	+6.37207031	+3.29589844	-44.97802734	+3156	+14.66015625	-0.10107422	-0.74707031	-57.98583984	-4.24072266	+42.56103516	+3340	+12.06738281	-1.20410156	-2.54443359	-2.46093750	-3.14208984	-30.58593750	+1768
+1457970799.39140010	+14.55029297	-0.58007813	-1.65234375	+6.32812500	+3.18603516	-44.93408203	+3172	+14.66894531	-0.12744141	-0.80419922	-58.09570313	-4.26269531	+42.51708984	+3352	+12.06738281	-1.23046875	-2.60595703	-2.59277344	-2.92236328	-30.73974609	+1780
+1457970799.39560010	+14.55908203	-0.60205078	-1.70068359	+6.30615234	+3.12011719	-44.86816406	+3184	+14.67333984	-0.15380859	-0.86132813	-58.20556641	-4.21875000	+42.42919922	+3364	+12.06738281	-1.25683594	-2.66308594	-2.72460938	-2.72460938	-30.89355469	+1788
+1457970799.39969990	+14.56787109	-0.62402344	-1.74902344	+6.30615234	+3.01025391	-44.82421875	+3192	+14.68212891	-0.19335938	-0.94921875	-58.38134766	-4.15283203	+42.31933594	+3384	+12.06738281	-1.29638672	-2.75097656	-2.92236328	-2.41699219	-31.11328125	+1808
+1457970799.40389990	+14.58105469	-0.65039063	-1.79736328	+6.26220703	+2.90039063	-44.78027344	+3204	+14.68652344	-0.22851563	-1.01513672	-58.53515625	-4.13085938	+42.25341797	+3400	+12.06738281	-1.32275391	-2.80810547	-3.05419922	-2.26318359	-31.26708984	+1816
+1457970799.40809990	+14.59423828	-0.68115234	-1.85888672	+6.21826172	+2.85644531	-44.71435547	+3212	+14.69531250	-0.26367188	-1.07666016	-58.68896484	-4.08691406	+42.14355469	+3412	+12.07177734	-1.34912109	-2.86083984	-3.16406250	-2.10937500	-31.39892578	+1824
+1457970799.41640000	+14.61181641	-0.74267578	-1.98193359	+6.13037109	+2.74658203	-44.60449219	+3228	+14.70849609	-0.33837891	-1.21289063	-59.06250000	-3.97705078	+41.90185547	+3436	+12.07617188	-1.40625000	-2.97949219	-3.44970703	-1.77978516	-31.68457031	+1844
+1457970799.42059990	+14.62939453	-0.77343750	-2.04785156	+6.06445313	+2.72460938	-44.53857422	+3232	+14.71728516	-0.37792969	-1.27880859	-59.26025391	-3.91113281	+41.77001953	+3448	+12.08056641	-1.43261719	-3.03662109	-3.58154297	-1.62597656	-31.83837891	+1852
+1457970799.42470000	+14.63818359	-0.80859375	-2.11376953	+5.99853516	+2.63671875	-44.49462891	+3236	+14.72167969	-0.42187500	-1.34912109	-59.50195313	-3.88916016	+41.63818359	+3456	+12.08056641	-1.46337891	-3.09375000	-3.75732422	-1.45019531	-31.99218750	+1860
+1457970799.42890000	+14.64697266	-0.84814453	-2.17529297	+5.88867188	+2.54882813	-44.45068359	+3236	+14.73046875	-0.46582031	-1.41943359	-59.72167969	-3.86718750	+41.48437500	+3468	+12.08056641	-1.49853516	-3.15527344	-3.93310547	-1.27441406	-32.14599609	+1872
+1457970799.43300010	+14.66455078	-0.89208984	-2.24560547	+5.77880859	+2.46093750	-44.42871094	+3240	+14.74365234	-0.50976563	-1.48974609	-59.96337891	-3.86718750	+41.33056641	+3480	+12.08935547	-1.52929688	-3.21679688	-4.10888672	-1.12060547	-32.34375000	+1884
+1457970799.43720010	+14.67773438	-0.93603516	-2.31591797	+5.64697266	+2.41699219	-44.42871094	+3240	+14.75683594	-0.55810547	-1.56445313	-60.20507813	-3.84521484	+41.13281250	+3488	+12.09375000	-1.56884766	-3.27832031	-4.32861328	-0.94482422	-32.54150391	+1896
+1457970799.44140010	+14.69531250	-0.98437500	-2.39062500	+5.49316406	+2.37304688	-44.42871094	+3244	+14.77001953	-0.61083984	-1.64355469	-60.44677734	-3.84521484	+40.89111328	+3500	+12.09814453	-1.61279297	-3.34863281	-4.57031250	-0.74707031	-32.73925781	+1908
+1457970799.44549990	+14.70849609	-1.03271484	-2.46533203	+5.33935547	+2.35107422	-44.45068359	+3244	+14.78320313	-0.65917969	-1.71826172	-60.71044922	-3.88916016	+40.69335938	+3512	+12.11132813	-1.65234375	-3.41894531	-4.76806641	-0.57128906	-32.98095703	+1920
+1457970799.44970010	+14.72167969	-1.08544922	-2.54443359	+5.18554688	+2.30712891	-44.49462891	+3248	+14.79638672	-0.70751953	-1.78857422	-60.95214844	-3.95507813	+40.47363281	+3520	+12.11132813	-1.70068359	-3.49365234	-5.03173828	-0.35156250	-33.24462891	+1932
+1457970799.45390010	+14.73046875	-1.14257813	-2.61914063	+5.00976563	+2.24121094	-44.53857422	+3256	+14.80957031	-0.76025391	-1.86328125	-61.19384766	-4.02099609	+40.25390625	+3532	+12.12011719	-1.74902344	-3.57275391	-5.29541016	-0.10986328	-33.50830078	+1948
+1457970799.45799990	+14.74804688	-1.19970703	-2.69824219	+4.83398438	+2.15332031	-44.60449219	+3260	+14.83154297	-0.81298828	-1.93798828	-61.43554688	-4.13085938	+40.03417969	+3540	+12.12890625	-1.79736328	-3.64746094	-5.53710938	+0.06591797	-33.79394531	+1960
+1457970799.46219990	+14.76123047	-1.25683594	-2.77294922	+4.65820313	+2.04345703	-44.69238281	+3264	+14.84472656	-0.86572266	-2.01708984	-61.67724609	-4.24072266	+39.83642578	+3548	+12.13769531	-1.85449219	-3.72656250	-5.80078125	+0.26367188	-34.10156250	+1972
+1457970799.46639990	+14.77441406	-1.31835938	-2.85644531	+4.46044922	+1.95556641	-44.80224609	+3272	+14.86669922	-0.91845703	-2.09179688	-61.89697266	-4.37255859	+39.61669922	+3560	+12.14648438	-1.91162109	-3.81445313	-6.08642578	+0.48339844	-34.43115234	+1984
+1457970799.47470000	+14.80957031	-1.45019531	-3.01904297	+4.08691406	+1.73583984	-45.08789063	+3292	+14.91064453	-1.02832031	-2.25000000	-62.31445313	-4.68017578	+39.13330078	+3580	+12.17285156	-2.03466797	-3.98583984	-6.63574219	+0.85693359	-35.13427734	+2008
+1457970799.47890000	+14.82714844	-1.52050781	-3.10693359	+3.91113281	+1.62597656	-45.21972656	+3308	+14.93261719	-1.08984375	-2.33349609	-62.53417969	-4.83398438	+38.91357422	+3592	+12.18164063	-2.09619141	-4.08251953	-6.89941406	+1.09863281	-35.50781250	+2020
+1457970799.48300000	+14.84912109	-1.59082031	-3.19921875	+3.73535156	+1.51611328	-45.37353516	+3320	+14.95898438	-1.15136719	-2.41699219	-62.75390625	-5.00976563	+38.67187500	+3600	+12.19921875	-2.16210938	-4.17041016	-7.14111328	+1.27441406	-35.88134766	+2032
+1457970799.48720000	+14.86230469	-1.65673828	-3.29150391	+3.58154297	+1.40625000	-45.52734375	+3336	+14.97656250	-1.20849609	-2.50048828	-62.92968750	-5.18554688	+38.45214844	+3612	+12.20800781	-2.22802734	-4.26708984	-7.40478516	+1.49414063	-36.27685547	+2040
+1457970799.49140000	+14.87548828	-1.73144531	-3.38378906	+3.40576172	+1.27441406	-45.68115234	+3356	+14.99853516	-1.27880859	-2.58837891	-63.14941406	-5.38330078	+38.25439453	+3624	+12.22119141	-2.29394531	-4.36816406	-7.64648438	+1.73583984	-36.65039063	+2052
+1457970799.49550010	+14.90625000	-1.80615234	-3.47167969	+3.27392578	+1.05468750	-45.85693359	+3372	+15.02929688	-1.34472656	-2.68066406	-63.36914063	-5.53710938	+38.05664063	+3640	+12.23876953	-2.36425781	-4.46044922	-7.91015625	+1.86767578	-37.04589844	+2060
+1457970799.49970010	+14.92822266	-1.88085938	-3.56835938	+3.09814453	+0.90087891	-46.03271484	+3388	+15.05126953	-1.41503906	-2.77734375	-63.54492188	-5.69091797	+37.81494141	+3656	+12.25195313	-2.43896484	-4.56152344	-8.17382813	+2.08740234	-37.41943359	+2072
+1457970799.50799990	+14.98095703	-2.04345703	-3.76611328	+2.79052734	+0.57128906	-46.40625000	+3424	+15.10839844	-1.57324219	-2.98388672	-64.02832031	-5.99853516	+37.39746094	+3688	+12.28271484	-2.58837891	-4.76367188	-8.67919922	+2.46093750	-38.21044922	+2096
+1457970799.51220010	+15.00732422	-2.13134766	-3.87597656	+2.61474609	+0.48339844	-46.60400391	+3448	+15.13037109	-1.65673828	-3.09375000	-64.24804688	-6.15234375	+37.13378906	+3704	+12.29589844	-2.66748047	-4.86914063	-8.96484375	+2.70263672	-38.60595703	+2108
+1457970799.51630000	+15.02929688	-2.21923828	-3.99462891	+2.43896484	+0.41748047	-46.75781250	+3468	+15.15234375	-1.74462891	-3.20800781	-64.51171875	-6.26220703	+36.89208984	+3724	+12.30908203	-2.74218750	-4.98339844	-9.18457031	+2.96630859	-38.97949219	+2120
+1457970799.52049990	+15.06445313	-2.30273438	-4.09570313	+2.30712891	+0.19775391	-46.95556641	+3480	+15.18310547	-1.83691406	-3.32226563	-64.77539063	-6.39404297	+36.67236328	+3740	+12.32666016	-2.82128906	-5.08007813	-9.47021484	+3.09814453	-39.33105469	+2128
+1457970799.52469990	+15.09082031	-2.40380859	-4.20996094	+2.06542969	+0.13183594	-47.15332031	+3500	+15.20507813	-1.93359375	-3.44970703	-65.10498047	-6.52587891	+36.40869141	+3760	+12.33984375	-2.90917969	-5.18994141	-9.79980469	+3.31787109	-39.74853516	+2140
+1457970799.52880000	+15.11718750	-2.50048828	-4.33300781	+1.84570313	+0.04394531	-47.37304688	+3516	+15.22705078	-2.03906250	-3.57714844	-65.41259766	-6.65771484	+36.16699219	+3784	+12.35302734	-2.99267578	-5.29980469	-10.10742188	+3.53759766	-40.12207031	+2152
+1457970799.53300000	+15.15673828	-2.60156250	-4.43847656	+1.64794922	-0.19775391	-47.61474609	+3528	+15.25781250	-2.14013672	-3.69580078	-65.74218750	-6.83349609	+35.96923828	+3800	+12.37500000	-3.08056641	-5.40087891	-10.43701172	+3.62548828	-40.51757813	+2164
+1457970799.53720000	+15.19189453	-2.71582031	-4.55712891	+1.31835938	-0.24169922	-47.87841797	+3540	+15.27978516	-2.25878906	-3.82763672	-66.13769531	-6.98730469	+35.68359375	+3820	+12.39257813	-3.18164063	-5.51513672	-10.83251953	+3.80126953	-40.93505859	+2180
+1457970799.54130010	+15.22265625	-2.82128906	-4.68896484	+1.05468750	-0.28564453	-48.14208984	+3552	+15.30175781	-2.36425781	-3.96826172	-66.46728516	-7.14111328	+35.37597656	+3840	+12.41015625	-3.26953125	-5.62939453	-11.16210938	+3.99902344	-41.35253906	+2192
+1457970799.54550000	+15.26220703	-2.93115234	-4.80322266	+0.81298828	-0.46142578	-48.44970703	+3560	+15.33251953	-2.47851563	-4.09570313	-66.81884766	-7.38281250	+35.15625000	+3856	+12.42773438	-3.36621094	-5.73925781	-11.53564453	+4.10888672	-41.77001953	+2204
+1457970799.54970000	+15.29296875	-3.05859375	-4.93066406	+0.43945313	-0.48339844	-48.80126953	+3572	+15.35449219	-2.60595703	-4.23193359	-67.23632813	-7.62451172	+34.84863281	+3876	+12.44531250	-3.47167969	-5.85351563	-11.95312500	+4.26269531	-42.25341797	+2220
+1457970799.55800010	+15.35449219	-3.29589844	-5.17236328	-0.15380859	-0.68115234	-49.50439453	+3580	+15.40722656	-2.83886719	-4.49121094	-67.96142578	-8.19580078	+34.34326172	+3912	+12.48046875	-3.67822266	-6.08203125	-12.78808594	+4.48242188	-43.22021484	+2244
+1457970799.56220010	+15.38525391	-3.43212891	-5.29541016	-0.57128906	-0.76904297	-49.94384766	+3584	+15.43359375	-2.97070313	-4.62304688	-68.40087891	-8.54736328	+34.03564453	+3928	+12.49804688	-3.79248047	-6.20068359	-13.27148438	+4.57031250	-43.74755859	+2260
+1457970799.56629990	+15.41601563	-3.55517578	-5.42724609	-0.92285156	-0.83496094	-50.38330078	+3588	+15.45996094	-3.08935547	-4.76367188	-68.75244141	-8.87695313	+33.70605469	+3944	+12.52001953	-3.90673828	-6.32373047	-13.73291016	+4.68017578	-44.29687500	+2272
+1457970799.57049990	+15.45117188	-3.68701172	-5.53271484	-1.25244141	-1.05468750	-50.86669922	+3588	+15.49511719	-3.20800781	-4.87353516	-69.10400391	-9.36035156	+33.53027344	+3952	+12.53759766	-4.02099609	-6.43798828	-14.19433594	+4.70214844	-44.86816406	+2284
+1457970799.57470010	+15.48193359	-3.82763672	-5.65576172	-1.66992188	-1.09863281	-51.35009766	+3592	+15.52587891	-3.33984375	-4.99658203	-69.49951172	-9.77783203	+33.20068359	+3968	+12.55957031	-4.14404297	-6.56103516	-14.67773438	+4.79003906	-45.46142578	+2300
+1457970799.58299990	+15.53466797	-4.09130859	-5.89306641	-2.32910156	-1.31835938	-52.33886719	+3596	+15.59179688	-3.57275391	-5.23828125	-70.09277344	-10.70068359	+32.65136719	+3992	+12.59472656	-4.38134766	-6.80712891	-15.60058594	+4.96582031	-46.69189453	+2324
+1457970799.58710000	+15.55664063	-4.23193359	-6.01171875	-2.72460938	-1.38427734	-52.86621094	+3604	+15.63134766	-3.70019531	-5.35253906	-70.44433594	-11.18408203	+32.36572266	+4004	+12.61230469	-4.50878906	-6.93457031	-16.08398438	+5.05371094	-47.32910156	+2340
+1457970799.59130000	+15.58300781	-4.36376953	-6.13476563	-3.03222656	-1.45019531	-53.37158203	+3608	+15.66650391	-3.81884766	-5.47558594	-70.75195313	-11.64550781	+32.05810547	+4016	+12.62988281	-4.63183594	-7.06201172	-16.54541016	+5.16357422	-47.96630859	+2352
+1457970799.59550000	+15.61376953	-4.50439453	-6.23583984	-3.38378906	-1.71386719	-53.92089844	+3616	+15.71044922	-3.94628906	-5.56787109	-71.10351563	-12.19482422	+31.92626953	+4028	+12.64306641	-4.76367188	-7.18066406	-17.05078125	+5.18554688	-48.62548828	+2364
+1457970799.59960010	+15.64453125	-4.64501953	-6.35009766	-3.73535156	-1.82373047	-54.42626953	+3624	+15.75000000	-4.07812500	-5.68212891	-71.43310547	-12.67822266	+31.64062500	+4040	+12.66943359	-4.89111328	-7.30371094	-17.51220703	+5.27343750	-49.24072266	+2372
+1457970799.60380010	+15.67089844	-4.78564453	-6.46875000	-4.04296875	-1.93359375	-54.95361328	+3636	+15.78955078	-4.20117188	-5.79638672	-71.71875000	-13.16162109	+31.33300781	+4052	+12.69140625	-5.02294922	-7.43115234	-17.97363281	+5.36132813	-49.89990234	+2384
+1457970799.60800000	+15.69726563	-4.93066406	-6.56982422	-4.35058594	-2.15332031	-55.50292969	+3652	+15.82910156	-4.32861328	-5.90185547	-72.04833984	-13.68896484	+31.11328125	+4064	+12.70458984	-5.15478516	-7.54980469	-18.50097656	+5.44921875	-50.58105469	+2396
+1457970799.61209990	+15.72802734	-5.07568359	-6.68847656	-4.68017578	-2.21923828	-56.03027344	+3668	+15.87304688	-4.46044922	-6.02050781	-72.35595703	-14.12841797	+30.80566406	+4076	+12.72656250	-5.28662109	-7.67724609	-18.94042969	+5.58105469	-51.17431641	+2408
+1457970799.61630010	+15.75439453	-5.22070313	-6.81152344	-4.96582031	-2.32910156	-56.51367188	+3688	+15.91259766	-4.59667969	-6.13916016	-72.68554688	-14.56787109	+30.52001953	+4088	+12.74414063	-5.41406250	-7.80029297	-19.40185547	+5.71289063	-51.78955078	+2420
+1457970799.62050010	+15.78076172	-5.37011719	-6.91699219	-5.29541016	-2.54882813	-57.01904297	+3708	+15.95214844	-4.73730469	-6.24902344	-73.08105469	-15.02929688	+30.32226563	+4100	+12.75292969	-5.55029297	-7.91894531	-19.92919922	+5.82275391	-52.40478516	+2432
+1457970799.62879990	+15.83789063	-5.67773438	-7.14990234	-5.86669922	-2.85644531	-57.98583984	+3748	+16.03125000	-5.03613281	-6.48193359	-73.82812500	-15.90820313	+29.83886719	+4128	+12.79248047	-5.81835938	-8.15185547	-20.87402344	+5.97656250	-53.59130859	+2444
+1457970799.63299990	+15.87304688	-5.84472656	-7.25537109	-6.17431641	-3.14208984	-58.51318359	+3764	+16.06201172	-5.19433594	-6.60058594	-74.26757813	-16.36962891	+29.59716797	+4140	+12.80566406	-5.96337891	-8.25732422	-21.44531250	+5.99853516	-54.20654297	+2456
+1457970799.63710000	+15.91699219	-6.00732422	-7.37841797	-6.43798828	-3.33984375	-58.97460938	+3780	+16.09277344	-5.35253906	-6.73242188	-74.66308594	-16.76513672	+29.28955078	+4156	+12.83203125	-6.09960938	-8.37158203	-21.92871094	+6.04248047	-54.73388672	+2460
+1457970799.64130000	+15.94775391	-6.17431641	-7.49707031	-6.72363281	-3.53759766	-59.45800781	+3792	+16.12353516	-5.51513672	-6.86425781	-75.08056641	-17.18261719	+29.00390625	+4168	+12.84960938	-6.24023438	-8.47705078	-22.45605469	+6.06445313	-55.30517578	+2464
+1457970799.64549990	+15.97412109	-6.34570313	-7.61132813	-7.00927734	-3.75732422	-59.96337891	+3804	+16.14990234	-5.68212891	-6.99169922	-75.52001953	-17.60009766	+28.71826172	+4180	+12.85400391	-6.38525391	-8.59130859	-23.04931641	+6.15234375	-55.87646484	+2472
+1457970799.64960000	+16.00488281	-6.51708984	-7.73876953	-7.25097656	-3.91113281	-60.44677734	+3812	+16.17626953	-5.84912109	-7.12792969	-75.93750000	-17.99560547	+28.41064453	+4192	+12.87158203	-6.51708984	-8.69677734	-23.53271484	+6.17431641	-56.38183594	+2476
+1457970799.65380000	+16.03125000	-6.68847656	-7.86621094	-7.51464844	-4.10888672	-60.88623047	+3816	+16.19384766	-6.02490234	-7.26855469	-76.37695313	-18.41308594	+28.12500000	+4200	+12.88476563	-6.65771484	-8.79345703	-24.06005859	+6.13037109	-56.88720703	+2476
+1457970799.65790010	+16.05761719	-6.86865234	-7.98046875	-7.77832031	-4.37255859	-61.34765625	+3812	+16.20263672	-6.20947266	-7.39160156	-76.88232422	-18.85253906	+27.86132813	+4208	+12.88916016	-6.80712891	-8.89453125	-24.67529297	+6.10839844	-57.43652344	+2480
+1457970799.66210010	+16.09716797	-7.04882813	-8.09912109	-8.02001953	-4.65820313	-61.80908203	+3808	+16.22460938	-6.39404297	-7.51464844	-77.36572266	-19.31396484	+27.61962891	+4212	+12.91113281	-6.95214844	-8.98242188	-25.20263672	+5.97656250	-57.91992188	+2476
+1457970799.66630010	+16.12353516	-7.22460938	-8.22216797	-8.23974609	-4.92187500	-62.31445313	+3796	+16.24218750	-6.56982422	-7.64208984	-77.80517578	-19.79736328	+27.35595703	+4216	+12.92871094	-7.10156250	-9.07470703	-25.77392578	+5.84472656	-58.44726563	+2468
+1457970799.67039990	+16.14111328	-7.40917969	-8.32763672	-8.48144531	-5.25146484	-62.81982422	+3784	+16.24658203	-6.75000000	-7.76513672	-78.24462891	-20.30273438	+27.09228516	+4220	+12.92871094	-7.25537109	-9.16699219	-26.38916016	+5.77880859	-58.99658203	+2472
+1457970799.67880010	+16.19824219	-7.76074219	-8.56494141	-8.87695313	-5.69091797	-63.78662109	+3748	+16.28173828	-7.09716797	-8.03320313	-79.01367188	-21.18164063	+26.45507813	+4220	+12.96386719	-7.54980469	-9.34716797	-27.48779297	+5.55908203	-59.96337891	+2468
+1457970799.68290000	+16.20263672	-7.93652344	-8.66601563	-9.09667969	-5.93261719	-64.27001953	+3728	+16.28613281	-7.27734375	-8.14306641	-79.45312500	-21.68701172	+26.21337891	+4216	+12.95947266	-7.69482422	-9.44384766	-28.03710938	+5.53710938	-60.46875000	+2472
+1457970799.68709990	+16.22460938	-8.10351563	-8.77148438	-9.27246094	-6.17431641	-64.73144531	+3704	+16.30810547	-7.44873047	-8.24414063	-79.87060547	-22.21435547	+26.01562500	+4208	+12.97705078	-7.83544922	-9.52294922	-28.52050781	+5.40527344	-60.95214844	+2468
+1457970799.69129990	+16.24218750	-8.27050781	-8.87695313	-9.40429688	-6.39404297	-65.21484375	+3680	+16.32128906	-7.61572266	-8.34082031	-80.24414063	-22.74169922	+25.81787109	+4196	+12.99023438	-7.98486328	-9.60205078	-29.02587891	+5.22949219	-61.47949219	+2468
+1457970799.69540000	+16.25097656	-8.44189453	-8.95605469	-9.60205078	-6.70166016	-65.72021484	+3656	+16.33007813	-7.78710938	-8.42871094	-80.66162109	-23.29101563	+25.64208984	+4188	+12.99023438	-8.13867188	-9.68554688	-29.57519531	+5.11962891	-62.00683594	+2468
+1457970799.69960000	+16.28613281	-8.60888672	-9.03515625	-9.75585938	-7.05322266	-66.20361328	+3624	+16.36083984	-7.94531250	-8.51220703	-81.01318359	-23.79638672	+25.51025391	+4172	+13.01660156	-8.27929688	-9.76025391	-30.01464844	+4.94384766	-62.49023438	+2464
+1457970799.70380000	+16.30810547	-8.76708984	-9.11425781	-9.84375000	-7.31689453	-66.73095703	+3596	+16.39160156	-8.09033203	-8.60009766	-81.27685547	-24.27978516	+25.33447266	+4156	+13.03857422	-8.43310547	-9.83935547	-30.47607422	+4.79003906	-63.03955078	+2460
+1457970799.70790000	+16.31250000	-8.92529297	-9.17578125	-9.97558594	-7.55859375	-67.28027344	+3576	+16.40917969	-8.23974609	-8.66601563	-81.60644531	-24.80712891	+25.22460938	+4144	+13.03417969	-8.57812500	-9.92285156	-30.93750000	+4.79003906	-63.61083984	+2460
+1457970799.71210000	+16.33447266	-9.07470703	-9.25048828	-10.10742188	-7.73437500	-67.74169922	+3560	+16.44873047	-8.38476563	-8.74072266	-81.87011719	-25.26855469	+25.11474609	+4128	+13.05175781	-8.70996094	-10.00634766	-31.28906250	+4.76806641	-64.09423828	+2456
+1457970799.71630000	+16.35205078	-9.21972656	-9.32519531	-10.19531250	-7.91015625	-68.20312500	+3540	+16.48388672	-8.52978516	-8.80224609	-82.17773438	-25.72998047	+25.04882813	+4108	+13.06494141	-8.85058594	-10.08105469	-31.70654297	+4.70214844	-64.62158203	+2448
+1457970799.72460010	+16.39160156	-9.50537109	-9.42626953	-10.39306641	-8.37158203	-69.12597656	+3516	+16.54541016	-8.80224609	-8.90332031	-82.79296875	-26.63085938	+25.02685547	+4072	+13.08691406	-9.11865234	-10.23046875	-32.38769531	+4.61425781	-65.63232422	+2436
+1457970799.72880010	+16.41357422	-9.64599609	-9.46582031	-10.48095703	-8.63525391	-69.63134766	+3508	+16.58056641	-8.93847656	-8.93847656	-83.10058594	-27.11425781	+25.09277344	+4056	+13.10449219	-9.25488281	-10.29638672	-32.71728516	+4.52636719	-66.15966797	+2428
+1457970799.73289990	+16.43115234	-9.79541016	-9.50097656	-10.59082031	-8.92089844	-70.13671875	+3504	+16.61572266	-9.08349609	-8.98242188	-83.45214844	-27.57568359	+25.13671875	+4040	+13.10888672	-9.39550781	-10.37109375	-33.13476563	+4.50439453	-66.70898438	+2428
+1457970799.73709990	+16.46191406	-9.93603516	-9.54931641	-10.67871094	-9.09667969	-70.55419922	+3504	+16.65966797	-9.21533203	-9.02636719	-83.71582031	-27.97119141	+25.20263672	+4024	+13.13085938	-9.52294922	-10.44140625	-33.42041016	+4.48242188	-67.14843750	+2424
+1457970799.74120000	+16.48388672	-10.08544922	-9.59765625	-10.81054688	-9.27246094	-70.99365234	+3500	+16.69921875	-9.35156250	-9.06591797	-84.02343750	-28.38867188	+25.24658203	+4008	+13.14404297	-9.66357422	-10.50732422	-33.81591797	+4.41650391	-67.63183594	+2420
+1457970799.74540000	+16.48388672	-10.22607422	-9.64599609	-10.96435547	-9.38232422	-71.41113281	+3508	+16.72119141	-9.48779297	-9.11865234	-84.33105469	-28.74023438	+25.22460938	+3996	+13.13525391	-9.79980469	-10.58203125	-34.25537109	+4.48242188	-68.11523438	+2424
+1457970799.74959990	+16.50146484	-10.35791016	-9.69873047	-11.07421875	-9.47021484	-71.76269531	+3512	+16.75634766	-9.61523438	-9.17138672	-84.57275391	-29.09179688	+25.24658203	+3980	+13.15283203	-9.90966797	-10.64355469	-34.49707031	+4.48242188	-68.48876953	+2420
+1457970799.75370000	+16.51464844	-10.50732422	-9.74267578	-11.25000000	-9.62402344	-72.11425781	+3516	+16.77832031	-9.76904297	-9.20654297	-84.96826172	-29.48730469	+25.31250000	+3968	+13.15722656	-10.03710938	-10.68750000	-34.87060547	+4.37255859	-68.86230469	+2420
+1457970799.75790000	+16.51904297	-10.66113281	-9.79101563	-11.46972656	-9.77783203	-72.48779297	+3520	+16.78271484	-9.92724609	-9.25488281	-85.36376953	-29.86083984	+25.29052734	+3956	+13.15283203	-10.17333984	-10.74462891	-35.33203125	+4.28466797	-69.25781250	+2420
+1457970799.76620010	+16.55419922	-10.95996094	-9.88330078	-11.79931641	-10.12939453	-73.16894531	+3520	+16.81347656	-10.22607422	-9.33837891	-86.11083984	-30.65185547	+25.37841797	+3924	+13.17919922	-10.42382813	-10.81933594	-36.12304688	+3.88916016	-69.85107422	+2412
+1457970799.77040000	+16.55419922	-11.11816406	-9.93603516	-12.01904297	-10.23925781	-73.52050781	+3516	+16.80468750	-10.37988281	-9.39990234	-86.44042969	-31.00341797	+25.26855469	+3916	+13.17041016	-10.56005859	-10.86328125	-36.62841797	+3.75732422	-70.18066406	+2412
+1457970799.77460000	+16.55859375	-11.28076172	-10.00634766	-12.26074219	-10.26123047	-73.82812500	+3508	+16.80908203	-10.53369141	-9.47021484	-86.74804688	-31.33300781	+25.11474609	+3904	+13.17480469	-10.67871094	-10.90283203	-37.04589844	+3.60351563	-70.42236328	+2404
+1457970799.77870010	+16.56298828	-11.43896484	-10.07666016	-12.54638672	-10.30517578	-74.13574219	+3496	+16.80029297	-10.69628906	-9.54052734	-87.07763672	-31.68457031	+24.93896484	+3888	+13.17041016	-10.80615234	-10.92919922	-37.52929688	+3.36181641	-70.64208984	+2396
+1457970799.78290010	+16.53662109	-11.59716797	-10.15136719	-12.87597656	-10.26123047	-74.39941406	+3480	+16.76953125	-10.85449219	-9.61083984	-87.38525391	-31.99218750	+24.67529297	+3876	+13.15283203	-10.92480469	-10.96875000	-38.01269531	+3.25195313	-70.88378906	+2384
+1457970799.78710010	+16.54101563	-11.73339844	-10.20410156	-13.07373047	-10.34912109	-74.64111328	+3456	+16.75634766	-10.99511719	-9.67236328	-87.64892578	-32.32177734	+24.49951172	+3856	+13.15283203	-11.03027344	-10.99072266	-38.38623047	+3.01025391	-71.05957031	+2372
+1457970799.79119990	+16.54541016	-11.87841797	-10.25244141	-13.31542969	-10.45898438	-74.92675781	+3428	+16.73437500	-11.14453125	-9.72509766	-87.97851563	-32.67333984	+24.32373047	+3840	+13.14843750	-11.15332031	-10.99951172	-38.80371094	+2.72460938	-71.25732422	+2364
+1457970799.79539990	+16.54541016	-12.02343750	-10.30517578	-13.53515625	-10.52490234	-75.19042969	+3392	+16.70800781	-11.30712891	-9.77783203	-88.33007813	-33.04687500	+24.14794922	+3824	+13.13525391	-11.27197266	-11.02148438	-39.28710938	+2.48291016	-71.45507813	+2356
+1457970799.79959990	+16.55859375	-12.16406250	-10.36230469	-13.71093750	-10.63476563	-75.47607422	+3352	+16.69921875	-11.45214844	-9.82177734	-88.63769531	-33.39843750	+24.01611328	+3800	+13.13525391	-11.38623047	-11.03466797	-39.70458984	+2.19726563	-71.60888672	+2348
+1457970799.80790000	+16.54541016	-12.42773438	-10.45898438	-14.10644531	-10.63476563	-76.06933594	+3264	+16.66845703	-11.70703125	-9.92724609	-89.01123047	-34.03564453	+23.55468750	+3752	+13.11767578	-11.61474609	-11.08300781	-40.47363281	+1.84570313	-72.07031250	+2332
+1457970799.81200000	+16.54980469	-12.53759766	-10.48974609	-14.26025391	-10.67871094	-76.28906250	+3216	+16.66406250	-11.81689453	-9.97998047	-89.12109375	-34.27734375	+23.31298828	+3728	+13.11767578	-11.71142578	-11.10498047	-40.73730469	+1.69189453	-72.26806641	+2320
+1457970799.81620000	+16.56298828	-12.63867188	-10.52050781	-14.37011719	-10.70068359	-76.53076172	+3164	+16.65527344	-11.92675781	-10.02392578	-89.27490234	-34.54101563	+23.09326172	+3704	+13.12207031	-11.81250000	-11.12695313	-41.00097656	+1.53808594	-72.44384766	+2308
+1457970799.82040000	+16.55859375	-12.73535156	-10.55566406	-14.50195313	-10.65673828	-76.72851563	+3116	+16.64648438	-12.04541016	-10.03710938	-89.51660156	-34.87060547	+22.96142578	+3680	+13.11767578	-11.90039063	-11.15771484	-41.19873047	+1.49414063	-72.61962891	+2292
+1457970799.82450010	+16.58496094	-12.80566406	-10.56445313	-14.45800781	-10.81054688	-76.92626953	+3072	+16.66845703	-12.14208984	-10.02392578	-89.73632813	-35.20019531	+23.02734375	+3660	+13.12646484	-11.98388672	-11.17529297	-41.37451172	+1.34033203	-72.81738281	+2280
+1457970799.82870010	+16.59814453	-12.88476563	-10.56445313	-14.45800781	-10.92041016	-77.18994141	+3032	+16.69482422	-12.22119141	-10.00634766	-89.89013672	-35.50781250	+23.13720703	+3640	+13.13964844	-12.08056641	-11.19287109	-41.52832031	+1.18652344	-73.08105469	+2268
+1457970799.83290000	+16.61132813	-12.96826172	-10.54687500	-14.45800781	-11.05224609	-77.47558594	+3000	+16.72119141	-12.29589844	-9.99755859	-90.04394531	-35.79345703	+23.18115234	+3624	+13.14404297	-12.17285156	-11.21484375	-41.66015625	+1.07666016	-73.34472656	+2256
+1457970799.83699990	+16.63330078	-13.04296875	-10.53369141	-14.41406250	-11.20605469	-77.71728516	+2972	+16.76513672	-12.36181641	-9.99316406	-90.13183594	-36.01318359	+23.24707031	+3604	+13.16162109	-12.25195313	-11.23242188	-41.74804688	+0.98876953	-73.54248047	+2240
+1457970799.84120010	+16.65527344	-13.10888672	-10.52490234	-14.37011719	-11.27197266	-77.98095703	+2944	+16.80468750	-12.42333984	-9.99316406	-90.17578125	-36.25488281	+23.26904297	+3584	+13.17919922	-12.33105469	-11.26318359	-41.79199219	+0.96679688	-73.78417969	+2224
+1457970799.84949990	+16.67285156	-13.19677734	-10.49414063	-14.23828125	-11.35986328	-78.35449219	+2912	+16.87939453	-12.52880859	-9.94482422	-90.26367188	-36.71630859	+23.37890625	+3564	+13.20996094	-12.44970703	-11.32910156	-41.70410156	+1.12060547	-74.24560547	+2192
+1457970799.85369990	+16.68164063	-13.25390625	-10.45458984	-14.17236328	-11.53564453	-78.57421875	+2912	+16.91894531	-12.59472656	-9.90087891	-90.43945313	-37.00195313	+23.57666016	+3560	+13.22314453	-12.52001953	-11.33789063	-41.70410156	+1.03271484	-74.46533203	+2184
+1457970799.85789990	+16.70361328	-13.31103516	-10.42822266	-14.08447266	-11.73339844	-78.79394531	+2912	+16.95410156	-12.65625000	-9.87451172	-90.59326172	-37.24365234	+23.73046875	+3556	+13.23193359	-12.59912109	-11.35546875	-41.79199219	+0.98876953	-74.68505859	+2180
+1457970799.86200000	+16.72558594	-13.37255859	-10.39746094	-13.97460938	-11.93115234	-79.03564453	+2920	+17.00244141	-12.70898438	-9.83935547	-90.70312500	-37.48535156	+23.95019531	+3552	+13.24951172	-12.66503906	-11.35986328	-41.79199219	+0.87890625	-74.83886719	+2176
+1457970799.86620000	+16.73876953	-13.44287109	-10.36230469	-13.90869141	-12.12890625	-79.29931641	+2932	+17.04199219	-12.77050781	-9.80419922	-90.81298828	-37.74902344	+24.12597656	+3552	+13.26269531	-12.73535156	-11.36425781	-41.85791016	+0.81298828	-75.08056641	+2180
+1457970799.87040000	+16.74755859	-13.50439453	-10.34472656	-13.84277344	-12.26074219	-79.54101563	+2944	+17.07275391	-12.82324219	-9.80859375	-90.79101563	-37.92480469	+24.10400391	+3544	+13.27148438	-12.80566406	-11.38183594	-41.90185547	+0.76904297	-75.34423828	+2180
+1457970799.87450000	+16.75634766	-13.56591797	-10.34033203	-13.77685547	-12.32666016	-79.69482422	+2956	+17.09472656	-12.87597656	-9.83056641	-90.72509766	-38.05664063	+24.01611328	+3536	+13.28466797	-12.85839844	-11.40820313	-41.90185547	+0.81298828	-75.45410156	+2180
+1457970799.87870000	+16.76074219	-13.64501953	-10.32714844	-13.77685547	-12.45849609	-79.89257813	+2972	+17.09912109	-12.96386719	-9.84375000	-90.83496094	-38.25439453	+23.95019531	+3532	+13.28466797	-12.92871094	-11.40820313	-42.01171875	+0.72509766	-75.56396484	+2180
+1457970799.88700010	+16.74755859	-13.79003906	-10.36230469	-13.82080078	-12.50244141	-80.15625000	+2988	+17.06835938	-13.13525391	-9.87011719	-90.98876953	-38.60595703	+23.66455078	+3524	+13.27148438	-13.05615234	-11.41699219	-42.29736328	+0.63720703	-75.73974609	+2180
+1457970799.89120010	+16.73437500	-13.88671875	-10.36230469	-13.93066406	-12.63427734	-80.28808594	+2992	+17.04638672	-13.24511719	-9.87451172	-91.18652344	-38.82568359	+23.59863281	+3520	+13.25830078	-13.12646484	-11.39501953	-42.51708984	+0.46142578	-75.80566406	+2180
+1457970799.89529990	+16.72558594	-13.99218750	-10.38427734	-14.04052734	-12.74414063	-80.44189453	+2992	+17.01562500	-13.34179688	-9.92724609	-91.27441406	-38.93554688	+23.33496094	+3512	+13.24511719	-13.20556641	-11.38623047	-42.80273438	+0.26367188	-75.89355469	+2176
+1457970799.89949990	+16.72998047	-14.09765625	-10.41503906	-14.15039063	-12.83203125	-80.52978516	+2980	+16.98486328	-13.43408203	-9.98437500	-91.34033203	-39.02343750	+23.11523438	+3504	+13.23632813	-13.27587891	-11.37744141	-43.06640625	+0.10986328	-75.87158203	+2168
+1457970799.90370010	+16.72558594	-14.19433594	-10.45019531	-14.26025391	-12.85400391	-80.66162109	+2960	+16.94531250	-13.53076172	-10.04589844	-91.36230469	-39.13330078	+22.78564453	+3492	+13.22314453	-13.35058594	-11.36865234	-43.35205078	-0.02197266	-75.91552734	+2156
+1457970799.90780000	+16.70361328	-14.27783203	-10.49414063	-14.39208984	-12.81005859	-80.74951172	+2936	+16.89697266	-13.62744141	-10.10302734	-91.38427734	-39.22119141	+22.43408203	+3480	+13.19677734	-13.41210938	-11.36865234	-43.61572266	-0.08789063	-75.93750000	+2140
+1457970799.91199990	+16.68603516	-14.36572266	-10.55126953	-14.54589844	-12.70019531	-80.74951172	+2908	+16.84863281	-13.71972656	-10.16455078	-91.38427734	-39.24316406	+22.06054688	+3468	+13.17919922	-13.47363281	-11.37304688	-43.85742188	-0.13183594	-75.93750000	+2124
+1457970799.91619990	+16.66406250	-14.45800781	-10.59960938	-14.74365234	-12.65625000	-80.77148438	+2868	+16.79150391	-13.82080078	-10.22167969	-91.51611328	-39.30908203	+21.73095703	+3448	+13.16601563	-13.53515625	-11.36425781	-44.12109375	-0.26367188	-75.89355469	+2108
+1457970799.92450000	+16.62011719	-14.62939453	-10.66992188	-15.16113281	-12.65625000	-80.81542969	+2776	+16.68603516	-14.01416016	-10.27880859	-91.84570313	-39.48486328	+21.33544922	+3400	+13.11767578	-13.65380859	-11.33349609	-44.71435547	-0.50537109	-75.84960938	+2072
+1457970799.92870000	+16.60253906	-14.70410156	-10.70068359	-15.31494141	-12.65625000	-80.85937500	+2724	+16.65527344	-14.07568359	-10.30517578	-91.91162109	-39.55078125	+21.18164063	+3372	+13.09570313	-13.71093750	-11.31591797	-44.97802734	-0.63720703	-75.87158203	+2060
+1457970799.93280010	+16.58496094	-14.77880859	-10.73144531	-15.46875000	-12.63427734	-80.90332031	+2668	+16.62890625	-14.14160156	-10.33154297	-91.95556641	-39.61669922	+21.02783203	+3344	+13.07373047	-13.76367188	-11.31591797	-45.17578125	-0.70312500	-75.93750000	+2044
+1457970799.93700000	+16.58496094	-14.83154297	-10.74462891	-15.53466797	-12.67822266	-80.94726563	+2608	+16.62011719	-14.18554688	-10.34912109	-91.97753906	-39.66064453	+20.93994141	+3312	+13.06933594	-13.81640625	-11.31591797	-45.32958984	-0.81298828	-75.98144531	+2024
+1457970799.94120000	+16.58496094	-14.87109375	-10.77539063	-15.55664063	-12.63427734	-80.99121094	+2548	+16.61132813	-14.22509766	-10.37548828	-91.93359375	-39.68261719	+20.80810547	+3276	+13.07373047	-13.86474609	-11.32910156	-45.39550781	-0.83496094	-76.02539063	+2000
+1457970799.94530010	+16.57177734	-14.90625000	-10.78857422	-15.60058594	-12.56835938	-81.03515625	+2492	+16.60693359	-14.26464844	-10.36669922	-91.97753906	-39.77050781	+20.78613281	+3248	+13.06933594	-13.88671875	-11.34228516	-45.39550781	-0.74707031	-76.06933594	+1980
+1457970799.94950010	+16.56298828	-14.92382813	-10.78857422	-15.62255859	-12.52441406	-81.07910156	+2440	+16.61132813	-14.28662109	-10.34472656	-92.02148438	-39.85839844	+20.80810547	+3220	+13.06933594	-13.91748047	-11.34667969	-45.39550781	-0.72509766	-76.15722656	+1960
+1457970799.95370010	+16.55419922	-14.94580078	-10.78417969	-15.64453125	-12.50244141	-81.12304688	+2396	+16.62011719	-14.30859375	-10.31396484	-92.08740234	-39.96826172	+20.91796875	+3196	+13.06933594	-13.95263672	-11.34667969	-45.39550781	-0.74707031	-76.26708984	+1944
+1457970799.95779990	+16.54541016	-14.97216797	-10.78417969	-15.64453125	-12.50244141	-81.16699219	+2356	+16.63330078	-14.32617188	-10.28759766	-92.13134766	-40.07812500	+21.00585938	+3172	+13.07373047	-13.98339844	-11.35986328	-45.35156250	-0.72509766	-76.37695313	+1924
+1457970799.96199990	+16.54980469	-14.98095703	-10.76660156	-15.57861328	-12.56835938	-81.23291016	+2320	+16.65527344	-14.33496094	-10.24804688	-92.17529297	-40.20996094	+21.18164063	+3156	+13.08251953	-14.00537109	-11.35986328	-45.28564453	-0.76904297	-76.48681641	+1908
+1457970799.96620010	+16.55859375	-14.98095703	-10.74023438	-15.46875000	-12.63427734	-81.34277344	+2292	+16.69042969	-14.32617188	-10.20849609	-92.15332031	-40.34179688	+21.40136719	+3140	+13.09130859	-14.03613281	-11.36425781	-45.17578125	-0.79101563	-76.64062500	+1896
+1457970799.97449990	+16.58056641	-14.97656250	-10.68750000	-15.18310547	-12.76611328	-81.54052734	+2264	+16.77392578	-14.30419922	-10.13378906	-92.04345703	-40.58349609	+21.75292969	+3124	+13.11767578	-14.07568359	-11.39062500	-44.84619141	-0.72509766	-76.94824219	+1872
+1457970799.97860000	+16.58935547	-14.97656250	-10.66552734	-15.05126953	-12.83203125	-81.65039063	+2256	+16.81347656	-14.29980469	-10.09423828	-91.99951172	-40.69335938	+21.92871094	+3120	+13.13525391	-14.09326172	-11.39941406	-44.67041016	-0.70312500	-77.08007813	+1860
+1457970799.98280000	+16.59375000	-14.97216797	-10.64355469	-14.91943359	-12.85400391	-81.73828125	+2252	+16.84863281	-14.29101563	-10.05908203	-91.95556641	-40.80322266	+22.08251953	+3112	+13.14404297	-14.11083984	-11.41259766	-44.51660156	-0.63720703	-77.18994141	+1852
+1457970799.98700000	+16.59814453	-14.96777344	-10.62597656	-14.80957031	-12.87597656	-81.80419922	+2256	+16.87500000	-14.28222656	-10.02832031	-91.93359375	-40.89111328	+22.21435547	+3108	+13.14843750	-14.11962891	-11.42578125	-44.40673828	-0.57128906	-77.29980469	+1852
+1457970799.99110010	+16.60253906	-14.96777344	-10.59960938	-14.69970703	-12.91992188	-81.87011719	+2268	+16.90576172	-14.27783203	-9.98876953	-91.93359375	-41.02294922	+22.39013672	+3104	+13.13964844	-14.13720703	-11.42138672	-44.34082031	-0.57128906	-77.40966797	+1856
+1457970799.99530010	+16.60693359	-14.96777344	-10.57324219	-14.58984375	-13.00781250	-81.95800781	+2280	+16.93652344	-14.27783203	-9.95800781	-91.91162109	-41.13281250	+22.56591797	+3100	+13.13525391	-14.16796875	-11.41699219	-44.31884766	-0.61523438	-77.54150391	+1864
+1457970799.99950000	+16.61132813	-14.97656250	-10.55126953	-14.50195313	-13.09570313	-82.04589844	+2296	+16.95849609	-14.27783203	-9.93603516	-91.88964844	-41.22070313	+22.67578125	+3096	+13.13525391	-14.18994141	-11.41699219	-44.27490234	-0.65917969	-77.60742188	+1868
+1457970800.00359990	+16.61572266	-14.98974609	-10.53369141	-14.41406250	-13.16162109	-82.13378906	+2312	+16.98046875	-14.28222656	-9.91845703	-91.86767578	-41.33056641	+22.78564453	+3092	+13.13085938	-14.21191406	-11.41699219	-44.25292969	-0.72509766	-77.67333984	+1876
+1457970800.00780010	+16.61572266	-15.00732422	-10.52490234	-14.37011719	-13.22753906	-82.22167969	+2328	+16.99365234	-14.29101563	-9.90527344	-91.82373047	-41.39648438	+22.85156250	+3084	+13.12646484	-14.23388672	-11.41259766	-44.27490234	-0.76904297	-77.73925781	+1880
+1457970800.01200010	+16.61132813	-15.02490234	-10.52050781	-14.34814453	-13.22753906	-82.26562500	+2344	+16.99804688	-14.29980469	-9.90966797	-91.80175781	-41.44042969	+22.82958984	+3072	+13.11767578	-14.25146484	-11.41699219	-44.31884766	-0.74707031	-77.76123047	+1884
+1457970800.01609990	+16.60253906	-15.05126953	-10.52490234	-14.34814453	-13.24951172	-82.33154297	+2360	+16.99365234	-14.32177734	-9.91406250	-91.80175781	-41.48437500	+22.80761719	+3064	+13.10449219	-14.27343750	-11.41699219	-44.40673828	-0.76904297	-77.76123047	+1888
+1457970800.02449990	+16.57177734	-15.12597656	-10.54687500	-14.45800781	-13.24951172	-82.39746094	+2384	+16.95849609	-14.38330078	-9.94482422	-91.82373047	-41.55029297	+22.63183594	+3052	+13.06494141	-14.32177734	-11.40820313	-44.71435547	-0.85693359	-77.73925781	+1884
+1457970800.02860000	+16.54980469	-15.16552734	-10.56005859	-14.54589844	-13.22753906	-82.41943359	+2392	+16.93652344	-14.41406250	-9.96240234	-91.84570313	-41.59423828	+22.50000000	+3044	+13.04296875	-14.34814453	-11.39941406	-44.86816406	-0.92285156	-77.71728516	+1884
+1457970800.03280000	+16.53222656	-15.20947266	-10.58203125	-14.63378906	-13.22753906	-82.44140625	+2396	+16.90576172	-14.44921875	-9.98876953	-91.86767578	-41.61621094	+22.36816406	+3040	+13.02099609	-14.37451172	-11.39501953	-45.06591797	-1.01074219	-77.69531250	+1876
+1457970800.03699990	+16.51025391	-15.25781250	-10.60400391	-14.74365234	-13.22753906	-82.48535156	+2396	+16.87500000	-14.48876953	-10.01513672	-91.88964844	-41.63818359	+22.23632813	+3032	+13.00341797	-14.40087891	-11.38623047	-45.21972656	-1.09863281	-77.65136719	+1868
+1457970800.04110000	+16.48828125	-15.30615234	-10.63037109	-14.85351563	-13.20556641	-82.50732422	+2392	+16.83984375	-14.52832031	-10.05029297	-91.91162109	-41.63818359	+22.03857422	+3024	+12.99023438	-14.42724609	-11.38183594	-45.37353516	-1.16455078	-77.62939453	+1856
+1457970800.04530000	+16.46191406	-15.35449219	-10.66113281	-14.96337891	-13.18359375	-82.55126953	+2380	+16.80029297	-14.57226563	-10.08544922	-91.93359375	-41.66015625	+21.84082031	+3016	+12.96826172	-14.44921875	-11.37744141	-45.54931641	-1.23046875	-77.58544922	+1844
+1457970800.04940010	+16.43554688	-15.40283203	-10.69189453	-15.09521484	-13.11767578	-82.57324219	+2368	+16.75195313	-14.62060547	-10.12939453	-91.93359375	-41.66015625	+21.59912109	+3012	+12.95068359	-14.47119141	-11.37744141	-45.70312500	-1.27441406	-77.56347656	+1832
+1457970800.05360010	+16.40478516	-15.45117188	-10.72265625	-15.22705078	-13.07373047	-82.57324219	+2348	+16.70361328	-14.66455078	-10.16894531	-91.95556641	-41.66015625	+21.35742188	+3004	+12.92871094	-14.49316406	-11.37304688	-45.85693359	-1.34033203	-77.54150391	+1816
+1457970800.05780010	+16.38281250	-15.49072266	-10.74902344	-15.31494141	-13.02978516	-82.57324219	+2320	+16.65966797	-14.70849609	-10.20410156	-91.97753906	-41.68212891	+21.15966797	+2992	+12.91113281	-14.51513672	-11.36865234	-45.98876953	-1.38427734	-77.49755859	+1804
+1457970800.06609990	+16.35205078	-15.55224609	-10.77539063	-15.40283203	-13.05175781	-82.66113281	+2260	+16.58935547	-14.77441406	-10.25244141	-91.99951172	-41.74804688	+20.83007813	+2968	+12.88037109	-14.55468750	-11.35546875	-46.16455078	-1.53808594	-77.49755859	+1776
+1457970800.07030010	+16.34326172	-15.56982422	-10.77539063	-15.38085938	-13.07373047	-82.72705078	+2224	+16.56738281	-14.80078125	-10.27001953	-91.97753906	-41.79199219	+20.72021484	+2952	+12.87158203	-14.56787109	-11.35107422	-46.18652344	-1.60400391	-77.51953125	+1764
+1457970800.07439990	+16.33886719	-15.58300781	-10.77539063	-15.35888672	-13.09570313	-82.77099609	+2192	+16.55419922	-14.81835938	-10.27880859	-91.97753906	-41.83593750	+20.65429688	+2936	+12.87158203	-14.57666016	-11.34667969	-46.14257813	-1.62597656	-77.54150391	+1748
+1457970800.07859990	+16.33886719	-15.58740234	-10.76660156	-15.31494141	-13.11767578	-82.83691406	+2160	+16.54980469	-14.83154297	-10.27880859	-91.95556641	-41.87988281	+20.61035156	+2916	+12.87597656	-14.58105469	-11.34667969	-46.07666016	-1.64794922	-77.56347656	+1732
+1457970800.08279990	+16.33886719	-15.59179688	-10.75781250	-15.24902344	-13.13964844	-82.88085938	+2132	+16.54980469	-14.83593750	-10.27441406	-91.91162109	-41.92382813	+20.61035156	+2900	+12.88037109	-14.58105469	-11.35107422	-45.94482422	-1.64794922	-77.58544922	+1720
+1457970800.08690000	+16.33886719	-15.58740234	-10.74462891	-15.18310547	-13.16162109	-82.92480469	+2108	+16.55419922	-14.83154297	-10.26562500	-91.86767578	-41.96777344	+20.63232422	+2884	+12.88916016	-14.57666016	-11.35107422	-45.81298828	-1.62597656	-77.60742188	+1708
+1457970800.09530000	+16.34765625	-15.56982422	-10.70507813	-15.02929688	-13.22753906	-82.99072266	+2072	+16.58496094	-14.81396484	-10.23486328	-91.77978516	-42.07763672	+20.76416016	+2864	+12.90673828	-14.56347656	-11.35107422	-45.50537109	-1.60400391	-77.69531250	+1688
+1457970800.09940000	+16.35205078	-15.56103516	-10.68750000	-14.94140625	-13.24951172	-83.03466797	+2060	+16.59814453	-14.80517578	-10.21728516	-91.75781250	-42.09960938	+20.83007813	+2856	+12.91992188	-14.55908203	-11.35107422	-45.32958984	-1.60400391	-77.73925781	+1684
+1457970800.10360000	+16.36083984	-15.54785156	-10.66552734	-14.85351563	-13.29345703	-83.07861328	+2052	+16.61572266	-14.79638672	-10.19970703	-91.73583984	-42.14355469	+20.91796875	+2848	+12.93310547	-14.55029297	-11.35107422	-45.15380859	-1.58203125	-77.80517578	+1676
+1457970800.10780000	+16.36962891	-15.53906250	-10.64355469	-14.76562500	-13.33740234	-83.12255859	+2048	+16.63330078	-14.78320313	-10.18212891	-91.71386719	-42.18750000	+21.00585938	+2844	+12.94628906	-14.54589844	-11.35546875	-44.97802734	-1.53808594	-77.84912109	+1676
+1457970800.11190010	+16.37402344	-15.53027344	-10.63037109	-14.67773438	-13.38134766	-83.16650391	+2044	+16.64648438	-14.77880859	-10.16894531	-91.69189453	-42.20947266	+21.04980469	+2836	+12.96386719	-14.53271484	-11.36425781	-44.71435547	-1.47216797	-77.93701172	+1676
+1457970800.11610010	+16.37841797	-15.51708984	-10.61279297	-14.61181641	-13.40332031	-83.18847656	+2044	+16.66406250	-14.77001953	-10.15576172	-91.66992188	-42.23144531	+21.11572266	+2832	+12.98144531	-14.51953125	-11.37304688	-44.47265625	-1.40625000	-78.00292969	+1676
+1457970800.12030010	+16.38281250	-15.50830078	-10.59521484	-14.54589844	-13.42529297	-83.21044922	+2048	+16.67724609	-14.75683594	-10.14257813	-91.64794922	-42.25341797	+21.15966797	+2828	+12.99462891	-14.51074219	-11.38183594	-44.25292969	-1.34033203	-78.06884766	+1676
+1457970800.12859990	+16.39160156	-15.49072266	-10.56445313	-14.41406250	-13.44726563	-83.27636719	+2056	+16.69921875	-14.74365234	-10.12060547	-91.60400391	-42.27539063	+21.24755859	+2816	+13.00781250	-14.48876953	-11.39501953	-43.85742188	-1.16455078	-78.17871094	+1692
+1457970800.13270000	+16.39160156	-15.48193359	-10.55126953	-14.34814453	-13.49121094	-83.29833984	+2064	+16.70800781	-14.73925781	-10.11181641	-91.58203125	-42.29736328	+21.29150391	+2812	+13.00341797	-14.48876953	-11.39941406	-43.76953125	-1.14257813	-78.24462891	+1700
+1457970800.13689990	+16.39599609	-15.47753906	-10.53369141	-14.30419922	-13.51318359	-83.34228516	+2072	+16.71679688	-14.73486328	-10.10742188	-91.56005859	-42.31933594	+21.31347656	+2808	+12.99902344	-14.49316406	-11.40380859	-43.74755859	-1.12060547	-78.26660156	+1712
+1457970800.14109990	+16.39599609	-15.47314453	-10.52490234	-14.26025391	-13.51318359	-83.36425781	+2080	+16.72119141	-14.73046875	-10.09863281	-91.53808594	-42.34130859	+21.33544922	+2804	+12.99462891	-14.50195313	-11.41259766	-43.76953125	-1.09863281	-78.26660156	+1720
+1457970800.14520000	+16.39160156	-15.47314453	-10.52050781	-14.21630859	-13.51318359	-83.38623047	+2084	+16.72558594	-14.72607422	-10.09863281	-91.49414063	-42.36328125	+21.33544922	+2796	+12.98583984	-14.51074219	-11.41699219	-43.79150391	-1.09863281	-78.26660156	+1728
+1457970800.14940000	+16.38720703	-15.47314453	-10.52050781	-14.21630859	-13.49121094	-83.40820313	+2092	+16.72558594	-14.72607422	-10.09423828	-91.47216797	-42.36328125	+21.31347656	+2792	+12.97705078	-14.51513672	-11.42138672	-43.83544922	-1.07666016	-78.24462891	+1736
+1457970800.15360000	+16.38281250	-15.47753906	-10.52050781	-14.21630859	-13.46923828	-83.40820313	+2096	+16.72119141	-14.72607422	-10.09863281	-91.45019531	-42.38525391	+21.26953125	+2784	+12.96386719	-14.51953125	-11.42138672	-43.90136719	-1.07666016	-78.22265625	+1740
+1457970800.15770010	+16.37402344	-15.48632813	-10.52490234	-14.21630859	-13.44726563	-83.43017578	+2100	+16.71679688	-14.73046875	-10.09863281	-91.42822266	-42.38525391	+21.22558594	+2780	+12.95068359	-14.52832031	-11.42138672	-43.98925781	-1.09863281	-78.20068359	+1744
+1457970800.16610000	+16.36523438	-15.49951172	-10.53808594	-14.23828125	-13.42529297	-83.43017578	+2104	+16.70800781	-14.73486328	-10.10742188	-91.38427734	-42.40722656	+21.13769531	+2772	+12.93750000	-14.53710938	-11.41699219	-44.09912109	-1.12060547	-78.17871094	+1744
+1457970800.17020010	+16.35644531	-15.50390625	-10.54248047	-14.26025391	-13.40332031	-83.43017578	+2104	+16.69921875	-14.73925781	-10.11621094	-91.36230469	-42.40722656	+21.09375000	+2768	+12.92871094	-14.54150391	-11.41259766	-44.16503906	-1.16455078	-78.15673828	+1740
+1457970800.17440010	+16.35205078	-15.51269531	-10.55126953	-14.28222656	-13.38134766	-83.45214844	+2104	+16.69042969	-14.74365234	-10.12060547	-91.34033203	-42.40722656	+21.02783203	+2764	+12.91992188	-14.54589844	-11.40820313	-44.20898438	-1.18652344	-78.13476563	+1736
+1457970800.17860010	+16.34765625	-15.52148438	-10.56005859	-14.28222656	-13.35937500	-83.45214844	+2100	+16.67724609	-14.74804688	-10.12939453	-91.29638672	-42.40722656	+20.96191406	+2760	+12.91552734	-14.55029297	-11.40380859	-44.27490234	-1.20849609	-78.13476563	+1736
+1457970800.18689990	+16.33447266	-15.53466797	-10.58203125	-14.32617188	-13.31542969	-83.43017578	+2088	+16.65527344	-14.75683594	-10.15136719	-91.23046875	-42.40722656	+20.78613281	+2752	+12.89794922	-14.55468750	-11.39501953	-44.38476563	-1.25244141	-78.06884766	+1728
+1457970800.19109990	+16.33007813	-15.53906250	-10.59521484	-14.32617188	-13.29345703	-83.43017578	+2076	+16.63769531	-14.76123047	-10.16015625	-91.16455078	-42.40722656	+20.67626953	+2752	+12.88476563	-14.55908203	-11.38623047	-44.47265625	-1.27441406	-78.04687500	+1724
+1457970800.19520000	+16.32568359	-15.53906250	-10.60400391	-14.32617188	-13.27148438	-83.43017578	+2068	+16.62451172	-14.76562500	-10.16894531	-91.12060547	-42.40722656	+20.58837891	+2748	+12.87597656	-14.55908203	-11.37744141	-44.51660156	-1.29638672	-78.02490234	+1716
+1457970800.19939990	+16.32568359	-15.53906250	-10.61279297	-14.30419922	-13.24951172	-83.40820313	+2056	+16.60693359	-14.76123047	-10.17333984	-91.05468750	-42.40722656	+20.47851563	+2744	+12.86279297	-14.55468750	-11.35986328	-44.56054688	-1.36230469	-78.00292969	+1712
+1457970800.20770000	+16.33007813	-15.51708984	-10.61718750	-14.21630859	-13.24951172	-83.38623047	+2032	+16.58935547	-14.74804688	-10.18212891	-90.90087891	-42.38525391	+20.32470703	+2736	+12.85839844	-14.53271484	-11.33789063	-44.47265625	-1.38427734	-77.98095703	+1700
+1457970800.21190000	+16.33447266	-15.49951172	-10.61718750	-14.12841797	-13.22753906	-83.36425781	+2024	+16.58935547	-14.72607422	-10.17773438	-90.76904297	-42.38525391	+20.25878906	+2732	+12.86279297	-14.51513672	-11.33349609	-44.36279297	-1.34033203	-77.98095703	+1692
+1457970800.21600010	+16.33886719	-15.47314453	-10.61279297	-14.04052734	-13.22753906	-83.34228516	+2016	+16.58935547	-14.69970703	-10.16894531	-90.65917969	-42.34130859	+20.21484375	+2732	+12.86718750	-14.48876953	-11.33349609	-44.20898438	-1.27441406	-77.98095703	+1688
+1457970800.22020010	+16.34326172	-15.44238281	-10.60839844	-13.95263672	-13.22753906	-83.29833984	+2008	+16.59814453	-14.66455078	-10.16015625	-90.52734375	-42.31933594	+20.21484375	+2728	+12.87597656	-14.46240234	-11.33349609	-44.05517578	-1.18652344	-77.98095703	+1684
+1457970800.22440000	+16.35644531	-15.39404297	-10.59521484	-13.82080078	-13.22753906	-83.25439453	+2012	+16.61132813	-14.61621094	-10.13818359	-90.37353516	-42.25341797	+20.23681641	+2736	+12.88476563	-14.42724609	-11.32910156	-43.85742188	-1.07666016	-77.98095703	+1680
+1457970800.22849990	+16.36523438	-15.34130859	-10.57324219	-13.66699219	-13.24951172	-83.18847656	+2016	+16.62890625	-14.56347656	-10.11181641	-90.24169922	-42.20947266	+20.28076172	+2740	+12.89355469	-14.39208984	-11.32910156	-43.63769531	-0.98876953	-78.00292969	+1680
+1457970800.23270010	+16.37841797	-15.28857422	-10.55126953	-13.51318359	-13.24951172	-83.14453125	+2024	+16.64648438	-14.51074219	-10.08105469	-90.08789063	-42.14355469	+20.34667969	+2748	+12.90673828	-14.35693359	-11.32470703	-43.39599609	-0.90087891	-78.02490234	+1680
+1457970800.23690010	+16.40039063	-15.19189453	-10.52050781	-13.24951172	-13.24951172	-83.03466797	+2048	+16.67724609	-14.42724609	-10.04589844	-89.86816406	-42.05566406	+20.41259766	+2760	+12.92431641	-14.30419922	-11.32910156	-43.04443359	-0.76904297	-78.02490234	+1688
+1457970800.24519990	+16.43554688	-15.02490234	-10.47216797	-12.83203125	-13.20556641	-82.81494141	+2100	+16.72558594	-14.27783203	-9.98876953	-89.38476563	-41.83593750	+20.43457031	+2780	+12.95507813	-14.20312500	-11.33789063	-42.45117188	-0.43945313	-78.00292969	+1708
+1457970800.24939990	+16.44433594	-14.90185547	-10.45019531	-12.59033203	-13.07373047	-82.59521484	+2140	+16.74316406	-14.17236328	-9.97119141	-89.03320313	-41.63818359	+20.34667969	+2796	+12.96826172	-14.12841797	-11.35107422	-42.05566406	-0.17578125	-77.95898438	+1728
+1457970800.25350000	+16.44433594	-14.81396484	-10.43701172	-12.48046875	-12.96386719	-82.39746094	+2176	+16.74316406	-14.09765625	-9.94921875	-88.79150391	-41.46240234	+20.25878906	+2808	+12.97265625	-14.06689453	-11.35107422	-41.81396484	+0.00000000	-77.87109375	+1744
+1457970800.25770000	+16.43994141	-14.74365234	-10.44140625	-12.41455078	-12.78808594	-82.17773438	+2212	+16.73437500	-14.04052734	-9.94921875	-88.57177734	-41.28662109	+20.12695313	+2816	+12.96826172	-14.02294922	-11.34667969	-41.66015625	+0.08789063	-77.80517578	+1760
+1457970800.26189990	+16.43115234	-14.66455078	-10.45898438	-12.34863281	-12.59033203	-81.93603516	+2248	+16.72119141	-13.97021484	-9.94921875	-88.33007813	-41.06689453	+19.95117188	+2828	+12.96826172	-13.96142578	-11.33349609	-41.48437500	+0.13183594	-77.65136719	+1772
+1457970800.26600000	+16.42236328	-14.60742188	-10.47656250	-12.32666016	-12.39257813	-81.73828125	+2276	+16.69921875	-13.91748047	-9.96240234	-88.06640625	-40.89111328	+19.70947266	+2840	+12.96386719	-13.91308594	-11.31591797	-41.33056641	+0.17578125	-77.51953125	+1780
+1457970800.27020000	+16.40917969	-14.55468750	-10.49414063	-12.32666016	-12.19482422	-81.56250000	+2300	+16.67285156	-13.86474609	-9.98437500	-87.78076172	-40.69335938	+19.40185547	+2848	+12.96386719	-13.86474609	-11.30712891	-41.24267578	+0.21972656	-77.36572266	+1784
+1457970800.27440000	+16.40039063	-14.51074219	-10.52929688	-12.34863281	-11.95312500	-81.32080078	+2320	+16.64208984	-13.80761719	-10.02832031	-87.42919922	-40.45166016	+19.00634766	+2860	+12.96386719	-13.81201172	-11.30273438	-41.13281250	+0.28564453	-77.16796875	+1788
+1457970800.27850010	+16.38281250	-14.47119141	-10.56884766	-12.43652344	-11.71142578	-81.10107422	+2328	+16.60693359	-13.75927734	-10.06347656	-87.12158203	-40.20996094	+18.63281250	+2872	+12.95507813	-13.76806641	-11.28955078	-41.08886719	+0.28564453	-76.94824219	+1784
+1457970800.28679990	+16.33447266	-14.37011719	-10.65234375	-12.56835938	-11.09619141	-80.55175781	+2332	+16.51464844	-13.65380859	-10.14257813	-86.52832031	-39.66064453	+17.84179688	+2888	+12.92871094	-13.65380859	-11.24560547	-40.95703125	+0.35156250	-76.48681641	+1764
+1457970800.29099990	+16.31250000	-14.31738281	-10.68310547	-12.63427734	-10.85449219	-80.33203125	+2320	+16.47509766	-13.59667969	-10.17333984	-86.26464844	-39.41894531	+17.51220703	+2892	+12.91992188	-13.59228516	-11.21923828	-40.82519531	+0.32958984	-76.26708984	+1760
+1457970800.29520010	+16.29052734	-14.26464844	-10.70068359	-12.70019531	-10.65673828	-80.11230469	+2304	+16.44433594	-13.53515625	-10.19970703	-86.00097656	-39.17724609	+17.22656250	+2900	+12.91113281	-13.52636719	-11.19726563	-40.69335938	+0.37353516	-76.04736328	+1752
+1457970800.29930000	+16.28613281	-14.20312500	-10.70507813	-12.72216797	-10.52490234	-79.87060547	+2284	+16.43115234	-13.45166016	-10.21728516	-85.64941406	-38.93554688	+16.98486328	+2904	+12.91552734	-13.44287109	-11.17089844	-40.45166016	+0.37353516	-75.78369141	+1748
+1457970800.30349990	+16.28173828	-14.12402344	-10.70947266	-12.70019531	-10.34912109	-79.65087891	+2260	+16.42236328	-13.36376953	-10.23925781	-85.25390625	-38.69384766	+16.74316406	+2908	+12.91992188	-13.37695313	-11.16210938	-40.20996094	+0.43945313	-75.58593750	+1744
+1457970800.30769990	+16.27294922	-14.04052734	-10.70507813	-12.65625000	-10.12939453	-79.45312500	+2240	+16.40478516	-13.26708984	-10.24365234	-84.88037109	-38.45214844	+16.47949219	+2912	+12.91552734	-13.29345703	-11.15771484	-39.88037109	+0.63720703	-75.41015625	+1744
+1457970800.31180000	+16.26855469	-13.91748047	-10.69189453	-12.54638672	-9.88769531	-79.16748047	+2224	+16.40478516	-13.14843750	-10.24365234	-84.44091797	-38.14453125	+16.23779297	+2924	+12.91992188	-13.19677734	-11.14013672	-39.46289063	+0.79101563	-75.21240234	+1744
+1457970800.31600000	+16.26416016	-13.81201172	-10.67431641	-12.43652344	-9.71191406	-78.94775391	+2204	+16.40478516	-13.03417969	-10.23925781	-84.06738281	-37.88085938	+16.08398438	+2928	+12.92871094	-13.11767578	-11.12255859	-39.08935547	+0.87890625	-75.03662109	+1744
+1457970800.32430010	+16.25976563	-13.54833984	-10.59521484	-12.12890625	-9.38232422	-78.42041016	+2192	+16.43994141	-12.76611328	-10.16015625	-83.29833984	-37.39746094	+16.06201172	+2952	+12.92431641	-12.90234375	-11.10058594	-38.10058594	+1.34033203	-74.68505859	+1752
+1457970800.32850000	+16.27294922	-13.40332031	-10.54248047	-11.88720703	-9.31640625	-78.20068359	+2196	+16.47070313	-12.62109375	-10.10302734	-82.88085938	-37.19970703	+16.08398438	+2964	+12.92871094	-12.79687500	-11.09179688	-37.57324219	+1.58203125	-74.57519531	+1756
+1457970800.33270000	+16.28173828	-13.25830078	-10.47656250	-11.64550781	-9.22851563	-78.00292969	+2208	+16.49707031	-12.48486328	-10.04589844	-82.48535156	-37.02392578	+16.14990234	+2980	+12.92871094	-12.68701172	-11.08740234	-37.02392578	+1.88964844	-74.46533203	+1768
+1457970800.33680010	+16.30371094	-13.10449219	-10.41064453	-11.33789063	-9.16259766	-77.76123047	+2228	+16.54101563	-12.33105469	-9.98876953	-82.04589844	-36.78222656	+16.25976563	+3000	+12.94189453	-12.56396484	-11.08300781	-36.38671875	+2.17529297	-74.28955078	+1780
+1457970800.34100010	+16.31689453	-12.95068359	-10.36230469	-11.03027344	-8.96484375	-77.56347656	+2252	+16.57617188	-12.17724609	-9.93603516	-81.56250000	-36.54052734	+16.28173828	+3020	+12.94628906	-12.46728516	-11.06982422	-35.83740234	+2.41699219	-74.15771484	+1788
+1457970800.34520010	+16.31250000	-12.79248047	-10.32275391	-10.76660156	-8.65722656	-77.29980469	+2284	+16.58935547	-12.01025391	-9.87890625	-81.05712891	-36.25488281	+16.21582031	+3040	+12.93310547	-12.35302734	-11.06542969	-35.28808594	+2.76855469	-74.00390625	+1804
+1457970800.34929990	+16.32128906	-12.61669922	-10.28759766	-10.43701172	-8.37158203	-76.97021484	+2324	+16.61132813	-11.84326172	-9.82617188	-80.52978516	-35.94726563	+16.19384766	+3064	+12.94189453	-12.22558594	-11.05224609	-34.62890625	+3.07617188	-73.78417969	+1824
+1457970800.35349990	+16.32128906	-12.46289063	-10.23046875	-10.19531250	-8.17382813	-76.66259766	+2364	+16.63330078	-11.68945313	-9.76025391	-80.11230469	-35.68359375	+16.25976563	+3092	+12.93750000	-12.10693359	-11.02587891	-34.07958984	+3.31787109	-73.58642578	+1844
+1457970800.35760000	+16.31250000	-12.30908203	-10.18212891	-9.95361328	-7.97607422	-76.37695313	+2408	+16.64648438	-11.53564453	-9.69873047	-79.69482422	-35.39794922	+16.28173828	+3116	+12.92431641	-11.98828125	-11.01269531	-33.57421875	+3.64746094	-73.38867188	+1868
+1457970800.36599990	+16.33447266	-11.99267578	-10.06787109	-9.38232422	-7.64648438	-75.82763672	+2508	+16.69042969	-11.21484375	-9.55371094	-78.79394531	-34.89257813	+16.45751953	+3172	+12.91552734	-11.73779297	-10.95556641	-32.45361328	+4.13085938	-72.86132813	+1912
+1457970800.37010000	+16.33007813	-11.83007813	-10.03271484	-9.09667969	-7.38281250	-75.56396484	+2560	+16.67724609	-11.06542969	-9.51855469	-78.28857422	-34.56298828	+16.32568359	+3196	+12.90234375	-11.63232422	-10.92480469	-32.05810547	+4.30664063	-72.61962891	+1936
+1457970800.37430000	+16.32568359	-11.67187500	-10.01953125	-8.83300781	-6.98730469	-75.16845703	+2612	+16.66406250	-10.91162109	-9.49658203	-77.78320313	-34.14550781	+16.12792969	+3220	+12.91552734	-11.50488281	-10.88964844	-31.50878906	+4.46044922	-72.20214844	+1956
+1457970800.37850000	+16.31689453	-11.53125000	-10.00195313	-8.67919922	-6.63574219	-74.81689453	+2656	+16.64208984	-10.77978516	-9.46582031	-77.38769531	-33.77197266	+15.99609375	+3244	+12.91552734	-11.39062500	-10.84130859	-31.06933594	+4.54833984	-71.85058594	+1972
+1457970800.38260010	+16.28613281	-11.39062500	-9.98876953	-8.54736328	-6.24023438	-74.42138672	+2696	+16.60693359	-10.63916016	-9.43945313	-76.97021484	-33.35449219	+15.79833984	+3264	+12.89794922	-11.26757813	-10.80175781	-30.69580078	+4.72412109	-71.47705078	+1992
+1457970800.38680010	+16.27734375	-11.24121094	-9.96679688	-8.34960938	-5.91064453	-74.02587891	+2732	+16.58496094	-10.48974609	-9.40869141	-76.53076172	-32.95898438	+15.68847656	+3288	+12.89794922	-11.13574219	-10.76220703	-30.21240234	+4.87792969	-70.99365234	+2008
+1457970800.39100000	+16.25537109	-11.10058594	-9.93164063	-8.23974609	-5.64697266	-73.65234375	+2764	+16.54541016	-10.37109375	-9.36035156	-76.22314453	-32.62939453	+15.57861328	+3300	+12.88916016	-11.01269531	-10.70507813	-29.81689453	+4.94384766	-70.55419922	+2016
+1457970800.39510010	+16.23339844	-10.96435547	-9.90527344	-8.10791016	-5.36132813	-73.30078125	+2788	+16.50146484	-10.25244141	-9.33837891	-75.91552734	-32.23388672	+15.40283203	+3316	+12.87158203	-10.89404297	-10.65234375	-29.48730469	+5.03173828	-70.11474609	+2020
+1457970800.40350010	+16.21142578	-10.67871094	-9.85693359	-7.73437500	-4.79003906	-72.50976563	+2824	+16.42236328	-9.99316406	-9.29443359	-75.19042969	-31.37695313	+15.11718750	+3344	+12.86718750	-10.63476563	-10.52490234	-28.67431641	+5.09765625	-69.10400391	+2032
+1457970800.40759990	+16.18505859	-10.53808594	-9.83056641	-7.62451172	-4.46044922	-72.09228516	+2832	+16.37402344	-9.86572266	-9.26367188	-74.86083984	-30.93750000	+14.96337891	+3356	+12.84960938	-10.51611328	-10.46777344	-28.30078125	+5.18554688	-68.64257813	+2036
+1457970800.41179990	+16.17187500	-10.39306641	-9.80859375	-7.42675781	-4.13085938	-71.60888672	+2840	+16.33447266	-9.72949219	-9.23730469	-74.50927734	-30.45410156	+14.80957031	+3372	+12.85400391	-10.37548828	-10.41064453	-27.83935547	+5.27343750	-68.04931641	+2044
+1457970800.41599990	+16.15429688	-10.24804688	-9.77783203	-7.27294922	-3.82324219	-71.14746094	+2840	+16.29931641	-9.59765625	-9.20654297	-74.20166016	-29.97070313	+14.74365234	+3380	+12.85400391	-10.25244141	-10.34912109	-27.42187500	+5.31738281	-67.50000000	+2048
+1457970800.42010000	+16.11474609	-10.09863281	-9.74267578	-7.16308594	-3.49365234	-70.68603516	+2840	+16.24658203	-9.46142578	-9.16699219	-73.93798828	-29.48730469	+14.65576172	+3388	+12.83203125	-10.10742188	-10.29638672	-27.00439453	+5.53710938	-66.95068359	+2056
+1457970800.42430000	+16.10156250	-9.94042969	-9.68554688	-6.94335938	-3.27392578	-70.20263672	+2836	+16.22460938	-9.31201172	-9.11425781	-73.60839844	-28.98193359	+14.72167969	+3400	+12.81884766	-9.95800781	-10.23486328	-26.47705078	+5.66894531	-66.40136719	+2060
+1457970800.42849990	+16.08398438	-9.78222656	-9.63281250	-6.72363281	-3.05419922	-69.78515625	+2836	+16.19384766	-9.15820313	-9.05273438	-73.25683594	-28.52050781	+14.76562500	+3408	+12.81005859	-9.82617188	-10.16894531	-26.01562500	+5.77880859	-65.89599609	+2068
+1457970800.43260000	+16.06201172	-9.63281250	-9.56250000	-6.52587891	-2.87841797	-69.36767578	+2832	+16.16308594	-9.00878906	-8.98681641	-72.97119141	-28.10302734	+14.85351563	+3420	+12.78808594	-9.69433594	-10.10742188	-25.55419922	+5.93261719	-65.39062500	+2072
+1457970800.43680000	+16.05761719	-9.47021484	-9.49218750	-6.24023438	-2.72460938	-68.88427734	+2836	+16.14990234	-8.85058594	-8.91650391	-72.61962891	-27.61962891	+14.98535156	+3436	+12.79248047	-9.55371094	-10.03710938	-25.00488281	+5.99853516	-64.84130859	+2080
+1457970800.44510010	+16.01806641	-9.12304688	-9.35595703	-5.62500000	-2.21923828	-67.96142578	+2848	+16.12353516	-8.51220703	-8.75830078	-71.87255859	-26.67480469	+15.33691406	+3472	+12.77050781	-9.27685547	-9.91845703	-23.92822266	+6.32812500	-63.83056641	+2100
+1457970800.44930010	+16.00927734	-8.94287109	-9.27246094	-5.27343750	-2.02148438	-67.52197266	+2864	+16.12353516	-8.32763672	-8.66601563	-71.45507813	-26.16943359	+15.60058594	+3496	+12.77050781	-9.12744141	-9.86132813	-23.26904297	+6.50390625	-63.30322266	+2108
+1457970800.45339990	+15.99169922	-8.76708984	-9.18457031	-4.94384766	-1.86767578	-67.10449219	+2880	+16.11474609	-8.15185547	-8.56933594	-71.05957031	-25.72998047	+15.88623047	+3516	+12.76171875	-8.98681641	-9.79101563	-22.67578125	+6.61376953	-62.77587891	+2116
+1457970800.45760010	+15.96533203	-8.59130859	-9.08789063	-4.63623047	-1.71386719	-66.68701172	+2904	+16.09716797	-7.97607422	-8.46826172	-70.72998047	-25.26855469	+16.14990234	+3540	+12.74414063	-8.85058594	-9.72949219	-22.12646484	+6.76757813	-62.27050781	+2120
+1457970800.46180010	+15.95214844	-8.41552734	-8.98681641	-4.28466797	-1.62597656	-66.26953125	+2932	+16.09716797	-7.79589844	-8.35839844	-70.31250000	-24.85107422	+16.52343750	+3568	+12.73974609	-8.70117188	-9.65917969	-21.51123047	+6.85546875	-61.74316406	+2128
+1457970800.46589990	+15.93896484	-8.23095703	-8.88574219	-3.88916016	-1.49414063	-65.87402344	+2964	+16.09277344	-7.61132813	-8.24853516	-69.91699219	-24.45556641	+16.89697266	+3596	+12.73095703	-8.56933594	-9.58447266	-20.93994141	+6.92138672	-61.25976563	+2136
+1457970800.47009990	+15.91699219	-8.05957031	-8.77587891	-3.51562500	-1.40625000	-65.52246094	+3000	+16.08837891	-7.43554688	-8.12988281	-69.54345703	-24.08203125	+17.31445313	+3624	+12.71777344	-8.44189453	-9.51416016	-20.41259766	+7.00927734	-60.82031250	+2144
+1457970800.47429990	+15.91259766	-7.88378906	-8.67480469	-3.12011719	-1.27441406	-65.12695313	+3040	+16.08837891	-7.25537109	-8.02441406	-69.12597656	-23.64257813	+17.68798828	+3652	+12.72216797	-8.30126953	-9.43505859	-19.77539063	+7.03125000	-60.24902344	+2160
+1457970800.47840000	+15.89501953	-7.71240234	-8.57373047	-2.74658203	-1.16455078	-64.75341797	+3076	+16.07958984	-7.08837891	-7.91455078	-68.75244141	-23.20312500	+18.03955078	+3676	+12.72216797	-8.16503906	-9.35595703	-19.20410156	+7.03125000	-59.74365234	+2172
+1457970800.48260000	+15.86865234	-7.54101563	-8.46386719	-2.41699219	-1.01074219	-64.37988281	+3116	+16.05761719	-6.92138672	-7.80908203	-68.40087891	-22.76367188	+18.39111328	+3700	+12.70458984	-8.03320313	-9.28125000	-18.67675781	+7.11914063	-59.21630859	+2184
+1457970800.49090000	+15.81591797	-7.21582031	-8.27050781	-1.77978516	-0.70312500	-63.56689453	+3196	+16.01806641	-6.59179688	-7.59814453	-67.65380859	-21.81884766	+19.11621094	+3744	+12.68701172	-7.75195313	-9.11425781	-17.55615234	+7.14111328	-58.05175781	+2212
+1457970800.49510000	+15.79833984	-7.06640625	-8.15625000	-1.51611328	-0.65917969	-63.19335938	+3236	+15.99609375	-6.44238281	-7.49267578	-67.41210938	-21.37939453	+19.51171875	+3764	+12.66943359	-7.62890625	-9.02197266	-17.13867188	+7.09716797	-57.52441406	+2224
+1457970800.49930000	+15.78076172	-6.92138672	-8.05957031	-1.25244141	-0.54931641	-62.77587891	+3272	+15.96972656	-6.29736328	-7.40039063	-67.10449219	-20.87402344	+19.84130859	+3780	+12.66943359	-7.49267578	-8.92968750	-16.63330078	+7.03125000	-56.90917969	+2240
+1457970800.50340010	+15.76318359	-6.77636719	-7.96289063	-0.96679688	-0.41748047	-62.38037109	+3304	+15.94335938	-6.15673828	-7.30810547	-66.84082031	-20.39062500	+20.17089844	+3796	+12.66503906	-7.36523438	-8.83740234	-16.14990234	+6.98730469	-56.31591797	+2252
+1457970800.50760010	+15.73681641	-6.63574219	-7.86181641	-0.70312500	-0.30761719	-61.98486328	+3336	+15.90820313	-6.02050781	-7.22021484	-66.59912109	-19.90722656	+20.50048828	+3808	+12.64746094	-7.23779297	-8.74072266	-15.75439453	+6.92138672	-55.74462891	+2264
+1457970800.51169990	+15.71484375	-6.49511719	-7.77832031	-0.46142578	-0.06591797	-61.52343750	+3360	+15.87304688	-5.88427734	-7.14111328	-66.31347656	-19.31396484	+20.74218750	+3816	+12.64746094	-7.10595703	-8.64843750	-15.27099609	+6.87744141	-55.10742188	+2280
+1457970800.51589990	+15.68847656	-6.36328125	-7.69482422	-0.24169922	+0.10986328	-61.06201172	+3376	+15.83349609	-5.75683594	-7.06640625	-66.07177734	-18.72070313	+21.00585938	+3824	+12.63867188	-6.97412109	-8.55175781	-14.80957031	+6.81152344	-54.47021484	+2292
+1457970800.52420000	+15.63134766	-6.10400391	-7.51025391	+0.17578125	+0.39550781	-60.11718750	+3408	+15.75000000	-5.51953125	-6.89501953	-65.67626953	-17.62207031	+21.59912109	+3836	+12.61230469	-6.71484375	-8.35400391	-13.97460938	+6.72363281	-53.19580078	+2312
+1457970800.52839990	+15.60058594	-5.97216797	-7.42236328	+0.41748047	+0.54931641	-59.65576172	+3416	+15.71044922	-5.39648438	-6.81152344	-65.47851563	-17.07275391	+21.90673828	+3840	+12.59472656	-6.58740234	-8.25732422	-13.55712891	+6.65771484	-52.55859375	+2320
+1457970800.53259990	+15.57861328	-5.84472656	-7.32568359	+0.63720703	+0.63720703	-59.21630859	+3424	+15.67529297	-5.28222656	-6.71923828	-65.28076172	-16.56738281	+22.25830078	+3848	+12.58154297	-6.46435547	-8.15625000	-13.18359375	+6.56982422	-51.96533203	+2328
+1457970800.53670000	+15.56103516	-5.72167969	-7.23339844	+0.90087891	+0.74707031	-58.73291016	+3428	+15.64013672	-5.16796875	-6.64013672	-65.08300781	-16.04003906	+22.54394531	+3852	+12.57714844	-6.34130859	-8.05957031	-12.74414063	+6.48193359	-51.35009766	+2336
+1457970800.54090000	+15.53906250	-5.59423828	-7.14990234	+1.18652344	+0.85693359	-58.27148438	+3428	+15.60058594	-5.04492188	-6.56103516	-64.81933594	-15.49072266	+22.82958984	+3856	+12.56835938	-6.22265625	-7.96289063	-12.32666016	+6.41601563	-50.75683594	+2340
+1457970800.54510000	+15.51269531	-5.47119141	-7.04882813	+1.45019531	+0.94482422	-57.85400391	+3428	+15.56542969	-4.93066406	-6.45996094	-64.57763672	-15.02929688	+23.15917969	+3860	+12.55078125	-6.09960938	-7.86621094	-11.88720703	+6.37207031	-50.16357422	+2344
+1457970800.54920010	+15.48193359	-5.34814453	-6.95654297	+1.75781250	+1.05468750	-57.39257813	+3428	+15.53466797	-4.81201172	-6.36767578	-64.31396484	-14.54589844	+23.46679688	+3864	+12.54199219	-5.98535156	-7.77392578	-11.46972656	+6.35009766	-49.59228516	+2352
+1457970800.55340000	+15.45556641	-5.21630859	-6.86865234	+2.08740234	+1.16455078	-56.88720703	+3424	+15.49951172	-4.68896484	-6.27539063	-64.02832031	-14.06250000	+23.77441406	+3872	+12.52880859	-5.86669922	-7.68603516	-11.05224609	+6.32812500	-49.02099609	+2356
+1457970800.56170010	+15.40283203	-4.96582031	-6.66650391	+2.76855469	+1.18652344	-55.98632813	+3424	+15.44677734	-4.45605469	-6.06445313	-63.47900391	-13.24951172	+24.49951172	+3884	+12.49804688	-5.64257813	-7.49707031	-10.21728516	+6.28417969	-47.94433594	+2360
+1457970800.56590010	+15.37646484	-4.84277344	-6.56982422	+3.12011719	+1.20849609	-55.56884766	+3420	+15.42041016	-4.33300781	-5.96337891	-63.14941406	-12.83203125	+24.85107422	+3892	+12.48046875	-5.53710938	-7.41357422	-9.79980469	+6.28417969	-47.43896484	+2360
+1457970800.57010010	+15.35449219	-4.71972656	-6.45996094	+3.49365234	+1.14257813	-55.19531250	+3424	+15.40283203	-4.21435547	-5.84472656	-62.81982422	-12.54638672	+25.26855469	+3904	+12.46728516	-5.43603516	-7.32128906	-9.40429688	+6.24023438	-46.97753906	+2360
+1457970800.57419990	+15.32812500	-4.60546875	-6.36328125	+3.84521484	+1.14257813	-54.77783203	+3428	+15.38085938	-4.09570313	-5.73925781	-62.46826172	-12.17285156	+25.59814453	+3912	+12.45410156	-5.33496094	-7.23779297	-9.00878906	+6.26220703	-46.49414063	+2360
+1457970800.57839990	+15.30615234	-4.48242188	-6.27099609	+4.24072266	+1.16455078	-54.36035156	+3428	+15.35888672	-3.97265625	-5.63818359	-62.07275391	-11.77734375	+25.92773438	+3920	+12.44091797	-5.23828125	-7.15429688	-8.61328125	+6.30615234	-46.03271484	+2360
+1457970800.58260010	+15.27539063	-4.36376953	-6.16992188	+4.63623047	+1.14257813	-53.96484375	+3436	+15.34130859	-3.85400391	-5.51953125	-61.67724609	-11.46972656	+26.30126953	+3928	+12.42333984	-5.13720703	-7.06640625	-8.19580078	+6.32812500	-45.59326172	+2356
+1457970800.58670000	+15.24023438	-4.24511719	-6.07324219	+5.00976563	+1.16455078	-53.56933594	+3444	+15.31933594	-3.73974609	-5.41406250	-61.32568359	-11.14013672	+26.63085938	+3936	+12.40576172	-5.04492188	-6.98730469	-7.82226563	+6.41601563	-45.13183594	+2356
+1457970800.59089990	+15.20947266	-4.13085938	-5.98095703	+5.40527344	+1.14257813	-53.15185547	+3456	+15.29736328	-3.62548828	-5.30859375	-60.95214844	-10.81054688	+26.96044922	+3944	+12.38378906	-4.94824219	-6.90820313	-7.42675781	+6.48193359	-44.69238281	+2352
+1457970800.59920000	+15.15673828	-3.91113281	-5.78320313	+6.15234375	+1.01074219	-52.38281250	+3480	+15.26220703	-3.41015625	-5.09765625	-60.27099609	-10.21728516	+27.66357422	+3956	+12.35302734	-4.77246094	-6.74121094	-6.72363281	+6.50390625	-43.85742188	+2344
+1457970800.60340000	+15.13037109	-3.80566406	-5.69531250	+6.52587891	+0.98876953	-52.00927734	+3496	+15.24023438	-3.30468750	-5.00097656	-59.89746094	-9.90966797	+27.97119141	+3956	+12.33544922	-4.68457031	-6.66210938	-6.37207031	+6.56982422	-43.46191406	+2340
+1457970800.60750010	+15.10839844	-3.70458984	-5.60302734	+6.89941406	+0.90087891	-51.65771484	+3512	+15.22265625	-3.20361328	-4.89550781	-59.54589844	-9.66796875	+28.30078125	+3960	+12.32226563	-4.60107422	-6.57861328	-6.04248047	+6.54785156	-43.08837891	+2336
+1457970800.61170010	+15.08203125	-3.60791016	-5.51953125	+7.25097656	+0.92285156	-51.28417969	+3524	+15.19628906	-3.10693359	-4.80322266	-59.21630859	-9.36035156	+28.56445313	+3964	+12.30468750	-4.51757813	-6.49951172	-5.69091797	+6.59179688	-42.67089844	+2336
+1457970800.61590000	+15.05126953	-3.50683594	-5.44042969	+7.62451172	+0.92285156	-50.88867188	+3540	+15.17431641	-3.01025391	-4.71093750	-58.88671875	-9.07470703	+28.82812500	+3960	+12.28710938	-4.43408203	-6.42480469	-5.31738281	+6.63574219	-42.25341797	+2332
+1457970800.61999990	+15.02929688	-3.41015625	-5.35693359	+7.97607422	+0.85693359	-50.51513672	+3552	+15.15234375	-2.92236328	-4.62744141	-58.57910156	-8.76708984	+29.09179688	+3960	+12.26953125	-4.35058594	-6.34130859	-4.98779297	+6.59179688	-41.83593750	+2328
+1457970800.62420010	+15.00292969	-3.31787109	-5.27783203	+8.30566406	+0.85693359	-50.14160156	+3564	+15.12158203	-2.83886719	-4.54394531	-58.29345703	-8.45947266	+29.31152344	+3952	+12.25634766	-4.27148438	-6.26660156	-4.68017578	+6.59179688	-41.44042969	+2324
+1457970800.62840010	+14.97656250	-3.22998047	-5.20312500	+8.61328125	+0.81298828	-49.74609375	+3576	+15.09521484	-2.75976563	-4.46923828	-58.02978516	-8.17382813	+29.55322266	+3948	+12.23876953	-4.18798828	-6.18750000	-4.32861328	+6.59179688	-41.04492188	+2320
+1457970800.63669990	+14.94580078	-3.06298828	-5.04931641	+9.22851563	+0.65917969	-49.04296875	+3592	+15.04687500	-2.61035156	-4.31542969	-57.56835938	-7.58056641	+30.01464844	+3932	+12.21240234	-4.03417969	-6.02490234	-3.73535156	+6.43798828	-40.23193359	+2316
+1457970800.64089990	+14.92822266	-2.97949219	-4.97900391	+9.55810547	+0.63720703	-48.69140625	+3592	+15.02050781	-2.54003906	-4.24511719	-57.32666016	-7.27294922	+30.19042969	+3920	+12.19921875	-3.95507813	-5.95019531	-3.40576172	+6.41601563	-39.83642578	+2312
+1457970800.64500000	+14.91503906	-2.90039063	-4.90869141	+9.84375000	+0.57128906	-48.33984375	+3592	+14.99853516	-2.46972656	-4.17480469	-57.10693359	-7.00927734	+30.41015625	+3912	+12.18603516	-3.88037109	-5.86669922	-3.09814453	+6.30615234	-39.44091797	+2312
+1457970800.64920000	+14.89306641	-2.82568359	-4.84277344	+10.10742188	+0.61523438	-47.98828125	+3592	+14.97216797	-2.40380859	-4.11328125	-56.90917969	-6.67968750	+30.54199219	+3900	+12.17285156	-3.81005859	-5.79199219	-2.81250000	+6.28417969	-39.06738281	+2308
+1457970800.65339990	+14.87548828	-2.75097656	-4.78125000	+10.37109375	+0.61523438	-47.61474609	+3584	+14.94580078	-2.34228516	-4.05175781	-56.68945313	-6.32812500	+30.69580078	+3884	+12.15966797	-3.73095703	-5.71728516	-2.50488281	+6.24023438	-38.64990234	+2304
+1457970800.65750000	+14.85791016	-2.67626953	-4.71093750	+10.63476563	+0.54931641	-47.26318359	+3576	+14.92382813	-2.28076172	-3.98583984	-56.51367188	-6.02050781	+30.91552734	+3872	+12.15087891	-3.66064453	-5.63378906	-2.21923828	+6.15234375	-38.27636719	+2304
+1457970800.66170000	+14.84033203	-2.60595703	-4.64062500	+10.85449219	+0.50537109	-46.91162109	+3568	+14.89746094	-2.21923828	-3.91992188	-56.33789063	-5.69091797	+31.06933594	+3860	+12.13769531	-3.59472656	-5.56347656	-1.97753906	+6.10839844	-37.90283203	+2296
+1457970800.66580010	+14.82714844	-2.54003906	-4.57470703	+11.09619141	+0.48339844	-46.56005859	+3556	+14.87548828	-2.15771484	-3.86279297	-56.14013672	-5.38330078	+31.22314453	+3844	+12.12451172	-3.52441406	-5.49316406	-1.71386719	+6.08642578	-37.52929688	+2292
+1457970800.67420010	+14.80078125	-2.41259766	-4.44287109	+11.53564453	+0.39550781	-45.92285156	+3528	+14.84033203	-2.04785156	-3.72656250	-55.78857422	-4.81201172	+31.59667969	+3820	+12.10693359	-3.40136719	-5.34375000	-1.23046875	+5.97656250	-36.82617188	+2284
+1457970800.67829990	+14.78320313	-2.34667969	-4.38574219	+11.77734375	+0.41748047	-45.59326172	+3512	+14.82275391	-1.98632813	-3.66503906	-55.59082031	-4.50439453	+31.72851563	+3808	+12.09375000	-3.33984375	-5.27343750	-0.98876953	+5.97656250	-36.49658203	+2280
+1457970800.68249990	+14.77001953	-2.28515625	-4.31982422	+11.97509766	+0.39550781	-45.28564453	+3496	+14.80517578	-1.92480469	-3.59472656	-55.37109375	-4.24072266	+31.92626953	+3796	+12.08496094	-3.27832031	-5.20312500	-0.74707031	+5.95458984	-36.16699219	+2272
+1457970800.68670010	+14.74804688	-2.22363281	-4.25390625	+12.19482422	+0.37353516	-44.97802734	+3480	+14.78759766	-1.86767578	-3.52880859	-55.17333984	-3.99902344	+32.08007813	+3788	+12.07177734	-3.22558594	-5.14160156	-0.54931641	+5.97656250	-35.85937500	+2264
+1457970800.69080000	+14.72607422	-2.16210938	-4.19238281	+12.39257813	+0.32958984	-44.67041016	+3468	+14.77441406	-1.80615234	-3.45849609	-54.97558594	-3.75732422	+32.25585938	+3776	+12.05859375	-3.16845703	-5.08007813	-0.32958984	+6.02050781	-35.55175781	+2256
+1457970800.69499990	+14.71728516	-2.10498047	-4.12646484	+12.63427734	+0.26367188	-44.40673828	+3456	+14.76123047	-1.74902344	-3.38378906	-54.75585938	-3.53759766	+32.47558594	+3768	+12.05419922	-3.11572266	-5.01416016	-0.10986328	+5.99853516	-35.26611328	+2252
+1457970800.69919990	+14.69970703	-2.04785156	-4.06054688	+12.83203125	+0.15380859	-44.14306641	+3444	+14.74804688	-1.69189453	-3.30908203	-54.55810547	-3.36181641	+32.69531250	+3756	+12.04101563	-3.06738281	-4.95263672	+0.06591797	+6.02050781	-34.98046875	+2244
+1457970800.70330000	+14.68652344	-1.99072266	-3.99462891	+13.05175781	+0.08789063	-43.92333984	+3432	+14.73486328	-1.63476563	-3.23876953	-54.33837891	-3.20800781	+32.89306641	+3748	+12.03222656	-3.02343750	-4.89550781	+0.24169922	+6.04248047	-34.71679688	+2232
+1457970800.71170000	+14.65576172	-1.88525391	-3.86279297	+13.42529297	-0.08789063	-43.46191406	+3416	+14.71728516	-1.52490234	-3.08935547	-53.92089844	-2.92236328	+33.28857422	+3736	+12.01904297	-2.93115234	-4.78125000	+0.59326172	+6.06445313	-34.23339844	+2216
+1457970800.71580000	+14.64257813	-1.83251953	-3.80126953	+13.62304688	-0.17578125	-43.24218750	+3412	+14.70410156	-1.46777344	-3.01904297	-53.70117188	-2.76855469	+33.46435547	+3728	+12.01025391	-2.88720703	-4.72851563	+0.79101563	+6.10839844	-33.96972656	+2208
+1457970800.72000000	+14.63378906	-1.77978516	-3.73535156	+13.84277344	-0.26367188	-43.04443359	+3408	+14.69531250	-1.41503906	-2.94873047	-53.50341797	-2.63671875	+33.66210938	+3720	+12.00146484	-2.84326172	-4.67138672	+0.96679688	+6.08642578	-33.72802734	+2200
+1457970800.72420000	+14.61621094	-1.73144531	-3.67382813	+14.01855469	-0.37353516	-42.84667969	+3408	+14.68212891	-1.36669922	-2.87841797	-53.32763672	-2.52685547	+33.85986328	+3712	+11.99267578	-2.80371094	-4.61865234	+1.12060547	+6.10839844	-33.48632813	+2188
+1457970800.72830010	+14.60302734	-1.68310547	-3.61230469	+14.21630859	-0.48339844	-42.62695313	+3408	+14.67333984	-1.32275391	-2.80810547	-53.15185547	-2.41699219	+34.05761719	+3704	+11.98828125	-2.75976563	-4.56591797	+1.31835938	+6.13037109	-33.24462891	+2180
+1457970800.73250010	+14.59423828	-1.63476563	-3.54638672	+14.39208984	-0.63720703	-42.42919922	+3408	+14.66455078	-1.27880859	-2.73779297	-52.99804688	-2.32910156	+34.25537109	+3696	+11.98388672	-2.71582031	-4.50878906	+1.49414063	+6.08642578	-33.02490234	+2172
+1457970800.73670010	+14.58984375	-1.59082031	-3.48486328	+14.54589844	-0.76904297	-42.23144531	+3404	+14.65576172	-1.23486328	-2.67626953	-52.86621094	-2.17529297	+34.40917969	+3688	+11.97949219	-2.67626953	-4.45605469	+1.62597656	+6.06445313	-32.78320313	+2164
+1457970800.74079990	+14.58105469	-1.54687500	-3.42773438	+14.69970703	-0.87890625	-42.01171875	+3404	+14.64697266	-1.19531250	-2.61474609	-52.71240234	-2.02148438	+34.56298828	+3676	+11.97509766	-2.63232422	-4.40332031	+1.80175781	+6.06445313	-32.54150391	+2156
+1457970800.74499990	+14.57666016	-1.50292969	-3.36621094	+14.83154297	-1.01074219	-41.81396484	+3404	+14.63818359	-1.15576172	-2.55761719	-52.58056641	-1.88964844	+34.71679688	+3668	+11.97070313	-2.59277344	-4.34619141	+1.95556641	+5.99853516	-32.29980469	+2148
+1457970800.75330000	+14.55908203	-1.41943359	-3.26074219	+15.11718750	-1.14257813	-41.33056641	+3400	+14.62060547	-1.08105469	-2.44775391	-52.36083984	-1.53808594	+34.95849609	+3648	+11.96191406	-2.50927734	-4.24072266	+2.30712891	+5.97656250	-31.79443359	+2136
+1457970800.75749990	+14.55468750	-1.37548828	-3.20800781	+15.24902344	-1.25244141	-41.06689453	+3400	+14.61621094	-1.05029297	-2.39941406	-52.27294922	-1.34033203	+35.11230469	+3636	+11.96191406	-2.46533203	-4.18359375	+2.48291016	+5.88867188	-31.53076172	+2128
+1457970800.76160000	+14.55029297	-1.33593750	-3.15087891	+15.38085938	-1.36230469	-40.82519531	+3396	+14.60302734	-1.01953125	-2.35107422	-52.18505859	-1.12060547	+35.24414063	+3628	+11.95751953	-2.42578125	-4.12646484	+2.61474609	+5.84472656	-31.28906250	+2124
+1457970800.76580000	+14.54589844	-1.30078125	-3.09814453	+15.49072266	-1.47216797	-40.58349609	+3392	+14.59423828	-0.98876953	-2.30273438	-52.07519531	-0.92285156	+35.37597656	+3616	+11.95312500	-2.38183594	-4.07373047	+2.79052734	+5.80078125	-31.02539063	+2120
+1457970800.77000000	+14.54589844	-1.26562500	-3.04541016	+15.60058594	-1.62597656	-40.34179688	+3384	+14.59423828	-0.95800781	-2.25878906	-51.98730469	-0.72509766	+35.50781250	+3604	+11.95312500	-2.34228516	-4.01220703	+2.94433594	+5.71289063	-30.78369141	+2116
+1457970800.77410010	+14.54589844	-1.22607422	-2.99267578	+15.71044922	-1.73583984	-40.10009766	+3376	+14.58984375	-0.93164063	-2.21044922	-51.89941406	-0.52734375	+35.61767578	+3596	+11.95312500	-2.30712891	-3.95947266	+3.07617188	+5.64697266	-30.54199219	+2112
+1457970800.77830000	+14.54150391	-1.19531250	-2.93994141	+15.82031250	-1.82373047	-39.85839844	+3372	+14.58544922	-0.90527344	-2.16650391	-51.81152344	-0.32958984	+35.74951172	+3584	+11.94873047	-2.26757813	-3.90673828	+3.22998047	+5.60302734	-30.27832031	+2108
+1457970800.78250000	+14.54150391	-1.15576172	-2.89160156	+15.95214844	-1.91162109	-39.61669922	+3360	+14.58105469	-0.87451172	-2.12695313	-51.72363281	-0.13183594	+35.85937500	+3572	+11.94873047	-2.22802734	-3.85400391	+3.40576172	+5.53710938	-30.05859375	+2104
+1457970800.79080010	+14.53271484	-1.08984375	-2.79492188	+16.19384766	-2.13134766	-39.19921875	+3344	+14.56787109	-0.82177734	-2.03466797	-51.54785156	+0.19775391	+36.12304688	+3552	+11.94433594	-2.15771484	-3.75292969	+3.66943359	+5.44921875	-29.59716797	+2096
+1457970800.79500010	+14.53271484	-1.05468750	-2.74658203	+16.32568359	-2.24121094	-38.97949219	+3332	+14.56347656	-0.79541016	-1.99072266	-51.43798828	+0.35156250	+36.25488281	+3544	+11.94873047	-2.12255859	-3.70458984	+3.82324219	+5.38330078	-29.37744141	+2092
+1457970800.80329990	+14.53271484	-0.99316406	-2.64111328	+16.52343750	-2.57080078	-38.67187500	+3312	+14.55908203	-0.74267578	-1.88964844	-51.26220703	+0.57128906	+36.58447266	+3528	+11.94433594	-2.06103516	-3.61230469	+4.04296875	+5.27343750	-29.00390625	+2084
+1457970800.80749990	+14.53271484	-0.96240234	-2.59277344	+16.61132813	-2.70263672	-38.54003906	+3304	+14.55908203	-0.71191406	-1.84130859	-51.15234375	+0.65917969	+36.71630859	+3520	+11.94873047	-2.03466797	-3.56835938	+4.15283203	+5.20751953	-28.85009766	+2080
+1457970800.81160000	+14.52832031	-0.93603516	-2.54443359	+16.72119141	-2.83447266	-38.40820313	+3292	+14.55468750	-0.68554688	-1.79296875	-51.04248047	+0.72509766	+36.89208984	+3512	+11.94873047	-2.00830078	-3.52441406	+4.24072266	+5.18554688	-28.69628906	+2072
+1457970800.81580000	+14.52832031	-0.90966797	-2.50048828	+16.80908203	-2.94433594	-38.27636719	+3284	+14.55468750	-0.65917969	-1.74023438	-50.95458984	+0.76904297	+37.04589844	+3508	+11.94873047	-1.98193359	-3.48486328	+4.32861328	+5.16357422	-28.52050781	+2068
+1457970800.82410000	+14.51953125	-0.85253906	-2.41699219	+17.00683594	-3.14208984	-38.07861328	+3272	+14.55029297	-0.60644531	-1.63916016	-50.75683594	+0.85693359	+37.35351563	+3496	+11.95312500	-1.93359375	-3.41455078	+4.48242188	+5.14160156	-28.25683594	+2052
+1457970800.82830000	+14.51513672	-0.83056641	-2.37304688	+17.07275391	-3.29589844	-37.99072266	+3268	+14.54589844	-0.58007813	-1.59082031	-50.64697266	+0.87890625	+37.50732422	+3492	+11.95751953	-1.91601563	-3.37939453	+4.54833984	+5.14160156	-28.12500000	+2044
+1457970800.83240010	+14.51513672	-0.80419922	-2.32910156	+17.13867188	-3.42773438	-37.92480469	+3264	+14.55029297	-0.55371094	-1.54248047	-50.55908203	+0.92285156	+37.66113281	+3488	+11.95751953	-1.89404297	-3.34423828	+4.59228516	+5.11962891	-28.01513672	+2036
+1457970800.83660010	+14.51513672	-0.78222656	-2.28515625	+17.20458984	-3.53759766	-37.83691406	+3260	+14.55029297	-0.52734375	-1.48974609	-50.47119141	+0.92285156	+37.81494141	+3484	+11.96191406	-1.87646484	-3.31347656	+4.61425781	+5.09765625	-27.88330078	+2028
+1457970800.84080000	+14.51513672	-0.76464844	-2.24560547	+17.24853516	-3.64746094	-37.74902344	+3260	+14.55468750	-0.50537109	-1.44140625	-50.38330078	+0.94482422	+37.99072266	+3480	+11.96630859	-1.85888672	-3.27832031	+4.65820313	+5.09765625	-27.77343750	+2016
+1457970800.84489990	+14.51074219	-0.74267578	-2.21044922	+17.31445313	-3.73535156	-37.68310547	+3256	+14.55468750	-0.48339844	-1.39306641	-50.31738281	+0.96679688	+38.12255859	+3476	+11.97070313	-1.84130859	-3.25195313	+4.68017578	+5.09765625	-27.66357422	+2008
+1457970800.84910010	+14.51074219	-0.72509766	-2.17529297	+17.33642578	-3.80126953	-37.61718750	+3260	+14.55468750	-0.46142578	-1.35351563	-50.22949219	+1.01074219	+38.23242188	+3472	+11.97509766	-1.82373047	-3.22119141	+4.72412109	+5.09765625	-27.55371094	+1996
+1457970800.85330010	+14.51074219	-0.70312500	-2.14013672	+17.38037109	-3.88916016	-37.52929688	+3260	+14.55468750	-0.43945313	-1.31396484	-50.18554688	+1.05468750	+38.34228516	+3468	+11.97509766	-1.80615234	-3.19042969	+4.74609375	+5.11962891	-27.44384766	+1988
+1457970800.85739990	+14.51074219	-0.68554688	-2.10498047	+17.42431641	-3.97705078	-37.41943359	+3260	+14.55908203	-0.42187500	-1.27441406	-50.11962891	+1.14257813	+38.43017578	+3464	+11.97949219	-1.78417969	-3.16406250	+4.79003906	+5.11962891	-27.31201172	+1980
+1457970800.86579990	+14.50634766	-0.64599609	-2.03906250	+17.49023438	-4.17480469	-37.24365234	+3268	+14.55908203	-0.38671875	-1.19970703	-50.03173828	+1.23046875	+38.69384766	+3456	+11.98388672	-1.74902344	-3.10253906	+4.85595703	+5.07568359	-27.07031250	+1960
+1457970800.86990000	+14.51074219	-0.63281250	-2.00390625	+17.51220703	-4.26269531	-37.13378906	+3272	+14.56347656	-0.36914063	-1.16894531	-49.98779297	+1.31835938	+38.78173828	+3448	+11.98828125	-1.73144531	-3.07177734	+4.89990234	+5.05371094	-26.93847656	+1952
+1457970800.87410000	+14.51513672	-0.61523438	-1.97314453	+17.53417969	-4.35058594	-37.02392578	+3272	+14.56787109	-0.35156250	-1.13818359	-49.94384766	+1.42822266	+38.86962891	+3444	+11.99267578	-1.70947266	-3.04101563	+4.94384766	+5.00976563	-26.80664063	+1948
+1457970800.87830000	+14.51953125	-0.59765625	-1.94238281	+17.57812500	-4.46044922	-36.91406250	+3276	+14.56787109	-0.33837891	-1.11181641	-49.92187500	+1.51611328	+38.95751953	+3436	+11.99267578	-1.68750000	-3.01025391	+5.00976563	+4.96582031	-26.67480469	+1940
+1457970800.88240000	+14.51953125	-0.58007813	-1.91601563	+17.60009766	-4.50439453	-36.78222656	+3272	+14.57226563	-0.32519531	-1.09423828	-49.89990234	+1.66992188	+39.00146484	+3428	+11.99707031	-1.66552734	-2.97949219	+5.07568359	+4.94384766	-26.52099609	+1936
+1457970800.88660000	+14.52392578	-0.56250000	-1.88964844	+17.64404297	-4.59228516	-36.67236328	+3272	+14.57226563	-0.31201172	-1.07226563	-49.85595703	+1.77978516	+39.06738281	+3420	+12.00146484	-1.64794922	-2.94873047	+5.14160156	+4.89990234	-26.38916016	+1932
+1457970800.89080000	+14.52392578	-0.54492188	-1.86328125	+17.66601563	-4.68017578	-36.54052734	+3272	+14.57226563	-0.30322266	-1.05029297	-49.85595703	+1.88964844	+39.15527344	+3412	+12.00146484	-1.62158203	-2.92236328	+5.20751953	+4.85595703	-26.25732422	+1928
+1457970800.89490010	+14.52832031	-0.52734375	-1.83691406	+17.70996094	-4.76806641	-36.38671875	+3268	+14.57226563	-0.29003906	-1.03271484	-49.83398438	+2.04345703	+39.22119141	+3404	+12.00146484	-1.59960938	-2.89160156	+5.29541016	+4.81201172	-26.10351563	+1924
+1457970800.90319990	+14.53710938	-0.49218750	-1.77978516	+17.75390625	-5.03173828	-36.12304688	+3256	+14.57666016	-0.26806641	-0.98876953	-49.81201172	+2.26318359	+39.46289063	+3388	+12.00585938	-1.55566406	-2.83447266	+5.40527344	+4.65820313	-25.83984375	+1920
+1457970800.90739990	+14.54150391	-0.47460938	-1.75781250	+17.77587891	-5.11962891	-35.99121094	+3248	+14.57666016	-0.25488281	-0.97119141	-49.79003906	+2.39501953	+39.55078125	+3380	+12.01025391	-1.53369141	-2.80810547	+5.47119141	+4.61425781	-25.70800781	+1920
+1457970800.91160010	+14.54589844	-0.46142578	-1.73583984	+17.77587891	-5.25146484	-35.85937500	+3240	+14.57666016	-0.24609375	-0.95361328	-49.76806641	+2.52685547	+39.66064453	+3372	+12.01464844	-1.51611328	-2.78173828	+5.51513672	+4.54833984	-25.57617188	+1916
+1457970800.91570000	+14.55468750	-0.44384766	-1.70947266	+17.81982422	-5.38330078	-35.74951172	+3232	+14.57666016	-0.23291016	-0.93603516	-49.74609375	+2.63671875	+39.77050781	+3364	+12.01464844	-1.49414063	-2.75537109	+5.55908203	+4.48242188	-25.46630859	+1916
+1457970800.91989990	+14.55468750	-0.42626953	-1.68750000	+17.84179688	-5.47119141	-35.59570313	+3220	+14.57666016	-0.22412109	-0.91845703	-49.74609375	+2.76855469	+39.88037109	+3360	+12.01904297	-1.47656250	-2.73339844	+5.62500000	+4.46044922	-25.33447266	+1916
+1457970800.92409990	+14.55468750	-0.41308594	-1.66992188	+17.84179688	-5.60302734	-35.48583984	+3212	+14.57666016	-0.21533203	-0.89648438	-49.74609375	+2.85644531	+40.01220703	+3352	+12.01904297	-1.45458984	-2.71582031	+5.64697266	+4.41650391	-25.22460938	+1916
+1457970800.92820000	+14.55468750	-0.39550781	-1.64794922	+17.86376953	-5.73486328	-35.37597656	+3200	+14.57226563	-0.20214844	-0.87451172	-49.72412109	+2.92236328	+40.18798828	+3348	+12.02343750	-1.44140625	-2.69384766	+5.64697266	+4.37255859	-25.11474609	+1912
+1457970800.93240000	+14.55468750	-0.38232422	-1.62597656	+17.86376953	-5.88867188	-35.24414063	+3192	+14.57666016	-0.18896484	-0.85253906	-49.70214844	+3.01025391	+40.34179688	+3344	+12.02343750	-1.42382813	-2.67626953	+5.66894531	+4.35058594	-25.00488281	+1912
+1457970800.93660000	+14.55908203	-0.36914063	-1.60400391	+17.86376953	-6.04248047	-35.15625000	+3184	+14.57666016	-0.18017578	-0.83056641	-49.68017578	+3.05419922	+40.51757813	+3340	+12.02783203	-1.41064453	-2.65869141	+5.66894531	+4.30664063	-24.91699219	+1908
+1457970800.94490000	+14.56347656	-0.34716797	-1.55566406	+17.84179688	-6.37207031	-35.00244141	+3168	+14.57666016	-0.15380859	-0.77783203	-49.63623047	+3.16406250	+40.86914063	+3336	+12.03662109	-1.38427734	-2.62792969	+5.60302734	+4.26269531	-24.74121094	+1900
+1457970800.94910000	+14.56347656	-0.33837891	-1.53808594	+17.84179688	-6.50390625	-34.93652344	+3164	+14.57666016	-0.14062500	-0.75585938	-49.61425781	+3.20800781	+41.02294922	+3336	+12.03662109	-1.37548828	-2.61474609	+5.58105469	+4.26269531	-24.67529297	+1896
+1457970800.95320010	+14.56347656	-0.32958984	-1.52050781	+17.81982422	-6.65771484	-34.84863281	+3160	+14.58105469	-0.12744141	-0.73388672	-49.59228516	+3.25195313	+41.19873047	+3336	+12.04101563	-1.36669922	-2.60156250	+5.55908203	+4.24072266	-24.58740234	+1892
+1457970800.95740010	+14.56347656	-0.31640625	-1.50292969	+17.81982422	-6.81152344	-34.76074219	+3156	+14.58105469	-0.11425781	-0.70751953	-49.54833984	+3.29589844	+41.37451172	+3336	+12.04101563	-1.35351563	-2.59277344	+5.53710938	+4.26269531	-24.52148438	+1884
+1457970800.96160010	+14.56347656	-0.30761719	-1.48535156	+17.81982422	-6.96533203	-34.69482422	+3152	+14.58105469	-0.10107422	-0.68115234	-49.52636719	+3.31787109	+41.55029297	+3332	+12.04541016	-1.34472656	-2.58398438	+5.51513672	+4.26269531	-24.43359375	+1876
+1457970800.96569990	+14.55908203	-0.29882813	-1.46337891	+17.81982422	-7.11914063	-34.62890625	+3152	+14.58105469	-0.08789063	-0.65478516	-49.50439453	+3.31787109	+41.74804688	+3336	+12.04541016	-1.33593750	-2.57519531	+5.47119141	+4.28466797	-24.36767578	+1872
+1457970800.96989990	+14.56347656	-0.29003906	-1.44140625	+17.79785156	-7.29492188	-34.56298828	+3152	+14.58105469	-0.07470703	-0.62841797	-49.48242188	+3.33984375	+41.92382813	+3336	+12.04980469	-1.32714844	-2.56201172	+5.42724609	+4.26269531	-24.30175781	+1864
+1457970800.97400000	+14.56347656	-0.28125000	-1.42382813	+17.79785156	-7.44873047	-34.49707031	+3152	+14.58544922	-0.06152344	-0.60644531	-49.43847656	+3.38378906	+42.07763672	+3332	+12.04980469	-1.31835938	-2.55322266	+5.40527344	+4.26269531	-24.23583984	+1856
+1457970800.98239990	+14.56347656	-0.26367188	-1.39306641	+17.81982422	-7.75634766	-34.36523438	+3156	+14.58984375	-0.03955078	-0.56250000	-49.39453125	+3.44970703	+42.40722656	+3332	+12.05419922	-1.30078125	-2.53125000	+5.38330078	+4.28466797	-24.10400391	+1836
+1457970800.98650000	+14.56347656	-0.25488281	-1.37988281	+17.81982422	-7.86621094	-34.29931641	+3156	+14.58984375	-0.02636719	-0.54492188	-49.35058594	+3.49365234	+42.51708984	+3328	+12.05419922	-1.29199219	-2.52246094	+5.36132813	+4.28466797	-24.03808594	+1828
+1457970800.99070000	+14.56347656	-0.24609375	-1.36669922	+17.84179688	-7.99804688	-34.23339844	+3160	+14.58984375	-0.01757813	-0.52734375	-49.32861328	+3.55957031	+42.67089844	+3328	+12.05859375	-1.27880859	-2.51367188	+5.36132813	+4.28466797	-23.95019531	+1820
+1457970800.99490000	+14.56347656	-0.23730469	-1.35351563	+17.84179688	-8.12988281	-34.14550781	+3160	+14.58984375	-0.00878906	-0.51416016	-49.30664063	+3.62548828	+42.78076172	+3324	+12.05859375	-1.26562500	-2.50488281	+5.38330078	+4.28466797	-23.86230469	+1812
+1457970800.99900010	+14.56347656	-0.22412109	-1.34033203	+17.86376953	-8.26171875	-34.03564453	+3160	+14.58544922	+0.00000000	-0.50097656	-49.30664063	+3.69140625	+42.89062500	+3320	+12.05859375	-1.25244141	-2.49609375	+5.40527344	+4.26269531	-23.79638672	+1808
+1457970801.00320010	+14.56787109	-0.21533203	-1.32714844	+17.88574219	-8.37158203	-33.94775391	+3164	+14.58544922	+0.00439453	-0.48779297	-49.28466797	+3.75732422	+43.02246094	+3316	+12.05859375	-1.23925781	-2.48291016	+5.40527344	+4.24072266	-23.70849609	+1800
+1457970801.00740000	+14.56787109	-0.20214844	-1.31396484	+17.90771484	-8.50341797	-33.83789063	+3164	+14.58544922	+0.01318359	-0.47900391	-49.28466797	+3.82324219	+43.11035156	+3316	+12.05859375	-1.22607422	-2.46972656	+5.42724609	+4.21875000	-23.62060547	+1796
+1457970801.01149990	+14.56787109	-0.19335938	-1.30517578	+17.92968750	-8.61328125	-33.72802734	+3164	+14.58544922	+0.01757813	-0.47460938	-49.26269531	+3.91113281	+43.19824219	+3312	+12.05859375	-1.21289063	-2.46093750	+5.44921875	+4.17480469	-23.53271484	+1792
+1457970801.01990010	+14.57226563	-0.17138672	-1.29199219	+17.97363281	-8.78906250	-33.48632813	+3160	+14.58544922	+0.02636719	-0.46582031	-49.26269531	+4.10888672	+43.33007813	+3300	+12.05859375	-1.18212891	-2.43896484	+5.51513672	+4.13085938	-23.35693359	+1784
+1457970801.02399990	+14.57666016	-0.15820313	-1.28320313	+17.99560547	-8.87695313	-33.33251953	+3156	+14.58105469	+0.03076172	-0.46142578	-49.26269531	+4.21875000	+43.41796875	+3300	+12.05859375	-1.16894531	-2.42578125	+5.55908203	+4.08691406	-23.26904297	+1780
+1457970801.02819990	+14.57666016	-0.14501953	-1.27880859	+17.99560547	-8.98681641	-33.20068359	+3152	+14.58105469	+0.03515625	-0.46142578	-49.26269531	+4.30664063	+43.48388672	+3296	+12.05859375	-1.15136719	-2.41699219	+5.60302734	+4.06494141	-23.18115234	+1780
+1457970801.03239990	+14.58105469	-0.13623047	-1.27441406	+18.01757813	-9.07470703	-33.04687500	+3148	+14.57666016	+0.03515625	-0.45703125	-49.26269531	+4.39453125	+43.57177734	+3292	+12.05859375	-1.13818359	-2.40820313	+5.62500000	+4.02099609	-23.09326172	+1780
+1457970801.03650000	+14.58544922	-0.12304688	-1.26562500	+18.03955078	-9.20654297	-32.91503906	+3144	+14.57666016	+0.03955078	-0.45263672	-49.28466797	+4.48242188	+43.65966797	+3288	+12.05859375	-1.12500000	-2.39501953	+5.64697266	+3.97705078	-23.00537109	+1780
+1457970801.04070000	+14.58544922	-0.11425781	-1.25683594	+18.03955078	-9.31640625	-32.78320313	+3136	+14.57666016	+0.04394531	-0.45263672	-49.28466797	+4.57031250	+43.72558594	+3288	+12.05859375	-1.11181641	-2.38623047	+5.66894531	+3.93310547	-22.91748047	+1780
+1457970801.04489990	+14.58984375	-0.10546875	-1.25244141	+18.03955078	-9.40429688	-32.65136719	+3132	+14.57666016	+0.04394531	-0.44824219	-49.28466797	+4.65820313	+43.81347656	+3284	+12.05859375	-1.10302734	-2.37744141	+5.66894531	+3.88916016	-22.85156250	+1776
+1457970801.04900000	+14.58984375	-0.09667969	-1.24804688	+18.01757813	-9.49218750	-32.54150391	+3124	+14.57666016	+0.04833984	-0.44384766	-49.30664063	+4.72412109	+43.92333984	+3280	+12.05859375	-1.08984375	-2.36865234	+5.69091797	+3.86718750	-22.78564453	+1776
+1457970801.05730010	+14.59423828	-0.07910156	-1.23486328	+18.01757813	-9.68994141	-32.32177734	+3108	+14.58105469	+0.05273438	-0.43066406	-49.32861328	+4.85595703	+44.12109375	+3280	+12.06298828	-1.07226563	-2.35546875	+5.69091797	+3.82324219	-22.65380859	+1776
+1457970801.06150010	+14.59863281	-0.07470703	-1.23046875	+17.99560547	-9.79980469	-32.25585938	+3104	+14.58105469	+0.05712891	-0.42187500	-49.32861328	+4.89990234	+44.23095703	+3280	+12.06298828	-1.06787109	-2.35107422	+5.69091797	+3.80126953	-22.60986328	+1776
+1457970801.06570010	+14.59863281	-0.07031250	-1.22167969	+17.97363281	-9.90966797	-32.18994141	+3096	+14.58105469	+0.05712891	-0.40869141	-49.35058594	+4.92187500	+44.36279297	+3280	+12.06298828	-1.05908203	-2.34667969	+5.64697266	+3.77929688	-22.56591797	+1772
+1457970801.06979990	+14.59863281	-0.06591797	-1.20849609	+17.95166016	-10.04150391	-32.14599609	+3092	+14.58544922	+0.06152344	-0.39990234	-49.35058594	+4.92187500	+44.49462891	+3280	+12.06738281	-1.05468750	-2.34228516	+5.62500000	+3.75732422	-22.52197266	+1768
+1457970801.07399990	+14.59863281	-0.06152344	-1.19970703	+17.95166016	-10.15136719	-32.12402344	+3088	+14.58544922	+0.06591797	-0.38232422	-49.35058594	+4.94384766	+44.62646484	+3280	+12.07177734	-1.05029297	-2.34228516	+5.58105469	+3.73535156	-22.47802734	+1768
+1457970801.07820010	+14.60302734	-0.06152344	-1.19091797	+17.90771484	-10.28320313	-32.10205078	+3084	+14.58984375	+0.07031250	-0.36914063	-49.32861328	+4.92187500	+44.75830078	+3284	+12.07177734	-1.05029297	-2.33789063	+5.55908203	+3.71337891	-22.45605469	+1764
+1457970801.08229990	+14.60302734	-0.05712891	-1.17773438	+17.88574219	-10.39306641	-32.10205078	+3080	+14.59423828	+0.07470703	-0.35156250	-49.32861328	+4.92187500	+44.91210938	+3284	+12.07617188	-1.04589844	-2.33789063	+5.51513672	+3.71337891	-22.43408203	+1760
+1457970801.08649990	+14.60302734	-0.05712891	-1.16894531	+17.86376953	-10.48095703	-32.10205078	+3080	+14.59863281	+0.07910156	-0.33837891	-49.32861328	+4.89990234	+45.04394531	+3288	+12.08056641	-1.04589844	-2.33349609	+5.47119141	+3.69140625	-22.41210938	+1756
+1457970801.09069990	+14.60302734	-0.05712891	-1.16015625	+17.84179688	-10.59082031	-32.10205078	+3076	+14.59863281	+0.08349609	-0.32080078	-49.32861328	+4.87792969	+45.17578125	+3288	+12.08056641	-1.04150391	-2.33349609	+5.42724609	+3.69140625	-22.39013672	+1748
+1457970801.09900000	+14.60302734	-0.05712891	-1.13818359	+17.79785156	-10.81054688	-32.12402344	+3076	+14.60302734	+0.09228516	-0.28564453	-49.30664063	+4.83398438	+45.46142578	+3296	+12.08935547	-1.04150391	-2.32910156	+5.33935547	+3.62548828	-22.34619141	+1736
+1457970801.10320000	+14.60302734	-0.05712891	-1.12939453	+17.77587891	-10.92041016	-32.14599609	+3080	+14.60742188	+0.09667969	-0.27246094	-49.30664063	+4.79003906	+45.61523438	+3296	+12.09375000	-1.03710938	-2.32910156	+5.27343750	+3.60351563	-22.32421875	+1732
+1457970801.10730000	+14.60742188	-0.05712891	-1.11621094	+17.75390625	-11.03027344	-32.16796875	+3080	+14.61181641	+0.10107422	-0.25488281	-49.28466797	+4.76806641	+45.74707031	+3300	+12.09375000	-1.03710938	-2.32470703	+5.22949219	+3.55957031	-22.30224609	+1724
+1457970801.11570000	+14.60742188	-0.05712891	-1.09423828	+17.70996094	-11.22802734	-32.16796875	+3084	+14.61621094	+0.10986328	-0.22851563	-49.26269531	+4.76806641	+46.01074219	+3304	+12.10253906	-1.03271484	-2.32031250	+5.14160156	+3.44970703	-22.25830078	+1716
+1457970801.11980010	+14.61181641	-0.05712891	-1.08544922	+17.68798828	-11.33789063	-32.14599609	+3088	+14.61621094	+0.11425781	-0.21533203	-49.26269531	+4.76806641	+46.12060547	+3304	+12.10693359	-1.03271484	-2.31591797	+5.11962891	+3.40576172	-22.21435547	+1708
+1457970801.12400010	+14.61181641	-0.05712891	-1.07666016	+17.68798828	-11.42578125	-32.12402344	+3092	+14.61621094	+0.11425781	-0.20654297	-49.24072266	+4.79003906	+46.23046875	+3304	+12.10693359	-1.02832031	-2.31152344	+5.09765625	+3.33984375	-22.19238281	+1704
+1457970801.12809990	+14.61181641	-0.05273438	-1.06787109	+17.66601563	-11.49169922	-32.08007813	+3092	+14.61621094	+0.11865234	-0.19775391	-49.24072266	+4.83398438	+46.34033203	+3300	+12.11132813	-1.02392578	-2.30712891	+5.05371094	+3.27392578	-22.14843750	+1700
+1457970801.13229990	+14.61621094	-0.05273438	-1.05908203	+17.66601563	-11.57958984	-32.03613281	+3096	+14.62060547	+0.11865234	-0.19335938	-49.24072266	+4.87792969	+46.42822266	+3300	+12.11572266	-1.01513672	-2.30273438	+5.05371094	+3.18603516	-22.10449219	+1696
+1457970801.14060000	+14.62060547	-0.04833984	-1.04150391	+17.64404297	-11.73339844	-31.88232422	+3100	+14.62060547	+0.12304688	-0.18457031	-49.21875000	+5.00976563	+46.60400391	+3296	+12.12011719	-1.00195313	-2.28955078	+5.03173828	+3.01025391	-21.99462891	+1696
+1457970801.14479990	+14.62500000	-0.04833984	-1.03710938	+17.64404297	-11.79931641	-31.79443359	+3100	+14.62060547	+0.11865234	-0.18457031	-49.21875000	+5.07568359	+46.69189453	+3296	+12.12011719	-0.99755859	-2.28076172	+5.03173828	+2.90039063	-21.92871094	+1692
+1457970801.14899990	+14.62939453	-0.04394531	-1.03271484	+17.64404297	-11.84326172	-31.70654297	+3104	+14.62060547	+0.11865234	-0.18457031	-49.21875000	+5.16357422	+46.75781250	+3292	+12.12451172	-0.98876953	-2.27197266	+5.03173828	+2.81250000	-21.86279297	+1692
+1457970801.15310000	+14.63378906	-0.04394531	-1.02832031	+17.66601563	-11.88720703	-31.57470703	+3100	+14.62500000	+0.11865234	-0.18457031	-49.19677734	+5.27343750	+46.82373047	+3292	+12.12451172	-0.97998047	-2.26318359	+5.03173828	+2.72460938	-21.79687500	+1696
+1457970801.15730000	+14.63378906	-0.03955078	-1.02392578	+17.66601563	-11.90917969	-31.46484375	+3100	+14.62500000	+0.11425781	-0.18457031	-49.19677734	+5.36132813	+46.88964844	+3288	+12.12890625	-0.97558594	-2.25878906	+5.05371094	+2.63671875	-21.73095703	+1696
+1457970801.16150000	+14.63818359	-0.03515625	-1.01953125	+17.70996094	-11.93115234	-31.33300781	+3100	+14.62500000	+0.11425781	-0.18457031	-49.19677734	+5.47119141	+46.95556641	+3284	+12.12890625	-0.96679688	-2.25000000	+5.07568359	+2.54882813	-21.66503906	+1696
+1457970801.16560010	+14.63818359	-0.03076172	-1.01953125	+17.73193359	-11.97509766	-31.20117188	+3096	+14.62500000	+0.11425781	-0.18457031	-49.17480469	+5.55908203	+47.02148438	+3284	+12.12890625	-0.95800781	-2.24121094	+5.09765625	+2.48291016	-21.62109375	+1700
+1457970801.16980000	+14.64257813	-0.02636719	-1.01513672	+17.75390625	-11.99707031	-31.06933594	+3092	+14.62500000	+0.10986328	-0.18457031	-49.15283203	+5.64697266	+47.10937500	+3280	+12.12890625	-0.95361328	-2.23681641	+5.09765625	+2.39501953	-21.55517578	+1704
+1457970801.17400000	+14.64697266	-0.02197266	-1.01513672	+17.79785156	-12.01904297	-30.93750000	+3088	+14.62500000	+0.10986328	-0.18017578	-49.13085938	+5.75683594	+47.17529297	+3280	+12.12890625	-0.94482422	-2.22802734	+5.11962891	+2.35107422	-21.51123047	+1704
+1457970801.18230010	+14.65136719	-0.01318359	-1.00634766	+17.86376953	-12.08496094	-30.73974609	+3080	+14.62500000	+0.10986328	-0.17578125	-49.06494141	+5.91064453	+47.32910156	+3272	+12.13330078	-0.93603516	-2.21484375	+5.14160156	+2.24121094	-21.40136719	+1712
+1457970801.18650010	+14.65136719	-0.01318359	-1.00634766	+17.90771484	-12.10693359	-30.65185547	+3076	+14.62939453	+0.11425781	-0.17138672	-49.04296875	+5.97656250	+47.41699219	+3272	+12.13330078	-0.93164063	-2.21044922	+5.14160156	+2.21923828	-21.37939453	+1712
+1457970801.19059990	+14.65136719	-0.00878906	-1.00195313	+17.95166016	-12.15087891	-30.58593750	+3076	+14.62500000	+0.11425781	-0.16699219	-48.99902344	+6.02050781	+47.50488281	+3272	+12.13330078	-0.92724609	-2.21044922	+5.14160156	+2.19726563	-21.33544922	+1712
+1457970801.19479990	+14.64697266	-0.00439453	-0.99755859	+17.99560547	-12.17285156	-30.52001953	+3072	+14.62500000	+0.11865234	-0.15820313	-48.95507813	+6.06445313	+47.59277344	+3272	+12.13330078	-0.92724609	-2.20605469	+5.14160156	+2.17529297	-21.31347656	+1712
+1457970801.19899990	+14.64697266	+0.00000000	-0.99316406	+18.01757813	-12.21679688	-30.47607422	+3072	+14.62500000	+0.12304688	-0.14941406	-48.91113281	+6.08642578	+47.68066406	+3272	+12.13330078	-0.92285156	-2.20605469	+5.14160156	+2.17529297	-21.29150391	+1712
+1457970801.20310000	+14.64697266	+0.00000000	-0.98876953	+18.06152344	-12.28271484	-30.43212891	+3068	+14.62500000	+0.12304688	-0.14062500	-48.86718750	+6.10839844	+47.76855469	+3272	+12.13330078	-0.92285156	-2.20166016	+5.14160156	+2.17529297	-21.26953125	+1712
+1457970801.20729990	+14.64697266	+0.00000000	-0.98437500	+18.08349609	-12.34863281	-30.41015625	+3068	+14.62500000	+0.12744141	-0.13183594	-48.80126953	+6.10839844	+47.85644531	+3272	+12.13330078	-0.92285156	-2.20166016	+5.11962891	+2.17529297	-21.24755859	+1712
+1457970801.21140000	+14.64257813	+0.00000000	-0.97998047	+18.10546875	-12.41455078	-30.38818359	+3068	+14.62500000	+0.13183594	-0.12304688	-48.75732422	+6.13037109	+47.92236328	+3272	+12.13330078	-0.92285156	-2.20166016	+5.11962891	+2.17529297	-21.22558594	+1712
+1457970801.21980000	+14.63818359	+0.00439453	-0.97119141	+18.14941406	-12.52441406	-30.34423828	+3068	+14.62060547	+0.14062500	-0.10546875	-48.66943359	+6.13037109	+48.07617188	+3272	+12.13330078	-0.92285156	-2.19726563	+5.07568359	+2.21923828	-21.20361328	+1708
+1457970801.22390010	+14.63818359	+0.00439453	-0.96679688	+18.14941406	-12.59033203	-30.32226563	+3068	+14.62060547	+0.14501953	-0.10107422	-48.62548828	+6.13037109	+48.12011719	+3276	+12.12890625	-0.91845703	-2.19726563	+5.07568359	+2.24121094	-21.18164063	+1704
+1457970801.22810010	+14.63378906	+0.00878906	-0.96240234	+18.17138672	-12.63427734	-30.27832031	+3068	+14.61621094	+0.14941406	-0.09228516	-48.58154297	+6.15234375	+48.18603516	+3276	+12.12890625	-0.91845703	-2.19726563	+5.05371094	+2.26318359	-21.18164063	+1700
+1457970801.23230000	+14.62939453	+0.00878906	-0.95800781	+18.17138672	-12.70019531	-30.25634766	+3072	+14.61621094	+0.15380859	-0.08789063	-48.53759766	+6.15234375	+48.22998047	+3276	+12.12890625	-0.91845703	-2.19726563	+5.03173828	+2.28515625	-21.15966797	+1696
+1457970801.23639990	+14.62939453	+0.01318359	-0.95361328	+18.19335938	-12.76611328	-30.21240234	+3072	+14.61181641	+0.15820313	-0.08349609	-48.49365234	+6.15234375	+48.27392578	+3276	+12.12451172	-0.91845703	-2.19726563	+5.00976563	+2.30712891	-21.13769531	+1692
+1457970801.24060010	+14.62500000	+0.01318359	-0.95361328	+18.19335938	-12.83203125	-30.16845703	+3076	+14.61181641	+0.15820313	-0.07910156	-48.44970703	+6.17431641	+48.29589844	+3276	+12.12451172	-0.91406250	-2.19726563	+5.00976563	+2.32910156	-21.11572266	+1688
+1457970801.24480010	+14.62500000	+0.01318359	-0.94921875	+18.19335938	-12.89794922	-30.14648438	+3080	+14.60742188	+0.16259766	-0.07470703	-48.40576172	+6.17431641	+48.33984375	+3276	+12.12011719	-0.91406250	-2.19726563	+4.98779297	+2.35107422	-21.07177734	+1684
+1457970801.24889990	+14.62060547	+0.01757813	-0.94482422	+18.21533203	-12.94189453	-30.08056641	+3080	+14.60742188	+0.16259766	-0.07470703	-48.36181641	+6.17431641	+48.33984375	+3276	+12.11572266	-0.90966797	-2.19287109	+4.96582031	+2.37304688	-21.04980469	+1680
+1457970801.25309990	+14.62060547	+0.02197266	-0.94482422	+18.21533203	-12.98583984	-30.01464844	+3084	+14.60302734	+0.16699219	-0.07031250	-48.31787109	+6.19628906	+48.36181641	+3276	+12.11132813	-0.90527344	-2.19287109	+4.96582031	+2.39501953	-21.00585938	+1676
+1457970801.26140000	+14.61621094	+0.02636719	-0.94482422	+18.23730469	-13.05175781	-29.86083984	+3088	+14.59863281	+0.16699219	-0.07031250	-48.20800781	+6.19628906	+48.36181641	+3276	+12.10253906	-0.89648438	-2.18847656	+4.98779297	+2.41699219	-20.91796875	+1672
+1457970801.26560000	+14.61181641	+0.03076172	-0.94482422	+18.25927734	-13.09570313	-29.77294922	+3088	+14.59423828	+0.16699219	-0.07470703	-48.14208984	+6.19628906	+48.36181641	+3276	+12.09814453	-0.88769531	-2.18408203	+5.00976563	+2.43896484	-20.87402344	+1668
+1457970801.26979990	+14.61181641	+0.03515625	-0.94921875	+18.25927734	-13.11767578	-29.70703125	+3092	+14.59423828	+0.16699219	-0.07470703	-48.09814453	+6.19628906	+48.33984375	+3276	+12.09375000	-0.88330078	-2.17968750	+5.00976563	+2.43896484	-20.83007813	+1668
+1457970801.27390000	+14.61181641	+0.03955078	-0.94921875	+18.28125000	-13.11767578	-29.59716797	+3092	+14.58984375	+0.17138672	-0.07470703	-47.98828125	+6.17431641	+48.33984375	+3276	+12.08496094	-0.87451172	-2.17529297	+5.03173828	+2.43896484	-20.76416016	+1664
+1457970801.27810000	+14.61181641	+0.03955078	-0.94921875	+18.30322266	-13.13964844	-29.53125000	+3092	+14.58984375	+0.17138672	-0.07910156	-47.87841797	+6.13037109	+48.31787109	+3276	+12.08056641	-0.87011719	-2.17089844	+5.05371094	+2.43896484	-20.72021484	+1664
+1457970801.28220010	+14.60742188	+0.04394531	-0.95361328	+18.32519531	-13.11767578	-29.44335938	+3092	+14.58984375	+0.17138672	-0.07910156	-47.76855469	+6.08642578	+48.29589844	+3276	+12.07617188	-0.86572266	-2.17089844	+5.07568359	+2.41699219	-20.67626953	+1664
+1457970801.28640010	+14.60742188	+0.04833984	-0.95800781	+18.32519531	-13.09570313	-29.37744141	+3088	+14.58544922	+0.17138672	-0.08349609	-47.50488281	+5.97656250	+48.27392578	+3276	+12.06738281	-0.85693359	-2.16650391	+5.07568359	+2.41699219	-20.63232422	+1664
+1457970801.29060010	+14.60742188	+0.04833984	-0.96240234	+18.34716797	-13.05175781	-29.28955078	+3088	+14.58544922	+0.17138672	-0.08349609	-47.26318359	+5.82275391	+48.25195313	+3276	+12.06298828	-0.85253906	-2.16210938	+5.09765625	+2.41699219	-20.58837891	+1664
+1457970801.29889990	+14.60302734	+0.05273438	-0.96679688	+18.34716797	-12.98583984	-29.17968750	+3080	+14.58544922	+0.18017578	-0.08349609	-46.47216797	+5.27343750	+48.20800781	+3272	+12.05419922	-0.84375000	-2.16210938	+5.09765625	+2.43896484	-20.52246094	+1668
+1457970801.30310010	+14.60302734	+0.05273438	-0.97119141	+18.34716797	-12.91992188	-29.13574219	+3076	+14.58544922	+0.18457031	-0.07470703	-46.07666016	+4.94384766	+48.22998047	+3272	+12.04980469	-0.83935547	-2.16210938	+5.07568359	+2.43896484	-20.47851563	+1668
+1457970801.30720000	+14.59863281	+0.05273438	-0.97119141	+18.34716797	-12.87597656	-29.09179688	+3072	+14.58984375	+0.18457031	-0.06591797	-45.72509766	+4.61425781	+48.25195313	+3272	+12.04541016	-0.83935547	-2.15771484	+5.03173828	+2.43896484	-20.45654297	+1668
+1457970801.31139990	+14.59863281	+0.05273438	-0.97119141	+18.32519531	-12.83203125	-29.06982422	+3068	+14.58984375	+0.19775391	-0.04833984	-45.19775391	+4.13085938	+48.29589844	+3276	+12.04101563	-0.83935547	-2.15771484	+4.98779297	+2.46093750	-20.43457031	+1668
+1457970801.31559990	+14.59863281	+0.04833984	-0.97558594	+18.30322266	-12.74414063	-29.04785156	+3064	+14.59423828	+0.20654297	-0.03515625	-44.80224609	+3.77929688	+48.31787109	+3276	+12.04101563	-0.83935547	-2.16210938	+4.94384766	+2.46093750	-20.41259766	+1668
+1457970801.31970000	+14.59423828	+0.04833984	-0.97558594	+18.28125000	-12.67822266	-29.04785156	+3060	+14.59863281	+0.21533203	-0.02197266	-44.42871094	+3.42773438	+48.33984375	+3276	+12.03662109	-0.83935547	-2.16210938	+4.89990234	+2.50488281	-20.39062500	+1668
+1457970801.32390000	+14.59423828	+0.04394531	-0.97558594	+18.25927734	-12.59033203	-29.02587891	+3060	+14.59863281	+0.22412109	-0.00439453	-44.03320313	+3.01025391	+48.40576172	+3280	+12.03662109	-0.83935547	-2.16650391	+4.83398438	+2.52685547	-20.39062500	+1668
+1457970801.32810000	+14.58984375	+0.04394531	-0.97998047	+18.21533203	-12.48046875	-29.02587891	+3056	+14.60302734	+0.23730469	+0.01757813	-43.61572266	+2.61474609	+48.47167969	+3284	+12.03222656	-0.84375000	-2.16650391	+4.76806641	+2.54882813	-20.36865234	+1668
+1457970801.33220010	+14.58984375	+0.03955078	-0.97998047	+18.17138672	-12.37060547	-29.02587891	+3056	+14.60302734	+0.25048828	+0.03515625	-43.19824219	+2.19726563	+48.55957031	+3292	+12.03222656	-0.84375000	-2.17089844	+4.70214844	+2.57080078	-20.34667969	+1664
+1457970801.34060000	+14.58105469	+0.03515625	-0.98876953	+18.06152344	-11.99707031	-29.02587891	+3052	+14.60742188	+0.27246094	+0.07031250	-42.42919922	+1.45019531	+48.64746094	+3300	+12.02783203	-0.84814453	-2.17529297	+4.57031250	+2.59277344	-20.32470703	+1660
+1457970801.34470010	+14.58105469	+0.03076172	-0.98876953	+18.01757813	-11.82128906	-29.02587891	+3052	+14.60742188	+0.28564453	+0.08789063	-42.03369141	+1.05468750	+48.69140625	+3304	+12.02343750	-0.85253906	-2.17529297	+4.48242188	+2.61474609	-20.32470703	+1660
+1457970801.34890010	+14.57666016	+0.02197266	-0.99316406	+17.92968750	-11.42578125	-29.04785156	+3056	+14.61181641	+0.29443359	+0.10107422	-41.70410156	+0.70312500	+48.71337891	+3308	+12.02343750	-0.85253906	-2.17968750	+4.43847656	+2.63671875	-20.30273438	+1656
+1457970801.35310010	+14.57666016	+0.01757813	-1.00195313	+17.84179688	-11.07421875	-29.06982422	+3060	+14.61181641	+0.30761719	+0.11425781	-41.35253906	+0.37353516	+48.75732422	+3312	+12.02343750	-0.85693359	-2.17968750	+4.37255859	+2.63671875	-20.28076172	+1652
+1457970801.35719990	+14.57226563	+0.01757813	-1.01074219	+17.79785156	-10.74462891	-29.06982422	+3060	+14.60742188	+0.32080078	+0.12744141	-40.97900391	+0.04394531	+48.80126953	+3316	+12.01904297	-0.85693359	-2.18408203	+4.32861328	+2.65869141	-20.28076172	+1648
+1457970801.36139990	+14.57226563	+0.01757813	-1.02392578	+17.75390625	-10.19531250	-29.06982422	+3064	+14.60742188	+0.32519531	+0.14062500	-40.71533203	-0.24169922	+48.82324219	+3320	+12.01904297	-0.85693359	-2.18408203	+4.28466797	+2.65869141	-20.25878906	+1644
+1457970801.36550000	+14.56787109	+0.01757813	-1.03710938	+17.70996094	-9.77783203	-29.06982422	+3068	+14.60302734	+0.33398438	+0.14941406	-40.45166016	-0.52734375	+48.84521484	+3324	+12.01464844	-0.85693359	-2.18408203	+4.26269531	+2.65869141	-20.25878906	+1640
+1457970801.37389990	+14.57226563	+0.01757813	-1.05468750	+17.73193359	-8.98681641	-29.04785156	+3072	+14.59863281	+0.34716797	+0.15820313	-39.94628906	-0.96679688	+48.86718750	+3324	+12.01025391	-0.85693359	-2.18408203	+4.21875000	+2.63671875	-20.21484375	+1628
+1457970801.37800000	+14.57226563	+0.02197266	-1.06787109	+17.75390625	-8.56933594	-29.02587891	+3072	+14.59863281	+0.35156250	+0.15380859	-39.72656250	-1.16455078	+48.84521484	+3324	+12.01025391	-0.85253906	-2.18408203	+4.21875000	+2.61474609	-20.19287109	+1624
+1457970801.38220000	+14.57226563	+0.02197266	-1.07666016	+17.77587891	-8.17382813	-29.00390625	+3072	+14.58984375	+0.35595703	+0.15380859	-39.50683594	-1.34033203	+48.84521484	+3320	+12.00585938	-0.85253906	-2.18408203	+4.21875000	+2.59277344	-20.17089844	+1620
+1457970801.38640000	+14.57226563	+0.02636719	-1.09423828	+17.81982422	-7.73437500	-28.98193359	+3072	+14.58544922	+0.36035156	+0.15380859	-39.30908203	-1.51611328	+48.82324219	+3320	+12.00146484	-0.84814453	-2.18408203	+4.24072266	+2.57080078	-20.14892578	+1616
+1457970801.39050010	+14.57226563	+0.03076172	-1.10742188	+17.88574219	-7.29492188	-28.93798828	+3068	+14.58105469	+0.36474609	+0.15380859	-39.11132813	-1.66992188	+48.82324219	+3316	+12.00146484	-0.84814453	-2.17968750	+4.28466797	+2.54882813	-20.12695313	+1612
+1457970801.39470010	+14.56787109	+0.03955078	-1.12500000	+17.92968750	-6.85546875	-28.89404297	+3068	+14.57226563	+0.36914063	+0.14941406	-38.91357422	-1.80175781	+48.80126953	+3312	+11.99707031	-0.84375000	-2.17968750	+4.30664063	+2.50488281	-20.10498047	+1612
+1457970801.39890000	+14.56787109	+0.04394531	-1.13378906	+18.03955078	-6.48193359	-28.85009766	+3064	+14.56787109	+0.37353516	+0.14501953	-38.73779297	-1.93359375	+48.77929688	+3312	+11.99267578	-0.83935547	-2.17968750	+4.35058594	+2.48291016	-20.08300781	+1608
+1457970801.40720010	+14.55908203	+0.05273438	-1.15576172	+18.17138672	-5.69091797	-28.85009766	+3056	+14.55468750	+0.37792969	+0.14062500	-38.38623047	-2.21923828	+48.75732422	+3304	+11.98388672	-0.83056641	-2.17529297	+4.46044922	+2.41699219	-20.03906250	+1604
+1457970801.41140010	+14.55908203	+0.06152344	-1.16455078	+18.28125000	-5.36132813	-28.85009766	+3048	+14.55029297	+0.38232422	+0.13623047	-38.21044922	-2.35107422	+48.73535156	+3296	+11.97509766	-0.82617188	-2.17529297	+4.52636719	+2.37304688	-20.01708984	+1604
+1457970801.41549990	+14.55468750	+0.06591797	-1.17333984	+18.39111328	-5.03173828	-28.87207031	+3044	+14.54150391	+0.39111328	+0.13183594	-38.01269531	-2.48291016	+48.71337891	+3292	+11.97070313	-0.81738281	-2.17529297	+4.59228516	+2.32910156	-19.99511719	+1604
+1457970801.42389990	+14.54150391	+0.07910156	-1.19970703	+18.56689453	-4.32861328	-28.89404297	+3032	+14.52392578	+0.40869141	+0.13183594	-37.61718750	-2.79052734	+48.69140625	+3284	+11.95751953	-0.80859375	-2.17529297	+4.74609375	+2.24121094	-19.99511719	+1604
+1457970801.43220000	+14.52392578	+0.09228516	-1.22167969	+18.74267578	-3.73535156	-28.98193359	+3024	+14.50195313	+0.43505859	+0.13623047	-37.19970703	-3.14208984	+48.69140625	+3276	+11.93994141	-0.79980469	-2.18408203	+4.89990234	+2.17529297	-19.99511719	+1608
+1457970801.43630000	+14.51513672	+0.10107422	-1.22607422	+18.85253906	-3.58154297	-29.06982422	+3020	+14.49755859	+0.44384766	+0.14062500	-37.00195313	-3.33984375	+48.69140625	+3272	+11.93115234	-0.79541016	-2.18847656	+5.00976563	+2.10937500	-20.03906250	+1608
+1457970801.44050000	+14.51074219	+0.10546875	-1.22607422	+18.94042969	-3.42773438	-29.17968750	+3016	+14.48876953	+0.46142578	+0.14501953	-36.78222656	-3.55957031	+48.71337891	+3272	+11.92236328	-0.79541016	-2.19287109	+5.07568359	+2.04345703	-20.08300781	+1608
+1457970801.44470000	+14.49755859	+0.10986328	-1.24804688	+19.02832031	-3.14208984	-29.26757813	+3012	+14.47558594	+0.47460938	+0.14941406	-36.56250000	-3.75732422	+48.71337891	+3268	+11.91796875	-0.79541016	-2.20166016	+5.14160156	+2.02148438	-20.12695313	+1608
+1457970801.44880010	+14.48876953	+0.11425781	-1.25683594	+19.11621094	-2.98828125	-29.39941406	+3008	+14.46679688	+0.49218750	+0.15380859	-36.36474609	-3.99902344	+48.71337891	+3264	+11.90478516	-0.79541016	-2.21484375	+5.22949219	+1.97753906	-20.21484375	+1608
+1457970801.45720010	+14.46679688	+0.12744141	-1.28320313	+19.29199219	-2.61474609	-29.61914063	+3004	+14.44042969	+0.52734375	+0.15380859	-35.85937500	-4.43847656	+48.69140625	+3260	+11.88720703	-0.79541016	-2.24121094	+5.38330078	+1.88964844	-20.39062500	+1608
+1457970801.46129990	+14.45361328	+0.13623047	-1.29638672	+19.37988281	-2.54882813	-29.75097656	+3000	+14.42724609	+0.54931641	+0.16259766	-35.61767578	-4.72412109	+48.71337891	+3256	+11.87841797	-0.79541016	-2.25878906	+5.49316406	+1.82373047	-20.50048828	+1608
+1457970801.46550010	+14.44482422	+0.14062500	-1.30078125	+19.46777344	-2.48291016	-29.92675781	+3000	+14.41406250	+0.56689453	+0.16699219	-35.37597656	-5.00976563	+48.73535156	+3252	+11.86523438	-0.79980469	-2.27197266	+5.58105469	+1.73583984	-20.63232422	+1604
+1457970801.46970010	+14.43164063	+0.14501953	-1.31835938	+19.57763672	-2.35107422	-30.08056641	+2996	+14.39648438	+0.58447266	+0.16259766	-35.15625000	-5.25146484	+48.71337891	+3252	+11.85644531	-0.80419922	-2.28955078	+5.64697266	+1.69189453	-20.74218750	+1604
+1457970801.47379990	+14.42285156	+0.15380859	-1.32714844	+19.68750000	-2.30712891	-30.23437500	+2996	+14.38330078	+0.60205078	+0.16259766	-34.87060547	-5.51513672	+48.71337891	+3248	+11.84326172	-0.80419922	-2.30712891	+5.82275391	+1.58203125	-20.89599609	+1600
+1457970801.47799990	+14.41406250	+0.16259766	-1.33593750	+19.79736328	-2.24121094	-30.41015625	+2992	+14.36572266	+0.62402344	+0.16259766	-34.60693359	-5.77880859	+48.71337891	+3240	+11.83007813	-0.80859375	-2.32031250	+5.93261719	+1.47216797	-21.02783203	+1596
+1457970801.48630000	+14.38769531	+0.17578125	-1.37109375	+20.08300781	-2.04345703	-30.78369141	+2992	+14.33056641	+0.66357422	+0.14062500	-34.01367188	-6.28417969	+48.60351563	+3232	+11.80371094	-0.80859375	-2.35986328	+6.26220703	+1.27441406	-21.33544922	+1588
+1457970801.49050000	+14.37011719	+0.18457031	-1.38427734	+20.23681641	-1.99951172	-30.98144531	+2988	+14.30419922	+0.68115234	+0.13623047	-33.72802734	-6.54785156	+48.55957031	+3228	+11.79052734	-0.80859375	-2.37744141	+6.43798828	+1.14257813	-21.48925781	+1580
+1457970801.49470000	+14.35693359	+0.19775391	-1.40625000	+20.41259766	-1.91162109	-31.15722656	+2988	+14.28222656	+0.69873047	+0.11865234	-33.44238281	-6.74560547	+48.49365234	+3224	+11.77294922	-0.80859375	-2.39941406	+6.59179688	+1.05468750	-21.64306641	+1576
+1457970801.49880000	+14.33935547	+0.21533203	-1.42382813	+20.65429688	-1.84570313	-31.39892578	+2988	+14.26025391	+0.72070313	+0.10107422	-33.09082031	-6.98730469	+48.44970703	+3220	+11.75976563	-0.80419922	-2.41259766	+6.83349609	+0.90087891	-21.77490234	+1572
+1457970801.50720000	+14.30859375	+0.23730469	-1.46337891	+21.09375000	-1.75781250	-31.86035156	+2976	+14.21191406	+0.75146484	+0.06152344	-32.45361328	-7.42675781	+48.27392578	+3212	+11.72460938	-0.80859375	-2.44775391	+7.25097656	+0.63720703	-22.12646484	+1568
+1457970801.51130010	+14.28662109	+0.25927734	-1.48974609	+21.42333984	-1.69189453	-32.12402344	+2972	+14.18554688	+0.77343750	+0.03515625	-32.08007813	-7.60253906	+48.14208984	+3208	+11.70703125	-0.80419922	-2.46972656	+7.53662109	+0.50537109	-22.28027344	+1564
+1457970801.51550010	+14.26904297	+0.27246094	-1.51171875	+21.68701172	-1.62597656	-32.36572266	+2964	+14.15917969	+0.79101563	+0.00878906	-31.72851563	-7.77832031	+48.03222656	+3200	+11.68945313	-0.80419922	-2.48730469	+7.80029297	+0.35156250	-22.45605469	+1560
+1457970801.52379990	+14.22949219	+0.30322266	-1.57763672	+22.25830078	-1.40625000	-32.78320313	+2952	+14.10205078	+0.83056641	-0.05712891	-30.95947266	-8.04199219	+47.70263672	+3192	+11.64550781	-0.80419922	-2.53564453	+8.39355469	+0.21972656	-22.80761719	+1560
+1457970801.52800010	+14.20312500	+0.31640625	-1.60400391	+22.54394531	-1.31835938	-33.00292969	+2944	+14.07128906	+0.84814453	-0.09228516	-30.56396484	-8.17382813	+47.54882813	+3184	+11.62353516	-0.80859375	-2.56201172	+8.65722656	+0.13183594	-22.98339844	+1560
+1457970801.53210000	+14.18115234	+0.32958984	-1.64355469	+22.82958984	-1.16455078	-33.22265625	+2940	+14.04052734	+0.86572266	-0.13183594	-30.19042969	-8.26171875	+47.35107422	+3180	+11.59716797	-0.81298828	-2.58837891	+8.96484375	+0.10986328	-23.20312500	+1564
+1457970801.54049990	+14.13281250	+0.36035156	-1.71386719	+23.51074219	-0.94482422	-33.68408203	+2920	+13.98339844	+0.90527344	-0.21533203	-29.35546875	-8.37158203	+46.91162109	+3168	+11.54882813	-0.82177734	-2.64550781	+9.60205078	+0.10986328	-23.57666016	+1564
+1457970801.54460000	+14.10205078	+0.36914063	-1.76660156	+23.81835938	-0.70312500	-33.90380859	+2912	+13.94824219	+0.92285156	-0.26367188	-28.93798828	-8.41552734	+46.62597656	+3160	+11.52246094	-0.83496094	-2.68066406	+9.90966797	+0.17578125	-23.81835938	+1568
+1457970801.54880000	+14.07128906	+0.38232422	-1.81494141	+24.16992188	-0.50537109	-34.12353516	+2908	+13.91748047	+0.94042969	-0.31201172	-28.49853516	-8.43750000	+46.36230469	+3152	+11.49609375	-0.83935547	-2.72021484	+10.28320313	+0.28564453	-24.01611328	+1572
+1457970801.55710010	+14.00537109	+0.39990234	-1.92480469	+24.82910156	+0.00000000	-34.56298828	+2892	+13.85156250	+0.97558594	-0.41748047	-27.64160156	-8.43750000	+45.74707031	+3136	+11.43457031	-0.87011719	-2.80371094	+10.89843750	+0.59326172	-24.49951172	+1580
+1457970801.56550000	+13.93505859	+0.41308594	-2.03466797	+25.51025391	+0.48339844	-35.04638672	+2872	+13.78564453	+1.00634766	-0.52294922	-26.78466797	-8.48144531	+45.13183594	+3116	+11.37304688	-0.90527344	-2.89160156	+11.53564453	+0.98876953	-24.98291016	+1588
+1457970801.57380010	+13.86474609	+0.41748047	-2.16210938	+26.21337891	+1.07666016	-35.52978516	+2856	+13.71972656	+1.03271484	-0.64160156	-25.88378906	-8.48144531	+44.38476563	+3100	+11.30273438	-0.94921875	-2.99267578	+12.19482422	+1.47216797	-25.48828125	+1596
+1457970801.57800010	+13.82519531	+0.41308594	-2.22363281	+26.52099609	+1.34033203	-35.81542969	+2848	+13.68457031	+1.04150391	-0.69873047	-25.44433594	-8.52539063	+44.03320313	+3084	+11.26757813	-0.97998047	-3.04101563	+12.45849609	+1.71386719	-25.77392578	+1600
+1457970801.58209990	+13.78564453	+0.40869141	-2.30273438	+26.85058594	+1.75781250	-36.05712891	+2840	+13.64501953	+1.05029297	-0.77343750	-25.00488281	-8.48144531	+43.57177734	+3076	+11.23242188	-1.01074219	-3.09814453	+12.74414063	+2.06542969	-26.05957031	+1608
+1457970801.59050010	+13.70214844	+0.39550781	-2.43896484	+27.46582031	+2.37304688	-36.62841797	+2820	+13.56591797	+1.06347656	-0.89648438	-24.08203125	-8.59130859	+42.78076172	+3052	+11.15332031	-1.07226563	-3.20800781	+13.33740234	+2.59277344	-26.65283203	+1612
+1457970801.59879990	+13.61865234	+0.38232422	-2.58837891	+28.14697266	+3.03222656	-37.22167969	+2800	+13.48681641	+1.07666016	-1.04589844	-23.13720703	-8.63525391	+41.85791016	+3028	+11.07421875	-1.13378906	-3.32226563	+13.93066406	+3.12011719	-27.29003906	+1612
+1457970801.60710000	+13.53076172	+0.34716797	-2.74218750	+28.71826172	+3.66943359	-37.88085938	+2784	+13.40332031	+1.06787109	-1.20410156	-22.21435547	-8.70117188	+40.86914063	+3000	+10.99511719	-1.21728516	-3.44091797	+14.45800781	+3.64746094	-27.97119141	+1616
+1457970801.61130000	+13.48681641	+0.33398438	-2.81250000	+29.04785156	+3.88916016	-38.25439453	+2768	+13.35937500	+1.07226563	-1.28320313	-21.70898438	-8.76708984	+40.38574219	+2988	+10.95117188	-1.25244141	-3.49804688	+14.76562500	+3.82324219	-28.34472656	+1612
+1457970801.61540010	+13.44287109	+0.31201172	-2.88281250	+29.31152344	+4.13085938	-38.62792969	+2756	+13.31103516	+1.06347656	-1.35791016	-21.26953125	-8.85498047	+39.90234375	+2968	+10.91162109	-1.29638672	-3.55078125	+15.00732422	+3.99902344	-28.71826172	+1612
+1457970801.62380000	+13.35058594	+0.27246094	-3.04980469	+29.97070313	+4.68017578	-39.35302734	+2732	+13.21435547	+1.05029297	-1.54248047	-20.28076172	-8.87695313	+38.78173828	+2940	+10.82812500	-1.38427734	-3.67382813	+15.60058594	+4.37255859	-29.48730469	+1612
+1457970801.63210010	+13.25830078	+0.21093750	-3.20800781	+30.52001953	+5.14160156	-40.14404297	+2712	+13.11328125	+1.01513672	-1.73144531	-19.37988281	-8.89892578	+37.59521484	+2912	+10.74462891	-1.48095703	-3.79248047	+16.14990234	+4.68017578	-30.32226563	+1612
+1457970801.64039990	+13.16601563	+0.15380859	-3.35302734	+31.15722656	+5.33935547	-41.06689453	+2684	+13.01220703	+0.97998047	-1.91601563	-18.47900391	-9.05273438	+36.45263672	+2880	+10.65234375	-1.58642578	-3.90673828	+16.67724609	+4.92187500	-31.22314453	+1608
+1457970801.64459990	+13.11767578	+0.11865234	-3.44531250	+31.46484375	+5.55908203	-41.48437500	+2672	+12.95947266	+0.95800781	-2.02587891	-18.01757813	-9.00878906	+35.77148438	+2868	+10.61279297	-1.63916016	-3.96826172	+16.96289063	+5.05371094	-31.70654297	+1604
+1457970801.64879990	+13.06933594	+0.09228516	-3.52001953	+31.86035156	+5.62500000	-41.94580078	+2656	+12.90234375	+0.93603516	-2.12695313	-17.53417969	-9.05273438	+35.17822266	+2848	+10.56445313	-1.69628906	-4.02978516	+17.24853516	+5.18554688	-32.18994141	+1604
+1457970801.65290000	+13.01660156	+0.04394531	-3.59912109	+32.12402344	+5.69091797	-42.40722656	+2644	+12.84521484	+0.90527344	-2.22363281	-17.11669922	-9.09667969	+34.54101563	+2832	+10.52050781	-1.76220703	-4.09130859	+17.46826172	+5.33935547	-32.67333984	+1604
+1457970801.66129990	+12.91113281	-0.03076172	-3.76611328	+32.84912109	+5.88867188	-43.30810547	+2620	+12.73095703	+0.84814453	-2.43017578	-16.19384766	-9.11865234	+33.24462891	+2796	+10.42382813	-1.88525391	-4.21875000	+17.99560547	+5.64697266	-33.66210938	+1600
+1457970801.66540000	+12.85400391	-0.08349609	-3.84521484	+33.11279297	+5.91064453	-43.79150391	+2608	+12.67382813	+0.80859375	-2.52685547	-15.79833984	-9.18457031	+32.60742188	+2780	+10.37548828	-1.95556641	-4.28027344	+18.21533203	+5.84472656	-34.16748047	+1604
+1457970801.66960000	+12.80126953	-0.13623047	-3.92871094	+33.44238281	+5.97656250	-44.25292969	+2600	+12.61669922	+0.76904297	-2.63671875	-15.38085938	-9.16259766	+31.92626953	+2764	+10.33154297	-2.02587891	-4.34179688	+18.45703125	+5.99853516	-34.69482422	+1604
+1457970801.67370010	+12.74414063	-0.17578125	-4.00781250	+33.83789063	+5.97656250	-44.71435547	+2584	+12.55957031	+0.73388672	-2.73339844	-14.89746094	-9.25048828	+31.31103516	+2744	+10.27880859	-2.09619141	-4.40771484	+18.67675781	+6.21826172	-35.20019531	+1604
+1457970801.67790010	+12.68701172	-0.23730469	-4.08691406	+34.12353516	+5.99853516	-45.17578125	+2572	+12.49804688	+0.68554688	-2.82568359	-14.52392578	-9.31640625	+30.67382813	+2724	+10.22167969	-2.17529297	-4.47802734	+18.85253906	+6.48193359	-35.68359375	+1608
+1457970801.68619990	+12.56835938	-0.34277344	-4.24951172	+34.80468750	+6.06445313	-46.07666016	+2548	+12.37500000	+0.59765625	-3.02783203	-13.64501953	-9.40429688	+29.39941406	+2688	+10.12060547	-2.33349609	-4.60986328	+19.27001953	+6.94335938	-36.71630859	+1616
+1457970801.69039990	+12.50683594	-0.41308594	-4.32861328	+35.09033203	+6.08642578	-46.49414063	+2540	+12.31347656	+0.54052734	-3.11572266	-13.29345703	-9.49218750	+28.80615234	+2668	+10.06347656	-2.41699219	-4.68017578	+19.42382813	+7.22900391	-37.17773438	+1620
+1457970801.69460010	+12.44970703	-0.47460938	-4.40771484	+35.39794922	+6.10839844	-46.95556641	+2528	+12.25634766	+0.48779297	-3.22119141	-12.89794922	-9.51416016	+28.16894531	+2652	+10.01074219	-2.50048828	-4.74169922	+19.62158203	+7.42675781	-37.70507813	+1620
+1457970801.69870000	+12.38818359	-0.53613281	-4.48681641	+35.72753906	+6.13037109	-47.39501953	+2516	+12.19042969	+0.43945313	-3.30908203	-12.45849609	-9.62402344	+27.59765625	+2632	+9.95361328	-2.58837891	-4.80761719	+19.75341797	+7.71240234	-38.18847656	+1624
+1457970801.70289990	+12.32226563	-0.60644531	-4.56591797	+35.99121094	+6.15234375	-47.83447266	+2508	+12.12890625	+0.37792969	-3.39697266	-12.12890625	-9.75585938	+27.02636719	+2616	+9.89208984	-2.68066406	-4.87792969	+19.90722656	+7.99804688	-38.64990234	+1632
+1457970801.70709990	+12.26513672	-0.67675781	-4.63623047	+36.27685547	+6.15234375	-48.29589844	+2492	+12.06738281	+0.31640625	-3.48925781	-11.75537109	-9.82177734	+26.41113281	+2600	+9.84375000	-2.76855469	-4.93945313	+20.06103516	+8.17382813	-39.17724609	+1632
+1457970801.71540000	+12.13769531	-0.82177734	-4.79003906	+36.82617188	+6.24023438	-49.15283203	+2468	+11.93554688	+0.18896484	-3.66503906	-11.05224609	-10.04150391	+25.29052734	+2568	+9.72070313	-2.95312500	-5.07128906	+20.32470703	+8.70117188	-40.10009766	+1640
+1457970801.71960000	+12.08056641	-0.89648438	-4.86035156	+37.08984375	+6.28417969	-49.61425781	+2452	+11.87402344	+0.12304688	-3.76171875	-10.70068359	-10.10742188	+24.71923828	+2552	+9.67236328	-3.04541016	-5.12841797	+20.50048828	+8.85498047	-40.58349609	+1640
+1457970801.72370000	+12.01464844	-0.97119141	-4.93505859	+37.35351563	+6.37207031	-50.05371094	+2440	+11.80810547	+0.06152344	-3.84521484	-10.32714844	-10.21728516	+24.16992188	+2532	+9.61083984	-3.14208984	-5.18994141	+20.61035156	+9.09667969	-41.08886719	+1644
+1457970801.72790000	+11.94873047	-1.05468750	-5.01416016	+37.57324219	+6.45996094	-50.44921875	+2428	+11.73779297	-0.01757813	-3.92871094	-10.04150391	-10.32714844	+23.62060547	+2520	+9.54931641	-3.23437500	-5.25146484	+20.74218750	+9.29443359	-41.50634766	+1648
+1457970801.73620010	+11.83007813	-1.21289063	-5.14599609	+38.03466797	+6.59179688	-51.37207031	+2396	+11.60595703	-0.15820313	-4.10449219	-9.38232422	-10.52490234	+22.52197266	+2488	+9.43505859	-3.42333984	-5.35693359	+21.00585938	+9.55810547	-42.49511719	+1644
+1457970801.74460010	+11.71142578	-1.37988281	-5.28222656	+38.45214844	+6.78955078	-52.27294922	+2364	+11.47412109	-0.31201172	-4.27148438	-8.83300781	-10.67871094	+21.44531250	+2456	+9.32958984	-3.61230469	-5.46240234	+21.31347656	+9.77783203	-43.41796875	+1644
+1457970801.74869990	+11.64550781	-1.46337891	-5.35693359	+38.62792969	+6.98730469	-52.69042969	+2348	+11.40380859	-0.38671875	-4.35498047	-8.52539063	-10.72265625	+20.89599609	+2436	+9.26806641	-3.71337891	-5.51074219	+21.42333984	+9.95361328	-43.87939453	+1644
+1457970801.75700000	+11.52246094	-1.63476563	-5.48876953	+39.00146484	+7.31689453	-53.52539063	+2316	+11.27197266	-0.55371094	-4.51757813	-8.02001953	-10.81054688	+19.84130859	+2404	+9.15820313	-3.90234375	-5.60302734	+21.73095703	+10.15136719	-44.75830078	+1636
+1457970801.76120000	+11.45654297	-1.72265625	-5.55908203	+39.15527344	+7.53662109	-53.92089844	+2300	+11.20166016	-0.62841797	-4.59667969	-7.75634766	-10.83251953	+19.33593750	+2384	+9.10107422	-4.00341797	-5.65136719	+21.81884766	+10.32714844	-45.19775391	+1636
+1457970801.76539990	+11.39062500	-1.81494141	-5.62500000	+39.28710938	+7.75634766	-54.27246094	+2284	+11.12695313	-0.71630859	-4.67578125	-7.53662109	-10.81054688	+18.80859375	+2368	+9.03955078	-4.09570313	-5.70410156	+21.97265625	+10.48095703	-45.57128906	+1636
+1457970801.76950000	+11.33789063	-1.90283203	-5.68212891	+39.46289063	+7.88818359	-54.71191406	+2264	+11.06542969	-0.79980469	-4.74609375	-7.31689453	-10.87646484	+18.32519531	+2344	+8.99121094	-4.19238281	-5.73486328	+22.10449219	+10.52490234	-46.03271484	+1632
+1457970801.77370000	+11.27197266	-1.99072266	-5.74365234	+39.61669922	+8.15185547	-55.06347656	+2248	+10.99511719	-0.87890625	-4.82519531	-7.05322266	-10.87646484	+17.84179688	+2324	+8.92968750	-4.29785156	-5.77441406	+22.17041016	+10.72265625	-46.45019531	+1628
+1457970801.78200010	+11.14892578	-2.17089844	-5.86669922	+39.88037109	+8.61328125	-55.76660156	+2208	+10.86767578	-1.05468750	-4.96582031	-6.65771484	-10.87646484	+16.87500000	+2280	+8.81982422	-4.48681641	-5.85351563	+22.41210938	+10.96435547	-47.21923828	+1620
+1457970801.78620000	+11.08300781	-2.26318359	-5.92382813	+40.03417969	+8.87695313	-56.07421875	+2188	+10.79736328	-1.13818359	-5.03173828	-6.41601563	-10.85449219	+16.43554688	+2256	+8.75830078	-4.59228516	-5.89306641	+22.45605469	+11.18408203	-47.57080078	+1620
+1457970801.79040000	+11.01708984	-2.35546875	-5.98535156	+40.14404297	+9.14062500	-56.35986328	+2172	+10.72705078	-1.22607422	-5.10205078	-6.24023438	-10.81054688	+15.99609375	+2236	+8.70117188	-4.68457031	-5.93261719	+22.58789063	+11.35986328	-47.87841797	+1616
+1457970801.79450010	+10.95996094	-2.44775391	-6.02929688	+40.27587891	+9.31640625	-56.71142578	+2148	+10.66992188	-1.31396484	-5.15478516	-6.04248047	-10.85449219	+15.57861328	+2212	+8.64843750	-4.78125000	-5.95898438	+22.69775391	+11.44775391	-48.25195313	+1608
+1457970801.79870010	+10.89843750	-2.53564453	-6.07763672	+40.38574219	+9.53613281	-57.04101563	+2128	+10.59960938	-1.39746094	-5.21191406	-5.82275391	-10.87646484	+15.16113281	+2188	+8.58691406	-4.88671875	-5.99414063	+22.71972656	+11.64550781	-48.58154297	+1608
+1457970801.80699990	+10.77539063	-2.72021484	-6.16552734	+40.64941406	+9.88769531	-57.67822266	+2088	+10.47656250	-1.56884766	-5.31738281	-5.42724609	-10.96435547	+14.34814453	+2144	+8.47705078	-5.07568359	-6.05566406	+22.93945313	+11.90917969	-49.21875000	+1600
+1457970801.81539990	+10.65234375	-2.89599609	-6.24902344	+40.91308594	+10.21728516	-58.24951172	+2052	+10.35351563	-1.74023438	-5.41406250	-4.98779297	-11.03027344	+13.62304688	+2100	+8.36279297	-5.27343750	-6.12158203	+23.09326172	+12.23876953	-49.74609375	+1592
+1457970801.81950000	+10.59960938	-2.98388672	-6.27978516	+41.04492188	+10.32714844	-58.60107422	+2036	+10.29638672	-1.82373047	-5.44921875	-4.74609375	-11.16210938	+13.24951172	+2076	+8.30566406	-5.37011719	-6.14355469	+23.18115234	+12.30468750	-50.05371094	+1588
+1457970801.82370000	+10.53808594	-3.07177734	-6.30615234	+41.17675781	+10.43701172	-58.95263672	+2016	+10.23486328	-1.90722656	-5.48876953	-4.50439453	-11.22802734	+12.89794922	+2056	+8.24853516	-5.47119141	-6.16552734	+23.22509766	+12.45849609	-50.33935547	+1588
+1457970801.82780000	+10.48095703	-3.15527344	-6.33691406	+41.30859375	+10.48095703	-59.26025391	+2000	+10.17333984	-1.99072266	-5.53271484	-4.28466797	-11.27197266	+12.56835938	+2036	+8.19580078	-5.56347656	-6.19628906	+23.37890625	+12.54638672	-50.53710938	+1584
+1457970801.83620000	+10.37109375	-3.32666016	-6.37207031	+41.59423828	+10.52490234	-59.98535156	+1968	+10.05908203	-2.15332031	-5.58984375	-3.82324219	-11.51367188	+11.90917969	+1992	+8.09033203	-5.76123047	-6.23144531	+23.53271484	+12.63427734	-51.13037109	+1576
+1457970801.84030010	+10.31396484	-3.40576172	-6.39404297	+41.74804688	+10.52490234	-60.31494141	+1952	+10.00634766	-2.23681641	-5.62500000	-3.60351563	-11.55761719	+11.62353516	+1972	+8.03759766	-5.84912109	-6.24902344	+23.68652344	+12.67822266	-51.35009766	+1572
+1457970801.84450010	+10.26562500	-3.48925781	-6.40722656	+41.90185547	+10.50292969	-60.68847656	+1936	+9.95361328	-2.31591797	-5.64697266	-3.36181641	-11.73339844	+11.29394531	+1952	+7.98925781	-5.94140625	-6.26220703	+23.79638672	+12.65625000	-51.63574219	+1568
+1457970801.84870000	+10.21289063	-3.57275391	-6.42041016	+42.07763672	+10.50292969	-61.01806641	+1924	+9.89648438	-2.39501953	-5.67773438	-3.14208984	-11.75537109	+10.98632813	+1932	+7.94091797	-6.03808594	-6.27539063	+23.88427734	+12.70019531	-51.87744141	+1564
+1457970801.85279990	+10.16015625	-3.65185547	-6.43359375	+42.23144531	+10.45898438	-61.32568359	+1908	+9.83935547	-2.47851563	-5.70849609	-2.94433594	-11.77734375	+10.72265625	+1916	+7.89697266	-6.12597656	-6.28857422	+24.03808594	+12.70019531	-52.07519531	+1556
+1457970801.85700010	+10.11181641	-3.73095703	-6.43798828	+42.36328125	+10.39306641	-61.69921875	+1892	+9.79101563	-2.55761719	-5.72607422	-2.74658203	-11.90917969	+10.45898438	+1896	+7.85302734	-6.21386719	-6.29296875	+24.16992188	+12.65625000	-52.33886719	+1556
+1457970801.86120010	+10.05908203	-3.81005859	-6.44677734	+42.51708984	+10.37109375	-61.98486328	+1880	+9.73388672	-2.63671875	-5.74804688	-2.59277344	-11.88720703	+10.17333984	+1880	+7.80908203	-6.30615234	-6.29736328	+24.25781250	+12.63427734	-52.58056641	+1552
+1457970801.86949990	+9.96679688	-3.96826172	-6.45117188	+42.84667969	+10.21728516	-62.62207031	+1852	+9.63720703	-2.79492188	-5.78759766	-2.28515625	-11.97509766	+9.68994141	+1844	+7.72558594	-6.47314453	-6.30175781	+24.52148438	+12.56835938	-53.04199219	+1544
+1457970801.87369990	+9.91845703	-4.04736328	-6.45996094	+43.00048828	+10.19531250	-62.86376953	+1840	+9.58447266	-2.87841797	-5.80957031	-2.19726563	-11.93115234	+9.42626953	+1828	+7.69042969	-6.56542969	-6.29736328	+24.60937500	+12.52441406	-53.28369141	+1544
+1457970801.87780000	+9.87011719	-4.12207031	-6.46875000	+43.17626953	+10.15136719	-63.06152344	+1828	+9.53613281	-2.95751953	-5.83154297	-2.08740234	-11.86523438	+9.20654297	+1812	+7.65527344	-6.64453125	-6.30175781	+24.76318359	+12.50244141	-53.48144531	+1536
+1457970801.88200000	+9.82617188	-4.19677734	-6.45996094	+43.33007813	+10.08544922	-63.34716797	+1812	+9.49218750	-3.03662109	-5.84033203	-1.97753906	-11.90917969	+8.98681641	+1796	+7.61572266	-6.72802734	-6.29296875	+24.87304688	+12.48046875	-53.67919922	+1536
+1457970801.88620000	+9.78222656	-4.27587891	-6.46435547	+43.48388672	+10.06347656	-63.52294922	+1800	+9.44824219	-3.11572266	-5.85351563	-1.95556641	-11.82128906	+8.76708984	+1780	+7.58496094	-6.81152344	-6.28417969	+24.96093750	+12.45849609	-53.89892578	+1532
+1457970801.89030000	+9.73828125	-4.35058594	-6.46435547	+43.63769531	+10.01953125	-63.67675781	+1784	+9.39990234	-3.19482422	-5.87109375	-1.88964844	-11.73339844	+8.56933594	+1768	+7.55419922	-6.89062500	-6.27978516	+25.09277344	+12.45849609	-54.05273438	+1524
+1457970801.89870000	+9.65478516	-4.50000000	-6.45117188	+43.92333984	+9.93164063	-64.05029297	+1756	+9.32080078	-3.35742188	-5.88427734	-1.88964844	-11.66748047	+8.17382813	+1736	+7.48828125	-7.05322266	-6.25341797	+25.26855469	+12.41455078	-54.42626953	+1512
+1457970801.90280010	+9.61523438	-4.57031250	-6.44677734	+44.09912109	+9.88769531	-64.18212891	+1740	+9.28125000	-3.43212891	-5.89306641	-1.86767578	-11.57958984	+7.99804688	+1720	+7.45751953	-7.12792969	-6.24462891	+25.37841797	+12.43652344	-54.53613281	+1504
+1457970801.90700010	+9.57568359	-4.64062500	-6.43359375	+44.27490234	+9.82177734	-64.35791016	+1728	+9.24609375	-3.50683594	-5.88867188	-1.86767578	-11.57958984	+7.80029297	+1700	+7.42675781	-7.20703125	-6.22705078	+25.46630859	+12.43652344	-54.71191406	+1500
+1457970801.91109990	+9.53613281	-4.71533203	-6.42041016	+44.40673828	+9.77783203	-64.48974609	+1716	+9.21093750	-3.59033203	-5.88867188	-1.91162109	-11.49169922	+7.62451172	+1684	+7.39599609	-7.28613281	-6.20947266	+25.55419922	+12.43652344	-54.84375000	+1492
+1457970801.91529990	+9.49658203	-4.78125000	-6.41162109	+44.60449219	+9.73388672	-64.59960938	+1704	+9.17578125	-3.66064453	-5.89306641	-1.91162109	-11.40380859	+7.49267578	+1668	+7.36962891	-7.36083984	-6.19628906	+25.66406250	+12.45849609	-54.95361328	+1484
+1457970801.91950010	+9.46142578	-4.85156250	-6.38964844	+44.75830078	+9.66796875	-64.75341797	+1692	+9.14062500	-3.73535156	-5.87988281	-1.93359375	-11.38183594	+7.31689453	+1656	+7.33886719	-7.43554688	-6.17871094	+25.75195313	+12.48046875	-55.04150391	+1476
+1457970801.92360000	+9.42626953	-4.91748047	-6.37207031	+44.93408203	+9.58007813	-64.88525391	+1684	+9.10986328	-3.81005859	-5.87548828	-1.95556641	-11.31591797	+7.16308594	+1640	+7.30810547	-7.51025391	-6.15673828	+25.83984375	+12.50244141	-55.12939453	+1468
+1457970801.93199990	+9.36035156	-5.04492188	-6.32373047	+45.30761719	+9.42626953	-65.14892578	+1668	+9.05273438	-3.95507813	-5.84912109	-1.99951172	-11.25000000	+6.89941406	+1616	+7.25097656	-7.65527344	-6.11279297	+26.08154297	+12.54638672	-55.26123047	+1456
+1457970801.93610000	+9.32958984	-5.10644531	-6.29296875	+45.50537109	+9.31640625	-65.28076172	+1660	+9.02636719	-4.02539063	-5.83593750	-2.02148438	-11.20605469	+6.76757813	+1608	+7.22460938	-7.72558594	-6.08642578	+26.19140625	+12.56835938	-55.34912109	+1452
+1457970801.94030000	+9.29882813	-5.16357422	-6.26660156	+45.72509766	+9.25048828	-65.41259766	+1656	+9.00000000	-4.09130859	-5.81835938	-2.02148438	-11.14013672	+6.65771484	+1596	+7.19824219	-7.79589844	-6.06445313	+26.32324219	+12.61230469	-55.39306641	+1448
+1457970801.94450000	+9.26806641	-5.22070313	-6.23144531	+45.94482422	+9.14062500	-65.56640625	+1652	+8.97802734	-4.16162109	-5.79638672	-2.04345703	-11.11816406	+6.52587891	+1588	+7.17187500	-7.86621094	-6.03808594	+26.43310547	+12.65625000	-55.43701172	+1444
+1457970801.94860010	+9.24169922	-5.27783203	-6.19628906	+46.16455078	+9.05273438	-65.67626953	+1648	+8.95166016	-4.22753906	-5.77441406	-2.08740234	-11.05224609	+6.41601563	+1580	+7.14550781	-7.93212891	-6.00732422	+26.56494141	+12.65625000	-55.45898438	+1444
+1457970801.95280000	+9.21533203	-5.33056641	-6.16552734	+46.40625000	+8.98681641	-65.76416016	+1644	+8.92968750	-4.29345703	-5.75683594	-2.08740234	-10.96435547	+6.35009766	+1572	+7.12353516	-7.99804688	-5.98095703	+26.71875000	+12.70019531	-55.43701172	+1440
+1457970801.95700000	+9.18896484	-5.38769531	-6.12158203	+46.62597656	+8.87695313	-65.89599609	+1644	+8.90771484	-4.35498047	-5.72607422	-2.13134766	-10.94238281	+6.24023438	+1572	+7.09716797	-8.06396484	-5.95019531	+26.82861328	+12.74414063	-55.45898438	+1440
+1457970801.96530010	+9.13623047	-5.48876953	-6.04687500	+47.08740234	+8.76708984	-66.04980469	+1644	+8.87255859	-4.48242188	-5.67773438	-2.21923828	-10.78857422	+6.08642578	+1560	+7.05761719	-8.18701172	-5.87988281	+27.13623047	+12.81005859	-55.43701172	+1436
+1457970801.96950010	+9.11425781	-5.54150391	-6.00292969	+47.30712891	+8.70117188	-66.18164063	+1644	+8.85498047	-4.54394531	-5.63818359	-2.28515625	-10.76660156	+5.99853516	+1560	+7.03564453	-8.25292969	-5.84033203	+27.24609375	+12.83203125	-55.45898438	+1440
+1457970801.97359990	+9.09228516	-5.59423828	-5.95898438	+47.48291016	+8.65722656	-66.24755859	+1648	+8.83740234	-4.60986328	-5.60742188	-2.37304688	-10.67871094	+5.93261719	+1560	+7.02246094	-8.31445313	-5.80078125	+27.37792969	+12.83203125	-55.45898438	+1444
+1457970801.97779990	+9.07470703	-5.64257813	-5.91943359	+47.72460938	+8.65722656	-66.26953125	+1644	+8.81982422	-4.66699219	-5.58105469	-2.43896484	-10.56884766	+5.88867188	+1556	+7.00927734	-8.37158203	-5.76123047	+27.53173828	+12.87597656	-55.41503906	+1444
+1457970801.98190000	+9.05273438	-5.69091797	-5.87109375	+47.92236328	+8.63525391	-66.35742188	+1648	+8.80664063	-4.72851563	-5.54150391	-2.50488281	-10.52490234	+5.82275391	+1556	+6.99169922	-8.42871094	-5.71728516	+27.61962891	+12.89794922	-55.39306641	+1444
+1457970801.98610000	+9.03515625	-5.74365234	-5.82714844	+48.03222656	+8.67919922	-66.37939453	+1652	+8.79785156	-4.79003906	-5.50634766	-2.63671875	-10.43701172	+5.77880859	+1556	+6.98291016	-8.49023438	-5.66894531	+27.75146484	+12.89794922	-55.37109375	+1448
+1457970801.99029990	+9.01757813	-5.78759766	-5.78759766	+48.22998047	+8.72314453	-66.37939453	+1648	+8.78466797	-4.84716797	-5.47119141	-2.72460938	-10.32714844	+5.75683594	+1556	+6.97851563	-8.53857422	-5.62500000	+27.90527344	+12.91992188	-55.30517578	+1444
+1457970801.99860000	+8.98242188	-5.88867188	-5.69091797	+48.42773438	+8.78906250	-66.48925781	+1652	+8.76708984	-4.96142578	-5.38769531	-2.94433594	-10.21728516	+5.66894531	+1556	+6.96972656	-8.64843750	-5.51953125	+28.10302734	+12.89794922	-55.30517578	+1444
+1457970802.00280000	+8.96923828	-5.93261719	-5.64697266	+48.55957031	+8.87695313	-66.48925781	+1648	+8.75830078	-5.01855469	-5.34814453	-3.05419922	-10.15136719	+5.64697266	+1552	+6.96533203	-8.69677734	-5.46679688	+28.23486328	+12.89794922	-55.23925781	+1440
+1457970802.00690010	+8.96044922	-5.97656250	-5.58984375	+48.64746094	+8.94287109	-66.55517578	+1648	+8.74951172	-5.07128906	-5.29980469	-3.14208984	-10.10742188	+5.60302734	+1552	+6.96533203	-8.74951172	-5.40966797	+28.32275391	+12.89794922	-55.23925781	+1436
+1457970802.01530000	+8.93847656	-6.06884766	-5.49316406	+48.77929688	+9.11865234	-66.59912109	+1640	+8.73632813	-5.17675781	-5.20751953	-3.27392578	-10.01953125	+5.55908203	+1552	+6.96972656	-8.85058594	-5.29541016	+28.56445313	+12.83203125	-55.17333984	+1424
+1457970802.01939990	+8.92968750	-6.11279297	-5.44042969	+48.82324219	+9.18457031	-66.64306641	+1640	+8.73193359	-5.22949219	-5.15478516	-3.36181641	-9.97558594	+5.53710938	+1552	+6.97412109	-8.89453125	-5.23388672	+28.65234375	+12.78808594	-55.12939453	+1416
+1457970802.02360010	+8.92089844	-6.16113281	-5.38330078	+48.84521484	+9.27246094	-66.70898438	+1636	+8.72753906	-5.27343750	-5.10205078	-3.38378906	-9.97558594	+5.53710938	+1548	+6.97851563	-8.94287109	-5.17236328	+28.74023438	+12.72216797	-55.08544922	+1412
+1457970802.02780010	+8.91650391	-6.20068359	-5.32617188	+48.91113281	+9.33837891	-66.75292969	+1628	+8.72314453	-5.32177734	-5.04492188	-3.40576172	-9.97558594	+5.53710938	+1548	+6.98291016	-8.98242188	-5.11083984	+28.87207031	+12.65625000	-55.01953125	+1400
+1457970802.03609990	+8.90771484	-6.27978516	-5.20312500	+48.95507813	+9.42626953	-66.95068359	+1624	+8.71435547	-5.40966797	-4.93066406	-3.38378906	-10.04150391	+5.53710938	+1548	+6.99169922	-9.07031250	-4.98339844	+29.09179688	+12.50244141	-54.93164063	+1384
+1457970802.04029990	+8.90332031	-6.31933594	-5.14160156	+49.02099609	+9.49218750	-67.01660156	+1616	+8.71435547	-5.44921875	-4.86914063	-3.31787109	-10.06347656	+5.53710938	+1544	+6.99609375	-9.10986328	-4.91748047	+29.20166016	+12.45849609	-54.82177734	+1376
+1457970802.04440000	+8.90332031	-6.35449219	-5.07568359	+49.04296875	+9.51416016	-67.10449219	+1616	+8.70996094	-5.48876953	-4.80322266	-3.27392578	-10.10742188	+5.53710938	+1544	+6.99609375	-9.15380859	-4.85156250	+29.28955078	+12.37060547	-54.73388672	+1368
+1457970802.04860000	+8.89892578	-6.38964844	-5.00976563	+49.06494141	+9.53613281	-67.17041016	+1612	+8.70996094	-5.52392578	-4.74169922	-3.20800781	-10.15136719	+5.60302734	+1544	+7.00048828	-9.19335938	-4.79003906	+29.37744141	+12.28271484	-54.64599609	+1360
+1457970802.05279990	+8.89892578	-6.42041016	-4.94824219	+49.13085938	+9.53613281	-67.21435547	+1608	+8.70996094	-5.55908203	-4.68017578	-3.12011719	-10.17333984	+5.64697266	+1544	+7.00488281	-9.22851563	-4.72412109	+29.48730469	+12.21679688	-54.51416016	+1348
+1457970802.05690000	+8.89892578	-6.45556641	-4.87353516	+49.15283203	+9.53613281	-67.32421875	+1608	+8.70556641	-5.58984375	-4.60546875	-3.05419922	-10.23925781	+5.66894531	+1544	+7.00488281	-9.26367188	-4.66259766	+29.57519531	+12.12890625	-54.36035156	+1344
+1457970802.06110000	+8.89892578	-6.48632813	-4.80322266	+49.17480469	+9.51416016	-67.39013672	+1604	+8.70556641	-5.62500000	-4.53955078	-2.98828125	-10.28320313	+5.75683594	+1544	+7.00488281	-9.29882813	-4.59667969	+29.66308594	+12.01904297	-54.20654297	+1336
+1457970802.06940010	+8.89892578	-6.53906250	-4.65820313	+49.24072266	+9.47021484	-67.52197266	+1604	+8.70996094	-5.68212891	-4.39453125	-2.79052734	-10.39306641	+5.86669922	+1548	+6.99609375	-9.36474609	-4.46923828	+29.79492188	+11.88720703	-53.87695313	+1328
+1457970802.07360010	+8.89892578	-6.56982422	-4.58349609	+49.24072266	+9.44824219	-67.54394531	+1608	+8.70996094	-5.71289063	-4.32421875	-2.76855469	-10.41503906	+5.97656250	+1548	+6.99609375	-9.39990234	-4.40332031	+29.86083984	+11.77734375	-53.72314453	+1328
+1457970802.07769990	+8.90332031	-6.59179688	-4.51757813	+49.26269531	+9.44824219	-67.54394531	+1604	+8.71435547	-5.73486328	-4.25830078	-2.65869141	-10.39306641	+6.08642578	+1548	+6.99609375	-9.42626953	-4.33740234	+29.92675781	+11.71142578	-53.50341797	+1324
+1457970802.08189990	+8.90332031	-6.61376953	-4.43847656	+49.26269531	+9.40429688	-67.58789063	+1608	+8.71875000	-5.76123047	-4.18359375	-2.59277344	-10.45898438	+6.17431641	+1552	+6.98730469	-9.45703125	-4.27148438	+29.94873047	+11.64550781	-53.30566406	+1324
+1457970802.08610010	+8.90332031	-6.64013672	-4.36816406	+49.21875000	+9.38232422	-67.58789063	+1612	+8.72314453	-5.78759766	-4.10888672	-2.59277344	-10.45898438	+6.28417969	+1552	+6.98730469	-9.48779297	-4.20996094	+29.99267578	+11.55761719	-53.10791016	+1324
+1457970802.09019990	+8.90771484	-6.66210938	-4.29785156	+49.21875000	+9.38232422	-67.54394531	+1612	+8.72314453	-5.80957031	-4.04296875	-2.54882813	-10.41503906	+6.41601563	+1552	+6.98730469	-9.50976563	-4.14404297	+30.01464844	+11.49169922	-52.86621094	+1324
+1457970802.09439990	+8.91210938	-6.68408203	-4.22314453	+49.17480469	+9.33837891	-67.56591797	+1616	+8.73193359	-5.83154297	-3.96386719	-2.50488281	-10.45898438	+6.52587891	+1556	+6.98291016	-9.53613281	-4.07812500	+30.03662109	+11.40380859	-52.69042969	+1324
+1457970802.09859990	+8.91210938	-6.71044922	-4.14843750	+49.10888672	+9.31640625	-67.54394531	+1620	+8.73632813	-5.85791016	-3.89355469	-2.52685547	-10.43701172	+6.65771484	+1560	+6.98730469	-9.56250000	-4.00781250	+30.08056641	+11.31591797	-52.49267578	+1324
+1457970802.10690000	+8.92089844	-6.75000000	-4.00341797	+49.04296875	+9.29443359	-67.47802734	+1628	+8.74511719	-5.89746094	-3.74853516	-2.50488281	-10.41503906	+6.92138672	+1564	+6.98730469	-9.60644531	-3.87158203	+30.12451172	+11.16210938	-52.11914063	+1328
+1457970802.11110000	+8.92529297	-6.77197266	-3.93310547	+48.97705078	+9.25048828	-67.43408203	+1632	+8.74951172	-5.91943359	-3.67382813	-2.52685547	-10.39306641	+7.05322266	+1564	+6.99169922	-9.62841797	-3.80126953	+30.14648438	+11.05224609	-51.94335938	+1328
+1457970802.11520000	+8.92968750	-6.78955078	-3.85839844	+48.93310547	+9.22851563	-67.36816406	+1636	+8.75390625	-5.93701172	-3.60351563	-2.52685547	-10.34912109	+7.20703125	+1564	+6.99609375	-9.64599609	-3.73095703	+30.21240234	+10.96435547	-51.76757813	+1328
+1457970802.11940000	+8.92968750	-6.81152344	-3.78808594	+48.88916016	+9.20654297	-67.32421875	+1640	+8.75830078	-5.95898438	-3.52880859	-2.52685547	-10.32714844	+7.36083984	+1568	+7.00488281	-9.66357422	-3.65625000	+30.25634766	+10.85449219	-51.61376953	+1328
+1457970802.12360000	+8.93408203	-6.82470703	-3.71337891	+48.86718750	+9.14062500	-67.25830078	+1640	+8.76269531	-5.97216797	-3.45849609	-2.52685547	-10.32714844	+7.51464844	+1568	+7.00927734	-9.68115234	-3.58593750	+30.30029297	+10.74462891	-51.43798828	+1328
+1457970802.12770010	+8.93408203	-6.84228516	-3.64306641	+48.86718750	+9.07470703	-67.19238281	+1644	+8.76269531	-5.98974609	-3.38378906	-2.52685547	-10.30517578	+7.66845703	+1572	+7.01806641	-9.69433594	-3.51123047	+30.38818359	+10.61279297	-51.28417969	+1324
+1457970802.13190010	+8.93847656	-6.85986328	-3.56835938	+48.84521484	+9.00878906	-67.14843750	+1644	+8.76269531	-6.00732422	-3.30908203	-2.52685547	-10.30517578	+7.84423828	+1572	+7.03125000	-9.70751953	-3.43652344	+30.49804688	+10.45898438	-51.15234375	+1324
+1457970802.14019990	+8.94287109	-6.88623047	-3.42333984	+48.93310547	+8.81103516	-67.01660156	+1648	+8.76708984	-6.02929688	-3.16406250	-2.46093750	-10.30517578	+8.19580078	+1572	+7.04882813	-9.73388672	-3.28710938	+30.67382813	+10.19531250	-50.88867188	+1320
+1457970802.14439990	+8.94287109	-6.89501953	-3.35302734	+48.97705078	+8.72314453	-66.95068359	+1648	+8.76708984	-6.04248047	-3.08935547	-2.41699219	-10.32714844	+8.34960938	+1576	+7.05761719	-9.74707031	-3.21240234	+30.78369141	+10.04150391	-50.75683594	+1316
+1457970802.14850000	+8.94287109	-6.90380859	-3.27832031	+49.06494141	+8.59130859	-66.84082031	+1648	+8.76708984	-6.05126953	-3.01464844	-2.35107422	-10.32714844	+8.56933594	+1576	+7.06201172	-9.76025391	-3.14208984	+30.89355469	+9.88769531	-50.62500000	+1312
+1457970802.15269990	+8.94287109	-6.91259766	-3.20800781	+49.15283203	+8.45947266	-66.75292969	+1648	+8.76708984	-6.05566406	-2.94433594	-2.28515625	-10.32714844	+8.76708984	+1576	+7.07080078	-9.76904297	-3.06738281	+31.02539063	+9.73388672	-50.47119141	+1308
+1457970802.15689990	+8.94287109	-6.91699219	-3.13330078	+49.24072266	+8.30566406	-66.66503906	+1648	+8.76269531	-6.06445313	-2.86962891	-2.24121094	-10.34912109	+8.96484375	+1576	+7.07958984	-9.77783203	-3.00146484	+31.15722656	+9.55810547	-50.31738281	+1304
+1457970802.16100000	+8.93847656	-6.92138672	-3.06298828	+49.35058594	+8.15185547	-66.57714844	+1648	+8.76269531	-6.06884766	-2.79492188	-2.17529297	-10.37109375	+9.18457031	+1576	+7.07958984	-9.78662109	-2.93115234	+31.26708984	+9.38232422	-50.16357422	+1300
+1457970802.16520000	+8.93847656	-6.92578125	-2.99267578	+49.48242188	+7.99804688	-66.46728516	+1644	+8.75830078	-6.07324219	-2.72460938	-2.08740234	-10.39306641	+9.38232422	+1576	+7.08398438	-9.79541016	-2.86083984	+31.37695313	+9.22851563	-49.98779297	+1300
+1457970802.16940000	+8.93847656	-6.92578125	-2.91796875	+49.61425781	+7.82226563	-66.40136719	+1644	+8.75830078	-6.07763672	-2.64990234	-1.99951172	-10.43701172	+9.58007813	+1576	+7.08398438	-9.79980469	-2.79492188	+31.46484375	+9.05273438	-49.83398438	+1296
+1457970802.17770000	+8.92968750	-6.92578125	-2.77734375	+49.85595703	+7.49267578	-66.20361328	+1648	+8.75390625	-6.08203125	-2.50927734	-1.82373047	-10.48095703	+9.97558594	+1576	+7.07958984	-9.82177734	-2.66308594	+31.61865234	+8.74511719	-49.50439453	+1292
+1457970802.18190000	+8.92968750	-6.92578125	-2.70703125	+49.98779297	+7.31689453	-66.09375000	+1648	+8.74951172	-6.08203125	-2.43896484	-1.71386719	-10.50292969	+10.19531250	+1576	+7.07519531	-9.82617188	-2.60595703	+31.70654297	+8.59130859	-49.30664063	+1288
+1457970802.18600010	+8.92089844	-6.92578125	-2.63671875	+50.07568359	+7.16308594	-66.00585938	+1648	+8.74511719	-6.08642578	-2.36865234	-1.66992188	-10.52490234	+10.37109375	+1580	+7.06640625	-9.83496094	-2.54882813	+31.75048828	+8.45947266	-49.08691406	+1288
+1457970802.19020010	+8.91650391	-6.92578125	-2.57080078	+50.20751953	+7.00927734	-65.91796875	+1652	+8.74511719	-6.08203125	-2.29833984	-1.58203125	-10.54687500	+10.54687500	+1580	+7.06201172	-9.83935547	-2.48730469	+31.81640625	+8.30566406	-48.91113281	+1288
+1457970802.19440010	+8.91650391	-6.92138672	-2.50488281	+50.33935547	+6.85546875	-65.83007813	+1652	+8.74072266	-6.08203125	-2.23242188	-1.47216797	-10.59082031	+10.74462891	+1580	+7.05322266	-9.84814453	-2.43457031	+31.86035156	+8.12988281	-48.71337891	+1288
+1457970802.19849990	+8.91210938	-6.92138672	-2.43896484	+50.42724609	+6.70166016	-65.76416016	+1656	+8.73632813	-6.08642578	-2.16650391	-1.40625000	-10.61279297	+10.89843750	+1584	+7.04443359	-9.85693359	-2.37744141	+31.90429688	+7.99804688	-48.53759766	+1288
+1457970802.20269990	+8.90332031	-6.91699219	-2.37304688	+50.53710938	+6.56982422	-65.72021484	+1660	+8.73193359	-6.08203125	-2.10058594	-1.31835938	-10.65673828	+11.05224609	+1584	+7.03564453	-9.86132813	-2.32031250	+31.94824219	+7.86621094	-48.36181641	+1292
+1457970802.21100000	+8.89453125	-6.91259766	-2.24560547	+50.77880859	+6.30615234	-65.58837891	+1668	+8.72314453	-6.07763672	-1.97753906	-1.12060547	-10.70068359	+11.35986328	+1588	+7.01806641	-9.87451172	-2.21484375	+32.03613281	+7.60253906	-48.03222656	+1296
+1457970802.21519990	+8.89013672	-6.90820313	-2.18408203	+50.88867188	+6.19628906	-65.56640625	+1676	+8.71875000	-6.07763672	-1.91162109	-1.03271484	-10.74462891	+11.49169922	+1592	+7.00927734	-9.87890625	-2.15771484	+32.08007813	+7.47070313	-47.90039063	+1300
+1457970802.21930000	+8.88134766	-6.90380859	-2.13134766	+51.02050781	+6.08642578	-65.47851563	+1680	+8.70996094	-6.07763672	-1.85888672	-0.94482422	-10.74462891	+11.64550781	+1592	+7.00488281	-9.88330078	-2.10937500	+32.16796875	+7.33886719	-47.72460938	+1300
+1457970802.22350000	+8.87695313	-6.89941406	-2.07421875	+51.15234375	+5.97656250	-65.43457031	+1684	+8.70556641	-6.06884766	-1.80175781	-0.81298828	-10.76660156	+11.77734375	+1596	+6.99169922	-9.88769531	-2.06103516	+32.23388672	+7.22900391	-47.57080078	+1304
+1457970802.22770000	+8.86816406	-6.89501953	-2.01708984	+51.28417969	+5.86669922	-65.39062500	+1688	+8.69238281	-6.06884766	-1.74462891	-0.70312500	-10.81054688	+11.88720703	+1596	+6.98730469	-9.88769531	-2.00830078	+32.34375000	+7.09716797	-47.43896484	+1308
+1457970802.23600010	+8.85058594	-6.88183594	-1.91162109	+51.61376953	+5.69091797	-65.25878906	+1696	+8.67480469	-6.06005859	-1.64355469	-0.41748047	-10.81054688	+12.15087891	+1600	+6.97851563	-9.89208984	-1.90283203	+32.60742188	+6.85546875	-47.26318359	+1312
+1457970802.24020000	+8.84179688	-6.87744141	-1.86328125	+51.76757813	+5.62500000	-65.21484375	+1696	+8.66601563	-6.05566406	-1.59082031	-0.28564453	-10.81054688	+12.26074219	+1600	+6.97412109	-9.89208984	-1.84570313	+32.76123047	+6.74560547	-47.17529297	+1316
+1457970802.24850010	+8.81982422	-6.86425781	-1.77099609	+52.14111328	+5.47119141	-65.03906250	+1700	+8.63964844	-6.04687500	-1.49853516	+0.02197266	-10.76660156	+12.52441406	+1600	+6.96972656	-9.89208984	-1.74902344	+33.09082031	+6.56982422	-46.95556641	+1316
+1457970802.25679990	+8.79345703	-6.85546875	-1.69189453	+52.49267578	+5.33935547	-64.84130859	+1696	+8.61328125	-6.03369141	-1.41503906	+0.32958984	-10.70068359	+12.78808594	+1596	+6.96533203	-9.88330078	-1.65673828	+33.46435547	+6.37207031	-46.80175781	+1316
+1457970802.26519990	+8.76708984	-6.83789063	-1.61279297	+52.88818359	+5.20751953	-64.64355469	+1688	+8.58251953	-6.02050781	-1.33154297	+0.68115234	-10.63476563	+13.00781250	+1592	+6.95654297	-9.87890625	-1.56005859	+33.85986328	+6.21826172	-46.69189453	+1312
+1457970802.27350000	+8.74072266	-6.82470703	-1.54248047	+53.28369141	+5.09765625	-64.44580078	+1680	+8.55615234	-6.00732422	-1.26123047	+0.98876953	-10.56884766	+13.22753906	+1580	+6.94775391	-9.87011719	-1.47656250	+34.23339844	+6.08642578	-46.53808594	+1304
+1457970802.27769990	+8.72753906	-6.81591797	-1.50732422	+53.48144531	+5.05371094	-64.35791016	+1672	+8.53857422	-6.00292969	-1.22607422	+1.16455078	-10.54687500	+13.31542969	+1576	+6.94335938	-9.87011719	-1.43261719	+34.38720703	+6.02050781	-46.51611328	+1304
+1457970802.28180000	+8.71875000	-6.80712891	-1.47656250	+53.67919922	+4.98779297	-64.24804688	+1668	+8.52539063	-5.99414063	-1.19531250	+1.31835938	-10.48095703	+13.42529297	+1568	+6.93457031	-9.86572266	-1.39746094	+34.54101563	+5.95458984	-46.40625000	+1300
+1457970802.28600000	+8.70117188	-6.80273438	-1.44580078	+53.83300781	+4.96582031	-64.16015625	+1660	+8.51220703	-5.98974609	-1.16015625	+1.45019531	-10.43701172	+13.51318359	+1564	+6.92578125	-9.86572266	-1.36669922	+34.69482422	+5.91064453	-46.31835938	+1296
+1457970802.29010010	+8.68798828	-6.79394531	-1.41503906	+54.03076172	+4.89990234	-64.07226563	+1652	+8.49462891	-5.98095703	-1.12939453	+1.60400391	-10.41503906	+13.57910156	+1560	+6.91699219	-9.86132813	-1.32714844	+34.80468750	+5.84472656	-46.27441406	+1292
+1457970802.29850010	+8.66162109	-6.78076172	-1.36230469	+54.33837891	+4.81201172	-63.91845703	+1640	+8.46826172	-5.97216797	-1.07226563	+1.86767578	-10.37109375	+13.73291016	+1544	+6.89501953	-9.85693359	-1.27001953	+35.04638672	+5.73486328	-46.09863281	+1292
+1457970802.30259990	+8.64843750	-6.77197266	-1.33593750	+54.51416016	+4.76806641	-63.85253906	+1636	+8.45507813	-5.96337891	-1.04150391	+2.02148438	-10.34912109	+13.77685547	+1540	+6.87744141	-9.85693359	-1.24365234	+35.11230469	+5.69091797	-46.03271484	+1296
+1457970802.30679990	+8.63964844	-6.76318359	-1.30957031	+54.66796875	+4.74609375	-63.76464844	+1632	+8.44189453	-5.95898438	-1.01513672	+2.15332031	-10.30517578	+13.84277344	+1532	+6.86425781	-9.85693359	-1.22167969	+35.17822266	+5.64697266	-45.90087891	+1296
+1457970802.31100010	+8.62646484	-6.75878906	-1.28320313	+54.79980469	+4.70214844	-63.72070313	+1628	+8.42871094	-5.95458984	-0.98876953	+2.24121094	-10.28320313	+13.90869141	+1524	+6.85107422	-9.85693359	-1.19970703	+35.24414063	+5.62500000	-45.81298828	+1296
+1457970802.31510000	+8.61328125	-6.75000000	-1.26123047	+54.93164063	+4.68017578	-63.65478516	+1624	+8.41992188	-5.95019531	-0.96240234	+2.35107422	-10.23925781	+13.95263672	+1520	+6.83349609	-9.85693359	-1.17333984	+35.28808594	+5.60302734	-45.72509766	+1300
+1457970802.32349990	+8.58691406	-6.73681641	-1.21728516	+55.17333984	+4.63623047	-63.47900391	+1620	+8.39355469	-5.94140625	-0.91845703	+2.54882813	-10.15136719	+14.08447266	+1508	+6.80273438	-9.85693359	-1.14257813	+35.35400391	+5.55908203	-45.46142578	+1300
+1457970802.32760000	+8.57812500	-6.72802734	-1.19970703	+55.30517578	+4.61425781	-63.39111328	+1616	+8.38037109	-5.93261719	-0.89648438	+2.63671875	-10.10742188	+14.12841797	+1500	+6.78955078	-9.85693359	-1.12500000	+35.39794922	+5.53710938	-45.35156250	+1300
+1457970802.33180000	+8.56933594	-6.71923828	-1.18212891	+55.43701172	+4.61425781	-63.30322266	+1612	+8.37158203	-5.92822266	-0.87890625	+2.74658203	-10.04150391	+14.19433594	+1496	+6.77197266	-9.85253906	-1.11181641	+35.44189453	+5.53710938	-45.21972656	+1304
+1457970802.33600000	+8.55615234	-6.71484375	-1.16455078	+55.52490234	+4.59228516	-63.21533203	+1612	+8.35839844	-5.92382813	-0.86132813	+2.79052734	-9.97558594	+14.26025391	+1492	+6.75878906	-9.85253906	-1.09863281	+35.46386719	+5.53710938	-45.08789063	+1304
+1457970802.34010000	+8.54736328	-6.71044922	-1.14697266	+55.63476563	+4.59228516	-63.12744141	+1608	+8.34960938	-5.91943359	-0.84375000	+2.85644531	-9.90966797	+14.32617188	+1484	+6.74560547	-9.85253906	-1.08105469	+35.48583984	+5.55908203	-45.00000000	+1304
+1457970802.34850000	+8.52539063	-6.70166016	-1.12060547	+55.78857422	+4.57031250	-62.90771484	+1604	+8.32763672	-5.91503906	-0.81298828	+2.96630859	-9.75585938	+14.47998047	+1472	+6.71923828	-9.85253906	-1.05908203	+35.55175781	+5.58105469	-44.71435547	+1304
+1457970802.35260010	+8.51660156	-6.69287109	-1.10302734	+55.87646484	+4.57031250	-62.81982422	+1600	+8.31884766	-5.91064453	-0.79980469	+3.03222656	-9.71191406	+14.54589844	+1468	+6.71044922	-9.84814453	-1.04589844	+35.59570313	+5.60302734	-44.62646484	+1308
+1457970802.36100010	+8.50341797	-6.68408203	-1.08544922	+56.03027344	+4.54833984	-62.60009766	+1596	+8.30126953	-5.90625000	-0.77783203	+3.09814453	-9.55810547	+14.69970703	+1456	+6.69726563	-9.83935547	-1.02832031	+35.70556641	+5.62500000	-44.42871094	+1308
+1457970802.36509990	+8.49462891	-6.67968750	-1.07666016	+56.09619141	+4.52636719	-62.51220703	+1592	+8.29248047	-5.89746094	-0.76464844	+3.14208984	-9.53613281	+14.74365234	+1448	+6.69287109	-9.83496094	-1.01513672	+35.77148438	+5.64697266	-44.36279297	+1308
+1457970802.37340000	+8.48144531	-6.67529297	-1.06347656	+56.20605469	+4.46044922	-62.33642578	+1588	+8.27929688	-5.89306641	-0.74707031	+3.18603516	-9.42626953	+14.87548828	+1436	+6.68408203	-9.82617188	-0.99316406	+35.88134766	+5.64697266	-44.25292969	+1312
+1457970802.38179990	+8.47265625	-6.67089844	-1.05029297	+56.29394531	+4.39453125	-62.20458984	+1584	+8.27050781	-5.88867188	-0.73388672	+3.25195313	-9.40429688	+15.00732422	+1420	+6.68408203	-9.81738281	-0.97119141	+36.01318359	+5.64697266	-44.20898438	+1316
+1457970802.39010000	+8.45947266	-6.66650391	-1.04150391	+56.35986328	+4.35058594	-62.11669922	+1584	+8.25732422	-5.88427734	-0.72070313	+3.27392578	-9.42626953	+15.02929688	+1404	+6.68408203	-9.80859375	-0.95361328	+36.10107422	+5.62500000	-44.18701172	+1324
+1457970802.39840010	+8.45068359	-6.66210938	-1.03271484	+56.40380859	+4.26269531	-62.05078125	+1580	+8.25292969	-5.87988281	-0.71191406	+3.29589844	-9.44824219	+15.09521484	+1388	+6.68408203	-9.79980469	-0.94042969	+36.21093750	+5.58105469	-44.18701172	+1332
+1457970802.40680000	+8.44628906	-6.65771484	-1.02832031	+56.44775391	+4.19677734	-62.02880859	+1580	+8.24414063	-5.87109375	-0.70312500	+3.31787109	-9.53613281	+15.09521484	+1372	+6.68408203	-9.79101563	-0.92724609	+36.23291016	+5.53710938	-44.25292969	+1340
+1457970802.41090010	+8.44189453	-6.65771484	-1.02392578	+56.46972656	+4.17480469	-62.02880859	+1576	+8.24414063	-5.87109375	-0.69873047	+3.33984375	-9.55810547	+15.07324219	+1364	+6.68408203	-9.79101563	-0.92285156	+36.25488281	+5.51513672	-44.25292969	+1344
+1457970802.41510010	+8.44189453	-6.65332031	-1.01953125	+56.49169922	+4.15283203	-62.02880859	+1576	+8.23974609	-5.87109375	-0.69433594	+3.33984375	-9.60205078	+15.05126953	+1356	+6.67968750	-9.79101563	-0.91845703	+36.25488281	+5.49316406	-44.27490234	+1348
+1457970802.41930010	+8.43750000	-6.64892578	-1.01953125	+56.51367188	+4.13085938	-62.02880859	+1576	+8.23535156	-5.86669922	-0.68994141	+3.36181641	-9.62402344	+15.02929688	+1348	+6.67968750	-9.78662109	-0.91845703	+36.25488281	+5.47119141	-44.25292969	+1348
+1457970802.42339990	+8.43310547	-6.64892578	-1.01513672	+56.53564453	+4.10888672	-62.02880859	+1576	+8.23535156	-5.86669922	-0.68994141	+3.36181641	-9.66796875	+15.02929688	+1340	+6.67529297	-9.78662109	-0.91845703	+36.25488281	+5.44921875	-44.25292969	+1352
+1457970802.43179990	+8.42871094	-6.64453125	-1.01074219	+56.57958984	+4.06494141	-62.02880859	+1572	+8.23095703	-5.86230469	-0.68554688	+3.38378906	-9.71191406	+14.98535156	+1328	+6.66650391	-9.78222656	-0.91845703	+36.21093750	+5.42724609	-44.23095703	+1360
+1457970802.44010000	+8.41992188	-6.63574219	-1.00195313	+56.64550781	+4.02099609	-62.00683594	+1572	+8.22656250	-5.85791016	-0.68115234	+3.42773438	-9.75585938	+14.94140625	+1316	+6.65771484	-9.78222656	-0.91845703	+36.18896484	+5.40527344	-44.18701172	+1364
+1457970802.44840000	+8.41552734	-6.62695313	-0.99755859	+56.73339844	+3.99902344	-61.96289063	+1572	+8.22216797	-5.85351563	-0.67236328	+3.44970703	-9.77783203	+14.89746094	+1308	+6.64453125	-9.78222656	-0.91845703	+36.12304688	+5.38330078	-44.12109375	+1368
+1457970802.45670010	+8.40673828	-6.61816406	-0.98876953	+56.82128906	+3.95507813	-61.87500000	+1568	+8.21777344	-5.84472656	-0.66357422	+3.47167969	-9.79980469	+14.89746094	+1300	+6.63134766	-9.77783203	-0.92285156	+36.07910156	+5.33935547	-44.01123047	+1372
+1457970802.46510000	+8.40234375	-6.60937500	-0.97998047	+56.90917969	+3.88916016	-61.74316406	+1568	+8.20898438	-5.84033203	-0.65917969	+3.51562500	-9.77783203	+14.91943359	+1292	+6.61816406	-9.77783203	-0.92285156	+36.05712891	+5.31738281	-43.90136719	+1376
+1457970802.46919990	+8.39794922	-6.60498047	-0.97558594	+56.95312500	+3.88916016	-61.67724609	+1568	+8.20898438	-5.83593750	-0.65478516	+3.51562500	-9.75585938	+14.94140625	+1288	+6.61376953	-9.77343750	-0.92285156	+36.05712891	+5.31738281	-43.83544922	+1376
+1457970802.47760010	+8.39355469	-6.59619141	-0.97119141	+57.01904297	+3.82324219	-61.45751953	+1564	+8.20458984	-5.83154297	-0.64160156	+3.53759766	-9.68994141	+15.02929688	+1284	+6.60498047	-9.76904297	-0.92285156	+36.05712891	+5.29541016	-43.68164063	+1376
+1457970802.48589990	+8.38916016	-6.58740234	-0.96240234	+57.08496094	+3.80126953	-61.19384766	+1564	+8.19580078	-5.82714844	-0.63281250	+3.53759766	-9.58007813	+15.16113281	+1284	+6.59619141	-9.76025391	-0.91845703	+36.07910156	+5.31738281	-43.50585938	+1380
+1457970802.49420000	+8.38476563	-6.58300781	-0.96240234	+57.15087891	+3.77929688	-60.88623047	+1560	+8.19140625	-5.81835938	-0.62841797	+3.53759766	-9.40429688	+15.33691406	+1280	+6.59619141	-9.75146484	-0.91406250	+36.16699219	+5.36132813	-43.30810547	+1380
+1457970802.50260000	+8.38037109	-6.57861328	-0.96240234	+57.19482422	+3.77929688	-60.57861328	+1556	+8.18701172	-5.81396484	-0.61962891	+3.51562500	-9.16259766	+15.55664063	+1272	+6.59619141	-9.73828125	-0.90527344	+36.27685547	+5.44921875	-43.13232422	+1388
+1457970802.50670000	+8.37597656	-6.57861328	-0.96240234	+57.21679688	+3.77929688	-60.40283203	+1556	+8.18261719	-5.81396484	-0.61523438	+3.51562500	-9.05273438	+15.66650391	+1272	+6.60058594	-9.73388672	-0.90087891	+36.32080078	+5.49316406	-43.04443359	+1392
+1457970802.51510000	+8.37158203	-6.57861328	-0.96679688	+57.28271484	+3.80126953	-60.05126953	+1552	+8.17822266	-5.80957031	-0.61083984	+3.49365234	-8.76708984	+15.88623047	+1264	+6.60058594	-9.72509766	-0.89208984	+36.45263672	+5.64697266	-42.89062500	+1396
+1457970802.51920010	+8.36718750	-6.57861328	-0.96679688	+57.30468750	+3.82324219	-59.87548828	+1552	+8.17382813	-5.80957031	-0.61083984	+3.47167969	-8.61328125	+15.99609375	+1260	+6.60498047	-9.72509766	-0.89208984	+36.51855469	+5.73486328	-42.78076172	+1400
+1457970802.52340010	+8.36279297	-6.57861328	-0.97119141	+57.34863281	+3.84521484	-59.69970703	+1548	+8.16943359	-5.80957031	-0.61083984	+3.49365234	-8.45947266	+16.10595703	+1256	+6.60498047	-9.72070313	-0.88769531	+36.56250000	+5.80078125	-42.69287109	+1400
+1457970802.53169990	+8.35400391	-6.57421875	-0.97119141	+57.43652344	+3.88916016	-59.41406250	+1544	+8.16064453	-5.80517578	-0.61083984	+3.49365234	-8.19580078	+16.28173828	+1248	+6.60058594	-9.71191406	-0.88769531	+36.69433594	+5.95458984	-42.51708984	+1404
+1457970802.53590010	+8.34960938	-6.57421875	-0.97558594	+57.50244141	+3.91113281	-59.28222656	+1544	+8.15625000	-5.80517578	-0.61083984	+3.51562500	-8.06396484	+16.36962891	+1244	+6.60058594	-9.71191406	-0.88330078	+36.76025391	+6.02050781	-42.45117188	+1408
+1457970802.54000000	+8.34521484	-6.56982422	-0.97558594	+57.56835938	+3.91113281	-59.15039063	+1540	+8.15185547	-5.80517578	-0.61083984	+3.53759766	-7.95410156	+16.43554688	+1240	+6.59619141	-9.70751953	-0.88330078	+36.80419922	+6.10839844	-42.36328125	+1408
+1457970802.54419990	+8.34082031	-6.56982422	-0.97558594	+57.63427734	+3.91113281	-59.04052734	+1536	+8.14746094	-5.80517578	-0.61083984	+3.55957031	-7.84423828	+16.52343750	+1236	+6.59619141	-9.70751953	-0.88330078	+36.87011719	+6.17431641	-42.27539063	+1412
+1457970802.54839990	+8.34082031	-6.56982422	-0.97558594	+57.65625000	+3.91113281	-58.99658203	+1532	+8.13867188	-5.80078125	-0.61083984	+3.58154297	-7.75634766	+16.58935547	+1232	+6.59179688	-9.70751953	-0.88769531	+36.89208984	+6.21826172	-42.18750000	+1412
+1457970802.55670000	+8.33642578	-6.56542969	-0.97558594	+57.72216797	+3.91113281	-58.90869141	+1528	+8.12988281	-5.79638672	-0.60644531	+3.64746094	-7.58056641	+16.72119141	+1224	+6.57861328	-9.70751953	-0.89208984	+36.97998047	+6.30615234	-41.98974609	+1416
+1457970802.56090000	+8.33203125	-6.56542969	-0.97558594	+57.76611328	+3.91113281	-58.84277344	+1524	+8.12548828	-5.79638672	-0.60644531	+3.66943359	-7.51464844	+16.76513672	+1224	+6.57421875	-9.70751953	-0.89648438	+37.00195313	+6.32812500	-41.87988281	+1416
+1457970802.56500010	+8.32763672	-6.56103516	-0.97558594	+57.83203125	+3.88916016	-58.77685547	+1520	+8.12109375	-5.79638672	-0.60205078	+3.69140625	-7.44873047	+16.83105469	+1220	+6.56542969	-9.70751953	-0.90087891	+37.02392578	+6.35009766	-41.79199219	+1416
+1457970802.57340000	+8.31884766	-6.55664063	-0.97119141	+57.96386719	+3.86718750	-58.64501953	+1512	+8.11230469	-5.79199219	-0.59765625	+3.73535156	-7.38281250	+16.89697266	+1220	+6.55664063	-9.70751953	-0.90527344	+37.04589844	+6.35009766	-41.61621094	+1420
+1457970802.57750010	+8.31445313	-6.55224609	-0.97119141	+58.00781250	+3.84521484	-58.55712891	+1508	+8.11230469	-5.78759766	-0.59326172	+3.75732422	-7.36083984	+16.94091797	+1220	+6.54785156	-9.70751953	-0.90966797	+37.04589844	+6.35009766	-41.55029297	+1420
+1457970802.58170010	+8.31445313	-6.55224609	-0.96679688	+58.07373047	+3.80126953	-58.51318359	+1508	+8.10791016	-5.78759766	-0.58886719	+3.80126953	-7.33886719	+16.98486328	+1220	+6.54345703	-9.70751953	-0.91406250	+37.04589844	+6.35009766	-41.46240234	+1420
+1457970802.58590010	+8.31005859	-6.54785156	-0.96240234	+58.11767578	+3.77929688	-58.44726563	+1504	+8.10791016	-5.78759766	-0.58886719	+3.80126953	-7.31689453	+17.00683594	+1220	+6.53906250	-9.70751953	-0.91845703	+37.04589844	+6.32812500	-41.39648438	+1420
+1457970802.59419990	+8.30566406	-6.54345703	-0.95800781	+58.20556641	+3.69140625	-58.35937500	+1496	+8.10791016	-5.78320313	-0.58007813	+3.82324219	-7.31689453	+17.07275391	+1220	+6.53466797	-9.70751953	-0.92285156	+37.04589844	+6.28417969	-41.26464844	+1416
+1457970802.59830000	+8.30566406	-6.53906250	-0.95361328	+58.22753906	+3.64746094	-58.31542969	+1496	+8.10791016	-5.78320313	-0.58007813	+3.82324219	-7.31689453	+17.09472656	+1220	+6.53466797	-9.70751953	-0.92285156	+37.04589844	+6.26220703	-41.22070313	+1416
+1457970802.60250000	+8.30566406	-6.53906250	-0.95361328	+58.24951172	+3.60351563	-58.29345703	+1492	+8.10791016	-5.78320313	-0.57568359	+3.80126953	-7.33886719	+17.09472656	+1220	+6.53027344	-9.70751953	-0.92285156	+37.04589844	+6.24023438	-41.19873047	+1412
+1457970802.60669990	+8.30566406	-6.53466797	-0.94921875	+58.27148438	+3.55957031	-58.27148438	+1492	+8.10791016	-5.77880859	-0.57128906	+3.82324219	-7.36083984	+17.11669922	+1220	+6.53466797	-9.70751953	-0.92285156	+37.04589844	+6.19628906	-41.17675781	+1412
+1457970802.61500000	+8.31005859	-6.53466797	-0.94482422	+58.29345703	+3.49365234	-58.24951172	+1488	+8.11230469	-5.77880859	-0.56689453	+3.80126953	-7.40478516	+17.13867188	+1220	+6.53466797	-9.70312500	-0.91845703	+37.04589844	+6.15234375	-41.15478516	+1408
+1457970802.61920000	+8.31005859	-6.53466797	-0.94042969	+58.29345703	+3.44970703	-58.24951172	+1484	+8.11230469	-5.77880859	-0.56250000	+3.80126953	-7.42675781	+17.16064453	+1220	+6.53906250	-9.70312500	-0.91845703	+37.04589844	+6.10839844	-41.17675781	+1408
+1457970802.62750010	+8.31884766	-6.53027344	-0.92724609	+58.24951172	+3.22998047	-58.22753906	+1488	+8.11669922	-5.77880859	-0.56250000	+3.77929688	-7.44873047	+17.18261719	+1220	+6.54345703	-9.70312500	-0.91406250	+37.04589844	+6.06445313	-41.17675781	+1412
+1457970802.63579990	+8.32763672	-6.53027344	-0.91845703	+58.24951172	+3.14208984	-58.24951172	+1492	+8.11669922	-5.77880859	-0.55810547	+3.77929688	-7.49267578	+17.22656250	+1220	+6.55224609	-9.69873047	-0.90527344	+37.06787109	+5.99853516	-41.22070313	+1412
+1457970802.64000010	+8.32763672	-6.53027344	-0.91845703	+58.24951172	+3.09814453	-58.24951172	+1492	+8.12109375	-5.77880859	-0.55371094	+3.77929688	-7.51464844	+17.22656250	+1220	+6.55664063	-9.69873047	-0.90527344	+37.06787109	+5.97656250	-41.24267578	+1416
+1457970802.64420010	+8.33203125	-6.53027344	-0.91406250	+58.22753906	+3.05419922	-58.27148438	+1492	+8.12109375	-5.77441406	-0.55371094	+3.75732422	-7.53662109	+17.24853516	+1220	+6.56103516	-9.69433594	-0.90087891	+37.08984375	+5.93261719	-41.26464844	+1416
+1457970802.64829990	+8.33203125	-6.53027344	-0.90966797	+58.22753906	+3.03222656	-58.27148438	+1492	+8.12109375	-5.77441406	-0.55371094	+3.75732422	-7.55859375	+17.24853516	+1216	+6.56542969	-9.69433594	-0.89648438	+37.08984375	+5.91064453	-41.28662109	+1420
+1457970802.65249990	+8.33642578	-6.53027344	-0.90966797	+58.22753906	+3.01025391	-58.29345703	+1492	+8.12548828	-5.77441406	-0.54931641	+3.75732422	-7.58056641	+17.24853516	+1216	+6.56982422	-9.69433594	-0.89208984	+37.08984375	+5.88867188	-41.30859375	+1420
+1457970802.65669990	+8.33642578	-6.53027344	-0.90527344	+58.22753906	+2.96630859	-58.29345703	+1496	+8.12548828	-5.77441406	-0.54931641	+3.75732422	-7.60253906	+17.27050781	+1216	+6.57421875	-9.68994141	-0.89208984	+37.11181641	+5.86669922	-41.33056641	+1424
+1457970802.66080000	+8.33642578	-6.53027344	-0.90527344	+58.22753906	+2.94433594	-58.31542969	+1496	+8.12548828	-5.77441406	-0.54931641	+3.75732422	-7.60253906	+17.27050781	+1212	+6.57861328	-9.68994141	-0.88769531	+37.11181641	+5.82275391	-41.35253906	+1424
+1457970802.66919990	+8.33642578	-6.53027344	-0.90087891	+58.24951172	+2.87841797	-58.33740234	+1496	+8.12988281	-5.77441406	-0.54492188	+3.75732422	-7.64648438	+17.29248047	+1208	+6.58300781	-9.68994141	-0.88330078	+37.13378906	+5.77880859	-41.39648438	+1428
+1457970802.67330000	+8.34082031	-6.52587891	-0.90087891	+58.24951172	+2.87841797	-58.33740234	+1500	+8.12988281	-5.77441406	-0.54492188	+3.75732422	-7.66845703	+17.29248047	+1208	+6.58740234	-9.68554688	-0.87890625	+37.13378906	+5.73486328	-41.41845703	+1432
+1457970802.67750000	+8.34082031	-6.52587891	-0.90087891	+58.27148438	+2.85644531	-58.33740234	+1500	+8.12988281	-5.77441406	-0.54052734	+3.75732422	-7.69042969	+17.31445313	+1208	+6.58740234	-9.68554688	-0.87890625	+37.15576172	+5.71289063	-41.41845703	+1432
+1457970802.68160010	+8.34082031	-6.52587891	-0.89648438	+58.27148438	+2.83447266	-58.35937500	+1500	+8.12988281	-5.77441406	-0.54052734	+3.75732422	-7.69042969	+17.31445313	+1204	+6.58740234	-9.68554688	-0.87890625	+37.15576172	+5.69091797	-41.44042969	+1432
+1457970802.69000010	+8.34082031	-6.52587891	-0.89648438	+58.29345703	+2.81250000	-58.35937500	+1504	+8.13427734	-5.77001953	-0.54052734	+3.75732422	-7.71240234	+17.31445313	+1200	+6.58740234	-9.68554688	-0.87890625	+37.15576172	+5.66894531	-41.44042969	+1432
+1457970802.69409990	+8.33642578	-6.52148438	-0.89648438	+58.31542969	+2.81250000	-58.35937500	+1504	+8.13427734	-5.77001953	-0.53613281	+3.75732422	-7.73437500	+17.31445313	+1200	+6.58740234	-9.68554688	-0.87890625	+37.15576172	+5.64697266	-41.44042969	+1436
+1457970802.69829990	+8.33642578	-6.52148438	-0.89648438	+58.33740234	+2.81250000	-58.35937500	+1504	+8.13427734	-5.77001953	-0.53613281	+3.75732422	-7.73437500	+17.29248047	+1200	+6.58740234	-9.68554688	-0.87890625	+37.13378906	+5.62500000	-41.41845703	+1436
+1457970802.70250010	+8.33642578	-6.52148438	-0.89648438	+58.33740234	+2.79052734	-58.35937500	+1504	+8.13427734	-5.77001953	-0.53613281	+3.75732422	-7.73437500	+17.29248047	+1196	+6.58740234	-9.68554688	-0.88330078	+37.13378906	+5.62500000	-41.41845703	+1436
+1457970802.70660000	+8.33642578	-6.52148438	-0.89208984	+58.35937500	+2.79052734	-58.35937500	+1504	+8.13427734	-5.77001953	-0.53613281	+3.77929688	-7.75634766	+17.29248047	+1196	+6.58300781	-9.68554688	-0.88330078	+37.13378906	+5.62500000	-41.41845703	+1436
+1457970802.71079990	+8.33642578	-6.52148438	-0.89208984	+58.35937500	+2.79052734	-58.35937500	+1504	+8.13427734	-5.77001953	-0.53613281	+3.77929688	-7.75634766	+17.29248047	+1196	+6.58300781	-9.68554688	-0.88330078	+37.13378906	+5.62500000	-41.41845703	+1436
+1457970802.71910000	+8.33203125	-6.51708984	-0.89208984	+58.38134766	+2.79052734	-58.35937500	+1504	+8.13427734	-5.77001953	-0.53613281	+3.77929688	-7.75634766	+17.27050781	+1192	+6.58300781	-9.68994141	-0.88330078	+37.13378906	+5.60302734	-41.39648438	+1440
+1457970802.72330000	+8.33203125	-6.51708984	-0.89208984	+58.40332031	+2.79052734	-58.35937500	+1504	+8.13427734	-5.77001953	-0.53613281	+3.77929688	-7.75634766	+17.27050781	+1192	+6.58300781	-9.68994141	-0.88330078	+37.13378906	+5.60302734	-41.39648438	+1440
+1457970802.72750000	+8.33203125	-6.51708984	-0.89208984	+58.40332031	+2.79052734	-58.35937500	+1504	+8.13427734	-5.77001953	-0.53613281	+3.77929688	-7.75634766	+17.27050781	+1192	+6.58300781	-9.68994141	-0.88769531	+37.13378906	+5.60302734	-41.39648438	+1440
+1457970802.73160000	+8.33203125	-6.51708984	-0.89208984	+58.42529297	+2.79052734	-58.33740234	+1504	+8.12988281	-5.77001953	-0.53613281	+3.77929688	-7.75634766	+17.27050781	+1188	+6.57861328	-9.68994141	-0.88769531	+37.13378906	+5.60302734	-41.39648438	+1440
+1457970802.73580000	+8.32763672	-6.51708984	-0.89208984	+58.42529297	+2.79052734	-58.33740234	+1500	+8.12988281	-5.77001953	-0.53173828	+3.77929688	-7.75634766	+17.27050781	+1188	+6.57861328	-9.68994141	-0.88769531	+37.13378906	+5.60302734	-41.39648438	+1440
+1457970802.74000000	+8.32763672	-6.51708984	-0.89208984	+58.44726563	+2.79052734	-58.31542969	+1500	+8.12988281	-5.77001953	-0.53173828	+3.77929688	-7.75634766	+17.27050781	+1188	+6.57861328	-9.68994141	-0.88769531	+37.13378906	+5.60302734	-41.39648438	+1440
+1457970802.74830010	+8.32324219	-6.51269531	-0.89208984	+58.46923828	+2.79052734	-58.29345703	+1500	+8.12988281	-5.77001953	-0.53173828	+3.77929688	-7.75634766	+17.24853516	+1188	+6.57861328	-9.68994141	-0.88769531	+37.13378906	+5.60302734	-41.39648438	+1440
+1457970802.75239990	+8.32324219	-6.51269531	-0.89208984	+58.46923828	+2.79052734	-58.27148438	+1500	+8.12988281	-5.77001953	-0.53173828	+3.80126953	-7.75634766	+17.24853516	+1184	+6.57861328	-9.68994141	-0.88769531	+37.15576172	+5.60302734	-41.39648438	+1440
+1457970802.75659990	+8.32324219	-6.51269531	-0.89208984	+58.46923828	+2.79052734	-58.24951172	+1500	+8.12988281	-5.77001953	-0.53173828	+3.80126953	-7.75634766	+17.24853516	+1184	+6.57861328	-9.68994141	-0.88769531	+37.15576172	+5.60302734	-41.39648438	+1440
+1457970802.76079990	+8.32324219	-6.51269531	-0.89208984	+58.49121094	+2.79052734	-58.22753906	+1500	+8.12988281	-5.77001953	-0.53173828	+3.80126953	-7.75634766	+17.24853516	+1184	+6.57861328	-9.68994141	-0.88769531	+37.17773438	+5.60302734	-41.39648438	+1440
+1457970802.76490000	+8.31884766	-6.51269531	-0.89208984	+58.51318359	+2.79052734	-58.20556641	+1500	+8.12988281	-5.77001953	-0.53173828	+3.80126953	-7.75634766	+17.24853516	+1184	+6.57861328	-9.68994141	-0.88769531	+37.17773438	+5.62500000	-41.39648438	+1440
+1457970802.77329990	+8.31884766	-6.51269531	-0.89648438	+58.53515625	+2.76855469	-58.16162109	+1500	+8.12988281	-5.77001953	-0.53173828	+3.82324219	-7.75634766	+17.24853516	+1184	+6.58300781	-9.68554688	-0.88769531	+37.22167969	+5.62500000	-41.41845703	+1440
+1457970802.77740000	+8.31445313	-6.51708984	-0.89648438	+58.55712891	+2.76855469	-58.13964844	+1500	+8.12548828	-5.77001953	-0.53173828	+3.84521484	-7.73437500	+17.24853516	+1184	+6.58300781	-9.68554688	-0.88330078	+37.26562500	+5.62500000	-41.41845703	+1440
+1457970802.78160000	+8.31445313	-6.51708984	-0.89648438	+58.57910156	+2.76855469	-58.11767578	+1500	+8.12548828	-5.77001953	-0.52734375	+3.84521484	-7.73437500	+17.27050781	+1184	+6.58300781	-9.68554688	-0.88330078	+37.28759766	+5.64697266	-41.44042969	+1440
+1457970802.78580000	+8.31005859	-6.51269531	-0.89648438	+58.60107422	+2.74658203	-58.07373047	+1496	+8.12109375	-5.77001953	-0.52734375	+3.88916016	-7.71240234	+17.27050781	+1180	+6.58300781	-9.68554688	-0.88330078	+37.33154297	+5.64697266	-41.44042969	+1440
+1457970802.79410000	+8.30566406	-6.51269531	-0.89648438	+58.64501953	+2.74658203	-58.02978516	+1496	+8.11669922	-5.76562500	-0.52734375	+3.93310547	-7.66845703	+17.31445313	+1180	+6.58740234	-9.68115234	-0.88330078	+37.39746094	+5.66894531	-41.46240234	+1444
+1457970802.79830000	+8.30566406	-6.51269531	-0.89648438	+58.68896484	+2.74658203	-58.00781250	+1496	+8.11230469	-5.76562500	-0.52734375	+3.97705078	-7.62451172	+17.33642578	+1180	+6.58740234	-9.68115234	-0.88330078	+37.44140625	+5.69091797	-41.46240234	+1444
+1457970802.80240010	+8.30126953	-6.51269531	-0.90087891	+58.71093750	+2.74658203	-57.98583984	+1496	+8.10791016	-5.76562500	-0.52294922	+4.02099609	-7.60253906	+17.35839844	+1180	+6.58740234	-9.68115234	-0.88330078	+37.48535156	+5.71289063	-41.46240234	+1444
+1457970802.80660010	+8.30126953	-6.51269531	-0.90087891	+58.73291016	+2.74658203	-57.96386719	+1496	+8.10791016	-5.76562500	-0.52294922	+4.04296875	-7.55859375	+17.38037109	+1176	+6.58740234	-9.68115234	-0.88330078	+37.52929688	+5.71289063	-41.46240234	+1444
+1457970802.81080010	+8.29687500	-6.50830078	-0.90087891	+58.77685547	+2.76855469	-57.94189453	+1492	+8.10351563	-5.76562500	-0.52294922	+4.08691406	-7.49267578	+17.40234375	+1176	+6.58300781	-9.67675781	-0.88330078	+37.57324219	+5.75683594	-41.44042969	+1444
+1457970802.81909990	+8.29248047	-6.50830078	-0.90087891	+58.82080078	+2.79052734	-57.87597656	+1492	+8.09472656	-5.76562500	-0.52294922	+4.13085938	-7.38281250	+17.46826172	+1176	+6.57861328	-9.67675781	-0.88769531	+37.63916016	+5.80078125	-41.39648438	+1444
+1457970802.82740000	+8.28808594	-6.50830078	-0.90087891	+58.82080078	+2.79052734	-57.85400391	+1488	+8.09033203	-5.76562500	-0.52734375	+4.17480469	-7.27294922	+17.51220703	+1176	+6.56542969	-9.68115234	-0.89648438	+37.70507813	+5.86669922	-41.33056641	+1448
+1457970802.83990000	+8.28369141	-6.50390625	-0.90527344	+58.84277344	+2.83447266	-57.81005859	+1484	+8.08154297	-5.76562500	-0.52734375	+4.19677734	-7.07519531	+17.57812500	+1176	+6.54785156	-9.68115234	-0.90966797	+37.74902344	+5.99853516	-41.19873047	+1452
+1457970802.84820010	+8.28369141	-6.50390625	-0.90527344	+58.86474609	+2.85644531	-57.78808594	+1480	+8.07714844	-5.76562500	-0.53173828	+4.19677734	-6.94335938	+17.64404297	+1176	+6.53466797	-9.68554688	-0.91845703	+37.74902344	+6.08642578	-41.11083984	+1452
+1457970802.85660000	+8.27929688	-6.50390625	-0.90966797	+58.86474609	+2.87841797	-57.72216797	+1476	+8.07275391	-5.76562500	-0.53173828	+4.19677734	-6.81152344	+17.70996094	+1180	+6.52587891	-9.68554688	-0.92285156	+37.77099609	+6.15234375	-41.04492188	+1448
