# Supplementary material for: A direct effect of perception on action when grasping a cup
Source: Sci Rep. 2018 Jan 9;8:171. doi: 10.1038/s41598-017-18591-5 (PMC5760564; doi:10.1038/s41598-017-18591-5)
Supplement: Supplementary file 6 — Supplementary Information [file 41598_2017_18591_MOESM6_ESM.zip › SciRep_Data/S01instruct/S01_100instruct_Tr31.dat]

+1000000000000.00000000	+0.00000000	+0.00000000	+0.00000000	+0.00000000	+0.00000000	+0.00000000	+0	+0.00000000	+0.00000000	+0.00000000	+0.00000000	+0.00000000	+0.00000000	+0	+0.00000000	+0.00000000	+0.00000000	+0.00000000	+0.00000000	+0.00000000	+0
+1457970802.86490010	+8.27490234	-6.50390625	-0.90966797	+58.88671875	+2.92236328	-57.63427734	+1472	+8.06835938	-5.76562500	-0.53613281	+4.19677734	-6.70166016	+17.77587891	+1180	+6.52587891	-9.68115234	-0.92724609	+37.81494141	+6.24023438	-41.00097656	+1440
+1457970802.86910010	+8.27050781	-6.50390625	-0.91406250	+58.88671875	+2.94433594	-57.61230469	+1472	+8.06835938	-5.76562500	-0.53613281	+4.19677734	-6.63574219	+17.81982422	+1180	+6.52587891	-9.68115234	-0.92724609	+37.85888672	+6.26220703	-41.00097656	+1440
+1457970802.87739990	+8.27050781	-6.50390625	-0.91406250	+58.90869141	+2.98828125	-57.52441406	+1468	+8.06396484	-5.76562500	-0.54052734	+4.19677734	-6.52587891	+17.88574219	+1184	+6.52587891	-9.68115234	-0.92285156	+37.90283203	+6.32812500	-41.00097656	+1436
+1457970802.88159990	+8.26611328	-6.50390625	-0.91845703	+58.90869141	+3.01025391	-57.48046875	+1464	+8.06396484	-5.76562500	-0.54052734	+4.21875000	-6.45996094	+17.92968750	+1184	+6.52587891	-9.67675781	-0.92285156	+37.94677734	+6.37207031	-41.00097656	+1432
+1457970802.88570000	+8.26611328	-6.50390625	-0.91845703	+58.93066406	+3.03222656	-57.43652344	+1464	+8.06396484	-5.76562500	-0.54052734	+4.21875000	-6.41601563	+17.97363281	+1184	+6.53027344	-9.67675781	-0.91845703	+37.99072266	+6.39404297	-41.00097656	+1432
+1457970802.89410000	+8.26171875	-6.50390625	-0.92285156	+58.93066406	+3.05419922	-57.34863281	+1460	+8.05957031	-5.76562500	-0.54492188	+4.21875000	-6.32812500	+18.06152344	+1180	+6.53466797	-9.67236328	-0.91406250	+38.05664063	+6.43798828	-41.02294922	+1432
+1457970802.89820000	+8.26171875	-6.50390625	-0.92285156	+58.95263672	+3.07617188	-57.30468750	+1460	+8.05957031	-5.76562500	-0.54492188	+4.21875000	-6.28417969	+18.08349609	+1180	+6.53466797	-9.67236328	-0.91406250	+38.07861328	+6.45996094	-41.02294922	+1432
+1457970810.88640000	+8.35400391	-6.53906250	-0.92724609	+58.44726563	-0.54931641	-58.55712891	+1500	+8.12548828	-5.81396484	-0.57568359	+5.69091797	-8.43750000	+15.18310547	+1156	+6.56982422	-9.73828125	-0.91406250	+37.99072266	+5.82275391	-43.68164063	+1388
+1457970810.89060000	+8.35400391	-6.53906250	-0.92724609	+58.44726563	-0.54931641	-58.55712891	+1500	+8.12548828	-5.81396484	-0.57568359	+5.71289063	-8.45947266	+15.13916016	+1156	+6.56982422	-9.74267578	-0.91845703	+37.96875000	+5.82275391	-43.65966797	+1388
+1457970810.89479990	+8.35400391	-6.53906250	-0.92724609	+58.44726563	-0.52734375	-58.55712891	+1500	+8.12548828	-5.81396484	-0.57568359	+5.73486328	-8.45947266	+15.05126953	+1156	+6.56542969	-9.74267578	-0.91845703	+37.96875000	+5.82275391	-43.65966797	+1388
+1457970810.89890000	+8.35400391	-6.53906250	-0.92724609	+58.44726563	-0.52734375	-58.55712891	+1500	+8.12548828	-5.81396484	-0.57568359	+5.75683594	-8.48144531	+14.98535156	+1160	+6.56542969	-9.74267578	-0.91845703	+37.94677734	+5.82275391	-43.65966797	+1388
+1457970810.90310000	+8.35400391	-6.53906250	-0.92724609	+58.44726563	-0.52734375	-58.55712891	+1500	+8.12548828	-5.81396484	-0.57568359	+5.75683594	-8.48144531	+14.91943359	+1160	+6.56103516	-9.74267578	-0.91845703	+37.94677734	+5.82275391	-43.63769531	+1388
+1457970810.90730000	+8.35400391	-6.53906250	-0.92724609	+58.44726563	-0.52734375	-58.55712891	+1500	+8.12548828	-5.81396484	-0.57568359	+5.77880859	-8.48144531	+14.85351563	+1164	+6.56103516	-9.74267578	-0.92285156	+37.92480469	+5.82275391	-43.63769531	+1388
+1457970810.91140010	+8.34960938	-6.53466797	-0.92724609	+58.44726563	-0.52734375	-58.55712891	+1500	+8.12548828	-5.81396484	-0.57568359	+5.80078125	-8.48144531	+14.78759766	+1168	+6.56103516	-9.74267578	-0.92285156	+37.92480469	+5.82275391	-43.61572266	+1388
+1457970810.91560010	+8.34960938	-6.53466797	-0.92724609	+58.42529297	-0.50537109	-58.55712891	+1500	+8.12109375	-5.81396484	-0.58007813	+5.82275391	-8.50341797	+14.74365234	+1172	+6.55664063	-9.74267578	-0.92285156	+37.90283203	+5.82275391	-43.61572266	+1388
+1457970810.91980000	+8.34960938	-6.53466797	-0.92724609	+58.42529297	-0.50537109	-58.55712891	+1500	+8.12109375	-5.81396484	-0.58007813	+5.84472656	-8.52539063	+14.67773438	+1176	+6.55224609	-9.74707031	-0.92724609	+37.88085938	+5.82275391	-43.57177734	+1388
+1457970810.92389990	+8.34960938	-6.53466797	-0.92724609	+58.42529297	-0.48339844	-58.57910156	+1500	+8.12109375	-5.81396484	-0.58007813	+5.86669922	-8.52539063	+14.63378906	+1180	+6.55224609	-9.74707031	-0.93164063	+37.85888672	+5.82275391	-43.54980469	+1388
+1457970810.92810010	+8.34960938	-6.53466797	-0.92724609	+58.40332031	-0.48339844	-58.57910156	+1500	+8.12548828	-5.81396484	-0.58007813	+5.86669922	-8.54736328	+14.58984375	+1184	+6.54785156	-9.74707031	-0.93603516	+37.83691406	+5.82275391	-43.54980469	+1388
+1457970810.93230010	+8.34960938	-6.53466797	-0.92724609	+58.40332031	-0.48339844	-58.57910156	+1500	+8.12548828	-5.81396484	-0.58007813	+5.88867188	-8.56933594	+14.56787109	+1188	+6.54345703	-9.75146484	-0.93603516	+37.79296875	+5.82275391	-43.50585938	+1388
+1457970810.93639990	+8.34960938	-6.53466797	-0.92724609	+58.40332031	-0.46142578	-58.57910156	+1500	+8.12548828	-5.81396484	-0.58007813	+5.91064453	-8.59130859	+14.54589844	+1192	+6.53906250	-9.75146484	-0.94042969	+37.79296875	+5.80078125	-43.50585938	+1388
+1457970810.94059990	+8.34960938	-6.53466797	-0.92724609	+58.38134766	-0.46142578	-58.57910156	+1500	+8.12548828	-5.81396484	-0.58007813	+5.91064453	-8.61328125	+14.52392578	+1196	+6.53906250	-9.75146484	-0.94042969	+37.77099609	+5.80078125	-43.48388672	+1384
+1457970810.94479990	+8.34960938	-6.53466797	-0.92724609	+58.38134766	-0.46142578	-58.60107422	+1500	+8.12548828	-5.81396484	-0.58007813	+5.93261719	-8.63525391	+14.50195313	+1196	+6.53906250	-9.75146484	-0.94042969	+37.77099609	+5.80078125	-43.48388672	+1384
+1457970810.94890000	+8.35400391	-6.53466797	-0.92724609	+58.38134766	-0.46142578	-58.60107422	+1500	+8.12548828	-5.81396484	-0.58007813	+5.95458984	-8.65722656	+14.50195313	+1200	+6.53906250	-9.75146484	-0.94042969	+37.77099609	+5.80078125	-43.48388672	+1380
+1457970810.95310000	+8.35400391	-6.53466797	-0.92724609	+58.35937500	-0.46142578	-58.60107422	+1500	+8.12548828	-5.81396484	-0.58007813	+5.95458984	-8.67919922	+14.47998047	+1200	+6.53906250	-9.75146484	-0.94042969	+37.79296875	+5.80078125	-43.50585938	+1380
+1457970810.95720010	+8.35400391	-6.53466797	-0.92724609	+58.35937500	-0.46142578	-58.60107422	+1500	+8.12548828	-5.81396484	-0.58007813	+5.97656250	-8.70117188	+14.47998047	+1200	+6.54345703	-9.75146484	-0.94042969	+37.79296875	+5.77880859	-43.50585938	+1376
+1457970810.96560000	+8.35400391	-6.53466797	-0.92724609	+58.33740234	-0.46142578	-58.62304688	+1500	+8.12988281	-5.81396484	-0.57568359	+5.99853516	-8.74511719	+14.45800781	+1204	+6.54345703	-9.74707031	-0.94042969	+37.81494141	+5.77880859	-43.52783203	+1376
+1457970810.96970010	+8.35400391	-6.53466797	-0.92724609	+58.33740234	-0.48339844	-58.62304688	+1500	+8.12988281	-5.81396484	-0.57568359	+5.99853516	-8.76708984	+14.45800781	+1204	+6.54345703	-9.74707031	-0.93603516	+37.81494141	+5.77880859	-43.54980469	+1376
+1457970810.97390010	+8.35839844	-6.53466797	-0.92724609	+58.33740234	-0.48339844	-58.62304688	+1500	+8.12988281	-5.81396484	-0.57568359	+6.02050781	-8.76708984	+14.45800781	+1204	+6.54785156	-9.74707031	-0.93603516	+37.83691406	+5.77880859	-43.54980469	+1372
+1457970810.97810010	+8.35839844	-6.53466797	-0.92724609	+58.31542969	-0.48339844	-58.62304688	+1500	+8.12988281	-5.81396484	-0.57568359	+6.02050781	-8.78906250	+14.45800781	+1200	+6.54785156	-9.74707031	-0.93603516	+37.83691406	+5.77880859	-43.54980469	+1372
+1457970810.98219990	+8.35839844	-6.53466797	-0.92285156	+58.31542969	-0.48339844	-58.62304688	+1504	+8.12988281	-5.81396484	-0.57568359	+6.04248047	-8.78906250	+14.45800781	+1200	+6.54785156	-9.74707031	-0.93603516	+37.83691406	+5.77880859	-43.54980469	+1372
+1457970810.98639990	+8.35839844	-6.53466797	-0.92285156	+58.31542969	-0.48339844	-58.62304688	+1504	+8.12988281	-5.81396484	-0.57568359	+6.04248047	-8.81103516	+14.43603516	+1200	+6.54785156	-9.74707031	-0.93603516	+37.85888672	+5.77880859	-43.57177734	+1372
+1457970810.99060010	+8.35839844	-6.53466797	-0.92285156	+58.31542969	-0.50537109	-58.62304688	+1504	+8.12988281	-5.80957031	-0.57568359	+6.04248047	-8.81103516	+14.43603516	+1200	+6.54785156	-9.74707031	-0.93603516	+37.85888672	+5.77880859	-43.57177734	+1372
+1457970810.99470000	+8.35839844	-6.53466797	-0.92285156	+58.31542969	-0.50537109	-58.64501953	+1508	+8.12988281	-5.80957031	-0.57568359	+6.06445313	-8.83300781	+14.43603516	+1196	+6.54785156	-9.74707031	-0.93603516	+37.85888672	+5.77880859	-43.57177734	+1372
+1457970810.99889990	+8.35839844	-6.53466797	-0.92285156	+58.29345703	-0.50537109	-58.64501953	+1508	+8.12988281	-5.80957031	-0.57568359	+6.06445313	-8.83300781	+14.41406250	+1196	+6.55224609	-9.74707031	-0.93164063	+37.85888672	+5.77880859	-43.57177734	+1372
+1457970811.00309990	+8.35839844	-6.53466797	-0.92285156	+58.29345703	-0.50537109	-58.64501953	+1508	+8.12988281	-5.80957031	-0.57568359	+6.06445313	-8.83300781	+14.41406250	+1196	+6.55224609	-9.74707031	-0.93164063	+37.85888672	+5.77880859	-43.57177734	+1368
+1457970811.00720000	+8.35839844	-6.53466797	-0.92285156	+58.29345703	-0.50537109	-58.64501953	+1508	+8.12988281	-5.80957031	-0.57568359	+6.08642578	-8.85498047	+14.39208984	+1196	+6.55224609	-9.74707031	-0.93164063	+37.88085938	+5.77880859	-43.59375000	+1368
+1457970811.01140000	+8.35839844	-6.53466797	-0.92285156	+58.29345703	-0.50537109	-58.64501953	+1508	+8.12988281	-5.80957031	-0.57568359	+6.08642578	-8.85498047	+14.39208984	+1192	+6.55224609	-9.74707031	-0.93164063	+37.88085938	+5.75683594	-43.59375000	+1368
+1457970811.01970010	+8.35839844	-6.53466797	-0.92285156	+58.27148438	-0.50537109	-58.64501953	+1512	+8.12988281	-5.80957031	-0.57568359	+6.08642578	-8.87695313	+14.37011719	+1192	+6.55224609	-9.74707031	-0.93164063	+37.88085938	+5.75683594	-43.59375000	+1368
+1457970811.02800010	+8.35839844	-6.53466797	-0.92285156	+58.27148438	-0.50537109	-58.66699219	+1512	+8.12988281	-5.80957031	-0.57568359	+6.10839844	-8.87695313	+14.34814453	+1192	+6.55224609	-9.74707031	-0.93164063	+37.88085938	+5.75683594	-43.59375000	+1368
+1457970811.03640010	+8.35839844	-6.53466797	-0.92285156	+58.27148438	-0.50537109	-58.66699219	+1512	+8.12988281	-5.80957031	-0.57568359	+6.13037109	-8.89892578	+14.30419922	+1192	+6.55224609	-9.74707031	-0.93164063	+37.85888672	+5.75683594	-43.57177734	+1364
+1457970811.04469990	+8.35839844	-6.53466797	-0.91845703	+58.24951172	-0.50537109	-58.66699219	+1516	+8.12988281	-5.80957031	-0.57568359	+6.13037109	-8.92089844	+14.26025391	+1192	+6.54785156	-9.74707031	-0.93603516	+37.85888672	+5.75683594	-43.57177734	+1364
+1457970811.05300000	+8.36279297	-6.53466797	-0.91845703	+58.24951172	-0.50537109	-58.68896484	+1516	+8.12988281	-5.80957031	-0.57568359	+6.15234375	-8.94287109	+14.23828125	+1192	+6.54785156	-9.74707031	-0.93603516	+37.85888672	+5.75683594	-43.57177734	+1364
+1457970811.05720000	+8.36279297	-6.53466797	-0.91845703	+58.24951172	-0.50537109	-58.68896484	+1516	+8.13427734	-5.80957031	-0.57568359	+6.15234375	-8.96484375	+14.21630859	+1192	+6.54785156	-9.74707031	-0.93603516	+37.85888672	+5.73486328	-43.57177734	+1364
+1457970811.06139990	+8.36279297	-6.53466797	-0.91845703	+58.24951172	-0.50537109	-58.68896484	+1516	+8.13427734	-5.80957031	-0.57128906	+6.17431641	-8.96484375	+14.19433594	+1192	+6.54785156	-9.74707031	-0.93603516	+37.85888672	+5.73486328	-43.59375000	+1364
+1457970811.06550000	+8.36279297	-6.53466797	-0.91845703	+58.22753906	-0.50537109	-58.71093750	+1516	+8.13427734	-5.80957031	-0.57128906	+6.17431641	-8.98681641	+14.17236328	+1192	+6.55224609	-9.74707031	-0.93603516	+37.85888672	+5.73486328	-43.59375000	+1364
+1457970811.06970000	+8.36279297	-6.53466797	-0.91845703	+58.22753906	-0.50537109	-58.71093750	+1516	+8.13427734	-5.80957031	-0.57128906	+6.17431641	-9.00878906	+14.15039063	+1192	+6.55224609	-9.74707031	-0.93603516	+37.85888672	+5.73486328	-43.59375000	+1360
+1457970811.07390000	+8.36279297	-6.53466797	-0.91845703	+58.22753906	-0.50537109	-58.71093750	+1516	+8.13427734	-5.80957031	-0.57128906	+6.19628906	-9.03076172	+14.12841797	+1192	+6.55224609	-9.74267578	-0.93164063	+37.88085938	+5.73486328	-43.59375000	+1360
+1457970811.07800010	+8.36279297	-6.53466797	-0.91845703	+58.22753906	-0.50537109	-58.73291016	+1516	+8.13427734	-5.80957031	-0.57128906	+6.19628906	-9.03076172	+14.12841797	+1192	+6.55224609	-9.74267578	-0.93164063	+37.88085938	+5.73486328	-43.59375000	+1360
+1457970811.08640000	+8.36279297	-6.53466797	-0.91406250	+58.20556641	-0.52734375	-58.73291016	+1516	+8.13427734	-5.80957031	-0.57128906	+6.19628906	-9.07470703	+14.10644531	+1192	+6.55224609	-9.74267578	-0.93164063	+37.88085938	+5.71289063	-43.59375000	+1360
+1457970811.09050010	+8.36279297	-6.53466797	-0.91406250	+58.20556641	-0.52734375	-58.73291016	+1516	+8.13427734	-5.80957031	-0.57128906	+6.21826172	-9.07470703	+14.08447266	+1188	+6.55224609	-9.74267578	-0.93164063	+37.88085938	+5.71289063	-43.61572266	+1360
+1457970811.09470010	+8.36279297	-6.53466797	-0.91406250	+58.20556641	-0.52734375	-58.73291016	+1516	+8.13427734	-5.80957031	-0.57128906	+6.21826172	-9.09667969	+14.08447266	+1188	+6.55664063	-9.74267578	-0.93164063	+37.90283203	+5.71289063	-43.61572266	+1364
+1457970811.10719990	+8.36718750	-6.53466797	-0.91406250	+58.18359375	-0.54931641	-58.75488281	+1516	+8.13867188	-5.80957031	-0.57128906	+6.21826172	-9.11865234	+14.06250000	+1184	+6.55664063	-9.74267578	-0.92724609	+37.92480469	+5.69091797	-43.63769531	+1364
+1457970811.11130000	+8.36718750	-6.53466797	-0.91406250	+58.18359375	-0.54931641	-58.75488281	+1516	+8.13867188	-5.80957031	-0.57128906	+6.24023438	-9.14062500	+14.06250000	+1184	+6.56103516	-9.74267578	-0.92724609	+37.92480469	+5.69091797	-43.63769531	+1364
+1457970811.11550000	+8.36718750	-6.53466797	-0.91406250	+58.18359375	-0.57128906	-58.75488281	+1516	+8.13867188	-5.80957031	-0.57128906	+6.24023438	-9.14062500	+14.06250000	+1180	+6.56103516	-9.73828125	-0.92724609	+37.94677734	+5.69091797	-43.65966797	+1364
+1457970811.11970000	+8.36718750	-6.53466797	-0.91406250	+58.18359375	-0.57128906	-58.73291016	+1520	+8.13867188	-5.80957031	-0.57128906	+6.24023438	-9.14062500	+14.06250000	+1180	+6.56103516	-9.73828125	-0.92724609	+37.94677734	+5.69091797	-43.65966797	+1368
+1457970811.12380000	+8.36718750	-6.53466797	-0.91406250	+58.18359375	-0.57128906	-58.73291016	+1520	+8.13867188	-5.80957031	-0.57128906	+6.24023438	-9.14062500	+14.06250000	+1180	+6.56103516	-9.73828125	-0.92724609	+37.94677734	+5.66894531	-43.65966797	+1368
+1457970811.12800000	+8.36718750	-6.53466797	-0.91406250	+58.18359375	-0.57128906	-58.73291016	+1520	+8.13867188	-5.80957031	-0.57128906	+6.24023438	-9.14062500	+14.06250000	+1176	+6.56103516	-9.73828125	-0.92724609	+37.94677734	+5.66894531	-43.65966797	+1368
+1457970811.13630010	+8.36718750	-6.53466797	-0.91406250	+58.18359375	-0.57128906	-58.73291016	+1520	+8.13867188	-5.80957031	-0.57128906	+6.24023438	-9.14062500	+14.06250000	+1176	+6.56103516	-9.73828125	-0.92285156	+37.94677734	+5.66894531	-43.65966797	+1368
+1457970811.14050010	+8.36718750	-6.53466797	-0.91406250	+58.18359375	-0.57128906	-58.73291016	+1520	+8.13867188	-5.80957031	-0.57128906	+6.24023438	-9.14062500	+14.04052734	+1172	+6.56103516	-9.73828125	-0.92724609	+37.94677734	+5.66894531	-43.65966797	+1368
+1457970811.14470010	+8.36718750	-6.53466797	-0.91406250	+58.18359375	-0.57128906	-58.73291016	+1520	+8.13427734	-5.80957031	-0.57128906	+6.24023438	-9.14062500	+14.04052734	+1172	+6.56103516	-9.73828125	-0.92724609	+37.94677734	+5.66894531	-43.65966797	+1368
+1457970811.14879990	+8.36718750	-6.53466797	-0.91406250	+58.18359375	-0.57128906	-58.73291016	+1520	+8.13427734	-5.80957031	-0.57128906	+6.24023438	-9.14062500	+14.04052734	+1172	+6.56103516	-9.73828125	-0.92724609	+37.94677734	+5.66894531	-43.65966797	+1368
+1457970811.15300010	+8.36718750	-6.53466797	-0.91406250	+58.18359375	-0.57128906	-58.73291016	+1520	+8.13427734	-5.80957031	-0.57128906	+6.24023438	-9.14062500	+14.04052734	+1172	+6.56103516	-9.73828125	-0.92724609	+37.94677734	+5.66894531	-43.65966797	+1368
+1457970811.16129990	+8.36718750	-6.53466797	-0.91406250	+58.20556641	-0.57128906	-58.73291016	+1520	+8.13427734	-5.80957031	-0.57128906	+6.24023438	-9.14062500	+14.04052734	+1168	+6.56103516	-9.73828125	-0.92724609	+37.92480469	+5.66894531	-43.63769531	+1368
+1457970811.16549990	+8.36718750	-6.53466797	-0.91406250	+58.20556641	-0.57128906	-58.73291016	+1520	+8.13427734	-5.80957031	-0.57128906	+6.24023438	-9.14062500	+14.04052734	+1168	+6.56103516	-9.73828125	-0.92724609	+37.92480469	+5.66894531	-43.63769531	+1368
+1457970811.16969990	+8.36718750	-6.53466797	-0.91406250	+58.20556641	-0.57128906	-58.73291016	+1520	+8.13427734	-5.80957031	-0.57128906	+6.24023438	-9.14062500	+14.04052734	+1168	+6.56103516	-9.73828125	-0.92724609	+37.92480469	+5.66894531	-43.63769531	+1368
+1457970811.17380000	+8.36718750	-6.53466797	-0.91406250	+58.20556641	-0.57128906	-58.73291016	+1520	+8.13427734	-5.80957031	-0.57128906	+6.24023438	-9.14062500	+14.04052734	+1168	+6.55664063	-9.73828125	-0.92724609	+37.92480469	+5.64697266	-43.63769531	+1368
+1457970811.17800000	+8.36718750	-6.53466797	-0.91406250	+58.20556641	-0.57128906	-58.73291016	+1520	+8.13427734	-5.80957031	-0.57128906	+6.26220703	-9.14062500	+14.04052734	+1168	+6.55664063	-9.73828125	-0.92724609	+37.92480469	+5.64697266	-43.63769531	+1368
+1457970811.18630000	+8.36718750	-6.53466797	-0.91406250	+58.20556641	-0.59326172	-58.73291016	+1520	+8.13427734	-5.80957031	-0.57128906	+6.26220703	-9.14062500	+14.04052734	+1168	+6.55664063	-9.73828125	-0.92724609	+37.92480469	+5.64697266	-43.63769531	+1368
+1457970811.19050000	+8.36718750	-6.53466797	-0.91406250	+58.20556641	-0.59326172	-58.73291016	+1520	+8.13427734	-5.80957031	-0.57128906	+6.26220703	-9.14062500	+14.04052734	+1168	+6.55664063	-9.73828125	-0.92724609	+37.92480469	+5.64697266	-43.63769531	+1368
+1457970811.19460010	+8.36718750	-6.53466797	-0.91406250	+58.20556641	-0.59326172	-58.73291016	+1520	+8.13427734	-5.80957031	-0.57128906	+6.26220703	-9.14062500	+14.04052734	+1168	+6.55664063	-9.73828125	-0.92724609	+37.92480469	+5.64697266	-43.63769531	+1368
+1457970811.19880010	+8.36718750	-6.53466797	-0.91406250	+58.20556641	-0.59326172	-58.73291016	+1520	+8.13427734	-5.80957031	-0.57128906	+6.26220703	-9.14062500	+14.04052734	+1168	+6.55664063	-9.73828125	-0.92724609	+37.92480469	+5.64697266	-43.63769531	+1368
+1457970811.20300010	+8.36718750	-6.53466797	-0.91406250	+58.20556641	-0.59326172	-58.71093750	+1520	+8.13427734	-5.80957031	-0.57128906	+6.26220703	-9.14062500	+14.04052734	+1168	+6.56103516	-9.73828125	-0.92724609	+37.92480469	+5.64697266	-43.63769531	+1368
+1457970811.20709990	+8.36718750	-6.53466797	-0.91406250	+58.20556641	-0.59326172	-58.71093750	+1520	+8.13427734	-5.80957031	-0.57128906	+6.26220703	-9.14062500	+14.04052734	+1168	+6.56103516	-9.73828125	-0.92724609	+37.92480469	+5.64697266	-43.63769531	+1368
+1457970811.21129990	+8.36718750	-6.53466797	-0.91406250	+58.20556641	-0.59326172	-58.71093750	+1520	+8.13427734	-5.80957031	-0.57128906	+6.26220703	-9.14062500	+14.04052734	+1164	+6.56103516	-9.73828125	-0.92724609	+37.92480469	+5.64697266	-43.63769531	+1368
+1457970811.21550010	+8.36718750	-6.53466797	-0.91406250	+58.20556641	-0.59326172	-58.71093750	+1520	+8.13427734	-5.80957031	-0.57128906	+6.26220703	-9.14062500	+14.06250000	+1164	+6.56103516	-9.73828125	-0.92285156	+37.92480469	+5.64697266	-43.65966797	+1372
+1457970811.21960000	+8.36718750	-6.53466797	-0.91406250	+58.20556641	-0.59326172	-58.71093750	+1520	+8.13427734	-5.80957031	-0.57128906	+6.26220703	-9.14062500	+14.06250000	+1164	+6.56103516	-9.73828125	-0.92285156	+37.94677734	+5.64697266	-43.65966797	+1372
+1457970811.22379990	+8.36718750	-6.53466797	-0.91406250	+58.20556641	-0.59326172	-58.71093750	+1520	+8.13427734	-5.80957031	-0.57128906	+6.26220703	-9.14062500	+14.06250000	+1164	+6.56103516	-9.73828125	-0.92285156	+37.94677734	+5.64697266	-43.65966797	+1372
+1457970811.22799990	+8.36718750	-6.53466797	-0.91406250	+58.20556641	-0.59326172	-58.71093750	+1520	+8.13427734	-5.80957031	-0.57128906	+6.26220703	-9.11865234	+14.06250000	+1164	+6.56103516	-9.73828125	-0.92285156	+37.94677734	+5.64697266	-43.65966797	+1372
+1457970811.23210000	+8.36718750	-6.53466797	-0.91406250	+58.20556641	-0.59326172	-58.71093750	+1520	+8.13427734	-5.80957031	-0.57128906	+6.26220703	-9.11865234	+14.06250000	+1164	+6.56103516	-9.73828125	-0.92285156	+37.94677734	+5.64697266	-43.65966797	+1372
+1457970811.23630000	+8.36718750	-6.53466797	-0.91406250	+58.20556641	-0.59326172	-58.71093750	+1520	+8.13427734	-5.80957031	-0.57128906	+6.26220703	-9.11865234	+14.06250000	+1164	+6.56103516	-9.73828125	-0.92285156	+37.94677734	+5.64697266	-43.65966797	+1372
+1457970811.24050000	+8.36718750	-6.53466797	-0.91406250	+58.20556641	-0.59326172	-58.71093750	+1520	+8.13427734	-5.80957031	-0.57128906	+6.26220703	-9.11865234	+14.06250000	+1164	+6.56542969	-9.73828125	-0.92285156	+37.94677734	+5.64697266	-43.65966797	+1372
+1457970811.24460010	+8.36718750	-6.53466797	-0.91406250	+58.20556641	-0.59326172	-58.71093750	+1520	+8.13427734	-5.80957031	-0.57128906	+6.26220703	-9.11865234	+14.06250000	+1164	+6.56542969	-9.73828125	-0.92285156	+37.94677734	+5.64697266	-43.68164063	+1372
+1457970811.24880000	+8.36718750	-6.53466797	-0.91406250	+58.20556641	-0.59326172	-58.71093750	+1520	+8.13427734	-5.80957031	-0.57128906	+6.26220703	-9.11865234	+14.06250000	+1164	+6.56542969	-9.73828125	-0.91845703	+37.94677734	+5.64697266	-43.68164063	+1372
+1457970811.25300000	+8.36718750	-6.53466797	-0.91406250	+58.20556641	-0.59326172	-58.71093750	+1520	+8.13427734	-5.80517578	-0.57128906	+6.26220703	-9.11865234	+14.06250000	+1164	+6.56542969	-9.73828125	-0.91845703	+37.94677734	+5.64697266	-43.68164063	+1372
+1457970811.25710010	+8.36718750	-6.53466797	-0.91406250	+58.20556641	-0.59326172	-58.71093750	+1520	+8.13427734	-5.80517578	-0.57128906	+6.26220703	-9.11865234	+14.08447266	+1164	+6.56542969	-9.73828125	-0.91845703	+37.94677734	+5.64697266	-43.68164063	+1372
+1457970811.26130010	+8.36718750	-6.53466797	-0.91406250	+58.20556641	-0.59326172	-58.71093750	+1520	+8.13427734	-5.80517578	-0.57128906	+6.26220703	-9.11865234	+14.08447266	+1164	+6.56103516	-9.73828125	-0.91845703	+37.94677734	+5.64697266	-43.65966797	+1372
+1457970811.26539990	+8.36718750	-6.53466797	-0.91406250	+58.20556641	-0.59326172	-58.71093750	+1520	+8.13427734	-5.80517578	-0.57128906	+6.26220703	-9.11865234	+14.08447266	+1164	+6.56103516	-9.73828125	-0.91845703	+37.94677734	+5.64697266	-43.65966797	+1372
+1457970811.26959990	+8.36718750	-6.53466797	-0.91406250	+58.20556641	-0.59326172	-58.71093750	+1520	+8.13427734	-5.80517578	-0.57128906	+6.26220703	-9.11865234	+14.08447266	+1164	+6.56103516	-9.73828125	-0.91845703	+37.94677734	+5.64697266	-43.65966797	+1372
+1457970811.27379990	+8.36718750	-6.53466797	-0.91406250	+58.20556641	-0.59326172	-58.68896484	+1520	+8.13427734	-5.80517578	-0.57128906	+6.26220703	-9.11865234	+14.08447266	+1164	+6.56103516	-9.73828125	-0.91845703	+37.94677734	+5.64697266	-43.65966797	+1376
+1457970811.27790000	+8.36718750	-6.53466797	-0.91406250	+58.20556641	-0.59326172	-58.68896484	+1520	+8.13427734	-5.80517578	-0.57128906	+6.26220703	-9.11865234	+14.08447266	+1164	+6.56103516	-9.73828125	-0.92285156	+37.94677734	+5.64697266	-43.65966797	+1376
+1457970811.28210000	+8.36718750	-6.53466797	-0.91406250	+58.20556641	-0.59326172	-58.68896484	+1520	+8.13427734	-5.80517578	-0.57128906	+6.26220703	-9.11865234	+14.08447266	+1164	+6.56103516	-9.73828125	-0.92285156	+37.92480469	+5.64697266	-43.65966797	+1376
+1457970811.28629990	+8.36718750	-6.53466797	-0.91406250	+58.20556641	-0.59326172	-58.68896484	+1520	+8.13427734	-5.80517578	-0.57128906	+6.26220703	-9.11865234	+14.08447266	+1164	+6.56103516	-9.73828125	-0.92285156	+37.92480469	+5.64697266	-43.65966797	+1376
+1457970811.29040000	+8.36718750	-6.53466797	-0.91406250	+58.20556641	-0.59326172	-58.68896484	+1520	+8.13427734	-5.80517578	-0.57128906	+6.26220703	-9.11865234	+14.08447266	+1164	+6.56103516	-9.73828125	-0.92285156	+37.92480469	+5.64697266	-43.63769531	+1376
+1457970811.29460000	+8.36718750	-6.53466797	-0.91406250	+58.20556641	-0.59326172	-58.68896484	+1520	+8.13427734	-5.80517578	-0.57128906	+6.26220703	-9.09667969	+14.08447266	+1164	+6.56103516	-9.73828125	-0.92285156	+37.92480469	+5.64697266	-43.63769531	+1376
+1457970811.29880000	+8.36718750	-6.53027344	-0.91406250	+58.20556641	-0.59326172	-58.68896484	+1516	+8.13427734	-5.80517578	-0.57128906	+6.26220703	-9.09667969	+14.08447266	+1164	+6.56103516	-9.73828125	-0.92285156	+37.92480469	+5.64697266	-43.63769531	+1376
+1457970811.30710010	+8.36718750	-6.53027344	-0.91406250	+58.20556641	-0.59326172	-58.68896484	+1516	+8.13427734	-5.80517578	-0.57128906	+6.26220703	-9.09667969	+14.08447266	+1164	+6.55664063	-9.73828125	-0.92285156	+37.92480469	+5.64697266	-43.63769531	+1376
+1457970811.31130000	+8.36718750	-6.53027344	-0.91406250	+58.20556641	-0.59326172	-58.68896484	+1516	+8.13427734	-5.80517578	-0.57128906	+6.26220703	-9.09667969	+14.08447266	+1164	+6.55664063	-9.73828125	-0.92285156	+37.92480469	+5.64697266	-43.63769531	+1376
+1457970811.31539990	+8.36718750	-6.53027344	-0.91406250	+58.20556641	-0.59326172	-58.68896484	+1516	+8.13427734	-5.80517578	-0.57128906	+6.26220703	-9.09667969	+14.08447266	+1164	+6.55664063	-9.73828125	-0.92285156	+37.92480469	+5.64697266	-43.63769531	+1376
+1457970811.31960010	+8.36718750	-6.53027344	-0.91406250	+58.20556641	-0.59326172	-58.68896484	+1516	+8.13427734	-5.80517578	-0.57128906	+6.26220703	-9.09667969	+14.08447266	+1164	+6.55664063	-9.73828125	-0.92285156	+37.92480469	+5.64697266	-43.63769531	+1376
+1457970811.32380010	+8.36718750	-6.53027344	-0.91406250	+58.20556641	-0.59326172	-58.66699219	+1516	+8.13427734	-5.80517578	-0.57128906	+6.26220703	-9.09667969	+14.10644531	+1164	+6.56103516	-9.73828125	-0.92285156	+37.92480469	+5.64697266	-43.63769531	+1376
+1457970811.32789990	+8.36718750	-6.53027344	-0.91406250	+58.20556641	-0.61523438	-58.66699219	+1516	+8.13427734	-5.80517578	-0.57128906	+6.26220703	-9.09667969	+14.10644531	+1164	+6.56103516	-9.73828125	-0.92285156	+37.92480469	+5.64697266	-43.63769531	+1376
+1457970811.33209990	+8.36718750	-6.53027344	-0.91406250	+58.20556641	-0.61523438	-58.66699219	+1516	+8.13427734	-5.80517578	-0.57128906	+6.26220703	-9.09667969	+14.10644531	+1164	+6.56103516	-9.73828125	-0.92285156	+37.92480469	+5.64697266	-43.63769531	+1376
+1457970811.33629990	+8.36718750	-6.53027344	-0.91406250	+58.20556641	-0.61523438	-58.66699219	+1516	+8.13427734	-5.80517578	-0.57128906	+6.26220703	-9.09667969	+14.10644531	+1164	+6.56103516	-9.73828125	-0.92285156	+37.92480469	+5.64697266	-43.63769531	+1376
+1457970811.34040000	+8.36718750	-6.53027344	-0.91406250	+58.20556641	-0.61523438	-58.66699219	+1516	+8.13427734	-5.80517578	-0.57128906	+6.26220703	-9.09667969	+14.10644531	+1164	+6.56103516	-9.73828125	-0.92285156	+37.92480469	+5.64697266	-43.63769531	+1376
+1457970811.34460000	+8.36718750	-6.53027344	-0.91406250	+58.20556641	-0.61523438	-58.66699219	+1516	+8.13427734	-5.80517578	-0.57128906	+6.26220703	-9.09667969	+14.10644531	+1164	+6.56103516	-9.73388672	-0.92285156	+37.92480469	+5.64697266	-43.63769531	+1376
+1457970811.34870000	+8.36718750	-6.53027344	-0.91406250	+58.20556641	-0.61523438	-58.66699219	+1516	+8.13427734	-5.80517578	-0.57128906	+6.26220703	-9.09667969	+14.10644531	+1164	+6.56103516	-9.73388672	-0.91845703	+37.94677734	+5.64697266	-43.63769531	+1376
+1457970811.35290000	+8.36718750	-6.53027344	-0.91406250	+58.22753906	-0.61523438	-58.66699219	+1516	+8.13427734	-5.80517578	-0.57128906	+6.26220703	-9.09667969	+14.10644531	+1164	+6.56103516	-9.73388672	-0.91845703	+37.94677734	+5.64697266	-43.63769531	+1380
+1457970811.35710000	+8.36718750	-6.53027344	-0.91406250	+58.22753906	-0.61523438	-58.66699219	+1516	+8.13427734	-5.80517578	-0.57128906	+6.26220703	-9.09667969	+14.10644531	+1164	+6.56103516	-9.73388672	-0.91845703	+37.94677734	+5.64697266	-43.63769531	+1380
+1457970811.36120010	+8.36718750	-6.53027344	-0.91406250	+58.22753906	-0.61523438	-58.66699219	+1516	+8.13427734	-5.80517578	-0.57128906	+6.26220703	-9.09667969	+14.10644531	+1164	+6.56103516	-9.73388672	-0.91845703	+37.94677734	+5.64697266	-43.63769531	+1380
+1457970811.36540010	+8.36718750	-6.53027344	-0.91406250	+58.22753906	-0.61523438	-58.66699219	+1516	+8.13427734	-5.80517578	-0.57128906	+6.26220703	-9.09667969	+14.10644531	+1164	+6.56103516	-9.73388672	-0.91845703	+37.94677734	+5.64697266	-43.63769531	+1380
+1457970811.36960010	+8.36718750	-6.53027344	-0.91406250	+58.22753906	-0.61523438	-58.66699219	+1516	+8.13427734	-5.80517578	-0.57128906	+6.26220703	-9.09667969	+14.10644531	+1164	+6.56103516	-9.73388672	-0.91845703	+37.94677734	+5.64697266	-43.63769531	+1380
+1457970811.37369990	+8.36718750	-6.53027344	-0.91406250	+58.22753906	-0.61523438	-58.66699219	+1516	+8.13427734	-5.80517578	-0.57128906	+6.26220703	-9.09667969	+14.10644531	+1164	+6.56103516	-9.73388672	-0.91845703	+37.94677734	+5.64697266	-43.63769531	+1380
+1457970811.37789990	+8.36718750	-6.53027344	-0.91406250	+58.22753906	-0.61523438	-58.66699219	+1516	+8.13427734	-5.80517578	-0.57128906	+6.26220703	-9.09667969	+14.10644531	+1164	+6.56103516	-9.73388672	-0.91845703	+37.94677734	+5.64697266	-43.63769531	+1380
+1457970811.38210010	+8.36718750	-6.53027344	-0.91406250	+58.22753906	-0.61523438	-58.66699219	+1516	+8.13427734	-5.80517578	-0.57128906	+6.28417969	-9.09667969	+14.10644531	+1164	+6.56103516	-9.73388672	-0.91845703	+37.94677734	+5.64697266	-43.63769531	+1380
+1457970811.38620000	+8.36718750	-6.53027344	-0.91845703	+58.24951172	-0.61523438	-58.66699219	+1516	+8.13427734	-5.80517578	-0.57128906	+6.28417969	-9.09667969	+14.10644531	+1164	+6.56103516	-9.73388672	-0.91845703	+37.94677734	+5.64697266	-43.63769531	+1380
+1457970811.39039990	+8.36718750	-6.53027344	-0.91845703	+58.24951172	-0.61523438	-58.64501953	+1516	+8.13427734	-5.80517578	-0.57128906	+6.28417969	-9.09667969	+14.10644531	+1164	+6.56103516	-9.73388672	-0.92285156	+37.94677734	+5.64697266	-43.63769531	+1380
+1457970811.39870000	+8.36718750	-6.53027344	-0.91845703	+58.24951172	-0.61523438	-58.64501953	+1516	+8.13427734	-5.80517578	-0.57128906	+6.28417969	-9.09667969	+14.10644531	+1164	+6.56103516	-9.73388672	-0.92285156	+37.94677734	+5.66894531	-43.61572266	+1380
+1457970811.40290000	+8.36718750	-6.53027344	-0.91845703	+58.27148438	-0.59326172	-58.64501953	+1516	+8.13427734	-5.80517578	-0.57128906	+6.28417969	-9.09667969	+14.08447266	+1164	+6.56103516	-9.73828125	-0.92285156	+37.94677734	+5.66894531	-43.61572266	+1380
+1457970811.40710000	+8.36718750	-6.53027344	-0.91845703	+58.27148438	-0.59326172	-58.64501953	+1516	+8.13427734	-5.80517578	-0.57568359	+6.28417969	-9.09667969	+14.08447266	+1164	+6.56103516	-9.73828125	-0.92285156	+37.92480469	+5.66894531	-43.61572266	+1380
+1457970811.41120000	+8.36718750	-6.53466797	-0.91845703	+58.29345703	-0.59326172	-58.62304688	+1516	+8.13427734	-5.80517578	-0.57568359	+6.30615234	-9.09667969	+14.08447266	+1164	+6.56103516	-9.73828125	-0.92285156	+37.92480469	+5.66894531	-43.59375000	+1380
+1457970811.41540000	+8.36718750	-6.53466797	-0.92285156	+58.29345703	-0.57128906	-58.62304688	+1516	+8.13427734	-5.80517578	-0.57568359	+6.30615234	-9.09667969	+14.06250000	+1164	+6.56103516	-9.73828125	-0.92285156	+37.92480469	+5.69091797	-43.59375000	+1380
+1457970811.41950010	+8.36718750	-6.53466797	-0.92724609	+58.33740234	-0.54931641	-58.60107422	+1516	+8.13427734	-5.80957031	-0.58007813	+6.30615234	-9.07470703	+14.01855469	+1168	+6.56103516	-9.73828125	-0.92285156	+37.90283203	+5.69091797	-43.59375000	+1380
+1457970811.42370010	+8.36718750	-6.53466797	-0.92724609	+58.35937500	-0.54931641	-58.60107422	+1516	+8.13427734	-5.80957031	-0.58007813	+6.32812500	-9.07470703	+13.95263672	+1168	+6.56103516	-9.73828125	-0.92285156	+37.90283203	+5.71289063	-43.59375000	+1380
+1457970811.42790010	+8.36718750	-6.53906250	-0.93164063	+58.38134766	-0.52734375	-58.57910156	+1516	+8.13427734	-5.80957031	-0.58447266	+6.32812500	-9.07470703	+13.88671875	+1168	+6.56103516	-9.73828125	-0.92285156	+37.88085938	+5.71289063	-43.59375000	+1380
+1457970811.43199990	+8.37158203	-6.54345703	-0.94042969	+58.44726563	-0.46142578	-58.53515625	+1520	+8.13427734	-5.81396484	-0.59765625	+6.39404297	-9.07470703	+13.60107422	+1176	+6.56103516	-9.74267578	-0.92285156	+37.85888672	+5.75683594	-43.59375000	+1380
+1457970811.43619990	+8.37158203	-6.54785156	-0.94921875	+58.49121094	-0.41748047	-58.51318359	+1520	+8.13867188	-5.82275391	-0.60644531	+6.43798828	-9.07470703	+13.35937500	+1176	+6.56103516	-9.74707031	-0.92285156	+37.81494141	+5.80078125	-43.59375000	+1380
+1457970811.44039990	+8.37597656	-6.55664063	-0.95800781	+58.55712891	-0.39550781	-58.49121094	+1520	+8.13867188	-5.82714844	-0.61962891	+6.45996094	-9.07470703	+13.13964844	+1180	+6.56103516	-9.75146484	-0.92285156	+37.79296875	+5.84472656	-43.59375000	+1380
+1457970811.44450000	+8.38037109	-6.56542969	-0.97558594	+58.66699219	-0.32958984	-58.46923828	+1524	+8.14306641	-5.83154297	-0.64160156	+6.56982422	-9.07470703	+12.63427734	+1188	+6.56542969	-9.75585938	-0.91845703	+37.70507813	+5.97656250	-43.63769531	+1380
+1457970811.44870000	+8.38476563	-6.57421875	-0.98876953	+58.73291016	-0.28564453	-58.44726563	+1528	+8.14746094	-5.84033203	-0.65478516	+6.63574219	-9.09667969	+12.32666016	+1188	+6.56982422	-9.76464844	-0.91406250	+37.63916016	+6.08642578	-43.68164063	+1380
+1457970811.45289990	+8.38916016	-6.58300781	-0.99755859	+58.79882813	-0.24169922	-58.44726563	+1528	+8.14746094	-5.84472656	-0.66796875	+6.67968750	-9.11865234	+12.10693359	+1192	+6.57861328	-9.76904297	-0.90966797	+37.59521484	+6.19628906	-43.74755859	+1380
+1457970811.46120000	+8.39794922	-6.60058594	-1.02392578	+58.95263672	-0.15380859	-58.40332031	+1536	+8.15185547	-5.84912109	-0.68994141	+6.87744141	-9.14062500	+11.57958984	+1192	+6.59619141	-9.79101563	-0.89648438	+37.46337891	+6.54785156	-43.92333984	+1388
+1457970811.46540000	+8.40234375	-6.60937500	-1.03710938	+59.01855469	-0.10986328	-58.35937500	+1536	+8.14746094	-5.85351563	-0.69873047	+6.96533203	-9.14062500	+11.35986328	+1192	+6.60498047	-9.79541016	-0.89208984	+37.39746094	+6.67968750	-43.96728516	+1388
+1457970811.46950010	+8.40673828	-6.61816406	-1.05029297	+59.08447266	-0.04394531	-58.31542969	+1536	+8.15185547	-5.85351563	-0.71191406	+7.14111328	-9.11865234	+11.11816406	+1192	+6.60937500	-9.80419922	-0.88769531	+37.35351563	+6.83349609	-44.03320313	+1388
+1457970811.47370000	+8.41113281	-6.62255859	-1.06347656	+59.12841797	+0.02197266	-58.29345703	+1540	+8.14746094	-5.85791016	-0.72509766	+7.25097656	-9.11865234	+10.89843750	+1192	+6.61376953	-9.81298828	-0.88769531	+37.30957031	+6.94335938	-44.05517578	+1388
+1457970811.47790000	+8.41113281	-6.63134766	-1.07666016	+59.19433594	+0.08789063	-58.22753906	+1540	+8.14306641	-5.85791016	-0.73828125	+7.38281250	-9.09667969	+10.70068359	+1192	+6.61816406	-9.81738281	-0.88769531	+37.26562500	+7.05322266	-44.05517578	+1388
+1457970811.48200010	+8.41552734	-6.64013672	-1.09423828	+59.23828125	+0.17578125	-58.16162109	+1540	+8.14306641	-5.85351563	-0.75146484	+7.62451172	-9.07470703	+10.48095703	+1196	+6.61376953	-9.82617188	-0.89208984	+37.22167969	+7.14111328	-44.03320313	+1388
+1457970811.48620010	+8.41552734	-6.64892578	-1.11181641	+59.28222656	+0.26367188	-58.07373047	+1544	+8.13867188	-5.85791016	-0.76464844	+7.82226563	-9.07470703	+10.28320313	+1196	+6.61376953	-9.83056641	-0.89648438	+37.15576172	+7.22900391	-44.03320313	+1392
+1457970811.49040010	+8.41992188	-6.65332031	-1.12939453	+59.32617188	+0.35156250	-57.96386719	+1544	+8.13427734	-5.85791016	-0.77783203	+8.02001953	-9.05273438	+10.08544922	+1196	+6.60937500	-9.83935547	-0.90087891	+37.08984375	+7.33886719	-44.01123047	+1392
+1457970811.49449990	+8.41992188	-6.66650391	-1.14697266	+59.34814453	+0.48339844	-57.89794922	+1544	+8.12988281	-5.84912109	-0.79101563	+8.37158203	-9.03076172	+9.88769531	+1200	+6.60937500	-9.84814453	-0.90966797	+37.02392578	+7.40478516	-43.98925781	+1392
+1457970811.49869990	+8.42431641	-6.67089844	-1.16015625	+59.37011719	+0.59326172	-57.85400391	+1544	+8.12109375	-5.84912109	-0.80419922	+8.65722656	-9.03076172	+9.71191406	+1200	+6.60498047	-9.85693359	-0.91406250	+36.95800781	+7.49267578	-43.96728516	+1396
+1457970811.50280000	+8.42871094	-6.67968750	-1.18212891	+59.41406250	+0.70312500	-57.74414063	+1540	+8.11230469	-5.84912109	-0.82177734	+8.92089844	-9.00878906	+9.55810547	+1204	+6.60058594	-9.86572266	-0.92285156	+36.89208984	+7.58056641	-43.92333984	+1396
+1457970811.51120000	+8.42871094	-6.69726563	-1.21728516	+59.39208984	+0.94482422	-57.67822266	+1540	+8.09472656	-5.83154297	-0.84814453	+9.75585938	-9.07470703	+9.18457031	+1208	+6.59179688	-9.87890625	-0.94921875	+36.73828125	+7.69042969	-43.87939453	+1396
+1457970811.51530000	+8.43750000	-6.70605469	-1.23925781	+59.41406250	+1.03271484	-57.63427734	+1536	+8.08593750	-5.82714844	-0.87011719	+10.12939453	-9.07470703	+9.07470703	+1212	+6.58740234	-9.88769531	-0.96240234	+36.69433594	+7.71240234	-43.85742188	+1396
+1457970811.51950000	+8.43750000	-6.72363281	-1.25683594	+59.32617188	+1.14257813	-57.63427734	+1536	+8.07275391	-5.81396484	-0.88330078	+10.65673828	-9.14062500	+8.87695313	+1212	+6.58740234	-9.89648438	-0.97558594	+36.60644531	+7.73437500	-43.85742188	+1392
+1457970811.52370000	+8.44628906	-6.72802734	-1.27441406	+59.30419922	+1.23046875	-57.67822266	+1532	+8.06396484	-5.80957031	-0.89648438	+11.18408203	-9.27246094	+8.65722656	+1212	+6.58300781	-9.90527344	-0.98876953	+36.54052734	+7.73437500	-43.90136719	+1392
+1457970811.52780010	+8.45507813	-6.73681641	-1.29638672	+59.28222656	+1.27441406	-57.70019531	+1528	+8.05517578	-5.80078125	-0.92285156	+11.66748047	-9.31640625	+8.54736328	+1216	+6.58740234	-9.91406250	-1.00634766	+36.47460938	+7.71240234	-43.94531250	+1388
+1457970811.53200010	+8.45947266	-6.75878906	-1.31835938	+59.12841797	+1.40625000	-57.81005859	+1528	+8.04199219	-5.79199219	-0.94482422	+12.26074219	-9.40429688	+8.32763672	+1216	+6.58740234	-9.93164063	-1.03271484	+36.36474609	+7.69042969	-43.98925781	+1384
+1457970811.53620000	+8.46826172	-6.76757813	-1.32714844	+59.04052734	+1.45019531	-58.02978516	+1524	+8.02880859	-5.78320313	-0.95800781	+12.87597656	-9.60205078	+8.06396484	+1216	+6.59619141	-9.94042969	-1.04589844	+36.27685547	+7.62451172	-44.16503906	+1380
+1457970811.54029990	+8.48583984	-6.77636719	-1.35351563	+58.97460938	+1.45019531	-58.16162109	+1524	+8.02001953	-5.77441406	-0.99755859	+13.46923828	-9.66796875	+7.93212891	+1216	+6.60498047	-9.94482422	-1.07226563	+36.23291016	+7.51464844	-44.27490234	+1372
+1457970811.54450010	+8.49462891	-6.80273438	-1.37988281	+58.71093750	+1.51611328	-58.35937500	+1528	+8.00683594	-5.76562500	-1.02392578	+14.10644531	-9.77783203	+7.64648438	+1216	+6.61376953	-9.96240234	-1.10742188	+36.10107422	+7.38281250	-44.47265625	+1368
+1457970811.54870010	+8.50781250	-6.81152344	-1.40185547	+58.55712891	+1.53808594	-58.64501953	+1524	+7.99365234	-5.75244141	-1.04589844	+14.78759766	-10.01953125	+7.33886719	+1216	+6.63134766	-9.97119141	-1.12939453	+36.01318359	+7.25097656	-44.73632813	+1364
+1457970811.55279990	+8.52978516	-6.82470703	-1.43261719	+58.40332031	+1.49414063	-58.86474609	+1524	+7.98925781	-5.74365234	-1.08984375	+15.49072266	-10.10742188	+7.16308594	+1216	+6.64453125	-9.97558594	-1.16015625	+35.96923828	+7.09716797	-44.93408203	+1360
+1457970811.55699990	+8.54296875	-6.85546875	-1.45898438	+58.05175781	+1.53808594	-59.17236328	+1528	+7.97167969	-5.73925781	-1.12500000	+16.12792969	-10.23925781	+6.78955078	+1216	+6.66210938	-9.99316406	-1.18652344	+35.83740234	+6.98730469	-45.15380859	+1352
+1457970811.56119990	+8.56494141	-6.87304688	-1.48535156	+57.81005859	+1.56005859	-59.54589844	+1528	+7.96289063	-5.72607422	-1.16015625	+16.85302734	-10.45898438	+6.41601563	+1212	+6.67529297	-10.00195313	-1.21289063	+35.70556641	+6.83349609	-45.46142578	+1344
+1457970811.56950000	+8.60449219	-6.92578125	-1.56005859	+57.10693359	+1.53808594	-60.18310547	+1532	+7.94531250	-5.71728516	-1.26123047	+18.21533203	-10.63476563	+5.77880859	+1212	+6.71044922	-10.02832031	-1.29199219	+35.41992188	+6.56982422	-45.92285156	+1332
+1457970811.57360010	+8.63085938	-6.94335938	-1.59960938	+56.75537109	+1.53808594	-60.55664063	+1536	+7.93652344	-5.70410156	-1.30957031	+18.96240234	-10.81054688	+5.38330078	+1208	+6.72802734	-10.03710938	-1.32714844	+35.26611328	+6.43798828	-46.25244141	+1328
+1457970811.57780000	+8.65722656	-6.96533203	-1.64355469	+56.40380859	+1.51611328	-60.88623047	+1536	+7.93652344	-5.69531250	-1.37109375	+19.73144531	-10.87646484	+5.07568359	+1208	+6.75000000	-10.04589844	-1.37548828	+35.13427734	+6.30615234	-46.47216797	+1324
+1457970811.58200000	+8.67919922	-7.00048828	-1.69189453	+55.92041016	+1.53808594	-61.23779297	+1540	+7.92333984	-5.69970703	-1.43261719	+20.30273438	-10.94238281	+4.63623047	+1204	+6.76318359	-10.05908203	-1.42382813	+34.91455078	+6.19628906	-46.73583984	+1316
+1457970811.58610010	+8.70556641	-7.02246094	-1.74023438	+55.50292969	+1.53808594	-61.61132813	+1544	+7.91894531	-5.68652344	-1.48974609	+21.04980469	-11.07421875	+4.19677734	+1204	+6.77636719	-10.07226563	-1.47216797	+34.69482422	+6.10839844	-47.04345703	+1312
+1457970811.59030010	+8.73632813	-7.04882813	-1.79296875	+55.08544922	+1.56005859	-62.00683594	+1548	+7.92333984	-5.67333984	-1.56445313	+21.81884766	-11.14013672	+3.82324219	+1204	+6.79394531	-10.08544922	-1.53369141	+34.47509766	+5.99853516	-47.26318359	+1312
+1457970811.59450010	+8.75830078	-7.08398438	-1.85009766	+54.58007813	+1.58203125	-62.40234375	+1556	+7.91015625	-5.68212891	-1.63476563	+22.34619141	-11.18408203	+3.36181641	+1200	+6.80712891	-10.10302734	-1.59082031	+34.21142578	+5.93261719	-47.52685547	+1308
+1457970811.59859990	+8.78906250	-7.11035156	-1.91162109	+54.11865234	+1.62597656	-62.75390625	+1560	+7.91015625	-5.66894531	-1.70507813	+23.04931641	-11.25000000	+2.90039063	+1200	+6.82470703	-10.11181641	-1.65234375	+33.94775391	+5.86669922	-47.83447266	+1304
+1457970811.60279990	+8.81982422	-7.14111328	-1.97314453	+53.63525391	+1.64794922	-63.14941406	+1568	+7.91455078	-5.65576172	-1.78417969	+23.79638672	-11.31591797	+2.48291016	+1204	+6.83789063	-10.12500000	-1.72265625	+33.68408203	+5.77880859	-48.05419922	+1308
+1457970811.60700010	+8.84619141	-7.17187500	-2.03466797	+53.12988281	+1.69189453	-63.54492188	+1576	+7.91015625	-5.66015625	-1.86328125	+24.27978516	-11.31591797	+1.97753906	+1200	+6.85107422	-10.13818359	-1.79296875	+33.37646484	+5.73486328	-48.29589844	+1308
+1457970811.61110000	+8.87695313	-7.19384766	-2.10498047	+52.66845703	+1.71386719	-63.91845703	+1584	+7.91015625	-5.64697266	-1.94238281	+24.96093750	-11.38183594	+1.51611328	+1204	+6.86425781	-10.15136719	-1.86767578	+33.09082031	+5.66894531	-48.58154297	+1308
+1457970811.61529990	+8.91210938	-7.22021484	-2.16650391	+52.18505859	+1.73583984	-64.37988281	+1592	+7.91894531	-5.62939453	-2.02587891	+25.68603516	-11.44775391	+1.01074219	+1208	+6.87744141	-10.16015625	-1.94677734	+32.78320313	+5.58105469	-48.82324219	+1312
+1457970811.61949990	+8.94287109	-7.24658203	-2.23242188	+51.67968750	+1.75781250	-64.84130859	+1600	+7.91894531	-5.63818359	-2.11376953	+26.16943359	-11.46972656	+0.46142578	+1204	+6.88623047	-10.17333984	-2.02587891	+32.43164063	+5.53710938	-49.08691406	+1316
+1457970811.62780000	+9.01757813	-7.29052734	-2.36865234	+50.73486328	+1.80175781	-65.78613281	+1624	+7.93652344	-5.60302734	-2.28955078	+27.55371094	-11.62353516	-0.59326172	+1216	+6.91699219	-10.18652344	-2.18408203	+31.79443359	+5.33935547	-49.68017578	+1328
+1457970811.63200000	+9.05273438	-7.31689453	-2.43457031	+50.22949219	+1.77978516	-66.26953125	+1636	+7.94091797	-5.60302734	-2.37744141	+28.03710938	-11.64550781	-1.18652344	+1212	+6.93017578	-10.19531250	-2.26757813	+31.44287109	+5.25146484	-49.98779297	+1332
+1457970811.63610010	+9.09228516	-7.33007813	-2.50927734	+49.79003906	+1.75781250	-66.73095703	+1652	+7.94970703	-5.58105469	-2.47412109	+28.69628906	-11.68945313	-1.69189453	+1220	+6.95214844	-10.19970703	-2.35107422	+31.15722656	+5.11962891	-50.33935547	+1340
+1457970811.64030000	+9.13183594	-7.34765625	-2.57519531	+49.30664063	+1.69189453	-67.32421875	+1664	+7.96728516	-5.56347656	-2.56201172	+29.39941406	-11.79931641	-2.32910156	+1228	+6.97412109	-10.19970703	-2.43457031	+30.84960938	+4.94384766	-50.69091797	+1352
+1457970811.64450000	+9.17578125	-7.36523438	-2.64111328	+48.80126953	+1.62597656	-67.87353516	+1680	+7.97167969	-5.55908203	-2.65869141	+29.90478516	-11.84326172	-2.94433594	+1228	+6.99169922	-10.20410156	-2.51806641	+30.49804688	+4.76806641	-51.02050781	+1360
+1457970811.64860010	+9.21972656	-7.37841797	-2.71582031	+48.33984375	+1.53808594	-68.37890625	+1700	+7.98486328	-5.53271484	-2.75976563	+30.56396484	-11.88720703	-3.49365234	+1240	+7.01367188	-10.19970703	-2.60595703	+30.23437500	+4.57031250	-51.39404297	+1372
+1457970811.65280010	+9.26367188	-7.39160156	-2.77734375	+47.83447266	+1.40625000	-69.03808594	+1712	+8.00683594	-5.51074219	-2.84765625	+31.31103516	-12.01904297	-4.21875000	+1244	+7.04443359	-10.19531250	-2.68945313	+29.92675781	+4.32861328	-51.83349609	+1384
+1457970811.65689990	+9.31201172	-7.40917969	-2.84326172	+47.32910156	+1.23046875	-69.63134766	+1728	+8.02001953	-5.50195313	-2.94433594	+31.83837891	-12.08496094	-4.85595703	+1248	+7.07080078	-10.19531250	-2.76855469	+29.61914063	+4.08691406	-52.27294922	+1392
+1457970811.66109990	+9.36035156	-7.41796875	-2.91796875	+46.84570313	+1.09863281	-70.13671875	+1748	+8.03320313	-5.47119141	-3.04980469	+32.49755859	-12.10693359	-5.40527344	+1260	+7.10595703	-10.18212891	-2.85205078	+29.39941406	+3.80126953	-52.71240234	+1408
+1457970811.66529990	+9.40869141	-7.43115234	-2.97949219	+46.29638672	+0.90087891	-70.81787109	+1764	+8.06396484	-5.44482422	-3.13769531	+33.26660156	-12.23876953	-6.19628906	+1268	+7.14111328	-10.17333984	-2.93115234	+29.13574219	+3.49365234	-53.21777344	+1416
+1457970811.66940000	+9.45703125	-7.43994141	-3.04541016	+45.76904297	+0.68115234	-71.38916016	+1780	+8.08154297	-5.42724609	-3.23876953	+33.81591797	-12.30468750	-6.83349609	+1272	+7.18066406	-10.16015625	-3.01025391	+28.85009766	+3.14208984	-53.70117188	+1428
+1457970811.67360000	+9.50976563	-7.44433594	-3.12011719	+45.26367188	+0.46142578	-71.91650391	+1796	+8.09912109	-5.39208984	-3.34863281	+34.49707031	-12.32666016	-7.36083984	+1288	+7.22021484	-10.14257813	-3.09375000	+28.65234375	+2.79052734	-54.14062500	+1440
+1457970811.68190000	+9.61523438	-7.45751953	-3.23876953	+44.14306641	-0.10986328	-73.16894531	+1824	+8.15185547	-5.33935547	-3.52880859	+35.83740234	-12.56835938	-8.78906250	+1300	+7.30810547	-10.10742188	-3.24755859	+28.14697266	+1.97753906	-55.17333984	+1460
+1457970811.68610000	+9.66796875	-7.46191406	-3.31347656	+43.61572266	-0.37353516	-73.67431641	+1840	+8.17822266	-5.29980469	-3.63427734	+36.51855469	-12.59033203	-9.31640625	+1316	+7.35205078	-10.08105469	-3.33105469	+27.94921875	+1.56005859	-55.63476563	+1476
+1457970811.69030000	+9.72509766	-7.46630859	-3.36621094	+43.02246094	-0.65917969	-74.33349609	+1848	+8.21337891	-5.26025391	-3.71337891	+37.26562500	-12.76611328	-10.15136719	+1320	+7.40478516	-10.05908203	-3.40136719	+27.72949219	+1.09863281	-56.18408203	+1484
+1457970811.69440010	+9.77783203	-7.46630859	-3.42773438	+42.47314453	-1.01074219	-74.90478516	+1860	+8.24414063	-5.23388672	-3.80566406	+37.81494141	-12.85400391	-10.76660156	+1328	+7.45312500	-10.03271484	-3.47167969	+27.46582031	+0.61523438	-56.73339844	+1492
+1457970811.69860010	+9.83496094	-7.46191406	-3.50244141	+41.92382813	-1.31835938	-75.36621094	+1876	+8.27929688	-5.18994141	-3.91552734	+38.47412109	-12.89794922	-11.25000000	+1344	+7.50585938	-10.00195313	-3.55517578	+27.26806641	+0.15380859	-57.15087891	+1504
+1457970811.70280000	+9.89648438	-7.46191406	-3.55078125	+41.33056641	-1.66992188	-75.98144531	+1884	+8.31884766	-5.14599609	-3.98583984	+39.19921875	-13.07373047	-12.06298828	+1352	+7.55859375	-9.97119141	-3.62988281	+27.00439453	-0.32958984	-57.65625000	+1512
+1457970811.70689990	+9.95361328	-7.45751953	-3.60351563	+40.75927734	-2.06542969	-76.50878906	+1892	+8.35839844	-5.11083984	-4.07812500	+39.72656250	-13.20556641	-12.65625000	+1360	+7.60693359	-9.94042969	-3.70458984	+26.74072266	-0.83496094	-58.11767578	+1520
+1457970811.71110010	+10.01513672	-7.44873047	-3.66943359	+40.20996094	-2.39501953	-76.94824219	+1908	+8.39794922	-5.06250000	-4.17480469	+40.34179688	-13.24951172	-13.16162109	+1376	+7.65966797	-9.90087891	-3.78808594	+26.49902344	-1.31835938	-58.49121094	+1532
+1457970811.71530010	+10.07666016	-7.43994141	-3.70898438	+39.61669922	-2.79052734	-77.54150391	+1912	+8.45068359	-5.01416016	-4.24072266	+40.97900391	-13.49121094	-13.95263672	+1384	+7.71240234	-9.86572266	-3.85839844	+26.23535156	-1.84570313	-58.95263672	+1540
+1457970811.71939990	+10.14257813	-7.42675781	-3.75732422	+39.06738281	-3.25195313	-78.04687500	+1924	+8.49902344	-4.97460938	-4.31982422	+41.44042969	-13.64501953	-14.56787109	+1392	+7.76513672	-9.83056641	-3.92871094	+25.94970703	-2.37304688	-59.39208984	+1544
+1457970811.72359990	+10.20849609	-7.40917969	-3.81445313	+38.51806641	-3.62548828	-78.46435547	+1936	+8.54736328	-4.92187500	-4.41210938	+42.01171875	-13.75488281	-15.09521484	+1408	+7.81787109	-9.78662109	-4.01220703	+25.68603516	-2.85644531	-59.67773438	+1556
+1457970811.72770000	+10.27441406	-7.39599609	-3.84960938	+37.94677734	-4.06494141	-79.03564453	+1944	+8.60888672	-4.86914063	-4.46923828	+42.58300781	-13.99658203	-15.90820313	+1420	+7.87060547	-9.74267578	-4.08251953	+25.37841797	-3.38378906	-60.07324219	+1564
+1457970811.73190000	+10.34472656	-7.36962891	-3.88476563	+37.41943359	-4.57031250	-79.47509766	+1956	+8.66601563	-4.82080078	-4.53955078	+43.00048828	-14.21630859	-16.50146484	+1432	+7.91894531	-9.70312500	-4.15283203	+25.04882813	-3.91113281	-60.44677734	+1576
+1457970811.73610000	+10.41503906	-7.34765625	-3.93310547	+36.89208984	-4.98779297	-79.84863281	+1968	+8.72753906	-4.75927734	-4.61865234	+43.48388672	-14.37011719	-17.05078125	+1448	+7.97607422	-9.65039063	-4.23193359	+24.76318359	-4.39453125	-60.66650391	+1588
+1457970811.74020000	+10.48095703	-7.32568359	-3.95507813	+36.32080078	-5.49316406	-80.35400391	+1976	+8.79785156	-4.70214844	-4.67138672	+43.96728516	-14.65576172	-17.84179688	+1460	+8.02880859	-9.60205078	-4.29785156	+24.43359375	-4.92187500	-60.99609375	+1600
+1457970811.74440000	+10.55566406	-7.29052734	-3.98583984	+35.81542969	-6.04248047	-80.74951172	+1992	+8.86376953	-4.64501953	-4.73291016	+44.34082031	-14.91943359	-18.47900391	+1476	+8.07714844	-9.55371094	-4.36816406	+24.06005859	-5.47119141	-61.28173828	+1612
+1457970811.75270010	+10.70068359	-7.22900391	-4.02978516	+34.71679688	-7.11914063	-81.56250000	+2016	+9.00878906	-4.51757813	-4.83837891	+45.15380859	-15.44677734	-19.84130859	+1508	+8.19140625	-9.44384766	-4.50439453	+23.42285156	-6.52587891	-61.74316406	+1648
+1457970811.75690010	+10.77539063	-7.18945313	-4.04736328	+34.21142578	-7.73437500	-81.93603516	+2032	+9.08789063	-4.45166016	-4.88671875	+45.48339844	-15.77636719	-20.47851563	+1524	+8.24853516	-9.38671875	-4.56591797	+23.07128906	-7.11914063	-62.00683594	+1660
+1457970811.76110010	+10.85449219	-7.14990234	-4.06933594	+33.68408203	-8.30566406	-82.22167969	+2048	+9.16699219	-4.38134766	-4.94384766	+45.81298828	-16.04003906	-21.09375000	+1544	+8.30566406	-9.32080078	-4.63183594	+22.76367188	-7.64648438	-62.16064453	+1684
+1457970811.76519990	+10.92919922	-7.11474609	-4.07812500	+33.15673828	-8.92089844	-82.59521484	+2064	+9.25048828	-4.31542969	-4.97900391	+46.14257813	-16.36962891	-21.86279297	+1560	+8.36718750	-9.26367188	-4.68457031	+22.43408203	-8.26171875	-62.40234375	+1700
+1457970811.76939990	+11.00390625	-7.06640625	-4.08691406	+32.65136719	-9.58007813	-82.88085938	+2084	+9.33398438	-4.24072266	-5.01855469	+46.42822266	-16.74316406	-22.47802734	+1576	+8.43310547	-9.19775391	-4.73730469	+22.08251953	-8.85498047	-62.62207031	+1720
+1457970811.77769990	+11.15332031	-6.97851563	-4.10009766	+31.57470703	-10.89843750	-83.43017578	+2120	+9.50097656	-4.09570313	-5.08886719	+46.95556641	-17.42431641	-23.84033203	+1608	+8.56933594	-9.05712891	-4.84277344	+21.48925781	-10.15136719	-62.95166016	+1764
+1457970811.78189990	+11.23242188	-6.92578125	-4.09570313	+31.06933594	-11.62353516	-83.67187500	+2140	+9.58447266	-4.01220703	-5.11962891	+47.19726563	-17.84179688	-24.43359375	+1624	+8.63525391	-8.98681641	-4.88232422	+21.13769531	-10.81054688	-63.14941406	+1784
+1457970811.79020000	+11.38183594	-6.82910156	-4.09130859	+30.01464844	-13.02978516	-84.11132813	+2184	+9.76025391	-3.86718750	-5.16796875	+47.59277344	-18.58886719	-25.75195313	+1652	+8.78466797	-8.83300781	-4.96582031	+20.58837891	-12.21679688	-63.45703125	+1824
+1457970811.79440000	+11.45654297	-6.77197266	-4.08691406	+29.50927734	-13.79882813	-84.30908203	+2204	+9.84814453	-3.78369141	-5.19433594	+47.79052734	-19.02832031	-26.32324219	+1668	+8.86376953	-8.75390625	-4.99658203	+20.28076172	-12.98583984	-63.65478516	+1840
+1457970811.79860000	+11.53125000	-6.71923828	-4.08251953	+29.00390625	-14.50195313	-84.44091797	+2224	+9.93603516	-3.70898438	-5.22070313	+47.92236328	-19.37988281	-26.89453125	+1676	+8.94726563	-8.67041016	-5.03173828	+20.01708984	-13.71093750	-63.76464844	+1860
+1457970811.80270000	+11.60595703	-6.66650391	-4.07373047	+28.47656250	-15.24902344	-84.61669922	+2248	+10.02392578	-3.62988281	-5.22509766	+48.07617188	-19.79736328	-27.57568359	+1692	+9.02636719	-8.58691406	-5.05810547	+19.75341797	-14.50195313	-63.94042969	+1876
+1457970811.80690000	+11.67626953	-6.60498047	-4.06054688	+27.99316406	-16.01806641	-84.74853516	+2268	+10.11621094	-3.54199219	-5.24267578	+48.22998047	-20.25878906	-28.10302734	+1708	+9.10546875	-8.50341797	-5.08007813	+19.44580078	-15.27099609	-64.07226563	+1888
+1457970811.81100010	+11.75097656	-6.54785156	-4.05175781	+27.46582031	-16.74316406	-84.83642578	+2288	+10.20410156	-3.46728516	-5.25585938	+48.31787109	-20.63232422	-28.63037109	+1716	+9.18896484	-8.41113281	-5.11523438	+19.18212891	-16.01806641	-64.11621094	+1904
+1457970811.81520010	+11.82128906	-6.48632813	-4.02978516	+26.96044922	-17.53417969	-84.96826172	+2308	+10.29638672	-3.38818359	-5.25585938	+48.42773438	-21.07177734	-29.26757813	+1732	+9.27685547	-8.32324219	-5.12841797	+18.91845703	-16.83105469	-64.22607422	+1912
+1457970811.81940010	+11.89160156	-6.42480469	-4.00341797	+26.45507813	-18.32519531	-85.07812500	+2328	+10.38867188	-3.30029297	-5.26025391	+48.55957031	-21.53320313	-29.79492188	+1744	+9.35595703	-8.23535156	-5.14160156	+18.61083984	-17.64404297	-64.35791016	+1920
+1457970811.82349990	+11.96191406	-6.36328125	-3.99023438	+25.94970703	-19.09423828	-85.14404297	+2348	+10.48095703	-3.22119141	-5.26464844	+48.62548828	-21.92871094	-30.32226563	+1756	+9.44384766	-8.13867188	-5.16357422	+18.34716797	-18.41308594	-64.40185547	+1928
+1457970811.82769990	+12.03662109	-6.29736328	-3.95947266	+25.46630859	-19.88525391	-85.25390625	+2368	+10.57324219	-3.13330078	-5.25585938	+48.75732422	-22.36816406	-30.93750000	+1772	+9.52734375	-8.04638672	-5.17236328	+18.08349609	-19.22607422	-64.48974609	+1936
+1457970811.83189990	+12.10693359	-6.23144531	-3.92871094	+24.96093750	-20.67626953	-85.31982422	+2388	+10.66992188	-3.04101563	-5.24707031	+48.86718750	-22.82958984	-31.42089844	+1784	+9.60644531	-7.95849609	-5.18115234	+17.75390625	-20.01708984	-64.55566406	+1940
+1457970811.83600000	+12.18164063	-6.16552734	-3.90234375	+24.45556641	-21.44531250	-85.31982422	+2408	+10.76660156	-2.95751953	-5.24707031	+48.93310547	-23.22509766	-31.90429688	+1796	+9.69433594	-7.85742188	-5.20312500	+17.46826172	-20.74218750	-64.51171875	+1944
+1457970811.84019990	+12.25195313	-6.09521484	-3.86279297	+23.95019531	-22.25830078	-85.36376953	+2428	+10.85888672	-2.86962891	-5.22509766	+49.06494141	-23.64257813	-32.47558594	+1812	+9.77783203	-7.76074219	-5.20751953	+17.18261719	-21.53320313	-64.51171875	+1952
+1457970811.84439990	+12.31787109	-6.02490234	-3.82324219	+23.42285156	-23.04931641	-85.36376953	+2448	+10.95556641	-2.76855469	-5.20312500	+49.19677734	-24.10400391	-32.95898438	+1828	+9.85253906	-7.66406250	-5.21191406	+16.83105469	-22.25830078	-64.53369141	+1952
+1457970811.84850000	+12.38818359	-5.95458984	-3.79248047	+22.89550781	-23.81835938	-85.29785156	+2468	+11.05224609	-2.68066406	-5.18115234	+49.28466797	-24.52148438	-33.46435547	+1844	+9.93164063	-7.56298828	-5.22949219	+16.52343750	-22.96142578	-64.44580078	+1960
+1457970811.85270000	+12.45849609	-5.87988281	-3.73974609	+22.41210938	-24.65332031	-85.31982422	+2496	+11.14892578	-2.58837891	-5.15039063	+49.39453125	-24.96093750	-34.03564453	+1860	+10.01513672	-7.46191406	-5.22949219	+16.21582031	-23.70849609	-64.42382813	+1968
+1457970811.85690000	+12.52880859	-5.80517578	-3.69140625	+21.88476563	-25.46630859	-85.25390625	+2520	+11.24560547	-2.48291016	-5.11962891	+49.57031250	-25.44433594	-34.54101563	+1880	+10.08984375	-7.36523438	-5.22509766	+15.86425781	-24.41162109	-64.40185547	+1976
+1457970811.86100010	+12.59472656	-5.73046875	-3.64746094	+21.35742188	-26.25732422	-85.14404297	+2544	+11.34667969	-2.39062500	-5.08447266	+49.68017578	-25.88378906	-35.04638672	+1896	+10.16894531	-7.26416016	-5.23388672	+15.53466797	-25.07080078	-64.31396484	+1984
+1457970811.86520000	+12.66503906	-5.65576172	-3.59472656	+20.87402344	-27.04833984	-85.07812500	+2572	+11.44335938	-2.28955078	-5.04052734	+49.83398438	-26.32324219	-35.61767578	+1920	+10.25244141	-7.16308594	-5.23388672	+15.22705078	-25.77392578	-64.24804688	+1996
+1457970811.86940000	+12.73095703	-5.57226563	-3.53759766	+20.36865234	-27.86132813	-84.94628906	+2600	+11.54003906	-2.17968750	-4.99658203	+50.05371094	-26.82861328	-36.10107422	+1940	+10.32275391	-7.06201172	-5.22949219	+14.85351563	-26.43310547	-64.18212891	+2004
+1457970811.87770010	+12.85839844	-5.41845703	-3.43652344	+19.29199219	-29.37744141	-84.59472656	+2660	+11.73339844	-1.98632813	-4.89990234	+50.29541016	-27.75146484	-37.17773438	+1984	+10.48095703	-6.85107422	-5.22509766	+14.23828125	-27.75146484	-63.96240234	+2036
+1457970811.88179990	+12.91552734	-5.33056641	-3.37939453	+18.78662109	-30.14648438	-84.41894531	+2692	+11.82568359	-1.87207031	-4.84277344	+50.51513672	-28.30078125	-37.70507813	+2008	+10.55126953	-6.75000000	-5.21630859	+13.90869141	-28.41064453	-63.89648438	+2052
+1457970811.88599990	+12.97265625	-5.25146484	-3.32666016	+18.25927734	-30.89355469	-84.17724609	+2728	+11.91796875	-1.77978516	-4.78564453	+50.62500000	-28.80615234	-38.25439453	+2032	+10.62597656	-6.64013672	-5.21191406	+13.57910156	-29.04785156	-63.76464844	+2072
+1457970811.89019990	+13.03417969	-5.16796875	-3.26953125	+17.75390625	-31.64062500	-83.95751953	+2760	+12.01025391	-1.68310547	-4.73291016	+50.73486328	-29.31152344	-38.78173828	+2052	+10.70947266	-6.53466797	-5.19873047	+13.31542969	-29.75097656	-63.69873047	+2096
+1457970811.89430000	+13.09130859	-5.08007813	-3.20800781	+17.31445313	-32.40966797	-83.78173828	+2796	+12.09814453	-1.56884766	-4.67138672	+50.93261719	-29.88281250	-39.30908203	+2076	+10.77978516	-6.43359375	-5.18115234	+13.02978516	-30.43212891	-63.65478516	+2116
+1457970811.89850000	+13.14404297	-5.00097656	-3.15087891	+16.80908203	-33.15673828	-83.56201172	+2832	+12.19042969	-1.48095703	-4.60986328	+51.02050781	-30.45410156	-39.85839844	+2096	+10.85888672	-6.32812500	-5.17236328	+12.74414063	-31.09130859	-63.54492188	+2136
+1457970811.90269990	+13.19677734	-4.91748047	-3.10253906	+16.30371094	-33.81591797	-83.29833984	+2864	+12.27392578	-1.38427734	-4.55273438	+51.08642578	-30.95947266	-40.36376953	+2116	+10.93798828	-6.21826172	-5.15039063	+12.50244141	-31.79443359	-63.47900391	+2160
+1457970811.90680000	+13.24072266	-4.83398438	-3.04541016	+15.86425781	-34.54101563	-83.10058594	+2900	+12.35742188	-1.27880859	-4.49121094	+51.26220703	-31.55273438	-40.86914063	+2140	+11.01269531	-6.11279297	-5.12841797	+12.28271484	-32.51953125	-63.43505859	+2184
+1457970811.91100000	+13.28906250	-4.75488281	-2.99267578	+15.38085938	-35.24414063	-82.85888672	+2936	+12.43652344	-1.19531250	-4.42529297	+51.30615234	-32.12402344	-41.39648438	+2160	+11.08740234	-6.00292969	-5.10644531	+12.04101563	-33.24462891	-63.34716797	+2208
+1457970811.91520000	+13.33300781	-4.67578125	-2.94433594	+14.87548828	-35.90332031	-82.61718750	+2968	+12.51123047	-1.10742188	-4.37255859	+51.30615234	-32.65136719	-41.83593750	+2172	+11.16650391	-5.89306641	-5.08007813	+11.86523438	-33.99169922	-63.28125000	+2232
+1457970811.91930010	+13.37695313	-4.59228516	-2.88720703	+14.47998047	-36.62841797	-82.41943359	+3000	+12.59033203	-1.01074219	-4.31542969	+51.41601563	-33.24462891	-42.31933594	+2192	+11.23681641	-5.78759766	-5.04931641	+11.66748047	-34.76074219	-63.25927734	+2252
+1457970811.92350010	+13.41650391	-4.51318359	-2.83007813	+14.04052734	-37.35351563	-82.22167969	+3032	+12.66503906	-0.93164063	-4.25390625	+51.43798828	-33.81591797	-42.82470703	+2208	+11.30712891	-5.68212891	-5.02294922	+11.46972656	-35.48583984	-63.17138672	+2272
+1457970811.92770000	+13.46044922	-4.43847656	-2.77734375	+13.60107422	-38.01269531	-82.00195313	+3060	+12.73095703	-0.84814453	-4.20117188	+51.43798828	-34.34326172	-43.28613281	+2220	+11.38623047	-5.57666016	-4.98779297	+11.31591797	-36.27685547	-63.14941406	+2296
+1457970811.93179990	+13.49560547	-4.35937500	-2.72021484	+13.22753906	-38.73779297	-81.82617188	+3092	+12.80126953	-0.75146484	-4.14404297	+51.54785156	-34.91455078	-43.74755859	+2236	+11.45654297	-5.47119141	-4.95263672	+11.14013672	-37.08984375	-63.12744141	+2316
+1457970811.93600010	+13.53515625	-4.28466797	-2.66748047	+12.78808594	-39.41894531	-81.65039063	+3116	+12.87158203	-0.67675781	-4.08251953	+51.54785156	-35.46386719	-44.20898438	+2248	+11.52685547	-5.37011719	-4.91748047	+10.96435547	-37.85888672	-63.06152344	+2332
+1457970811.94020010	+13.57031250	-4.21435547	-2.61474609	+12.34863281	-40.07812500	-81.45263672	+3140	+12.93310547	-0.60205078	-4.02978516	+51.56982422	-35.96923828	-44.67041016	+2260	+11.59716797	-5.26464844	-4.88232422	+10.83251953	-38.62792969	-63.01757813	+2352
+1457970811.94429990	+13.60107422	-4.13525391	-2.56201172	+11.97509766	-40.75927734	-81.23291016	+3168	+12.99462891	-0.50976563	-3.97265625	+51.67968750	-36.51855469	-45.08789063	+2272	+11.66308594	-5.15917969	-4.84716797	+10.67871094	-39.37500000	-62.95166016	+2368
+1457970811.95269990	+13.66259766	-3.99023438	-2.45214844	+11.16210938	-42.09960938	-80.79345703	+3212	+13.11328125	-0.36035156	-3.85400391	+51.76757813	-37.55126953	-46.01074219	+2296	+11.79052734	-4.95703125	-4.77685547	+10.39306641	-40.84716797	-62.79785156	+2396
+1457970811.95680000	+13.69335938	-3.91113281	-2.39062500	+10.81054688	-42.82470703	-80.59570313	+3232	+13.17041016	-0.27246094	-3.79248047	+51.92138672	-38.12255859	-46.45019531	+2308	+11.85205078	-4.85595703	-4.73730469	+10.21728516	-41.57226563	-62.73193359	+2408
+1457970811.96510000	+13.75488281	-3.76611328	-2.27636719	+10.15136719	-44.12109375	-80.22216797	+3276	+13.28466797	-0.11865234	-3.66064453	+52.16308594	-39.17724609	-47.43896484	+2332	+11.97509766	-4.66699219	-4.66699219	+9.93164063	-42.91259766	-62.60009766	+2432
+1457970811.96930000	+13.78125000	-3.68701172	-2.21923828	+9.86572266	-44.78027344	-80.00244141	+3296	+13.33740234	-0.03076172	-3.59033203	+52.38281250	-39.72656250	-47.90039063	+2352	+12.02783203	-4.57470703	-4.63183594	+9.75585938	-43.54980469	-62.51220703	+2444
+1457970811.97350000	+13.81201172	-3.61669922	-2.16210938	+9.55810547	-45.37353516	-79.78271484	+3316	+13.39453125	+0.04394531	-3.52001953	+52.53662109	-40.27587891	-48.36181641	+2368	+12.08496094	-4.48681641	-4.60107422	+9.58007813	-44.14306641	-62.42431641	+2452
+1457970811.97760010	+13.83837891	-3.54199219	-2.10498047	+9.27246094	-45.98876953	-79.58496094	+3336	+13.44287109	+0.12744141	-3.44970703	+52.71240234	-40.80322266	-48.86718750	+2384	+12.13769531	-4.39453125	-4.56152344	+9.47021484	-44.71435547	-62.38037109	+2464
+1457970811.98180010	+13.86474609	-3.46289063	-2.04345703	+9.05273438	-46.60400391	-79.38720703	+3360	+13.49560547	+0.21533203	-3.37060547	+52.97607422	-41.37451172	-49.32861328	+2408	+12.18603516	-4.30224609	-4.52636719	+9.33837891	-45.26367188	-62.29248047	+2472
+1457970811.98600010	+13.89111328	-3.39257813	-1.98632813	+8.81103516	-47.21923828	-79.18945313	+3380	+13.54833984	+0.29003906	-3.29589844	+53.17382813	-41.94580078	-49.83398438	+2428	+12.23876953	-4.22314453	-4.49560547	+9.18457031	-45.76904297	-62.22656250	+2484
+1457970811.99009990	+13.91748047	-3.31787109	-1.92480469	+8.63525391	-47.79052734	-79.05761719	+3404	+13.59667969	+0.36474609	-3.21679688	+53.37158203	-42.51708984	-50.33935547	+2448	+12.28710938	-4.13964844	-4.45605469	+9.09667969	-46.31835938	-62.22656250	+2492
+1457970811.99429990	+13.94384766	-3.23876953	-1.86328125	+8.48144531	-48.40576172	-78.90380859	+3428	+13.64501953	+0.45263672	-3.13769531	+53.63525391	-43.11035156	-50.80078125	+2472	+12.33984375	-4.05175781	-4.42089844	+8.98681641	-46.84570313	-62.16064453	+2504
+1457970811.99850010	+13.97021484	-3.17285156	-1.80175781	+8.32763672	-48.99902344	-78.79394531	+3448	+13.69775391	+0.52294922	-3.05859375	+53.81103516	-43.70361328	-51.28417969	+2492	+12.38818359	-3.97705078	-4.38574219	+8.87695313	-47.32910156	-62.13867188	+2512
+1457970812.00260000	+13.99658203	-3.10253906	-1.74462891	+8.17382813	-49.54833984	-78.68408203	+3468	+13.74169922	+0.59326172	-2.97949219	+53.98681641	-44.25292969	-51.74560547	+2512	+12.43652344	-3.90234375	-4.34619141	+8.78906250	-47.79052734	-62.13867188	+2524
+1457970812.00679990	+14.01855469	-3.02783203	-1.68750000	+8.04199219	-50.07568359	-78.55224609	+3492	+13.78564453	+0.67236328	-2.90478516	+54.22851563	-44.82421875	-52.16308594	+2536	+12.48046875	-3.81884766	-4.31103516	+8.70117188	-48.25195313	-62.07275391	+2532
+1457970812.01510000	+14.06250000	-2.90478516	-1.58203125	+7.71240234	-51.10839844	-78.28857422	+3532	+13.87353516	+0.79980469	-2.75537109	+54.47021484	-45.92285156	-52.95410156	+2572	+12.56835938	-3.67822266	-4.24072266	+8.50341797	-49.15283203	-62.00683594	+2552
+1457970812.01930000	+14.08007813	-2.83886719	-1.52929688	+7.58056641	-51.61376953	-78.15673828	+3552	+13.91308594	+0.87011719	-2.68505859	+54.62402344	-46.47216797	-53.32763672	+2592	+12.60791016	-3.59912109	-4.20556641	+8.41552734	-49.61425781	-61.94091797	+2560
+1457970812.02350000	+14.09765625	-2.78613281	-1.47656250	+7.38281250	-52.14111328	-78.04687500	+3572	+13.95703125	+0.91845703	-2.61474609	+54.68994141	-47.02148438	-53.72314453	+2608	+12.65185547	-3.53320313	-4.16601563	+8.28369141	-50.05371094	-61.89697266	+2568
+1457970812.02760000	+14.11962891	-2.73779297	-1.42822266	+7.16308594	-52.62451172	-77.91503906	+3584	+13.99218750	+0.96679688	-2.55322266	+54.68994141	-47.50488281	-54.00878906	+2624	+12.69140625	-3.46728516	-4.13085938	+8.15185547	-50.51513672	-61.85302734	+2576
+1457970812.03180000	+14.13720703	-2.68505859	-1.38427734	+6.96533203	-53.06396484	-77.76123047	+3600	+14.02734375	+1.02392578	-2.49609375	+54.73388672	-48.01025391	-54.25048828	+2640	+12.73535156	-3.39697266	-4.09570313	+8.02001953	-50.93261719	-61.69921875	+2584
+1457970812.03590010	+14.15478516	-2.64111328	-1.34033203	+6.70166016	-53.50341797	-77.58544922	+3612	+14.06689453	+1.06347656	-2.43896484	+54.68994141	-48.49365234	-54.49218750	+2652	+12.77050781	-3.33984375	-4.06494141	+7.82226563	-51.35009766	-61.56738281	+2592
+1457970812.04010010	+14.17236328	-2.60156250	-1.30517578	+6.39404297	-53.89892578	-77.38769531	+3620	+14.09326172	+1.10302734	-2.39062500	+54.58007813	-48.91113281	-54.66796875	+2664	+12.80566406	-3.27832031	-4.02978516	+7.62451172	-51.74560547	-61.45751953	+2596
+1457970812.04430010	+14.18554688	-2.55761719	-1.27001953	+6.13037109	-54.25048828	-77.12402344	+3628	+14.12402344	+1.14697266	-2.34228516	+54.55810547	-49.37255859	-54.82177734	+2676	+12.84082031	-3.21240234	-3.99902344	+7.40478516	-52.11914063	-61.23779297	+2600
+1457970812.04839990	+14.20312500	-2.52685547	-1.23925781	+5.77880859	-54.60205078	-76.88232422	+3632	+14.15478516	+1.17773438	-2.29394531	+54.40429688	-49.81201172	-54.95361328	+2688	+12.87158203	-3.15966797	-3.96826172	+7.16308594	-52.49267578	-61.01806641	+2600
+1457970812.05679990	+14.23388672	-2.45654297	-1.17773438	+5.11962891	-55.28320313	-76.35498047	+3636	+14.20751953	+1.23925781	-2.21484375	+54.07470703	-50.62500000	-55.04150391	+2712	+12.93310547	-3.04541016	-3.91113281	+6.61376953	-53.21777344	-60.49072266	+2604
+1457970812.06090000	+14.25146484	-2.43457031	-1.15136719	+4.76806641	-55.59082031	-76.11328125	+3640	+14.23388672	+1.26123047	-2.17529297	+53.89892578	-51.04248047	-55.06347656	+2724	+12.96386719	-2.99707031	-3.88476563	+6.28417969	-53.52539063	-60.24902344	+2604
+1457970812.06510000	+14.26904297	-2.41259766	-1.12060547	+4.39453125	-55.89843750	-75.84960938	+3636	+14.25585938	+1.28320313	-2.14013672	+53.67919922	-51.45996094	-55.06347656	+2736	+12.99462891	-2.94873047	-3.85839844	+5.99853516	-53.85498047	-60.00732422	+2604
+1457970812.06929990	+14.28222656	-2.38183594	-1.09863281	+4.06494141	-56.16210938	-75.54199219	+3636	+14.27783203	+1.31396484	-2.10498047	+53.52539063	-51.87744141	-54.99755859	+2748	+13.02099609	-2.89599609	-3.83642578	+5.71289063	-54.11865234	-59.69970703	+2604
+1457970812.07340000	+14.29980469	-2.35546875	-1.08105469	+3.71337891	-56.38183594	-75.25634766	+3636	+14.30419922	+1.34033203	-2.06982422	+53.32763672	-52.29492188	-54.95361328	+2760	+13.04736328	-2.85205078	-3.81005859	+5.36132813	-54.38232422	-59.39208984	+2604
+1457970812.07760000	+14.31298828	-2.32910156	-1.05908203	+3.38378906	-56.62353516	-74.97070313	+3636	+14.32177734	+1.36230469	-2.03906250	+53.10791016	-52.69042969	-54.86572266	+2772	+13.06933594	-2.80371094	-3.79248047	+5.07568359	-54.60205078	-59.10644531	+2600
+1457970812.08180000	+14.32617188	-2.29833984	-1.03271484	+3.09814453	-56.90917969	-74.68505859	+3636	+14.34375000	+1.38867188	-1.99951172	+52.97607422	-53.17382813	-54.84375000	+2788	+13.09130859	-2.75976563	-3.77050781	+4.76806641	-54.84375000	-58.82080078	+2600
+1457970812.08590010	+14.33935547	-2.27636719	-1.00634766	+2.79052734	-57.17285156	-74.39941406	+3636	+14.36132813	+1.41503906	-1.95556641	+52.84423828	-53.63525391	-54.79980469	+2804	+13.11767578	-2.72021484	-3.74853516	+4.48242188	-55.06347656	-58.55712891	+2600
+1457970812.09010000	+14.35253906	-2.25439453	-0.97558594	+2.48291016	-57.45849609	-74.15771484	+3636	+14.38330078	+1.43701172	-1.91601563	+52.66845703	-54.11865234	-54.73388672	+2820	+13.13964844	-2.68066406	-3.72656250	+4.21875000	-55.30517578	-58.33740234	+2600
+1457970812.09430000	+14.37011719	-2.22802734	-0.94921875	+2.19726563	-57.76611328	-73.87207031	+3640	+14.40527344	+1.46337891	-1.87207031	+52.55859375	-54.62402344	-54.68994141	+2836	+13.16601563	-2.64111328	-3.70019531	+3.95507813	-55.52490234	-58.11767578	+2596
+1457970812.09840010	+14.38330078	-2.20166016	-0.91845703	+1.93359375	-58.05175781	-73.63037109	+3640	+14.42724609	+1.49414063	-1.82812500	+52.44873047	-55.15136719	-54.64599609	+2852	+13.18798828	-2.60595703	-3.67822266	+3.69140625	-55.76660156	-57.91992188	+2596
+1457970812.10260010	+14.39648438	-2.17089844	-0.88769531	+1.71386719	-58.33740234	-73.38867188	+3644	+14.44921875	+1.52050781	-1.77539063	+52.38281250	-55.70068359	-54.62402344	+2872	+13.21435547	-2.57080078	-3.65625000	+3.49365234	-55.94238281	-57.76611328	+2596
+1457970812.10680010	+14.40527344	-2.14013672	-0.85693359	+1.49414063	-58.62304688	-73.14697266	+3652	+14.47119141	+1.54687500	-1.72265625	+52.33886719	-56.27197266	-54.66796875	+2892	+13.23632813	-2.53564453	-3.63867188	+3.31787109	-56.14013672	-57.61230469	+2600
+1457970812.11089990	+14.41845703	-2.11816406	-0.82617188	+1.25244141	-58.88671875	-72.88330078	+3656	+14.48876953	+1.57324219	-1.66552734	+52.27294922	-56.86523438	-54.66796875	+2908	+13.25830078	-2.50488281	-3.61669922	+3.09814453	-56.31591797	-57.45849609	+2600
+1457970812.11509990	+14.42724609	-2.09179688	-0.79101563	+1.03271484	-59.19433594	-72.64160156	+3664	+14.50634766	+1.59521484	-1.61279297	+52.16308594	-57.45849609	-54.62402344	+2928	+13.28027344	-2.47412109	-3.59472656	+2.92236328	-56.49169922	-57.32666016	+2600
+1457970812.12340000	+14.44921875	-2.04345703	-0.71630859	+0.61523438	-59.85351563	-72.20214844	+3676	+14.55029297	+1.63916016	-1.49414063	+51.98730469	-58.71093750	-54.64599609	+2964	+13.32421875	-2.41699219	-3.55078125	+2.57080078	-56.88720703	-57.10693359	+2600
+1457970812.12760000	+14.45800781	-2.02148438	-0.68115234	+0.41748047	-60.16113281	-72.02636719	+3684	+14.56787109	+1.65673828	-1.43701172	+51.83349609	-59.34814453	-54.58007813	+2980	+13.34619141	-2.39062500	-3.52880859	+2.39501953	-57.08496094	-57.04101563	+2600
+1457970812.13170000	+14.46679688	-1.99951172	-0.65039063	+0.26367188	-60.42480469	-71.80664063	+3692	+14.58984375	+1.67871094	-1.37988281	+51.70166016	-60.00732422	-54.53613281	+2996	+13.36816406	-2.36425781	-3.50683594	+2.24121094	-57.26074219	-56.90917969	+2600
+1457970812.13590000	+14.47998047	-1.98193359	-0.61962891	+0.08789063	-60.71044922	-71.63085938	+3700	+14.60742188	+1.68750000	-1.32275391	+51.54785156	-60.64453125	-54.47021484	+3012	+13.39013672	-2.34228516	-3.48486328	+2.06542969	-57.43652344	-56.77734375	+2600
+1457970812.14010000	+14.48876953	-1.96435547	-0.58886719	-0.06591797	-60.95214844	-71.49902344	+3708	+14.62500000	+1.70068359	-1.27441406	+51.24023438	-61.25976563	-54.29443359	+3024	+13.40771484	-2.31591797	-3.47167969	+1.88964844	-57.56835938	-56.66748047	+2596
+1457970812.14420010	+14.49316406	-1.94238281	-0.56250000	-0.15380859	-61.21582031	-71.36718750	+3716	+14.63818359	+1.71386719	-1.22607422	+51.02050781	-61.87500000	-54.11865234	+3036	+13.42529297	-2.28955078	-3.45410156	+1.73583984	-57.67822266	-56.53564453	+2596
+1457970812.14840010	+14.50195313	-1.93359375	-0.53173828	-0.30761719	-61.50146484	-71.23535156	+3724	+14.65136719	+1.71386719	-1.17333984	+50.69091797	-62.53417969	-53.92089844	+3048	+13.44287109	-2.26757813	-3.44091797	+1.53808594	-57.81005859	-56.38183594	+2596
+1457970812.15260000	+14.51074219	-1.92480469	-0.51416016	-0.43945313	-61.69921875	-71.12548828	+3728	+14.66455078	+1.71386719	-1.13818359	+50.22949219	-63.10546875	-53.59130859	+3056	+13.45605469	-2.25000000	-3.42333984	+1.29638672	-57.94189453	-56.22802734	+2592
+1457970812.15669990	+14.51513672	-1.91162109	-0.49218750	-0.50537109	-61.94091797	-71.03759766	+3732	+14.67773438	+1.71386719	-1.09863281	+49.83398438	-63.72070313	-53.26171875	+3068	+13.47363281	-2.22802734	-3.40576172	+1.05468750	-58.09570313	-56.00830078	+2592
+1457970812.16090010	+14.52392578	-1.90722656	-0.47021484	-0.57128906	-62.18261719	-71.01562500	+3736	+14.69091797	+1.70947266	-1.05908203	+49.41650391	-64.33593750	-52.97607422	+3080	+13.48681641	-2.20605469	-3.38818359	+0.83496094	-58.22753906	-55.83251953	+2592
+1457970812.16510010	+14.52832031	-1.89843750	-0.45703125	-0.61523438	-62.35839844	-70.99365234	+3740	+14.69970703	+1.70068359	-1.03710938	+48.82324219	-64.86328125	-52.47070313	+3088	+13.50000000	-2.18847656	-3.37500000	+0.57128906	-58.31542969	-55.63476563	+2588
+1457970812.16919990	+14.53710938	-1.88964844	-0.44384766	-0.61523438	-62.55615234	-70.99365234	+3744	+14.70849609	+1.69628906	-1.01074219	+48.27392578	-65.43457031	-52.00927734	+3096	+13.51318359	-2.16650391	-3.36621094	+0.35156250	-58.40332031	-55.37109375	+2588
+1457970812.17339990	+14.54150391	-1.88525391	-0.43505859	-0.61523438	-62.75390625	-71.01562500	+3744	+14.71289063	+1.68750000	-0.98437500	+47.65869141	-65.98388672	-51.50390625	+3104	+13.52197266	-2.14892578	-3.35742188	+0.10986328	-58.49121094	-55.12939453	+2588
+1457970812.17759990	+14.54589844	-1.88525391	-0.43066406	-0.61523438	-62.88574219	-71.05957031	+3744	+14.71728516	+1.67871094	-0.96679688	+46.93359375	-66.48925781	-50.86669922	+3112	+13.53076172	-2.13134766	-3.34863281	-0.13183594	-58.55712891	-54.88769531	+2584
+1457970812.18170000	+14.55029297	-1.88085938	-0.42187500	-0.57128906	-63.08349609	-71.12548828	+3744	+14.72607422	+1.66992188	-0.94921875	+46.29638672	-67.06054688	-50.29541016	+3124	+13.53955078	-2.10937500	-3.33544922	-0.37353516	-58.66699219	-54.66796875	+2584
+1457970812.19000010	+14.55029297	-1.87646484	-0.40869141	-0.41748047	-63.47900391	-71.32324219	+3744	+14.73486328	+1.63916016	-0.90966797	+44.82421875	-68.13720703	-49.04296875	+3144	+13.55273438	-2.07861328	-3.31347656	-0.85693359	-58.86474609	-54.20654297	+2584
+1457970812.19420000	+14.55468750	-1.87207031	-0.40429688	-0.32958984	-63.63281250	-71.41113281	+3744	+14.73925781	+1.62597656	-0.89648438	+44.07714844	-68.68652344	-48.38378906	+3152	+13.56152344	-2.06542969	-3.30029297	-1.07666016	-58.99658203	-53.96484375	+2584
+1457970812.19840000	+14.55908203	-1.86767578	-0.39990234	-0.17578125	-63.83056641	-71.56494141	+3744	+14.74365234	+1.61718750	-0.87890625	+43.33007813	-69.21386719	-47.70263672	+3164	+13.57470703	-2.05224609	-3.28710938	-1.29638672	-59.10644531	-53.78906250	+2584
+1457970812.20250010	+14.55908203	-1.85888672	-0.39111328	+0.04394531	-64.05029297	-71.78466797	+3744	+14.74365234	+1.61279297	-0.85693359	+42.58300781	-69.76318359	-47.02148438	+3172	+13.58349609	-2.03906250	-3.27832031	-1.42822266	-59.19433594	-53.65722656	+2584
+1457970812.20670010	+14.56347656	-1.85449219	-0.38671875	+0.21972656	-64.22607422	-71.96044922	+3740	+14.74804688	+1.59960938	-0.83935547	+41.79199219	-70.31250000	-46.27441406	+3180	+13.58789063	-2.02587891	-3.26953125	-1.56005859	-59.28222656	-53.52539063	+2588
+1457970812.21090010	+14.56347656	-1.85009766	-0.37792969	+0.46142578	-64.42382813	-72.20214844	+3740	+14.75244141	+1.59521484	-0.82177734	+40.95703125	-70.83984375	-45.52734375	+3188	+13.59667969	-2.01269531	-3.25634766	-1.69189453	-59.37011719	-53.39355469	+2588
+1457970812.21499990	+14.56347656	-1.84130859	-0.36474609	+0.74707031	-64.66552734	-72.46582031	+3740	+14.75683594	+1.58642578	-0.79541016	+40.18798828	-71.41113281	-44.80224609	+3200	+13.60546875	-2.00390625	-3.24755859	-1.77978516	-59.45800781	-53.32763672	+2588
+1457970812.21919990	+14.56347656	-1.83251953	-0.35595703	+1.03271484	-64.88525391	-72.72949219	+3740	+14.75683594	+1.57763672	-0.76904297	+39.35302734	-71.96044922	-44.05517578	+3212	+13.61425781	-1.99511719	-3.22998047	-1.88964844	-59.56787109	-53.28369141	+2588
+1457970812.22750000	+14.56787109	-1.81054688	-0.32519531	+1.77978516	-65.39062500	-73.41064453	+3740	+14.77001953	+1.57324219	-0.71630859	+37.74902344	-73.05908203	-42.53906250	+3228	+13.63183594	-1.98193359	-3.20361328	-1.99951172	-59.78759766	-53.30566406	+2592
+1457970812.23169990	+14.57226563	-1.79736328	-0.30761719	+2.24121094	-65.67626953	-73.80615234	+3744	+14.77880859	+1.56884766	-0.68994141	+36.82617188	-73.56445313	-41.66015625	+3236	+13.64062500	-1.97314453	-3.19042969	-2.02148438	-59.85351563	-53.30566406	+2592
+1457970812.23589990	+14.57666016	-1.78417969	-0.28564453	+2.72460938	-65.93994141	-74.24560547	+3744	+14.78320313	+1.56884766	-0.66357422	+35.92529297	-74.06982422	-40.78125000	+3240	+13.65380859	-1.96875000	-3.17724609	-2.02148438	-59.91943359	-53.37158203	+2592
+1457970812.24000000	+14.58105469	-1.77539063	-0.26367188	+3.27392578	-66.22558594	-74.72900391	+3748	+14.79199219	+1.56884766	-0.63281250	+35.09033203	-74.59716797	-39.99023438	+3248	+13.66259766	-1.96435547	-3.16406250	-1.99951172	-59.98535156	-53.45947266	+2592
+1457970812.24420000	+14.58105469	-1.76220703	-0.24169922	+3.86718750	-66.51123047	-75.23437500	+3748	+14.79638672	+1.57324219	-0.60644531	+34.16748047	-75.05859375	-39.08935547	+3252	+13.67138672	-1.95556641	-3.15087891	-1.95556641	-60.05126953	-53.54736328	+2592
+1457970812.24840000	+14.58105469	-1.74902344	-0.21533203	+4.46044922	-66.79687500	-75.78369141	+3752	+14.80078125	+1.57324219	-0.57568359	+33.13476563	-75.54199219	-38.10058594	+3256	+13.68017578	-1.95117188	-3.13769531	-1.93359375	-60.09521484	-53.61328125	+2592
+1457970812.25250010	+14.58544922	-1.73583984	-0.19335938	+5.05371094	-67.06054688	-76.31103516	+3756	+14.80957031	+1.57324219	-0.55371094	+32.03613281	-75.98144531	-37.02392578	+3260	+13.68896484	-1.95117188	-3.12890625	-1.95556641	-60.16113281	-53.67919922	+2592
+1457970812.25670000	+14.58984375	-1.72265625	-0.17138672	+5.73486328	-67.34619141	-76.92626953	+3760	+14.81396484	+1.57324219	-0.52734375	+30.84960938	-76.42089844	-35.83740234	+3264	+13.69775391	-1.94238281	-3.11572266	-1.95556641	-60.20507813	-53.72314453	+2588
+1457970812.26500010	+14.59423828	-1.69628906	-0.12304688	+7.14111328	-67.89550781	-78.20068359	+3764	+14.82714844	+1.57324219	-0.48779297	+28.30078125	-77.21191406	-33.31054688	+3268	+13.71093750	-1.93798828	-3.08935547	-1.95556641	-60.33691406	-53.83300781	+2588
+1457970812.26920010	+14.59863281	-1.68750000	-0.10107422	+7.93212891	-68.15917969	-78.94775391	+3768	+14.83154297	+1.57763672	-0.47021484	+26.91650391	-77.58544922	-31.90429688	+3272	+13.71972656	-1.93359375	-3.08056641	-1.93359375	-60.35888672	-53.85498047	+2588
+1457970812.27749990	+14.59863281	-1.67431641	-0.07031250	+9.42626953	-68.59863281	-80.35400391	+3776	+14.83593750	+1.56445313	-0.44824219	+23.68652344	-78.22265625	-28.74023438	+3276	+13.72851563	-1.92041016	-3.06738281	-1.99951172	-60.38085938	-53.83300781	+2584
+1457970812.28580000	+14.59863281	-1.66552734	-0.04833984	+10.96435547	-69.03808594	-81.89208984	+3780	+14.83593750	+1.55566406	-0.43066406	+20.10498047	-78.83789063	-25.11474609	+3280	+13.73291016	-1.91162109	-3.05419922	-2.10937500	-60.46875000	-53.76708984	+2584
+1457970812.29000000	+14.59863281	-1.66552734	-0.04394531	+11.68945313	-69.19189453	-82.61718750	+3780	+14.83593750	+1.54687500	-0.43066406	+18.06152344	-79.05761719	-23.04931641	+3284	+13.73291016	-1.90722656	-3.04980469	-2.21923828	-60.49072266	-53.70117188	+2584
+1457970812.29419990	+14.59863281	-1.66113281	-0.03955078	+12.52441406	-69.34570313	-83.47412109	+3780	+14.83593750	+1.54248047	-0.43066406	+15.97412109	-79.27734375	-20.91796875	+3284	+13.73730469	-1.90283203	-3.04541016	-2.30712891	-60.53466797	-53.61328125	+2580
+1457970812.29830000	+14.59423828	-1.66552734	-0.03955078	+13.29345703	-69.49951172	-84.28710938	+3780	+14.83593750	+1.52929688	-0.43066406	+13.88671875	-79.49707031	-18.80859375	+3288	+13.73730469	-1.89843750	-3.03662109	-2.41699219	-60.57861328	-53.52539063	+2580
+1457970812.30250000	+14.59423828	-1.66992188	-0.03955078	+14.06250000	-69.60937500	-85.07812500	+3784	+14.83154297	+1.51611328	-0.43066406	+11.79931641	-79.69482422	-16.67724609	+3292	+13.73730469	-1.89404297	-3.03662109	-2.52685547	-60.60058594	-53.43750000	+2580
+1457970812.31080010	+14.58984375	-1.67871094	-0.05273438	+15.57861328	-69.80712891	-86.72607422	+3784	+14.82275391	+1.49414063	-0.43945313	+7.53662109	-80.00244141	-12.26074219	+3300	+13.73730469	-1.88525391	-3.03662109	-2.72460938	-60.64453125	-53.26171875	+2580
+1457970812.31500010	+14.58544922	-1.68750000	-0.05712891	+16.30371094	-69.87304688	-87.49511719	+3788	+14.81835938	+1.48095703	-0.43945313	+5.42724609	-80.13427734	-10.10742188	+3308	+13.73730469	-1.88085938	-3.03662109	-2.81250000	-60.66650391	-53.17382813	+2580
+1457970812.31920000	+14.58544922	-1.69189453	-0.06591797	+17.07275391	-69.98291016	-88.35205078	+3788	+14.81396484	+1.47216797	-0.44384766	+3.31787109	-80.26611328	-7.88818359	+3312	+13.73291016	-1.87646484	-3.03222656	-2.90039063	-60.71044922	-53.10791016	+2580
+1457970812.32329990	+14.58544922	-1.69628906	-0.07031250	+17.86376953	-70.04882813	-89.20898438	+3788	+14.80957031	+1.46337891	-0.43945313	+1.29638672	-80.41992188	-5.73486328	+3316	+13.73291016	-1.87207031	-3.03222656	-2.98828125	-60.75439453	-53.06396484	+2580
+1457970812.32750010	+14.58105469	-1.70068359	-0.07031250	+18.69873047	-70.13671875	-90.10986328	+3784	+14.80517578	+1.45019531	-0.43945313	-0.63720703	-80.55175781	-3.69140625	+3320	+13.73291016	-1.87207031	-3.02783203	-3.05419922	-60.77636719	-53.02001953	+2580
+1457970812.33170010	+14.58105469	-1.70507813	-0.07470703	+19.55566406	-70.20263672	-91.05468750	+3784	+14.80078125	+1.44140625	-0.43945313	-2.59277344	-80.66162109	-1.62597656	+3320	+13.72851563	-1.86767578	-3.02783203	-3.12011719	-60.82031250	-52.99804688	+2580
+1457970812.33579990	+14.58105469	-1.70507813	-0.07910156	+20.43457031	-70.22460938	-91.99951172	+3780	+14.79638672	+1.44140625	-0.43945313	-4.39453125	-80.74951172	+0.32958984	+3320	+13.72851563	-1.86767578	-3.02783203	-3.16406250	-60.86425781	-52.99804688	+2580
+1457970812.33999990	+14.58105469	-1.70068359	-0.07910156	+21.40136719	-70.29052734	-93.01025391	+3780	+14.79199219	+1.43701172	-0.43066406	-6.13037109	-80.90332031	+2.19726563	+3324	+13.72851563	-1.86328125	-3.02343750	-3.16406250	-60.90820313	-53.02001953	+2584
+1457970812.34410000	+14.58105469	-1.70068359	-0.07470703	+22.34619141	-70.37841797	-94.04296875	+3776	+14.78759766	+1.43701172	-0.42187500	-7.91015625	-81.05712891	+4.10888672	+3324	+13.72851563	-1.86328125	-3.02343750	-3.16406250	-60.95214844	-53.08593750	+2584
+1457970812.35250000	+14.58105469	-1.68310547	-0.06152344	+24.43359375	-70.51025391	-96.21826172	+3776	+14.78320313	+1.44140625	-0.39990234	-11.44775391	-81.34277344	+7.99804688	+3328	+13.73291016	-1.85888672	-3.01464844	-3.05419922	-61.08398438	-53.30566406	+2584
+1457970812.35660000	+14.58544922	-1.67431641	-0.04833984	+25.55419922	-70.59814453	-97.40478516	+3776	+14.78320313	+1.43701172	-0.38671875	-13.35937500	-81.49658203	+9.97558594	+3328	+13.73291016	-1.85888672	-3.01025391	-2.96630859	-61.17187500	-53.45947266	+2588
+1457970812.36080000	+14.58544922	-1.66113281	-0.03515625	+26.74072266	-70.66406250	-98.61328125	+3780	+14.78320313	+1.44580078	-0.37353516	-15.18310547	-81.65039063	+11.95312500	+3328	+13.73291016	-1.85888672	-3.00146484	-2.85644531	-61.25976563	-53.65722656	+2588
+1457970812.36500000	+14.58544922	-1.64355469	-0.02197266	+27.94921875	-70.72998047	-99.86572266	+3780	+14.78320313	+1.45458984	-0.35595703	-17.00683594	-81.80419922	+13.93066406	+3328	+13.73730469	-1.85888672	-2.99707031	-2.72460938	-61.34765625	-53.85498047	+2588
+1457970812.37330010	+14.58984375	-1.61279297	+0.00000000	+30.27832031	-70.79589844	-102.26074219	+3784	+14.78320313	+1.46777344	-0.33398438	-20.47851563	-81.97998047	+17.62207031	+3324	+13.74609375	-1.85449219	-2.97509766	-2.35107422	-61.56738281	-54.42626953	+2588
+1457970812.37750010	+14.58984375	-1.59521484	+0.01757813	+31.46484375	-70.83984375	-103.46923828	+3784	+14.78320313	+1.47216797	-0.32519531	-22.39013672	-82.06787109	+19.64355469	+3324	+13.74609375	-1.85449219	-2.96630859	-2.15332031	-61.67724609	-54.68994141	+2588
+1457970812.38159990	+14.58984375	-1.58203125	+0.03076172	+32.60742188	-70.86181641	-104.65576172	+3788	+14.77880859	+1.47656250	-0.31201172	-24.16992188	-82.15576172	+21.48925781	+3324	+13.75048828	-1.85449219	-2.95751953	-1.91162109	-61.80908203	-55.04150391	+2592
+1457970812.38579990	+14.58984375	-1.56884766	+0.04394531	+33.70605469	-70.88378906	-105.79833984	+3788	+14.77880859	+1.47656250	-0.30322266	-26.12548828	-82.22167969	+23.51074219	+3320	+13.75488281	-1.85009766	-2.94873047	-1.69189453	-61.91894531	-55.34912109	+2592
+1457970812.39410000	+14.59423828	-1.54248047	+0.06591797	+35.68359375	-70.88378906	-107.86376953	+3788	+14.78320313	+1.48095703	-0.29003906	-29.64111328	-82.24365234	+27.13623047	+3312	+13.75488281	-1.84570313	-2.92675781	-1.31835938	-62.13867188	-55.92041016	+2588
+1457970812.40249990	+14.59423828	-1.52929688	+0.07470703	+37.39746094	-70.81787109	-109.68750000	+3784	+14.78320313	+1.48095703	-0.29003906	-32.84912109	-82.22167969	+30.41015625	+3304	+13.75927734	-1.84570313	-2.91796875	-1.03271484	-62.31445313	-56.38183594	+2588
+1457970812.41080000	+14.59423828	-1.52490234	+0.06591797	+38.43017578	-70.64208984	-110.91796875	+3776	+14.77880859	+1.47656250	-0.29443359	-35.50781250	-82.13378906	+33.09082031	+3300	+13.75927734	-1.84130859	-2.90917969	-0.83496094	-62.42431641	-56.71142578	+2584
+1457970812.41910000	+14.59423828	-1.53369141	+0.05712891	+39.19921875	-70.48828125	-111.90673828	+3772	+14.77001953	+1.46337891	-0.30761719	-37.94677734	-82.02392578	+35.48583984	+3296	+13.75048828	-1.84130859	-2.90917969	-0.72509766	-62.46826172	-56.93115234	+2584
+1457970812.42740010	+14.58984375	-1.54687500	+0.03955078	+39.74853516	-70.33447266	-112.74169922	+3768	+14.76123047	+1.44140625	-0.32080078	-40.12207031	-81.93603516	+37.57324219	+3296	+13.74169922	-1.84130859	-2.91357422	-0.65917969	-62.53417969	-57.15087891	+2584
+1457970812.43160010	+14.58984375	-1.55566406	+0.02636719	+39.79248047	-70.20263672	-112.93945313	+3768	+14.75683594	+1.43261719	-0.33398438	-40.95703125	-81.89208984	+38.36425781	+3296	+13.73730469	-1.84130859	-2.91357422	-0.63720703	-62.53417969	-57.23876953	+2584
+1457970812.43580010	+14.58984375	-1.56884766	+0.01318359	+39.81445313	-70.09277344	-113.11523438	+3768	+14.75244141	+1.42822266	-0.34277344	-41.74804688	-81.84814453	+39.11132813	+3296	+13.73730469	-1.84130859	-2.91357422	-0.61523438	-62.53417969	-57.34863281	+2584
+1457970812.43989990	+14.58984375	-1.57763672	+0.00000000	+39.88037109	-69.98291016	-113.33496094	+3768	+14.74804688	+1.41943359	-0.35595703	-42.56103516	-81.82617188	+39.88037109	+3296	+13.73291016	-1.84130859	-2.91796875	-0.57128906	-62.55615234	-57.43652344	+2584
+1457970812.44829990	+14.58544922	-1.59521484	-0.01757813	+39.88037109	-69.80712891	-113.64257813	+3768	+14.73486328	+1.40185547	-0.36914063	-44.34082031	-81.82617188	+41.52832031	+3292	+13.72412109	-1.84130859	-2.91796875	-0.46142578	-62.55615234	-57.65625000	+2584
+1457970812.45240000	+14.58544922	-1.60400391	-0.02636719	+39.90234375	-69.74121094	-113.81835938	+3764	+14.72607422	+1.39306641	-0.37353516	-45.24169922	-81.84814453	+42.34130859	+3292	+13.71972656	-1.84130859	-2.91796875	-0.39550781	-62.55615234	-57.78808594	+2584
+1457970812.45660000	+14.58544922	-1.61279297	-0.03076172	+39.94628906	-69.69726563	-114.01611328	+3764	+14.72167969	+1.38427734	-0.37792969	-46.16455078	-81.87011719	+43.22021484	+3292	+13.71533203	-1.84130859	-2.91796875	-0.30761719	-62.57812500	-57.94189453	+2584
+1457970812.46079990	+14.58105469	-1.61718750	-0.03076172	+40.01220703	-69.65332031	-114.23583984	+3760	+14.71728516	+1.37988281	-0.38232422	-47.13134766	-81.91406250	+44.14306641	+3288	+13.71093750	-1.84130859	-2.91796875	-0.21972656	-62.60009766	-58.09570313	+2584
+1457970812.46490000	+14.58105469	-1.62158203	-0.03076172	+40.16601563	-69.63134766	-114.49951172	+3756	+14.71289063	+1.37988281	-0.38232422	-48.18603516	-81.95800781	+45.13183594	+3284	+13.71093750	-1.84130859	-2.91357422	-0.10986328	-62.64404297	-58.27148438	+2584
+1457970812.47330000	+14.58105469	-1.62158203	-0.02197266	+40.53955078	-69.60937500	-115.09277344	+3748	+14.70849609	+1.38427734	-0.38232422	-50.25146484	-82.06787109	+47.17529297	+3276	+13.70654297	-1.84130859	-2.90917969	+0.17578125	-62.70996094	-58.66699219	+2584
+1457970812.47740010	+14.58105469	-1.61718750	-0.01757813	+40.80322266	-69.60937500	-115.44433594	+3744	+14.70410156	+1.38867188	-0.37792969	-51.45996094	-82.13378906	+48.40576172	+3272	+13.70654297	-1.83691406	-2.90478516	+0.32958984	-62.75390625	-58.86474609	+2580
+1457970812.48160000	+14.58105469	-1.60839844	-0.00439453	+41.15478516	-69.65332031	-115.88378906	+3744	+14.70410156	+1.39306641	-0.36914063	-52.86621094	-82.19970703	+49.83398438	+3272	+13.70654297	-1.83691406	-2.90039063	+0.50537109	-62.79785156	-59.10644531	+2580
+1457970812.48580000	+14.58105469	-1.60400391	+0.00878906	+41.59423828	-69.69726563	-116.36718750	+3744	+14.69970703	+1.40185547	-0.36035156	-54.38232422	-82.28759766	+51.35009766	+3268	+13.70654297	-1.83691406	-2.89599609	+0.68115234	-62.84179688	-59.32617188	+2580
+1457970812.48990010	+14.58105469	-1.59521484	+0.02197266	+42.03369141	-69.76318359	-116.87255859	+3744	+14.69970703	+1.40625000	-0.35156250	-55.83251953	-82.33154297	+52.82226563	+3264	+13.70654297	-1.83251953	-2.89160156	+0.85693359	-62.88574219	-59.56787109	+2580
+1457970812.49410010	+14.58105469	-1.58203125	+0.03955078	+42.56103516	-69.82910156	-117.42187500	+3744	+14.69970703	+1.41503906	-0.34716797	-57.37060547	-82.37548828	+54.40429688	+3264	+13.70654297	-1.83251953	-2.88281250	+1.03271484	-62.95166016	-59.80957031	+2580
+1457970812.50239990	+14.58105469	-1.56005859	+0.07031250	+43.65966797	-69.96093750	-118.56445313	+3740	+14.69970703	+1.43701172	-0.33398438	-60.35888672	-82.41943359	+57.52441406	+3256	+13.71093750	-1.82812500	-2.87402344	+1.38427734	-63.08349609	-60.27099609	+2576
+1457970812.50659990	+14.58105469	-1.54687500	+0.08349609	+44.20898438	-70.00488281	-119.13574219	+3740	+14.69970703	+1.44580078	-0.32519531	-62.05078125	-82.44140625	+59.28222656	+3252	+13.71533203	-1.82373047	-2.86962891	+1.53808594	-63.14941406	-60.49072266	+2576
+1457970812.51490000	+14.58105469	-1.52929688	+0.10107422	+45.21972656	-70.09277344	-120.14648438	+3736	+14.69531250	+1.45898438	-0.31640625	-65.17089844	-82.44140625	+62.49023438	+3240	+13.71533203	-1.81933594	-2.86523438	+1.77978516	-63.23730469	-60.84228516	+2568
+1457970812.51910000	+14.57666016	-1.52050781	+0.10546875	+45.70312500	-70.13671875	-120.62988281	+3732	+14.69531250	+1.46337891	-0.31640625	-66.86279297	-82.39746094	+64.20410156	+3236	+13.71533203	-1.81933594	-2.86962891	+1.86767578	-63.28125000	-60.97412109	+2568
+1457970812.52320000	+14.57666016	-1.51611328	+0.10986328	+46.14257813	-70.15869141	-121.09130859	+3728	+14.69091797	+1.46337891	-0.31640625	-68.59863281	-82.37548828	+65.93994141	+3228	+13.71533203	-1.81494141	-2.86962891	+1.95556641	-63.32519531	-61.08398438	+2564
+1457970812.52740000	+14.57666016	-1.51611328	+0.10986328	+46.45019531	-70.18066406	-121.44287109	+3724	+14.68652344	+1.46337891	-0.32080078	-69.80712891	-82.30957031	+67.12646484	+3220	+13.71533203	-1.81494141	-2.87402344	+1.97753906	-63.36914063	-61.17187500	+2560
+1457970812.53160000	+14.57666016	-1.51611328	+0.10107422	+46.66992188	-70.15869141	-121.68457031	+3720	+14.68652344	+1.46337891	-0.33398438	-71.10351563	-82.24365234	+68.40087891	+3216	+13.71093750	-1.81494141	-2.87841797	+1.97753906	-63.39111328	-61.21582031	+2560
+1457970812.53570010	+14.57226563	-1.52050781	+0.08789063	+46.82373047	-70.15869141	-121.88232422	+3720	+14.67773438	+1.45898438	-0.34716797	-72.31201172	-82.19970703	+69.56542969	+3212	+13.71093750	-1.81494141	-2.88281250	+1.97753906	-63.41308594	-61.25976563	+2556
+1457970812.53990010	+14.57226563	-1.52490234	+0.07031250	+46.88964844	-70.11474609	-121.97021484	+3716	+14.67333984	+1.45019531	-0.36474609	-73.25683594	-82.13378906	+70.44433594	+3208	+13.71093750	-1.81054688	-2.89160156	+1.95556641	-63.43505859	-61.25976563	+2556
+1457970812.54819990	+14.56787109	-1.53808594	+0.03076172	+46.91162109	-70.00488281	-122.08007813	+3716	+14.65576172	+1.43261719	-0.39990234	-75.38818359	-82.04589844	+72.33398438	+3208	+13.70214844	-1.80615234	-2.91357422	+1.86767578	-63.41308594	-61.21582031	+2556
+1457970812.55240010	+14.56347656	-1.54687500	+0.00439453	+46.84570313	-69.93896484	-122.05810547	+3716	+14.65136719	+1.41943359	-0.42626953	-75.98144531	-82.00195313	+72.81738281	+3208	+13.69775391	-1.80615234	-2.93115234	+1.80175781	-63.41308594	-61.14990234	+2560
+1457970812.55660010	+14.56347656	-1.55566406	-0.01757813	+46.75781250	-69.87304688	-122.01416016	+3720	+14.64257813	+1.40625000	-0.45703125	-76.55273438	-81.97998047	+73.23486328	+3208	+13.69335938	-1.80615234	-2.94433594	+1.71386719	-63.39111328	-61.10595703	+2560
+1457970812.56069990	+14.55908203	-1.56445313	-0.04394531	+46.66992188	-69.82910156	-121.99218750	+3720	+14.63378906	+1.39746094	-0.48779297	-77.05810547	-81.95800781	+73.60839844	+3208	+13.68896484	-1.80175781	-2.95751953	+1.64794922	-63.39111328	-61.06201172	+2560
+1457970812.57320000	+14.55468750	-1.58642578	-0.14062500	+46.34033203	-69.58740234	-121.75048828	+3720	+14.61621094	+1.38427734	-0.57568359	-78.13476563	-82.02392578	+74.33349609	+3212	+13.67578125	-1.78857422	-3.02343750	+1.42822266	-63.34716797	-60.88623047	+2564
+1457970812.58150010	+14.55029297	-1.58642578	-0.20214844	+46.34033203	-69.43359375	-121.72851563	+3716	+14.60302734	+1.38427734	-0.63281250	-78.59619141	-82.11181641	+74.61914063	+3212	+13.66699219	-1.77978516	-3.07617188	+1.38427734	-63.28125000	-60.84228516	+2572
+1457970812.58570000	+14.55029297	-1.58203125	-0.23291016	+46.42822266	-69.36767578	-121.79443359	+3716	+14.59863281	+1.39306641	-0.65917969	-78.64013672	-82.17773438	+74.61914063	+3212	+13.66259766	-1.77099609	-3.10253906	+1.38427734	-63.25927734	-60.86425781	+2572
+1457970812.58990000	+14.55029297	-1.57324219	-0.25927734	+46.53808594	-69.32373047	-121.86035156	+3712	+14.59863281	+1.40185547	-0.68554688	-79.01367188	-82.22167969	+74.94873047	+3212	+13.65820313	-1.76220703	-3.12890625	+1.42822266	-63.23730469	-60.90820313	+2576
+1457970812.59400010	+14.55468750	-1.56445313	-0.28564453	+46.71386719	-69.25781250	-121.99218750	+3708	+14.59863281	+1.41064453	-0.70751953	-79.16748047	-82.28759766	+75.08056641	+3216	+13.65820313	-1.75341797	-3.16406250	+1.51611328	-63.23730469	-60.99609375	+2580
+1457970812.59820010	+14.55468750	-1.54687500	-0.31201172	+46.97753906	-69.21386719	-122.14599609	+3708	+14.59863281	+1.43261719	-0.73388672	-79.25537109	-82.33154297	+75.21240234	+3216	+13.65820313	-1.74023438	-3.19042969	+1.62597656	-63.21533203	-61.10595703	+2580
+1457970812.60649990	+14.56347656	-1.50292969	-0.36035156	+47.65869141	-69.12597656	-122.60742188	+3700	+14.59863281	+1.48095703	-0.77783203	-79.51904297	-82.41943359	+75.58593750	+3224	+13.65820313	-1.71826172	-3.25634766	+1.99951172	-63.17138672	-61.45751953	+2584
+1457970812.61069990	+14.56347656	-1.47656250	-0.37792969	+48.07617188	-69.10400391	-122.89306641	+3696	+14.59863281	+1.50292969	-0.80419922	-79.58496094	-82.44140625	+75.71777344	+3224	+13.65820313	-1.70068359	-3.28710938	+2.19726563	-63.14941406	-61.63330078	+2584
+1457970812.61490010	+14.56787109	-1.45019531	-0.40429688	+48.40576172	-69.03808594	-123.09082031	+3692	+14.59863281	+1.52490234	-0.83056641	-79.54101563	-82.46337891	+75.71777344	+3224	+13.65820313	-1.68750000	-3.32226563	+2.39501953	-63.10546875	-61.78710938	+2588
+1457970812.62319990	+14.57666016	-1.39306641	-0.45263672	+49.21875000	-68.97216797	-123.61816406	+3684	+14.59863281	+1.57763672	-0.87890625	-79.89257813	-82.48535156	+76.24511719	+3228	+13.65820313	-1.65673828	-3.39257813	+2.90039063	-63.03955078	-62.24853516	+2588
+1457970812.62739990	+14.58105469	-1.36230469	-0.48339844	+49.52636719	-68.90625000	-123.79394531	+3684	+14.59863281	+1.60839844	-0.90966797	-79.60693359	-82.46337891	+76.04736328	+3232	+13.65820313	-1.63916016	-3.43212891	+3.09814453	-62.99560547	-62.44628906	+2588
+1457970812.63150000	+14.58984375	-1.33154297	-0.51416016	+49.85595703	-68.84033203	-123.96972656	+3680	+14.59863281	+1.63916016	-0.94482422	-79.51904297	-82.44140625	+76.02539063	+3232	+13.65820313	-1.62158203	-3.47167969	+3.31787109	-62.92968750	-62.62207031	+2588
+1457970812.63570000	+14.59423828	-1.30078125	-0.54492188	+50.16357422	-68.77441406	-124.14550781	+3676	+14.59863281	+1.66992188	-0.97558594	-79.49707031	-82.44140625	+76.06933594	+3232	+13.65820313	-1.60400391	-3.51123047	+3.53759766	-62.86376953	-62.77587891	+2588
+1457970812.63990000	+14.59863281	-1.27001953	-0.58447266	+50.38330078	-68.68652344	-124.23339844	+3676	+14.59423828	+1.69628906	-1.01953125	-78.88183594	-82.41943359	+75.52001953	+3232	+13.65380859	-1.58203125	-3.55957031	+3.73535156	-62.75390625	-62.95166016	+2588
+1457970812.64400010	+14.59863281	-1.23925781	-0.62841797	+50.55908203	-68.57666016	-124.29931641	+3672	+14.58984375	+1.72265625	-1.06347656	-78.44238281	-82.41943359	+75.14648438	+3232	+13.64941406	-1.56445313	-3.60351563	+3.95507813	-62.66601563	-63.10546875	+2592
+1457970812.64820000	+14.59863281	-1.21728516	-0.66796875	+50.71289063	-68.46679688	-124.34326172	+3672	+14.58544922	+1.74902344	-1.10742188	-78.09082031	-82.44140625	+74.79492188	+3232	+13.64501953	-1.54248047	-3.64746094	+4.15283203	-62.57812500	-63.25927734	+2592
+1457970812.65229990	+14.60302734	-1.19091797	-0.72070313	+50.66894531	-68.31298828	-124.18945313	+3668	+14.58105469	+1.77099609	-1.16015625	-77.12402344	-82.44140625	+73.87207031	+3232	+13.63623047	-1.51611328	-3.69580078	+4.32861328	-62.46826172	-63.34716797	+2592
+1457970812.65650010	+14.60302734	-1.16894531	-0.77343750	+50.62500000	-68.15917969	-124.05761719	+3664	+14.57226563	+1.79296875	-1.21289063	-76.39892578	-82.46337891	+73.12500000	+3232	+13.62744141	-1.49853516	-3.74414063	+4.46044922	-62.35839844	-63.45703125	+2588
+1457970812.66070010	+14.60742188	-1.14257813	-0.82617188	+50.60302734	-68.00537109	-123.96972656	+3664	+14.56347656	+1.81933594	-1.26562500	-75.69580078	-82.50732422	+72.44384766	+3232	+13.62304688	-1.47216797	-3.79248047	+4.65820313	-62.22656250	-63.58886719	+2588
+1457970812.66479990	+14.60742188	-1.12060547	-0.88330078	+50.58105469	-67.82958984	-123.83789063	+3660	+14.55468750	+1.84570313	-1.32714844	-74.42138672	-82.57324219	+71.19140625	+3232	+13.61425781	-1.45019531	-3.84521484	+4.83398438	-62.11669922	-63.69873047	+2588
+1457970812.66899990	+14.60742188	-1.09863281	-0.94482422	+50.42724609	-67.60986328	-123.66210938	+3656	+14.54589844	+1.86767578	-1.39306641	-72.97119141	-82.63916016	+69.69726563	+3236	+13.60546875	-1.42822266	-3.89355469	+4.98779297	-61.98486328	-63.80859375	+2588
+1457970812.67730000	+14.60742188	-1.04589844	-1.06787109	+50.22949219	-67.17041016	-123.26660156	+3648	+14.51953125	+1.92041016	-1.52490234	-70.00488281	-82.81494141	+66.73095703	+3240	+13.58349609	-1.37109375	-3.99902344	+5.38330078	-61.69921875	-64.00634766	+2584
+1457970812.68150000	+14.60302734	-1.02392578	-1.13378906	+50.09765625	-66.95068359	-123.06884766	+3640	+14.51074219	+1.94677734	-1.59082031	-68.31298828	-82.90283203	+64.99511719	+3240	+13.57031250	-1.34912109	-4.04736328	+5.58105469	-61.54541016	-64.16015625	+2584
+1457970812.68569990	+14.59863281	-0.99316406	-1.19970703	+49.98779297	-66.70898438	-122.89306641	+3636	+14.49755859	+1.97753906	-1.65673828	-66.53320313	-83.01269531	+63.21533203	+3244	+13.55712891	-1.31835938	-4.10009766	+5.82275391	-61.39160156	-64.33593750	+2580
+1457970812.68980000	+14.59863281	-0.96240234	-1.26123047	+49.94384766	-66.46728516	-122.76123047	+3632	+14.48437500	+2.00830078	-1.71826172	-64.77539063	-83.12255859	+61.45751953	+3244	+13.54833984	-1.28759766	-4.14843750	+6.08642578	-61.28173828	-64.51171875	+2580
+1457970812.69400000	+14.59863281	-0.93603516	-1.31835938	+49.87792969	-66.22558594	-122.62939453	+3624	+14.47119141	+2.03906250	-1.78857422	-62.55615234	-83.23242188	+59.23828125	+3248	+13.53515625	-1.26123047	-4.19677734	+6.32812500	-61.14990234	-64.68750000	+2572
+1457970812.69820000	+14.59863281	-0.89648438	-1.37988281	+49.89990234	-65.98388672	-122.51953125	+3616	+14.45800781	+2.07861328	-1.85449219	-60.22705078	-83.34228516	+56.97509766	+3256	+13.53076172	-1.23046875	-4.24511719	+6.61376953	-60.99609375	-64.88525391	+2572
+1457970812.70230010	+14.59863281	-0.85253906	-1.43261719	+50.05371094	-65.78613281	-122.51953125	+3608	+14.44482422	+2.11816406	-1.91162109	-58.51318359	-83.45214844	+55.28320313	+3256	+13.51757813	-1.19531250	-4.29345703	+6.96533203	-60.86425781	-65.12695313	+2568
+1457970812.70650010	+14.59863281	-0.81738281	-1.48535156	+50.11962891	-65.56640625	-122.47558594	+3600	+14.43603516	+2.15771484	-1.97314453	-56.25000000	-83.56201172	+53.08593750	+3260	+13.50878906	-1.16455078	-4.34179688	+7.31689453	-60.73242188	-65.39062500	+2560
+1457970812.71070000	+14.59863281	-0.76904297	-1.53808594	+50.22949219	-65.34667969	-122.43164063	+3592	+14.42285156	+2.20605469	-2.03466797	-53.92089844	-83.62792969	+50.84472656	+3264	+13.50000000	-1.12939453	-4.38574219	+7.66845703	-60.57861328	-65.63232422	+2556
+1457970812.71479990	+14.59423828	-0.72070313	-1.58203125	+50.42724609	-65.17089844	-122.49755859	+3580	+14.41406250	+2.25439453	-2.08300781	-52.20703125	-83.73779297	+49.21875000	+3264	+13.49121094	-1.08984375	-4.42968750	+8.08593750	-60.46875000	-65.89599609	+2552
+1457970812.71900010	+14.59423828	-0.67236328	-1.62158203	+50.62500000	-64.99511719	-122.54150391	+3572	+14.40527344	+2.30273438	-2.13134766	-50.22949219	-83.82568359	+47.35107422	+3268	+13.48242188	-1.05468750	-4.46923828	+8.48144531	-60.35888672	-66.20361328	+2544
+1457970812.72320010	+14.59863281	-0.61523438	-1.66552734	+50.86669922	-64.81933594	-122.58544922	+3564	+14.39648438	+2.35546875	-2.17968750	-48.20800781	-83.89160156	+45.46142578	+3268	+13.47363281	-1.01513672	-4.51318359	+8.92089844	-60.22705078	-66.51123047	+2536
+1457970812.73149990	+14.60302734	-0.50537109	-1.72705078	+51.52587891	-64.55566406	-122.84912109	+3540	+14.38330078	+2.46093750	-2.25878906	-45.26367188	-84.04541016	+42.75878906	+3264	+13.46484375	-0.94042969	-4.58789063	+9.75585938	-60.02929688	-67.10449219	+2520
+1457970812.73560000	+14.60302734	-0.44384766	-1.76220703	+51.83349609	-64.42382813	-122.98095703	+3532	+14.37451172	+2.51806641	-2.29833984	-43.61572266	-84.11132813	+41.28662109	+3264	+13.46044922	-0.89648438	-4.62744141	+10.19531250	-59.91943359	-67.39013672	+2512
+1457970812.73980000	+14.60302734	-0.38671875	-1.78857422	+52.20703125	-64.31396484	-123.13476563	+3520	+14.37011719	+2.57958984	-2.32910156	-42.31933594	-84.17724609	+40.16601563	+3264	+13.45605469	-0.85693359	-4.66259766	+10.63476563	-59.83154297	-67.67578125	+2504
+1457970812.74400000	+14.59863281	-0.32519531	-1.81494141	+52.51464844	-64.20410156	-123.24462891	+3508	+14.36132813	+2.64111328	-2.36425781	-40.93505859	-84.24316406	+38.95751953	+3260	+13.45166016	-0.81298828	-4.69775391	+11.07421875	-59.72167969	-67.98339844	+2496
+1457970812.74810000	+14.59863281	-0.26806641	-1.84570313	+52.77832031	-64.09423828	-123.33251953	+3496	+14.35253906	+2.69384766	-2.39941406	-39.55078125	-84.28710938	+37.72705078	+3256	+13.44287109	-0.76904297	-4.73291016	+11.49169922	-59.63378906	-68.24707031	+2488
+1457970812.75230000	+14.59863281	-0.21533203	-1.87207031	+53.06396484	-64.00634766	-123.44238281	+3488	+14.34375000	+2.74658203	-2.42578125	-38.43017578	-84.35302734	+36.73828125	+3252	+13.43847656	-0.72509766	-4.76367188	+11.88720703	-59.56787109	-68.46679688	+2476
+1457970812.75650000	+14.59423828	-0.15820313	-1.89843750	+53.32763672	-63.89648438	-123.55224609	+3476	+14.33496094	+2.79931641	-2.45654297	-37.26562500	-84.39697266	+35.70556641	+3244	+13.42968750	-0.68115234	-4.79882813	+12.26074219	-59.47998047	-68.68652344	+2468
+1457970812.76060010	+14.59423828	-0.10546875	-1.92480469	+53.61328125	-63.80859375	-123.66210938	+3460	+14.32617188	+2.85205078	-2.48291016	-36.07910156	-84.46289063	+34.65087891	+3240	+13.42529297	-0.63720703	-4.82958984	+12.63427734	-59.39208984	-68.90625000	+2456
+1457970812.76480010	+14.58984375	-0.04833984	-1.95117188	+53.87695313	-63.72070313	-123.75000000	+3448	+14.31738281	+2.90478516	-2.51806641	-34.80468750	-84.50683594	+33.48632813	+3236	+13.41650391	-0.59326172	-4.85595703	+12.96386719	-59.32617188	-69.10400391	+2444
+1457970812.76900010	+14.58544922	+0.00439453	-1.98193359	+54.07470703	-63.61083984	-123.79394531	+3436	+14.30419922	+2.95751953	-2.54882813	-33.42041016	-84.52880859	+32.23388672	+3232	+13.41210938	-0.54931641	-4.88671875	+13.27148438	-59.26025391	-69.25781250	+2432
+1457970812.77729990	+14.57226563	+0.09667969	-2.04345703	+54.36035156	-63.39111328	-123.81591797	+3408	+14.27343750	+3.05859375	-2.61914063	-30.49804688	-84.57275391	+29.55322266	+3224	+13.39453125	-0.45703125	-4.94824219	+13.84277344	-59.12841797	-69.47753906	+2412
+1457970812.78150010	+14.56347656	+0.14062500	-2.07421875	+54.42626953	-63.28125000	-123.77197266	+3396	+14.25146484	+3.10253906	-2.65429688	-28.85009766	-84.57275391	+27.99316406	+3224	+13.38574219	-0.40869141	-4.97460938	+14.10644531	-59.04052734	-69.54345703	+2400
+1457970812.78559990	+14.55908203	+0.18457031	-2.10937500	+54.49218750	-63.14941406	-123.72802734	+3380	+14.23388672	+3.14648438	-2.68945313	-27.15820313	-84.57275391	+26.34521484	+3224	+13.37255859	-0.36474609	-5.00537109	+14.34814453	-58.97460938	-69.60937500	+2392
+1457970812.78979990	+14.55029297	+0.22851563	-2.14453125	+54.53613281	-63.03955078	-123.66210938	+3368	+14.21630859	+3.18603516	-2.72460938	-25.66406250	-84.57275391	+24.89501953	+3220	+13.36376953	-0.32080078	-5.03173828	+14.52392578	-58.93066406	-69.65332031	+2376
+1457970812.79399990	+14.54150391	+0.26806641	-2.18408203	+54.55810547	-62.92968750	-123.57421875	+3352	+14.19873047	+3.22558594	-2.76416016	-24.01611328	-84.55078125	+23.31298828	+3220	+13.35058594	-0.27246094	-5.05810547	+14.69970703	-58.86474609	-69.65332031	+2364
+1457970812.79810000	+14.53271484	+0.31201172	-2.21923828	+54.60205078	-62.79785156	-123.50830078	+3336	+14.18115234	+3.26953125	-2.79931641	-22.39013672	-84.50683594	+21.75292969	+3220	+13.34179688	-0.22851563	-5.08886719	+14.87548828	-58.79882813	-69.65332031	+2352
+1457970812.80230000	+14.52392578	+0.35156250	-2.25000000	+54.66796875	-62.68798828	-123.46435547	+3320	+14.15917969	+3.31347656	-2.83447266	-20.89599609	-84.50683594	+20.32470703	+3220	+13.32861328	-0.18017578	-5.11083984	+15.05126953	-58.77685547	-69.67529297	+2340
+1457970812.80640010	+14.51513672	+0.39550781	-2.28515625	+54.66796875	-62.57812500	-123.35449219	+3304	+14.13720703	+3.35742188	-2.87402344	-19.18212891	-84.44091797	+18.67675781	+3224	+13.31982422	-0.13623047	-5.13720703	+15.22705078	-58.71093750	-69.67529297	+2328
+1457970812.81060000	+14.50634766	+0.43945313	-2.32031250	+54.64599609	-62.44628906	-123.20068359	+3288	+14.11962891	+3.39697266	-2.90917969	-17.51220703	-84.37500000	+17.07275391	+3228	+13.30664063	-0.09228516	-5.16357422	+15.38085938	-58.66699219	-69.65332031	+2316
+1457970812.81890010	+14.48437500	+0.52734375	-2.38183594	+54.68994141	-62.29248047	-123.02490234	+3260	+14.08007813	+3.48486328	-2.96191406	-15.07324219	-84.33105469	+14.76562500	+3228	+13.28027344	+0.00000000	-5.20751953	+15.71044922	-58.57910156	-69.65332031	+2292
+1457970812.82310010	+14.47119141	+0.57128906	-2.40820313	+54.75585938	-62.20458984	-122.95898438	+3244	+14.06250000	+3.52441406	-2.98828125	-13.84277344	-84.26513672	+13.62304688	+3232	+13.27148438	+0.04833984	-5.22949219	+15.88623047	-58.53515625	-69.67529297	+2280
+1457970812.82730010	+14.46679688	+0.61962891	-2.42578125	+54.93164063	-62.18261719	-123.02490234	+3228	+14.04492188	+3.56835938	-3.00585938	-13.02978516	-84.28710938	+12.87597656	+3236	+13.26269531	+0.09228516	-5.24267578	+16.08398438	-58.53515625	-69.69726563	+2268
+1457970812.83139990	+14.45800781	+0.66357422	-2.44335938	+55.04150391	-62.13867188	-122.98095703	+3216	+14.03173828	+3.61669922	-3.02783203	-12.10693359	-84.26513672	+12.06298828	+3236	+13.25390625	+0.13623047	-5.25585938	+16.25976563	-58.53515625	-69.76318359	+2252
+1457970812.83559990	+14.44921875	+0.72070313	-2.46093750	+55.19531250	-62.09472656	-122.95898438	+3204	+14.01416016	+3.66503906	-3.04541016	-11.27197266	-84.22119141	+11.33789063	+3240	+13.24951172	+0.18457031	-5.26904297	+16.45751953	-58.53515625	-69.80712891	+2240
+1457970812.83979990	+14.44482422	+0.77343750	-2.46533203	+55.43701172	-62.09472656	-123.04687500	+3188	+14.00097656	+3.71337891	-3.04980469	-10.87646484	-84.26513672	+11.07421875	+3240	+13.24511719	+0.23291016	-5.27783203	+16.72119141	-58.57910156	-69.91699219	+2224
+1457970812.84390000	+14.43603516	+0.82177734	-2.46972656	+55.67871094	-62.11669922	-123.11279297	+3172	+13.98779297	+3.76611328	-3.05419922	-10.26123047	-84.28710938	+10.61279297	+3240	+13.23632813	+0.27685547	-5.28222656	+16.98486328	-58.57910156	-70.02685547	+2212
+1457970812.84809990	+14.42724609	+0.87890625	-2.47412109	+55.89843750	-62.11669922	-123.17871094	+3160	+13.97460938	+3.81884766	-3.06298828	-9.75585938	-84.28710938	+10.26123047	+3244	+13.23193359	+0.32519531	-5.29101563	+17.22656250	-58.57910156	-70.11474609	+2200
+1457970812.85229990	+14.42285156	+0.93164063	-2.46972656	+56.20605469	-62.18261719	-123.35449219	+3148	+13.96582031	+3.87158203	-3.05419922	-9.64599609	-84.35302734	+10.28320313	+3244	+13.22753906	+0.37353516	-5.29101563	+17.49023438	-58.62304688	-70.24658203	+2184
+1457970812.85640000	+14.41406250	+0.98437500	-2.46533203	+56.51367188	-62.22656250	-123.48632813	+3136	+13.95703125	+3.92431641	-3.04980469	-9.51416016	-84.41894531	+10.30517578	+3244	+13.22314453	+0.41748047	-5.29101563	+17.75390625	-58.66699219	-70.37841797	+2172
+1457970812.86060000	+14.40966797	+1.04150391	-2.46093750	+56.82128906	-62.24853516	-123.64013672	+3124	+13.94824219	+3.97705078	-3.04101563	-9.40429688	-84.48486328	+10.34912109	+3248	+13.21875000	+0.46142578	-5.29101563	+18.03955078	-58.71093750	-70.53222656	+2156
+1457970812.86890010	+14.40087891	+1.14697266	-2.43457031	+57.52441406	-62.38037109	-124.03564453	+3104	+13.93066406	+4.08251953	-3.02343750	-9.27246094	-84.61669922	+10.54687500	+3248	+13.21875000	+0.55371094	-5.28662109	+18.61083984	-58.84277344	-70.83984375	+2136
+1457970812.87310000	+14.39648438	+1.19970703	-2.42578125	+57.83203125	-62.42431641	-124.16748047	+3092	+13.92187500	+4.13525391	-3.01464844	-9.09667969	-84.66064453	+10.54687500	+3248	+13.21435547	+0.59326172	-5.28222656	+18.89648438	-58.88671875	-71.01562500	+2124
+1457970812.87730000	+14.39208984	+1.25244141	-2.41699219	+58.13964844	-62.46826172	-124.34326172	+3080	+13.91308594	+4.19238281	-3.00146484	-9.00878906	-84.74853516	+10.63476563	+3252	+13.21435547	+0.63720703	-5.27783203	+19.16015625	-58.90869141	-71.16943359	+2116
+1457970812.88140010	+14.38769531	+1.30517578	-2.40820313	+58.42529297	-62.51220703	-124.49707031	+3072	+13.89990234	+4.24511719	-2.99267578	-8.83300781	-84.81445313	+10.63476563	+3252	+13.20996094	+0.67675781	-5.27783203	+19.40185547	-58.93066406	-71.30126953	+2112
+1457970812.88560010	+14.37890625	+1.34912109	-2.39941406	+58.68896484	-62.53417969	-124.62890625	+3060	+13.89111328	+4.28906250	-2.97949219	-8.61328125	-84.88037109	+10.54687500	+3252	+13.20117188	+0.72070313	-5.27343750	+19.64355469	-58.97460938	-71.41113281	+2108
+1457970812.88969990	+14.37451172	+1.39306641	-2.39062500	+58.93066406	-62.55615234	-124.78271484	+3052	+13.88232422	+4.33300781	-2.97070313	-8.19580078	-84.92431641	+10.26123047	+3252	+13.19677734	+0.76025391	-5.27343750	+19.84130859	-59.01855469	-71.49902344	+2104
+1457970812.89809990	+14.36572266	+1.48095703	-2.38183594	+59.30419922	-62.57812500	-124.91455078	+3028	+13.86035156	+4.42089844	-2.96191406	-7.18505859	-84.96826172	+9.47021484	+3248	+13.18798828	+0.83935547	-5.26904297	+20.25878906	-59.06250000	-71.67480469	+2100
+1457970812.90220000	+14.35693359	+1.52050781	-2.38183594	+59.43603516	-62.55615234	-124.95849609	+3020	+13.85156250	+4.46044922	-2.96630859	-6.37207031	-84.96826172	+8.74511719	+3244	+13.18359375	+0.87451172	-5.26464844	+20.41259766	-59.08447266	-71.74072266	+2096
+1457970812.90640000	+14.35253906	+1.56445313	-2.38623047	+59.54589844	-62.51220703	-124.91455078	+3008	+13.83398438	+4.50000000	-2.96630859	-5.40527344	-84.94628906	+7.88818359	+3244	+13.17919922	+0.91406250	-5.26904297	+20.54443359	-59.08447266	-71.76269531	+2092
+1457970812.91059990	+14.34375000	+1.59521484	-2.39062500	+59.56787109	-62.44628906	-124.89257813	+3000	+13.82080078	+4.53076172	-2.97070313	-4.35058594	-84.92431641	+6.89941406	+3244	+13.17041016	+0.94921875	-5.27343750	+20.65429688	-59.06250000	-71.74072266	+2088
+1457970812.91470000	+14.33496094	+1.62597656	-2.39941406	+59.58984375	-62.40234375	-124.82666016	+2988	+13.80761719	+4.56152344	-2.97949219	-3.27392578	-84.90234375	+5.88867188	+3244	+13.16162109	+0.98876953	-5.27343750	+20.76416016	-59.06250000	-71.74072266	+2080
+1457970812.91890000	+14.32617188	+1.66113281	-2.40380859	+59.61181641	-62.33642578	-124.76074219	+2980	+13.79003906	+4.59228516	-2.98388672	-2.24121094	-84.85839844	+4.92187500	+3244	+13.15722656	+1.02392578	-5.27343750	+20.87402344	-59.04052734	-71.69677734	+2076
+1457970812.92720010	+14.30859375	+1.71826172	-2.42138672	+59.61181641	-62.22656250	-124.60693359	+2968	+13.76367188	+4.64501953	-2.99707031	-0.21972656	-84.77050781	+2.96630859	+3244	+13.13964844	+1.08984375	-5.27343750	+21.02783203	-59.04052734	-71.65283203	+2064
+1457970812.93140010	+14.29980469	+1.74902344	-2.43017578	+59.61181641	-62.16064453	-124.49707031	+2964	+13.75048828	+4.67138672	-3.01025391	+0.79101563	-84.70458984	+1.97753906	+3248	+13.13085938	+1.12500000	-5.27343750	+21.07177734	-59.04052734	-71.58691406	+2056
+1457970812.93560000	+14.29101563	+1.77978516	-2.43896484	+59.58984375	-62.09472656	-124.38720703	+2960	+13.73730469	+4.69775391	-3.01904297	+1.75781250	-84.61669922	+1.05468750	+3252	+13.12646484	+1.15576172	-5.27343750	+21.13769531	-59.01855469	-71.54296875	+2044
+1457970812.93969990	+14.28222656	+1.80615234	-2.44335938	+59.63378906	-62.02880859	-124.34326172	+2956	+13.71972656	+4.72412109	-3.01904297	+2.50488281	-84.59472656	+0.35156250	+3256	+13.12207031	+1.19091797	-5.26904297	+21.22558594	-59.04052734	-71.52099609	+2036
+1457970812.94390010	+14.27343750	+1.83251953	-2.44335938	+59.63378906	-61.98486328	-124.25537109	+2948	+13.70654297	+4.75048828	-3.01904297	+3.22998047	-84.55078125	-0.30761719	+3256	+13.11767578	+1.22167969	-5.26904297	+21.29150391	-59.01855469	-71.47705078	+2024
+1457970812.94810010	+14.26464844	+1.85888672	-2.44775391	+59.63378906	-61.94091797	-124.16748047	+2948	+13.69335938	+4.77685547	-3.02343750	+3.82324219	-84.50683594	-0.85693359	+3260	+13.10888672	+1.25244141	-5.26464844	+21.33544922	-58.99658203	-71.41113281	+2012
+1457970812.95219990	+14.26025391	+1.88525391	-2.44335938	+59.67773438	-61.91894531	-124.12353516	+2944	+13.68017578	+4.80322266	-3.01464844	+4.17480469	-84.48486328	-1.14257813	+3264	+13.10009766	+1.28759766	-5.25585938	+21.40136719	-59.01855469	-71.36718750	+2004
+1457970812.95639990	+14.25146484	+1.91162109	-2.43896484	+59.74365234	-61.91894531	-124.12353516	+2940	+13.67578125	+4.82958984	-3.01025391	+4.43847656	-84.48486328	-1.36230469	+3268	+13.09570313	+1.31396484	-5.24707031	+21.48925781	-59.04052734	-71.32324219	+1996
+1457970812.96059990	+14.24707031	+1.93798828	-2.43457031	+59.85351563	-61.91894531	-124.12353516	+2940	+13.66259766	+4.86035156	-3.00146484	+4.61425781	-84.48486328	-1.47216797	+3272	+13.09570313	+1.34472656	-5.23828125	+21.57714844	-59.06250000	-71.32324219	+1988
+1457970812.96470000	+14.24267578	+1.97314453	-2.42138672	+60.02929688	-61.96289063	-124.16748047	+2944	+13.65380859	+4.89111328	-2.98828125	+4.59228516	-84.50683594	-1.36230469	+3280	+13.09130859	+1.37548828	-5.22509766	+21.68701172	-59.10644531	-71.34521484	+1980
+1457970812.97300000	+14.23828125	+2.03466797	-2.39501953	+60.35888672	-62.02880859	-124.25537109	+2944	+13.64062500	+4.95263672	-2.95312500	+4.43847656	-84.57275391	-1.01074219	+3288	+13.09130859	+1.43261719	-5.20751953	+21.90673828	-59.17236328	-71.34521484	+1972
+1457970812.97720000	+14.23388672	+2.06982422	-2.37744141	+60.55664063	-62.09472656	-124.29931641	+2948	+13.63183594	+4.98779297	-2.93115234	+4.19677734	-84.63867188	-0.65917969	+3296	+13.08691406	+1.46337891	-5.19433594	+22.01660156	-59.19433594	-71.36718750	+1968
+1457970812.98140000	+14.22949219	+2.10058594	-2.35546875	+60.75439453	-62.16064453	-124.38720703	+2948	+13.62744141	+5.01855469	-2.90917969	+3.95507813	-84.68261719	-0.30761719	+3300	+13.08691406	+1.48974609	-5.18115234	+22.14843750	-59.21630859	-71.38916016	+1968
+1457970812.98550010	+14.22509766	+2.13134766	-2.33789063	+60.95214844	-62.24853516	-124.45312500	+2952	+13.62304688	+5.04931641	-2.88720703	+3.60351563	-84.74853516	+0.13183594	+3304	+13.08251953	+1.52050781	-5.16357422	+22.28027344	-59.26025391	-71.38916016	+1968
+1457970812.98970010	+14.22070313	+2.16650391	-2.31591797	+61.17187500	-62.31445313	-124.51904297	+2952	+13.61865234	+5.08007813	-2.86523438	+3.20800781	-84.79248047	+0.63720703	+3308	+13.07812500	+1.54687500	-5.15039063	+22.39013672	-59.28222656	-71.41113281	+1972
+1457970812.99390010	+14.22070313	+2.20166016	-2.29394531	+61.39160156	-62.42431641	-124.60693359	+2956	+13.61425781	+5.11083984	-2.84326172	+2.74658203	-84.83642578	+1.16455078	+3312	+13.07812500	+1.57324219	-5.13720703	+22.47802734	-59.32617188	-71.41113281	+1976
+1457970812.99799990	+14.21630859	+2.23242188	-2.27197266	+61.61132813	-62.51220703	-124.69482422	+2956	+13.60986328	+5.14160156	-2.82128906	+2.28515625	-84.90234375	+1.73583984	+3316	+13.07373047	+1.59960938	-5.12841797	+22.58789063	-59.37011719	-71.43310547	+1980
+1457970813.00640010	+14.21191406	+2.29833984	-2.23681641	+61.96289063	-62.66601563	-124.78271484	+2956	+13.59667969	+5.19873047	-2.78173828	+1.60400391	-84.94628906	+2.59277344	+3320	+13.06933594	+1.65234375	-5.10644531	+22.76367188	-59.43603516	-71.43310547	+1988
+1457970813.01050000	+14.20751953	+2.32470703	-2.22363281	+62.09472656	-62.73193359	-124.78271484	+2952	+13.59228516	+5.22509766	-2.76416016	+1.31835938	-84.96826172	+2.96630859	+3324	+13.06494141	+1.67431641	-5.09326172	+22.82958984	-59.43603516	-71.38916016	+1996
+1457970813.01469990	+14.20312500	+2.35107422	-2.21044922	+62.16064453	-62.79785156	-124.73876953	+2952	+13.58789063	+5.24707031	-2.75097656	+1.07666016	-84.96826172	+3.27392578	+3324	+13.06054688	+1.69628906	-5.08886719	+22.85156250	-59.43603516	-71.32324219	+2000
+1457970813.01889990	+14.19873047	+2.37744141	-2.20166016	+62.22656250	-62.84179688	-124.69482422	+2948	+13.57910156	+5.26904297	-2.73779297	+0.74707031	-84.96826172	+3.64746094	+3324	+13.05615234	+1.71826172	-5.08007813	+22.85156250	-59.43603516	-71.23535156	+2008
+1457970813.02300000	+14.19433594	+2.39501953	-2.18847656	+62.24853516	-62.90771484	-124.67285156	+2944	+13.57470703	+5.28222656	-2.72460938	+0.46142578	-84.96826172	+3.97705078	+3324	+13.04736328	+1.74023438	-5.07568359	+22.85156250	-59.43603516	-71.16943359	+2012
+1457970813.02720000	+14.18994141	+2.41259766	-2.18408203	+62.22656250	-62.92968750	-124.56298828	+2936	+13.56591797	+5.29980469	-2.72021484	+0.32958984	-84.94628906	+4.10888672	+3320	+13.04296875	+1.75781250	-5.07128906	+22.80761719	-59.45800781	-71.05957031	+2016
+1457970813.03140000	+14.18554688	+2.43017578	-2.18408203	+62.18261719	-62.95166016	-124.45312500	+2932	+13.55712891	+5.31298828	-2.71582031	+0.24169922	-84.90234375	+4.21875000	+3320	+13.03857422	+1.77539063	-5.06689453	+22.74169922	-59.45800781	-70.92773438	+2020
+1457970813.03970000	+14.17675781	+2.45214844	-2.18408203	+62.00683594	-62.97363281	-124.18945313	+2920	+13.53955078	+5.33496094	-2.71142578	+0.10986328	-84.79248047	+4.37255859	+3316	+13.02539063	+1.81054688	-5.06250000	+22.58789063	-59.41406250	-70.64208984	+2020
+1457970813.04380010	+14.17236328	+2.46093750	-2.18408203	+61.89697266	-62.97363281	-124.03564453	+2916	+13.53515625	+5.34814453	-2.70703125	+0.02197266	-84.74853516	+4.50439453	+3316	+13.02099609	+1.82373047	-5.06250000	+22.50000000	-59.39208984	-70.48828125	+2020
+1457970813.04800010	+14.16796875	+2.46972656	-2.18847656	+61.76513672	-62.95166016	-123.85986328	+2908	+13.52636719	+5.35693359	-2.70703125	-0.08789063	-84.70458984	+4.61425781	+3316	+13.01220703	+1.84130859	-5.05810547	+22.36816406	-59.37011719	-70.31250000	+2016
+1457970813.05220010	+14.16357422	+2.47851563	-2.18847656	+61.61132813	-62.95166016	-123.66210938	+2908	+13.51757813	+5.36132813	-2.70263672	-0.21972656	-84.66064453	+4.74609375	+3312	+13.00781250	+1.85449219	-5.05810547	+22.23632813	-59.32617188	-70.11474609	+2012
+1457970813.05629990	+14.15917969	+2.48291016	-2.19287109	+61.47949219	-62.95166016	-123.50830078	+2904	+13.50878906	+5.36572266	-2.69824219	-0.39550781	-84.61669922	+4.89990234	+3312	+12.99902344	+1.86767578	-5.05810547	+22.12646484	-59.32617188	-69.93896484	+2008
+1457970813.06469990	+14.15039063	+2.49169922	-2.19726563	+61.19384766	-62.95166016	-123.20068359	+2900	+13.49560547	+5.37451172	-2.69384766	-0.85693359	-84.55078125	+5.33935547	+3316	+12.98583984	+1.88964844	-5.04931641	+21.86279297	-59.30419922	-69.60937500	+1996
+1457970813.06880000	+14.14599609	+2.49609375	-2.19726563	+61.06201172	-62.95166016	-123.06884766	+2896	+13.49121094	+5.38330078	-2.68945313	-1.12060547	-84.52880859	+5.60302734	+3316	+12.98144531	+1.90283203	-5.04931641	+21.75292969	-59.30419922	-69.43359375	+1992
+1457970813.07300000	+14.14160156	+2.50048828	-2.19726563	+60.95214844	-62.97363281	-122.91503906	+2896	+13.48242188	+5.38769531	-2.68066406	-1.42822266	-84.48486328	+5.91064453	+3320	+12.97705078	+1.91601563	-5.04492188	+21.64306641	-59.28222656	-69.27978516	+1984
+1457970813.07719990	+14.13720703	+2.50927734	-2.19287109	+60.84228516	-62.97363281	-122.76123047	+2896	+13.47802734	+5.39648438	-2.67187500	-1.91162109	-84.48486328	+6.39404297	+3320	+12.97265625	+1.92919922	-5.04052734	+21.53320313	-59.28222656	-69.12597656	+1976
+1457970813.08550000	+14.13281250	+2.52246094	-2.18408203	+60.68847656	-63.03955078	-122.54150391	+2896	+13.46923828	+5.41406250	-2.64550781	-3.03222656	-84.46289063	+7.55859375	+3328	+12.96386719	+1.95556641	-5.02734375	+21.37939453	-59.28222656	-68.86230469	+1964
+1457970813.09380010	+14.12841797	+2.54003906	-2.16650391	+60.57861328	-63.14941406	-122.34375000	+2900	+13.46484375	+5.43164063	-2.61474609	-4.46044922	-84.48486328	+9.03076172	+3336	+12.95947266	+1.98193359	-5.00976563	+21.24755859	-59.32617188	-68.64257813	+1956
+1457970813.09800000	+14.12841797	+2.54882813	-2.15771484	+60.53466797	-63.23730469	-122.27783203	+2900	+13.46484375	+5.44482422	-2.59716797	-5.25146484	-84.50683594	+9.84375000	+3340	+12.95947266	+1.99511719	-5.00097656	+21.20361328	-59.37011719	-68.57666016	+1952
+1457970813.10220000	+14.12841797	+2.55761719	-2.14013672	+60.55664063	-63.32519531	-122.21191406	+2904	+13.46484375	+5.45800781	-2.57519531	-6.17431641	-84.52880859	+10.78857422	+3344	+12.95947266	+2.00830078	-4.98779297	+21.18164063	-59.39208984	-68.51074219	+1952
+1457970813.10630010	+14.12841797	+2.57519531	-2.12255859	+60.55664063	-63.41308594	-122.14599609	+2908	+13.46484375	+5.47119141	-2.55322266	-7.20703125	-84.55078125	+11.88720703	+3348	+12.95947266	+2.02148438	-4.97900391	+21.15966797	-59.43603516	-68.44482422	+1952
+1457970813.11050010	+14.12841797	+2.58837891	-2.10498047	+60.55664063	-63.52294922	-122.08007813	+2912	+13.46484375	+5.48437500	-2.53125000	-8.23974609	-84.55078125	+12.96386719	+3352	+12.95947266	+2.03466797	-4.96582031	+21.13769531	-59.45800781	-68.40087891	+1952
+1457970813.11470010	+14.12841797	+2.60156250	-2.08740234	+60.57861328	-63.61083984	-122.03613281	+2912	+13.46044922	+5.49755859	-2.50927734	-9.25048828	-84.55078125	+14.04052734	+3356	+12.95947266	+2.04785156	-4.95703125	+21.11572266	-59.47998047	-68.33496094	+1952
+1457970813.12299990	+14.12841797	+2.63232422	-2.04345703	+60.60058594	-63.87451172	-121.90429688	+2920	+13.46044922	+5.52832031	-2.46093750	-11.27197266	-84.55078125	+16.17187500	+3364	+12.95507813	+2.06982422	-4.93066406	+21.09375000	-59.54589844	-68.26904297	+1960
+1457970813.12710000	+14.12841797	+2.64111328	-2.02148438	+60.60058594	-63.98437500	-121.83837891	+2920	+13.46044922	+5.54150391	-2.43896484	-12.15087891	-84.55078125	+17.09472656	+3364	+12.95507813	+2.07861328	-4.91308594	+21.04980469	-59.58984375	-68.20312500	+1968
+1457970813.13130000	+14.12841797	+2.65429688	-2.00390625	+60.57861328	-64.09423828	-121.75048828	+2924	+13.46044922	+5.55468750	-2.41699219	-13.00781250	-84.52880859	+18.01757813	+3364	+12.95507813	+2.08740234	-4.90429688	+21.00585938	-59.61181641	-68.13720703	+1972
+1457970813.13550000	+14.13281250	+2.66748047	-1.98632813	+60.53466797	-64.18212891	-121.66259766	+2924	+13.46044922	+5.56347656	-2.39941406	-13.77685547	-84.50683594	+18.80859375	+3364	+12.95507813	+2.09619141	-4.89111328	+20.96191406	-59.63378906	-68.09326172	+1980
+1457970813.13960000	+14.13281250	+2.67626953	-1.96875000	+60.46875000	-64.24804688	-121.53076172	+2924	+13.46044922	+5.57226563	-2.38183594	-14.34814453	-84.46289063	+19.42382813	+3364	+12.95507813	+2.10498047	-4.87792969	+20.89599609	-59.65576172	-68.02734375	+1984
+1457970813.14380000	+14.13281250	+2.68505859	-1.95556641	+60.38085938	-64.29199219	-121.37695313	+2920	+13.46044922	+5.58105469	-2.36865234	-14.74365234	-84.41894531	+19.84130859	+3364	+12.95507813	+2.11376953	-4.86914063	+20.83007813	-59.65576172	-67.93945313	+1992
+1457970813.14800000	+14.13281250	+2.68945313	-1.94677734	+60.24902344	-64.33593750	-121.22314453	+2920	+13.45605469	+5.58544922	-2.35546875	-14.98535156	-84.37500000	+20.12695313	+3360	+12.95507813	+2.12255859	-4.86035156	+20.74218750	-59.63378906	-67.82958984	+1996
+1457970813.15630010	+14.13281250	+2.69384766	-1.93359375	+59.89746094	-64.35791016	-120.84960938	+2912	+13.45166016	+5.58984375	-2.33349609	-15.16113281	-84.28710938	+20.28076172	+3356	+12.94628906	+2.13134766	-4.84277344	+20.52246094	-59.58984375	-67.58789063	+2004
+1457970813.16050000	+14.13281250	+2.69384766	-1.92480469	+59.72167969	-64.37988281	-120.67382813	+2912	+13.45166016	+5.58984375	-2.32470703	-15.18310547	-84.24316406	+20.30273438	+3352	+12.94628906	+2.13574219	-4.83398438	+20.41259766	-59.56787109	-67.45605469	+2004
+1457970813.16459990	+14.13281250	+2.68945313	-1.92480469	+59.52392578	-64.35791016	-120.47607422	+2908	+13.45166016	+5.58984375	-2.31591797	-15.11718750	-84.19921875	+20.21484375	+3352	+12.94189453	+2.14013672	-4.82958984	+20.28076172	-59.54589844	-67.30224609	+2008
+1457970813.16880010	+14.13281250	+2.68945313	-1.92480469	+59.32617188	-64.33593750	-120.27832031	+2908	+13.44726563	+5.58544922	-2.31152344	-14.96337891	-84.15527344	+20.03906250	+3348	+12.94189453	+2.14453125	-4.82080078	+20.14892578	-59.50195313	-67.14843750	+2004
+1457970813.17300010	+14.13281250	+2.68505859	-1.92480469	+59.10644531	-64.29199219	-120.05859375	+2904	+13.44726563	+5.58544922	-2.30712891	-14.76562500	-84.08935547	+19.79736328	+3348	+12.93750000	+2.14892578	-4.81640625	+19.99511719	-59.45800781	-66.99462891	+2004
+1457970813.17709990	+14.13281250	+2.68505859	-1.92480469	+58.90869141	-64.24804688	-119.86083984	+2904	+13.44287109	+5.58105469	-2.30273438	-14.61181641	-84.02343750	+19.59960938	+3348	+12.93750000	+2.15332031	-4.81201172	+19.86328125	-59.41406250	-66.81884766	+2000
+1457970813.18129990	+14.12841797	+2.68066406	-1.92919922	+58.71093750	-64.20410156	-119.66308594	+2904	+13.44287109	+5.57666016	-2.29833984	-14.47998047	-83.97949219	+19.44580078	+3348	+12.93310547	+2.15771484	-4.80761719	+19.73144531	-59.37011719	-66.66503906	+1996
+1457970813.18960000	+14.12841797	+2.67626953	-1.92919922	+58.33740234	-64.13818359	-119.28955078	+2908	+13.43847656	+5.56787109	-2.28955078	-14.32617188	-83.86962891	+19.16015625	+3352	+12.92871094	+2.16650391	-4.79443359	+19.46777344	-59.28222656	-66.35742188	+1984
+1457970813.19380000	+14.12841797	+2.67187500	-1.92919922	+58.16162109	-64.09423828	-119.11376953	+2908	+13.43847656	+5.56347656	-2.28076172	-14.34814453	-83.80371094	+19.09423828	+3356	+12.92431641	+2.17089844	-4.79003906	+19.33593750	-59.26025391	-66.18164063	+1976
+1457970813.19790010	+14.13281250	+2.67187500	-1.92919922	+58.00781250	-64.07226563	-118.93798828	+2908	+13.43408203	+5.55908203	-2.27636719	-14.43603516	-83.75976563	+19.13818359	+3360	+12.92431641	+2.17089844	-4.78125000	+19.20410156	-59.21630859	-66.02783203	+1972
+1457970813.20210000	+14.13281250	+2.66748047	-1.92480469	+57.89794922	-64.05029297	-118.80615234	+2912	+13.43408203	+5.55908203	-2.26757813	-14.67773438	-83.69384766	+19.31396484	+3364	+12.92431641	+2.17529297	-4.77246094	+19.09423828	-59.19433594	-65.91796875	+1964
+1457970813.21040010	+14.13281250	+2.67187500	-1.91601563	+57.70019531	-64.00634766	-118.52050781	+2916	+13.43408203	+5.55908203	-2.25000000	-15.40283203	-83.56201172	+19.86328125	+3372	+12.92431641	+2.18408203	-4.75927734	+18.91845703	-59.12841797	-65.65429688	+1952
+1457970813.21460010	+14.13281250	+2.67187500	-1.90722656	+57.63427734	-64.00634766	-118.38867188	+2916	+13.43408203	+5.56347656	-2.24121094	-15.88623047	-83.51806641	+20.30273438	+3380	+12.92431641	+2.18847656	-4.75048828	+18.83056641	-59.08447266	-65.54443359	+1948
+1457970813.21880010	+14.13281250	+2.67626953	-1.89843750	+57.56835938	-64.00634766	-118.27880859	+2920	+13.43847656	+5.56347656	-2.22363281	-16.56738281	-83.45214844	+20.91796875	+3384	+12.92431641	+2.19287109	-4.73730469	+18.76464844	-59.04052734	-65.45654297	+1944
+1457970813.22289990	+14.13720703	+2.68066406	-1.88525391	+57.52441406	-64.00634766	-118.16894531	+2924	+13.43847656	+5.56787109	-2.21044922	-17.29248047	-83.38623047	+21.59912109	+3388	+12.92431641	+2.19726563	-4.72851563	+18.72070313	-58.99658203	-65.36865234	+1940
+1457970813.23130010	+14.14160156	+2.68945313	-1.85888672	+57.45849609	-64.07226563	-117.94921875	+2932	+13.44287109	+5.58105469	-2.17968750	-18.83056641	-83.23242188	+23.09326172	+3400	+12.92431641	+2.20166016	-4.70214844	+18.58886719	-58.93066406	-65.19287109	+1940
+1457970813.23540000	+14.14599609	+2.69824219	-1.84570313	+57.43652344	-64.09423828	-117.83935547	+2936	+13.44726563	+5.58984375	-2.16650391	-19.51171875	-83.12255859	+23.77441406	+3404	+12.92871094	+2.20605469	-4.69335938	+18.52294922	-58.88671875	-65.12695313	+1944
+1457970813.23959990	+14.14599609	+2.70263672	-1.83251953	+57.41455078	-64.13818359	-117.75146484	+2940	+13.44726563	+5.59423828	-2.14892578	-20.23681641	-83.03466797	+24.49951172	+3408	+12.92871094	+2.21044922	-4.68457031	+18.47900391	-58.84277344	-65.06103516	+1948
+1457970813.24379990	+14.15039063	+2.71142578	-1.81494141	+57.39257813	-64.16015625	-117.61962891	+2944	+13.45166016	+5.60302734	-2.13134766	-20.87402344	-82.94677734	+25.20263672	+3408	+12.92871094	+2.21044922	-4.68017578	+18.45703125	-58.82080078	-65.03906250	+1948
+1457970813.24790000	+14.15039063	+2.71582031	-1.79736328	+57.32666016	-64.18212891	-117.48779297	+2948	+13.45605469	+5.60742188	-2.11816406	-21.44531250	-82.81494141	+25.81787109	+3412	+12.93310547	+2.21484375	-4.67578125	+18.45703125	-58.79882813	-65.01708984	+1948
+1457970813.25210000	+14.15478516	+2.72021484	-1.78857422	+57.21679688	-64.20410156	-117.29003906	+2948	+13.45605469	+5.61181641	-2.10498047	-21.88476563	-82.70507813	+26.30126953	+3412	+12.92871094	+2.21484375	-4.67578125	+18.41308594	-58.77685547	-64.97314453	+1952
+1457970813.25630000	+14.15478516	+2.72460938	-1.77978516	+57.10693359	-64.22607422	-117.11425781	+2952	+13.46044922	+5.61621094	-2.09179688	-22.25830078	-82.59521484	+26.76269531	+3408	+12.92871094	+2.21484375	-4.67138672	+18.39111328	-58.73291016	-64.90722656	+1952
+1457970813.26460000	+14.15917969	+2.72900391	-1.76220703	+56.82128906	-64.24804688	-116.74072266	+2952	+13.46484375	+5.62060547	-2.06982422	-22.71972656	-82.35351563	+27.37792969	+3408	+12.92871094	+2.21923828	-4.66259766	+18.28125000	-58.64501953	-64.77539063	+1960
+1457970813.27290010	+14.16357422	+2.73339844	-1.75781250	+56.46972656	-64.22607422	-116.34521484	+2952	+13.46923828	+5.62060547	-2.05664063	-22.60986328	-82.04589844	+27.46582031	+3400	+12.92871094	+2.22802734	-4.64941406	+18.10546875	-58.51318359	-64.57763672	+1968
+1457970813.28119990	+14.16357422	+2.72900391	-1.76220703	+55.98632813	-64.13818359	-115.83984375	+2952	+13.46923828	+5.61181641	-2.05664063	-21.99462891	-81.73828125	+27.02636719	+3396	+12.92431641	+2.23242188	-4.64501953	+17.88574219	-58.33740234	-64.31396484	+1976
+1457970813.28959990	+14.16357422	+2.72460938	-1.77978516	+55.43701172	-64.02832031	-115.31250000	+2952	+13.46484375	+5.60302734	-2.06103516	-21.07177734	-81.43066406	+26.25732422	+3396	+12.91552734	+2.23681641	-4.64501953	+17.62207031	-58.13964844	-63.98437500	+1980
+1457970813.29790000	+14.16357422	+2.71582031	-1.79736328	+54.88769531	-63.91845703	-114.85107422	+2960	+13.46044922	+5.58984375	-2.07861328	-19.70947266	-81.10107422	+25.04882813	+3400	+12.90673828	+2.24121094	-4.64501953	+17.33642578	-57.94189453	-63.65478516	+1980
+1457970813.30209990	+14.16357422	+2.71142578	-1.80615234	+54.60205078	-63.85253906	-114.58740234	+2960	+13.46044922	+5.58544922	-2.08740234	-18.94042969	-80.94726563	+24.36767578	+3404	+12.90234375	+2.24560547	-4.64941406	+17.18261719	-57.83203125	-63.52294922	+1980
+1457970813.30620000	+14.16357422	+2.70703125	-1.81494141	+54.33837891	-63.78662109	-114.38964844	+2964	+13.45605469	+5.58105469	-2.10058594	-17.97363281	-80.77148438	+23.46679688	+3404	+12.89794922	+2.24560547	-4.65380859	+17.07275391	-57.74414063	-63.39111328	+1976
+1457970813.31040000	+14.16357422	+2.70263672	-1.82812500	+54.05273438	-63.74267578	-114.14794922	+2964	+13.45166016	+5.58105469	-2.10937500	-16.91894531	-80.61767578	+22.50000000	+3408	+12.89355469	+2.24560547	-4.65820313	+16.94091797	-57.65625000	-63.25927734	+1972
+1457970813.31460000	+14.15917969	+2.69824219	-1.83691406	+53.72314453	-63.67675781	-113.88427734	+2968	+13.44726563	+5.57666016	-2.11816406	-15.90820313	-80.46386719	+21.59912109	+3412	+12.88916016	+2.24560547	-4.66259766	+16.83105469	-57.54638672	-63.14941406	+1968
+1457970813.31870010	+14.15917969	+2.69384766	-1.84570313	+53.43750000	-63.63281250	-113.64257813	+2968	+13.44287109	+5.57666016	-2.12695313	-14.78759766	-80.33203125	+20.58837891	+3416	+12.88476563	+2.24560547	-4.66699219	+16.74316406	-57.48046875	-63.06152344	+1964
+1457970813.33119990	+14.15917969	+2.68505859	-1.86328125	+52.38281250	-63.56689453	-112.78564453	+2972	+13.43847656	+5.57666016	-2.14013672	-11.18408203	-79.95849609	+17.40234375	+3424	+12.87158203	+2.25000000	-4.68017578	+16.54541016	-57.28271484	-62.90771484	+1948
+1457970813.33540010	+14.15917969	+2.68505859	-1.87207031	+51.94335938	-63.56689453	-112.43408203	+2972	+13.43847656	+5.58105469	-2.14453125	-9.84375000	-79.84863281	+16.25976563	+3428	+12.87158203	+2.24560547	-4.68017578	+16.50146484	-57.21679688	-62.88574219	+1940
+1457970813.33960010	+14.15917969	+2.68066406	-1.86767578	+51.52587891	-63.58886719	-112.08251953	+2972	+13.43847656	+5.58544922	-2.14013672	-8.56933594	-79.78271484	+15.18310547	+3428	+12.86718750	+2.24560547	-4.68457031	+16.47949219	-57.17285156	-62.90771484	+1936
+1457970813.34789990	+14.15917969	+2.68066406	-1.86328125	+50.25146484	-63.69873047	-110.96191406	+2968	+13.43847656	+5.60302734	-2.12695313	-5.47119141	-79.65087891	+12.61230469	+3432	+12.86718750	+2.24560547	-4.68457031	+16.45751953	-57.12890625	-62.95166016	+1924
+1457970813.35200000	+14.16357422	+2.68066406	-1.85449219	+49.59228516	-63.78662109	-110.34667969	+2964	+13.43847656	+5.61181641	-2.11376953	-3.93310547	-79.65087891	+11.31591797	+3436	+12.86718750	+2.24560547	-4.68457031	+16.47949219	-57.10693359	-62.99560547	+1916
+1457970813.35620000	+14.16357422	+2.68066406	-1.84130859	+48.49365234	-63.94042969	-109.31396484	+2964	+13.43847656	+5.62060547	-2.10058594	-1.95556641	-79.60693359	+9.62402344	+3436	+12.86279297	+2.24560547	-4.68457031	+16.47949219	-57.08496094	-63.03955078	+1912
+1457970813.36040000	+14.16357422	+2.67626953	-1.83251953	+47.48291016	-64.07226563	-108.32519531	+2960	+13.44287109	+5.62939453	-2.08740234	-0.13183594	-79.58496094	+8.08593750	+3436	+12.86279297	+2.24560547	-4.68457031	+16.52343750	-57.08496094	-63.08349609	+1908
+1457970813.36870000	+14.17236328	+2.67187500	-1.80615234	+44.82421875	-64.42382813	-105.77636719	+2952	+13.44287109	+5.65136719	-2.06982422	+4.30664063	-79.51904297	+4.19677734	+3436	+12.86279297	+2.24560547	-4.68017578	+16.56738281	-57.10693359	-63.21533203	+1904
+1457970813.37700010	+14.18115234	+2.65429688	-1.78857422	+41.85791016	-64.66552734	-102.91992188	+2944	+13.44287109	+5.67773438	-2.04785156	+9.58007813	-79.43115234	-0.46142578	+3432	+12.86279297	+2.24560547	-4.67578125	+16.63330078	-57.12890625	-63.32519531	+1904
+1457970813.38120010	+14.18115234	+2.64550781	-1.78417969	+40.23193359	-64.73144531	-101.33789063	+2940	+13.43847656	+5.68652344	-2.04785156	+12.59033203	-79.25537109	-3.22998047	+3428	+12.86279297	+2.24560547	-4.67138672	+16.67724609	-57.12890625	-63.36914063	+1904
+1457970813.38949990	+14.18994141	+2.61035156	-1.78857422	+36.27685547	-64.81933594	-97.55859375	+2932	+13.43408203	+5.71289063	-2.04345703	+19.11621094	-78.90380859	-9.22851563	+3424	+12.85839844	+2.24560547	-4.66699219	+16.69921875	-57.17285156	-63.43505859	+1908
+1457970813.39369990	+14.19433594	+2.59277344	-1.79736328	+34.12353516	-64.77539063	-95.51513672	+2928	+13.42968750	+5.72607422	-2.05224609	+22.54394531	-78.53027344	-12.41455078	+3424	+12.85839844	+2.24560547	-4.66699219	+16.69921875	-57.19482422	-63.43505859	+1908
+1457970813.40200000	+14.20312500	+2.54882813	-1.81933594	+29.46533203	-64.59960938	-91.09863281	+2924	+13.42089844	+5.74804688	-2.07421875	+29.33349609	-77.71728516	-18.76464844	+3424	+12.85400391	+2.24560547	-4.66699219	+16.65527344	-57.21679688	-63.41308594	+1912
+1457970813.40619990	+14.20312500	+2.52685547	-1.83251953	+27.07031250	-64.40185547	-88.83544922	+2920	+13.41210938	+5.76123047	-2.09619141	+32.54150391	-77.16796875	-21.77490234	+3424	+12.85400391	+2.24560547	-4.67138672	+16.63330078	-57.23876953	-63.36914063	+1916
+1457970813.41450000	+14.20312500	+2.46972656	-1.88085938	+22.23632813	-63.83056641	-84.28710938	+2924	+13.39013672	+5.78320313	-2.14013672	+38.34228516	-75.91552734	-27.15820313	+3432	+12.84960938	+2.24121094	-4.67578125	+16.50146484	-57.26074219	-63.23730469	+1924
+1457970813.41870000	+14.19873047	+2.44775391	-1.90722656	+19.90722656	-63.47900391	-82.06787109	+2928	+13.37695313	+5.79199219	-2.16210938	+40.84716797	-75.25634766	-29.53125000	+3436	+12.84521484	+2.24121094	-4.68017578	+16.43554688	-57.26074219	-63.14941406	+1924
+1457970813.42290000	+14.19873047	+2.41699219	-1.92919922	+17.66601563	-63.10546875	-79.98046875	+2928	+13.36376953	+5.79638672	-2.18408203	+43.11035156	-74.57519531	-31.64062500	+3444	+12.84082031	+2.23681641	-4.68457031	+16.34765625	-57.26074219	-63.03955078	+1928
+1457970813.42700000	+14.19873047	+2.39062500	-1.95996094	+15.57861328	-62.64404297	-78.02490234	+2932	+13.35058594	+5.80078125	-2.21923828	+44.93408203	-73.80615234	-33.35449219	+3452	+12.83642578	+2.23681641	-4.68896484	+16.23779297	-57.26074219	-62.90771484	+1932
+1457970813.43120000	+14.19433594	+2.36865234	-1.99072266	+13.55712891	-62.20458984	-76.13525391	+2936	+13.34179688	+5.80078125	-2.24560547	+46.66992188	-73.14697266	-35.00244141	+3456	+12.83203125	+2.23242188	-4.70214844	+16.01806641	-57.23876953	-62.64404297	+1932
+1457970813.43530010	+14.18994141	+2.34228516	-2.01708984	+11.75537109	-61.74316406	-74.46533203	+2940	+13.32861328	+5.80957031	-2.27197266	+48.22998047	-72.48779297	-36.40869141	+3464	+12.82324219	+2.22363281	-4.71093750	+15.79833984	-57.21679688	-62.38037109	+1936
+1457970813.44370010	+14.17675781	+2.30273438	-2.07861328	+8.70117188	-60.75439453	-71.58691406	+2940	+13.30224609	+5.81835938	-2.33349609	+50.55908203	-71.23535156	-38.51806641	+3476	+12.79248047	+2.20605469	-4.75488281	+15.13916016	-57.10693359	-61.56738281	+1944
+1457970813.44779990	+14.17236328	+2.28076172	-2.10498047	+7.38281250	-60.27099609	-70.37841797	+2940	+13.28906250	+5.82275391	-2.35546875	+51.54785156	-70.70800781	-39.37500000	+3480	+12.77929688	+2.19287109	-4.78125000	+14.78759766	-57.01904297	-61.14990234	+1944
+1457970813.45199990	+14.16796875	+2.26318359	-2.13134766	+6.26220703	-59.76562500	-69.32373047	+2940	+13.27587891	+5.82275391	-2.39062500	+52.09716797	-70.11474609	-39.83642578	+3488	+12.76171875	+2.17968750	-4.80322266	+14.52392578	-56.93115234	-60.79833984	+1944
+1457970813.45619990	+14.16357422	+2.25000000	-2.15771484	+5.18554688	-59.32617188	-68.33496094	+2940	+13.26708984	+5.81835938	-2.40820313	+52.77832031	-69.76318359	-40.47363281	+3488	+12.73974609	+2.16210938	-4.83398438	+14.21630859	-56.79931641	-60.38085938	+1948
+1457970813.46030000	+14.15917969	+2.23242188	-2.17968750	+4.26269531	-58.88671875	-67.50000000	+2940	+13.25830078	+5.82275391	-2.42578125	+53.34960938	-69.41162109	-40.95703125	+3492	+12.72656250	+2.14453125	-4.85595703	+14.01855469	-56.68945313	-60.11718750	+1944
+1457970813.46450000	+14.15917969	+2.22363281	-2.20166016	+3.55957031	-58.46923828	-66.84082031	+2936	+13.24951172	+5.82275391	-2.45654297	+53.63525391	-69.03808594	-41.15478516	+3492	+12.71337891	+2.13134766	-4.87792969	+13.95263672	-56.55761719	-59.98535156	+1940
+1457970813.46869990	+14.15478516	+2.21044922	-2.22363281	+2.90039063	-58.02978516	-66.22558594	+2932	+13.24072266	+5.82275391	-2.47412109	+54.00878906	-68.79638672	-41.46240234	+3492	+12.70019531	+2.11816406	-4.89550781	+13.93066406	-56.42578125	-59.91943359	+1940
+1457970813.47700000	+14.15039063	+2.19287109	-2.26757813	+1.91162109	-57.21679688	-65.34667969	+2920	+13.22753906	+5.82714844	-2.51806641	+54.33837891	-68.31298828	-41.61621094	+3492	+12.68261719	+2.09179688	-4.93505859	+14.06250000	-56.14013672	-59.96337891	+1932
+1457970813.48120000	+14.14599609	+2.18847656	-2.28955078	+1.51611328	-56.79931641	-64.97314453	+2912	+13.21875000	+5.82714844	-2.54003906	+54.49218750	-68.15917969	-41.66015625	+3488	+12.66943359	+2.07861328	-4.95263672	+14.17236328	-55.96435547	-60.02929688	+1928
+1457970813.48530010	+14.14160156	+2.17968750	-2.31152344	+1.16455078	-56.40380859	-64.66552734	+2904	+13.21435547	+5.82275391	-2.55761719	+54.47021484	-68.00537109	-41.59423828	+3488	+12.66064453	+2.06542969	-4.97460938	+14.28222656	-55.78857422	-60.11718750	+1928
+1457970813.48950000	+14.14160156	+2.17089844	-2.33789063	+0.90087891	-55.96435547	-64.46777344	+2900	+13.20996094	+5.81396484	-2.58837891	+54.27246094	-67.82958984	-41.35253906	+3488	+12.64746094	+2.04785156	-4.99658203	+14.41406250	-55.56884766	-60.22705078	+1928
+1457970813.49370000	+14.14160156	+2.16210938	-2.37304688	+0.70312500	-55.50292969	-64.29199219	+2896	+13.20556641	+5.80517578	-2.61474609	+54.09667969	-67.67578125	-41.13281250	+3484	+12.63427734	+2.03466797	-5.01416016	+14.56787109	-55.34912109	-60.33691406	+1928
+1457970813.49780010	+14.13720703	+2.15332031	-2.40380859	+0.54931641	-55.06347656	-64.18212891	+2888	+13.20117188	+5.79638672	-2.64550781	+53.85498047	-67.52197266	-40.84716797	+3480	+12.62109375	+2.01708984	-5.04052734	+14.69970703	-55.10742188	-60.46875000	+1932
+1457970813.50200010	+14.13720703	+2.14453125	-2.43457031	+0.46142578	-54.60205078	-64.13818359	+2884	+13.19238281	+5.78759766	-2.68505859	+53.50341797	-67.32421875	-40.45166016	+3480	+12.60791016	+1.99511719	-5.06250000	+14.85351563	-54.82177734	-60.60058594	+1936
+1457970813.50609990	+14.13281250	+2.14013672	-2.47851563	+0.43945313	-54.05273438	-64.11621094	+2876	+13.18798828	+5.78320313	-2.71582031	+53.19580078	-67.14843750	-40.05615234	+3472	+12.59472656	+1.97753906	-5.09326172	+15.00732422	-54.49218750	-60.71044922	+1940
+1457970813.51449990	+14.12841797	+2.11376953	-2.57080078	+0.46142578	-52.95410156	-64.22607422	+2868	+13.17041016	+5.74804688	-2.81250000	+52.16308594	-66.66503906	-38.95751953	+3472	+12.55517578	+1.92919922	-5.15917969	+15.27099609	-53.74511719	-60.93017578	+1956
+1457970813.51860000	+14.12402344	+2.10937500	-2.62353516	+0.59326172	-52.31689453	-64.29199219	+2868	+13.16601563	+5.73046875	-2.85205078	+51.72363281	-66.44531250	-38.47412109	+3468	+12.53320313	+1.90283203	-5.20312500	+15.40283203	-53.23974609	-60.99609375	+1964
+1457970813.52280000	+14.11962891	+2.09179688	-2.68066406	+0.70312500	-51.70166016	-64.42382813	+2864	+13.15722656	+5.70849609	-2.90039063	+51.15234375	-66.15966797	-37.85888672	+3468	+12.50683594	+1.87646484	-5.24267578	+15.49072266	-52.73437500	-61.04003906	+1972
+1457970813.52700000	+14.11962891	+2.06982422	-2.74218750	+0.87890625	-51.06445313	-64.62158203	+2864	+13.14843750	+5.68212891	-2.96191406	+50.44921875	-65.83007813	-37.15576172	+3472	+12.48486328	+1.84570313	-5.28222656	+15.57861328	-52.25097656	-61.08398438	+1980
+1457970813.53110000	+14.11523438	+2.06542969	-2.80810547	+1.14257813	-50.33935547	-64.79736328	+2864	+13.13964844	+5.66015625	-3.02783203	+49.76806641	-65.47851563	-36.43066406	+3472	+12.45410156	+1.81054688	-5.33496094	+15.64453125	-51.59179688	-61.08398438	+1992
+1457970813.53530000	+14.11083984	+2.04345703	-2.87402344	+1.40625000	-49.63623047	-65.03906250	+2864	+13.13085938	+5.62939453	-3.09375000	+49.02099609	-65.10498047	-35.66162109	+3476	+12.42773438	+1.77539063	-5.38769531	+15.68847656	-50.97656250	-61.06201172	+2000
+1457970813.53950000	+14.11083984	+2.02148438	-2.94433594	+1.75781250	-48.95507813	-65.34667969	+2864	+13.12207031	+5.59863281	-3.16845703	+48.27392578	-64.68750000	-34.89257813	+3476	+12.40136719	+1.74023438	-5.43164063	+15.73242188	-50.38330078	-61.06201172	+2004
+1457970813.54360010	+14.10644531	+2.01708984	-3.01904297	+2.21923828	-48.18603516	-65.61035156	+2864	+13.10888672	+5.56347656	-3.25634766	+47.37304688	-64.18212891	-33.94775391	+3484	+12.36621094	+1.70068359	-5.49316406	+15.79833984	-49.59228516	-61.01806641	+2012
+1457970813.54780010	+14.10205078	+1.99072266	-3.08935547	+2.63671875	-47.43896484	-65.91796875	+2864	+13.09570313	+5.52392578	-3.33984375	+46.53808594	-63.67675781	-33.09082031	+3488	+12.33984375	+1.66113281	-5.54589844	+15.84228516	-48.91113281	-60.97412109	+2012
+1457970813.55609990	+14.09326172	+1.95996094	-3.24316406	+3.71337891	-45.92285156	-66.57714844	+2868	+13.06933594	+5.43164063	-3.52441406	+44.75830078	-62.55615234	-31.26708984	+3496	+12.27392578	+1.58203125	-5.65136719	+15.97412109	-47.43896484	-60.90820313	+2012
+1457970813.56030010	+14.09326172	+1.93798828	-3.31787109	+4.28466797	-45.19775391	-66.95068359	+2868	+13.05615234	+5.38769531	-3.60791016	+43.96728516	-62.05078125	-30.47607422	+3500	+12.24316406	+1.53369141	-5.69970703	+16.01806641	-46.73583984	-60.90820313	+2008
+1457970813.56450010	+14.08886719	+1.91162109	-3.39257813	+4.92187500	-44.47265625	-67.39013672	+2872	+13.04736328	+5.34375000	-3.68261719	+43.22021484	-61.54541016	-29.75097656	+3500	+12.21679688	+1.48974609	-5.74804688	+16.10595703	-46.05468750	-60.93017578	+2000
+1457970813.56859990	+14.08886719	+1.89843750	-3.46289063	+5.62500000	-43.74755859	-67.71972656	+2868	+13.03417969	+5.29980469	-3.77050781	+42.45117188	-60.97412109	-28.93798828	+3500	+12.18603516	+1.44140625	-5.80078125	+16.17187500	-45.28564453	-60.95214844	+1996
+1457970813.57279990	+14.08886719	+1.87646484	-3.53320313	+6.32812500	-43.04443359	-68.13720703	+2868	+13.02539063	+5.25585938	-3.85400391	+41.72607422	-60.44677734	-28.19091797	+3496	+12.15966797	+1.38867188	-5.84912109	+16.25976563	-44.56054688	-60.99609375	+1988
+1457970813.57699990	+14.08447266	+1.85449219	-3.60791016	+7.07519531	-42.29736328	-68.57666016	+2868	+13.01220703	+5.21191406	-3.92431641	+41.06689453	-59.98535156	-27.53173828	+3488	+12.12890625	+1.34033203	-5.89306641	+16.39160156	-43.81347656	-61.06201172	+1976
+1457970813.58110000	+14.07568359	+1.84130859	-3.67822266	+7.88818359	-41.63818359	-68.95019531	+2864	+13.00341797	+5.16796875	-3.99023438	+40.42968750	-59.50195313	-26.87255859	+3480	+12.09814453	+1.29199219	-5.94140625	+16.52343750	-43.04443359	-61.12792969	+1968
+1457970813.58530000	+14.07128906	+1.81494141	-3.74414063	+8.67919922	-40.95703125	-69.34570313	+2864	+12.99462891	+5.11523438	-4.06054688	+39.74853516	-58.99658203	-26.19140625	+3472	+12.07177734	+1.23486328	-5.98974609	+16.63330078	-42.27539063	-61.23779297	+1964
+1457970813.58940010	+14.06689453	+1.78857422	-3.81884766	+9.47021484	-40.25390625	-69.76318359	+2864	+12.99023438	+5.06689453	-4.12646484	+39.08935547	-58.51318359	-25.55419922	+3464	+12.03662109	+1.17773438	-6.03369141	+16.74316406	-41.50634766	-61.34765625	+1956
+1457970813.59780000	+14.05371094	+1.74023438	-3.94628906	+11.14013672	-39.00146484	-70.51025391	+2860	+12.97705078	+4.96582031	-4.26269531	+37.77099609	-57.48046875	-24.25781250	+3444	+11.97949219	+1.05468750	-6.12597656	+16.96289063	-39.90234375	-61.58935547	+1948
+1457970813.60190010	+14.04931641	+1.70947266	-4.01660156	+11.97509766	-38.36425781	-70.92773438	+2856	+12.96826172	+4.91308594	-4.32421875	+37.11181641	-56.99707031	-23.64257813	+3432	+11.94873047	+0.98437500	-6.16992188	+17.05078125	-39.11132813	-61.74316406	+1944
+1457970813.60610010	+14.04052734	+1.68750000	-4.07812500	+12.85400391	-37.74902344	-71.27929688	+2852	+12.96386719	+4.86474609	-4.39013672	+36.47460938	-56.44775391	-22.98339844	+3420	+11.91357422	+0.92285156	-6.21826172	+17.16064453	-38.23242188	-61.83105469	+1940
+1457970813.61030010	+14.03613281	+1.65234375	-4.14843750	+13.68896484	-37.11181641	-71.65283203	+2848	+12.95507813	+4.80322266	-4.45605469	+35.79345703	-55.89843750	-22.32421875	+3408	+11.88281250	+0.85253906	-6.27099609	+17.22656250	-37.33154297	-61.94091797	+1940
+1457970813.61859990	+14.00976563	+1.58642578	-4.28906250	+15.38085938	-35.72753906	-72.33398438	+2844	+12.93750000	+4.68457031	-4.59228516	+34.40917969	-54.73388672	-21.02783203	+3384	+11.80810547	+0.71630859	-6.36328125	+17.38037109	-35.52978516	-62.09472656	+1940
+1457970813.62280010	+13.99658203	+1.54687500	-4.35937500	+16.19384766	-35.04638672	-72.66357422	+2840	+12.92871094	+4.61425781	-4.66259766	+33.66210938	-54.14062500	-20.39062500	+3376	+11.76855469	+0.63720703	-6.41162109	+17.42431641	-34.60693359	-62.18261719	+1944
+1457970813.62690000	+13.98779297	+1.50732422	-4.43408203	+17.02880859	-34.34326172	-72.99316406	+2836	+12.91992188	+4.53955078	-4.73730469	+32.91503906	-53.48144531	-19.73144531	+3368	+11.72900391	+0.55810547	-6.45556641	+17.44628906	-33.70605469	-62.29248047	+1944
+1457970813.63109990	+13.97460938	+1.46777344	-4.50878906	+17.84179688	-33.61816406	-73.30078125	+2836	+12.90673828	+4.47363281	-4.81640625	+32.18994141	-52.82226563	-19.05029297	+3356	+11.69384766	+0.48339844	-6.50390625	+17.46826172	-32.76123047	-62.29248047	+1944
+1457970813.63529990	+13.95703125	+1.42382813	-4.58789063	+18.63281250	-32.87109375	-73.60839844	+2832	+12.89355469	+4.39453125	-4.89111328	+31.44287109	-52.14111328	-18.43505859	+3348	+11.65429688	+0.39550781	-6.55664063	+17.46826172	-31.79443359	-62.33642578	+1948
+1457970813.63940000	+13.94384766	+1.37548828	-4.66699219	+19.44580078	-32.10205078	-73.91601563	+2828	+12.87597656	+4.31103516	-4.97460938	+30.69580078	-51.39404297	-17.79785156	+3340	+11.61474609	+0.31201172	-6.60058594	+17.49023438	-30.84960938	-62.40234375	+1944
+1457970813.64780000	+13.90429688	+1.27880859	-4.84277344	+20.93994141	-30.34423828	-74.37744141	+2820	+12.84082031	+4.13964844	-5.14160156	+29.22363281	-49.92187500	-16.54541016	+3320	+11.52685547	+0.14501953	-6.69726563	+17.46826172	-28.89404297	-62.35839844	+1944
+1457970813.65190010	+13.87792969	+1.22607422	-4.93505859	+21.66503906	-29.44335938	-74.59716797	+2816	+12.81884766	+4.04296875	-5.22949219	+28.45458984	-49.10888672	-15.93017578	+3312	+11.48291016	+0.05273438	-6.74121094	+17.46826172	-27.92724609	-62.35839844	+1944
+1457970813.65610000	+13.85156250	+1.17333984	-5.02734375	+22.34619141	-28.47656250	-74.75097656	+2816	+12.79687500	+3.95068359	-5.31738281	+27.72949219	-48.33984375	-15.31494141	+3304	+11.43896484	-0.03076172	-6.78515625	+17.46826172	-27.00439453	-62.31445313	+1940
+1457970813.66020010	+13.82519531	+1.11181641	-5.12841797	+23.00537109	-27.46582031	-74.90478516	+2812	+12.77490234	+3.84960938	-5.40087891	+27.00439453	-47.57080078	-14.76562500	+3292	+11.39501953	-0.12744141	-6.82470703	+17.42431641	-26.05957031	-62.31445313	+1940
+1457970813.66440010	+13.79882813	+1.05468750	-5.21630859	+23.62060547	-26.52099609	-75.03662109	+2808	+12.74853516	+3.74414063	-5.48876953	+26.27929688	-46.75781250	-14.21630859	+3284	+11.35546875	-0.22412109	-6.86425781	+17.40234375	-25.13671875	-62.33642578	+1940
+1457970813.66860010	+13.77246094	+0.99316406	-5.31298828	+24.21386719	-25.46630859	-75.12451172	+2800	+12.72216797	+3.64746094	-5.57666016	+25.59814453	-45.96679688	-13.66699219	+3272	+11.30712891	-0.31640625	-6.90380859	+17.38037109	-24.23583984	-62.27050781	+1936
+1457970813.67269990	+13.74169922	+0.92285156	-5.40966797	+24.74121094	-24.41162109	-75.16845703	+2796	+12.69580078	+3.53759766	-5.65576172	+24.91699219	-45.21972656	-13.16162109	+3260	+11.26318359	-0.41748047	-6.94335938	+17.33642578	-23.33496094	-62.24853516	+1936
+1457970813.68109990	+13.67138672	+0.78222656	-5.59863281	+25.68603516	-22.23632813	-75.12451172	+2784	+12.63427734	+3.32226563	-5.80957031	+23.68652344	-43.72558594	-12.21679688	+3228	+11.17089844	-0.61523438	-7.01367188	+17.31445313	-21.53320313	-62.18261719	+1936
+1457970813.68520000	+13.63623047	+0.70312500	-5.69970703	+26.10351563	-21.11572266	-75.01464844	+2776	+12.60791016	+3.20800781	-5.87988281	+23.04931641	-43.00048828	-11.79931641	+3208	+11.12255859	-0.72070313	-7.04882813	+17.24853516	-20.65429688	-62.16064453	+1936
+1457970813.68940000	+13.59667969	+0.62841797	-5.78759766	+26.45507813	-20.06103516	-74.90478516	+2768	+12.57275391	+3.09814453	-5.94580078	+22.47802734	-42.27539063	-11.38183594	+3192	+11.07421875	-0.83056641	-7.07958984	+17.20458984	-19.79736328	-62.13867188	+1936
+1457970813.69770000	+13.52197266	+0.46142578	-5.95458984	+27.04833984	-17.99560547	-74.61914063	+2748	+12.51562500	+2.86962891	-6.06445313	+21.33544922	-41.02294922	-10.61279297	+3148	+10.97753906	-1.04150391	-7.13671875	+17.09472656	-18.17138672	-62.07275391	+1932
+1457970813.70190000	+13.48242188	+0.37353516	-6.03369141	+27.26806641	-16.98486328	-74.44335938	+2740	+12.48486328	+2.75976563	-6.11718750	+20.83007813	-40.40771484	-10.30517578	+3124	+10.92919922	-1.15136719	-7.16308594	+17.02880859	-17.38037109	-62.05078125	+1928
+1457970813.70610000	+13.44287109	+0.28564453	-6.10839844	+27.48779297	-16.01806641	-74.24560547	+2724	+12.45410156	+2.64990234	-6.16552734	+20.34667969	-39.83642578	-9.95361328	+3096	+10.87646484	-1.25683594	-7.18945313	+16.98486328	-16.56738281	-61.98486328	+1928
+1457970813.71440010	+13.35937500	+0.09667969	-6.25341797	+27.79541016	-14.08447266	-73.80615234	+2700	+12.39257813	+2.42578125	-6.24902344	+19.40185547	-38.75976563	-9.40429688	+3040	+10.77099609	-1.48535156	-7.23779297	+16.80908203	-14.96337891	-61.89697266	+1928
+1457970813.72270010	+13.27148438	-0.09667969	-6.36767578	+28.01513672	-12.41455078	-73.38867188	+2676	+12.33105469	+2.20166016	-6.31494141	+18.52294922	-37.77099609	-8.89892578	+2980	+10.66113281	-1.71386719	-7.27734375	+16.63330078	-13.42529297	-61.76513672	+1928
+1457970813.73110010	+13.18359375	-0.29443359	-6.47314453	+28.21289063	-10.87646484	-72.94921875	+2652	+12.26953125	+1.97753906	-6.37207031	+17.64404297	-36.84814453	-8.43750000	+2924	+10.54687500	-1.94238281	-7.30810547	+16.45751953	-11.97509766	-61.63330078	+1928
+1457970813.73939990	+13.09570313	-0.50976563	-6.56982422	+28.34472656	-9.42626953	-72.59765625	+2632	+12.20361328	+1.74462891	-6.42041016	+16.83105469	-35.96923828	-8.08593750	+2864	+10.43701172	-2.18408203	-7.33447266	+16.25976563	-10.50292969	-61.54541016	+1936
+1457970813.74350000	+13.05175781	-0.61083984	-6.60937500	+28.47656250	-8.81103516	-72.39990234	+2624	+12.16845703	+1.63476563	-6.44238281	+16.47949219	-35.55175781	-7.86621094	+2832	+10.37988281	-2.29833984	-7.34765625	+16.17187500	-9.77783203	-61.41357422	+1936
+1457970813.75190000	+12.95507813	-0.83496094	-6.69726563	+28.65234375	-7.51464844	-72.02636719	+2608	+12.09375000	+1.38867188	-6.49072266	+15.64453125	-34.65087891	-7.53662109	+2780	+10.26562500	-2.54003906	-7.36962891	+15.99609375	-8.39355469	-61.25976563	+1944
+1457970813.75600000	+12.90673828	-0.93164063	-6.72802734	+28.85009766	-7.00927734	-71.85058594	+2600	+12.05859375	+1.27441406	-6.51269531	+15.27099609	-34.23339844	-7.33886719	+2752	+10.20410156	-2.65429688	-7.36962891	+15.93017578	-7.75634766	-61.12792969	+1948
+1457970813.76020000	+12.85839844	-1.05029297	-6.76318359	+28.98193359	-6.48193359	-71.69677734	+2592	+12.01904297	+1.14257813	-6.53027344	+14.83154297	-33.83789063	-7.20703125	+2724	+10.14697266	-2.77294922	-7.37841797	+15.84228516	-7.09716797	-61.04003906	+1952
+1457970813.76440000	+12.81005859	-1.16015625	-6.79833984	+29.13574219	-5.93261719	-71.54296875	+2588	+11.97509766	+1.01953125	-6.54785156	+14.45800781	-33.39843750	-7.07519531	+2700	+10.09863281	-2.89160156	-7.37402344	+15.79833984	-6.52587891	-60.99609375	+1952
+1457970813.76850010	+12.76171875	-1.26123047	-6.82910156	+29.39941406	-5.49316406	-71.34521484	+2576	+11.93115234	+0.90527344	-6.56982422	+14.10644531	-32.98095703	-6.83349609	+2668	+10.04150391	-3.01025391	-7.36962891	+15.77636719	-5.97656250	-60.88623047	+1952
+1457970813.77690010	+12.65625000	-1.49414063	-6.89062500	+29.77294922	-4.50439453	-70.99365234	+2564	+11.83886719	+0.64160156	-6.60058594	+13.31542969	-32.12402344	-6.54785156	+2616	+9.93603516	-3.24755859	-7.36523438	+15.68847656	-4.87792969	-60.71044922	+1952
+1457970813.78520010	+12.54638672	-1.70507813	-6.93457031	+30.30029297	-3.75732422	-70.59814453	+2540	+11.73779297	+0.38671875	-6.62695313	+12.59033203	-31.28906250	-6.15234375	+2556	+9.82617188	-3.48046875	-7.34326172	+15.68847656	-3.88916016	-60.51269531	+1948
+1457970813.78940010	+12.48925781	-1.81933594	-6.95654297	+30.54199219	-3.38378906	-70.40039063	+2524	+11.68505859	+0.25488281	-6.63574219	+12.21679688	-30.87158203	-5.99853516	+2528	+9.77783203	-3.59912109	-7.32568359	+15.71044922	-3.47167969	-60.44677734	+1944
+1457970813.79349990	+12.43212891	-1.91601563	-6.96533203	+30.87158203	-3.12011719	-70.20263672	+2508	+11.63232422	+0.13623047	-6.64013672	+11.88720703	-30.47607422	-5.77880859	+2496	+9.72070313	-3.71337891	-7.30810547	+15.73242188	-3.09814453	-60.38085938	+1944
+1457970813.79769990	+12.37939453	-2.03027344	-6.97851563	+31.11328125	-2.83447266	-70.00488281	+2492	+11.58398438	+0.00439453	-6.64453125	+11.53564453	-30.08056641	-5.62500000	+2468	+9.66796875	-3.83203125	-7.29052734	+15.75439453	-2.68066406	-60.31494141	+1940
+1457970813.80600000	+12.26513672	-2.23681641	-6.98730469	+31.66259766	-2.32910156	-69.63134766	+2456	+11.47851563	-0.23730469	-6.64013672	+10.94238281	-29.33349609	-5.22949219	+2408	+9.56689453	-4.06054688	-7.24658203	+15.84228516	-1.97753906	-60.18310547	+1932
+1457970813.81020000	+12.20800781	-2.34228516	-6.99169922	+31.92626953	-2.10937500	-69.43359375	+2436	+11.43017578	-0.36474609	-6.63574219	+10.61279297	-28.91601563	-5.05371094	+2380	+9.51416016	-4.17480469	-7.22460938	+15.88623047	-1.60400391	-60.11718750	+1928
+1457970813.81430010	+12.15087891	-2.44775391	-6.98291016	+32.16796875	-1.91162109	-69.25781250	+2416	+11.37744141	-0.48779297	-6.62255859	+10.32714844	-28.56445313	-4.89990234	+2352	+9.46142578	-4.28906250	-7.19384766	+15.95214844	-1.27441406	-60.05126953	+1928
+1457970813.82270000	+12.03662109	-2.64550781	-6.96093750	+32.69531250	-1.62597656	-68.90625000	+2372	+11.27636719	-0.72509766	-6.59619141	+9.77783203	-27.81738281	-4.52636719	+2300	+9.35156250	-4.51318359	-7.14111328	+16.08398438	-0.59326172	-59.89746094	+1920
+1457970813.83100010	+11.92675781	-2.83447266	-6.91699219	+33.20068359	-1.38427734	-68.57666016	+2328	+11.17968750	-0.94921875	-6.54345703	+9.31640625	-27.15820313	-4.17480469	+2248	+9.24169922	-4.73291016	-7.06640625	+16.23779297	+0.04394531	-59.76562500	+1916
+1457970813.83929990	+11.81250000	-3.02783203	-6.86425781	+33.68408203	-1.12060547	-68.29101563	+2296	+11.08740234	-1.17773438	-6.48193359	+8.89892578	-26.49902344	-3.91113281	+2208	+9.13183594	-4.95703125	-7.00048828	+16.41357422	+0.76904297	-59.58984375	+1920
+1457970813.84770010	+11.70263672	-3.21240234	-6.80712891	+34.16748047	-0.83496094	-67.89550781	+2272	+10.99951172	-1.38867188	-6.42041016	+8.50341797	-25.77392578	-3.51562500	+2168	+9.01757813	-5.16796875	-6.93017578	+16.61132813	+1.53808594	-59.28222656	+1920
+1457970813.85599990	+11.58837891	-3.38818359	-6.73242188	+34.69482422	-0.57128906	-67.50000000	+2256	+10.90722656	-1.59082031	-6.33251953	+8.19580078	-25.11474609	-3.16406250	+2144	+8.90332031	-5.37890625	-6.83789063	+16.83105469	+2.24121094	-58.99658203	+1932
+1457970813.86430000	+11.47851563	-3.56835938	-6.65332031	+35.15625000	-0.26367188	-67.10449219	+2248	+10.81494141	-1.80615234	-6.23583984	+7.88818359	-24.49951172	-2.85644531	+2128	+8.79345703	-5.58984375	-6.74560547	+17.07275391	+2.98828125	-58.66699219	+1952
+1457970813.87270000	+11.36425781	-3.73974609	-6.57421875	+35.66162109	+0.04394531	-66.59912109	+2244	+10.72265625	-1.99951172	-6.14355469	+7.62451172	-23.79638672	-2.39501953	+2112	+8.67919922	-5.78759766	-6.64892578	+17.35839844	+3.71337891	-58.18359375	+1968
+1457970813.87680010	+11.30712891	-3.82763672	-6.52587891	+35.90332031	+0.19775391	-66.37939453	+2248	+10.66992188	-2.10058594	-6.08642578	+7.49267578	-23.48876953	-2.24121094	+2108	+8.63085938	-5.88867188	-6.59179688	+17.51220703	+3.99902344	-58.00781250	+1980
+1457970813.88100000	+11.25000000	-3.90673828	-6.48193359	+36.21093750	+0.32958984	-66.07177734	+2248	+10.62158203	-2.18847656	-6.02929688	+7.42675781	-23.15917969	-1.93359375	+2104	+8.57373047	-5.98535156	-6.53466797	+17.64404297	+4.32861328	-57.74414063	+1988
+1457970813.88520000	+11.19287109	-3.99462891	-6.43798828	+36.43066406	+0.48339844	-65.78613281	+2252	+10.57324219	-2.28955078	-5.97656250	+7.27294922	-22.80761719	-1.71386719	+2104	+8.52099609	-6.07763672	-6.48632813	+17.84179688	+4.63623047	-57.41455078	+1996
+1457970813.89350010	+11.08300781	-4.15283203	-6.32812500	+36.95800781	+0.65917969	-65.25878906	+2252	+10.47216797	-2.47851563	-5.85791016	+7.03125000	-22.21435547	-1.20849609	+2100	+8.42871094	-6.26660156	-6.35449219	+18.14941406	+5.09765625	-56.95312500	+2016
+1457970813.89759990	+11.02587891	-4.23193359	-6.27978516	+37.22167969	+0.76904297	-64.97314453	+2256	+10.42382813	-2.57519531	-5.80078125	+6.89941406	-21.86279297	-0.94482422	+2100	+8.38037109	-6.35449219	-6.29736328	+18.39111328	+5.31738281	-56.62353516	+2020
+1457970813.90179990	+10.97314453	-4.31542969	-6.21826172	+37.46337891	+0.85693359	-64.73144531	+2260	+10.37548828	-2.67187500	-5.73046875	+6.78955078	-21.64306641	-0.74707031	+2104	+8.34082031	-6.44677734	-6.22265625	+18.58886719	+5.47119141	-56.40380859	+2032
+1457970813.90599990	+10.91601563	-4.38574219	-6.15673828	+37.74902344	+0.90087891	-64.42382813	+2256	+10.32275391	-2.75537109	-5.66894531	+6.67968750	-21.31347656	-0.39550781	+2104	+8.29248047	-6.53466797	-6.15673828	+18.74267578	+5.64697266	-56.14013672	+2036
+1457970813.91010000	+10.86328125	-4.46484375	-6.10400391	+38.01269531	+0.96679688	-64.13818359	+2256	+10.27001953	-2.84765625	-5.61181641	+6.54785156	-20.96191406	-0.10986328	+2100	+8.25292969	-6.61816406	-6.09521484	+19.00634766	+5.82275391	-55.78857422	+2036
+1457970813.91849990	+10.75341797	-4.60107422	-5.97216797	+38.58398438	+0.98876953	-63.61083984	+2252	+10.17333984	-3.02343750	-5.47119141	+6.30615234	-20.47851563	+0.46142578	+2104	+8.17382813	-6.78515625	-5.94140625	+19.42382813	+6.06445313	-55.26123047	+2044
+1457970813.92260000	+10.70068359	-4.67138672	-5.91064453	+38.86962891	+0.98876953	-63.30322266	+2252	+10.12500000	-3.11132813	-5.40527344	+6.17431641	-20.17089844	+0.74707031	+2104	+8.13427734	-6.85986328	-5.87548828	+19.70947266	+6.19628906	-54.90966797	+2044
+1457970813.93100000	+10.59521484	-4.80322266	-5.76562500	+39.48486328	+0.90087891	-62.84179688	+2244	+10.03271484	-3.27832031	-5.25146484	+5.97656250	-19.77539063	+1.29638672	+2108	+8.05957031	-7.02685547	-5.71728516	+20.12695313	+6.32812500	-54.42626953	+2044
+1457970813.93510010	+10.54687500	-4.86914063	-5.69970703	+39.79248047	+0.87890625	-62.55615234	+2240	+9.98437500	-3.36181641	-5.18554688	+5.88867188	-19.48974609	+1.58203125	+2104	+8.02441406	-7.09716797	-5.64697266	+20.43457031	+6.45996094	-54.07470703	+2040
+1457970813.94350000	+10.44580078	-4.99218750	-5.54589844	+40.42968750	+0.74707031	-62.11669922	+2232	+9.89648438	-3.51562500	-5.02294922	+5.75683594	-19.13818359	+2.13134766	+2104	+7.94970703	-7.25537109	-5.48437500	+20.87402344	+6.61376953	-53.54736328	+2036
+1457970813.95180010	+10.35351563	-5.10644531	-5.39208984	+41.08886719	+0.61523438	-61.67724609	+2224	+9.81298828	-3.66503906	-4.86035156	+5.69091797	-18.78662109	+2.63671875	+2104	+7.87939453	-7.39599609	-5.33496094	+21.42333984	+6.76757813	-52.88818359	+2024
+1457970813.95600010	+10.30517578	-5.15917969	-5.31298828	+41.39648438	+0.52734375	-61.43554688	+2220	+9.76904297	-3.73095703	-4.77685547	+5.64697266	-18.61083984	+2.92236328	+2104	+7.83544922	-7.47070313	-5.25585938	+21.62109375	+6.85546875	-52.62451172	+2020
+1457970813.96009990	+10.25683594	-5.21630859	-5.23828125	+41.74804688	+0.48339844	-61.17187500	+2216	+9.72949219	-3.80126953	-4.69775391	+5.64697266	-18.39111328	+3.20800781	+2100	+7.80029297	-7.53662109	-5.18994141	+21.90673828	+6.96533203	-52.25097656	+2016
+1457970813.96840000	+10.16894531	-5.32177734	-5.06689453	+42.34130859	+0.28564453	-60.82031250	+2216	+9.65478516	-3.93310547	-4.52197266	+5.66894531	-18.14941406	+3.66943359	+2104	+7.72119141	-7.68164063	-5.02734375	+22.32421875	+7.07519531	-51.70166016	+2012
+1457970813.97680000	+10.08544922	-5.42285156	-4.89990234	+43.00048828	+0.10986328	-60.42480469	+2212	+9.58447266	-4.05615234	-4.35058594	+5.77880859	-17.81982422	+4.13085938	+2108	+7.65087891	-7.80908203	-4.88232422	+22.87353516	+7.20703125	-51.02050781	+2004
+1457970813.98090000	+10.04150391	-5.47119141	-4.81640625	+43.24218750	+0.04394531	-60.18310547	+2216	+9.54492188	-4.11767578	-4.26269531	+5.77880859	-17.64404297	+4.39453125	+2108	+7.60693359	-7.88378906	-4.80761719	+23.02734375	+7.27294922	-50.73486328	+2004
+1457970813.98930000	+9.96240234	-5.56347656	-4.64941406	+43.83544922	-0.10986328	-59.78759766	+2216	+9.47460938	-4.23193359	-4.09130859	+5.93261719	-17.31445313	+4.85595703	+2108	+7.54541016	-8.00244141	-4.65820313	+23.59863281	+7.33886719	-50.07568359	+2000
+1457970813.99760010	+9.87890625	-5.65576172	-4.49121094	+44.36279297	-0.26367188	-59.26025391	+2216	+9.39990234	-4.34179688	-3.92871094	+5.97656250	-16.87500000	+5.38330078	+2108	+7.47070313	-8.12109375	-4.50878906	+24.03808594	+7.40478516	-49.43847656	+1996
+1457970814.00589990	+9.80859375	-5.74365234	-4.31542969	+44.84619141	-0.46142578	-58.84277344	+2224	+9.33837891	-4.45166016	-3.75732422	+6.06445313	-16.54541016	+5.82275391	+2112	+7.41357422	-8.24853516	-4.35058594	+24.45556641	+7.42675781	-48.93310547	+1996
+1457970814.01430010	+9.74267578	-5.82275391	-4.15722656	+45.39550781	-0.63720703	-58.33740234	+2224	+9.28125000	-4.54394531	-3.59912109	+6.21826172	-16.10595703	+6.30615234	+2108	+7.36523438	-8.34521484	-4.19677734	+25.04882813	+7.40478516	-48.31787109	+1988
+1457970814.01840000	+9.70312500	-5.86669922	-4.07812500	+45.61523438	-0.74707031	-58.02978516	+2224	+9.24609375	-4.59667969	-3.52001953	+6.21826172	-15.86425781	+6.54785156	+2108	+7.33886719	-8.40234375	-4.11767578	+25.24658203	+7.40478516	-48.07617188	+1984
+1457970814.02259990	+9.66796875	-5.90185547	-4.00781250	+45.90087891	-0.83496094	-57.70019531	+2220	+9.21533203	-4.64062500	-3.44970703	+6.30615234	-15.57861328	+6.83349609	+2100	+7.32128906	-8.44628906	-4.04296875	+25.55419922	+7.40478516	-47.74658203	+1976
+1457970814.02679990	+9.64160156	-5.93701172	-3.92431641	+46.16455078	-0.96679688	-57.50244141	+2220	+9.18896484	-4.68457031	-3.36621094	+6.39404297	-15.42480469	+7.03125000	+2100	+7.30371094	-8.49462891	-3.96386719	+25.86181641	+7.36083984	-47.50488281	+1968
+1457970814.03090000	+9.60644531	-5.97656250	-3.84521484	+46.38427734	-1.09863281	-57.21679688	+2216	+9.15820313	-4.73291016	-3.29150391	+6.39404297	-15.20507813	+7.27294922	+2096	+7.28613281	-8.54736328	-3.88037109	+26.05957031	+7.36083984	-47.28515625	+1964
+1457970814.03930000	+9.55810547	-6.04248047	-3.69580078	+46.99951172	-1.36230469	-56.68945313	+2204	+9.10986328	-4.81201172	-3.14648438	+6.61376953	-14.76562500	+7.75634766	+2080	+7.25976563	-8.63085938	-3.73095703	+26.65283203	+7.31689453	-46.73583984	+1940
+1457970814.04340000	+9.52294922	-6.07763672	-3.62548828	+47.21923828	-1.49414063	-56.40380859	+2200	+9.08349609	-4.85595703	-3.07617188	+6.63574219	-14.54589844	+7.97607422	+2076	+7.24218750	-8.67919922	-3.65185547	+26.87255859	+7.31689453	-46.49414063	+1928
+1457970814.05170010	+9.47900391	-6.13476563	-3.48046875	+47.85644531	-1.82373047	-55.87646484	+2184	+9.04394531	-4.92626953	-2.93554688	+6.87744141	-14.19433594	+8.48144531	+2052	+7.22900391	-8.74951172	-3.50683594	+27.46582031	+7.20703125	-45.94482422	+1900
+1457970814.06010010	+9.42626953	-6.18750000	-3.33544922	+48.40576172	-2.15332031	-55.41503906	+2164	+8.99560547	-4.99658203	-2.79931641	+7.00927734	-13.86474609	+8.92089844	+2036	+7.20263672	-8.82861328	-3.36621094	+27.92724609	+7.16308594	-45.48339844	+1868
+1457970814.06419990	+9.41308594	-6.21386719	-3.26074219	+48.71337891	-2.37304688	-55.23925781	+2156	+8.98681641	-5.03173828	-2.72900391	+7.11914063	-13.79882813	+9.14062500	+2024	+7.19384766	-8.86376953	-3.30029297	+28.16894531	+7.07519531	-45.21972656	+1852
+1457970814.07259990	+9.36914063	-6.26220703	-3.12011719	+49.26269531	-2.72460938	-54.86572266	+2132	+8.95166016	-5.09765625	-2.59716797	+7.18505859	-13.55712891	+9.51416016	+2000	+7.17626953	-8.94287109	-3.16406250	+28.54248047	+6.98730469	-44.78027344	+1820
+1457970814.07670000	+9.35595703	-6.28417969	-3.04980469	+49.57031250	-2.96630859	-54.71191406	+2120	+8.94287109	-5.12841797	-2.53125000	+7.29492188	-13.51318359	+9.73388672	+1988	+7.16748047	-8.97363281	-3.11132813	+28.74023438	+6.89941406	-44.51660156	+1804
+1457970814.08090000	+9.33398438	-6.31054688	-2.98388672	+49.79003906	-3.16406250	-54.58007813	+2112	+8.92529297	-5.16796875	-2.46533203	+7.18505859	-13.42529297	+9.88769531	+1980	+7.15429688	-9.01318359	-3.05419922	+28.85009766	+6.83349609	-44.27490234	+1788
+1457970814.08509990	+9.31640625	-6.32812500	-2.91796875	+50.09765625	-3.38378906	-54.42626953	+2100	+8.91650391	-5.19433594	-2.40380859	+7.25097656	-13.33740234	+10.08544922	+1968	+7.14550781	-9.04394531	-2.99267578	+29.00390625	+6.74560547	-44.07714844	+1772
+1457970814.09340000	+9.28564453	-6.36767578	-2.78173828	+50.58105469	-3.86718750	-54.20654297	+2084	+8.90332031	-5.26025391	-2.28076172	+7.14111328	-13.27148438	+10.43701172	+1948	+7.12792969	-9.10986328	-2.88720703	+29.26757813	+6.59179688	-43.61572266	+1740
+1457970814.09760000	+9.27246094	-6.38085938	-2.71582031	+50.86669922	-4.13085938	-54.11865234	+2076	+8.89892578	-5.28222656	-2.21923828	+7.14111328	-13.20556641	+10.61279297	+1936	+7.11474609	-9.14062500	-2.83007813	+29.35546875	+6.50390625	-43.43994141	+1724
+1457970814.10170010	+9.26367188	-6.39404297	-2.64990234	+51.15234375	-4.39453125	-54.05273438	+2064	+8.90332031	-5.30859375	-2.16210938	+7.11914063	-13.18359375	+10.81054688	+1924	+7.10595703	-9.17138672	-2.78613281	+29.44335938	+6.39404297	-43.22021484	+1708
+1457970814.10590000	+9.24609375	-6.41601563	-2.58837891	+51.35009766	-4.63623047	-53.96484375	+2060	+8.89453125	-5.34814453	-2.10498047	+6.89941406	-13.11767578	+10.96435547	+1916	+7.09716797	-9.20214844	-2.73779297	+29.53125000	+6.32812500	-43.04443359	+1696
+1457970814.11010000	+9.23730469	-6.42480469	-2.52685547	+51.61376953	-4.92187500	-53.87695313	+2052	+8.89453125	-5.37011719	-2.05224609	+6.81152344	-13.05175781	+11.14013672	+1904	+7.09277344	-9.22851563	-2.68505859	+29.61914063	+6.21826172	-42.89062500	+1680
+1457970814.11420010	+9.23291016	-6.43359375	-2.46972656	+51.89941406	-5.20751953	-53.76708984	+2044	+8.89892578	-5.39208984	-1.99951172	+6.72363281	-13.00781250	+11.35986328	+1892	+7.08398438	-9.25488281	-2.64111328	+29.70703125	+6.13037109	-42.67089844	+1668
+1457970814.11840010	+9.21972656	-6.45117188	-2.41259766	+52.07519531	-5.47119141	-53.70117188	+2036	+8.89453125	-5.42724609	-1.94677734	+6.45996094	-12.91992188	+11.53564453	+1888	+7.07958984	-9.28125000	-2.59716797	+29.77294922	+6.06445313	-42.51708984	+1652
+1457970814.12669990	+9.20654297	-6.46875000	-2.30273438	+52.62451172	-6.06445313	-53.59130859	+2024	+8.90332031	-5.47119141	-1.85449219	+6.13037109	-12.78808594	+11.93115234	+1868	+7.07080078	-9.32519531	-2.50488281	+29.94873047	+5.84472656	-42.29736328	+1628
+1457970814.13089990	+9.19775391	-6.48193359	-2.24560547	+52.80029297	-6.32812500	-53.56933594	+2020	+8.90332031	-5.50195313	-1.80615234	+5.86669922	-12.72216797	+12.10693359	+1860	+7.07080078	-9.35156250	-2.46093750	+30.03662109	+5.77880859	-42.20947266	+1616
+1457970814.13500000	+9.18896484	-6.48632813	-2.19287109	+53.06396484	-6.59179688	-53.54736328	+2012	+8.90771484	-5.52392578	-1.75781250	+5.64697266	-12.67822266	+12.28271484	+1852	+7.07519531	-9.36914063	-2.41259766	+30.14648438	+5.66894531	-42.16552734	+1604
+1457970814.14340000	+9.18457031	-6.50830078	-2.09619141	+53.48144531	-7.11914063	-53.48144531	+1996	+8.92089844	-5.56787109	-1.67871094	+5.18554688	-12.50244141	+12.70019531	+1836	+7.08398438	-9.40429688	-2.32910156	+30.34423828	+5.49316406	-41.98974609	+1580
+1457970814.14750000	+9.18017578	-6.50830078	-2.04785156	+53.72314453	-7.38281250	-53.48144531	+1988	+8.92529297	-5.58984375	-1.63476563	+4.96582031	-12.48046875	+12.89794922	+1828	+7.08837891	-9.41748047	-2.28076172	+30.45410156	+5.36132813	-42.01171875	+1568
+1457970814.15170000	+9.18017578	-6.51269531	-2.00830078	+53.96484375	-7.64648438	-53.43750000	+1972	+8.93408203	-5.60742188	-1.60400391	+4.72412109	-12.37060547	+13.13964844	+1816	+7.09716797	-9.42626953	-2.24121094	+30.56396484	+5.25146484	-41.96777344	+1552
+1457970814.15590000	+9.18017578	-6.52587891	-1.95996094	+54.09667969	-7.86621094	-53.48144531	+1964	+8.93847656	-5.62500000	-1.56445313	+4.52636719	-12.34863281	+13.29345703	+1804	+7.11035156	-9.43945313	-2.19726563	+30.69580078	+5.14160156	-41.96777344	+1540
+1457970814.16420010	+9.18017578	-6.52587891	-1.87646484	+54.49218750	-8.26171875	-53.54736328	+1940	+8.95166016	-5.65576172	-1.49414063	+4.15283203	-12.26074219	+13.66699219	+1784	+7.13232422	-9.46142578	-2.11376953	+30.89355469	+4.89990234	-42.01171875	+1516
+1457970814.16840000	+9.18457031	-6.53906250	-1.83251953	+54.55810547	-8.41552734	-53.63525391	+1932	+8.96044922	-5.67333984	-1.45898438	+3.99902344	-12.23876953	+13.82080078	+1776	+7.14550781	-9.47021484	-2.06982422	+31.00341797	+4.79003906	-42.05566406	+1504
+1457970814.17249990	+9.18896484	-6.53906250	-1.79296875	+54.71191406	-8.54736328	-53.70117188	+1920	+8.96923828	-5.68652344	-1.42382813	+3.84521484	-12.26074219	+13.95263672	+1764	+7.15429688	-9.47900391	-2.02587891	+31.09130859	+4.68017578	-42.14355469	+1496
+1457970814.17670010	+9.19335938	-6.53906250	-1.75781250	+54.84375000	-8.67919922	-53.70117188	+1904	+8.97802734	-5.69531250	-1.39306641	+3.69140625	-12.19482422	+14.15039063	+1752	+7.16748047	-9.48779297	-1.99072266	+31.15722656	+4.54833984	-42.14355469	+1484
+1457970814.18499990	+9.20214844	-6.55224609	-1.68310547	+54.97558594	-8.81103516	-53.89892578	+1884	+8.99560547	-5.71728516	-1.32714844	+3.51562500	-12.19482422	+14.39208984	+1732	+7.18945313	-9.50097656	-1.91601563	+31.31103516	+4.32861328	-42.23144531	+1460
+1457970814.19339990	+9.21533203	-6.55664063	-1.61279297	+55.06347656	-8.87695313	-54.05273438	+1860	+9.01318359	-5.73046875	-1.27001953	+3.40576172	-12.15087891	+14.63378906	+1712	+7.21142578	-9.51416016	-1.85009766	+31.42089844	+4.10888672	-42.29736328	+1436
+1457970814.20170000	+9.22851563	-6.56103516	-1.55126953	+55.10742188	-8.83300781	-54.20654297	+1836	+9.03076172	-5.73925781	-1.21289063	+3.31787109	-12.12890625	+14.83154297	+1692	+7.22021484	-9.53173828	-1.78857422	+31.42089844	+3.93310547	-42.36328125	+1416
+1457970814.21000000	+9.24169922	-6.56542969	-1.48535156	+55.10742188	-8.72314453	-54.42626953	+1824	+9.04833984	-5.74804688	-1.15576172	+3.29589844	-12.12890625	+14.96337891	+1676	+7.22900391	-9.54492188	-1.73144531	+31.42089844	+3.80126953	-42.40722656	+1396
+1457970814.21830010	+9.25048828	-6.56542969	-1.43261719	+55.08544922	-8.54736328	-54.58007813	+1812	+9.06152344	-5.75244141	-1.10742188	+3.29589844	-12.04101563	+15.11718750	+1660	+7.23339844	-9.55810547	-1.68750000	+31.39892578	+3.66943359	-42.38525391	+1376
+1457970814.22670010	+9.26367188	-6.56542969	-1.37988281	+55.01953125	-8.32763672	-54.77783203	+1808	+9.07910156	-5.75683594	-1.05908203	+3.31787109	-11.99707031	+15.20507813	+1652	+7.23779297	-9.57128906	-1.63916016	+31.35498047	+3.53759766	-42.40722656	+1364
+1457970814.23499990	+9.27246094	-6.56103516	-1.32714844	+54.97558594	-8.10791016	-54.97558594	+1812	+9.09228516	-5.75683594	-1.01074219	+3.36181641	-11.97509766	+15.24902344	+1648	+7.23779297	-9.58007813	-1.59082031	+31.33300781	+3.44970703	-42.42919922	+1352
+1457970814.23920010	+9.27685547	-6.56103516	-1.30517578	+54.93164063	-7.97607422	-55.06347656	+1812	+9.09667969	-5.75683594	-0.98876953	+3.36181641	-11.90917969	+15.29296875	+1644	+7.23779297	-9.58447266	-1.57324219	+31.28906250	+3.40576172	-42.42919922	+1348
+1457970814.24749990	+9.28564453	-6.55664063	-1.26123047	+54.90966797	-7.73437500	-55.21728516	+1816	+9.10986328	-5.75244141	-0.94921875	+3.42773438	-11.86523438	+15.31494141	+1644	+7.24218750	-9.58886719	-1.52929688	+31.31103516	+3.31787109	-42.42919922	+1344
+1457970814.25169990	+9.28564453	-6.55664063	-1.23925781	+54.88769531	-7.62451172	-55.28320313	+1820	+9.11425781	-5.75244141	-0.93164063	+3.44970703	-11.82128906	+15.33691406	+1644	+7.24658203	-9.58886719	-1.50732422	+31.31103516	+3.27392578	-42.45117188	+1340
+1457970814.25580000	+9.29003906	-6.54785156	-1.21728516	+54.88769531	-7.51464844	-55.34912109	+1824	+9.11865234	-5.74804688	-0.90966797	+3.51562500	-11.79931641	+15.35888672	+1644	+7.25097656	-9.58886719	-1.48095703	+31.35498047	+3.22998047	-42.45117188	+1340
+1457970814.26420000	+9.29443359	-6.54345703	-1.17333984	+54.84375000	-7.29492188	-55.48095703	+1836	+9.12744141	-5.74365234	-0.87011719	+3.53759766	-11.77734375	+15.38085938	+1644	+7.25976563	-9.58447266	-1.43261719	+31.39892578	+3.14208984	-42.49511719	+1340
+1457970814.26830010	+9.29882813	-6.53906250	-1.15576172	+54.86572266	-7.20703125	-55.50292969	+1844	+9.13183594	-5.73925781	-0.85253906	+3.60351563	-11.73339844	+15.40283203	+1648	+7.26855469	-9.58007813	-1.40625000	+31.48681641	+3.09814453	-42.53906250	+1344
+1457970814.27250000	+9.29882813	-6.53466797	-1.13818359	+54.84375000	-7.09716797	-55.52490234	+1848	+9.13183594	-5.73486328	-0.83496094	+3.62548828	-11.71142578	+15.42480469	+1648	+7.27294922	-9.57568359	-1.37988281	+31.53076172	+3.07617188	-42.53906250	+1344
+1457970814.27659990	+9.29882813	-6.53466797	-1.11621094	+54.82177734	-7.00927734	-55.54687500	+1856	+9.13623047	-5.73046875	-0.82177734	+3.64746094	-11.64550781	+15.44677734	+1648	+7.27734375	-9.57128906	-1.35351563	+31.57470703	+3.05419922	-42.56103516	+1344
+1457970814.28500010	+9.29882813	-6.52148438	-1.08544922	+54.86572266	-6.85546875	-55.48095703	+1872	+9.13623047	-5.72167969	-0.79101563	+3.73535156	-11.53564453	+15.51269531	+1652	+7.29052734	-9.55810547	-1.30078125	+31.72851563	+3.01025391	-42.58300781	+1348
+1457970814.28909990	+9.29882813	-6.51708984	-1.06787109	+54.84375000	-6.76757813	-55.45898438	+1880	+9.13623047	-5.71728516	-0.77343750	+3.75732422	-11.46972656	+15.53466797	+1652	+7.29492188	-9.54931641	-1.27441406	+31.81640625	+3.01025391	-42.58300781	+1352
+1457970814.29329990	+9.29882813	-6.50830078	-1.05029297	+54.90966797	-6.70166016	-55.43701172	+1888	+9.13623047	-5.70849609	-0.75585938	+3.82324219	-11.42578125	+15.55664063	+1656	+7.30371094	-9.53613281	-1.24365234	+31.92626953	+3.01025391	-42.60498047	+1356
+1457970814.29749990	+9.29882813	-6.50390625	-1.03710938	+54.90966797	-6.61376953	-55.37109375	+1896	+9.13623047	-5.70410156	-0.73828125	+3.86718750	-11.33789063	+15.57861328	+1660	+7.30371094	-9.53173828	-1.21728516	+31.99218750	+3.03222656	-42.58300781	+1364
+1457970814.30160000	+9.29443359	-6.49511719	-1.01953125	+54.90966797	-6.52587891	-55.32714844	+1904	+9.13183594	-5.69970703	-0.72509766	+3.88916016	-11.25000000	+15.62255859	+1664	+7.30810547	-9.52294922	-1.19531250	+32.05810547	+3.05419922	-42.58300781	+1368
+1457970814.30580000	+9.29443359	-6.48632813	-1.00634766	+54.97558594	-6.43798828	-55.26123047	+1912	+9.13183594	-5.69091797	-0.71191406	+3.97705078	-11.16210938	+15.64453125	+1668	+7.30810547	-9.51416016	-1.16894531	+32.16796875	+3.09814453	-42.56103516	+1372
+1457970814.31410000	+9.28564453	-6.47314453	-0.97998047	+55.01953125	-6.26220703	-55.06347656	+1928	+9.12304688	-5.67773438	-0.68115234	+4.04296875	-10.94238281	+15.68847656	+1676	+7.30810547	-9.50097656	-1.12060547	+32.32177734	+3.16406250	-42.49511719	+1384
+1457970814.31830000	+9.28125000	-6.46435547	-0.96679688	+55.08544922	-6.15234375	-54.99755859	+1940	+9.11865234	-5.66894531	-0.66796875	+4.10888672	-10.85449219	+15.68847656	+1680	+7.30810547	-9.49218750	-1.10302734	+32.40966797	+3.20800781	-42.42919922	+1388
+1457970814.32250000	+9.27685547	-6.45556641	-0.95361328	+55.10742188	-6.06445313	-54.95361328	+1948	+9.11425781	-5.66455078	-0.65039063	+4.15283203	-10.76660156	+15.66650391	+1684	+7.29931641	-9.48779297	-1.08105469	+32.47558594	+3.25195313	-42.38525391	+1396
+1457970814.32660010	+9.26806641	-6.44677734	-0.94482422	+55.12939453	-5.95458984	-54.86572266	+1956	+9.10546875	-5.65576172	-0.64160156	+4.21875000	-10.65673828	+15.68847656	+1688	+7.29492188	-9.47900391	-1.06787109	+32.54150391	+3.29589844	-42.31933594	+1400
+1457970814.33500000	+9.25488281	-6.43359375	-0.91845703	+55.19531250	-5.71289063	-54.82177734	+1972	+9.09667969	-5.64257813	-0.61083984	+4.30664063	-10.50292969	+15.60058594	+1696	+7.27734375	-9.47021484	-1.03710938	+32.62939453	+3.40576172	-42.20947266	+1412
+1457970814.33909990	+9.24609375	-6.42480469	-0.91406250	+55.21728516	-5.58105469	-54.73388672	+1976	+9.08789063	-5.63818359	-0.60644531	+4.35058594	-10.39306641	+15.60058594	+1696	+7.26416016	-9.46582031	-1.02832031	+32.65136719	+3.44970703	-42.12158203	+1416
+1457970814.34330010	+9.23730469	-6.42041016	-0.90527344	+55.21728516	-5.42724609	-54.71191406	+1984	+9.08349609	-5.63378906	-0.59326172	+4.39453125	-10.30517578	+15.53466797	+1696	+7.25537109	-9.46582031	-1.01953125	+32.67333984	+3.51562500	-42.03369141	+1424
+1457970814.34750010	+9.23291016	-6.41162109	-0.89208984	+55.23925781	-5.29541016	-54.73388672	+1992	+9.07470703	-5.62500000	-0.58447266	+4.43847656	-10.23925781	+15.46875000	+1700	+7.24218750	-9.46142578	-1.01074219	+32.71728516	+3.53759766	-41.98974609	+1428
+1457970814.35159990	+9.22412109	-6.40283203	-0.88769531	+55.26123047	-5.16357422	-54.66796875	+1996	+9.07031250	-5.62060547	-0.58007813	+4.48242188	-10.15136719	+15.46875000	+1700	+7.23339844	-9.45703125	-1.00634766	+32.73925781	+3.58154297	-41.87988281	+1432
+1457970814.35990000	+9.20654297	-6.39404297	-0.87451172	+55.21728516	-4.85595703	-54.73388672	+2004	+9.05712891	-5.61621094	-0.56689453	+4.52636719	-10.04150391	+15.29296875	+1700	+7.20703125	-9.45263672	-1.00195313	+32.76123047	+3.69140625	-41.74804688	+1444
+1457970814.36410000	+9.20214844	-6.38964844	-0.87451172	+55.19531250	-4.70214844	-54.73388672	+2008	+9.05273438	-5.61181641	-0.56250000	+4.54833984	-9.95361328	+15.24902344	+1700	+7.19824219	-9.45263672	-0.99755859	+32.76123047	+3.75732422	-41.68212891	+1452
+1457970814.36830000	+9.19775391	-6.38964844	-0.87011719	+55.15136719	-4.57031250	-54.75585938	+2012	+9.04833984	-5.61181641	-0.56250000	+4.54833984	-9.93164063	+15.22705078	+1696	+7.18505859	-9.45263672	-0.99316406	+32.76123047	+3.82324219	-41.63818359	+1456
+1457970814.37240000	+9.18896484	-6.38964844	-0.86572266	+55.12939453	-4.39453125	-54.77783203	+2012	+9.04833984	-5.61181641	-0.56250000	+4.54833984	-9.88769531	+15.20507813	+1696	+7.17626953	-9.44824219	-0.98876953	+32.76123047	+3.88916016	-41.61621094	+1460
+1457970814.37660000	+9.18457031	-6.38525391	-0.87011719	+55.08544922	-4.24072266	-54.77783203	+2016	+9.04394531	-5.61181641	-0.56250000	+4.54833984	-9.82177734	+15.16113281	+1692	+7.17187500	-9.44824219	-0.98876953	+32.76123047	+3.97705078	-41.55029297	+1464
+1457970814.38080000	+9.18017578	-6.38525391	-0.87011719	+55.04150391	-4.08691406	-54.77783203	+2016	+9.03955078	-5.61181641	-0.56250000	+4.54833984	-9.77783203	+15.13916016	+1692	+7.16308594	-9.44824219	-0.98876953	+32.76123047	+4.06494141	-41.50634766	+1468
+1457970814.38490010	+9.17138672	-6.38525391	-0.87451172	+54.99755859	-3.95507813	-54.75585938	+2020	+9.03515625	-5.61181641	-0.56689453	+4.54833984	-9.71191406	+15.09521484	+1688	+7.15869141	-9.44384766	-0.98876953	+32.78320313	+4.15283203	-41.48437500	+1472
+1457970814.38910010	+9.17138672	-6.38964844	-0.87451172	+54.95361328	-3.80126953	-54.75585938	+2020	+9.03076172	-5.61181641	-0.56689453	+4.54833984	-9.64599609	+15.07324219	+1688	+7.15429688	-9.44384766	-0.98437500	+32.80517578	+4.26269531	-41.46240234	+1476
+1457970814.39739990	+9.16259766	-6.38964844	-0.88330078	+54.86572266	-3.53759766	-54.73388672	+2020	+9.02636719	-5.61181641	-0.57128906	+4.52636719	-9.51416016	+15.00732422	+1684	+7.14550781	-9.43945313	-0.97998047	+32.82714844	+4.46044922	-41.44042969	+1480
+1457970814.40159990	+9.15820313	-6.39404297	-0.88330078	+54.79980469	-3.38378906	-54.71191406	+2020	+9.02197266	-5.61181641	-0.57568359	+4.50439453	-9.44824219	+14.98535156	+1680	+7.14550781	-9.43505859	-0.97558594	+32.87109375	+4.59228516	-41.44042969	+1484
+1457970814.40580010	+9.15380859	-6.39843750	-0.88769531	+54.77783203	-3.27392578	-54.66796875	+2020	+9.01757813	-5.61181641	-0.58007813	+4.50439453	-9.36035156	+14.96337891	+1680	+7.14550781	-9.43505859	-0.96679688	+32.89306641	+4.70214844	-41.44042969	+1488
+1457970814.40990000	+9.14941406	-6.39843750	-0.89208984	+54.73388672	-3.16406250	-54.62402344	+2020	+9.01757813	-5.61181641	-0.58447266	+4.50439453	-9.29443359	+14.96337891	+1676	+7.14550781	-9.43505859	-0.96240234	+32.93701172	+4.81201172	-41.46240234	+1492
+1457970814.41409990	+9.14501953	-6.40283203	-0.89648438	+54.71191406	-3.05419922	-54.58007813	+2020	+9.01318359	-5.61621094	-0.58886719	+4.48242188	-9.20654297	+14.94140625	+1676	+7.14550781	-9.43066406	-0.95800781	+33.00292969	+4.89990234	-41.44042969	+1496
+1457970814.41829990	+9.14501953	-6.40283203	-0.90087891	+54.68994141	-2.94433594	-54.51416016	+2016	+9.00878906	-5.61621094	-0.59326172	+4.48242188	-9.11865234	+14.94140625	+1672	+7.14550781	-9.42626953	-0.95800781	+33.02490234	+5.00976563	-41.41845703	+1500
+1457970814.42240000	+9.14062500	-6.40722656	-0.90966797	+54.66796875	-2.85644531	-54.44824219	+2016	+9.00439453	-5.61621094	-0.59765625	+4.48242188	-9.05273438	+14.91943359	+1672	+7.14550781	-9.42187500	-0.95361328	+33.09082031	+5.09765625	-41.41845703	+1504
+1457970814.42660000	+9.13623047	-6.40722656	-0.90966797	+54.66796875	-2.79052734	-54.38232422	+2012	+9.00000000	-5.61621094	-0.60205078	+4.48242188	-8.96484375	+14.91943359	+1668	+7.14550781	-9.42187500	-0.94482422	+33.15673828	+5.18554688	-41.41845703	+1508
+1457970814.43490000	+9.13183594	-6.41162109	-0.91406250	+54.64599609	-2.63671875	-54.29443359	+2008	+8.99121094	-5.61621094	-0.61083984	+4.50439453	-8.81103516	+14.89746094	+1664	+7.14550781	-9.41748047	-0.93603516	+33.24462891	+5.31738281	-41.41845703	+1516
+1457970814.43910000	+9.12744141	-6.41162109	-0.91845703	+54.66796875	-2.57080078	-54.25048828	+2004	+8.99121094	-5.61621094	-0.61523438	+4.52636719	-8.74511719	+14.87548828	+1660	+7.14550781	-9.41748047	-0.93603516	+33.28857422	+5.38330078	-41.39648438	+1516
+1457970814.44320010	+9.12304688	-6.41162109	-0.91845703	+54.66796875	-2.50488281	-54.20654297	+2004	+8.98681641	-5.62060547	-0.61523438	+4.54833984	-8.67919922	+14.87548828	+1656	+7.14111328	-9.41748047	-0.93603516	+33.31054688	+5.42724609	-41.35253906	+1520
+1457970814.44740010	+9.11865234	-6.41162109	-0.92285156	+54.66796875	-2.43896484	-54.16259766	+2000	+8.98242188	-5.62060547	-0.61962891	+4.57031250	-8.61328125	+14.85351563	+1652	+7.13671875	-9.41748047	-0.93164063	+33.33251953	+5.47119141	-41.33056641	+1524
+1457970814.45569990	+9.10986328	-6.41162109	-0.92285156	+54.68994141	-2.35107422	-54.09667969	+1992	+8.97363281	-5.62060547	-0.62402344	+4.61425781	-8.50341797	+14.80957031	+1644	+7.12792969	-9.41748047	-0.93603516	+33.37646484	+5.53710938	-41.22070313	+1532
+1457970814.45989990	+9.10546875	-6.41162109	-0.92285156	+54.68994141	-2.28515625	-54.05273438	+1988	+8.96923828	-5.62060547	-0.62402344	+4.65820313	-8.45947266	+14.78759766	+1640	+7.11914063	-9.41748047	-0.93603516	+33.35449219	+5.58105469	-41.15478516	+1536
+1457970814.46409990	+9.10107422	-6.40722656	-0.92285156	+54.71191406	-2.24121094	-54.03076172	+1984	+8.96484375	-5.62060547	-0.62402344	+4.68017578	-8.41552734	+14.74365234	+1636	+7.11035156	-9.42187500	-0.94042969	+33.35449219	+5.62500000	-41.08886719	+1540
+1457970814.46820000	+9.09667969	-6.40722656	-0.92285156	+54.71191406	-2.17529297	-54.03076172	+1984	+8.96044922	-5.62060547	-0.62402344	+4.70214844	-8.39355469	+14.72167969	+1628	+7.10595703	-9.42187500	-0.94042969	+33.33251953	+5.66894531	-41.04492188	+1544
+1457970814.47659990	+9.08789063	-6.40722656	-0.92285156	+54.68994141	-2.06542969	-53.98681641	+1976	+8.95166016	-5.62060547	-0.62402344	+4.76806641	-8.32763672	+14.65576172	+1620	+7.08837891	-9.43066406	-0.94921875	+33.28857422	+5.75683594	-40.89111328	+1548
+1457970814.48070000	+9.08349609	-6.40722656	-0.92285156	+54.68994141	-2.02148438	-53.96484375	+1972	+8.94726563	-5.62060547	-0.62402344	+4.76806641	-8.28369141	+14.61181641	+1612	+7.07958984	-9.43505859	-0.95361328	+33.24462891	+5.80078125	-40.82519531	+1552
+1457970814.48490000	+9.07910156	-6.40722656	-0.92285156	+54.66796875	-1.95556641	-53.94287109	+1968	+8.94287109	-5.62060547	-0.62402344	+4.79003906	-8.26171875	+14.58984375	+1608	+7.07080078	-9.43505859	-0.95800781	+33.22265625	+5.84472656	-40.73730469	+1556
+1457970814.48910000	+9.07470703	-6.40722656	-0.91845703	+54.66796875	-1.91162109	-53.92089844	+1964	+8.94287109	-5.62060547	-0.62402344	+4.81201172	-8.21777344	+14.56787109	+1604	+7.06201172	-9.43945313	-0.96240234	+33.20068359	+5.88867188	-40.67138672	+1556
+1457970814.49320010	+9.07031250	-6.40722656	-0.91845703	+54.64599609	-1.86767578	-53.89892578	+1960	+8.93847656	-5.62060547	-0.62402344	+4.83398438	-8.17382813	+14.54589844	+1600	+7.05322266	-9.44384766	-0.96240234	+33.17871094	+5.93261719	-40.62744141	+1560
+1457970814.49740000	+9.06591797	-6.41162109	-0.91845703	+54.62402344	-1.80175781	-53.87695313	+1960	+8.93408203	-5.62500000	-0.62402344	+4.83398438	-8.15185547	+14.54589844	+1596	+7.04443359	-9.44384766	-0.96679688	+33.15673828	+5.97656250	-40.56152344	+1560
+1457970814.50570010	+9.06152344	-6.41162109	-0.91845703	+54.60205078	-1.71386719	-53.83300781	+1952	+8.92968750	-5.62500000	-0.62402344	+4.83398438	-8.06396484	+14.54589844	+1588	+7.03564453	-9.44824219	-0.96240234	+33.11279297	+6.06445313	-40.49560547	+1560
+1457970814.51399990	+9.05273438	-6.41601563	-0.91845703	+54.55810547	-1.64794922	-53.76708984	+1948	+8.92089844	-5.62939453	-0.62402344	+4.85595703	-7.97607422	+14.56787109	+1580	+7.02685547	-9.45263672	-0.95800781	+33.13476563	+6.15234375	-40.45166016	+1556
+1457970814.51819990	+9.05273438	-6.41601563	-0.91845703	+54.55810547	-1.62597656	-53.72314453	+1944	+8.92089844	-5.62939453	-0.62402344	+4.83398438	-7.93212891	+14.58984375	+1576	+7.02685547	-9.45263672	-0.95800781	+33.15673828	+6.19628906	-40.42968750	+1556
+1457970814.52239990	+9.04833984	-6.41601563	-0.91845703	+54.53613281	-1.60400391	-53.67919922	+1940	+8.91650391	-5.62939453	-0.62402344	+4.83398438	-7.88818359	+14.63378906	+1572	+7.02685547	-9.44824219	-0.95361328	+33.17871094	+6.24023438	-40.42968750	+1556
+1457970814.52650000	+9.04394531	-6.42041016	-0.91845703	+54.51416016	-1.58203125	-53.63525391	+1940	+8.91650391	-5.63378906	-0.62402344	+4.83398438	-7.84423828	+14.65576172	+1572	+7.02685547	-9.44824219	-0.94482422	+33.20068359	+6.26220703	-40.42968750	+1556
+1457970814.53070000	+9.04394531	-6.42041016	-0.91845703	+54.51416016	-1.58203125	-53.59130859	+1936	+8.91210938	-5.63378906	-0.61962891	+4.83398438	-7.80029297	+14.69970703	+1568	+7.02685547	-9.44384766	-0.94042969	+33.24462891	+6.30615234	-40.42968750	+1556
+1457970814.53900000	+9.03955078	-6.42041016	-0.91845703	+54.47021484	-1.56005859	-53.45947266	+1932	+8.90771484	-5.63378906	-0.61962891	+4.79003906	-7.71240234	+14.80957031	+1560	+7.03125000	-9.43945313	-0.92724609	+33.31054688	+6.37207031	-40.45166016	+1556
+1457970814.54320000	+9.03515625	-6.42480469	-0.91845703	+54.44824219	-1.56005859	-53.39355469	+1932	+8.90332031	-5.63378906	-0.61962891	+4.76806641	-7.64648438	+14.87548828	+1560	+7.03125000	-9.43505859	-0.92285156	+33.33251953	+6.39404297	-40.42968750	+1556
+1457970814.54740000	+9.03515625	-6.42480469	-0.92285156	+54.42626953	-1.56005859	-53.32763672	+1932	+8.90332031	-5.63378906	-0.61962891	+4.74609375	-7.60253906	+14.94140625	+1556	+7.03125000	-9.43066406	-0.91845703	+33.35449219	+6.41601563	-40.42968750	+1560
+1457970814.55150010	+9.03515625	-6.42480469	-0.92285156	+54.40429688	-1.56005859	-53.23974609	+1928	+8.89892578	-5.63378906	-0.61962891	+4.72412109	-7.53662109	+15.00732422	+1552	+7.03564453	-9.42626953	-0.91406250	+33.37646484	+6.45996094	-40.38574219	+1560
+1457970814.55570010	+9.03076172	-6.42480469	-0.92285156	+54.36035156	-1.56005859	-53.17382813	+1928	+8.89892578	-5.63818359	-0.61962891	+4.68017578	-7.47070313	+15.09521484	+1548	+7.03564453	-9.42187500	-0.90966797	+33.39843750	+6.48193359	-40.34179688	+1560
+1457970814.55990000	+9.03076172	-6.42480469	-0.92285156	+54.33837891	-1.56005859	-53.08593750	+1928	+8.89892578	-5.63818359	-0.61523438	+4.63623047	-7.42675781	+15.16113281	+1548	+7.03125000	-9.41748047	-0.90966797	+33.39843750	+6.52587891	-40.29785156	+1560
+1457970814.56399990	+9.03076172	-6.42480469	-0.92285156	+54.29443359	-1.56005859	-52.99804688	+1928	+8.89453125	-5.63378906	-0.61523438	+4.59228516	-7.36083984	+15.24902344	+1544	+7.03125000	-9.41308594	-0.90966797	+33.39843750	+6.56982422	-40.23193359	+1560
+1457970814.57240010	+9.02636719	-6.42480469	-0.92285156	+54.18457031	-1.56005859	-52.82226563	+1924	+8.89453125	-5.63818359	-0.61523438	+4.48242188	-7.22900391	+15.40283203	+1540	+7.02246094	-9.40869141	-0.90527344	+33.33251953	+6.65771484	-40.12207031	+1564
+1457970814.57649990	+9.02197266	-6.42480469	-0.92285156	+54.11865234	-1.56005859	-52.73437500	+1924	+8.89013672	-5.63378906	-0.61523438	+4.41650391	-7.16308594	+15.46875000	+1536	+7.01367188	-9.40429688	-0.90966797	+33.28857422	+6.70166016	-40.01220703	+1564
+1457970814.58069990	+9.02197266	-6.42480469	-0.92285156	+54.05273438	-1.53808594	-52.62451172	+1924	+8.89013672	-5.63378906	-0.61523438	+4.35058594	-7.07519531	+15.53466797	+1536	+7.00488281	-9.40429688	-0.91406250	+33.22265625	+6.74560547	-39.88037109	+1568
+1457970814.58489990	+9.01757813	-6.42041016	-0.92724609	+53.96484375	-1.53808594	-52.51464844	+1924	+8.89013672	-5.63378906	-0.61083984	+4.26269531	-7.00927734	+15.60058594	+1532	+6.99609375	-9.40429688	-0.92285156	+33.15673828	+6.78955078	-39.77050781	+1568
+1457970814.58900000	+9.01757813	-6.42041016	-0.92724609	+53.89892578	-1.51611328	-52.42675781	+1924	+8.89013672	-5.63378906	-0.61083984	+4.19677734	-6.94335938	+15.64453125	+1532	+6.98730469	-9.39990234	-0.92724609	+33.09082031	+6.83349609	-39.66064453	+1572
+1457970814.59730010	+9.01318359	-6.42041016	-0.92285156	+53.76708984	-1.49414063	-52.27294922	+1920	+8.89013672	-5.63378906	-0.61083984	+4.04296875	-6.81152344	+15.73242188	+1528	+6.98291016	-9.39990234	-0.93164063	+33.04687500	+6.85546875	-39.57275391	+1572
+1457970814.60150000	+9.00878906	-6.42041016	-0.92285156	+53.67919922	-1.49414063	-52.20703125	+1920	+8.89013672	-5.63378906	-0.60644531	+3.97705078	-6.74560547	+15.77636719	+1524	+6.97851563	-9.39990234	-0.93164063	+33.00292969	+6.87744141	-39.52880859	+1572
+1457970814.60570000	+9.00878906	-6.41601563	-0.92285156	+53.61328125	-1.47216797	-52.14111328	+1916	+8.89013672	-5.63378906	-0.60644531	+3.91113281	-6.67968750	+15.79833984	+1524	+6.96972656	-9.39990234	-0.93603516	+32.95898438	+6.89941406	-39.46289063	+1572
+1457970814.60980010	+9.00878906	-6.41601563	-0.92285156	+53.54736328	-1.47216797	-52.07519531	+1916	+8.89013672	-5.63378906	-0.60644531	+3.84521484	-6.63574219	+15.84228516	+1524	+6.96533203	-9.39990234	-0.94042969	+32.89306641	+6.94335938	-39.39697266	+1576
+1457970814.61400010	+9.00878906	-6.41601563	-0.91845703	+53.50341797	-1.47216797	-52.00927734	+1912	+8.89013672	-5.62939453	-0.60205078	+3.77929688	-6.56982422	+15.86425781	+1520	+6.95654297	-9.39990234	-0.94482422	+32.84912109	+6.96533203	-39.33105469	+1576
+1457970814.61820010	+9.00878906	-6.41601563	-0.91845703	+53.43750000	-1.47216797	-51.94335938	+1912	+8.89013672	-5.62939453	-0.60205078	+3.69140625	-6.52587891	+15.88623047	+1520	+6.95214844	-9.39990234	-0.94921875	+32.78320313	+6.98730469	-39.24316406	+1576
+1457970814.62649990	+9.00878906	-6.41162109	-0.91845703	+53.32763672	-1.49414063	-51.83349609	+1908	+8.89013672	-5.62939453	-0.59765625	+3.58154297	-6.45996094	+15.93017578	+1520	+6.93896484	-9.39550781	-0.95800781	+32.65136719	+7.03125000	-39.08935547	+1576
+1457970814.63070010	+9.00878906	-6.41162109	-0.91406250	+53.28369141	-1.51611328	-51.78955078	+1904	+8.89453125	-5.62939453	-0.59765625	+3.51562500	-6.43798828	+15.95214844	+1520	+6.93457031	-9.39550781	-0.96240234	+32.58544922	+7.05322266	-39.04541016	+1576
+1457970814.63480000	+9.00878906	-6.41162109	-0.91406250	+53.23974609	-1.53808594	-51.76757813	+1904	+8.89453125	-5.62939453	-0.59326172	+3.44970703	-6.43798828	+15.97412109	+1520	+6.93017578	-9.39550781	-0.96240234	+32.54150391	+7.07519531	-39.00146484	+1572
+1457970814.63899990	+9.01318359	-6.41162109	-0.90966797	+53.19580078	-1.56005859	-51.72363281	+1904	+8.89453125	-5.62939453	-0.59326172	+3.38378906	-6.41601563	+15.99609375	+1520	+6.92578125	-9.39111328	-0.96240234	+32.49755859	+7.07519531	-38.95751953	+1572
+1457970814.64319990	+9.01757813	-6.41162109	-0.90966797	+53.12988281	-1.58203125	-51.67968750	+1900	+8.89892578	-5.62939453	-0.59326172	+3.31787109	-6.41601563	+16.01806641	+1520	+6.92578125	-9.39111328	-0.96240234	+32.45361328	+7.07519531	-38.93554688	+1568
+1457970814.64730000	+9.01757813	-6.41162109	-0.90527344	+53.08593750	-1.62597656	-51.65771484	+1900	+8.89892578	-5.62939453	-0.58886719	+3.25195313	-6.39404297	+16.04003906	+1520	+6.92578125	-9.38671875	-0.95800781	+32.40966797	+7.07519531	-38.91357422	+1568
+1457970814.65150000	+9.02197266	-6.41162109	-0.90527344	+53.06396484	-1.66992188	-51.61376953	+1900	+8.90332031	-5.62939453	-0.58886719	+3.18603516	-6.41601563	+16.08398438	+1520	+6.93017578	-9.38232422	-0.95800781	+32.38769531	+7.07519531	-38.91357422	+1568
+1457970814.65980010	+9.03076172	-6.41162109	-0.90087891	+52.95410156	-1.75781250	-51.54785156	+1900	+8.90771484	-5.62939453	-0.58447266	+3.07617188	-6.43798828	+16.12792969	+1520	+6.93457031	-9.37792969	-0.95361328	+32.34375000	+7.05322266	-38.93554688	+1568
+1457970814.66400000	+9.03515625	-6.41162109	-0.90087891	+52.91015625	-1.80175781	-51.52587891	+1900	+8.91210938	-5.62939453	-0.58007813	+3.01025391	-6.43798828	+16.17187500	+1524	+6.93896484	-9.37353516	-0.94921875	+32.32177734	+7.03125000	-38.95751953	+1568
+1457970814.66810010	+9.03955078	-6.41162109	-0.89648438	+52.86621094	-1.84570313	-51.50390625	+1900	+8.91650391	-5.62939453	-0.58007813	+2.94433594	-6.48193359	+16.19384766	+1524	+6.94335938	-9.36914063	-0.94482422	+32.29980469	+7.00927734	-38.97949219	+1572
+1457970814.67230010	+9.04394531	-6.41162109	-0.89648438	+52.82226563	-1.91162109	-51.48193359	+1900	+8.92089844	-5.62939453	-0.57568359	+2.87841797	-6.50390625	+16.21582031	+1524	+6.94775391	-9.36474609	-0.94042969	+32.27783203	+6.98730469	-39.00146484	+1572
+1457970814.67650010	+9.04833984	-6.41162109	-0.89648438	+52.77832031	-1.95556641	-51.45996094	+1900	+8.92529297	-5.62939453	-0.57568359	+2.81250000	-6.52587891	+16.23779297	+1528	+6.95214844	-9.36474609	-0.94042969	+32.25585938	+6.96533203	-39.02343750	+1572
+1457970814.68479990	+9.05712891	-6.41162109	-0.89208984	+52.69042969	-2.04345703	-51.43798828	+1904	+8.93408203	-5.62939453	-0.57128906	+2.68066406	-6.61376953	+16.28173828	+1532	+6.96093750	-9.36035156	-0.93164063	+32.18994141	+6.92138672	-39.08935547	+1576
+1457970814.68899990	+9.06152344	-6.41162109	-0.89208984	+52.64648438	-2.08740234	-51.41601563	+1904	+8.93847656	-5.62939453	-0.57128906	+2.61474609	-6.63574219	+16.30371094	+1532	+6.96533203	-9.35595703	-0.93164063	+32.16796875	+6.89941406	-39.11132813	+1576
+1457970814.69310000	+9.06591797	-6.41162109	-0.88769531	+52.60253906	-2.13134766	-51.41601563	+1904	+8.95166016	-5.62939453	-0.56250000	+2.43896484	-6.78955078	+16.32568359	+1540	+6.96972656	-9.35595703	-0.93164063	+32.14599609	+6.85546875	-39.13330078	+1576
+1457970814.69730000	+9.07031250	-6.41162109	-0.88769531	+52.55859375	-2.15332031	-51.43798828	+1908	+8.95605469	-5.62939453	-0.55810547	+2.37304688	-6.85546875	+16.32568359	+1544	+6.96972656	-9.35156250	-0.92724609	+32.10205078	+6.83349609	-39.15527344	+1576
+1457970814.70149990	+9.07031250	-6.41601563	-0.88330078	+52.51464844	-2.19726563	-51.43798828	+1908	+8.96044922	-5.62939453	-0.55810547	+2.32910156	-6.89941406	+16.30371094	+1548	+6.97412109	-9.35156250	-0.92724609	+32.08007813	+6.81152344	-39.19921875	+1580
+1457970814.70980000	+9.07470703	-6.41601563	-0.88330078	+52.44873047	-2.24121094	-51.43798828	+1912	+8.96484375	-5.62939453	-0.55371094	+2.30712891	-6.96533203	+16.25976563	+1552	+6.97412109	-9.35595703	-0.92724609	+31.99218750	+6.74560547	-39.24316406	+1576
+1457970814.71400000	+9.07470703	-6.41601563	-0.88330078	+52.40478516	-2.24121094	-51.45996094	+1912	+8.96923828	-5.63378906	-0.54931641	+2.26318359	-6.98730469	+16.21582031	+1556	+6.97412109	-9.35595703	-0.92724609	+31.94824219	+6.72363281	-39.26513672	+1576
+1457970814.71810010	+9.07910156	-6.42041016	-0.87890625	+52.38281250	-2.26318359	-51.45996094	+1912	+8.96923828	-5.62939453	-0.54931641	+2.26318359	-7.00927734	+16.19384766	+1556	+6.97412109	-9.35595703	-0.92724609	+31.90429688	+6.72363281	-39.26513672	+1576
+1457970814.72230010	+9.07910156	-6.42041016	-0.87890625	+52.36083984	-2.26318359	-51.48193359	+1916	+8.96923828	-5.63378906	-0.54931641	+2.26318359	-7.03125000	+16.17187500	+1560	+6.97412109	-9.35595703	-0.92724609	+31.86035156	+6.70166016	-39.28710938	+1576
+1457970814.72650000	+9.07910156	-6.42041016	-0.87890625	+52.33886719	-2.28515625	-51.50390625	+1916	+8.97363281	-5.63378906	-0.54931641	+2.24121094	-7.05322266	+16.14990234	+1564	+6.96972656	-9.36035156	-0.93164063	+31.81640625	+6.67968750	-39.28710938	+1580
+1457970814.73060010	+9.07910156	-6.42041016	-0.87890625	+52.31689453	-2.28515625	-51.50390625	+1916	+8.97363281	-5.63378906	-0.54931641	+2.24121094	-7.07519531	+16.10595703	+1564	+6.96972656	-9.36035156	-0.93164063	+31.79443359	+6.67968750	-39.28710938	+1580
+1457970814.73480010	+9.07910156	-6.42041016	-0.87890625	+52.31689453	-2.28515625	-51.50390625	+1920	+8.97363281	-5.63378906	-0.54492188	+2.21923828	-7.07519531	+16.08398438	+1568	+6.96972656	-9.36474609	-0.93164063	+31.75048828	+6.65771484	-39.30908203	+1580
+1457970814.73900010	+9.07910156	-6.42041016	-0.87451172	+52.29492188	-2.30712891	-51.52587891	+1920	+8.97363281	-5.63378906	-0.54492188	+2.21923828	-7.09716797	+16.06201172	+1568	+6.96533203	-9.36474609	-0.93603516	+31.70654297	+6.65771484	-39.30908203	+1580
+1457970814.74729990	+9.07910156	-6.42480469	-0.87451172	+52.27294922	-2.30712891	-51.52587891	+1924	+8.97363281	-5.63378906	-0.54492188	+2.19726563	-7.09716797	+16.04003906	+1572	+6.96093750	-9.36914063	-0.93603516	+31.64062500	+6.65771484	-39.30908203	+1580
+1457970814.75140000	+9.07910156	-6.42480469	-0.87451172	+52.27294922	-2.30712891	-51.52587891	+1924	+8.97363281	-5.63818359	-0.54492188	+2.19726563	-7.07519531	+16.01806641	+1572	+6.96093750	-9.37353516	-0.93603516	+31.61865234	+6.65771484	-39.33105469	+1576
+1457970814.75560000	+9.07910156	-6.42480469	-0.87451172	+52.25097656	-2.30712891	-51.52587891	+1928	+8.97802734	-5.63818359	-0.54492188	+2.17529297	-7.07519531	+16.01806641	+1576	+6.96093750	-9.37353516	-0.94042969	+31.59667969	+6.65771484	-39.33105469	+1576
+1457970814.75980000	+9.07910156	-6.42480469	-0.87451172	+52.25097656	-2.32910156	-51.50390625	+1928	+8.97363281	-5.63818359	-0.54931641	+2.17529297	-7.07519531	+15.99609375	+1576	+6.95654297	-9.37353516	-0.94042969	+31.57470703	+6.65771484	-39.33105469	+1576
+1457970814.76390000	+9.07910156	-6.42480469	-0.87451172	+52.25097656	-2.32910156	-51.50390625	+1928	+8.97363281	-5.63818359	-0.54931641	+2.17529297	-7.05322266	+15.99609375	+1580	+6.95654297	-9.37792969	-0.94042969	+31.55273438	+6.67968750	-39.33105469	+1576
+1457970814.76810000	+9.07910156	-6.42919922	-0.87890625	+52.25097656	-2.32910156	-51.48193359	+1932	+8.97363281	-5.63818359	-0.54931641	+2.15332031	-7.05322266	+15.99609375	+1580	+6.95654297	-9.37792969	-0.94042969	+31.55273438	+6.67968750	-39.35302734	+1572
+1457970814.77230000	+9.07910156	-6.42919922	-0.87890625	+52.25097656	-2.35107422	-51.48193359	+1932	+8.97363281	-5.64257813	-0.54931641	+2.15332031	-7.05322266	+15.99609375	+1584	+6.95654297	-9.37792969	-0.94042969	+31.55273438	+6.67968750	-39.35302734	+1572
+1457970814.78060010	+9.07470703	-6.42919922	-0.87890625	+52.25097656	-2.35107422	-51.43798828	+1936	+8.97363281	-5.64257813	-0.54931641	+2.13134766	-7.03125000	+16.01806641	+1584	+6.95654297	-9.37792969	-0.93603516	+31.53076172	+6.70166016	-39.37500000	+1568
+1457970814.78480010	+9.07470703	-6.42919922	-0.87890625	+52.25097656	-2.35107422	-51.43798828	+1936	+8.97363281	-5.64257813	-0.55371094	+2.13134766	-7.00927734	+16.01806641	+1588	+6.95654297	-9.37792969	-0.93603516	+31.53076172	+6.70166016	-39.37500000	+1568
+1457970814.78889990	+9.07470703	-6.42919922	-0.87890625	+52.25097656	-2.37304688	-51.41601563	+1940	+8.97363281	-5.64257813	-0.55371094	+2.13134766	-6.98730469	+16.01806641	+1588	+6.95654297	-9.37792969	-0.93603516	+31.53076172	+6.70166016	-39.39697266	+1568
+1457970814.79310010	+9.07470703	-6.42919922	-0.87890625	+52.25097656	-2.37304688	-51.39404297	+1940	+8.97363281	-5.64697266	-0.55371094	+2.13134766	-6.98730469	+16.01806641	+1592	+6.95654297	-9.37792969	-0.93603516	+31.55273438	+6.72363281	-39.39697266	+1564
+1457970814.79730010	+9.07470703	-6.43359375	-0.88330078	+52.25097656	-2.37304688	-51.39404297	+1940	+8.97363281	-5.64697266	-0.55371094	+2.13134766	-6.98730469	+16.04003906	+1592	+6.95654297	-9.37792969	-0.93603516	+31.55273438	+6.72363281	-39.41894531	+1564
+1457970814.80139990	+9.07470703	-6.43359375	-0.88330078	+52.27294922	-2.37304688	-51.37207031	+1944	+8.97363281	-5.64697266	-0.55371094	+2.13134766	-6.96533203	+16.04003906	+1592	+6.95654297	-9.37792969	-0.93164063	+31.55273438	+6.72363281	-39.41894531	+1564
+1457970814.80559990	+9.07470703	-6.43359375	-0.88330078	+52.27294922	-2.37304688	-51.35009766	+1944	+8.97363281	-5.64697266	-0.55371094	+2.13134766	-6.96533203	+16.04003906	+1596	+6.96093750	-9.37792969	-0.93164063	+31.57470703	+6.74560547	-39.41894531	+1564
+1457970814.81390000	+9.07470703	-6.43359375	-0.88330078	+52.27294922	-2.39501953	-51.30615234	+1948	+8.96923828	-5.64697266	-0.55371094	+2.13134766	-6.94335938	+16.04003906	+1596	+6.96093750	-9.37792969	-0.93164063	+31.57470703	+6.76757813	-39.44091797	+1560
+1457970814.81810000	+9.07470703	-6.43359375	-0.88769531	+52.29492188	-2.39501953	-51.28417969	+1948	+8.96923828	-5.64697266	-0.55810547	+2.13134766	-6.94335938	+16.04003906	+1596	+6.96093750	-9.37792969	-0.93164063	+31.59667969	+6.76757813	-39.44091797	+1560
+1457970814.82220010	+9.07470703	-6.43798828	-0.88769531	+52.29492188	-2.39501953	-51.26220703	+1952	+8.96923828	-5.64697266	-0.55810547	+2.13134766	-6.94335938	+16.04003906	+1600	+6.96093750	-9.37792969	-0.93164063	+31.59667969	+6.76757813	-39.46289063	+1560
+1457970814.82640000	+9.07470703	-6.43798828	-0.88769531	+52.29492188	-2.39501953	-51.24023438	+1952	+8.96923828	-5.64697266	-0.55810547	+2.13134766	-6.92138672	+16.04003906	+1600	+6.96093750	-9.37792969	-0.92724609	+31.59667969	+6.78955078	-39.46289063	+1560
+1457970814.83060000	+9.07031250	-6.43798828	-0.88769531	+52.31689453	-2.39501953	-51.21826172	+1952	+8.96923828	-5.64697266	-0.55810547	+2.13134766	-6.92138672	+16.04003906	+1600	+6.96093750	-9.37792969	-0.92724609	+31.61865234	+6.81152344	-39.46289063	+1560
+1457970814.83470010	+9.07031250	-6.43798828	-0.89208984	+52.31689453	-2.37304688	-51.19628906	+1956	+8.96923828	-5.64697266	-0.55810547	+2.13134766	-6.89941406	+16.04003906	+1600	+6.96093750	-9.37792969	-0.92724609	+31.61865234	+6.83349609	-39.46289063	+1560
+1457970814.84310010	+9.06591797	-6.44238281	-0.89208984	+52.33886719	-2.37304688	-51.13037109	+1956	+8.96484375	-5.65136719	-0.56250000	+2.13134766	-6.83349609	+16.04003906	+1604	+6.96093750	-9.38232422	-0.92724609	+31.64062500	+6.87744141	-39.46289063	+1556
+1457970814.84719990	+9.06152344	-6.44238281	-0.89648438	+52.36083984	-2.35107422	-51.10839844	+1956	+8.96484375	-5.65136719	-0.56250000	+2.15332031	-6.81152344	+16.04003906	+1604	+6.95654297	-9.38232422	-0.92724609	+31.64062500	+6.92138672	-39.46289063	+1556
+1457970814.85139990	+9.06152344	-6.44238281	-0.89648438	+52.36083984	-2.32910156	-51.06445313	+1960	+8.96044922	-5.65136719	-0.56250000	+2.15332031	-6.76757813	+16.04003906	+1604	+6.95654297	-9.38671875	-0.93164063	+31.64062500	+6.94335938	-39.44091797	+1556
+1457970814.85560010	+9.05712891	-6.44238281	-0.90087891	+52.38281250	-2.32910156	-51.04248047	+1960	+8.95605469	-5.65136719	-0.56689453	+2.17529297	-6.70166016	+16.01806641	+1608	+6.95214844	-9.38671875	-0.93164063	+31.64062500	+7.00927734	-39.41894531	+1556
+1457970814.85970000	+9.05273438	-6.44238281	-0.90087891	+52.40478516	-2.30712891	-50.99853516	+1960	+8.95605469	-5.65136719	-0.57128906	+2.17529297	-6.63574219	+16.01806641	+1608	+6.94775391	-9.39111328	-0.93603516	+31.64062500	+7.07519531	-39.39697266	+1560
+1457970814.86389990	+9.05273438	-6.44238281	-0.90527344	+52.40478516	-2.28515625	-50.97656250	+1960	+8.95166016	-5.65576172	-0.57128906	+2.19726563	-6.59179688	+15.99609375	+1608	+6.94335938	-9.39111328	-0.94042969	+31.64062500	+7.14111328	-39.37500000	+1560
+1457970814.86809990	+9.04833984	-6.44238281	-0.90527344	+52.42675781	-2.28515625	-50.95458984	+1956	+8.94726563	-5.65576172	-0.57568359	+2.21923828	-6.52587891	+15.99609375	+1608	+6.93896484	-9.39550781	-0.94042969	+31.61865234	+7.20703125	-39.33105469	+1560
+1457970814.87220000	+9.04833984	-6.44238281	-0.90527344	+52.42675781	-2.26318359	-50.93261719	+1956	+8.94287109	-5.65576172	-0.57568359	+2.21923828	-6.48193359	+15.97412109	+1608	+6.93017578	-9.39990234	-0.94482422	+31.61865234	+7.27294922	-39.30908203	+1560
+1457970814.88060000	+9.04394531	-6.44677734	-0.90966797	+52.44873047	-2.24121094	-50.88867188	+1952	+8.94287109	-5.66015625	-0.58007813	+2.24121094	-6.41601563	+15.95214844	+1608	+6.92138672	-9.40869141	-0.95361328	+31.61865234	+7.40478516	-39.24316406	+1560
+1457970814.88470010	+9.03955078	-6.44677734	-0.90966797	+52.47070313	-2.24121094	-50.86669922	+1952	+8.93847656	-5.66015625	-0.58447266	+2.24121094	-6.39404297	+15.95214844	+1604	+6.91699219	-9.40869141	-0.95800781	+31.61865234	+7.44873047	-39.22119141	+1560
+1457970814.88890000	+9.03955078	-6.44677734	-0.91406250	+52.47070313	-2.24121094	-50.86669922	+1948	+8.93847656	-5.66015625	-0.58447266	+2.24121094	-6.37207031	+15.95214844	+1604	+6.91699219	-9.40869141	-0.95800781	+31.61865234	+7.49267578	-39.22119141	+1556
+1457970814.89310000	+9.03955078	-6.44677734	-0.91406250	+52.49267578	-2.24121094	-50.84472656	+1948	+8.93847656	-5.66015625	-0.58447266	+2.24121094	-6.37207031	+15.95214844	+1604	+6.91699219	-9.40869141	-0.95800781	+31.64062500	+7.51464844	-39.19921875	+1556
+1457970814.89720010	+9.03955078	-6.44677734	-0.91406250	+52.49267578	-2.26318359	-50.84472656	+1944	+8.93408203	-5.66015625	-0.58447266	+2.24121094	-6.37207031	+15.95214844	+1600	+6.91699219	-9.40869141	-0.95800781	+31.66259766	+7.53662109	-39.19921875	+1552
+1457970814.90140010	+9.03955078	-6.44677734	-0.91406250	+52.49267578	-2.26318359	-50.84472656	+1944	+8.93408203	-5.66015625	-0.58447266	+2.24121094	-6.37207031	+15.95214844	+1600	+6.91699219	-9.40869141	-0.95800781	+31.68457031	+7.55859375	-39.22119141	+1552
+1457970814.90549990	+9.03955078	-6.44677734	-0.91406250	+52.49267578	-2.26318359	-50.84472656	+1940	+8.93408203	-5.66015625	-0.58447266	+2.24121094	-6.37207031	+15.95214844	+1600	+6.91699219	-9.40869141	-0.95800781	+31.68457031	+7.58056641	-39.24316406	+1552
+1457970814.91389990	+9.03955078	-6.44677734	-0.91406250	+52.51464844	-2.28515625	-50.84472656	+1936	+8.93408203	-5.66015625	-0.58447266	+2.24121094	-6.39404297	+15.97412109	+1596	+6.92138672	-9.40429688	-0.95361328	+31.75048828	+7.58056641	-39.26513672	+1548
+1457970814.91800000	+9.03955078	-6.44677734	-0.91406250	+52.51464844	-2.28515625	-50.84472656	+1932	+8.93408203	-5.66015625	-0.58447266	+2.24121094	-6.39404297	+15.97412109	+1592	+6.92578125	-9.40429688	-0.94921875	+31.75048828	+7.60253906	-39.28710938	+1548
+1457970814.92220000	+9.03955078	-6.44677734	-0.91406250	+52.51464844	-2.30712891	-50.84472656	+1932	+8.93408203	-5.66015625	-0.58447266	+2.24121094	-6.39404297	+15.97412109	+1592	+6.92578125	-9.40429688	-0.94921875	+31.77246094	+7.60253906	-39.30908203	+1548
+1457970814.92639990	+9.03955078	-6.44677734	-0.91406250	+52.51464844	-2.30712891	-50.84472656	+1928	+8.93408203	-5.66015625	-0.58447266	+2.24121094	-6.39404297	+15.99609375	+1592	+6.93017578	-9.40429688	-0.94921875	+31.79443359	+7.60253906	-39.33105469	+1548
+1457970814.93050000	+9.03955078	-6.44677734	-0.91406250	+52.51464844	-2.32910156	-50.84472656	+1928	+8.93408203	-5.66015625	-0.58447266	+2.24121094	-6.41601563	+15.99609375	+1588	+6.93017578	-9.39990234	-0.94482422	+31.81640625	+7.60253906	-39.33105469	+1548
+1457970814.93470000	+9.03955078	-6.44677734	-0.91406250	+52.51464844	-2.32910156	-50.86669922	+1928	+8.93408203	-5.66015625	-0.58447266	+2.24121094	-6.41601563	+15.99609375	+1588	+6.93017578	-9.39990234	-0.94482422	+31.81640625	+7.60253906	-39.35302734	+1548
+1457970814.94300010	+9.03955078	-6.44677734	-0.91406250	+52.53662109	-2.35107422	-50.86669922	+1924	+8.93408203	-5.66015625	-0.58447266	+2.24121094	-6.41601563	+15.99609375	+1584	+6.93457031	-9.39990234	-0.94042969	+31.83837891	+7.60253906	-39.37500000	+1548
+1457970814.94720010	+9.03955078	-6.44677734	-0.91406250	+52.53662109	-2.35107422	-50.86669922	+1924	+8.93408203	-5.66015625	-0.58447266	+2.24121094	-6.43798828	+15.99609375	+1584	+6.93457031	-9.39990234	-0.94042969	+31.83837891	+7.60253906	-39.37500000	+1544
+1457970814.95140000	+9.03955078	-6.44677734	-0.91406250	+52.53662109	-2.35107422	-50.86669922	+1924	+8.93408203	-5.66015625	-0.58447266	+2.24121094	-6.43798828	+15.99609375	+1584	+6.93457031	-9.39990234	-0.94042969	+31.86035156	+7.60253906	-39.39697266	+1544
+1457970814.95549990	+9.03955078	-6.44677734	-0.91406250	+52.53662109	-2.35107422	-50.86669922	+1920	+8.93408203	-5.66015625	-0.58447266	+2.21923828	-6.43798828	+15.99609375	+1580	+6.93457031	-9.39990234	-0.94042969	+31.86035156	+7.60253906	-39.39697266	+1544
+1457970814.95970010	+9.03955078	-6.44677734	-0.91406250	+52.53662109	-2.37304688	-50.86669922	+1920	+8.93408203	-5.66015625	-0.58447266	+2.21923828	-6.43798828	+15.99609375	+1580	+6.93457031	-9.39990234	-0.94042969	+31.86035156	+7.60253906	-39.39697266	+1544
+1457970814.96390010	+9.03955078	-6.44677734	-0.91406250	+52.53662109	-2.37304688	-50.86669922	+1920	+8.93408203	-5.66015625	-0.58447266	+2.21923828	-6.43798828	+15.99609375	+1580	+6.93457031	-9.39550781	-0.94042969	+31.86035156	+7.60253906	-39.39697266	+1544
+1457970814.97219990	+9.03955078	-6.44677734	-0.91406250	+52.53662109	-2.37304688	-50.88867188	+1920	+8.93408203	-5.66015625	-0.58007813	+2.21923828	-6.43798828	+15.99609375	+1580	+6.93457031	-9.39550781	-0.94042969	+31.86035156	+7.60253906	-39.39697266	+1540
+1457970814.97630000	+9.03955078	-6.44677734	-0.91406250	+52.53662109	-2.37304688	-50.88867188	+1916	+8.93408203	-5.66015625	-0.58007813	+2.21923828	-6.43798828	+15.99609375	+1576	+6.93457031	-9.39990234	-0.94042969	+31.83837891	+7.60253906	-39.39697266	+1540
+1457970814.98050000	+9.03955078	-6.44677734	-0.91406250	+52.53662109	-2.37304688	-50.88867188	+1916	+8.93408203	-5.66015625	-0.58007813	+2.21923828	-6.43798828	+15.99609375	+1576	+6.93457031	-9.39990234	-0.94042969	+31.83837891	+7.60253906	-39.39697266	+1540
+1457970814.98470000	+9.03955078	-6.44677734	-0.90966797	+52.53662109	-2.39501953	-50.88867188	+1916	+8.93408203	-5.66015625	-0.58007813	+2.21923828	-6.43798828	+15.99609375	+1576	+6.93457031	-9.39990234	-0.94042969	+31.83837891	+7.60253906	-39.39697266	+1540
+1457970814.98880000	+9.03955078	-6.44677734	-0.90966797	+52.53662109	-2.39501953	-50.88867188	+1916	+8.93408203	-5.66015625	-0.58007813	+2.21923828	-6.45996094	+15.99609375	+1576	+6.93457031	-9.39990234	-0.94042969	+31.83837891	+7.60253906	-39.39697266	+1540
+1457970814.99300000	+9.03955078	-6.44677734	-0.90966797	+52.53662109	-2.39501953	-50.88867188	+1916	+8.93408203	-5.66015625	-0.58007813	+2.21923828	-6.45996094	+15.99609375	+1576	+6.93457031	-9.39990234	-0.94042969	+31.83837891	+7.60253906	-39.39697266	+1536
+1457970814.99720000	+9.03955078	-6.44677734	-0.90966797	+52.53662109	-2.39501953	-50.88867188	+1916	+8.93408203	-5.66015625	-0.58007813	+2.21923828	-6.45996094	+15.99609375	+1576	+6.93457031	-9.39990234	-0.94042969	+31.83837891	+7.60253906	-39.39697266	+1536
+1457970815.00550010	+9.03955078	-6.44677734	-0.90966797	+52.53662109	-2.39501953	-50.91064453	+1912	+8.93408203	-5.66015625	-0.58007813	+2.21923828	-6.45996094	+15.99609375	+1572	+6.93017578	-9.39990234	-0.94482422	+31.81640625	+7.60253906	-39.39697266	+1536
+1457970815.00970010	+9.03955078	-6.44677734	-0.90966797	+52.53662109	-2.39501953	-50.91064453	+1912	+8.93408203	-5.66015625	-0.58007813	+2.21923828	-6.45996094	+15.99609375	+1572	+6.93017578	-9.39990234	-0.94482422	+31.81640625	+7.60253906	-39.39697266	+1536
+1457970815.01379990	+9.03955078	-6.44677734	-0.90966797	+52.53662109	-2.39501953	-50.91064453	+1912	+8.93408203	-5.66015625	-0.58007813	+2.21923828	-6.45996094	+15.99609375	+1572	+6.93017578	-9.39990234	-0.94482422	+31.81640625	+7.60253906	-39.39697266	+1536
+1457970815.01799990	+9.03955078	-6.44677734	-0.90966797	+52.53662109	-2.41699219	-50.91064453	+1912	+8.93408203	-5.66015625	-0.58007813	+2.21923828	-6.45996094	+15.99609375	+1572	+6.93017578	-9.39990234	-0.94482422	+31.81640625	+7.60253906	-39.39697266	+1536
+1457970815.02220010	+9.03955078	-6.44238281	-0.90966797	+52.53662109	-2.41699219	-50.93261719	+1912	+8.93408203	-5.66015625	-0.58007813	+2.21923828	-6.45996094	+15.99609375	+1572	+6.93017578	-9.39990234	-0.94482422	+31.81640625	+7.60253906	-39.39697266	+1536
+1457970815.02630000	+9.03955078	-6.44238281	-0.90966797	+52.53662109	-2.41699219	-50.93261719	+1912	+8.93408203	-5.66015625	-0.58007813	+2.19726563	-6.48193359	+15.99609375	+1572	+6.93017578	-9.39990234	-0.94482422	+31.81640625	+7.60253906	-39.39697266	+1532
+1457970815.03049990	+9.03955078	-6.44238281	-0.90966797	+52.53662109	-2.43896484	-50.95458984	+1912	+8.93408203	-5.66015625	-0.58007813	+2.19726563	-6.48193359	+15.99609375	+1572	+6.93017578	-9.39990234	-0.94482422	+31.81640625	+7.60253906	-39.39697266	+1532
+1457970815.03880000	+9.03955078	-6.44238281	-0.90966797	+52.53662109	-2.46093750	-50.97656250	+1912	+8.93408203	-5.66015625	-0.58007813	+2.19726563	-6.50390625	+15.99609375	+1568	+6.93017578	-9.39990234	-0.94482422	+31.81640625	+7.60253906	-39.39697266	+1532
+1457970815.04300000	+9.03955078	-6.44238281	-0.90966797	+52.53662109	-2.46093750	-50.99853516	+1912	+8.93408203	-5.66015625	-0.58007813	+2.19726563	-6.50390625	+15.99609375	+1568	+6.93017578	-9.39990234	-0.94482422	+31.81640625	+7.60253906	-39.41894531	+1532
+1457970815.04720000	+9.03955078	-6.44238281	-0.90966797	+52.53662109	-2.48291016	-51.02050781	+1912	+8.93408203	-5.66015625	-0.58007813	+2.19726563	-6.50390625	+15.99609375	+1568	+6.93017578	-9.39990234	-0.94042969	+31.81640625	+7.60253906	-39.41894531	+1532
+1457970815.05130000	+9.03955078	-6.44238281	-0.90527344	+52.53662109	-2.50488281	-51.02050781	+1916	+8.93408203	-5.66015625	-0.58007813	+2.19726563	-6.52587891	+15.99609375	+1568	+6.93457031	-9.39990234	-0.94042969	+31.81640625	+7.60253906	-39.44091797	+1532
+1457970815.05550000	+9.03955078	-6.44238281	-0.90527344	+52.53662109	-2.52685547	-51.04248047	+1916	+8.93408203	-5.66015625	-0.58007813	+2.19726563	-6.52587891	+15.99609375	+1568	+6.93457031	-9.39990234	-0.94042969	+31.81640625	+7.60253906	-39.44091797	+1532
+1457970815.05960010	+9.03955078	-6.44238281	-0.90527344	+52.55859375	-2.54882813	-51.06445313	+1916	+8.93408203	-5.66015625	-0.58007813	+2.19726563	-6.52587891	+15.99609375	+1568	+6.93457031	-9.39990234	-0.94042969	+31.83837891	+7.58056641	-39.46289063	+1532
+1457970815.06380010	+9.03955078	-6.44238281	-0.90527344	+52.55859375	-2.57080078	-51.08642578	+1916	+8.93408203	-5.66015625	-0.57568359	+2.19726563	-6.54785156	+15.99609375	+1568	+6.93457031	-9.39990234	-0.94042969	+31.83837891	+7.58056641	-39.46289063	+1532
+1457970815.07209990	+9.03955078	-6.44238281	-0.90087891	+52.55859375	-2.59277344	-51.15234375	+1920	+8.93408203	-5.66015625	-0.57568359	+2.19726563	-6.54785156	+16.01806641	+1568	+6.93896484	-9.39990234	-0.93603516	+31.83837891	+7.58056641	-39.50683594	+1532
+1457970815.07629990	+9.04394531	-6.44238281	-0.90087891	+52.58056641	-2.61474609	-51.17431641	+1920	+8.93408203	-5.66015625	-0.57568359	+2.19726563	-6.56982422	+16.01806641	+1568	+6.93896484	-9.39990234	-0.93603516	+31.86035156	+7.58056641	-39.50683594	+1532
+1457970815.08049990	+9.04394531	-6.44238281	-0.90087891	+52.58056641	-2.63671875	-51.19628906	+1924	+8.93408203	-5.66015625	-0.57568359	+2.19726563	-6.56982422	+16.01806641	+1568	+6.93896484	-9.39990234	-0.93603516	+31.86035156	+7.55859375	-39.52880859	+1532
+1457970815.08460000	+9.04394531	-6.44238281	-0.90087891	+52.58056641	-2.65869141	-51.21826172	+1924	+8.93408203	-5.66015625	-0.57568359	+2.19726563	-6.56982422	+16.04003906	+1568	+6.93896484	-9.39990234	-0.93603516	+31.86035156	+7.55859375	-39.55078125	+1532
+1457970815.08880000	+9.04394531	-6.44238281	-0.89648438	+52.58056641	-2.65869141	-51.24023438	+1924	+8.93408203	-5.66015625	-0.57568359	+2.19726563	-6.59179688	+16.04003906	+1568	+6.93896484	-9.39990234	-0.93603516	+31.86035156	+7.55859375	-39.55078125	+1532
+1457970815.09299990	+9.04394531	-6.44238281	-0.89648438	+52.58056641	-2.68066406	-51.26220703	+1928	+8.93408203	-5.66015625	-0.57568359	+2.19726563	-6.59179688	+16.04003906	+1568	+6.93896484	-9.39990234	-0.93603516	+31.86035156	+7.53662109	-39.57275391	+1532
+1457970815.10130000	+9.03955078	-6.44238281	-0.89648438	+52.60253906	-2.70263672	-51.30615234	+1928	+8.93847656	-5.66455078	-0.57568359	+2.19726563	-6.61376953	+16.04003906	+1568	+6.93896484	-9.39990234	-0.93603516	+31.86035156	+7.53662109	-39.59472656	+1532
+1457970815.10550000	+9.03955078	-6.44238281	-0.89648438	+52.60253906	-2.70263672	-51.32812500	+1928	+8.93847656	-5.66455078	-0.57568359	+2.19726563	-6.61376953	+16.06201172	+1568	+6.93896484	-9.40429688	-0.93603516	+31.83837891	+7.51464844	-39.59472656	+1532
+1457970815.10960010	+9.03955078	-6.44238281	-0.89208984	+52.58056641	-2.70263672	-51.35009766	+1932	+8.93847656	-5.66455078	-0.57568359	+2.19726563	-6.63574219	+16.06201172	+1568	+6.93457031	-9.40429688	-0.94042969	+31.83837891	+7.51464844	-39.59472656	+1532
+1457970815.11380000	+9.03955078	-6.44238281	-0.89208984	+52.58056641	-2.72460938	-51.37207031	+1932	+8.93847656	-5.66455078	-0.57568359	+2.19726563	-6.63574219	+16.06201172	+1568	+6.93457031	-9.40429688	-0.94042969	+31.81640625	+7.51464844	-39.61669922	+1532
+1457970815.11800000	+9.03955078	-6.44238281	-0.89208984	+52.58056641	-2.72460938	-51.37207031	+1932	+8.93847656	-5.66455078	-0.57568359	+2.17529297	-6.63574219	+16.06201172	+1572	+6.93457031	-9.40869141	-0.94042969	+31.79443359	+7.49267578	-39.61669922	+1532
+1457970815.12210010	+9.03955078	-6.44238281	-0.89208984	+52.58056641	-2.72460938	-51.39404297	+1932	+8.93847656	-5.66455078	-0.57128906	+2.17529297	-6.65771484	+16.06201172	+1572	+6.93017578	-9.40869141	-0.94482422	+31.77246094	+7.49267578	-39.61669922	+1532
+1457970815.13039990	+9.03955078	-6.44238281	-0.89208984	+52.58056641	-2.74658203	-51.41601563	+1936	+8.93847656	-5.66455078	-0.57128906	+2.17529297	-6.67968750	+16.06201172	+1572	+6.92578125	-9.41308594	-0.94482422	+31.75048828	+7.47070313	-39.63867188	+1532
+1457970815.13459990	+9.03955078	-6.44238281	-0.89208984	+52.58056641	-2.74658203	-51.43798828	+1936	+8.93847656	-5.66455078	-0.57128906	+2.17529297	-6.67968750	+16.08398438	+1572	+6.92578125	-9.41308594	-0.94482422	+31.72851563	+7.47070313	-39.63867188	+1528
+1457970815.13879990	+9.03955078	-6.44238281	-0.89208984	+52.58056641	-2.74658203	-51.45996094	+1936	+8.93847656	-5.66455078	-0.57128906	+2.17529297	-6.70166016	+16.08398438	+1572	+6.92578125	-9.41308594	-0.94482422	+31.72851563	+7.44873047	-39.66064453	+1528
+1457970815.14290000	+9.03955078	-6.44238281	-0.88769531	+52.55859375	-2.76855469	-51.48193359	+1936	+8.93847656	-5.66455078	-0.57128906	+2.15332031	-6.72363281	+16.08398438	+1572	+6.92578125	-9.41748047	-0.94482422	+31.70654297	+7.44873047	-39.68261719	+1528
+1457970815.14710000	+9.03955078	-6.44238281	-0.88769531	+52.55859375	-2.76855469	-51.48193359	+1936	+8.93847656	-5.66894531	-0.57128906	+2.15332031	-6.74560547	+16.08398438	+1572	+6.92578125	-9.41748047	-0.94482422	+31.70654297	+7.42675781	-39.70458984	+1528
+1457970815.15130000	+9.03955078	-6.44238281	-0.88769531	+52.55859375	-2.79052734	-51.50390625	+1936	+8.93847656	-5.66894531	-0.56689453	+2.15332031	-6.74560547	+16.10595703	+1572	+6.92578125	-9.41748047	-0.94482422	+31.70654297	+7.40478516	-39.72656250	+1528
+1457970815.15960000	+9.03955078	-6.44677734	-0.88769531	+52.55859375	-2.81250000	-51.52587891	+1940	+8.93847656	-5.66894531	-0.56689453	+2.13134766	-6.81152344	+16.12792969	+1572	+6.93017578	-9.41748047	-0.94042969	+31.70654297	+7.38281250	-39.77050781	+1528
+1457970815.16380000	+9.04394531	-6.44677734	-0.88769531	+52.55859375	-2.83447266	-51.54785156	+1940	+8.93847656	-5.66894531	-0.56689453	+2.13134766	-6.83349609	+16.14990234	+1576	+6.93457031	-9.41308594	-0.94042969	+31.70654297	+7.36083984	-39.79248047	+1528
+1457970815.16790010	+9.04394531	-6.44677734	-0.88769531	+52.55859375	-2.85644531	-51.56982422	+1940	+8.94287109	-5.66894531	-0.56250000	+2.10937500	-6.87744141	+16.17187500	+1576	+6.93457031	-9.41308594	-0.93603516	+31.72851563	+7.33886719	-39.83642578	+1528
+1457970815.17210010	+9.04394531	-6.44677734	-0.88330078	+52.55859375	-2.87841797	-51.56982422	+1940	+8.94287109	-5.66894531	-0.56250000	+2.10937500	-6.89941406	+16.19384766	+1576	+6.93896484	-9.41308594	-0.93603516	+31.72851563	+7.33886719	-39.85839844	+1532
+1457970815.17630000	+9.04394531	-6.44677734	-0.88330078	+52.55859375	-2.90039063	-51.59179688	+1940	+8.94287109	-5.66894531	-0.56250000	+2.10937500	-6.94335938	+16.21582031	+1576	+6.93896484	-9.41308594	-0.93164063	+31.75048828	+7.31689453	-39.88037109	+1532
+1457970815.18039990	+9.04833984	-6.44677734	-0.88330078	+52.55859375	-2.92236328	-51.61376953	+1944	+8.94287109	-5.66894531	-0.55810547	+2.10937500	-6.96533203	+16.23779297	+1580	+6.94335938	-9.41308594	-0.92724609	+31.75048828	+7.29492188	-39.90234375	+1532
+1457970815.18460010	+9.04833984	-6.44677734	-0.88330078	+52.58056641	-2.96630859	-51.63574219	+1944	+8.94726563	-5.66894531	-0.55810547	+2.08740234	-7.00927734	+16.25976563	+1580	+6.94335938	-9.41308594	-0.92724609	+31.75048828	+7.27294922	-39.92431641	+1536
+1457970815.19289990	+9.05273438	-6.44677734	-0.87890625	+52.58056641	-3.01025391	-51.67968750	+1948	+8.94726563	-5.66894531	-0.55371094	+2.08740234	-7.07519531	+16.30371094	+1584	+6.95214844	-9.40869141	-0.92285156	+31.77246094	+7.25097656	-39.96826172	+1536
+1457970815.19709990	+9.05273438	-6.44677734	-0.87890625	+52.58056641	-3.03222656	-51.70166016	+1948	+8.94726563	-5.67333984	-0.55371094	+2.08740234	-7.09716797	+16.32568359	+1588	+6.95214844	-9.40869141	-0.92285156	+31.77246094	+7.22900391	-39.99023438	+1536
+1457970815.20129990	+9.05273438	-6.44677734	-0.87451172	+52.58056641	-3.07617188	-51.72363281	+1952	+8.94726563	-5.67333984	-0.55371094	+2.08740234	-7.11914063	+16.34765625	+1588	+6.95214844	-9.40869141	-0.92285156	+31.77246094	+7.20703125	-39.99023438	+1540
+1457970815.20540000	+9.05273438	-6.44677734	-0.87451172	+52.60253906	-3.09814453	-51.74560547	+1952	+8.94726563	-5.67333984	-0.54931641	+2.08740234	-7.14111328	+16.34765625	+1592	+6.95214844	-9.40869141	-0.91845703	+31.75048828	+7.20703125	-40.01220703	+1540
+1457970815.20960000	+9.05273438	-6.44677734	-0.87451172	+52.60253906	-3.12011719	-51.76757813	+1952	+8.95166016	-5.67333984	-0.54931641	+2.08740234	-7.16308594	+16.36962891	+1592	+6.95654297	-9.40869141	-0.91845703	+31.75048828	+7.18505859	-40.01220703	+1540
+1457970815.21370010	+9.05712891	-6.44677734	-0.87011719	+52.60253906	-3.12011719	-51.76757813	+1956	+8.95166016	-5.67333984	-0.54931641	+2.08740234	-7.18505859	+16.36962891	+1596	+6.95654297	-9.40869141	-0.91845703	+31.72851563	+7.16308594	-40.03417969	+1540
+1457970815.22210000	+9.05712891	-6.44677734	-0.87011719	+52.60253906	-3.16406250	-51.81152344	+1956	+8.95166016	-5.67333984	-0.54931641	+2.08740234	-7.20703125	+16.36962891	+1596	+6.95214844	-9.41308594	-0.92285156	+31.70654297	+7.16308594	-40.01220703	+1540
+1457970815.22620010	+9.05712891	-6.44677734	-0.86572266	+52.60253906	-3.16406250	-51.81152344	+1960	+8.95166016	-5.67333984	-0.54931641	+2.08740234	-7.20703125	+16.36962891	+1600	+6.95214844	-9.41308594	-0.92285156	+31.68457031	+7.14111328	-40.01220703	+1544
+1457970815.23040010	+9.05712891	-6.44677734	-0.86572266	+52.60253906	-3.18603516	-51.83349609	+1960	+8.95166016	-5.67333984	-0.54492188	+2.06542969	-7.20703125	+16.36962891	+1600	+6.95214844	-9.41308594	-0.92285156	+31.66259766	+7.14111328	-40.01220703	+1544
+1457970815.23460010	+9.05273438	-6.44677734	-0.86572266	+52.60253906	-3.18603516	-51.83349609	+1960	+8.95166016	-5.67333984	-0.54492188	+2.06542969	-7.20703125	+16.34765625	+1600	+6.94775391	-9.41308594	-0.92724609	+31.66259766	+7.14111328	-40.01220703	+1544
+1457970815.23869990	+9.05273438	-6.44677734	-0.86572266	+52.60253906	-3.18603516	-51.85546875	+1964	+8.95166016	-5.67333984	-0.54492188	+2.06542969	-7.22900391	+16.34765625	+1604	+6.94775391	-9.41748047	-0.92724609	+31.64062500	+7.11914063	-39.99023438	+1544
+1457970815.24289990	+9.05273438	-6.44677734	-0.86572266	+52.60253906	-3.18603516	-51.85546875	+1964	+8.95166016	-5.67333984	-0.54492188	+2.06542969	-7.22900391	+16.34765625	+1604	+6.94335938	-9.41748047	-0.92724609	+31.61865234	+7.11914063	-39.99023438	+1544
+1457970815.25120000	+9.05273438	-6.44677734	-0.86572266	+52.60253906	-3.20800781	-51.85546875	+1968	+8.95166016	-5.67333984	-0.54492188	+2.06542969	-7.22900391	+16.32568359	+1604	+6.94335938	-9.42187500	-0.93164063	+31.57470703	+7.11914063	-39.99023438	+1544
+1457970815.25539990	+9.05273438	-6.44677734	-0.86572266	+52.60253906	-3.20800781	-51.85546875	+1968	+8.95166016	-5.67333984	-0.54492188	+2.06542969	-7.22900391	+16.32568359	+1608	+6.93896484	-9.42187500	-0.93164063	+31.55273438	+7.11914063	-39.99023438	+1544
+1457970815.25959990	+9.05273438	-6.44677734	-0.86572266	+52.60253906	-3.20800781	-51.85546875	+1968	+8.95166016	-5.67333984	-0.54492188	+2.06542969	-7.25097656	+16.32568359	+1608	+6.93896484	-9.42187500	-0.93164063	+31.55273438	+7.11914063	-39.99023438	+1544
+1457970815.26370000	+9.05273438	-6.44677734	-0.86572266	+52.60253906	-3.20800781	-51.87744141	+1968	+8.95166016	-5.67333984	-0.54492188	+2.06542969	-7.25097656	+16.30371094	+1608	+6.93896484	-9.42187500	-0.93164063	+31.55273438	+7.09716797	-39.99023438	+1544
+1457970815.26790000	+9.05273438	-6.44677734	-0.86572266	+52.60253906	-3.20800781	-51.87744141	+1968	+8.95166016	-5.67333984	-0.54492188	+2.06542969	-7.25097656	+16.30371094	+1608	+6.93896484	-9.42187500	-0.93164063	+31.53076172	+7.09716797	-39.99023438	+1544
+1457970815.27210000	+9.05273438	-6.44677734	-0.86572266	+52.60253906	-3.22998047	-51.87744141	+1972	+8.95166016	-5.67333984	-0.54492188	+2.06542969	-7.25097656	+16.30371094	+1608	+6.93896484	-9.42187500	-0.93164063	+31.53076172	+7.09716797	-39.99023438	+1544
+1457970815.28040000	+9.05273438	-6.44677734	-0.86572266	+52.60253906	-3.22998047	-51.87744141	+1972	+8.95166016	-5.67333984	-0.54492188	+2.06542969	-7.25097656	+16.30371094	+1612	+6.93896484	-9.42626953	-0.93164063	+31.55273438	+7.07519531	-40.03417969	+1544
+1457970815.28449990	+9.05273438	-6.44677734	-0.86572266	+52.60253906	-3.22998047	-51.87744141	+1972	+8.95166016	-5.67333984	-0.54492188	+2.06542969	-7.27294922	+16.30371094	+1612	+6.94335938	-9.42626953	-0.93164063	+31.55273438	+7.07519531	-40.03417969	+1544
+1457970815.28870010	+9.05273438	-6.45117188	-0.86572266	+52.60253906	-3.22998047	-51.87744141	+1976	+8.95166016	-5.67333984	-0.54492188	+2.08740234	-7.27294922	+16.30371094	+1612	+6.94335938	-9.42187500	-0.92724609	+31.55273438	+7.07519531	-40.05615234	+1544
+1457970815.29290010	+9.05273438	-6.45117188	-0.86572266	+52.60253906	-3.25195313	-51.87744141	+1976	+8.95166016	-5.67333984	-0.54492188	+2.08740234	-7.27294922	+16.30371094	+1612	+6.94775391	-9.42187500	-0.92724609	+31.57470703	+7.05322266	-40.07812500	+1544
+1457970815.29699990	+9.05273438	-6.45117188	-0.86572266	+52.60253906	-3.25195313	-51.87744141	+1976	+8.95166016	-5.67333984	-0.54492188	+2.08740234	-7.27294922	+16.30371094	+1612	+6.94775391	-9.42187500	-0.92724609	+31.57470703	+7.05322266	-40.10009766	+1544
+1457970815.30119990	+9.05273438	-6.45117188	-0.86572266	+52.60253906	-3.25195313	-51.89941406	+1980	+8.95166016	-5.67333984	-0.54492188	+2.08740234	-7.27294922	+16.30371094	+1616	+6.94775391	-9.42187500	-0.92285156	+31.59667969	+7.05322266	-40.12207031	+1544
+1457970815.30950000	+9.05273438	-6.45117188	-0.86572266	+52.60253906	-3.27392578	-51.89941406	+1980	+8.95166016	-5.67773438	-0.54492188	+2.08740234	-7.29492188	+16.28173828	+1616	+6.95214844	-9.42187500	-0.92285156	+31.61865234	+7.03125000	-40.16601563	+1544
+1457970815.31370000	+9.05273438	-6.45117188	-0.86572266	+52.60253906	-3.27392578	-51.92138672	+1980	+8.95166016	-5.67773438	-0.54492188	+2.08740234	-7.29492188	+16.28173828	+1616	+6.95654297	-9.42187500	-0.91845703	+31.64062500	+7.03125000	-40.18798828	+1544
+1457970815.31789990	+9.05273438	-6.45117188	-0.86572266	+52.60253906	-3.27392578	-51.92138672	+1984	+8.95166016	-5.67773438	-0.54492188	+2.08740234	-7.31689453	+16.28173828	+1616	+6.95654297	-9.42187500	-0.91845703	+31.64062500	+7.03125000	-40.20996094	+1548
+1457970815.32200000	+9.05712891	-6.45117188	-0.86572266	+52.60253906	-3.27392578	-51.92138672	+1984	+8.95166016	-5.67773438	-0.54492188	+2.08740234	-7.31689453	+16.28173828	+1620	+6.95654297	-9.42187500	-0.91845703	+31.66259766	+7.00927734	-40.23193359	+1548
+1457970815.32620000	+9.05712891	-6.45117188	-0.86572266	+52.60253906	-3.27392578	-51.94335938	+1984	+8.95166016	-5.67773438	-0.54492188	+2.08740234	-7.31689453	+16.28173828	+1620	+6.96093750	-9.42187500	-0.91845703	+31.66259766	+7.00927734	-40.23193359	+1548
+1457970815.33040000	+9.05712891	-6.45117188	-0.86572266	+52.60253906	-3.29589844	-51.94335938	+1984	+8.95166016	-5.67773438	-0.54492188	+2.08740234	-7.31689453	+16.25976563	+1620	+6.96093750	-9.42187500	-0.91845703	+31.66259766	+7.00927734	-40.25390625	+1548
+1457970815.33870010	+9.05712891	-6.45117188	-0.86572266	+52.60253906	-3.29589844	-51.96533203	+1988	+8.95166016	-5.67773438	-0.54492188	+2.08740234	-7.33886719	+16.23779297	+1620	+6.96093750	-9.42187500	-0.91845703	+31.66259766	+7.00927734	-40.27587891	+1544
+1457970815.34290000	+9.05273438	-6.45556641	-0.86572266	+52.60253906	-3.29589844	-51.96533203	+1988	+8.95166016	-5.67773438	-0.54492188	+2.08740234	-7.33886719	+16.23779297	+1620	+6.95654297	-9.42187500	-0.91845703	+31.66259766	+7.00927734	-40.27587891	+1544
+1457970815.34699990	+9.05273438	-6.45556641	-0.86572266	+52.60253906	-3.29589844	-51.98730469	+1988	+8.95166016	-5.67773438	-0.54492188	+2.08740234	-7.33886719	+16.21582031	+1620	+6.95654297	-9.42626953	-0.91845703	+31.66259766	+7.00927734	-40.29785156	+1544
+1457970815.35120010	+9.05273438	-6.45556641	-0.86572266	+52.60253906	-3.27392578	-51.98730469	+1988	+8.95166016	-5.68212891	-0.54492188	+2.10937500	-7.33886719	+16.21582031	+1620	+6.95654297	-9.42626953	-0.91845703	+31.64062500	+7.03125000	-40.29785156	+1544
+1457970815.35540010	+9.05273438	-6.45556641	-0.86572266	+52.62451172	-3.27392578	-51.98730469	+1988	+8.95166016	-5.68212891	-0.54931641	+2.10937500	-7.33886719	+16.19384766	+1620	+6.95214844	-9.42626953	-0.91845703	+31.64062500	+7.03125000	-40.29785156	+1544
+1457970815.35949990	+9.05273438	-6.45556641	-0.86572266	+52.62451172	-3.27392578	-52.00927734	+1988	+8.95166016	-5.68212891	-0.54931641	+2.10937500	-7.33886719	+16.17187500	+1620	+6.95214844	-9.43066406	-0.92285156	+31.64062500	+7.03125000	-40.29785156	+1544
+1457970815.36369990	+9.05273438	-6.45556641	-0.86572266	+52.62451172	-3.27392578	-52.00927734	+1992	+8.94726563	-5.68212891	-0.54931641	+2.10937500	-7.33886719	+16.14990234	+1620	+6.94775391	-9.43066406	-0.92285156	+31.61865234	+7.03125000	-40.29785156	+1544
+1457970815.37200000	+9.04833984	-6.45556641	-0.86572266	+52.64648438	-3.25195313	-52.03125000	+1992	+8.94726563	-5.68212891	-0.54931641	+2.13134766	-7.33886719	+16.08398438	+1620	+6.94335938	-9.43505859	-0.92724609	+31.61865234	+7.05322266	-40.29785156	+1544
+1457970815.37620000	+9.04833984	-6.45556641	-0.86572266	+52.64648438	-3.25195313	-52.03125000	+1992	+8.94726563	-5.68212891	-0.54931641	+2.15332031	-7.33886719	+16.06201172	+1620	+6.93896484	-9.43505859	-0.92724609	+31.61865234	+7.07519531	-40.29785156	+1544
+1457970815.38030000	+9.04833984	-6.45556641	-0.87011719	+52.64648438	-3.22998047	-52.03125000	+1992	+8.94287109	-5.68212891	-0.54931641	+2.17529297	-7.33886719	+16.04003906	+1620	+6.93896484	-9.43505859	-0.93164063	+31.61865234	+7.07519531	-40.29785156	+1544
+1457970815.38450000	+9.04833984	-6.45556641	-0.87011719	+52.66845703	-3.20800781	-52.03125000	+1988	+8.94287109	-5.68212891	-0.55371094	+2.19726563	-7.31689453	+15.99609375	+1620	+6.93457031	-9.43945313	-0.93164063	+31.61865234	+7.09716797	-40.29785156	+1540
+1457970815.39280010	+9.04394531	-6.45556641	-0.87011719	+52.69042969	-3.18603516	-52.05322266	+1988	+8.93847656	-5.68212891	-0.55810547	+2.24121094	-7.31689453	+15.93017578	+1624	+6.93457031	-9.43945313	-0.93603516	+31.66259766	+7.09716797	-40.31982422	+1540
+1457970815.39700010	+9.04394531	-6.45556641	-0.87451172	+52.71240234	-3.18603516	-52.05322266	+1988	+8.93847656	-5.68212891	-0.55810547	+2.26318359	-7.31689453	+15.90820313	+1624	+6.93457031	-9.43945313	-0.93603516	+31.68457031	+7.11914063	-40.34179688	+1536
+1457970815.40120010	+9.03955078	-6.45556641	-0.87451172	+52.73437500	-3.16406250	-52.07519531	+1988	+8.93408203	-5.68212891	-0.55810547	+2.30712891	-7.29492188	+15.88623047	+1620	+6.93457031	-9.43945313	-0.93164063	+31.72851563	+7.11914063	-40.36376953	+1536
+1457970815.40529990	+9.03955078	-6.45556641	-0.87451172	+52.75634766	-3.14208984	-52.07519531	+1988	+8.93408203	-5.68212891	-0.55810547	+2.30712891	-7.29492188	+15.86425781	+1620	+6.93896484	-9.43945313	-0.93164063	+31.77246094	+7.14111328	-40.38574219	+1536
+1457970815.40949990	+9.03955078	-6.45556641	-0.87890625	+52.75634766	-3.14208984	-52.09716797	+1988	+8.93408203	-5.68212891	-0.56250000	+2.30712891	-7.29492188	+15.86425781	+1620	+6.93896484	-9.43505859	-0.93164063	+31.79443359	+7.14111328	-40.40771484	+1536
+1457970815.41779990	+9.03515625	-6.45556641	-0.87890625	+52.80029297	-3.12011719	-52.09716797	+1984	+8.93408203	-5.68212891	-0.56250000	+2.32910156	-7.29492188	+15.86425781	+1620	+6.94335938	-9.43505859	-0.92724609	+31.88232422	+7.14111328	-40.45166016	+1532
+1457970815.42199990	+9.03515625	-6.45556641	-0.87890625	+52.82226563	-3.09814453	-52.11914063	+1984	+8.93408203	-5.68212891	-0.56250000	+2.35107422	-7.29492188	+15.84228516	+1620	+6.94775391	-9.43505859	-0.92724609	+31.92626953	+7.16308594	-40.49560547	+1532
+1457970815.43030000	+9.03515625	-6.45556641	-0.88330078	+52.84423828	-3.07617188	-52.14111328	+1980	+8.92968750	-5.68212891	-0.56250000	+2.37304688	-7.29492188	+15.84228516	+1616	+6.95214844	-9.43066406	-0.92285156	+32.01416016	+7.16308594	-40.53955078	+1532
+1457970815.43450000	+9.03515625	-6.45556641	-0.88330078	+52.84423828	-3.05419922	-52.14111328	+1980	+8.92968750	-5.68212891	-0.56689453	+2.39501953	-7.27294922	+15.84228516	+1616	+6.95214844	-9.43066406	-0.91845703	+32.03613281	+7.16308594	-40.56152344	+1532
+1457970815.43860010	+9.03076172	-6.45556641	-0.88330078	+52.86621094	-3.05419922	-52.16308594	+1980	+8.92968750	-5.68212891	-0.56689453	+2.39501953	-7.27294922	+15.82031250	+1616	+6.95214844	-9.43066406	-0.91845703	+32.05810547	+7.18505859	-40.58349609	+1532
+1457970815.44700000	+9.03076172	-6.45556641	-0.88330078	+52.88818359	-3.03222656	-52.18505859	+1976	+8.92968750	-5.68212891	-0.56689453	+2.43896484	-7.27294922	+15.82031250	+1616	+6.95214844	-9.43066406	-0.91845703	+32.10205078	+7.18505859	-40.62744141	+1532
+1457970815.45110010	+9.03076172	-6.45556641	-0.88330078	+52.88818359	-3.01025391	-52.20703125	+1976	+8.92968750	-5.68212891	-0.56689453	+2.43896484	-7.27294922	+15.79833984	+1616	+6.95214844	-9.43066406	-0.91845703	+32.12402344	+7.18505859	-40.62744141	+1532
+1457970815.45530010	+9.03076172	-6.45556641	-0.88330078	+52.88818359	-3.01025391	-52.20703125	+1976	+8.92529297	-5.68212891	-0.56689453	+2.46093750	-7.25097656	+15.79833984	+1616	+6.95214844	-9.43066406	-0.91845703	+32.12402344	+7.20703125	-40.64941406	+1532
+1457970815.45950010	+9.03076172	-6.45556641	-0.88330078	+52.88818359	-2.98828125	-52.22900391	+1972	+8.92529297	-5.68212891	-0.56689453	+2.48291016	-7.25097656	+15.79833984	+1616	+6.95214844	-9.43505859	-0.91845703	+32.14599609	+7.20703125	-40.64941406	+1532
+1457970815.46359990	+9.02636719	-6.45556641	-0.88330078	+52.88818359	-2.96630859	-52.22900391	+1972	+8.92529297	-5.68212891	-0.56689453	+2.50488281	-7.25097656	+15.77636719	+1612	+6.94775391	-9.43505859	-0.91845703	+32.14599609	+7.20703125	-40.64941406	+1532
+1457970815.46779990	+9.02636719	-6.45556641	-0.88330078	+52.88818359	-2.96630859	-52.25097656	+1972	+8.92529297	-5.68212891	-0.56689453	+2.50488281	-7.25097656	+15.77636719	+1612	+6.94775391	-9.43505859	-0.91845703	+32.12402344	+7.20703125	-40.64941406	+1532
+1457970815.47199990	+9.02636719	-6.45556641	-0.88330078	+52.88818359	-2.94433594	-52.27294922	+1968	+8.92529297	-5.68212891	-0.56689453	+2.52685547	-7.25097656	+15.77636719	+1612	+6.94335938	-9.43505859	-0.92285156	+32.12402344	+7.20703125	-40.64941406	+1532
+1457970815.48029990	+9.02636719	-6.45556641	-0.88330078	+52.88818359	-2.92236328	-52.29492188	+1964	+8.92089844	-5.68212891	-0.56689453	+2.54882813	-7.25097656	+15.75439453	+1612	+6.93896484	-9.43945313	-0.92724609	+32.10205078	+7.22900391	-40.64941406	+1532
+1457970815.48449990	+9.02636719	-6.45556641	-0.88330078	+52.88818359	-2.92236328	-52.31689453	+1964	+8.92089844	-5.68212891	-0.56689453	+2.57080078	-7.25097656	+15.75439453	+1608	+6.93457031	-9.44384766	-0.92724609	+32.08007813	+7.22900391	-40.62744141	+1532
+1457970815.48860000	+9.02636719	-6.45556641	-0.88330078	+52.88818359	-2.92236328	-52.33886719	+1960	+8.92089844	-5.68212891	-0.56689453	+2.57080078	-7.25097656	+15.73242188	+1608	+6.93457031	-9.44384766	-0.93164063	+32.08007813	+7.22900391	-40.62744141	+1532
+1457970815.49280000	+9.02636719	-6.45556641	-0.88330078	+52.88818359	-2.90039063	-52.33886719	+1960	+8.92089844	-5.68212891	-0.56689453	+2.57080078	-7.25097656	+15.73242188	+1608	+6.93017578	-9.44384766	-0.93164063	+32.05810547	+7.20703125	-40.62744141	+1532
+1457970815.49700000	+9.02636719	-6.45556641	-0.88330078	+52.88818359	-2.90039063	-52.36083984	+1960	+8.92089844	-5.68212891	-0.56689453	+2.59277344	-7.25097656	+15.73242188	+1608	+6.93017578	-9.44384766	-0.93164063	+32.05810547	+7.20703125	-40.62744141	+1532
+1457970815.50110010	+9.02636719	-6.45556641	-0.88330078	+52.88818359	-2.90039063	-52.38281250	+1956	+8.92089844	-5.68212891	-0.56689453	+2.59277344	-7.25097656	+15.71044922	+1608	+6.92578125	-9.44824219	-0.93603516	+32.03613281	+7.20703125	-40.62744141	+1528
+1457970815.50950000	+9.02636719	-6.45556641	-0.88330078	+52.88818359	-2.90039063	-52.42675781	+1956	+8.92089844	-5.68212891	-0.56689453	+2.61474609	-7.25097656	+15.71044922	+1604	+6.92578125	-9.44824219	-0.93603516	+32.03613281	+7.20703125	-40.62744141	+1528
+1457970815.51360010	+9.02636719	-6.45556641	-0.88330078	+52.88818359	-2.90039063	-52.44873047	+1952	+8.92089844	-5.68652344	-0.56689453	+2.61474609	-7.27294922	+15.71044922	+1604	+6.92578125	-9.44824219	-0.93603516	+32.03613281	+7.18505859	-40.64941406	+1528
+1457970815.51780010	+9.02636719	-6.45556641	-0.88330078	+52.88818359	-2.90039063	-52.47070313	+1952	+8.92089844	-5.68652344	-0.56689453	+2.61474609	-7.27294922	+15.71044922	+1604	+6.92578125	-9.44824219	-0.93603516	+32.05810547	+7.18505859	-40.64941406	+1524
+1457970815.52189990	+9.02636719	-6.45556641	-0.87890625	+52.88818359	-2.90039063	-52.47070313	+1952	+8.92089844	-5.68652344	-0.56689453	+2.61474609	-7.27294922	+15.71044922	+1604	+6.92578125	-9.44824219	-0.93603516	+32.05810547	+7.18505859	-40.64941406	+1524
+1457970815.52609990	+9.02636719	-6.45556641	-0.87890625	+52.88818359	-2.90039063	-52.49267578	+1948	+8.92089844	-5.68652344	-0.56689453	+2.61474609	-7.27294922	+15.71044922	+1600	+6.93017578	-9.44824219	-0.93603516	+32.08007813	+7.16308594	-40.67138672	+1524
+1457970815.53029990	+9.02636719	-6.45556641	-0.87890625	+52.88818359	-2.90039063	-52.51464844	+1948	+8.92089844	-5.68652344	-0.56689453	+2.63671875	-7.29492188	+15.71044922	+1600	+6.93017578	-9.44384766	-0.93603516	+32.08007813	+7.16308594	-40.69335938	+1524
+1457970815.53860000	+9.02636719	-6.45556641	-0.87890625	+52.88818359	-2.90039063	-52.55859375	+1948	+8.92089844	-5.68652344	-0.56689453	+2.63671875	-7.29492188	+15.68847656	+1600	+6.93457031	-9.44384766	-0.93164063	+32.10205078	+7.16308594	-40.71533203	+1524
+1457970815.54279990	+9.02636719	-6.45556641	-0.87890625	+52.88818359	-2.92236328	-52.58056641	+1948	+8.92089844	-5.68652344	-0.56689453	+2.63671875	-7.29492188	+15.68847656	+1600	+6.93457031	-9.44384766	-0.93164063	+32.12402344	+7.14111328	-40.71533203	+1524
+1457970815.54690000	+9.02636719	-6.45556641	-0.87890625	+52.88818359	-2.92236328	-52.60253906	+1948	+8.92089844	-5.68652344	-0.56689453	+2.63671875	-7.31689453	+15.68847656	+1600	+6.93457031	-9.44384766	-0.93164063	+32.14599609	+7.14111328	-40.73730469	+1524
+1457970815.55110000	+9.02636719	-6.45556641	-0.87890625	+52.88818359	-2.92236328	-52.62451172	+1948	+8.92089844	-5.68652344	-0.56689453	+2.63671875	-7.31689453	+15.68847656	+1600	+6.93896484	-9.43945313	-0.92724609	+32.14599609	+7.14111328	-40.75927734	+1524
+1457970815.55530000	+9.02636719	-6.45556641	-0.87890625	+52.88818359	-2.92236328	-52.64648438	+1948	+8.92089844	-5.68652344	-0.56689453	+2.63671875	-7.31689453	+15.68847656	+1596	+6.93896484	-9.43945313	-0.92724609	+32.16796875	+7.14111328	-40.75927734	+1524
+1457970815.56360010	+9.03076172	-6.45556641	-0.87451172	+52.88818359	-2.94433594	-52.69042969	+1948	+8.92089844	-5.68652344	-0.56689453	+2.63671875	-7.33886719	+15.68847656	+1596	+6.94335938	-9.43945313	-0.92724609	+32.18994141	+7.11914063	-40.78125000	+1524
+1457970815.56780000	+9.03076172	-6.45556641	-0.87451172	+52.88818359	-2.94433594	-52.71240234	+1952	+8.92089844	-5.68652344	-0.56689453	+2.63671875	-7.33886719	+15.68847656	+1596	+6.94335938	-9.43945313	-0.92724609	+32.21191406	+7.11914063	-40.80322266	+1524
+1457970815.57189990	+9.03076172	-6.45556641	-0.87451172	+52.88818359	-2.94433594	-52.73437500	+1952	+8.92089844	-5.68652344	-0.56689453	+2.63671875	-7.33886719	+15.68847656	+1596	+6.94335938	-9.43945313	-0.92724609	+32.21191406	+7.11914063	-40.80322266	+1524
+1457970815.57610010	+9.03076172	-6.45556641	-0.87451172	+52.91015625	-2.94433594	-52.75634766	+1952	+8.92089844	-5.68652344	-0.56689453	+2.65869141	-7.36083984	+15.68847656	+1596	+6.94335938	-9.43945313	-0.92285156	+32.23388672	+7.09716797	-40.80322266	+1524
+1457970815.58030010	+9.03076172	-6.45556641	-0.87451172	+52.91015625	-2.94433594	-52.77832031	+1952	+8.92089844	-5.68652344	-0.56689453	+2.65869141	-7.36083984	+15.66650391	+1596	+6.94335938	-9.43945313	-0.92285156	+32.23388672	+7.09716797	-40.82519531	+1524
+1457970815.58859990	+9.02636719	-6.45556641	-0.87451172	+52.91015625	-2.94433594	-52.82226563	+1956	+8.92089844	-5.68652344	-0.56689453	+2.65869141	-7.36083984	+15.66650391	+1596	+6.94335938	-9.43945313	-0.92285156	+32.25585938	+7.09716797	-40.82519531	+1524
+1457970815.59270000	+9.02636719	-6.45556641	-0.87451172	+52.91015625	-2.94433594	-52.82226563	+1956	+8.92089844	-5.68652344	-0.56689453	+2.65869141	-7.38281250	+15.66650391	+1596	+6.94335938	-9.43945313	-0.92285156	+32.25585938	+7.07519531	-40.82519531	+1524
+1457970815.59690000	+9.02636719	-6.45556641	-0.87451172	+52.91015625	-2.92236328	-52.84423828	+1956	+8.92089844	-5.68652344	-0.56689453	+2.65869141	-7.38281250	+15.64453125	+1596	+6.94335938	-9.43945313	-0.92724609	+32.25585938	+7.07519531	-40.84716797	+1524
+1457970815.60110000	+9.02636719	-6.45556641	-0.87451172	+52.93212891	-2.92236328	-52.86621094	+1956	+8.92089844	-5.68652344	-0.56689453	+2.65869141	-7.38281250	+15.64453125	+1596	+6.94335938	-9.43945313	-0.92724609	+32.25585938	+7.07519531	-40.84716797	+1524
+1457970815.60520010	+9.02636719	-6.45556641	-0.87451172	+52.93212891	-2.92236328	-52.88818359	+1960	+8.92089844	-5.68652344	-0.56689453	+2.65869141	-7.38281250	+15.62255859	+1592	+6.94335938	-9.43945313	-0.92724609	+32.25585938	+7.07519531	-40.84716797	+1524
+1457970815.60940000	+9.02636719	-6.45556641	-0.87451172	+52.93212891	-2.92236328	-52.91015625	+1960	+8.92089844	-5.68652344	-0.56689453	+2.68066406	-7.40478516	+15.62255859	+1592	+6.94335938	-9.43945313	-0.92724609	+32.25585938	+7.05322266	-40.84716797	+1524
+1457970815.61770010	+9.02636719	-6.45556641	-0.87011719	+52.93212891	-2.92236328	-52.95410156	+1960	+8.92089844	-5.68652344	-0.56689453	+2.68066406	-7.40478516	+15.60058594	+1592	+6.93896484	-9.43945313	-0.93164063	+32.23388672	+7.05322266	-40.84716797	+1524
+1457970815.62190010	+9.02636719	-6.45556641	-0.87011719	+52.93212891	-2.92236328	-52.95410156	+1960	+8.92089844	-5.68652344	-0.56689453	+2.68066406	-7.42675781	+15.60058594	+1592	+6.93896484	-9.43945313	-0.93164063	+32.23388672	+7.05322266	-40.82519531	+1524
+1457970815.62610010	+9.02636719	-6.45556641	-0.87011719	+52.93212891	-2.90039063	-52.97607422	+1960	+8.92089844	-5.68652344	-0.56689453	+2.68066406	-7.42675781	+15.57861328	+1592	+6.93457031	-9.44384766	-0.93164063	+32.23388672	+7.03125000	-40.82519531	+1524
+1457970815.63019990	+9.02636719	-6.45556641	-0.87011719	+52.93212891	-2.90039063	-52.99804688	+1964	+8.92089844	-5.68652344	-0.56689453	+2.68066406	-7.42675781	+15.57861328	+1592	+6.93457031	-9.44384766	-0.93603516	+32.23388672	+7.03125000	-40.82519531	+1524
+1457970815.63439990	+9.02636719	-6.45556641	-0.87011719	+52.93212891	-2.90039063	-52.99804688	+1964	+8.92089844	-5.68652344	-0.56689453	+2.68066406	-7.44873047	+15.57861328	+1592	+6.93457031	-9.44384766	-0.93603516	+32.23388672	+7.03125000	-40.84716797	+1524
+1457970815.63860010	+9.02636719	-6.45556641	-0.87011719	+52.93212891	-2.90039063	-53.02001953	+1964	+8.92089844	-5.68652344	-0.56689453	+2.68066406	-7.44873047	+15.55664063	+1592	+6.93457031	-9.44384766	-0.93603516	+32.23388672	+7.00927734	-40.84716797	+1524
+1457970815.64689990	+9.02636719	-6.45556641	-0.87011719	+52.95410156	-2.92236328	-53.04199219	+1964	+8.92089844	-5.68652344	-0.56689453	+2.68066406	-7.47070313	+15.55664063	+1596	+6.93457031	-9.44384766	-0.93603516	+32.23388672	+7.00927734	-40.86914063	+1524
+1457970815.65109990	+9.02636719	-6.45556641	-0.87011719	+52.95410156	-2.92236328	-53.04199219	+1964	+8.92089844	-5.68652344	-0.56689453	+2.68066406	-7.47070313	+15.55664063	+1596	+6.93457031	-9.44384766	-0.93603516	+32.25585938	+6.98730469	-40.86914063	+1524
+1457970815.65520000	+9.02636719	-6.45556641	-0.87011719	+52.95410156	-2.92236328	-53.06396484	+1964	+8.92089844	-5.68652344	-0.56689453	+2.70263672	-7.47070313	+15.53466797	+1596	+6.93896484	-9.44384766	-0.93164063	+32.25585938	+6.98730469	-40.89111328	+1524
+1457970815.65940000	+9.02636719	-6.45556641	-0.87011719	+52.95410156	-2.92236328	-53.06396484	+1964	+8.92089844	-5.68652344	-0.56689453	+2.70263672	-7.49267578	+15.53466797	+1596	+6.93896484	-9.44384766	-0.93164063	+32.27783203	+6.98730469	-40.89111328	+1524
+1457970815.66360000	+9.02636719	-6.45556641	-0.87011719	+52.95410156	-2.92236328	-53.06396484	+1964	+8.92089844	-5.68652344	-0.56689453	+2.70263672	-7.49267578	+15.53466797	+1596	+6.93896484	-9.44384766	-0.93164063	+32.27783203	+6.98730469	-40.91308594	+1524
+1457970815.67190000	+9.02636719	-6.45556641	-0.86572266	+52.97607422	-2.94433594	-53.06396484	+1964	+8.92089844	-5.68652344	-0.56689453	+2.70263672	-7.51464844	+15.53466797	+1596	+6.94335938	-9.44384766	-0.92724609	+32.29980469	+6.96533203	-40.93505859	+1524
+1457970815.67600010	+9.02636719	-6.45556641	-0.86572266	+52.97607422	-2.94433594	-53.08593750	+1964	+8.92089844	-5.68652344	-0.56689453	+2.70263672	-7.51464844	+15.53466797	+1596	+6.94335938	-9.43945313	-0.92724609	+32.32177734	+6.96533203	-40.93505859	+1524
+1457970815.68020010	+9.02636719	-6.45556641	-0.86572266	+52.97607422	-2.94433594	-53.08593750	+1964	+8.91650391	-5.68652344	-0.56689453	+2.70263672	-7.51464844	+15.53466797	+1596	+6.94775391	-9.43945313	-0.92724609	+32.32177734	+6.96533203	-40.95703125	+1524
+1457970815.68440010	+9.02636719	-6.45556641	-0.86572266	+52.97607422	-2.94433594	-53.08593750	+1964	+8.91650391	-5.68652344	-0.56689453	+2.70263672	-7.51464844	+15.53466797	+1596	+6.94775391	-9.43945313	-0.92724609	+32.34375000	+6.96533203	-40.95703125	+1524
+1457970815.68849990	+9.03076172	-6.45556641	-0.86572266	+52.99804688	-2.96630859	-53.08593750	+1964	+8.91650391	-5.68652344	-0.56689453	+2.70263672	-7.51464844	+15.53466797	+1596	+6.94775391	-9.43945313	-0.92724609	+32.34375000	+6.96533203	-40.97900391	+1524
+1457970815.69689990	+9.03076172	-6.45556641	-0.86572266	+52.99804688	-2.96630859	-53.08593750	+1964	+8.91650391	-5.68652344	-0.56689453	+2.70263672	-7.53662109	+15.53466797	+1596	+6.94775391	-9.43945313	-0.92285156	+32.36572266	+6.96533203	-40.97900391	+1524
+1457970815.70100000	+9.03076172	-6.45556641	-0.86572266	+52.99804688	-2.96630859	-53.08593750	+1964	+8.91650391	-5.68652344	-0.56689453	+2.70263672	-7.53662109	+15.53466797	+1596	+6.94775391	-9.43945313	-0.92285156	+32.36572266	+6.96533203	-40.97900391	+1524
+1457970815.70520000	+9.03076172	-6.45556641	-0.86572266	+52.99804688	-2.96630859	-53.08593750	+1964	+8.91650391	-5.68652344	-0.56689453	+2.72460938	-7.53662109	+15.53466797	+1596	+6.94775391	-9.43945313	-0.92285156	+32.36572266	+6.94335938	-40.97900391	+1524
+1457970815.70939990	+9.03076172	-6.45556641	-0.86572266	+53.02001953	-2.96630859	-53.08593750	+1964	+8.91650391	-5.68652344	-0.56689453	+2.72460938	-7.53662109	+15.53466797	+1596	+6.94775391	-9.43945313	-0.92285156	+32.36572266	+6.94335938	-41.00097656	+1524
+1457970815.71350000	+9.03076172	-6.45556641	-0.86572266	+53.02001953	-2.96630859	-53.08593750	+1964	+8.91650391	-5.68652344	-0.56689453	+2.72460938	-7.53662109	+15.53466797	+1600	+6.94775391	-9.43945313	-0.92285156	+32.36572266	+6.94335938	-41.00097656	+1524
+1457970815.71770000	+9.03076172	-6.45556641	-0.86572266	+53.02001953	-2.96630859	-53.10791016	+1964	+8.91650391	-5.68652344	-0.56689453	+2.72460938	-7.53662109	+15.53466797	+1600	+6.94775391	-9.43945313	-0.92285156	+32.36572266	+6.94335938	-41.00097656	+1524
+1457970815.72600010	+9.02636719	-6.45556641	-0.86572266	+53.02001953	-2.96630859	-53.10791016	+1964	+8.91650391	-5.68652344	-0.56689453	+2.72460938	-7.53662109	+15.53466797	+1600	+6.94775391	-9.43945313	-0.92285156	+32.36572266	+6.94335938	-40.97900391	+1524
+1457970815.73020010	+9.02636719	-6.45556641	-0.86572266	+53.02001953	-2.96630859	-53.10791016	+1964	+8.91650391	-5.68652344	-0.56689453	+2.72460938	-7.55859375	+15.53466797	+1600	+6.94775391	-9.43945313	-0.92724609	+32.36572266	+6.94335938	-40.97900391	+1524
+1457970815.73440000	+9.02636719	-6.45556641	-0.86572266	+53.02001953	-2.96630859	-53.10791016	+1964	+8.91650391	-5.68652344	-0.56689453	+2.72460938	-7.55859375	+15.51269531	+1600	+6.94775391	-9.43945313	-0.92724609	+32.36572266	+6.94335938	-40.97900391	+1524
+1457970815.73850010	+9.02636719	-6.45556641	-0.86572266	+53.02001953	-2.98828125	-53.10791016	+1964	+8.91650391	-5.68652344	-0.56689453	+2.72460938	-7.55859375	+15.51269531	+1600	+6.94335938	-9.44384766	-0.92724609	+32.36572266	+6.94335938	-40.97900391	+1524
+1457970815.74270010	+9.02636719	-6.45556641	-0.86572266	+53.04199219	-2.98828125	-53.10791016	+1964	+8.91650391	-5.68652344	-0.56689453	+2.72460938	-7.55859375	+15.51269531	+1600	+6.94335938	-9.44384766	-0.92724609	+32.34375000	+6.94335938	-40.97900391	+1528
+1457970815.74679990	+9.02636719	-6.45556641	-0.86572266	+53.04199219	-2.98828125	-53.10791016	+1964	+8.91650391	-5.68652344	-0.56689453	+2.72460938	-7.55859375	+15.51269531	+1600	+6.94335938	-9.44384766	-0.92724609	+32.34375000	+6.94335938	-40.97900391	+1528
+1457970815.75519990	+9.02636719	-6.45556641	-0.86572266	+53.04199219	-2.98828125	-53.12988281	+1964	+8.91650391	-5.68652344	-0.56689453	+2.72460938	-7.55859375	+15.49072266	+1600	+6.94335938	-9.44384766	-0.93164063	+32.34375000	+6.94335938	-40.97900391	+1528
+1457970815.75930000	+9.02636719	-6.45556641	-0.86572266	+53.04199219	-2.98828125	-53.12988281	+1964	+8.91650391	-5.68652344	-0.56689453	+2.72460938	-7.58056641	+15.49072266	+1600	+6.94335938	-9.44384766	-0.93164063	+32.34375000	+6.92138672	-40.97900391	+1524
+1457970815.76350000	+9.02636719	-6.45556641	-0.86572266	+53.04199219	-2.98828125	-53.12988281	+1964	+8.91650391	-5.68652344	-0.56689453	+2.72460938	-7.58056641	+15.49072266	+1600	+6.93896484	-9.44384766	-0.93164063	+32.34375000	+6.92138672	-40.97900391	+1524
+1457970815.76770000	+9.02636719	-6.45556641	-0.86572266	+53.04199219	-2.98828125	-53.15185547	+1964	+8.91650391	-5.68652344	-0.56689453	+2.74658203	-7.58056641	+15.46875000	+1600	+6.94335938	-9.44824219	-0.93164063	+32.34375000	+6.92138672	-41.00097656	+1524
+1457970815.77180000	+9.02636719	-6.45556641	-0.86572266	+53.04199219	-2.98828125	-53.15185547	+1964	+8.91650391	-5.68652344	-0.56689453	+2.74658203	-7.60253906	+15.46875000	+1600	+6.94335938	-9.44824219	-0.93164063	+32.34375000	+6.92138672	-41.00097656	+1524
+1457970815.77600000	+9.02636719	-6.45556641	-0.86572266	+53.06396484	-2.98828125	-53.15185547	+1960	+8.91650391	-5.68652344	-0.56689453	+2.74658203	-7.60253906	+15.46875000	+1600	+6.94335938	-9.44824219	-0.92724609	+32.34375000	+6.89941406	-41.02294922	+1524
+1457970815.78430010	+9.02636719	-6.45556641	-0.86572266	+53.06396484	-3.01025391	-53.17382813	+1960	+8.91650391	-5.68652344	-0.56689453	+2.74658203	-7.62451172	+15.44677734	+1600	+6.94335938	-9.44824219	-0.92724609	+32.36572266	+6.89941406	-41.06689453	+1524
+1457970815.78850010	+9.02636719	-6.45556641	-0.86572266	+53.06396484	-3.01025391	-53.17382813	+1960	+8.91650391	-5.68652344	-0.56250000	+2.74658203	-7.62451172	+15.44677734	+1600	+6.94775391	-9.44824219	-0.92285156	+32.38769531	+6.87744141	-41.08886719	+1524
+1457970815.79270010	+9.02636719	-6.45556641	-0.86572266	+53.06396484	-3.01025391	-53.17382813	+1960	+8.91650391	-5.68652344	-0.56250000	+2.74658203	-7.64648438	+15.42480469	+1600	+6.94775391	-9.44824219	-0.92285156	+32.38769531	+6.87744141	-41.11083984	+1524
+1457970815.79679990	+9.02636719	-6.45556641	-0.86572266	+53.08593750	-3.03222656	-53.17382813	+1960	+8.91650391	-5.68652344	-0.56250000	+2.74658203	-7.64648438	+15.42480469	+1600	+6.95214844	-9.44384766	-0.92285156	+32.40966797	+6.87744141	-41.13281250	+1528
+1457970815.80100010	+9.02636719	-6.45556641	-0.86572266	+53.08593750	-3.03222656	-53.19580078	+1960	+8.91650391	-5.68652344	-0.56250000	+2.76855469	-7.66845703	+15.42480469	+1600	+6.95214844	-9.44384766	-0.91845703	+32.43164063	+6.87744141	-41.15478516	+1528
+1457970815.80929990	+9.02636719	-6.45556641	-0.86572266	+53.08593750	-3.03222656	-53.19580078	+1960	+8.91650391	-5.68652344	-0.56250000	+2.76855469	-7.69042969	+15.40283203	+1600	+6.95654297	-9.44384766	-0.91406250	+32.45361328	+6.85546875	-41.19873047	+1528
+1457970815.81349990	+9.02636719	-6.45556641	-0.86572266	+53.08593750	-3.05419922	-53.19580078	+1960	+8.91650391	-5.68652344	-0.56250000	+2.76855469	-7.69042969	+15.40283203	+1600	+6.95654297	-9.44384766	-0.91406250	+32.45361328	+6.85546875	-41.22070313	+1528
+1457970815.81769990	+9.02636719	-6.45556641	-0.86572266	+53.10791016	-3.05419922	-53.19580078	+1964	+8.91650391	-5.68652344	-0.56250000	+2.76855469	-7.71240234	+15.40283203	+1600	+6.95654297	-9.44384766	-0.91406250	+32.45361328	+6.85546875	-41.22070313	+1528
+1457970815.82180000	+9.02636719	-6.45556641	-0.86572266	+53.10791016	-3.05419922	-53.19580078	+1964	+8.91650391	-5.68652344	-0.56250000	+2.79052734	-7.71240234	+15.40283203	+1600	+6.95654297	-9.44384766	-0.90966797	+32.45361328	+6.83349609	-41.24267578	+1528
+1457970815.82600000	+9.02636719	-6.45556641	-0.86572266	+53.10791016	-3.05419922	-53.19580078	+1964	+8.91650391	-5.68652344	-0.56250000	+2.79052734	-7.71240234	+15.38085938	+1600	+6.95654297	-9.44384766	-0.90966797	+32.45361328	+6.83349609	-41.24267578	+1528
+1457970815.83010010	+9.02636719	-6.45556641	-0.86572266	+53.10791016	-3.05419922	-53.21777344	+1964	+8.91650391	-5.68652344	-0.56250000	+2.79052734	-7.73437500	+15.38085938	+1600	+6.95654297	-9.44384766	-0.90966797	+32.45361328	+6.83349609	-41.26464844	+1528
+1457970815.83850000	+9.02636719	-6.45556641	-0.86572266	+53.12988281	-3.05419922	-53.21777344	+1964	+8.91650391	-5.68652344	-0.56250000	+2.79052734	-7.73437500	+15.35888672	+1600	+6.95654297	-9.44824219	-0.90966797	+32.45361328	+6.83349609	-41.26464844	+1528
+1457970815.84260010	+9.02636719	-6.45556641	-0.86572266	+53.12988281	-3.07617188	-53.21777344	+1960	+8.91650391	-5.68652344	-0.56250000	+2.79052734	-7.73437500	+15.35888672	+1600	+6.95654297	-9.44824219	-0.90966797	+32.45361328	+6.83349609	-41.26464844	+1528
+1457970815.84680010	+9.02636719	-6.45556641	-0.86572266	+53.12988281	-3.07617188	-53.21777344	+1960	+8.91650391	-5.68652344	-0.56250000	+2.81250000	-7.75634766	+15.35888672	+1600	+6.95654297	-9.44824219	-0.91406250	+32.45361328	+6.83349609	-41.26464844	+1528
+1457970815.85100010	+9.02636719	-6.45556641	-0.86572266	+53.12988281	-3.07617188	-53.21777344	+1960	+8.91650391	-5.68652344	-0.56250000	+2.81250000	-7.75634766	+15.33691406	+1600	+6.95214844	-9.44824219	-0.91406250	+32.43164063	+6.83349609	-41.24267578	+1528
+1457970815.85509990	+9.02636719	-6.45556641	-0.86572266	+53.12988281	-3.07617188	-53.21777344	+1960	+8.91650391	-5.68652344	-0.56250000	+2.81250000	-7.75634766	+15.33691406	+1600	+6.95214844	-9.44824219	-0.91406250	+32.43164063	+6.83349609	-41.24267578	+1528
+1457970815.85929990	+9.02636719	-6.45556641	-0.86572266	+53.15185547	-3.07617188	-53.21777344	+1960	+8.91650391	-5.68652344	-0.56250000	+2.81250000	-7.75634766	+15.33691406	+1600	+6.95214844	-9.44824219	-0.91406250	+32.43164063	+6.83349609	-41.24267578	+1528
+1457970815.86760000	+9.02636719	-6.45556641	-0.86572266	+53.15185547	-3.07617188	-53.21777344	+1960	+8.91210938	-5.68652344	-0.56250000	+2.83447266	-7.75634766	+15.31494141	+1596	+6.94775391	-9.45263672	-0.91845703	+32.40966797	+6.83349609	-41.22070313	+1528
+1457970815.87179990	+9.02636719	-6.45556641	-0.86572266	+53.15185547	-3.05419922	-53.21777344	+1960	+8.91210938	-5.68652344	-0.56250000	+2.83447266	-7.75634766	+15.31494141	+1596	+6.94775391	-9.45263672	-0.91845703	+32.40966797	+6.85546875	-41.22070313	+1528
+1457970815.87599990	+9.02636719	-6.45556641	-0.86572266	+53.17382813	-3.07617188	-53.21777344	+1960	+8.91210938	-5.68652344	-0.56250000	+2.83447266	-7.75634766	+15.29296875	+1596	+6.94775391	-9.45263672	-0.91845703	+32.38769531	+6.85546875	-41.22070313	+1528
+1457970815.88010000	+9.02636719	-6.45556641	-0.86572266	+53.17382813	-3.07617188	-53.21777344	+1960	+8.91210938	-5.68652344	-0.56250000	+2.83447266	-7.75634766	+15.29296875	+1596	+6.94775391	-9.45263672	-0.91845703	+32.38769531	+6.85546875	-41.22070313	+1528
+1457970815.88430000	+9.02636719	-6.45556641	-0.86572266	+53.17382813	-3.07617188	-53.21777344	+1960	+8.91210938	-5.68652344	-0.56250000	+2.83447266	-7.77832031	+15.29296875	+1596	+6.94775391	-9.45263672	-0.91845703	+32.38769531	+6.85546875	-41.22070313	+1528
+1457970815.88850000	+9.02636719	-6.45556641	-0.86572266	+53.17382813	-3.07617188	-53.21777344	+1956	+8.91210938	-5.68652344	-0.56250000	+2.85644531	-7.77832031	+15.29296875	+1596	+6.94335938	-9.45263672	-0.91845703	+32.38769531	+6.85546875	-41.22070313	+1528
+1457970815.89680000	+9.02636719	-6.45996094	-0.86572266	+53.19580078	-3.07617188	-53.21777344	+1956	+8.91210938	-5.68652344	-0.56250000	+2.85644531	-7.77832031	+15.29296875	+1596	+6.94335938	-9.45263672	-0.91845703	+32.38769531	+6.85546875	-41.22070313	+1528
