# Supplementary material for: A direct effect of perception on action when grasping a cup
Source: Sci Rep. 2018 Jan 9;8:171. doi: 10.1038/s41598-017-18591-5 (PMC5760564; doi:10.1038/s41598-017-18591-5)
Supplement: Supplementary file 6 — Supplementary Information [file 41598_2017_18591_MOESM6_ESM.zip › SciRep_Data/S01instruct/S01_100instruct_Tr32.dat]

+1000000000000.00000000	+0.00000000	+0.00000000	+0.00000000	+0.00000000	+0.00000000	+0.00000000	+0	+0.00000000	+0.00000000	+0.00000000	+0.00000000	+0.00000000	+0.00000000	+0	+0.00000000	+0.00000000	+0.00000000	+0.00000000	+0.00000000	+0.00000000	+0
+1457970815.90089990	+9.02636719	-6.45996094	-0.86572266	+53.19580078	-3.07617188	-53.21777344	+1956	+8.91210938	-5.68652344	-0.56250000	+2.85644531	-7.77832031	+15.29296875	+1596	+6.94775391	-9.45263672	-0.91845703	+32.40966797	+6.85546875	-41.22070313	+1528
+1457970815.90510010	+9.02636719	-6.45996094	-0.86572266	+53.19580078	-3.07617188	-53.21777344	+1956	+8.91210938	-5.68652344	-0.56250000	+2.85644531	-7.77832031	+15.29296875	+1596	+6.94775391	-9.45263672	-0.91845703	+32.40966797	+6.85546875	-41.22070313	+1528
+1457970815.90930010	+9.02636719	-6.45996094	-0.86572266	+53.21777344	-3.07617188	-53.21777344	+1956	+8.91210938	-5.68652344	-0.56250000	+2.85644531	-7.77832031	+15.29296875	+1596	+6.94775391	-9.45263672	-0.91845703	+32.40966797	+6.85546875	-41.24267578	+1528
+1457970815.91339990	+9.02636719	-6.45996094	-0.86572266	+53.21777344	-3.07617188	-53.21777344	+1956	+8.91210938	-5.68652344	-0.56250000	+2.87841797	-7.80029297	+15.27099609	+1596	+6.94775391	-9.45263672	-0.91845703	+32.40966797	+6.85546875	-41.24267578	+1528
+1457970815.91759990	+9.02636719	-6.45996094	-0.86572266	+53.21777344	-3.09814453	-53.21777344	+1956	+8.91210938	-5.68652344	-0.56250000	+2.87841797	-7.80029297	+15.27099609	+1596	+6.94775391	-9.45263672	-0.91845703	+32.43164063	+6.85546875	-41.24267578	+1528
+1457970815.92590000	+9.02636719	-6.45996094	-0.87011719	+53.21777344	-3.09814453	-53.21777344	+1956	+8.91210938	-5.68652344	-0.56689453	+2.87841797	-7.80029297	+15.29296875	+1596	+6.94775391	-9.45263672	-0.91845703	+32.43164063	+6.85546875	-41.26464844	+1528
+1457970815.93010000	+9.02636719	-6.45996094	-0.87011719	+53.23974609	-3.09814453	-53.21777344	+1956	+8.91210938	-5.68652344	-0.56689453	+2.87841797	-7.80029297	+15.27099609	+1596	+6.95214844	-9.45263672	-0.91845703	+32.45361328	+6.85546875	-41.26464844	+1528
+1457970822.08160000	+8.68359375	-6.45996094	-0.95361328	+54.38232422	-3.88916016	-49.96582031	+1652	+8.56054688	-5.69091797	-0.60644531	+2.63671875	-7.25097656	+13.93066406	+1300	+6.57861328	-9.47460938	-1.00195313	+32.65136719	+8.02001953	-39.68261719	+1408
+1457970822.08579990	+8.68359375	-6.45996094	-0.95361328	+54.38232422	-3.86718750	-49.96582031	+1652	+8.56054688	-5.69091797	-0.60644531	+2.63671875	-7.25097656	+13.90869141	+1300	+6.57861328	-9.47460938	-1.00634766	+32.62939453	+8.02001953	-39.66064453	+1408
+1457970822.08990000	+8.68359375	-6.45996094	-0.95361328	+54.38232422	-3.86718750	-49.96582031	+1652	+8.56054688	-5.69091797	-0.60644531	+2.61474609	-7.25097656	+13.90869141	+1300	+6.57421875	-9.47460938	-1.00634766	+32.60742188	+8.02001953	-39.66064453	+1408
+1457970822.09410000	+8.68359375	-6.45996094	-0.95361328	+54.38232422	-3.86718750	-49.96582031	+1652	+8.56054688	-5.69091797	-0.60644531	+2.61474609	-7.25097656	+13.90869141	+1300	+6.57421875	-9.47900391	-1.01074219	+32.58544922	+8.02001953	-39.63867188	+1404
+1457970822.09830000	+8.68359375	-6.45996094	-0.95361328	+54.38232422	-3.86718750	-49.98779297	+1652	+8.56054688	-5.69091797	-0.60644531	+2.61474609	-7.25097656	+13.90869141	+1304	+6.57421875	-9.47900391	-1.01074219	+32.58544922	+8.02001953	-39.63867188	+1404
+1457970822.10660000	+8.68359375	-6.45996094	-0.95361328	+54.38232422	-3.86718750	-49.98779297	+1652	+8.56054688	-5.69091797	-0.60644531	+2.61474609	-7.25097656	+13.90869141	+1304	+6.57421875	-9.47900391	-1.00634766	+32.60742188	+8.02001953	-39.66064453	+1400
+1457970822.11080000	+8.68359375	-6.46435547	-0.95361328	+54.38232422	-3.86718750	-49.98779297	+1652	+8.56054688	-5.69091797	-0.60644531	+2.61474609	-7.25097656	+13.90869141	+1304	+6.57421875	-9.47460938	-1.00634766	+32.60742188	+8.02001953	-39.66064453	+1400
+1457970822.11490010	+8.68359375	-6.46435547	-0.95361328	+54.38232422	-3.86718750	-49.98779297	+1652	+8.56054688	-5.69091797	-0.60644531	+2.61474609	-7.25097656	+13.90869141	+1304	+6.57861328	-9.47460938	-1.00634766	+32.60742188	+8.02001953	-39.66064453	+1400
+1457970822.12330010	+8.68359375	-6.46435547	-0.95361328	+54.38232422	-3.86718750	-49.98779297	+1648	+8.56054688	-5.69091797	-0.60644531	+2.61474609	-7.25097656	+13.90869141	+1304	+6.57861328	-9.47460938	-1.00195313	+32.62939453	+8.02001953	-39.68261719	+1400
+1457970822.13159990	+8.68359375	-6.46435547	-0.94921875	+54.38232422	-3.88916016	-49.98779297	+1648	+8.56054688	-5.69091797	-0.60644531	+2.61474609	-7.25097656	+13.90869141	+1304	+6.57861328	-9.47460938	-1.00195313	+32.65136719	+8.02001953	-39.70458984	+1400
+1457970822.13579990	+8.68359375	-6.46435547	-0.94921875	+54.38232422	-3.88916016	-49.98779297	+1648	+8.56054688	-5.69091797	-0.60644531	+2.61474609	-7.25097656	+13.93066406	+1304	+6.58300781	-9.47460938	-1.00195313	+32.65136719	+8.02001953	-39.70458984	+1400
+1457970822.13990000	+8.68359375	-6.46435547	-0.94921875	+54.38232422	-3.88916016	-49.98779297	+1648	+8.56054688	-5.69091797	-0.60644531	+2.61474609	-7.27294922	+13.93066406	+1304	+6.58300781	-9.47460938	-1.00195313	+32.65136719	+8.02001953	-39.70458984	+1400
+1457970822.14410000	+8.68359375	-6.46435547	-0.94921875	+54.38232422	-3.88916016	-49.98779297	+1648	+8.56054688	-5.69091797	-0.60644531	+2.61474609	-7.27294922	+13.93066406	+1304	+6.58300781	-9.47460938	-0.99755859	+32.65136719	+8.02001953	-39.72656250	+1400
+1457970822.14829990	+8.68359375	-6.46435547	-0.94921875	+54.38232422	-3.88916016	-49.98779297	+1648	+8.56054688	-5.69091797	-0.60644531	+2.61474609	-7.27294922	+13.93066406	+1304	+6.58300781	-9.47460938	-0.99755859	+32.67333984	+7.99804688	-39.72656250	+1396
+1457970822.15240000	+8.68359375	-6.46435547	-0.94921875	+54.38232422	-3.88916016	-49.98779297	+1648	+8.56054688	-5.69091797	-0.60644531	+2.61474609	-7.27294922	+13.93066406	+1304	+6.58300781	-9.47021484	-0.99755859	+32.67333984	+7.99804688	-39.72656250	+1396
+1457970822.15660000	+8.68359375	-6.46435547	-0.94921875	+54.38232422	-3.88916016	-49.98779297	+1648	+8.56054688	-5.69091797	-0.60644531	+2.61474609	-7.27294922	+13.93066406	+1304	+6.58300781	-9.47021484	-0.99755859	+32.67333984	+7.99804688	-39.72656250	+1396
+1457970822.16080000	+8.68359375	-6.46435547	-0.95361328	+54.38232422	-3.88916016	-49.98779297	+1648	+8.56054688	-5.69091797	-0.60644531	+2.61474609	-7.27294922	+13.93066406	+1300	+6.58740234	-9.47021484	-0.99755859	+32.67333984	+7.99804688	-39.72656250	+1396
+1457970822.16490010	+8.68359375	-6.46435547	-0.95361328	+54.38232422	-3.88916016	-49.98779297	+1648	+8.56054688	-5.69091797	-0.60644531	+2.61474609	-7.27294922	+13.93066406	+1300	+6.58740234	-9.47021484	-0.99755859	+32.67333984	+7.99804688	-39.72656250	+1396
+1457970822.17319990	+8.68359375	-6.46435547	-0.95361328	+54.38232422	-3.88916016	-49.98779297	+1648	+8.56054688	-5.69091797	-0.60644531	+2.61474609	-7.27294922	+13.93066406	+1300	+6.58300781	-9.47021484	-0.99755859	+32.67333984	+7.99804688	-39.72656250	+1396
+1457970822.17740010	+8.68359375	-6.46435547	-0.95361328	+54.38232422	-3.88916016	-49.96582031	+1648	+8.56054688	-5.69091797	-0.60644531	+2.61474609	-7.27294922	+13.93066406	+1300	+6.58300781	-9.47021484	-0.99755859	+32.67333984	+8.02001953	-39.72656250	+1396
+1457970822.18160010	+8.68359375	-6.46435547	-0.95361328	+54.38232422	-3.88916016	-49.96582031	+1648	+8.56054688	-5.69091797	-0.60644531	+2.61474609	-7.25097656	+13.93066406	+1300	+6.58300781	-9.47460938	-0.99755859	+32.67333984	+8.02001953	-39.72656250	+1396
+1457970822.18569990	+8.68359375	-6.46435547	-0.95361328	+54.38232422	-3.88916016	-49.96582031	+1648	+8.56054688	-5.69091797	-0.60644531	+2.61474609	-7.25097656	+13.93066406	+1300	+6.58300781	-9.47460938	-0.99755859	+32.67333984	+8.02001953	-39.72656250	+1396
+1457970822.18989990	+8.68359375	-6.46435547	-0.95361328	+54.38232422	-3.86718750	-49.96582031	+1648	+8.56054688	-5.69091797	-0.60644531	+2.61474609	-7.25097656	+13.93066406	+1300	+6.58300781	-9.47460938	-0.99755859	+32.67333984	+8.02001953	-39.72656250	+1396
+1457970822.19409990	+8.68359375	-6.46435547	-0.95361328	+54.38232422	-3.86718750	-49.96582031	+1648	+8.56054688	-5.69091797	-0.60644531	+2.61474609	-7.25097656	+13.93066406	+1300	+6.58300781	-9.47460938	-0.99755859	+32.65136719	+8.02001953	-39.72656250	+1396
+1457970822.20240000	+8.68359375	-6.46435547	-0.95361328	+54.38232422	-3.86718750	-49.96582031	+1648	+8.56054688	-5.69091797	-0.60644531	+2.61474609	-7.25097656	+13.90869141	+1300	+6.58300781	-9.47460938	-1.00195313	+32.65136719	+8.02001953	-39.70458984	+1392
+1457970822.20660000	+8.68359375	-6.46435547	-0.95361328	+54.38232422	-3.86718750	-49.96582031	+1648	+8.56054688	-5.69091797	-0.60644531	+2.61474609	-7.25097656	+13.90869141	+1300	+6.58300781	-9.47460938	-1.00195313	+32.65136719	+8.02001953	-39.70458984	+1392
+1457970822.21070000	+8.68359375	-6.46435547	-0.95361328	+54.38232422	-3.86718750	-49.96582031	+1644	+8.56054688	-5.69091797	-0.60644531	+2.61474609	-7.25097656	+13.90869141	+1300	+6.58300781	-9.47460938	-1.00195313	+32.65136719	+8.02001953	-39.70458984	+1392
+1457970822.21490000	+8.68359375	-6.46435547	-0.95361328	+54.38232422	-3.86718750	-49.96582031	+1644	+8.56054688	-5.69091797	-0.60644531	+2.61474609	-7.25097656	+13.90869141	+1300	+6.57861328	-9.47460938	-1.00195313	+32.65136719	+8.02001953	-39.70458984	+1392
+1457970822.21910000	+8.68359375	-6.46435547	-0.95361328	+54.38232422	-3.86718750	-49.96582031	+1644	+8.56054688	-5.69091797	-0.60644531	+2.61474609	-7.25097656	+13.90869141	+1300	+6.57861328	-9.47460938	-1.00195313	+32.65136719	+8.02001953	-39.70458984	+1392
+1457970822.22320010	+8.68359375	-6.46435547	-0.95361328	+54.38232422	-3.86718750	-49.96582031	+1644	+8.56054688	-5.69091797	-0.60644531	+2.61474609	-7.25097656	+13.90869141	+1300	+6.57861328	-9.47460938	-1.00195313	+32.65136719	+8.02001953	-39.70458984	+1392
+1457970822.23160000	+8.68359375	-6.46435547	-0.95361328	+54.38232422	-3.86718750	-49.96582031	+1644	+8.56054688	-5.69091797	-0.60644531	+2.61474609	-7.25097656	+13.90869141	+1300	+6.57861328	-9.47460938	-1.00195313	+32.65136719	+8.02001953	-39.70458984	+1392
+1457970822.23569990	+8.68359375	-6.46435547	-0.95361328	+54.38232422	-3.86718750	-49.96582031	+1644	+8.56054688	-5.69091797	-0.60644531	+2.61474609	-7.25097656	+13.90869141	+1300	+6.57861328	-9.47460938	-1.00195313	+32.65136719	+8.02001953	-39.70458984	+1392
+1457970822.23990010	+8.68359375	-6.46435547	-0.95361328	+54.38232422	-3.86718750	-49.96582031	+1644	+8.56054688	-5.69091797	-0.60644531	+2.61474609	-7.25097656	+13.90869141	+1300	+6.58300781	-9.47460938	-1.00195313	+32.65136719	+8.02001953	-39.70458984	+1392
+1457970822.24400000	+8.68359375	-6.46435547	-0.95361328	+54.38232422	-3.86718750	-49.96582031	+1644	+8.56054688	-5.69091797	-0.60644531	+2.61474609	-7.25097656	+13.90869141	+1300	+6.58300781	-9.47460938	-1.00195313	+32.67333984	+8.02001953	-39.70458984	+1388
+1457970822.24819990	+8.68359375	-6.46435547	-0.95361328	+54.38232422	-3.86718750	-49.96582031	+1644	+8.56054688	-5.69091797	-0.60644531	+2.61474609	-7.25097656	+13.90869141	+1300	+6.58300781	-9.47460938	-1.00195313	+32.67333984	+8.02001953	-39.70458984	+1388
+1457970822.25239990	+8.68359375	-6.46435547	-0.95361328	+54.38232422	-3.86718750	-49.96582031	+1644	+8.56054688	-5.69091797	-0.60644531	+2.61474609	-7.25097656	+13.90869141	+1300	+6.58300781	-9.47460938	-1.00195313	+32.67333984	+8.02001953	-39.70458984	+1388
+1457970822.25650000	+8.68359375	-6.46435547	-0.95361328	+54.38232422	-3.86718750	-49.96582031	+1644	+8.56054688	-5.69091797	-0.60644531	+2.61474609	-7.25097656	+13.90869141	+1300	+6.58300781	-9.47460938	-0.99755859	+32.67333984	+8.02001953	-39.70458984	+1388
+1457970822.26070000	+8.68359375	-6.46435547	-0.95361328	+54.40429688	-3.86718750	-49.96582031	+1644	+8.56054688	-5.69091797	-0.60644531	+2.61474609	-7.25097656	+13.90869141	+1296	+6.58300781	-9.47460938	-0.99755859	+32.67333984	+8.02001953	-39.72656250	+1388
+1457970822.27740000	+8.68359375	-6.46435547	-0.95361328	+54.40429688	-3.86718750	-49.96582031	+1644	+8.56054688	-5.69091797	-0.60644531	+2.61474609	-7.25097656	+13.90869141	+1296	+6.58300781	-9.47460938	-0.99755859	+32.69531250	+8.04199219	-39.72656250	+1388
+1457970822.28150010	+8.68359375	-6.46435547	-0.95361328	+54.40429688	-3.86718750	-49.96582031	+1644	+8.56054688	-5.69091797	-0.60644531	+2.61474609	-7.25097656	+13.90869141	+1296	+6.58300781	-9.47021484	-0.99755859	+32.69531250	+8.04199219	-39.72656250	+1388
+1457970822.28990010	+8.68359375	-6.46435547	-0.95361328	+54.40429688	-3.86718750	-49.96582031	+1644	+8.56054688	-5.69091797	-0.60644531	+2.61474609	-7.25097656	+13.90869141	+1296	+6.58300781	-9.47021484	-0.99755859	+32.69531250	+8.04199219	-39.72656250	+1388
+1457970822.29819990	+8.67919922	-6.46435547	-0.95361328	+54.40429688	-3.86718750	-49.96582031	+1640	+8.56054688	-5.69091797	-0.60644531	+2.63671875	-7.25097656	+13.90869141	+1296	+6.58300781	-9.47460938	-0.99755859	+32.69531250	+8.04199219	-39.72656250	+1388
+1457970822.30650000	+8.67919922	-6.46435547	-0.95361328	+54.40429688	-3.86718750	-49.96582031	+1640	+8.55615234	-5.69091797	-0.60644531	+2.63671875	-7.22900391	+13.90869141	+1296	+6.58300781	-9.47460938	-0.99755859	+32.69531250	+8.04199219	-39.72656250	+1388
+1457970822.31069990	+8.67919922	-6.46435547	-0.95361328	+54.40429688	-3.86718750	-49.94384766	+1640	+8.55615234	-5.69091797	-0.60644531	+2.63671875	-7.22900391	+13.90869141	+1296	+6.58300781	-9.47460938	-0.99755859	+32.69531250	+8.04199219	-39.72656250	+1388
+1457970822.31900000	+8.67919922	-6.46435547	-0.95361328	+54.40429688	-3.84521484	-49.94384766	+1640	+8.55615234	-5.69091797	-0.60644531	+2.63671875	-7.22900391	+13.90869141	+1296	+6.58300781	-9.47460938	-0.99755859	+32.69531250	+8.04199219	-39.70458984	+1388
+1457970822.32730010	+8.67919922	-6.46435547	-0.95361328	+54.40429688	-3.84521484	-49.94384766	+1640	+8.55615234	-5.69091797	-0.60644531	+2.63671875	-7.22900391	+13.90869141	+1296	+6.58300781	-9.47460938	-1.00195313	+32.67333984	+8.04199219	-39.70458984	+1388
+1457970822.33150010	+8.67919922	-6.46435547	-0.95361328	+54.40429688	-3.84521484	-49.94384766	+1640	+8.55615234	-5.69091797	-0.60644531	+2.63671875	-7.22900391	+13.90869141	+1296	+6.57861328	-9.47460938	-1.00195313	+32.67333984	+8.04199219	-39.70458984	+1388
+1457970822.33570000	+8.67919922	-6.46435547	-0.95361328	+54.40429688	-3.84521484	-49.94384766	+1640	+8.55615234	-5.69091797	-0.60644531	+2.63671875	-7.22900391	+13.90869141	+1296	+6.57861328	-9.47460938	-1.00195313	+32.67333984	+8.04199219	-39.70458984	+1388
+1457970822.33979990	+8.67919922	-6.46435547	-0.95361328	+54.40429688	-3.84521484	-49.94384766	+1640	+8.55615234	-5.69091797	-0.60644531	+2.63671875	-7.22900391	+13.90869141	+1296	+6.57861328	-9.47460938	-1.00195313	+32.67333984	+8.04199219	-39.70458984	+1388
+1457970822.34400010	+8.67919922	-6.46435547	-0.95361328	+54.40429688	-3.84521484	-49.94384766	+1640	+8.55615234	-5.69091797	-0.60644531	+2.63671875	-7.22900391	+13.90869141	+1296	+6.57861328	-9.47460938	-1.00195313	+32.67333984	+8.06396484	-39.70458984	+1384
+1457970822.34820010	+8.67919922	-6.46435547	-0.95361328	+54.40429688	-3.84521484	-49.94384766	+1640	+8.55615234	-5.69091797	-0.60644531	+2.63671875	-7.22900391	+13.90869141	+1296	+6.57861328	-9.47460938	-1.00195313	+32.67333984	+8.06396484	-39.70458984	+1384
+1457970822.35229990	+8.67919922	-6.46435547	-0.95361328	+54.40429688	-3.84521484	-49.94384766	+1640	+8.55615234	-5.69091797	-0.60644531	+2.63671875	-7.22900391	+13.90869141	+1296	+6.57861328	-9.47460938	-1.00195313	+32.67333984	+8.06396484	-39.70458984	+1384
+1457970822.35649990	+8.67919922	-6.46435547	-0.95361328	+54.40429688	-3.84521484	-49.94384766	+1640	+8.55615234	-5.69091797	-0.60644531	+2.63671875	-7.22900391	+13.90869141	+1296	+6.57861328	-9.47460938	-1.00195313	+32.67333984	+8.06396484	-39.70458984	+1384
+1457970822.36069990	+8.67919922	-6.46435547	-0.95361328	+54.40429688	-3.84521484	-49.94384766	+1640	+8.55615234	-5.69091797	-0.60644531	+2.63671875	-7.22900391	+13.90869141	+1296	+6.57861328	-9.47460938	-1.00195313	+32.67333984	+8.06396484	-39.70458984	+1384
+1457970822.36900000	+8.67919922	-6.46435547	-0.95361328	+54.40429688	-3.84521484	-49.94384766	+1636	+8.55615234	-5.69091797	-0.60644531	+2.63671875	-7.22900391	+13.90869141	+1296	+6.57861328	-9.47460938	-1.00195313	+32.69531250	+8.06396484	-39.70458984	+1384
+1457970822.37319990	+8.67919922	-6.46435547	-0.95361328	+54.40429688	-3.84521484	-49.94384766	+1636	+8.55615234	-5.69091797	-0.60644531	+2.63671875	-7.22900391	+13.90869141	+1296	+6.58300781	-9.47460938	-1.00195313	+32.69531250	+8.06396484	-39.70458984	+1384
+1457970822.37730000	+8.67919922	-6.46435547	-0.95361328	+54.40429688	-3.84521484	-49.92187500	+1636	+8.55615234	-5.69091797	-0.60644531	+2.63671875	-7.22900391	+13.90869141	+1296	+6.58300781	-9.47460938	-1.00195313	+32.69531250	+8.06396484	-39.70458984	+1384
+1457970822.38150000	+8.67919922	-6.46435547	-0.95361328	+54.40429688	-3.84521484	-49.92187500	+1636	+8.55615234	-5.69091797	-0.60644531	+2.63671875	-7.22900391	+13.90869141	+1296	+6.58300781	-9.47460938	-1.00195313	+32.69531250	+8.06396484	-39.70458984	+1384
+1457970822.38570000	+8.67919922	-6.46435547	-0.95361328	+54.40429688	-3.84521484	-49.92187500	+1636	+8.55615234	-5.69091797	-0.60644531	+2.63671875	-7.22900391	+13.90869141	+1296	+6.58300781	-9.47460938	-0.99755859	+32.69531250	+8.06396484	-39.70458984	+1384
+1457970822.38980010	+8.67919922	-6.46435547	-0.95361328	+54.40429688	-3.84521484	-49.92187500	+1636	+8.55615234	-5.69091797	-0.60644531	+2.63671875	-7.22900391	+13.90869141	+1296	+6.58300781	-9.47460938	-0.99755859	+32.69531250	+8.06396484	-39.70458984	+1384
+1457970822.39400010	+8.67919922	-6.46435547	-0.95361328	+54.40429688	-3.84521484	-49.92187500	+1636	+8.55615234	-5.69091797	-0.60644531	+2.63671875	-7.22900391	+13.90869141	+1296	+6.58300781	-9.47021484	-0.99755859	+32.71728516	+8.06396484	-39.70458984	+1384
+1457970822.39809990	+8.67919922	-6.46435547	-0.95361328	+54.40429688	-3.84521484	-49.92187500	+1636	+8.55615234	-5.69091797	-0.60644531	+2.63671875	-7.22900391	+13.90869141	+1296	+6.58300781	-9.47021484	-0.99755859	+32.71728516	+8.06396484	-39.70458984	+1384
+1457970822.40229990	+8.67919922	-6.46435547	-0.95361328	+54.40429688	-3.84521484	-49.92187500	+1636	+8.55615234	-5.69091797	-0.60644531	+2.63671875	-7.22900391	+13.90869141	+1292	+6.58300781	-9.47021484	-0.99755859	+32.71728516	+8.06396484	-39.70458984	+1384
+1457970822.40650010	+8.67919922	-6.46435547	-0.95361328	+54.40429688	-3.84521484	-49.92187500	+1636	+8.55615234	-5.69091797	-0.60644531	+2.61474609	-7.22900391	+13.90869141	+1292	+6.58300781	-9.47021484	-0.99755859	+32.71728516	+8.06396484	-39.70458984	+1384
+1457970822.41059990	+8.67919922	-6.46435547	-0.95361328	+54.40429688	-3.82324219	-49.92187500	+1636	+8.55615234	-5.69091797	-0.60644531	+2.61474609	-7.20703125	+13.90869141	+1292	+6.58300781	-9.47021484	-0.99755859	+32.71728516	+8.06396484	-39.70458984	+1384
+1457970822.41479990	+8.67919922	-6.46435547	-0.95361328	+54.40429688	-3.82324219	-49.92187500	+1636	+8.55615234	-5.69091797	-0.60644531	+2.61474609	-7.20703125	+13.90869141	+1292	+6.58300781	-9.47021484	-0.99755859	+32.71728516	+8.06396484	-39.70458984	+1384
+1457970822.41899990	+8.67919922	-6.46435547	-0.95361328	+54.40429688	-3.82324219	-49.92187500	+1636	+8.55615234	-5.69091797	-0.60644531	+2.61474609	-7.20703125	+13.90869141	+1292	+6.58300781	-9.47021484	-0.99755859	+32.71728516	+8.06396484	-39.70458984	+1384
+1457970822.42310000	+8.67919922	-6.46435547	-0.95800781	+54.40429688	-3.82324219	-49.92187500	+1636	+8.55615234	-5.69091797	-0.60644531	+2.61474609	-7.20703125	+13.90869141	+1292	+6.58300781	-9.47021484	-0.99755859	+32.71728516	+8.06396484	-39.68261719	+1384
+1457970822.42730000	+8.67919922	-6.46435547	-0.95800781	+54.40429688	-3.82324219	-49.92187500	+1636	+8.55615234	-5.69091797	-0.60644531	+2.61474609	-7.20703125	+13.90869141	+1292	+6.58300781	-9.47021484	-1.00195313	+32.71728516	+8.06396484	-39.68261719	+1384
+1457970822.43150000	+8.67919922	-6.46435547	-0.95800781	+54.40429688	-3.82324219	-49.92187500	+1636	+8.55615234	-5.69091797	-0.60644531	+2.61474609	-7.20703125	+13.90869141	+1292	+6.58300781	-9.47460938	-1.00195313	+32.69531250	+8.06396484	-39.68261719	+1384
+1457970822.43560000	+8.67919922	-6.46435547	-0.95800781	+54.40429688	-3.82324219	-49.89990234	+1636	+8.55615234	-5.69091797	-0.60644531	+2.61474609	-7.20703125	+13.90869141	+1292	+6.58300781	-9.47460938	-1.00195313	+32.69531250	+8.06396484	-39.68261719	+1384
+1457970822.43980000	+8.67919922	-6.46435547	-0.95800781	+54.40429688	-3.82324219	-49.89990234	+1636	+8.55615234	-5.69091797	-0.60644531	+2.61474609	-7.20703125	+13.90869141	+1292	+6.57861328	-9.47460938	-1.00195313	+32.69531250	+8.06396484	-39.68261719	+1384
+1457970822.44400000	+8.67919922	-6.46435547	-0.95800781	+54.40429688	-3.82324219	-49.89990234	+1636	+8.55615234	-5.69091797	-0.60644531	+2.61474609	-7.20703125	+13.90869141	+1292	+6.57861328	-9.47460938	-1.00195313	+32.69531250	+8.06396484	-39.66064453	+1384
+1457970822.44810010	+8.67919922	-6.46435547	-0.95800781	+54.40429688	-3.82324219	-49.89990234	+1636	+8.55615234	-5.69091797	-0.60644531	+2.61474609	-7.20703125	+13.90869141	+1292	+6.57861328	-9.47460938	-1.00195313	+32.69531250	+8.06396484	-39.66064453	+1384
+1457970822.45230010	+8.67919922	-6.46435547	-0.95800781	+54.40429688	-3.82324219	-49.89990234	+1636	+8.55615234	-5.69091797	-0.60644531	+2.61474609	-7.20703125	+13.90869141	+1292	+6.57861328	-9.47460938	-1.00195313	+32.69531250	+8.06396484	-39.66064453	+1384
+1457970822.45650010	+8.67919922	-6.46435547	-0.95800781	+54.40429688	-3.82324219	-49.89990234	+1636	+8.55615234	-5.69091797	-0.60644531	+2.61474609	-7.20703125	+13.90869141	+1292	+6.57861328	-9.47460938	-1.00195313	+32.69531250	+8.06396484	-39.66064453	+1384
+1457970822.46059990	+8.67919922	-6.46435547	-0.95800781	+54.40429688	-3.82324219	-49.89990234	+1636	+8.55615234	-5.69091797	-0.60644531	+2.61474609	-7.20703125	+13.90869141	+1292	+6.57861328	-9.47460938	-1.00195313	+32.69531250	+8.06396484	-39.66064453	+1384
+1457970822.46479990	+8.67919922	-6.46435547	-0.95800781	+54.40429688	-3.80126953	-49.89990234	+1636	+8.55615234	-5.69091797	-0.60644531	+2.63671875	-7.20703125	+13.90869141	+1292	+6.57861328	-9.47460938	-1.00195313	+32.67333984	+8.06396484	-39.66064453	+1384
+1457970822.47309990	+8.67919922	-6.46435547	-0.95800781	+54.40429688	-3.80126953	-49.89990234	+1636	+8.55615234	-5.69091797	-0.60644531	+2.63671875	-7.20703125	+13.90869141	+1296	+6.57861328	-9.47460938	-1.00195313	+32.69531250	+8.06396484	-39.66064453	+1380
+1457970822.47729990	+8.67919922	-6.46435547	-0.95800781	+54.40429688	-3.80126953	-49.89990234	+1636	+8.55615234	-5.69091797	-0.60644531	+2.63671875	-7.20703125	+13.90869141	+1296	+6.57861328	-9.47460938	-1.00195313	+32.69531250	+8.06396484	-39.66064453	+1380
+1457970822.48140000	+8.67919922	-6.46435547	-0.95800781	+54.40429688	-3.80126953	-49.89990234	+1636	+8.55615234	-5.69091797	-0.60644531	+2.63671875	-7.20703125	+13.90869141	+1296	+6.57861328	-9.47460938	-1.00195313	+32.69531250	+8.08593750	-39.66064453	+1380
+1457970822.48560000	+8.67919922	-6.46435547	-0.95800781	+54.40429688	-3.80126953	-49.89990234	+1636	+8.55615234	-5.69091797	-0.60644531	+2.63671875	-7.20703125	+13.90869141	+1296	+6.57861328	-9.47460938	-1.00195313	+32.69531250	+8.08593750	-39.66064453	+1380
+1457970822.48980000	+8.67919922	-6.46435547	-0.95800781	+54.40429688	-3.80126953	-49.89990234	+1636	+8.55615234	-5.69091797	-0.60644531	+2.63671875	-7.20703125	+13.90869141	+1296	+6.57861328	-9.47460938	-1.00195313	+32.69531250	+8.08593750	-39.66064453	+1380
+1457970822.49390010	+8.67919922	-6.46435547	-0.95800781	+54.40429688	-3.80126953	-49.89990234	+1636	+8.55615234	-5.69091797	-0.60644531	+2.63671875	-7.20703125	+13.90869141	+1296	+6.57861328	-9.47460938	-1.00195313	+32.69531250	+8.08593750	-39.68261719	+1380
+1457970822.49810000	+8.67919922	-6.46435547	-0.95800781	+54.40429688	-3.80126953	-49.89990234	+1636	+8.55615234	-5.69091797	-0.60644531	+2.63671875	-7.20703125	+13.90869141	+1296	+6.57861328	-9.47460938	-1.00195313	+32.69531250	+8.08593750	-39.68261719	+1380
+1457970822.50230000	+8.67919922	-6.46435547	-0.95800781	+54.42626953	-3.80126953	-49.89990234	+1636	+8.55615234	-5.69091797	-0.60644531	+2.63671875	-7.20703125	+13.90869141	+1296	+6.57861328	-9.47460938	-1.00195313	+32.71728516	+8.08593750	-39.68261719	+1380
+1457970822.50640010	+8.67919922	-6.46435547	-0.95800781	+54.42626953	-3.80126953	-49.89990234	+1636	+8.55615234	-5.69091797	-0.60644531	+2.63671875	-7.20703125	+13.88671875	+1296	+6.57861328	-9.47460938	-1.00195313	+32.71728516	+8.08593750	-39.68261719	+1380
+1457970822.51060010	+8.67919922	-6.46435547	-0.95800781	+54.42626953	-3.80126953	-49.89990234	+1636	+8.55615234	-5.69091797	-0.60644531	+2.65869141	-7.20703125	+13.88671875	+1296	+6.58300781	-9.47460938	-1.00195313	+32.71728516	+8.08593750	-39.70458984	+1380
+1457970822.51889990	+8.67919922	-6.46435547	-0.95800781	+54.44824219	-3.77929688	-49.92187500	+1636	+8.55615234	-5.69091797	-0.61083984	+2.65869141	-7.20703125	+13.88671875	+1296	+6.58300781	-9.47460938	-0.99755859	+32.73925781	+8.08593750	-39.70458984	+1380
+1457970822.52309990	+8.67480469	-6.46435547	-0.96240234	+54.47021484	-3.75732422	-49.92187500	+1636	+8.55175781	-5.69531250	-0.61083984	+2.68066406	-7.20703125	+13.88671875	+1296	+6.58300781	-9.47460938	-0.99755859	+32.73925781	+8.10791016	-39.70458984	+1380
+1457970822.52729990	+8.67480469	-6.46875000	-0.96240234	+54.51416016	-3.71337891	-49.92187500	+1636	+8.55175781	-5.69531250	-0.61083984	+2.68066406	-7.18505859	+13.86474609	+1296	+6.58300781	-9.47460938	-0.99755859	+32.73925781	+8.10791016	-39.70458984	+1380
+1457970822.53140000	+8.67041016	-6.46875000	-0.96679688	+54.53613281	-3.69140625	-49.94384766	+1636	+8.55175781	-5.69531250	-0.61523438	+2.70263672	-7.18505859	+13.84277344	+1296	+6.58300781	-9.47460938	-0.99755859	+32.76123047	+8.12988281	-39.72656250	+1380
+1457970822.53559990	+8.67041016	-6.47314453	-0.96679688	+54.58007813	-3.64746094	-49.94384766	+1636	+8.55175781	-5.69531250	-0.61523438	+2.72460938	-7.16308594	+13.82080078	+1296	+6.58300781	-9.47900391	-0.99755859	+32.76123047	+8.15185547	-39.72656250	+1380
+1457970822.53979990	+8.66601563	-6.47753906	-0.97558594	+54.66796875	-3.55957031	-49.96582031	+1640	+8.54736328	-5.69970703	-0.61962891	+2.76855469	-7.14111328	+13.77685547	+1300	+6.58300781	-9.47900391	-0.99755859	+32.76123047	+8.19580078	-39.72656250	+1384
+1457970822.54390000	+8.66162109	-6.47753906	-0.97998047	+54.73388672	-3.49365234	-49.96582031	+1640	+8.54296875	-5.69970703	-0.62402344	+2.83447266	-7.11914063	+13.71093750	+1300	+6.57861328	-9.48339844	-1.00195313	+32.78320313	+8.23974609	-39.70458984	+1384
+1457970822.54810000	+8.65722656	-6.48193359	-0.98437500	+54.79980469	-3.42773438	-49.98779297	+1640	+8.53857422	-5.70410156	-0.62841797	+2.87841797	-7.09716797	+13.66699219	+1300	+6.57861328	-9.48779297	-1.00195313	+32.78320313	+8.28369141	-39.70458984	+1384
+1457970822.55230000	+8.65283203	-6.48632813	-0.98876953	+54.88769531	-3.33984375	-49.98779297	+1644	+8.53417969	-5.70410156	-0.63720703	+2.94433594	-7.05322266	+13.55712891	+1304	+6.57421875	-9.49218750	-1.00195313	+32.78320313	+8.37158203	-39.68261719	+1384
+1457970822.55640010	+8.64843750	-6.48632813	-0.99755859	+54.95361328	-3.27392578	-50.00976563	+1644	+8.52978516	-5.70849609	-0.64599609	+3.03222656	-7.03125000	+13.44726563	+1308	+6.56982422	-9.50097656	-1.00634766	+32.78320313	+8.45947266	-39.68261719	+1388
+1457970822.56060000	+8.64843750	-6.49072266	-1.00195313	+55.01953125	-3.20800781	-50.00976563	+1644	+8.52539063	-5.71289063	-0.65478516	+3.09814453	-6.98730469	+13.35937500	+1312	+6.56542969	-9.50537109	-1.01074219	+32.78320313	+8.54736328	-39.66064453	+1388
+1457970822.56469990	+8.64404297	-6.49511719	-1.01074219	+55.08544922	-3.14208984	-49.98779297	+1644	+8.52099609	-5.71728516	-0.66357422	+3.18603516	-6.94335938	+13.22753906	+1316	+6.56103516	-9.51416016	-1.01513672	+32.78320313	+8.65722656	-39.61669922	+1388
+1457970822.57310010	+8.63964844	-6.49951172	-1.02392578	+55.21728516	-3.07617188	-49.98779297	+1640	+8.51660156	-5.72607422	-0.68115234	+3.33984375	-6.87744141	+13.02978516	+1324	+6.55664063	-9.52734375	-1.01953125	+32.78320313	+8.85498047	-39.59472656	+1388
+1457970822.57719990	+8.63964844	-6.49951172	-1.03271484	+55.30517578	-3.03222656	-50.00976563	+1640	+8.51220703	-5.72607422	-0.68994141	+3.40576172	-6.85546875	+12.91992188	+1324	+6.55224609	-9.53173828	-1.01953125	+32.78320313	+8.94287109	-39.57275391	+1388
+1457970822.58139990	+8.63964844	-6.50390625	-1.03710938	+55.37109375	-3.01025391	-50.03173828	+1636	+8.50781250	-5.73046875	-0.69873047	+3.47167969	-6.85546875	+12.81005859	+1328	+6.55664063	-9.53613281	-1.01953125	+32.80517578	+9.00878906	-39.59472656	+1384
+1457970822.58559990	+8.63964844	-6.50390625	-1.04150391	+55.43701172	-3.01025391	-50.05371094	+1636	+8.50781250	-5.73046875	-0.70751953	+3.53759766	-6.85546875	+12.72216797	+1328	+6.55664063	-9.54052734	-1.01953125	+32.82714844	+9.07470703	-39.61669922	+1384
+1457970822.58970000	+8.63964844	-6.50830078	-1.05029297	+55.52490234	-2.98828125	-50.07568359	+1632	+8.50341797	-5.73486328	-0.71630859	+3.62548828	-6.87744141	+12.61230469	+1332	+6.56103516	-9.54492188	-1.01953125	+32.84912109	+9.11865234	-39.63867188	+1380
+1457970822.59390000	+8.63964844	-6.51269531	-1.05468750	+55.59082031	-2.98828125	-50.11962891	+1632	+8.50341797	-5.73486328	-0.72509766	+3.69140625	-6.92138672	+12.50244141	+1332	+6.56542969	-9.54931641	-1.01513672	+32.87109375	+9.16259766	-39.68261719	+1380
+1457970822.59809990	+8.63964844	-6.51708984	-1.06347656	+55.67871094	-3.01025391	-50.16357422	+1628	+8.50341797	-5.73925781	-0.73388672	+3.73535156	-6.94335938	+12.43652344	+1332	+6.56982422	-9.54931641	-1.01513672	+32.89306641	+9.18457031	-39.72656250	+1380
+1457970822.60220000	+8.63964844	-6.51708984	-1.07226563	+55.76660156	-3.03222656	-50.20751953	+1628	+8.49902344	-5.73925781	-0.74267578	+3.82324219	-6.98730469	+12.32666016	+1332	+6.57421875	-9.55371094	-1.01513672	+32.91503906	+9.20654297	-39.77050781	+1380
+1457970822.60640000	+8.63964844	-6.52148438	-1.08105469	+55.87646484	-3.07617188	-50.29541016	+1624	+8.49902344	-5.74365234	-0.75146484	+3.88916016	-7.07519531	+12.21679688	+1332	+6.57861328	-9.55371094	-1.01513672	+32.95898438	+9.22851563	-39.83642578	+1380
+1457970822.61060000	+8.64404297	-6.52148438	-1.08984375	+55.98632813	-3.14208984	-50.36132813	+1624	+8.49902344	-5.74365234	-0.76025391	+3.97705078	-7.16308594	+12.12890625	+1328	+6.58740234	-9.55371094	-1.01513672	+32.98095703	+9.22851563	-39.92431641	+1380
+1457970822.61470010	+8.64404297	-6.52587891	-1.09863281	+56.09619141	-3.22998047	-50.49316406	+1620	+8.49462891	-5.74365234	-0.77343750	+4.06494141	-7.27294922	+11.99707031	+1328	+6.59619141	-9.55810547	-1.01953125	+33.02490234	+9.20654297	-39.99023438	+1380
+1457970822.61890010	+8.64843750	-6.52587891	-1.10302734	+56.22802734	-3.31787109	-50.66894531	+1620	+8.49462891	-5.74804688	-0.78222656	+4.15283203	-7.44873047	+11.86523438	+1324	+6.60498047	-9.55810547	-1.01953125	+33.04687500	+9.18457031	-40.12207031	+1380
+1457970822.62310000	+8.65283203	-6.53027344	-1.11621094	+56.35986328	-3.42773438	-50.77880859	+1616	+8.49462891	-5.74804688	-0.79541016	+4.26269531	-7.58056641	+11.75537109	+1324	+6.61376953	-9.56250000	-1.02832031	+33.09082031	+9.11865234	-40.23193359	+1384
+1457970822.62719990	+8.65283203	-6.53466797	-1.13378906	+56.46972656	-3.53759766	-50.95458984	+1616	+8.49462891	-5.74804688	-0.80859375	+4.37255859	-7.77832031	+11.60156250	+1320	+6.62255859	-9.56689453	-1.03710938	+33.11279297	+9.05273438	-40.40771484	+1384
+1457970822.63140010	+8.65722656	-6.53466797	-1.13818359	+56.62353516	-3.64746094	-51.21826172	+1616	+8.49462891	-5.74804688	-0.82177734	+4.52636719	-8.04199219	+11.42578125	+1320	+6.63574219	-9.57128906	-1.04589844	+33.11279297	+8.96484375	-40.62744141	+1384
+1457970822.63550000	+8.66601563	-6.53466797	-1.16015625	+56.75537109	-3.80126953	-51.35009766	+1616	+8.49462891	-5.74804688	-0.83935547	+4.65820313	-8.21777344	+11.33789063	+1316	+6.64453125	-9.57568359	-1.06347656	+33.13476563	+8.83300781	-40.78125000	+1384
+1457970822.63969990	+8.67041016	-6.54345703	-1.17773438	+56.79931641	-3.88916016	-51.59179688	+1616	+8.49462891	-5.74804688	-0.86572266	+4.83398438	-8.50341797	+11.11816406	+1316	+6.65771484	-9.58886719	-1.10302734	+33.11279297	+8.65722656	-41.06689453	+1388
+1457970822.64389990	+8.67480469	-6.54345703	-1.18652344	+56.93115234	-4.04296875	-51.94335938	+1612	+8.49462891	-5.74365234	-0.87451172	+5.03173828	-8.85498047	+10.89843750	+1316	+6.67089844	-9.59326172	-1.11621094	+33.06884766	+8.48144531	-41.39648438	+1388
+1457970822.64800000	+8.68798828	-6.54345703	-1.21289063	+57.06298828	-4.19677734	-52.14111328	+1612	+8.49902344	-5.74365234	-0.90966797	+5.20751953	-9.05273438	+10.81054688	+1320	+6.67968750	-9.59765625	-1.15136719	+33.04687500	+8.30566406	-41.57226563	+1388
+1457970822.65220000	+8.69677734	-6.56103516	-1.23486328	+57.04101563	-4.28466797	-52.49267578	+1612	+8.49902344	-5.74365234	-0.93164063	+5.42724609	-9.36035156	+10.54687500	+1320	+6.68847656	-9.61083984	-1.18212891	+32.95898438	+8.15185547	-41.81396484	+1384
+1457970822.65640000	+8.70556641	-6.56103516	-1.25244141	+57.12890625	-4.39453125	-52.88818359	+1608	+8.50341797	-5.73925781	-0.94921875	+5.66894531	-9.75585938	+10.28320313	+1320	+6.69726563	-9.61962891	-1.20410156	+32.84912109	+7.97607422	-42.16552734	+1380
+1457970822.66050000	+8.72753906	-6.56542969	-1.29199219	+57.21679688	-4.52636719	-53.17382813	+1608	+8.50781250	-5.73925781	-0.99316406	+5.91064453	-9.97558594	+10.12939453	+1324	+6.71044922	-9.62841797	-1.24804688	+32.73925781	+7.77832031	-42.36328125	+1376
+1457970822.66890000	+8.74951172	-6.58740234	-1.35351563	+57.08496094	-4.68017578	-53.98681641	+1608	+8.51220703	-5.73046875	-1.05908203	+6.50390625	-10.67871094	+9.51416016	+1328	+6.73242188	-9.65039063	-1.33154297	+32.43164063	+7.44873047	-42.97851563	+1372
+1457970822.67300010	+8.77587891	-6.59179688	-1.39746094	+57.08496094	-4.76806641	-54.33837891	+1612	+8.52099609	-5.72607422	-1.11181641	+6.85546875	-10.89843750	+9.31640625	+1336	+6.74560547	-9.65917969	-1.37988281	+32.27783203	+7.27294922	-43.22021484	+1372
+1457970822.67720010	+8.78906250	-6.61816406	-1.43701172	+56.84326172	-4.79003906	-54.79980469	+1616	+8.52099609	-5.72167969	-1.16015625	+7.18505859	-11.20605469	+8.96484375	+1340	+6.75878906	-9.67236328	-1.42822266	+32.05810547	+7.14111328	-43.54980469	+1372
+1457970822.68140010	+8.81103516	-6.62695313	-1.48095703	+56.75537109	-4.81201172	-55.26123047	+1624	+8.52539063	-5.71728516	-1.20410156	+7.58056641	-11.57958984	+8.59130859	+1348	+6.77197266	-9.68115234	-1.47656250	+31.83837891	+6.98730469	-43.90136719	+1372
+1457970822.68549990	+8.83740234	-6.63574219	-1.52929688	+56.66748047	-4.85595703	-55.67871094	+1632	+8.53857422	-5.70849609	-1.27001953	+7.99804688	-11.79931641	+8.30566406	+1356	+6.78515625	-9.68994141	-1.53369141	+31.64062500	+6.83349609	-44.20898438	+1376
+1457970822.68969990	+8.85937500	-6.66650391	-1.58642578	+56.33789063	-4.81201172	-56.11816406	+1640	+8.54296875	-5.70410156	-1.32714844	+8.39355469	-12.08496094	+7.88818359	+1360	+6.80273438	-9.70312500	-1.59082031	+31.37695313	+6.74560547	-44.56054688	+1380
+1457970822.69390010	+8.88574219	-6.67529297	-1.64355469	+56.14013672	-4.79003906	-56.55761719	+1648	+8.54736328	-5.69091797	-1.38427734	+8.89892578	-12.37060547	+7.49267578	+1372	+6.82031250	-9.70751953	-1.64794922	+31.11328125	+6.63574219	-44.91210938	+1384
+1457970822.69800000	+8.92089844	-6.69287109	-1.70507813	+55.94238281	-4.76806641	-56.99707031	+1660	+8.56494141	-5.68212891	-1.46337891	+9.42626953	-12.56835938	+7.14111328	+1380	+6.84228516	-9.71630859	-1.71386719	+30.87158203	+6.52587891	-45.24169922	+1392
+1457970822.70219990	+8.94287109	-6.71923828	-1.76660156	+55.54687500	-4.70214844	-57.43652344	+1668	+8.56933594	-5.67773438	-1.53369141	+9.86572266	-12.76611328	+6.67968750	+1388	+6.86425781	-9.72509766	-1.77539063	+30.56396484	+6.45996094	-45.61523438	+1396
+1457970822.70639990	+8.97802734	-6.73242188	-1.83691406	+55.28320313	-4.63623047	-57.87597656	+1684	+8.57812500	-5.66015625	-1.60839844	+10.43701172	-13.02978516	+6.24023438	+1396	+6.89062500	-9.72509766	-1.84130859	+30.32226563	+6.37207031	-46.01074219	+1404
+1457970822.71050000	+9.01318359	-6.75000000	-1.90722656	+54.99755859	-4.59228516	-58.35937500	+1692	+8.59570313	-5.63818359	-1.69189453	+11.05224609	-13.20556641	+5.82275391	+1408	+6.92138672	-9.72509766	-1.91162109	+30.05859375	+6.26220703	-46.38427734	+1412
+1457970822.71470000	+9.04833984	-6.77636719	-1.97753906	+54.58007813	-4.50439453	-58.84277344	+1704	+8.60449219	-5.63378906	-1.77539063	+11.51367188	-13.38134766	+5.29541016	+1412	+6.94775391	-9.73388672	-1.97753906	+29.77294922	+6.19628906	-46.80175781	+1420
+1457970822.71880010	+9.08349609	-6.78955078	-2.05664063	+54.25048828	-4.41650391	-59.28222656	+1716	+8.61328125	-5.61181641	-1.86328125	+12.15087891	-13.57910156	+4.79003906	+1424	+6.97851563	-9.72949219	-2.04785156	+29.48730469	+6.13037109	-47.19726563	+1428
+1457970822.72300000	+9.12744141	-6.80712891	-2.12695313	+53.92089844	-4.35058594	-59.85351563	+1728	+8.63525391	-5.58984375	-1.95556641	+12.83203125	-13.73291016	+4.30664063	+1432	+7.01367188	-9.72509766	-2.12255859	+29.22363281	+6.02050781	-47.63671875	+1440
+1457970822.72720000	+9.16699219	-6.82910156	-2.20605469	+53.45947266	-4.28466797	-60.33691406	+1736	+8.64843750	-5.58105469	-2.04785156	+13.31542969	-13.88671875	+3.71337891	+1436	+7.04882813	-9.72949219	-2.19287109	+28.89404297	+5.91064453	-48.07617188	+1444
+1457970822.73130010	+9.21093750	-6.84228516	-2.29394531	+53.10791016	-4.19677734	-60.79833984	+1752	+8.66162109	-5.55029297	-2.14453125	+14.01855469	-14.01855469	+3.16406250	+1452	+7.08837891	-9.72070313	-2.26757813	+28.63037109	+5.80078125	-48.51562500	+1456
+1457970822.73550010	+9.26367188	-6.85107422	-2.36425781	+52.73437500	-4.17480469	-61.41357422	+1764	+8.68798828	-5.51953125	-2.24121094	+14.76562500	-14.19433594	+2.59277344	+1464	+7.12792969	-9.71191406	-2.34667969	+28.36669922	+5.62500000	-48.95507813	+1464
+1457970822.74379990	+9.35595703	-6.87744141	-2.53125000	+51.83349609	-4.08691406	-62.51220703	+1788	+8.72314453	-5.47119141	-2.44335938	+15.99609375	-14.43603516	+1.29638672	+1488	+7.20263672	-9.68994141	-2.50927734	+27.75146484	+5.29541016	-49.85595703	+1484
+1457970822.74799990	+9.41308594	-6.88623047	-2.60156250	+51.41601563	-4.08691406	-63.23730469	+1800	+8.75830078	-5.43603516	-2.54003906	+16.80908203	-14.65576172	+0.59326172	+1500	+7.25097656	-9.67675781	-2.58837891	+27.46582031	+5.05371094	-50.36132813	+1492
+1457970822.75219990	+9.46142578	-6.89941406	-2.68066406	+50.91064453	-4.10888672	-63.87451172	+1812	+8.77587891	-5.41845703	-2.64550781	+17.38037109	-14.78759766	-0.13183594	+1508	+7.28613281	-9.66796875	-2.67187500	+27.09228516	+4.83398438	-50.84472656	+1500
+1457970822.75630000	+9.51855469	-6.90380859	-2.76855469	+50.47119141	-4.10888672	-64.44580078	+1832	+8.80224609	-5.37451172	-2.75537109	+18.14941406	-14.87548828	-0.79101563	+1524	+7.33007813	-9.64599609	-2.76416016	+26.80664063	+4.59228516	-51.28417969	+1512
+1457970822.76050000	+9.58007813	-6.90380859	-2.83007813	+50.00976563	-4.17480469	-65.23681641	+1844	+8.83740234	-5.33056641	-2.85205078	+19.02832031	-15.09521484	-1.60400391	+1540	+7.37402344	-9.63281250	-2.84765625	+26.45507813	+4.28466797	-51.76757813	+1524
+1457970822.76469990	+9.63720703	-6.90820313	-2.90478516	+49.46044922	-4.26269531	-65.89599609	+1860	+8.86376953	-5.30419922	-2.95751953	+19.64355469	-15.20507813	-2.37304688	+1548	+7.41357422	-9.61523438	-2.93554688	+26.05957031	+3.99902344	-52.22900391	+1532
+1457970822.76880000	+9.69873047	-6.90380859	-2.99267578	+48.95507813	-4.30664063	-66.46728516	+1880	+8.89453125	-5.25146484	-3.07617188	+20.45654297	-15.27099609	-3.07617188	+1572	+7.45751953	-9.58886719	-3.03222656	+25.75195313	+3.66943359	-52.66845703	+1548
+1457970822.77300000	+9.76904297	-6.90380859	-3.04980469	+48.44970703	-4.43847656	-67.28027344	+1900	+8.93847656	-5.20312500	-3.16406250	+21.37939453	-15.53466797	-3.97705078	+1584	+7.50585938	-9.56689453	-3.12011719	+25.42236328	+3.29589844	-53.15185547	+1564
+1457970822.77720000	+9.83056641	-6.89941406	-3.12011719	+47.90039063	-4.61425781	-67.98339844	+1916	+8.96923828	-5.16796875	-3.26953125	+22.06054688	-15.66650391	-4.76806641	+1596	+7.54541016	-9.54492188	-3.20800781	+24.98291016	+2.94433594	-53.63525391	+1576
+1457970822.78130010	+9.90087891	-6.89062500	-3.19921875	+47.37304688	-4.72412109	-68.59863281	+1940	+9.00439453	-5.11083984	-3.38818359	+22.87353516	-15.68847656	-5.49316406	+1616	+7.58935547	-9.50976563	-3.30908203	+24.67529297	+2.59277344	-54.03076172	+1596
+1457970822.78550000	+9.97119141	-6.88183594	-3.25195313	+46.84570313	-4.89990234	-69.43359375	+1960	+9.05712891	-5.05371094	-3.47607422	+23.84033203	-15.95214844	-6.48193359	+1632	+7.64208984	-9.48339844	-3.39697266	+24.30175781	+2.15332031	-54.53613281	+1612
+1457970822.78959990	+10.04150391	-6.86865234	-3.31347656	+46.27441406	-5.11962891	-70.11474609	+1984	+9.09667969	-5.00976563	-3.58154297	+24.54345703	-16.06201172	-7.29492188	+1644	+7.68603516	-9.45263672	-3.48486328	+23.88427734	+1.73583984	-55.04150391	+1628
+1457970822.79380010	+10.11181641	-6.85546875	-3.39257813	+45.72509766	-5.29541016	-70.68603516	+2008	+9.13623047	-4.94824219	-3.69580078	+25.40039063	-16.06201172	-8.02001953	+1668	+7.73876953	-9.41308594	-3.58154297	+23.59863281	+1.31835938	-55.45898438	+1652
+1457970822.79800010	+10.19091797	-6.84228516	-3.44091797	+45.15380859	-5.53710938	-71.47705078	+2032	+9.19335938	-4.88232422	-3.77929688	+26.34521484	-16.32568359	-9.00878906	+1680	+7.79589844	-9.37792969	-3.66503906	+23.24707031	+0.81298828	-55.98632813	+1672
+1457970822.80629990	+10.34033203	-6.79833984	-3.57275391	+44.01123047	-6.06445313	-72.66357422	+2084	+9.28564453	-4.75927734	-3.99462891	+27.92724609	-16.43554688	-10.54687500	+1716	+7.90136719	-9.29003906	-3.84960938	+22.58789063	-0.15380859	-56.86523438	+1720
+1457970822.81049990	+10.41503906	-6.78076172	-3.61669922	+43.41796875	-6.37207031	-73.43261719	+2108	+9.34277344	-4.69335938	-4.06933594	+28.85009766	-16.67724609	-11.55761719	+1732	+7.96728516	-9.24609375	-3.92431641	+22.28027344	-0.70312500	-57.41455078	+1740
+1457970822.81460000	+10.49414063	-6.75000000	-3.66503906	+42.84667969	-6.74560547	-74.06982422	+2132	+9.39550781	-4.63183594	-4.16601563	+29.55322266	-16.78710938	-12.34863281	+1748	+8.02441406	-9.19775391	-3.99902344	+21.92871094	-1.27441406	-57.96386719	+1764
+1457970822.81880000	+10.57763672	-6.72802734	-3.72656250	+42.25341797	-7.05322266	-74.61914063	+2160	+9.44824219	-4.55712891	-4.27587891	+30.36621094	-16.80908203	-13.07373047	+1772	+8.09033203	-9.14062500	-4.09130859	+21.70898438	-1.82373047	-58.35937500	+1792
+1457970822.82300000	+10.65673828	-6.70166016	-3.76611328	+41.66015625	-7.42675781	-75.36621094	+2180	+9.51416016	-4.48242188	-4.34179688	+31.22314453	-17.05078125	-14.10644531	+1784	+8.16503906	-9.08789063	-4.15722656	+21.44531250	-2.48291016	-58.95263672	+1812
+1457970822.83130000	+10.82373047	-6.64013672	-3.86718750	+40.47363281	-8.23974609	-76.44287109	+2228	+9.62841797	-4.33740234	-4.53515625	+32.65136719	-17.18261719	-15.53466797	+1820	+8.31005859	-8.96923828	-4.30664063	+20.96191406	-3.77929688	-59.83154297	+1860
+1457970822.83550000	+10.90283203	-6.61376953	-3.89794922	+39.83642578	-8.67919922	-77.10205078	+2244	+9.69873047	-4.26269531	-4.60107422	+33.42041016	-17.44628906	-16.50146484	+1832	+8.38916016	-8.90771484	-4.36816406	+20.76416016	-4.48242188	-60.35888672	+1876
+1457970822.83960010	+10.98632813	-6.57421875	-3.93750000	+39.24316406	-9.16259766	-77.65136719	+2264	+9.76025391	-4.18359375	-4.68457031	+34.05761719	-17.55615234	-17.18261719	+1848	+8.46386719	-8.84619141	-4.42968750	+20.47851563	-5.20751953	-60.82031250	+1892
+1457970822.84380010	+11.06982422	-6.53906250	-3.98583984	+38.60595703	-9.60205078	-78.11279297	+2284	+9.82177734	-4.10449219	-4.77685547	+34.71679688	-17.60009766	-17.86376953	+1864	+8.54296875	-8.77148438	-4.50878906	+20.28076172	-5.86669922	-61.12792969	+1916
+1457970822.84800000	+11.15332031	-6.50830078	-4.00341797	+37.96875000	-10.12939453	-78.75000000	+2296	+9.89648438	-4.02539063	-4.82958984	+35.41992188	-17.88574219	-18.78662109	+1872	+8.63085938	-8.70556641	-4.55712891	+20.08300781	-6.61376953	-61.61132813	+1928
+1457970822.85209990	+11.24121094	-6.46435547	-4.02978516	+37.35351563	-10.70068359	-79.25537109	+2308	+9.96679688	-3.94628906	-4.90429688	+35.99121094	-18.03955078	-19.42382813	+1880	+8.70996094	-8.63525391	-4.60986328	+19.81933594	-7.38281250	-62.02880859	+1940
+1457970822.85630010	+11.32470703	-6.42919922	-4.06933594	+36.69433594	-11.18408203	-79.67285156	+2324	+10.03710938	-3.86279297	-4.98339844	+36.58447266	-18.12744141	-20.08300781	+1892	+8.79345703	-8.56054688	-4.68017578	+19.62158203	-8.08593750	-62.29248047	+1956
+1457970822.86459990	+11.49609375	-6.33691406	-4.10449219	+35.41992188	-12.34863281	-80.61767578	+2348	+10.18652344	-3.69580078	-5.08886719	+37.72705078	-18.58886719	-21.53320313	+1904	+8.95605469	-8.41113281	-4.77246094	+19.11621094	-9.60205078	-62.95166016	+1976
+1457970822.86879990	+11.57958984	-6.29296875	-4.13525391	+34.73876953	-12.85400391	-80.92529297	+2356	+10.26562500	-3.61230469	-5.15478516	+38.25439453	-18.72070313	-22.14843750	+1908	+9.03955078	-8.32763672	-4.83837891	+18.87451172	-10.28320313	-63.10546875	+1988
+1457970822.87290000	+11.66308594	-6.24902344	-4.13964844	+34.07958984	-13.46923828	-81.38671875	+2368	+10.34472656	-3.52441406	-5.18994141	+38.78173828	-19.00634766	-22.93945313	+1912	+9.12304688	-8.24853516	-4.88671875	+18.63281250	-11.03027344	-63.34716797	+1996
+1457970822.87710000	+11.74658203	-6.19628906	-4.14404297	+33.44238281	-14.10644531	-81.69433594	+2380	+10.42822266	-3.43212891	-5.23388672	+39.30908203	-19.24804688	-23.55468750	+1916	+9.19775391	-8.16503906	-4.93066406	+18.32519531	-11.75537109	-63.58886719	+2000
+1457970822.88130000	+11.83007813	-6.14355469	-4.16162109	+32.78320313	-14.67773438	-81.95800781	+2392	+10.51171875	-3.34423828	-5.28222656	+39.77050781	-19.44580078	-24.19189453	+1920	+9.28125000	-8.08154297	-4.98779297	+18.06152344	-12.41455078	-63.69873047	+2012
+1457970822.88540010	+11.91357422	-6.09082031	-4.15722656	+32.12402344	-15.31494141	-82.33154297	+2408	+10.59521484	-3.25634766	-5.30419922	+40.27587891	-19.75341797	-24.98291016	+1920	+9.36035156	-7.99365234	-5.02734375	+17.79785156	-13.13964844	-63.91845703	+2020
+1457970822.88960000	+11.99707031	-6.02490234	-4.15283203	+31.53076172	-15.99609375	-82.57324219	+2424	+10.68750000	-3.15527344	-5.33496094	+40.75927734	-20.08300781	-25.59814453	+1924	+9.43505859	-7.91015625	-5.06689453	+17.49023438	-13.84277344	-64.07226563	+2028
+1457970822.89380000	+12.08056641	-5.96777344	-4.15722656	+30.89355469	-16.63330078	-82.77099609	+2440	+10.77539063	-3.06298828	-5.36572266	+41.22070313	-20.34667969	-26.25732422	+1924	+9.51416016	-7.82226563	-5.11962891	+17.20458984	-14.45800781	-64.13818359	+2040
+1457970822.89790010	+12.15966797	-5.90625000	-4.14843750	+30.25634766	-17.27050781	-83.01269531	+2460	+10.86328125	-2.96630859	-5.37451172	+41.70410156	-20.69824219	-27.02636719	+1936	+9.59326172	-7.73437500	-5.15917969	+16.94091797	-15.11718750	-64.24804688	+2052
+1457970822.90210010	+12.23876953	-5.83154297	-4.13964844	+29.70703125	-17.95166016	-83.18847656	+2480	+10.95996094	-2.85644531	-5.39208984	+42.18750000	-21.04980469	-27.64160156	+1944	+9.66796875	-7.64208984	-5.19873047	+16.63330078	-15.77636719	-64.33593750	+2064
+1457970822.90630010	+12.31787109	-5.76562500	-4.13085938	+29.09179688	-18.61083984	-83.34228516	+2504	+11.05224609	-2.75976563	-5.40527344	+42.60498047	-21.40136719	-28.34472656	+1952	+9.74267578	-7.54541016	-5.24267578	+16.36962891	-16.41357422	-64.35791016	+2080
+1457970822.91039990	+12.39697266	-5.69970703	-4.11328125	+28.49853516	-19.29199219	-83.51806641	+2528	+11.14013672	-2.66308594	-5.40087891	+43.02246094	-21.79687500	-29.09179688	+1968	+9.82617188	-7.44873047	-5.27343750	+16.12792969	-17.09472656	-64.46777344	+2092
+1457970822.91459990	+12.47167969	-5.61621094	-4.09130859	+28.01513672	-20.03906250	-83.69384766	+2556	+11.23242188	-2.55322266	-5.40087891	+43.46191406	-22.23632813	-29.72900391	+1984	+9.89648438	-7.35205078	-5.29980469	+15.86425781	-17.77587891	-64.57763672	+2104
+1457970822.91880010	+12.54638672	-5.54589844	-4.06933594	+27.46582031	-20.76416016	-83.84765625	+2584	+11.32910156	-2.45214844	-5.40087891	+43.85742188	-22.65380859	-30.43212891	+1996	+9.97558594	-7.25537109	-5.33496094	+15.62255859	-18.39111328	-64.59960938	+2124
+1457970822.92290000	+12.62109375	-5.47119141	-4.04296875	+26.96044922	-21.44531250	-84.00146484	+2612	+11.42138672	-2.35107422	-5.38769531	+44.23095703	-23.09326172	-31.17919922	+2016	+10.05468750	-7.15869141	-5.35693359	+15.42480469	-19.07226563	-64.70947266	+2140
+1457970822.92709990	+12.69140625	-5.38330078	-4.01660156	+26.52099609	-22.19238281	-84.11132813	+2640	+11.51367188	-2.23681641	-5.38330078	+44.62646484	-23.55468750	-31.77246094	+2032	+10.12939453	-7.05761719	-5.37890625	+15.20507813	-19.75341797	-64.75341797	+2156
+1457970822.93129990	+12.76611328	-5.31298828	-3.99462891	+26.01562500	-22.91748047	-84.19921875	+2668	+11.60595703	-2.14013672	-5.37451172	+44.93408203	-23.99414063	-32.40966797	+2048	+10.21289063	-6.95214844	-5.40527344	+15.00732422	-20.41259766	-64.75341797	+2172
+1457970822.93540000	+12.83203125	-5.23388672	-3.96386719	+25.51025391	-23.62060547	-84.30908203	+2700	+11.68945313	-2.03906250	-5.35253906	+45.24169922	-24.45556641	-33.09082031	+2064	+10.29199219	-6.85107422	-5.41845703	+14.83154297	-21.11572266	-64.79736328	+2188
+1457970822.94370010	+12.95947266	-5.07128906	-3.90234375	+24.60937500	-25.09277344	-84.46289063	+2756	+11.86523438	-1.83251953	-5.32177734	+45.79101563	-25.40039063	-34.25537109	+2096	+10.44580078	-6.63574219	-5.44042969	+14.47998047	-22.52197266	-64.81933594	+2220
+1457970822.94790010	+13.02539063	-4.99218750	-3.86718750	+24.16992188	-25.81787109	-84.55078125	+2784	+11.94873047	-1.74023438	-5.29980469	+46.01074219	-25.86181641	-34.87060547	+2108	+10.52929688	-6.53027344	-5.44482422	+14.34814453	-23.29101563	-64.88525391	+2232
+1457970822.95210000	+13.08691406	-4.90429688	-3.83203125	+23.75244141	-26.56494141	-84.57275391	+2812	+12.03222656	-1.63037109	-5.28222656	+46.25244141	-26.32324219	-35.33203125	+2120	+10.60839844	-6.42480469	-5.44482422	+14.17236328	-24.06005859	-64.90722656	+2244
+1457970822.95619990	+13.14843750	-4.82958984	-3.80566406	+23.24707031	-27.26806641	-84.57275391	+2836	+12.11572266	-1.53808594	-5.26464844	+46.40625000	-26.76269531	-35.83740234	+2128	+10.68750000	-6.31494141	-5.45361328	+13.99658203	-24.76318359	-64.88525391	+2252
+1457970822.96040010	+13.20556641	-4.75488281	-3.76611328	+22.78564453	-27.94921875	-84.59472656	+2860	+12.19042969	-1.44580078	-5.24267578	+46.56005859	-27.20214844	-36.38671875	+2140	+10.76660156	-6.20947266	-5.44482422	+13.84277344	-25.51025391	-64.90722656	+2264
+1457970822.96460010	+13.26269531	-4.67578125	-3.73535156	+22.32421875	-28.63037109	-84.50683594	+2880	+12.26953125	-1.34033203	-5.22070313	+46.77978516	-27.64160156	-36.78222656	+2152	+10.84570313	-6.10400391	-5.44042969	+13.64501953	-26.25732422	-64.86328125	+2272
+1457970822.96869990	+13.31542969	-4.60107422	-3.70898438	+21.79687500	-29.26757813	-84.39697266	+2900	+12.34863281	-1.25244141	-5.19433594	+46.86767578	-28.08105469	-37.22167969	+2156	+10.92041016	-5.99414063	-5.44042969	+13.44726563	-26.98242188	-64.79736328	+2280
+1457970822.97289990	+13.36816406	-4.53076172	-3.66943359	+21.26953125	-29.94873047	-84.33105469	+2916	+12.41894531	-1.16015625	-5.16796875	+46.97753906	-28.47656250	-37.66113281	+2164	+10.99511719	-5.88427734	-5.43603516	+13.27148438	-27.72949219	-64.73144531	+2288
+1457970822.97709990	+13.41650391	-4.44726563	-3.63427734	+20.78613281	-30.62988281	-84.17724609	+2936	+12.48925781	-1.05468750	-5.13720703	+47.15332031	-28.95996094	-38.05664063	+2172	+11.06542969	-5.77880859	-5.42724609	+13.02978516	-28.45458984	-64.66552734	+2292
+1457970822.98120000	+13.46923828	-4.37695313	-3.59912109	+20.23681641	-31.24511719	-83.97949219	+2952	+12.56396484	-0.97119141	-5.10205078	+47.24121094	-29.39941406	-38.47412109	+2176	+11.13574219	-5.67333984	-5.42285156	+12.78808594	-29.13574219	-64.55566406	+2296
+1457970822.98959990	+13.56591797	-4.23193359	-3.52441406	+19.22607422	-32.54150391	-83.58398438	+2984	+12.70019531	-0.77783203	-5.02294922	+47.54882813	-30.32226563	-39.28710938	+2192	+11.27197266	-5.46240234	-5.39208984	+12.34863281	-30.58593750	-64.42382813	+2304
+1457970822.99370000	+13.61425781	-4.16601563	-3.48925781	+18.65478516	-33.13476563	-83.32031250	+2996	+12.76611328	-0.68554688	-4.97900391	+47.70263672	-30.80566406	-39.70458984	+2196	+11.34228516	-5.36132813	-5.38769531	+12.10693359	-31.26708984	-64.27001953	+2308
+1457970822.99790000	+13.65820313	-4.09570313	-3.44091797	+18.10546875	-33.77197266	-83.07861328	+3008	+12.82763672	-0.59326172	-4.93066406	+47.87841797	-31.24511719	-40.12207031	+2204	+11.40820313	-5.25585938	-5.37011719	+11.88720703	-31.92626953	-64.16015625	+2308
+1457970823.00210000	+13.69775391	-4.02099609	-3.39257813	+17.60009766	-34.40917969	-82.79296875	+3028	+12.89355469	-0.48779297	-4.87353516	+48.16406250	-31.81640625	-40.53955078	+2220	+11.46972656	-5.15039063	-5.35693359	+11.64550781	-32.60742188	-64.02832031	+2312
+1457970823.00620010	+13.73730469	-3.94628906	-3.34863281	+17.07275391	-35.04638672	-82.48535156	+3044	+12.95507813	-0.39550781	-4.81201172	+48.36181641	-32.34375000	-41.02294922	+2228	+11.53125000	-5.05371094	-5.34375000	+11.38183594	-33.22265625	-63.85253906	+2316
+1457970823.01040010	+13.78125000	-3.87597656	-3.30029297	+16.54541016	-35.66162109	-82.17773438	+3060	+13.01220703	-0.30322266	-4.75048828	+48.58154297	-32.87109375	-41.48437500	+2240	+11.59277344	-4.95263672	-5.32617188	+11.16210938	-33.88183594	-63.72070313	+2320
+1457970823.01460000	+13.81640625	-3.79687500	-3.23876953	+16.10595703	-36.36474609	-81.89208984	+3080	+13.07373047	-0.20214844	-4.68017578	+48.93310547	-33.48632813	-41.96777344	+2256	+11.64990234	-4.85156250	-5.30419922	+10.96435547	-34.58496094	-63.61083984	+2324
+1457970823.01869990	+13.85595703	-3.72216797	-3.18164063	+15.62255859	-37.04589844	-81.58447266	+3100	+13.13085938	-0.10986328	-4.60546875	+49.24072266	-34.10156250	-42.51708984	+2272	+11.70703125	-4.75488281	-5.28662109	+10.74462891	-35.22216797	-63.47900391	+2328
+1457970823.02700000	+13.93066406	-3.57275391	-3.06298828	+14.72167969	-38.43017578	-81.01318359	+3144	+13.24511719	+0.09228516	-4.45166016	+49.96582031	-35.33203125	-43.59375000	+2304	+11.83007813	-4.55712891	-5.23388672	+10.45898438	-36.60644531	-63.28125000	+2348
+1457970823.03119990	+13.96142578	-3.50244141	-2.99707031	+14.26025391	-39.13330078	-80.70556641	+3168	+13.30224609	+0.18017578	-4.37255859	+50.29541016	-35.96923828	-44.16503906	+2320	+11.88720703	-4.46484375	-5.21191406	+10.28320313	-37.28759766	-63.17138672	+2356
+1457970823.03539990	+13.99218750	-3.42773438	-2.93554688	+13.77685547	-39.81445313	-80.39794922	+3188	+13.35058594	+0.27246094	-4.29345703	+50.64697266	-36.60644531	-44.73632813	+2336	+11.94433594	-4.37255859	-5.18554688	+10.12939453	-37.96875000	-63.08349609	+2368
+1457970823.03950000	+14.01855469	-3.35302734	-2.86523438	+13.38134766	-40.56152344	-80.11230469	+3216	+13.39892578	+0.36914063	-4.20996094	+51.06445313	-37.24365234	-45.30761719	+2356	+11.99707031	-4.27587891	-5.15478516	+9.99755859	-38.69384766	-62.99560547	+2380
+1457970823.04370000	+14.04492188	-3.27832031	-2.79492188	+12.94189453	-41.30859375	-79.80468750	+3240	+13.45166016	+0.44824219	-4.12207031	+51.39404297	-37.90283203	-45.90087891	+2372	+12.04980469	-4.18798828	-5.12841797	+9.84375000	-39.37500000	-62.88574219	+2388
+1457970823.04790000	+14.07128906	-3.20800781	-2.73339844	+12.50244141	-42.01171875	-79.47509766	+3268	+13.50000000	+0.53173828	-4.04296875	+51.70166016	-38.51806641	-46.47216797	+2392	+12.10693359	-4.10009766	-5.09326172	+9.73388672	-40.12207031	-62.84179688	+2404
+1457970823.05200000	+14.09765625	-3.13330078	-2.66748047	+12.06298828	-42.71484375	-79.16748047	+3292	+13.54833984	+0.61962891	-3.96386719	+52.07519531	-39.15527344	-46.99951172	+2408	+12.16406250	-4.01220703	-5.05810547	+9.64599609	-40.89111328	-62.75390625	+2416
+1457970823.06040000	+14.14160156	-3.01025391	-2.54003906	+11.07421875	-44.07714844	-78.53027344	+3336	+13.63623047	+0.76464844	-3.81005859	+52.64648438	-40.34179688	-48.09814453	+2444	+12.26953125	-3.84960938	-4.98339844	+9.38232422	-42.34130859	-62.66601563	+2440
+1457970823.06450010	+14.15917969	-2.94873047	-2.48291016	+10.59082031	-44.69238281	-78.15673828	+3352	+13.68017578	+0.84375000	-3.73974609	+52.93212891	-40.91308594	-48.51562500	+2460	+12.31787109	-3.76171875	-4.95263672	+9.20654297	-43.02246094	-62.51220703	+2452
+1457970823.06870010	+14.17675781	-2.89599609	-2.42578125	+10.01953125	-45.28564453	-77.76123047	+3372	+13.71972656	+0.90087891	-3.67382813	+53.08593750	-41.44042969	-48.95507813	+2472	+12.36621094	-3.68701172	-4.92187500	+9.00878906	-43.68164063	-62.35839844	+2460
+1457970823.07290010	+14.19873047	-2.84326172	-2.37304688	+9.44824219	-45.85693359	-77.36572266	+3388	+13.75488281	+0.95800781	-3.60791016	+53.21777344	-41.96777344	-49.37255859	+2484	+12.41455078	-3.60791016	-4.88232422	+8.81103516	-44.38476563	-62.22656250	+2468
+1457970823.07699990	+14.21191406	-2.79052734	-2.32910156	+8.87695313	-46.38427734	-76.90429688	+3400	+13.79003906	+1.01953125	-3.54199219	+53.39355469	-42.47314453	-49.70214844	+2500	+12.45849609	-3.52880859	-4.85156250	+8.56933594	-45.00000000	-62.00683594	+2476
+1457970823.08119990	+14.22949219	-2.74658203	-2.28076172	+8.26171875	-46.86767578	-76.46484375	+3412	+13.82958984	+1.06787109	-3.48046875	+53.48144531	-42.97851563	-50.07568359	+2516	+12.49804688	-3.46289063	-4.82080078	+8.30566406	-45.59326172	-61.80908203	+2480
+1457970823.08540010	+14.25146484	-2.70703125	-2.23681641	+7.66845703	-47.35107422	-76.04736328	+3420	+13.86035156	+1.11181641	-3.42333984	+53.52539063	-43.46191406	-50.36132813	+2528	+12.54199219	-3.39257813	-4.78125000	+8.04199219	-46.23046875	-61.65527344	+2484
+1457970823.08950000	+14.26904297	-2.66308594	-2.20166016	+7.05322266	-47.74658203	-75.52001953	+3428	+13.89550781	+1.16894531	-3.37500000	+53.61328125	-43.92333984	-50.58105469	+2540	+12.58593750	-3.32226563	-4.75048828	+7.73437500	-46.75781250	-61.32568359	+2488
+1457970823.09780000	+14.30419922	-2.60156250	-2.13134766	+5.73486328	-48.44970703	-74.57519531	+3436	+13.95703125	+1.24365234	-3.27392578	+53.61328125	-44.80224609	-51.02050781	+2564	+12.66503906	-3.19921875	-4.69335938	+7.07519531	-47.74658203	-60.77636719	+2488
+1457970823.10200000	+14.32177734	-2.56640625	-2.10058594	+5.14160156	-48.77929688	-74.04785156	+3440	+13.98779297	+1.28759766	-3.22119141	+53.65722656	-45.26367188	-51.19628906	+2576	+12.69580078	-3.12890625	-4.66699219	+6.70166016	-48.14208984	-60.38085938	+2484
+1457970823.11030010	+14.36132813	-2.50927734	-2.03906250	+3.88916016	-49.35058594	-73.05908203	+3444	+14.04052734	+1.35351563	-3.12011719	+53.59130859	-46.16455078	-51.50390625	+2604	+12.76611328	-3.02343750	-4.61425781	+5.95458984	-48.91113281	-59.72167969	+2480
+1457970823.11870000	+14.39648438	-2.45214844	-1.97314453	+2.83447266	-49.96582031	-72.13623047	+3448	+14.09765625	+1.42382813	-3.01025391	+53.65722656	-47.17529297	-51.85546875	+2636	+12.83203125	-2.91357422	-4.55712891	+5.20751953	-49.61425781	-59.04052734	+2476
+1457970823.12700010	+14.44042969	-2.39501953	-1.90722656	+1.88964844	-50.55908203	-71.30126953	+3456	+14.15478516	+1.49414063	-2.89599609	+53.78906250	-48.20800781	-52.20703125	+2672	+12.89794922	-2.81250000	-4.50439453	+4.57031250	-50.22949219	-58.40332031	+2472
+1457970823.13120010	+14.45800781	-2.36865234	-1.87207031	+1.45019531	-50.88867188	-70.92773438	+3460	+14.18115234	+1.52929688	-2.83447266	+53.87695313	-48.73535156	-52.38281250	+2688	+12.93310547	-2.77294922	-4.47802734	+4.21875000	-50.51513672	-58.11767578	+2468
+1457970823.13949990	+14.49755859	-2.30273438	-1.80175781	+0.74707031	-51.54785156	-70.22460938	+3476	+14.23388672	+1.60400391	-2.70703125	+54.11865234	-49.87792969	-52.80029297	+2728	+12.99462891	-2.68066406	-4.42529297	+3.71337891	-51.08642578	-57.61230469	+2468
+1457970823.14780000	+14.52832031	-2.24560547	-1.72265625	+0.13183594	-52.29492188	-69.63134766	+3496	+14.28662109	+1.66992188	-2.57080078	+54.36035156	-51.08642578	-53.23974609	+2768	+13.06054688	-2.60156250	-4.37255859	+3.20800781	-51.65771484	-57.19482422	+2468
+1457970823.15200000	+14.54589844	-2.21044922	-1.67871094	-0.08789063	-52.75634766	-69.34570313	+3508	+14.31298828	+1.70507813	-2.50488281	+54.49218750	-51.72363281	-53.45947266	+2792	+13.09130859	-2.55761719	-4.34179688	+2.98828125	-51.94335938	-56.97509766	+2468
+1457970823.15619990	+14.56347656	-2.18408203	-1.63037109	-0.32958984	-53.19580078	-69.12597656	+3520	+14.33935547	+1.73583984	-2.43896484	+54.64599609	-52.33886719	-53.67919922	+2808	+13.12646484	-2.52246094	-4.31542969	+2.76855469	-52.22900391	-56.82128906	+2468
+1457970823.16030000	+14.57666016	-2.15771484	-1.59521484	-0.54931641	-53.59130859	-68.90625000	+3532	+14.36572266	+1.77099609	-2.37744141	+54.71191406	-52.95410156	-53.83300781	+2828	+13.15722656	-2.48730469	-4.29345703	+2.59277344	-52.51464844	-56.66748047	+2468
+1457970823.16870000	+14.60742188	-2.10498047	-1.51611328	-0.90087891	-54.42626953	-68.46679688	+3560	+14.41406250	+1.82812500	-2.25000000	+54.86572266	-54.22851563	-54.09667969	+2860	+13.21875000	-2.41699219	-4.24072266	+2.17529297	-53.04199219	-56.31591797	+2468
+1457970823.17280010	+14.61621094	-2.08300781	-1.48535156	-1.09863281	-54.79980469	-68.24707031	+3572	+14.43603516	+1.84570313	-2.19726563	+54.75585938	-54.86572266	-54.09667969	+2876	+13.24511719	-2.38623047	-4.22314453	+1.95556641	-53.26171875	-56.14013672	+2468
+1457970823.17700000	+14.62939453	-2.05224609	-1.45019531	-1.23046875	-55.21728516	-68.04931641	+3588	+14.45800781	+1.87207031	-2.14453125	+54.73388672	-55.52490234	-54.11865234	+2892	+13.27148438	-2.35107422	-4.20117188	+1.75781250	-53.50341797	-55.94238281	+2468
+1457970823.18109990	+14.63818359	-2.03906250	-1.41064453	-1.40625000	-55.65673828	-67.87353516	+3600	+14.48437500	+1.88085938	-2.08740234	+54.62402344	-56.22802734	-54.11865234	+2904	+13.29345703	-2.32470703	-4.17919922	+1.53808594	-53.74511719	-55.76660156	+2468
+1457970823.18530010	+14.64697266	-2.02587891	-1.38427734	-1.56005859	-56.03027344	-67.71972656	+3608	+14.50634766	+1.88964844	-2.04785156	+54.31640625	-56.86523438	-53.92089844	+2912	+13.31982422	-2.29833984	-4.15722656	+1.27441406	-53.98681641	-55.59082031	+2468
+1457970823.18950010	+14.66015625	-2.00390625	-1.35791016	-1.66992188	-56.40380859	-67.54394531	+3620	+14.52832031	+1.90283203	-2.00390625	+54.09667969	-57.54638672	-53.74511719	+2920	+13.34619141	-2.26757813	-4.13964844	+1.03271484	-54.18457031	-55.32714844	+2468
+1457970823.19359990	+14.66894531	-1.99951172	-1.33593750	-1.80175781	-56.77734375	-67.41210938	+3628	+14.54589844	+1.90283203	-1.95996094	+53.78906250	-58.24951172	-53.52539063	+2928	+13.36816406	-2.24560547	-4.12207031	+0.74707031	-54.38232422	-55.10742188	+2464
+1457970823.19779990	+14.67333984	-1.99072266	-1.32275391	-1.93359375	-57.04101563	-67.30224609	+3636	+14.55908203	+1.90283203	-1.93359375	+53.28369141	-58.88671875	-53.12988281	+2936	+13.38574219	-2.22802734	-4.10888672	+0.46142578	-54.55810547	-54.86572266	+2464
+1457970823.20610000	+14.68652344	-1.97753906	-1.29199219	-2.10937500	-57.70019531	-67.08251953	+3648	+14.58984375	+1.89843750	-1.86328125	+52.38281250	-60.35888672	-52.38281250	+2952	+13.42089844	-2.17968750	-4.07812500	-0.08789063	-54.90966797	-54.33837891	+2464
+1457970823.21030000	+14.69091797	-1.97314453	-1.28320313	-2.17529297	-57.96386719	-67.01660156	+3648	+14.59863281	+1.88085938	-1.84570313	+51.65771484	-61.06201172	-51.78955078	+2960	+13.43408203	-2.16210938	-4.06933594	-0.41748047	-55.06347656	-54.05273438	+2460
+1457970823.21450000	+14.69970703	-1.96875000	-1.27001953	-2.19726563	-58.33740234	-66.95068359	+3652	+14.61181641	+1.87207031	-1.81494141	+51.08642578	-61.85302734	-51.30615234	+2972	+13.44726563	-2.14013672	-4.05615234	-0.72509766	-55.23925781	-53.76708984	+2460
+1457970823.21860000	+14.70410156	-1.96875000	-1.25683594	-2.19726563	-58.68896484	-66.95068359	+3656	+14.62060547	+1.85449219	-1.78417969	+50.49316406	-62.64404297	-50.82275391	+2980	+13.46484375	-2.12695313	-4.04296875	-1.01074219	-55.43701172	-53.52539063	+2456
+1457970823.22280000	+14.70410156	-1.96875000	-1.24804688	-2.15332031	-58.99658203	-66.99462891	+3656	+14.62939453	+1.84130859	-1.75781250	+49.74609375	-63.41308594	-50.18554688	+2992	+13.47802734	-2.11376953	-4.02978516	-1.29638672	-55.59082031	-53.30566406	+2456
+1457970823.22700000	+14.71289063	-1.96435547	-1.23486328	-2.06542969	-59.37011719	-67.06054688	+3656	+14.63818359	+1.82373047	-1.73144531	+49.04296875	-64.22607422	-49.61425781	+3004	+13.49121094	-2.09619141	-4.01660156	-1.53808594	-55.78857422	-53.06396484	+2456
+1457970823.23110010	+14.71289063	-1.96435547	-1.22167969	-1.95556641	-59.74365234	-67.14843750	+3656	+14.64257813	+1.81054688	-1.70068359	+48.36181641	-65.03906250	-49.02099609	+3012	+13.50439453	-2.08300781	-4.00341797	-1.82373047	-55.98632813	-52.82226563	+2456
+1457970823.23530010	+14.71289063	-1.95996094	-1.21289063	-1.80175781	-60.07324219	-67.28027344	+3656	+14.64697266	+1.79296875	-1.67431641	+47.59277344	-65.83007813	-48.33984375	+3020	+13.51318359	-2.06982422	-3.99462891	-2.04345703	-56.14013672	-52.64648438	+2456
+1457970823.24359990	+14.71289063	-1.94677734	-1.18212891	-1.36230469	-60.84228516	-67.63183594	+3656	+14.65136719	+1.76220703	-1.61279297	+46.12060547	-67.50000000	-47.10937500	+3044	+13.53955078	-2.04345703	-3.96826172	-2.41699219	-56.57958984	-52.38281250	+2460
+1457970823.24780010	+14.71289063	-1.93798828	-1.16455078	-1.03271484	-61.28173828	-67.91748047	+3660	+14.65576172	+1.74462891	-1.57763672	+45.37353516	-68.33496094	-46.45019531	+3056	+13.54833984	-2.03466797	-3.95947266	-2.57080078	-56.77734375	-52.27294922	+2460
+1457970823.25190000	+14.71728516	-1.92919922	-1.13818359	-0.70312500	-61.72119141	-68.20312500	+3660	+14.66015625	+1.72705078	-1.54248047	+44.58251953	-69.16992188	-45.81298828	+3068	+13.56152344	-2.02148438	-3.94628906	-2.70263672	-57.01904297	-52.22900391	+2460
+1457970823.25609990	+14.71728516	-1.92041016	-1.11621094	-0.24169922	-62.18261719	-68.59863281	+3664	+14.66455078	+1.72265625	-1.50732422	+43.87939453	-70.00488281	-45.15380859	+3076	+13.57470703	-2.01708984	-3.92871094	-2.79052734	-57.26074219	-52.20703125	+2464
+1457970823.26029990	+14.72167969	-1.90283203	-1.08984375	+0.28564453	-62.64404297	-69.06005859	+3668	+14.66894531	+1.72265625	-1.46777344	+43.17626953	-70.83984375	-44.51660156	+3084	+13.58789063	-2.00390625	-3.91552734	-2.81250000	-57.48046875	-52.25097656	+2464
+1457970823.26440000	+14.72167969	-1.88964844	-1.06347656	+0.90087891	-63.12744141	-69.58740234	+3672	+14.67333984	+1.71386719	-1.43701172	+42.34130859	-71.63085938	-43.72558594	+3092	+13.60546875	-1.99511719	-3.90234375	-2.83447266	-57.70019531	-52.31689453	+2468
+1457970823.27280000	+14.72167969	-1.85449219	-1.01074219	+2.35107422	-64.02832031	-70.86181641	+3676	+14.68212891	+1.70947266	-1.36669922	+40.53955078	-73.16894531	-42.03369141	+3100	+13.63183594	-1.97753906	-3.87597656	-2.76855469	-58.09570313	-52.53662109	+2468
+1457970823.27690010	+14.72167969	-1.83691406	-0.97998047	+3.27392578	-64.55566406	-71.67480469	+3680	+14.68212891	+1.70947266	-1.33593750	+39.52880859	-73.89404297	-41.06689453	+3104	+13.64062500	-1.96875000	-3.86279297	-2.68066406	-58.27148438	-52.66845703	+2472
+1457970823.28110000	+14.72167969	-1.81494141	-0.94921875	+4.26269531	-65.01708984	-72.53173828	+3688	+14.68652344	+1.70947266	-1.30517578	+38.40820313	-74.61914063	-39.99023438	+3108	+13.65380859	-1.96435547	-3.85400391	-2.59277344	-58.44726563	-52.86621094	+2472
+1457970823.28530000	+14.72607422	-1.78857422	-0.92285156	+5.33935547	-65.45654297	-73.47656250	+3692	+14.69531250	+1.70507813	-1.27001953	+37.22167969	-75.34423828	-38.84765625	+3112	+13.66259766	-1.95556641	-3.83642578	-2.48291016	-58.62304688	-53.06396484	+2472
+1457970823.28940010	+14.73046875	-1.76660156	-0.89648438	+6.59179688	-65.89599609	-74.57519531	+3696	+14.69970703	+1.70947266	-1.24365234	+35.81542969	-76.00341797	-37.44140625	+3116	+13.67578125	-1.94677734	-3.82324219	-2.37304688	-58.75488281	-53.21777344	+2472
+1457970823.29360010	+14.73486328	-1.74902344	-0.87451172	+7.82226563	-66.29150391	-75.71777344	+3700	+14.70410156	+1.70947266	-1.21728516	+34.29931641	-76.66259766	-35.92529297	+3116	+13.68896484	-1.94238281	-3.81445313	-2.24121094	-58.88671875	-53.43750000	+2472
+1457970823.29780010	+14.73925781	-1.73144531	-0.85693359	+9.11865234	-66.59912109	-76.90429688	+3700	+14.70849609	+1.70947266	-1.19531250	+32.58544922	-77.27783203	-34.23339844	+3116	+13.69775391	-1.93359375	-3.80126953	-2.08740234	-58.99658203	-53.65722656	+2472
+1457970823.30609990	+14.73925781	-1.69189453	-0.82617188	+11.84326172	-67.21435547	-79.43115234	+3704	+14.71728516	+1.70947266	-1.16894531	+28.41064453	-78.31054688	-29.99267578	+3116	+13.70654297	-1.91601563	-3.78808594	-1.80175781	-59.10644531	-54.00878906	+2472
+1457970823.31030010	+14.73925781	-1.67431641	-0.81738281	+13.29345703	-67.43408203	-80.77148438	+3704	+14.71728516	+1.69628906	-1.15576172	+25.99365234	-78.79394531	-27.59765625	+3116	+13.71093750	-1.91162109	-3.77929688	-1.69189453	-59.15039063	-54.16259766	+2472
+1457970823.31440000	+14.74365234	-1.66113281	-0.80859375	+14.78759766	-67.69775391	-82.19970703	+3700	+14.71728516	+1.69628906	-1.14257813	+23.37890625	-79.25537109	-24.91699219	+3116	+13.71533203	-1.90283203	-3.77490234	-1.58203125	-59.21630859	-54.27246094	+2468
+1457970823.32279990	+14.74365234	-1.63476563	-0.79541016	+17.84179688	-68.11523438	-85.14404297	+3696	+14.71728516	+1.67431641	-1.12500000	+17.53417969	-80.04638672	-19.00634766	+3120	+13.71972656	-1.88964844	-3.75732422	-1.42822266	-59.30419922	-54.51416016	+2468
+1457970823.32690000	+14.74804688	-1.62597656	-0.79980469	+19.31396484	-68.22509766	-86.59423828	+3692	+14.71728516	+1.66992188	-1.12500000	+14.26025391	-80.33203125	-15.66650391	+3120	+13.72412109	-1.88525391	-3.75732422	-1.40625000	-59.32617188	-54.55810547	+2468
+1457970823.33110000	+14.74365234	-1.61718750	-0.79980469	+20.74218750	-68.35693359	-88.04443359	+3688	+14.71289063	+1.65673828	-1.12060547	+10.87646484	-80.59570313	-12.21679688	+3120	+13.72412109	-1.87646484	-3.75292969	-1.36230469	-59.37011719	-54.60205078	+2464
+1457970823.33940010	+14.73925781	-1.60839844	-0.81298828	+23.57666016	-68.53271484	-90.94482422	+3676	+14.69970703	+1.63037109	-1.12060547	+4.06494141	-80.96923828	-5.25146484	+3120	+13.72412109	-1.86328125	-3.74853516	-1.31835938	-59.39208984	-54.66796875	+2464
+1457970823.34770010	+14.73046875	-1.59521484	-0.81298828	+26.41113281	-68.73046875	-93.88916016	+3664	+14.68652344	+1.60400391	-1.12060547	-2.81250000	-81.21093750	+1.77978516	+3124	+13.71533203	-1.85009766	-3.74414063	-1.34033203	-59.47998047	-54.68994141	+2464
+1457970823.35610010	+14.72607422	-1.59082031	-0.82177734	+29.02587891	-68.84033203	-96.76757813	+3648	+14.67333984	+1.58203125	-1.11621094	-9.60205078	-81.34277344	+8.76708984	+3128	+13.71533203	-1.84130859	-3.73535156	-1.38427734	-59.58984375	-54.68994141	+2460
+1457970823.36439990	+14.71289063	-1.59082031	-0.82177734	+31.59667969	-68.92822266	-99.62402344	+3636	+14.66455078	+1.56445313	-1.12060547	-15.71044922	-81.34277344	+15.11718750	+3128	+13.71533203	-1.83251953	-3.73095703	-1.38427734	-59.69970703	-54.75585938	+2460
+1457970823.37270000	+14.70410156	-1.57324219	-0.81298828	+34.18945313	-69.03808594	-102.50244141	+3628	+14.65576172	+1.56005859	-1.11621094	-21.40136719	-81.27685547	+21.07177734	+3128	+13.71533203	-1.81933594	-3.73095703	-1.36230469	-59.80957031	-54.82177734	+2460
+1457970823.37690000	+14.69970703	-1.56884766	-0.80419922	+35.50781250	-69.08203125	-103.95263672	+3620	+14.65136719	+1.55126953	-1.11181641	-24.23583984	-81.27685547	+24.01611328	+3128	+13.71533203	-1.81933594	-3.72656250	-1.34033203	-59.85351563	-54.88769531	+2460
+1457970823.38109990	+14.69970703	-1.56005859	-0.79541016	+36.84814453	-69.10400391	-105.42480469	+3616	+14.64697266	+1.55566406	-1.10302734	-27.02636719	-81.23291016	+26.93847656	+3128	+13.71533203	-1.81494141	-3.72216797	-1.29638672	-59.94140625	-54.97558594	+2460
+1457970823.38520000	+14.69531250	-1.55126953	-0.77343750	+38.27636719	-69.19189453	-106.98486328	+3616	+14.64697266	+1.55566406	-1.09423828	-29.75097656	-81.18896484	+29.79492188	+3128	+13.71533203	-1.81054688	-3.71777344	-1.25244141	-60.00732422	-55.06347656	+2460
+1457970823.38940000	+14.69531250	-1.54248047	-0.76464844	+39.57275391	-69.19189453	-108.36914063	+3612	+14.64697266	+1.56005859	-1.08544922	-32.47558594	-81.14501953	+32.65136719	+3124	+13.71972656	-1.80615234	-3.70898438	-1.18652344	-60.09521484	-55.19531250	+2460
+1457970823.39360000	+14.69091797	-1.52929688	-0.75146484	+40.84716797	-69.19189453	-109.73144531	+3612	+14.65136719	+1.56445313	-1.07666016	-35.13427734	-81.07910156	+35.44189453	+3124	+13.71972656	-1.80175781	-3.70019531	-1.09863281	-60.20507813	-55.32714844	+2464
+1457970823.39770010	+14.69091797	-1.51611328	-0.72949219	+42.23144531	-69.21386719	-111.20361328	+3612	+14.65136719	+1.56884766	-1.06347656	-37.70507813	-81.01318359	+38.16650391	+3124	+13.72412109	-1.79736328	-3.69580078	-0.98876953	-60.27099609	-55.50292969	+2464
+1457970823.40190010	+14.69091797	-1.49853516	-0.71630859	+43.50585938	-69.19189453	-112.50000000	+3612	+14.65136719	+1.56884766	-1.05468750	-40.29785156	-80.92529297	+40.82519531	+3120	+13.72851563	-1.79296875	-3.68701172	-0.87890625	-60.35888672	-55.67871094	+2464
+1457970823.40599990	+14.69091797	-1.48974609	-0.70312500	+44.71435547	-69.16992188	-113.77441406	+3608	+14.65136719	+1.57763672	-1.04150391	-42.78076172	-80.83740234	+43.43994141	+3120	+13.73291016	-1.78857422	-3.67822266	-0.74707031	-60.44677734	-55.85449219	+2464
+1457970823.41020010	+14.69091797	-1.47656250	-0.68115234	+45.98876953	-69.19189453	-115.11474609	+3608	+14.65136719	+1.58203125	-1.02832031	-45.21972656	-80.74951172	+45.98876953	+3120	+13.73291016	-1.78857422	-3.66943359	-0.63720703	-60.53466797	-56.00830078	+2464
+1457970823.41849990	+14.68652344	-1.45458984	-0.65039063	+48.14208984	-69.12597656	-117.35595703	+3608	+14.65136719	+1.58642578	-0.99755859	-50.33935547	-80.55175781	+51.19628906	+3116	+13.73730469	-1.77978516	-3.65185547	-0.41748047	-60.73242188	-56.40380859	+2464
+1457970823.42269990	+14.68652344	-1.44580078	-0.63720703	+49.13085938	-69.10400391	-118.38867188	+3604	+14.65136719	+1.59082031	-0.98876953	-52.47070313	-80.41992188	+53.39355469	+3112	+13.74169922	-1.77978516	-3.64306641	-0.30761719	-60.82031250	-56.57958984	+2464
+1457970823.42689990	+14.68652344	-1.43701172	-0.62841797	+49.87792969	-69.03808594	-119.17968750	+3600	+14.65136719	+1.59082031	-0.97998047	-54.49218750	-80.28808594	+55.41503906	+3112	+13.74609375	-1.77539063	-3.63427734	-0.21972656	-60.93017578	-56.73339844	+2468
+1457970823.43100000	+14.68652344	-1.43261719	-0.62841797	+50.58105469	-68.99414063	-119.90478516	+3596	+14.64697266	+1.59082031	-0.97119141	-56.42578125	-80.15625000	+57.37060547	+3108	+13.74609375	-1.77099609	-3.62548828	-0.13183594	-61.04003906	-56.88720703	+2468
+1457970823.43520000	+14.68212891	-1.42822266	-0.61962891	+51.21826172	-68.97216797	-120.58593750	+3592	+14.64257813	+1.59082031	-0.97119141	-58.07373047	-80.02441406	+59.04052734	+3100	+13.74609375	-1.76660156	-3.62109375	-0.08789063	-61.10595703	-56.99707031	+2464
+1457970823.43940000	+14.68212891	-1.42382813	-0.62402344	+51.65771484	-68.92822266	-121.06933594	+3588	+14.63818359	+1.58642578	-0.96679688	-59.72167969	-79.91455078	+60.62255859	+3100	+13.74609375	-1.76220703	-3.61669922	-0.04394531	-61.19384766	-57.10693359	+2464
+1457970823.44350000	+14.67773438	-1.42822266	-0.62402344	+52.00927734	-68.90625000	-121.50878906	+3584	+14.63378906	+1.58203125	-0.96240234	-61.32568359	-79.80468750	+62.16064453	+3092	+13.74609375	-1.75781250	-3.61230469	-0.02197266	-61.25976563	-57.19482422	+2464
+1457970823.44770000	+14.67333984	-1.43261719	-0.63281250	+52.22900391	-68.88427734	-121.83837891	+3580	+14.62500000	+1.57324219	-0.97119141	-62.49023438	-79.69482422	+63.21533203	+3092	+13.74169922	-1.75341797	-3.61230469	-0.04394531	-61.32568359	-57.23876953	+2460
+1457970823.45190000	+14.66894531	-1.44140625	-0.64160156	+52.36083984	-68.86230469	-122.05810547	+3576	+14.62060547	+1.56884766	-0.97998047	-63.61083984	-79.58496094	+64.27001953	+3088	+13.73730469	-1.74902344	-3.61230469	-0.10986328	-61.41357422	-57.26074219	+2460
+1457970823.45600010	+14.66455078	-1.44140625	-0.65039063	+52.47070313	-68.84033203	-122.25585938	+3572	+14.61181641	+1.56445313	-0.98876953	-64.68750000	-79.47509766	+65.30273438	+3084	+13.73291016	-1.74462891	-3.61230469	-0.15380859	-61.50146484	-57.26074219	+2456
+1457970823.46020010	+14.66015625	-1.44580078	-0.66796875	+52.47070313	-68.84033203	-122.32177734	+3568	+14.60302734	+1.56005859	-1.00195313	-65.50048828	-79.40917969	+66.02783203	+3084	+13.73291016	-1.73583984	-3.61669922	-0.21972656	-61.56738281	-57.26074219	+2456
+1457970823.46440010	+14.65576172	-1.45019531	-0.68554688	+52.38281250	-68.81835938	-122.32177734	+3568	+14.59423828	+1.55126953	-1.01513672	-66.33544922	-79.32128906	+66.75292969	+3084	+13.72851563	-1.73144531	-3.62109375	-0.28564453	-61.61132813	-57.26074219	+2456
+1457970823.47270010	+14.64697266	-1.45898438	-0.72509766	+52.16308594	-68.77441406	-122.27783203	+3564	+14.57666016	+1.53808594	-1.05029297	-67.80761719	-79.18945313	+67.98339844	+3080	+13.71533203	-1.71826172	-3.63867188	-0.43945313	-61.69921875	-57.17285156	+2460
+1457970823.47690010	+14.64257813	-1.46337891	-0.73828125	+52.14111328	-68.77441406	-122.34375000	+3560	+14.56787109	+1.53369141	-1.06347656	-68.62060547	-79.14550781	+68.70849609	+3080	+13.70654297	-1.70947266	-3.64746094	-0.52734375	-61.74316406	-57.15087891	+2460
+1457970823.48099990	+14.63818359	-1.46337891	-0.75146484	+52.11914063	-68.77441406	-122.43164063	+3556	+14.55908203	+1.52929688	-1.08105469	-69.43359375	-79.07958984	+69.43359375	+3080	+13.70214844	-1.70068359	-3.65625000	-0.61523438	-61.76513672	-57.12890625	+2460
+1457970823.48519990	+14.63818359	-1.46337891	-0.77343750	+52.07519531	-68.77441406	-122.45361328	+3552	+14.55468750	+1.52929688	-1.09863281	-70.09277344	-79.01367188	+70.00488281	+3076	+13.69775391	-1.69628906	-3.66503906	-0.68115234	-61.80908203	-57.10693359	+2460
+1457970823.48930000	+14.63378906	-1.46337891	-0.78662109	+52.11914063	-68.77441406	-122.58544922	+3544	+14.54589844	+1.52490234	-1.11621094	-70.94970703	-78.96972656	+70.77392578	+3076	+13.68896484	-1.68750000	-3.67822266	-0.74707031	-61.85302734	-57.08496094	+2460
+1457970823.49350000	+14.63378906	-1.45898438	-0.80419922	+52.25097656	-68.75244141	-122.73925781	+3540	+14.54150391	+1.52929688	-1.12939453	-71.76269531	-78.90380859	+71.56494141	+3076	+13.68896484	-1.67871094	-3.68701172	-0.76904297	-61.89697266	-57.10693359	+2460
+1457970823.50180010	+14.63818359	-1.43701172	-0.83496094	+52.71240234	-68.70849609	-123.26660156	+3536	+14.53271484	+1.54248047	-1.15576172	-73.74023438	-78.79394531	+73.43261719	+3068	+13.68017578	-1.65673828	-3.71337891	-0.72509766	-61.91894531	-57.21679688	+2464
+1457970823.50600000	+14.63818359	-1.42822266	-0.84375000	+53.06396484	-68.70849609	-123.64013672	+3532	+14.52832031	+1.55566406	-1.16455078	-74.70703125	-78.72802734	+74.37744141	+3068	+13.68017578	-1.64794922	-3.73095703	-0.65917969	-61.94091797	-57.30468750	+2464
+1457970823.51020000	+14.63818359	-1.41503906	-0.85693359	+53.41552734	-68.66455078	-124.03564453	+3532	+14.52832031	+1.56884766	-1.17773438	-75.67382813	-78.64013672	+75.32226563	+3064	+13.68017578	-1.63476563	-3.74414063	-0.57128906	-61.96289063	-57.41455078	+2468
+1457970823.51430010	+14.64257813	-1.39746094	-0.86132813	+53.96484375	-68.66455078	-124.58496094	+3528	+14.52832031	+1.57763672	-1.18652344	-76.68457031	-78.57421875	+76.31103516	+3064	+13.68017578	-1.62597656	-3.75732422	-0.48339844	-61.98486328	-57.54638672	+2468
+1457970823.51850010	+14.64697266	-1.37548828	-0.87011719	+54.55810547	-68.64257813	-125.15625000	+3524	+14.52832031	+1.59960938	-1.19970703	-77.65136719	-78.50830078	+77.27783203	+3060	+13.68017578	-1.61279297	-3.77050781	-0.35156250	-62.00683594	-57.72216797	+2468
+1457970823.52270010	+14.65136719	-1.35351563	-0.87890625	+55.12939453	-68.59863281	-125.68359375	+3524	+14.53271484	+1.62158203	-1.20849609	-78.66210938	-78.44238281	+78.28857422	+3060	+13.68457031	-1.59960938	-3.78808594	-0.19775391	-62.02880859	-57.89794922	+2468
+1457970823.52679990	+14.65576172	-1.32714844	-0.89208984	+55.74462891	-68.55468750	-126.25488281	+3524	+14.53710938	+1.63476563	-1.22167969	-79.40917969	-78.35449219	+78.99169922	+3056	+13.68896484	-1.58642578	-3.80566406	-0.02197266	-62.02880859	-58.11767578	+2468
+1457970823.53099990	+14.66455078	-1.30517578	-0.90087891	+56.31591797	-68.48876953	-126.78222656	+3520	+14.53710938	+1.65673828	-1.23925781	-80.11230469	-78.31054688	+79.67285156	+3052	+13.69335938	-1.57324219	-3.82763672	+0.17578125	-62.05078125	-58.31542969	+2468
+1457970823.53520010	+14.66894531	-1.27880859	-0.91406250	+56.84326172	-68.44482422	-127.26562500	+3520	+14.54589844	+1.67871094	-1.25244141	-80.85937500	-78.26660156	+80.39794922	+3052	+13.69775391	-1.55566406	-3.84960938	+0.37353516	-62.02880859	-58.51318359	+2472
+1457970823.53930000	+14.66894531	-1.25244141	-0.93164063	+57.41455078	-68.37890625	-127.77099609	+3520	+14.54589844	+1.70068359	-1.27001953	-81.25488281	-78.24462891	+80.77148438	+3048	+13.70214844	-1.54248047	-3.87597656	+0.57128906	-62.00683594	-58.73291016	+2472
+1457970823.54769990	+14.67773438	-1.20410156	-0.97119141	+58.24951172	-68.24707031	-128.47412109	+3516	+14.55468750	+1.74462891	-1.31396484	-81.93603516	-78.22265625	+81.36474609	+3044	+13.70214844	-1.50732422	-3.92871094	+0.94482422	-61.96289063	-59.10644531	+2472
+1457970823.55180000	+14.68212891	-1.18212891	-1.00195313	+58.49121094	-68.13720703	-128.64990234	+3516	+14.55908203	+1.76220703	-1.34472656	-81.89208984	-78.22265625	+81.27685547	+3044	+13.70654297	-1.48974609	-3.96386719	+1.12060547	-61.91894531	-59.28222656	+2476
+1457970823.55600000	+14.68652344	-1.15576172	-1.03271484	+58.71093750	-68.04931641	-128.82568359	+3516	+14.56347656	+1.78417969	-1.37988281	-81.89208984	-78.26660156	+81.21093750	+3044	+13.70654297	-1.47216797	-3.99462891	+1.29638672	-61.89697266	-59.43603516	+2476
+1457970823.56010010	+14.69531250	-1.13378906	-1.06787109	+58.82080078	-67.96142578	-128.86962891	+3516	+14.56787109	+1.80175781	-1.41503906	-81.73828125	-78.33251953	+80.99121094	+3044	+13.71093750	-1.45458984	-4.02978516	+1.42822266	-61.83105469	-59.56787109	+2476
+1457970823.56430010	+14.69531250	-1.11621094	-1.11181641	+58.79882813	-67.82958984	-128.78173828	+3516	+14.56787109	+1.82373047	-1.45898438	-81.10107422	-78.37646484	+80.33203125	+3048	+13.71093750	-1.43261719	-4.07373047	+1.56005859	-61.72119141	-59.65576172	+2476
+1457970823.56850000	+14.69970703	-1.09423828	-1.15576172	+58.73291016	-67.69775391	-128.69384766	+3512	+14.56787109	+1.84130859	-1.50292969	-80.48583984	-78.46435547	+79.62890625	+3048	+13.70654297	-1.41064453	-4.11767578	+1.69189453	-61.63330078	-59.72167969	+2480
+1457970823.57259990	+14.69970703	-1.07666016	-1.20849609	+58.51318359	-67.56591797	-128.43017578	+3512	+14.56347656	+1.85888672	-1.55566406	-79.69482422	-78.55224609	+78.77197266	+3052	+13.70214844	-1.38867188	-4.16162109	+1.77978516	-61.50146484	-59.76562500	+2480
+1457970823.57680010	+14.69970703	-1.05908203	-1.26562500	+58.24951172	-67.41210938	-128.12255859	+3512	+14.55908203	+1.87646484	-1.60839844	-78.81591797	-78.64013672	+77.84912109	+3056	+13.69775391	-1.37109375	-4.20996094	+1.86767578	-61.36962891	-59.83154297	+2480
+1457970823.58100010	+14.69970703	-1.04150391	-1.32275391	+57.98583984	-67.25830078	-127.83691406	+3516	+14.55908203	+1.89404297	-1.65673828	-77.93701172	-78.72802734	+76.90429688	+3060	+13.68896484	-1.34472656	-4.25830078	+1.95556641	-61.21582031	-59.85351563	+2484
+1457970823.58509990	+14.70410156	-1.02392578	-1.38427734	+57.67822266	-67.10449219	-127.48535156	+3512	+14.55468750	+1.91162109	-1.71826172	-76.79443359	-78.81591797	+75.71777344	+3064	+13.68457031	-1.32275391	-4.31103516	+1.99951172	-61.08398438	-59.87548828	+2484
+1457970823.58929990	+14.70849609	-1.00634766	-1.44580078	+57.30468750	-66.92871094	-127.08984375	+3512	+14.55029297	+1.93359375	-1.77978516	-75.49804688	-78.88183594	+74.37744141	+3072	+13.68017578	-1.30078125	-4.36376953	+2.04345703	-60.95214844	-59.87548828	+2484
+1457970823.59349990	+14.70849609	-0.98876953	-1.51171875	+56.97509766	-66.75292969	-126.71630859	+3512	+14.54589844	+1.95556641	-1.84570313	-74.13574219	-78.96972656	+73.01513672	+3080	+13.67138672	-1.27441406	-4.41650391	+2.13134766	-60.79833984	-59.89746094	+2488
+1457970823.59760000	+14.71289063	-0.96679688	-1.57763672	+56.64550781	-66.55517578	-126.34277344	+3512	+14.54150391	+1.97753906	-1.90722656	-72.79541016	-79.03564453	+71.65283203	+3088	+13.66699219	-1.24804688	-4.46923828	+2.24121094	-60.66650391	-59.94140625	+2488
+1457970823.60599990	+14.71289063	-0.92285156	-1.70507813	+56.03027344	-66.20361328	-125.63964844	+3508	+14.53271484	+2.03027344	-2.03466797	-70.20263672	-79.16748047	+69.08203125	+3100	+13.65380859	-1.19531250	-4.57910156	+2.48291016	-60.31494141	-60.05126953	+2492
+1457970823.61010000	+14.71728516	-0.89648438	-1.76220703	+55.78857422	-66.02783203	-125.33203125	+3508	+14.52392578	+2.05664063	-2.09619141	-68.88427734	-79.21142578	+67.76367188	+3108	+13.64501953	-1.16455078	-4.63183594	+2.61474609	-60.16113281	-60.11718750	+2492
+1457970823.61430000	+14.72167969	-0.87011719	-1.81933594	+55.63476563	-65.87402344	-125.15625000	+3504	+14.52392578	+2.08300781	-2.15332031	-67.80761719	-79.25537109	+66.68701172	+3112	+13.63623047	-1.13818359	-4.68457031	+2.76855469	-60.02929688	-60.22705078	+2492
+1457970823.61850000	+14.72607422	-0.83496094	-1.87646484	+55.54687500	-65.72021484	-124.98046875	+3500	+14.51953125	+2.12255859	-2.21044922	-66.70898438	-79.29931641	+65.65429688	+3120	+13.63183594	-1.10742188	-4.73730469	+2.96630859	-59.91943359	-60.38085938	+2492
+1457970823.62260010	+14.73046875	-0.79980469	-1.92480469	+55.52490234	-65.58837891	-124.89257813	+3500	+14.51513672	+2.16210938	-2.26757813	-65.76416016	-79.34326172	+64.79736328	+3128	+13.63183594	-1.07226563	-4.78564453	+3.20800781	-59.83154297	-60.53466797	+2492
+1457970823.62680010	+14.73925781	-0.76904297	-1.97753906	+55.54687500	-65.45654297	-124.82666016	+3492	+14.51513672	+2.20166016	-2.32031250	-64.88525391	-79.38720703	+63.98437500	+3132	+13.63183594	-1.04150391	-4.83398438	+3.44970703	-59.74365234	-60.73242188	+2488
+1457970823.63100000	+14.74365234	-0.72070313	-2.02587891	+55.61279297	-65.32470703	-124.78271484	+3488	+14.51513672	+2.24560547	-2.36865234	-64.00634766	-79.43115234	+63.21533203	+3140	+13.63183594	-1.00634766	-4.88232422	+3.73535156	-59.65576172	-60.93017578	+2488
+1457970823.63509990	+14.74804688	-0.67675781	-2.06982422	+55.76660156	-65.19287109	-124.80468750	+3484	+14.51513672	+2.28955078	-2.41699219	-63.30322266	-79.51904297	+62.62207031	+3144	+13.62744141	-0.97119141	-4.93066406	+4.06494141	-59.56787109	-61.17187500	+2484
+1457970823.63930010	+14.75683594	-0.62841797	-2.10937500	+55.98632813	-65.10498047	-124.91455078	+3480	+14.51513672	+2.32910156	-2.46093750	-62.75390625	-79.58496094	+62.13867188	+3144	+13.62744141	-0.93603516	-4.97900391	+4.41650391	-59.47998047	-61.45751953	+2480
+1457970823.64340000	+14.76123047	-0.57568359	-2.14453125	+56.25000000	-65.01708984	-125.04638672	+3472	+14.51074219	+2.38183594	-2.50048828	-62.16064453	-79.67285156	+61.67724609	+3148	+13.62304688	-0.89648438	-5.02294922	+4.79003906	-59.41406250	-61.74316406	+2480
+1457970823.64759990	+14.76562500	-0.52294922	-2.18408203	+56.53564453	-64.92919922	-125.17822266	+3468	+14.51074219	+2.43457031	-2.54443359	-61.63330078	-79.76074219	+61.28173828	+3152	+13.62744141	-0.85253906	-5.06689453	+5.16357422	-59.34814453	-62.00683594	+2476
+1457970823.65179990	+14.77441406	-0.47460938	-2.21923828	+56.84326172	-64.86328125	-125.35400391	+3460	+14.51074219	+2.48730469	-2.58398438	-61.10595703	-79.84863281	+60.88623047	+3156	+13.62744141	-0.81738281	-5.11083984	+5.53710938	-59.32617188	-62.31445313	+2468
+1457970823.65590000	+14.77880859	-0.41748047	-2.25439453	+57.17285156	-64.77539063	-125.55175781	+3452	+14.51074219	+2.54003906	-2.62353516	-60.60058594	-79.95849609	+60.51269531	+3160	+13.62744141	-0.77343750	-5.15478516	+5.95458984	-59.30419922	-62.64404297	+2460
+1457970823.66430000	+14.78759766	-0.30322266	-2.32470703	+57.81005859	-64.59960938	-125.88134766	+3436	+14.50634766	+2.65429688	-2.70263672	-59.30419922	-80.22216797	+59.52392578	+3168	+13.62744141	-0.69433594	-5.23828125	+6.76757813	-59.21630859	-63.28125000	+2448
+1457970823.66840000	+14.78759766	-0.24609375	-2.36425781	+58.11767578	-64.48974609	-126.01318359	+3428	+14.50195313	+2.70703125	-2.74658203	-58.51318359	-80.35400391	+58.86474609	+3168	+13.62744141	-0.65039063	-5.28222656	+7.18505859	-59.17236328	-63.58886719	+2440
+1457970823.67260000	+14.79199219	-0.18896484	-2.39941406	+58.42529297	-64.40185547	-126.16699219	+3420	+14.49755859	+2.76416016	-2.78613281	-57.72216797	-80.48583984	+58.20556641	+3172	+13.62304688	-0.60644531	-5.32617188	+7.58056641	-59.10644531	-63.87451172	+2436
+1457970823.67680000	+14.78759766	-0.13183594	-2.43457031	+58.68896484	-64.29199219	-126.29882813	+3408	+14.48876953	+2.81689453	-2.83007813	-56.77734375	-80.63964844	+57.37060547	+3176	+13.61865234	-0.55810547	-5.37011719	+7.97607422	-59.04052734	-64.16015625	+2428
+1457970823.68090010	+14.78759766	-0.07910156	-2.47412109	+58.93066406	-64.16015625	-126.43066406	+3400	+14.47998047	+2.86962891	-2.87402344	-55.78857422	-80.77148438	+56.51367188	+3180	+13.60986328	-0.51416016	-5.41406250	+8.37158203	-58.97460938	-64.42382813	+2420
+1457970823.68510010	+14.78759766	-0.02636719	-2.51367188	+59.15039063	-64.05029297	-126.51855469	+3388	+14.47119141	+2.92675781	-2.92236328	-54.64599609	-80.92529297	+55.50292969	+3184	+13.60546875	-0.47460938	-5.45361328	+8.70117188	-58.95263672	-64.68750000	+2408
+1457970823.68930010	+14.78759766	+0.02197266	-2.55761719	+59.23828125	-63.89648438	-126.51855469	+3380	+14.45800781	+2.97949219	-2.97509766	-53.19580078	-81.03515625	+54.18457031	+3192	+13.60107422	-0.43066406	-5.49316406	+9.00878906	-58.88671875	-64.88525391	+2400
+1457970823.69339990	+14.78320313	+0.07031250	-2.60595703	+59.34814453	-63.72070313	-126.51855469	+3368	+14.44921875	+3.03222656	-3.02783203	-51.70166016	-81.16699219	+52.77832031	+3196	+13.59667969	-0.38671875	-5.53710938	+9.33837891	-58.82080078	-65.12695313	+2392
+1457970823.69759990	+14.77880859	+0.11865234	-2.64990234	+59.47998047	-63.56689453	-126.54052734	+3360	+14.43164063	+3.08056641	-3.07617188	-50.22949219	-81.29882813	+51.41601563	+3204	+13.58789063	-0.34716797	-5.57666016	+9.66796875	-58.75488281	-65.34667969	+2384
+1457970823.70180010	+14.77001953	+0.16699219	-2.69824219	+59.50195313	-63.36914063	-126.45263672	+3352	+14.41845703	+3.12890625	-3.13330078	-48.38378906	-81.40869141	+49.68017578	+3208	+13.57470703	-0.30322266	-5.62060547	+9.97558594	-58.66699219	-65.52246094	+2376
+1457970823.70590000	+14.76562500	+0.21093750	-2.74658203	+59.50195313	-63.19335938	-126.36474609	+3340	+14.40087891	+3.17724609	-3.19042969	-46.47216797	-81.47460938	+47.85644531	+3216	+13.56591797	-0.25488281	-5.66455078	+10.26123047	-58.55712891	-65.67626953	+2368
+1457970823.71009990	+14.75683594	+0.25927734	-2.79492188	+59.52392578	-63.01757813	-126.32080078	+3328	+14.38330078	+3.22119141	-3.23876953	-44.84619141	-81.56250000	+46.31835938	+3220	+13.55273438	-0.20654297	-5.70410156	+10.54687500	-58.49121094	-65.80810547	+2360
+1457970823.71420000	+14.74804688	+0.30322266	-2.83886719	+59.50195313	-62.81982422	-126.21093750	+3320	+14.37011719	+3.26953125	-3.28710938	-43.06640625	-81.65039063	+44.62646484	+3228	+13.54394531	-0.16259766	-5.74365234	+10.81054688	-58.42529297	-65.96191406	+2352
+1457970823.72260000	+14.73486328	+0.39111328	-2.92675781	+59.56787109	-62.49023438	-126.12304688	+3296	+14.33496094	+3.36181641	-3.38378906	-39.63867188	-81.76025391	+41.39648438	+3240	+13.52197266	-0.07910156	-5.80957031	+11.38183594	-58.33740234	-66.31347656	+2336
+1457970823.72670010	+14.72607422	+0.43945313	-2.97070313	+59.54589844	-62.29248047	-125.96923828	+3284	+14.32177734	+3.41015625	-3.43212891	-37.72705078	-81.78222656	+39.59472656	+3248	+13.51318359	-0.03515625	-5.84472656	+11.66748047	-58.27148438	-66.46728516	+2328
+1457970823.73090000	+14.71728516	+0.48779297	-3.01904297	+59.52392578	-62.09472656	-125.81542969	+3276	+14.30419922	+3.45410156	-3.48486328	-35.81542969	-81.80419922	+37.77099609	+3256	+13.50439453	+0.00878906	-5.87988281	+11.95312500	-58.20556641	-66.59912109	+2320
+1457970823.73510000	+14.70849609	+0.53613281	-3.04980469	+59.63378906	-61.96289063	-125.81542969	+3264	+14.28662109	+3.50244141	-3.51562500	-34.54101563	-81.84814453	+36.60644531	+3260	+13.49560547	+0.06152344	-5.90625000	+12.30468750	-58.16162109	-66.77490234	+2312
+1457970823.73920010	+14.69970703	+0.58886719	-3.08056641	+59.69970703	-61.80908203	-125.77148438	+3256	+14.27343750	+3.55078125	-3.54638672	-33.13476563	-81.89208984	+35.31005859	+3264	+13.48681641	+0.10986328	-5.93261719	+12.65625000	-58.11767578	-66.95068359	+2304
+1457970823.74340010	+14.69531250	+0.64160156	-3.11132813	+59.78759766	-61.69921875	-125.68359375	+3244	+14.26025391	+3.59912109	-3.58154297	-31.75048828	-81.91406250	+34.05761719	+3272	+13.48242188	+0.15820313	-5.95458984	+12.98583984	-58.09570313	-67.12646484	+2292
+1457970823.74760010	+14.68652344	+0.69873047	-3.12890625	+59.98535156	-61.63330078	-125.74951172	+3236	+14.24707031	+3.65185547	-3.59912109	-30.82763672	-81.95800781	+33.28857422	+3276	+13.47802734	+0.20654297	-5.97216797	+13.33740234	-58.09570313	-67.32421875	+2280
+1457970823.75169990	+14.68212891	+0.75585938	-3.14648438	+60.16113281	-61.54541016	-125.77148438	+3228	+14.23828125	+3.70458984	-3.62109375	-29.83886719	-82.00195313	+32.40966797	+3280	+13.47363281	+0.25048828	-5.98974609	+13.66699219	-58.09570313	-67.52197266	+2268
+1457970823.75589990	+14.67773438	+0.81298828	-3.16406250	+60.35888672	-61.47949219	-125.79345703	+3220	+14.22509766	+3.75732422	-3.63867188	-28.85009766	-82.04589844	+31.61865234	+3284	+13.46923828	+0.29443359	-6.00732422	+14.01855469	-58.11767578	-67.74169922	+2256
+1457970823.76009990	+14.67773438	+0.87451172	-3.16845703	+60.68847656	-61.45751953	-125.96923828	+3208	+14.21630859	+3.81445313	-3.64746094	-28.30078125	-82.11181641	+31.22314453	+3284	+13.46923828	+0.34277344	-6.01171875	+14.43603516	-58.13964844	-67.98339844	+2244
+1457970823.76420000	+14.67333984	+0.93603516	-3.17285156	+60.95214844	-61.41357422	-126.01318359	+3200	+14.20751953	+3.87158203	-3.65625000	-27.53173828	-82.17773438	+30.65185547	+3288	+13.46923828	+0.39111328	-6.02490234	+14.83154297	-58.13964844	-68.20312500	+2228
+1457970823.77259990	+14.66894531	+1.06347656	-3.17724609	+61.54541016	-61.39160156	-126.21093750	+3184	+14.18994141	+3.99023438	-3.66503906	-26.41113281	-82.28759766	+29.90478516	+3292	+13.46484375	+0.49218750	-6.03369141	+15.57861328	-58.18359375	-68.59863281	+2200
+1457970823.77670000	+14.66455078	+1.12939453	-3.17285156	+61.91894531	-61.41357422	-126.34277344	+3176	+14.18115234	+4.04736328	-3.66064453	-25.94970703	-82.35351563	+29.64111328	+3292	+13.46484375	+0.54052734	-6.03808594	+15.95214844	-58.18359375	-68.77441406	+2188
+1457970823.78090000	+14.66455078	+1.18652344	-3.16845703	+62.24853516	-61.41357422	-126.47460938	+3168	+14.17236328	+4.10449219	-3.66064453	-25.51025391	-82.41943359	+29.39941406	+3296	+13.46044922	+0.58886719	-6.03808594	+16.28173828	-58.20556641	-68.95019531	+2180
+1457970823.78510000	+14.66455078	+1.24804688	-3.15966797	+62.60009766	-61.43554688	-126.65039063	+3160	+14.16357422	+4.16162109	-3.65625000	-25.13671875	-82.48535156	+29.17968750	+3296	+13.46044922	+0.63281250	-6.03808594	+16.61132813	-58.24951172	-69.12597656	+2172
+1457970823.78920010	+14.66015625	+1.30517578	-3.15527344	+62.88574219	-61.43554688	-126.73828125	+3152	+14.15478516	+4.21875000	-3.65185547	-24.60937500	-82.52929688	+28.87207031	+3300	+13.46044922	+0.67675781	-6.03369141	+16.89697266	-58.24951172	-69.25781250	+2168
+1457970823.79340000	+14.66015625	+1.36230469	-3.15087891	+63.17138672	-61.43554688	-126.82617188	+3144	+14.15039063	+4.27148438	-3.65185547	-24.06005859	-82.57324219	+28.47656250	+3300	+13.45605469	+0.72509766	-6.03369141	+17.20458984	-58.27148438	-69.38964844	+2164
+1457970823.79749990	+14.65576172	+1.41943359	-3.14648438	+63.47900391	-61.43554688	-126.95800781	+3136	+14.14160156	+4.32421875	-3.64746094	-23.51074219	-82.63916016	+28.08105469	+3300	+13.45605469	+0.76904297	-6.03369141	+17.49023438	-58.27148438	-69.49951172	+2164
+1457970823.80170010	+14.65576172	+1.47656250	-3.14208984	+63.76464844	-61.41357422	-127.00195313	+3128	+14.12841797	+4.37695313	-3.64746094	-22.80761719	-82.66113281	+27.55371094	+3300	+13.45166016	+0.81738281	-6.03369141	+17.75390625	-58.24951172	-69.56542969	+2160
+1457970823.80999990	+14.64257813	+1.56005859	-3.13769531	+64.11621094	-61.32568359	-127.06787109	+3108	+14.10205078	+4.46484375	-3.65185547	-21.24755859	-82.70507813	+26.25732422	+3300	+13.43847656	+0.90087891	-6.02929688	+18.12744141	-58.20556641	-69.63134766	+2160
+1457970823.81419990	+14.63818359	+1.60839844	-3.14208984	+64.29199219	-61.28173828	-127.04589844	+3100	+14.08886719	+4.50439453	-3.65185547	-20.47851563	-82.70507813	+25.59814453	+3300	+13.43408203	+0.94042969	-6.02929688	+18.30322266	-58.20556641	-69.60937500	+2160
+1457970823.81839990	+14.62939453	+1.64355469	-3.14208984	+64.40185547	-61.23779297	-127.06787109	+3088	+14.08007813	+4.53955078	-3.65185547	-19.66552734	-82.72705078	+24.87304688	+3300	+13.42529297	+0.97998047	-6.02929688	+18.45703125	-58.18359375	-69.63134766	+2156
+1457970823.82250000	+14.62060547	+1.67431641	-3.14648438	+64.51171875	-61.17187500	-127.04589844	+3080	+14.06250000	+4.57031250	-3.66064453	-18.72070313	-82.72705078	+23.99414063	+3300	+13.41650391	+1.01513672	-6.02490234	+18.56689453	-58.18359375	-69.60937500	+2152
+1457970823.82670000	+14.61621094	+1.70947266	-3.15527344	+64.57763672	-61.08398438	-126.95800781	+3076	+14.04931641	+4.60546875	-3.66943359	-17.73193359	-82.70507813	+23.09326172	+3304	+13.41210938	+1.05468750	-6.02929688	+18.65478516	-58.13964844	-69.54345703	+2148
+1457970823.83090000	+14.60742188	+1.74023438	-3.16406250	+64.59960938	-61.01806641	-126.89208984	+3068	+14.03613281	+4.63623047	-3.67822266	-16.72119141	-82.68310547	+22.17041016	+3304	+13.40332031	+1.08984375	-6.02929688	+18.74267578	-58.09570313	-69.49951172	+2144
+1457970823.83920000	+14.58984375	+1.79296875	-3.17724609	+64.66552734	-60.86425781	-126.73828125	+3056	+14.00537109	+4.69335938	-3.68701172	-15.00732422	-82.63916016	+20.58837891	+3308	+13.38574219	+1.15576172	-6.03369141	+18.89648438	-58.02978516	-69.36767578	+2128
+1457970823.84340000	+14.57666016	+1.81933594	-3.18603516	+64.66552734	-60.77636719	-126.65039063	+3052	+13.98779297	+4.71533203	-3.69140625	-14.19433594	-82.59521484	+19.81933594	+3312	+13.37695313	+1.18652344	-6.03369141	+18.94042969	-58.00781250	-69.27978516	+2116
+1457970823.84750010	+14.56787109	+1.84130859	-3.19042969	+64.68750000	-60.73242188	-126.56250000	+3048	+13.97021484	+4.74169922	-3.69580078	-13.46923828	-82.57324219	+19.16015625	+3312	+13.36816406	+1.21728516	-6.02929688	+18.98437500	-57.98583984	-69.19189453	+2108
+1457970823.85170010	+14.55908203	+1.86328125	-3.19042969	+64.70947266	-60.68847656	-126.51855469	+3040	+13.95703125	+4.76806641	-3.69580078	-12.89794922	-82.55126953	+18.65478516	+3316	+13.36376953	+1.24365234	-6.02929688	+19.02832031	-57.98583984	-69.12597656	+2096
+1457970823.85590000	+14.55029297	+1.88964844	-3.19482422	+64.75341797	-60.64453125	-126.45263672	+3040	+13.94384766	+4.79003906	-3.70019531	-12.30468750	-82.52929688	+18.10546875	+3320	+13.35937500	+1.27441406	-6.02490234	+19.09423828	-57.96386719	-69.06005859	+2084
+1457970823.85999990	+14.54589844	+1.91601563	-3.19482422	+64.81933594	-60.64453125	-126.43066406	+3036	+13.93505859	+4.82080078	-3.69580078	-11.88720703	-82.52929688	+17.77587891	+3320	+13.35058594	+1.30078125	-6.02050781	+19.16015625	-57.96386719	-68.99414063	+2072
+1457970823.86420010	+14.53710938	+1.93798828	-3.19042969	+64.86328125	-60.62255859	-126.38671875	+3032	+13.92626953	+4.84277344	-3.69140625	-11.49169922	-82.50732422	+17.44628906	+3324	+13.34619141	+1.32714844	-6.01611328	+19.22607422	-57.96386719	-68.95019531	+2060
+1457970823.87249990	+14.52392578	+1.99511719	-3.18603516	+65.01708984	-60.62255859	-126.29882813	+3032	+13.89990234	+4.90429688	-3.67822266	-10.87646484	-82.48535156	+17.07275391	+3336	+13.33740234	+1.38867188	-6.00292969	+19.35791016	-57.94189453	-68.84033203	+2040
+1457970823.87669990	+14.51953125	+2.02148438	-3.17285156	+65.14892578	-60.64453125	-126.32080078	+3032	+13.89111328	+4.93066406	-3.66503906	-10.76660156	-82.50732422	+17.02880859	+3340	+13.33300781	+1.41503906	-5.99414063	+19.46777344	-57.96386719	-68.81835938	+2032
+1457970823.88080000	+14.51074219	+2.05224609	-3.15966797	+65.30273438	-60.68847656	-126.36474609	+3032	+13.88671875	+4.96142578	-3.64746094	-10.67871094	-82.50732422	+17.05078125	+3344	+13.32861328	+1.44140625	-5.98535156	+19.57763672	-57.98583984	-68.79638672	+2028
+1457970823.88500000	+14.50634766	+2.08740234	-3.14208984	+65.47851563	-60.75439453	-126.40869141	+3036	+13.87792969	+4.98779297	-3.62988281	-10.67871094	-82.55126953	+17.16064453	+3352	+13.32421875	+1.47216797	-5.97216797	+19.68750000	-58.00781250	-68.79638672	+2024
+1457970823.88920000	+14.50195313	+2.11816406	-3.12451172	+65.65429688	-60.84228516	-126.47460938	+3036	+13.87353516	+5.01855469	-3.61230469	-10.74462891	-82.57324219	+17.33642578	+3356	+13.31982422	+1.49853516	-5.95898438	+19.81933594	-58.05175781	-68.79638672	+2020
+1457970823.89330010	+14.50195313	+2.14892578	-3.10693359	+65.85205078	-60.90820313	-126.56250000	+3040	+13.86914063	+5.04931641	-3.59472656	-10.83251953	-82.61718750	+17.53417969	+3364	+13.31982422	+1.52490234	-5.94580078	+19.92919922	-58.07373047	-68.81835938	+2020
+1457970823.89750000	+14.49755859	+2.17968750	-3.08056641	+66.07177734	-60.99609375	-126.67236328	+3044	+13.86474609	+5.08007813	-3.57275391	-10.92041016	-82.66113281	+17.75390625	+3368	+13.31982422	+1.55126953	-5.92822266	+20.08300781	-58.11767578	-68.84033203	+2020
+1457970823.90170000	+14.49316406	+2.21044922	-3.05859375	+66.31347656	-61.08398438	-126.78222656	+3048	+13.86035156	+5.10644531	-3.55078125	-11.03027344	-82.70507813	+17.97363281	+3372	+13.31982422	+1.57763672	-5.91503906	+20.23681641	-58.16162109	-68.88427734	+2024
+1457970823.91000010	+14.48876953	+2.27197266	-3.01025391	+66.77490234	-61.23779297	-127.00195313	+3052	+13.85156250	+5.16357422	-3.50244141	-11.27197266	-82.81494141	+18.41308594	+3384	+13.31542969	+1.62597656	-5.88427734	+20.52246094	-58.24951172	-68.95019531	+2032
+1457970823.91420010	+14.48437500	+2.30273438	-2.98828125	+67.01660156	-61.32568359	-127.13378906	+3052	+13.84716797	+5.18994141	-3.48046875	-11.44775391	-82.85888672	+18.69873047	+3384	+13.31103516	+1.65234375	-5.86669922	+20.65429688	-58.29345703	-68.99414063	+2040
+1457970823.91829990	+14.47998047	+2.32910156	-2.96191406	+67.23632813	-61.41357422	-127.26562500	+3056	+13.84277344	+5.21191406	-3.45849609	-11.64550781	-82.92480469	+18.98437500	+3388	+13.31103516	+1.67431641	-5.85351563	+20.78613281	-58.33740234	-69.03808594	+2048
+1457970823.92249990	+14.47998047	+2.35546875	-2.93994141	+67.43408203	-61.47949219	-127.37548828	+3056	+13.83837891	+5.23388672	-3.43652344	-11.77734375	-82.96875000	+19.20410156	+3392	+13.30664063	+1.69189453	-5.84033203	+20.89599609	-58.38134766	-69.08203125	+2056
+1457970823.92670010	+14.47558594	+2.37744141	-2.92236328	+67.60986328	-61.54541016	-127.44140625	+3052	+13.83398438	+5.25585938	-3.41894531	-11.90917969	-83.01269531	+19.40185547	+3392	+13.30664063	+1.71386719	-5.82714844	+20.98388672	-58.44726563	-69.08203125	+2064
+1457970823.93080000	+14.47119141	+2.39941406	-2.90917969	+67.76367188	-61.58935547	-127.52929688	+3052	+13.82958984	+5.27783203	-3.40136719	-11.99707031	-83.05664063	+19.57763672	+3392	+13.30664063	+1.73144531	-5.81396484	+21.04980469	-58.49121094	-69.10400391	+2068
+1457970823.93499990	+14.46679688	+2.41699219	-2.89599609	+67.85156250	-61.61132813	-127.55126953	+3048	+13.82080078	+5.29541016	-3.38818359	-11.99707031	-83.07861328	+19.62158203	+3392	+13.30224609	+1.74902344	-5.80517578	+21.09375000	-58.51318359	-69.08203125	+2076
+1457970823.94330000	+14.45800781	+2.44335938	-2.87841797	+67.96142578	-61.63330078	-127.55126953	+3040	+13.80322266	+5.32617188	-3.36181641	-11.99707031	-83.12255859	+19.75341797	+3388	+13.28906250	+1.77978516	-5.78759766	+21.13769531	-58.51318359	-68.99414063	+2080
+1457970823.94750000	+14.44921875	+2.45654297	-2.87841797	+67.93945313	-61.63330078	-127.48535156	+3032	+13.79443359	+5.33496094	-3.35302734	-11.95312500	-83.10058594	+19.73144531	+3388	+13.28466797	+1.79296875	-5.78320313	+21.09375000	-58.51318359	-68.90625000	+2084
+1457970823.95160010	+14.44482422	+2.46533203	-2.87841797	+67.89550781	-61.63330078	-127.39746094	+3028	+13.78564453	+5.34375000	-3.34423828	-11.97509766	-83.10058594	+19.77539063	+3388	+13.27587891	+1.80615234	-5.77880859	+21.04980469	-58.53515625	-68.81835938	+2084
+1457970823.96000000	+14.43164063	+2.47412109	-2.87841797	+67.74169922	-61.61132813	-127.19970703	+3016	+13.76367188	+5.35693359	-3.33544922	-11.95312500	-83.05664063	+19.79736328	+3384	+13.26708984	+1.82812500	-5.77001953	+20.93994141	-58.53515625	-68.59863281	+2080
+1457970823.96409990	+14.42724609	+2.48291016	-2.88281250	+67.65380859	-61.61132813	-127.08984375	+3012	+13.75488281	+5.36572266	-3.33105469	-11.90917969	-83.03466797	+19.77539063	+3380	+13.25830078	+1.83691406	-5.77001953	+20.85205078	-58.53515625	-68.48876953	+2076
+1457970823.96830010	+14.42285156	+2.48730469	-2.88720703	+67.56591797	-61.58935547	-126.95800781	+3008	+13.74609375	+5.37011719	-3.33105469	-11.84326172	-82.99072266	+19.73144531	+3380	+13.25390625	+1.85009766	-5.76562500	+20.76416016	-58.53515625	-68.33496094	+2068
+1457970823.97250010	+14.41406250	+2.49169922	-2.89160156	+67.45605469	-61.58935547	-126.82617188	+3004	+13.73291016	+5.37451172	-3.32666016	-11.82128906	-82.94677734	+19.75341797	+3376	+13.24511719	+1.86328125	-5.76562500	+20.67626953	-58.51318359	-68.18115234	+2060
+1457970823.97659990	+14.40966797	+2.49169922	-2.89599609	+67.34619141	-61.58935547	-126.69433594	+3000	+13.72412109	+5.37890625	-3.32666016	-11.84326172	-82.92480469	+19.79736328	+3376	+13.24072266	+1.87207031	-5.76123047	+20.58837891	-58.51318359	-68.04931641	+2056
+1457970823.98499990	+14.39648438	+2.50048828	-2.90039063	+67.10449219	-61.58935547	-126.40869141	+2996	+13.70654297	+5.38769531	-3.31787109	-12.06298828	-82.85888672	+20.06103516	+3376	+13.22753906	+1.89404297	-5.75683594	+20.41259766	-58.51318359	-67.76367188	+2040
+1457970823.98910000	+14.39208984	+2.50488281	-2.90039063	+67.01660156	-61.61132813	-126.29882813	+2992	+13.69775391	+5.39208984	-3.31347656	-12.21679688	-82.83691406	+20.23681641	+3376	+13.22314453	+1.90283203	-5.74804688	+20.32470703	-58.51318359	-67.63183594	+2032
+1457970823.99330000	+14.38769531	+2.50927734	-2.90039063	+66.95068359	-61.63330078	-126.18896484	+2988	+13.68896484	+5.39648438	-3.30908203	-12.39257813	-82.79296875	+20.43457031	+3380	+13.21875000	+1.91162109	-5.74365234	+20.23681641	-58.55712891	-67.52197266	+2024
+1457970824.00160000	+14.37890625	+2.52246094	-2.89599609	+66.84082031	-61.69921875	-126.03515625	+2984	+13.67578125	+5.40966797	-3.29150391	-12.89794922	-82.77099609	+21.00585938	+3380	+13.20996094	+1.92919922	-5.72607422	+20.14892578	-58.60107422	-67.32421875	+2008
+1457970824.00580000	+14.37890625	+2.52685547	-2.88720703	+66.81884766	-61.74316406	-125.96923828	+2984	+13.67138672	+5.41406250	-3.28271484	-13.20556641	-82.77099609	+21.35742188	+3384	+13.20996094	+1.93798828	-5.72167969	+20.10498047	-58.62304688	-67.25830078	+2004
+1457970824.01000000	+14.37451172	+2.53564453	-2.87841797	+66.81884766	-61.80908203	-125.92529297	+2984	+13.66699219	+5.42285156	-3.26953125	-13.57910156	-82.77099609	+21.77490234	+3388	+13.20556641	+1.95117188	-5.71289063	+20.10498047	-58.64501953	-67.19238281	+2000
+1457970824.01830010	+14.37011719	+2.55761719	-2.85205078	+66.86279297	-61.98486328	-125.90332031	+2984	+13.65820313	+5.44042969	-3.23876953	-14.58984375	-82.79296875	+22.85156250	+3396	+13.20117188	+1.96875000	-5.68652344	+20.10498047	-58.73291016	-67.12646484	+1996
+1457970824.02239990	+14.36572266	+2.57080078	-2.83447266	+66.92871094	-62.07275391	-125.92529297	+2988	+13.65820313	+5.44921875	-3.21679688	-15.11718750	-82.81494141	+23.40087891	+3396	+13.20117188	+1.97314453	-5.67333984	+20.10498047	-58.77685547	-67.12646484	+1996
+1457970824.03080010	+14.36572266	+2.59716797	-2.79492188	+67.12646484	-62.27050781	-126.03515625	+2992	+13.65820313	+5.47119141	-3.17724609	-16.21582031	-82.88085938	+24.58740234	+3404	+13.20556641	+1.99072266	-5.64697266	+20.14892578	-58.88671875	-67.14843750	+2000
+1457970824.03490000	+14.36572266	+2.61035156	-2.77294922	+67.23632813	-62.35839844	-126.10107422	+2992	+13.65820313	+5.47998047	-3.15527344	-16.69921875	-82.90283203	+25.09277344	+3404	+13.20556641	+1.99511719	-5.63818359	+20.19287109	-58.93066406	-67.17041016	+2000
+1457970824.03909990	+14.36572266	+2.62353516	-2.75097656	+67.36816406	-62.46826172	-126.16699219	+2992	+13.65820313	+5.49316406	-3.13330078	-17.16064453	-82.94677734	+25.62011719	+3408	+13.20556641	+2.00390625	-5.62500000	+20.23681641	-58.97460938	-67.19238281	+2004
+1457970824.04329990	+14.36572266	+2.63232422	-2.72900391	+67.45605469	-62.55615234	-126.23291016	+2992	+13.65820313	+5.50195313	-3.11572266	-17.57812500	-82.96875000	+26.05957031	+3408	+13.20556641	+2.01269531	-5.61181641	+20.28076172	-58.99658203	-67.21435547	+2012
+1457970824.04740000	+14.36572266	+2.64550781	-2.71142578	+67.52197266	-62.62207031	-126.25488281	+2988	+13.65820313	+5.50634766	-3.09814453	-17.86376953	-82.99072266	+26.36718750	+3408	+13.20556641	+2.01708984	-5.60302734	+20.30273438	-59.04052734	-67.21435547	+2016
+1457970824.05580000	+14.36132813	+2.65869141	-2.67626953	+67.60986328	-62.75390625	-126.29882813	+2984	+13.65820313	+5.51953125	-3.06738281	-18.19335938	-83.01269531	+26.71875000	+3408	+13.20556641	+2.02587891	-5.57666016	+20.30273438	-59.10644531	-67.21435547	+2028
+1457970824.06410000	+14.35693359	+2.66748047	-2.65429688	+67.60986328	-62.81982422	-126.25488281	+2976	+13.65380859	+5.52392578	-3.04980469	-18.06152344	-82.99072266	+26.60888672	+3400	+13.20117188	+2.03906250	-5.55908203	+20.28076172	-59.15039063	-67.14843750	+2040
+1457970824.07240010	+14.35253906	+2.67187500	-2.64550781	+67.47802734	-62.84179688	-126.10107422	+2964	+13.64501953	+5.52832031	-3.04101563	-17.57812500	-82.92480469	+26.12548828	+3396	+13.19238281	+2.05224609	-5.55029297	+20.17089844	-59.12841797	-66.99462891	+2048
+1457970824.08080010	+14.34375000	+2.66748047	-2.64111328	+67.25830078	-62.84179688	-125.88134766	+2952	+13.63623047	+5.53271484	-3.03662109	-16.98486328	-82.85888672	+25.55419922	+3388	+13.17919922	+2.06103516	-5.54150391	+20.03906250	-59.08447266	-66.77490234	+2052
+1457970824.08489990	+14.33935547	+2.66748047	-2.64111328	+67.12646484	-62.81982422	-125.74951172	+2948	+13.63183594	+5.52832031	-3.03662109	-16.63330078	-82.81494141	+25.18066406	+3388	+13.17480469	+2.06542969	-5.53710938	+19.92919922	-59.08447266	-66.64306641	+2052
+1457970824.08909990	+14.33496094	+2.66308594	-2.64111328	+66.99462891	-62.81982422	-125.61767578	+2944	+13.62744141	+5.52832031	-3.03662109	-16.30371094	-82.77099609	+24.85107422	+3384	+13.17041016	+2.06982422	-5.53271484	+19.81933594	-59.06250000	-66.48925781	+2048
+1457970824.09330010	+14.33056641	+2.65869141	-2.64111328	+66.86279297	-62.79785156	-125.48583984	+2944	+13.62304688	+5.52832031	-3.03662109	-15.93017578	-82.70507813	+24.47753906	+3384	+13.16162109	+2.07421875	-5.52832031	+19.68750000	-59.04052734	-66.33544922	+2048
+1457970824.09740000	+14.33056641	+2.65429688	-2.64550781	+66.73095703	-62.79785156	-125.37597656	+2940	+13.61865234	+5.52832031	-3.03662109	-15.60058594	-82.66113281	+24.12597656	+3384	+13.15722656	+2.07861328	-5.52392578	+19.59960938	-59.01855469	-66.20361328	+2044
+1457970824.10159990	+14.32617188	+2.65429688	-2.64550781	+66.59912109	-62.77587891	-125.24414063	+2936	+13.60986328	+5.52392578	-3.03662109	-15.29296875	-82.61718750	+23.84033203	+3384	+13.15283203	+2.08300781	-5.51953125	+19.48974609	-58.97460938	-66.04980469	+2040
+1457970824.10570000	+14.32177734	+2.64990234	-2.64550781	+66.46728516	-62.75390625	-125.11230469	+2936	+13.60546875	+5.52392578	-3.03662109	-14.98535156	-82.57324219	+23.53271484	+3384	+13.14843750	+2.09179688	-5.51513672	+19.40185547	-58.95263672	-65.89599609	+2032
+1457970824.10990000	+14.31738281	+2.64550781	-2.64550781	+66.33544922	-62.73193359	-124.98046875	+2932	+13.60107422	+5.52392578	-3.03222656	-14.72167969	-82.52929688	+23.26904297	+3384	+13.13964844	+2.09619141	-5.51074219	+19.29199219	-58.90869141	-65.76416016	+2024
+1457970824.11820010	+14.31298828	+2.64111328	-2.64111328	+66.11572266	-62.73193359	-124.78271484	+2932	+13.59228516	+5.52392578	-3.01904297	-14.34814453	-82.44140625	+22.89550781	+3388	+13.13085938	+2.10058594	-5.49755859	+19.11621094	-58.88671875	-65.54443359	+2012
+1457970824.12240000	+14.31298828	+2.63671875	-2.63671875	+66.04980469	-62.73193359	-124.71679688	+2932	+13.59228516	+5.52392578	-3.01025391	-14.28222656	-82.41943359	+22.82958984	+3392	+13.13085938	+2.10498047	-5.48876953	+19.05029297	-58.86474609	-65.45654297	+2004
+1457970824.12660000	+14.31298828	+2.63671875	-2.62792969	+65.98388672	-62.73193359	-124.65087891	+2932	+13.58789063	+5.52392578	-3.00146484	-14.23828125	-82.39746094	+22.78564453	+3392	+13.13085938	+2.10937500	-5.47998047	+19.00634766	-58.86474609	-65.41259766	+2000
+1457970824.13070010	+14.31298828	+2.63671875	-2.61914063	+65.93994141	-62.73193359	-124.58496094	+2932	+13.58789063	+5.52832031	-2.98828125	-14.26025391	-82.37548828	+22.80761719	+3396	+13.13085938	+2.10937500	-5.47119141	+18.98437500	-58.86474609	-65.36865234	+1992
+1457970824.13490010	+14.31298828	+2.64111328	-2.61035156	+65.91796875	-62.75390625	-124.56298828	+2936	+13.58789063	+5.52832031	-2.97509766	-14.34814453	-82.35351563	+22.91748047	+3400	+13.13085938	+2.11376953	-5.45800781	+18.98437500	-58.86474609	-65.34667969	+1988
+1457970824.14319990	+14.31298828	+2.64990234	-2.57958984	+65.96191406	-62.77587891	-124.51904297	+2940	+13.58789063	+5.53710938	-2.93554688	-14.78759766	-82.35351563	+23.35693359	+3404	+13.13085938	+2.11376953	-5.43603516	+19.02832031	-58.84277344	-65.39062500	+1980
+1457970824.14739990	+14.31298828	+2.65429688	-2.56201172	+66.00585938	-62.79785156	-124.51904297	+2944	+13.59228516	+5.54150391	-2.91357422	-15.09521484	-82.33154297	+23.66455078	+3408	+13.13085938	+2.11816406	-5.42285156	+19.05029297	-58.82080078	-65.41259766	+1980
+1457970824.15159990	+14.31738281	+2.66308594	-2.54003906	+66.07177734	-62.81982422	-124.54101563	+2948	+13.59228516	+5.55029297	-2.89599609	-15.40283203	-82.33154297	+23.99414063	+3412	+13.13085938	+2.12255859	-5.40966797	+19.07226563	-58.82080078	-65.41259766	+1980
+1457970824.15570000	+14.31738281	+2.67187500	-2.52246094	+66.13769531	-62.84179688	-124.54101563	+2952	+13.59667969	+5.55468750	-2.87402344	-15.68847656	-82.30957031	+24.27978516	+3412	+13.13085938	+2.12255859	-5.39648438	+19.09423828	-58.79882813	-65.45654297	+1980
+1457970824.16409990	+14.32617188	+2.68945313	-2.48730469	+66.20361328	-62.84179688	-124.47509766	+2956	+13.60986328	+5.56347656	-2.83886719	-16.08398438	-82.24365234	+24.69726563	+3412	+13.13525391	+2.12255859	-5.37451172	+19.13818359	-58.75488281	-65.52246094	+1984
+1457970824.16820000	+14.33056641	+2.69824219	-2.47412109	+66.20361328	-62.84179688	-124.40917969	+2956	+13.61425781	+5.56787109	-2.82128906	-16.12792969	-82.17773438	+24.78515625	+3412	+13.13525391	+2.12695313	-5.36572266	+19.16015625	-58.71093750	-65.52246094	+1988
+1457970824.17240000	+14.33056641	+2.70703125	-2.46533203	+66.15966797	-62.81982422	-124.29931641	+2952	+13.61425781	+5.57226563	-2.80810547	-16.04003906	-82.13378906	+24.76318359	+3408	+13.13964844	+2.12695313	-5.35693359	+19.13818359	-58.66699219	-65.52246094	+1992
+1457970824.17660000	+14.33496094	+2.71142578	-2.46093750	+66.09375000	-62.79785156	-124.18945313	+2952	+13.61865234	+5.58105469	-2.79931641	-15.79833984	-82.06787109	+24.58740234	+3408	+13.13525391	+2.12695313	-5.35253906	+19.13818359	-58.60107422	-65.50048828	+1996
+1457970824.18070010	+14.33496094	+2.71582031	-2.45214844	+66.02783203	-62.77587891	-124.07958984	+2952	+13.61865234	+5.58105469	-2.79052734	-15.46875000	-81.97998047	+24.32373047	+3404	+13.13525391	+2.13134766	-5.34814453	+19.09423828	-58.51318359	-65.45654297	+2004
+1457970824.18490000	+14.33935547	+2.72021484	-2.45214844	+65.87402344	-62.73193359	-123.88183594	+2948	+13.62304688	+5.58544922	-2.78613281	-14.94140625	-81.89208984	+23.86230469	+3400	+13.13085938	+2.13134766	-5.34814453	+19.02832031	-58.44726563	-65.39062500	+2008
+1457970824.18899990	+14.33935547	+2.72021484	-2.45654297	+65.72021484	-62.68798828	-123.68408203	+2944	+13.62304688	+5.58544922	-2.78613281	-14.19433594	-81.78222656	+23.18115234	+3396	+13.13085938	+2.13134766	-5.34375000	+18.96240234	-58.38134766	-65.30273438	+2012
+1457970824.19320010	+14.33935547	+2.72021484	-2.46093750	+65.52246094	-62.62207031	-123.48632813	+2940	+13.62304688	+5.58544922	-2.79052734	-13.31542969	-81.67236328	+22.41210938	+3396	+13.12646484	+2.13134766	-5.34375000	+18.89648438	-58.29345703	-65.23681641	+2012
+1457970824.19740010	+14.33935547	+2.72021484	-2.46972656	+65.30273438	-62.55615234	-123.22265625	+2940	+13.62304688	+5.58544922	-2.79492188	-12.30468750	-81.56250000	+21.46728516	+3392	+13.12646484	+2.13134766	-5.34814453	+18.80859375	-58.20556641	-65.12695313	+2016
+1457970824.20569990	+14.33935547	+2.71142578	-2.48730469	+64.86328125	-62.42431641	-122.76123047	+2940	+13.61865234	+5.58984375	-2.80810547	-9.66796875	-81.29882813	+19.02832031	+3392	+13.11767578	+2.13574219	-5.35693359	+18.63281250	-58.02978516	-64.92919922	+2020
+1457970824.20989990	+14.33935547	+2.70703125	-2.50048828	+64.59960938	-62.35839844	-122.49755859	+2940	+13.61425781	+5.58984375	-2.81689453	-8.15185547	-81.16699219	+17.64404297	+3392	+13.11328125	+2.13574219	-5.36572266	+18.54492188	-57.91992188	-64.81933594	+2020
+1457970824.21400000	+14.33935547	+2.70703125	-2.50927734	+64.37988281	-62.31445313	-122.25585938	+2940	+13.60986328	+5.58544922	-2.83007813	-6.30615234	-81.01318359	+15.90820313	+3392	+13.10888672	+2.13574219	-5.37011719	+18.45703125	-57.83203125	-64.73144531	+2020
+1457970824.21820000	+14.33496094	+2.70263672	-2.51806641	+64.16015625	-62.27050781	-122.01416016	+2940	+13.60546875	+5.58544922	-2.83886719	-4.48242188	-80.88134766	+14.15039063	+3392	+13.10449219	+2.13574219	-5.37890625	+18.36914063	-57.74414063	-64.64355469	+2016
+1457970824.22240000	+14.33496094	+2.69384766	-2.53125000	+63.91845703	-62.22656250	-121.77246094	+2940	+13.60546875	+5.58544922	-2.84765625	-2.59277344	-80.77148438	+12.34863281	+3396	+13.10009766	+2.14013672	-5.38330078	+18.30322266	-57.67822266	-64.55566406	+2016
+1457970824.22650000	+14.33496094	+2.68945313	-2.54003906	+63.65478516	-62.20458984	-121.48681641	+2944	+13.60107422	+5.58544922	-2.86083984	-0.26367188	-80.59570313	+10.12939453	+3396	+13.09570313	+2.13574219	-5.38769531	+18.23730469	-57.61230469	-64.48974609	+2008
+1457970824.23070000	+14.33056641	+2.68505859	-2.55322266	+63.36914063	-62.16064453	-121.20117188	+2944	+13.60107422	+5.58984375	-2.87402344	+1.97753906	-80.44189453	+7.97607422	+3400	+13.09570313	+2.13574219	-5.39208984	+18.19335938	-57.54638672	-64.44580078	+2004
+1457970824.23490000	+14.33056641	+2.68066406	-2.56201172	+63.10546875	-62.16064453	-120.89355469	+2948	+13.59667969	+5.59423828	-2.87841797	+4.28466797	-80.35400391	+5.80078125	+3400	+13.09130859	+2.14013672	-5.40087891	+18.14941406	-57.50244141	-64.40185547	+2000
+1457970824.23900010	+14.33056641	+2.67626953	-2.56640625	+62.79785156	-62.16064453	-120.54199219	+2948	+13.59667969	+5.59863281	-2.88281250	+7.22900391	-80.17822266	+2.98828125	+3404	+13.09130859	+2.14013672	-5.40527344	+18.12744141	-57.45849609	-64.40185547	+1992
+1457970824.24320010	+14.32617188	+2.67626953	-2.57519531	+62.44628906	-62.18261719	-120.14648438	+2948	+13.59228516	+5.60742188	-2.88720703	+9.86572266	-80.02441406	+0.48339844	+3404	+13.08691406	+2.14013672	-5.40527344	+18.12744141	-57.41455078	-64.40185547	+1984
+1457970824.24740000	+14.32617188	+2.67187500	-2.57519531	+62.07275391	-62.24853516	-119.75097656	+2948	+13.59228516	+5.61621094	-2.88720703	+12.52441406	-79.89257813	-2.02148438	+3404	+13.08251953	+2.14013672	-5.40966797	+18.12744141	-57.37060547	-64.40185547	+1980
+1457970824.25570010	+14.33056641	+2.66308594	-2.57519531	+60.86425781	-62.44628906	-118.43261719	+2948	+13.59228516	+5.63818359	-2.88720703	+18.72070313	-79.49707031	-7.91015625	+3408	+13.08251953	+2.14013672	-5.41406250	+18.14941406	-57.32666016	-64.44580078	+1964
+1457970824.25980000	+14.33496094	+2.65869141	-2.57080078	+60.22705078	-62.62207031	-117.77343750	+2948	+13.59228516	+5.65136719	-2.87841797	+21.57714844	-79.32128906	-10.59082031	+3412	+13.08251953	+2.14013672	-5.41406250	+18.17138672	-57.32666016	-64.46777344	+1960
+1457970824.26399990	+14.33935547	+2.65429688	-2.56201172	+58.95263672	-62.86376953	-116.45507813	+2948	+13.59228516	+5.66894531	-2.87841797	+24.45556641	-79.05761719	-13.31542969	+3412	+13.08251953	+2.14013672	-5.41406250	+18.19335938	-57.32666016	-64.51171875	+1952
+1457970824.26819990	+14.34814453	+2.64990234	-2.55761719	+57.78808594	-63.06152344	-115.26855469	+2948	+13.59228516	+5.68652344	-2.87841797	+27.22412109	-78.77197266	-15.93017578	+3416	+13.07812500	+2.14013672	-5.41406250	+18.21533203	-57.30468750	-64.55566406	+1948
+1457970824.27230000	+14.35693359	+2.64550781	-2.54882813	+56.64550781	-63.32519531	-114.14794922	+2948	+13.59228516	+5.70410156	-2.87402344	+30.03662109	-78.48632813	-18.54492188	+3416	+13.07812500	+2.14013672	-5.41406250	+18.23730469	-57.30468750	-64.59960938	+1944
+1457970824.27650000	+14.36572266	+2.63671875	-2.53564453	+54.90966797	-63.58886719	-112.45605469	+2944	+13.58789063	+5.72167969	-2.86962891	+32.71728516	-78.15673828	-21.07177734	+3420	+13.07812500	+2.14013672	-5.41406250	+18.28125000	-57.30468750	-64.62158203	+1940
+1457970824.28070000	+14.37011719	+2.62353516	-2.53564453	+53.30566406	-63.78662109	-110.93994141	+2944	+13.58789063	+5.73925781	-2.86523438	+35.31005859	-77.80517578	-23.51074219	+3420	+13.07812500	+2.14013672	-5.41406250	+18.30322266	-57.30468750	-64.66552734	+1940
+1457970824.28480010	+14.37890625	+2.61474609	-2.52685547	+51.61376953	-64.00634766	-109.33593750	+2940	+13.58349609	+5.75244141	-2.87402344	+37.70507813	-77.38769531	-25.75195313	+3424	+13.07812500	+2.14013672	-5.41406250	+18.32519531	-57.28271484	-64.70947266	+1936
+1457970824.29320000	+14.39208984	+2.58398438	-2.54443359	+47.65869141	-64.16015625	-105.57861328	+2940	+13.57910156	+5.78759766	-2.88281250	+42.05566406	-76.50878906	-29.83886719	+3428	+13.07373047	+2.14453125	-5.41845703	+18.36914063	-57.28271484	-64.73144531	+1936
+1457970824.29730010	+14.39648438	+2.57080078	-2.55761719	+45.52734375	-64.22607422	-103.55712891	+2936	+13.57470703	+5.80078125	-2.90039063	+43.83544922	-75.98144531	-31.48681641	+3432	+13.07373047	+2.14013672	-5.42285156	+18.34716797	-57.26074219	-64.73144531	+1936
+1457970824.30150010	+14.40087891	+2.55322266	-2.57080078	+43.30810547	-64.22607422	-101.44775391	+2936	+13.56591797	+5.81396484	-2.91796875	+45.50537109	-75.49804688	-33.04687500	+3436	+13.07373047	+2.14013672	-5.42285156	+18.34716797	-57.23876953	-64.73144531	+1940
+1457970824.30570010	+14.40527344	+2.52685547	-2.58837891	+41.00097656	-64.18212891	-99.31640625	+2936	+13.56152344	+5.81835938	-2.93554688	+46.95556641	-74.99267578	-34.40917969	+3436	+13.06933594	+2.14013672	-5.43164063	+18.30322266	-57.21679688	-64.68750000	+1944
+1457970824.30979990	+14.40966797	+2.50488281	-2.61914063	+38.64990234	-63.98437500	-97.11914063	+2940	+13.55273438	+5.82275391	-2.96630859	+48.07617188	-74.37744141	-35.46386719	+3440	+13.06494141	+2.13574219	-5.43603516	+18.25927734	-57.17285156	-64.64355469	+1948
+1457970824.31399990	+14.40966797	+2.48291016	-2.64990234	+36.36474609	-63.78662109	-94.96582031	+2944	+13.54394531	+5.82714844	-2.99267578	+49.21875000	-73.89404297	-36.49658203	+3444	+13.06494141	+2.13574219	-5.44482422	+18.21533203	-57.12890625	-64.57763672	+1952
+1457970824.31820010	+14.40527344	+2.45214844	-2.68066406	+34.16748047	-63.54492188	-92.94433594	+2948	+13.53515625	+5.82275391	-3.01464844	+50.18554688	-73.36669922	-37.44140625	+3448	+13.06054688	+2.13134766	-5.45361328	+18.12744141	-57.08496094	-64.51171875	+1956
+1457970824.32230000	+14.40966797	+2.42578125	-2.72021484	+32.05810547	-63.21533203	-90.98876953	+2952	+13.52636719	+5.81835938	-3.06298828	+50.75683594	-72.77343750	-37.96875000	+3456	+13.05615234	+2.12695313	-5.46240234	+18.03955078	-57.01904297	-64.40185547	+1960
+1457970824.32649990	+14.40966797	+2.40820313	-2.75976563	+30.08056641	-62.88574219	-89.09912109	+2960	+13.52197266	+5.81396484	-3.09814453	+51.37207031	-72.29003906	-38.54003906	+3460	+13.04736328	+2.11816406	-5.47998047	+17.86376953	-56.90917969	-64.22607422	+1968
+1457970824.33480000	+14.40527344	+2.35107422	-2.84765625	+26.58691406	-62.07275391	-85.86914063	+2972	+13.50000000	+5.79638672	-3.18603516	+52.16308594	-71.27929688	-39.26513672	+3468	+13.02978516	+2.10058594	-5.51953125	+17.51220703	-56.66748047	-63.87451172	+1980
+1457970824.33900000	+14.40527344	+2.32910156	-2.89160156	+25.02685547	-61.69921875	-84.39697266	+2976	+13.49121094	+5.79199219	-3.22558594	+52.53662109	-70.83984375	-39.57275391	+3472	+13.00781250	+2.07421875	-5.56787109	+17.09472656	-56.33789063	-63.43505859	+1996
+1457970824.34310010	+14.40527344	+2.29833984	-2.93115234	+23.62060547	-61.30371094	-83.14453125	+2980	+13.48242188	+5.77441406	-3.26953125	+52.77832031	-70.42236328	-39.79248047	+3480	+12.99023438	+2.05224609	-5.61181641	+16.72119141	-56.07421875	-63.08349609	+2004
+1457970824.34730010	+14.40087891	+2.27197266	-2.98388672	+22.43408203	-60.82031250	-82.04589844	+2988	+13.47363281	+5.76123047	-3.31787109	+52.86621094	-69.93896484	-39.88037109	+3488	+12.97265625	+2.03027344	-5.65136719	+16.43554688	-55.81054688	-62.77587891	+2008
+1457970824.35150000	+14.40087891	+2.24560547	-3.02343750	+21.33544922	-60.42480469	-81.03515625	+2992	+13.46923828	+5.74365234	-3.36181641	+53.04199219	-69.58740234	-40.05615234	+3492	+12.94189453	+1.99072266	-5.71289063	+15.99609375	-55.39306641	-62.33642578	+2020
+1457970824.35560010	+14.40087891	+2.21923828	-3.06298828	+20.41259766	-60.05126953	-80.20019531	+2996	+13.46044922	+5.73046875	-3.40136719	+53.23974609	-69.25781250	-40.20996094	+3496	+12.92431641	+1.96435547	-5.76123047	+15.75439453	-55.12939453	-62.13867188	+2024
+1457970824.35980010	+14.40087891	+2.19726563	-3.10693359	+19.62158203	-59.63378906	-79.47509766	+3000	+13.45166016	+5.72167969	-3.44970703	+53.28369141	-68.88427734	-40.25390625	+3500	+12.91113281	+1.93798828	-5.79638672	+15.60058594	-54.88769531	-62.02880859	+2020
+1457970824.36400010	+14.40087891	+2.17968750	-3.15087891	+18.89648438	-59.23828125	-78.77197266	+3000	+13.44726563	+5.70849609	-3.48925781	+53.34960938	-68.59863281	-40.29785156	+3504	+12.89794922	+1.91162109	-5.83154297	+15.49072266	-54.64599609	-61.96289063	+2020
+1457970824.36809990	+14.40087891	+2.15771484	-3.19042969	+18.28125000	-58.86474609	-78.22265625	+3000	+13.44287109	+5.69970703	-3.52880859	+53.41552734	-68.29101563	-40.31982422	+3504	+12.88916016	+1.88964844	-5.86230469	+15.44677734	-54.44824219	-61.94091797	+2012
+1457970824.37229990	+14.39648438	+2.14013672	-3.22998047	+17.81982422	-58.46923828	-77.76123047	+3000	+13.43408203	+5.69091797	-3.57275391	+53.48144531	-67.98339844	-40.36376953	+3504	+12.87597656	+1.86767578	-5.89306641	+15.44677734	-54.20654297	-61.96289063	+2008
+1457970824.38060000	+14.39648438	+2.10498047	-3.31347656	+16.98486328	-57.70019531	-76.97021484	+2996	+13.42968750	+5.66894531	-3.63867188	+53.61328125	-67.50000000	-40.42968750	+3500	+12.84960938	+1.81494141	-5.95898438	+15.53466797	-53.74511719	-62.11669922	+1996
+1457970824.38480000	+14.39648438	+2.08740234	-3.34863281	+16.67724609	-57.34863281	-76.68457031	+2992	+13.42529297	+5.65576172	-3.68261719	+53.59130859	-67.23632813	-40.40771484	+3500	+12.83642578	+1.78857422	-5.98974609	+15.60058594	-53.48144531	-62.22656250	+1996
+1457970824.38899990	+14.39648438	+2.06982422	-3.39257813	+16.39160156	-56.93115234	-76.39892578	+2992	+13.42529297	+5.64697266	-3.71777344	+53.56933594	-66.99462891	-40.36376953	+3496	+12.82763672	+1.76220703	-6.02050781	+15.66650391	-53.21777344	-62.35839844	+1996
+1457970824.39310000	+14.39648438	+2.05224609	-3.43212891	+16.17187500	-56.53564453	-76.20117188	+2988	+13.42529297	+5.63378906	-3.75732422	+53.52539063	-66.70898438	-40.27587891	+3492	+12.81445313	+1.73144531	-6.05566406	+15.75439453	-52.93212891	-62.51220703	+1996
+1457970824.39730000	+14.40087891	+2.03466797	-3.47167969	+16.01806641	-56.14013672	-76.04736328	+2984	+13.42529297	+5.62060547	-3.80126953	+53.43750000	-66.42333984	-40.18798828	+3492	+12.80126953	+1.69628906	-6.08642578	+15.86425781	-52.62451172	-62.70996094	+1996
+1457970824.40150000	+14.40087891	+2.02148438	-3.52001953	+15.86425781	-55.61279297	-75.84960938	+2980	+13.42089844	+5.61181641	-3.84521484	+53.32763672	-66.13769531	-40.03417969	+3484	+12.78808594	+1.66552734	-6.13037109	+15.99609375	-52.22900391	-62.86376953	+2000
+1457970824.40560010	+14.40087891	+1.99951172	-3.57275391	+15.68847656	-55.06347656	-75.69580078	+2976	+13.42089844	+5.59423828	-3.89794922	+53.15185547	-65.80810547	-39.81445313	+3484	+12.77050781	+1.63037109	-6.16992188	+16.08398438	-51.81152344	-63.01757813	+2004
+1457970824.40980010	+14.40087891	+1.97314453	-3.62109375	+15.60058594	-54.55810547	-75.60791016	+2972	+13.41650391	+5.57226563	-3.95068359	+52.91015625	-65.45654297	-39.57275391	+3480	+12.75292969	+1.59521484	-6.21386719	+16.19384766	-51.37207031	-63.17138672	+2012
+1457970824.41389990	+14.40087891	+1.95117188	-3.67822266	+15.51269531	-53.94287109	-75.49804688	+2972	+13.41650391	+5.55468750	-4.00781250	+52.64648438	-65.06103516	-39.28710938	+3476	+12.72656250	+1.55126953	-6.26220703	+16.30371094	-50.80078125	-63.32519531	+2024
+1457970824.42230010	+14.40087891	+1.88525391	-3.79248047	+15.35888672	-52.71240234	-75.43212891	+2968	+13.41210938	+5.49316406	-4.13085938	+51.89941406	-64.22607422	-38.56201172	+3476	+12.68261719	+1.45898438	-6.35888672	+16.47949219	-49.72412109	-63.67675781	+2044
+1457970824.42639990	+14.40087891	+1.86328125	-3.86718750	+15.35888672	-51.96533203	-75.34423828	+2968	+13.40771484	+5.45800781	-4.20996094	+51.39404297	-63.67675781	-38.01269531	+3480	+12.65625000	+1.40625000	-6.42480469	+16.54541016	-48.99902344	-63.78662109	+2056
+1457970824.43479990	+14.40087891	+1.78857422	-4.01220703	+15.40283203	-50.40527344	-75.41015625	+2968	+13.39892578	+5.37011719	-4.37695313	+50.27343750	-62.55615234	-36.93603516	+3484	+12.59912109	+1.29638672	-6.53027344	+16.65527344	-47.70263672	-64.02832031	+2076
+1457970824.44310000	+14.39648438	+1.70507813	-4.17480469	+15.55664063	-48.66943359	-75.49804688	+2968	+13.38134766	+5.25585938	-4.58349609	+48.86718750	-61.12792969	-35.55175781	+3496	+12.53759766	+1.18652344	-6.64892578	+16.74316406	-46.18652344	-64.20410156	+2088
+1457970824.44730000	+14.39208984	+1.66113281	-4.25830078	+15.68847656	-47.76855469	-75.60791016	+2968	+13.37255859	+5.19433594	-4.68017578	+48.14208984	-60.42480469	-34.89257813	+3500	+12.50244141	+1.12500000	-6.70605469	+16.78710938	-45.43945313	-64.29199219	+2092
+1457970824.45140000	+14.38769531	+1.62158203	-4.34619141	+15.86425781	-46.86767578	-75.67382813	+2972	+13.35498047	+5.11523438	-4.81201172	+47.21923828	-59.52392578	-34.01367188	+3512	+12.47167969	+1.06347656	-6.76318359	+16.80908203	-44.67041016	-64.37988281	+2092
+1457970824.45980000	+14.37451172	+1.52490234	-4.51757813	+16.30371094	-45.04394531	-76.02539063	+2972	+13.33300781	+4.97900391	-5.01855469	+45.79101563	-58.02978516	-32.69531250	+3520	+12.40136719	+0.92724609	-6.87304688	+16.87500000	-43.06640625	-64.64355469	+2088
+1457970824.46390010	+14.37011719	+1.48095703	-4.60986328	+16.56738281	-44.09912109	-76.15722656	+2972	+13.31982422	+4.90429688	-5.12841797	+45.06591797	-57.19482422	-32.01416016	+3524	+12.36621094	+0.85693359	-6.93017578	+16.89697266	-42.23144531	-64.75341797	+2084
+1457970824.46810010	+14.36132813	+1.42822266	-4.69775391	+16.80908203	-43.15429688	-76.33300781	+2972	+13.30224609	+4.83398438	-5.23828125	+44.36279297	-56.42578125	-31.37695313	+3524	+12.33105469	+0.78222656	-6.98730469	+16.89697266	-41.37451172	-64.88525391	+2076
+1457970824.47230010	+14.35253906	+1.37548828	-4.78564453	+17.09472656	-42.18750000	-76.50878906	+2968	+13.28466797	+4.75927734	-5.33496094	+43.68164063	-55.63476563	-30.78369141	+3520	+12.28710938	+0.70751953	-7.03564453	+16.91894531	-40.49560547	-65.01708984	+2064
+1457970824.48060010	+14.32617188	+1.26562500	-4.96142578	+17.57812500	-40.27587891	-76.79443359	+2964	+13.25390625	+4.60546875	-5.53271484	+42.31933594	-54.05273438	-29.57519531	+3516	+12.20800781	+0.54492188	-7.13671875	+16.94091797	-38.73779297	-65.30273438	+2048
+1457970824.48480010	+14.31738281	+1.20410156	-5.04492188	+17.75390625	-39.33105469	-76.92626953	+2964	+13.24072266	+4.52636719	-5.62500000	+41.63818359	-53.28369141	-29.02587891	+3512	+12.16406250	+0.46142578	-7.18066406	+16.91894531	-37.85888672	-65.45654297	+2040
+1457970824.48889990	+14.30419922	+1.14697266	-5.12841797	+17.95166016	-38.36425781	-77.01416016	+2960	+13.22753906	+4.44287109	-5.71728516	+40.97900391	-52.51464844	-28.47656250	+3504	+12.12451172	+0.37792969	-7.22900391	+16.87500000	-36.95800781	-65.54443359	+2032
+1457970824.49309990	+14.29101563	+1.08105469	-5.21630859	+18.10546875	-37.39746094	-77.08007813	+2956	+13.21875000	+4.36376953	-5.80517578	+40.34179688	-51.74560547	-27.92724609	+3496	+12.08496094	+0.28564453	-7.27294922	+16.78710938	-36.03515625	-65.67626953	+2024
+1457970824.49720000	+14.27343750	+1.01074219	-5.29101563	+18.19335938	-36.47460938	-77.14599609	+2952	+13.20117188	+4.28466797	-5.87548828	+39.74853516	-51.04248047	-27.42187500	+3488	+12.04101563	+0.19335938	-7.31250000	+16.74316406	-35.11230469	-65.83007813	+2020
+1457970824.50140000	+14.25585938	+0.94042969	-5.37451172	+18.23730469	-35.41992188	-77.14599609	+2944	+13.19238281	+4.20556641	-5.95458984	+39.15527344	-50.27343750	-26.89453125	+3472	+11.99707031	+0.10546875	-7.35644531	+16.65527344	-34.12353516	-65.85205078	+2012
+1457970824.50970010	+14.22070313	+0.78222656	-5.53271484	+18.12744141	-33.37646484	-77.03613281	+2932	+13.16601563	+4.02978516	-6.09960938	+37.83691406	-48.75732422	-25.81787109	+3448	+11.90039063	-0.09228516	-7.43554688	+16.39160156	-32.14599609	-65.98388672	+2008
+1457970824.51390000	+14.20312500	+0.70751953	-5.61621094	+18.03955078	-32.27783203	-76.90429688	+2924	+13.15722656	+3.94628906	-6.16552734	+37.19970703	-48.01025391	-25.26855469	+3432	+11.84765625	-0.18457031	-7.47509766	+16.23779297	-31.11328125	-65.93994141	+2008
+1457970824.51810000	+14.18115234	+0.61523438	-5.70410156	+17.88574219	-31.15722656	-76.77246094	+2920	+13.14404297	+3.84960938	-6.22705078	+36.54052734	-47.24121094	-24.71923828	+3420	+11.79931641	-0.29443359	-7.51025391	+16.04003906	-30.05859375	-65.93994141	+2008
+1457970824.52220010	+14.16357422	+0.52294922	-5.77441406	+17.68798828	-30.10253906	-76.64062500	+2912	+13.13085938	+3.75292969	-6.28857422	+35.85937500	-46.49414063	-24.16992188	+3404	+11.74658203	-0.40429688	-7.54101563	+15.82031250	-29.02587891	-65.91796875	+2012
+1457970824.52640010	+14.14160156	+0.43066406	-5.85791016	+17.46826172	-28.93798828	-76.44287109	+2912	+13.12207031	+3.66064453	-6.35009766	+35.20019531	-45.72509766	-23.57666016	+3384	+11.69384766	-0.50097656	-7.58056641	+15.60058594	-27.92724609	-65.76416016	+2012
+1457970824.53060010	+14.11962891	+0.32958984	-5.94580078	+17.22656250	-27.75146484	-76.26708984	+2912	+13.10888672	+3.55517578	-6.41162109	+34.51904297	-44.93408203	-23.02734375	+3368	+11.64111328	-0.61523438	-7.61572266	+15.33691406	-26.78466797	-65.69824219	+2020
+1457970824.53469990	+14.09765625	+0.22851563	-6.02490234	+17.00683594	-26.54296875	-76.11328125	+2916	+13.08691406	+3.44531250	-6.47314453	+33.81591797	-44.12109375	-22.45605469	+3352	+11.58398438	-0.72949219	-7.64648438	+15.09521484	-25.68603516	-65.61035156	+2024
+1457970824.54310010	+14.04052734	+0.02197266	-6.19628906	+16.56738281	-24.06005859	-75.69580078	+2924	+13.04736328	+3.22119141	-6.59619141	+32.38769531	-42.42919922	-21.24755859	+3316	+11.46093750	-0.95361328	-7.71240234	+14.56787109	-23.33496094	-65.25878906	+2040
+1457970824.54720000	+14.00976563	-0.08349609	-6.28417969	+16.39160156	-22.78564453	-75.52001953	+2932	+13.02099609	+3.09814453	-6.66210938	+31.61865234	-41.52832031	-20.63232422	+3300	+11.40380859	-1.07226563	-7.73437500	+14.30419922	-22.21435547	-65.10498047	+2048
+1457970824.55139990	+13.97900391	-0.18457031	-6.36767578	+16.25976563	-21.62109375	-75.30029297	+2936	+12.99462891	+2.98388672	-6.72363281	+30.89355469	-40.71533203	-20.01708984	+3280	+11.34228516	-1.17773438	-7.76074219	+14.06250000	-21.11572266	-64.86328125	+2052
+1457970824.55559990	+13.94824219	-0.30322266	-6.44238281	+16.12792969	-20.41259766	-75.16845703	+2944	+12.96826172	+2.84765625	-6.78076172	+30.16845703	-39.90234375	-19.48974609	+3260	+11.28076172	-1.30517578	-7.78710938	+13.77685547	-19.97314453	-64.73144531	+2064
+1457970824.55970000	+13.91308594	-0.41748047	-6.53466797	+16.08398438	-19.16015625	-75.08056641	+2948	+12.93310547	+2.71582031	-6.84667969	+29.44335938	-38.97949219	-18.94042969	+3244	+11.22363281	-1.42822266	-7.80468750	+13.55712891	-18.89648438	-64.59960938	+2068
+1457970824.56800010	+13.84277344	-0.64160156	-6.67529297	+16.14990234	-16.96289063	-74.86083984	+2952	+12.86279297	+2.44775391	-6.97412109	+28.01513672	-37.26562500	-17.84179688	+3200	+11.10058594	-1.66992188	-7.83984375	+13.11767578	-16.83105469	-64.24804688	+2084
+1457970824.57220010	+13.79882813	-0.75585938	-6.76318359	+16.28173828	-15.73242188	-74.79492188	+2952	+12.81445313	+2.30712891	-7.04003906	+27.33398438	-36.34277344	-17.33642578	+3180	+11.04345703	-1.79296875	-7.85302734	+12.96386719	-15.82031250	-64.13818359	+2084
+1457970824.58049990	+13.71093750	-0.97119141	-6.87744141	+16.76513672	-13.86474609	-74.64111328	+2936	+12.72656250	+2.02148438	-7.14111328	+26.03759766	-34.80468750	-16.41357422	+3132	+10.91601563	-2.03906250	-7.86621094	+12.67822266	-13.97460938	-63.85253906	+2092
+1457970824.58470010	+13.66259766	-1.08544922	-6.94775391	+17.07275391	-12.83203125	-74.61914063	+2928	+12.67382813	+1.87646484	-7.19824219	+25.44433594	-33.96972656	-15.99609375	+3112	+10.85888672	-2.16650391	-7.86621094	+12.56835938	-13.11767578	-63.78662109	+2088
+1457970824.58890010	+13.61425781	-1.17773438	-6.99169922	+17.53417969	-12.12890625	-74.55322266	+2908	+12.62988281	+1.74023438	-7.23779297	+24.87304688	-33.28857422	-15.55664063	+3084	+10.79736328	-2.28515625	-7.86181641	+12.52441406	-12.37060547	-63.65478516	+2084
+1457970824.59299990	+13.56591797	-1.29638672	-7.02685547	+17.92968750	-11.38183594	-74.57519531	+2892	+12.58154297	+1.59521484	-7.27294922	+24.32373047	-32.62939453	-15.22705078	+3056	+10.73583984	-2.42138672	-7.86181641	+12.41455078	-11.55761719	-63.61083984	+2084
+1457970824.59719990	+13.50878906	-1.40625000	-7.07958984	+18.39111328	-10.52490234	-74.55322266	+2876	+12.52441406	+1.45458984	-7.30810547	+23.84033203	-31.92626953	-14.89746094	+3024	+10.67871094	-2.54882813	-7.85302734	+12.39257813	-10.83251953	-63.58886719	+2076
+1457970824.60139990	+13.45166016	-1.49414063	-7.11035156	+19.00634766	-9.93164063	-74.50927734	+2852	+12.47607422	+1.32714844	-7.33447266	+23.40087891	-31.35498047	-14.52392578	+2992	+10.61279297	-2.67187500	-7.84423828	+12.41455078	-10.15136719	-63.50097656	+2072
+1457970824.60550000	+13.39453125	-1.60400391	-7.13671875	+19.53369141	-9.33837891	-74.48730469	+2832	+12.42333984	+1.18212891	-7.35644531	+22.93945313	-30.76171875	-14.23828125	+2960	+10.54687500	-2.80371094	-7.83544922	+12.37060547	-9.44824219	-63.45703125	+2068
+1457970824.60970000	+13.32861328	-1.70507813	-7.16308594	+20.08300781	-8.70117188	-74.44335938	+2812	+12.36621094	+1.04589844	-7.36962891	+22.54394531	-30.16845703	-13.95263672	+2924	+10.48974609	-2.93554688	-7.81787109	+12.39257813	-8.81103516	-63.41308594	+2060
+1457970824.61800000	+13.20556641	-1.89843750	-7.18505859	+21.33544922	-7.80029297	-74.33349609	+2764	+12.26953125	+0.78222656	-7.36962891	+21.81884766	-29.31152344	-13.42529297	+2848	+10.35791016	-3.19042969	-7.78710938	+12.45849609	-7.58056641	-63.30322266	+2048
+1457970824.62220000	+13.13964844	-1.99951172	-7.18945313	+21.90673828	-7.33886719	-74.28955078	+2740	+12.21240234	+0.65039063	-7.36083984	+21.51123047	-28.87207031	-13.20556641	+2808	+10.29638672	-3.32226563	-7.76074219	+12.50244141	-7.00927734	-63.30322266	+2044
+1457970824.62640000	+13.07812500	-2.09179688	-7.18945313	+22.56591797	-6.98730469	-74.20166016	+2716	+12.16406250	+0.53173828	-7.35205078	+21.24755859	-28.47656250	-12.91992188	+2768	+10.23046875	-3.44970703	-7.73437500	+12.54638672	-6.45996094	-63.23730469	+2040
+1457970824.63050010	+13.01220703	-2.19287109	-7.19384766	+23.15917969	-6.59179688	-74.13574219	+2700	+12.11572266	+0.39990234	-7.33886719	+20.93994141	-28.08105469	-12.70019531	+2724	+10.16455078	-3.58154297	-7.71240234	+12.56835938	-5.86669922	-63.19335938	+2040
+1457970824.63890000	+12.88037109	-2.38183594	-7.17626953	+24.30175781	-5.88867188	-73.95996094	+2664	+12.01025391	+0.15820313	-7.29052734	+20.43457031	-27.37792969	-12.21679688	+2640	+10.03271484	-3.83642578	-7.65527344	+12.72216797	-4.79003906	-63.06152344	+2040
+1457970824.64720010	+12.74853516	-2.58398438	-7.14990234	+25.31250000	-5.22949219	-73.71826172	+2636	+11.90917969	-0.10107422	-7.23339844	+19.86328125	-26.69677734	-11.79931641	+2572	+9.90527344	-4.09570313	-7.58935547	+12.83203125	-3.71337891	-62.92968750	+2052
+1457970824.65549990	+12.61669922	-2.78613281	-7.11914063	+26.23535156	-4.57031250	-73.38867188	+2616	+11.80810547	-0.34716797	-7.17187500	+19.29199219	-26.01562500	-11.27197266	+2508	+9.76904297	-4.34619141	-7.51904297	+12.91992188	-2.63671875	-62.70996094	+2064
+1457970824.66800000	+12.42333984	-3.09814453	-7.05761719	+27.39990234	-3.60351563	-72.83935547	+2600	+11.64550781	-0.72509766	-7.06640625	+18.34716797	-24.91699219	-10.45898438	+2436	+9.57568359	-4.72412109	-7.39160156	+13.11767578	-1.16455078	-62.38037109	+2096
+1457970824.67220000	+12.36181641	-3.20361328	-7.02685547	+27.72949219	-3.31787109	-72.64160156	+2596	+11.58837891	-0.85693359	-7.02246094	+17.97363281	-24.58740234	-10.19531250	+2420	+9.51855469	-4.84716797	-7.33886719	+13.20556641	-0.74707031	-62.31445313	+2108
+1457970824.67630000	+12.29589844	-3.30468750	-7.00048828	+28.08105469	-3.01025391	-72.37792969	+2588	+11.53564453	-0.97558594	-6.98291016	+17.62207031	-24.19189453	-9.82177734	+2400	+9.45263672	-4.96582031	-7.29052734	+13.29345703	-0.28564453	-62.13867188	+2120
+1457970824.68050000	+12.22998047	-3.41455078	-6.97851563	+28.34472656	-2.68066406	-72.09228516	+2584	+11.47851563	-1.11181641	-6.94775391	+17.20458984	-23.77441406	-9.51416016	+2388	+9.39111328	-5.08447266	-7.24658203	+13.38134766	+0.17578125	-61.94091797	+2128
+1457970824.68880010	+12.10253906	-3.62548828	-6.90820313	+28.89404297	-2.15332031	-71.58691406	+2580	+11.35986328	-1.36669922	-6.85986328	+16.36962891	-23.04931641	-8.83300781	+2360	+9.27246094	-5.32177734	-7.12353516	+13.55712891	+0.87890625	-61.69921875	+2152
+1457970824.69300010	+12.04101563	-3.73095703	-6.88183594	+29.13574219	-1.86767578	-71.30126953	+2572	+11.30273438	-1.49853516	-6.82031250	+15.90820313	-22.65380859	-8.50341797	+2348	+9.21533203	-5.43603516	-7.07080078	+13.66699219	+1.27441406	-61.47949219	+2156
+1457970824.70129990	+11.91357422	-3.93310547	-6.79833984	+29.61914063	-1.42822266	-70.72998047	+2560	+11.18847656	-1.74902344	-6.71923828	+15.02929688	-21.97265625	-7.80029297	+2324	+9.10546875	-5.66894531	-6.93896484	+13.88671875	+1.88964844	-61.17187500	+2176
+1457970824.70970010	+11.78613281	-4.13525391	-6.71044922	+30.03662109	-1.03271484	-70.13671875	+2548	+11.07861328	-2.00390625	-6.60937500	+14.12841797	-21.31347656	-7.16308594	+2304	+9.00439453	-5.88427734	-6.81152344	+14.19433594	+2.46093750	-60.73242188	+2180
+1457970824.71380000	+11.72021484	-4.22753906	-6.65771484	+30.25634766	-0.90087891	-69.82910156	+2540	+11.02148438	-2.11816406	-6.55224609	+13.71093750	-21.02783203	-6.76757813	+2292	+8.94287109	-5.99414063	-6.74121094	+14.30419922	+2.72460938	-60.53466797	+2184
+1457970824.71799990	+11.65869141	-4.32421875	-6.60937500	+30.47607422	-0.76904297	-69.54345703	+2532	+10.96875000	-2.24121094	-6.49511719	+13.29345703	-20.74218750	-6.45996094	+2284	+8.89013672	-6.09521484	-6.67968750	+14.50195313	+3.01025391	-60.27099609	+2184
+1457970824.72210000	+11.60156250	-4.42089844	-6.54345703	+30.65185547	-0.70312500	-69.32373047	+2524	+10.92041016	-2.35986328	-6.42041016	+12.89794922	-20.56640625	-6.19628906	+2276	+8.84619141	-6.20068359	-6.60058594	+14.65576172	+3.14208984	-60.09521484	+2188
+1457970824.72630000	+11.54443359	-4.51318359	-6.48193359	+30.84960938	-0.65917969	-69.06005859	+2516	+10.86767578	-2.46972656	-6.35009766	+12.52441406	-20.36865234	-5.86669922	+2268	+8.78906250	-6.31054688	-6.52587891	+14.76562500	+3.36181641	-59.89746094	+2188
+1457970824.73050000	+11.48730469	-4.60107422	-6.42480469	+31.04736328	-0.59326172	-68.79638672	+2504	+10.81933594	-2.58398438	-6.28417969	+12.19482422	-20.14892578	-5.60302734	+2260	+8.74072266	-6.40722656	-6.46435547	+14.98535156	+3.58154297	-59.58984375	+2184
+1457970824.73880000	+11.37304688	-4.76806641	-6.27978516	+31.42089844	-0.57128906	-68.35693359	+2492	+10.72705078	-2.79052734	-6.12158203	+11.62353516	-19.90722656	-5.09765625	+2244	+8.63964844	-6.61376953	-6.31054688	+15.24902344	+3.91113281	-59.15039063	+2188
+1457970824.74710010	+11.26757813	-4.93066406	-6.13037109	+31.77246094	-0.61523438	-67.96142578	+2476	+10.63916016	-2.99267578	-5.95898438	+11.14013672	-19.70947266	-4.72412109	+2236	+8.54736328	-6.79833984	-6.16552734	+15.64453125	+4.21875000	-58.57910156	+2180
+1457970824.75550010	+11.16650391	-5.08886719	-5.97216797	+32.12402344	-0.68115234	-67.56591797	+2468	+10.55126953	-3.17724609	-5.79199219	+10.76660156	-19.53369141	-4.32861328	+2224	+8.44189453	-6.98730469	-6.02490234	+15.97412109	+4.54833984	-57.98583984	+2180
+1457970824.75959990	+11.12255859	-5.16357422	-5.87988281	+32.29980469	-0.76904297	-67.47802734	+2468	+10.51611328	-3.26953125	-5.69531250	+10.63476563	-19.53369141	-4.24072266	+2228	+8.39794922	-7.07958984	-5.94140625	+16.14990234	+4.61425781	-57.76611328	+2180
+1457970824.76799990	+11.02587891	-5.30859375	-5.72607422	+32.62939453	-0.83496094	-67.06054688	+2460	+10.43701172	-3.43652344	-5.52832031	+10.39306641	-19.37988281	-3.86718750	+2220	+8.30126953	-7.25976563	-5.79638672	+16.43554688	+4.87792969	-57.12890625	+2180
+1457970824.77630000	+10.93359375	-5.44921875	-5.54589844	+32.91503906	-0.96679688	-66.75292969	+2460	+10.35791016	-3.60351563	-5.34375000	+10.17333984	-19.31396484	-3.58154297	+2224	+8.20898438	-7.43554688	-5.63818359	+16.69921875	+5.05371094	-56.55761719	+2188
+1457970824.78460000	+10.85009766	-5.58105469	-5.37451172	+33.24462891	-1.09863281	-66.42333984	+2464	+10.28759766	-3.76611328	-5.16357422	+9.97558594	-19.22607422	-3.27392578	+2228	+8.12988281	-7.59375000	-5.48437500	+17.09472656	+5.16357422	-55.92041016	+2184
+1457970824.79300000	+10.76660156	-5.70849609	-5.20751953	+33.57421875	-1.20849609	-66.00585938	+2468	+10.20849609	-3.91992188	-4.99658203	+9.73388672	-19.00634766	-2.83447266	+2228	+8.05078125	-7.74755859	-5.33056641	+17.42431641	+5.27343750	-55.28320313	+2184
+1457970824.79710010	+10.73144531	-5.77001953	-5.11962891	+33.77197266	-1.27441406	-65.85205078	+2468	+10.17333984	-3.99462891	-4.89990234	+9.64599609	-19.00634766	-2.68066406	+2236	+8.01562500	-7.82226563	-5.24707031	+17.64404297	+5.25146484	-55.01953125	+2184
+1457970824.80539990	+10.64794922	-5.88867188	-4.96582031	+34.14550781	-1.38427734	-65.34667969	+2468	+10.09423828	-4.13964844	-4.74169922	+9.38232422	-18.74267578	-2.10937500	+2236	+7.94531250	-7.96728516	-5.08886719	+18.01757813	+5.29541016	-54.42626953	+2176
+1457970824.81380010	+10.56884766	-5.99853516	-4.79443359	+34.56298828	-1.56005859	-64.95117188	+2468	+10.01953125	-4.28466797	-4.56591797	+9.09667969	-18.61083984	-1.60400391	+2240	+7.88818359	-8.10351563	-4.92187500	+18.41308594	+5.25146484	-53.92089844	+2164
+1457970824.81789990	+10.52929688	-6.05126953	-4.71972656	+34.80468750	-1.64794922	-64.70947266	+2464	+9.98437500	-4.35058594	-4.48681641	+8.98681641	-18.47900391	-1.27441406	+2236	+7.86181641	-8.16064453	-4.84277344	+18.69873047	+5.22949219	-53.61328125	+2156
+1457970824.82629990	+10.45898438	-6.15234375	-4.55273438	+35.31005859	-1.88964844	-64.33593750	+2460	+9.91406250	-4.48242188	-4.31542969	+8.74511719	-18.36914063	-0.72509766	+2236	+7.81347656	-8.28808594	-4.67138672	+19.16015625	+5.09765625	-53.19580078	+2136
+1457970824.83460000	+10.39306641	-6.24023438	-4.39453125	+35.88134766	-2.13134766	-63.94042969	+2444	+9.85253906	-4.60107422	-4.14843750	+8.59130859	-18.21533203	-0.13183594	+2228	+7.77392578	-8.39794922	-4.51318359	+19.73144531	+4.96582031	-52.71240234	+2112
+1457970824.83880000	+10.35351563	-6.28417969	-4.31542969	+36.14501953	-2.26318359	-63.74267578	+2440	+9.81298828	-4.66259766	-4.06933594	+8.45947266	-18.14941406	+0.15380859	+2220	+7.74755859	-8.45947266	-4.42968750	+19.92919922	+4.92187500	-52.51464844	+2100
+1457970824.84290000	+10.31835938	-6.31933594	-4.23632813	+36.45263672	-2.39501953	-63.52294922	+2428	+9.78222656	-4.71533203	-3.99462891	+8.41552734	-18.03955078	+0.48339844	+2212	+7.72998047	-8.50341797	-4.35058594	+20.25878906	+4.85595703	-52.27294922	+2084
+1457970824.85130000	+10.25683594	-6.39843750	-4.06933594	+37.02392578	-2.74658203	-63.25927734	+2412	+9.72070313	-4.82519531	-3.81884766	+8.28369141	-17.99560547	+1.01074219	+2200	+7.69042969	-8.61328125	-4.19238281	+20.76416016	+4.68017578	-51.92138672	+2052
+1457970824.85540010	+10.22607422	-6.42919922	-3.99023438	+37.37548828	-2.90039063	-63.08349609	+2404	+9.69433594	-4.86914063	-3.74414063	+8.28369141	-17.90771484	+1.31835938	+2192	+7.67285156	-8.65722656	-4.11767578	+21.04980469	+4.63623047	-51.70166016	+2036
+1457970824.85960010	+10.19970703	-6.46435547	-3.90234375	+37.70507813	-3.09814453	-62.97363281	+2392	+9.67236328	-4.91308594	-3.65625000	+8.30566406	-17.92968750	+1.53808594	+2184	+7.65527344	-8.70556641	-4.03857422	+21.33544922	+4.52636719	-51.50390625	+2020
+1457970824.86380000	+10.16455078	-6.49951172	-3.81884766	+37.96875000	-3.25195313	-62.86376953	+2384	+9.64160156	-4.96582031	-3.57275391	+8.21777344	-17.88574219	+1.77978516	+2176	+7.63330078	-8.75830078	-3.96386719	+21.53320313	+4.46044922	-51.32812500	+2008
+1457970824.87210010	+10.11621094	-6.55224609	-3.65625000	+38.62792969	-3.58154297	-62.60009766	+2364	+9.59765625	-5.04492188	-3.41015625	+8.28369141	-17.84179688	+2.28515625	+2156	+7.59375000	-8.84619141	-3.81884766	+22.03857422	+4.30664063	-50.91064453	+1976
+1457970824.87620000	+10.08105469	-6.58300781	-3.57714844	+38.86962891	-3.73535156	-62.46826172	+2360	+9.57128906	-5.08886719	-3.32666016	+8.21777344	-17.79785156	+2.52685547	+2152	+7.57177734	-8.89892578	-3.74853516	+22.21435547	+4.26269531	-50.71289063	+1964
+1457970824.88039990	+10.05468750	-6.60498047	-3.49804688	+39.17724609	-3.88916016	-62.31445313	+2348	+9.54931641	-5.12402344	-3.25195313	+8.26171875	-17.73193359	+2.76855469	+2140	+7.54980469	-8.93408203	-3.68261719	+22.45605469	+4.19677734	-50.49316406	+1948
+1457970824.88459990	+10.03271484	-6.62695313	-3.41455078	+39.50683594	-4.06494141	-62.22656250	+2344	+9.53613281	-5.15917969	-3.16845703	+8.30566406	-17.75390625	+2.98828125	+2132	+7.53222656	-8.97802734	-3.61230469	+22.67578125	+4.13085938	-50.29541016	+1936
+1457970824.88870000	+10.00634766	-6.65771484	-3.33544922	+39.72656250	-4.21875000	-62.11669922	+2340	+9.51416016	-5.20312500	-3.08496094	+8.23974609	-17.73193359	+3.18603516	+2128	+7.51025391	-9.02197266	-3.54638672	+22.82958984	+4.06494141	-50.11962891	+1924
+1457970824.89290000	+9.97998047	-6.67529297	-3.26074219	+40.03417969	-4.32861328	-61.96289063	+2332	+9.49218750	-5.23388672	-3.01025391	+8.26171875	-17.66601563	+3.42773438	+2120	+7.48828125	-9.06152344	-3.48046875	+23.00537109	+4.02099609	-49.89990234	+1912
+1457970824.90120010	+9.93603516	-6.71923828	-3.10693359	+40.53955078	-4.59228516	-61.72119141	+2324	+9.45703125	-5.29980469	-2.85644531	+8.23974609	-17.62207031	+3.86718750	+2112	+7.44873047	-9.14501953	-3.35302734	+23.33496094	+3.88916016	-49.48242188	+1892
+1457970824.90540000	+9.91406250	-6.73242188	-3.03662109	+40.82519531	-4.68017578	-61.56738281	+2316	+9.44384766	-5.33056641	-2.78613281	+8.23974609	-17.55615234	+4.08691406	+2104	+7.43115234	-9.17578125	-3.28710938	+23.53271484	+3.84521484	-49.26269531	+1884
+1457970824.90960000	+9.89208984	-6.75000000	-2.96630859	+41.11083984	-4.81201172	-61.41357422	+2312	+9.42626953	-5.36132813	-2.71142578	+8.26171875	-17.53417969	+4.32861328	+2100	+7.41796875	-9.21093750	-3.22558594	+23.73046875	+3.75732422	-49.04296875	+1872
+1457970824.91370010	+9.86572266	-6.76757813	-2.89599609	+41.33056641	-4.89990234	-61.30371094	+2312	+9.40869141	-5.39648438	-2.64111328	+8.19580078	-17.49023438	+4.52636719	+2096	+7.40039063	-9.24609375	-3.16406250	+23.88427734	+3.71337891	-48.84521484	+1864
+1457970824.91790010	+9.84375000	-6.78076172	-2.82568359	+41.61621094	-4.98779297	-61.14990234	+2308	+9.39111328	-5.41845703	-2.57080078	+8.19580078	-17.44628906	+4.74609375	+2092	+7.38281250	-9.27685547	-3.10253906	+24.08203125	+3.64746094	-48.64746094	+1852
+1457970824.92210010	+9.82617188	-6.79833984	-2.75976563	+41.87988281	-5.07568359	-60.99609375	+2304	+9.37792969	-5.44482422	-2.50488281	+8.19580078	-17.42431641	+4.96582031	+2084	+7.36962891	-9.30761719	-3.04101563	+24.25781250	+3.55957031	-48.47167969	+1844
+1457970824.92619990	+9.80419922	-6.81152344	-2.69384766	+42.14355469	-5.16357422	-60.88623047	+2300	+9.36035156	-5.47998047	-2.43896484	+8.12988281	-17.35839844	+5.18554688	+2080	+7.36083984	-9.33837891	-2.97509766	+24.45556641	+3.49365234	-48.31787109	+1836
+1457970824.93460010	+9.76025391	-6.83789063	-2.57080078	+42.69287109	-5.29541016	-60.62255859	+2288	+9.32958984	-5.52832031	-2.31152344	+8.08593750	-17.24853516	+5.62500000	+2068	+7.34326172	-9.38671875	-2.85205078	+24.91699219	+3.36181641	-47.96630859	+1812
+1457970824.93870000	+9.73828125	-6.85107422	-2.50927734	+42.97851563	-5.33935547	-60.49072266	+2280	+9.31201172	-5.55468750	-2.25439453	+8.02001953	-17.20458984	+5.82275391	+2064	+7.33886719	-9.41748047	-2.78613281	+25.13671875	+3.29589844	-47.83447266	+1804
+1457970824.94289990	+9.71630859	-6.85986328	-2.45214844	+43.28613281	-5.40527344	-60.35888672	+2276	+9.29882813	-5.57666016	-2.19287109	+7.99804688	-17.13867188	+6.04248047	+2052	+7.33447266	-9.43505859	-2.72460938	+25.37841797	+3.20800781	-47.70263672	+1792
+1457970824.94709990	+9.69433594	-6.86865234	-2.39501953	+43.57177734	-5.47119141	-60.20507813	+2264	+9.28125000	-5.59863281	-2.14013672	+7.95410156	-17.09472656	+6.26220703	+2044	+7.33007813	-9.45703125	-2.66748047	+25.64208984	+3.14208984	-47.57080078	+1776
+1457970824.95540000	+9.65478516	-6.88183594	-2.28076172	+44.20898438	-5.55908203	-59.98535156	+2244	+9.25048828	-5.64257813	-2.03027344	+7.82226563	-16.96289063	+6.67968750	+2028	+7.32128906	-9.49658203	-2.54003906	+26.14746094	+3.03222656	-47.35107422	+1756
+1457970824.95950010	+9.63281250	-6.89062500	-2.23242188	+44.53857422	-5.58105469	-59.85351563	+2232	+9.23730469	-5.66455078	-1.97753906	+7.77832031	-16.89697266	+6.89941406	+2016	+7.31689453	-9.51416016	-2.48291016	+26.41113281	+2.98828125	-47.21923828	+1740
+1457970824.96790000	+9.58886719	-6.89941406	-2.12695313	+45.19775391	-5.64697266	-59.63378906	+2208	+9.20654297	-5.70410156	-1.88085938	+7.58056641	-16.69921875	+7.31689453	+1992	+7.30810547	-9.55371094	-2.36425781	+26.91650391	+2.92236328	-47.06542969	+1716
+1457970824.97620010	+9.54492188	-6.90380859	-2.03466797	+45.85693359	-5.69091797	-59.37011719	+2180	+9.18017578	-5.74365234	-1.78857422	+7.33886719	-16.50146484	+7.77832031	+1968	+7.29492188	-9.58447266	-2.26757813	+27.37792969	+2.92236328	-46.77978516	+1684
+1457970824.98449990	+9.50537109	-6.90380859	-1.94238281	+46.58203125	-5.75683594	-59.10644531	+2152	+9.15380859	-5.77001953	-1.69628906	+7.11914063	-16.30371094	+8.21777344	+1940	+7.27734375	-9.61523438	-2.16650391	+27.81738281	+2.92236328	-46.53808594	+1660
+1457970824.99289990	+9.46142578	-6.90380859	-1.85449219	+47.26318359	-5.77880859	-58.88671875	+2124	+9.12744141	-5.80517578	-1.60839844	+6.76757813	-16.10595703	+8.63525391	+1916	+7.25537109	-9.65039063	-2.07421875	+28.19091797	+2.98828125	-46.31835938	+1632
+1457970825.00120000	+9.42187500	-6.89941406	-1.77099609	+47.92236328	-5.80078125	-58.64501953	+2096	+9.10986328	-5.83593750	-1.52490234	+6.39404297	-15.88623047	+9.07470703	+1896	+7.22900391	-9.68115234	-1.99951172	+28.49853516	+3.05419922	-46.01074219	+1608
+1457970825.00539990	+9.39990234	-6.89062500	-1.73144531	+48.27392578	-5.82275391	-58.53515625	+2084	+9.09667969	-5.84912109	-1.48095703	+6.21826172	-15.77636719	+9.27246094	+1884	+7.21142578	-9.69433594	-1.95556641	+28.63037109	+3.05419922	-45.92285156	+1600
+1457970825.00950000	+9.38232422	-6.88623047	-1.69189453	+48.62548828	-5.86669922	-58.42529297	+2072	+9.09228516	-5.85791016	-1.44140625	+6.02050781	-15.68847656	+9.51416016	+1872	+7.19824219	-9.70751953	-1.92041016	+28.76220703	+3.05419922	-45.74707031	+1588
+1457970825.01790000	+9.34716797	-6.87304688	-1.61279297	+49.21875000	-5.88867188	-58.27148438	+2056	+9.07031250	-5.88427734	-1.35791016	+5.60302734	-15.55664063	+9.88769531	+1860	+7.16748047	-9.72949219	-1.85009766	+28.98193359	+3.05419922	-45.52734375	+1568
+1457970825.02620010	+9.31201172	-6.86425781	-1.53369141	+49.79003906	-5.93261719	-58.13964844	+2040	+9.05712891	-5.90625000	-1.27880859	+5.20751953	-15.44677734	+10.28320313	+1848	+7.13671875	-9.75146484	-1.77978516	+29.20166016	+2.98828125	-45.32958984	+1556
+1457970825.03449990	+9.28125000	-6.85107422	-1.45898438	+50.31738281	-5.95458984	-58.02978516	+2024	+9.03955078	-5.92382813	-1.20410156	+4.83398438	-15.35888672	+10.63476563	+1836	+7.11035156	-9.76904297	-1.70507813	+29.37744141	+2.85644531	-45.19775391	+1544
+1457970825.04279990	+9.25048828	-6.83789063	-1.38427734	+50.71289063	-5.95458984	-57.96386719	+2012	+9.02636719	-5.93701172	-1.12500000	+4.57031250	-15.31494141	+10.96435547	+1828	+7.09277344	-9.78222656	-1.63476563	+29.59716797	+2.70263672	-45.08789063	+1528
+1457970825.05119990	+9.22412109	-6.82910156	-1.31396484	+51.06445313	-5.95458984	-57.91992188	+2000	+9.00878906	-5.94140625	-1.05468750	+4.37255859	-15.22705078	+11.29394531	+1820	+7.07958984	-9.79101563	-1.55566406	+29.83886719	+2.50488281	-45.06591797	+1520
+1457970825.05530000	+9.21093750	-6.82031250	-1.27880859	+51.21826172	-5.93261719	-57.87597656	+2000	+9.00000000	-5.94580078	-1.01953125	+4.28466797	-15.20507813	+11.42578125	+1816	+7.07519531	-9.79541016	-1.51611328	+29.97070313	+2.39501953	-45.06591797	+1512
+1457970825.06370000	+9.18896484	-6.81152344	-1.21289063	+51.50390625	-5.91064453	-57.83203125	+1996	+8.98681641	-5.95019531	-0.95800781	+4.21875000	-15.11718750	+11.71142578	+1804	+7.06640625	-9.79980469	-1.43261719	+30.25634766	+2.24121094	-45.10986328	+1500
+1457970825.06780000	+9.17578125	-6.80712891	-1.17773438	+51.63574219	-5.86669922	-57.78808594	+2000	+8.97802734	-5.95019531	-0.92285156	+4.19677734	-15.05126953	+11.84326172	+1800	+7.06640625	-9.79980469	-1.39306641	+30.41015625	+2.15332031	-45.10986328	+1496
+1457970825.07200000	+9.16259766	-6.80273438	-1.15136719	+51.74560547	-5.84472656	-57.74414063	+2000	+8.96484375	-5.95458984	-0.89648438	+4.17480469	-14.96337891	+11.99707031	+1792	+7.06201172	-9.79980469	-1.35351563	+30.56396484	+2.08740234	-45.08789063	+1488
+1457970825.08030010	+9.14062500	-6.78955078	-1.08984375	+51.98730469	-5.75683594	-57.65625000	+2008	+8.94287109	-5.94580078	-0.83935547	+4.30664063	-14.80957031	+12.23876953	+1784	+7.05761719	-9.79541016	-1.27880859	+30.89355469	+1.99951172	-45.08789063	+1468
+1457970825.08450010	+9.12744141	-6.78515625	-1.06347656	+52.09716797	-5.71289063	-57.59033203	+2012	+8.93408203	-5.94580078	-0.81298828	+4.35058594	-14.69970703	+12.37060547	+1784	+7.05761719	-9.79541016	-1.24365234	+31.06933594	+1.97753906	-45.06591797	+1464
+1457970825.08870010	+9.11425781	-6.78076172	-1.04150391	+52.22900391	-5.66894531	-57.54638672	+2016	+8.92089844	-5.94140625	-0.78662109	+4.43847656	-14.61181641	+12.48046875	+1780	+7.05322266	-9.79101563	-1.20410156	+31.24511719	+1.95556641	-45.06591797	+1460
+1457970825.09279990	+9.10546875	-6.77197266	-1.01513672	+52.36083984	-5.60302734	-57.45849609	+2024	+8.91210938	-5.93701172	-0.76025391	+4.52636719	-14.52392578	+12.56835938	+1780	+7.04443359	-9.79101563	-1.16894531	+31.37695313	+1.95556641	-45.06591797	+1456
+1457970825.09699990	+9.09228516	-6.76757813	-0.99316406	+52.47070313	-5.53710938	-57.37060547	+2032	+8.89892578	-5.93701172	-0.73828125	+4.61425781	-14.39208984	+12.70019531	+1776	+7.03564453	-9.79101563	-1.13818359	+31.50878906	+1.95556641	-45.02197266	+1452
+1457970825.10120010	+9.07910156	-6.76318359	-0.97119141	+52.60253906	-5.47119141	-57.30468750	+2036	+8.88574219	-5.93261719	-0.71630859	+4.72412109	-14.28222656	+12.78808594	+1776	+7.03125000	-9.79101563	-1.10742188	+31.64062500	+1.97753906	-44.97802734	+1452
+1457970825.10949990	+9.05273438	-6.75000000	-0.93164063	+52.86621094	-5.36132813	-57.10693359	+2048	+8.86376953	-5.92382813	-0.67675781	+4.92187500	-14.01855469	+12.96386719	+1772	+7.01367188	-9.79101563	-1.05908203	+31.90429688	+2.04345703	-44.82421875	+1452
+1457970825.11360000	+9.03955078	-6.74560547	-0.91406250	+52.99804688	-5.29541016	-57.04101563	+2056	+8.85058594	-5.91943359	-0.65917969	+5.00976563	-13.90869141	+13.00781250	+1772	+7.00048828	-9.79101563	-1.03710938	+32.01416016	+2.08740234	-44.73632813	+1452
+1457970825.11780000	+9.02636719	-6.73681641	-0.89648438	+53.12988281	-5.22949219	-56.97509766	+2064	+8.84179688	-5.91503906	-0.63720703	+5.14160156	-13.82080078	+13.05175781	+1772	+6.98730469	-9.79101563	-1.01513672	+32.08007813	+2.13134766	-44.64843750	+1456
+1457970825.12200000	+9.01757813	-6.72802734	-0.88330078	+53.26171875	-5.16357422	-56.86523438	+2072	+8.82861328	-5.91064453	-0.61962891	+5.22949219	-13.66699219	+13.11767578	+1772	+6.97412109	-9.79101563	-0.99755859	+32.16796875	+2.19726563	-44.53857422	+1456
+1457970825.12610010	+9.00439453	-6.72802734	-0.86572266	+53.34960938	-5.07568359	-56.79931641	+2080	+8.81542969	-5.91064453	-0.60644531	+5.31738281	-13.57910156	+13.11767578	+1772	+6.96093750	-9.79541016	-0.97998047	+32.21191406	+2.26318359	-44.45068359	+1456
+1457970825.13450000	+8.98242188	-6.71484375	-0.84375000	+53.56933594	-4.92187500	-56.60156250	+2088	+8.79785156	-5.90185547	-0.58007813	+5.51513672	-13.33740234	+13.20556641	+1768	+6.93017578	-9.79980469	-0.95361328	+32.29980469	+2.39501953	-44.20898438	+1460
+1457970825.13860010	+8.96923828	-6.71484375	-0.83496094	+53.61328125	-4.81201172	-56.53564453	+2096	+8.78466797	-5.90185547	-0.56689453	+5.55908203	-13.20556641	+13.16162109	+1768	+6.91259766	-9.80419922	-0.94482422	+32.32177734	+2.50488281	-44.07714844	+1464
+1457970825.14280010	+8.96044922	-6.71044922	-0.82177734	+53.72314453	-4.72412109	-56.51367188	+2100	+8.77587891	-5.90185547	-0.55810547	+5.64697266	-13.13964844	+13.13964844	+1764	+6.89941406	-9.80419922	-0.93164063	+32.36572266	+2.57080078	-43.98925781	+1464
+1457970825.14700010	+8.95166016	-6.70605469	-0.82177734	+53.78906250	-4.63623047	-56.40380859	+2104	+8.76708984	-5.89746094	-0.55371094	+5.73486328	-13.00781250	+13.16162109	+1760	+6.88623047	-9.80859375	-0.93164063	+32.38769531	+2.68066406	-43.81347656	+1464
+1457970825.15529990	+8.92968750	-6.70605469	-0.81298828	+53.87695313	-4.39453125	-56.33789063	+2116	+8.74951172	-5.90185547	-0.54052734	+5.82275391	-12.81005859	+13.07373047	+1760	+6.85986328	-9.81298828	-0.91845703	+32.43164063	+2.90039063	-43.61572266	+1464
+1457970825.15949990	+8.92089844	-6.70605469	-0.81738281	+53.89892578	-4.28466797	-56.25000000	+2120	+8.74072266	-5.90185547	-0.54492188	+5.86669922	-12.65625000	+13.07373047	+1756	+6.85107422	-9.81738281	-0.91845703	+32.45361328	+3.03222656	-43.50585938	+1464
+1457970825.16360000	+8.91210938	-6.71044922	-0.81738281	+53.92089844	-4.13085938	-56.18408203	+2120	+8.73193359	-5.90185547	-0.54492188	+5.88867188	-12.52441406	+13.02978516	+1756	+6.83789063	-9.82177734	-0.91406250	+32.47558594	+3.18603516	-43.41796875	+1460
+1457970825.17199990	+8.89453125	-6.71484375	-0.82617188	+53.94287109	-3.88916016	-56.05224609	+2124	+8.71875000	-5.90625000	-0.55371094	+5.95458984	-12.23876953	+12.96386719	+1748	+6.82470703	-9.82617188	-0.90966797	+32.54150391	+3.47167969	-43.24218750	+1460
+1457970825.18030000	+8.88134766	-6.71923828	-0.83935547	+53.94287109	-3.60351563	-55.89843750	+2132	+8.70556641	-5.91064453	-0.56689453	+5.99853516	-11.97509766	+12.89794922	+1744	+6.81591797	-9.82617188	-0.90966797	+32.65136719	+3.77929688	-43.08837891	+1452
+1457970825.18440010	+8.87255859	-6.72363281	-0.84814453	+53.96484375	-3.47167969	-55.83251953	+2132	+8.69677734	-5.91503906	-0.57568359	+6.02050781	-11.84326172	+12.85400391	+1740	+6.81152344	-9.82177734	-0.90966797	+32.71728516	+3.93310547	-43.04443359	+1452
+1457970825.18860010	+8.86816406	-6.72802734	-0.85253906	+53.96484375	-3.31787109	-55.74462891	+2132	+8.69238281	-5.91503906	-0.58007813	+6.04248047	-11.73339844	+12.83203125	+1736	+6.81152344	-9.82177734	-0.90527344	+32.80517578	+4.10888672	-43.00048828	+1448
+1457970825.19689990	+8.85498047	-6.73242188	-0.87011719	+53.98681641	-3.05419922	-55.59082031	+2128	+8.68359375	-5.91943359	-0.59326172	+6.06445313	-11.44775391	+12.78808594	+1728	+6.80712891	-9.81738281	-0.89648438	+32.95898438	+4.43847656	-42.97851563	+1448
+1457970825.20110010	+8.85058594	-6.73242188	-0.87890625	+54.00878906	-2.94433594	-55.45898438	+2128	+8.67480469	-5.92382813	-0.60205078	+6.08642578	-11.31591797	+12.78808594	+1724	+6.80712891	-9.81738281	-0.89208984	+33.02490234	+4.54833984	-42.95654297	+1444
+1457970825.20530010	+8.84619141	-6.73242188	-0.88769531	+54.03076172	-2.83447266	-55.34912109	+2124	+8.67041016	-5.92382813	-0.61083984	+6.10839844	-11.18408203	+12.76611328	+1720	+6.80712891	-9.81298828	-0.89208984	+33.11279297	+4.68017578	-42.93457031	+1444
+1457970825.20939990	+8.84179688	-6.73242188	-0.89208984	+54.05273438	-2.74658203	-55.28320313	+2120	+8.66601563	-5.92382813	-0.61523438	+6.13037109	-11.07421875	+12.76611328	+1712	+6.80712891	-9.81298828	-0.88769531	+33.20068359	+4.81201172	-42.91259766	+1444
+1457970825.21359990	+8.83300781	-6.73242188	-0.90087891	+54.09667969	-2.65869141	-55.19531250	+2116	+8.66162109	-5.92382813	-0.61962891	+6.15234375	-10.96435547	+12.76611328	+1708	+6.80712891	-9.80859375	-0.88769531	+33.28857422	+4.89990234	-42.86865234	+1444
+1457970825.21779990	+8.82861328	-6.73242188	-0.90527344	+54.11865234	-2.57080078	-55.08544922	+2112	+8.65283203	-5.92382813	-0.62402344	+6.17431641	-10.85449219	+12.74414063	+1700	+6.80712891	-9.80419922	-0.88330078	+33.37646484	+5.00976563	-42.84667969	+1444
+1457970825.22190000	+8.82421875	-6.73242188	-0.90527344	+54.16259766	-2.50488281	-55.04150391	+2108	+8.64843750	-5.92382813	-0.62841797	+6.19628906	-10.74462891	+12.74414063	+1692	+6.80712891	-9.79980469	-0.87890625	+33.44238281	+5.07568359	-42.84667969	+1444
+1457970825.22610000	+8.81982422	-6.73242188	-0.90966797	+54.18457031	-2.46093750	-54.97558594	+2100	+8.64404297	-5.92382813	-0.62841797	+6.24023438	-10.65673828	+12.74414063	+1688	+6.80712891	-9.79980469	-0.87451172	+33.50830078	+5.14160156	-42.84667969	+1448
+1457970825.23440000	+8.81542969	-6.72802734	-0.90966797	+54.27246094	-2.37304688	-54.88769531	+2088	+8.63525391	-5.91943359	-0.63281250	+6.30615234	-10.52490234	+12.72216797	+1672	+6.80273438	-9.79980469	-0.87011719	+33.59619141	+5.27343750	-42.82470703	+1448
+1457970825.23860000	+8.81103516	-6.72802734	-0.90966797	+54.29443359	-2.32910156	-54.84375000	+2080	+8.63085938	-5.91943359	-0.63281250	+6.32812500	-10.45898438	+12.72216797	+1664	+6.79833984	-9.79980469	-0.87011719	+33.64013672	+5.29541016	-42.78076172	+1448
+1457970825.24280000	+8.80664063	-6.72363281	-0.90966797	+54.31640625	-2.30712891	-54.79980469	+2076	+8.62646484	-5.91943359	-0.63281250	+6.37207031	-10.41503906	+12.70019531	+1656	+6.79394531	-9.79541016	-0.87011719	+33.66210938	+5.31738281	-42.75878906	+1448
+1457970825.24690010	+8.80224609	-6.71923828	-0.90527344	+54.33837891	-2.28515625	-54.77783203	+2068	+8.62207031	-5.91503906	-0.63281250	+6.39404297	-10.39306641	+12.70019531	+1648	+6.78955078	-9.79541016	-0.87011719	+33.68408203	+5.33935547	-42.71484375	+1448
+1457970825.25110010	+8.79785156	-6.71923828	-0.90527344	+54.33837891	-2.26318359	-54.77783203	+2064	+8.62207031	-5.91503906	-0.63281250	+6.41601563	-10.37109375	+12.67822266	+1640	+6.78515625	-9.79980469	-0.87011719	+33.68408203	+5.33935547	-42.69287109	+1448
+1457970825.25530000	+8.79345703	-6.71923828	-0.90087891	+54.33837891	-2.26318359	-54.77783203	+2060	+8.61767578	-5.91503906	-0.62841797	+6.45996094	-10.34912109	+12.65625000	+1632	+6.78076172	-9.79980469	-0.87451172	+33.68408203	+5.33935547	-42.67089844	+1448
+1457970825.26360010	+8.78906250	-6.71484375	-0.89648438	+54.33837891	-2.24121094	-54.79980469	+2052	+8.61328125	-5.91503906	-0.62402344	+6.48193359	-10.34912109	+12.61230469	+1620	+6.76757813	-9.80419922	-0.87451172	+33.64013672	+5.33935547	-42.62695313	+1452
+1457970825.26770000	+8.78906250	-6.71484375	-0.89208984	+54.31640625	-2.24121094	-54.82177734	+2048	+8.61328125	-5.91064453	-0.62402344	+6.50390625	-10.37109375	+12.59033203	+1616	+6.76318359	-9.80419922	-0.87451172	+33.59619141	+5.31738281	-42.62695313	+1452
+1457970825.27189990	+8.78466797	-6.71044922	-0.88769531	+54.29443359	-2.24121094	-54.84375000	+2044	+8.61328125	-5.91064453	-0.61962891	+6.50390625	-10.37109375	+12.56835938	+1612	+6.75439453	-9.80419922	-0.87890625	+33.55224609	+5.31738281	-42.60498047	+1452
+1457970825.27609990	+8.78466797	-6.71044922	-0.88769531	+54.27246094	-2.24121094	-54.86572266	+2040	+8.60888672	-5.91064453	-0.61523438	+6.50390625	-10.39306641	+12.56835938	+1604	+6.75000000	-9.80859375	-0.87890625	+33.53027344	+5.29541016	-42.58300781	+1452
+1457970825.28020000	+8.78027344	-6.71044922	-0.88330078	+54.25048828	-2.24121094	-54.86572266	+2036	+8.60888672	-5.91064453	-0.61523438	+6.50390625	-10.39306641	+12.54638672	+1600	+6.74560547	-9.80859375	-0.88330078	+33.48632813	+5.27343750	-42.56103516	+1452
+1457970825.28440000	+8.78027344	-6.71044922	-0.87890625	+54.22851563	-2.24121094	-54.90966797	+2032	+8.60888672	-5.91064453	-0.61083984	+6.50390625	-10.41503906	+12.52441406	+1596	+6.74121094	-9.80859375	-0.88330078	+33.46435547	+5.25146484	-42.56103516	+1448
+1457970825.28860000	+8.78027344	-6.71044922	-0.87890625	+54.20654297	-2.26318359	-54.90966797	+2032	+8.60888672	-5.91064453	-0.61083984	+6.50390625	-10.43701172	+12.52441406	+1592	+6.73681641	-9.81298828	-0.88330078	+33.44238281	+5.22949219	-42.56103516	+1448
+1457970825.29270010	+8.78027344	-6.71044922	-0.87451172	+54.18457031	-2.26318359	-54.93164063	+2028	+8.60888672	-5.91064453	-0.60644531	+6.50390625	-10.45898438	+12.50244141	+1588	+6.73242188	-9.81298828	-0.88330078	+33.39843750	+5.20751953	-42.56103516	+1448
+1457970825.29690000	+8.77587891	-6.71044922	-0.87011719	+54.14062500	-2.26318359	-54.95361328	+2028	+8.60888672	-5.91064453	-0.60644531	+6.48193359	-10.48095703	+12.50244141	+1588	+6.73242188	-9.81298828	-0.88330078	+33.37646484	+5.18554688	-42.56103516	+1444
+1457970825.30520010	+8.77587891	-6.71044922	-0.86572266	+54.09667969	-2.28515625	-54.97558594	+2020	+8.60888672	-5.91064453	-0.60205078	+6.48193359	-10.50292969	+12.50244141	+1580	+6.72802734	-9.81298828	-0.88330078	+33.33251953	+5.14160156	-42.56103516	+1444
+1457970825.30940010	+8.77587891	-6.71044922	-0.86572266	+54.07470703	-2.30712891	-54.97558594	+2020	+8.60449219	-5.91064453	-0.60205078	+6.45996094	-10.52490234	+12.50244141	+1576	+6.72363281	-9.81298828	-0.87890625	+33.33251953	+5.14160156	-42.58300781	+1440
+1457970825.31769990	+8.77148438	-6.71044922	-0.86132813	+54.03076172	-2.32910156	-54.95361328	+2016	+8.60449219	-5.91064453	-0.59765625	+6.43798828	-10.54687500	+12.52441406	+1572	+6.72363281	-9.80859375	-0.87451172	+33.31054688	+5.09765625	-42.60498047	+1436
+1457970825.32189990	+8.77148438	-6.71044922	-0.86132813	+54.00878906	-2.35107422	-54.95361328	+2016	+8.60449219	-5.91064453	-0.59765625	+6.43798828	-10.54687500	+12.54638672	+1572	+6.72363281	-9.80859375	-0.87451172	+33.31054688	+5.07568359	-42.60498047	+1436
+1457970825.32610010	+8.77148438	-6.71044922	-0.85693359	+53.96484375	-2.37304688	-54.93164063	+2016	+8.60449219	-5.91064453	-0.59326172	+6.41601563	-10.54687500	+12.56835938	+1568	+6.72363281	-9.80419922	-0.87011719	+33.31054688	+5.07568359	-42.62695313	+1436
+1457970825.33020000	+8.77148438	-6.71044922	-0.85693359	+53.94287109	-2.37304688	-54.88769531	+2016	+8.60449219	-5.91064453	-0.59326172	+6.39404297	-10.54687500	+12.59033203	+1568	+6.72363281	-9.80419922	-0.86572266	+33.31054688	+5.07568359	-42.62695313	+1436
+1457970825.33439990	+8.76708984	-6.71044922	-0.85253906	+53.92089844	-2.39501953	-54.84375000	+2016	+8.60449219	-5.91064453	-0.59326172	+6.37207031	-10.54687500	+12.61230469	+1564	+6.72363281	-9.79980469	-0.86572266	+33.33251953	+5.07568359	-42.62695313	+1436
+1457970825.33850000	+8.76708984	-6.71044922	-0.85253906	+53.87695313	-2.39501953	-54.75585938	+2016	+8.60009766	-5.91064453	-0.58886719	+6.35009766	-10.52490234	+12.65625000	+1564	+6.72363281	-9.79541016	-0.86132813	+33.35449219	+5.07568359	-42.62695313	+1436
+1457970825.34270000	+8.76269531	-6.71044922	-0.85253906	+53.83300781	-2.39501953	-54.66796875	+2012	+8.60009766	-5.91064453	-0.58886719	+6.30615234	-10.52490234	+12.70019531	+1564	+6.72363281	-9.79101563	-0.85693359	+33.37646484	+5.09765625	-42.60498047	+1440
+1457970825.35100010	+8.75390625	-6.71044922	-0.85253906	+53.74511719	-2.39501953	-54.42626953	+2012	+8.59570313	-5.91503906	-0.58447266	+6.19628906	-10.41503906	+12.85400391	+1560	+6.71923828	-9.78222656	-0.84814453	+33.44238281	+5.16357422	-42.53906250	+1440
+1457970825.35520010	+8.74951172	-6.71044922	-0.85253906	+53.72314453	-2.37304688	-54.31640625	+2012	+8.59130859	-5.91503906	-0.58007813	+6.15234375	-10.34912109	+12.91992188	+1560	+6.71923828	-9.77783203	-0.84814453	+33.46435547	+5.22949219	-42.49511719	+1440
+1457970825.35940000	+8.74511719	-6.71044922	-0.85693359	+53.70117188	-2.35107422	-54.18457031	+2012	+8.58691406	-5.91503906	-0.58007813	+6.10839844	-10.28320313	+13.00781250	+1556	+6.71484375	-9.77343750	-0.84375000	+33.48632813	+5.29541016	-42.42919922	+1444
+1457970825.36350010	+8.74072266	-6.71044922	-0.85693359	+53.65722656	-2.32910156	-54.05273438	+2012	+8.58251953	-5.91503906	-0.58007813	+6.02050781	-10.17333984	+13.09570313	+1556	+6.71044922	-9.76904297	-0.84375000	+33.50830078	+5.38330078	-42.34130859	+1444
+1457970825.36770010	+8.73632813	-6.71044922	-0.86132813	+53.65722656	-2.28515625	-53.96484375	+2012	+8.57812500	-5.91503906	-0.57568359	+5.97656250	-10.06347656	+13.16162109	+1556	+6.70166016	-9.76904297	-0.84375000	+33.53027344	+5.47119141	-42.27539063	+1444
+1457970825.37190010	+8.73193359	-6.71044922	-0.86132813	+53.63525391	-2.26318359	-53.85498047	+2012	+8.57373047	-5.91503906	-0.57568359	+5.93261719	-9.95361328	+13.22753906	+1552	+6.69726563	-9.76464844	-0.84814453	+33.53027344	+5.53710938	-42.18750000	+1448
+1457970825.37599990	+8.72314453	-6.71044922	-0.86572266	+53.61328125	-2.21923828	-53.76708984	+2008	+8.56494141	-5.91503906	-0.57568359	+5.88867188	-9.86572266	+13.27148438	+1552	+6.68847656	-9.76464844	-0.85253906	+33.53027344	+5.62500000	-42.07763672	+1448
+1457970825.38439990	+8.71875000	-6.71044922	-0.86572266	+53.59130859	-2.17529297	-53.65722656	+2004	+8.56054688	-5.91503906	-0.57568359	+5.84472656	-9.68994141	+13.31542969	+1544	+6.67089844	-9.76904297	-0.86572266	+33.50830078	+5.75683594	-41.90185547	+1452
+1457970825.38850000	+8.71435547	-6.71044922	-0.86572266	+53.56933594	-2.17529297	-53.61328125	+2000	+8.55615234	-5.91503906	-0.57568359	+5.82275391	-9.64599609	+13.31542969	+1544	+6.66210938	-9.76904297	-0.87011719	+33.48632813	+5.82275391	-41.83593750	+1456
+1457970825.39270000	+8.70996094	-6.71044922	-0.86572266	+53.56933594	-2.15332031	-53.61328125	+1996	+8.55175781	-5.91503906	-0.57568359	+5.82275391	-9.60205078	+13.31542969	+1544	+6.65332031	-9.76904297	-0.87451172	+33.46435547	+5.86669922	-41.77001953	+1456
+1457970825.39689990	+8.70996094	-6.71044922	-0.86572266	+53.54736328	-2.15332031	-53.59130859	+1996	+8.55175781	-5.91503906	-0.57568359	+5.80078125	-9.55810547	+13.31542969	+1540	+6.64892578	-9.77343750	-0.87451172	+33.44238281	+5.88867188	-41.72607422	+1456
+1457970825.40100000	+8.70996094	-6.71044922	-0.86572266	+53.52539063	-2.15332031	-53.59130859	+1992	+8.55175781	-5.91503906	-0.57568359	+5.80078125	-9.53613281	+13.33740234	+1540	+6.64453125	-9.77343750	-0.87890625	+33.39843750	+5.91064453	-41.68212891	+1456
+1457970825.40520000	+8.70556641	-6.71044922	-0.86572266	+53.52539063	-2.15332031	-53.59130859	+1988	+8.55175781	-5.91943359	-0.57568359	+5.77880859	-9.53613281	+13.33740234	+1536	+6.64013672	-9.77783203	-0.88330078	+33.37646484	+5.93261719	-41.63818359	+1456
+1457970825.40940000	+8.70556641	-6.71044922	-0.86132813	+53.50341797	-2.15332031	-53.59130859	+1984	+8.55175781	-5.91943359	-0.57128906	+5.77880859	-9.53613281	+13.33740234	+1536	+6.63574219	-9.77783203	-0.88330078	+33.35449219	+5.93261719	-41.61621094	+1452
+1457970825.41770010	+8.70996094	-6.71484375	-0.86132813	+53.48144531	-2.17529297	-53.61328125	+1980	+8.55175781	-5.91943359	-0.57128906	+5.75683594	-9.53613281	+13.35937500	+1532	+6.63134766	-9.78222656	-0.88769531	+33.31054688	+5.91064453	-41.59423828	+1448
+1457970825.42179990	+8.70996094	-6.71484375	-0.85693359	+53.45947266	-2.19726563	-53.63525391	+1976	+8.55175781	-5.91943359	-0.57128906	+5.73486328	-9.53613281	+13.35937500	+1532	+6.63134766	-9.78222656	-0.88769531	+33.28857422	+5.91064453	-41.59423828	+1444
+1457970825.42600010	+8.70996094	-6.71484375	-0.85693359	+53.43750000	-2.21923828	-53.63525391	+1972	+8.55615234	-5.91943359	-0.57128906	+5.73486328	-9.55810547	+13.38134766	+1532	+6.63134766	-9.78222656	-0.88769531	+33.26660156	+5.88867188	-41.59423828	+1444
+1457970825.43020010	+8.70996094	-6.71484375	-0.85693359	+53.43750000	-2.21923828	-53.65722656	+1972	+8.55615234	-5.91943359	-0.56689453	+5.71289063	-9.58007813	+13.40332031	+1532	+6.63134766	-9.78222656	-0.88769531	+33.26660156	+5.86669922	-41.59423828	+1440
+1457970825.43429990	+8.71435547	-6.71484375	-0.85253906	+53.41552734	-2.24121094	-53.65722656	+1972	+8.55615234	-5.91943359	-0.56689453	+5.69091797	-9.58007813	+13.40332031	+1532	+6.63134766	-9.78222656	-0.88769531	+33.24462891	+5.86669922	-41.61621094	+1440
+1457970825.43849990	+8.71435547	-6.71484375	-0.85253906	+53.39355469	-2.26318359	-53.67919922	+1968	+8.56054688	-5.91943359	-0.56689453	+5.69091797	-9.60205078	+13.42529297	+1532	+6.63134766	-9.78222656	-0.88769531	+33.24462891	+5.84472656	-41.61621094	+1436
+1457970825.44269990	+8.71875000	-6.71484375	-0.85253906	+53.39355469	-2.28515625	-53.67919922	+1968	+8.56054688	-5.91943359	-0.56250000	+5.66894531	-9.62402344	+13.44726563	+1532	+6.63574219	-9.78222656	-0.88769531	+33.22265625	+5.84472656	-41.63818359	+1436
+1457970825.44680000	+8.71875000	-6.71923828	-0.85253906	+53.37158203	-2.30712891	-53.70117188	+1968	+8.56494141	-5.91943359	-0.56250000	+5.64697266	-9.64599609	+13.46923828	+1532	+6.63574219	-9.78222656	-0.88330078	+33.22265625	+5.82275391	-41.63818359	+1436
+1457970825.45520000	+8.72753906	-6.71923828	-0.84375000	+53.28369141	-2.39501953	-53.74511719	+1968	+8.56933594	-5.92382813	-0.55810547	+5.58105469	-9.73388672	+13.55712891	+1536	+6.63574219	-9.78222656	-0.88330078	+33.22265625	+5.82275391	-41.66015625	+1432
+1457970825.45930000	+8.73193359	-6.72363281	-0.84375000	+53.26171875	-2.43896484	-53.76708984	+1968	+8.57373047	-5.92382813	-0.55810547	+5.53710938	-9.77783203	+13.60107422	+1536	+6.64013672	-9.78222656	-0.88330078	+33.22265625	+5.80078125	-41.66015625	+1432
+1457970825.46350000	+8.74072266	-6.72363281	-0.83935547	+53.17382813	-2.52685547	-53.83300781	+1972	+8.58251953	-5.92382813	-0.55371094	+5.49316406	-9.84375000	+13.68896484	+1540	+6.64453125	-9.78222656	-0.87890625	+33.20068359	+5.77880859	-41.70410156	+1432
+1457970825.46770000	+8.74951172	-6.72802734	-0.83496094	+53.12988281	-2.61474609	-53.85498047	+1976	+8.58691406	-5.92382813	-0.54931641	+5.42724609	-9.90966797	+13.75488281	+1544	+6.64892578	-9.78222656	-0.87451172	+33.20068359	+5.73486328	-41.72607422	+1432
+1457970825.47180010	+8.75390625	-6.72802734	-0.83056641	+53.06396484	-2.65869141	-53.87695313	+1980	+8.59130859	-5.92822266	-0.54492188	+5.38330078	-9.95361328	+13.82080078	+1544	+6.65332031	-9.77783203	-0.87011719	+33.17871094	+5.69091797	-41.77001953	+1432
+1457970825.47600010	+8.75830078	-6.72802734	-0.83056641	+53.04199219	-2.72460938	-53.89892578	+1984	+8.59570313	-5.92822266	-0.54492188	+5.33935547	-10.01953125	+13.88671875	+1548	+6.66210938	-9.77783203	-0.86132813	+33.15673828	+5.62500000	-41.85791016	+1436
+1457970825.48020010	+8.76269531	-6.73242188	-0.82617188	+52.99804688	-2.74658203	-53.92089844	+1988	+8.60009766	-5.92822266	-0.54052734	+5.29541016	-10.06347656	+13.93066406	+1552	+6.67089844	-9.77783203	-0.85693359	+33.15673828	+5.55908203	-41.92382813	+1440
+1457970825.48850010	+8.76708984	-6.73242188	-0.82617188	+52.97607422	-2.79052734	-53.94287109	+1996	+8.60449219	-5.92822266	-0.53613281	+5.22949219	-10.12939453	+14.01855469	+1556	+6.68408203	-9.77343750	-0.84375000	+33.11279297	+5.44921875	-42.05566406	+1448
+1457970825.49260000	+8.76708984	-6.73242188	-0.82177734	+52.95410156	-2.79052734	-53.94287109	+1996	+8.60888672	-5.93261719	-0.53613281	+5.22949219	-10.15136719	+14.01855469	+1556	+6.68847656	-9.77343750	-0.83935547	+33.09082031	+5.40527344	-42.12158203	+1448
+1457970825.49679990	+8.76708984	-6.73242188	-0.82177734	+52.95410156	-2.79052734	-53.96484375	+2000	+8.60888672	-5.93261719	-0.53613281	+5.20751953	-10.17333984	+14.04052734	+1560	+6.69287109	-9.77783203	-0.83935547	+33.06884766	+5.36132813	-42.14355469	+1448
+1457970825.50099990	+8.76708984	-6.73242188	-0.82177734	+52.95410156	-2.79052734	-53.98681641	+2004	+8.60888672	-5.93261719	-0.53173828	+5.18554688	-10.17333984	+14.04052734	+1560	+6.68847656	-9.77783203	-0.83935547	+33.06884766	+5.33935547	-42.16552734	+1448
+1457970825.50510000	+8.76269531	-6.73242188	-0.82177734	+52.95410156	-2.79052734	-53.98681641	+2004	+8.60888672	-5.93261719	-0.53173828	+5.18554688	-10.17333984	+14.01855469	+1564	+6.68847656	-9.77783203	-0.83935547	+33.04687500	+5.33935547	-42.18750000	+1452
+1457970825.50930000	+8.76269531	-6.73242188	-0.82177734	+52.95410156	-2.76855469	-53.98681641	+2004	+8.60888672	-5.93261719	-0.53173828	+5.18554688	-10.17333984	+14.01855469	+1564	+6.68847656	-9.77783203	-0.83935547	+33.02490234	+5.31738281	-42.18750000	+1452
+1457970825.51350000	+8.76269531	-6.73242188	-0.82177734	+52.95410156	-2.76855469	-54.00878906	+2008	+8.60888672	-5.93261719	-0.53173828	+5.18554688	-10.17333984	+14.01855469	+1564	+6.68408203	-9.77783203	-0.84375000	+33.02490234	+5.31738281	-42.18750000	+1452
+1457970825.52180000	+8.75830078	-6.72802734	-0.82177734	+52.95410156	-2.74658203	-54.00878906	+2008	+8.60888672	-5.93261719	-0.53173828	+5.18554688	-10.15136719	+13.97460938	+1568	+6.67968750	-9.78222656	-0.84375000	+33.00292969	+5.31738281	-42.16552734	+1452
+1457970825.52600000	+8.75830078	-6.72802734	-0.82177734	+52.95410156	-2.74658203	-54.00878906	+2012	+8.60888672	-5.93261719	-0.53173828	+5.20751953	-10.15136719	+13.97460938	+1572	+6.67529297	-9.78222656	-0.84814453	+32.98095703	+5.31738281	-42.16552734	+1452
+1457970825.53010010	+8.75830078	-6.72802734	-0.82177734	+52.95410156	-2.74658203	-54.00878906	+2012	+8.60449219	-5.93261719	-0.53173828	+5.20751953	-10.15136719	+13.97460938	+1572	+6.67529297	-9.78222656	-0.84814453	+32.98095703	+5.31738281	-42.16552734	+1452
+1457970825.53430010	+8.75830078	-6.72802734	-0.82177734	+52.95410156	-2.74658203	-54.00878906	+2012	+8.60449219	-5.93261719	-0.53173828	+5.20751953	-10.15136719	+13.95263672	+1572	+6.67529297	-9.78222656	-0.84814453	+32.95898438	+5.31738281	-42.16552734	+1452
+1457970825.53850010	+8.75830078	-6.72802734	-0.82177734	+52.95410156	-2.74658203	-54.00878906	+2012	+8.60449219	-5.93261719	-0.53173828	+5.20751953	-10.15136719	+13.95263672	+1572	+6.67089844	-9.78222656	-0.85253906	+32.95898438	+5.31738281	-42.16552734	+1452
+1457970825.54259990	+8.75830078	-6.72802734	-0.82177734	+52.95410156	-2.74658203	-54.00878906	+2012	+8.60449219	-5.93261719	-0.53173828	+5.20751953	-10.15136719	+13.95263672	+1576	+6.67089844	-9.78662109	-0.85253906	+32.95898438	+5.31738281	-42.16552734	+1452
+1457970825.54679990	+8.75830078	-6.72802734	-0.82177734	+52.95410156	-2.74658203	-54.00878906	+2016	+8.60449219	-5.93261719	-0.53173828	+5.20751953	-10.15136719	+13.95263672	+1576	+6.67089844	-9.78662109	-0.85253906	+32.95898438	+5.31738281	-42.14355469	+1452
+1457970825.55100010	+8.75830078	-6.72802734	-0.82177734	+52.95410156	-2.74658203	-54.00878906	+2016	+8.60449219	-5.93261719	-0.53173828	+5.20751953	-10.15136719	+13.95263672	+1576	+6.67089844	-9.78662109	-0.85253906	+32.95898438	+5.31738281	-42.14355469	+1452
+1457970825.55929990	+8.75830078	-6.72802734	-0.82177734	+52.95410156	-2.74658203	-54.00878906	+2016	+8.60449219	-5.93261719	-0.53173828	+5.20751953	-10.15136719	+13.93066406	+1580	+6.66650391	-9.78662109	-0.85253906	+32.95898438	+5.31738281	-42.14355469	+1452
+1457970825.56349990	+8.75830078	-6.72802734	-0.82177734	+52.95410156	-2.74658203	-54.00878906	+2016	+8.60449219	-5.93261719	-0.53173828	+5.20751953	-10.15136719	+13.93066406	+1580	+6.66650391	-9.78662109	-0.85253906	+32.95898438	+5.31738281	-42.14355469	+1452
+1457970825.56760000	+8.75830078	-6.72802734	-0.82177734	+52.95410156	-2.74658203	-54.00878906	+2016	+8.60449219	-5.93261719	-0.53173828	+5.20751953	-10.15136719	+13.93066406	+1580	+6.66650391	-9.78662109	-0.85253906	+32.95898438	+5.31738281	-42.16552734	+1448
+1457970825.57180000	+8.75830078	-6.72802734	-0.82177734	+52.95410156	-2.74658203	-54.00878906	+2016	+8.60449219	-5.93261719	-0.53173828	+5.20751953	-10.15136719	+13.93066406	+1580	+6.66650391	-9.78662109	-0.85253906	+32.95898438	+5.31738281	-42.16552734	+1448
+1457970825.57590010	+8.75830078	-6.72802734	-0.82177734	+52.95410156	-2.74658203	-54.00878906	+2020	+8.60449219	-5.93261719	-0.53173828	+5.20751953	-10.15136719	+13.93066406	+1584	+6.66650391	-9.78662109	-0.85253906	+32.95898438	+5.31738281	-42.16552734	+1448
+1457970825.58010010	+8.75830078	-6.72802734	-0.82177734	+52.95410156	-2.74658203	-54.00878906	+2020	+8.60449219	-5.93261719	-0.53173828	+5.20751953	-10.15136719	+13.93066406	+1584	+6.66650391	-9.78662109	-0.85253906	+32.95898438	+5.31738281	-42.16552734	+1448
+1457970825.58839990	+8.75830078	-6.72802734	-0.82177734	+52.97607422	-2.74658203	-54.00878906	+2020	+8.60449219	-5.93261719	-0.53173828	+5.20751953	-10.15136719	+13.93066406	+1584	+6.66650391	-9.78662109	-0.85253906	+32.95898438	+5.31738281	-42.18750000	+1448
+1457970825.59260010	+8.75830078	-6.72802734	-0.82177734	+52.97607422	-2.74658203	-54.00878906	+2020	+8.60449219	-5.93261719	-0.53173828	+5.20751953	-10.15136719	+13.95263672	+1584	+6.67089844	-9.78662109	-0.85253906	+32.98095703	+5.31738281	-42.18750000	+1448
+1457970825.59680010	+8.75830078	-6.72802734	-0.82177734	+52.97607422	-2.74658203	-54.00878906	+2020	+8.60449219	-5.93261719	-0.53173828	+5.20751953	-10.15136719	+13.95263672	+1584	+6.67089844	-9.78662109	-0.85253906	+32.98095703	+5.31738281	-42.18750000	+1448
+1457970825.60089990	+8.75830078	-6.72802734	-0.82177734	+52.97607422	-2.74658203	-54.00878906	+2020	+8.60449219	-5.93261719	-0.53173828	+5.20751953	-10.15136719	+13.95263672	+1584	+6.67089844	-9.78662109	-0.85253906	+32.98095703	+5.31738281	-42.18750000	+1448
+1457970825.60509990	+8.75390625	-6.72802734	-0.82177734	+52.97607422	-2.76855469	-54.00878906	+2020	+8.60449219	-5.93261719	-0.53173828	+5.20751953	-10.15136719	+13.95263672	+1588	+6.67089844	-9.78662109	-0.84814453	+32.98095703	+5.31738281	-42.20947266	+1448
+1457970825.60929990	+8.75390625	-6.72802734	-0.82177734	+52.97607422	-2.76855469	-54.00878906	+2024	+8.60449219	-5.93261719	-0.53173828	+5.18554688	-10.15136719	+13.95263672	+1588	+6.67089844	-9.78662109	-0.84814453	+33.00292969	+5.31738281	-42.20947266	+1448
+1457970825.61340000	+8.75390625	-6.72802734	-0.82177734	+52.97607422	-2.76855469	-54.00878906	+2024	+8.60449219	-5.93261719	-0.53173828	+5.18554688	-10.15136719	+13.95263672	+1588	+6.67089844	-9.78662109	-0.84814453	+33.00292969	+5.31738281	-42.20947266	+1448
+1457970825.62179990	+8.75390625	-6.72802734	-0.82177734	+52.99804688	-2.76855469	-54.00878906	+2024	+8.60009766	-5.93261719	-0.53173828	+5.18554688	-10.15136719	+13.95263672	+1588	+6.67089844	-9.78662109	-0.84814453	+33.00292969	+5.33935547	-42.23144531	+1448
+1457970825.62590000	+8.75390625	-6.72802734	-0.82177734	+52.99804688	-2.79052734	-53.98681641	+2024	+8.60009766	-5.93261719	-0.53173828	+5.18554688	-10.15136719	+13.97460938	+1588	+6.67089844	-9.78662109	-0.84814453	+33.00292969	+5.33935547	-42.23144531	+1448
+1457970825.63010000	+8.75390625	-6.72802734	-0.82177734	+53.02001953	-2.79052734	-53.98681641	+2024	+8.60009766	-5.93261719	-0.53173828	+5.18554688	-10.15136719	+13.97460938	+1588	+6.67089844	-9.78662109	-0.84814453	+33.00292969	+5.33935547	-42.23144531	+1448
+1457970825.63430000	+8.75390625	-6.72802734	-0.82177734	+53.02001953	-2.79052734	-53.98681641	+2028	+8.60009766	-5.93261719	-0.53173828	+5.18554688	-10.15136719	+13.97460938	+1588	+6.67089844	-9.78662109	-0.84814453	+33.00292969	+5.33935547	-42.23144531	+1448
+1457970825.63840010	+8.74951172	-6.72802734	-0.82177734	+53.02001953	-2.79052734	-53.96484375	+2028	+8.60009766	-5.93261719	-0.53173828	+5.18554688	-10.12939453	+13.97460938	+1588	+6.67089844	-9.79101563	-0.84814453	+33.00292969	+5.36132813	-42.23144531	+1448
+1457970825.64260010	+8.74951172	-6.72802734	-0.82177734	+53.04199219	-2.79052734	-53.96484375	+2028	+8.60009766	-5.93261719	-0.53173828	+5.18554688	-10.12939453	+13.97460938	+1588	+6.66650391	-9.79101563	-0.84814453	+33.00292969	+5.36132813	-42.23144531	+1448
+1457970825.64669990	+8.74951172	-6.72802734	-0.82177734	+53.04199219	-2.81250000	-53.94287109	+2028	+8.60009766	-5.93261719	-0.53173828	+5.18554688	-10.12939453	+13.97460938	+1588	+6.66650391	-9.79101563	-0.84814453	+33.00292969	+5.38330078	-42.23144531	+1448
+1457970825.65510010	+8.74511719	-6.72802734	-0.82177734	+53.06396484	-2.81250000	-53.89892578	+2032	+8.60009766	-5.93701172	-0.53173828	+5.18554688	-10.12939453	+13.97460938	+1588	+6.66210938	-9.79541016	-0.85253906	+33.00292969	+5.40527344	-42.20947266	+1448
+1457970825.65920000	+8.74511719	-6.72802734	-0.82177734	+53.06396484	-2.81250000	-53.89892578	+2032	+8.60009766	-5.93701172	-0.53173828	+5.18554688	-10.10742188	+13.97460938	+1592	+6.65771484	-9.79541016	-0.85253906	+32.98095703	+5.40527344	-42.20947266	+1448
+1457970825.66339990	+8.74072266	-6.73242188	-0.82177734	+53.06396484	-2.81250000	-53.87695313	+2032	+8.60009766	-5.93701172	-0.53173828	+5.18554688	-10.10742188	+13.97460938	+1592	+6.65332031	-9.79541016	-0.85253906	+32.98095703	+5.42724609	-42.20947266	+1448
+1457970825.66759990	+8.74072266	-6.73242188	-0.82617188	+53.06396484	-2.81250000	-53.85498047	+2032	+8.60009766	-5.93701172	-0.53173828	+5.18554688	-10.10742188	+13.97460938	+1592	+6.65332031	-9.79980469	-0.85693359	+32.95898438	+5.44921875	-42.18750000	+1448
+1457970825.67170000	+8.74072266	-6.73242188	-0.82617188	+53.06396484	-2.81250000	-53.83300781	+2032	+8.59570313	-5.93701172	-0.53173828	+5.18554688	-10.08544922	+13.97460938	+1592	+6.64892578	-9.79980469	-0.85693359	+32.95898438	+5.47119141	-42.18750000	+1448
+1457970825.67590000	+8.73632813	-6.73242188	-0.82617188	+53.06396484	-2.83447266	-53.81103516	+2032	+8.59570313	-5.93701172	-0.53173828	+5.18554688	-10.08544922	+13.97460938	+1592	+6.64892578	-9.79980469	-0.85693359	+32.93701172	+5.47119141	-42.16552734	+1448
+1457970825.68420000	+8.73632813	-6.73242188	-0.82617188	+53.06396484	-2.85644531	-53.76708984	+2032	+8.59570313	-5.93701172	-0.53173828	+5.16357422	-10.06347656	+13.97460938	+1592	+6.64453125	-9.79980469	-0.85693359	+32.93701172	+5.51513672	-42.14355469	+1448
+1457970825.68840000	+8.73632813	-6.73242188	-0.82617188	+53.06396484	-2.85644531	-53.74511719	+2032	+8.59570313	-5.93701172	-0.53173828	+5.16357422	-10.06347656	+13.99658203	+1592	+6.64453125	-9.79980469	-0.85693359	+32.93701172	+5.51513672	-42.14355469	+1444
+1457970825.69260000	+8.73193359	-6.73242188	-0.82617188	+53.06396484	-2.87841797	-53.74511719	+2032	+8.59570313	-5.93701172	-0.53613281	+5.16357422	-10.04150391	+13.99658203	+1592	+6.64453125	-9.79980469	-0.85693359	+32.93701172	+5.53710938	-42.14355469	+1444
+1457970825.69670010	+8.73193359	-6.73242188	-0.82617188	+53.06396484	-2.90039063	-53.72314453	+2032	+8.59570313	-5.93701172	-0.53613281	+5.14160156	-10.04150391	+13.99658203	+1592	+6.64453125	-9.79980469	-0.85693359	+32.93701172	+5.53710938	-42.14355469	+1444
+1457970825.70090010	+8.73193359	-6.73242188	-0.82617188	+53.04199219	-2.92236328	-53.70117188	+2032	+8.59130859	-5.93701172	-0.53613281	+5.14160156	-10.01953125	+14.01855469	+1592	+6.64453125	-9.79980469	-0.85693359	+32.93701172	+5.53710938	-42.14355469	+1444
+1457970825.70510010	+8.73193359	-6.73242188	-0.82617188	+53.04199219	-2.94433594	-53.70117188	+2032	+8.59130859	-5.94140625	-0.53613281	+5.14160156	-10.01953125	+14.01855469	+1592	+6.64453125	-9.79980469	-0.85693359	+32.93701172	+5.55908203	-42.14355469	+1444
+1457970825.70919990	+8.73193359	-6.73681641	-0.82617188	+53.04199219	-2.96630859	-53.67919922	+2032	+8.59130859	-5.94140625	-0.53613281	+5.11962891	-10.01953125	+14.04052734	+1592	+6.64453125	-9.79980469	-0.85693359	+32.95898438	+5.55908203	-42.14355469	+1440
+1457970825.71339990	+8.73193359	-6.73681641	-0.82617188	+53.04199219	-2.98828125	-53.65722656	+2032	+8.59130859	-5.94140625	-0.53613281	+5.11962891	-9.99755859	+14.06250000	+1592	+6.64453125	-9.79980469	-0.85253906	+32.95898438	+5.55908203	-42.14355469	+1440
+1457970825.72170000	+8.73193359	-6.73681641	-0.82617188	+53.04199219	-3.03222656	-53.61328125	+2032	+8.59130859	-5.94140625	-0.53613281	+5.09765625	-9.97558594	+14.08447266	+1592	+6.64453125	-9.79980469	-0.85253906	+32.95898438	+5.55908203	-42.16552734	+1440
+1457970825.72589990	+8.72753906	-6.73681641	-0.82177734	+53.06396484	-3.05419922	-53.61328125	+2036	+8.58691406	-5.94140625	-0.53613281	+5.07568359	-9.97558594	+14.10644531	+1592	+6.64453125	-9.79541016	-0.85253906	+32.98095703	+5.58105469	-42.16552734	+1440
+1457970825.73000000	+8.72753906	-6.73681641	-0.82177734	+53.06396484	-3.07617188	-53.59130859	+2036	+8.58691406	-5.94140625	-0.53613281	+5.07568359	-9.95361328	+14.12841797	+1592	+6.64453125	-9.79541016	-0.84814453	+32.98095703	+5.58105469	-42.16552734	+1440
+1457970825.73420000	+8.72753906	-6.73681641	-0.82177734	+53.06396484	-3.09814453	-53.56933594	+2036	+8.58691406	-5.94140625	-0.53613281	+5.05371094	-9.95361328	+14.15039063	+1592	+6.64453125	-9.79541016	-0.84814453	+32.98095703	+5.58105469	-42.16552734	+1440
+1457970825.73840000	+8.72753906	-6.73681641	-0.82177734	+53.08593750	-3.12011719	-53.54736328	+2036	+8.58251953	-5.94140625	-0.53613281	+5.05371094	-9.93164063	+14.19433594	+1592	+6.64453125	-9.79541016	-0.84814453	+33.00292969	+5.60302734	-42.16552734	+1440
+1457970825.74250010	+8.72753906	-6.73681641	-0.82177734	+53.08593750	-3.14208984	-53.50341797	+2036	+8.58251953	-5.94140625	-0.53613281	+5.03173828	-9.90966797	+14.21630859	+1592	+6.64453125	-9.79541016	-0.84814453	+33.00292969	+5.60302734	-42.16552734	+1436
+1457970825.75090000	+8.72314453	-6.73681641	-0.82617188	+53.10791016	-3.18603516	-53.45947266	+2036	+8.57812500	-5.94140625	-0.53613281	+5.03173828	-9.86572266	+14.23828125	+1592	+6.64453125	-9.79541016	-0.84814453	+33.00292969	+5.62500000	-42.16552734	+1436
+1457970825.75500010	+8.71875000	-6.73681641	-0.82617188	+53.12988281	-3.20800781	-53.43750000	+2036	+8.57812500	-5.94580078	-0.53613281	+5.00976563	-9.84375000	+14.26025391	+1592	+6.64453125	-9.79541016	-0.84814453	+33.00292969	+5.64697266	-42.16552734	+1436
+1457970825.75920010	+8.71875000	-6.73242188	-0.82617188	+53.15185547	-3.20800781	-53.41552734	+2036	+8.57373047	-5.94580078	-0.53613281	+5.00976563	-9.82177734	+14.28222656	+1592	+6.64013672	-9.79541016	-0.84814453	+33.00292969	+5.64697266	-42.14355469	+1436
+1457970825.76340010	+8.71435547	-6.73242188	-0.82617188	+53.15185547	-3.22998047	-53.39355469	+2036	+8.57373047	-5.94580078	-0.53613281	+5.00976563	-9.79980469	+14.30419922	+1592	+6.63574219	-9.79541016	-0.85253906	+33.00292969	+5.66894531	-42.12158203	+1436
+1457970825.76749990	+8.71435547	-6.73242188	-0.82617188	+53.17382813	-3.22998047	-53.37158203	+2032	+8.57373047	-5.94580078	-0.53613281	+4.98779297	-9.77783203	+14.30419922	+1592	+6.63134766	-9.79541016	-0.85253906	+32.98095703	+5.69091797	-42.09960938	+1436
+1457970825.77169990	+8.71435547	-6.73242188	-0.82617188	+53.17382813	-3.22998047	-53.34960938	+2032	+8.56933594	-5.94580078	-0.53613281	+4.98779297	-9.75585938	+14.32617188	+1592	+6.62695313	-9.79541016	-0.85693359	+32.95898438	+5.71289063	-42.07763672	+1440
+1457970825.78000000	+8.70996094	-6.73242188	-0.83056641	+53.17382813	-3.25195313	-53.30566406	+2032	+8.56933594	-5.94580078	-0.53613281	+4.96582031	-9.71191406	+14.32617188	+1592	+6.61816406	-9.79980469	-0.86132813	+32.91503906	+5.77880859	-42.01171875	+1440
+1457970825.78420000	+8.70556641	-6.73242188	-0.83056641	+53.17382813	-3.25195313	-53.28369141	+2032	+8.56494141	-5.94580078	-0.53613281	+4.96582031	-9.68994141	+14.34814453	+1592	+6.61376953	-9.79980469	-0.86572266	+32.89306641	+5.80078125	-41.96777344	+1440
+1457970825.78839990	+8.70556641	-6.73242188	-0.83056641	+53.17382813	-3.25195313	-53.26171875	+2028	+8.56494141	-5.94580078	-0.53613281	+4.94384766	-9.68994141	+14.34814453	+1592	+6.60498047	-9.80419922	-0.87011719	+32.87109375	+5.82275391	-41.92382813	+1440
+1457970825.79250000	+8.70556641	-6.73242188	-0.83056641	+53.17382813	-3.27392578	-53.23974609	+2028	+8.56494141	-5.95019531	-0.53613281	+4.94384766	-9.66796875	+14.34814453	+1588	+6.60058594	-9.80419922	-0.87011719	+32.84912109	+5.84472656	-41.90185547	+1440
+1457970825.79670000	+8.70556641	-6.73242188	-0.83056641	+53.17382813	-3.27392578	-53.23974609	+2028	+8.56494141	-5.95019531	-0.53613281	+4.92187500	-9.66796875	+14.37011719	+1588	+6.60058594	-9.80419922	-0.87451172	+32.82714844	+5.86669922	-41.87988281	+1440
+1457970825.80500010	+8.70117188	-6.73681641	-0.83056641	+53.17382813	-3.29589844	-53.21777344	+2024	+8.56054688	-5.95019531	-0.53613281	+4.89990234	-9.64599609	+14.37011719	+1588	+6.59619141	-9.80859375	-0.87451172	+32.78320313	+5.88867188	-41.85791016	+1436
+1457970825.80920000	+8.70117188	-6.73681641	-0.83056641	+53.15185547	-3.29589844	-53.21777344	+2024	+8.56054688	-5.95019531	-0.53613281	+4.89990234	-9.64599609	+14.39208984	+1588	+6.59179688	-9.80859375	-0.87451172	+32.78320313	+5.88867188	-41.85791016	+1432
+1457970825.81329990	+8.70117188	-6.73681641	-0.83056641	+53.15185547	-3.29589844	-53.21777344	+2024	+8.56054688	-5.95019531	-0.53613281	+4.89990234	-9.64599609	+14.39208984	+1588	+6.59619141	-9.80859375	-0.87451172	+32.78320313	+5.91064453	-41.83593750	+1432
+1457970825.81750010	+8.70117188	-6.73681641	-0.83056641	+53.15185547	-3.31787109	-53.19580078	+2020	+8.56054688	-5.95019531	-0.53613281	+4.87792969	-9.64599609	+14.39208984	+1588	+6.59619141	-9.80859375	-0.87451172	+32.78320313	+5.91064453	-41.85791016	+1428
+1457970825.82170010	+8.70556641	-6.74121094	-0.83056641	+53.12988281	-3.31787109	-53.19580078	+2020	+8.56054688	-5.95019531	-0.53613281	+4.87792969	-9.64599609	+14.41406250	+1588	+6.59619141	-9.80419922	-0.87011719	+32.78320313	+5.91064453	-41.85791016	+1428
+1457970825.82579990	+8.70556641	-6.74121094	-0.83056641	+53.12988281	-3.33984375	-53.19580078	+2020	+8.56054688	-5.95019531	-0.53613281	+4.85595703	-9.64599609	+14.41406250	+1584	+6.59619141	-9.80419922	-0.87011719	+32.80517578	+5.91064453	-41.85791016	+1428
+1457970825.83419990	+8.70556641	-6.74121094	-0.83056641	+53.12988281	-3.36181641	-53.19580078	+2016	+8.56054688	-5.95458984	-0.53613281	+4.85595703	-9.64599609	+14.43603516	+1584	+6.60058594	-9.80419922	-0.86572266	+32.80517578	+5.91064453	-41.87988281	+1424
+1457970825.83830000	+8.70556641	-6.74121094	-0.83056641	+53.10791016	-3.36181641	-53.19580078	+2016	+8.56054688	-5.95458984	-0.53613281	+4.83398438	-9.64599609	+14.43603516	+1584	+6.60058594	-9.80419922	-0.86572266	+32.80517578	+5.91064453	-41.90185547	+1424
+1457970825.84250000	+8.70556641	-6.74121094	-0.83056641	+53.10791016	-3.38378906	-53.19580078	+2016	+8.56054688	-5.95458984	-0.53613281	+4.83398438	-9.64599609	+14.45800781	+1584	+6.60058594	-9.80419922	-0.86572266	+32.82714844	+5.91064453	-41.90185547	+1424
+1457970825.84670000	+8.70556641	-6.74121094	-0.83056641	+53.10791016	-3.38378906	-53.19580078	+2016	+8.56054688	-5.95458984	-0.53613281	+4.83398438	-9.64599609	+14.45800781	+1584	+6.60498047	-9.80419922	-0.86572266	+32.82714844	+5.91064453	-41.92382813	+1424
+1457970825.85080000	+8.70556641	-6.74121094	-0.83056641	+53.10791016	-3.40576172	-53.19580078	+2016	+8.56054688	-5.95458984	-0.53613281	+4.81201172	-9.66796875	+14.45800781	+1584	+6.60498047	-9.80419922	-0.86132813	+32.82714844	+5.88867188	-41.92382813	+1424
+1457970825.85500000	+8.70556641	-6.74560547	-0.82617188	+53.08593750	-3.40576172	-53.19580078	+2016	+8.56054688	-5.95458984	-0.53173828	+4.81201172	-9.66796875	+14.45800781	+1580	+6.60498047	-9.80419922	-0.86132813	+32.82714844	+5.88867188	-41.92382813	+1420
+1457970825.85920000	+8.70556641	-6.74560547	-0.82617188	+53.08593750	-3.42773438	-53.19580078	+2012	+8.56054688	-5.95458984	-0.53173828	+4.81201172	-9.66796875	+14.47998047	+1580	+6.60498047	-9.80419922	-0.86132813	+32.82714844	+5.88867188	-41.92382813	+1420
+1457970825.86330010	+8.70556641	-6.74560547	-0.82617188	+53.08593750	-3.42773438	-53.19580078	+2012	+8.56054688	-5.95458984	-0.53173828	+4.79003906	-9.66796875	+14.47998047	+1580	+6.60498047	-9.80419922	-0.86132813	+32.82714844	+5.88867188	-41.92382813	+1420
+1457970825.87170000	+8.70996094	-6.74560547	-0.82617188	+53.08593750	-3.47167969	-53.19580078	+2012	+8.56054688	-5.95458984	-0.53173828	+4.79003906	-9.66796875	+14.50195313	+1580	+6.60498047	-9.80419922	-0.86132813	+32.82714844	+5.88867188	-41.94580078	+1420
+1457970825.87579990	+8.70996094	-6.74560547	-0.82617188	+53.06396484	-3.47167969	-53.19580078	+2012	+8.56054688	-5.95458984	-0.53173828	+4.76806641	-9.66796875	+14.50195313	+1580	+6.60498047	-9.80419922	-0.86132813	+32.82714844	+5.88867188	-41.94580078	+1416
+1457970825.88000010	+8.70996094	-6.74560547	-0.82617188	+53.06396484	-3.47167969	-53.19580078	+2012	+8.56054688	-5.95458984	-0.53173828	+4.76806641	-9.68994141	+14.50195313	+1580	+6.60498047	-9.80419922	-0.86132813	+32.82714844	+5.88867188	-41.94580078	+1416
+1457970825.88410000	+8.70996094	-6.74560547	-0.82617188	+53.06396484	-3.49365234	-53.21777344	+2012	+8.56054688	-5.95458984	-0.53173828	+4.76806641	-9.68994141	+14.50195313	+1580	+6.60498047	-9.80419922	-0.86132813	+32.82714844	+5.88867188	-41.94580078	+1416
+1457970825.88829990	+8.70996094	-6.74560547	-0.82617188	+53.06396484	-3.49365234	-53.21777344	+2012	+8.56494141	-5.95458984	-0.53173828	+4.74609375	-9.68994141	+14.50195313	+1580	+6.60498047	-9.80419922	-0.86132813	+32.82714844	+5.88867188	-41.94580078	+1416
+1457970825.89249990	+8.70996094	-6.74560547	-0.82617188	+53.06396484	-3.51562500	-53.21777344	+2012	+8.56494141	-5.95458984	-0.53173828	+4.74609375	-9.68994141	+14.52392578	+1580	+6.60498047	-9.80419922	-0.86132813	+32.80517578	+5.88867188	-41.94580078	+1416
+1457970825.89660000	+8.70996094	-6.74560547	-0.82617188	+53.06396484	-3.51562500	-53.21777344	+2012	+8.56494141	-5.95458984	-0.53173828	+4.74609375	-9.68994141	+14.52392578	+1580	+6.60498047	-9.80419922	-0.86132813	+32.80517578	+5.88867188	-41.94580078	+1416
+1457970825.90080000	+8.70996094	-6.74560547	-0.82617188	+53.06396484	-3.51562500	-53.21777344	+2012	+8.56494141	-5.95898438	-0.53173828	+4.72412109	-9.68994141	+14.52392578	+1580	+6.60498047	-9.80419922	-0.86132813	+32.80517578	+5.88867188	-41.94580078	+1412
+1457970825.90910010	+8.70556641	-6.74560547	-0.82617188	+53.06396484	-3.53759766	-53.21777344	+2016	+8.56494141	-5.95898438	-0.53173828	+4.72412109	-9.68994141	+14.52392578	+1580	+6.60498047	-9.80419922	-0.86132813	+32.78320313	+5.88867188	-41.92382813	+1412
+1457970825.91330000	+8.70556641	-6.74560547	-0.82617188	+53.06396484	-3.53759766	-53.21777344	+2016	+8.56494141	-5.95898438	-0.53173828	+4.72412109	-9.71191406	+14.52392578	+1580	+6.60058594	-9.80419922	-0.86132813	+32.78320313	+5.88867188	-41.92382813	+1412
+1457970825.91750000	+8.70556641	-6.74560547	-0.82617188	+53.06396484	-3.55957031	-53.21777344	+2016	+8.56494141	-5.95898438	-0.52734375	+4.70214844	-9.71191406	+14.52392578	+1580	+6.60058594	-9.80419922	-0.86132813	+32.76123047	+5.88867188	-41.92382813	+1412
+1457970825.92160010	+8.70556641	-6.74560547	-0.82617188	+53.06396484	-3.55957031	-53.21777344	+2016	+8.56494141	-5.95898438	-0.52734375	+4.70214844	-9.71191406	+14.52392578	+1584	+6.60058594	-9.80419922	-0.86132813	+32.76123047	+5.88867188	-41.92382813	+1412
+1457970825.92580010	+8.70556641	-6.74560547	-0.82177734	+53.06396484	-3.58154297	-53.21777344	+2016	+8.56494141	-5.95898438	-0.52734375	+4.70214844	-9.71191406	+14.52392578	+1584	+6.60058594	-9.80419922	-0.86572266	+32.76123047	+5.88867188	-41.92382813	+1412
+1457970825.93000010	+8.70556641	-6.74560547	-0.82177734	+53.06396484	-3.58154297	-53.21777344	+2016	+8.56494141	-5.95898438	-0.52734375	+4.70214844	-9.71191406	+14.52392578	+1584	+6.60058594	-9.80859375	-0.86572266	+32.76123047	+5.88867188	-41.92382813	+1408
+1457970825.93409990	+8.70556641	-6.74560547	-0.82177734	+53.06396484	-3.60351563	-53.21777344	+2016	+8.56494141	-5.95898438	-0.52734375	+4.70214844	-9.73388672	+14.54589844	+1584	+6.60058594	-9.80859375	-0.86132813	+32.73925781	+5.88867188	-41.92382813	+1408
+1457970825.94250010	+8.70556641	-6.74560547	-0.82177734	+53.08593750	-3.62548828	-53.21777344	+2020	+8.56494141	-5.95898438	-0.52734375	+4.70214844	-9.73388672	+14.54589844	+1584	+6.60058594	-9.80859375	-0.86132813	+32.73925781	+5.88867188	-41.94580078	+1408
+1457970825.94660000	+8.70556641	-6.75000000	-0.82177734	+53.08593750	-3.62548828	-53.21777344	+2020	+8.56494141	-5.95898438	-0.52734375	+4.70214844	-9.73388672	+14.54589844	+1584	+6.60058594	-9.80859375	-0.86132813	+32.73925781	+5.88867188	-41.94580078	+1408
+1457970825.95079990	+8.70996094	-6.75000000	-0.82177734	+53.10791016	-3.64746094	-53.21777344	+2020	+8.56494141	-5.95898438	-0.52734375	+4.70214844	-9.73388672	+14.54589844	+1584	+6.60058594	-9.80859375	-0.86132813	+32.73925781	+5.88867188	-41.94580078	+1408
+1457970825.95499990	+8.70996094	-6.75000000	-0.82177734	+53.10791016	-3.64746094	-53.21777344	+2020	+8.56494141	-5.95898438	-0.52734375	+4.70214844	-9.73388672	+14.54589844	+1584	+6.60058594	-9.80859375	-0.86132813	+32.73925781	+5.88867188	-41.94580078	+1408
+1457970825.95910000	+8.70996094	-6.75000000	-0.82177734	+53.10791016	-3.66943359	-53.21777344	+2020	+8.56494141	-5.95898438	-0.52734375	+4.70214844	-9.75585938	+14.56787109	+1584	+6.60058594	-9.80859375	-0.86132813	+32.73925781	+5.88867188	-41.94580078	+1404
+1457970825.96330000	+8.70996094	-6.75000000	-0.82177734	+53.12988281	-3.69140625	-53.21777344	+2024	+8.56494141	-5.95898438	-0.52734375	+4.70214844	-9.75585938	+14.56787109	+1584	+6.60058594	-9.80859375	-0.86132813	+32.73925781	+5.88867188	-41.96777344	+1404
+1457970825.96740010	+8.70996094	-6.75000000	-0.82177734	+53.12988281	-3.69140625	-53.21777344	+2024	+8.56494141	-5.95898438	-0.52734375	+4.70214844	-9.75585938	+14.56787109	+1584	+6.60058594	-9.80859375	-0.86132813	+32.73925781	+5.88867188	-41.96777344	+1404
+1457970825.97160010	+8.70996094	-6.75000000	-0.82177734	+53.15185547	-3.71337891	-53.21777344	+2024	+8.56494141	-5.95898438	-0.52734375	+4.70214844	-9.75585938	+14.56787109	+1584	+6.60498047	-9.80859375	-0.86132813	+32.76123047	+5.88867188	-41.96777344	+1404
+1457970825.97989990	+8.70996094	-6.75000000	-0.82617188	+53.17382813	-3.71337891	-53.19580078	+2024	+8.56494141	-5.95898438	-0.52734375	+4.70214844	-9.75585938	+14.56787109	+1584	+6.60498047	-9.80859375	-0.85693359	+32.76123047	+5.88867188	-41.98974609	+1404
+1457970825.98410010	+8.70996094	-6.75000000	-0.82617188	+53.17382813	-3.73535156	-53.19580078	+2028	+8.56494141	-5.95898438	-0.52734375	+4.70214844	-9.75585938	+14.56787109	+1584	+6.60498047	-9.80859375	-0.85693359	+32.76123047	+5.88867188	-41.98974609	+1404
+1457970825.98830010	+8.70996094	-6.75000000	-0.82617188	+53.19580078	-3.73535156	-53.19580078	+2028	+8.56494141	-5.96337891	-0.52734375	+4.70214844	-9.75585938	+14.56787109	+1584	+6.60498047	-9.80859375	-0.85693359	+32.76123047	+5.88867188	-41.98974609	+1404
+1457970825.99239990	+8.70996094	-6.75000000	-0.82617188	+53.19580078	-3.73535156	-53.19580078	+2028	+8.56494141	-5.96337891	-0.52734375	+4.70214844	-9.75585938	+14.56787109	+1584	+6.60498047	-9.80859375	-0.85693359	+32.78320313	+5.88867188	-42.01171875	+1404
+1457970825.99659990	+8.70996094	-6.75000000	-0.82617188	+53.21777344	-3.75732422	-53.19580078	+2028	+8.56054688	-5.96337891	-0.52734375	+4.70214844	-9.77783203	+14.56787109	+1584	+6.60498047	-9.80859375	-0.85693359	+32.78320313	+5.88867188	-42.01171875	+1404
+1457970826.00079990	+8.70556641	-6.75000000	-0.82617188	+53.21777344	-3.75732422	-53.21777344	+2028	+8.56054688	-5.96337891	-0.52734375	+4.70214844	-9.77783203	+14.56787109	+1584	+6.60498047	-9.80859375	-0.85693359	+32.78320313	+5.88867188	-42.01171875	+1404
+1457970826.00490000	+8.70556641	-6.75439453	-0.82617188	+53.23974609	-3.75732422	-53.21777344	+2028	+8.56054688	-5.96337891	-0.52734375	+4.70214844	-9.77783203	+14.56787109	+1584	+6.60498047	-9.80859375	-0.85693359	+32.78320313	+5.88867188	-42.01171875	+1404
+1457970826.01329990	+8.70556641	-6.75439453	-0.82617188	+53.26171875	-3.75732422	-53.21777344	+2032	+8.56054688	-5.96337891	-0.52734375	+4.72412109	-9.77783203	+14.54589844	+1584	+6.60498047	-9.80859375	-0.85693359	+32.78320313	+5.88867188	-42.03369141	+1404
+1457970826.01740000	+8.70556641	-6.75439453	-0.82617188	+53.26171875	-3.75732422	-53.21777344	+2032	+8.56054688	-5.96337891	-0.52734375	+4.72412109	-9.77783203	+14.54589844	+1584	+6.60498047	-9.80859375	-0.85693359	+32.78320313	+5.91064453	-42.03369141	+1404
+1457970826.02160000	+8.70556641	-6.75439453	-0.82617188	+53.28369141	-3.75732422	-53.23974609	+2032	+8.56054688	-5.96337891	-0.52734375	+4.72412109	-9.77783203	+14.54589844	+1584	+6.60498047	-9.81298828	-0.86132813	+32.76123047	+5.91064453	-42.03369141	+1408
+1457970826.02580000	+8.70556641	-6.75439453	-0.82617188	+53.28369141	-3.75732422	-53.23974609	+2028	+8.56054688	-5.96337891	-0.52734375	+4.72412109	-9.77783203	+14.52392578	+1584	+6.60058594	-9.81298828	-0.86132813	+32.76123047	+5.91064453	-42.03369141	+1408
+1457970826.02990010	+8.70556641	-6.75439453	-0.82617188	+53.30566406	-3.75732422	-53.26171875	+2028	+8.56054688	-5.96337891	-0.52734375	+4.72412109	-9.79980469	+14.52392578	+1584	+6.60058594	-9.81298828	-0.86132813	+32.76123047	+5.91064453	-42.03369141	+1408
+1457970826.03410010	+8.70556641	-6.75439453	-0.82617188	+53.30566406	-3.75732422	-53.26171875	+2028	+8.56054688	-5.96337891	-0.52734375	+4.74609375	-9.79980469	+14.52392578	+1584	+6.59619141	-9.81738281	-0.86132813	+32.73925781	+5.91064453	-42.03369141	+1408
+1457970826.03819990	+8.70117188	-6.75439453	-0.82177734	+53.32763672	-3.75732422	-53.28369141	+2028	+8.56054688	-5.96337891	-0.52734375	+4.74609375	-9.79980469	+14.50195313	+1584	+6.59619141	-9.81738281	-0.86572266	+32.73925781	+5.91064453	-42.05566406	+1408
+1457970826.04239990	+8.70117188	-6.75439453	-0.82177734	+53.34960938	-3.75732422	-53.30566406	+2028	+8.56054688	-5.96337891	-0.52734375	+4.74609375	-9.82177734	+14.47998047	+1584	+6.59619141	-9.82177734	-0.86572266	+32.73925781	+5.91064453	-42.05566406	+1408
+1457970826.05069990	+8.70117188	-6.75439453	-0.82177734	+53.37158203	-3.75732422	-53.32763672	+2028	+8.56054688	-5.96337891	-0.52734375	+4.79003906	-9.84375000	+14.43603516	+1584	+6.59179688	-9.82617188	-0.86572266	+32.71728516	+5.91064453	-42.09960938	+1408
+1457970826.05489990	+8.70117188	-6.75439453	-0.82177734	+53.37158203	-3.77929688	-53.34960938	+2028	+8.56054688	-5.96337891	-0.52734375	+4.79003906	-9.86572266	+14.41406250	+1584	+6.59179688	-9.82617188	-0.86572266	+32.71728516	+5.91064453	-42.12158203	+1408
+1457970826.05909990	+8.70117188	-6.75439453	-0.82177734	+53.39355469	-3.77929688	-53.34960938	+2028	+8.55615234	-5.96777344	-0.52734375	+4.81201172	-9.88769531	+14.39208984	+1584	+6.59179688	-9.82617188	-0.86572266	+32.71728516	+5.91064453	-42.14355469	+1404
+1457970826.06320000	+8.70117188	-6.75439453	-0.82177734	+53.39355469	-3.77929688	-53.37158203	+2028	+8.55615234	-5.96777344	-0.52734375	+4.81201172	-9.90966797	+14.37011719	+1584	+6.59179688	-9.82617188	-0.86572266	+32.73925781	+5.91064453	-42.16552734	+1404
+1457970826.06740000	+8.70117188	-6.75439453	-0.82177734	+53.41552734	-3.80126953	-53.39355469	+2024	+8.55615234	-5.96777344	-0.52734375	+4.83398438	-9.93164063	+14.34814453	+1584	+6.59619141	-9.82617188	-0.86132813	+32.73925781	+5.91064453	-42.20947266	+1404
+1457970826.07160000	+8.70117188	-6.75439453	-0.82177734	+53.41552734	-3.80126953	-53.39355469	+2024	+8.55615234	-5.96777344	-0.52734375	+4.83398438	-9.95361328	+14.32617188	+1588	+6.59619141	-9.83056641	-0.86132813	+32.76123047	+5.91064453	-42.23144531	+1408
+1457970826.07570000	+8.70117188	-6.75439453	-0.82177734	+53.43750000	-3.80126953	-53.41552734	+2024	+8.55615234	-5.96777344	-0.52734375	+4.85595703	-9.95361328	+14.30419922	+1588	+6.59619141	-9.83056641	-0.85693359	+32.78320313	+5.91064453	-42.25341797	+1408
+1457970826.08410000	+8.70556641	-6.75439453	-0.82177734	+53.43750000	-3.82324219	-53.43750000	+2024	+8.55615234	-5.96777344	-0.52734375	+4.87792969	-9.99755859	+14.28222656	+1588	+6.60498047	-9.82617188	-0.85253906	+32.82714844	+5.88867188	-42.31933594	+1408
+1457970826.08820010	+8.70556641	-6.75439453	-0.82177734	+53.45947266	-3.82324219	-53.45947266	+2024	+8.55615234	-5.96777344	-0.52734375	+4.87792969	-10.01953125	+14.26025391	+1588	+6.60498047	-9.82617188	-0.85253906	+32.84912109	+5.88867188	-42.34130859	+1412
+1457970826.09240010	+8.70556641	-6.75439453	-0.82177734	+53.45947266	-3.84521484	-53.45947266	+2024	+8.55615234	-5.97216797	-0.52734375	+4.87792969	-10.04150391	+14.26025391	+1588	+6.60937500	-9.82617188	-0.84814453	+32.84912109	+5.88867188	-42.38525391	+1412
+1457970826.09660010	+8.70556641	-6.75439453	-0.82177734	+53.45947266	-3.84521484	-53.48144531	+2024	+8.55615234	-5.97216797	-0.52734375	+4.87792969	-10.04150391	+14.23828125	+1588	+6.60937500	-9.82617188	-0.84814453	+32.87109375	+5.88867188	-42.40722656	+1412
+1457970826.10069990	+8.70556641	-6.75878906	-0.82177734	+53.45947266	-3.84521484	-53.48144531	+2024	+8.55615234	-5.97216797	-0.52734375	+4.89990234	-10.06347656	+14.23828125	+1588	+6.61376953	-9.82617188	-0.84375000	+32.89306641	+5.88867188	-42.42919922	+1412
+1457970826.10489990	+8.70556641	-6.75878906	-0.82177734	+53.48144531	-3.84521484	-53.50341797	+2024	+8.55615234	-5.97216797	-0.52734375	+4.89990234	-10.06347656	+14.21630859	+1592	+6.61376953	-9.82617188	-0.84375000	+32.91503906	+5.88867188	-42.45117188	+1416
+1457970826.10910010	+8.70556641	-6.75878906	-0.82177734	+53.48144531	-3.84521484	-53.50341797	+2028	+8.55615234	-5.97216797	-0.52734375	+4.89990234	-10.08544922	+14.21630859	+1592	+6.61816406	-9.82617188	-0.84375000	+32.91503906	+5.88867188	-42.45117188	+1416
+1457970826.11739990	+8.70556641	-6.75878906	-0.82177734	+53.48144531	-3.86718750	-53.52539063	+2028	+8.55615234	-5.97216797	-0.52734375	+4.89990234	-10.08544922	+14.19433594	+1592	+6.61816406	-9.82617188	-0.84375000	+32.93701172	+5.88867188	-42.47314453	+1416
+1457970826.12150000	+8.70556641	-6.75878906	-0.82177734	+53.48144531	-3.86718750	-53.52539063	+2028	+8.55615234	-5.97216797	-0.52734375	+4.89990234	-10.10742188	+14.17236328	+1592	+6.61816406	-9.82617188	-0.84375000	+32.93701172	+5.88867188	-42.47314453	+1416
+1457970826.12570000	+8.70556641	-6.75878906	-0.82177734	+53.48144531	-3.86718750	-53.54736328	+2028	+8.55615234	-5.97216797	-0.52734375	+4.89990234	-10.10742188	+14.17236328	+1592	+6.61816406	-9.82617188	-0.84375000	+32.93701172	+5.88867188	-42.47314453	+1416
+1457970826.12990000	+8.70556641	-6.75878906	-0.82177734	+53.50341797	-3.86718750	-53.54736328	+2028	+8.55615234	-5.97216797	-0.52734375	+4.89990234	-10.10742188	+14.15039063	+1592	+6.61816406	-9.83056641	-0.84375000	+32.91503906	+5.88867188	-42.47314453	+1416
+1457970826.13400010	+8.70556641	-6.75878906	-0.82177734	+53.50341797	-3.86718750	-53.56933594	+2028	+8.55615234	-5.97216797	-0.52734375	+4.89990234	-10.10742188	+14.15039063	+1592	+6.61816406	-9.83056641	-0.84375000	+32.91503906	+5.88867188	-42.47314453	+1420
+1457970826.13820000	+8.70556641	-6.75878906	-0.81738281	+53.50341797	-3.84521484	-53.56933594	+2032	+8.55615234	-5.97656250	-0.52734375	+4.89990234	-10.10742188	+14.12841797	+1592	+6.61376953	-9.83056641	-0.84814453	+32.89306641	+5.88867188	-42.47314453	+1420
+1457970826.14240000	+8.70556641	-6.75878906	-0.81738281	+53.50341797	-3.84521484	-53.56933594	+2032	+8.55615234	-5.97656250	-0.52734375	+4.89990234	-10.10742188	+14.10644531	+1592	+6.61376953	-9.83056641	-0.84814453	+32.89306641	+5.88867188	-42.45117188	+1420
+1457970826.15070010	+8.70556641	-6.75878906	-0.81738281	+53.50341797	-3.84521484	-53.59130859	+2032	+8.55615234	-5.97656250	-0.52734375	+4.89990234	-10.10742188	+14.08447266	+1592	+6.60937500	-9.83496094	-0.85253906	+32.87109375	+5.88867188	-42.45117188	+1420
+1457970826.15490010	+8.70556641	-6.75878906	-0.81738281	+53.50341797	-3.84521484	-53.59130859	+2032	+8.55615234	-5.97656250	-0.52734375	+4.92187500	-10.10742188	+14.08447266	+1596	+6.60937500	-9.83496094	-0.85253906	+32.84912109	+5.88867188	-42.42919922	+1420
+1457970826.15899990	+8.70556641	-6.75878906	-0.81738281	+53.50341797	-3.84521484	-53.59130859	+2032	+8.55615234	-5.97656250	-0.52734375	+4.92187500	-10.10742188	+14.06250000	+1596	+6.60937500	-9.83496094	-0.85253906	+32.84912109	+5.88867188	-42.42919922	+1420
+1457970826.16319990	+8.70556641	-6.75878906	-0.81738281	+53.50341797	-3.84521484	-53.61328125	+2032	+8.55615234	-5.97656250	-0.52734375	+4.92187500	-10.12939453	+14.04052734	+1596	+6.60498047	-9.83496094	-0.85693359	+32.82714844	+5.88867188	-42.42919922	+1420
+1457970826.16739990	+8.70556641	-6.75878906	-0.81738281	+53.50341797	-3.84521484	-53.61328125	+2036	+8.55615234	-5.97656250	-0.52734375	+4.92187500	-10.12939453	+14.04052734	+1596	+6.60498047	-9.83935547	-0.85693359	+32.82714844	+5.88867188	-42.42919922	+1420
+1457970826.17150000	+8.70556641	-6.75878906	-0.81738281	+53.50341797	-3.84521484	-53.61328125	+2036	+8.55615234	-5.97656250	-0.52734375	+4.92187500	-10.12939453	+14.01855469	+1596	+6.60498047	-9.83935547	-0.85693359	+32.80517578	+5.88867188	-42.42919922	+1420
+1457970826.17569990	+8.70556641	-6.75878906	-0.81738281	+53.50341797	-3.84521484	-53.61328125	+2036	+8.55615234	-5.97656250	-0.53173828	+4.92187500	-10.12939453	+14.01855469	+1596	+6.60498047	-9.83935547	-0.85693359	+32.80517578	+5.88867188	-42.40722656	+1420
+1457970826.18400000	+8.70556641	-6.75878906	-0.81738281	+53.50341797	-3.84521484	-53.63525391	+2036	+8.55615234	-5.97656250	-0.53173828	+4.92187500	-10.12939453	+13.99658203	+1596	+6.60498047	-9.83935547	-0.85693359	+32.80517578	+5.88867188	-42.40722656	+1420
+1457970826.18820000	+8.70556641	-6.75878906	-0.81738281	+53.50341797	-3.84521484	-53.63525391	+2036	+8.55615234	-5.97656250	-0.53173828	+4.92187500	-10.12939453	+13.99658203	+1596	+6.60498047	-9.83935547	-0.85693359	+32.80517578	+5.88867188	-42.42919922	+1420
+1457970826.19230010	+8.70556641	-6.75878906	-0.81738281	+53.50341797	-3.84521484	-53.63525391	+2036	+8.55615234	-5.97656250	-0.53173828	+4.92187500	-10.12939453	+13.97460938	+1596	+6.60498047	-9.83935547	-0.85693359	+32.80517578	+5.88867188	-42.42919922	+1420
+1457970826.19650010	+8.70556641	-6.75878906	-0.81738281	+53.50341797	-3.86718750	-53.63525391	+2036	+8.55615234	-5.97656250	-0.53173828	+4.92187500	-10.12939453	+13.97460938	+1596	+6.60498047	-9.83935547	-0.85693359	+32.80517578	+5.88867188	-42.42919922	+1420
+1457970826.20070000	+8.70556641	-6.75878906	-0.81738281	+53.52539063	-3.86718750	-53.63525391	+2036	+8.55615234	-5.97656250	-0.53173828	+4.92187500	-10.12939453	+13.97460938	+1596	+6.60498047	-9.83935547	-0.85693359	+32.82714844	+5.88867188	-42.42919922	+1416
+1457970826.20479990	+8.70556641	-6.75878906	-0.81738281	+53.52539063	-3.86718750	-53.63525391	+2040	+8.55615234	-5.97656250	-0.53173828	+4.92187500	-10.12939453	+13.97460938	+1596	+6.60937500	-9.83935547	-0.85693359	+32.82714844	+5.88867188	-42.45117188	+1416
+1457970826.20900010	+8.70556641	-6.75878906	-0.81738281	+53.52539063	-3.86718750	-53.63525391	+2040	+8.55615234	-5.97656250	-0.53173828	+4.92187500	-10.15136719	+13.95263672	+1596	+6.60937500	-9.83935547	-0.85693359	+32.82714844	+5.88867188	-42.45117188	+1416
+1457970826.21320010	+8.70556641	-6.75878906	-0.81738281	+53.52539063	-3.86718750	-53.63525391	+2040	+8.55615234	-5.97656250	-0.53173828	+4.92187500	-10.15136719	+13.95263672	+1596	+6.60937500	-9.83935547	-0.85693359	+32.82714844	+5.88867188	-42.45117188	+1416
+1457970826.22149990	+8.70556641	-6.75878906	-0.81738281	+53.52539063	-3.86718750	-53.65722656	+2040	+8.55615234	-5.97656250	-0.53173828	+4.92187500	-10.15136719	+13.95263672	+1600	+6.61376953	-9.83935547	-0.85253906	+32.84912109	+5.88867188	-42.47314453	+1416
+1457970826.22569990	+8.70556641	-6.75878906	-0.81738281	+53.52539063	-3.88916016	-53.65722656	+2040	+8.55615234	-5.97656250	-0.53173828	+4.92187500	-10.15136719	+13.95263672	+1600	+6.61376953	-9.83935547	-0.85253906	+32.84912109	+5.88867188	-42.47314453	+1416
+1457970826.22980000	+8.70556641	-6.75878906	-0.81738281	+53.52539063	-3.88916016	-53.65722656	+2040	+8.55615234	-5.97656250	-0.53173828	+4.92187500	-10.17333984	+13.95263672	+1600	+6.61376953	-9.83935547	-0.85253906	+32.84912109	+5.88867188	-42.47314453	+1416
+1457970826.23400000	+8.70556641	-6.75878906	-0.81738281	+53.52539063	-3.88916016	-53.65722656	+2040	+8.55615234	-5.97656250	-0.53173828	+4.92187500	-10.17333984	+13.93066406	+1600	+6.61376953	-9.83935547	-0.85253906	+32.87109375	+5.88867188	-42.49511719	+1416
+1457970826.23819990	+8.70996094	-6.75878906	-0.81738281	+53.52539063	-3.88916016	-53.67919922	+2040	+8.56054688	-5.97656250	-0.53173828	+4.92187500	-10.17333984	+13.93066406	+1600	+6.61376953	-9.83935547	-0.85253906	+32.87109375	+5.86669922	-42.49511719	+1416
+1457970826.24650000	+8.70996094	-6.75878906	-0.81738281	+53.52539063	-3.88916016	-53.67919922	+2044	+8.56054688	-5.97656250	-0.53173828	+4.92187500	-10.17333984	+13.93066406	+1600	+6.61816406	-9.83935547	-0.85253906	+32.87109375	+5.86669922	-42.49511719	+1416
+1457970826.25070000	+8.70996094	-6.75878906	-0.81738281	+53.52539063	-3.88916016	-53.67919922	+2044	+8.56054688	-5.97656250	-0.53173828	+4.92187500	-10.19531250	+13.90869141	+1600	+6.61816406	-9.83935547	-0.85253906	+32.87109375	+5.86669922	-42.51708984	+1416
+1457970826.25480010	+8.70996094	-6.75878906	-0.81738281	+53.52539063	-3.88916016	-53.70117188	+2044	+8.56054688	-5.97656250	-0.53173828	+4.92187500	-10.19531250	+13.90869141	+1600	+6.61816406	-9.83935547	-0.85253906	+32.87109375	+5.86669922	-42.51708984	+1416
+1457970826.25900010	+8.70996094	-6.75878906	-0.81298828	+53.54736328	-3.91113281	-53.70117188	+2044	+8.56054688	-5.97656250	-0.53173828	+4.92187500	-10.19531250	+13.90869141	+1600	+6.61816406	-9.83935547	-0.85253906	+32.87109375	+5.86669922	-42.51708984	+1416
+1457970826.26729990	+8.70996094	-6.75878906	-0.81298828	+53.54736328	-3.91113281	-53.70117188	+2044	+8.56054688	-5.97656250	-0.52734375	+4.92187500	-10.21728516	+13.88671875	+1600	+6.61816406	-9.83935547	-0.85253906	+32.84912109	+5.86669922	-42.51708984	+1416
+1457970826.27150010	+8.70996094	-6.75878906	-0.81298828	+53.54736328	-3.91113281	-53.72314453	+2044	+8.56054688	-5.97656250	-0.52734375	+4.92187500	-10.21728516	+13.88671875	+1600	+6.61376953	-9.83935547	-0.85253906	+32.84912109	+5.84472656	-42.51708984	+1416
+1457970826.27560000	+8.70996094	-6.75878906	-0.81298828	+53.54736328	-3.91113281	-53.72314453	+2044	+8.56054688	-5.97656250	-0.52734375	+4.92187500	-10.21728516	+13.88671875	+1600	+6.61376953	-9.83935547	-0.85253906	+32.84912109	+5.84472656	-42.51708984	+1416
+1457970826.27979990	+8.70996094	-6.75878906	-0.81298828	+53.54736328	-3.91113281	-53.72314453	+2044	+8.56054688	-5.97656250	-0.52734375	+4.92187500	-10.21728516	+13.86474609	+1600	+6.61376953	-9.83935547	-0.85253906	+32.82714844	+5.84472656	-42.51708984	+1416
+1457970826.28399990	+8.70996094	-6.75878906	-0.81298828	+53.54736328	-3.93310547	-53.74511719	+2044	+8.56054688	-5.97656250	-0.52734375	+4.92187500	-10.23925781	+13.86474609	+1600	+6.61376953	-9.83935547	-0.85253906	+32.82714844	+5.84472656	-42.51708984	+1416
+1457970826.28810000	+8.70996094	-6.75439453	-0.81298828	+53.54736328	-3.93310547	-53.74511719	+2044	+8.56054688	-5.97656250	-0.52734375	+4.92187500	-10.23925781	+13.86474609	+1600	+6.61376953	-9.83935547	-0.85253906	+32.82714844	+5.84472656	-42.49511719	+1412
+1457970826.29230000	+8.70996094	-6.75439453	-0.81298828	+53.54736328	-3.93310547	-53.76708984	+2044	+8.56054688	-5.97656250	-0.52734375	+4.92187500	-10.23925781	+13.86474609	+1600	+6.61376953	-9.83935547	-0.85253906	+32.80517578	+5.84472656	-42.49511719	+1412
+1457970826.29650000	+8.70996094	-6.75439453	-0.81298828	+53.54736328	-3.93310547	-53.76708984	+2044	+8.56054688	-5.97656250	-0.52734375	+4.92187500	-10.26123047	+13.84277344	+1600	+6.61376953	-9.83935547	-0.85693359	+32.80517578	+5.82275391	-42.49511719	+1412
+1457970826.30480000	+8.71435547	-6.75439453	-0.81298828	+53.56933594	-3.95507813	-53.78906250	+2048	+8.56054688	-5.97216797	-0.52734375	+4.92187500	-10.26123047	+13.84277344	+1604	+6.61376953	-9.83935547	-0.85693359	+32.80517578	+5.82275391	-42.51708984	+1412
+1457970826.30900000	+8.71435547	-6.75439453	-0.81298828	+53.56933594	-3.95507813	-53.78906250	+2048	+8.56054688	-5.97216797	-0.52734375	+4.89990234	-10.26123047	+13.84277344	+1604	+6.61376953	-9.83935547	-0.85253906	+32.80517578	+5.82275391	-42.51708984	+1412
+1457970826.31310010	+8.71435547	-6.75439453	-0.81298828	+53.56933594	-3.95507813	-53.78906250	+2048	+8.56494141	-5.97216797	-0.52734375	+4.89990234	-10.28320313	+13.82080078	+1604	+6.61376953	-9.83935547	-0.85253906	+32.80517578	+5.82275391	-42.51708984	+1412
+1457970826.31730010	+8.71435547	-6.75439453	-0.81298828	+53.56933594	-3.97705078	-53.81103516	+2048	+8.56494141	-5.97216797	-0.52734375	+4.89990234	-10.28320313	+13.82080078	+1604	+6.61376953	-9.83935547	-0.85253906	+32.80517578	+5.82275391	-42.51708984	+1412
+1457970826.32150010	+8.71435547	-6.75439453	-0.81298828	+53.56933594	-3.97705078	-53.81103516	+2048	+8.56494141	-5.97216797	-0.52734375	+4.89990234	-10.28320313	+13.82080078	+1604	+6.61816406	-9.83935547	-0.85253906	+32.80517578	+5.80078125	-42.53906250	+1412
+1457970826.32559990	+8.71435547	-6.75439453	-0.80859375	+53.56933594	-3.97705078	-53.81103516	+2048	+8.56494141	-5.97216797	-0.52734375	+4.89990234	-10.28320313	+13.82080078	+1604	+6.61816406	-9.83935547	-0.85253906	+32.80517578	+5.80078125	-42.53906250	+1412
+1457970826.32979990	+8.71435547	-6.75439453	-0.80859375	+53.56933594	-3.99902344	-53.83300781	+2048	+8.56494141	-5.97216797	-0.52734375	+4.89990234	-10.30517578	+13.82080078	+1604	+6.61816406	-9.83935547	-0.85253906	+32.80517578	+5.80078125	-42.53906250	+1412
+1457970826.33810000	+8.71875000	-6.75439453	-0.80859375	+53.56933594	-3.99902344	-53.83300781	+2048	+8.56494141	-5.97216797	-0.52734375	+4.89990234	-10.30517578	+13.79882813	+1604	+6.62255859	-9.83496094	-0.84814453	+32.82714844	+5.80078125	-42.56103516	+1412
+1457970826.34229990	+8.71875000	-6.75439453	-0.80859375	+53.56933594	-3.99902344	-53.83300781	+2052	+8.56494141	-5.97216797	-0.52734375	+4.89990234	-10.30517578	+13.79882813	+1604	+6.62255859	-9.83496094	-0.84814453	+32.82714844	+5.80078125	-42.58300781	+1412
+1457970826.34640000	+8.71875000	-6.75439453	-0.80859375	+53.56933594	-4.02099609	-53.85498047	+2052	+8.56494141	-5.97216797	-0.52734375	+4.89990234	-10.32714844	+13.79882813	+1604	+6.62695313	-9.83496094	-0.84814453	+32.84912109	+5.80078125	-42.58300781	+1412
+1457970826.35060000	+8.71875000	-6.75439453	-0.80859375	+53.56933594	-4.02099609	-53.85498047	+2052	+8.56494141	-5.97216797	-0.52294922	+4.89990234	-10.32714844	+13.79882813	+1608	+6.62695313	-9.83496094	-0.84814453	+32.84912109	+5.80078125	-42.60498047	+1412
+1457970826.35480000	+8.71875000	-6.75439453	-0.80859375	+53.56933594	-4.02099609	-53.85498047	+2052	+8.56494141	-5.97216797	-0.52294922	+4.89990234	-10.32714844	+13.79882813	+1608	+6.62695313	-9.83496094	-0.84375000	+32.84912109	+5.80078125	-42.60498047	+1412
+1457970826.35890010	+8.71875000	-6.75439453	-0.80859375	+53.56933594	-4.02099609	-53.85498047	+2052	+8.56494141	-5.97216797	-0.52294922	+4.89990234	-10.32714844	+13.79882813	+1608	+6.62695313	-9.83496094	-0.84375000	+32.87109375	+5.77880859	-42.60498047	+1416
+1457970826.36310010	+8.71875000	-6.75439453	-0.80859375	+53.56933594	-4.02099609	-53.87695313	+2052	+8.56494141	-5.97216797	-0.52294922	+4.89990234	-10.32714844	+13.77685547	+1608	+6.63134766	-9.83056641	-0.84375000	+32.87109375	+5.77880859	-42.60498047	+1416
+1457970826.37140010	+8.71875000	-6.75000000	-0.80859375	+53.56933594	-4.04296875	-53.87695313	+2056	+8.56494141	-5.97216797	-0.52294922	+4.89990234	-10.32714844	+13.77685547	+1608	+6.63134766	-9.83056641	-0.84375000	+32.87109375	+5.77880859	-42.60498047	+1416
+1457970826.37560010	+8.71875000	-6.75000000	-0.80859375	+53.56933594	-4.04296875	-53.87695313	+2056	+8.56494141	-5.97216797	-0.52294922	+4.89990234	-10.34912109	+13.75488281	+1608	+6.63134766	-9.83056641	-0.84375000	+32.87109375	+5.77880859	-42.60498047	+1416
+1457970826.37980010	+8.71875000	-6.75000000	-0.80859375	+53.56933594	-4.04296875	-53.87695313	+2056	+8.56494141	-5.97216797	-0.52294922	+4.89990234	-10.34912109	+13.75488281	+1608	+6.63134766	-9.83056641	-0.84375000	+32.87109375	+5.77880859	-42.60498047	+1416
+1457970826.38389990	+8.71875000	-6.75000000	-0.80859375	+53.56933594	-4.04296875	-53.87695313	+2056	+8.56494141	-5.96777344	-0.52294922	+4.89990234	-10.34912109	+13.75488281	+1608	+6.63134766	-9.83056641	-0.84814453	+32.87109375	+5.77880859	-42.60498047	+1416
+1457970826.38809990	+8.71875000	-6.75000000	-0.80859375	+53.56933594	-4.04296875	-53.87695313	+2056	+8.56494141	-5.96777344	-0.52294922	+4.89990234	-10.34912109	+13.73291016	+1608	+6.63134766	-9.83496094	-0.84814453	+32.84912109	+5.77880859	-42.60498047	+1416
+1457970826.39229990	+8.71875000	-6.75000000	-0.80859375	+53.56933594	-4.04296875	-53.89892578	+2056	+8.56494141	-5.96777344	-0.52294922	+4.89990234	-10.34912109	+13.73291016	+1608	+6.62695313	-9.83496094	-0.84814453	+32.84912109	+5.77880859	-42.60498047	+1416
+1457970826.40060000	+8.71875000	-6.75000000	-0.80859375	+53.56933594	-4.04296875	-53.89892578	+2056	+8.56494141	-5.96777344	-0.52294922	+4.89990234	-10.34912109	+13.71093750	+1608	+6.62695313	-9.83496094	-0.84814453	+32.84912109	+5.77880859	-42.58300781	+1416
+1457970826.40479990	+8.71875000	-6.75000000	-0.80859375	+53.56933594	-4.04296875	-53.89892578	+2056	+8.56933594	-5.96777344	-0.52294922	+4.89990234	-10.34912109	+13.68896484	+1608	+6.62695313	-9.83496094	-0.84814453	+32.82714844	+5.77880859	-42.58300781	+1416
+1457970826.40890000	+8.71875000	-6.75000000	-0.80859375	+53.56933594	-4.04296875	-53.89892578	+2056	+8.56933594	-5.96777344	-0.52294922	+4.89990234	-10.37109375	+13.68896484	+1608	+6.62695313	-9.83496094	-0.84814453	+32.82714844	+5.77880859	-42.58300781	+1416
+1457970826.41310000	+8.71875000	-6.75000000	-0.80859375	+53.56933594	-4.04296875	-53.89892578	+2056	+8.56933594	-5.96777344	-0.52294922	+4.89990234	-10.37109375	+13.66699219	+1608	+6.62695313	-9.83496094	-0.84814453	+32.82714844	+5.77880859	-42.58300781	+1412
+1457970826.41730000	+8.71875000	-6.75000000	-0.80859375	+53.56933594	-4.04296875	-53.89892578	+2056	+8.56933594	-5.96777344	-0.52294922	+4.89990234	-10.37109375	+13.66699219	+1608	+6.62695313	-9.83496094	-0.85253906	+32.82714844	+5.77880859	-42.58300781	+1412
+1457970826.42140010	+8.71875000	-6.75000000	-0.80859375	+53.59130859	-4.04296875	-53.89892578	+2056	+8.56933594	-5.96777344	-0.52294922	+4.89990234	-10.37109375	+13.66699219	+1612	+6.62695313	-9.83496094	-0.85253906	+32.82714844	+5.77880859	-42.58300781	+1412
+1457970826.42969990	+8.71875000	-6.75000000	-0.80859375	+53.59130859	-4.04296875	-53.89892578	+2056	+8.56933594	-5.96777344	-0.52294922	+4.89990234	-10.37109375	+13.64501953	+1612	+6.62695313	-9.83496094	-0.85253906	+32.80517578	+5.77880859	-42.58300781	+1412
+1457970826.43390010	+8.71875000	-6.75000000	-0.80859375	+53.59130859	-4.04296875	-53.89892578	+2060	+8.56933594	-5.96337891	-0.52294922	+4.92187500	-10.37109375	+13.64501953	+1612	+6.62695313	-9.83496094	-0.85253906	+32.80517578	+5.77880859	-42.58300781	+1412
+1457970826.43810010	+8.71875000	-6.75000000	-0.80859375	+53.59130859	-4.04296875	-53.89892578	+2060	+8.56933594	-5.96337891	-0.52734375	+4.92187500	-10.37109375	+13.64501953	+1612	+6.62695313	-9.83496094	-0.85253906	+32.80517578	+5.77880859	-42.58300781	+1412
+1457970826.44219990	+8.71875000	-6.75000000	-0.80859375	+53.59130859	-4.04296875	-53.89892578	+2060	+8.56933594	-5.96337891	-0.52734375	+4.92187500	-10.37109375	+13.64501953	+1612	+6.62695313	-9.83496094	-0.85253906	+32.80517578	+5.77880859	-42.58300781	+1412
+1457970826.44639990	+8.71875000	-6.75000000	-0.80859375	+53.59130859	-4.04296875	-53.89892578	+2060	+8.56933594	-5.96337891	-0.52734375	+4.92187500	-10.37109375	+13.62304688	+1612	+6.62695313	-9.83496094	-0.85253906	+32.80517578	+5.77880859	-42.58300781	+1412
+1457970826.45059990	+8.71875000	-6.75000000	-0.80859375	+53.59130859	-4.04296875	-53.89892578	+2060	+8.56933594	-5.96337891	-0.52734375	+4.92187500	-10.37109375	+13.62304688	+1612	+6.62695313	-9.83496094	-0.85253906	+32.82714844	+5.77880859	-42.58300781	+1412
+1457970826.45470000	+8.71875000	-6.75000000	-0.80859375	+53.61328125	-4.04296875	-53.89892578	+2060	+8.56933594	-5.96337891	-0.52734375	+4.92187500	-10.34912109	+13.62304688	+1612	+6.62695313	-9.83496094	-0.85253906	+32.82714844	+5.77880859	-42.58300781	+1412
+1457970826.46310000	+8.71875000	-6.74560547	-0.80859375	+53.61328125	-4.04296875	-53.89892578	+2060	+8.56933594	-5.96337891	-0.52734375	+4.92187500	-10.34912109	+13.62304688	+1612	+6.62695313	-9.83056641	-0.85253906	+32.82714844	+5.80078125	-42.58300781	+1412
+1457970826.46720000	+8.71875000	-6.74560547	-0.80859375	+53.61328125	-4.04296875	-53.87695313	+2060	+8.56933594	-5.96337891	-0.52734375	+4.94384766	-10.34912109	+13.62304688	+1612	+6.62695313	-9.83056641	-0.85253906	+32.84912109	+5.80078125	-42.58300781	+1412
+1457970826.47140000	+8.71875000	-6.74560547	-0.81298828	+53.63525391	-4.04296875	-53.87695313	+2060	+8.56933594	-5.96337891	-0.52734375	+4.94384766	-10.34912109	+13.62304688	+1612	+6.62695313	-9.83056641	-0.84814453	+32.84912109	+5.80078125	-42.58300781	+1412
+1457970826.47560000	+8.71875000	-6.74560547	-0.81298828	+53.63525391	-4.02099609	-53.87695313	+2060	+8.56933594	-5.96337891	-0.52734375	+4.94384766	-10.32714844	+13.62304688	+1612	+6.62695313	-9.83056641	-0.84814453	+32.84912109	+5.80078125	-42.58300781	+1412
+1457970826.47970010	+8.71875000	-6.74560547	-0.81298828	+53.63525391	-4.02099609	-53.85498047	+2060	+8.56933594	-5.96337891	-0.52734375	+4.94384766	-10.32714844	+13.62304688	+1612	+6.62695313	-9.83056641	-0.84814453	+32.87109375	+5.82275391	-42.58300781	+1412
+1457970826.48810010	+8.71875000	-6.74560547	-0.81738281	+53.67919922	-3.99902344	-53.83300781	+2060	+8.56494141	-5.96337891	-0.53173828	+4.94384766	-10.30517578	+13.62304688	+1612	+6.63134766	-9.83056641	-0.84814453	+32.87109375	+5.82275391	-42.60498047	+1412
+1457970826.49219990	+8.71875000	-6.74560547	-0.81738281	+53.70117188	-3.99902344	-53.81103516	+2060	+8.56494141	-5.96337891	-0.53173828	+4.96582031	-10.30517578	+13.62304688	+1612	+6.63134766	-9.83056641	-0.84814453	+32.89306641	+5.84472656	-42.60498047	+1412
+1457970826.50050000	+8.71435547	-6.74560547	-0.82617188	+53.74511719	-3.95507813	-53.74511719	+2056	+8.56494141	-5.96337891	-0.53173828	+4.96582031	-10.26123047	+13.62304688	+1612	+6.62695313	-9.83056641	-0.85253906	+32.89306641	+5.88867188	-42.58300781	+1412
+1457970826.50469990	+8.71435547	-6.74560547	-0.82617188	+53.76708984	-3.91113281	-53.72314453	+2056	+8.56054688	-5.96337891	-0.53613281	+4.96582031	-10.23925781	+13.60107422	+1612	+6.62695313	-9.83056641	-0.85253906	+32.91503906	+5.91064453	-42.58300781	+1412
+1457970826.51300000	+8.70556641	-6.74560547	-0.83496094	+53.81103516	-3.86718750	-53.65722656	+2056	+8.56054688	-5.96337891	-0.53613281	+4.98779297	-10.19531250	+13.57910156	+1608	+6.62255859	-9.83056641	-0.85693359	+32.91503906	+5.95458984	-42.56103516	+1412
+1457970826.51720000	+8.70556641	-6.74560547	-0.83935547	+53.83300781	-3.82324219	-53.61328125	+2052	+8.55615234	-5.96337891	-0.54052734	+5.00976563	-10.17333984	+13.55712891	+1608	+6.62255859	-9.83056641	-0.85693359	+32.91503906	+5.99853516	-42.56103516	+1412
+1457970826.52140000	+8.70117188	-6.74560547	-0.83935547	+53.85498047	-3.80126953	-53.59130859	+2052	+8.55615234	-5.96337891	-0.54052734	+5.03173828	-10.12939453	+13.55712891	+1608	+6.61816406	-9.83496094	-0.86132813	+32.93701172	+6.02050781	-42.53906250	+1412
+1457970826.52550010	+8.70117188	-6.74560547	-0.84375000	+53.87695313	-3.77929688	-53.56933594	+2048	+8.55615234	-5.96337891	-0.54492188	+5.03173828	-10.10742188	+13.53515625	+1608	+6.61376953	-9.83496094	-0.86132813	+32.93701172	+6.06445313	-42.53906250	+1412
+1457970826.52970000	+8.70117188	-6.75000000	-0.84375000	+53.89892578	-3.75732422	-53.56933594	+2048	+8.55175781	-5.96777344	-0.54492188	+5.05371094	-10.06347656	+13.51318359	+1608	+6.61376953	-9.83496094	-0.86572266	+32.93701172	+6.10839844	-42.51708984	+1416
+1457970826.53390000	+8.69677734	-6.75000000	-0.84375000	+53.92089844	-3.73535156	-53.54736328	+2044	+8.55175781	-5.96777344	-0.54931641	+5.05371094	-10.04150391	+13.49121094	+1608	+6.60937500	-9.83935547	-0.87011719	+32.91503906	+6.15234375	-42.51708984	+1416
+1457970826.54220010	+8.69677734	-6.75000000	-0.84814453	+53.94287109	-3.71337891	-53.54736328	+2040	+8.54736328	-5.96777344	-0.54931641	+5.09765625	-9.97558594	+13.44726563	+1608	+6.60498047	-9.84375000	-0.87451172	+32.93701172	+6.24023438	-42.51708984	+1412
+1457970826.54640010	+8.69677734	-6.75000000	-0.84814453	+53.96484375	-3.71337891	-53.52539063	+2036	+8.54736328	-5.96777344	-0.55371094	+5.09765625	-9.95361328	+13.44726563	+1604	+6.60058594	-9.84375000	-0.87451172	+32.93701172	+6.26220703	-42.51708984	+1412
+1457970826.55049990	+8.69677734	-6.75000000	-0.85253906	+53.96484375	-3.71337891	-53.52539063	+2032	+8.54736328	-5.96777344	-0.55371094	+5.11962891	-9.93164063	+13.42529297	+1604	+6.60058594	-9.84375000	-0.87451172	+32.93701172	+6.28417969	-42.53906250	+1412
+1457970826.55890010	+8.69677734	-6.75439453	-0.85253906	+53.98681641	-3.71337891	-53.52539063	+2028	+8.54736328	-5.97216797	-0.55810547	+5.14160156	-9.90966797	+13.42529297	+1600	+6.60498047	-9.84814453	-0.87451172	+32.98095703	+6.32812500	-42.56103516	+1408
+1457970826.56300000	+8.69677734	-6.75439453	-0.85253906	+54.00878906	-3.71337891	-53.52539063	+2028	+8.54736328	-5.97216797	-0.55810547	+5.14160156	-9.90966797	+13.40332031	+1600	+6.60498047	-9.84814453	-0.87011719	+33.00292969	+6.35009766	-42.58300781	+1408
+1457970826.56719990	+8.69677734	-6.75439453	-0.85253906	+54.00878906	-3.71337891	-53.52539063	+2024	+8.54736328	-5.97216797	-0.55810547	+5.14160156	-9.88769531	+13.40332031	+1596	+6.60937500	-9.84814453	-0.87011719	+33.02490234	+6.37207031	-42.60498047	+1408
+1457970826.57139990	+8.69677734	-6.75439453	-0.85253906	+54.03076172	-3.71337891	-53.50341797	+2020	+8.54296875	-5.97216797	-0.56250000	+5.16357422	-9.88769531	+13.40332031	+1596	+6.60937500	-9.84814453	-0.86572266	+33.04687500	+6.39404297	-42.64892578	+1408
+1457970826.57550000	+8.69677734	-6.75439453	-0.85253906	+54.03076172	-3.71337891	-53.50341797	+2020	+8.54296875	-5.97216797	-0.56250000	+5.16357422	-9.86572266	+13.40332031	+1592	+6.61376953	-9.84375000	-0.86572266	+33.06884766	+6.39404297	-42.64892578	+1408
+1457970826.58380010	+8.69677734	-6.75439453	-0.85693359	+54.05273438	-3.71337891	-53.50341797	+2016	+8.54296875	-5.97216797	-0.56250000	+5.16357422	-9.86572266	+13.40332031	+1588	+6.61816406	-9.84375000	-0.86132813	+33.11279297	+6.41601563	-42.69287109	+1408
+1457970826.58800010	+8.69677734	-6.75439453	-0.85693359	+54.05273438	-3.71337891	-53.48144531	+2016	+8.54296875	-5.97216797	-0.56689453	+5.16357422	-9.86572266	+13.42529297	+1588	+6.61816406	-9.84375000	-0.86132813	+33.13476563	+6.41601563	-42.71484375	+1408
+1457970826.59220000	+8.69677734	-6.75439453	-0.85693359	+54.07470703	-3.71337891	-53.48144531	+2012	+8.54296875	-5.97656250	-0.56689453	+5.18554688	-9.84375000	+13.42529297	+1584	+6.62255859	-9.84375000	-0.85693359	+33.15673828	+6.43798828	-42.73681641	+1408
+1457970826.59629990	+8.69677734	-6.75439453	-0.85693359	+54.07470703	-3.73535156	-53.48144531	+2012	+8.54296875	-5.97656250	-0.56689453	+5.18554688	-9.84375000	+13.42529297	+1584	+6.62255859	-9.84375000	-0.85693359	+33.17871094	+6.43798828	-42.73681641	+1408
+1457970826.60050010	+8.69677734	-6.75878906	-0.85693359	+54.09667969	-3.73535156	-53.48144531	+2012	+8.54296875	-5.97656250	-0.56689453	+5.18554688	-9.84375000	+13.42529297	+1580	+6.62255859	-9.84375000	-0.85693359	+33.20068359	+6.45996094	-42.75878906	+1408
+1457970826.60470010	+8.69677734	-6.75878906	-0.85693359	+54.11865234	-3.73535156	-53.45947266	+2008	+8.54296875	-5.97656250	-0.56689453	+5.18554688	-9.84375000	+13.42529297	+1580	+6.62695313	-9.84375000	-0.85253906	+33.20068359	+6.45996094	-42.75878906	+1408
+1457970826.60879990	+8.69677734	-6.75878906	-0.86132813	+54.11865234	-3.73535156	-53.45947266	+2008	+8.54296875	-5.97656250	-0.56689453	+5.20751953	-9.82177734	+13.42529297	+1576	+6.62695313	-9.84375000	-0.85253906	+33.22265625	+6.48193359	-42.75878906	+1408
+1457970826.61719990	+8.69677734	-6.75878906	-0.86132813	+54.16259766	-3.73535156	-53.43750000	+2004	+8.53857422	-5.97656250	-0.56689453	+5.20751953	-9.82177734	+13.42529297	+1572	+6.62695313	-9.84375000	-0.85253906	+33.22265625	+6.48193359	-42.78076172	+1408
+1457970826.62130000	+8.69677734	-6.75878906	-0.86132813	+54.16259766	-3.73535156	-53.43750000	+2004	+8.53857422	-5.97656250	-0.57128906	+5.22949219	-9.79980469	+13.42529297	+1572	+6.62695313	-9.84814453	-0.85253906	+33.24462891	+6.50390625	-42.75878906	+1408
+1457970826.62550000	+8.69677734	-6.75878906	-0.86132813	+54.18457031	-3.73535156	-53.43750000	+2004	+8.53857422	-5.97656250	-0.57128906	+5.22949219	-9.79980469	+13.40332031	+1572	+6.62695313	-9.84814453	-0.85693359	+33.24462891	+6.50390625	-42.75878906	+1408
+1457970826.62969990	+8.69238281	-6.75439453	-0.86132813	+54.22851563	-3.73535156	-53.43750000	+2000	+8.53857422	-5.97656250	-0.57128906	+5.22949219	-9.79980469	+13.40332031	+1568	+6.62255859	-9.84814453	-0.85693359	+33.24462891	+6.52587891	-42.75878906	+1408
+1457970826.63380000	+8.69238281	-6.75439453	-0.86132813	+54.25048828	-3.73535156	-53.43750000	+2000	+8.53857422	-5.97656250	-0.57128906	+5.25146484	-9.79980469	+13.40332031	+1568	+6.62255859	-9.84814453	-0.85693359	+33.24462891	+6.52587891	-42.75878906	+1408
+1457970826.63800000	+8.69238281	-6.75439453	-0.86132813	+54.27246094	-3.73535156	-53.43750000	+2000	+8.53417969	-5.97656250	-0.57128906	+5.27343750	-9.77783203	+13.40332031	+1564	+6.61816406	-9.85253906	-0.85693359	+33.22265625	+6.54785156	-42.73681641	+1408
+1457970826.64630010	+8.68798828	-6.75439453	-0.86572266	+54.31640625	-3.73535156	-53.43750000	+1996	+8.53417969	-5.97656250	-0.57128906	+5.29541016	-9.77783203	+13.38134766	+1564	+6.61376953	-9.85253906	-0.86132813	+33.22265625	+6.54785156	-42.73681641	+1408
+1457970826.65050010	+8.68798828	-6.75439453	-0.86572266	+54.36035156	-3.73535156	-53.43750000	+1996	+8.53417969	-5.97656250	-0.57128906	+5.29541016	-9.77783203	+13.38134766	+1560	+6.61376953	-9.85693359	-0.86572266	+33.22265625	+6.56982422	-42.71484375	+1408
+1457970826.65459990	+8.68798828	-6.75439453	-0.86132813	+54.38232422	-3.75732422	-53.43750000	+1992	+8.53417969	-5.97656250	-0.57128906	+5.31738281	-9.77783203	+13.38134766	+1560	+6.60937500	-9.85693359	-0.86572266	+33.20068359	+6.56982422	-42.71484375	+1404
+1457970826.65879990	+8.68798828	-6.75000000	-0.86132813	+54.40429688	-3.75732422	-53.45947266	+1992	+8.52978516	-5.97656250	-0.57128906	+5.33935547	-9.77783203	+13.35937500	+1560	+6.60937500	-9.85693359	-0.87011719	+33.20068359	+6.56982422	-42.71484375	+1404
+1457970826.66300010	+8.68359375	-6.75000000	-0.86132813	+54.42626953	-3.77929688	-53.48144531	+1992	+8.52978516	-5.97656250	-0.57128906	+5.33935547	-9.77783203	+13.35937500	+1560	+6.60937500	-9.85693359	-0.87011719	+33.20068359	+6.56982422	-42.69287109	+1404
+1457970826.66710000	+8.68798828	-6.75000000	-0.86132813	+54.47021484	-3.80126953	-53.48144531	+1988	+8.52978516	-5.97656250	-0.57128906	+5.36132813	-9.79980469	+13.35937500	+1556	+6.60498047	-9.86132813	-0.87011719	+33.20068359	+6.56982422	-42.71484375	+1404
+1457970826.67549990	+8.68798828	-6.75000000	-0.86132813	+54.51416016	-3.84521484	-53.50341797	+1988	+8.52978516	-5.97216797	-0.57128906	+5.38330078	-9.82177734	+13.35937500	+1556	+6.60498047	-9.86132813	-0.87011719	+33.20068359	+6.56982422	-42.71484375	+1400
+1457970826.67960000	+8.68798828	-6.75000000	-0.85693359	+54.51416016	-3.86718750	-53.52539063	+1988	+8.52978516	-5.97216797	-0.57128906	+5.38330078	-9.82177734	+13.35937500	+1556	+6.60937500	-9.86132813	-0.87011719	+33.22265625	+6.54785156	-42.73681641	+1396
+1457970826.68380000	+8.68798828	-6.75000000	-0.85693359	+54.53613281	-3.88916016	-53.54736328	+1988	+8.52978516	-5.97216797	-0.57128906	+5.40527344	-9.84375000	+13.35937500	+1552	+6.60937500	-9.86132813	-0.87011719	+33.22265625	+6.54785156	-42.73681641	+1396
+1457970826.68800000	+8.68798828	-6.75000000	-0.85693359	+54.55810547	-3.91113281	-53.54736328	+1988	+8.52978516	-5.97216797	-0.57128906	+5.40527344	-9.84375000	+13.35937500	+1552	+6.60937500	-9.86132813	-0.87011719	+33.22265625	+6.54785156	-42.75878906	+1396
+1457970826.69210000	+8.69238281	-6.74560547	-0.85693359	+54.55810547	-3.93310547	-53.56933594	+1988	+8.52978516	-5.97216797	-0.56689453	+5.40527344	-9.86572266	+13.35937500	+1552	+6.61376953	-9.85693359	-0.86572266	+33.24462891	+6.52587891	-42.75878906	+1396
+1457970826.69630000	+8.69238281	-6.74560547	-0.85693359	+54.58007813	-3.95507813	-53.59130859	+1988	+8.52978516	-5.97216797	-0.56689453	+5.40527344	-9.88769531	+13.38134766	+1552	+6.61376953	-9.85693359	-0.86572266	+33.24462891	+6.52587891	-42.78076172	+1396
+1457970826.70050000	+8.69238281	-6.74560547	-0.85253906	+54.58007813	-3.97705078	-53.59130859	+1988	+8.52978516	-5.97216797	-0.56689453	+5.42724609	-9.90966797	+13.38134766	+1552	+6.61376953	-9.85693359	-0.86572266	+33.26660156	+6.50390625	-42.80273438	+1396
+1457970826.70880010	+8.69677734	-6.74560547	-0.85253906	+54.60205078	-4.02099609	-53.63525391	+1988	+8.53417969	-5.97216797	-0.56689453	+5.42724609	-9.93164063	+13.38134766	+1548	+6.61816406	-9.85693359	-0.86132813	+33.26660156	+6.48193359	-42.82470703	+1396
+1457970826.71300010	+8.69677734	-6.74560547	-0.85253906	+54.60205078	-4.04296875	-53.63525391	+1988	+8.53417969	-5.97216797	-0.56689453	+5.42724609	-9.93164063	+13.38134766	+1548	+6.62255859	-9.85693359	-0.86132813	+33.28857422	+6.48193359	-42.84667969	+1396
+1457970826.71709990	+8.69677734	-6.74560547	-0.84814453	+54.62402344	-4.08691406	-53.65722656	+1988	+8.53417969	-5.97216797	-0.56689453	+5.42724609	-9.95361328	+13.40332031	+1548	+6.62255859	-9.85693359	-0.85693359	+33.28857422	+6.45996094	-42.86865234	+1396
+1457970826.72129990	+8.69677734	-6.74560547	-0.84814453	+54.62402344	-4.10888672	-53.67919922	+1988	+8.53417969	-5.97216797	-0.56689453	+5.42724609	-9.95361328	+13.40332031	+1548	+6.62695313	-9.85693359	-0.85693359	+33.28857422	+6.45996094	-42.86865234	+1400
+1457970826.72550010	+8.70117188	-6.74560547	-0.84814453	+54.62402344	-4.13085938	-53.70117188	+1992	+8.53417969	-5.97216797	-0.56689453	+5.42724609	-9.97558594	+13.40332031	+1548	+6.62695313	-9.85253906	-0.85693359	+33.31054688	+6.43798828	-42.89062500	+1400
+1457970826.72960000	+8.70117188	-6.74560547	-0.84375000	+54.64599609	-4.15283203	-53.70117188	+1992	+8.53417969	-5.97216797	-0.56689453	+5.42724609	-9.97558594	+13.40332031	+1548	+6.63134766	-9.85253906	-0.85253906	+33.31054688	+6.41601563	-42.91259766	+1400
+1457970826.73790000	+8.70117188	-6.74560547	-0.84375000	+54.64599609	-4.19677734	-53.74511719	+1992	+8.53417969	-5.97216797	-0.56250000	+5.42724609	-9.99755859	+13.40332031	+1544	+6.63134766	-9.85253906	-0.85253906	+33.31054688	+6.37207031	-42.95654297	+1404
+1457970826.74210000	+8.70117188	-6.74560547	-0.83935547	+54.64599609	-4.21875000	-53.76708984	+1992	+8.53417969	-5.97216797	-0.56250000	+5.42724609	-10.01953125	+13.40332031	+1544	+6.63574219	-9.85253906	-0.84814453	+33.28857422	+6.35009766	-42.97851563	+1404
+1457970826.74630000	+8.70117188	-6.74560547	-0.83935547	+54.66796875	-4.24072266	-53.76708984	+1996	+8.53417969	-5.97216797	-0.56250000	+5.42724609	-10.01953125	+13.40332031	+1544	+6.63574219	-9.85253906	-0.84814453	+33.28857422	+6.35009766	-42.97851563	+1404
+1457970826.75040010	+8.70556641	-6.74560547	-0.83935547	+54.66796875	-4.26269531	-53.78906250	+1996	+8.53417969	-5.97216797	-0.56250000	+5.42724609	-10.04150391	+13.42529297	+1544	+6.63574219	-9.85253906	-0.84814453	+33.26660156	+6.32812500	-42.97851563	+1404
+1457970826.75460000	+8.70556641	-6.74560547	-0.83935547	+54.66796875	-4.26269531	-53.81103516	+1996	+8.53417969	-5.97216797	-0.56250000	+5.42724609	-10.04150391	+13.42529297	+1544	+6.63574219	-9.85253906	-0.84814453	+33.26660156	+6.30615234	-43.00048828	+1404
+1457970826.75880000	+8.70556641	-6.74560547	-0.83496094	+54.66796875	-4.28466797	-53.81103516	+1996	+8.53417969	-5.97216797	-0.56250000	+5.42724609	-10.06347656	+13.42529297	+1544	+6.63134766	-9.85693359	-0.85253906	+33.24462891	+6.28417969	-43.00048828	+1404
+1457970826.76290010	+8.70556641	-6.74560547	-0.83496094	+54.66796875	-4.30664063	-53.83300781	+1996	+8.53857422	-5.97216797	-0.56250000	+5.42724609	-10.06347656	+13.42529297	+1544	+6.63134766	-9.85693359	-0.85253906	+33.22265625	+6.28417969	-43.00048828	+1408
+1457970826.77130010	+8.70556641	-6.74560547	-0.83496094	+54.68994141	-4.30664063	-53.83300781	+1996	+8.53857422	-5.96777344	-0.56250000	+5.40527344	-10.08544922	+13.42529297	+1544	+6.62695313	-9.85693359	-0.85253906	+33.17871094	+6.26220703	-42.97851563	+1408
+1457970826.77539990	+8.70556641	-6.74560547	-0.83496094	+54.68994141	-4.32861328	-53.85498047	+1996	+8.53857422	-5.96777344	-0.55810547	+5.40527344	-10.10742188	+13.42529297	+1544	+6.62695313	-9.85693359	-0.85693359	+33.17871094	+6.26220703	-42.97851563	+1408
+1457970826.77959990	+8.70556641	-6.74560547	-0.83056641	+54.68994141	-4.32861328	-53.85498047	+1996	+8.53857422	-5.96777344	-0.55810547	+5.40527344	-10.10742188	+13.42529297	+1544	+6.62695313	-9.85693359	-0.85693359	+33.15673828	+6.24023438	-42.97851563	+1408
+1457970826.78379990	+8.70556641	-6.74560547	-0.83056641	+54.68994141	-4.32861328	-53.85498047	+1996	+8.53857422	-5.96777344	-0.55810547	+5.40527344	-10.12939453	+13.42529297	+1544	+6.62695313	-9.85693359	-0.85693359	+33.15673828	+6.24023438	-42.97851563	+1408
+1457970826.78790000	+8.70556641	-6.74560547	-0.83056641	+54.71191406	-4.35058594	-53.85498047	+1996	+8.53857422	-5.96777344	-0.55810547	+5.40527344	-10.12939453	+13.42529297	+1544	+6.62255859	-9.85693359	-0.85693359	+33.13476563	+6.24023438	-42.97851563	+1408
+1457970826.79210000	+8.70556641	-6.74560547	-0.83056641	+54.71191406	-4.35058594	-53.85498047	+1996	+8.53857422	-5.96777344	-0.55810547	+5.40527344	-10.12939453	+13.42529297	+1544	+6.62255859	-9.85693359	-0.86132813	+33.13476563	+6.24023438	-42.97851563	+1408
+1457970826.80040000	+8.70556641	-6.74121094	-0.83056641	+54.71191406	-4.37255859	-53.87695313	+1996	+8.53857422	-5.96777344	-0.55810547	+5.40527344	-10.15136719	+13.44726563	+1544	+6.62255859	-9.85693359	-0.86132813	+33.13476563	+6.21826172	-42.97851563	+1408
+1457970826.80460000	+8.70556641	-6.74121094	-0.83056641	+54.71191406	-4.37255859	-53.87695313	+1996	+8.53857422	-5.96777344	-0.55810547	+5.38330078	-10.17333984	+13.44726563	+1544	+6.62695313	-9.85693359	-0.85693359	+33.13476563	+6.21826172	-42.97851563	+1408
+1457970826.80870010	+8.70556641	-6.74121094	-0.83056641	+54.73388672	-4.39453125	-53.87695313	+1996	+8.53857422	-5.96777344	-0.55810547	+5.38330078	-10.17333984	+13.44726563	+1544	+6.62695313	-9.85693359	-0.85693359	+33.13476563	+6.21826172	-42.97851563	+1408
+1457970826.81290010	+8.70556641	-6.74121094	-0.83056641	+54.73388672	-4.39453125	-53.87695313	+2000	+8.53857422	-5.96777344	-0.55371094	+5.38330078	-10.19531250	+13.44726563	+1544	+6.62695313	-9.85693359	-0.85693359	+33.13476563	+6.21826172	-43.00048828	+1408
+1457970826.81710000	+8.70556641	-6.74121094	-0.83056641	+54.73388672	-4.39453125	-53.87695313	+2000	+8.53857422	-5.96777344	-0.55371094	+5.38330078	-10.19531250	+13.46923828	+1544	+6.62695313	-9.85693359	-0.85693359	+33.13476563	+6.19628906	-43.00048828	+1408
+1457970826.82540010	+8.70556641	-6.74121094	-0.83056641	+54.75585938	-4.41650391	-53.87695313	+2000	+8.54296875	-5.96777344	-0.55371094	+5.36132813	-10.21728516	+13.46923828	+1548	+6.63134766	-9.85693359	-0.85253906	+33.15673828	+6.19628906	-43.02246094	+1408
+1457970826.82960010	+8.70556641	-6.74121094	-0.82617188	+54.75585938	-4.43847656	-53.87695313	+2000	+8.54296875	-5.96777344	-0.55371094	+5.36132813	-10.23925781	+13.46923828	+1548	+6.63134766	-9.85693359	-0.85253906	+33.15673828	+6.19628906	-43.02246094	+1408
+1457970826.83789990	+8.70996094	-6.74121094	-0.82617188	+54.75585938	-4.46044922	-53.87695313	+2000	+8.54296875	-5.96777344	-0.55371094	+5.36132813	-10.26123047	+13.49121094	+1548	+6.63574219	-9.85253906	-0.84814453	+33.17871094	+6.17431641	-43.04443359	+1408
+1457970826.84209990	+8.70996094	-6.74121094	-0.82617188	+54.77783203	-4.48242188	-53.87695313	+2000	+8.54296875	-5.96777344	-0.55371094	+5.36132813	-10.28320313	+13.49121094	+1548	+6.63574219	-9.85253906	-0.84814453	+33.17871094	+6.17431641	-43.06640625	+1412
+1457970826.84620000	+8.70996094	-6.74121094	-0.82617188	+54.77783203	-4.48242188	-53.87695313	+2000	+8.54296875	-5.96777344	-0.54931641	+5.33935547	-10.28320313	+13.51318359	+1548	+6.64013672	-9.85253906	-0.84814453	+33.20068359	+6.17431641	-43.06640625	+1412
+1457970826.85040000	+8.70996094	-6.74121094	-0.82617188	+54.77783203	-4.50439453	-53.87695313	+2000	+8.54296875	-5.96777344	-0.54931641	+5.33935547	-10.30517578	+13.51318359	+1548	+6.64013672	-9.85253906	-0.84375000	+33.20068359	+6.17431641	-43.08837891	+1412
+1457970826.85460000	+8.70996094	-6.74121094	-0.82617188	+54.79980469	-4.52636719	-53.87695313	+2000	+8.54296875	-5.96777344	-0.54931641	+5.33935547	-10.32714844	+13.51318359	+1548	+6.64013672	-9.85253906	-0.84375000	+33.20068359	+6.15234375	-43.08837891	+1412
+1457970826.86290000	+8.71435547	-6.74121094	-0.82617188	+54.79980469	-4.54833984	-53.87695313	+2004	+8.54296875	-5.96777344	-0.54931641	+5.33935547	-10.34912109	+13.53515625	+1548	+6.64453125	-9.85253906	-0.84375000	+33.20068359	+6.15234375	-43.11035156	+1416
+1457970826.86710000	+8.71435547	-6.74121094	-0.82617188	+54.82177734	-4.57031250	-53.87695313	+2004	+8.54296875	-5.96777344	-0.54492188	+5.31738281	-10.34912109	+13.53515625	+1548	+6.64453125	-9.85253906	-0.84375000	+33.20068359	+6.15234375	-43.11035156	+1416
+1457970826.87120010	+8.71435547	-6.74121094	-0.82617188	+54.82177734	-4.57031250	-53.87695313	+2004	+8.54296875	-5.96777344	-0.54492188	+5.31738281	-10.37109375	+13.53515625	+1548	+6.64453125	-9.85253906	-0.84375000	+33.20068359	+6.13037109	-43.11035156	+1412
+1457970826.87540010	+8.71435547	-6.74121094	-0.82617188	+54.82177734	-4.59228516	-53.87695313	+2004	+8.54296875	-5.96337891	-0.54492188	+5.31738281	-10.37109375	+13.55712891	+1548	+6.64453125	-9.85253906	-0.84375000	+33.20068359	+6.13037109	-43.11035156	+1412
+1457970826.87960000	+8.71435547	-6.74121094	-0.82617188	+54.84375000	-4.59228516	-53.87695313	+2004	+8.54736328	-5.96337891	-0.54492188	+5.31738281	-10.39306641	+13.55712891	+1548	+6.64453125	-9.85253906	-0.84375000	+33.20068359	+6.13037109	-43.11035156	+1412
+1457970826.88369990	+8.71435547	-6.73681641	-0.82617188	+54.84375000	-4.61425781	-53.85498047	+2004	+8.54736328	-5.96337891	-0.54492188	+5.31738281	-10.39306641	+13.55712891	+1548	+6.64453125	-9.85253906	-0.84375000	+33.17871094	+6.13037109	-43.11035156	+1412
+1457970826.89200000	+8.71435547	-6.73681641	-0.82617188	+54.84375000	-4.61425781	-53.85498047	+2008	+8.54736328	-5.96337891	-0.54492188	+5.31738281	-10.39306641	+13.55712891	+1552	+6.64013672	-9.85253906	-0.84375000	+33.17871094	+6.13037109	-43.08837891	+1412
+1457970826.89619990	+8.71435547	-6.73681641	-0.82617188	+54.86572266	-4.63623047	-53.85498047	+2008	+8.54736328	-5.96337891	-0.54492188	+5.31738281	-10.39306641	+13.55712891	+1552	+6.64013672	-9.85253906	-0.84375000	+33.15673828	+6.13037109	-43.08837891	+1412
+1457970826.90039990	+8.71435547	-6.73681641	-0.82617188	+54.86572266	-4.63623047	-53.85498047	+2008	+8.54736328	-5.96337891	-0.54492188	+5.31738281	-10.41503906	+13.55712891	+1552	+6.64013672	-9.85253906	-0.84375000	+33.15673828	+6.13037109	-43.08837891	+1412
+1457970826.90450000	+8.71435547	-6.73681641	-0.82617188	+54.86572266	-4.63623047	-53.83300781	+2008	+8.54736328	-5.96337891	-0.54492188	+5.31738281	-10.41503906	+13.55712891	+1552	+6.64013672	-9.85693359	-0.84375000	+33.15673828	+6.13037109	-43.08837891	+1412
+1457970826.90870000	+8.71435547	-6.73681641	-0.82617188	+54.86572266	-4.63623047	-53.83300781	+2008	+8.54736328	-5.96337891	-0.54052734	+5.31738281	-10.41503906	+13.57910156	+1552	+6.64013672	-9.85693359	-0.84375000	+33.15673828	+6.13037109	-43.06640625	+1412
+1457970826.91290000	+8.71435547	-6.73681641	-0.82617188	+54.88769531	-4.63623047	-53.83300781	+2008	+8.54736328	-5.96337891	-0.54052734	+5.31738281	-10.41503906	+13.57910156	+1552	+6.64013672	-9.85693359	-0.84375000	+33.15673828	+6.13037109	-43.06640625	+1412
+1457970826.92120000	+8.71435547	-6.73681641	-0.82617188	+54.88769531	-4.65820313	-53.83300781	+2008	+8.54736328	-5.96337891	-0.54052734	+5.31738281	-10.41503906	+13.57910156	+1552	+6.64013672	-9.85693359	-0.84814453	+33.15673828	+6.13037109	-43.06640625	+1412
+1457970826.92540000	+8.71435547	-6.73681641	-0.82617188	+54.88769531	-4.65820313	-53.81103516	+2008	+8.54736328	-5.96337891	-0.54052734	+5.31738281	-10.41503906	+13.57910156	+1552	+6.64013672	-9.85693359	-0.84814453	+33.15673828	+6.13037109	-43.06640625	+1408
+1457970826.92950010	+8.71435547	-6.73681641	-0.82617188	+54.88769531	-4.65820313	-53.81103516	+2008	+8.54736328	-5.96337891	-0.54052734	+5.31738281	-10.41503906	+13.57910156	+1552	+6.64013672	-9.85693359	-0.84814453	+33.15673828	+6.13037109	-43.06640625	+1408
+1457970826.93370010	+8.71435547	-6.73681641	-0.82617188	+54.90966797	-4.65820313	-53.81103516	+2008	+8.54736328	-5.96337891	-0.54052734	+5.31738281	-10.41503906	+13.57910156	+1552	+6.64013672	-9.85693359	-0.84814453	+33.15673828	+6.13037109	-43.06640625	+1408
+1457970826.93790010	+8.71435547	-6.73681641	-0.82617188	+54.90966797	-4.68017578	-53.81103516	+2008	+8.54736328	-5.96337891	-0.54052734	+5.31738281	-10.41503906	+13.57910156	+1552	+6.64013672	-9.85693359	-0.84814453	+33.15673828	+6.13037109	-43.06640625	+1408
+1457970826.94199990	+8.71435547	-6.73681641	-0.82617188	+54.90966797	-4.68017578	-53.81103516	+2008	+8.54736328	-5.96337891	-0.54052734	+5.31738281	-10.41503906	+13.57910156	+1552	+6.64013672	-9.85693359	-0.84814453	+33.15673828	+6.13037109	-43.06640625	+1408
+1457970826.95040010	+8.71435547	-6.73681641	-0.82617188	+54.93164063	-4.70214844	-53.78906250	+2012	+8.54736328	-5.96337891	-0.54052734	+5.31738281	-10.41503906	+13.57910156	+1552	+6.64013672	-9.85253906	-0.84375000	+33.17871094	+6.13037109	-43.06640625	+1408
+1457970826.95450000	+8.71435547	-6.73681641	-0.82617188	+54.93164063	-4.70214844	-53.78906250	+2012	+8.54736328	-5.96337891	-0.54052734	+5.31738281	-10.41503906	+13.57910156	+1552	+6.64013672	-9.85253906	-0.84375000	+33.17871094	+6.13037109	-43.06640625	+1408
+1457970826.95869990	+8.71435547	-6.73681641	-0.82617188	+54.95361328	-4.72412109	-53.78906250	+2012	+8.54736328	-5.96337891	-0.54052734	+5.31738281	-10.41503906	+13.60107422	+1552	+6.64013672	-9.85253906	-0.84375000	+33.17871094	+6.13037109	-43.06640625	+1408
+1457970826.96280000	+8.71435547	-6.73681641	-0.82617188	+54.95361328	-4.72412109	-53.78906250	+2012	+8.54736328	-5.96337891	-0.54052734	+5.31738281	-10.41503906	+13.60107422	+1552	+6.64453125	-9.85253906	-0.84375000	+33.17871094	+6.13037109	-43.06640625	+1408
+1457970826.96700000	+8.71435547	-6.73681641	-0.82617188	+54.97558594	-4.74609375	-53.78906250	+2012	+8.54736328	-5.95898438	-0.54052734	+5.31738281	-10.43701172	+13.60107422	+1552	+6.64453125	-9.85253906	-0.84375000	+33.20068359	+6.13037109	-43.06640625	+1408
+1457970826.97120000	+8.71435547	-6.73681641	-0.82617188	+54.97558594	-4.74609375	-53.78906250	+2012	+8.54736328	-5.95898438	-0.54052734	+5.31738281	-10.43701172	+13.60107422	+1552	+6.64453125	-9.85253906	-0.84375000	+33.20068359	+6.13037109	-43.06640625	+1408
+1457970826.97950010	+8.71435547	-6.73681641	-0.82617188	+54.99755859	-4.79003906	-53.78906250	+2012	+8.54736328	-5.95898438	-0.54052734	+5.31738281	-10.43701172	+13.60107422	+1556	+6.64453125	-9.85253906	-0.84375000	+33.20068359	+6.10839844	-43.08837891	+1408
+1457970826.98370000	+8.71435547	-6.73242188	-0.82617188	+54.99755859	-4.79003906	-53.78906250	+2012	+8.54736328	-5.95898438	-0.54052734	+5.31738281	-10.43701172	+13.60107422	+1556	+6.64453125	-9.85253906	-0.84375000	+33.20068359	+6.10839844	-43.08837891	+1408
+1457970826.98779990	+8.71435547	-6.73242188	-0.82617188	+55.01953125	-4.81201172	-53.78906250	+2012	+8.54736328	-5.95898438	-0.54052734	+5.31738281	-10.45898438	+13.60107422	+1556	+6.64453125	-9.85253906	-0.84375000	+33.22265625	+6.10839844	-43.08837891	+1408
+1457970826.99200010	+8.71435547	-6.73242188	-0.82177734	+55.01953125	-4.83398438	-53.78906250	+2012	+8.54736328	-5.95898438	-0.54052734	+5.31738281	-10.45898438	+13.60107422	+1556	+6.64453125	-9.85253906	-0.84375000	+33.22265625	+6.10839844	-43.08837891	+1408
+1457970826.99620010	+8.71875000	-6.73242188	-0.82177734	+55.04150391	-4.83398438	-53.78906250	+2012	+8.54736328	-5.95898438	-0.54052734	+5.31738281	-10.45898438	+13.60107422	+1556	+6.64892578	-9.85253906	-0.84375000	+33.22265625	+6.10839844	-43.06640625	+1408
+1457970827.00449990	+8.71875000	-6.73242188	-0.82177734	+55.06347656	-4.87792969	-53.78906250	+2012	+8.54736328	-5.95898438	-0.54052734	+5.31738281	-10.48095703	+13.60107422	+1556	+6.64892578	-9.85253906	-0.84375000	+33.20068359	+6.10839844	-43.06640625	+1408
+1457970827.00869990	+8.71875000	-6.73242188	-0.82177734	+55.06347656	-4.87792969	-53.78906250	+2016	+8.54736328	-5.95898438	-0.54052734	+5.31738281	-10.48095703	+13.60107422	+1556	+6.64892578	-9.85253906	-0.84375000	+33.20068359	+6.08642578	-43.06640625	+1408
+1457970827.01280000	+8.71875000	-6.73242188	-0.82177734	+55.06347656	-4.89990234	-53.78906250	+2016	+8.54736328	-5.95898438	-0.53613281	+5.31738281	-10.48095703	+13.60107422	+1556	+6.64892578	-9.85253906	-0.84375000	+33.20068359	+6.08642578	-43.06640625	+1408
+1457970827.01700000	+8.71875000	-6.72802734	-0.82177734	+55.06347656	-4.89990234	-53.81103516	+2016	+8.54736328	-5.95898438	-0.53613281	+5.31738281	-10.48095703	+13.60107422	+1556	+6.64453125	-9.85253906	-0.84375000	+33.20068359	+6.08642578	-43.04443359	+1408
+1457970827.02119990	+8.71875000	-6.72802734	-0.81738281	+55.08544922	-4.92187500	-53.81103516	+2016	+8.54736328	-5.95898438	-0.53613281	+5.31738281	-10.50292969	+13.60107422	+1556	+6.64453125	-9.85253906	-0.84375000	+33.20068359	+6.08642578	-43.04443359	+1408
+1457970827.02530000	+8.71875000	-6.72802734	-0.81738281	+55.08544922	-4.92187500	-53.81103516	+2016	+8.54736328	-5.95898438	-0.53613281	+5.31738281	-10.50292969	+13.60107422	+1556	+6.64453125	-9.85253906	-0.84375000	+33.17871094	+6.06445313	-43.04443359	+1408
+1457970827.03370000	+8.71875000	-6.72802734	-0.81738281	+55.08544922	-4.94384766	-53.81103516	+2016	+8.54736328	-5.95898438	-0.53613281	+5.31738281	-10.52490234	+13.60107422	+1556	+6.64453125	-9.85253906	-0.84814453	+33.17871094	+6.06445313	-43.02246094	+1408
+1457970827.03780010	+8.71875000	-6.72802734	-0.81738281	+55.10742188	-4.94384766	-53.81103516	+2016	+8.54736328	-5.95898438	-0.53613281	+5.31738281	-10.52490234	+13.60107422	+1556	+6.64453125	-9.85253906	-0.84814453	+33.15673828	+6.06445313	-43.02246094	+1408
+1457970827.04200010	+8.71875000	-6.72802734	-0.81738281	+55.10742188	-4.96582031	-53.81103516	+2016	+8.54736328	-5.95898438	-0.53613281	+5.31738281	-10.52490234	+13.60107422	+1556	+6.64453125	-9.85253906	-0.84814453	+33.15673828	+6.04248047	-43.02246094	+1408
+1457970827.04609990	+8.71875000	-6.72802734	-0.81738281	+55.10742188	-4.96582031	-53.81103516	+2016	+8.55175781	-5.95898438	-0.53613281	+5.31738281	-10.54687500	+13.60107422	+1556	+6.64453125	-9.85253906	-0.84814453	+33.15673828	+6.04248047	-43.02246094	+1408
+1457970827.05029990	+8.71875000	-6.72802734	-0.81738281	+55.10742188	-4.98779297	-53.81103516	+2016	+8.55175781	-5.95458984	-0.53613281	+5.31738281	-10.54687500	+13.60107422	+1560	+6.64453125	-9.85253906	-0.84814453	+33.13476563	+6.04248047	-43.00048828	+1404
+1457970827.05450010	+8.72314453	-6.72802734	-0.81738281	+55.10742188	-4.98779297	-53.81103516	+2016	+8.55175781	-5.95458984	-0.53173828	+5.31738281	-10.54687500	+13.62304688	+1560	+6.64453125	-9.85253906	-0.84814453	+33.13476563	+6.02050781	-43.00048828	+1404
+1457970827.06279990	+8.72314453	-6.72802734	-0.81738281	+55.12939453	-5.00976563	-53.78906250	+2016	+8.55175781	-5.95458984	-0.53173828	+5.31738281	-10.56884766	+13.62304688	+1560	+6.64892578	-9.85253906	-0.84375000	+33.13476563	+6.02050781	-43.02246094	+1408
+1457970827.06699990	+8.72314453	-6.72802734	-0.81298828	+55.12939453	-5.03173828	-53.78906250	+2020	+8.55175781	-5.95458984	-0.53173828	+5.31738281	-10.56884766	+13.62304688	+1560	+6.64892578	-9.85253906	-0.84375000	+33.15673828	+5.99853516	-43.02246094	+1408
+1457970827.07110000	+8.72314453	-6.72802734	-0.81298828	+55.12939453	-5.03173828	-53.78906250	+2020	+8.55175781	-5.95458984	-0.53173828	+5.29541016	-10.59082031	+13.62304688	+1560	+6.65332031	-9.84814453	-0.83935547	+33.15673828	+5.99853516	-43.02246094	+1408
+1457970827.07530000	+8.72314453	-6.72802734	-0.81738281	+55.12939453	-5.03173828	-53.76708984	+2020	+8.55175781	-5.95458984	-0.53173828	+5.29541016	-10.59082031	+13.64501953	+1560	+6.65332031	-9.84814453	-0.83935547	+33.15673828	+5.99853516	-43.02246094	+1408
+1457970827.07950000	+8.72314453	-6.72802734	-0.81738281	+55.12939453	-5.05371094	-53.76708984	+2020	+8.55175781	-5.95458984	-0.53173828	+5.29541016	-10.59082031	+13.64501953	+1560	+6.65771484	-9.84814453	-0.83496094	+33.17871094	+5.99853516	-43.02246094	+1412
+1457970827.08360000	+8.72314453	-6.72802734	-0.81738281	+55.12939453	-5.05371094	-53.74511719	+2020	+8.55175781	-5.95458984	-0.53173828	+5.29541016	-10.59082031	+13.64501953	+1560	+6.65771484	-9.84375000	-0.83496094	+33.17871094	+5.99853516	-43.04443359	+1412
+1457970827.09200000	+8.72314453	-6.72802734	-0.81738281	+55.15136719	-5.07568359	-53.70117188	+2020	+8.55175781	-5.95458984	-0.53173828	+5.29541016	-10.59082031	+13.66699219	+1560	+6.66210938	-9.84375000	-0.83056641	+33.20068359	+5.99853516	-43.04443359	+1416
