# Supplementary material for: A direct effect of perception on action when grasping a cup
Source: Sci Rep. 2018 Jan 9;8:171. doi: 10.1038/s41598-017-18591-5 (PMC5760564; doi:10.1038/s41598-017-18591-5)
Supplement: Supplementary file 6 — Supplementary Information [file 41598_2017_18591_MOESM6_ESM.zip › SciRep_Data/S01instruct/S01_100instruct_Tr33.dat]

+1000000000000.00000000	+0.00000000	+0.00000000	+0.00000000	+0.00000000	+0.00000000	+0.00000000	+0	+0.00000000	+0.00000000	+0.00000000	+0.00000000	+0.00000000	+0.00000000	+0	+0.00000000	+0.00000000	+0.00000000	+0.00000000	+0.00000000	+0.00000000	+0
+1457970827.09610010	+8.72314453	-6.72802734	-0.81738281	+55.15136719	-5.09765625	-53.67919922	+2024	+8.55175781	-5.95458984	-0.53173828	+5.27343750	-10.59082031	+13.68896484	+1560	+6.66210938	-9.84375000	-0.83056641	+33.22265625	+5.99853516	-43.04443359	+1416
+1457970827.10030010	+8.72314453	-6.72802734	-0.81738281	+55.15136719	-5.09765625	-53.67919922	+2024	+8.55175781	-5.95458984	-0.53173828	+5.27343750	-10.59082031	+13.68896484	+1560	+6.66650391	-9.83935547	-0.83056641	+33.22265625	+6.02050781	-43.02246094	+1420
+1457970827.10450010	+8.72314453	-6.72802734	-0.81738281	+55.17333984	-5.09765625	-53.65722656	+2024	+8.55175781	-5.95458984	-0.52734375	+5.27343750	-10.59082031	+13.68896484	+1560	+6.66650391	-9.83935547	-0.82617188	+33.22265625	+6.02050781	-43.02246094	+1420
+1457970827.10859990	+8.72314453	-6.72363281	-0.81738281	+55.17333984	-5.09765625	-53.63525391	+2024	+8.55175781	-5.95458984	-0.52734375	+5.27343750	-10.59082031	+13.71093750	+1560	+6.66650391	-9.83935547	-0.82617188	+33.22265625	+6.02050781	-43.00048828	+1420
+1457970827.11279990	+8.72314453	-6.72363281	-0.81738281	+55.17333984	-5.09765625	-53.61328125	+2028	+8.55175781	-5.95458984	-0.52734375	+5.27343750	-10.59082031	+13.71093750	+1560	+6.66210938	-9.83935547	-0.82617188	+33.22265625	+6.02050781	-42.97851563	+1424
+1457970827.12109990	+8.72314453	-6.72363281	-0.82177734	+55.19531250	-5.11962891	-53.56933594	+2028	+8.55175781	-5.95458984	-0.52734375	+5.25146484	-10.56884766	+13.73291016	+1560	+6.66210938	-9.83935547	-0.83056641	+33.20068359	+6.04248047	-42.95654297	+1424
+1457970827.12529990	+8.72314453	-6.72363281	-0.82177734	+55.19531250	-5.11962891	-53.54736328	+2028	+8.55175781	-5.95019531	-0.52734375	+5.25146484	-10.56884766	+13.73291016	+1560	+6.65771484	-9.83935547	-0.83056641	+33.17871094	+6.04248047	-42.93457031	+1428
+1457970839.09929990	+8.64404297	-6.78515625	-0.93164063	+55.67871094	-3.97705078	-52.31689453	+1892	+8.45947266	-6.00292969	-0.64599609	+5.22949219	-9.51416016	+11.90917969	+1492	+6.56542969	-9.94482422	-0.90527344	+33.75000000	+7.86621094	-42.60498047	+1372
+1457970839.10349990	+8.64843750	-6.78515625	-0.93164063	+55.67871094	-3.97705078	-52.31689453	+1888	+8.45947266	-6.00292969	-0.64599609	+5.22949219	-9.53613281	+11.93115234	+1492	+6.57421875	-9.94482422	-0.89648438	+33.83789063	+7.88818359	-42.69287109	+1376
+1457970839.10760000	+8.64843750	-6.78515625	-0.93164063	+55.70068359	-3.99902344	-52.31689453	+1888	+8.45947266	-6.00292969	-0.64599609	+5.22949219	-9.53613281	+11.95312500	+1488	+6.57861328	-9.94042969	-0.89208984	+33.90380859	+7.86621094	-42.73681641	+1376
+1457970839.11180000	+8.64843750	-6.78515625	-0.93164063	+55.70068359	-4.02099609	-52.33886719	+1884	+8.45507813	-6.00292969	-0.64599609	+5.22949219	-9.53613281	+11.97509766	+1488	+6.58740234	-9.93603516	-0.88330078	+33.96972656	+7.86621094	-42.80273438	+1376
+1457970839.12010000	+8.65283203	-6.78955078	-0.93164063	+55.72265625	-4.06494141	-52.33886719	+1884	+8.45507813	-6.00292969	-0.64599609	+5.22949219	-9.58007813	+11.99707031	+1484	+6.60498047	-9.93164063	-0.87011719	+34.07958984	+7.86621094	-42.89062500	+1380
+1457970839.12430000	+8.65283203	-6.78955078	-0.93164063	+55.72265625	-4.08691406	-52.36083984	+1884	+8.45947266	-6.00292969	-0.64599609	+5.22949219	-9.60205078	+12.01904297	+1484	+6.60937500	-9.92724609	-0.86572266	+34.12353516	+7.84423828	-42.93457031	+1380
+1457970839.12840010	+8.65722656	-6.78955078	-0.93164063	+55.72265625	-4.10888672	-52.36083984	+1884	+8.45947266	-6.00292969	-0.64599609	+5.22949219	-9.62402344	+12.01904297	+1480	+6.61376953	-9.92724609	-0.86132813	+34.14550781	+7.84423828	-42.97851563	+1384
+1457970839.13260010	+8.65722656	-6.78955078	-0.93164063	+55.72265625	-4.10888672	-52.36083984	+1884	+8.45947266	-6.00292969	-0.64599609	+5.22949219	-9.62402344	+12.04101563	+1476	+6.61816406	-9.92724609	-0.85693359	+34.18945313	+7.84423828	-43.02246094	+1384
+1457970839.13680010	+8.65722656	-6.78955078	-0.93164063	+55.72265625	-4.13085938	-52.36083984	+1884	+8.45947266	-6.00292969	-0.64599609	+5.22949219	-9.64599609	+12.04101563	+1476	+6.62255859	-9.92285156	-0.85253906	+34.21142578	+7.84423828	-43.04443359	+1384
+1457970839.14510010	+8.65722656	-6.78955078	-0.92724609	+55.70068359	-4.15283203	-52.38281250	+1884	+8.45947266	-6.00292969	-0.64599609	+5.20751953	-9.66796875	+12.06298828	+1472	+6.63134766	-9.92285156	-0.84814453	+34.23339844	+7.82226563	-43.08837891	+1388
+1457970839.14930010	+8.66162109	-6.78955078	-0.92724609	+55.70068359	-4.15283203	-52.38281250	+1884	+8.45947266	-6.00292969	-0.64160156	+5.20751953	-9.66796875	+12.06298828	+1468	+6.63134766	-9.92285156	-0.84375000	+34.25537109	+7.80029297	-43.11035156	+1388
+1457970839.15759990	+8.66162109	-6.78955078	-0.92724609	+55.70068359	-4.17480469	-52.38281250	+1884	+8.45947266	-6.00292969	-0.64160156	+5.20751953	-9.68994141	+12.06298828	+1468	+6.63574219	-9.91845703	-0.84375000	+34.25537109	+7.80029297	-43.13232422	+1388
+1457970839.16179990	+8.66162109	-6.78955078	-0.92724609	+55.70068359	-4.17480469	-52.38281250	+1884	+8.45947266	-6.00292969	-0.64160156	+5.20751953	-9.68994141	+12.06298828	+1464	+6.63574219	-9.91845703	-0.83935547	+34.25537109	+7.77832031	-43.13232422	+1388
+1457970839.16590000	+8.66162109	-6.78955078	-0.92724609	+55.70068359	-4.17480469	-52.38281250	+1884	+8.45947266	-6.00292969	-0.64160156	+5.20751953	-9.68994141	+12.06298828	+1464	+6.63574219	-9.91845703	-0.83935547	+34.23339844	+7.77832031	-43.13232422	+1388
+1457970839.17010000	+8.66162109	-6.78955078	-0.92724609	+55.70068359	-4.17480469	-52.38281250	+1884	+8.45947266	-6.00292969	-0.64160156	+5.20751953	-9.68994141	+12.06298828	+1460	+6.63574219	-9.92285156	-0.84375000	+34.23339844	+7.75634766	-43.13232422	+1388
+1457970839.17430000	+8.66162109	-6.78955078	-0.92724609	+55.70068359	-4.17480469	-52.40478516	+1888	+8.45947266	-6.00292969	-0.64160156	+5.20751953	-9.71191406	+12.06298828	+1460	+6.63574219	-9.92285156	-0.84375000	+34.21142578	+7.75634766	-43.11035156	+1388
+1457970839.17840000	+8.66162109	-6.78955078	-0.92724609	+55.70068359	-4.17480469	-52.40478516	+1888	+8.46386719	-6.00292969	-0.64160156	+5.20751953	-9.71191406	+12.06298828	+1460	+6.63134766	-9.92285156	-0.84375000	+34.18945313	+7.75634766	-43.11035156	+1388
+1457970839.18670010	+8.66162109	-6.78955078	-0.92724609	+55.67871094	-4.19677734	-52.40478516	+1888	+8.46386719	-6.00292969	-0.64160156	+5.20751953	-9.71191406	+12.06298828	+1456	+6.63134766	-9.92285156	-0.84814453	+34.16748047	+7.73437500	-43.08837891	+1388
+1457970839.19510010	+8.66162109	-6.78955078	-0.92285156	+55.67871094	-4.19677734	-52.40478516	+1888	+8.46386719	-6.00292969	-0.64160156	+5.18554688	-9.71191406	+12.06298828	+1456	+6.63134766	-9.92285156	-0.84814453	+34.14550781	+7.73437500	-43.06640625	+1384
+1457970839.20339990	+8.66162109	-6.78955078	-0.92285156	+55.65673828	-4.21875000	-52.40478516	+1888	+8.46386719	-6.00292969	-0.63720703	+5.18554688	-9.71191406	+12.06298828	+1452	+6.62695313	-9.92285156	-0.84814453	+34.12353516	+7.71240234	-43.04443359	+1384
+1457970839.21170000	+8.66162109	-6.78515625	-0.92285156	+55.63476563	-4.24072266	-52.38281250	+1888	+8.46386719	-6.00292969	-0.63720703	+5.18554688	-9.73388672	+12.08496094	+1452	+6.62695313	-9.92724609	-0.85253906	+34.10156250	+7.71240234	-43.02246094	+1384
+1457970839.22009990	+8.66601563	-6.78515625	-0.91845703	+55.61279297	-4.26269531	-52.38281250	+1888	+8.46386719	-6.00292969	-0.63720703	+5.16357422	-9.73388672	+12.08496094	+1452	+6.62255859	-9.92724609	-0.85253906	+34.07958984	+7.69042969	-43.00048828	+1380
+1457970839.22840000	+8.66601563	-6.78515625	-0.91406250	+55.59082031	-4.28466797	-52.36083984	+1888	+8.46826172	-6.00292969	-0.63281250	+5.14160156	-9.73388672	+12.10693359	+1452	+6.62255859	-9.92724609	-0.85693359	+34.05761719	+7.66845703	-42.95654297	+1380
+1457970839.23260000	+8.66601563	-6.78515625	-0.91406250	+55.56884766	-4.30664063	-52.36083984	+1888	+8.46826172	-6.00292969	-0.63281250	+5.14160156	-9.73388672	+12.12890625	+1452	+6.62255859	-9.92724609	-0.85693359	+34.03564453	+7.66845703	-42.93457031	+1380
+1457970839.24090000	+8.66601563	-6.78955078	-0.91406250	+55.56884766	-4.32861328	-52.33886719	+1888	+8.46826172	-6.00292969	-0.62841797	+5.11962891	-9.75585938	+12.17285156	+1452	+6.62255859	-9.92724609	-0.85693359	+34.01367188	+7.64648438	-42.91259766	+1376
+1457970839.24920010	+8.67041016	-6.78955078	-0.90966797	+55.54687500	-4.37255859	-52.31689453	+1888	+8.47265625	-6.00292969	-0.62841797	+5.09765625	-9.75585938	+12.19482422	+1452	+6.62255859	-9.92724609	-0.85253906	+33.99169922	+7.60253906	-42.89062500	+1376
+1457970839.25760010	+8.67041016	-6.78955078	-0.90527344	+55.52490234	-4.41650391	-52.31689453	+1892	+8.47265625	-6.00292969	-0.62402344	+5.07568359	-9.77783203	+12.23876953	+1452	+6.62695313	-9.92285156	-0.85253906	+33.99169922	+7.55859375	-42.86865234	+1376
+1457970839.26589990	+8.67480469	-6.78955078	-0.90527344	+55.52490234	-4.46044922	-52.31689453	+1892	+8.47705078	-6.00292969	-0.61962891	+5.05371094	-9.77783203	+12.28271484	+1456	+6.62695313	-9.92285156	-0.84814453	+33.96972656	+7.53662109	-42.84667969	+1376
+1457970839.27420000	+8.67480469	-6.78955078	-0.90087891	+55.50292969	-4.48242188	-52.31689453	+1896	+8.48144531	-6.00292969	-0.61962891	+5.05371094	-9.79980469	+12.30468750	+1456	+6.62695313	-9.92285156	-0.84814453	+33.94775391	+7.49267578	-42.82470703	+1376
+1457970839.28250000	+8.67919922	-6.78955078	-0.90087891	+55.50292969	-4.52636719	-52.31689453	+1900	+8.48144531	-6.00292969	-0.61523438	+5.03173828	-9.82177734	+12.32666016	+1460	+6.62695313	-9.92285156	-0.84814453	+33.90380859	+7.44873047	-42.80273438	+1376
+1457970839.29500010	+8.67919922	-6.78515625	-0.89648438	+55.48095703	-4.54833984	-52.31689453	+1908	+8.48583984	-6.00292969	-0.61083984	+4.98779297	-9.86572266	+12.34863281	+1460	+6.62255859	-9.92724609	-0.85253906	+33.83789063	+7.38281250	-42.73681641	+1380
+1457970839.29920010	+8.67919922	-6.78515625	-0.89648438	+55.45898438	-4.54833984	-52.31689453	+1908	+8.48583984	-6.00292969	-0.61083984	+4.98779297	-9.86572266	+12.34863281	+1464	+6.62255859	-9.92724609	-0.85693359	+33.81591797	+7.36083984	-42.71484375	+1380
+1457970839.30749990	+8.67919922	-6.78515625	-0.89648438	+55.43701172	-4.57031250	-52.31689453	+1912	+8.49023438	-6.00292969	-0.60644531	+4.96582031	-9.88769531	+12.34863281	+1464	+6.61376953	-9.92724609	-0.86132813	+33.75000000	+7.33886719	-42.67089844	+1380
+1457970839.31590010	+8.67919922	-6.78515625	-0.89648438	+55.43701172	-4.59228516	-52.31689453	+1916	+8.49023438	-6.00292969	-0.60644531	+4.96582031	-9.90966797	+12.34863281	+1468	+6.60937500	-9.93164063	-0.86572266	+33.68408203	+7.31689453	-42.62695313	+1380
+1457970839.32419990	+8.68359375	-6.78515625	-0.89648438	+55.41503906	-4.59228516	-52.31689453	+1916	+8.49023438	-6.00292969	-0.60644531	+4.94384766	-9.90966797	+12.34863281	+1472	+6.60937500	-9.93164063	-0.87011719	+33.64013672	+7.29492188	-42.58300781	+1380
+1457970839.32839990	+8.68359375	-6.78515625	-0.89208984	+55.41503906	-4.59228516	-52.31689453	+1920	+8.49462891	-6.00292969	-0.60205078	+4.94384766	-9.93164063	+12.34863281	+1476	+6.60498047	-9.93164063	-0.87011719	+33.64013672	+7.29492188	-42.58300781	+1380
+1457970839.33670000	+8.68359375	-6.78515625	-0.89208984	+55.39306641	-4.61425781	-52.31689453	+1920	+8.49462891	-6.00292969	-0.60205078	+4.92187500	-9.93164063	+12.37060547	+1476	+6.60498047	-9.93603516	-0.87011719	+33.61816406	+7.27294922	-42.56103516	+1380
+1457970839.34500000	+8.68359375	-6.78515625	-0.89208984	+55.39306641	-4.61425781	-52.29492188	+1924	+8.49462891	-6.00292969	-0.60205078	+4.92187500	-9.93164063	+12.37060547	+1480	+6.60498047	-9.93603516	-0.87011719	+33.59619141	+7.27294922	-42.56103516	+1376
+1457970839.35330010	+8.68359375	-6.78515625	-0.89208984	+55.37109375	-4.63623047	-52.29492188	+1924	+8.49462891	-6.00292969	-0.60205078	+4.92187500	-9.95361328	+12.37060547	+1484	+6.60937500	-9.93603516	-0.87011719	+33.59619141	+7.25097656	-42.56103516	+1376
+1457970839.35750010	+8.68359375	-6.78515625	-0.89208984	+55.37109375	-4.63623047	-52.29492188	+1928	+8.49462891	-6.00292969	-0.60205078	+4.92187500	-9.95361328	+12.37060547	+1484	+6.60937500	-9.93164063	-0.87011719	+33.61816406	+7.25097656	-42.56103516	+1376
+1457970839.36579990	+8.68359375	-6.78955078	-0.89208984	+55.37109375	-4.63623047	-52.31689453	+1928	+8.49462891	-6.00292969	-0.60205078	+4.92187500	-9.95361328	+12.39257813	+1488	+6.61376953	-9.93164063	-0.86572266	+33.61816406	+7.25097656	-42.58300781	+1376
+1457970839.36999990	+8.68359375	-6.78955078	-0.89208984	+55.37109375	-4.63623047	-52.31689453	+1928	+8.49902344	-6.00292969	-0.60205078	+4.92187500	-9.95361328	+12.39257813	+1488	+6.61376953	-9.93164063	-0.86572266	+33.64013672	+7.22900391	-42.58300781	+1372
+1457970839.37420010	+8.68798828	-6.78955078	-0.89208984	+55.37109375	-4.63623047	-52.31689453	+1932	+8.49902344	-6.00292969	-0.60205078	+4.92187500	-9.95361328	+12.39257813	+1488	+6.61816406	-9.93164063	-0.86572266	+33.64013672	+7.22900391	-42.60498047	+1376
+1457970839.37830000	+8.68798828	-6.78955078	-0.89208984	+55.37109375	-4.65820313	-52.29492188	+1932	+8.49902344	-6.00292969	-0.60205078	+4.92187500	-9.97558594	+12.39257813	+1492	+6.61816406	-9.93164063	-0.86132813	+33.66210938	+7.22900391	-42.60498047	+1376
+1457970839.38669990	+8.68798828	-6.78955078	-0.89208984	+55.37109375	-4.65820313	-52.31689453	+1936	+8.49902344	-6.00292969	-0.60205078	+4.92187500	-9.97558594	+12.41455078	+1492	+6.62255859	-9.93164063	-0.86132813	+33.68408203	+7.22900391	-42.62695313	+1376
+1457970839.39080000	+8.68798828	-6.78955078	-0.89208984	+55.39306641	-4.65820313	-52.31689453	+1936	+8.49902344	-6.00292969	-0.60205078	+4.92187500	-9.97558594	+12.41455078	+1492	+6.62255859	-9.93164063	-0.85693359	+33.68408203	+7.22900391	-42.62695313	+1376
+1457970839.39920000	+8.68798828	-6.78955078	-0.89208984	+55.39306641	-4.65820313	-52.31689453	+1936	+8.49902344	-6.00292969	-0.59765625	+4.92187500	-9.97558594	+12.41455078	+1492	+6.62695313	-9.93164063	-0.85693359	+33.70605469	+7.22900391	-42.64892578	+1376
+1457970839.40330000	+8.68798828	-6.78955078	-0.89208984	+55.39306641	-4.65820313	-52.31689453	+1940	+8.49902344	-6.00292969	-0.59765625	+4.92187500	-9.97558594	+12.41455078	+1496	+6.62695313	-9.93164063	-0.85693359	+33.70605469	+7.20703125	-42.64892578	+1376
+1457970839.40750000	+8.68798828	-6.78955078	-0.89208984	+55.39306641	-4.65820313	-52.31689453	+1940	+8.49902344	-6.00292969	-0.59765625	+4.92187500	-9.97558594	+12.41455078	+1496	+6.62695313	-9.93164063	-0.85693359	+33.70605469	+7.20703125	-42.62695313	+1372
+1457970839.41170000	+8.68798828	-6.78955078	-0.89208984	+55.39306641	-4.65820313	-52.31689453	+1940	+8.49902344	-6.00292969	-0.59765625	+4.92187500	-9.97558594	+12.41455078	+1496	+6.62695313	-9.93164063	-0.85693359	+33.70605469	+7.20703125	-42.62695313	+1372
+1457970839.42000010	+8.68798828	-6.78955078	-0.89208984	+55.39306641	-4.65820313	-52.29492188	+1944	+8.49902344	-6.00292969	-0.59765625	+4.92187500	-9.97558594	+12.41455078	+1496	+6.62695313	-9.93164063	-0.85693359	+33.70605469	+7.20703125	-42.62695313	+1372
+1457970839.42409990	+8.68798828	-6.78955078	-0.89208984	+55.37109375	-4.65820313	-52.29492188	+1944	+8.49902344	-6.00292969	-0.59765625	+4.92187500	-9.97558594	+12.41455078	+1496	+6.62695313	-9.93164063	-0.85693359	+33.68408203	+7.20703125	-42.60498047	+1372
+1457970839.43249990	+8.68798828	-6.78955078	-0.89208984	+55.37109375	-4.65820313	-52.29492188	+1944	+8.49902344	-6.00292969	-0.59765625	+4.92187500	-9.97558594	+12.41455078	+1496	+6.62255859	-9.93164063	-0.86132813	+33.68408203	+7.20703125	-42.60498047	+1372
+1457970839.43660000	+8.68798828	-6.78955078	-0.89208984	+55.37109375	-4.65820313	-52.29492188	+1944	+8.49902344	-6.00292969	-0.59765625	+4.92187500	-9.97558594	+12.41455078	+1496	+6.62255859	-9.93164063	-0.86132813	+33.68408203	+7.20703125	-42.58300781	+1368
+1457970839.44080000	+8.68798828	-6.78955078	-0.89208984	+55.37109375	-4.65820313	-52.29492188	+1944	+8.49902344	-6.00292969	-0.59765625	+4.92187500	-9.97558594	+12.41455078	+1496	+6.62255859	-9.93164063	-0.86132813	+33.66210938	+7.20703125	-42.58300781	+1368
+1457970839.44910000	+8.68798828	-6.78955078	-0.89208984	+55.37109375	-4.65820313	-52.29492188	+1948	+8.49902344	-6.00292969	-0.59765625	+4.92187500	-9.97558594	+12.41455078	+1500	+6.62255859	-9.93164063	-0.86132813	+33.66210938	+7.20703125	-42.58300781	+1368
+1457970839.45330000	+8.68798828	-6.78955078	-0.89208984	+55.37109375	-4.65820313	-52.29492188	+1948	+8.49902344	-6.00292969	-0.59765625	+4.92187500	-9.97558594	+12.41455078	+1500	+6.62255859	-9.93164063	-0.86132813	+33.66210938	+7.20703125	-42.56103516	+1368
+1457970839.45750000	+8.68798828	-6.78955078	-0.89208984	+55.37109375	-4.65820313	-52.29492188	+1948	+8.49902344	-6.00292969	-0.59765625	+4.92187500	-9.97558594	+12.41455078	+1500	+6.61816406	-9.93164063	-0.86132813	+33.64013672	+7.20703125	-42.56103516	+1368
+1457970839.46160010	+8.68798828	-6.78955078	-0.89208984	+55.37109375	-4.65820313	-52.29492188	+1948	+8.49902344	-6.00292969	-0.59765625	+4.92187500	-9.97558594	+12.41455078	+1500	+6.61816406	-9.93164063	-0.86132813	+33.64013672	+7.20703125	-42.56103516	+1364
+1457970839.47000000	+8.68798828	-6.78955078	-0.89208984	+55.37109375	-4.65820313	-52.29492188	+1948	+8.49902344	-6.00292969	-0.59765625	+4.89990234	-9.97558594	+12.41455078	+1500	+6.61816406	-9.93164063	-0.86132813	+33.64013672	+7.20703125	-42.56103516	+1364
+1457970839.47830010	+8.68798828	-6.78955078	-0.89208984	+55.37109375	-4.65820313	-52.29492188	+1948	+8.49902344	-6.00292969	-0.59765625	+4.89990234	-9.97558594	+12.41455078	+1500	+6.61816406	-9.93164063	-0.86132813	+33.64013672	+7.20703125	-42.56103516	+1360
+1457970839.48250010	+8.68798828	-6.78955078	-0.88769531	+55.37109375	-4.65820313	-52.29492188	+1948	+8.49902344	-6.00292969	-0.59765625	+4.89990234	-9.97558594	+12.41455078	+1500	+6.61816406	-9.93164063	-0.86132813	+33.64013672	+7.20703125	-42.56103516	+1360
+1457970839.48659990	+8.68798828	-6.78955078	-0.88769531	+55.37109375	-4.68017578	-52.29492188	+1948	+8.49902344	-6.00292969	-0.59765625	+4.89990234	-9.97558594	+12.41455078	+1500	+6.61816406	-9.93164063	-0.86132813	+33.64013672	+7.20703125	-42.56103516	+1360
+1457970839.49079990	+8.68798828	-6.78955078	-0.88769531	+55.37109375	-4.68017578	-52.29492188	+1948	+8.49902344	-6.00292969	-0.59765625	+4.89990234	-9.97558594	+12.41455078	+1500	+6.62255859	-9.93164063	-0.86132813	+33.64013672	+7.20703125	-42.56103516	+1360
+1457970839.49490000	+8.68798828	-6.78955078	-0.88769531	+55.37109375	-4.68017578	-52.29492188	+1952	+8.49902344	-6.00292969	-0.59765625	+4.89990234	-9.97558594	+12.41455078	+1500	+6.62255859	-9.93164063	-0.86132813	+33.64013672	+7.20703125	-42.56103516	+1360
+1457970839.49910000	+8.68798828	-6.78955078	-0.88769531	+55.37109375	-4.68017578	-52.29492188	+1952	+8.49902344	-6.00292969	-0.59765625	+4.89990234	-9.97558594	+12.41455078	+1500	+6.62255859	-9.93164063	-0.86132813	+33.64013672	+7.20703125	-42.56103516	+1360
+1457970839.50740000	+8.68798828	-6.78955078	-0.88769531	+55.37109375	-4.68017578	-52.29492188	+1952	+8.49902344	-6.00292969	-0.59765625	+4.89990234	-9.97558594	+12.43652344	+1500	+6.62255859	-9.93164063	-0.86132813	+33.66210938	+7.20703125	-42.58300781	+1360
+1457970839.51160000	+8.68798828	-6.78955078	-0.88769531	+55.37109375	-4.68017578	-52.29492188	+1952	+8.49902344	-6.00292969	-0.59765625	+4.89990234	-9.97558594	+12.43652344	+1500	+6.62255859	-9.93164063	-0.85693359	+33.66210938	+7.20703125	-42.58300781	+1360
+1457970839.51580000	+8.68798828	-6.78955078	-0.88769531	+55.37109375	-4.68017578	-52.29492188	+1952	+8.49902344	-6.00292969	-0.59765625	+4.89990234	-9.97558594	+12.43652344	+1500	+6.62255859	-9.93164063	-0.85693359	+33.66210938	+7.20703125	-42.58300781	+1360
+1457970839.51990010	+8.68798828	-6.78955078	-0.88769531	+55.37109375	-4.68017578	-52.29492188	+1952	+8.49902344	-6.00292969	-0.59765625	+4.89990234	-9.97558594	+12.43652344	+1500	+6.62695313	-9.93164063	-0.85693359	+33.66210938	+7.20703125	-42.58300781	+1360
+1457970839.52830000	+8.68798828	-6.78955078	-0.88769531	+55.37109375	-4.68017578	-52.29492188	+1952	+8.49902344	-6.00292969	-0.59765625	+4.89990234	-9.97558594	+12.43652344	+1500	+6.62695313	-9.93164063	-0.85693359	+33.66210938	+7.20703125	-42.58300781	+1360
+1457970839.53239990	+8.68798828	-6.78955078	-0.88769531	+55.37109375	-4.68017578	-52.29492188	+1952	+8.49902344	-6.00292969	-0.59765625	+4.89990234	-9.97558594	+12.43652344	+1500	+6.62695313	-9.93164063	-0.85693359	+33.66210938	+7.20703125	-42.60498047	+1360
+1457970839.53660010	+8.68798828	-6.78955078	-0.88769531	+55.37109375	-4.68017578	-52.29492188	+1952	+8.49902344	-6.00292969	-0.59765625	+4.89990234	-9.97558594	+12.43652344	+1500	+6.62695313	-9.93164063	-0.85693359	+33.66210938	+7.20703125	-42.60498047	+1360
+1457970839.54080010	+8.68798828	-6.78955078	-0.89208984	+55.37109375	-4.68017578	-52.29492188	+1952	+8.49902344	-6.00292969	-0.59765625	+4.89990234	-9.97558594	+12.43652344	+1500	+6.62695313	-9.93164063	-0.85693359	+33.66210938	+7.20703125	-42.60498047	+1360
+1457970839.54489990	+8.68798828	-6.78955078	-0.89208984	+55.37109375	-4.65820313	-52.29492188	+1952	+8.49902344	-6.00292969	-0.59765625	+4.89990234	-9.97558594	+12.43652344	+1500	+6.62695313	-9.93164063	-0.85693359	+33.66210938	+7.20703125	-42.58300781	+1360
+1457970839.54909990	+8.68798828	-6.78955078	-0.89208984	+55.37109375	-4.65820313	-52.29492188	+1952	+8.49902344	-6.00292969	-0.59765625	+4.89990234	-9.97558594	+12.43652344	+1500	+6.62255859	-9.93164063	-0.85693359	+33.66210938	+7.20703125	-42.58300781	+1360
+1457970839.55329990	+8.68798828	-6.78955078	-0.89208984	+55.37109375	-4.65820313	-52.29492188	+1952	+8.49902344	-6.00292969	-0.59765625	+4.89990234	-9.97558594	+12.41455078	+1500	+6.62255859	-9.93164063	-0.85693359	+33.66210938	+7.22900391	-42.58300781	+1360
+1457970839.56160000	+8.68798828	-6.78955078	-0.89208984	+55.39306641	-4.63623047	-52.29492188	+1952	+8.49902344	-6.00292969	-0.59765625	+4.92187500	-9.97558594	+12.41455078	+1504	+6.62255859	-9.93164063	-0.86132813	+33.66210938	+7.22900391	-42.58300781	+1360
+1457970839.56990000	+8.68798828	-6.78955078	-0.89648438	+55.39306641	-4.59228516	-52.29492188	+1956	+8.49902344	-6.00292969	-0.60205078	+4.92187500	-9.95361328	+12.39257813	+1504	+6.62255859	-9.93164063	-0.86132813	+33.64013672	+7.25097656	-42.56103516	+1360
+1457970839.57410000	+8.68359375	-6.78955078	-0.89648438	+55.41503906	-4.57031250	-52.29492188	+1956	+8.49902344	-6.00292969	-0.60205078	+4.92187500	-9.95361328	+12.39257813	+1504	+6.62255859	-9.93164063	-0.86132813	+33.64013672	+7.25097656	-42.56103516	+1360
+1457970839.57820010	+8.68359375	-6.78955078	-0.90087891	+55.41503906	-4.52636719	-52.27294922	+1956	+8.49902344	-6.00732422	-0.60205078	+4.92187500	-9.95361328	+12.37060547	+1504	+6.61816406	-9.93164063	-0.86132813	+33.64013672	+7.27294922	-42.56103516	+1360
+1457970839.58240010	+8.67919922	-6.78955078	-0.90966797	+55.45898438	-4.41650391	-52.25097656	+1956	+8.49462891	-6.00732422	-0.60644531	+4.94384766	-9.90966797	+12.34863281	+1504	+6.61816406	-9.93164063	-0.86572266	+33.64013672	+7.29492188	-42.53906250	+1360
+1457970839.59069990	+8.67480469	-6.78955078	-0.92724609	+55.52490234	-4.21875000	-52.18505859	+1956	+8.49023438	-6.00732422	-0.61523438	+4.98779297	-9.84375000	+12.26074219	+1508	+6.61816406	-9.93164063	-0.86572266	+33.64013672	+7.33886719	-42.51708984	+1360
+1457970839.59489990	+8.67041016	-6.78955078	-0.94482422	+55.56884766	-4.04296875	-52.14111328	+1956	+8.48583984	-6.00732422	-0.62841797	+5.00976563	-9.75585938	+12.19482422	+1508	+6.61376953	-9.93164063	-0.87011719	+33.66210938	+7.42675781	-42.49511719	+1360
+1457970839.59910010	+8.66601563	-6.78955078	-0.95800781	+55.59082031	-3.91113281	-52.09716797	+1956	+8.48144531	-6.00732422	-0.64160156	+5.05371094	-9.66796875	+12.10693359	+1512	+6.61376953	-9.93164063	-0.87451172	+33.66210938	+7.51464844	-42.47314453	+1360
+1457970839.60320000	+8.66601563	-6.78955078	-0.97119141	+55.61279297	-3.82324219	-52.03125000	+1956	+8.47705078	-6.00732422	-0.65039063	+5.07568359	-9.60205078	+12.04101563	+1512	+6.61376953	-9.93164063	-0.87890625	+33.68408203	+7.58056641	-42.42919922	+1360
+1457970839.60739990	+8.66162109	-6.78955078	-0.98876953	+55.63476563	-3.69140625	-51.94335938	+1952	+8.47265625	-6.00732422	-0.67236328	+5.11962891	-9.47021484	+11.93115234	+1516	+6.61376953	-9.92724609	-0.88769531	+33.72802734	+7.75634766	-42.38525391	+1360
+1457970839.61159990	+8.65722656	-6.78515625	-1.00195313	+55.65673828	-3.62548828	-51.89941406	+1948	+8.46386719	-6.00732422	-0.68554688	+5.14160156	-9.36035156	+11.84326172	+1516	+6.61376953	-9.92285156	-0.89208984	+33.79394531	+7.88818359	-42.34130859	+1364
+1457970839.61570000	+8.65722656	-6.78515625	-1.01953125	+55.65673828	-3.55957031	-51.83349609	+1944	+8.45947266	-6.00732422	-0.70312500	+5.16357422	-9.27246094	+11.77734375	+1512	+6.61376953	-9.91845703	-0.90087891	+33.83789063	+8.02001953	-42.29736328	+1364
+1457970839.61990000	+8.65283203	-6.78515625	-1.03710938	+55.67871094	-3.49365234	-51.78955078	+1940	+8.45507813	-6.00292969	-0.72509766	+5.18554688	-9.18457031	+11.66748047	+1512	+6.61816406	-9.90966797	-0.91406250	+33.92578125	+8.21777344	-42.25341797	+1368
+1457970839.62410000	+8.65283203	-6.78076172	-1.05029297	+55.70068359	-3.42773438	-51.78955078	+1932	+8.45068359	-5.99853516	-0.74267578	+5.20751953	-9.14062500	+11.57958984	+1508	+6.62255859	-9.90527344	-0.92724609	+33.99169922	+8.37158203	-42.25341797	+1368
+1457970839.62820010	+8.65283203	-6.77636719	-1.07226563	+55.72265625	-3.38378906	-51.72363281	+1928	+8.44628906	-5.99853516	-0.76464844	+5.20751953	-9.09667969	+11.51367188	+1504	+6.62255859	-9.89648438	-0.94042969	+34.03564453	+8.50341797	-42.20947266	+1372
+1457970839.63240000	+8.64843750	-6.77636719	-1.09423828	+55.74462891	-3.31787109	-51.72363281	+1920	+8.44189453	-5.99414063	-0.78662109	+5.22949219	-9.07470703	+11.40380859	+1500	+6.62695313	-9.88769531	-0.96240234	+34.10156250	+8.67919922	-42.18750000	+1376
+1457970839.63660000	+8.64843750	-6.77197266	-1.11181641	+55.78857422	-3.27392578	-51.78955078	+1912	+8.44189453	-5.98974609	-0.80419922	+5.25146484	-9.11865234	+11.25000000	+1496	+6.63134766	-9.88330078	-0.98437500	+34.14550781	+8.78906250	-42.23144531	+1376
+1457970839.64070010	+8.64843750	-6.76318359	-1.14257813	+55.81054688	-3.27392578	-51.76757813	+1908	+8.43750000	-5.98535156	-0.83496094	+5.27343750	-9.11865234	+11.20605469	+1492	+6.63134766	-9.87451172	-1.01074219	+34.16748047	+8.85498047	-42.23144531	+1380
+1457970839.64490010	+8.64404297	-6.75878906	-1.17773438	+55.83251953	-3.18603516	-51.85546875	+1900	+8.43310547	-5.98095703	-0.87011719	+5.27343750	-9.16259766	+11.00830078	+1488	+6.63574219	-9.86572266	-1.05468750	+34.18945313	+8.98681641	-42.20947266	+1384
+1457970839.64899990	+8.64404297	-6.75000000	-1.19531250	+55.89843750	-3.18603516	-52.07519531	+1892	+8.43310547	-5.97216797	-0.89208984	+5.31738281	-9.33837891	+10.78857422	+1484	+6.64013672	-9.85693359	-1.08544922	+34.18945313	+9.03076172	-42.34130859	+1384
+1457970839.65319990	+8.64843750	-6.74560547	-1.23925781	+55.96435547	-3.18603516	-52.11914063	+1884	+8.43750000	-5.96777344	-0.93164063	+5.33935547	-9.40429688	+10.70068359	+1484	+6.64453125	-9.85253906	-1.12500000	+34.18945313	+9.03076172	-42.40722656	+1388
+1457970839.65739990	+8.64843750	-6.74560547	-1.27001953	+55.94238281	-3.12011719	-52.31689453	+1872	+8.43310547	-5.96337891	-0.97119141	+5.33935547	-9.58007813	+10.41503906	+1488	+6.64892578	-9.84375000	-1.19091797	+34.16748047	+9.09667969	-42.49511719	+1392
+1457970839.66150000	+8.65283203	-6.73242188	-1.29638672	+56.00830078	-3.09814453	-52.66845703	+1856	+8.43750000	-5.95458984	-1.00195313	+5.40527344	-9.88769531	+10.12939453	+1484	+6.65332031	-9.83496094	-1.22167969	+34.10156250	+9.09667969	-42.78076172	+1384
+1457970839.66570000	+8.65722656	-6.72363281	-1.34472656	+56.07421875	-3.12011719	-52.80029297	+1848	+8.44189453	-5.94580078	-1.05468750	+5.42724609	-10.01953125	+9.99755859	+1488	+6.65771484	-9.83056641	-1.28320313	+34.05761719	+9.05273438	-42.84667969	+1384
+1457970839.66989990	+8.66162109	-6.72802734	-1.38867188	+56.00830078	-3.03222656	-53.08593750	+1840	+8.44189453	-5.95019531	-1.09863281	+5.38330078	-10.23925781	+9.68994141	+1492	+6.66210938	-9.82617188	-1.33593750	+33.99169922	+9.09667969	-43.00048828	+1384
+1457970839.67400000	+8.67041016	-6.71484375	-1.42382813	+56.07421875	-3.03222656	-53.50341797	+1832	+8.44628906	-5.93701172	-1.13818359	+5.44921875	-10.56884766	+9.38232422	+1492	+6.67529297	-9.81298828	-1.37988281	+33.92578125	+9.05273438	-43.33007813	+1384
+1457970839.67820000	+8.67919922	-6.70166016	-1.48535156	+56.14013672	-3.03222656	-53.74511719	+1828	+8.45507813	-5.92382813	-1.19970703	+5.49316406	-10.76660156	+9.18457031	+1504	+6.68847656	-9.80419922	-1.44580078	+33.88183594	+9.00878906	-43.50585938	+1388
+1457970839.68240000	+8.68359375	-6.70605469	-1.53808594	+56.03027344	-2.92236328	-54.11865234	+1824	+8.45947266	-5.92822266	-1.25683594	+5.40527344	-11.05224609	+8.81103516	+1504	+6.69726563	-9.79541016	-1.51171875	+33.77197266	+9.03076172	-43.74755859	+1392
+1457970839.69070010	+8.71435547	-6.67968750	-1.65234375	+56.09619141	-2.85644531	-54.90966797	+1824	+8.48583984	-5.90185547	-1.37548828	+5.51513672	-11.64550781	+8.19580078	+1524	+6.72802734	-9.76904297	-1.63476563	+33.59619141	+8.96484375	-44.38476563	+1404
+1457970839.69490000	+8.72314453	-6.67968750	-1.71386719	+55.94238281	-2.74658203	-55.32714844	+1820	+8.49023438	-5.90185547	-1.44580078	+5.38330078	-11.93115234	+7.82226563	+1528	+6.75000000	-9.75585938	-1.70507813	+33.46435547	+8.98681641	-44.71435547	+1408
+1457970839.69899990	+8.74072266	-6.66650391	-1.77978516	+55.94238281	-2.65869141	-55.74462891	+1824	+8.50341797	-5.88427734	-1.51171875	+5.42724609	-12.21679688	+7.44873047	+1544	+6.76757813	-9.73828125	-1.76660156	+33.35449219	+9.00878906	-45.13183594	+1416
+1457970839.70320010	+8.76269531	-6.65332031	-1.85449219	+55.94238281	-2.59277344	-56.14013672	+1832	+8.52539063	-5.87109375	-1.59082031	+5.44921875	-12.50244141	+7.14111328	+1556	+6.79394531	-9.72070313	-1.84130859	+33.26660156	+8.98681641	-45.46142578	+1428
+1457970839.70740010	+8.77587891	-6.65332031	-1.92919922	+55.74462891	-2.46093750	-56.55761719	+1832	+8.53417969	-5.87109375	-1.66992188	+5.29541016	-12.76611328	+6.74560547	+1564	+6.81591797	-9.70751953	-1.91601563	+33.11279297	+9.03076172	-45.85693359	+1436
+1457970839.71149990	+8.79785156	-6.63134766	-2.00390625	+55.72265625	-2.37304688	-56.95312500	+1840	+8.55175781	-5.84912109	-1.75341797	+5.31738281	-13.00781250	+6.39404297	+1580	+6.84667969	-9.68115234	-1.98632813	+33.00292969	+9.05273438	-46.27441406	+1448
+1457970839.71569990	+8.82421875	-6.61376953	-2.08300781	+55.70068359	-2.28515625	-57.39257813	+1848	+8.57812500	-5.83154297	-1.83251953	+5.33935547	-13.29345703	+6.02050781	+1592	+6.87744141	-9.65478516	-2.06103516	+32.91503906	+9.05273438	-46.66992188	+1460
+1457970839.71989990	+8.84619141	-6.60937500	-2.16210938	+55.50292969	-2.15332031	-57.81005859	+1848	+8.59570313	-5.82714844	-1.92041016	+5.16357422	-13.55712891	+5.62500000	+1604	+6.90820313	-9.63281250	-2.14013672	+32.76123047	+9.09667969	-47.10937500	+1472
+1457970839.72400000	+8.87255859	-6.58740234	-2.25000000	+55.45898438	-2.02148438	-58.16162109	+1860	+8.61767578	-5.80078125	-2.01269531	+5.18554688	-13.75488281	+5.25146484	+1620	+6.94335938	-9.60205078	-2.21484375	+32.65136719	+9.11865234	-47.54882813	+1484
+1457970839.72820000	+8.90332031	-6.56542969	-2.33349609	+55.41503906	-1.93359375	-58.64501953	+1864	+8.64843750	-5.77880859	-2.09619141	+5.20751953	-14.06250000	+4.85595703	+1636	+6.97851563	-9.57568359	-2.29394531	+32.54150391	+9.11865234	-48.01025391	+1496
+1457970839.73230000	+8.92968750	-6.55664063	-2.41699219	+55.21728516	-1.80175781	-59.06250000	+1868	+8.67041016	-5.76562500	-2.18847656	+5.05371094	-14.32617188	+4.43847656	+1648	+7.01367188	-9.54931641	-2.37304688	+32.36572266	+9.14062500	-48.47167969	+1508
+1457970839.73650000	+8.96044922	-6.52587891	-2.50927734	+55.19531250	-1.69189453	-59.41406250	+1880	+8.70117188	-5.73486328	-2.28515625	+5.07568359	-14.52392578	+4.06494141	+1668	+7.05322266	-9.51416016	-2.45214844	+32.25585938	+9.16259766	-48.93310547	+1520
+1457970839.74070000	+9.00000000	-6.49951172	-2.59277344	+55.15136719	-1.62597656	-59.89746094	+1888	+8.73632813	-5.70849609	-2.36865234	+5.11962891	-14.85351563	+3.62548828	+1684	+7.09277344	-9.47900391	-2.53564453	+32.12402344	+9.11865234	-49.39453125	+1532
+1457970839.74480010	+9.03076172	-6.48193359	-2.68066406	+54.97558594	-1.51611328	-60.33691406	+1892	+8.76269531	-5.68652344	-2.46533203	+4.98779297	-15.13916016	+3.20800781	+1696	+7.12792969	-9.44824219	-2.61914063	+31.90429688	+9.09667969	-49.85595703	+1540
+1457970839.74900010	+9.06591797	-6.44677734	-2.77294922	+54.93164063	-1.45019531	-60.68847656	+1904	+8.79785156	-5.65136719	-2.56201172	+5.03173828	-15.35888672	+2.83447266	+1716	+7.17187500	-9.40429688	-2.70703125	+31.79443359	+9.05273438	-50.31738281	+1556
+1457970839.75320010	+9.11425781	-6.41162109	-2.85205078	+54.88769531	-1.40625000	-61.23779297	+1908	+8.84179688	-5.61621094	-2.64550781	+5.09765625	-15.75439453	+2.37304688	+1732	+7.22021484	-9.36474609	-2.78613281	+31.66259766	+8.94287109	-50.82275391	+1568
+1457970839.75729990	+9.14941406	-6.38964844	-2.93554688	+54.71191406	-1.34033203	-61.72119141	+1916	+8.87695313	-5.58544922	-2.73779297	+5.03173828	-16.08398438	+1.93359375	+1744	+7.25537109	-9.32958984	-2.87402344	+31.42089844	+8.87695313	-51.30615234	+1580
+1457970839.76149990	+9.19335938	-6.34570313	-3.03222656	+54.68994141	-1.29638672	-62.13867188	+1928	+8.91650391	-5.54150391	-2.83886719	+5.09765625	-16.32568359	+1.56005859	+1768	+7.29931641	-9.28125000	-2.96191406	+31.28906250	+8.78906250	-51.74560547	+1592
+1457970839.76570010	+9.24609375	-6.30615234	-3.10253906	+54.64599609	-1.29638672	-62.73193359	+1936	+8.96484375	-5.50195313	-2.91796875	+5.20751953	-16.78710938	+1.05468750	+1784	+7.34326172	-9.23730469	-3.04541016	+31.09130859	+8.63525391	-52.25097656	+1608
+1457970839.76979990	+9.29003906	-6.27539063	-3.18603516	+54.47021484	-1.29638672	-63.23730469	+1944	+9.00878906	-5.46240234	-3.00585938	+5.18554688	-17.13867188	+0.63720703	+1796	+7.38281250	-9.19775391	-3.13330078	+30.80566406	+8.50341797	-52.73437500	+1620
+1457970839.77399990	+9.33837891	-6.22265625	-3.27832031	+54.40429688	-1.29638672	-63.65478516	+1964	+9.05273438	-5.40966797	-3.10693359	+5.29541016	-17.40234375	+0.26367188	+1820	+7.43115234	-9.14062500	-3.22558594	+30.65185547	+8.34960938	-53.15185547	+1636
+1457970839.77819990	+9.39550781	-6.17871094	-3.34423828	+54.33837891	-1.34033203	-64.31396484	+1972	+9.10986328	-5.36132813	-3.18164063	+5.44921875	-17.88574219	-0.26367188	+1836	+7.47949219	-9.09228516	-3.30908203	+30.45410156	+8.12988281	-53.65722656	+1652
+1457970839.78230000	+9.44384766	-6.13916016	-3.41894531	+54.14062500	-1.38427734	-64.86328125	+1984	+9.15380859	-5.31298828	-3.26513672	+5.49316406	-18.28125000	-0.65917969	+1852	+7.51904297	-9.04394531	-3.39257813	+30.14648438	+7.91015625	-54.16259766	+1668
+1457970839.79070000	+9.56689453	-6.03369141	-3.56396484	+53.94287109	-1.51611328	-66.00585938	+2020	+9.26806641	-5.19873047	-3.43212891	+5.84472656	-19.05029297	-1.56005859	+1896	+7.62451172	-8.92968750	-3.56835938	+29.72900391	+7.44873047	-55.08544922	+1712
+1457970839.79480000	+9.62402344	-5.98974609	-3.63427734	+53.70117188	-1.62597656	-66.57714844	+2032	+9.32080078	-5.14160156	-3.51562500	+5.97656250	-19.44580078	-1.95556641	+1912	+7.66845703	-8.87695313	-3.64746094	+29.39941406	+7.18505859	-55.61279297	+1728
+1457970839.79900000	+9.68994141	-5.93261719	-3.71337891	+53.54736328	-1.69189453	-67.03857422	+2052	+9.37792969	-5.07568359	-3.60791016	+6.15234375	-19.73144531	-2.35107422	+1936	+7.72119141	-8.81103516	-3.73535156	+29.20166016	+6.92138672	-55.98632813	+1756
+1457970839.80310010	+9.76025391	-5.87988281	-3.76611328	+53.39355469	-1.82373047	-67.74169922	+2068	+9.44384766	-5.01416016	-3.67382813	+6.41601563	-20.21484375	-2.87841797	+1952	+7.78271484	-8.75390625	-3.81005859	+28.93798828	+6.59179688	-56.53564453	+1776
+1457970839.80730010	+9.82617188	-5.82714844	-3.83203125	+53.08593750	-1.95556641	-68.29101563	+2084	+9.50097656	-4.94384766	-3.75292969	+6.61376953	-20.58837891	-3.25195313	+1968	+7.83544922	-8.69677734	-3.88476563	+28.60839844	+6.28417969	-57.04101563	+1796
+1457970839.81559990	+9.97119141	-5.71289063	-3.95507813	+52.62451172	-2.24121094	-69.43359375	+2124	+9.62841797	-4.80322266	-3.90234375	+7.16308594	-21.33544922	-4.15283203	+2004	+7.96289063	-8.55615234	-4.03417969	+28.19091797	+5.53710938	-57.94189453	+1848
+1457970839.81979990	+10.04150391	-5.66015625	-4.01220703	+52.29492188	-2.41699219	-69.98291016	+2136	+9.68994141	-4.72851563	-3.97705078	+7.42675781	-21.70898438	-4.52636719	+2024	+8.02441406	-8.49462891	-4.10449219	+27.86132813	+5.14160156	-58.44726563	+1872
+1457970839.82399990	+10.11181641	-5.60302734	-4.08251953	+52.00927734	-2.54882813	-70.44433594	+2156	+9.75585938	-4.64941406	-4.06054688	+7.73437500	-21.97265625	-4.92187500	+2040	+8.09033203	-8.41552734	-4.18359375	+27.66357422	+4.76806641	-58.79882813	+1900
+1457970839.82810000	+10.19531250	-5.54589844	-4.12207031	+51.70166016	-2.74658203	-71.12548828	+2172	+9.82617188	-4.57470703	-4.11767578	+8.08593750	-22.41210938	-5.44921875	+2052	+8.16503906	-8.34521484	-4.24072266	+27.39990234	+4.30664063	-59.34814453	+1920
+1457970839.83229990	+10.27001953	-5.48437500	-4.17480469	+51.32812500	-2.96630859	-71.63085938	+2184	+9.89208984	-4.48681641	-4.18359375	+8.43750000	-22.76367188	-5.80078125	+2068	+8.23095703	-8.27929688	-4.29785156	+27.09228516	+3.84521484	-59.80957031	+1936
+1457970839.83649990	+10.34912109	-5.42724609	-4.24072266	+50.97656250	-3.12011719	-72.04833984	+2200	+9.95800781	-4.40771484	-4.26269531	+8.76708984	-23.02734375	-6.19628906	+2080	+8.31005859	-8.19580078	-4.37255859	+26.89453125	+3.40576172	-60.13916016	+1960
+1457970839.84060000	+10.43261719	-5.37011719	-4.27587891	+50.60302734	-3.33984375	-72.68554688	+2208	+10.02832031	-4.32421875	-4.31542969	+9.18457031	-23.44482422	-6.70166016	+2092	+8.38916016	-8.12109375	-4.42089844	+26.67480469	+2.87841797	-60.62255859	+1980
+1457970839.84480000	+10.51171875	-5.30859375	-4.32421875	+50.20751953	-3.58154297	-73.16894531	+2220	+10.09423828	-4.23193359	-4.38134766	+9.58007813	-23.75244141	-7.05322266	+2100	+8.45947266	-8.04638672	-4.47802734	+26.36718750	+2.37304688	-61.01806641	+1992
+1457970839.84900000	+10.59082031	-5.24707031	-4.37695313	+49.81201172	-3.77929688	-73.58642578	+2228	+10.16015625	-4.14404297	-4.45166016	+9.99755859	-23.99414063	-7.44873047	+2112	+8.53857422	-7.95849609	-4.54394531	+26.16943359	+1.88964844	-61.28173828	+2012
+1457970839.85310010	+10.67871094	-5.18554688	-4.40771484	+49.39453125	-4.02099609	-74.17968750	+2236	+10.23486328	-4.05615234	-4.49560547	+10.45898438	-24.41162109	-7.95410156	+2116	+8.61767578	-7.87939453	-4.58789063	+25.92773438	+1.34033203	-61.67724609	+2024
+1457970839.85730000	+10.76220703	-5.11962891	-4.44726563	+48.97705078	-4.30664063	-74.64111328	+2240	+10.30517578	-3.95507813	-4.55712891	+10.89843750	-24.71923828	-8.28369141	+2124	+8.69238281	-7.79589844	-4.64062500	+25.62011719	+0.79101563	-62.02880859	+2032
+1457970839.86150000	+10.85009766	-5.05810547	-4.49121094	+48.51562500	-4.52636719	-75.05859375	+2248	+10.37109375	-3.86279297	-4.61865234	+11.35986328	-24.93896484	-8.67919922	+2132	+8.77148438	-7.70800781	-4.70214844	+25.40039063	+0.30761719	-62.22656250	+2048
+1457970839.86560010	+10.93798828	-4.99658203	-4.51318359	+48.07617188	-4.79003906	-75.62988281	+2248	+10.44580078	-3.76611328	-4.65820313	+11.86523438	-25.31250000	-9.16259766	+2132	+8.85058594	-7.62451172	-4.74169922	+25.15869141	-0.26367188	-62.55615234	+2052
+1457970839.86980010	+11.02148438	-4.92626953	-4.54394531	+47.61474609	-5.07568359	-76.04736328	+2252	+10.51611328	-3.66064453	-4.71093750	+12.34863281	-25.57617188	-9.49218750	+2136	+8.92529297	-7.54101563	-4.78564453	+24.85107422	-0.79101563	-62.79785156	+2056
+1457970839.87809990	+11.20166016	-4.79443359	-4.59228516	+46.60400391	-5.64697266	-76.97021484	+2264	+10.66552734	-3.46289063	-4.79443359	+13.35937500	-26.14746094	-10.34912109	+2140	+9.08349609	-7.36083984	-4.88232422	+24.34570313	-1.82373047	-63.12744141	+2072
+1457970839.88229990	+11.28955078	-4.72412109	-4.60986328	+46.09863281	-5.97656250	-77.40966797	+2264	+10.74023438	-3.35302734	-4.83398438	+13.86474609	-26.41113281	-10.67871094	+2144	+9.15380859	-7.27294922	-4.92187500	+24.01611328	-2.32910156	-63.28125000	+2072
+1457970839.88640000	+11.37744141	-4.65820313	-4.63183594	+45.54931641	-6.26220703	-77.80517578	+2268	+10.81494141	-3.25195313	-4.87792969	+14.34814453	-26.63085938	-11.05224609	+2144	+9.22412109	-7.18505859	-4.97460938	+23.73046875	-2.79052734	-63.34716797	+2080
+1457970839.89060000	+11.47412109	-4.59228516	-4.63623047	+45.00000000	-6.63574219	-78.33251953	+2276	+10.89404297	-3.14648438	-4.89990234	+14.89746094	-27.00439453	-11.55761719	+2140	+9.30322266	-7.09277344	-5.00537109	+23.44482422	-3.33984375	-63.54492188	+2084
+1457970839.89479990	+11.56201172	-4.51757813	-4.64062500	+44.45068359	-7.00927734	-78.77197266	+2288	+10.97314453	-3.03222656	-4.92626953	+15.42480469	-27.29003906	-11.88720703	+2144	+9.37353516	-7.00927734	-5.04052734	+23.09326172	-3.86718750	-63.65478516	+2084
+1457970839.89890000	+11.65429688	-4.45166016	-4.65380859	+43.85742188	-7.36083984	-79.16748047	+2296	+11.05224609	-2.92675781	-4.95703125	+15.93017578	-27.53173828	-12.30468750	+2140	+9.44824219	-6.91699219	-5.08886719	+22.78564453	-4.35058594	-63.67675781	+2092
+1457970839.90310000	+11.75097656	-4.38574219	-4.64501953	+43.24218750	-7.77832031	-79.67285156	+2308	+11.13574219	-2.82128906	-4.97021484	+16.47949219	-27.90527344	-12.78808594	+2144	+9.52734375	-6.82470703	-5.11523438	+22.50000000	-4.87792969	-63.78662109	+2096
+1457970839.90730000	+11.83886719	-4.31103516	-4.63623047	+42.67089844	-8.21777344	-80.09033203	+2324	+11.21484375	-2.69824219	-4.98779297	+17.02880859	-28.19091797	-13.16162109	+2144	+9.59326172	-6.73681641	-5.14599609	+22.14843750	-5.38330078	-63.85253906	+2100
+1457970839.91140010	+11.93115234	-4.24951172	-4.63623047	+41.98974609	-8.65722656	-80.48583984	+2336	+11.29833984	-2.59716797	-5.00537109	+17.53417969	-28.47656250	-13.60107422	+2144	+9.66796875	-6.64453125	-5.18554688	+21.84082031	-5.91064453	-63.83056641	+2112
+1457970839.91560010	+12.02343750	-4.18359375	-4.61865234	+41.33056641	-9.14062500	-80.96923828	+2356	+11.37744141	-2.48730469	-5.00537109	+18.08349609	-28.85009766	-14.10644531	+2152	+9.74707031	-6.55224609	-5.20751953	+21.53320313	-6.50390625	-63.91845703	+2116
+1457970839.91980000	+12.11572266	-4.10449219	-4.59667969	+40.73730469	-9.71191406	-81.36474609	+2376	+11.46093750	-2.36425781	-5.00976563	+18.67675781	-29.22363281	-14.50195313	+2156	+9.81738281	-6.46435547	-5.22949219	+21.20361328	-7.07519531	-63.98437500	+2124
+1457970839.92389990	+12.20800781	-4.04736328	-4.57910156	+40.03417969	-10.23925781	-81.76025391	+2396	+11.54443359	-2.26318359	-5.01416016	+19.20410156	-29.57519531	-14.98535156	+2160	+9.89208984	-6.36767578	-5.25585938	+20.89599609	-7.66845703	-63.96240234	+2132
+1457970839.93230010	+12.39257813	-3.90234375	-4.51757813	+38.75976563	-11.46972656	-82.55126953	+2444	+11.71142578	-2.03027344	-5.00097656	+20.41259766	-30.34423828	-15.93017578	+2176	+10.05029297	-6.18750000	-5.27783203	+20.32470703	-9.03076172	-64.11621094	+2144
+1457970839.93639990	+12.48046875	-3.84960938	-4.49560547	+37.99072266	-12.08496094	-82.85888672	+2460	+11.79492188	-1.92919922	-4.99658203	+20.96191406	-30.71777344	-16.43554688	+2184	+10.13378906	-6.09521484	-5.29541016	+20.03906250	-9.73388672	-64.11621094	+2156
+1457970839.94059990	+12.56835938	-3.79687500	-4.45166016	+37.24365234	-12.74414063	-83.23242188	+2484	+11.87402344	-1.82373047	-4.97900391	+21.55517578	-31.11328125	-17.00683594	+2192	+10.22167969	-5.99853516	-5.30419922	+19.77539063	-10.50292969	-64.16015625	+2164
+1457970839.94479990	+12.65625000	-3.72216797	-4.41210938	+36.62841797	-13.49121094	-83.47412109	+2508	+11.95751953	-1.70068359	-4.96142578	+22.23632813	-31.53076172	-17.44628906	+2200	+10.29638672	-5.90185547	-5.30419922	+19.51171875	-11.27197266	-64.18212891	+2172
+1457970839.94890000	+12.74414063	-3.66943359	-4.37255859	+35.85937500	-14.21630859	-83.69384766	+2528	+12.03662109	-1.60400391	-4.94824219	+22.80761719	-31.90429688	-17.97363281	+2208	+10.37988281	-5.80517578	-5.31298828	+19.24804688	-12.08496094	-64.16015625	+2180
+1457970839.95310000	+12.82763672	-3.61669922	-4.32421875	+35.09033203	-15.00732422	-83.93554688	+2548	+12.11132813	-1.50292969	-4.92187500	+23.42285156	-32.29980469	-18.54492188	+2216	+10.46777344	-5.71289063	-5.30859375	+19.00634766	-12.98583984	-64.20410156	+2192
+1457970839.96140000	+12.99462891	-3.50244141	-4.22314453	+33.64013672	-16.63330078	-84.19921875	+2592	+12.26953125	-1.28759766	-4.87792969	+24.74121094	-33.04687500	-19.57763672	+2228	+10.63916016	-5.51513672	-5.29541016	+18.47900391	-14.80957031	-64.18212891	+2208
+1457970839.96970010	+13.15722656	-3.39257813	-4.10888672	+32.12402344	-18.30322266	-84.35302734	+2632	+12.41894531	-1.07666016	-4.82080078	+26.14746094	-33.77197266	-20.65429688	+2240	+10.81054688	-5.32177734	-5.26904297	+17.97363281	-16.72119141	-64.16015625	+2228
+1457970839.97390010	+13.23632813	-3.34863281	-4.05615234	+31.24511719	-19.13818359	-84.30908203	+2648	+12.49804688	-0.97998047	-4.79003906	+26.78466797	-34.10156250	-21.22558594	+2244	+10.89404297	-5.22509766	-5.26025391	+17.66601563	-17.66601563	-64.09423828	+2236
+1457970839.98219990	+13.38134766	-3.24755859	-3.91992188	+29.59716797	-20.93994141	-84.17724609	+2684	+12.63867188	-0.77783203	-4.71093750	+28.23486328	-34.78271484	-22.39013672	+2260	+11.05664063	-5.03173828	-5.22070313	+17.09472656	-19.64355469	-63.94042969	+2252
+1457970839.98639990	+13.45166016	-3.20361328	-3.85400391	+28.71826172	-21.84082031	-84.06738281	+2700	+12.70898438	-0.68115234	-4.67138672	+28.93798828	-35.11230469	-23.00537109	+2264	+11.13574219	-4.93505859	-5.20312500	+16.76513672	-20.61035156	-63.83056641	+2256
+1457970839.99060010	+13.52197266	-3.15966797	-3.77929688	+27.83935547	-22.74169922	-83.93554688	+2716	+12.77929688	-0.58886719	-4.62304688	+29.66308594	-35.44189453	-23.64257813	+2272	+11.21923828	-4.84277344	-5.18115234	+16.45751953	-21.59912109	-63.74267578	+2264
+1457970839.99889990	+13.65380859	-3.06738281	-3.63427734	+26.08154297	-24.60937500	-83.56201172	+2756	+12.92431641	-0.39111328	-4.52197266	+31.15722656	-36.12304688	-24.91699219	+2288	+11.36865234	-4.65820313	-5.13281250	+15.75439453	-23.55468750	-63.50097656	+2276
+1457970840.00720000	+13.77246094	-2.97509766	-3.47167969	+24.30175781	-26.47705078	-83.10058594	+2796	+13.06054688	-0.19335938	-4.39892578	+32.73925781	-36.87011719	-26.32324219	+2312	+11.51367188	-4.47802734	-5.07568359	+15.07324219	-25.46630859	-63.25927734	+2292
+1457970840.01560000	+13.87792969	-2.89160156	-3.30908203	+22.45605469	-28.32275391	-82.50732422	+2836	+13.19238281	-0.01318359	-4.25830078	+34.27734375	-37.66113281	-27.77343750	+2340	+11.65429688	-4.30224609	-5.01855469	+14.34814453	-27.31201172	-62.95166016	+2308
+1457970840.01970010	+13.92626953	-2.83886719	-3.21240234	+21.64306641	-29.37744141	-82.24365234	+2864	+13.25830078	+0.08789063	-4.17919922	+35.11230469	-38.12255859	-28.56445313	+2356	+11.72021484	-4.21435547	-4.98339844	+14.04052734	-28.27880859	-62.84179688	+2316
+1457970840.02390000	+13.97460938	-2.80371094	-3.12011719	+20.74218750	-30.38818359	-81.95800781	+2888	+13.32421875	+0.17578125	-4.09130859	+35.90332031	-38.60595703	-29.37744141	+2372	+11.78613281	-4.13964844	-4.95263672	+13.64501953	-29.20166016	-62.70996094	+2324
+1457970840.02810000	+14.01855469	-2.76855469	-3.03222656	+19.81933594	-31.33300781	-81.65039063	+2916	+13.38574219	+0.26367188	-4.00781250	+36.67236328	-39.06738281	-30.16845703	+2392	+11.85644531	-4.06054688	-4.91748047	+13.31542969	-30.12451172	-62.64404297	+2336
+1457970840.03220010	+14.06689453	-2.71582031	-2.93554688	+19.05029297	-32.36572266	-81.29882813	+2948	+13.45166016	+0.35595703	-3.91992188	+37.50732422	-39.59472656	-30.98144531	+2412	+11.91796875	-3.97705078	-4.87792969	+13.00781250	-31.09130859	-62.51220703	+2348
+1457970840.03640010	+14.10644531	-2.68066406	-2.84326172	+18.14941406	-33.37646484	-80.94726563	+2976	+13.51318359	+0.43945313	-3.82763672	+38.25439453	-40.12207031	-31.81640625	+2428	+11.98388672	-3.90234375	-4.84277344	+12.63427734	-31.99218750	-62.40234375	+2360
+1457970840.04469990	+14.17236328	-2.59716797	-2.66308594	+16.47949219	-35.28808594	-80.13427734	+3036	+13.62304688	+0.61083984	-3.63867188	+39.79248047	-41.17675781	-33.44238281	+2472	+12.10693359	-3.74853516	-4.76367188	+12.04101563	-33.81591797	-62.18261719	+2384
+1457970840.04889990	+14.20751953	-2.56640625	-2.57080078	+15.60058594	-36.25488281	-79.71679688	+3068	+13.67578125	+0.68115234	-3.53759766	+40.49560547	-41.74804688	-34.29931641	+2492	+12.16406250	-3.67822266	-4.72412109	+11.71142578	-34.69482422	-62.05078125	+2396
+1457970840.05720000	+14.26464844	-2.49609375	-2.39941406	+13.93066406	-38.07861328	-78.79394531	+3128	+13.77246094	+0.83056641	-3.35742188	+41.83593750	-42.80273438	-35.81542969	+2536	+12.28271484	-3.52880859	-4.63623047	+11.11816406	-36.51855469	-61.80908203	+2420
+1457970840.06550000	+14.31738281	-2.44335938	-2.23681641	+12.19482422	-39.79248047	-77.82714844	+3184	+13.86474609	+0.94921875	-3.18164063	+42.97851563	-43.83544922	-37.30957031	+2572	+12.39257813	-3.40136719	-4.55273438	+10.45898438	-38.25439453	-61.56738281	+2444
+1457970840.07390000	+14.36132813	-2.38623047	-2.09619141	+10.50292969	-41.33056641	-76.68457031	+3236	+13.94384766	+1.06787109	-3.02343750	+44.07714844	-44.80224609	-38.67187500	+2608	+12.49365234	-3.26513672	-4.46923828	+9.77783203	-39.90234375	-61.12792969	+2460
+1457970840.07800010	+14.37890625	-2.36425781	-2.03466797	+9.62402344	-41.98974609	-76.13525391	+3260	+13.97900391	+1.11621094	-2.95312500	+44.49462891	-45.21972656	-39.26513672	+2620	+12.54199219	-3.19921875	-4.42529297	+9.47021484	-40.69335938	-60.93017578	+2472
+1457970840.08220010	+14.39208984	-2.33349609	-1.97314453	+8.83300781	-42.67089844	-75.54199219	+3280	+14.00976563	+1.16894531	-2.88281250	+44.97802734	-45.65917969	-39.88037109	+2640	+12.59033203	-3.12890625	-4.38574219	+9.16259766	-41.46240234	-60.66650391	+2480
+1457970840.09050010	+14.42724609	-2.29833984	-1.85888672	+7.18505859	-43.90136719	-74.39941406	+3316	+14.07128906	+1.24804688	-2.75097656	+45.70312500	-46.49414063	-41.00097656	+2668	+12.67822266	-3.01464844	-4.30224609	+8.43750000	-42.95654297	-60.20507813	+2488
+1457970840.09470010	+14.44482422	-2.26757813	-1.80175781	+6.43798828	-44.49462891	-73.80615234	+3336	+14.10205078	+1.29199219	-2.69824219	+46.07666016	-46.88964844	-41.50634766	+2684	+12.71777344	-2.94873047	-4.26269531	+8.08593750	-43.65966797	-59.89746094	+2496
+1457970840.09890010	+14.46240234	-2.25439453	-1.75341797	+5.69091797	-45.06591797	-73.23486328	+3348	+14.13281250	+1.32714844	-2.64111328	+46.42822266	-47.28515625	-42.03369141	+2700	+12.75732422	-2.90039063	-4.22753906	+7.69042969	-44.31884766	-59.61181641	+2496
+1457970840.10299990	+14.47558594	-2.23681641	-1.70507813	+4.96582031	-45.52734375	-72.72949219	+3364	+14.15917969	+1.36230469	-2.58398438	+46.75781250	-47.65869141	-42.53906250	+2716	+12.79687500	-2.84765625	-4.18798828	+7.38281250	-44.95605469	-59.39208984	+2500
+1457970840.10719990	+14.48876953	-2.20605469	-1.66113281	+4.32861328	-46.01074219	-72.18017578	+3376	+14.18115234	+1.40185547	-2.53125000	+47.10937500	-48.03222656	-43.00048828	+2732	+12.83642578	-2.79052734	-4.15283203	+7.05322266	-45.57128906	-59.08447266	+2504
+1457970840.11130000	+14.49755859	-2.18847656	-1.61718750	+3.69140625	-46.47216797	-71.67480469	+3388	+14.20751953	+1.43701172	-2.47851563	+47.41699219	-48.42773438	-43.48388672	+2748	+12.87158203	-2.74218750	-4.11767578	+6.70166016	-46.14257813	-58.82080078	+2504
+1457970840.11550000	+14.51074219	-2.16650391	-1.57763672	+3.09814453	-46.88964844	-71.19140625	+3396	+14.22949219	+1.46777344	-2.42138672	+47.72460938	-48.80126953	-43.94531250	+2764	+12.90673828	-2.69824219	-4.07812500	+6.41601563	-46.69189453	-58.60107422	+2508
+1457970840.12380000	+14.53710938	-2.11816406	-1.48095703	+2.04345703	-47.87841797	-70.31250000	+3420	+14.27783203	+1.53808594	-2.30712891	+48.42773438	-49.63623047	-44.89013672	+2800	+12.97705078	-2.60595703	-4.01220703	+5.82275391	-47.72460938	-58.09570313	+2512
+1457970840.12800000	+14.55468750	-2.09619141	-1.43701172	+1.60400391	-48.33984375	-69.93896484	+3432	+14.29980469	+1.56884766	-2.25000000	+48.75732422	-50.07568359	-45.35156250	+2820	+13.01220703	-2.56640625	-3.97265625	+5.58105469	-48.25195313	-57.94189453	+2512
+1457970840.13220000	+14.56787109	-2.06982422	-1.38867188	+1.20849609	-48.80126953	-69.56542969	+3444	+14.32177734	+1.60839844	-2.19287109	+49.13085938	-50.51513672	-45.79101563	+2840	+13.04736328	-2.52246094	-3.93750000	+5.33935547	-48.71337891	-57.72216797	+2516
+1457970840.13630010	+14.58544922	-2.04785156	-1.34033203	+0.81298828	-49.24072266	-69.21386719	+3460	+14.34814453	+1.64794922	-2.13134766	+49.48242188	-50.95458984	-46.20849609	+2860	+13.08251953	-2.48730469	-3.90673828	+5.07568359	-49.15283203	-57.54638672	+2516
+1457970840.14050010	+14.59423828	-2.02148438	-1.29638672	+0.46142578	-49.65820313	-68.92822266	+3472	+14.36572266	+1.68310547	-2.06542969	+49.85595703	-51.43798828	-46.69189453	+2880	+13.11328125	-2.45214844	-3.87158203	+4.89990234	-49.57031250	-57.43652344	+2516
+1457970840.14470010	+14.60302734	-1.99072266	-1.24804688	+0.17578125	-50.11962891	-68.62060547	+3488	+14.38769531	+1.71826172	-1.99511719	+50.29541016	-51.94335938	-47.15332031	+2900	+13.14404297	-2.41259766	-3.84082031	+4.72412109	-49.94384766	-57.26074219	+2520
+1457970840.14879990	+14.61621094	-1.96875000	-1.19970703	-0.13183594	-50.58105469	-68.31298828	+3504	+14.40966797	+1.75341797	-1.92480469	+50.66894531	-52.47070313	-47.61474609	+2924	+13.17480469	-2.37744141	-3.81445313	+4.52636719	-50.31738281	-57.15087891	+2520
+1457970840.15720010	+14.64697266	-1.91601563	-1.09863281	-0.65917969	-51.52587891	-67.80761719	+3536	+14.44921875	+1.82812500	-1.78857422	+51.37207031	-53.52539063	-48.40576172	+2964	+13.23632813	-2.30712891	-3.74853516	+4.21875000	-51.04248047	-56.88720703	+2528
+1457970840.16129990	+14.66015625	-1.89404297	-1.04589844	-0.87890625	-52.00927734	-67.56591797	+3552	+14.46679688	+1.85888672	-1.72265625	+51.74560547	-54.05273438	-48.80126953	+2984	+13.26708984	-2.28076172	-3.71777344	+4.06494141	-51.39404297	-56.79931641	+2528
+1457970840.16969990	+14.68212891	-1.84130859	-0.95800781	-1.23046875	-52.86621094	-67.14843750	+3588	+14.50195313	+1.92480469	-1.59521484	+52.36083984	-55.12939453	-49.46044922	+3016	+13.32421875	-2.21923828	-3.66503906	+3.77929688	-52.03125000	-56.57958984	+2532
+1457970840.17800000	+14.69531250	-1.80615234	-0.87890625	-1.64794922	-53.65722656	-66.75292969	+3620	+14.52832031	+1.97314453	-1.48095703	+52.80029297	-56.16210938	-49.96582031	+3048	+13.37695313	-2.16210938	-3.61669922	+3.47167969	-52.58056641	-56.33789063	+2540
+1457970840.18630000	+14.70849609	-1.76660156	-0.79541016	-1.93359375	-54.62402344	-66.40136719	+3652	+14.55029297	+2.01708984	-1.37109375	+53.21777344	-57.30468750	-50.47119141	+3076	+13.41650391	-2.10058594	-3.56835938	+3.22998047	-53.15185547	-56.09619141	+2544
+1457970840.19460010	+14.72607422	-1.73144531	-0.74267578	-2.08740234	-55.41503906	-66.13769531	+3680	+14.56787109	+2.04785156	-1.30078125	+53.23974609	-58.33740234	-50.55908203	+3092	+13.46044922	-2.04345703	-3.52441406	+2.90039063	-53.74511719	-55.76660156	+2548
+1457970840.19880010	+14.73046875	-1.71826172	-0.71191406	-2.17529297	-55.85449219	-66.04980469	+3688	+14.57666016	+2.05224609	-1.26562500	+53.21777344	-58.88671875	-50.62500000	+3100	+13.48242188	-2.02148438	-3.50244141	+2.72460938	-54.05273438	-55.63476563	+2552
+1457970840.20709990	+14.73486328	-1.69189453	-0.67675781	-2.24121094	-56.60156250	-65.91796875	+3704	+14.58984375	+2.06542969	-1.21728516	+52.97607422	-59.96337891	-50.49316406	+3112	+13.51318359	-1.97314453	-3.46728516	+2.46093750	-54.60205078	-55.34912109	+2556
+1457970840.21129990	+14.73486328	-1.68750000	-0.65478516	-2.26318359	-57.01904297	-65.89599609	+3708	+14.59423828	+2.06103516	-1.18652344	+52.80029297	-60.55664063	-50.42724609	+3120	+13.52636719	-1.94677734	-3.44970703	+2.30712891	-54.90966797	-55.21728516	+2560
+1457970840.21550010	+14.73486328	-1.67871094	-0.64599609	-2.24121094	-57.34863281	-65.91796875	+3712	+14.59863281	+2.05664063	-1.17333984	+52.49267578	-61.10595703	-50.20751953	+3124	+13.53955078	-1.92480469	-3.43652344	+2.15332031	-55.15136719	-55.06347656	+2560
+1457970840.21960000	+14.73486328	-1.66552734	-0.62841797	-2.15332031	-57.81005859	-65.96191406	+3716	+14.60302734	+2.05224609	-1.15136719	+52.25097656	-61.72119141	-50.05371094	+3132	+13.55273438	-1.90283203	-3.41894531	+2.02148438	-55.45898438	-54.93164063	+2564
+1457970840.22379990	+14.73486328	-1.65673828	-0.61083984	-2.04345703	-58.24951172	-66.02783203	+3720	+14.60302734	+2.04345703	-1.12500000	+51.96533203	-62.35839844	-49.87792969	+3140	+13.56591797	-1.88525391	-3.40136719	+1.88964844	-55.76660156	-54.84375000	+2564
+1457970840.23210000	+14.73486328	-1.63476563	-0.58447266	-1.71386719	-59.10644531	-66.29150391	+3720	+14.61181641	+2.02587891	-1.08984375	+51.19628906	-63.63281250	-49.30664063	+3152	+13.59228516	-1.85009766	-3.37060547	+1.64794922	-56.35986328	-54.66796875	+2568
+1457970840.23630000	+14.73486328	-1.63037109	-0.57128906	-1.53808594	-59.52392578	-66.46728516	+3720	+14.61621094	+2.02148438	-1.07666016	+50.77880859	-64.27001953	-48.97705078	+3160	+13.60546875	-1.83251953	-3.35742188	+1.53808594	-56.64550781	-54.60205078	+2568
+1457970840.24050000	+14.73046875	-1.62158203	-0.55371094	-1.29638672	-59.96337891	-66.68701172	+3720	+14.61621094	+2.01269531	-1.04589844	+50.40527344	-64.95117188	-48.71337891	+3168	+13.61425781	-1.81494141	-3.34423828	+1.49414063	-56.88720703	-54.58007813	+2572
+1457970840.24880000	+14.72607422	-1.59960938	-0.52294922	-0.72509766	-60.84228516	-67.19238281	+3720	+14.62060547	+1.99511719	-0.99316406	+49.59228516	-66.33544922	-48.05419922	+3184	+13.63623047	-1.78857422	-3.32226563	+1.38427734	-57.39257813	-54.60205078	+2572
+1457970840.25300000	+14.72607422	-1.58642578	-0.50097656	-0.35156250	-61.30371094	-67.52197266	+3720	+14.62500000	+1.99072266	-0.96240234	+49.17480469	-67.06054688	-47.70263672	+3192	+13.64501953	-1.77539063	-3.30908203	+1.36230469	-57.61230469	-54.64599609	+2572
+1457970840.25710010	+14.72167969	-1.57324219	-0.47900391	+0.04394531	-61.76513672	-67.85156250	+3724	+14.62939453	+1.98193359	-0.93164063	+48.66943359	-67.76367188	-47.28515625	+3200	+13.65380859	-1.76660156	-3.30029297	+1.34033203	-57.83203125	-54.68994141	+2572
+1457970840.26130010	+14.72167969	-1.55566406	-0.45703125	+0.50537109	-62.22656250	-68.24707031	+3724	+14.63378906	+1.98632813	-0.90527344	+48.18603516	-68.44482422	-46.84570313	+3204	+13.66699219	-1.75781250	-3.29150391	+1.34033203	-58.02978516	-54.77783203	+2572
+1457970840.26550010	+14.72607422	-1.54248047	-0.43066406	+1.01074219	-62.70996094	-68.70849609	+3728	+14.63818359	+1.98632813	-0.87011719	+47.74658203	-69.16992188	-46.45019531	+3212	+13.68017578	-1.74462891	-3.27832031	+1.40625000	-58.27148438	-54.95361328	+2572
+1457970840.26959990	+14.72607422	-1.52490234	-0.40869141	+1.56005859	-63.14941406	-69.16992188	+3732	+14.64257813	+1.98632813	-0.83935547	+47.21923828	-69.82910156	-45.96679688	+3216	+13.69335938	-1.73583984	-3.26953125	+1.47216797	-58.42529297	-55.08544922	+2576
+1457970840.27379990	+14.72607422	-1.50732422	-0.39111328	+2.17529297	-63.56689453	-69.69726563	+3732	+14.65136719	+1.99072266	-0.80859375	+46.62597656	-70.51025391	-45.39550781	+3220	+13.70214844	-1.72705078	-3.26074219	+1.53808594	-58.57910156	-55.23925781	+2576
+1457970840.27790000	+14.72607422	-1.48974609	-0.36914063	+2.87841797	-63.98437500	-70.31250000	+3736	+14.65576172	+1.99511719	-0.77783203	+46.01074219	-71.19140625	-44.80224609	+3224	+13.71093750	-1.71826172	-3.25195313	+1.62597656	-58.73291016	-55.41503906	+2576
+1457970840.28210000	+14.72607422	-1.47216797	-0.34716797	+3.64746094	-64.42382813	-70.99365234	+3740	+14.66015625	+1.99511719	-0.74267578	+45.30761719	-71.87255859	-44.16503906	+3228	+13.71972656	-1.70507813	-3.24316406	+1.71386719	-58.84277344	-55.59082031	+2572
+1457970840.28629990	+14.72607422	-1.45019531	-0.32519531	+4.48242188	-64.86328125	-71.71875000	+3744	+14.66455078	+1.99511719	-0.71191406	+44.56054688	-72.53173828	-43.46191406	+3236	+13.72851563	-1.69628906	-3.23876953	+1.84570313	-58.95263672	-55.78857422	+2572
+1457970840.29460000	+14.73486328	-1.41064453	-0.29443359	+6.32812500	-65.63232422	-73.34472656	+3748	+14.67773438	+2.00390625	-0.66796875	+42.64892578	-73.74023438	-41.63818359	+3240	+13.74609375	-1.67871094	-3.22119141	+2.06542969	-59.19433594	-56.16210938	+2572
+1457970840.29880000	+14.73925781	-1.39306641	-0.27685547	+7.36083984	-66.02783203	-74.28955078	+3748	+14.68652344	+2.00390625	-0.65039063	+41.55029297	-74.33349609	-40.60546875	+3240	+13.75488281	-1.67431641	-3.21679688	+2.19726563	-59.28222656	-56.38183594	+2572
+1457970840.30290010	+14.73925781	-1.37548828	-0.26367188	+8.48144531	-66.35742188	-75.32226563	+3748	+14.69091797	+1.99951172	-0.63281250	+40.34179688	-74.90478516	-39.46289063	+3244	+13.76367188	-1.66552734	-3.20800781	+2.32910156	-59.37011719	-56.60156250	+2572
+1457970840.30710010	+14.73925781	-1.35791016	-0.25488281	+9.64599609	-66.66503906	-76.37695313	+3748	+14.69531250	+1.99951172	-0.61523438	+39.02343750	-75.45410156	-38.21044922	+3244	+13.77246094	-1.65673828	-3.20800781	+2.46093750	-59.43603516	-56.75537109	+2572
+1457970840.31130000	+14.73925781	-1.34472656	-0.24609375	+10.81054688	-66.97265625	-77.45361328	+3748	+14.69970703	+1.99511719	-0.60205078	+37.61718750	-76.00341797	-36.87011719	+3248	+13.77685547	-1.64794922	-3.20361328	+2.57080078	-59.47998047	-56.90917969	+2568
+1457970840.31539990	+14.74365234	-1.33154297	-0.24169922	+11.97509766	-67.21435547	-78.55224609	+3744	+14.70410156	+1.98632813	-0.59326172	+35.99121094	-76.46484375	-35.33203125	+3248	+13.78125000	-1.63916016	-3.19921875	+2.63671875	-59.52392578	-57.04101563	+2568
+1457970840.32380010	+14.74365234	-1.30957031	-0.23730469	+14.39208984	-67.74169922	-80.83740234	+3736	+14.70849609	+1.96875000	-0.58886719	+32.47558594	-77.34375000	-32.03613281	+3252	+13.78564453	-1.62597656	-3.19482422	+2.76855469	-59.63378906	-57.21679688	+2564
+1457970840.32789990	+14.74365234	-1.30078125	-0.23291016	+15.62255859	-67.96142578	-82.00195313	+3732	+14.70849609	+1.95996094	-0.58447266	+30.65185547	-77.73925781	-30.34423828	+3252	+13.79003906	-1.61718750	-3.19042969	+2.76855469	-59.69970703	-57.30468750	+2560
+1457970840.33209990	+14.74365234	-1.29199219	-0.24169922	+16.78710938	-68.11523438	-83.10058594	+3724	+14.70849609	+1.95117188	-0.58447266	+28.69628906	-78.09082031	-28.47656250	+3256	+13.79443359	-1.60839844	-3.19042969	+2.79052734	-59.72167969	-57.30468750	+2560
+1457970840.33629990	+14.73925781	-1.29199219	-0.24609375	+17.92968750	-68.26904297	-84.19921875	+3720	+14.71289063	+1.93798828	-0.58886719	+26.74072266	-78.44238281	-26.63085938	+3256	+13.79882813	-1.60400391	-3.19042969	+2.79052734	-59.76562500	-57.32666016	+2556
+1457970840.34040000	+14.73925781	-1.28759766	-0.25048828	+19.05029297	-68.42285156	-85.27587891	+3712	+14.70849609	+1.92480469	-0.58886719	+24.82910156	-78.75000000	-24.85107422	+3260	+13.79882813	-1.59960938	-3.19482422	+2.74658203	-59.76562500	-57.30468750	+2552
+1457970840.34460000	+14.73486328	-1.28320313	-0.25488281	+20.14892578	-68.55468750	-86.33056641	+3704	+14.70849609	+1.91162109	-0.59765625	+22.76367188	-78.99169922	-22.89550781	+3264	+13.79882813	-1.59082031	-3.19482422	+2.70263672	-59.78759766	-57.26074219	+2552
+1457970840.34870000	+14.73486328	-1.28759766	-0.25927734	+21.18164063	-68.66455078	-87.34130859	+3696	+14.70849609	+1.90283203	-0.60205078	+20.74218750	-79.21142578	-20.98388672	+3264	+13.79882813	-1.58642578	-3.19921875	+2.65869141	-59.80957031	-57.19482422	+2552
+1457970840.35710000	+14.73046875	-1.28759766	-0.26806641	+23.18115234	-68.95019531	-89.29687500	+3680	+14.70410156	+1.88525391	-0.60644531	+16.89697266	-79.67285156	-17.33642578	+3272	+13.79882813	-1.56884766	-3.19921875	+2.52685547	-59.85351563	-57.06298828	+2548
+1457970840.36120010	+14.73046875	-1.28759766	-0.27246094	+24.21386719	-69.03808594	-90.28564453	+3676	+14.70410156	+1.87646484	-0.60644531	+15.00732422	-79.87060547	-15.55664063	+3272	+13.80322266	-1.56445313	-3.19921875	+2.46093750	-59.89746094	-56.97509766	+2548
+1457970840.36540010	+14.73046875	-1.28759766	-0.27246094	+25.31250000	-69.19189453	-91.36230469	+3668	+14.70410156	+1.86767578	-0.60644531	+13.18359375	-80.09033203	-13.82080078	+3272	+13.80322266	-1.56005859	-3.19921875	+2.37304688	-59.91943359	-56.90917969	+2544
+1457970840.36960010	+14.73046875	-1.28759766	-0.27246094	+26.45507813	-69.30175781	-92.43896484	+3664	+14.70410156	+1.86767578	-0.61083984	+11.31591797	-80.22216797	-11.99707031	+3272	+13.80322266	-1.55126953	-3.19921875	+2.32910156	-59.94140625	-56.84326172	+2544
+1457970840.37369990	+14.73046875	-1.28320313	-0.26806641	+27.59765625	-69.43359375	-93.53759766	+3656	+14.70410156	+1.86767578	-0.61523438	+9.42626953	-80.35400391	-10.10742188	+3272	+13.80761719	-1.54687500	-3.19921875	+2.26318359	-59.96337891	-56.75537109	+2544
+1457970840.37789990	+14.73046875	-1.27880859	-0.26367188	+28.80615234	-69.54345703	-94.65820313	+3652	+14.69970703	+1.86767578	-0.60644531	+7.58056641	-80.52978516	-8.28369141	+3276	+13.81201172	-1.53808594	-3.19921875	+2.19726563	-59.98535156	-56.68945313	+2544
+1457970840.38210010	+14.73046875	-1.27441406	-0.25488281	+30.10253906	-69.71923828	-95.91064453	+3648	+14.69970703	+1.87207031	-0.60205078	+5.71289063	-80.70556641	-6.39404297	+3276	+13.81201172	-1.53369141	-3.19482422	+2.17529297	-60.02929688	-56.66748047	+2544
+1457970840.38620000	+14.73046875	-1.26123047	-0.24609375	+31.48681641	-69.85107422	-97.20703125	+3648	+14.69970703	+1.87207031	-0.59326172	+3.73535156	-80.85937500	-4.37255859	+3276	+13.81640625	-1.52929688	-3.19042969	+2.13134766	-60.05126953	-56.62353516	+2544
+1457970840.39039990	+14.73046875	-1.25244141	-0.23291016	+32.98095703	-70.00488281	-98.61328125	+3648	+14.70410156	+1.87646484	-0.58007813	+1.62597656	-81.01318359	-2.24121094	+3280	+13.81640625	-1.52050781	-3.18603516	+2.10937500	-60.09521484	-56.60156250	+2544
+1457970840.39459990	+14.73486328	-1.24365234	-0.21533203	+34.56298828	-70.15869141	-100.12939453	+3648	+14.70410156	+1.88964844	-0.57128906	-0.43945313	-81.14501953	-0.02197266	+3284	+13.82080078	-1.51611328	-3.18164063	+2.08740234	-60.13916016	-56.60156250	+2544
+1457970840.40290000	+14.73925781	-1.21289063	-0.18017578	+37.94677734	-70.40039063	-103.29345703	+3648	+14.70410156	+1.90283203	-0.54492188	-4.83398438	-81.40869141	+4.63623047	+3288	+13.83398438	-1.50292969	-3.17285156	+2.08740234	-60.24902344	-56.62353516	+2548
+1457970840.40710000	+14.73925781	-1.19531250	-0.16699219	+39.61669922	-70.51025391	-104.89746094	+3652	+14.70410156	+1.91601563	-0.52734375	-7.00927734	-81.49658203	+7.03125000	+3288	+13.83837891	-1.49853516	-3.16406250	+2.08740234	-60.31494141	-56.64550781	+2548
+1457970840.41120000	+14.73925781	-1.18212891	-0.14941406	+41.33056641	-70.59814453	-106.52343750	+3656	+14.70410156	+1.92041016	-0.51416016	-9.33837891	-81.56250000	+9.55810547	+3292	+13.84277344	-1.49414063	-3.15966797	+2.08740234	-60.38085938	-56.68945313	+2548
+1457970840.41540000	+14.73925781	-1.16455078	-0.13183594	+43.06640625	-70.66406250	-108.17138672	+3656	+14.70410156	+1.92480469	-0.49658203	-11.73339844	-81.65039063	+12.10693359	+3292	+13.84716797	-1.48974609	-3.15087891	+2.08740234	-60.44677734	-56.71142578	+2552
+1457970840.41960000	+14.74365234	-1.15136719	-0.11425781	+44.64843750	-70.70800781	-109.73144531	+3660	+14.69970703	+1.93798828	-0.47900391	-14.08447266	-81.69433594	+14.72167969	+3296	+13.85156250	-1.48535156	-3.14208984	+2.08740234	-60.53466797	-56.75537109	+2552
+1457970840.42370010	+14.74365234	-1.14257813	-0.10107422	+46.18652344	-70.72998047	-111.26953125	+3660	+14.69970703	+1.93798828	-0.45703125	-16.36962891	-81.76025391	+17.24853516	+3300	+13.85595703	-1.48095703	-3.13330078	+2.08740234	-60.60058594	-56.79931641	+2552
+1457970840.42790010	+14.74365234	-1.12939453	-0.07910156	+47.81250000	-70.79589844	-112.89550781	+3664	+14.69531250	+1.94238281	-0.43945313	-18.56689453	-81.78222656	+19.66552734	+3300	+13.86035156	-1.48095703	-3.12451172	+2.06542969	-60.68847656	-56.84326172	+2552
+1457970840.43199990	+14.74365234	-1.12500000	-0.07470703	+48.99902344	-70.72998047	-114.10400391	+3660	+14.69531250	+1.94238281	-0.42626953	-20.50048828	-81.78222656	+21.84082031	+3300	+13.86474609	-1.47656250	-3.11132813	+2.02148438	-60.79833984	-56.86523438	+2556
+1457970840.43619990	+14.74365234	-1.12060547	-0.07031250	+50.11962891	-70.68603516	-115.26855469	+3660	+14.69091797	+1.94238281	-0.41308594	-22.50000000	-81.78222656	+24.03808594	+3300	+13.86914063	-1.47216797	-3.10253906	+1.97753906	-60.88623047	-56.86523438	+2556
+1457970840.44039990	+14.74365234	-1.11621094	-0.05712891	+51.32812500	-70.68603516	-116.49902344	+3656	+14.68652344	+1.94238281	-0.40429688	-24.23583984	-81.78222656	+25.99365234	+3296	+13.86914063	-1.46777344	-3.09375000	+1.91162109	-60.97412109	-56.86523438	+2556
+1457970840.44870000	+14.73486328	-1.12060547	-0.06152344	+52.55859375	-70.51025391	-117.94921875	+3652	+14.67333984	+1.92919922	-0.37792969	-27.57568359	-81.80419922	+29.68505859	+3296	+13.87353516	-1.46337891	-3.07617188	+1.75781250	-61.12792969	-56.82128906	+2556
+1457970840.45289990	+14.73486328	-1.12500000	-0.05273438	+53.28369141	-70.51025391	-118.78417969	+3648	+14.66455078	+1.92480469	-0.37353516	-28.89404297	-81.76025391	+31.17919922	+3296	+13.86914063	-1.46337891	-3.06738281	+1.64794922	-61.19384766	-56.75537109	+2552
+1457970840.45700000	+14.73046875	-1.13818359	-0.06152344	+53.45947266	-70.37841797	-119.09179688	+3648	+14.65576172	+1.90722656	-0.36914063	-30.32226563	-81.73828125	+32.67333984	+3296	+13.86474609	-1.45898438	-3.06298828	+1.51611328	-61.28173828	-56.66748047	+2552
+1457970840.46120000	+14.73046875	-1.14697266	-0.07031250	+53.56933594	-70.26855469	-119.35546875	+3644	+14.64697266	+1.90283203	-0.36035156	-31.61865234	-81.73828125	+34.07958984	+3292	+13.86474609	-1.45458984	-3.05419922	+1.38427734	-61.34765625	-56.57958984	+2552
+1457970840.46540000	+14.72607422	-1.15136719	-0.06591797	+53.89892578	-70.22460938	-119.83886719	+3640	+14.64257813	+1.89843750	-0.36035156	-32.69531250	-81.73828125	+35.28808594	+3292	+13.86035156	-1.45458984	-3.04541016	+1.25244141	-61.41357422	-56.49169922	+2552
+1457970840.46950010	+14.72167969	-1.16455078	-0.07470703	+53.74511719	-70.11474609	-119.81689453	+3636	+14.63378906	+1.88525391	-0.35595703	-33.75000000	-81.76025391	+36.29882813	+3288	+13.85595703	-1.45019531	-3.04101563	+1.09863281	-61.47949219	-56.38183594	+2552
+1457970840.47370000	+14.72167969	-1.16894531	-0.08789063	+53.52539063	-69.98291016	-119.72900391	+3632	+14.62500000	+1.88085938	-0.35595703	-34.78271484	-81.76025391	+37.35351563	+3284	+13.85156250	-1.44580078	-3.03222656	+0.94482422	-61.52343750	-56.27197266	+2552
+1457970840.47790000	+14.71728516	-1.17333984	-0.08789063	+53.50341797	-69.91699219	-119.83886719	+3628	+14.61621094	+1.87646484	-0.35595703	-35.74951172	-81.76025391	+38.32031250	+3284	+13.84277344	-1.44140625	-3.02783203	+0.81298828	-61.54541016	-56.16210938	+2552
+1457970840.48200010	+14.71728516	-1.18212891	-0.09228516	+53.30566406	-69.85107422	-119.75097656	+3628	+14.61181641	+1.86328125	-0.35156250	-36.65039063	-81.76025391	+39.15527344	+3280	+13.83837891	-1.43701172	-3.02343750	+0.68115234	-61.58935547	-56.07421875	+2552
+1457970840.48620010	+14.71289063	-1.18652344	-0.10107422	+53.04199219	-69.76318359	-119.61914063	+3624	+14.60302734	+1.85888672	-0.35156250	-37.63916016	-81.76025391	+40.07812500	+3276	+13.82958984	-1.43261719	-3.01904297	+0.57128906	-61.61132813	-55.98632813	+2552
+1457970840.49449990	+14.70849609	-1.19091797	-0.10107422	+52.69042969	-69.63134766	-119.50927734	+3620	+14.59863281	+1.85009766	-0.34277344	-39.74853516	-81.78222656	+42.05566406	+3272	+13.81640625	-1.42382813	-3.00585938	+0.35156250	-61.65527344	-55.83251953	+2556
+1457970840.49869990	+14.70849609	-1.19091797	-0.10546875	+52.49267578	-69.56542969	-119.37744141	+3616	+14.59423828	+1.84570313	-0.34277344	-40.78125000	-81.78222656	+42.97851563	+3268	+13.81201172	-1.41943359	-2.99707031	+0.26367188	-61.69921875	-55.78857422	+2556
+1457970840.50280000	+14.70849609	-1.18652344	-0.10546875	+52.31689453	-69.49951172	-119.31152344	+3612	+14.59423828	+1.84570313	-0.33398438	-41.98974609	-81.80419922	+44.09912109	+3268	+13.80761719	-1.41503906	-2.98828125	+0.21972656	-61.72119141	-55.78857422	+2560
+1457970840.50700000	+14.70849609	-1.18652344	-0.10107422	+52.18505859	-69.45556641	-119.26757813	+3612	+14.58984375	+1.85009766	-0.32519531	-42.89062500	-81.80419922	+44.93408203	+3264	+13.79882813	-1.41064453	-2.98388672	+0.19775391	-61.72119141	-55.81054688	+2560
+1457970840.51120000	+14.70849609	-1.18212891	-0.09667969	+52.05322266	-69.41162109	-119.22363281	+3608	+14.58984375	+1.85009766	-0.32080078	-43.87939453	-81.78222656	+45.83496094	+3264	+13.79882813	-1.40625000	-2.97949219	+0.21972656	-61.72119141	-55.83251953	+2560
+1457970840.51530000	+14.70849609	-1.17333984	-0.09228516	+51.92138672	-69.38964844	-119.17968750	+3608	+14.58984375	+1.85449219	-0.31201172	-45.08789063	-81.78222656	+46.95556641	+3260	+13.79443359	-1.39746094	-2.97070313	+0.24169922	-61.72119141	-55.89843750	+2564
+1457970840.51950000	+14.70849609	-1.16894531	-0.08349609	+51.78955078	-69.34570313	-119.15771484	+3608	+14.58984375	+1.85888672	-0.29882813	-46.20849609	-81.76025391	+48.03222656	+3260	+13.79003906	-1.39306641	-2.96630859	+0.28564453	-61.72119141	-55.98632813	+2564
+1457970840.52370000	+14.70849609	-1.16015625	-0.07470703	+51.70166016	-69.32373047	-119.17968750	+3608	+14.58984375	+1.86328125	-0.28564453	-47.37304688	-81.76025391	+49.15283203	+3260	+13.78564453	-1.38867188	-2.95751953	+0.35156250	-61.72119141	-56.07421875	+2564
+1457970840.52780010	+14.70849609	-1.15136719	-0.06152344	+51.59179688	-69.30175781	-119.20166016	+3608	+14.58984375	+1.86767578	-0.27246094	-48.55957031	-81.73828125	+50.29541016	+3260	+13.78125000	-1.38427734	-2.95312500	+0.41748047	-61.74316406	-56.18408203	+2564
+1457970840.53200010	+14.71289063	-1.13378906	-0.04394531	+51.48193359	-69.30175781	-119.26757813	+3612	+14.59423828	+1.87646484	-0.25927734	-49.65820313	-81.69433594	+51.39404297	+3260	+13.78125000	-1.37988281	-2.94873047	+0.48339844	-61.74316406	-56.29394531	+2568
+1457970840.54029990	+14.71289063	-1.10742188	-0.01757813	+51.26220703	-69.30175781	-119.31152344	+3616	+14.59863281	+1.89404297	-0.23291016	-51.67968750	-81.62841797	+53.43750000	+3260	+13.78125000	-1.37109375	-2.93994141	+0.65917969	-61.72119141	-56.53564453	+2564
+1457970840.54450010	+14.71289063	-1.08984375	+0.00000000	+51.17431641	-69.34570313	-119.37744141	+3620	+14.59863281	+1.90283203	-0.21972656	-52.58056641	-81.60644531	+54.40429688	+3260	+13.78125000	-1.36230469	-2.93554688	+0.74707031	-61.72119141	-56.66748047	+2564
+1457970840.54870010	+14.71289063	-1.08105469	+0.01318359	+51.08642578	-69.38964844	-119.44335938	+3624	+14.59863281	+1.90722656	-0.20654297	-53.50341797	-81.56250000	+55.37109375	+3256	+13.77685547	-1.35791016	-2.93554688	+0.83496094	-61.72119141	-56.75537109	+2564
+1457970840.55279990	+14.70849609	-1.07666016	+0.01757813	+50.88867188	-69.41162109	-119.37744141	+3624	+14.59863281	+1.91162109	-0.20214844	-54.25048828	-81.51855469	+56.18408203	+3252	+13.77246094	-1.35351563	-2.93115234	+0.85693359	-61.69921875	-56.82128906	+2560
+1457970840.55699990	+14.70849609	-1.06787109	+0.02197266	+50.86669922	-69.47753906	-119.42138672	+3624	+14.59423828	+1.91601563	-0.19335938	-55.04150391	-81.47460938	+56.99707031	+3252	+13.77246094	-1.34912109	-2.93115234	+0.90087891	-61.72119141	-56.86523438	+2556
+1457970840.56119990	+14.70410156	-1.06787109	+0.03076172	+50.84472656	-69.54345703	-119.50927734	+3620	+14.59423828	+1.92041016	-0.18457031	-55.89843750	-81.43066406	+57.89794922	+3248	+13.76806641	-1.34472656	-2.93115234	+0.90087891	-61.72119141	-56.90917969	+2552
+1457970840.56530000	+14.69970703	-1.07226563	+0.02636719	+50.62500000	-69.54345703	-119.39941406	+3620	+14.58984375	+1.92041016	-0.18457031	-56.51367188	-81.38671875	+58.57910156	+3240	+13.76367188	-1.34033203	-2.93115234	+0.90087891	-61.74316406	-56.90917969	+2548
+1457970840.56950000	+14.69970703	-1.06787109	+0.02197266	+50.55908203	-69.58740234	-119.35546875	+3616	+14.58984375	+1.92041016	-0.18457031	-57.26074219	-81.34277344	+59.32617188	+3232	+13.76367188	-1.33593750	-2.93115234	+0.87890625	-61.74316406	-56.90917969	+2544
+1457970840.57370000	+14.69531250	-1.07226563	+0.01318359	+50.47119141	-69.63134766	-119.35546875	+3612	+14.58544922	+1.91601563	-0.18457031	-58.05175781	-81.29882813	+60.13916016	+3228	+13.75927734	-1.33154297	-2.93554688	+0.85693359	-61.76513672	-56.86523438	+2540
+1457970840.57780000	+14.69091797	-1.07666016	+0.00000000	+50.29541016	-69.63134766	-119.24560547	+3612	+14.58105469	+1.91162109	-0.18896484	-58.68896484	-81.23291016	+60.77636719	+3224	+13.75488281	-1.32714844	-2.93994141	+0.79101563	-61.76513672	-56.79931641	+2540
+1457970840.58200000	+14.68652344	-1.07666016	-0.00878906	+50.29541016	-69.65332031	-119.24560547	+3608	+14.57226563	+1.90283203	-0.19775391	-59.67773438	-81.18896484	+61.67724609	+3220	+13.74609375	-1.32275391	-2.94433594	+0.72509766	-61.76513672	-56.73339844	+2536
+1457970840.58610010	+14.67773438	-1.08105469	-0.01757813	+50.31738281	-69.69726563	-119.31152344	+3604	+14.56347656	+1.89404297	-0.20654297	-60.73242188	-81.14501953	+62.68798828	+3216	+13.74169922	-1.31396484	-2.95312500	+0.65917969	-61.76513672	-56.62353516	+2532
+1457970840.59450010	+14.66894531	-1.09423828	-0.04394531	+50.25146484	-69.71923828	-119.33349609	+3600	+14.54589844	+1.87207031	-0.23730469	-62.92968750	-81.01318359	+64.62158203	+3212	+13.72851563	-1.30517578	-2.96630859	+0.43945313	-61.80908203	-56.40380859	+2528
+1457970840.59859990	+14.66455078	-1.09863281	-0.06152344	+50.31738281	-69.74121094	-119.39941406	+3592	+14.53710938	+1.86328125	-0.25488281	-64.13818359	-80.96923828	+65.69824219	+3212	+13.71972656	-1.29638672	-2.97070313	+0.32958984	-61.80908203	-56.27197266	+2524
+1457970840.60279990	+14.66455078	-1.10302734	-0.07910156	+50.38330078	-69.74121094	-119.48730469	+3588	+14.52832031	+1.85888672	-0.27685547	-65.17089844	-80.94726563	+66.59912109	+3212	+13.71533203	-1.29199219	-2.97949219	+0.24169922	-61.83105469	-56.16210938	+2520
+1457970840.60700010	+14.65576172	-1.10742188	-0.09667969	+50.47119141	-69.74121094	-119.57519531	+3588	+14.51953125	+1.84570313	-0.29882813	-66.51123047	-80.90332031	+67.69775391	+3212	+13.71093750	-1.28320313	-2.98828125	+0.13183594	-61.83105469	-56.03027344	+2520
+1457970840.61110000	+14.65136719	-1.10742188	-0.11865234	+50.58105469	-69.74121094	-119.70703125	+3584	+14.51074219	+1.84570313	-0.32080078	-67.52197266	-80.90332031	+68.55468750	+3208	+13.70214844	-1.27441406	-3.00146484	+0.04394531	-61.83105469	-55.92041016	+2516
+1457970840.61529990	+14.64697266	-1.10742188	-0.14062500	+50.75683594	-69.74121094	-119.86083984	+3580	+14.50634766	+1.84570313	-0.33837891	-68.57666016	-80.90332031	+69.47753906	+3208	+13.69775391	-1.26562500	-3.01464844	+0.00000000	-61.83105469	-55.83251953	+2516
+1457970840.62360000	+14.63818359	-1.09863281	-0.18017578	+51.28417969	-69.71923828	-120.36621094	+3576	+14.49316406	+1.85449219	-0.37792969	-70.40039063	-80.90332031	+71.01562500	+3208	+13.68457031	-1.24804688	-3.04101563	-0.10986328	-61.83105469	-55.72265625	+2516
+1457970840.63200000	+14.63378906	-1.07666016	-0.21972656	+51.96533203	-69.65332031	-121.00341797	+3572	+14.49316406	+1.88085938	-0.40869141	-71.91650391	-80.92529297	+72.37792969	+3208	+13.67578125	-1.23046875	-3.07177734	-0.08789063	-61.80908203	-55.76660156	+2516
+1457970840.64030000	+14.63378906	-1.04150391	-0.25048828	+52.71240234	-69.56542969	-121.64062500	+3568	+14.49316406	+1.92041016	-0.43945313	-72.90527344	-80.96923828	+73.34472656	+3208	+13.67138672	-1.21289063	-3.10693359	+0.08789063	-61.76513672	-55.98632813	+2516
+1457970840.64860010	+14.63378906	-0.99316406	-0.27246094	+53.50341797	-69.47753906	-122.34375000	+3564	+14.49316406	+1.96435547	-0.47021484	-73.16894531	-80.99121094	+73.63037109	+3212	+13.66699219	-1.19091797	-3.15087891	+0.41748047	-61.72119141	-56.35986328	+2516
+1457970840.65280010	+14.63818359	-0.97119141	-0.28564453	+53.83300781	-69.41162109	-122.60742188	+3560	+14.49316406	+1.98632813	-0.48779297	-73.36669922	-80.99121094	+73.85009766	+3212	+13.66699219	-1.17773438	-3.17285156	+0.61523438	-61.65527344	-56.57958984	+2516
+1457970840.66109990	+14.63818359	-0.91845703	-0.30761719	+54.51416016	-69.27978516	-123.20068359	+3552	+14.49755859	+2.04345703	-0.51855469	-73.38867188	-81.01318359	+74.00390625	+3212	+13.66259766	-1.14697266	-3.22558594	+1.12060547	-61.61132813	-57.12890625	+2516
+1457970840.66529990	+14.64257813	-0.89208984	-0.32958984	+54.77783203	-69.19189453	-123.39843750	+3548	+14.49755859	+2.06542969	-0.54492188	-72.99316406	-81.01318359	+73.67431641	+3216	+13.66699219	-1.13378906	-3.25634766	+1.38427734	-61.54541016	-57.41455078	+2516
+1457970840.66940000	+14.64697266	-0.86132813	-0.34716797	+55.08544922	-69.10400391	-123.61816406	+3548	+14.49755859	+2.09179688	-0.57128906	-72.61962891	-81.01318359	+73.34472656	+3216	+13.66259766	-1.11621094	-3.29150391	+1.69189453	-61.50146484	-57.74414063	+2516
+1457970840.67360000	+14.64697266	-0.83496094	-0.36914063	+55.34912109	-69.01611328	-123.81591797	+3544	+14.49316406	+2.12255859	-0.60205078	-72.22412109	-81.03515625	+73.01513672	+3216	+13.66259766	-1.09423828	-3.32226563	+1.97753906	-61.45751953	-57.98583984	+2516
+1457970840.68190000	+14.64697266	-0.77783203	-0.43066406	+55.56884766	-68.77441406	-123.90380859	+3540	+14.48876953	+2.17529297	-0.66796875	-71.01562500	-81.05712891	+71.93847656	+3220	+13.65820313	-1.05029297	-3.40136719	+2.54882813	-61.28173828	-58.46923828	+2520
+1457970840.68610000	+14.64697266	-0.75585938	-0.46142578	+55.72265625	-68.66455078	-124.01367188	+3536	+14.48437500	+2.20166016	-0.70312500	-70.66406250	-81.10107422	+71.63085938	+3220	+13.64941406	-1.02832031	-3.43652344	+2.79052734	-61.21582031	-58.66699219	+2520
+1457970840.69030000	+14.65136719	-0.73388672	-0.50976563	+55.63476563	-68.51074219	-123.85986328	+3536	+14.47998047	+2.22363281	-0.75146484	-69.52148438	-81.12304688	+70.53222656	+3220	+13.64501953	-1.00634766	-3.47607422	+2.98828125	-61.14990234	-58.82080078	+2516
+1457970840.69440010	+14.65136719	-0.71191406	-0.55810547	+55.61279297	-68.35693359	-123.77197266	+3532	+14.47119141	+2.25000000	-0.80419922	-68.62060547	-81.16699219	+69.63134766	+3224	+13.63623047	-0.98437500	-3.51562500	+3.16406250	-61.06201172	-58.97460938	+2516
+1457970840.69860010	+14.65136719	-0.68994141	-0.60644531	+55.63476563	-68.22509766	-123.72802734	+3528	+14.46240234	+2.27197266	-0.85693359	-67.89550781	-81.21093750	+68.90625000	+3228	+13.63183594	-0.96240234	-3.55517578	+3.38378906	-60.99609375	-59.12841797	+2516
+1457970840.70280000	+14.65136719	-0.66796875	-0.66357422	+55.50292969	-68.02734375	-123.53027344	+3528	+14.45800781	+2.29394531	-0.91406250	-66.62109375	-81.27685547	+67.63183594	+3232	+13.62304688	-0.93603516	-3.60351563	+3.58154297	-60.88623047	-59.23828125	+2516
+1457970840.70689990	+14.65136719	-0.65039063	-0.72070313	+55.41503906	-67.85156250	-123.39843750	+3524	+14.44921875	+2.31591797	-0.97558594	-65.54443359	-81.34277344	+66.51123047	+3236	+13.61865234	-0.90966797	-3.64746094	+3.77929688	-60.77636719	-59.37011719	+2512
+1457970840.71110010	+14.65136719	-0.62841797	-0.77343750	+55.32714844	-67.67578125	-123.24462891	+3520	+14.43603516	+2.33789063	-1.03271484	-64.51171875	-81.43066406	+65.45654297	+3240	+13.60546875	-0.88769531	-3.69580078	+3.93310547	-60.66650391	-59.45800781	+2512
+1457970840.71939990	+14.64697266	-0.59326172	-0.89648438	+55.04150391	-67.28027344	-122.89306641	+3512	+14.41845703	+2.38623047	-1.16015625	-62.00683594	-81.58447266	+62.86376953	+3252	+13.58789063	-0.83496094	-3.78808594	+4.30664063	-60.44677734	-59.69970703	+2512
+1457970840.72359990	+14.64697266	-0.57128906	-0.95800781	+54.99755859	-67.08251953	-122.78320313	+3508	+14.40527344	+2.40820313	-1.22167969	-60.88623047	-81.67236328	+61.72119141	+3260	+13.57910156	-0.80859375	-3.83642578	+4.50439453	-60.33691406	-59.83154297	+2508
+1457970840.72779990	+14.64697266	-0.54492188	-1.01513672	+54.97558594	-66.88476563	-122.71728516	+3504	+14.40087891	+2.43017578	-1.28759766	-59.65576172	-81.78222656	+60.42480469	+3264	+13.57031250	-0.78662109	-3.88476563	+4.70214844	-60.24902344	-59.98535156	+2504
+1457970840.73190000	+14.64697266	-0.52734375	-1.07666016	+54.86572266	-66.66503906	-122.56347656	+3496	+14.38769531	+2.45214844	-1.35351563	-58.27148438	-81.87011719	+58.99658203	+3272	+13.56152344	-0.76464844	-3.93310547	+4.87792969	-60.13916016	-60.13916016	+2504
+1457970840.73610000	+14.64697266	-0.49218750	-1.13818359	+54.84375000	-66.44531250	-122.45361328	+3492	+14.37890625	+2.48730469	-1.41943359	-56.82128906	-81.93603516	+57.52441406	+3280	+13.55273438	-0.73828125	-3.98144531	+5.09765625	-60.02929688	-60.29296875	+2500
+1457970840.74020000	+14.64697266	-0.46142578	-1.19091797	+54.93164063	-66.24755859	-122.43164063	+3488	+14.37451172	+2.51806641	-1.47656250	-55.83251953	-82.04589844	+56.53564453	+3284	+13.54394531	-0.70751953	-4.02978516	+5.38330078	-59.91943359	-60.51269531	+2500
+1457970840.74440000	+14.64697266	-0.43505859	-1.24365234	+54.95361328	-66.04980469	-122.43164063	+3480	+14.36572266	+2.54882813	-1.53369141	-54.62402344	-82.13378906	+55.30517578	+3288	+13.53955078	-0.68554688	-4.07373047	+5.66894531	-59.80957031	-60.75439453	+2496
+1457970840.74860000	+14.64697266	-0.39550781	-1.29638672	+55.04150391	-65.85205078	-122.43164063	+3476	+14.35693359	+2.58398438	-1.59521484	-53.37158203	-82.19970703	+54.03076172	+3296	+13.53076172	-0.65917969	-4.12207031	+5.97656250	-59.69970703	-60.97412109	+2492
+1457970840.75270010	+14.65136719	-0.36035156	-1.34472656	+55.21728516	-65.67626953	-122.51953125	+3468	+14.35253906	+2.62353516	-1.64355469	-52.49267578	-82.26562500	+53.15185547	+3300	+13.52636719	-0.62841797	-4.16601563	+6.28417969	-59.61181641	-61.23779297	+2488
+1457970840.76110010	+14.65136719	-0.28125000	-1.43261719	+55.59082031	-65.34667969	-122.71728516	+3456	+14.34375000	+2.70703125	-1.74902344	-50.33935547	-82.41943359	+51.08642578	+3308	+13.51318359	-0.57568359	-4.25390625	+6.94335938	-59.45800781	-61.83105469	+2476
+1457970840.76519990	+14.65576172	-0.23291016	-1.47216797	+55.87646484	-65.19287109	-122.89306641	+3448	+14.33935547	+2.74658203	-1.78857422	-49.79003906	-82.50732422	+50.60302734	+3312	+13.51318359	-0.54492188	-4.29785156	+7.33886719	-59.39208984	-62.16064453	+2472
+1457970840.76939990	+14.65576172	-0.18457031	-1.51171875	+56.09619141	-65.01708984	-123.00292969	+3440	+14.33935547	+2.79492188	-1.83251953	-48.82324219	-82.57324219	+49.70214844	+3312	+13.50878906	-0.51416016	-4.34179688	+7.73437500	-59.32617188	-62.49023438	+2464
+1457970840.77360010	+14.66015625	-0.13623047	-1.55126953	+56.31591797	-64.86328125	-123.09082031	+3432	+14.33496094	+2.84326172	-1.88085938	-47.83447266	-82.63916016	+48.80126953	+3316	+13.50878906	-0.48339844	-4.38574219	+8.10791016	-59.23828125	-62.79785156	+2460
+1457970840.77769990	+14.66015625	-0.08789063	-1.59082031	+56.57958984	-64.73144531	-123.22265625	+3420	+14.33056641	+2.89160156	-1.92041016	-47.06542969	-82.70507813	+48.12011719	+3316	+13.50439453	-0.45263672	-4.42529297	+8.52539063	-59.17236328	-63.12744141	+2452
+1457970840.78189990	+14.66015625	-0.03955078	-1.62158203	+56.88720703	-64.62158203	-123.42041016	+3412	+14.32617188	+2.94433594	-1.95996094	-46.20849609	-82.74902344	+47.39501953	+3316	+13.50000000	-0.41748047	-4.46484375	+8.92089844	-59.12841797	-63.45703125	+2444
+1457970840.78609990	+14.66015625	+0.00878906	-1.65673828	+57.19482422	-64.51171875	-123.61816406	+3404	+14.32177734	+2.98828125	-1.99951172	-45.37353516	-82.81494141	+46.64794922	+3316	+13.49560547	-0.38671875	-4.50439453	+9.31640625	-59.06250000	-63.76464844	+2436
+1457970840.79020000	+14.66015625	+0.05712891	-1.69189453	+57.43652344	-64.37988281	-123.75000000	+3392	+14.31738281	+3.03222656	-2.04345703	-44.49462891	-82.85888672	+45.83496094	+3316	+13.49560547	-0.35156250	-4.54394531	+9.68994141	-59.01855469	-64.05029297	+2428
+1457970840.79440000	+14.65576172	+0.10546875	-1.73144531	+57.67822266	-64.27001953	-123.85986328	+3384	+14.31298828	+3.08056641	-2.08740234	-43.48388672	-82.90283203	+44.93408203	+3316	+13.49121094	-0.31640625	-4.58789063	+10.04150391	-58.97460938	-64.33593750	+2416
+1457970840.79860000	+14.65576172	+0.15380859	-1.77099609	+57.89794922	-64.13818359	-123.94775391	+3372	+14.30859375	+3.12890625	-2.13134766	-42.45117188	-82.94677734	+44.01123047	+3312	+13.48681641	-0.28125000	-4.62744141	+10.39306641	-58.90869141	-64.59960938	+2408
+1457970840.80690000	+14.65136719	+0.24609375	-1.85009766	+58.27148438	-63.87451172	-124.10156250	+3352	+14.29541016	+3.22119141	-2.22802734	-40.03417969	-83.01269531	+41.81396484	+3312	+13.47802734	-0.21093750	-4.71093750	+11.07421875	-58.79882813	-65.08300781	+2388
+1457970840.81100010	+14.64697266	+0.29003906	-1.89404297	+58.42529297	-63.76464844	-124.16748047	+3340	+14.28662109	+3.26074219	-2.27636719	-38.75976563	-83.03466797	+40.62744141	+3308	+13.46923828	-0.17138672	-4.75488281	+11.38183594	-58.73291016	-65.25878906	+2380
+1457970840.81940010	+14.63378906	+0.37353516	-1.98632813	+58.57910156	-63.47900391	-124.12353516	+3324	+14.26464844	+3.33544922	-2.38623047	-35.68359375	-83.03466797	+37.70507813	+3308	+13.45166016	-0.10107422	-4.84277344	+11.84326172	-58.55712891	-65.52246094	+2364
+1457970840.82349990	+14.62500000	+0.40869141	-2.03466797	+58.64501953	-63.34716797	-124.12353516	+3312	+14.25146484	+3.37060547	-2.43896484	-34.23339844	-83.05664063	+36.29882813	+3308	+13.44287109	-0.06591797	-4.88671875	+12.06298828	-58.49121094	-65.63232422	+2360
+1457970840.82769990	+14.62060547	+0.43945313	-2.08300781	+58.68896484	-63.21533203	-124.10156250	+3304	+14.23828125	+3.40136719	-2.49609375	-32.67333984	-83.05664063	+34.78271484	+3308	+13.43408203	-0.03515625	-4.93066406	+12.26074219	-58.42529297	-65.74218750	+2348
+1457970840.83189990	+14.61621094	+0.47460938	-2.13574219	+58.68896484	-63.06152344	-124.03564453	+3296	+14.22509766	+3.43212891	-2.55761719	-31.04736328	-83.03466797	+33.22265625	+3312	+13.42529297	+0.00000000	-4.97460938	+12.43652344	-58.35937500	-65.80810547	+2340
+1457970840.83600000	+14.60742188	+0.50976563	-2.18408203	+58.68896484	-62.90771484	-123.96972656	+3288	+14.21191406	+3.46728516	-2.61474609	-29.42138672	-83.01269531	+31.64062500	+3312	+13.41650391	+0.03515625	-5.02294922	+12.61230469	-58.29345703	-65.87402344	+2328
+1457970840.84019990	+14.59863281	+0.54492188	-2.23681641	+58.71093750	-62.77587891	-123.92578125	+3276	+14.19433594	+3.49804688	-2.67187500	-27.88330078	-83.01269531	+30.14648438	+3312	+13.40332031	+0.07031250	-5.06689453	+12.78808594	-58.20556641	-65.93994141	+2320
+1457970840.84439990	+14.58984375	+0.58007813	-2.28515625	+58.73291016	-62.64404297	-123.88183594	+3268	+14.17675781	+3.52880859	-2.72460938	-26.38916016	-83.01269531	+28.71826172	+3312	+13.39013672	+0.10546875	-5.11083984	+12.98583984	-58.11767578	-66.00585938	+2308
+1457970840.84850000	+14.58105469	+0.61083984	-2.33349609	+58.73291016	-62.51220703	-123.83789063	+3260	+14.15917969	+3.56396484	-2.77734375	-24.91699219	-83.01269531	+27.29003906	+3316	+13.38134766	+0.14062500	-5.15478516	+13.13964844	-58.02978516	-66.04980469	+2300
+1457970840.85270000	+14.57666016	+0.64599609	-2.37304688	+58.79882813	-62.38037109	-123.85986328	+3252	+14.14160156	+3.59472656	-2.82568359	-23.70849609	-83.03466797	+26.12548828	+3316	+13.36816406	+0.17578125	-5.19433594	+13.29345703	-57.96386719	-66.11572266	+2288
+1457970840.85690000	+14.56787109	+0.67675781	-2.41699219	+58.86474609	-62.27050781	-123.88183594	+3244	+14.12841797	+3.62548828	-2.87402344	-22.45605469	-83.03466797	+24.91699219	+3316	+13.35937500	+0.20654297	-5.22949219	+13.44726563	-57.94189453	-66.18164063	+2280
+1457970840.86100010	+14.55908203	+0.71630859	-2.46093750	+58.95263672	-62.16064453	-123.90380859	+3236	+14.11083984	+3.66503906	-2.92236328	-21.20361328	-83.05664063	+23.75244141	+3320	+13.35058594	+0.24169922	-5.26904297	+13.64501953	-57.91992188	-66.31347656	+2268
+1457970840.86520000	+14.55468750	+0.75585938	-2.49169922	+59.17236328	-62.09472656	-124.05761719	+3228	+14.09765625	+3.70019531	-2.95751953	-20.39062500	-83.14453125	+23.02734375	+3320	+13.34179688	+0.27685547	-5.29980469	+13.88671875	-57.91992188	-66.44531250	+2256
+1457970840.87350010	+14.54150391	+0.83496094	-2.55322266	+59.54589844	-61.94091797	-124.25537109	+3208	+14.07128906	+3.78369141	-3.02783203	-18.34716797	-83.23242188	+21.18164063	+3320	+13.33300781	+0.34716797	-5.36572266	+14.37011719	-57.87597656	-66.75292969	+2236
+1457970840.87770010	+14.53710938	+0.88330078	-2.57519531	+59.87548828	-61.89697266	-124.49707031	+3196	+14.05810547	+3.83203125	-3.04980469	-17.84179688	-83.36425781	+20.78613281	+3320	+13.32421875	+0.38671875	-5.39208984	+14.67773438	-57.87597656	-66.92871094	+2228
+1457970840.88190010	+14.52832031	+0.92724609	-2.59277344	+60.16113281	-61.85302734	-124.69482422	+3188	+14.04931641	+3.87597656	-3.06738281	-17.16064453	-83.47412109	+20.21484375	+3316	+13.31982422	+0.42187500	-5.41845703	+14.98535156	-57.87597656	-67.17041016	+2216
+1457970840.88599990	+14.52392578	+0.97558594	-2.61474609	+60.49072266	-61.80908203	-124.89257813	+3180	+14.03613281	+3.92431641	-3.08935547	-16.52343750	-83.56201172	+19.70947266	+3316	+13.31103516	+0.45703125	-5.44042969	+15.29296875	-57.89794922	-67.39013672	+2204
+1457970840.89019990	+14.51953125	+1.02392578	-2.62353516	+60.90820313	-61.83105469	-125.20019531	+3168	+14.02734375	+3.97705078	-3.10253906	-16.30371094	-83.69384766	+19.62158203	+3312	+13.30664063	+0.49218750	-5.45361328	+15.62255859	-57.96386719	-67.63183594	+2192
+1457970840.89430000	+14.51513672	+1.07666016	-2.63232422	+61.23779297	-61.80908203	-125.41992188	+3156	+14.02294922	+4.02539063	-3.11572266	-15.71044922	-83.78173828	+19.18212891	+3308	+13.30664063	+0.52734375	-5.47119141	+15.95214844	-58.02978516	-67.89550781	+2176
+1457970840.89850000	+14.51074219	+1.12500000	-2.64550781	+61.58935547	-61.78710938	-125.63964844	+3144	+14.01416016	+4.07373047	-3.13330078	-15.11718750	-83.86962891	+18.72070313	+3308	+13.30664063	+0.56250000	-5.48437500	+16.30371094	-58.09570313	-68.15917969	+2164
+1457970840.90269990	+14.50634766	+1.17773438	-2.64990234	+62.05078125	-61.80908203	-125.94726563	+3132	+14.00537109	+4.12207031	-3.13769531	-14.96337891	-84.00146484	+18.67675781	+3300	+13.30224609	+0.60205078	-5.49755859	+16.65527344	-58.13964844	-68.42285156	+2152
+1457970840.90680000	+14.50195313	+1.23046875	-2.65869141	+62.38037109	-61.78710938	-126.10107422	+3124	+14.00097656	+4.17480469	-3.14648438	-14.41406250	-84.08935547	+18.32519531	+3296	+13.30224609	+0.63720703	-5.51513672	+17.00683594	-58.13964844	-68.64257813	+2144
+1457970840.91520000	+14.49316406	+1.32275391	-2.67626953	+62.97363281	-61.76513672	-126.45263672	+3100	+13.98339844	+4.27148438	-3.15966797	-13.66699219	-84.24316406	+17.81982422	+3288	+13.29345703	+0.71191406	-5.54150391	+17.60009766	-58.20556641	-69.06005859	+2132
+1457970840.91930010	+14.48437500	+1.37109375	-2.68505859	+63.21533203	-61.74316406	-126.51855469	+3088	+13.97460938	+4.31542969	-3.16845703	-13.13964844	-84.28710938	+17.44628906	+3284	+13.28906250	+0.74707031	-5.55029297	+17.88574219	-58.22753906	-69.21386719	+2128
+1457970840.92350010	+14.47998047	+1.41064453	-2.69384766	+63.39111328	-61.69921875	-126.58447266	+3076	+13.96582031	+4.35058594	-3.17724609	-12.59033203	-84.30908203	+16.96289063	+3276	+13.28027344	+0.78222656	-5.55908203	+18.12744141	-58.24951172	-69.38964844	+2124
+1457970840.92770000	+14.47558594	+1.45019531	-2.70263672	+63.58886719	-61.69921875	-126.67236328	+3068	+13.96142578	+4.38574219	-3.18603516	-12.17285156	-84.33105469	+16.63330078	+3272	+13.27587891	+0.81298828	-5.56787109	+18.32519531	-58.27148438	-69.52148438	+2124
+1457970840.93179990	+14.47119141	+1.49414063	-2.71582031	+63.67675781	-61.65527344	-126.58447266	+3060	+13.94824219	+4.42529297	-3.19921875	-11.57958984	-84.30908203	+16.14990234	+3268	+13.27148438	+0.84814453	-5.58544922	+18.50097656	-58.24951172	-69.54345703	+2124
+1457970840.93600010	+14.46679688	+1.52490234	-2.73339844	+63.67675781	-61.58935547	-126.49658203	+3048	+13.93945313	+4.46044922	-3.21679688	-10.96435547	-84.26513672	+15.60058594	+3260	+13.26708984	+0.88330078	-5.59863281	+18.63281250	-58.22753906	-69.58740234	+2120
+1457970840.94429990	+14.45361328	+1.58642578	-2.76416016	+63.63281250	-61.47949219	-126.27685547	+3028	+13.91308594	+4.52197266	-3.24316406	-9.75585938	-84.15527344	+14.56787109	+3252	+13.25390625	+0.94921875	-5.62500000	+18.83056641	-58.13964844	-69.56542969	+2116
+1457970840.95269990	+14.43603516	+1.63916016	-2.80371094	+63.39111328	-61.36962891	-125.88134766	+3012	+13.88671875	+4.56591797	-3.27392578	-8.56933594	-84.00146484	+13.49121094	+3248	+13.23193359	+1.01074219	-5.65136719	+18.87451172	-58.02978516	-69.38964844	+2112
+1457970840.95680000	+14.43164063	+1.66552734	-2.82128906	+63.28125000	-61.30371094	-125.68359375	+3004	+13.86914063	+4.59228516	-3.29150391	-8.04199219	-83.91357422	+13.00781250	+3244	+13.22314453	+1.04150391	-5.66455078	+18.87451172	-57.98583984	-69.27978516	+2104
+1457970840.96100000	+14.42285156	+1.68750000	-2.84326172	+63.14941406	-61.23779297	-125.46386719	+2996	+13.85595703	+4.61425781	-3.30908203	-7.55859375	-83.80371094	+12.56835938	+3244	+13.21435547	+1.07226563	-5.67773438	+18.85253906	-57.94189453	-69.16992188	+2100
+1457970840.96930000	+14.41406250	+1.73144531	-2.86962891	+62.90771484	-61.14990234	-125.13427734	+2984	+13.82958984	+4.65380859	-3.33984375	-6.83349609	-83.64990234	+11.93115234	+3244	+13.19677734	+1.13378906	-5.69970703	+18.80859375	-57.83203125	-68.90625000	+2080
+1457970840.97350000	+14.40527344	+1.75781250	-2.88720703	+62.77587891	-61.08398438	-124.91455078	+2980	+13.81201172	+4.68017578	-3.35302734	-6.45996094	-83.54003906	+11.64550781	+3244	+13.18798828	+1.16455078	-5.70849609	+18.78662109	-57.76611328	-68.77441406	+2072
+1457970840.97760010	+14.39648438	+1.78417969	-2.89599609	+62.68798828	-61.06201172	-124.76074219	+2972	+13.79882813	+4.70654297	-3.36621094	-6.15234375	-83.47412109	+11.42578125	+3248	+13.17919922	+1.19531250	-5.71728516	+18.80859375	-57.72216797	-68.64257813	+2060
+1457970840.98600010	+14.38769531	+1.82812500	-2.90478516	+62.62207031	-61.04003906	-124.56298828	+2964	+13.77246094	+4.75488281	-3.37939453	-5.66894531	-83.36425781	+11.05224609	+3252	+13.16162109	+1.25683594	-5.72167969	+18.85253906	-57.67822266	-68.46679688	+2032
+1457970840.99429990	+14.37451172	+1.88525391	-2.90917969	+62.66601563	-61.06201172	-124.45312500	+2956	+13.75488281	+4.80322266	-3.37939453	-5.62500000	-83.32031250	+11.14013672	+3256	+13.15283203	+1.30957031	-5.72167969	+18.91845703	-57.67822266	-68.33496094	+2008
+1457970840.99850010	+14.37011719	+1.91601563	-2.90478516	+62.75390625	-61.08398438	-124.43115234	+2956	+13.74609375	+4.83837891	-3.37939453	-5.60302734	-83.29833984	+11.22802734	+3260	+13.14843750	+1.34033203	-5.72167969	+18.98437500	-57.67822266	-68.31298828	+1996
+1457970841.00260000	+14.36572266	+1.94677734	-2.89599609	+62.88574219	-61.12792969	-124.49707031	+2956	+13.73730469	+4.86914063	-3.37060547	-5.73486328	-83.32031250	+11.46972656	+3268	+13.14404297	+1.37109375	-5.71728516	+19.09423828	-57.70019531	-68.31298828	+1988
+1457970841.01099990	+14.35693359	+2.01269531	-2.86962891	+63.17138672	-61.23779297	-124.60693359	+2956	+13.72412109	+4.93505859	-3.35302734	-5.86669922	-83.34228516	+11.82128906	+3280	+13.13964844	+1.43261719	-5.70410156	+19.33593750	-57.74414063	-68.33496094	+1972
+1457970841.01510000	+14.35253906	+2.04785156	-2.85644531	+63.34716797	-61.30371094	-124.67285156	+2956	+13.71972656	+4.97021484	-3.33544922	-6.13037109	-83.38623047	+12.19482422	+3288	+13.13525391	+1.46337891	-5.69531250	+19.48974609	-57.76611328	-68.35693359	+1968
+1457970841.01930000	+14.34814453	+2.08300781	-2.83886719	+63.54492188	-61.39160156	-124.76074219	+2956	+13.71533203	+5.00097656	-3.31787109	-6.41601563	-83.43017578	+12.59033203	+3296	+13.13525391	+1.48974609	-5.68652344	+19.62158203	-57.81005859	-68.40087891	+1968
+1457970841.02350000	+14.34375000	+2.11376953	-2.81689453	+63.74267578	-61.47949219	-124.87060547	+2960	+13.71093750	+5.03613281	-3.30029297	-6.72363281	-83.49609375	+13.02978516	+3304	+13.13085938	+1.52050781	-5.67333984	+19.77539063	-57.85400391	-68.44482422	+1968
+1457970841.03180000	+14.33935547	+2.17968750	-2.77734375	+64.13818359	-61.65527344	-125.06835938	+2964	+13.70654297	+5.10205078	-3.26074219	-7.55859375	-83.56201172	+14.08447266	+3316	+13.13085938	+1.57324219	-5.65136719	+20.01708984	-57.94189453	-68.51074219	+1976
+1457970841.03600000	+14.33496094	+2.21044922	-2.75976563	+64.29199219	-61.72119141	-125.11230469	+2964	+13.70654297	+5.13281250	-3.23876953	-7.95410156	-83.58398438	+14.56787109	+3320	+13.13085938	+1.59960938	-5.63818359	+20.12695313	-57.98583984	-68.53271484	+1980
+1457970841.04010010	+14.33056641	+2.24121094	-2.74218750	+64.44580078	-61.80908203	-125.15625000	+2964	+13.70214844	+5.16357422	-3.21679688	-8.39355469	-83.62792969	+15.11718750	+3324	+13.13085938	+1.62597656	-5.62500000	+20.23681641	-58.02978516	-68.55468750	+1988
+1457970841.04430010	+14.32617188	+2.27197266	-2.72460938	+64.57763672	-61.87500000	-125.17822266	+2964	+13.69775391	+5.18994141	-3.19482422	-8.81103516	-83.64990234	+15.64453125	+3328	+13.12646484	+1.65234375	-5.61621094	+20.34667969	-58.02978516	-68.55468750	+1992
+1457970841.04839990	+14.32177734	+2.29833984	-2.71142578	+64.66552734	-61.91894531	-125.15625000	+2960	+13.69335938	+5.21630859	-3.17724609	-9.25048828	-83.64990234	+16.14990234	+3332	+13.12646484	+1.67871094	-5.60302734	+20.41259766	-58.05175781	-68.53271484	+2000
+1457970841.05259990	+14.32177734	+2.32470703	-2.69824219	+64.70947266	-61.98486328	-125.11230469	+2960	+13.68896484	+5.23828125	-3.15966797	-9.62402344	-83.64990234	+16.63330078	+3332	+13.12207031	+1.70068359	-5.59423828	+20.43457031	-58.05175781	-68.46679688	+2008
+1457970841.05679990	+14.31738281	+2.34667969	-2.68505859	+64.68750000	-62.02880859	-125.00244141	+2956	+13.68457031	+5.26025391	-3.14208984	-10.01953125	-83.62792969	+17.09472656	+3336	+13.11767578	+1.71826172	-5.58544922	+20.41259766	-58.07373047	-68.37890625	+2012
+1457970841.06510000	+14.31298828	+2.38183594	-2.67187500	+64.57763672	-62.09472656	-124.71679688	+2948	+13.67578125	+5.29541016	-3.11132813	-10.72265625	-83.56201172	+17.86376953	+3336	+13.11328125	+1.76220703	-5.56787109	+20.32470703	-58.07373047	-68.13720703	+2024
+1457970841.06929990	+14.30859375	+2.39941406	-2.67187500	+64.48974609	-62.09472656	-124.54101563	+2944	+13.66699219	+5.30859375	-3.10253906	-10.96435547	-83.49609375	+18.17138672	+3332	+13.10888672	+1.78417969	-5.55908203	+20.23681641	-58.05175781	-67.96142578	+2028
+1457970841.07340000	+14.30419922	+2.41699219	-2.66748047	+64.35791016	-62.11669922	-124.34326172	+2940	+13.66259766	+5.32177734	-3.08935547	-11.20605469	-83.45214844	+18.43505859	+3332	+13.10449219	+1.80615234	-5.55468750	+20.14892578	-58.02978516	-67.78564453	+2028
+1457970841.07760000	+14.30419922	+2.43017578	-2.66748047	+64.18212891	-62.11669922	-124.10156250	+2936	+13.65380859	+5.33056641	-3.08496094	-11.33789063	-83.36425781	+18.58886719	+3328	+13.09570313	+1.82373047	-5.55029297	+20.01708984	-57.98583984	-67.56591797	+2028
+1457970841.08180000	+14.29980469	+2.44335938	-2.66748047	+64.02832031	-62.11669922	-123.88183594	+2932	+13.64501953	+5.33935547	-3.07617188	-11.49169922	-83.32031250	+18.76464844	+3328	+13.09130859	+1.84130859	-5.54589844	+19.90722656	-57.94189453	-67.36816406	+2028
+1457970841.08590010	+14.29541016	+2.45214844	-2.66748047	+63.85253906	-62.11669922	-123.64013672	+2928	+13.63623047	+5.34814453	-3.06738281	-11.64550781	-83.25439453	+18.91845703	+3328	+13.08251953	+1.86328125	-5.54150391	+19.77539063	-57.91992188	-67.14843750	+2028
+1457970841.09010000	+14.29101563	+2.46533203	-2.67187500	+63.63281250	-62.11669922	-123.37646484	+2924	+13.62304688	+5.35693359	-3.06298828	-11.75537109	-83.16650391	+19.02832031	+3328	+13.07812500	+1.88085938	-5.53710938	+19.62158203	-57.87597656	-66.92871094	+2024
+1457970841.09430000	+14.29101563	+2.47412109	-2.67187500	+63.43505859	-62.11669922	-123.13476563	+2920	+13.61865234	+5.36132813	-3.05859375	-11.90917969	-83.10058594	+19.18212891	+3328	+13.06933594	+1.89843750	-5.53271484	+19.46777344	-57.85400391	-66.68701172	+2024
+1457970841.10260010	+14.28222656	+2.49169922	-2.67626953	+63.06152344	-62.11669922	-122.65136719	+2916	+13.59667969	+5.37890625	-3.04541016	-12.28271484	-82.99072266	+19.57763672	+3332	+13.06054688	+1.93798828	-5.51953125	+19.18212891	-57.81005859	-66.24755859	+2012
+1457970841.10680010	+14.28222656	+2.50048828	-2.67626953	+62.88574219	-62.11669922	-122.45361328	+2916	+13.59228516	+5.38769531	-3.03662109	-12.48046875	-82.94677734	+19.77539063	+3332	+13.05175781	+1.95556641	-5.51074219	+19.05029297	-57.81005859	-66.04980469	+2008
+1457970841.11089990	+14.27783203	+2.51367188	-2.67187500	+62.75390625	-62.13867188	-122.25585938	+2912	+13.58349609	+5.39648438	-3.02783203	-12.70019531	-82.90283203	+20.01708984	+3340	+13.04736328	+1.97314453	-5.50634766	+18.94042969	-57.78808594	-65.85205078	+2000
+1457970841.11509990	+14.27343750	+2.52246094	-2.66748047	+62.62207031	-62.16064453	-122.08007813	+2912	+13.57470703	+5.40966797	-3.01904297	-12.96386719	-82.85888672	+20.32470703	+3344	+13.04296875	+1.99072266	-5.49755859	+18.85253906	-57.76611328	-65.67626953	+1996
+1457970841.12340000	+14.26904297	+2.54443359	-2.64990234	+62.46826172	-62.27050781	-121.86035156	+2916	+13.56152344	+5.43164063	-2.99267578	-13.77685547	-82.81494141	+21.18164063	+3356	+13.03417969	+2.02587891	-5.47119141	+18.72070313	-57.81005859	-65.43457031	+1988
+1457970841.12760000	+14.26464844	+2.55322266	-2.63671875	+62.44628906	-62.33642578	-121.79443359	+2916	+13.55273438	+5.44482422	-2.97509766	-14.32617188	-82.83691406	+21.77490234	+3364	+13.03417969	+2.04345703	-5.45361328	+18.67675781	-57.87597656	-65.34667969	+1984
+1457970841.13170000	+14.26464844	+2.56640625	-2.61914063	+62.46826172	-62.42431641	-121.77246094	+2920	+13.54833984	+5.45800781	-2.95312500	-14.96337891	-82.85888672	+22.45605469	+3372	+13.03417969	+2.05664063	-5.43603516	+18.65478516	-57.91992188	-65.28076172	+1984
+1457970841.13590000	+14.26025391	+2.58398438	-2.60156250	+62.51220703	-62.51220703	-121.77246094	+2924	+13.54833984	+5.47558594	-2.93115234	-15.66650391	-82.88085938	+23.20312500	+3380	+13.03417969	+2.07421875	-5.41845703	+18.65478516	-58.00781250	-65.23681641	+1984
+1457970841.14010000	+14.26025391	+2.59716797	-2.57958984	+62.62207031	-62.62207031	-121.81640625	+2928	+13.54394531	+5.49316406	-2.90478516	-16.45751953	-82.90283203	+24.06005859	+3384	+13.03417969	+2.08740234	-5.40087891	+18.67675781	-58.07373047	-65.23681641	+1984
+1457970841.14840010	+14.25585938	+2.63232422	-2.51806641	+62.95166016	-62.90771484	-122.03613281	+2936	+13.53955078	+5.52832031	-2.84765625	-18.30322266	-83.01269531	+26.03759766	+3400	+13.03857422	+2.11816406	-5.36132813	+18.74267578	-58.22753906	-65.23681641	+1992
+1457970841.15260000	+14.25585938	+2.64990234	-2.49169922	+63.12744141	-63.03955078	-122.14599609	+2940	+13.53515625	+5.54589844	-2.81689453	-19.29199219	-83.07861328	+27.09228516	+3408	+13.03857422	+2.13134766	-5.33935547	+18.76464844	-58.31542969	-65.23681641	+1996
+1457970841.15669990	+14.25146484	+2.66748047	-2.45654297	+63.32519531	-63.19335938	-122.29980469	+2944	+13.53515625	+5.55908203	-2.78173828	-20.39062500	-83.12255859	+28.25683594	+3416	+13.04296875	+2.14453125	-5.31738281	+18.80859375	-58.42529297	-65.23681641	+2004
+1457970841.16090010	+14.25146484	+2.68505859	-2.42578125	+63.54492188	-63.34716797	-122.45361328	+2952	+13.53515625	+5.57666016	-2.75097656	-21.48925781	-83.18847656	+29.42138672	+3420	+13.04296875	+2.15771484	-5.29101563	+18.83056641	-58.53515625	-65.23681641	+2012
+1457970841.16510010	+14.25146484	+2.70263672	-2.39062500	+63.76464844	-63.47900391	-122.60742188	+2956	+13.53515625	+5.58984375	-2.71582031	-22.58789063	-83.25439453	+30.54199219	+3424	+13.04736328	+2.17089844	-5.26904297	+18.85253906	-58.64501953	-65.23681641	+2020
+1457970841.16919990	+14.25146484	+2.72021484	-2.35986328	+63.96240234	-63.63281250	-122.73925781	+2956	+13.53515625	+5.60302734	-2.68505859	-23.64257813	-83.32031250	+31.68457031	+3428	+13.05175781	+2.18408203	-5.24707031	+18.85253906	-58.73291016	-65.21484375	+2032
+1457970841.17339990	+14.24707031	+2.73779297	-2.33349609	+64.13818359	-63.74267578	-122.84912109	+2960	+13.53076172	+5.61621094	-2.64990234	-24.65332031	-83.36425781	+32.73925781	+3432	+13.05175781	+2.19726563	-5.22509766	+18.83056641	-58.82080078	-65.17089844	+2040
+1457970841.18170000	+14.24267578	+2.75976563	-2.28515625	+64.35791016	-63.94042969	-122.98095703	+2960	+13.52636719	+5.63818359	-2.59716797	-26.34521484	-83.43017578	+34.54101563	+3436	+13.05175781	+2.21923828	-5.18994141	+18.76464844	-58.93066406	-65.01708984	+2056
+1457970841.19010000	+14.23388672	+2.77734375	-2.24560547	+64.40185547	-64.09423828	-122.95898438	+2960	+13.51757813	+5.64697266	-2.54882813	-27.64160156	-83.45214844	+35.88134766	+3436	+13.04736328	+2.24121094	-5.15478516	+18.58886719	-59.01855469	-64.77539063	+2068
+1457970841.19420000	+14.23388672	+2.78173828	-2.23242188	+64.35791016	-64.13818359	-122.89306641	+2956	+13.51318359	+5.65136719	-2.53125000	-27.94921875	-83.45214844	+36.21093750	+3436	+13.04296875	+2.25439453	-5.14160156	+18.47900391	-59.04052734	-64.59960938	+2076
+1457970841.19840000	+14.22949219	+2.78613281	-2.22363281	+64.27001953	-64.18212891	-122.80517578	+2956	+13.50878906	+5.65576172	-2.51806641	-28.21289063	-83.43017578	+36.47460938	+3436	+13.04296875	+2.26318359	-5.12841797	+18.34716797	-59.08447266	-64.42382813	+2080
+1457970841.20250010	+14.22509766	+2.78613281	-2.21484375	+64.16015625	-64.22607422	-122.67333984	+2952	+13.50000000	+5.66015625	-2.50488281	-28.43261719	-83.40820313	+36.71630859	+3436	+13.03857422	+2.27197266	-5.11523438	+18.21533203	-59.10644531	-64.24804688	+2080
+1457970841.21090010	+14.22070313	+2.78613281	-2.20605469	+63.85253906	-64.24804688	-122.36572266	+2944	+13.48681641	+5.66455078	-2.48291016	-28.49853516	-83.32031250	+36.82617188	+3436	+13.02978516	+2.29394531	-5.09326172	+17.90771484	-59.08447266	-63.83056641	+2080
+1457970841.21499990	+14.21630859	+2.78613281	-2.20166016	+63.67675781	-64.24804688	-122.18994141	+2944	+13.47802734	+5.66455078	-2.47412109	-28.45458984	-83.27636719	+36.78222656	+3436	+13.02539063	+2.30273438	-5.08447266	+17.75390625	-59.06250000	-63.61083984	+2076
+1457970841.21919990	+14.21191406	+2.78173828	-2.19726563	+63.50097656	-64.27001953	-122.01416016	+2940	+13.47363281	+5.66455078	-2.46533203	-28.32275391	-83.23242188	+36.65039063	+3436	+13.01660156	+2.31152344	-5.07568359	+17.60009766	-59.04052734	-63.41308594	+2072
+1457970841.22340010	+14.20751953	+2.78173828	-2.19287109	+63.32519531	-64.27001953	-121.86035156	+2940	+13.46484375	+5.66455078	-2.45654297	-28.16894531	-83.18847656	+36.49658203	+3436	+13.01220703	+2.32031250	-5.06689453	+17.44628906	-59.04052734	-63.21533203	+2068
+1457970841.22750000	+14.20312500	+2.77734375	-2.18847656	+63.14941406	-64.29199219	-121.68457031	+2940	+13.46044922	+5.66455078	-2.44775391	-28.08105469	-83.14453125	+36.38671875	+3440	+13.00781250	+2.32470703	-5.05371094	+17.29248047	-59.04052734	-63.03955078	+2064
+1457970841.23169990	+14.20312500	+2.77294922	-2.17968750	+62.97363281	-64.31396484	-121.50878906	+2944	+13.45605469	+5.66015625	-2.43896484	-27.97119141	-83.10058594	+36.27685547	+3440	+13.00341797	+2.33349609	-5.04052734	+17.16064453	-59.04052734	-62.86376953	+2060
+1457970841.23589990	+14.19873047	+2.76855469	-2.17529297	+62.79785156	-64.33593750	-121.35498047	+2944	+13.45166016	+5.66455078	-2.43017578	-27.86132813	-83.03466797	+36.16699219	+3444	+12.99902344	+2.34228516	-5.02734375	+17.02880859	-59.04052734	-62.70996094	+2052
+1457970841.24420000	+14.19433594	+2.76855469	-2.15332031	+62.60009766	-64.40185547	-121.15722656	+2944	+13.44287109	+5.66894531	-2.39501953	-28.03710938	-82.99072266	+36.36474609	+3452	+12.99462891	+2.35546875	-5.00097656	+16.85302734	-59.06250000	-62.46826172	+2040
+1457970841.24840000	+14.18994141	+2.76855469	-2.14013672	+62.55615234	-64.44580078	-121.09130859	+2948	+13.43847656	+5.67333984	-2.37744141	-28.19091797	-82.94677734	+36.51855469	+3456	+12.99023438	+2.35986328	-4.98779297	+16.78710938	-59.08447266	-62.38037109	+2032
+1457970841.25250010	+14.18994141	+2.77294922	-2.12255859	+62.53417969	-64.51171875	-121.04736328	+2952	+13.43847656	+5.67773438	-2.35546875	-28.45458984	-82.94677734	+36.80419922	+3460	+12.99023438	+2.36425781	-4.97021484	+16.74316406	-59.10644531	-62.29248047	+2028
+1457970841.25670000	+14.18554688	+2.77294922	-2.10498047	+62.53417969	-64.59960938	-121.02539063	+2952	+13.43847656	+5.67773438	-2.32910156	-28.93798828	-82.94677734	+37.28759766	+3464	+12.99023438	+2.37304688	-4.95263672	+16.69921875	-59.15039063	-62.22656250	+2024
+1457970841.26090000	+14.18554688	+2.77734375	-2.08300781	+62.57812500	-64.70947266	-121.04736328	+2956	+13.43847656	+5.68212891	-2.30273438	-29.46533203	-82.94677734	+37.83691406	+3468	+12.99023438	+2.37744141	-4.93066406	+16.67724609	-59.21630859	-62.20458984	+2024
+1457970841.26500010	+14.18554688	+2.78613281	-2.05664063	+62.68798828	-64.79736328	-121.11328125	+2960	+13.44287109	+5.69091797	-2.27197266	-30.08056641	-82.94677734	+38.47412109	+3476	+12.99462891	+2.38183594	-4.91308594	+16.65527344	-59.28222656	-62.18261719	+2020
+1457970841.26920010	+14.18115234	+2.79492188	-2.03027344	+62.79785156	-64.90722656	-121.20117188	+2964	+13.44287109	+5.69970703	-2.24121094	-30.87158203	-82.96875000	+39.30908203	+3480	+12.99462891	+2.38623047	-4.89111328	+16.65527344	-59.34814453	-62.16064453	+2020
+1457970841.27329990	+14.18115234	+2.80371094	-2.00390625	+62.95166016	-65.01708984	-121.28906250	+2968	+13.44726563	+5.70849609	-2.21044922	-31.64062500	-82.96875000	+40.10009766	+3484	+12.99902344	+2.39062500	-4.87353516	+16.63330078	-59.41406250	-62.13867188	+2020
+1457970841.28169990	+14.18115234	+2.82128906	-1.95117188	+63.25927734	-65.23681641	-121.50878906	+2976	+13.45166016	+5.72167969	-2.14453125	-33.33251953	-82.99072266	+41.85791016	+3488	+13.00341797	+2.40380859	-4.83837891	+16.63330078	-59.50195313	-62.09472656	+2028
+1457970841.28580000	+14.18115234	+2.83007813	-1.92480469	+63.43505859	-65.34667969	-121.61865234	+2976	+13.45166016	+5.72607422	-2.11376953	-34.25537109	-82.99072266	+42.80273438	+3492	+13.00341797	+2.40820313	-4.81640625	+16.63330078	-59.54589844	-62.07275391	+2032
+1457970841.29000000	+14.18115234	+2.83886719	-1.89843750	+63.56689453	-65.43457031	-121.70654297	+2980	+13.45605469	+5.73046875	-2.08740234	-34.93652344	-82.94677734	+43.50585938	+3488	+13.00781250	+2.41259766	-4.79882813	+16.58935547	-59.61181641	-62.02880859	+2036
+1457970841.29419990	+14.18115234	+2.84765625	-1.88085938	+63.67675781	-65.50048828	-121.77246094	+2980	+13.45605469	+5.73486328	-2.06542969	-35.61767578	-82.92480469	+44.20898438	+3488	+13.00781250	+2.42138672	-4.78564453	+16.54541016	-59.63378906	-61.94091797	+2044
+1457970841.29830000	+14.18115234	+2.85205078	-1.85888672	+63.76464844	-65.56640625	-121.83837891	+2980	+13.45605469	+5.73925781	-2.04345703	-36.29882813	-82.85888672	+44.91210938	+3488	+13.01220703	+2.42578125	-4.77246094	+16.47949219	-59.65576172	-61.87500000	+2052
+1457970841.30250000	+14.18115234	+2.85644531	-1.84570313	+63.83056641	-65.61035156	-121.88232422	+2976	+13.45605469	+5.74365234	-2.03027344	-36.78222656	-82.79296875	+45.39550781	+3484	+13.01220703	+2.42578125	-4.75927734	+16.41357422	-59.65576172	-61.80908203	+2056
+1457970841.31080010	+14.18115234	+2.86523438	-1.82373047	+63.87451172	-65.65429688	-121.83837891	+2972	+13.45605469	+5.74804688	-2.00830078	-37.37548828	-82.63916016	+45.98876953	+3476	+13.01220703	+2.43457031	-4.74169922	+16.25976563	-59.58984375	-61.58935547	+2064
+1457970841.31920000	+14.18115234	+2.86962891	-1.81933594	+63.74267578	-65.61035156	-121.64062500	+2964	+13.45605469	+5.74365234	-1.99951172	-37.44140625	-82.44140625	+46.01074219	+3468	+13.00781250	+2.44335938	-4.73291016	+16.01806641	-59.45800781	-61.30371094	+2072
+1457970841.32329990	+14.18115234	+2.86962891	-1.81933594	+63.63281250	-65.56640625	-121.50878906	+2964	+13.45605469	+5.73925781	-1.99511719	-37.44140625	-82.35351563	+45.96679688	+3464	+13.00341797	+2.44335938	-4.73291016	+15.88623047	-59.37011719	-61.17187500	+2072
+1457970841.33170010	+14.18115234	+2.86083984	-1.82812500	+63.34716797	-65.47851563	-121.22314453	+2960	+13.45166016	+5.73046875	-2.00390625	-37.02392578	-82.11181641	+45.48339844	+3460	+12.99902344	+2.44775391	-4.73291016	+15.57861328	-59.19433594	-60.84228516	+2076
+1457970841.33579990	+14.18115234	+2.86083984	-1.83691406	+63.19335938	-65.43457031	-121.09130859	+2960	+13.45166016	+5.72607422	-2.00830078	-36.73828125	-82.00195313	+45.13183594	+3460	+12.99462891	+2.44775391	-4.73730469	+15.44677734	-59.08447266	-60.68847656	+2072
+1457970841.33999990	+14.18115234	+2.85644531	-1.84130859	+63.01757813	-65.36865234	-120.91552734	+2960	+13.45166016	+5.72167969	-2.01269531	-36.45263672	-81.87011719	+44.80224609	+3460	+12.99023438	+2.45214844	-4.73730469	+15.31494141	-58.97460938	-60.53466797	+2072
+1457970841.34419990	+14.18115234	+2.85205078	-1.85009766	+62.86376953	-65.30273438	-120.78369141	+2964	+13.45166016	+5.71728516	-2.02148438	-36.14501953	-81.78222656	+44.45068359	+3460	+12.98583984	+2.45214844	-4.74169922	+15.18310547	-58.86474609	-60.40283203	+2068
+1457970841.34830000	+14.18115234	+2.84765625	-1.85888672	+62.68798828	-65.23681641	-120.60791016	+2964	+13.44726563	+5.71289063	-2.02587891	-35.77148438	-81.65039063	+44.03320313	+3464	+12.98144531	+2.45214844	-4.74169922	+15.05126953	-58.77685547	-60.27099609	+2060
+1457970841.35250000	+14.18115234	+2.84326172	-1.86767578	+62.51220703	-65.17089844	-120.45410156	+2964	+13.44726563	+5.70849609	-2.03027344	-35.39794922	-81.54052734	+43.59375000	+3464	+12.97705078	+2.45214844	-4.74609375	+14.94140625	-58.66699219	-60.11718750	+2056
+1457970841.35660000	+14.18554688	+2.83886719	-1.87207031	+62.35839844	-65.12695313	-120.30029297	+2968	+13.44726563	+5.70410156	-2.03906250	-34.98046875	-81.43066406	+43.15429688	+3468	+12.97265625	+2.45654297	-4.75048828	+14.80957031	-58.57910156	-60.00732422	+2048
+1457970841.36500000	+14.18554688	+2.83447266	-1.88525391	+62.05078125	-65.01708984	-120.05859375	+2972	+13.44726563	+5.69531250	-2.04345703	-34.23339844	-81.21093750	+42.31933594	+3472	+12.96386719	+2.45654297	-4.75488281	+14.63378906	-58.42529297	-59.83154297	+2036
+1457970841.36910010	+14.18554688	+2.83007813	-1.88964844	+61.94091797	-64.97314453	-119.97070313	+2972	+13.44726563	+5.69531250	-2.04785156	-33.79394531	-81.10107422	+41.87988281	+3472	+12.96386719	+2.45654297	-4.75488281	+14.58984375	-58.38134766	-59.78759766	+2028
+1457970841.37330010	+14.18554688	+2.83007813	-1.89404297	+61.83105469	-64.95117188	-119.88281250	+2972	+13.44726563	+5.69531250	-2.04785156	-33.33251953	-80.99121094	+41.41845703	+3476	+12.96386719	+2.45654297	-4.75488281	+14.52392578	-58.35937500	-59.74365234	+2016
+1457970841.37750010	+14.18554688	+2.83007813	-1.89404297	+61.74316406	-64.92919922	-119.79492188	+2972	+13.44726563	+5.69970703	-2.03906250	-32.95898438	-80.92529297	+41.06689453	+3476	+12.96386719	+2.46093750	-4.75488281	+14.50195313	-58.33740234	-59.69970703	+2012
+1457970841.38159990	+14.18554688	+2.83007813	-1.88964844	+61.67724609	-64.92919922	-119.75097656	+2976	+13.44726563	+5.70849609	-2.03466797	-32.38769531	-80.81542969	+40.56152344	+3480	+12.96386719	+2.46093750	-4.75488281	+14.50195313	-58.31542969	-59.69970703	+2004
+1457970841.38579990	+14.18554688	+2.83007813	-1.88964844	+61.63330078	-64.92919922	-119.70703125	+2976	+13.45166016	+5.71289063	-2.02587891	-31.77246094	-80.72753906	+40.03417969	+3484	+12.96386719	+2.46093750	-4.75048828	+14.47998047	-58.31542969	-59.69970703	+1996
+1457970841.39000010	+14.18554688	+2.83447266	-1.88525391	+61.58935547	-64.95117188	-119.66308594	+2976	+13.45166016	+5.71728516	-2.01269531	-31.22314453	-80.68359375	+39.57275391	+3488	+12.96386719	+2.46533203	-4.74609375	+14.47998047	-58.31542969	-59.72167969	+1992
+1457970841.39410000	+14.18994141	+2.83886719	-1.88085938	+61.56738281	-64.99511719	-119.61914063	+2980	+13.45605469	+5.72607422	-1.99511719	-30.36621094	-80.59570313	+38.84765625	+3492	+12.96826172	+2.46533203	-4.74609375	+14.47998047	-58.33740234	-59.74365234	+1988
+1457970841.39829990	+14.18994141	+2.84326172	-1.87207031	+61.52343750	-65.03906250	-119.57519531	+2980	+13.46044922	+5.73925781	-1.98193359	-29.53125000	-80.55175781	+38.14453125	+3496	+12.96826172	+2.46533203	-4.74169922	+14.50195313	-58.35937500	-59.76562500	+1988
+1457970841.40249990	+14.18994141	+2.84765625	-1.86328125	+61.50146484	-65.08300781	-119.50927734	+2984	+13.46044922	+5.74804688	-1.96435547	-28.67431641	-80.52978516	+37.44140625	+3500	+12.96826172	+2.46972656	-4.73730469	+14.52392578	-58.38134766	-59.80957031	+1984
+1457970841.40660000	+14.18994141	+2.85205078	-1.85449219	+61.43554688	-65.17089844	-119.42138672	+2984	+13.46484375	+5.77001953	-1.94677734	-27.18017578	-80.50781250	+36.18896484	+3504	+12.97265625	+2.46972656	-4.73291016	+14.52392578	-58.40332031	-59.83154297	+1984
+1457970841.41080000	+14.18994141	+2.86083984	-1.84570313	+61.32568359	-65.23681641	-119.26757813	+2984	+13.46484375	+5.77880859	-1.93798828	-25.70800781	-80.46386719	+34.89257813	+3504	+12.97265625	+2.46972656	-4.72851563	+14.54589844	-58.42529297	-59.87548828	+1984
+1457970841.41500000	+14.18994141	+2.86523438	-1.83691406	+61.19384766	-65.32470703	-119.06982422	+2988	+13.46484375	+5.78759766	-1.92480469	-24.12597656	-80.46386719	+33.48632813	+3504	+12.97265625	+2.47412109	-4.72851563	+14.56787109	-58.42529297	-59.91943359	+1988
+1457970841.42330000	+14.18554688	+2.87841797	-1.81933594	+60.49072266	-65.58837891	-118.16894531	+2988	+13.46923828	+5.80078125	-1.90722656	-20.28076172	-80.48583984	+29.97070313	+3500	+12.97265625	+2.47412109	-4.72412109	+14.61181641	-58.44726563	-59.98535156	+1992
+1457970841.42740010	+14.18994141	+2.88281250	-1.81054688	+60.00732422	-65.69824219	-117.59765625	+2988	+13.46923828	+5.80078125	-1.90722656	-18.17138672	-80.46386719	+28.01513672	+3500	+12.97265625	+2.47412109	-4.71972656	+14.61181641	-58.46923828	-60.00732422	+1996
+1457970841.43160010	+14.18994141	+2.88281250	-1.81054688	+58.97460938	-65.89599609	-116.38916016	+2984	+13.46923828	+5.80957031	-1.91162109	-15.64453125	-80.41992188	+25.66406250	+3496	+12.97265625	+2.47851563	-4.71972656	+14.61181641	-58.44726563	-60.02929688	+2000
+1457970841.43580010	+14.18994141	+2.88281250	-1.81494141	+57.96386719	-66.00585938	-115.24658203	+2984	+13.46484375	+5.80957031	-1.91601563	-13.27148438	-80.37597656	+23.46679688	+3496	+12.97265625	+2.47851563	-4.71972656	+14.58984375	-58.44726563	-60.02929688	+2000
+1457970841.43989990	+14.19433594	+2.87402344	-1.82373047	+56.93115234	-66.11572266	-114.12597656	+2984	+13.46484375	+5.81396484	-1.92919922	-10.65673828	-80.31005859	+21.00585938	+3496	+12.97265625	+2.47851563	-4.71972656	+14.56787109	-58.42529297	-60.02929688	+2004
+1457970841.44409990	+14.19433594	+2.86083984	-1.84130859	+55.15136719	-66.18164063	-112.21435547	+2984	+13.46044922	+5.81396484	-1.93798828	-7.95410156	-80.22216797	+18.45703125	+3496	+12.96826172	+2.47851563	-4.72412109	+14.54589844	-58.40332031	-60.00732422	+2008
+1457970841.45240000	+14.19873047	+2.82568359	-1.88085938	+52.27294922	-66.22558594	-109.24804688	+2988	+13.45605469	+5.80517578	-1.96875000	-2.74658203	-80.00244141	+13.51318359	+3496	+12.96386719	+2.47851563	-4.73291016	+14.43603516	-58.31542969	-59.89746094	+2016
+1457970841.45660000	+14.20312500	+2.80810547	-1.90283203	+50.69091797	-66.22558594	-107.62207031	+2992	+13.45166016	+5.80078125	-1.98193359	-0.30761719	-79.89257813	+11.18408203	+3500	+12.95947266	+2.47851563	-4.73730469	+14.37011719	-58.24951172	-59.83154297	+2020
+1457970841.46079990	+14.20312500	+2.79052734	-1.92041016	+49.13085938	-66.22558594	-106.04003906	+2992	+13.44726563	+5.80517578	-1.99511719	+2.10937500	-79.76074219	+8.94287109	+3504	+12.95507813	+2.47851563	-4.74169922	+14.28222656	-58.20556641	-59.74365234	+2024
+1457970841.46490000	+14.20751953	+2.77294922	-1.94238281	+47.54882813	-66.20361328	-104.43603516	+2996	+13.44287109	+5.80517578	-2.01269531	+4.46044922	-79.58496094	+6.74560547	+3508	+12.94628906	+2.47851563	-4.74609375	+14.17236328	-58.13964844	-59.63378906	+2024
+1457970841.46910000	+14.21191406	+2.75097656	-1.96435547	+45.90087891	-66.13769531	-102.81005859	+2996	+13.43847656	+5.80517578	-2.03027344	+6.74560547	-79.40917969	+4.61425781	+3508	+12.94189453	+2.47851563	-4.75488281	+14.06250000	-58.07373047	-59.52392578	+2024
+1457970841.47330000	+14.21630859	+2.73339844	-1.98632813	+44.27490234	-66.07177734	-101.18408203	+3000	+13.42968750	+5.80517578	-2.04785156	+8.92089844	-79.18945313	+2.59277344	+3512	+12.93750000	+2.47851563	-4.76367188	+13.93066406	-58.00781250	-59.39208984	+2024
+1457970841.47740010	+14.22070313	+2.71582031	-2.00830078	+42.67089844	-66.00585938	-99.58007813	+3000	+13.42529297	+5.80517578	-2.06542969	+11.00830078	-78.99169922	+0.65917969	+3516	+12.93310547	+2.47851563	-4.76806641	+13.79882813	-57.91992188	-59.23828125	+2024
+1457970841.48160000	+14.22070313	+2.69824219	-2.02587891	+41.08886719	-65.91796875	-98.02001953	+3000	+13.42089844	+5.80517578	-2.07861328	+13.00781250	-78.79394531	-1.18652344	+3516	+12.92431641	+2.47412109	-4.78125000	+13.62304688	-57.81005859	-59.04052734	+2024
+1457970841.48580000	+14.22070313	+2.68066406	-2.03906250	+39.55078125	-65.83007813	-96.48193359	+3000	+13.41210938	+5.80957031	-2.09179688	+14.89746094	-78.55224609	-2.90039063	+3524	+12.91992188	+2.47412109	-4.79443359	+13.44726563	-57.70019531	-58.84277344	+2020
+1457970841.48990010	+14.22509766	+2.66748047	-2.05664063	+38.05664063	-65.72021484	-94.98779297	+3000	+13.40771484	+5.81835938	-2.10058594	+16.63330078	-78.35449219	-4.46044922	+3524	+12.91113281	+2.46972656	-4.80322266	+13.27148438	-57.59033203	-58.62304688	+2016
+1457970841.49830010	+14.23388672	+2.64111328	-2.08300781	+35.28808594	-65.52246094	-92.24121094	+3000	+13.39453125	+5.83593750	-2.12255859	+19.99511719	-77.87109375	-7.47070313	+3532	+12.89355469	+2.46093750	-4.83398438	+12.72216797	-57.28271484	-58.00781250	+2012
+1457970841.50239990	+14.23828125	+2.63232422	-2.09619141	+34.03564453	-65.41259766	-90.98876953	+2996	+13.39453125	+5.84472656	-2.13134766	+21.57714844	-77.62939453	-8.89892578	+3536	+12.88476563	+2.45654297	-4.84716797	+12.52441406	-57.15087891	-57.78808594	+2008
+1457970841.51070000	+14.24267578	+2.61474609	-2.12255859	+31.61865234	-65.10498047	-88.54980469	+2992	+13.38574219	+5.86669922	-2.15771484	+24.63134766	-77.05810547	-11.66748047	+3540	+12.87158203	+2.44775391	-4.88232422	+12.12890625	-56.84326172	-57.30468750	+2000
+1457970841.51490000	+14.24707031	+2.61035156	-2.13574219	+30.52001953	-64.92919922	-87.45117188	+2988	+13.38574219	+5.87548828	-2.17089844	+26.10351563	-76.75048828	-12.96386719	+3540	+12.86279297	+2.43896484	-4.89550781	+11.99707031	-56.68945313	-57.15087891	+2000
+1457970841.51910000	+14.24707031	+2.60595703	-2.14892578	+29.46533203	-64.75341797	-86.35253906	+2988	+13.38134766	+5.88867188	-2.18408203	+27.48779297	-76.46484375	-14.21630859	+3540	+12.85839844	+2.43457031	-4.91308594	+11.90917969	-56.53564453	-56.99707031	+2000
+1457970841.52320000	+14.25146484	+2.59716797	-2.15771484	+28.49853516	-64.57763672	-85.34179688	+2984	+13.37695313	+5.89746094	-2.19726563	+28.82812500	-76.15722656	-15.42480469	+3540	+12.84960938	+2.42578125	-4.92626953	+11.82128906	-56.38183594	-56.90917969	+2000
+1457970841.52740000	+14.25585938	+2.59277344	-2.17529297	+27.59765625	-64.35791016	-84.41894531	+2980	+13.37255859	+5.90625000	-2.21923828	+30.03662109	-75.78369141	-16.52343750	+3544	+12.84521484	+2.41699219	-4.93945313	+11.77734375	-56.22802734	-56.82128906	+2004
+1457970841.53570010	+14.26025391	+2.58398438	-2.21044922	+25.92773438	-63.83056641	-82.66113281	+2976	+13.37255859	+5.92382813	-2.26318359	+32.25585938	-75.14648438	-18.54492188	+3540	+12.83203125	+2.39941406	-4.97460938	+11.75537109	-55.92041016	-56.73339844	+2012
+1457970841.53990010	+14.26025391	+2.57958984	-2.23681641	+25.22460938	-63.52294922	-81.91406250	+2976	+13.37255859	+5.92822266	-2.29833984	+33.20068359	-74.70703125	-19.40185547	+3544	+12.82324219	+2.39062500	-4.99218750	+11.77734375	-55.74462891	-56.73339844	+2016
+1457970841.54410000	+14.26025391	+2.57958984	-2.26318359	+24.56542969	-63.19335938	-81.16699219	+2972	+13.36816406	+5.93261719	-2.32470703	+34.07958984	-74.35546875	-20.19287109	+3540	+12.81445313	+2.37744141	-5.01416016	+11.82128906	-55.52490234	-56.73339844	+2024
+1457970841.54819990	+14.26464844	+2.56640625	-2.28955078	+23.95019531	-62.86376953	-80.50781250	+2972	+13.36376953	+5.93261719	-2.35986328	+34.87060547	-73.98193359	-20.91796875	+3540	+12.80566406	+2.36865234	-5.04052734	+11.88720703	-55.30517578	-56.75537109	+2032
+1457970841.55240010	+14.26464844	+2.55761719	-2.32470703	+23.42285156	-62.44628906	-79.95849609	+2972	+13.35937500	+5.92822266	-2.40380859	+35.44189453	-73.52050781	-21.42333984	+3544	+12.79248047	+2.35546875	-5.06250000	+11.95312500	-55.06347656	-56.77734375	+2040
+1457970841.55660010	+14.26464844	+2.54882813	-2.36425781	+22.93945313	-62.02880859	-79.38720703	+2972	+13.35498047	+5.92382813	-2.44335938	+35.94726563	-73.21289063	-21.88476563	+3544	+12.77490234	+2.33789063	-5.09765625	+12.01904297	-54.75585938	-56.77734375	+2048
+1457970841.56069990	+14.26464844	+2.53564453	-2.39941406	+22.54394531	-61.63330078	-78.94775391	+2972	+13.35058594	+5.91503906	-2.47851563	+36.40869141	-72.88330078	-22.30224609	+3544	+12.76171875	+2.32031250	-5.12841797	+12.08496094	-54.47021484	-56.77734375	+2056
+1457970841.56489990	+14.26464844	+2.52685547	-2.44775391	+22.25830078	-61.14990234	-78.59619141	+2976	+13.34179688	+5.90625000	-2.53564453	+36.58447266	-72.42187500	-22.47802734	+3548	+12.74414063	+2.30273438	-5.15917969	+12.12890625	-54.18457031	-56.79931641	+2064
+1457970841.56909990	+14.26464844	+2.51806641	-2.49609375	+21.99462891	-60.66650391	-78.22265625	+2976	+13.33740234	+5.89746094	-2.57958984	+36.73828125	-72.11425781	-22.58789063	+3548	+12.72656250	+2.28515625	-5.20312500	+12.21679688	-53.76708984	-56.79931641	+2072
+1457970841.57320000	+14.26464844	+2.50048828	-2.54443359	+21.79687500	-60.18310547	-77.98095703	+2980	+13.33300781	+5.88427734	-2.62792969	+36.80419922	-71.74072266	-22.65380859	+3552	+12.70458984	+2.26318359	-5.24267578	+12.28271484	-53.41552734	-56.79931641	+2076
+1457970841.57740000	+14.26464844	+2.48730469	-2.60156250	+21.68701172	-59.65576172	-77.80517578	+2984	+13.32421875	+5.87109375	-2.68945313	+36.76025391	-71.32324219	-22.58789063	+3556	+12.68701172	+2.24560547	-5.28222656	+12.34863281	-53.04199219	-56.82128906	+2080
+1457970841.58570000	+14.26025391	+2.45654297	-2.71142578	+21.55517578	-58.60107422	-77.47558594	+2988	+13.30664063	+5.84033203	-2.79052734	+36.58447266	-70.70800781	-22.39013672	+3560	+12.63427734	+2.19726563	-5.37451172	+12.48046875	-52.11914063	-56.82128906	+2084
+1457970841.58990000	+14.26025391	+2.43457031	-2.77294922	+21.55517578	-58.05175781	-77.38769531	+2992	+13.29785156	+5.82275391	-2.84765625	+36.34277344	-70.31250000	-22.14843750	+3564	+12.61230469	+2.17529297	-5.41406250	+12.52441406	-51.70166016	-56.79931641	+2080
+1457970841.59400010	+14.25585938	+2.42138672	-2.83886719	+21.57714844	-57.48046875	-77.27783203	+2996	+13.29345703	+5.80957031	-2.90039063	+36.12304688	-70.00488281	-21.90673828	+3564	+12.58593750	+2.14453125	-5.46240234	+12.56835938	-51.21826172	-56.82128906	+2080
+1457970841.59820010	+14.25585938	+2.40380859	-2.90039063	+21.66503906	-56.90917969	-77.25585938	+3000	+13.28466797	+5.78759766	-2.96191406	+35.81542969	-69.65332031	-21.62109375	+3568	+12.56835938	+2.11816406	-5.50634766	+12.61230469	-50.77880859	-56.84326172	+2076
+1457970841.60240010	+14.25585938	+2.38623047	-2.96630859	+21.77490234	-56.35986328	-77.25585938	+3000	+13.27587891	+5.76562500	-3.02343750	+35.46386719	-69.27978516	-21.26953125	+3572	+12.54199219	+2.08740234	-5.55029297	+12.67822266	-50.31738281	-56.90917969	+2068
+1457970841.60649990	+14.25585938	+2.37304688	-3.03222656	+21.90673828	-55.74462891	-77.23388672	+3004	+13.26708984	+5.74804688	-3.08496094	+35.11230469	-68.88427734	-20.91796875	+3572	+12.52001953	+2.06103516	-5.60302734	+12.74414063	-49.79003906	-56.95312500	+2064
+1457970841.61069990	+14.25146484	+2.35107422	-3.09814453	+22.01660156	-55.15136719	-77.21191406	+3008	+13.26269531	+5.72607422	-3.15087891	+34.69482422	-68.48876953	-20.52246094	+3576	+12.49804688	+2.03027344	-5.65136719	+12.78808594	-49.26269531	-56.99707031	+2056
+1457970841.61490010	+14.25146484	+2.33349609	-3.16406250	+22.12646484	-54.55810547	-77.21191406	+3008	+13.25390625	+5.70410156	-3.21679688	+34.27734375	-68.09326172	-20.10498047	+3576	+12.47167969	+1.99951172	-5.69531250	+12.87597656	-48.73535156	-57.08496094	+2048
+1457970841.61900000	+14.24707031	+2.31152344	-3.22998047	+22.25830078	-53.94287109	-77.18994141	+3008	+13.24511719	+5.67773438	-3.29150391	+33.79394531	-67.63183594	-19.64355469	+3580	+12.44970703	+1.96435547	-5.74365234	+12.94189453	-48.18603516	-57.19482422	+2044
+1457970841.62739990	+14.24707031	+2.27197266	-3.36621094	+22.54394531	-52.71240234	-77.18994141	+3012	+13.23632813	+5.62060547	-3.43212891	+32.87109375	-66.73095703	-18.76464844	+3580	+12.40136719	+1.88525391	-5.83593750	+13.13964844	-47.08740234	-57.48046875	+2036
+1457970841.63150000	+14.24267578	+2.25439453	-3.43212891	+22.67578125	-52.05322266	-77.18994141	+3012	+13.22753906	+5.58984375	-3.51562500	+32.32177734	-66.18164063	-18.25927734	+3584	+12.37500000	+1.84570313	-5.88867188	+13.22753906	-46.47216797	-57.61230469	+2036
+1457970841.63570000	+14.24267578	+2.23242188	-3.50244141	+22.82958984	-51.39404297	-77.21191406	+3012	+13.22753906	+5.55468750	-3.59472656	+31.83837891	-65.67626953	-17.84179688	+3580	+12.35302734	+1.80175781	-5.93701172	+13.33740234	-45.87890625	-57.83203125	+2036
+1457970841.63990000	+14.24267578	+2.21044922	-3.56835938	+22.98339844	-50.75683594	-77.23388672	+3008	+13.22314453	+5.52392578	-3.66503906	+31.42089844	-65.21484375	-17.49023438	+3576	+12.33105469	+1.75781250	-5.98535156	+13.51318359	-45.28564453	-58.05175781	+2032
+1457970841.64400010	+14.23828125	+2.18847656	-3.63867188	+23.13720703	-50.03173828	-77.25585938	+3008	+13.22314453	+5.48876953	-3.74853516	+31.00341797	-64.64355469	-17.09472656	+3576	+12.30468750	+1.71826172	-6.03808594	+13.66699219	-44.62646484	-58.22753906	+2032
+1457970841.64820000	+14.23828125	+2.16650391	-3.71337891	+23.26904297	-49.30664063	-77.25585938	+3004	+13.21875000	+5.44921875	-3.82324219	+30.62988281	-64.11621094	-16.80908203	+3572	+12.27832031	+1.66552734	-6.09082031	+13.82080078	-43.96728516	-58.46923828	+2036
+1457970841.65240000	+14.23388672	+2.14013672	-3.78369141	+23.44482422	-48.58154297	-77.29980469	+3004	+13.21435547	+5.41406250	-3.90234375	+30.30029297	-63.56689453	-16.54541016	+3568	+12.24755859	+1.61718750	-6.14794922	+14.01855469	-43.28613281	-58.68896484	+2040
+1457970841.65650010	+14.22949219	+2.11816406	-3.85400391	+23.62060547	-47.85644531	-77.29980469	+3000	+13.20996094	+5.37011719	-3.99023438	+29.94873047	-62.92968750	-16.25976563	+3564	+12.22119141	+1.57324219	-6.20068359	+14.21630859	-42.60498047	-58.90869141	+2044
+1457970841.66479990	+14.22070313	+2.06542969	-4.00341797	+24.08203125	-46.36230469	-77.45361328	+2996	+13.20556641	+5.27783203	-4.16162109	+29.39941406	-61.78710938	-15.90820313	+3556	+12.16406250	+1.45898438	-6.31054688	+14.63378906	-41.24267578	-59.50195313	+2052
+1457970841.66899990	+14.21630859	+2.03906250	-4.08691406	+24.32373047	-45.54931641	-77.51953125	+2992	+13.19677734	+5.22949219	-4.26269531	+29.11376953	-61.06201172	-15.71044922	+3556	+12.13330078	+1.40625000	-6.36767578	+14.85351563	-40.51757813	-59.74365234	+2056
+1457970841.67319990	+14.20751953	+2.01269531	-4.16601563	+24.60937500	-44.75830078	-77.62939453	+2988	+13.19238281	+5.18115234	-4.35498047	+28.89404297	-60.44677734	-15.60058594	+3548	+12.10253906	+1.34472656	-6.42480469	+15.07324219	-39.79248047	-60.05126953	+2064
+1457970841.67730000	+14.19873047	+1.98193359	-4.25390625	+24.93896484	-43.87939453	-77.76123047	+2984	+13.17919922	+5.12841797	-4.45605469	+28.71826172	-59.74365234	-15.51269531	+3544	+12.07177734	+1.28320313	-6.48632813	+15.33691406	-39.02343750	-60.35888672	+2064
+1457970841.68150000	+14.18554688	+1.95556641	-4.33740234	+25.29052734	-43.04443359	-77.87109375	+2984	+13.16601563	+5.07128906	-4.55712891	+28.52050781	-59.04052734	-15.42480469	+3540	+12.03662109	+1.22607422	-6.54785156	+15.57861328	-38.25439453	-60.60058594	+2068
+1457970841.68569990	+14.17236328	+1.92041016	-4.42529297	+25.64208984	-42.20947266	-78.02490234	+2980	+13.15283203	+5.00976563	-4.65820313	+28.32275391	-58.35937500	-15.38085938	+3536	+11.99707031	+1.15576172	-6.60937500	+15.79833984	-37.48535156	-60.90820313	+2072
+1457970841.68980000	+14.15917969	+1.88964844	-4.52197266	+26.05957031	-41.26464844	-78.22265625	+2980	+13.13525391	+4.94824219	-4.77685547	+28.10302734	-57.56835938	-15.29296875	+3532	+11.96191406	+1.08984375	-6.67089844	+16.04003906	-36.71630859	-61.21582031	+2072
+1457970841.69400000	+14.14160156	+1.85888672	-4.61425781	+26.52099609	-40.40771484	-78.37646484	+2980	+13.11767578	+4.88671875	-4.89111328	+27.86132813	-56.82128906	-15.18310547	+3532	+11.92236328	+1.02392578	-6.73242188	+16.25976563	-35.92529297	-61.47949219	+2072
+1457970841.69820000	+14.12402344	+1.82373047	-4.70654297	+26.98242188	-39.52880859	-78.59619141	+2976	+13.10009766	+4.81640625	-5.00537109	+27.66357422	-56.07421875	-15.13916016	+3528	+11.88720703	+0.94482422	-6.78955078	+16.45751953	-35.15625000	-61.80908203	+2072
+1457970841.70230010	+14.10644531	+1.78417969	-4.81201172	+27.50976563	-38.58398438	-78.83789063	+2976	+13.07373047	+4.74609375	-5.12402344	+27.44384766	-55.28320313	-15.09521484	+3524	+11.84765625	+0.87011719	-6.85107422	+16.67724609	-34.36523438	-62.13867188	+2068
+1457970841.71070000	+14.06250000	+1.70507813	-5.01416016	+28.52050781	-36.73828125	-79.25537109	+2972	+13.02539063	+4.60107422	-5.35693359	+27.04833984	-53.70117188	-15.00732422	+3512	+11.76416016	+0.71630859	-6.97851563	+17.05078125	-32.69531250	-62.68798828	+2056
+1457970841.71479990	+14.04052734	+1.66113281	-5.11962891	+29.06982422	-35.77148438	-79.49707031	+2972	+12.99902344	+4.52197266	-5.47558594	+26.82861328	-52.86621094	-14.96337891	+3508	+11.72021484	+0.63720703	-7.03564453	+17.22656250	-31.83837891	-62.97363281	+2048
+1457970841.71900010	+14.00976563	+1.62158203	-5.22070313	+29.64111328	-34.84863281	-79.69482422	+2972	+12.96826172	+4.44287109	-5.59423828	+26.60888672	-52.07519531	-14.91943359	+3500	+11.67626953	+0.55371094	-7.09716797	+17.40234375	-30.98144531	-63.21533203	+2036
+1457970841.72320010	+13.98339844	+1.57324219	-5.32177734	+30.19042969	-33.92578125	-79.91455078	+2968	+12.94189453	+4.35937500	-5.71289063	+26.38916016	-51.28417969	-14.87548828	+3492	+11.63232422	+0.46582031	-7.15429688	+17.51220703	-30.12451172	-63.50097656	+2028
+1457970841.72729990	+13.95703125	+1.52490234	-5.42285156	+30.71777344	-32.98095703	-80.11230469	+2968	+12.91552734	+4.27587891	-5.82275391	+26.16943359	-50.49316406	-14.85351563	+3484	+11.58837891	+0.37792969	-7.21142578	+17.64404297	-29.26757813	-63.78662109	+2016
+1457970841.73149990	+13.92626953	+1.47656250	-5.52392578	+31.26708984	-32.08007813	-80.28808594	+2964	+12.88916016	+4.19238281	-5.93261719	+25.94970703	-49.74609375	-14.80957031	+3476	+11.54443359	+0.29003906	-7.26416016	+17.75390625	-28.43261719	-64.00634766	+2004
+1457970841.73560000	+13.90429688	+1.41503906	-5.62500000	+31.77246094	-31.15722656	-80.46386719	+2956	+12.86279297	+4.10449219	-6.03808594	+25.75195313	-48.99902344	-14.78759766	+3464	+11.50488281	+0.19335938	-7.32128906	+17.81982422	-27.55371094	-64.27001953	+1996
+1457970841.73980000	+13.87353516	+1.35791016	-5.72167969	+32.27783203	-30.25634766	-80.66162109	+2952	+12.83203125	+4.01660156	-6.13476563	+25.62011719	-48.27392578	-14.80957031	+3448	+11.46093750	+0.09667969	-7.37402344	+17.92968750	-26.67480469	-64.51171875	+1988
+1457970841.74400000	+13.84277344	+1.30078125	-5.81396484	+32.78320313	-29.35546875	-80.77148438	+2944	+12.80566406	+3.93310547	-6.22705078	+25.46630859	-47.57080078	-14.76562500	+3432	+11.41259766	+0.00439453	-7.42675781	+18.01757813	-25.81787109	-64.70947266	+1980
+1457970841.75230000	+13.77685547	+1.17333984	-5.99853516	+33.66210938	-27.55371094	-80.94726563	+2924	+12.74853516	+3.74853516	-6.40722656	+25.15869141	-46.18652344	-14.76562500	+3396	+11.32470703	-0.20214844	-7.53222656	+18.12744141	-24.06005859	-65.14892578	+1968
+1457970841.75650000	+13.74169922	+1.11181641	-6.08203125	+34.10156250	-26.69677734	-81.01318359	+2912	+12.72656250	+3.65625000	-6.48632813	+25.02685547	-45.54931641	-14.74365234	+3376	+11.27636719	-0.29882813	-7.58056641	+18.21533203	-23.24707031	-65.30273438	+1960
+1457970841.76060010	+13.71093750	+1.04150391	-6.16992188	+34.45312500	-25.81787109	-81.03515625	+2900	+12.70019531	+3.55957031	-6.56542969	+24.89501953	-44.93408203	-14.74365234	+3356	+11.22802734	-0.41308594	-7.62890625	+18.21533203	-22.39013672	-65.52246094	+1956
+1457970841.76480010	+13.67578125	+0.96240234	-6.24902344	+34.78271484	-24.98291016	-81.07910156	+2888	+12.67382813	+3.46289063	-6.64013672	+24.78515625	-44.29687500	-14.76562500	+3336	+11.18408203	-0.52294922	-7.67285156	+18.25927734	-21.57714844	-65.74218750	+1952
+1457970841.76900010	+13.64501953	+0.88769531	-6.32812500	+35.09033203	-24.12597656	-81.05712891	+2872	+12.64746094	+3.37060547	-6.71484375	+24.69726563	-43.70361328	-14.76562500	+3312	+11.14013672	-0.62841797	-7.71679688	+18.30322266	-20.78613281	-65.87402344	+1948
+1457970841.77309990	+13.60986328	+0.80859375	-6.41601563	+35.33203125	-23.24707031	-80.99121094	+2856	+12.62109375	+3.26513672	-6.78076172	+24.56542969	-43.13232422	-14.78759766	+3288	+11.09179688	-0.74707031	-7.76074219	+18.28125000	-19.97314453	-66.04980469	+1948
+1457970841.77729990	+13.57031250	+0.72509766	-6.49072266	+35.55175781	-22.39013672	-80.92529297	+2840	+12.59033203	+3.16406250	-6.85546875	+24.47753906	-42.49511719	-14.80957031	+3264	+11.04345703	-0.86132813	-7.80029297	+18.30322266	-19.18212891	-66.22558594	+1944
+1457970841.78150010	+13.53076172	+0.64160156	-6.56542969	+35.72753906	-21.55517578	-80.83740234	+2820	+12.55957031	+3.06738281	-6.92138672	+24.38964844	-41.90185547	-14.76562500	+3240	+10.99511719	-0.97119141	-7.83984375	+18.34716797	-18.41308594	-66.33544922	+1944
+1457970841.78559990	+13.49121094	+0.54931641	-6.64013672	+35.83740234	-20.69824219	-80.70556641	+2804	+12.52880859	+2.95312500	-6.98730469	+24.25781250	-41.30859375	-14.78759766	+3216	+10.94238281	-1.09423828	-7.87939453	+18.30322266	-17.62207031	-66.46728516	+1944
+1457970841.78979990	+13.45166016	+0.45263672	-6.71923828	+35.90332031	-19.84130859	-80.57373047	+2788	+12.49365234	+2.83886719	-7.05761719	+24.12597656	-40.67138672	-14.78759766	+3196	+10.89404297	-1.22167969	-7.91455078	+18.25927734	-16.89697266	-66.59912109	+1944
+1457970841.79810000	+13.36376953	+0.24609375	-6.87304688	+35.92529297	-18.14941406	-80.26611328	+2764	+12.42333984	+2.60595703	-7.18945313	+23.81835938	-39.52880859	-14.78759766	+3148	+10.78857422	-1.46337891	-7.98486328	+18.19335938	-15.46875000	-66.77490234	+1948
+1457970841.80230000	+13.32421875	+0.14062500	-6.94775391	+35.88134766	-17.31445313	-80.11230469	+2752	+12.38378906	+2.48291016	-7.25976563	+23.66455078	-38.89160156	-14.78759766	+3124	+10.74023438	-1.58642578	-8.01123047	+18.12744141	-14.78759766	-66.88476563	+1948
+1457970841.80650000	+13.27587891	+0.03076172	-7.02246094	+35.81542969	-16.45751953	-79.93652344	+2740	+12.33984375	+2.36865234	-7.32568359	+23.51074219	-38.27636719	-14.72167969	+3100	+10.68750000	-1.70947266	-8.04199219	+18.08349609	-14.12841797	-66.90673828	+1948
+1457970841.81060000	+13.23193359	-0.08349609	-7.10156250	+35.68359375	-15.60058594	-79.76074219	+2728	+12.29589844	+2.23681641	-7.39160156	+23.26904297	-37.66113281	-14.72167969	+3080	+10.63476563	-1.83691406	-8.07275391	+17.99560547	-13.42529297	-66.95068359	+1952
+1457970841.81480000	+13.18359375	-0.20214844	-7.17626953	+35.55175781	-14.74365234	-79.56298828	+2720	+12.24755859	+2.10058594	-7.46191406	+23.04931641	-37.00195313	-14.69970703	+3060	+10.58203125	-1.96875000	-8.09472656	+17.90771484	-12.78808594	-67.01660156	+1952
+1457970841.81890010	+13.13525391	-0.32080078	-7.24658203	+35.39794922	-13.93066406	-79.38720703	+2708	+12.19921875	+1.97314453	-7.52343750	+22.85156250	-36.40869141	-14.63378906	+3036	+10.52490234	-2.09179688	-8.12109375	+17.84179688	-12.17285156	-67.01660156	+1952
+1457970841.82310010	+13.08251953	-0.44824219	-7.31689453	+35.20019531	-13.11767578	-79.23339844	+2696	+12.15527344	+1.83251953	-7.58056641	+22.56591797	-35.81542969	-14.61181641	+3016	+10.47216797	-2.22363281	-8.14306641	+17.73193359	-11.51367188	-67.03857422	+1952
+1457970841.82730010	+13.03857422	-0.57568359	-7.38281250	+35.02441406	-12.30468750	-79.07958984	+2684	+12.10253906	+1.69189453	-7.64208984	+22.30224609	-35.20019531	-14.58984375	+2992	+10.42382813	-2.35546875	-8.15625000	+17.64404297	-10.94238281	-67.10449219	+1948
+1457970841.83139990	+12.99023438	-0.69873047	-7.44873047	+34.87060547	-11.55761719	-78.90380859	+2668	+12.04980469	+1.56005859	-7.69921875	+22.06054688	-34.62890625	-14.50195313	+2968	+10.36669922	-2.48291016	-8.17382813	+17.55615234	-10.37109375	-67.10449219	+1944
+1457970841.83979990	+12.88916016	-0.95800781	-7.57177734	+34.58496094	-9.97558594	-78.66210938	+2640	+11.94873047	+1.27441406	-7.80468750	+21.48925781	-33.48632813	-14.43603516	+2920	+10.26562500	-2.75097656	-8.20019531	+17.38037109	-9.20654297	-67.17041016	+1940
+1457970841.84390000	+12.84082031	-1.08105469	-7.62451172	+34.49707031	-9.29443359	-78.50830078	+2620	+11.89599609	+1.13818359	-7.84863281	+21.22558594	-32.98095703	-14.34814453	+2888	+10.20849609	-2.88281250	-8.20898438	+17.31445313	-8.63525391	-67.17041016	+1932
+1457970841.84809990	+12.78808594	-1.21728516	-7.67724609	+34.36523438	-8.56933594	-78.39843750	+2604	+11.84326172	+0.99316406	-7.88818359	+20.89599609	-32.45361328	-14.28222656	+2860	+10.15576172	-3.01904297	-8.21777344	+17.22656250	-8.06396484	-67.17041016	+1928
+1457970841.85229990	+12.73535156	-1.34472656	-7.72558594	+34.27734375	-7.86621094	-78.31054688	+2588	+11.79052734	+0.84814453	-7.92773438	+20.61035156	-31.94824219	-14.23828125	+2832	+10.10302734	-3.15087891	-8.22216797	+17.16064453	-7.51464844	-67.21435547	+1920
+1457970841.85640000	+12.68701172	-1.46777344	-7.76074219	+34.27734375	-7.27294922	-78.20068359	+2564	+11.74218750	+0.71191406	-7.95410156	+20.34667969	-31.55273438	-14.15039063	+2800	+10.04589844	-3.28271484	-8.21777344	+17.11669922	-6.98730469	-67.23632813	+1912
+1457970841.86060000	+12.63427734	-1.59521484	-7.79589844	+34.25537109	-6.65771484	-78.11279297	+2544	+11.69384766	+0.56689453	-7.98046875	+20.06103516	-31.15722656	-14.10644531	+2764	+9.99316406	-3.41894531	-8.22216797	+17.07275391	-6.43798828	-67.25830078	+1908
+1457970841.86480000	+12.58154297	-1.72265625	-7.82666016	+34.32128906	-6.02050781	-78.06884766	+2524	+11.64550781	+0.43066406	-7.99804688	+19.81933594	-30.78369141	-14.08447266	+2732	+9.94042969	-3.55078125	-8.21777344	+17.07275391	-5.93261719	-67.32421875	+1896
+1457970841.86890010	+12.52880859	-1.83251953	-7.84863281	+34.45312500	-5.53710938	-77.98095703	+2500	+11.59716797	+0.30322266	-8.01123047	+19.57763672	-30.47607422	-13.97460938	+2692	+9.88330078	-3.68261719	-8.20898438	+17.07275391	-5.44921875	-67.36816406	+1888
+1457970841.87730000	+12.42333984	-2.07861328	-7.89257813	+34.71679688	-4.46044922	-77.89306641	+2460	+11.50048828	+0.03076172	-8.02441406	+19.11621094	-29.83886719	-13.88671875	+2616	+9.77343750	-3.95507813	-8.19580078	+17.11669922	-4.41650391	-67.47802734	+1880
+1457970841.88560010	+12.30908203	-2.30712891	-7.90136719	+35.15625000	-3.62548828	-77.78320313	+2424	+11.40820313	-0.22851563	-8.01562500	+18.72070313	-29.37744141	-13.77685547	+2536	+9.65039063	-4.21435547	-8.17382813	+17.20458984	-3.42773438	-67.54394531	+1872
+1457970841.88980010	+12.25195313	-2.42138672	-7.91015625	+35.39794922	-3.18603516	-77.71728516	+2408	+11.35986328	-0.36035156	-8.00683594	+18.54492188	-29.13574219	-13.73291016	+2500	+9.59765625	-4.34619141	-8.15625000	+17.29248047	-3.01025391	-67.60986328	+1876
+1457970841.89389990	+12.19482422	-2.52246094	-7.90576172	+35.74951172	-2.90039063	-77.69531250	+2388	+11.31591797	-0.47900391	-7.99804688	+18.36914063	-28.95996094	-13.62304688	+2460	+9.53613281	-4.47363281	-8.13427734	+17.38037109	-2.59277344	-67.67578125	+1876
+1457970841.89809990	+12.13769531	-2.63671875	-7.90136719	+36.03515625	-2.59277344	-77.67333984	+2372	+11.26757813	-0.61083984	-7.98046875	+18.19335938	-28.78417969	-13.60107422	+2424	+9.47900391	-4.60546875	-8.11669922	+17.46826172	-2.15332031	-67.71972656	+1880
+1457970841.90220000	+12.07617188	-2.74658203	-7.89697266	+36.38671875	-2.24121094	-77.65136719	+2360	+11.21923828	-0.73828125	-7.96289063	+18.06152344	-28.58642578	-13.55712891	+2388	+9.42187500	-4.73291016	-8.09472656	+17.57812500	-1.75781250	-67.80761719	+1888
+1457970841.90640000	+12.01464844	-2.84326172	-7.88818359	+36.80419922	-1.99951172	-77.58544922	+2344	+11.16650391	-0.85253906	-7.94531250	+17.92968750	-28.36669922	-13.44726563	+2352	+9.36035156	-4.86035156	-8.06835938	+17.68798828	-1.36230469	-67.85156250	+1896
+1457970841.91470000	+11.88720703	-3.05859375	-7.86621094	+37.52929688	-1.47216797	-77.45361328	+2324	+11.06103516	-1.11181641	-7.90576172	+17.55615234	-27.92724609	-13.33740234	+2296	+9.24609375	-5.11083984	-8.01562500	+17.95166016	-0.63720703	-67.89550781	+1912
+1457970841.91890000	+11.82128906	-3.15527344	-7.84863281	+37.96875000	-1.29638672	-77.36572266	+2312	+11.00390625	-1.23046875	-7.88378906	+17.38037109	-27.68554688	-13.18359375	+2268	+9.18457031	-5.22949219	-7.98046875	+18.08349609	-0.28564453	-67.91748047	+1920
+1457970841.92310000	+11.75537109	-3.26074219	-7.83105469	+38.34228516	-1.09863281	-77.29980469	+2304	+10.95117188	-1.36230469	-7.86181641	+17.16064453	-27.44384766	-13.09570313	+2244	+9.12304688	-5.34814453	-7.95410156	+18.21533203	+0.04394531	-67.89550781	+1928
+1457970841.92720010	+11.68945313	-3.36621094	-7.81347656	+38.73779297	-0.90087891	-77.23388672	+2292	+10.89404297	-1.48535156	-7.83544922	+16.94091797	-27.20214844	-13.00781250	+2220	+9.07031250	-5.47119141	-7.91015625	+18.36914063	+0.30761719	-67.93945313	+1944
+1457970841.93140010	+11.62353516	-3.45410156	-7.79150391	+39.22119141	-0.76904297	-77.10205078	+2276	+10.83691406	-1.60400391	-7.81347656	+16.69921875	-26.91650391	-12.81005859	+2196	+9.01318359	-5.58984375	-7.87060547	+18.50097656	+0.59326172	-67.96142578	+1952
+1457970841.93560000	+11.55761719	-3.55957031	-7.77392578	+39.61669922	-0.61523438	-76.99218750	+2268	+10.77978516	-1.73583984	-7.79150391	+16.43554688	-26.63085938	-12.67822266	+2172	+8.96044922	-5.70849609	-7.83544922	+18.65478516	+0.90087891	-67.91748047	+1960
+1457970841.93969990	+11.48730469	-3.65625000	-7.74755859	+40.03417969	-0.43945313	-76.88232422	+2256	+10.71826172	-1.85888672	-7.75634766	+16.14990234	-26.34521484	-12.56835938	+2156	+8.90771484	-5.82714844	-7.78710938	+18.80859375	+1.16455078	-67.91748047	+1968
+1457970841.94390010	+11.42138672	-3.74414063	-7.72119141	+40.51757813	-0.30761719	-76.68457031	+2244	+10.66113281	-1.97753906	-7.72998047	+15.84228516	-26.01562500	-12.32666016	+2136	+8.85498047	-5.93701172	-7.74316406	+18.94042969	+1.45019531	-67.87353516	+1976
+1457970841.94810010	+11.35107422	-3.84521484	-7.69921875	+40.91308594	-0.15380859	-76.50878906	+2232	+10.59960938	-2.10498047	-7.70361328	+15.49072266	-25.68603516	-12.15087891	+2116	+8.80224609	-6.04687500	-7.69921875	+19.11621094	+1.73583984	-67.76367188	+1976
+1457970841.95219990	+11.27636719	-3.94189453	-7.66845703	+41.30859375	+0.00000000	-76.33300781	+2220	+10.54248047	-2.23242188	-7.66406250	+15.13916016	-25.40039063	-11.97509766	+2104	+8.75390625	-6.15673828	-7.64648438	+19.27001953	+1.97753906	-67.71972656	+1980
+1457970841.96059990	+11.14013672	-4.11767578	-7.59375000	+42.18750000	+0.19775391	-75.95947266	+2192	+10.42822266	-2.46972656	-7.58496094	+14.39208984	-24.80712891	-11.51367188	+2072	+8.65283203	-6.36767578	-7.54101563	+19.62158203	+2.48291016	-67.54394531	+1980
+1457970841.96470000	+11.06982422	-4.20996094	-7.54980469	+42.60498047	+0.30761719	-75.80566406	+2184	+10.37548828	-2.58837891	-7.53222656	+14.01855469	-24.56542969	-11.33789063	+2064	+8.60449219	-6.47753906	-7.47949219	+19.79736328	+2.72460938	-67.47802734	+1980
+1457970841.96890000	+11.00390625	-4.28466797	-7.50585938	+43.06640625	+0.35156250	-75.58593750	+2172	+10.32275391	-2.69824219	-7.48828125	+13.64501953	-24.30175781	-11.07421875	+2048	+8.55615234	-6.57861328	-7.41796875	+19.97314453	+2.96630859	-67.39013672	+1976
+1457970841.97300000	+10.93359375	-4.37255859	-7.46191406	+43.48388672	+0.43945313	-75.38818359	+2160	+10.27001953	-2.81250000	-7.43994141	+13.24951172	-24.01611328	-10.85449219	+2040	+8.50781250	-6.67968750	-7.36523438	+20.17089844	+3.22998047	-67.21435547	+1972
+1457970841.97720000	+10.86328125	-4.45605469	-7.40917969	+43.87939453	+0.50537109	-75.19042969	+2148	+10.21728516	-2.92675781	-7.37841797	+12.87597656	-23.81835938	-10.65673828	+2032	+8.45947266	-6.78076172	-7.29931641	+20.36865234	+3.47167969	-67.08251953	+1968
+1457970841.98140000	+10.79736328	-4.52636719	-7.35205078	+44.31884766	+0.50537109	-74.97070313	+2136	+10.17333984	-3.02783203	-7.31689453	+12.50244141	-23.62060547	-10.39306641	+2020	+8.40673828	-6.87744141	-7.23339844	+20.54443359	+3.71337891	-66.95068359	+1964
+1457970841.98550010	+10.73144531	-4.60546875	-7.29931641	+44.73632813	+0.52734375	-74.77294922	+2128	+10.12500000	-3.13769531	-7.25537109	+12.12890625	-23.42285156	-10.15136719	+2012	+8.35839844	-6.96533203	-7.17626953	+20.78613281	+3.95507813	-66.73095703	+1956
+1457970841.98970010	+10.66552734	-4.68017578	-7.22900391	+45.10986328	+0.52734375	-74.61914063	+2124	+10.07666016	-3.24316406	-7.18066406	+11.77734375	-23.29101563	-9.97558594	+2008	+8.31005859	-7.06201172	-7.10595703	+21.00585938	+4.15283203	-66.59912109	+1952
+1457970841.99390010	+10.60400391	-4.74609375	-7.15869141	+45.54931641	+0.46142578	-74.46533203	+2116	+10.03710938	-3.33544922	-7.10595703	+11.44775391	-23.18115234	-9.71191406	+2000	+8.25732422	-7.15429688	-7.03564453	+21.18164063	+4.35058594	-66.44531250	+1948
+1457970841.99799990	+10.54687500	-4.81640625	-7.09277344	+45.96679688	+0.41748047	-74.28955078	+2108	+9.99755859	-3.43652344	-7.03564453	+11.11816406	-23.07128906	-9.49218750	+1996	+8.20898438	-7.23779297	-6.96972656	+21.44531250	+4.57031250	-66.20361328	+1944
+1457970842.00640010	+10.42822266	-4.94384766	-6.93457031	+46.75781250	+0.24169922	-74.02587891	+2104	+9.91845703	-3.61669922	-6.86865234	+10.52490234	-22.91748047	-9.03076172	+1988	+8.10791016	-7.41796875	-6.82910156	+21.84082031	+4.94384766	-65.80810547	+1944
+1457970842.01050000	+10.37109375	-5.00537109	-6.85986328	+47.13134766	+0.17578125	-73.85009766	+2100	+9.87890625	-3.70898438	-6.79394531	+10.21728516	-22.80761719	-8.78906250	+1984	+8.05957031	-7.49707031	-6.76318359	+22.10449219	+5.11962891	-65.52246094	+1940
+1457970842.01469990	+10.31396484	-5.06689453	-6.77197266	+47.50488281	+0.10986328	-73.74023438	+2100	+9.83935547	-3.79687500	-6.70166016	+9.93164063	-22.78564453	-8.61328125	+1988	+8.01562500	-7.58056641	-6.68408203	+22.32421875	+5.25146484	-65.30273438	+1944
+1457970842.01889990	+10.25683594	-5.11962891	-6.68847656	+47.90039063	-0.02197266	-73.58642578	+2100	+9.79980469	-3.88037109	-6.61376953	+9.64599609	-22.71972656	-8.30566406	+1984	+7.96289063	-7.65966797	-6.60937500	+22.52197266	+5.38330078	-65.08300781	+1948
+1457970842.02300000	+10.20410156	-5.17675781	-6.60937500	+48.27392578	-0.08789063	-73.43261719	+2100	+9.76464844	-3.96386719	-6.52587891	+9.36035156	-22.65380859	-8.06396484	+1984	+7.91894531	-7.73437500	-6.53906250	+22.80761719	+5.51513672	-64.75341797	+1948
+1457970842.02720000	+10.15136719	-5.23388672	-6.51269531	+48.64746094	-0.19775391	-73.36669922	+2104	+9.72949219	-4.04736328	-6.42919922	+9.09667969	-22.67578125	-7.86621094	+1988	+7.87939453	-7.80908203	-6.45556641	+23.02734375	+5.60302734	-64.55566406	+1956
+1457970842.03140000	+10.10302734	-5.28662109	-6.42480469	+48.99902344	-0.30761719	-73.19091797	+2108	+9.68994141	-4.12646484	-6.34130859	+8.81103516	-22.60986328	-7.53662109	+1988	+7.83105469	-7.88818359	-6.37646484	+23.24707031	+5.66894531	-64.31396484	+1964
+1457970842.03550000	+10.05029297	-5.33935547	-6.34570313	+49.37255859	-0.35156250	-73.01513672	+2108	+9.65478516	-4.20556641	-6.25781250	+8.52539063	-22.50000000	-7.22900391	+1988	+7.79150391	-7.95849609	-6.30175781	+23.53271484	+5.77880859	-63.98437500	+1964
+1457970842.04390000	+9.94921875	-5.44042969	-6.16552734	+50.05371094	-0.48339844	-72.68554688	+2112	+9.58007813	-4.35498047	-6.06445313	+7.95410156	-22.41210938	-6.63574219	+1996	+7.71679688	-8.10351563	-6.13037109	+23.97216797	+5.86669922	-63.50097656	+1980
+1457970842.04800010	+9.90087891	-5.48876953	-6.08642578	+50.36132813	-0.48339844	-72.44384766	+2112	+9.54492188	-4.42968750	-5.98095703	+7.66845703	-22.28027344	-6.28417969	+1996	+7.68164063	-8.16064453	-6.05566406	+24.30175781	+5.91064453	-63.17138672	+1980
+1457970842.05220010	+9.85253906	-5.54150391	-5.98974609	+50.66894531	-0.52734375	-72.31201172	+2116	+9.50976563	-4.50439453	-5.87548828	+7.38281250	-22.25830078	-6.02050781	+2004	+7.65527344	-8.22656250	-5.96337891	+24.56542969	+5.88867188	-62.95166016	+1984
+1457970842.05629990	+9.80419922	-5.58544922	-5.90185547	+50.95458984	-0.54931641	-72.11425781	+2112	+9.47021484	-4.57470703	-5.78320313	+7.05322266	-22.14843750	-5.60302734	+2004	+7.62451172	-8.29248047	-5.87548828	+24.80712891	+5.91064453	-62.70996094	+1988
+1457970842.06049990	+9.75585938	-5.62939453	-5.81835938	+51.26220703	-0.52734375	-71.82861328	+2108	+9.43505859	-4.64501953	-5.69970703	+6.76757813	-21.99462891	-5.20751953	+2004	+7.59814453	-8.34960938	-5.79638672	+25.13671875	+5.93261719	-62.38037109	+1984
+1457970842.06469990	+9.71191406	-5.67773438	-5.72167969	+51.54785156	-0.54931641	-71.71875000	+2112	+9.39990234	-4.71093750	-5.59423828	+6.52587891	-21.95068359	-4.89990234	+2008	+7.57617188	-8.41113281	-5.69970703	+25.42236328	+5.88867188	-62.18261719	+1984
+1457970842.06880000	+9.66796875	-5.72607422	-5.63818359	+51.72363281	-0.52734375	-71.47705078	+2108	+9.36474609	-4.77246094	-5.50195313	+6.21826172	-21.81884766	-4.46044922	+2008	+7.54980469	-8.47265625	-5.60302734	+25.66406250	+5.86669922	-61.96289063	+1984
+1457970842.07719990	+9.58447266	-5.80957031	-5.45800781	+52.16308594	-0.46142578	-71.01562500	+2096	+9.29882813	-4.89550781	-5.30859375	+5.75683594	-21.55517578	-3.69140625	+2008	+7.51025391	-8.57812500	-5.42724609	+26.30126953	+5.82275391	-61.36962891	+1968
+1457970842.08130000	+9.54052734	-5.85791016	-5.37011719	+52.25097656	-0.39550781	-70.77392578	+2088	+9.26367188	-4.95263672	-5.21630859	+5.49316406	-21.37939453	-3.20800781	+2004	+7.48828125	-8.63525391	-5.33496094	+26.54296875	+5.80078125	-61.12792969	+1960
+1457970842.08550000	+9.50097656	-5.89306641	-5.29101563	+52.42675781	-0.35156250	-70.46630859	+2076	+9.23291016	-5.00537109	-5.12841797	+5.27343750	-21.13769531	-2.74658203	+2000	+7.46630859	-8.67480469	-5.25146484	+26.89453125	+5.80078125	-60.75439453	+1944
+1457970842.08970000	+9.46582031	-5.93261719	-5.18994141	+52.55859375	-0.32958984	-70.33447266	+2068	+9.20654297	-5.05810547	-5.02294922	+5.11962891	-21.04980469	-2.37304688	+2000	+7.45312500	-8.72753906	-5.15478516	+27.20214844	+5.75683594	-60.51269531	+1936
+1457970842.09380010	+9.43066406	-5.98095703	-5.10205078	+52.55859375	-0.26367188	-70.11474609	+2060	+9.17138672	-5.11083984	-4.92626953	+4.92187500	-20.87402344	-1.91162109	+1996	+7.43115234	-8.77587891	-5.06250000	+27.42187500	+5.73486328	-60.24902344	+1924
+1457970842.09800000	+9.39550781	-6.01171875	-5.01855469	+52.66845703	-0.19775391	-69.80712891	+2044	+9.14501953	-5.15478516	-4.84277344	+4.79003906	-20.58837891	-1.42822266	+1988	+7.41357422	-8.81982422	-4.97900391	+27.75146484	+5.75683594	-59.87548828	+1904
+1457970842.10220000	+9.36914063	-6.04687500	-4.91748047	+52.73437500	-0.15380859	-69.69726563	+2036	+9.12304688	-5.19873047	-4.73730469	+4.72412109	-20.47851563	-1.07666016	+1984	+7.40039063	-8.86376953	-4.88232422	+28.01513672	+5.71289063	-59.58984375	+1892
+1457970842.10630010	+9.33837891	-6.09082031	-4.82519531	+52.66845703	-0.06591797	-69.49951172	+2028	+9.09228516	-5.24267578	-4.64062500	+4.59228516	-20.28076172	-0.63720703	+1980	+7.37841797	-8.91210938	-4.79443359	+28.23486328	+5.71289063	-59.28222656	+1876
+1457970842.11050010	+9.30761719	-6.11718750	-4.74609375	+52.71240234	+0.00000000	-69.21386719	+2012	+9.07031250	-5.27783203	-4.55712891	+4.52636719	-19.99511719	-0.15380859	+1968	+7.36083984	-8.94726563	-4.71093750	+28.54248047	+5.73486328	-58.88671875	+1860
+1457970842.11879990	+9.25927734	-6.18750000	-4.55273438	+52.66845703	+0.15380859	-68.90625000	+1996	+9.02636719	-5.35253906	-4.35498047	+4.41650391	-19.64355469	+0.61523438	+1960	+7.32128906	-9.02636719	-4.53955078	+28.95996094	+5.75683594	-58.18359375	+1828
+1457970842.12299990	+9.23730469	-6.21386719	-4.46484375	+52.69042969	+0.21972656	-68.64257813	+1984	+9.00439453	-5.38330078	-4.26708984	+4.41650391	-19.35791016	+1.07666016	+1952	+7.29931641	-9.05712891	-4.46044922	+29.22363281	+5.77880859	-57.76611328	+1812
+1457970842.12710000	+9.21972656	-6.24023438	-4.36816406	+52.71240234	+0.28564453	-68.53271484	+1976	+8.99121094	-5.40966797	-4.16601563	+4.48242188	-19.22607422	+1.40625000	+1944	+7.28613281	-9.09667969	-4.37695313	+29.44335938	+5.77880859	-57.43652344	+1800
+1457970842.13130000	+9.19775391	-6.27539063	-4.27587891	+52.64648438	+0.35156250	-68.35693359	+1972	+8.96484375	-5.44921875	-4.07373047	+4.43847656	-19.02832031	+1.77978516	+1940	+7.25976563	-9.13623047	-4.28906250	+29.59716797	+5.80078125	-57.08496094	+1792
+1457970842.13550000	+9.17578125	-6.29736328	-4.19238281	+52.66845703	+0.41748047	-68.11523438	+1960	+8.94726563	-5.47119141	-3.98583984	+4.48242188	-18.76464844	+2.19726563	+1932	+7.24218750	-9.16699219	-4.21435547	+29.81689453	+5.84472656	-56.66748047	+1776
+1457970842.13960000	+9.16259766	-6.32373047	-4.09570313	+52.71240234	+0.48339844	-67.98339844	+1956	+8.93847656	-5.49755859	-3.88916016	+4.57031250	-18.61083984	+2.50488281	+1928	+7.22900391	-9.19775391	-4.13085938	+30.01464844	+5.86669922	-56.31591797	+1764
+1457970842.14380000	+9.14501953	-6.35009766	-4.00781250	+52.69042969	+0.54931641	-67.76367188	+1952	+8.91650391	-5.52832031	-3.79687500	+4.54833984	-18.39111328	+2.85644531	+1924	+7.20703125	-9.23730469	-4.05175781	+30.14648438	+5.91064453	-55.96435547	+1756
+1457970842.14800000	+9.12744141	-6.37207031	-3.92431641	+52.75634766	+0.59326172	-67.50000000	+1948	+8.90332031	-5.54589844	-3.71337891	+4.61425781	-18.12744141	+3.22998047	+1912	+7.18945313	-9.26367188	-3.97705078	+30.36621094	+5.93261719	-55.54687500	+1748
+1457970842.15630010	+9.09667969	-6.42041016	-3.74853516	+52.84423828	+0.65917969	-67.10449219	+1944	+8.87695313	-5.59863281	-3.53320313	+4.70214844	-17.75390625	+3.84521484	+1904	+7.16308594	-9.32958984	-3.81445313	+30.67382813	+5.97656250	-54.88769531	+1732
+1457970842.16050000	+9.08349609	-6.43359375	-3.67382813	+52.97607422	+0.68115234	-66.81884766	+1936	+8.86376953	-5.61621094	-3.44970703	+4.79003906	-17.49023438	+4.21875000	+1896	+7.15429688	-9.35156250	-3.73535156	+30.87158203	+6.02050781	-54.47021484	+1724
+1457970842.16459990	+9.07910156	-6.45556641	-3.58593750	+53.08593750	+0.68115234	-66.66503906	+1936	+8.85498047	-5.63378906	-3.36181641	+4.89990234	-17.33642578	+4.50439453	+1892	+7.14550781	-9.38232422	-3.65625000	+31.04736328	+6.02050781	-54.16259766	+1716
+1457970842.16880010	+9.06591797	-6.48193359	-3.50244141	+53.12988281	+0.68115234	-66.40136719	+1936	+8.84179688	-5.66455078	-3.27832031	+4.85595703	-17.11669922	+4.79003906	+1888	+7.13671875	-9.41308594	-3.57275391	+31.15722656	+6.04248047	-53.85498047	+1712
+1457970842.17300010	+9.05712891	-6.49511719	-3.43212891	+53.26171875	+0.68115234	-66.07177734	+1928	+8.83300781	-5.67773438	-3.19921875	+4.92187500	-16.85302734	+5.14160156	+1880	+7.13232422	-9.43505859	-3.49804688	+31.35498047	+6.08642578	-53.50341797	+1700
+1457970842.17709990	+9.05273438	-6.51269531	-3.34863281	+53.39355469	+0.63720703	-65.83007813	+1928	+8.82861328	-5.69091797	-3.11572266	+5.00976563	-16.67724609	+5.42724609	+1876	+7.13232422	-9.45703125	-3.41455078	+31.53076172	+6.08642578	-53.17382813	+1692
+1457970842.18129990	+9.03955078	-6.53466797	-3.27392578	+53.43750000	+0.61523438	-65.52246094	+1924	+8.81542969	-5.72167969	-3.03662109	+4.94384766	-16.45751953	+5.71289063	+1872	+7.12792969	-9.48339844	-3.33544922	+31.64062500	+6.10839844	-52.86621094	+1684
+1457970842.18960000	+9.03076172	-6.56103516	-3.12890625	+53.72314453	+0.46142578	-64.95117188	+1912	+8.80664063	-5.74365234	-2.88720703	+5.05371094	-16.04003906	+6.35009766	+1852	+7.13671875	-9.51855469	-3.17724609	+31.99218750	+6.08642578	-52.25097656	+1664
+1457970842.19380000	+9.02197266	-6.58740234	-3.05419922	+53.76708984	+0.39550781	-64.68750000	+1908	+8.79785156	-5.77001953	-2.80810547	+4.98779297	-15.86425781	+6.59179688	+1848	+7.13671875	-9.54492188	-3.09814453	+32.10205078	+6.10839844	-51.96533203	+1652
+1457970842.19800000	+9.01757813	-6.59619141	-2.98388672	+53.89892578	+0.30761719	-64.40185547	+1900	+8.79345703	-5.77880859	-2.73779297	+5.03173828	-15.66650391	+6.89941406	+1840	+7.14111328	-9.55810547	-3.01904297	+32.25585938	+6.08642578	-51.70166016	+1640
+1457970842.20210000	+9.01757813	-6.60937500	-2.91796875	+54.03076172	+0.19775391	-64.11621094	+1892	+8.79345703	-5.79199219	-2.66308594	+5.05371094	-15.51269531	+7.18505859	+1828	+7.14990234	-9.57568359	-2.94873047	+32.40966797	+6.06445313	-51.41601563	+1628
+1457970842.20630000	+9.01318359	-6.62695313	-2.84765625	+54.07470703	+0.10986328	-63.87451172	+1884	+8.78906250	-5.81396484	-2.59277344	+5.00976563	-15.33691406	+7.42675781	+1820	+7.15429688	-9.59326172	-2.87402344	+32.51953125	+6.06445313	-51.15234375	+1616
+1457970842.21040010	+9.00878906	-6.63574219	-2.77734375	+54.18457031	+0.00000000	-63.63281250	+1876	+8.78466797	-5.81835938	-2.52246094	+5.03173828	-15.20507813	+7.66845703	+1812	+7.15869141	-9.60644531	-2.79931641	+32.65136719	+6.02050781	-50.93261719	+1600
+1457970842.21460010	+9.01318359	-6.64453125	-2.71582031	+54.29443359	-0.13183594	-63.34716797	+1864	+8.78906250	-5.83154297	-2.45654297	+5.05371094	-15.05126953	+7.95410156	+1800	+7.16748047	-9.61962891	-2.73339844	+32.78320313	+5.95458984	-50.64697266	+1584
+1457970842.21880010	+9.00878906	-6.66210938	-2.64990234	+54.36035156	-0.21972656	-63.14941406	+1856	+8.78466797	-5.84472656	-2.38623047	+5.05371094	-14.94140625	+8.15185547	+1792	+7.17187500	-9.63720703	-2.66308594	+32.87109375	+5.93261719	-50.42724609	+1572
+1457970842.22709990	+9.00439453	-6.67089844	-2.52246094	+54.58007813	-0.46142578	-62.75390625	+1836	+8.78466797	-5.85791016	-2.25878906	+5.14160156	-14.74365234	+8.59130859	+1772	+7.18066406	-9.65917969	-2.53564453	+33.11279297	+5.80078125	-49.98779297	+1540
+1457970842.23130010	+9.00439453	-6.68408203	-2.46093750	+54.66796875	-0.54931641	-62.60009766	+1828	+8.78027344	-5.86669922	-2.19287109	+5.16357422	-14.65576172	+8.74511719	+1764	+7.18066406	-9.67236328	-2.47412109	+33.20068359	+5.77880859	-49.79003906	+1528
+1457970842.23540000	+9.00439453	-6.68847656	-2.39501953	+54.77783203	-0.63720703	-62.46826172	+1820	+8.78027344	-5.87548828	-2.13134766	+5.22949219	-14.61181641	+8.89892578	+1756	+7.18066406	-9.68554688	-2.40820313	+33.28857422	+5.73486328	-49.63623047	+1516
+1457970842.24379990	+8.99560547	-6.69726563	-2.28515625	+55.01953125	-0.79101563	-62.11669922	+1800	+8.78027344	-5.88427734	-2.01708984	+5.36132813	-14.39208984	+9.22851563	+1736	+7.17626953	-9.70751953	-2.30712891	+33.44238281	+5.66894531	-49.17480469	+1492
+1457970842.24790000	+8.99121094	-6.70166016	-2.22802734	+55.12939453	-0.85693359	-61.98486328	+1792	+8.77587891	-5.88867188	-1.95996094	+5.44921875	-14.32617188	+9.36035156	+1728	+7.17187500	-9.72070313	-2.25000000	+33.53027344	+5.62500000	-49.02099609	+1484
+1457970842.25210000	+8.98681641	-6.70166016	-2.17968750	+55.26123047	-0.92285156	-61.80908203	+1784	+8.77148438	-5.89306641	-1.90722656	+5.53710938	-14.21630859	+9.51416016	+1720	+7.16748047	-9.72949219	-2.20605469	+33.61816406	+5.60302734	-48.77929688	+1472
+1457970842.25630000	+8.98242188	-6.70166016	-2.12695313	+55.39306641	-0.96679688	-61.67724609	+1776	+8.76708984	-5.89746094	-1.85888672	+5.64697266	-14.10644531	+9.64599609	+1712	+7.15869141	-9.74267578	-2.16210938	+33.70605469	+5.60302734	-48.60351563	+1464
+1457970842.26040010	+8.97363281	-6.70605469	-2.07861328	+55.52490234	-0.98876953	-61.54541016	+1772	+8.76269531	-5.89746094	-1.80615234	+5.75683594	-13.99658203	+9.75585938	+1704	+7.14990234	-9.75146484	-2.11376953	+33.77197266	+5.60302734	-48.42773438	+1456
+1457970842.26460000	+8.96923828	-6.70605469	-2.03466797	+55.65673828	-1.01074219	-61.34765625	+1768	+8.75830078	-5.90185547	-1.75781250	+5.84472656	-13.86474609	+9.90966797	+1700	+7.14111328	-9.76025391	-2.07421875	+33.85986328	+5.62500000	-48.22998047	+1452
+1457970842.26880000	+8.96044922	-6.70605469	-1.98632813	+55.81054688	-1.01074219	-61.19384766	+1764	+8.75390625	-5.90185547	-1.71386719	+5.97656250	-13.73291016	+10.04150391	+1692	+7.12792969	-9.77343750	-2.03027344	+33.94775391	+5.64697266	-48.03222656	+1444
+1457970842.27710010	+8.94287109	-6.70605469	-1.90283203	+56.07421875	-1.01074219	-60.86425781	+1756	+8.73632813	-5.90625000	-1.62597656	+6.15234375	-13.44726563	+10.30517578	+1680	+7.10595703	-9.79101563	-1.95117188	+34.12353516	+5.66894531	-47.68066406	+1436
+1457970842.28119990	+8.92968750	-6.70166016	-1.86328125	+56.20605469	-1.01074219	-60.68847656	+1756	+8.72753906	-5.90625000	-1.58203125	+6.26220703	-13.29345703	+10.45898438	+1676	+7.09277344	-9.79980469	-1.91162109	+34.21142578	+5.69091797	-47.50488281	+1432
+1457970842.28539990	+8.92089844	-6.70166016	-1.81933594	+56.33789063	-1.03271484	-60.55664063	+1752	+8.71875000	-5.90625000	-1.53808594	+6.37207031	-13.16162109	+10.61279297	+1672	+7.08398438	-9.80419922	-1.86767578	+34.32128906	+5.69091797	-47.35107422	+1428
+1457970842.28959990	+8.90771484	-6.69726563	-1.78417969	+56.46972656	-1.05468750	-60.38085938	+1752	+8.70996094	-5.90625000	-1.50292969	+6.45996094	-13.02978516	+10.78857422	+1668	+7.07519531	-9.80859375	-1.83251953	+34.43115234	+5.69091797	-47.19726563	+1424
+1457970842.29370000	+8.89892578	-6.69726563	-1.74462891	+56.60156250	-1.05468750	-60.22705078	+1752	+8.69677734	-5.90625000	-1.46337891	+6.56982422	-12.89794922	+10.94238281	+1660	+7.06640625	-9.81298828	-1.79296875	+34.56298828	+5.69091797	-47.06542969	+1424
+1457970842.29790000	+8.88574219	-6.69287109	-1.70507813	+56.73339844	-1.07666016	-60.11718750	+1748	+8.68798828	-5.90625000	-1.41943359	+6.65771484	-12.78808594	+11.07421875	+1656	+7.05761719	-9.81738281	-1.75341797	+34.67285156	+5.66894531	-46.97753906	+1420
+1457970842.30620000	+8.86816406	-6.69287109	-1.63476563	+56.97509766	-1.12060547	-59.83154297	+1748	+8.66601563	-5.90625000	-1.34472656	+6.81152344	-12.56835938	+11.40380859	+1648	+7.04443359	-9.82617188	-1.66992188	+34.91455078	+5.60302734	-46.77978516	+1412
+1457970842.31040000	+8.85498047	-6.68847656	-1.59521484	+57.08496094	-1.16455078	-59.74365234	+1744	+8.65722656	-5.90625000	-1.30957031	+6.92138672	-12.50244141	+11.57958984	+1644	+7.04003906	-9.82617188	-1.62597656	+35.04638672	+5.55908203	-46.73583984	+1408
+1457970842.31460000	+8.84619141	-6.68408203	-1.56005859	+57.21679688	-1.20849609	-59.63378906	+1740	+8.64843750	-5.90185547	-1.27441406	+7.00927734	-12.41455078	+11.75537109	+1636	+7.03564453	-9.82617188	-1.59082031	+35.20019531	+5.49316406	-46.64794922	+1404
+1457970842.31870010	+8.83740234	-6.67968750	-1.52929688	+57.32666016	-1.25244141	-59.52392578	+1736	+8.63525391	-5.90185547	-1.23925781	+7.07519531	-12.34863281	+11.90917969	+1632	+7.03125000	-9.82617188	-1.55126953	+35.33203125	+5.42724609	-46.60400391	+1396
+1457970842.32290010	+8.82421875	-6.67968750	-1.49414063	+57.43652344	-1.31835938	-59.45800781	+1736	+8.62207031	-5.90185547	-1.20410156	+7.16308594	-12.28271484	+12.06298828	+1624	+7.02685547	-9.82177734	-1.50732422	+35.48583984	+5.36132813	-46.58203125	+1392
+1457970842.32710000	+8.81542969	-6.67529297	-1.45898438	+57.54638672	-1.36230469	-59.34814453	+1728	+8.61328125	-5.89746094	-1.16894531	+7.25097656	-12.19482422	+12.23876953	+1620	+7.02685547	-9.82177734	-1.46777344	+35.63964844	+5.29541016	-46.53808594	+1384
+1457970842.33119990	+8.80664063	-6.67089844	-1.42822266	+57.63427734	-1.40625000	-59.26025391	+1724	+8.60449219	-5.89746094	-1.13818359	+7.33886719	-12.15087891	+12.37060547	+1612	+7.02246094	-9.81738281	-1.42822266	+35.77148438	+5.25146484	-46.51611328	+1380
+1457970842.33540010	+8.79345703	-6.67089844	-1.39746094	+57.74414063	-1.42822266	-59.15039063	+1716	+8.59130859	-5.89306641	-1.10302734	+7.42675781	-12.06298828	+12.50244141	+1604	+7.01806641	-9.81738281	-1.38867188	+35.90332031	+5.18554688	-46.47216797	+1376
+1457970842.33960010	+8.78466797	-6.66650391	-1.37109375	+57.83203125	-1.45019531	-59.04052734	+1712	+8.57812500	-5.89306641	-1.07226563	+7.51464844	-11.95312500	+12.65625000	+1596	+7.00927734	-9.81738281	-1.35791016	+36.03515625	+5.16357422	-46.40625000	+1368
+1457970842.34789990	+8.75830078	-6.66210938	-1.31396484	+58.05175781	-1.49414063	-58.79882813	+1700	+8.55615234	-5.88867188	-1.01513672	+7.66845703	-11.73339844	+12.94189453	+1580	+6.99609375	-9.81738281	-1.28759766	+36.27685547	+5.11962891	-46.27441406	+1356
+1457970842.35209990	+8.74951172	-6.65771484	-1.29199219	+58.13964844	-1.49414063	-58.62304688	+1696	+8.54296875	-5.88427734	-0.99316406	+7.75634766	-11.57958984	+13.09570313	+1572	+6.98730469	-9.81298828	-1.26123047	+36.40869141	+5.11962891	-46.16455078	+1352
+1457970842.35620000	+8.73632813	-6.65332031	-1.26562500	+58.24951172	-1.47216797	-58.49121094	+1692	+8.52978516	-5.88427734	-0.96679688	+7.84423828	-11.44775391	+13.20556641	+1564	+6.97412109	-9.81298828	-1.23486328	+36.51855469	+5.16357422	-46.07666016	+1348
+1457970842.36040000	+8.71875000	-6.65332031	-1.24365234	+58.35937500	-1.45019531	-58.33740234	+1688	+8.51660156	-5.87988281	-0.94042969	+7.91015625	-11.27197266	+13.31542969	+1556	+6.95654297	-9.81298828	-1.20410156	+36.60644531	+5.20751953	-45.94482422	+1348
+1457970842.36450000	+8.70556641	-6.65332031	-1.22607422	+58.44726563	-1.40625000	-58.13964844	+1684	+8.50341797	-5.87988281	-0.91845703	+7.97607422	-11.09619141	+13.44726563	+1548	+6.94335938	-9.81298828	-1.18652344	+36.69433594	+5.27343750	-45.79101563	+1348
+1457970842.36870000	+8.69238281	-6.64892578	-1.20410156	+58.55712891	-1.36230469	-57.98583984	+1684	+8.48583984	-5.87988281	-0.89648438	+8.04199219	-10.92041016	+13.55712891	+1540	+6.92578125	-9.81738281	-1.16455078	+36.76025391	+5.33935547	-45.63720703	+1348
+1457970842.37290000	+8.67480469	-6.64892578	-1.18652344	+58.66699219	-1.31835938	-57.81005859	+1680	+8.47265625	-5.87548828	-0.87890625	+8.12988281	-10.72265625	+13.66699219	+1536	+6.90380859	-9.81738281	-1.14257813	+36.82617188	+5.40527344	-45.48339844	+1348
+1457970842.37700010	+8.65722656	-6.64453125	-1.17333984	+58.75488281	-1.27441406	-57.59033203	+1676	+8.45947266	-5.87548828	-0.86132813	+8.19580078	-10.50292969	+13.79882813	+1528	+6.88623047	-9.82177734	-1.12939453	+36.91406250	+5.49316406	-45.28564453	+1348
+1457970842.38540010	+8.62646484	-6.64013672	-1.14257813	+58.97460938	-1.16455078	-57.23876953	+1672	+8.42431641	-5.87548828	-0.82617188	+8.32763672	-10.12939453	+13.99658203	+1516	+6.84228516	-9.82617188	-1.09863281	+37.02392578	+5.66894531	-44.91210938	+1348
+1457970842.38949990	+8.60888672	-6.63574219	-1.12939453	+59.08447266	-1.14257813	-57.04101563	+1668	+8.41113281	-5.87109375	-0.81298828	+8.39355469	-9.93164063	+14.12841797	+1508	+6.82470703	-9.83056641	-1.08544922	+37.08984375	+5.75683594	-44.71435547	+1348
+1457970842.39369990	+8.59570313	-6.63574219	-1.11621094	+59.15039063	-1.07666016	-56.88720703	+1664	+8.39794922	-5.87548828	-0.79541016	+8.45947266	-9.75585938	+14.19433594	+1504	+6.80273438	-9.83496094	-1.07666016	+37.13378906	+5.84472656	-44.53857422	+1348
+1457970842.39790010	+8.57812500	-6.63574219	-1.10302734	+59.26025391	-1.03271484	-56.75537109	+1664	+8.38037109	-5.87109375	-0.78222656	+8.52539063	-9.62402344	+14.26025391	+1500	+6.78076172	-9.83935547	-1.06347656	+37.17773438	+5.93261719	-44.38476563	+1348
+1457970842.40200000	+8.56494141	-6.63134766	-1.08984375	+59.37011719	-1.01074219	-56.60156250	+1660	+8.36718750	-5.87109375	-0.76904297	+8.59130859	-9.47021484	+14.39208984	+1492	+6.76318359	-9.84375000	-1.05468750	+37.19970703	+5.97656250	-44.20898438	+1348
+1457970842.40619990	+8.55175781	-6.63134766	-1.08105469	+59.41406250	-0.96679688	-56.44775391	+1656	+8.35400391	-5.87109375	-0.75585938	+8.61328125	-9.33837891	+14.45800781	+1492	+6.74560547	-9.84814453	-1.04150391	+37.24365234	+6.04248047	-44.05517578	+1348
+1457970842.41039990	+8.53857422	-6.63134766	-1.06787109	+59.52392578	-0.94482422	-56.35986328	+1652	+8.34082031	-5.87109375	-0.74267578	+8.70117188	-9.25048828	+14.52392578	+1484	+6.73242188	-9.84814453	-1.02832031	+37.30957031	+6.10839844	-43.94531250	+1348
+1457970842.41450000	+8.52539063	-6.62695313	-1.05908203	+59.61181641	-0.96679688	-56.20605469	+1648	+8.33203125	-5.86669922	-0.73388672	+8.76708984	-9.11865234	+14.63378906	+1480	+6.71923828	-9.84814453	-1.02392578	+37.37548828	+6.13037109	-43.81347656	+1348
+1457970842.42290000	+8.50341797	-6.62695313	-1.04150391	+59.72167969	-0.94482422	-56.03027344	+1644	+8.31005859	-5.86669922	-0.71191406	+8.81103516	-8.98681641	+14.74365234	+1472	+6.69726563	-9.85253906	-1.00195313	+37.48535156	+6.19628906	-43.63769531	+1348
+1457970842.42700000	+8.49462891	-6.62255859	-1.03271484	+59.80957031	-0.96679688	-55.94238281	+1640	+8.30126953	-5.86669922	-0.70312500	+8.87695313	-8.92089844	+14.83154297	+1464	+6.68847656	-9.85253906	-0.99316406	+37.55126953	+6.19628906	-43.54980469	+1348
+1457970842.43120000	+8.48583984	-6.62695313	-1.02832031	+59.80957031	-0.96679688	-55.85449219	+1636	+8.29248047	-5.87109375	-0.69433594	+8.85498047	-8.87695313	+14.87548828	+1460	+6.68408203	-9.85253906	-0.97998047	+37.61718750	+6.24023438	-43.50585938	+1348
+1457970842.43530010	+8.48144531	-6.62695313	-1.01953125	+59.87548828	-0.98876953	-55.81054688	+1636	+8.28808594	-5.86669922	-0.68554688	+8.89892578	-8.85498047	+14.91943359	+1452	+6.67968750	-9.85253906	-0.96679688	+37.68310547	+6.24023438	-43.50585938	+1352
+1457970842.43950010	+8.47705078	-6.62255859	-1.01513672	+59.91943359	-1.01074219	-55.72265625	+1632	+8.28369141	-5.86669922	-0.68115234	+8.94287109	-8.78906250	+14.98535156	+1444	+6.67968750	-9.84814453	-0.95800781	+37.72705078	+6.26220703	-43.46191406	+1352
+1457970842.44370010	+8.46826172	-6.62695313	-1.01074219	+59.91943359	-1.03271484	-55.63476563	+1628	+8.27490234	-5.86669922	-0.67675781	+8.89892578	-8.74511719	+15.05126953	+1436	+6.67968750	-9.84814453	-0.94921875	+37.79296875	+6.26220703	-43.43994141	+1352
+1457970842.44779990	+8.46386719	-6.62695313	-1.00634766	+59.94140625	-1.05468750	-55.59082031	+1624	+8.27050781	-5.86669922	-0.67236328	+8.92089844	-8.74511719	+15.09521484	+1428	+6.67968750	-9.84814453	-0.94042969	+37.85888672	+6.28417969	-43.46191406	+1356
+1457970842.45199990	+8.46386719	-6.62255859	-1.00634766	+59.98535156	-1.09863281	-55.50292969	+1620	+8.26611328	-5.86669922	-0.66796875	+8.94287109	-8.70117188	+15.16113281	+1420	+6.67968750	-9.84375000	-0.93164063	+37.92480469	+6.26220703	-43.43994141	+1360
+1457970842.45619990	+8.45947266	-6.62695313	-1.00634766	+59.96337891	-1.09863281	-55.45898438	+1620	+8.26171875	-5.86669922	-0.66357422	+8.89892578	-8.70117188	+15.18310547	+1412	+6.68408203	-9.84375000	-0.92724609	+37.96875000	+6.28417969	-43.43994141	+1360
+1457970842.46450000	+8.45507813	-6.62255859	-1.00195313	+60.00732422	-1.14257813	-55.34912109	+1616	+8.25732422	-5.86230469	-0.65917969	+8.92089844	-8.65722656	+15.24902344	+1392	+6.68408203	-9.83935547	-0.91406250	+38.03466797	+6.30615234	-43.46191406	+1368
+1457970842.46869990	+8.45068359	-6.62695313	-0.99755859	+59.98535156	-1.16455078	-55.30517578	+1612	+8.25732422	-5.86669922	-0.65478516	+8.89892578	-8.63525391	+15.29296875	+1384	+6.68408203	-9.83496094	-0.90966797	+38.05664063	+6.30615234	-43.48388672	+1368
+1457970842.47280000	+8.45068359	-6.62695313	-0.99755859	+60.00732422	-1.18652344	-55.26123047	+1612	+8.25732422	-5.86230469	-0.65478516	+8.89892578	-8.63525391	+15.31494141	+1376	+6.68408203	-9.83496094	-0.90087891	+38.05664063	+6.32812500	-43.48388672	+1372
+1457970842.47700000	+8.45068359	-6.62255859	-0.99316406	+60.00732422	-1.20849609	-55.21728516	+1608	+8.25732422	-5.86230469	-0.65039063	+8.89892578	-8.61328125	+15.35888672	+1364	+6.68408203	-9.83496094	-0.90087891	+38.07861328	+6.30615234	-43.46191406	+1372
+1457970842.48120000	+8.44628906	-6.62255859	-0.99316406	+59.98535156	-1.23046875	-55.17333984	+1604	+8.25292969	-5.86230469	-0.65039063	+8.87695313	-8.61328125	+15.38085938	+1356	+6.68408203	-9.83056641	-0.90087891	+38.05664063	+6.30615234	-43.46191406	+1376
+1457970842.48530010	+8.44628906	-6.62255859	-0.99316406	+60.00732422	-1.27441406	-55.12939453	+1604	+8.25292969	-5.86230469	-0.64599609	+8.87695313	-8.61328125	+15.40283203	+1348	+6.68408203	-9.83056641	-0.90087891	+38.05664063	+6.30615234	-43.43994141	+1376
+1457970842.48950000	+8.44628906	-6.61816406	-0.98876953	+60.00732422	-1.29638672	-55.10742188	+1604	+8.25292969	-5.85791016	-0.64599609	+8.85498047	-8.61328125	+15.42480469	+1340	+6.68408203	-9.83056641	-0.90087891	+38.03466797	+6.30615234	-43.41796875	+1376
+1457970842.49780010	+8.45068359	-6.61376953	-0.97998047	+60.02929688	-1.36230469	-55.08544922	+1604	+8.25292969	-5.85791016	-0.63720703	+8.85498047	-8.65722656	+15.42480469	+1328	+6.67529297	-9.82617188	-0.90087891	+37.99072266	+6.26220703	-43.37402344	+1380
+1457970842.50200010	+8.45068359	-6.61376953	-0.97558594	+60.02929688	-1.40625000	-55.08544922	+1604	+8.25732422	-5.85791016	-0.63281250	+8.85498047	-8.65722656	+15.44677734	+1324	+6.67529297	-9.82617188	-0.90087891	+37.96875000	+6.24023438	-43.35205078	+1380
+1457970842.50620010	+8.45068359	-6.60937500	-0.97558594	+60.02929688	-1.45019531	-55.08544922	+1600	+8.25732422	-5.85791016	-0.63281250	+8.83300781	-8.67919922	+15.44677734	+1316	+6.67089844	-9.82617188	-0.90527344	+37.92480469	+6.24023438	-43.33007813	+1380
+1457970842.51029990	+8.45068359	-6.60498047	-0.97119141	+60.05126953	-1.49414063	-55.08544922	+1600	+8.25732422	-5.85351563	-0.62841797	+8.83300781	-8.70117188	+15.44677734	+1312	+6.66650391	-9.82617188	-0.90527344	+37.88085938	+6.21826172	-43.30810547	+1380
+1457970842.51449990	+8.45068359	-6.60498047	-0.96679688	+60.05126953	-1.53808594	-55.08544922	+1600	+8.25732422	-5.85351563	-0.62402344	+8.83300781	-8.72314453	+15.44677734	+1308	+6.66650391	-9.82617188	-0.90527344	+37.85888672	+6.17431641	-43.28613281	+1380
+1457970842.51860000	+8.45507813	-6.60058594	-0.96240234	+60.05126953	-1.56005859	-55.08544922	+1600	+8.25732422	-5.85351563	-0.62402344	+8.83300781	-8.74511719	+15.44677734	+1304	+6.66210938	-9.82617188	-0.90966797	+37.81494141	+6.15234375	-43.26416016	+1380
+1457970842.52280000	+8.45507813	-6.59619141	-0.95800781	+60.07324219	-1.60400391	-55.10742188	+1604	+8.26171875	-5.84912109	-0.61962891	+8.81103516	-8.76708984	+15.44677734	+1300	+6.65771484	-9.82617188	-0.90966797	+37.77099609	+6.13037109	-43.24218750	+1380
+1457970842.53110000	+8.45947266	-6.59179688	-0.94921875	+60.09521484	-1.69189453	-55.12939453	+1604	+8.26171875	-5.84912109	-0.61083984	+8.81103516	-8.83300781	+15.42480469	+1296	+6.65332031	-9.82617188	-0.91406250	+37.72705078	+6.06445313	-43.22021484	+1380
+1457970842.53530000	+8.45947266	-6.58740234	-0.94482422	+60.09521484	-1.71386719	-55.15136719	+1604	+8.26171875	-5.84472656	-0.61083984	+8.81103516	-8.85498047	+15.42480469	+1292	+6.65332031	-9.82617188	-0.91406250	+37.68310547	+6.04248047	-43.19824219	+1376
+1457970842.53950000	+8.45947266	-6.58740234	-0.94482422	+60.11718750	-1.75781250	-55.17333984	+1604	+8.26611328	-5.84472656	-0.60644531	+8.81103516	-8.87695313	+15.42480469	+1292	+6.65332031	-9.82617188	-0.91406250	+37.66113281	+6.02050781	-43.19824219	+1376
+1457970842.54360010	+8.46386719	-6.58300781	-0.94042969	+60.11718750	-1.77978516	-55.17333984	+1608	+8.26611328	-5.84472656	-0.60644531	+8.81103516	-8.89892578	+15.40283203	+1288	+6.65332031	-9.82617188	-0.91406250	+37.63916016	+5.99853516	-43.19824219	+1376
+1457970842.54780010	+8.46386719	-6.58300781	-0.93603516	+60.13916016	-1.82373047	-55.19531250	+1608	+8.26611328	-5.84472656	-0.60644531	+8.81103516	-8.92089844	+15.40283203	+1288	+6.65332031	-9.82617188	-0.91406250	+37.61718750	+5.97656250	-43.19824219	+1372
+1457970842.55200000	+8.46386719	-6.58300781	-0.93603516	+60.13916016	-1.84570313	-55.19531250	+1608	+8.26611328	-5.84033203	-0.60205078	+8.81103516	-8.94287109	+15.38085938	+1284	+6.65332031	-9.82617188	-0.91406250	+37.61718750	+5.95458984	-43.22021484	+1372
+1457970842.55609990	+8.46386719	-6.57861328	-0.93603516	+60.16113281	-1.86767578	-55.21728516	+1608	+8.26611328	-5.84033203	-0.60205078	+8.81103516	-8.96484375	+15.38085938	+1284	+6.65332031	-9.82177734	-0.90966797	+37.59521484	+5.93261719	-43.22021484	+1372
+1457970842.56030010	+8.46826172	-6.57861328	-0.93164063	+60.16113281	-1.88964844	-55.21728516	+1608	+8.26611328	-5.84033203	-0.60205078	+8.81103516	-8.96484375	+15.38085938	+1280	+6.65332031	-9.82177734	-0.90966797	+37.59521484	+5.91064453	-43.24218750	+1372
+1457970842.56859990	+8.46826172	-6.57861328	-0.93164063	+60.18310547	-1.93359375	-55.21728516	+1612	+8.26611328	-5.84033203	-0.59765625	+8.81103516	-8.98681641	+15.35888672	+1276	+6.65771484	-9.82177734	-0.90527344	+37.59521484	+5.88867188	-43.26416016	+1368
+1457970842.57279990	+8.46826172	-6.57861328	-0.93164063	+60.20507813	-1.95556641	-55.19531250	+1612	+8.26611328	-5.84033203	-0.59765625	+8.83300781	-9.00878906	+15.35888672	+1276	+6.65771484	-9.81738281	-0.90527344	+37.59521484	+5.88867188	-43.28613281	+1372
+1457970842.57699990	+8.46826172	-6.57421875	-0.93164063	+60.20507813	-1.95556641	-55.19531250	+1612	+8.27050781	-5.84033203	-0.59765625	+8.83300781	-9.00878906	+15.35888672	+1272	+6.66210938	-9.81738281	-0.90087891	+37.61718750	+5.86669922	-43.30810547	+1372
+1457970842.58110000	+8.46826172	-6.57421875	-0.93164063	+60.22705078	-1.97753906	-55.17333984	+1612	+8.27050781	-5.84033203	-0.59765625	+8.83300781	-9.00878906	+15.35888672	+1268	+6.66210938	-9.81298828	-0.89648438	+37.61718750	+5.88867188	-43.30810547	+1372
+1457970842.58530000	+8.46826172	-6.57421875	-0.93164063	+60.24902344	-1.97753906	-55.15136719	+1612	+8.27050781	-5.84033203	-0.59765625	+8.83300781	-9.00878906	+15.33691406	+1268	+6.66650391	-9.81298828	-0.89648438	+37.63916016	+5.88867188	-43.33007813	+1372
+1457970842.58940010	+8.46826172	-6.57421875	-0.93164063	+60.27099609	-1.97753906	-55.10742188	+1612	+8.26611328	-5.83593750	-0.59765625	+8.83300781	-9.00878906	+15.33691406	+1264	+6.66650391	-9.81298828	-0.89208984	+37.66113281	+5.88867188	-43.33007813	+1376
+1457970842.59360000	+8.46386719	-6.57421875	-0.93603516	+60.29296875	-1.99951172	-55.08544922	+1612	+8.26611328	-5.83593750	-0.59765625	+8.83300781	-9.00878906	+15.33691406	+1264	+6.67089844	-9.80859375	-0.88769531	+37.68310547	+5.91064453	-43.35205078	+1376
+1457970842.59780000	+8.46386719	-6.57421875	-0.93603516	+60.31494141	-1.99951172	-55.01953125	+1612	+8.26611328	-5.83593750	-0.59765625	+8.83300781	-9.00878906	+15.33691406	+1260	+6.67089844	-9.80419922	-0.88330078	+37.70507813	+5.93261719	-43.35205078	+1380
+1457970842.60610010	+8.45947266	-6.57421875	-0.94042969	+60.38085938	-1.99951172	-54.88769531	+1612	+8.26611328	-5.83593750	-0.59765625	+8.85498047	-9.00878906	+15.33691406	+1256	+6.67529297	-9.79980469	-0.87890625	+37.77099609	+5.99853516	-43.33007813	+1384
+1457970842.61030010	+8.45507813	-6.57421875	-0.94042969	+60.42480469	-1.99951172	-54.79980469	+1612	+8.26611328	-5.83593750	-0.59765625	+8.85498047	-8.98681641	+15.33691406	+1256	+6.67529297	-9.79980469	-0.87451172	+37.81494141	+6.04248047	-43.30810547	+1384
+1457970842.61439990	+8.45068359	-6.57421875	-0.94482422	+60.46875000	-1.99951172	-54.71191406	+1612	+8.26171875	-5.83593750	-0.59765625	+8.87695313	-8.96484375	+15.33691406	+1252	+6.67529297	-9.79541016	-0.87451172	+37.83691406	+6.08642578	-43.26416016	+1388
+1457970842.61859990	+8.44189453	-6.57421875	-0.94921875	+60.53466797	-1.99951172	-54.55810547	+1612	+8.26171875	-5.83154297	-0.59765625	+8.89892578	-8.92089844	+15.33691406	+1252	+6.67089844	-9.79101563	-0.87451172	+37.88085938	+6.17431641	-43.19824219	+1388
+1457970842.62280010	+8.43310547	-6.56982422	-0.94921875	+60.57861328	-1.99951172	-54.44824219	+1612	+8.25732422	-5.83154297	-0.59765625	+8.92089844	-8.87695313	+15.35888672	+1248	+6.66650391	-9.79101563	-0.87451172	+37.92480469	+6.24023438	-43.11035156	+1392
+1457970842.62690000	+8.42871094	-6.56982422	-0.94921875	+60.62255859	-1.99951172	-54.36035156	+1612	+8.25292969	-5.82714844	-0.59765625	+8.94287109	-8.81103516	+15.35888672	+1248	+6.66210938	-9.78662109	-0.87451172	+37.94677734	+6.30615234	-43.02246094	+1392
+1457970842.63109990	+8.42431641	-6.56982422	-0.95361328	+60.66650391	-1.99951172	-54.27246094	+1608	+8.24414063	-5.82714844	-0.59765625	+8.96484375	-8.70117188	+15.40283203	+1244	+6.65771484	-9.78662109	-0.87890625	+37.99072266	+6.41601563	-42.91259766	+1396
+1457970842.63940000	+8.41113281	-6.56542969	-0.95361328	+60.75439453	-1.99951172	-54.11865234	+1604	+8.22656250	-5.82275391	-0.59765625	+9.03076172	-8.52539063	+15.44677734	+1244	+6.64013672	-9.78222656	-0.88330078	+38.01269531	+6.56982422	-42.67089844	+1404
+1457970842.64360000	+8.40673828	-6.56542969	-0.95361328	+60.75439453	-1.99951172	-54.05273438	+1600	+8.22216797	-5.82275391	-0.59765625	+9.05273438	-8.41552734	+15.49072266	+1240	+6.62695313	-9.78662109	-0.88769531	+38.01269531	+6.63574219	-42.53906250	+1408
+1457970842.64780000	+8.40673828	-6.56103516	-0.95361328	+60.77636719	-2.02148438	-53.98681641	+1596	+8.21337891	-5.81835938	-0.59765625	+9.05273438	-8.32763672	+15.53466797	+1240	+6.61816406	-9.78662109	-0.89208984	+38.01269531	+6.67968750	-42.42919922	+1408
+1457970842.65190010	+8.40234375	-6.56103516	-0.95361328	+60.79833984	-2.04345703	-53.94287109	+1592	+8.20898438	-5.81835938	-0.59765625	+9.07470703	-8.28369141	+15.55664063	+1240	+6.60937500	-9.78662109	-0.89648438	+37.99072266	+6.70166016	-42.34130859	+1412
+1457970842.65610000	+8.40234375	-6.56103516	-0.95361328	+60.79833984	-2.06542969	-53.89892578	+1588	+8.20898438	-5.81835938	-0.59326172	+9.07470703	-8.23974609	+15.57861328	+1240	+6.60498047	-9.78662109	-0.90087891	+37.96875000	+6.72363281	-42.27539063	+1412
+1457970842.66030000	+8.39794922	-6.56103516	-0.95361328	+60.79833984	-2.08740234	-53.87695313	+1584	+8.20458984	-5.81835938	-0.59326172	+9.05273438	-8.21777344	+15.60058594	+1240	+6.59619141	-9.78662109	-0.90527344	+37.94677734	+6.72363281	-42.20947266	+1412
+1457970842.66440010	+8.40234375	-6.55664063	-0.94921875	+60.82031250	-2.13134766	-53.87695313	+1580	+8.20458984	-5.81835938	-0.58886719	+9.05273438	-8.21777344	+15.64453125	+1240	+6.59179688	-9.78662109	-0.90527344	+37.94677734	+6.72363281	-42.18750000	+1412
+1457970842.67269990	+8.40234375	-6.55664063	-0.94482422	+60.77636719	-2.19726563	-53.85498047	+1576	+8.20458984	-5.81835938	-0.58447266	+9.03076172	-8.23974609	+15.66650391	+1240	+6.59179688	-9.79101563	-0.90087891	+37.90283203	+6.70166016	-42.14355469	+1408
+1457970842.67689990	+8.40673828	-6.55664063	-0.94482422	+60.75439453	-2.24121094	-53.85498047	+1576	+8.20898438	-5.81396484	-0.58447266	+9.00878906	-8.26171875	+15.68847656	+1240	+6.59179688	-9.79101563	-0.90087891	+37.88085938	+6.67968750	-42.14355469	+1404
+1457970842.68109990	+8.40673828	-6.55664063	-0.94042969	+60.73242188	-2.26318359	-53.85498047	+1572	+8.20898438	-5.81835938	-0.58007813	+8.98681641	-8.26171875	+15.71044922	+1240	+6.59179688	-9.79101563	-0.90087891	+37.85888672	+6.63574219	-42.16552734	+1404
+1457970842.68520000	+8.40673828	-6.55664063	-0.94042969	+60.71044922	-2.30712891	-53.85498047	+1572	+8.20898438	-5.81835938	-0.58007813	+8.96484375	-8.30566406	+15.73242188	+1240	+6.59179688	-9.79101563	-0.89648438	+37.83691406	+6.61376953	-42.16552734	+1404
+1457970842.68940000	+8.41113281	-6.55664063	-0.93603516	+60.68847656	-2.37304688	-53.87695313	+1572	+8.21337891	-5.81396484	-0.57568359	+8.94287109	-8.32763672	+15.75439453	+1240	+6.59619141	-9.79101563	-0.89208984	+37.83691406	+6.56982422	-42.18750000	+1404
+1457970842.69359990	+8.41552734	-6.55664063	-0.93164063	+60.66650391	-2.41699219	-53.87695313	+1572	+8.21337891	-5.81396484	-0.57568359	+8.94287109	-8.34960938	+15.75439453	+1240	+6.59619141	-9.78662109	-0.89208984	+37.81494141	+6.54785156	-42.20947266	+1404
+1457970842.69770000	+8.41992188	-6.55664063	-0.93164063	+60.64453125	-2.46093750	-53.89892578	+1572	+8.21777344	-5.81396484	-0.57568359	+8.92089844	-8.37158203	+15.75439453	+1240	+6.60058594	-9.78662109	-0.88769531	+37.81494141	+6.50390625	-42.23144531	+1404
+1457970842.70190000	+8.41992188	-6.55664063	-0.92724609	+60.62255859	-2.50488281	-53.92089844	+1572	+8.21777344	-5.81396484	-0.57128906	+8.89892578	-8.41552734	+15.77636719	+1240	+6.60498047	-9.78662109	-0.88330078	+37.81494141	+6.48193359	-42.27539063	+1404
+1457970842.71020010	+8.43310547	-6.56103516	-0.91845703	+60.55664063	-2.63671875	-54.00878906	+1572	+8.22216797	-5.81396484	-0.56689453	+8.87695313	-8.48144531	+15.79833984	+1240	+6.60937500	-9.78662109	-0.87890625	+37.79296875	+6.41601563	-42.31933594	+1408
+1457970842.71440010	+8.43750000	-6.56103516	-0.91406250	+60.53466797	-2.72460938	-54.03076172	+1576	+8.22656250	-5.81396484	-0.56689453	+8.85498047	-8.50341797	+15.79833984	+1240	+6.61376953	-9.78662109	-0.87451172	+37.77099609	+6.37207031	-42.36328125	+1408
+1457970842.71860000	+8.44628906	-6.56103516	-0.90527344	+60.49072266	-2.83447266	-54.09667969	+1580	+8.23095703	-5.81396484	-0.56250000	+8.83300781	-8.56933594	+15.82031250	+1240	+6.62255859	-9.78222656	-0.87011719	+37.77099609	+6.30615234	-42.40722656	+1412
+1457970842.72270010	+8.45068359	-6.56103516	-0.90087891	+60.46875000	-2.94433594	-54.16259766	+1584	+8.23535156	-5.81396484	-0.55810547	+8.81103516	-8.65722656	+15.82031250	+1240	+6.62695313	-9.78222656	-0.86572266	+37.74902344	+6.26220703	-42.45117188	+1412
+1457970842.72690010	+8.45947266	-6.56103516	-0.89648438	+60.44677734	-3.03222656	-54.20654297	+1588	+8.23974609	-5.81396484	-0.55371094	+8.78906250	-8.72314453	+15.84228516	+1240	+6.63134766	-9.78222656	-0.86132813	+37.74902344	+6.19628906	-42.49511719	+1416
+1457970842.73110010	+8.46386719	-6.55664063	-0.88769531	+60.44677734	-3.12011719	-54.27246094	+1592	+8.24414063	-5.81396484	-0.54931641	+8.74511719	-8.87695313	+15.86425781	+1244	+6.64013672	-9.77783203	-0.85693359	+37.72705078	+6.10839844	-42.58300781	+1420
+1457970842.73519990	+8.46826172	-6.55664063	-0.88330078	+60.44677734	-3.20800781	-54.33837891	+1596	+8.25292969	-5.81396484	-0.54052734	+8.70117188	-8.98681641	+15.86425781	+1244	+6.64892578	-9.77783203	-0.85253906	+37.70507813	+6.04248047	-42.64892578	+1424
+1457970842.73939990	+8.47265625	-6.55664063	-0.87890625	+60.42480469	-3.27392578	-54.36035156	+1600	+8.25732422	-5.81396484	-0.53613281	+8.67919922	-9.09667969	+15.86425781	+1244	+6.65332031	-9.77783203	-0.84814453	+37.68310547	+5.97656250	-42.69287109	+1428
+1457970842.74770000	+8.47705078	-6.55664063	-0.87890625	+60.46875000	-3.36181641	-54.40429688	+1604	+8.26611328	-5.80957031	-0.52734375	+8.65722656	-9.31640625	+15.88623047	+1248	+6.65771484	-9.77783203	-0.84375000	+37.61718750	+5.82275391	-42.75878906	+1432
+1457970842.75190000	+8.47705078	-6.55224609	-0.87451172	+60.49072266	-3.40576172	-54.40429688	+1608	+8.27050781	-5.80957031	-0.52294922	+8.63525391	-9.38232422	+15.88623047	+1248	+6.66210938	-9.77783203	-0.84375000	+37.57324219	+5.77880859	-42.78076172	+1432
+1457970842.75600000	+8.47705078	-6.55224609	-0.87451172	+60.51269531	-3.42773438	-54.42626953	+1612	+8.27050781	-5.80957031	-0.52294922	+8.63525391	-9.42626953	+15.86425781	+1248	+6.66210938	-9.77783203	-0.84814453	+37.55126953	+5.75683594	-42.80273438	+1432
+1457970842.76020000	+8.47705078	-6.55224609	-0.87451172	+60.53466797	-3.44970703	-54.42626953	+1612	+8.27490234	-5.80957031	-0.51855469	+8.65722656	-9.47021484	+15.86425781	+1248	+6.65771484	-9.78222656	-0.84814453	+37.52929688	+5.71289063	-42.80273438	+1432
+1457970842.76440000	+8.47705078	-6.54785156	-0.87451172	+60.53466797	-3.47167969	-54.42626953	+1616	+8.27490234	-5.80957031	-0.51855469	+8.65722656	-9.49218750	+15.84228516	+1248	+6.65771484	-9.78222656	-0.85253906	+37.50732422	+5.69091797	-42.80273438	+1436
+1457970842.76850010	+8.47705078	-6.54785156	-0.87451172	+60.55664063	-3.47167969	-54.42626953	+1616	+8.27490234	-5.80957031	-0.51855469	+8.65722656	-9.51416016	+15.84228516	+1248	+6.65332031	-9.78222656	-0.85253906	+37.48535156	+5.69091797	-42.80273438	+1436
+1457970842.77270010	+8.47265625	-6.54785156	-0.87451172	+60.57861328	-3.49365234	-54.42626953	+1620	+8.27490234	-5.80957031	-0.51855469	+8.67919922	-9.51416016	+15.82031250	+1248	+6.65332031	-9.78222656	-0.85693359	+37.46337891	+5.69091797	-42.78076172	+1436
+1457970842.77690010	+8.47265625	-6.54785156	-0.87451172	+60.57861328	-3.49365234	-54.42626953	+1620	+8.27490234	-5.80957031	-0.51855469	+8.67919922	-9.51416016	+15.82031250	+1248	+6.64892578	-9.78662109	-0.85693359	+37.44140625	+5.66894531	-42.78076172	+1440
+1457970842.78099990	+8.47265625	-6.54785156	-0.87451172	+60.60058594	-3.49365234	-54.40429688	+1620	+8.27050781	-5.80957031	-0.51855469	+8.67919922	-9.53613281	+15.82031250	+1248	+6.64892578	-9.78662109	-0.86132813	+37.44140625	+5.66894531	-42.78076172	+1440
+1457970842.78940010	+8.47265625	-6.54785156	-0.87451172	+60.60058594	-3.51562500	-54.40429688	+1624	+8.27050781	-5.80957031	-0.51855469	+8.70117188	-9.53613281	+15.79833984	+1248	+6.64453125	-9.78662109	-0.86572266	+37.41943359	+5.66894531	-42.75878906	+1440
+1457970842.79349990	+8.46826172	-6.54785156	-0.87451172	+60.62255859	-3.51562500	-54.38232422	+1628	+8.27050781	-5.80957031	-0.51855469	+8.70117188	-9.53613281	+15.79833984	+1248	+6.64453125	-9.79101563	-0.86572266	+37.41943359	+5.66894531	-42.75878906	+1436
+1457970842.79769990	+8.46826172	-6.54785156	-0.87451172	+60.62255859	-3.51562500	-54.38232422	+1628	+8.27050781	-5.80957031	-0.51855469	+8.70117188	-9.51416016	+15.79833984	+1248	+6.64453125	-9.79101563	-0.86572266	+37.41943359	+5.66894531	-42.75878906	+1436
+1457970842.80189990	+8.46826172	-6.54785156	-0.87451172	+60.62255859	-3.51562500	-54.38232422	+1628	+8.27050781	-5.80957031	-0.51855469	+8.70117188	-9.51416016	+15.79833984	+1248	+6.64013672	-9.79101563	-0.86572266	+37.41943359	+5.66894531	-42.75878906	+1436
+1457970842.80600000	+8.46826172	-6.54785156	-0.87451172	+60.62255859	-3.51562500	-54.38232422	+1628	+8.27050781	-5.80957031	-0.51855469	+8.70117188	-9.51416016	+15.79833984	+1248	+6.64013672	-9.79101563	-0.86572266	+37.41943359	+5.69091797	-42.75878906	+1436
+1457970842.81020000	+8.46826172	-6.54785156	-0.87451172	+60.64453125	-3.53759766	-54.38232422	+1632	+8.27050781	-5.80957031	-0.51855469	+8.70117188	-9.51416016	+15.79833984	+1248	+6.64013672	-9.79101563	-0.86572266	+37.41943359	+5.69091797	-42.75878906	+1432
+1457970842.81850000	+8.46826172	-6.54785156	-0.87451172	+60.64453125	-3.53759766	-54.36035156	+1632	+8.27050781	-5.80957031	-0.51855469	+8.70117188	-9.51416016	+15.77636719	+1248	+6.64013672	-9.79101563	-0.86572266	+37.41943359	+5.69091797	-42.75878906	+1432
+1457970842.82270000	+8.46826172	-6.54785156	-0.87451172	+60.64453125	-3.53759766	-54.36035156	+1632	+8.27050781	-5.80957031	-0.51855469	+8.70117188	-9.53613281	+15.77636719	+1248	+6.64013672	-9.79101563	-0.86572266	+37.44140625	+5.69091797	-42.78076172	+1432
+1457970842.82680010	+8.46826172	-6.54785156	-0.87451172	+60.64453125	-3.53759766	-54.36035156	+1632	+8.27050781	-5.80957031	-0.51855469	+8.70117188	-9.53613281	+15.77636719	+1248	+6.64453125	-9.79101563	-0.86572266	+37.44140625	+5.69091797	-42.78076172	+1432
+1457970842.83100010	+8.46826172	-6.55224609	-0.87451172	+60.64453125	-3.55957031	-54.36035156	+1636	+8.27050781	-5.80957031	-0.51855469	+8.70117188	-9.53613281	+15.77636719	+1248	+6.64453125	-9.79101563	-0.86572266	+37.44140625	+5.69091797	-42.78076172	+1432
+1457970842.83520010	+8.46826172	-6.55224609	-0.87451172	+60.66650391	-3.55957031	-54.36035156	+1636	+8.27050781	-5.80957031	-0.51855469	+8.70117188	-9.53613281	+15.77636719	+1248	+6.64453125	-9.79101563	-0.86572266	+37.46337891	+5.69091797	-42.80273438	+1432
+1457970842.83929990	+8.46826172	-6.55224609	-0.87451172	+60.66650391	-3.58154297	-54.36035156	+1636	+8.27050781	-5.80957031	-0.51855469	+8.72314453	-9.53613281	+15.77636719	+1248	+6.64453125	-9.79101563	-0.86132813	+37.46337891	+5.69091797	-42.82470703	+1432
+1457970842.84770010	+8.46826172	-6.55224609	-0.87451172	+60.66650391	-3.58154297	-54.38232422	+1636	+8.27050781	-5.80957031	-0.51416016	+8.72314453	-9.53613281	+15.77636719	+1248	+6.64892578	-9.79101563	-0.86132813	+37.50732422	+5.69091797	-42.86865234	+1432
+1457970842.85180000	+8.46826172	-6.55224609	-0.87451172	+60.66650391	-3.60351563	-54.38232422	+1640	+8.27050781	-5.80957031	-0.51416016	+8.72314453	-9.53613281	+15.77636719	+1248	+6.65332031	-9.79101563	-0.85693359	+37.52929688	+5.69091797	-42.89062500	+1432
+1457970842.85599990	+8.46826172	-6.55664063	-0.87451172	+60.68847656	-3.60351563	-54.38232422	+1640	+8.27050781	-5.80957031	-0.51416016	+8.72314453	-9.53613281	+15.77636719	+1248	+6.65332031	-9.79101563	-0.85693359	+37.55126953	+5.69091797	-42.91259766	+1432
+1457970842.86019990	+8.46826172	-6.55664063	-0.87451172	+60.68847656	-3.62548828	-54.38232422	+1640	+8.27050781	-5.80957031	-0.51416016	+8.72314453	-9.55810547	+15.77636719	+1248	+6.65771484	-9.79101563	-0.85253906	+37.57324219	+5.69091797	-42.95654297	+1432
+1457970842.86430000	+8.46826172	-6.55664063	-0.87451172	+60.68847656	-3.62548828	-54.40429688	+1644	+8.27050781	-5.80957031	-0.51416016	+8.72314453	-9.55810547	+15.75439453	+1248	+6.65771484	-9.79101563	-0.85253906	+37.57324219	+5.69091797	-42.97851563	+1436
+1457970842.86850000	+8.47265625	-6.55664063	-0.87451172	+60.68847656	-3.64746094	-54.40429688	+1644	+8.27050781	-5.81396484	-0.51416016	+8.72314453	-9.55810547	+15.75439453	+1248	+6.66210938	-9.79101563	-0.84814453	+37.59521484	+5.69091797	-43.02246094	+1436
+1457970842.87270000	+8.47265625	-6.55664063	-0.87451172	+60.68847656	-3.64746094	-54.40429688	+1644	+8.27050781	-5.81396484	-0.51416016	+8.72314453	-9.58007813	+15.75439453	+1248	+6.66210938	-9.79101563	-0.84814453	+37.59521484	+5.69091797	-43.06640625	+1436
+1457970842.88100000	+8.47265625	-6.56103516	-0.87011719	+60.68847656	-3.66943359	-54.42626953	+1648	+8.27050781	-5.81396484	-0.51416016	+8.74511719	-9.58007813	+15.75439453	+1248	+6.66210938	-9.79541016	-0.84814453	+37.59521484	+5.69091797	-43.11035156	+1436
+1457970842.88520000	+8.47265625	-6.56103516	-0.87011719	+60.68847656	-3.69140625	-54.42626953	+1648	+8.27050781	-5.81396484	-0.51416016	+8.74511719	-9.60205078	+15.73242188	+1248	+6.66210938	-9.79980469	-0.84814453	+37.57324219	+5.69091797	-43.13232422	+1436
+1457970842.88930010	+8.47265625	-6.56103516	-0.87011719	+60.68847656	-3.69140625	-54.44824219	+1648	+8.27050781	-5.81396484	-0.51416016	+8.74511719	-9.60205078	+15.73242188	+1248	+6.66210938	-9.79980469	-0.84814453	+37.55126953	+5.69091797	-43.13232422	+1440
+1457970842.89350010	+8.47265625	-6.56103516	-0.87011719	+60.68847656	-3.69140625	-54.44824219	+1648	+8.27490234	-5.81396484	-0.51416016	+8.74511719	-9.62402344	+15.71044922	+1248	+6.66210938	-9.80419922	-0.85253906	+37.52929688	+5.69091797	-43.15429688	+1440
+1457970842.89759990	+8.47705078	-6.56103516	-0.87011719	+60.68847656	-3.69140625	-54.44824219	+1652	+8.27490234	-5.81835938	-0.51416016	+8.76708984	-9.62402344	+15.71044922	+1248	+6.65771484	-9.80419922	-0.85253906	+37.50732422	+5.69091797	-43.15429688	+1440
+1457970842.90179990	+8.47705078	-6.56103516	-0.87011719	+60.68847656	-3.69140625	-54.47021484	+1652	+8.27490234	-5.81835938	-0.51416016	+8.76708984	-9.64599609	+15.68847656	+1248	+6.65771484	-9.80859375	-0.85693359	+37.48535156	+5.69091797	-43.15429688	+1440
+1457970842.91010000	+8.47705078	-6.56103516	-0.87011719	+60.68847656	-3.69140625	-54.49218750	+1652	+8.27490234	-5.81835938	-0.51416016	+8.76708984	-9.66796875	+15.64453125	+1252	+6.65332031	-9.81298828	-0.85693359	+37.44140625	+5.69091797	-43.17626953	+1436
+1457970842.91430000	+8.47705078	-6.56103516	-0.87011719	+60.66650391	-3.69140625	-54.49218750	+1656	+8.27490234	-5.82275391	-0.51416016	+8.76708984	-9.66796875	+15.62255859	+1252	+6.65332031	-9.81738281	-0.86132813	+37.41943359	+5.69091797	-43.17626953	+1436
+1457970842.91849990	+8.47705078	-6.56103516	-0.87011719	+60.66650391	-3.69140625	-54.51416016	+1656	+8.27929688	-5.82275391	-0.51416016	+8.76708984	-9.68994141	+15.60058594	+1252	+6.65332031	-9.81738281	-0.86132813	+37.39746094	+5.69091797	-43.17626953	+1436
+1457970842.92260000	+8.47705078	-6.56103516	-0.87011719	+60.66650391	-3.69140625	-54.51416016	+1656	+8.27929688	-5.82275391	-0.51416016	+8.76708984	-9.68994141	+15.57861328	+1252	+6.65332031	-9.81738281	-0.86132813	+37.39746094	+5.69091797	-43.19824219	+1432
+1457970842.92680000	+8.48144531	-6.56103516	-0.87011719	+60.66650391	-3.69140625	-54.53613281	+1656	+8.27929688	-5.82275391	-0.51416016	+8.76708984	-9.71191406	+15.55664063	+1252	+6.65332031	-9.81738281	-0.86132813	+37.39746094	+5.69091797	-43.22021484	+1432
+1457970842.93100000	+8.48144531	-6.56103516	-0.87011719	+60.66650391	-3.69140625	-54.55810547	+1660	+8.27929688	-5.82275391	-0.51416016	+8.78906250	-9.71191406	+15.51269531	+1252	+6.65332031	-9.81738281	-0.86132813	+37.39746094	+5.69091797	-43.22021484	+1428
+1457970842.93510010	+8.48144531	-6.56542969	-0.87011719	+60.66650391	-3.66943359	-54.55810547	+1660	+8.27929688	-5.82275391	-0.51416016	+8.78906250	-9.73388672	+15.49072266	+1252	+6.65332031	-9.81738281	-0.86132813	+37.41943359	+5.69091797	-43.24218750	+1428
+1457970842.94350000	+8.48144531	-6.56542969	-0.87011719	+60.66650391	-3.66943359	-54.60205078	+1660	+8.28369141	-5.82714844	-0.51416016	+8.78906250	-9.75585938	+15.44677734	+1252	+6.65771484	-9.81738281	-0.85693359	+37.44140625	+5.69091797	-43.30810547	+1428
+1457970842.94759990	+8.48144531	-6.56542969	-0.87011719	+60.66650391	-3.66943359	-54.60205078	+1660	+8.28369141	-5.82714844	-0.51416016	+8.78906250	-9.77783203	+15.42480469	+1252	+6.66210938	-9.81738281	-0.85693359	+37.46337891	+5.69091797	-43.33007813	+1428
+1457970842.95180010	+8.48144531	-6.56542969	-0.87011719	+60.66650391	-3.66943359	-54.62402344	+1664	+8.28369141	-5.82714844	-0.51416016	+8.81103516	-9.77783203	+15.42480469	+1252	+6.66210938	-9.81738281	-0.85253906	+37.48535156	+5.71289063	-43.35205078	+1428
+1457970842.95600010	+8.48583984	-6.56542969	-0.87011719	+60.66650391	-3.64746094	-54.64599609	+1664	+8.28369141	-5.82714844	-0.51416016	+8.81103516	-9.79980469	+15.40283203	+1252	+6.66650391	-9.81738281	-0.85253906	+37.50732422	+5.71289063	-43.39599609	+1428
+1457970842.96009990	+8.48583984	-6.56542969	-0.87011719	+60.66650391	-3.64746094	-54.64599609	+1664	+8.28369141	-5.82714844	-0.51416016	+8.81103516	-9.79980469	+15.38085938	+1252	+6.67089844	-9.81298828	-0.84814453	+37.55126953	+5.71289063	-43.41796875	+1428
+1457970842.96429990	+8.48583984	-6.56542969	-0.87011719	+60.66650391	-3.64746094	-54.66796875	+1664	+8.28369141	-5.82714844	-0.51416016	+8.81103516	-9.79980469	+15.38085938	+1252	+6.67089844	-9.81298828	-0.84814453	+37.57324219	+5.71289063	-43.43994141	+1428
+1457970842.96849990	+8.48583984	-6.56542969	-0.87011719	+60.66650391	-3.64746094	-54.68994141	+1664	+8.28369141	-5.82714844	-0.51416016	+8.83300781	-9.82177734	+15.35888672	+1252	+6.67529297	-9.81298828	-0.84375000	+37.59521484	+5.71289063	-43.48388672	+1428
+1457970842.97680000	+8.48583984	-6.56542969	-0.87011719	+60.66650391	-3.62548828	-54.71191406	+1668	+8.28369141	-5.82714844	-0.51855469	+8.83300781	-9.82177734	+15.35888672	+1252	+6.67968750	-9.80859375	-0.83935547	+37.63916016	+5.71289063	-43.52783203	+1432
+1457970842.98090000	+8.48583984	-6.56542969	-0.87011719	+60.66650391	-3.62548828	-54.71191406	+1668	+8.28369141	-5.82714844	-0.51855469	+8.83300781	-9.82177734	+15.33691406	+1252	+6.67968750	-9.80859375	-0.83935547	+37.66113281	+5.71289063	-43.54980469	+1432
+1457970842.98510000	+8.48583984	-6.56542969	-0.87011719	+60.66650391	-3.62548828	-54.73388672	+1668	+8.28369141	-5.82714844	-0.51855469	+8.83300781	-9.82177734	+15.33691406	+1252	+6.68408203	-9.80859375	-0.83935547	+37.66113281	+5.71289063	-43.57177734	+1432
+1457970842.98930000	+8.48583984	-6.56542969	-0.87011719	+60.64453125	-3.62548828	-54.73388672	+1668	+8.28369141	-5.82714844	-0.51855469	+8.83300781	-9.82177734	+15.33691406	+1252	+6.68408203	-9.80859375	-0.83496094	+37.68310547	+5.73486328	-43.57177734	+1432
+1457970842.99340010	+8.48583984	-6.56542969	-0.87011719	+60.64453125	-3.60351563	-54.75585938	+1668	+8.28369141	-5.82714844	-0.51855469	+8.83300781	-9.82177734	+15.31494141	+1252	+6.68408203	-9.80859375	-0.83496094	+37.68310547	+5.73486328	-43.59375000	+1432
+1457970842.99760010	+8.48583984	-6.56542969	-0.87011719	+60.64453125	-3.60351563	-54.75585938	+1672	+8.28369141	-5.82714844	-0.51855469	+8.83300781	-9.82177734	+15.31494141	+1252	+6.68408203	-9.80859375	-0.83496094	+37.70507813	+5.73486328	-43.59375000	+1432
+1457970843.00589990	+8.48583984	-6.56542969	-0.87011719	+60.64453125	-3.58154297	-54.77783203	+1672	+8.28369141	-5.82714844	-0.51855469	+8.83300781	-9.82177734	+15.31494141	+1252	+6.68408203	-9.80859375	-0.83496094	+37.70507813	+5.73486328	-43.61572266	+1432
+1457970843.01009990	+8.48583984	-6.56542969	-0.87011719	+60.62255859	-3.58154297	-54.77783203	+1672	+8.28369141	-5.82714844	-0.51855469	+8.83300781	-9.82177734	+15.29296875	+1252	+6.68408203	-9.80859375	-0.83935547	+37.68310547	+5.73486328	-43.61572266	+1432
+1457970843.01430010	+8.48583984	-6.56542969	-0.87011719	+60.62255859	-3.55957031	-54.79980469	+1672	+8.28369141	-5.82714844	-0.51855469	+8.83300781	-9.82177734	+15.29296875	+1252	+6.67968750	-9.80859375	-0.83935547	+37.68310547	+5.73486328	-43.61572266	+1432
+1457970843.01840000	+8.48583984	-6.56542969	-0.87011719	+60.60058594	-3.55957031	-54.79980469	+1672	+8.28369141	-5.82714844	-0.51855469	+8.83300781	-9.82177734	+15.29296875	+1252	+6.67968750	-9.80859375	-0.83935547	+37.68310547	+5.73486328	-43.59375000	+1432
+1457970843.02259990	+8.48583984	-6.56542969	-0.87011719	+60.60058594	-3.53759766	-54.82177734	+1676	+8.28369141	-5.82714844	-0.51855469	+8.83300781	-9.82177734	+15.29296875	+1252	+6.67968750	-9.80859375	-0.84375000	+37.66113281	+5.73486328	-43.59375000	+1436
+1457970843.02679990	+8.48583984	-6.56982422	-0.87011719	+60.57861328	-3.53759766	-54.84375000	+1676	+8.28369141	-5.82714844	-0.51855469	+8.83300781	-9.82177734	+15.27099609	+1252	+6.67968750	-9.81298828	-0.84375000	+37.66113281	+5.73486328	-43.59375000	+1436
+1457970843.03090000	+8.48583984	-6.56982422	-0.87011719	+60.57861328	-3.51562500	-54.84375000	+1676	+8.28369141	-5.82714844	-0.51855469	+8.83300781	-9.82177734	+15.27099609	+1252	+6.67529297	-9.81298828	-0.84814453	+37.63916016	+5.73486328	-43.59375000	+1436
+1457970843.03930000	+8.48583984	-6.56982422	-0.87011719	+60.53466797	-3.49365234	-54.88769531	+1676	+8.28369141	-5.82714844	-0.51855469	+8.83300781	-9.82177734	+15.27099609	+1252	+6.67089844	-9.81298828	-0.84814453	+37.61718750	+5.73486328	-43.57177734	+1432
+1457970843.04340000	+8.48583984	-6.56982422	-0.87011719	+60.49072266	-3.47167969	-54.93164063	+1676	+8.28369141	-5.82714844	-0.51855469	+8.83300781	-9.82177734	+15.24902344	+1252	+6.67089844	-9.81298828	-0.85253906	+37.59521484	+5.73486328	-43.57177734	+1432
+1457970843.04760000	+8.48583984	-6.56982422	-0.87011719	+60.46875000	-3.47167969	-54.95361328	+1676	+8.28808594	-5.82714844	-0.51855469	+8.81103516	-9.82177734	+15.24902344	+1252	+6.67089844	-9.81738281	-0.85253906	+37.57324219	+5.73486328	-43.57177734	+1432
+1457970843.05170010	+8.48583984	-6.56982422	-0.87011719	+60.42480469	-3.44970703	-54.97558594	+1676	+8.28808594	-5.82714844	-0.51855469	+8.81103516	-9.82177734	+15.24902344	+1252	+6.67089844	-9.81738281	-0.85253906	+37.57324219	+5.73486328	-43.59375000	+1432
+1457970843.05590010	+8.49023438	-6.57421875	-0.86572266	+60.40283203	-3.42773438	-55.01953125	+1680	+8.28808594	-5.82714844	-0.51855469	+8.81103516	-9.84375000	+15.24902344	+1252	+6.67089844	-9.81738281	-0.85693359	+37.55126953	+5.73486328	-43.59375000	+1432
+1457970843.06010010	+8.49023438	-6.57421875	-0.86572266	+60.35888672	-3.42773438	-55.06347656	+1680	+8.28808594	-5.82714844	-0.51855469	+8.78906250	-9.84375000	+15.24902344	+1252	+6.67089844	-9.81738281	-0.85693359	+37.55126953	+5.73486328	-43.61572266	+1428
+1457970843.06419990	+8.49023438	-6.57421875	-0.86572266	+60.31494141	-3.40576172	-55.08544922	+1680	+8.29248047	-5.82714844	-0.51855469	+8.76708984	-9.84375000	+15.22705078	+1252	+6.67089844	-9.81738281	-0.85693359	+37.55126953	+5.71289063	-43.63769531	+1428
+1457970843.07259990	+8.49902344	-6.57421875	-0.86572266	+60.22705078	-3.40576172	-55.17333984	+1684	+8.29687500	-5.83154297	-0.51855469	+8.74511719	-9.86572266	+15.22705078	+1256	+6.67529297	-9.81738281	-0.85253906	+37.52929688	+5.71289063	-43.68164063	+1428
+1457970843.07670000	+8.49902344	-6.57861328	-0.86572266	+60.18310547	-3.38378906	-55.21728516	+1684	+8.29687500	-5.83154297	-0.51855469	+8.72314453	-9.88769531	+15.22705078	+1256	+6.67968750	-9.81738281	-0.85253906	+37.52929688	+5.69091797	-43.70361328	+1424
+1457970843.08090000	+8.50341797	-6.57861328	-0.86572266	+60.13916016	-3.38378906	-55.23925781	+1688	+8.30126953	-5.83154297	-0.51855469	+8.70117188	-9.88769531	+15.22705078	+1256	+6.67968750	-9.81298828	-0.85253906	+37.52929688	+5.69091797	-43.74755859	+1424
+1457970843.08509990	+8.50341797	-6.57861328	-0.86572266	+60.11718750	-3.38378906	-55.28320313	+1688	+8.30126953	-5.83154297	-0.51855469	+8.67919922	-9.90966797	+15.24902344	+1256	+6.68408203	-9.81298828	-0.84814453	+37.55126953	+5.66894531	-43.76953125	+1428
+1457970843.08920000	+8.50781250	-6.57861328	-0.86572266	+60.07324219	-3.38378906	-55.30517578	+1692	+8.30566406	-5.83154297	-0.51855469	+8.65722656	-9.93164063	+15.24902344	+1260	+6.68847656	-9.81298828	-0.84814453	+37.55126953	+5.66894531	-43.79150391	+1428
+1457970843.09340000	+8.50781250	-6.57861328	-0.86572266	+60.02929688	-3.38378906	-55.34912109	+1696	+8.30566406	-5.83154297	-0.51855469	+8.61328125	-9.93164063	+15.24902344	+1260	+6.68847656	-9.81298828	-0.84375000	+37.55126953	+5.64697266	-43.83544922	+1428
+1457970843.10170010	+8.51220703	-6.58300781	-0.86132813	+59.96337891	-3.36181641	-55.39306641	+1700	+8.31445313	-5.83593750	-0.51855469	+8.56933594	-9.97558594	+15.27099609	+1260	+6.69726563	-9.80859375	-0.83935547	+37.55126953	+5.62500000	-43.90136719	+1428
+1457970843.10590000	+8.51660156	-6.58300781	-0.86132813	+59.94140625	-3.36181641	-55.41503906	+1700	+8.31445313	-5.83593750	-0.51855469	+8.54736328	-9.97558594	+15.27099609	+1264	+6.69726563	-9.80859375	-0.83935547	+37.55126953	+5.62500000	-43.92333984	+1432
+1457970843.11010000	+8.51660156	-6.58300781	-0.86132813	+59.91943359	-3.36181641	-55.43701172	+1704	+8.31884766	-5.83593750	-0.51855469	+8.52539063	-9.99755859	+15.27099609	+1264	+6.70166016	-9.80859375	-0.83496094	+37.52929688	+5.60302734	-43.94531250	+1432
+1457970843.11420010	+8.51660156	-6.58300781	-0.86132813	+59.89746094	-3.33984375	-55.45898438	+1704	+8.31884766	-5.83593750	-0.51855469	+8.50341797	-9.99755859	+15.27099609	+1264	+6.70166016	-9.80859375	-0.83496094	+37.52929688	+5.60302734	-43.96728516	+1432
+1457970843.11840010	+8.51660156	-6.58300781	-0.86132813	+59.87548828	-3.33984375	-55.48095703	+1708	+8.31884766	-5.83593750	-0.51855469	+8.48144531	-9.99755859	+15.27099609	+1268	+6.70166016	-9.80859375	-0.83496094	+37.50732422	+5.58105469	-43.98925781	+1432
+1457970843.12260010	+8.51660156	-6.58300781	-0.86132813	+59.85351563	-3.33984375	-55.48095703	+1708	+8.32324219	-5.83593750	-0.51855469	+8.48144531	-9.99755859	+15.29296875	+1268	+6.70166016	-9.80859375	-0.83496094	+37.48535156	+5.58105469	-43.98925781	+1432
+1457970843.13089990	+8.52099609	-6.58300781	-0.85693359	+59.80957031	-3.31787109	-55.52490234	+1712	+8.32324219	-5.83593750	-0.51855469	+8.43750000	-10.01953125	+15.29296875	+1272	+6.69726563	-9.80859375	-0.83935547	+37.44140625	+5.55908203	-43.98925781	+1436
+1457970843.13500000	+8.52099609	-6.58300781	-0.85693359	+59.80957031	-3.31787109	-55.54687500	+1712	+8.32324219	-5.83593750	-0.51855469	+8.43750000	-10.01953125	+15.29296875	+1272	+6.69726563	-9.80859375	-0.83935547	+37.41943359	+5.55908203	-43.98925781	+1436
+1457970843.13920000	+8.52099609	-6.58300781	-0.85693359	+59.78759766	-3.31787109	-55.56884766	+1716	+8.32763672	-5.83593750	-0.51855469	+8.41552734	-10.01953125	+15.29296875	+1276	+6.69287109	-9.80859375	-0.84375000	+37.37548828	+5.55908203	-43.96728516	+1436
+1457970843.14340000	+8.52099609	-6.58300781	-0.85693359	+59.76562500	-3.31787109	-55.56884766	+1716	+8.32763672	-5.83593750	-0.51855469	+8.39355469	-10.01953125	+15.29296875	+1276	+6.69287109	-9.80859375	-0.84375000	+37.35351563	+5.53710938	-43.96728516	+1436
+1457970843.14750000	+8.52099609	-6.58300781	-0.85693359	+59.76562500	-3.31787109	-55.59082031	+1716	+8.32763672	-5.84033203	-0.51855469	+8.39355469	-10.01953125	+15.29296875	+1276	+6.68847656	-9.81298828	-0.84375000	+37.33154297	+5.53710938	-43.94531250	+1436
+1457970843.15170000	+8.52099609	-6.58300781	-0.85693359	+59.74365234	-3.31787109	-55.61279297	+1720	+8.32763672	-5.84033203	-0.51855469	+8.37158203	-10.01953125	+15.31494141	+1280	+6.68847656	-9.81298828	-0.84814453	+37.30957031	+5.53710938	-43.94531250	+1436
+1457970843.15590000	+8.52099609	-6.58300781	-0.85253906	+59.74365234	-3.31787109	-55.63476563	+1720	+8.32763672	-5.84033203	-0.51855469	+8.37158203	-10.01953125	+15.31494141	+1280	+6.68408203	-9.81298828	-0.84814453	+37.26562500	+5.51513672	-43.92333984	+1440
+1457970843.16420010	+8.52099609	-6.58300781	-0.85253906	+59.72167969	-3.33984375	-55.65673828	+1720	+8.33203125	-5.84033203	-0.51855469	+8.34960938	-10.01953125	+15.33691406	+1284	+6.68408203	-9.81298828	-0.85253906	+37.22167969	+5.49316406	-43.92333984	+1440
+1457970843.16840000	+8.52099609	-6.58300781	-0.85253906	+59.69970703	-3.33984375	-55.67871094	+1720	+8.33203125	-5.84033203	-0.51416016	+8.32763672	-10.04150391	+15.33691406	+1284	+6.67968750	-9.81298828	-0.85253906	+37.19970703	+5.49316406	-43.92333984	+1436
+1457970843.17249990	+8.52539063	-6.58300781	-0.85253906	+59.69970703	-3.36181641	-55.70068359	+1724	+8.33203125	-5.84033203	-0.51416016	+8.30566406	-10.04150391	+15.33691406	+1288	+6.67968750	-9.81298828	-0.85253906	+37.17773438	+5.47119141	-43.92333984	+1436
+1457970843.17670010	+8.52539063	-6.58300781	-0.84814453	+59.67773438	-3.38378906	-55.72265625	+1724	+8.33203125	-5.84033203	-0.51416016	+8.28369141	-10.04150391	+15.35888672	+1288	+6.67968750	-9.81298828	-0.85693359	+37.15576172	+5.47119141	-43.92333984	+1436
+1457970843.18090010	+8.52539063	-6.58300781	-0.84814453	+59.65576172	-3.38378906	-55.74462891	+1724	+8.33642578	-5.84033203	-0.51416016	+8.28369141	-10.06347656	+15.35888672	+1292	+6.67968750	-9.81298828	-0.85693359	+37.15576172	+5.44921875	-43.92333984	+1436
+1457970843.18499990	+8.52978516	-6.58300781	-0.84814453	+59.63378906	-3.40576172	-55.76660156	+1728	+8.33642578	-5.84033203	-0.51416016	+8.26171875	-10.06347656	+15.38085938	+1292	+6.67968750	-9.81298828	-0.85693359	+37.13378906	+5.42724609	-43.92333984	+1436
+1457970843.18919990	+8.52978516	-6.58300781	-0.84814453	+59.61181641	-3.42773438	-55.78857422	+1728	+8.33642578	-5.84033203	-0.51416016	+8.23974609	-10.08544922	+15.38085938	+1292	+6.67968750	-9.81298828	-0.85693359	+37.11181641	+5.40527344	-43.92333984	+1436
+1457970843.19750000	+8.53417969	-6.58300781	-0.84375000	+59.56787109	-3.49365234	-55.85449219	+1732	+8.34082031	-5.84033203	-0.50976563	+8.19580078	-10.12939453	+15.40283203	+1296	+6.67968750	-9.81298828	-0.85253906	+37.08984375	+5.36132813	-43.96728516	+1436
+1457970843.20170000	+8.53857422	-6.58300781	-0.84375000	+59.54589844	-3.51562500	-55.87646484	+1732	+8.34521484	-5.84033203	-0.50976563	+8.17382813	-10.15136719	+15.42480469	+1300	+6.68408203	-9.81298828	-0.85253906	+37.08984375	+5.33935547	-43.98925781	+1436
+1457970843.20580010	+8.53857422	-6.58740234	-0.83935547	+59.50195313	-3.53759766	-55.92041016	+1736	+8.34521484	-5.84033203	-0.50976563	+8.15185547	-10.19531250	+15.42480469	+1300	+6.68408203	-9.81298828	-0.84814453	+37.08984375	+5.31738281	-44.01123047	+1436
+1457970843.21000000	+8.54296875	-6.58740234	-0.83935547	+59.47998047	-3.55957031	-55.94238281	+1740	+8.34960938	-5.84033203	-0.50537109	+8.12988281	-10.21728516	+15.44677734	+1304	+6.68847656	-9.81298828	-0.84814453	+37.08984375	+5.29541016	-44.05517578	+1436
+1457970843.21420000	+8.54736328	-6.58740234	-0.83496094	+59.45800781	-3.60351563	-55.98632813	+1740	+8.34960938	-5.84033203	-0.50537109	+8.10791016	-10.23925781	+15.44677734	+1304	+6.69287109	-9.80859375	-0.84375000	+37.06787109	+5.27343750	-44.07714844	+1440
+1457970843.21830010	+8.54736328	-6.58740234	-0.83496094	+59.43603516	-3.62548828	-56.00830078	+1744	+8.35400391	-5.84033203	-0.50537109	+8.08593750	-10.26123047	+15.46875000	+1304	+6.69726563	-9.80859375	-0.83935547	+37.06787109	+5.22949219	-44.09912109	+1440
+1457970843.22250010	+8.55175781	-6.59179688	-0.83496094	+59.41406250	-3.64746094	-56.05224609	+1748	+8.35400391	-5.84472656	-0.50097656	+8.06396484	-10.30517578	+15.46875000	+1308	+6.70166016	-9.80859375	-0.83935547	+37.06787109	+5.20751953	-44.14306641	+1444
+1457970843.23079990	+8.55615234	-6.59179688	-0.83056641	+59.37011719	-3.69140625	-56.09619141	+1752	+8.35839844	-5.84472656	-0.50097656	+8.02001953	-10.34912109	+15.46875000	+1312	+6.71044922	-9.80419922	-0.83056641	+37.06787109	+5.14160156	-44.18701172	+1448
+1457970843.23499990	+8.55615234	-6.59179688	-0.83056641	+59.34814453	-3.71337891	-56.11816406	+1756	+8.36279297	-5.84472656	-0.49658203	+7.99804688	-10.37109375	+15.46875000	+1312	+6.71044922	-9.80419922	-0.83056641	+37.04589844	+5.11962891	-44.23095703	+1448
+1457970843.23920010	+8.56054688	-6.59179688	-0.82617188	+59.34814453	-3.71337891	-56.14013672	+1756	+8.36279297	-5.84472656	-0.49658203	+7.97607422	-10.39306641	+15.44677734	+1316	+6.71484375	-9.80419922	-0.83056641	+37.04589844	+5.09765625	-44.23095703	+1448
+1457970843.24330000	+8.56054688	-6.59179688	-0.82617188	+59.32617188	-3.73535156	-56.16210938	+1760	+8.36718750	-5.84472656	-0.49658203	+7.97607422	-10.41503906	+15.44677734	+1316	+6.71484375	-9.80859375	-0.83056641	+37.02392578	+5.07568359	-44.25292969	+1448
+1457970843.24749990	+8.56054688	-6.59179688	-0.82617188	+59.32617188	-3.73535156	-56.18408203	+1760	+8.36718750	-5.84472656	-0.49658203	+7.97607422	-10.41503906	+15.44677734	+1316	+6.71484375	-9.80859375	-0.83056641	+37.00195313	+5.07568359	-44.25292969	+1448
+1457970843.25169990	+8.56054688	-6.59179688	-0.82617188	+59.32617188	-3.75732422	-56.18408203	+1764	+8.36718750	-5.84472656	-0.49658203	+7.95410156	-10.43701172	+15.42480469	+1320	+6.71044922	-9.80859375	-0.83056641	+36.95800781	+5.05371094	-44.25292969	+1452
+1457970843.26000000	+8.56054688	-6.59179688	-0.82617188	+59.30419922	-3.75732422	-56.20605469	+1768	+8.36718750	-5.84472656	-0.49658203	+7.95410156	-10.43701172	+15.40283203	+1320	+6.71044922	-9.80859375	-0.83496094	+36.91406250	+5.03173828	-44.23095703	+1452
+1457970843.26420000	+8.56054688	-6.59179688	-0.82177734	+59.30419922	-3.75732422	-56.22802734	+1768	+8.36718750	-5.84472656	-0.49658203	+7.93212891	-10.43701172	+15.40283203	+1324	+6.70605469	-9.81298828	-0.83496094	+36.89208984	+5.00976563	-44.20898438	+1452
+1457970843.26830010	+8.56054688	-6.59179688	-0.82177734	+59.30419922	-3.75732422	-56.22802734	+1768	+8.36718750	-5.84472656	-0.49658203	+7.93212891	-10.43701172	+15.38085938	+1324	+6.70605469	-9.81298828	-0.83935547	+36.87011719	+5.00976563	-44.20898438	+1452
+1457970843.27250000	+8.56054688	-6.59179688	-0.82177734	+59.30419922	-3.75732422	-56.22802734	+1772	+8.36718750	-5.84472656	-0.49658203	+7.93212891	-10.43701172	+15.38085938	+1328	+6.70166016	-9.81298828	-0.83935547	+36.84814453	+5.00976563	-44.18701172	+1452
+1457970843.27670000	+8.56054688	-6.59179688	-0.82177734	+59.30419922	-3.75732422	-56.22802734	+1772	+8.36718750	-5.84472656	-0.49658203	+7.93212891	-10.43701172	+15.35888672	+1328	+6.70166016	-9.81298828	-0.84375000	+36.82617188	+5.00976563	-44.18701172	+1452
+1457970843.28080010	+8.56054688	-6.59179688	-0.82177734	+59.30419922	-3.75732422	-56.22802734	+1772	+8.36718750	-5.84472656	-0.49658203	+7.93212891	-10.41503906	+15.35888672	+1328	+6.69726563	-9.81298828	-0.84375000	+36.80419922	+5.00976563	-44.16503906	+1452
+1457970843.28909990	+8.55615234	-6.59179688	-0.82177734	+59.30419922	-3.75732422	-56.22802734	+1776	+8.36718750	-5.84472656	-0.49658203	+7.93212891	-10.41503906	+15.33691406	+1332	+6.69287109	-9.81738281	-0.84814453	+36.78222656	+4.98779297	-44.14306641	+1452
+1457970843.29329990	+8.55615234	-6.59179688	-0.82177734	+59.30419922	-3.75732422	-56.22802734	+1776	+8.36718750	-5.84472656	-0.49658203	+7.93212891	-10.41503906	+15.33691406	+1332	+6.69287109	-9.81738281	-0.84814453	+36.78222656	+4.98779297	-44.14306641	+1448
+1457970843.29749990	+8.55615234	-6.59179688	-0.82177734	+59.30419922	-3.75732422	-56.22802734	+1776	+8.36718750	-5.84912109	-0.49658203	+7.93212891	-10.41503906	+15.31494141	+1336	+6.69287109	-9.81738281	-0.84814453	+36.78222656	+4.98779297	-44.14306641	+1448
+1457970843.30160000	+8.55615234	-6.59179688	-0.82177734	+59.30419922	-3.75732422	-56.25000000	+1776	+8.36718750	-5.84912109	-0.49658203	+7.93212891	-10.39306641	+15.31494141	+1336	+6.69287109	-9.81738281	-0.84814453	+36.76025391	+4.98779297	-44.14306641	+1448
+1457970843.30580000	+8.55615234	-6.59179688	-0.82177734	+59.30419922	-3.75732422	-56.25000000	+1776	+8.36718750	-5.84912109	-0.49658203	+7.91015625	-10.39306641	+15.31494141	+1336	+6.69287109	-9.81738281	-0.84814453	+36.76025391	+4.98779297	-44.12109375	+1444
+1457970843.30999990	+8.55615234	-6.59179688	-0.82177734	+59.30419922	-3.75732422	-56.25000000	+1776	+8.36718750	-5.84912109	-0.49658203	+7.91015625	-10.39306641	+15.31494141	+1340	+6.69287109	-9.81738281	-0.84814453	+36.76025391	+4.98779297	-44.12109375	+1444
+1457970843.31830000	+8.55615234	-6.59179688	-0.82177734	+59.30419922	-3.75732422	-56.25000000	+1780	+8.36718750	-5.84912109	-0.49658203	+7.91015625	-10.39306641	+15.29296875	+1340	+6.69287109	-9.81738281	-0.84814453	+36.76025391	+4.98779297	-44.12109375	+1444
+1457970843.32250000	+8.55615234	-6.59179688	-0.82177734	+59.32617188	-3.75732422	-56.25000000	+1780	+8.36718750	-5.84912109	-0.49658203	+7.91015625	-10.39306641	+15.29296875	+1340	+6.69287109	-9.81738281	-0.84814453	+36.78222656	+4.98779297	-44.14306641	+1440
+1457970843.32660010	+8.55615234	-6.59179688	-0.82177734	+59.32617188	-3.75732422	-56.25000000	+1780	+8.36718750	-5.84912109	-0.49658203	+7.91015625	-10.39306641	+15.29296875	+1340	+6.69287109	-9.81738281	-0.84814453	+36.78222656	+4.98779297	-44.14306641	+1440
+1457970843.33080010	+8.55615234	-6.59179688	-0.82177734	+59.32617188	-3.77929688	-56.25000000	+1780	+8.36718750	-5.84912109	-0.49658203	+7.91015625	-10.39306641	+15.29296875	+1344	+6.69287109	-9.81738281	-0.84814453	+36.78222656	+4.98779297	-44.14306641	+1440
+1457970843.33500000	+8.55615234	-6.59179688	-0.82177734	+59.32617188	-3.77929688	-56.25000000	+1780	+8.36718750	-5.84912109	-0.50097656	+7.91015625	-10.39306641	+15.29296875	+1344	+6.69287109	-9.81738281	-0.84814453	+36.78222656	+4.98779297	-44.14306641	+1440
+1457970843.33909990	+8.55615234	-6.59179688	-0.82177734	+59.32617188	-3.77929688	-56.25000000	+1780	+8.36718750	-5.84912109	-0.50097656	+7.91015625	-10.39306641	+15.29296875	+1344	+6.69287109	-9.81298828	-0.84814453	+36.78222656	+4.98779297	-44.14306641	+1440
+1457970843.34750010	+8.55615234	-6.59179688	-0.82177734	+59.32617188	-3.77929688	-56.25000000	+1784	+8.36718750	-5.84912109	-0.50097656	+7.91015625	-10.39306641	+15.29296875	+1344	+6.69726563	-9.81298828	-0.84814453	+36.80419922	+4.98779297	-44.16503906	+1436
+1457970843.35159990	+8.55615234	-6.59179688	-0.82177734	+59.32617188	-3.77929688	-56.25000000	+1784	+8.36718750	-5.84912109	-0.50097656	+7.91015625	-10.39306641	+15.29296875	+1344	+6.69726563	-9.81298828	-0.84814453	+36.80419922	+4.98779297	-44.16503906	+1436
+1457970843.35579990	+8.55615234	-6.59179688	-0.82177734	+59.32617188	-3.77929688	-56.25000000	+1784	+8.36718750	-5.84912109	-0.50097656	+7.91015625	-10.39306641	+15.29296875	+1344	+6.69726563	-9.81298828	-0.84814453	+36.80419922	+4.98779297	-44.16503906	+1436
+1457970843.35990000	+8.55615234	-6.59179688	-0.82177734	+59.32617188	-3.77929688	-56.25000000	+1784	+8.36718750	-5.84912109	-0.50097656	+7.88818359	-10.39306641	+15.29296875	+1348	+6.69726563	-9.81298828	-0.84814453	+36.80419922	+4.98779297	-44.16503906	+1436
+1457970843.36410000	+8.56054688	-6.59179688	-0.82177734	+59.32617188	-3.77929688	-56.25000000	+1784	+8.36718750	-5.84912109	-0.50097656	+7.88818359	-10.39306641	+15.27099609	+1348	+6.69726563	-9.81298828	-0.84814453	+36.80419922	+4.98779297	-44.16503906	+1436
+1457970843.36830000	+8.56054688	-6.59179688	-0.82177734	+59.32617188	-3.77929688	-56.25000000	+1784	+8.36718750	-5.84912109	-0.50097656	+7.88818359	-10.39306641	+15.27099609	+1348	+6.69726563	-9.81298828	-0.84814453	+36.80419922	+4.98779297	-44.16503906	+1436
+1457970843.37660000	+8.56054688	-6.59179688	-0.82177734	+59.32617188	-3.77929688	-56.25000000	+1784	+8.36718750	-5.84912109	-0.50097656	+7.88818359	-10.39306641	+15.27099609	+1348	+6.69726563	-9.81298828	-0.84375000	+36.80419922	+5.00976563	-44.16503906	+1436
+1457970843.38080000	+8.56054688	-6.59179688	-0.82177734	+59.32617188	-3.80126953	-56.25000000	+1788	+8.36718750	-5.84912109	-0.50097656	+7.88818359	-10.39306641	+15.27099609	+1348	+6.69726563	-9.81298828	-0.84375000	+36.80419922	+5.00976563	-44.16503906	+1436
+1457970843.38490010	+8.56054688	-6.59179688	-0.82177734	+59.32617188	-3.80126953	-56.25000000	+1788	+8.36718750	-5.84912109	-0.50097656	+7.88818359	-10.39306641	+15.27099609	+1348	+6.69726563	-9.81298828	-0.84814453	+36.80419922	+5.00976563	-44.16503906	+1436
+1457970843.38910010	+8.56054688	-6.59179688	-0.82177734	+59.32617188	-3.80126953	-56.25000000	+1788	+8.36718750	-5.84912109	-0.50097656	+7.88818359	-10.39306641	+15.27099609	+1348	+6.69726563	-9.81298828	-0.84814453	+36.80419922	+5.00976563	-44.16503906	+1436
+1457970843.39330010	+8.56054688	-6.59179688	-0.82177734	+59.32617188	-3.80126953	-56.25000000	+1788	+8.36718750	-5.84912109	-0.50097656	+7.88818359	-10.39306641	+15.27099609	+1348	+6.69726563	-9.81298828	-0.84814453	+36.80419922	+5.00976563	-44.16503906	+1436
+1457970843.39739990	+8.56054688	-6.59179688	-0.82617188	+59.32617188	-3.80126953	-56.25000000	+1788	+8.36718750	-5.84912109	-0.50097656	+7.88818359	-10.39306641	+15.24902344	+1348	+6.69726563	-9.81298828	-0.84814453	+36.80419922	+5.00976563	-44.16503906	+1436
+1457970843.40580010	+8.56054688	-6.59179688	-0.82617188	+59.32617188	-3.80126953	-56.22802734	+1788	+8.36718750	-5.84912109	-0.50097656	+7.88818359	-10.39306641	+15.24902344	+1352	+6.69726563	-9.81298828	-0.84814453	+36.78222656	+5.00976563	-44.14306641	+1432
+1457970843.40990000	+8.56054688	-6.59179688	-0.82617188	+59.32617188	-3.80126953	-56.22802734	+1788	+8.36718750	-5.84912109	-0.50097656	+7.88818359	-10.37109375	+15.24902344	+1352	+6.69726563	-9.81738281	-0.84814453	+36.78222656	+5.00976563	-44.14306641	+1432
+1457970843.41409990	+8.55615234	-6.59179688	-0.82617188	+59.32617188	-3.80126953	-56.22802734	+1788	+8.36718750	-5.84912109	-0.50097656	+7.88818359	-10.37109375	+15.24902344	+1352	+6.69287109	-9.81738281	-0.84814453	+36.78222656	+5.00976563	-44.14306641	+1432
+1457970843.41829990	+8.55615234	-6.59179688	-0.82617188	+59.32617188	-3.80126953	-56.22802734	+1788	+8.36718750	-5.84912109	-0.50097656	+7.88818359	-10.37109375	+15.22705078	+1352	+6.69287109	-9.81738281	-0.84814453	+36.78222656	+5.00976563	-44.14306641	+1432
+1457970843.42240000	+8.55615234	-6.59179688	-0.82617188	+59.34814453	-3.80126953	-56.22802734	+1788	+8.36718750	-5.84912109	-0.50097656	+7.88818359	-10.37109375	+15.22705078	+1352	+6.69287109	-9.81738281	-0.84814453	+36.78222656	+5.03173828	-44.14306641	+1432
+1457970843.42660000	+8.55615234	-6.59179688	-0.82617188	+59.34814453	-3.80126953	-56.22802734	+1792	+8.36718750	-5.84912109	-0.50097656	+7.88818359	-10.37109375	+15.22705078	+1352	+6.69287109	-9.81738281	-0.84814453	+36.76025391	+5.03173828	-44.14306641	+1432
+1457970843.43080000	+8.55615234	-6.59179688	-0.82617188	+59.34814453	-3.80126953	-56.20605469	+1792	+8.36718750	-5.85351563	-0.50097656	+7.88818359	-10.37109375	+15.22705078	+1352	+6.69287109	-9.81738281	-0.84814453	+36.76025391	+5.03173828	-44.14306641	+1432
+1457970843.43910000	+8.55615234	-6.59179688	-0.82617188	+59.34814453	-3.80126953	-56.20605469	+1792	+8.36718750	-5.85351563	-0.50097656	+7.88818359	-10.34912109	+15.20507813	+1352	+6.69287109	-9.81738281	-0.84814453	+36.76025391	+5.03173828	-44.14306641	+1432
+1457970843.44320010	+8.55615234	-6.59179688	-0.82617188	+59.34814453	-3.80126953	-56.18408203	+1792	+8.36718750	-5.85351563	-0.50097656	+7.88818359	-10.34912109	+15.20507813	+1356	+6.69287109	-9.81738281	-0.84814453	+36.76025391	+5.03173828	-44.14306641	+1432
+1457970843.44740010	+8.55615234	-6.59619141	-0.82617188	+59.37011719	-3.82324219	-56.18408203	+1792	+8.36718750	-5.85351563	-0.50097656	+7.88818359	-10.34912109	+15.20507813	+1356	+6.69287109	-9.81738281	-0.84814453	+36.76025391	+5.05371094	-44.14306641	+1428
+1457970843.45160010	+8.55615234	-6.59619141	-0.82617188	+59.37011719	-3.82324219	-56.16210938	+1792	+8.36718750	-5.85351563	-0.50097656	+7.88818359	-10.34912109	+15.20507813	+1356	+6.69287109	-9.81738281	-0.84814453	+36.78222656	+5.05371094	-44.14306641	+1428
+1457970843.45569990	+8.55615234	-6.59619141	-0.83056641	+59.37011719	-3.82324219	-56.16210938	+1792	+8.36718750	-5.85351563	-0.50097656	+7.88818359	-10.34912109	+15.20507813	+1356	+6.69287109	-9.81738281	-0.84814453	+36.78222656	+5.05371094	-44.14306641	+1428
+1457970843.46409990	+8.55615234	-6.59619141	-0.83056641	+59.39208984	-3.84521484	-56.14013672	+1792	+8.36718750	-5.85351563	-0.50097656	+7.88818359	-10.34912109	+15.18310547	+1356	+6.69287109	-9.81738281	-0.84814453	+36.78222656	+5.05371094	-44.14306641	+1428
+1457970843.46820000	+8.55615234	-6.59619141	-0.83056641	+59.39208984	-3.84521484	-56.11816406	+1792	+8.36718750	-5.85351563	-0.50537109	+7.88818359	-10.34912109	+15.18310547	+1356	+6.69287109	-9.81738281	-0.84814453	+36.78222656	+5.05371094	-44.16503906	+1428
+1457970843.47240000	+8.55615234	-6.59619141	-0.83056641	+59.41406250	-3.84521484	-56.11816406	+1792	+8.36718750	-5.85351563	-0.50537109	+7.88818359	-10.34912109	+15.18310547	+1356	+6.69287109	-9.81738281	-0.84814453	+36.80419922	+5.05371094	-44.16503906	+1428
+1457970843.47659990	+8.55175781	-6.60058594	-0.83496094	+59.41406250	-3.86718750	-56.09619141	+1796	+8.36718750	-5.85351563	-0.50537109	+7.88818359	-10.34912109	+15.18310547	+1356	+6.69287109	-9.81738281	-0.84814453	+36.80419922	+5.07568359	-44.16503906	+1428
+1457970843.48070000	+8.55175781	-6.60058594	-0.83496094	+59.41406250	-3.86718750	-56.09619141	+1796	+8.36718750	-5.85351563	-0.50537109	+7.88818359	-10.32714844	+15.18310547	+1356	+6.69287109	-9.81738281	-0.84814453	+36.80419922	+5.07568359	-44.16503906	+1428
+1457970843.48490000	+8.55175781	-6.60058594	-0.83496094	+59.43603516	-3.86718750	-56.07421875	+1796	+8.36718750	-5.85351563	-0.50537109	+7.88818359	-10.32714844	+15.16113281	+1356	+6.69726563	-9.81738281	-0.84814453	+36.80419922	+5.07568359	-44.16503906	+1428
+1457970843.49320010	+8.55175781	-6.60058594	-0.83496094	+59.43603516	-3.88916016	-56.05224609	+1796	+8.36718750	-5.85351563	-0.50537109	+7.88818359	-10.32714844	+15.16113281	+1356	+6.69726563	-9.81738281	-0.84375000	+36.80419922	+5.07568359	-44.16503906	+1428
+1457970843.49740000	+8.55175781	-6.60058594	-0.83935547	+59.45800781	-3.88916016	-56.05224609	+1796	+8.36279297	-5.85351563	-0.50537109	+7.88818359	-10.32714844	+15.16113281	+1356	+6.69726563	-9.81738281	-0.84375000	+36.80419922	+5.09765625	-44.16503906	+1428
+1457970843.50160000	+8.55175781	-6.60058594	-0.83935547	+59.45800781	-3.88916016	-56.03027344	+1792	+8.36279297	-5.85351563	-0.50537109	+7.88818359	-10.32714844	+15.13916016	+1356	+6.69726563	-9.81738281	-0.84814453	+36.80419922	+5.09765625	-44.16503906	+1428
+1457970843.50570010	+8.55175781	-6.60058594	-0.83935547	+59.45800781	-3.88916016	-56.03027344	+1792	+8.36279297	-5.85351563	-0.50537109	+7.88818359	-10.32714844	+15.13916016	+1356	+6.69287109	-9.81738281	-0.84814453	+36.80419922	+5.09765625	-44.16503906	+1428
+1457970843.50990010	+8.55175781	-6.60058594	-0.83935547	+59.47998047	-3.88916016	-56.03027344	+1792	+8.36279297	-5.85351563	-0.50537109	+7.91015625	-10.30517578	+15.13916016	+1356	+6.69287109	-9.81738281	-0.84814453	+36.80419922	+5.09765625	-44.16503906	+1428
+1457970843.51410010	+8.55175781	-6.60058594	-0.83935547	+59.47998047	-3.88916016	-56.00830078	+1792	+8.36279297	-5.85351563	-0.50537109	+7.91015625	-10.30517578	+15.11718750	+1356	+6.69287109	-9.81738281	-0.84814453	+36.80419922	+5.11962891	-44.14306641	+1428
+1457970843.52239990	+8.55175781	-6.60058594	-0.83935547	+59.50195313	-3.86718750	-56.00830078	+1792	+8.36279297	-5.85351563	-0.50537109	+7.91015625	-10.28320313	+15.11718750	+1352	+6.69287109	-9.82177734	-0.84814453	+36.80419922	+5.14160156	-44.12109375	+1428
+1457970843.52650000	+8.54736328	-6.60058594	-0.84375000	+59.50195313	-3.86718750	-55.98632813	+1792	+8.36279297	-5.85351563	-0.50976563	+7.91015625	-10.28320313	+15.09521484	+1352	+6.68847656	-9.82177734	-0.85253906	+36.78222656	+5.14160156	-44.12109375	+1428
+1457970843.53070000	+8.54736328	-6.60058594	-0.84375000	+59.50195313	-3.86718750	-55.98632813	+1788	+8.36279297	-5.85351563	-0.50976563	+7.93212891	-10.28320313	+15.09521484	+1352	+6.68847656	-9.82177734	-0.85253906	+36.78222656	+5.16357422	-44.09912109	+1428
+1457970843.53490000	+8.54736328	-6.60058594	-0.84375000	+59.52392578	-3.86718750	-55.96435547	+1788	+8.36279297	-5.85351563	-0.50976563	+7.93212891	-10.26123047	+15.07324219	+1352	+6.68408203	-9.82177734	-0.85253906	+36.78222656	+5.16357422	-44.09912109	+1432
+1457970843.53900000	+8.54736328	-6.60058594	-0.84375000	+59.52392578	-3.86718750	-55.96435547	+1788	+8.35839844	-5.85791016	-0.50976563	+7.93212891	-10.26123047	+15.07324219	+1352	+6.68408203	-9.82617188	-0.85693359	+36.76025391	+5.18554688	-44.07714844	+1428
+1457970843.54320000	+8.54736328	-6.60058594	-0.84375000	+59.52392578	-3.84521484	-55.96435547	+1788	+8.35839844	-5.85791016	-0.50976563	+7.93212891	-10.23925781	+15.07324219	+1352	+6.67968750	-9.82617188	-0.85693359	+36.76025391	+5.20751953	-44.07714844	+1428
+1457970843.54740000	+8.54736328	-6.60058594	-0.84375000	+59.54589844	-3.84521484	-55.94238281	+1788	+8.35839844	-5.85791016	-0.50976563	+7.95410156	-10.23925781	+15.05126953	+1352	+6.67968750	-9.82617188	-0.85693359	+36.76025391	+5.22949219	-44.05517578	+1428
+1457970843.55570010	+8.54736328	-6.60058594	-0.84814453	+59.56787109	-3.84521484	-55.92041016	+1784	+8.35839844	-5.85791016	-0.51416016	+7.95410156	-10.19531250	+15.05126953	+1352	+6.67529297	-9.83056641	-0.86132813	+36.76025391	+5.27343750	-44.03320313	+1428
+1457970843.55990000	+8.54296875	-6.60058594	-0.84814453	+59.58984375	-3.84521484	-55.89843750	+1784	+8.35400391	-5.85791016	-0.51416016	+7.97607422	-10.19531250	+15.02929688	+1352	+6.67529297	-9.83056641	-0.86132813	+36.76025391	+5.29541016	-44.03320313	+1428
+1457970843.56399990	+8.54296875	-6.60058594	-0.84814453	+59.58984375	-3.82324219	-55.87646484	+1784	+8.35400391	-5.85791016	-0.51416016	+7.97607422	-10.17333984	+15.02929688	+1352	+6.67529297	-9.83056641	-0.86132813	+36.78222656	+5.33935547	-44.03320313	+1424
+1457970843.56820010	+8.54296875	-6.60058594	-0.85253906	+59.61181641	-3.82324219	-55.87646484	+1784	+8.35400391	-5.85791016	-0.51855469	+7.97607422	-10.15136719	+15.02929688	+1352	+6.67529297	-9.83056641	-0.85693359	+36.80419922	+5.36132813	-44.03320313	+1424
+1457970843.57240010	+8.54296875	-6.60058594	-0.85253906	+59.63378906	-3.82324219	-55.85449219	+1784	+8.35400391	-5.85791016	-0.51855469	+7.99804688	-10.12939453	+15.02929688	+1352	+6.67529297	-9.83056641	-0.85693359	+36.82617188	+5.38330078	-44.03320313	+1424
+1457970843.58069990	+8.54296875	-6.60058594	-0.85253906	+59.65576172	-3.82324219	-55.81054688	+1780	+8.34960938	-5.86230469	-0.51855469	+7.99804688	-10.10742188	+15.02929688	+1352	+6.67968750	-9.83056641	-0.85253906	+36.87011719	+5.42724609	-44.05517578	+1424
+1457970843.58489990	+8.53857422	-6.60058594	-0.85693359	+59.67773438	-3.82324219	-55.78857422	+1780	+8.34960938	-5.86230469	-0.52294922	+8.02001953	-10.08544922	+15.02929688	+1352	+6.67968750	-9.83056641	-0.85253906	+36.89208984	+5.44921875	-44.07714844	+1420
+1457970843.58900000	+8.53857422	-6.60498047	-0.85693359	+59.67773438	-3.82324219	-55.76660156	+1780	+8.34960938	-5.86230469	-0.52294922	+8.02001953	-10.06347656	+15.02929688	+1348	+6.68408203	-9.82617188	-0.85253906	+36.93603516	+5.47119141	-44.07714844	+1420
+1457970843.59320000	+8.53857422	-6.60498047	-0.85693359	+59.69970703	-3.82324219	-55.76660156	+1780	+8.34521484	-5.86230469	-0.52294922	+8.02001953	-10.04150391	+15.02929688	+1348	+6.68408203	-9.82617188	-0.84814453	+36.95800781	+5.49316406	-44.07714844	+1420
+1457970843.59730010	+8.53857422	-6.60498047	-0.85693359	+59.69970703	-3.82324219	-55.74462891	+1780	+8.34521484	-5.86230469	-0.52294922	+8.04199219	-10.04150391	+15.02929688	+1348	+6.68847656	-9.82617188	-0.84814453	+36.97998047	+5.51513672	-44.09912109	+1424
+1457970843.60150000	+8.53857422	-6.60498047	-0.85693359	+59.72167969	-3.82324219	-55.72265625	+1780	+8.34521484	-5.86230469	-0.52734375	+8.04199219	-10.01953125	+15.00732422	+1348	+6.68847656	-9.82617188	-0.84814453	+37.00195313	+5.51513672	-44.09912109	+1424
+1457970843.60980010	+8.53417969	-6.60498047	-0.86132813	+59.74365234	-3.82324219	-55.70068359	+1776	+8.34521484	-5.86230469	-0.52734375	+8.06396484	-9.99755859	+15.00732422	+1344	+6.68847656	-9.82617188	-0.84375000	+37.02392578	+5.55908203	-44.09912109	+1420
+1457970843.61400010	+8.53417969	-6.60937500	-0.86132813	+59.74365234	-3.82324219	-55.67871094	+1776	+8.34082031	-5.86230469	-0.52734375	+8.06396484	-9.97558594	+15.00732422	+1344	+6.68847656	-9.82617188	-0.84375000	+37.04589844	+5.58105469	-44.09912109	+1420
+1457970843.61820010	+8.53417969	-6.60937500	-0.86132813	+59.74365234	-3.82324219	-55.67871094	+1776	+8.34082031	-5.86230469	-0.52734375	+8.06396484	-9.97558594	+15.00732422	+1344	+6.68847656	-9.82617188	-0.84375000	+37.04589844	+5.58105469	-44.09912109	+1420
+1457970843.62229990	+8.53417969	-6.60937500	-0.86132813	+59.74365234	-3.82324219	-55.65673828	+1776	+8.34082031	-5.86230469	-0.52734375	+8.06396484	-9.95361328	+15.00732422	+1340	+6.68847656	-9.82617188	-0.84814453	+37.04589844	+5.60302734	-44.09912109	+1420
+1457970843.62649990	+8.53417969	-6.60937500	-0.86132813	+59.76562500	-3.82324219	-55.65673828	+1772	+8.34082031	-5.86230469	-0.53173828	+8.06396484	-9.95361328	+14.98535156	+1340	+6.68847656	-9.82617188	-0.84814453	+37.04589844	+5.60302734	-44.07714844	+1420
+1457970843.63070010	+8.52978516	-6.60937500	-0.86132813	+59.76562500	-3.82324219	-55.65673828	+1772	+8.34082031	-5.86230469	-0.53173828	+8.08593750	-9.95361328	+14.98535156	+1340	+6.68847656	-9.82617188	-0.84814453	+37.04589844	+5.62500000	-44.07714844	+1420
+1457970843.63899990	+8.52978516	-6.60937500	-0.86132813	+59.76562500	-3.80126953	-55.63476563	+1768	+8.34082031	-5.86230469	-0.53173828	+8.08593750	-9.93164063	+14.96337891	+1336	+6.68408203	-9.83056641	-0.85253906	+37.02392578	+5.62500000	-44.05517578	+1420
+1457970843.64319990	+8.52978516	-6.60937500	-0.86132813	+59.76562500	-3.80126953	-55.63476563	+1768	+8.34082031	-5.86230469	-0.53173828	+8.08593750	-9.93164063	+14.96337891	+1336	+6.67968750	-9.83056641	-0.85253906	+37.02392578	+5.64697266	-44.03320313	+1420
+1457970843.64730000	+8.52978516	-6.60937500	-0.86132813	+59.76562500	-3.80126953	-55.63476563	+1768	+8.33642578	-5.86230469	-0.53173828	+8.08593750	-9.93164063	+14.96337891	+1336	+6.67968750	-9.83056641	-0.85253906	+37.00195313	+5.64697266	-44.03320313	+1420
+1457970843.65150000	+8.52978516	-6.60937500	-0.86572266	+59.76562500	-3.80126953	-55.63476563	+1764	+8.33642578	-5.86669922	-0.53173828	+8.08593750	-9.90966797	+14.96337891	+1336	+6.67968750	-9.83056641	-0.85693359	+36.97998047	+5.66894531	-44.01123047	+1420
+1457970843.65570000	+8.52978516	-6.60937500	-0.86572266	+59.78759766	-3.80126953	-55.61279297	+1764	+8.33642578	-5.86669922	-0.53173828	+8.08593750	-9.90966797	+14.94140625	+1336	+6.67529297	-9.83496094	-0.85693359	+36.97998047	+5.66894531	-44.01123047	+1420
+1457970843.65980010	+8.52978516	-6.60937500	-0.86572266	+59.78759766	-3.80126953	-55.61279297	+1764	+8.33642578	-5.86669922	-0.53173828	+8.08593750	-9.90966797	+14.94140625	+1332	+6.67529297	-9.83496094	-0.85693359	+36.95800781	+5.66894531	-43.98925781	+1420
+1457970843.66820000	+8.52978516	-6.60937500	-0.86572266	+59.78759766	-3.82324219	-55.61279297	+1760	+8.33642578	-5.86669922	-0.53173828	+8.10791016	-9.90966797	+14.94140625	+1332	+6.67089844	-9.83496094	-0.86132813	+36.95800781	+5.69091797	-43.96728516	+1416
+1457970843.67230010	+8.52539063	-6.60937500	-0.86572266	+59.78759766	-3.82324219	-55.61279297	+1760	+8.33642578	-5.86669922	-0.53173828	+8.10791016	-9.90966797	+14.94140625	+1332	+6.67089844	-9.83496094	-0.86132813	+36.93603516	+5.69091797	-43.96728516	+1416
+1457970843.67650010	+8.52539063	-6.60937500	-0.86572266	+59.78759766	-3.82324219	-55.59082031	+1760	+8.33642578	-5.86669922	-0.53173828	+8.10791016	-9.88769531	+14.94140625	+1332	+6.67089844	-9.83935547	-0.86132813	+36.93603516	+5.69091797	-43.96728516	+1416
+1457970843.68059990	+8.52539063	-6.60937500	-0.86572266	+59.78759766	-3.82324219	-55.59082031	+1756	+8.33642578	-5.86669922	-0.53173828	+8.10791016	-9.88769531	+14.94140625	+1332	+6.67089844	-9.83935547	-0.86132813	+36.93603516	+5.71289063	-43.96728516	+1412
+1457970843.68479990	+8.52539063	-6.60937500	-0.86572266	+59.78759766	-3.82324219	-55.59082031	+1756	+8.33642578	-5.86669922	-0.53173828	+8.10791016	-9.88769531	+14.94140625	+1328	+6.67089844	-9.83935547	-0.86132813	+36.93603516	+5.71289063	-43.96728516	+1412
+1457970843.68899990	+8.52539063	-6.60937500	-0.86572266	+59.80957031	-3.82324219	-55.59082031	+1756	+8.33642578	-5.86669922	-0.53613281	+8.10791016	-9.88769531	+14.94140625	+1328	+6.67089844	-9.83935547	-0.86132813	+36.93603516	+5.71289063	-43.96728516	+1408
+1457970843.69730000	+8.52539063	-6.60937500	-0.86572266	+59.80957031	-3.84521484	-55.56884766	+1752	+8.33642578	-5.86669922	-0.53613281	+8.10791016	-9.88769531	+14.94140625	+1328	+6.67089844	-9.83935547	-0.86132813	+36.95800781	+5.73486328	-43.98925781	+1408
+1457970843.70149990	+8.52539063	-6.60937500	-0.86572266	+59.80957031	-3.84521484	-55.56884766	+1752	+8.33642578	-5.86669922	-0.53613281	+8.10791016	-9.88769531	+14.94140625	+1328	+6.67089844	-9.83935547	-0.85693359	+36.95800781	+5.73486328	-43.98925781	+1408
+1457970843.70560000	+8.52539063	-6.60937500	-0.87011719	+59.80957031	-3.84521484	-55.54687500	+1752	+8.33642578	-5.86669922	-0.53613281	+8.10791016	-9.86572266	+14.94140625	+1328	+6.67089844	-9.83496094	-0.85693359	+36.95800781	+5.75683594	-43.98925781	+1408
+1457970843.70980000	+8.52539063	-6.60937500	-0.87011719	+59.80957031	-3.84521484	-55.54687500	+1752	+8.33642578	-5.86669922	-0.53613281	+8.12988281	-9.86572266	+14.94140625	+1328	+6.67089844	-9.83496094	-0.85693359	+36.97998047	+5.75683594	-43.98925781	+1404
+1457970843.71400000	+8.52539063	-6.60937500	-0.87011719	+59.83154297	-3.84521484	-55.54687500	+1752	+8.33642578	-5.86669922	-0.53613281	+8.12988281	-9.86572266	+14.94140625	+1324	+6.67529297	-9.83496094	-0.85693359	+36.97998047	+5.75683594	-44.01123047	+1404
+1457970843.71810010	+8.52539063	-6.60937500	-0.87011719	+59.83154297	-3.84521484	-55.52490234	+1752	+8.33642578	-5.86669922	-0.53613281	+8.12988281	-9.86572266	+14.94140625	+1324	+6.67529297	-9.83496094	-0.85693359	+37.00195313	+5.77880859	-44.01123047	+1404
+1457970843.72650000	+8.52539063	-6.60937500	-0.87011719	+59.83154297	-3.84521484	-55.50292969	+1752	+8.33642578	-5.86669922	-0.53613281	+8.12988281	-9.84375000	+14.91943359	+1324	+6.67529297	-9.83496094	-0.85253906	+37.00195313	+5.77880859	-44.01123047	+1404
+1457970843.73060010	+8.52539063	-6.60937500	-0.87011719	+59.85351563	-3.84521484	-55.48095703	+1752	+8.33642578	-5.86669922	-0.53613281	+8.12988281	-9.84375000	+14.91943359	+1324	+6.67529297	-9.83496094	-0.85253906	+37.02392578	+5.80078125	-44.01123047	+1404
+1457970843.73480010	+8.52539063	-6.60937500	-0.87011719	+59.85351563	-3.84521484	-55.48095703	+1748	+8.33203125	-5.86669922	-0.53613281	+8.12988281	-9.84375000	+14.91943359	+1320	+6.67529297	-9.83496094	-0.85253906	+37.02392578	+5.80078125	-44.03320313	+1404
+1457970843.73900010	+8.52539063	-6.60937500	-0.87451172	+59.85351563	-3.84521484	-55.45898438	+1748	+8.33203125	-5.86669922	-0.53613281	+8.12988281	-9.84375000	+14.91943359	+1320	+6.67529297	-9.83496094	-0.85253906	+37.02392578	+5.82275391	-44.03320313	+1404
+1457970843.74309990	+8.52539063	-6.60937500	-0.87451172	+59.85351563	-3.84521484	-55.45898438	+1748	+8.33203125	-5.86669922	-0.53613281	+8.12988281	-9.82177734	+14.91943359	+1320	+6.67529297	-9.83496094	-0.85253906	+37.02392578	+5.82275391	-44.03320313	+1404
+1457970843.74729990	+8.52539063	-6.60937500	-0.87451172	+59.85351563	-3.84521484	-55.45898438	+1748	+8.33203125	-5.86669922	-0.53613281	+8.12988281	-9.82177734	+14.91943359	+1320	+6.67529297	-9.83496094	-0.85253906	+37.04589844	+5.82275391	-44.03320313	+1404
+1457970843.75560000	+8.52099609	-6.60937500	-0.87451172	+59.87548828	-3.84521484	-55.43701172	+1748	+8.33203125	-5.86669922	-0.54052734	+8.12988281	-9.82177734	+14.91943359	+1320	+6.67529297	-9.83496094	-0.85253906	+37.02392578	+5.84472656	-44.01123047	+1404
+1457970843.75980000	+8.52099609	-6.60937500	-0.87451172	+59.87548828	-3.84521484	-55.41503906	+1748	+8.33203125	-5.86669922	-0.54052734	+8.12988281	-9.79980469	+14.89746094	+1316	+6.67529297	-9.83496094	-0.85253906	+37.02392578	+5.84472656	-44.01123047	+1404
+1457970843.76390000	+8.52099609	-6.60937500	-0.87451172	+59.87548828	-3.82324219	-55.41503906	+1748	+8.33203125	-5.86669922	-0.54052734	+8.12988281	-9.79980469	+14.89746094	+1316	+6.67089844	-9.83935547	-0.85693359	+37.02392578	+5.86669922	-43.98925781	+1400
+1457970843.76810000	+8.52099609	-6.60937500	-0.87451172	+59.87548828	-3.82324219	-55.41503906	+1744	+8.33203125	-5.86669922	-0.54052734	+8.12988281	-9.79980469	+14.89746094	+1316	+6.67089844	-9.83935547	-0.85693359	+37.02392578	+5.86669922	-43.98925781	+1400
+1457970843.77230000	+8.52099609	-6.60937500	-0.87451172	+59.87548828	-3.82324219	-55.41503906	+1744	+8.33203125	-5.86669922	-0.54052734	+8.12988281	-9.77783203	+14.89746094	+1316	+6.67089844	-9.83935547	-0.85693359	+37.00195313	+5.86669922	-43.96728516	+1400
+1457970843.77640010	+8.52099609	-6.60937500	-0.87451172	+59.87548828	-3.82324219	-55.41503906	+1744	+8.33203125	-5.86669922	-0.54052734	+8.12988281	-9.77783203	+14.89746094	+1316	+6.67089844	-9.83935547	-0.85693359	+37.00195313	+5.88867188	-43.96728516	+1400
+1457970843.78480010	+8.52099609	-6.60937500	-0.87451172	+59.87548828	-3.82324219	-55.39306641	+1740	+8.33203125	-5.86669922	-0.54052734	+8.12988281	-9.77783203	+14.87548828	+1316	+6.66650391	-9.83935547	-0.86132813	+36.97998047	+5.88867188	-43.94531250	+1400
+1457970843.78889990	+8.52099609	-6.60937500	-0.87451172	+59.87548828	-3.82324219	-55.39306641	+1740	+8.33203125	-5.86669922	-0.54052734	+8.12988281	-9.77783203	+14.87548828	+1316	+6.66650391	-9.83935547	-0.86132813	+36.97998047	+5.88867188	-43.92333984	+1400
+1457970843.79310010	+8.52099609	-6.60937500	-0.87451172	+59.87548828	-3.82324219	-55.39306641	+1740	+8.33203125	-5.86669922	-0.54052734	+8.12988281	-9.75585938	+14.87548828	+1316	+6.66210938	-9.83935547	-0.86572266	+36.95800781	+5.88867188	-43.92333984	+1400
+1457970843.79730010	+8.52099609	-6.60937500	-0.87451172	+59.87548828	-3.82324219	-55.39306641	+1740	+8.33203125	-5.86669922	-0.54052734	+8.12988281	-9.75585938	+14.87548828	+1312	+6.66210938	-9.83935547	-0.86572266	+36.95800781	+5.91064453	-43.90136719	+1400
+1457970843.80139990	+8.52099609	-6.60937500	-0.87451172	+59.87548828	-3.82324219	-55.39306641	+1740	+8.33203125	-5.86669922	-0.54052734	+8.12988281	-9.75585938	+14.87548828	+1312	+6.66210938	-9.83935547	-0.86572266	+36.95800781	+5.91064453	-43.90136719	+1396
+1457970843.80559990	+8.52099609	-6.60937500	-0.87451172	+59.87548828	-3.82324219	-55.39306641	+1736	+8.33203125	-5.86669922	-0.54052734	+8.12988281	-9.75585938	+14.87548828	+1312	+6.66210938	-9.84375000	-0.86572266	+36.95800781	+5.91064453	-43.90136719	+1396
+1457970843.81390000	+8.52099609	-6.60937500	-0.87890625	+59.87548828	-3.82324219	-55.39306641	+1736	+8.33203125	-5.86669922	-0.54052734	+8.12988281	-9.75585938	+14.87548828	+1312	+6.66210938	-9.83935547	-0.86572266	+36.95800781	+5.91064453	-43.90136719	+1396
+1457970843.81810000	+8.52099609	-6.60937500	-0.87890625	+59.87548828	-3.82324219	-55.39306641	+1736	+8.33203125	-5.86669922	-0.54052734	+8.12988281	-9.75585938	+14.87548828	+1312	+6.66210938	-9.83935547	-0.86572266	+36.95800781	+5.91064453	-43.90136719	+1392
+1457970843.82230000	+8.52099609	-6.60937500	-0.87890625	+59.85351563	-3.82324219	-55.39306641	+1736	+8.32763672	-5.86669922	-0.54052734	+8.12988281	-9.75585938	+14.87548828	+1312	+6.66210938	-9.83935547	-0.86572266	+36.95800781	+5.93261719	-43.90136719	+1392
+1457970843.82640000	+8.52099609	-6.60937500	-0.87890625	+59.85351563	-3.82324219	-55.39306641	+1732	+8.32763672	-5.86669922	-0.54052734	+8.12988281	-9.75585938	+14.89746094	+1312	+6.66210938	-9.83935547	-0.86572266	+36.95800781	+5.93261719	-43.90136719	+1392
+1457970843.83060000	+8.52099609	-6.60937500	-0.87890625	+59.85351563	-3.82324219	-55.39306641	+1732	+8.32763672	-5.86669922	-0.54052734	+8.12988281	-9.75585938	+14.89746094	+1312	+6.66210938	-9.83935547	-0.86572266	+36.95800781	+5.93261719	-43.90136719	+1392
+1457970843.83470010	+8.52099609	-6.60937500	-0.87890625	+59.85351563	-3.82324219	-55.39306641	+1732	+8.32763672	-5.86669922	-0.54052734	+8.12988281	-9.75585938	+14.89746094	+1312	+6.66210938	-9.83935547	-0.86572266	+36.97998047	+5.93261719	-43.90136719	+1392
+1457970843.84310010	+8.52099609	-6.60937500	-0.87890625	+59.85351563	-3.82324219	-55.39306641	+1732	+8.32763672	-5.86669922	-0.54492188	+8.12988281	-9.75585938	+14.89746094	+1312	+6.66650391	-9.83935547	-0.86132813	+36.97998047	+5.93261719	-43.92333984	+1392
+1457970843.84719990	+8.52099609	-6.60937500	-0.87890625	+59.85351563	-3.82324219	-55.37109375	+1732	+8.32763672	-5.86669922	-0.54492188	+8.12988281	-9.75585938	+14.89746094	+1312	+6.66650391	-9.83935547	-0.86132813	+36.97998047	+5.93261719	-43.92333984	+1392
+1457970843.85139990	+8.52099609	-6.60937500	-0.87890625	+59.85351563	-3.82324219	-55.37109375	+1732	+8.32763672	-5.86669922	-0.54492188	+8.12988281	-9.75585938	+14.89746094	+1308	+6.66650391	-9.83935547	-0.86132813	+36.97998047	+5.93261719	-43.92333984	+1392
+1457970843.85560010	+8.52099609	-6.60937500	-0.87890625	+59.85351563	-3.82324219	-55.37109375	+1732	+8.32763672	-5.86669922	-0.54492188	+8.12988281	-9.73388672	+14.89746094	+1308	+6.66650391	-9.83935547	-0.86132813	+36.97998047	+5.93261719	-43.92333984	+1392
+1457970843.85970000	+8.52099609	-6.60937500	-0.87890625	+59.85351563	-3.82324219	-55.37109375	+1732	+8.32763672	-5.86669922	-0.54492188	+8.12988281	-9.73388672	+14.89746094	+1308	+6.66650391	-9.83935547	-0.86132813	+37.00195313	+5.93261719	-43.92333984	+1392
+1457970843.86809990	+8.52099609	-6.60937500	-0.87890625	+59.85351563	-3.84521484	-55.37109375	+1732	+8.32763672	-5.86669922	-0.54492188	+8.12988281	-9.73388672	+14.89746094	+1308	+6.66650391	-9.83935547	-0.86132813	+37.00195313	+5.95458984	-43.92333984	+1388
+1457970843.87220000	+8.52099609	-6.60937500	-0.87890625	+59.85351563	-3.84521484	-55.37109375	+1728	+8.32763672	-5.86669922	-0.54492188	+8.12988281	-9.73388672	+14.89746094	+1308	+6.66650391	-9.83935547	-0.86132813	+37.00195313	+5.95458984	-43.92333984	+1388
+1457970843.87640000	+8.52099609	-6.60937500	-0.87890625	+59.85351563	-3.84521484	-55.37109375	+1728	+8.32763672	-5.86669922	-0.54492188	+8.12988281	-9.73388672	+14.89746094	+1308	+6.66650391	-9.83935547	-0.86132813	+36.97998047	+5.95458984	-43.92333984	+1388
+1457970843.88060000	+8.52099609	-6.60937500	-0.87890625	+59.85351563	-3.84521484	-55.37109375	+1728	+8.32763672	-5.86669922	-0.54492188	+8.12988281	-9.73388672	+14.89746094	+1308	+6.66650391	-9.83935547	-0.86132813	+36.97998047	+5.95458984	-43.92333984	+1388
+1457970843.88470010	+8.52099609	-6.60937500	-0.87890625	+59.85351563	-3.84521484	-55.37109375	+1728	+8.32763672	-5.86669922	-0.54492188	+8.12988281	-9.73388672	+14.89746094	+1308	+6.66650391	-9.83935547	-0.86132813	+36.97998047	+5.95458984	-43.92333984	+1388
+1457970843.88890000	+8.52099609	-6.60937500	-0.87890625	+59.85351563	-3.84521484	-55.37109375	+1728	+8.32763672	-5.86669922	-0.54492188	+8.12988281	-9.73388672	+14.89746094	+1308	+6.66650391	-9.83935547	-0.86132813	+36.97998047	+5.95458984	-43.92333984	+1388
+1457970843.89720010	+8.52099609	-6.60937500	-0.87890625	+59.85351563	-3.84521484	-55.37109375	+1728	+8.32763672	-5.86669922	-0.54492188	+8.12988281	-9.73388672	+14.89746094	+1304	+6.66210938	-9.83935547	-0.86572266	+36.97998047	+5.95458984	-43.90136719	+1388
+1457970843.90140010	+8.52099609	-6.60937500	-0.87890625	+59.85351563	-3.84521484	-55.37109375	+1728	+8.32763672	-5.86669922	-0.54492188	+8.12988281	-9.73388672	+14.89746094	+1304	+6.66210938	-9.83935547	-0.86572266	+36.95800781	+5.95458984	-43.90136719	+1388
+1457970843.90549990	+8.52099609	-6.60937500	-0.87890625	+59.85351563	-3.84521484	-55.37109375	+1728	+8.32763672	-5.86669922	-0.54492188	+8.12988281	-9.73388672	+14.89746094	+1304	+6.66210938	-9.83935547	-0.86572266	+36.95800781	+5.95458984	-43.90136719	+1388
+1457970843.91389990	+8.52099609	-6.60937500	-0.87890625	+59.85351563	-3.84521484	-55.37109375	+1728	+8.33203125	-5.86669922	-0.54492188	+8.12988281	-9.73388672	+14.87548828	+1304	+6.66210938	-9.83935547	-0.86572266	+36.95800781	+5.95458984	-43.90136719	+1388
+1457970843.91800000	+8.52099609	-6.60937500	-0.87890625	+59.85351563	-3.84521484	-55.37109375	+1728	+8.33203125	-5.86669922	-0.54492188	+8.12988281	-9.73388672	+14.87548828	+1304	+6.66210938	-9.83935547	-0.86572266	+36.95800781	+5.95458984	-43.87939453	+1388
+1457970843.92220000	+8.52099609	-6.60937500	-0.87890625	+59.85351563	-3.84521484	-55.37109375	+1728	+8.32763672	-5.86669922	-0.54492188	+8.12988281	-9.73388672	+14.87548828	+1304	+6.66210938	-9.83935547	-0.86572266	+36.93603516	+5.95458984	-43.87939453	+1388
+1457970843.92639990	+8.52099609	-6.60937500	-0.87890625	+59.85351563	-3.84521484	-55.37109375	+1728	+8.32763672	-5.86669922	-0.54492188	+8.10791016	-9.73388672	+14.87548828	+1304	+6.66210938	-9.83935547	-0.86572266	+36.93603516	+5.95458984	-43.87939453	+1388
+1457970843.93050000	+8.52099609	-6.60937500	-0.87890625	+59.85351563	-3.84521484	-55.37109375	+1728	+8.32763672	-5.86669922	-0.54492188	+8.10791016	-9.73388672	+14.87548828	+1304	+6.66210938	-9.83935547	-0.86572266	+36.93603516	+5.95458984	-43.87939453	+1388
+1457970843.93470000	+8.52099609	-6.60937500	-0.87890625	+59.85351563	-3.84521484	-55.37109375	+1728	+8.32763672	-5.86669922	-0.54492188	+8.10791016	-9.73388672	+14.87548828	+1304	+6.66210938	-9.83935547	-0.86572266	+36.93603516	+5.95458984	-43.87939453	+1388
+1457970843.94300010	+8.52099609	-6.60937500	-0.87451172	+59.85351563	-3.84521484	-55.37109375	+1724	+8.33203125	-5.86669922	-0.54492188	+8.10791016	-9.73388672	+14.87548828	+1304	+6.66210938	-9.83935547	-0.86572266	+36.93603516	+5.95458984	-43.87939453	+1388
+1457970843.94720010	+8.52099609	-6.60937500	-0.87451172	+59.85351563	-3.84521484	-55.37109375	+1724	+8.33203125	-5.86669922	-0.54492188	+8.10791016	-9.73388672	+14.87548828	+1304	+6.66210938	-9.83935547	-0.86572266	+36.93603516	+5.95458984	-43.87939453	+1388
+1457970843.95140000	+8.52099609	-6.60937500	-0.87451172	+59.85351563	-3.84521484	-55.37109375	+1724	+8.33203125	-5.86669922	-0.54492188	+8.10791016	-9.73388672	+14.87548828	+1304	+6.66210938	-9.83935547	-0.86572266	+36.95800781	+5.95458984	-43.87939453	+1388
+1457970843.95549990	+8.52099609	-6.60937500	-0.87451172	+59.85351563	-3.86718750	-55.37109375	+1724	+8.33203125	-5.86669922	-0.54492188	+8.10791016	-9.73388672	+14.87548828	+1304	+6.66210938	-9.83935547	-0.86572266	+36.95800781	+5.95458984	-43.90136719	+1388
+1457970843.95970010	+8.52099609	-6.60937500	-0.87451172	+59.85351563	-3.86718750	-55.37109375	+1724	+8.33203125	-5.86669922	-0.54492188	+8.10791016	-9.73388672	+14.87548828	+1304	+6.66210938	-9.83935547	-0.86572266	+36.95800781	+5.95458984	-43.90136719	+1388
+1457970843.96390010	+8.52099609	-6.60937500	-0.87451172	+59.85351563	-3.86718750	-55.37109375	+1724	+8.33203125	-5.86669922	-0.54492188	+8.10791016	-9.73388672	+14.87548828	+1304	+6.66210938	-9.83935547	-0.86572266	+36.95800781	+5.95458984	-43.90136719	+1388
+1457970843.96799990	+8.52099609	-6.60937500	-0.87451172	+59.85351563	-3.86718750	-55.37109375	+1724	+8.33203125	-5.86669922	-0.54492188	+8.10791016	-9.75585938	+14.89746094	+1304	+6.66650391	-9.83935547	-0.86572266	+36.95800781	+5.95458984	-43.90136719	+1388
+1457970843.97639990	+8.52099609	-6.60937500	-0.87451172	+59.85351563	-3.86718750	-55.39306641	+1724	+8.33203125	-5.86669922	-0.54492188	+8.10791016	-9.75585938	+14.89746094	+1304	+6.66650391	-9.83935547	-0.86132813	+36.97998047	+5.95458984	-43.90136719	+1392
+1457970843.98050000	+8.52099609	-6.60937500	-0.87451172	+59.87548828	-3.86718750	-55.39306641	+1724	+8.33203125	-5.86669922	-0.54492188	+8.10791016	-9.75585938	+14.89746094	+1304	+6.66650391	-9.83935547	-0.86132813	+36.97998047	+5.95458984	-43.90136719	+1392
+1457970843.98470000	+8.52099609	-6.60937500	-0.87451172	+59.87548828	-3.88916016	-55.39306641	+1724	+8.33203125	-5.86669922	-0.54492188	+8.10791016	-9.75585938	+14.89746094	+1304	+6.66650391	-9.83935547	-0.86132813	+36.97998047	+5.95458984	-43.90136719	+1392
+1457970843.98880000	+8.52099609	-6.60937500	-0.87451172	+59.87548828	-3.88916016	-55.39306641	+1724	+8.33203125	-5.86669922	-0.54492188	+8.10791016	-9.75585938	+14.89746094	+1300	+6.66650391	-9.83935547	-0.86132813	+36.97998047	+5.95458984	-43.90136719	+1392
+1457970843.99300000	+8.52099609	-6.60937500	-0.87451172	+59.87548828	-3.88916016	-55.39306641	+1724	+8.33203125	-5.86669922	-0.54492188	+8.10791016	-9.75585938	+14.89746094	+1300	+6.66650391	-9.83935547	-0.86132813	+36.97998047	+5.95458984	-43.90136719	+1392
+1457970843.99720000	+8.52099609	-6.60937500	-0.87451172	+59.87548828	-3.88916016	-55.39306641	+1724	+8.33203125	-5.86669922	-0.54492188	+8.10791016	-9.75585938	+14.89746094	+1300	+6.66650391	-9.83935547	-0.86132813	+36.97998047	+5.95458984	-43.90136719	+1392
+1457970844.00550010	+8.52099609	-6.60937500	-0.87451172	+59.87548828	-3.91113281	-55.39306641	+1724	+8.33203125	-5.86669922	-0.54492188	+8.10791016	-9.75585938	+14.89746094	+1300	+6.66650391	-9.83935547	-0.86572266	+36.97998047	+5.95458984	-43.90136719	+1392
+1457970844.00970010	+8.52099609	-6.60937500	-0.87451172	+59.87548828	-3.91113281	-55.39306641	+1724	+8.33203125	-5.86669922	-0.54492188	+8.10791016	-9.75585938	+14.89746094	+1300	+6.66650391	-9.83935547	-0.86572266	+36.97998047	+5.95458984	-43.90136719	+1392
+1457970844.01379990	+8.52099609	-6.60937500	-0.87451172	+59.87548828	-3.91113281	-55.39306641	+1728	+8.33203125	-5.86669922	-0.54492188	+8.10791016	-9.75585938	+14.89746094	+1300	+6.66650391	-9.83935547	-0.86572266	+36.97998047	+5.95458984	-43.90136719	+1396
+1457970844.01799990	+8.52099609	-6.60937500	-0.87451172	+59.87548828	-3.91113281	-55.39306641	+1728	+8.33203125	-5.86669922	-0.54492188	+8.10791016	-9.75585938	+14.89746094	+1300	+6.66650391	-9.83935547	-0.86572266	+36.97998047	+5.95458984	-43.90136719	+1396
+1457970844.02220010	+8.52099609	-6.60937500	-0.87451172	+59.87548828	-3.91113281	-55.39306641	+1728	+8.33203125	-5.86669922	-0.54052734	+8.10791016	-9.75585938	+14.89746094	+1300	+6.66650391	-9.83935547	-0.86572266	+36.95800781	+5.95458984	-43.87939453	+1396
+1457970844.03049990	+8.52099609	-6.60937500	-0.87451172	+59.87548828	-3.91113281	-55.41503906	+1728	+8.33203125	-5.86669922	-0.54052734	+8.10791016	-9.75585938	+14.87548828	+1300	+6.66650391	-9.83935547	-0.86572266	+36.95800781	+5.95458984	-43.87939453	+1396
+1457970844.03469990	+8.52099609	-6.60937500	-0.87451172	+59.87548828	-3.91113281	-55.41503906	+1728	+8.33203125	-5.86669922	-0.54052734	+8.10791016	-9.75585938	+14.87548828	+1300	+6.66650391	-9.83935547	-0.86572266	+36.95800781	+5.95458984	-43.87939453	+1396
+1457970844.03880000	+8.52099609	-6.60937500	-0.87451172	+59.87548828	-3.91113281	-55.41503906	+1728	+8.33203125	-5.86669922	-0.54052734	+8.08593750	-9.75585938	+14.87548828	+1300	+6.66210938	-9.83935547	-0.86572266	+36.95800781	+5.95458984	-43.87939453	+1396
+1457970844.04300000	+8.52099609	-6.60937500	-0.87451172	+59.87548828	-3.93310547	-55.41503906	+1728	+8.33203125	-5.86669922	-0.54052734	+8.08593750	-9.77783203	+14.87548828	+1300	+6.66210938	-9.83935547	-0.87011719	+36.95800781	+5.95458984	-43.85742188	+1396
+1457970844.04720000	+8.52099609	-6.60937500	-0.87451172	+59.87548828	-3.93310547	-55.41503906	+1728	+8.33203125	-5.86669922	-0.54052734	+8.08593750	-9.77783203	+14.87548828	+1300	+6.66210938	-9.83935547	-0.87011719	+36.93603516	+5.95458984	-43.85742188	+1396
+1457970844.05550000	+8.52099609	-6.60937500	-0.87451172	+59.87548828	-3.93310547	-55.41503906	+1728	+8.33203125	-5.86669922	-0.54052734	+8.08593750	-9.77783203	+14.87548828	+1300	+6.66210938	-9.83935547	-0.87011719	+36.93603516	+5.93261719	-43.85742188	+1396
+1457970844.05960010	+8.52099609	-6.60937500	-0.87451172	+59.87548828	-3.93310547	-55.41503906	+1728	+8.33203125	-5.86669922	-0.54052734	+8.08593750	-9.77783203	+14.87548828	+1300	+6.66210938	-9.83935547	-0.87011719	+36.93603516	+5.93261719	-43.85742188	+1396
+1457970844.06380010	+8.52099609	-6.60937500	-0.87451172	+59.87548828	-3.93310547	-55.41503906	+1728	+8.33203125	-5.86669922	-0.54052734	+8.08593750	-9.77783203	+14.87548828	+1304	+6.66210938	-9.83935547	-0.87011719	+36.93603516	+5.93261719	-43.85742188	+1396
+1457970844.06800010	+8.52099609	-6.60937500	-0.87451172	+59.87548828	-3.93310547	-55.41503906	+1728	+8.33203125	-5.86669922	-0.54052734	+8.08593750	-9.77783203	+14.87548828	+1304	+6.66210938	-9.83935547	-0.87011719	+36.93603516	+5.93261719	-43.85742188	+1392
+1457970844.07629990	+8.52099609	-6.60937500	-0.87011719	+59.87548828	-3.95507813	-55.41503906	+1728	+8.33203125	-5.86669922	-0.54052734	+8.08593750	-9.77783203	+14.87548828	+1304	+6.66650391	-9.83935547	-0.86572266	+36.95800781	+5.93261719	-43.87939453	+1392
+1457970844.08049990	+8.52099609	-6.60937500	-0.87011719	+59.87548828	-3.95507813	-55.41503906	+1728	+8.33203125	-5.86669922	-0.54052734	+8.08593750	-9.77783203	+14.87548828	+1304	+6.66650391	-9.83935547	-0.86572266	+36.95800781	+5.93261719	-43.87939453	+1392
+1457970844.08460000	+8.52099609	-6.60937500	-0.87011719	+59.89746094	-3.95507813	-55.41503906	+1728	+8.33203125	-5.86669922	-0.54052734	+8.08593750	-9.77783203	+14.87548828	+1304	+6.66650391	-9.83935547	-0.86572266	+36.95800781	+5.93261719	-43.87939453	+1392
+1457970844.08880000	+8.52539063	-6.60937500	-0.87011719	+59.89746094	-3.95507813	-55.41503906	+1728	+8.33203125	-5.86669922	-0.54052734	+8.08593750	-9.77783203	+14.87548828	+1304	+6.66650391	-9.83935547	-0.86572266	+36.95800781	+5.93261719	-43.87939453	+1392
+1457970844.09299990	+8.52539063	-6.60937500	-0.87011719	+59.89746094	-3.95507813	-55.41503906	+1728	+8.33203125	-5.86669922	-0.54052734	+8.08593750	-9.77783203	+14.87548828	+1304	+6.66650391	-9.83935547	-0.86572266	+36.95800781	+5.93261719	-43.90136719	+1396
+1457970844.09710000	+8.52539063	-6.60937500	-0.87011719	+59.89746094	-3.95507813	-55.41503906	+1728	+8.33203125	-5.86669922	-0.54052734	+8.08593750	-9.79980469	+14.87548828	+1304	+6.66650391	-9.83935547	-0.86572266	+36.97998047	+5.93261719	-43.90136719	+1396
+1457970844.10550000	+8.52539063	-6.60937500	-0.87011719	+59.89746094	-3.97705078	-55.41503906	+1728	+8.33203125	-5.86669922	-0.54052734	+8.10791016	-9.79980469	+14.87548828	+1304	+6.66650391	-9.83935547	-0.86132813	+36.97998047	+5.93261719	-43.90136719	+1396
