# Supplementary material for: A direct effect of perception on action when grasping a cup
Source: Sci Rep. 2018 Jan 9;8:171. doi: 10.1038/s41598-017-18591-5 (PMC5760564; doi:10.1038/s41598-017-18591-5)
Supplement: Supplementary file 6 — Supplementary Information [file 41598_2017_18591_MOESM6_ESM.zip › SciRep_Data/S01instruct/S01_100instruct_Tr34.dat]

+1000000000000.00000000	+0.00000000	+0.00000000	+0.00000000	+0.00000000	+0.00000000	+0.00000000	+0	+0.00000000	+0.00000000	+0.00000000	+0.00000000	+0.00000000	+0.00000000	+0	+0.00000000	+0.00000000	+0.00000000	+0.00000000	+0.00000000	+0.00000000	+0
+1457970844.10960010	+8.52539063	-6.60937500	-0.87011719	+59.89746094	-3.97705078	-55.41503906	+1728	+8.33203125	-5.86669922	-0.54052734	+8.10791016	-9.79980469	+14.87548828	+1304	+6.67089844	-9.83935547	-0.86132813	+36.97998047	+5.93261719	-43.90136719	+1396
+1457970844.11380000	+8.52099609	-6.60937500	-0.87011719	+59.89746094	-3.97705078	-55.41503906	+1728	+8.33203125	-5.86669922	-0.54052734	+8.10791016	-9.79980469	+14.87548828	+1304	+6.67089844	-9.83935547	-0.86132813	+36.97998047	+5.93261719	-43.90136719	+1396
+1457970844.11800000	+8.52099609	-6.60937500	-0.87011719	+59.89746094	-3.97705078	-55.41503906	+1728	+8.33203125	-5.86669922	-0.54052734	+8.10791016	-9.79980469	+14.87548828	+1304	+6.67089844	-9.83935547	-0.86132813	+36.97998047	+5.93261719	-43.90136719	+1396
+1457970844.12210010	+8.52099609	-6.60937500	-0.87011719	+59.89746094	-3.97705078	-55.41503906	+1728	+8.32763672	-5.86669922	-0.54052734	+8.10791016	-9.79980469	+14.87548828	+1304	+6.67089844	-9.83935547	-0.86132813	+36.97998047	+5.93261719	-43.90136719	+1396
+1457970844.13050010	+8.52099609	-6.60937500	-0.87011719	+59.89746094	-3.99902344	-55.41503906	+1728	+8.32763672	-5.86669922	-0.54052734	+8.10791016	-9.79980469	+14.87548828	+1304	+6.66650391	-9.83935547	-0.86132813	+36.97998047	+5.91064453	-43.90136719	+1396
+1457970844.13459990	+8.52099609	-6.60937500	-0.87011719	+59.89746094	-3.99902344	-55.41503906	+1728	+8.32763672	-5.86669922	-0.54052734	+8.10791016	-9.79980469	+14.87548828	+1304	+6.66650391	-9.83935547	-0.86132813	+36.97998047	+5.91064453	-43.90136719	+1396
+1457970844.13879990	+8.52099609	-6.60937500	-0.87011719	+59.91943359	-3.99902344	-55.41503906	+1728	+8.32763672	-5.86669922	-0.54052734	+8.10791016	-9.79980469	+14.87548828	+1304	+6.66650391	-9.83935547	-0.86132813	+36.97998047	+5.91064453	-43.90136719	+1396
+1457970850.97750000	+8.53417969	-6.64892578	-0.89208984	+60.20507813	-4.26269531	-55.39306641	+1732	+8.33203125	-5.88867188	-0.56689453	+7.84423828	-10.26123047	+13.71093750	+1312	+6.67089844	-9.88769531	-0.85253906	+36.84814453	+5.55908203	-45.00000000	+1412
+1457970850.98169990	+8.52978516	-6.64892578	-0.89648438	+60.20507813	-4.26269531	-55.39306641	+1732	+8.33203125	-5.88867188	-0.56689453	+7.84423828	-10.23925781	+13.71093750	+1312	+6.67089844	-9.88769531	-0.85253906	+36.82617188	+5.55908203	-44.97802734	+1412
+1457970850.98580000	+8.52978516	-6.64892578	-0.89648438	+60.20507813	-4.24072266	-55.39306641	+1732	+8.33203125	-5.88867188	-0.56689453	+7.84423828	-10.23925781	+13.71093750	+1312	+6.66650391	-9.88769531	-0.85693359	+36.80419922	+5.55908203	-44.97802734	+1412
+1457970850.99420000	+8.52978516	-6.64892578	-0.89648438	+60.18310547	-4.19677734	-55.37109375	+1728	+8.33203125	-5.89306641	-0.57128906	+7.82226563	-10.19531250	+13.71093750	+1312	+6.65332031	-9.89648438	-0.86572266	+36.71630859	+5.58105469	-44.89013672	+1416
+1457970850.99830010	+8.52978516	-6.64892578	-0.89648438	+60.18310547	-4.19677734	-55.37109375	+1728	+8.33203125	-5.89306641	-0.57128906	+7.82226563	-10.19531250	+13.71093750	+1312	+6.64892578	-9.89648438	-0.86572266	+36.69433594	+5.60302734	-44.86816406	+1412
+1457970851.00250010	+8.52978516	-6.64892578	-0.89648438	+60.18310547	-4.17480469	-55.34912109	+1728	+8.33203125	-5.89306641	-0.57128906	+7.82226563	-10.17333984	+13.71093750	+1312	+6.64453125	-9.89648438	-0.87011719	+36.65039063	+5.60302734	-44.84619141	+1412
+1457970851.00670000	+8.52978516	-6.64892578	-0.89648438	+60.18310547	-4.17480469	-55.34912109	+1728	+8.33203125	-5.89306641	-0.57128906	+7.80029297	-10.17333984	+13.71093750	+1316	+6.64453125	-9.90087891	-0.87451172	+36.62841797	+5.62500000	-44.82421875	+1412
+1457970851.01079990	+8.52978516	-6.64892578	-0.89648438	+60.16113281	-4.15283203	-55.34912109	+1728	+8.33203125	-5.89306641	-0.57128906	+7.80029297	-10.15136719	+13.71093750	+1316	+6.64013672	-9.90087891	-0.87451172	+36.60644531	+5.62500000	-44.80224609	+1408
+1457970851.01500010	+8.52978516	-6.64892578	-0.90087891	+60.16113281	-4.15283203	-55.34912109	+1724	+8.33203125	-5.89306641	-0.57128906	+7.80029297	-10.15136719	+13.71093750	+1316	+6.64013672	-9.90087891	-0.87451172	+36.60644531	+5.64697266	-44.80224609	+1408
+1457970851.01910000	+8.52978516	-6.64892578	-0.90087891	+60.16113281	-4.15283203	-55.32714844	+1724	+8.33203125	-5.89306641	-0.57568359	+7.80029297	-10.12939453	+13.71093750	+1316	+6.64013672	-9.90087891	-0.87451172	+36.60644531	+5.64697266	-44.82421875	+1404
+1457970851.02329990	+8.52978516	-6.64892578	-0.90087891	+60.16113281	-4.15283203	-55.32714844	+1724	+8.33203125	-5.89306641	-0.57568359	+7.77832031	-10.12939453	+13.73291016	+1316	+6.64453125	-9.90087891	-0.87451172	+36.60644531	+5.66894531	-44.82421875	+1404
+1457970851.02749990	+8.52978516	-6.64892578	-0.90087891	+60.16113281	-4.15283203	-55.32714844	+1724	+8.33203125	-5.89306641	-0.57568359	+7.77832031	-10.12939453	+13.73291016	+1320	+6.64453125	-9.90087891	-0.87451172	+36.60644531	+5.66894531	-44.82421875	+1404
+1457970851.03580000	+8.52978516	-6.65332031	-0.90087891	+60.13916016	-4.15283203	-55.30517578	+1724	+8.33203125	-5.89746094	-0.57568359	+7.77832031	-10.10742188	+13.75488281	+1320	+6.64892578	-9.90087891	-0.87011719	+36.62841797	+5.66894531	-44.84619141	+1400
+1457970851.04410000	+8.52978516	-6.65332031	-0.90087891	+60.13916016	-4.15283203	-55.30517578	+1724	+8.33642578	-5.89746094	-0.57568359	+7.75634766	-10.10742188	+13.75488281	+1320	+6.64892578	-9.89648438	-0.87011719	+36.62841797	+5.66894531	-44.86816406	+1396
+1457970851.05250000	+8.52978516	-6.65332031	-0.90527344	+60.11718750	-4.15283203	-55.30517578	+1724	+8.33642578	-5.89746094	-0.57568359	+7.75634766	-10.10742188	+13.77685547	+1320	+6.65332031	-9.89648438	-0.87011719	+36.65039063	+5.66894531	-44.86816406	+1396
+1457970851.05660010	+8.53417969	-6.65332031	-0.90527344	+60.11718750	-4.15283203	-55.30517578	+1724	+8.33642578	-5.89746094	-0.57568359	+7.73437500	-10.10742188	+13.77685547	+1320	+6.65332031	-9.89648438	-0.87011719	+36.65039063	+5.69091797	-44.86816406	+1396
+1457970851.06500010	+8.53417969	-6.65771484	-0.90527344	+60.09521484	-4.15283203	-55.28320313	+1728	+8.33642578	-5.89746094	-0.57568359	+7.73437500	-10.08544922	+13.79882813	+1320	+6.65332031	-9.89648438	-0.86572266	+36.65039063	+5.69091797	-44.89013672	+1392
+1457970851.07329990	+8.53417969	-6.65771484	-0.90527344	+60.09521484	-4.15283203	-55.28320313	+1728	+8.33642578	-5.89746094	-0.57568359	+7.71240234	-10.08544922	+13.79882813	+1320	+6.65332031	-9.89648438	-0.86572266	+36.65039063	+5.69091797	-44.89013672	+1392
+1457970851.08160000	+8.53417969	-6.65771484	-0.90527344	+60.07324219	-4.15283203	-55.28320313	+1728	+8.33642578	-5.90185547	-0.58007813	+7.71240234	-10.08544922	+13.82080078	+1320	+6.65332031	-9.89648438	-0.86572266	+36.65039063	+5.69091797	-44.89013672	+1392
+1457970851.08999990	+8.53417969	-6.66210938	-0.90527344	+60.05126953	-4.15283203	-55.28320313	+1728	+8.33642578	-5.90185547	-0.58007813	+7.69042969	-10.06347656	+13.82080078	+1320	+6.65332031	-9.90087891	-0.87011719	+36.62841797	+5.71289063	-44.89013672	+1388
+1457970851.09830000	+8.53417969	-6.66210938	-0.90527344	+60.05126953	-4.13085938	-55.26123047	+1728	+8.33642578	-5.90185547	-0.58007813	+7.69042969	-10.06347656	+13.82080078	+1320	+6.65332031	-9.90087891	-0.87011719	+36.60644531	+5.71289063	-44.86816406	+1388
+1457970851.10240010	+8.53417969	-6.66210938	-0.90966797	+60.02929688	-4.13085938	-55.26123047	+1728	+8.34082031	-5.90185547	-0.58007813	+7.69042969	-10.06347656	+13.82080078	+1320	+6.65332031	-9.90087891	-0.87011719	+36.60644531	+5.71289063	-44.86816406	+1388
+1457970851.11490010	+8.53417969	-6.66210938	-0.90966797	+60.02929688	-4.13085938	-55.26123047	+1732	+8.34082031	-5.90185547	-0.58007813	+7.66845703	-10.06347656	+13.82080078	+1320	+6.64892578	-9.90527344	-0.87011719	+36.56250000	+5.73486328	-44.84619141	+1384
+1457970851.12330010	+8.53417969	-6.66210938	-0.90966797	+60.00732422	-4.13085938	-55.26123047	+1732	+8.34082031	-5.90625000	-0.58007813	+7.66845703	-10.06347656	+13.82080078	+1320	+6.64892578	-9.90527344	-0.87451172	+36.54052734	+5.73486328	-44.84619141	+1384
+1457970851.13159990	+8.53417969	-6.66210938	-0.90966797	+60.00732422	-4.13085938	-55.26123047	+1732	+8.34082031	-5.90625000	-0.58007813	+7.64648438	-10.06347656	+13.82080078	+1320	+6.64892578	-9.90527344	-0.87451172	+36.51855469	+5.73486328	-44.86816406	+1380
+1457970851.13990000	+8.53417969	-6.66210938	-0.90966797	+59.98535156	-4.15283203	-55.26123047	+1732	+8.34082031	-5.90625000	-0.58007813	+7.64648438	-10.06347656	+13.82080078	+1324	+6.64892578	-9.90527344	-0.87011719	+36.51855469	+5.75683594	-44.86816406	+1380
+1457970851.14410000	+8.53857422	-6.66210938	-0.90966797	+59.98535156	-4.15283203	-55.26123047	+1732	+8.34082031	-5.90625000	-0.58007813	+7.62451172	-10.06347656	+13.82080078	+1324	+6.64892578	-9.90527344	-0.87011719	+36.51855469	+5.75683594	-44.89013672	+1376
+1457970851.15240000	+8.53857422	-6.66210938	-0.90966797	+59.96337891	-4.17480469	-55.28320313	+1736	+8.34521484	-5.90625000	-0.58007813	+7.62451172	-10.08544922	+13.82080078	+1324	+6.65332031	-9.90527344	-0.87011719	+36.51855469	+5.75683594	-44.91210938	+1376
+1457970851.16080000	+8.53857422	-6.66650391	-0.90966797	+59.96337891	-4.17480469	-55.28320313	+1736	+8.34521484	-5.90625000	-0.58007813	+7.60253906	-10.10742188	+13.84277344	+1324	+6.65771484	-9.90527344	-0.86572266	+36.54052734	+5.75683594	-44.93408203	+1376
+1457970851.16910000	+8.54296875	-6.66650391	-0.90966797	+59.94140625	-4.19677734	-55.30517578	+1736	+8.34521484	-5.90625000	-0.58007813	+7.60253906	-10.10742188	+13.84277344	+1328	+6.66210938	-9.90527344	-0.86132813	+36.54052734	+5.73486328	-44.97802734	+1380
+1457970851.17740010	+8.54296875	-6.66650391	-0.90527344	+59.94140625	-4.21875000	-55.32714844	+1740	+8.34521484	-5.90625000	-0.58007813	+7.60253906	-10.12939453	+13.84277344	+1328	+6.66650391	-9.90527344	-0.85693359	+36.56250000	+5.73486328	-45.02197266	+1380
+1457970851.18160010	+8.54296875	-6.66650391	-0.90527344	+59.94140625	-4.21875000	-55.32714844	+1740	+8.34960938	-5.90625000	-0.58007813	+7.60253906	-10.12939453	+13.84277344	+1328	+6.66650391	-9.90527344	-0.85693359	+36.56250000	+5.73486328	-45.04394531	+1384
+1457970851.18569990	+8.54736328	-6.66650391	-0.90527344	+59.94140625	-4.24072266	-55.34912109	+1740	+8.34960938	-5.90625000	-0.57568359	+7.58056641	-10.15136719	+13.84277344	+1328	+6.67089844	-9.90087891	-0.85693359	+36.56250000	+5.73486328	-45.04394531	+1384
+1457970851.18989990	+8.54736328	-6.66650391	-0.90527344	+59.94140625	-4.24072266	-55.34912109	+1744	+8.34960938	-5.90625000	-0.57568359	+7.58056641	-10.15136719	+13.84277344	+1328	+6.67089844	-9.90087891	-0.85253906	+36.56250000	+5.73486328	-45.06591797	+1384
+1457970851.19409990	+8.54736328	-6.66650391	-0.90527344	+59.91943359	-4.24072266	-55.37109375	+1744	+8.34960938	-5.90625000	-0.57568359	+7.58056641	-10.15136719	+13.84277344	+1328	+6.67089844	-9.90527344	-0.85253906	+36.56250000	+5.71289063	-45.06591797	+1384
+1457970851.19820000	+8.54736328	-6.66650391	-0.90087891	+59.91943359	-4.24072266	-55.37109375	+1744	+8.34960938	-5.90625000	-0.57568359	+7.58056641	-10.17333984	+13.84277344	+1328	+6.67089844	-9.90527344	-0.85253906	+36.56250000	+5.71289063	-45.08789063	+1384
+1457970851.20240000	+8.54736328	-6.66650391	-0.90087891	+59.91943359	-4.26269531	-55.37109375	+1744	+8.34960938	-5.90625000	-0.57568359	+7.58056641	-10.17333984	+13.84277344	+1328	+6.67089844	-9.90527344	-0.85253906	+36.56250000	+5.71289063	-45.08789063	+1384
+1457970851.20660000	+8.54736328	-6.66650391	-0.90087891	+59.91943359	-4.26269531	-55.39306641	+1748	+8.34960938	-5.90625000	-0.57568359	+7.58056641	-10.17333984	+13.82080078	+1332	+6.67089844	-9.90527344	-0.85693359	+36.54052734	+5.71289063	-45.06591797	+1384
+1457970851.21070000	+8.54736328	-6.66650391	-0.90087891	+59.91943359	-4.26269531	-55.39306641	+1748	+8.34960938	-5.90625000	-0.57568359	+7.58056641	-10.17333984	+13.82080078	+1332	+6.67089844	-9.90527344	-0.85693359	+36.54052734	+5.69091797	-45.06591797	+1384
+1457970851.21910000	+8.54736328	-6.66650391	-0.90087891	+59.91943359	-4.26269531	-55.41503906	+1748	+8.34960938	-5.90625000	-0.57568359	+7.55859375	-10.19531250	+13.82080078	+1332	+6.66650391	-9.90527344	-0.85693359	+36.51855469	+5.69091797	-45.06591797	+1384
+1457970851.22320010	+8.54736328	-6.66650391	-0.90087891	+59.91943359	-4.26269531	-55.41503906	+1748	+8.34960938	-5.90625000	-0.57568359	+7.55859375	-10.19531250	+13.82080078	+1332	+6.66650391	-9.90527344	-0.86132813	+36.49658203	+5.69091797	-45.06591797	+1384
+1457970851.22740010	+8.54736328	-6.66650391	-0.90087891	+59.91943359	-4.26269531	-55.41503906	+1748	+8.35400391	-5.90625000	-0.57568359	+7.55859375	-10.19531250	+13.82080078	+1332	+6.66650391	-9.90527344	-0.86132813	+36.47460938	+5.69091797	-45.04394531	+1384
+1457970851.23569990	+8.54736328	-6.66650391	-0.89648438	+59.91943359	-4.28466797	-55.41503906	+1752	+8.35400391	-5.90625000	-0.57568359	+7.55859375	-10.21728516	+13.82080078	+1332	+6.66650391	-9.90527344	-0.86132813	+36.47460938	+5.66894531	-45.04394531	+1384
+1457970851.23990010	+8.54736328	-6.66650391	-0.89648438	+59.91943359	-4.28466797	-55.41503906	+1752	+8.35400391	-5.90625000	-0.57568359	+7.55859375	-10.21728516	+13.82080078	+1336	+6.66210938	-9.90527344	-0.86132813	+36.45263672	+5.66894531	-45.04394531	+1384
+1457970851.24410010	+8.54736328	-6.66650391	-0.89648438	+59.91943359	-4.28466797	-55.43701172	+1752	+8.35400391	-5.90625000	-0.57128906	+7.55859375	-10.21728516	+13.82080078	+1336	+6.66210938	-9.90527344	-0.86572266	+36.45263672	+5.66894531	-45.02197266	+1384
+1457970851.24819990	+8.54736328	-6.66650391	-0.89648438	+59.91943359	-4.28466797	-55.43701172	+1752	+8.35400391	-5.90625000	-0.57128906	+7.55859375	-10.21728516	+13.82080078	+1336	+6.66210938	-9.90527344	-0.86572266	+36.45263672	+5.66894531	-45.02197266	+1384
+1457970851.25239990	+8.54736328	-6.66650391	-0.89648438	+59.91943359	-4.28466797	-55.43701172	+1752	+8.35400391	-5.90625000	-0.57128906	+7.55859375	-10.21728516	+13.82080078	+1336	+6.66210938	-9.90527344	-0.86572266	+36.45263672	+5.66894531	-45.02197266	+1384
+1457970851.25650000	+8.54736328	-6.66650391	-0.89648438	+59.91943359	-4.28466797	-55.43701172	+1752	+8.35400391	-5.90625000	-0.57128906	+7.53662109	-10.23925781	+13.82080078	+1336	+6.66210938	-9.90527344	-0.86572266	+36.45263672	+5.64697266	-45.02197266	+1380
+1457970851.26070000	+8.54736328	-6.66650391	-0.89648438	+59.91943359	-4.28466797	-55.43701172	+1752	+8.35400391	-5.90625000	-0.57128906	+7.53662109	-10.23925781	+13.82080078	+1336	+6.66210938	-9.90527344	-0.86572266	+36.45263672	+5.64697266	-45.02197266	+1380
+1457970851.26900010	+8.54736328	-6.66210938	-0.89648438	+59.91943359	-4.30664063	-55.43701172	+1752	+8.35400391	-5.90625000	-0.57128906	+7.53662109	-10.23925781	+13.82080078	+1336	+6.66650391	-9.90527344	-0.86572266	+36.45263672	+5.64697266	-45.02197266	+1380
+1457970851.27320000	+8.54736328	-6.66210938	-0.89648438	+59.91943359	-4.30664063	-55.43701172	+1752	+8.35400391	-5.90625000	-0.57128906	+7.53662109	-10.23925781	+13.82080078	+1336	+6.66650391	-9.90527344	-0.86572266	+36.45263672	+5.64697266	-45.04394531	+1380
+1457970851.27740000	+8.54736328	-6.66210938	-0.89648438	+59.91943359	-4.30664063	-55.43701172	+1752	+8.35400391	-5.90625000	-0.57128906	+7.53662109	-10.26123047	+13.82080078	+1336	+6.66650391	-9.90527344	-0.86132813	+36.45263672	+5.62500000	-45.04394531	+1380
+1457970851.28150010	+8.54736328	-6.66210938	-0.89648438	+59.91943359	-4.32861328	-55.45898438	+1752	+8.35400391	-5.90625000	-0.57128906	+7.53662109	-10.26123047	+13.82080078	+1336	+6.66650391	-9.90527344	-0.86132813	+36.47460938	+5.62500000	-45.04394531	+1380
+1457970851.28570010	+8.54736328	-6.66210938	-0.89648438	+59.91943359	-4.32861328	-55.45898438	+1756	+8.35400391	-5.90625000	-0.57128906	+7.53662109	-10.26123047	+13.82080078	+1340	+6.66650391	-9.90527344	-0.86132813	+36.47460938	+5.62500000	-45.06591797	+1380
+1457970851.28990010	+8.54736328	-6.66210938	-0.89648438	+59.91943359	-4.32861328	-55.45898438	+1756	+8.35400391	-5.90625000	-0.57128906	+7.53662109	-10.26123047	+13.82080078	+1340	+6.67089844	-9.90527344	-0.86132813	+36.47460938	+5.62500000	-45.06591797	+1380
+1457970851.29399990	+8.55175781	-6.66210938	-0.89648438	+59.91943359	-4.32861328	-55.45898438	+1756	+8.35400391	-5.90625000	-0.57128906	+7.53662109	-10.26123047	+13.82080078	+1340	+6.67089844	-9.90527344	-0.86132813	+36.47460938	+5.62500000	-45.08789063	+1380
+1457970851.29819990	+8.55175781	-6.66210938	-0.89208984	+59.91943359	-4.32861328	-55.45898438	+1756	+8.35400391	-5.90625000	-0.57128906	+7.53662109	-10.28320313	+13.82080078	+1340	+6.67089844	-9.90087891	-0.85693359	+36.49658203	+5.60302734	-45.08789063	+1380
+1457970851.30240010	+8.55175781	-6.66210938	-0.89208984	+59.91943359	-4.35058594	-55.45898438	+1756	+8.35400391	-5.90625000	-0.57128906	+7.53662109	-10.28320313	+13.82080078	+1340	+6.67089844	-9.90087891	-0.85693359	+36.49658203	+5.60302734	-45.08789063	+1380
+1457970851.30650000	+8.55175781	-6.66210938	-0.89208984	+59.91943359	-4.35058594	-55.45898438	+1756	+8.35400391	-5.90625000	-0.57128906	+7.53662109	-10.28320313	+13.82080078	+1340	+6.67529297	-9.90087891	-0.85693359	+36.49658203	+5.60302734	-45.10986328	+1380
+1457970851.31069990	+8.55175781	-6.66210938	-0.89208984	+59.91943359	-4.35058594	-55.45898438	+1756	+8.35400391	-5.90625000	-0.57128906	+7.53662109	-10.28320313	+13.82080078	+1340	+6.67529297	-9.90087891	-0.85693359	+36.51855469	+5.58105469	-45.10986328	+1380
+1457970851.31489990	+8.55175781	-6.66210938	-0.89208984	+59.94140625	-4.37255859	-55.45898438	+1756	+8.35400391	-5.90625000	-0.57128906	+7.53662109	-10.28320313	+13.82080078	+1340	+6.67529297	-9.90087891	-0.85693359	+36.51855469	+5.58105469	-45.13183594	+1384
+1457970851.31900000	+8.55175781	-6.66210938	-0.89208984	+59.94140625	-4.37255859	-55.45898438	+1756	+8.35400391	-5.90625000	-0.57128906	+7.53662109	-10.28320313	+13.82080078	+1340	+6.67529297	-9.90087891	-0.85693359	+36.51855469	+5.58105469	-45.13183594	+1384
+1457970851.32320000	+8.55175781	-6.66210938	-0.89208984	+59.94140625	-4.37255859	-55.45898438	+1756	+8.35400391	-5.90625000	-0.56689453	+7.53662109	-10.28320313	+13.84277344	+1340	+6.67529297	-9.90087891	-0.85253906	+36.51855469	+5.58105469	-45.13183594	+1384
+1457970851.32730010	+8.55175781	-6.66210938	-0.89208984	+59.94140625	-4.37255859	-55.45898438	+1756	+8.35400391	-5.90625000	-0.56689453	+7.53662109	-10.30517578	+13.84277344	+1340	+6.67529297	-9.90087891	-0.85253906	+36.51855469	+5.55908203	-45.13183594	+1384
+1457970851.33150010	+8.55175781	-6.66210938	-0.89208984	+59.94140625	-4.39453125	-55.45898438	+1760	+8.35400391	-5.90625000	-0.56689453	+7.53662109	-10.30517578	+13.84277344	+1340	+6.67529297	-9.90087891	-0.85693359	+36.49658203	+5.55908203	-45.13183594	+1384
+1457970851.33570000	+8.55175781	-6.66210938	-0.89208984	+59.94140625	-4.39453125	-55.45898438	+1760	+8.35400391	-5.90625000	-0.56689453	+7.53662109	-10.30517578	+13.84277344	+1340	+6.67529297	-9.90087891	-0.85693359	+36.49658203	+5.55908203	-45.13183594	+1384
+1457970851.34400010	+8.55175781	-6.66210938	-0.89208984	+59.94140625	-4.39453125	-55.45898438	+1760	+8.35400391	-5.90625000	-0.56689453	+7.53662109	-10.30517578	+13.84277344	+1340	+6.67089844	-9.90087891	-0.85693359	+36.49658203	+5.55908203	-45.13183594	+1384
+1457970851.34820010	+8.55175781	-6.66210938	-0.89208984	+59.96337891	-4.39453125	-55.45898438	+1760	+8.35400391	-5.90625000	-0.56689453	+7.55859375	-10.30517578	+13.84277344	+1340	+6.67089844	-9.90087891	-0.85693359	+36.49658203	+5.55908203	-45.13183594	+1384
+1457970851.35229990	+8.55175781	-6.66210938	-0.89208984	+59.96337891	-4.39453125	-55.45898438	+1760	+8.35400391	-5.90625000	-0.56689453	+7.55859375	-10.30517578	+13.84277344	+1340	+6.67089844	-9.90527344	-0.85693359	+36.47460938	+5.53710938	-45.13183594	+1380
+1457970851.35649990	+8.55175781	-6.66210938	-0.89208984	+59.96337891	-4.39453125	-55.45898438	+1760	+8.35400391	-5.90625000	-0.56689453	+7.55859375	-10.30517578	+13.84277344	+1340	+6.67089844	-9.90527344	-0.85693359	+36.47460938	+5.53710938	-45.10986328	+1380
+1457970851.36069990	+8.55175781	-6.66210938	-0.89208984	+59.96337891	-4.39453125	-55.45898438	+1760	+8.35400391	-5.90625000	-0.56689453	+7.55859375	-10.30517578	+13.84277344	+1340	+6.67089844	-9.90527344	-0.85693359	+36.47460938	+5.53710938	-45.10986328	+1380
+1457970851.36480000	+8.55175781	-6.66210938	-0.89208984	+59.96337891	-4.39453125	-55.45898438	+1760	+8.35400391	-5.90625000	-0.56689453	+7.55859375	-10.30517578	+13.84277344	+1340	+6.67089844	-9.90527344	-0.85693359	+36.47460938	+5.53710938	-45.10986328	+1380
+1457970851.36900000	+8.55175781	-6.66210938	-0.89208984	+59.96337891	-4.39453125	-55.45898438	+1760	+8.35400391	-5.90625000	-0.56689453	+7.55859375	-10.30517578	+13.84277344	+1340	+6.67089844	-9.90527344	-0.85693359	+36.47460938	+5.53710938	-45.10986328	+1380
+1457970851.37319990	+8.55175781	-6.66210938	-0.89208984	+59.96337891	-4.39453125	-55.45898438	+1760	+8.35400391	-5.90625000	-0.56689453	+7.55859375	-10.30517578	+13.84277344	+1340	+6.67089844	-9.90527344	-0.85693359	+36.47460938	+5.53710938	-45.10986328	+1380
+1457970851.38150000	+8.55175781	-6.66210938	-0.89208984	+59.96337891	-4.39453125	-55.45898438	+1760	+8.35400391	-5.90625000	-0.56689453	+7.55859375	-10.30517578	+13.84277344	+1340	+6.67089844	-9.90527344	-0.85693359	+36.47460938	+5.55908203	-45.10986328	+1380
+1457970851.38980010	+8.55175781	-6.66210938	-0.89208984	+59.98535156	-4.39453125	-55.43701172	+1760	+8.35400391	-5.90625000	-0.56689453	+7.55859375	-10.30517578	+13.82080078	+1340	+6.67089844	-9.90527344	-0.85693359	+36.47460938	+5.55908203	-45.10986328	+1380
+1457970851.39820000	+8.55175781	-6.66210938	-0.89208984	+59.98535156	-4.37255859	-55.41503906	+1760	+8.35400391	-5.90625000	-0.56689453	+7.55859375	-10.28320313	+13.82080078	+1340	+6.67089844	-9.90527344	-0.85693359	+36.47460938	+5.58105469	-45.10986328	+1380
+1457970851.40650010	+8.55175781	-6.66210938	-0.89648438	+59.98535156	-4.32861328	-55.39306641	+1760	+8.35400391	-5.90625000	-0.57128906	+7.55859375	-10.28320313	+13.82080078	+1340	+6.67089844	-9.90527344	-0.85693359	+36.47460938	+5.60302734	-45.10986328	+1380
+1457970851.41059990	+8.55175781	-6.66650391	-0.90087891	+60.00732422	-4.30664063	-55.37109375	+1760	+8.35400391	-5.90625000	-0.57128906	+7.55859375	-10.26123047	+13.79882813	+1340	+6.67089844	-9.90527344	-0.85693359	+36.47460938	+5.62500000	-45.10986328	+1380
+1457970851.41479990	+8.55175781	-6.67089844	-0.90527344	+60.00732422	-4.24072266	-55.28320313	+1764	+8.35400391	-5.91064453	-0.57128906	+7.55859375	-10.23925781	+13.79882813	+1340	+6.67529297	-9.90527344	-0.85253906	+36.47460938	+5.69091797	-45.08789063	+1380
+1457970851.41899990	+8.55175781	-6.67089844	-0.91406250	+60.00732422	-4.15283203	-55.21728516	+1764	+8.35400391	-5.91064453	-0.57568359	+7.55859375	-10.21728516	+13.77685547	+1340	+6.67529297	-9.90966797	-0.85253906	+36.47460938	+5.75683594	-45.06591797	+1380
+1457970851.42310000	+8.55175781	-6.67529297	-0.91845703	+60.00732422	-4.08691406	-55.12939453	+1764	+8.35400391	-5.91064453	-0.58007813	+7.55859375	-10.19531250	+13.75488281	+1340	+6.67968750	-9.90966797	-0.85253906	+36.47460938	+5.82275391	-45.04394531	+1380
+1457970851.42730000	+8.55175781	-6.68408203	-0.94042969	+59.98535156	-3.91113281	-54.93164063	+1768	+8.35400391	-5.91503906	-0.58886719	+7.55859375	-10.06347656	+13.68896484	+1344	+6.68408203	-9.91406250	-0.85693359	+36.45263672	+6.02050781	-44.97802734	+1380
+1457970851.43150000	+8.55175781	-6.69287109	-0.95361328	+59.98535156	-3.73535156	-54.75585938	+1772	+8.35400391	-5.91943359	-0.59765625	+7.55859375	-9.95361328	+13.62304688	+1348	+6.68408203	-9.91845703	-0.85693359	+36.43066406	+6.17431641	-44.89013672	+1380
+1457970851.43560000	+8.55175781	-6.69726563	-0.97119141	+59.96337891	-3.60351563	-54.58007813	+1776	+8.35400391	-5.92382813	-0.61083984	+7.55859375	-9.84375000	+13.57910156	+1348	+6.68408203	-9.92285156	-0.86572266	+36.38671875	+6.32812500	-44.80224609	+1384
+1457970851.43980000	+8.55175781	-6.70605469	-0.99316406	+59.91943359	-3.38378906	-54.33837891	+1780	+8.35839844	-5.92822266	-0.63281250	+7.51464844	-9.60205078	+13.46923828	+1356	+6.68408203	-9.92724609	-0.87451172	+36.34277344	+6.56982422	-44.64843750	+1384
+1457970851.44810010	+8.55175781	-6.71923828	-1.03271484	+59.85351563	-3.07617188	-53.96484375	+1780	+8.35839844	-5.94140625	-0.66796875	+7.47070313	-9.22851563	+13.31542969	+1360	+6.67529297	-9.93603516	-0.90527344	+36.16699219	+6.96533203	-44.36279297	+1392
+1457970851.45650010	+8.55615234	-6.72802734	-1.07226563	+59.76562500	-2.81250000	-53.61328125	+1776	+8.36718750	-5.95019531	-0.71630859	+7.36083984	-8.78906250	+13.16162109	+1368	+6.67089844	-9.94921875	-0.94042969	+35.99121094	+7.33886719	-44.09912109	+1392
+1457970851.46479990	+8.56054688	-6.74121094	-1.12060547	+59.65576172	-2.57080078	-53.23974609	+1772	+8.37597656	-5.96337891	-0.76904297	+7.20703125	-8.43750000	+13.11767578	+1372	+6.66650391	-9.95800781	-0.98876953	+35.79345703	+7.64648438	-43.83544922	+1392
+1457970851.47309990	+8.56933594	-6.75000000	-1.16894531	+59.58984375	-2.35107422	-52.95410156	+1764	+8.38916016	-5.96777344	-0.82177734	+7.07519531	-8.19580078	+13.07373047	+1380	+6.66650391	-9.96679688	-1.04150391	+35.61767578	+7.93212891	-43.63769531	+1388
+1457970851.48140000	+8.58251953	-6.76757813	-1.23925781	+59.39208984	-2.06542969	-52.66845703	+1760	+8.40673828	-5.98095703	-0.88330078	+6.87744141	-7.99804688	+12.94189453	+1388	+6.67529297	-9.97119141	-1.10742188	+35.37597656	+8.30566406	-43.50585938	+1380
+1457970851.48560000	+8.59570313	-6.77197266	-1.28320313	+59.34814453	-1.95556641	-52.49267578	+1756	+8.41992188	-5.98535156	-0.92724609	+6.81152344	-7.88818359	+12.94189453	+1396	+6.68408203	-9.97558594	-1.14257813	+35.28808594	+8.45947266	-43.46191406	+1376
+1457970851.49390010	+8.62207031	-6.79833984	-1.37548828	+59.08447266	-1.58203125	-52.29492188	+1752	+8.44628906	-5.99853516	-1.01953125	+6.59179688	-7.75634766	+12.67822266	+1416	+6.71484375	-9.98437500	-1.23486328	+34.98046875	+8.94287109	-43.52783203	+1380
+1457970851.49810000	+8.63964844	-6.80273438	-1.43261719	+59.01855469	-1.45019531	-52.11914063	+1752	+8.46386719	-6.00292969	-1.07666016	+6.54785156	-7.64648438	+12.65625000	+1424	+6.73681641	-9.97998047	-1.27880859	+34.87060547	+9.11865234	-43.52783203	+1380
+1457970851.50230000	+8.64843750	-6.82470703	-1.48535156	+58.79882813	-1.23046875	-52.05322266	+1752	+8.47705078	-6.01171875	-1.12939453	+6.43798828	-7.60253906	+12.45849609	+1432	+6.75439453	-9.98876953	-1.33154297	+34.71679688	+9.36035156	-43.57177734	+1380
+1457970851.50640010	+8.66601563	-6.83349609	-1.53808594	+58.66699219	-1.03271484	-52.05322266	+1752	+8.49462891	-6.01611328	-1.17773438	+6.41601563	-7.64648438	+12.23876953	+1440	+6.77636719	-9.98437500	-1.37109375	+34.56298828	+9.55810547	-43.74755859	+1380
+1457970851.51060010	+8.69238281	-6.84228516	-1.60400391	+58.57910156	-0.83496094	-51.92138672	+1752	+8.51660156	-6.01611328	-1.24365234	+6.39404297	-7.55859375	+12.12890625	+1452	+6.80273438	-9.98437500	-1.42822266	+34.40917969	+9.75585938	-43.81347656	+1384
+1457970851.51480010	+8.70556641	-6.86865234	-1.66992188	+58.31542969	-0.52734375	-51.92138672	+1752	+8.52978516	-6.02490234	-1.30517578	+6.32812500	-7.53662109	+11.86523438	+1456	+6.82470703	-9.98876953	-1.48095703	+34.23339844	+9.99755859	-43.94531250	+1384
+1457970851.51889990	+8.73193359	-6.87744141	-1.73144531	+58.13964844	-0.26367188	-51.92138672	+1752	+8.55175781	-6.02490234	-1.36669922	+6.35009766	-7.60253906	+11.60156250	+1464	+6.85107422	-9.98876953	-1.52490234	+34.01367188	+10.23925781	-44.16503906	+1384
+1457970851.52309990	+8.75830078	-6.88623047	-1.81054688	+57.98583984	+0.00000000	-51.85546875	+1756	+8.57812500	-6.02929688	-1.44140625	+6.39404297	-7.53662109	+11.40380859	+1476	+6.87744141	-9.98437500	-1.59082031	+33.83789063	+10.43701172	-44.27490234	+1392
+1457970851.52729990	+8.78027344	-6.91259766	-1.88964844	+57.70019531	+0.35156250	-51.85546875	+1756	+8.59570313	-6.03369141	-1.51171875	+6.39404297	-7.55859375	+11.07421875	+1484	+6.90380859	-9.98876953	-1.65234375	+33.59619141	+10.70068359	-44.45068359	+1392
+1457970851.53140000	+8.80224609	-6.92138672	-1.96435547	+57.48046875	+0.70312500	-51.87744141	+1760	+8.62207031	-6.02929688	-1.58642578	+6.48193359	-7.60253906	+10.74462891	+1492	+6.93017578	-9.98437500	-1.71386719	+33.33251953	+10.92041016	-44.69238281	+1396
+1457970851.53979990	+8.85937500	-6.95214844	-2.13574219	+56.99707031	+1.47216797	-51.96533203	+1768	+8.67041016	-6.02929688	-1.74902344	+6.67968750	-7.64648438	+10.06347656	+1508	+6.98291016	-9.97998047	-1.85449219	+32.82714844	+11.38183594	-45.06591797	+1408
+1457970851.54810000	+8.92089844	-6.96533203	-2.31152344	+56.53564453	+2.35107422	-52.05322266	+1776	+8.72314453	-6.01171875	-1.91601563	+7.00927734	-7.73437500	+9.31640625	+1532	+7.03564453	-9.97119141	-2.00390625	+32.21191406	+11.86523438	-45.50537109	+1420
+1457970851.55230000	+8.95166016	-6.97851563	-2.40380859	+56.22802734	+2.81250000	-52.11914063	+1784	+8.74951172	-6.00732422	-1.99951172	+7.14111328	-7.75634766	+8.89892578	+1540	+7.05761719	-9.96679688	-2.07861328	+31.88232422	+12.10693359	-45.74707031	+1424
+1457970851.55640010	+8.98242188	-6.98291016	-2.50048828	+55.98632813	+3.31787109	-52.14111328	+1792	+8.77587891	-5.99414063	-2.09179688	+7.36083984	-7.75634766	+8.50341797	+1552	+7.08398438	-9.95800781	-2.15771484	+31.55273438	+12.37060547	-45.96679688	+1432
+1457970851.56060000	+9.01318359	-6.98730469	-2.59277344	+55.74462891	+3.82324219	-52.25097656	+1800	+8.80664063	-5.97656250	-2.17529297	+7.62451172	-7.82226563	+8.04199219	+1564	+7.10595703	-9.94921875	-2.24121094	+31.22314453	+12.59033203	-46.16455078	+1440
+1457970851.56469990	+9.04394531	-6.99169922	-2.68945313	+55.45898438	+4.32861328	-52.29492188	+1808	+8.83740234	-5.96777344	-2.26757813	+7.80029297	-7.84423828	+7.62451172	+1576	+7.12353516	-9.94042969	-2.32470703	+30.87158203	+12.83203125	-46.36230469	+1452
+1457970851.56890010	+9.07470703	-6.98730469	-2.79492188	+55.23925781	+4.85595703	-52.29492188	+1820	+8.86376953	-5.94580078	-2.36425781	+8.06396484	-7.82226563	+7.22900391	+1592	+7.14550781	-9.92285156	-2.41259766	+30.54199219	+13.09570313	-46.56005859	+1460
+1457970851.57310010	+9.10986328	-6.98730469	-2.88281250	+54.97558594	+5.38330078	-52.44873047	+1832	+8.89892578	-5.92382813	-2.44775391	+8.34960938	-7.88818359	+6.74560547	+1604	+7.16748047	-9.90966797	-2.49169922	+30.19042969	+13.31542969	-46.80175781	+1472
+1457970851.58139990	+9.17578125	-6.96972656	-3.08056641	+54.51416016	+6.43798828	-52.49267578	+1860	+8.96044922	-5.87548828	-2.63232422	+8.85498047	-7.84423828	+5.88867188	+1636	+7.21582031	-9.87011719	-2.65869141	+29.50927734	+13.79882813	-47.19726563	+1496
+1457970851.58559990	+9.21093750	-6.96093750	-3.16845703	+54.27246094	+6.98730469	-52.60253906	+1872	+8.99560547	-5.84912109	-2.71582031	+9.16259766	-7.91015625	+5.40527344	+1652	+7.23779297	-9.84814453	-2.73779297	+29.15771484	+14.01855469	-47.41699219	+1508
+1457970851.58970000	+9.24609375	-6.94775391	-3.26953125	+54.05273438	+7.47070313	-52.60253906	+1888	+9.03076172	-5.81835938	-2.80810547	+9.40429688	-7.91015625	+4.98779297	+1668	+7.26416016	-9.82177734	-2.82128906	+28.85009766	+14.19433594	-47.63671875	+1524
+1457970851.59390000	+9.28125000	-6.93017578	-3.37060547	+53.85498047	+7.99804688	-52.58056641	+1904	+9.06152344	-5.78320313	-2.90478516	+9.68994141	-7.82226563	+4.59228516	+1684	+7.29492188	-9.79101563	-2.90478516	+28.56445313	+14.43603516	-47.76855469	+1540
+1457970851.59809990	+9.31640625	-6.90820313	-3.45410156	+53.61328125	+8.48144531	-52.66845703	+1920	+9.09667969	-5.74804688	-2.97949219	+9.99755859	-7.91015625	+4.08691406	+1700	+7.32128906	-9.76025391	-2.97949219	+28.23486328	+14.61181641	-47.98828125	+1552
+1457970851.60220000	+9.35595703	-6.88623047	-3.54638672	+53.41552734	+8.92089844	-52.66845703	+1936	+9.13623047	-5.70849609	-3.06738281	+10.28320313	-7.91015625	+3.73535156	+1720	+7.35205078	-9.72070313	-3.05419922	+27.94921875	+14.74365234	-48.16406250	+1568
+1457970851.60640000	+9.39550781	-6.85986328	-3.64306641	+53.21777344	+9.38232422	-52.64648438	+1952	+9.17138672	-5.66455078	-3.15966797	+10.59082031	-7.84423828	+3.40576172	+1736	+7.38720703	-9.68115234	-3.12890625	+27.68554688	+14.91943359	-48.31787109	+1584
+1457970851.61060000	+9.43505859	-6.83349609	-3.71777344	+52.95410156	+9.82177734	-52.77832031	+1964	+9.21093750	-5.62060547	-3.22998047	+10.89843750	-7.93212891	+2.96630859	+1752	+7.42236328	-9.64160156	-3.19482422	+27.39990234	+15.02929688	-48.55957031	+1600
+1457970851.61470010	+9.47900391	-6.80273438	-3.80126953	+52.73437500	+10.19531250	-52.77832031	+1976	+9.25048828	-5.57226563	-3.30908203	+11.18408203	-7.95410156	+2.63671875	+1768	+7.46630859	-9.59765625	-3.25634766	+27.15820313	+15.09521484	-48.77929688	+1612
+1457970851.61890010	+9.52294922	-6.77197266	-3.89355469	+52.53662109	+10.59082031	-52.75634766	+1992	+9.29003906	-5.51953125	-3.39257813	+11.51367188	-7.88818359	+2.32910156	+1784	+7.51025391	-9.54492188	-3.32666016	+26.93847656	+15.20507813	-48.93310547	+1628
+1457970851.62310000	+9.56250000	-6.73681641	-3.95947266	+52.27294922	+10.96435547	-52.86621094	+2000	+9.32958984	-5.46679688	-3.45410156	+11.84326172	-7.99804688	+1.93359375	+1796	+7.54980469	-9.49658203	-3.38818359	+26.67480469	+15.24902344	-49.10888672	+1640
+1457970851.63140010	+9.65917969	-6.65771484	-4.11767578	+51.83349609	+11.60156250	-52.84423828	+2024	+9.41308594	-5.34375000	-3.60791016	+12.48046875	-7.99804688	+1.49414063	+1824	+7.64648438	-9.37792969	-3.50683594	+26.25732422	+15.24902344	-49.43847656	+1668
+1457970851.63560010	+9.70312500	-6.61376953	-4.17480469	+51.54785156	+11.86523438	-52.97607422	+2028	+9.45703125	-5.28662109	-3.66064453	+12.81005859	-8.12988281	+1.18652344	+1832	+7.69482422	-9.31640625	-3.55957031	+26.01562500	+15.18310547	-49.65820313	+1680
+1457970851.63969990	+9.75585938	-6.56982422	-4.24072266	+51.28417969	+12.10693359	-53.02001953	+2036	+9.50537109	-5.22070313	-3.71777344	+13.13964844	-8.21777344	+0.98876953	+1840	+7.74755859	-9.25488281	-3.61230469	+25.79589844	+15.09521484	-49.85595703	+1692
+1457970851.64389990	+9.80859375	-6.52148438	-4.30664063	+51.04248047	+12.37060547	-53.04199219	+2040	+9.54931641	-5.15039063	-3.78369141	+13.49121094	-8.23974609	+0.79101563	+1852	+7.79589844	-9.18896484	-3.66503906	+25.59814453	+15.02929688	-49.98779297	+1700
+1457970851.64800000	+9.86132813	-6.46875000	-4.35498047	+50.73486328	+12.56835938	-53.19580078	+2044	+9.59765625	-5.08007813	-3.82763672	+13.84277344	-8.39355469	+0.52734375	+1856	+7.84863281	-9.12304688	-3.70898438	+25.33447266	+14.89746094	-50.18554688	+1708
+1457970851.65220000	+9.91845703	-6.41601563	-4.40771484	+50.42724609	+12.74414063	-53.26171875	+2048	+9.64599609	-5.00976563	-3.87597656	+14.17236328	-8.50341797	+0.35156250	+1860	+7.90136719	-9.05712891	-3.75732422	+25.09277344	+14.74365234	-50.33935547	+1716
+1457970851.65640000	+9.97558594	-6.36328125	-4.46044922	+50.16357422	+12.94189453	-53.30566406	+2048	+9.69873047	-4.93066406	-3.92871094	+14.52392578	-8.56933594	+0.19775391	+1868	+7.95410156	-8.98242188	-3.80126953	+24.89501953	+14.61181641	-50.47119141	+1724
+1457970851.66470000	+10.08544922	-6.24023438	-4.53955078	+49.52636719	+13.22753906	-53.48144531	+2052	+9.79980469	-4.77685547	-3.99462891	+15.16113281	-8.92089844	-0.17578125	+1872	+8.05078125	-8.83300781	-3.88476563	+24.38964844	+14.23828125	-50.66894531	+1736
+1457970851.66890000	+10.14697266	-6.17431641	-4.58349609	+49.21875000	+13.33740234	-53.54736328	+2052	+9.85253906	-4.69335938	-4.03417969	+15.49072266	-9.03076172	-0.28564453	+1876	+8.09912109	-8.75390625	-3.93310547	+24.16992188	+14.04052734	-50.71289063	+1744
+1457970851.67300010	+10.20410156	-6.10839844	-4.60986328	+48.86718750	+13.42529297	-53.70117188	+2052	+9.90527344	-4.60986328	-4.05615234	+15.79833984	-9.27246094	-0.50537109	+1876	+8.14746094	-8.67480469	-3.96386719	+23.90625000	+13.79882813	-50.82275391	+1752
+1457970851.67720010	+10.26123047	-6.03808594	-4.63623047	+48.55957031	+13.46923828	-53.78906250	+2052	+9.96240234	-4.52636719	-4.07812500	+16.06201172	-9.47021484	-0.65917969	+1876	+8.19580078	-8.59570313	-3.99902344	+23.62060547	+13.55712891	-50.86669922	+1756
+1457970851.68140010	+10.32275391	-5.96777344	-4.66699219	+48.25195313	+13.55712891	-53.85498047	+2056	+10.02392578	-4.43847656	-4.10449219	+16.34765625	-9.62402344	-0.79101563	+1880	+8.24414063	-8.51220703	-4.03857422	+23.40087891	+13.38134766	-50.84472656	+1764
+1457970851.68549990	+10.37988281	-5.89306641	-4.68017578	+47.90039063	+13.60107422	-53.98681641	+2056	+10.08105469	-4.35058594	-4.10888672	+16.61132813	-9.93164063	-0.98876953	+1884	+8.28808594	-8.42871094	-4.06933594	+23.11523438	+13.16162109	-50.82275391	+1768
+1457970851.68969990	+10.44140625	-5.81396484	-4.69775391	+47.61474609	+13.62304688	-54.05273438	+2060	+10.13818359	-4.26269531	-4.12207031	+16.78710938	-10.12939453	-1.07666016	+1884	+8.33203125	-8.34521484	-4.10009766	+22.85156250	+12.94189453	-50.77880859	+1776
+1457970851.69390010	+10.50292969	-5.73486328	-4.71972656	+47.32910156	+13.62304688	-54.11865234	+2064	+10.19970703	-4.17041016	-4.13964844	+16.98486328	-10.30517578	-1.16455078	+1888	+8.38037109	-8.25292969	-4.13525391	+22.63183594	+12.74414063	-50.66894531	+1788
+1457970851.70219990	+10.61718750	-5.56787109	-4.73291016	+46.75781250	+13.57910156	-54.27246094	+2072	+10.31835938	-3.99023438	-4.13525391	+17.24853516	-10.87646484	-1.36230469	+1900	+8.46826172	-8.07714844	-4.18359375	+22.14843750	+12.28271484	-50.51513672	+1804
+1457970851.70639990	+10.67431641	-5.48437500	-4.73730469	+46.49414063	+13.51318359	-54.33837891	+2076	+10.37988281	-3.89794922	-4.13964844	+17.35839844	-11.11816406	-1.40625000	+1908	+8.51660156	-7.98486328	-4.21435547	+21.97265625	+12.10693359	-50.36132813	+1816
+1457970851.71050000	+10.73144531	-5.39648438	-4.73730469	+46.25244141	+13.44726563	-54.47021484	+2084	+10.44140625	-3.80566406	-4.12646484	+17.42431641	-11.44775391	-1.49414063	+1920	+8.56054688	-7.89257813	-4.22753906	+21.75292969	+11.86523438	-50.27343750	+1824
+1457970851.71470000	+10.79296875	-5.30419922	-4.73291016	+46.07666016	+13.35937500	-54.53613281	+2096	+10.50292969	-3.71337891	-4.12207031	+17.44628906	-11.73339844	-1.51611328	+1928	+8.60888672	-7.80029297	-4.24511719	+21.55517578	+11.64550781	-50.18554688	+1832
+1457970851.71880010	+10.85009766	-5.21630859	-4.73291016	+45.85693359	+13.24951172	-54.60205078	+2104	+10.56445313	-3.62109375	-4.11767578	+17.44628906	-11.99707031	-1.51611328	+1936	+8.66162109	-7.69921875	-4.26269531	+21.42333984	+11.42578125	-50.03173828	+1840
+1457970851.72720000	+10.95996094	-5.03173828	-4.71093750	+45.52734375	+12.98583984	-54.75585938	+2124	+10.68310547	-3.43652344	-4.08691406	+17.38037109	-12.61230469	-1.51611328	+1960	+8.76269531	-7.50585938	-4.27587891	+21.11572266	+10.94238281	-49.83398438	+1860
+1457970851.73550010	+11.07861328	-4.84716797	-4.68457031	+45.21972656	+12.61230469	-54.90966797	+2148	+10.80615234	-3.25634766	-4.04736328	+17.20458984	-13.27148438	-1.45019531	+1984	+8.87255859	-7.30371094	-4.28466797	+20.96191406	+10.37109375	-49.61425781	+1876
+1457970851.73970010	+11.13134766	-4.75048828	-4.66699219	+45.13183594	+12.39257813	-54.97558594	+2160	+10.86328125	-3.16406250	-4.02978516	+17.11669922	-13.60107422	-1.38427734	+1992	+8.92529297	-7.20263672	-4.28027344	+20.83007813	+10.06347656	-49.54833984	+1880
+1457970851.74379990	+11.18847656	-4.65380859	-4.64941406	+45.04394531	+12.17285156	-55.01953125	+2172	+10.92041016	-3.07617188	-4.00781250	+16.98486328	-13.90869141	-1.31835938	+2000	+8.98242188	-7.09716797	-4.27587891	+20.78613281	+9.75585938	-49.46044922	+1884
+1457970851.74799990	+11.24560547	-4.56152344	-4.62304688	+44.93408203	+11.90917969	-55.15136719	+2184	+10.98193359	-2.98828125	-3.97705078	+16.85302734	-14.30419922	-1.29638672	+2012	+9.04394531	-6.99609375	-4.26269531	+20.72021484	+9.38232422	-49.41650391	+1892
+1457970851.75630000	+11.36425781	-4.37255859	-4.57470703	+44.73632813	+11.40380859	-55.26123047	+2200	+11.09619141	-2.80810547	-3.92431641	+16.52343750	-14.96337891	-1.09863281	+2024	+9.15820313	-6.78955078	-4.24072266	+20.58837891	+8.67919922	-49.26269531	+1900
+1457970851.76050000	+11.42138672	-4.27587891	-4.53955078	+44.62646484	+11.11816406	-55.34912109	+2212	+11.15332031	-2.71582031	-3.88476563	+16.36962891	-15.35888672	-1.03271484	+2032	+9.21533203	-6.68408203	-4.22314453	+20.54443359	+8.26171875	-49.19677734	+1908
+1457970851.76469990	+11.47412109	-4.18359375	-4.50439453	+44.51660156	+10.85449219	-55.37109375	+2216	+11.20605469	-2.62353516	-3.84960938	+16.21582031	-15.68847656	-0.90087891	+2040	+9.27246094	-6.58300781	-4.20556641	+20.45654297	+7.88818359	-49.10888672	+1908
+1457970851.76880000	+11.53125000	-4.08691406	-4.47802734	+44.40673828	+10.56884766	-55.37109375	+2224	+11.26318359	-2.53564453	-3.81445313	+16.01806641	-16.04003906	-0.76904297	+2044	+9.32958984	-6.47753906	-4.19238281	+20.41259766	+7.51464844	-48.99902344	+1912
+1457970851.77300000	+11.58837891	-3.98583984	-4.43408203	+44.29687500	+10.21728516	-55.45898438	+2232	+11.32031250	-2.44775391	-3.76611328	+15.82031250	-16.45751953	-0.68115234	+2048	+9.38232422	-6.37207031	-4.16601563	+20.36865234	+7.09716797	-48.91113281	+1920
+1457970851.78130010	+11.69824219	-3.80126953	-4.35498047	+44.03320313	+9.64599609	-55.45898438	+2240	+11.42578125	-2.26757813	-3.67822266	+15.42480469	-17.16064453	-0.35156250	+2056	+9.48779297	-6.16552734	-4.12207031	+20.19287109	+6.30615234	-48.66943359	+1924
+1457970851.78970000	+11.80371094	-3.61230469	-4.25830078	+43.72558594	+9.03076172	-55.50292969	+2248	+11.53564453	-2.08300781	-3.56396484	+15.07324219	-17.95166016	-0.04394531	+2072	+9.58886719	-5.96337891	-4.06933594	+20.01708984	+5.53710938	-48.42773438	+1928
+1457970851.79380010	+11.85644531	-3.51562500	-4.21435547	+43.57177734	+8.74511719	-55.45898438	+2252	+11.58837891	-1.99511719	-3.51123047	+14.85351563	-18.28125000	+0.15380859	+2076	+9.63720703	-5.86230469	-4.05175781	+19.95117188	+5.18554688	-48.25195313	+1928
+1457970851.79800010	+11.90917969	-3.41894531	-4.16162109	+43.43994141	+8.43750000	-55.45898438	+2260	+11.64111328	-1.90283203	-3.44970703	+14.67773438	-18.67675781	+0.32958984	+2084	+9.68554688	-5.75683594	-4.02099609	+19.88525391	+4.81201172	-48.09814453	+1932
+1457970851.80629990	+12.00146484	-3.22998047	-4.05615234	+43.15429688	+7.84423828	-55.41503906	+2276	+11.73779297	-1.72265625	-3.32226563	+14.34814453	-19.42382813	+0.74707031	+2100	+9.76904297	-5.56347656	-3.97265625	+19.68750000	+4.15283203	-47.74658203	+1936
+1457970851.81049990	+12.04980469	-3.13330078	-3.99902344	+43.02246094	+7.55859375	-55.41503906	+2284	+11.79052734	-1.63037109	-3.25634766	+14.17236328	-19.79736328	+0.92285156	+2112	+9.81738281	-5.46240234	-3.94189453	+19.64355469	+3.77929688	-47.61474609	+1940
+1457970851.81460000	+12.09375000	-3.03662109	-3.94189453	+42.93457031	+7.22900391	-55.43701172	+2296	+11.83447266	-1.53808594	-3.18603516	+14.06250000	-20.19287109	+1.12060547	+2124	+9.85253906	-5.37011719	-3.91113281	+19.53369141	+3.44970703	-47.48291016	+1944
+1457970851.81880000	+12.13769531	-2.94873047	-3.88037109	+42.78076172	+6.94335938	-55.45898438	+2308	+11.88281250	-1.45019531	-3.12011719	+13.88671875	-20.58837891	+1.31835938	+2136	+9.89648438	-5.27343750	-3.88476563	+19.46777344	+3.14208984	-47.30712891	+1948
+1457970851.82300000	+12.18164063	-2.85644531	-3.82324219	+42.67089844	+6.65771484	-55.50292969	+2320	+11.93115234	-1.36230469	-3.04980469	+13.75488281	-20.91796875	+1.47216797	+2144	+9.94042969	-5.18115234	-3.84960938	+19.42382813	+2.76855469	-47.17529297	+1956
+1457970851.82710000	+12.22119141	-2.76416016	-3.76171875	+42.60498047	+6.32812500	-55.56884766	+2336	+11.97070313	-1.26562500	-2.97949219	+13.68896484	-21.31347656	+1.64794922	+2160	+9.97998047	-5.08886719	-3.81884766	+19.33593750	+2.46093750	-47.06542969	+1960
+1457970851.83130000	+12.26074219	-2.67626953	-3.70019531	+42.51708984	+5.99853516	-55.61279297	+2352	+12.01464844	-1.18212891	-2.90917969	+13.55712891	-21.70898438	+1.82373047	+2172	+10.01953125	-4.99658203	-3.78808594	+19.29199219	+2.10937500	-46.88964844	+1964
+1457970851.83550000	+12.30029297	-2.58398438	-3.63867188	+42.42919922	+5.69091797	-55.67871094	+2364	+12.05419922	-1.09863281	-2.83886719	+13.42529297	-22.03857422	+1.97753906	+2184	+10.06347656	-4.90429688	-3.74853516	+19.27001953	+1.73583984	-46.80175781	+1972
+1457970851.84380010	+12.37060547	-2.40820313	-3.50683594	+42.29736328	+4.96582031	-55.87646484	+2400	+12.13330078	-0.93164063	-2.69384766	+13.22753906	-22.82958984	+2.28515625	+2208	+10.13818359	-4.72412109	-3.67822266	+19.18212891	+0.98876953	-46.56005859	+1984
+1457970851.84800000	+12.41455078	-2.32470703	-3.44091797	+42.20947266	+4.61425781	-56.00830078	+2416	+12.17285156	-0.85253906	-2.62792969	+13.11767578	-23.18115234	+2.41699219	+2220	+10.18212891	-4.63623047	-3.63427734	+19.16015625	+0.54931641	-46.47216797	+1996
+1457970851.85209990	+12.44970703	-2.24121094	-3.37500000	+42.16552734	+4.24072266	-56.09619141	+2432	+12.20800781	-0.76904297	-2.55761719	+13.05175781	-23.55468750	+2.59277344	+2232	+10.22167969	-4.55273438	-3.59033203	+19.11621094	+0.15380859	-46.38427734	+2000
+1457970851.85630010	+12.48925781	-2.16210938	-3.30908203	+42.07763672	+3.86718750	-56.20605469	+2444	+12.24755859	-0.69873047	-2.48730469	+12.91992188	-23.90625000	+2.74658203	+2240	+10.26123047	-4.46484375	-3.55078125	+19.09423828	-0.26367188	-46.27441406	+2008
+1457970851.86050010	+12.52880859	-2.08740234	-3.24316406	+41.98974609	+3.51562500	-56.31591797	+2456	+12.28271484	-0.62841797	-2.42138672	+12.76611328	-24.23583984	+2.92236328	+2244	+10.30517578	-4.38134766	-3.50683594	+19.09423828	-0.70312500	-46.18652344	+2016
+1457970851.86459990	+12.55957031	-2.00830078	-3.17724609	+41.92382813	+3.16406250	-56.38183594	+2468	+12.31347656	-0.54931641	-2.35986328	+12.67822266	-24.52148438	+3.12011719	+2252	+10.34033203	-4.29785156	-3.46289063	+19.07226563	-1.09863281	-46.07666016	+2024
+1457970851.87290000	+12.62988281	-1.86328125	-3.04980469	+41.72607422	+2.41699219	-56.49169922	+2488	+12.37939453	-0.42626953	-2.23242188	+12.26074219	-25.11474609	+3.55957031	+2260	+10.41503906	-4.13085938	-3.37500000	+19.05029297	-1.95556641	-45.81298828	+2032
+1457970851.88130000	+12.69580078	-1.72265625	-2.92236328	+41.52832031	+1.73583984	-56.51367188	+2496	+12.44091797	-0.30322266	-2.10498047	+11.86523438	-25.64208984	+4.08691406	+2264	+10.48535156	-3.97265625	-3.28710938	+18.98437500	-2.72460938	-45.52734375	+2040
+1457970851.88540010	+12.73095703	-1.65673828	-2.86083984	+41.39648438	+1.40625000	-56.53564453	+2500	+12.47607422	-0.24609375	-2.04345703	+11.62353516	-25.88378906	+4.35058594	+2268	+10.52050781	-3.89794922	-3.23876953	+18.94042969	-3.12011719	-45.39550781	+2040
+1457970851.88960000	+12.76171875	-1.58642578	-2.79931641	+41.33056641	+1.09863281	-56.49169922	+2500	+12.50683594	-0.18457031	-1.98193359	+11.42578125	-26.10351563	+4.65820313	+2272	+10.55126953	-3.82324219	-3.19482422	+18.89648438	-3.44970703	-45.21972656	+2040
+1457970851.89380000	+12.79248047	-1.52929688	-2.74218750	+41.17675781	+0.79101563	-56.44775391	+2500	+12.53759766	-0.13183594	-1.92480469	+11.14013672	-26.32324219	+4.98779297	+2272	+10.58203125	-3.74853516	-3.15527344	+18.83056641	-3.77929688	-45.02197266	+2040
+1457970851.89790010	+12.81884766	-1.46777344	-2.68505859	+41.06689453	+0.50537109	-56.40380859	+2500	+12.56396484	-0.08349609	-1.86767578	+10.87646484	-26.49902344	+5.31738281	+2272	+10.61279297	-3.67822266	-3.11132813	+18.78662109	-4.10888672	-44.84619141	+2040
+1457970851.90630010	+12.87158203	-1.34912109	-2.57080078	+40.82519531	-0.04394531	-56.27197266	+2496	+12.61669922	+0.01757813	-1.74023438	+10.30517578	-26.96044922	+5.99853516	+2276	+10.66113281	-3.54199219	-3.03662109	+18.63281250	-4.63623047	-44.40673828	+2032
+1457970851.91039990	+12.89794922	-1.29638672	-2.51806641	+40.67138672	-0.28564453	-56.20605469	+2492	+12.64746094	+0.06152344	-1.68310547	+9.99755859	-27.13623047	+6.32812500	+2280	+10.68750000	-3.47607422	-2.99707031	+18.56689453	-4.92187500	-44.23095703	+2028
+1457970851.91880010	+12.94628906	-1.19091797	-2.40380859	+40.42968750	-0.83496094	-56.11816406	+2484	+12.70019531	+0.15380859	-1.55566406	+9.40429688	-27.66357422	+6.98730469	+2288	+10.73583984	-3.35742188	-2.92236328	+18.36914063	-5.38330078	-43.81347656	+2016
+1457970851.92709990	+12.99023438	-1.08984375	-2.29833984	+40.16601563	-1.31835938	-56.03027344	+2480	+12.74853516	+0.24169922	-1.43261719	+8.83300781	-28.16894531	+7.60253906	+2292	+10.77978516	-3.24755859	-2.86083984	+18.14941406	-5.80078125	-43.41796875	+2004
+1457970851.93129990	+13.00781250	-1.04589844	-2.24560547	+40.01220703	-1.56005859	-56.00830078	+2480	+12.77490234	+0.28125000	-1.36669922	+8.50341797	-28.45458984	+7.91015625	+2296	+10.80175781	-3.19482422	-2.82568359	+18.03955078	-5.99853516	-43.22021484	+2000
+1457970851.93540000	+13.02539063	-1.00634766	-2.19726563	+39.83642578	-1.75781250	-55.94238281	+2480	+12.79687500	+0.31640625	-1.30957031	+8.19580078	-28.67431641	+8.19580078	+2300	+10.82373047	-3.14648438	-2.79931641	+17.90771484	-6.17431641	-43.00048828	+1992
+1457970851.93960000	+13.04296875	-0.95800781	-2.14453125	+39.72656250	-2.02148438	-55.94238281	+2480	+12.81884766	+0.35595703	-1.24365234	+7.88818359	-29.00390625	+8.48144531	+2304	+10.84130859	-3.09814453	-2.76855469	+17.79785156	-6.37207031	-42.84667969	+1984
+1457970851.94380000	+13.06054688	-0.92285156	-2.09179688	+39.52880859	-2.26318359	-55.96435547	+2480	+12.84082031	+0.38671875	-1.17773438	+7.53662109	-29.33349609	+8.76708984	+2308	+10.85888672	-3.05419922	-2.74218750	+17.64404297	-6.56982422	-42.67089844	+1976
+1457970851.94790010	+13.08251953	-0.88769531	-2.04345703	+39.35302734	-2.48291016	-55.96435547	+2484	+12.86279297	+0.41748047	-1.12060547	+7.20703125	-29.57519531	+9.03076172	+2312	+10.87646484	-3.01025391	-2.71582031	+17.49023438	-6.74560547	-42.51708984	+1968
+1457970851.95210000	+13.10009766	-0.84814453	-1.99072266	+39.22119141	-2.74658203	-55.96435547	+2488	+12.88916016	+0.45703125	-1.06347656	+6.92138672	-29.86083984	+9.31640625	+2316	+10.89404297	-2.96630859	-2.68505859	+17.38037109	-6.94335938	-42.36328125	+1964
+1457970851.95619990	+13.11328125	-0.81738281	-1.94238281	+39.02343750	-2.98828125	-55.98632813	+2492	+12.91113281	+0.48339844	-1.00195313	+6.56982422	-30.14648438	+9.60205078	+2320	+10.91162109	-2.92675781	-2.65869141	+17.20458984	-7.11914063	-42.20947266	+1956
+1457970851.96040010	+13.13085938	-0.79101563	-1.89843750	+38.82568359	-3.16406250	-55.96435547	+2492	+12.93310547	+0.50976563	-0.95361328	+6.21826172	-30.36621094	+9.86572266	+2320	+10.92919922	-2.89160156	-2.63671875	+17.07275391	-7.29492188	-42.05566406	+1948
+1457970851.96869990	+13.16162109	-0.72949219	-1.81054688	+38.49609375	-3.60351563	-55.94238281	+2500	+12.96826172	+0.55810547	-0.84814453	+5.53710938	-30.80566406	+10.43701172	+2328	+10.95996094	-2.81250000	-2.58398438	+16.78710938	-7.62451172	-41.74804688	+1936
+1457970851.97289990	+13.17919922	-0.70312500	-1.77099609	+38.29833984	-3.80126953	-55.89843750	+2504	+12.99023438	+0.58007813	-0.80859375	+5.16357422	-30.95947266	+10.72265625	+2328	+10.97753906	-2.77734375	-2.56201172	+16.63330078	-7.80029297	-41.61621094	+1928
+1457970851.98120000	+13.20996094	-0.65478516	-1.69189453	+37.94677734	-4.24072266	-55.83251953	+2512	+13.02978516	+0.61962891	-0.72070313	+4.46044922	-31.26708984	+11.31591797	+2332	+11.00830078	-2.70703125	-2.50927734	+16.34765625	-8.15185547	-41.33056641	+1916
+1457970851.98959990	+13.24511719	-0.60644531	-1.62597656	+37.61718750	-4.61425781	-55.70068359	+2516	+13.06494141	+0.65917969	-0.65478516	+3.77929688	-31.42089844	+11.93115234	+2332	+11.03466797	-2.63671875	-2.46093750	+16.08398438	-8.48144531	-41.04492188	+1904
+1457970851.99370000	+13.26269531	-0.58886719	-1.59082031	+37.44140625	-4.79003906	-55.61279297	+2516	+13.08251953	+0.67236328	-0.62402344	+3.40576172	-31.48681641	+12.21679688	+2332	+11.04785156	-2.60595703	-2.43457031	+15.95214844	-8.63525391	-40.89111328	+1900
+1457970851.99790000	+13.27587891	-0.56689453	-1.56884766	+37.26562500	-4.92187500	-55.50292969	+2516	+13.10009766	+0.68115234	-0.59765625	+3.03222656	-31.48681641	+12.52441406	+2328	+11.06103516	-2.57080078	-2.41259766	+15.82031250	-8.78906250	-40.73730469	+1892
+1457970852.00210000	+13.29345703	-0.54492188	-1.53808594	+37.13378906	-5.09765625	-55.41503906	+2512	+13.11767578	+0.69873047	-0.57128906	+2.70263672	-31.55273438	+12.81005859	+2332	+11.07421875	-2.54003906	-2.39062500	+15.71044922	-8.94287109	-40.58349609	+1888
+1457970852.00620010	+13.30664063	-0.52734375	-1.51171875	+36.95800781	-5.27343750	-55.32714844	+2512	+13.13085938	+0.70751953	-0.54492188	+2.35107422	-31.59667969	+13.11767578	+2332	+11.08300781	-2.50927734	-2.36865234	+15.55664063	-9.11865234	-40.45166016	+1884
+1457970852.01460000	+13.33740234	-0.49218750	-1.45898438	+36.62841797	-5.62500000	-55.12939453	+2504	+13.16162109	+0.72949219	-0.49658203	+1.62597656	-31.64062500	+13.71093750	+2332	+11.10498047	-2.44335938	-2.32470703	+15.31494141	-9.44824219	-40.16601563	+1872
+1457970852.01869990	+13.35058594	-0.47900391	-1.43261719	+36.45263672	-5.80078125	-55.04150391	+2500	+13.17480469	+0.73828125	-0.47021484	+1.27441406	-31.70654297	+13.99658203	+2332	+11.11816406	-2.41699219	-2.30273438	+15.18310547	-9.64599609	-40.05615234	+1868
+1457970852.02290010	+13.35937500	-0.46142578	-1.41064453	+36.29882813	-5.93261719	-54.93164063	+2492	+13.18798828	+0.74707031	-0.45263672	+0.94482422	-31.70654297	+14.26025391	+2328	+11.12695313	-2.39062500	-2.28515625	+15.02929688	-9.75585938	-39.92431641	+1860
+1457970852.02700000	+13.37255859	-0.44384766	-1.38867188	+36.16699219	-6.13037109	-54.84375000	+2488	+13.20117188	+0.75585938	-0.42626953	+0.61523438	-31.79443359	+14.52392578	+2332	+11.13574219	-2.36425781	-2.26757813	+14.91943359	-9.93164063	-39.81445313	+1852
+1457970852.03119990	+13.38574219	-0.43066406	-1.36230469	+36.01318359	-6.32812500	-54.77783203	+2480	+13.20996094	+0.76464844	-0.39990234	+0.28564453	-31.86035156	+14.78759766	+2332	+11.14453125	-2.34228516	-2.25000000	+14.76562500	-10.10742188	-39.72656250	+1848
+1457970852.03539990	+13.39013672	-0.41748047	-1.34033203	+35.83740234	-6.48193359	-54.68994141	+2476	+13.21875000	+0.77343750	-0.37792969	-0.04394531	-31.92626953	+15.02929688	+2332	+11.14892578	-2.31591797	-2.23681641	+14.63378906	-10.23925781	-39.61669922	+1840
+1457970852.03950000	+13.39892578	-0.40429688	-1.31396484	+35.70556641	-6.67968750	-54.62402344	+2472	+13.23193359	+0.77783203	-0.34716797	-0.39550781	-32.08007813	+15.29296875	+2336	+11.15771484	-2.29394531	-2.22363281	+14.50195313	-10.39306641	-39.52880859	+1832
+1457970852.04370000	+13.40771484	-0.39111328	-1.28759766	+35.55175781	-6.87744141	-54.58007813	+2472	+13.24072266	+0.78662109	-0.31201172	-0.72509766	-32.23388672	+15.55664063	+2340	+11.16210938	-2.27636719	-2.20605469	+14.32617188	-10.54687500	-39.44091797	+1824
+1457970852.04790000	+13.41210938	-0.38232422	-1.25683594	+35.39794922	-7.09716797	-54.55810547	+2468	+13.24511719	+0.79541016	-0.28125000	-1.05468750	-32.38769531	+15.82031250	+2344	+11.17089844	-2.25878906	-2.19287109	+14.17236328	-10.67871094	-39.35302734	+1816
+1457970852.05620000	+13.42529297	-0.36035156	-1.20410156	+35.13427734	-7.47070313	-54.47021484	+2468	+13.26269531	+0.81298828	-0.21533203	-1.69189453	-32.71728516	+16.32568359	+2352	+11.17968750	-2.22802734	-2.16650391	+13.86474609	-10.96435547	-39.22119141	+1800
+1457970852.06040000	+13.42968750	-0.35156250	-1.17773438	+34.98046875	-7.62451172	-54.42626953	+2464	+13.27148438	+0.82177734	-0.18017578	-2.02148438	-32.89306641	+16.56738281	+2356	+11.18408203	-2.21484375	-2.15771484	+13.71093750	-11.07421875	-39.17724609	+1792
+1457970852.06450010	+13.42968750	-0.33837891	-1.15136719	+34.87060547	-7.77832031	-54.36035156	+2464	+13.27587891	+0.82617188	-0.14501953	-2.35107422	-33.06884766	+16.80908203	+2364	+11.18847656	-2.19726563	-2.14892578	+13.60107422	-11.16210938	-39.11132813	+1780
+1457970852.06870010	+13.43408203	-0.32958984	-1.12939453	+34.73876953	-7.91015625	-54.31640625	+2464	+13.28027344	+0.83496094	-0.10986328	-2.72460938	-33.24462891	+17.09472656	+2368	+11.19287109	-2.18408203	-2.13574219	+13.44726563	-11.25000000	-39.04541016	+1772
+1457970852.07290010	+13.43408203	-0.32080078	-1.09863281	+34.62890625	-8.08593750	-54.31640625	+2464	+13.28466797	+0.84375000	-0.07470703	-3.09814453	-33.42041016	+17.42431641	+2376	+11.19287109	-2.17089844	-2.12695313	+13.31542969	-11.35986328	-39.00146484	+1764
+1457970852.07699990	+13.43408203	-0.30761719	-1.07666016	+34.49707031	-8.12988281	-54.20654297	+2464	+13.28906250	+0.84375000	-0.03955078	-3.53759766	-33.55224609	+17.73193359	+2380	+11.19726563	-2.15771484	-2.11376953	+13.20556641	-11.44775391	-38.91357422	+1756
+1457970852.08119990	+13.43408203	-0.29882813	-1.05908203	+34.36523438	-8.12988281	-54.14062500	+2464	+13.29345703	+0.84814453	-0.00439453	-3.97705078	-33.68408203	+18.06152344	+2384	+11.19726563	-2.14453125	-2.10058594	+13.07373047	-11.51367188	-38.84765625	+1748
+1457970852.08540010	+13.43408203	-0.29003906	-1.03271484	+34.25537109	-8.19580078	-54.09667969	+2468	+13.29785156	+0.85253906	+0.02636719	-4.43847656	-33.81591797	+18.45703125	+2392	+11.19726563	-2.13574219	-2.08740234	+12.96386719	-11.60156250	-38.82568359	+1740
+1457970852.09369990	+13.43408203	-0.27685547	-1.00195313	+33.99169922	-8.06396484	-53.85498047	+2472	+13.30664063	+0.85253906	+0.07910156	-5.60302734	-33.88183594	+19.27001953	+2396	+11.19726563	-2.10937500	-2.06982422	+12.78808594	-11.62353516	-38.64990234	+1724
+1457970852.09789990	+13.43408203	-0.26806641	-0.98876953	+33.88183594	-7.97607422	-53.74511719	+2472	+13.31103516	+0.85253906	+0.10107422	-6.21826172	-33.85986328	+19.75341797	+2400	+11.19726563	-2.09619141	-2.05224609	+12.70019531	-11.66748047	-38.58398438	+1720
+1457970852.10200000	+13.43408203	-0.25927734	-0.97998047	+33.72802734	-7.77832031	-53.56933594	+2472	+13.31542969	+0.84375000	+0.12304688	-6.98730469	-33.79394531	+20.21484375	+2404	+11.19726563	-2.07861328	-2.04345703	+12.65625000	-11.64550781	-38.45214844	+1712
+1457970852.10620000	+13.42968750	-0.25048828	-0.97558594	+33.59619141	-7.58056641	-53.41552734	+2472	+13.31542969	+0.83496094	+0.14062500	-7.75634766	-33.68408203	+20.76416016	+2408	+11.19287109	-2.06542969	-2.03466797	+12.59033203	-11.60156250	-38.34228516	+1704
+1457970852.11450000	+13.43408203	-0.23291016	-0.95800781	+33.28857422	-7.18505859	-53.10791016	+2468	+13.32421875	+0.80859375	+0.16699219	-9.51416016	-33.33251953	+21.90673828	+2416	+11.18847656	-2.03466797	-2.00390625	+12.45849609	-11.57958984	-38.10058594	+1696
+1457970852.11870000	+13.43408203	-0.22851563	-0.95800781	+33.11279297	-6.92138672	-52.91015625	+2464	+13.33300781	+0.79541016	+0.17138672	-10.45898438	-33.06884766	+22.50000000	+2416	+11.18408203	-2.02148438	-1.99511719	+12.39257813	-11.51367188	-37.96875000	+1688
+1457970852.12280010	+13.43408203	-0.21972656	-0.95361328	+32.93701172	-6.61376953	-52.73437500	+2460	+13.33740234	+0.78662109	+0.18017578	-11.38183594	-32.80517578	+23.13720703	+2420	+11.17968750	-2.00390625	-1.97753906	+12.32666016	-11.46972656	-37.83691406	+1684
+1457970852.12700010	+13.43408203	-0.21533203	-0.95800781	+32.73925781	-6.30615234	-52.55859375	+2456	+13.34179688	+0.76464844	+0.18457031	-12.45849609	-32.45361328	+23.73046875	+2424	+11.17529297	-1.99072266	-1.96875000	+12.26074219	-11.35986328	-37.66113281	+1680
+1457970852.13120010	+13.43408203	-0.21093750	-0.95800781	+32.56347656	-5.97656250	-52.36083984	+2448	+13.34619141	+0.74267578	+0.18017578	-13.49121094	-32.05810547	+24.32373047	+2424	+11.16650391	-1.97314453	-1.95996094	+12.19482422	-11.25000000	-37.48535156	+1672
+1457970852.13529990	+13.42968750	-0.20214844	-0.95361328	+32.38769531	-5.66894531	-52.18505859	+2444	+13.34619141	+0.72509766	+0.18457031	-14.52392578	-31.66259766	+24.91699219	+2428	+11.16210938	-1.95996094	-1.95117188	+12.15087891	-11.16210938	-37.33154297	+1668
+1457970852.14369990	+13.42529297	-0.19775391	-0.95800781	+31.90429688	-4.98779297	-51.83349609	+2436	+13.35498047	+0.68115234	+0.18017578	-16.69921875	-30.78369141	+26.05957031	+2436	+11.14453125	-1.93359375	-1.92919922	+11.99707031	-10.94238281	-37.00195313	+1656
+1457970852.14780000	+13.42529297	-0.19335938	-0.95361328	+31.68457031	-4.65820313	-51.67968750	+2432	+13.35937500	+0.66357422	+0.18017578	-17.75390625	-30.34423828	+26.58691406	+2440	+11.14013672	-1.92041016	-1.92041016	+11.90917969	-10.83251953	-36.82617188	+1648
+1457970852.15200000	+13.42089844	-0.19335938	-0.95361328	+31.42089844	-4.32861328	-51.50390625	+2428	+13.36376953	+0.64160156	+0.17578125	-18.83056641	-29.86083984	+27.11425781	+2440	+11.13134766	-1.90722656	-1.91162109	+11.84326172	-10.72265625	-36.67236328	+1644
+1457970852.15619990	+13.42089844	-0.18896484	-0.94921875	+31.17919922	-3.97705078	-51.37207031	+2424	+13.36816406	+0.62402344	+0.17138672	-19.86328125	-29.35546875	+27.59765625	+2444	+11.12255859	-1.89843750	-1.90722656	+11.75537109	-10.59082031	-36.51855469	+1636
+1457970852.16030000	+13.41650391	-0.18896484	-0.95361328	+30.91552734	-3.60351563	-51.21826172	+2420	+13.37255859	+0.60205078	+0.17138672	-20.87402344	-28.87207031	+28.05908203	+2444	+11.11816406	-1.88964844	-1.90283203	+11.66748047	-10.43701172	-36.36474609	+1628
+1457970852.16450000	+13.40771484	-0.18457031	-0.94921875	+30.67382813	-3.25195313	-51.08642578	+2416	+13.37255859	+0.58447266	+0.17138672	-21.88476563	-28.38867188	+28.49853516	+2448	+11.10498047	-1.88085938	-1.89843750	+11.57958984	-10.28320313	-36.21093750	+1620
+1457970852.16870000	+13.40332031	-0.18457031	-0.94921875	+30.43212891	-2.92236328	-50.95458984	+2412	+13.37255859	+0.57128906	+0.16699219	-22.82958984	-27.88330078	+28.89404297	+2448	+11.09619141	-1.87207031	-1.88964844	+11.49169922	-10.15136719	-36.05712891	+1612
+1457970852.17280010	+13.39453125	-0.18017578	-0.94482422	+30.19042969	-2.59277344	-50.80078125	+2408	+13.37695313	+0.55810547	+0.17138672	-23.77441406	-27.39990234	+29.28955078	+2448	+11.09179688	-1.86328125	-1.88964844	+11.40380859	-9.99755859	-35.92529297	+1604
+1457970852.17700000	+13.38574219	-0.18017578	-0.94042969	+29.92675781	-2.28515625	-50.69091797	+2404	+13.37695313	+0.54492188	+0.17578125	-24.69726563	-26.93847656	+29.66308594	+2448	+11.08300781	-1.85449219	-1.88085938	+11.31591797	-9.84375000	-35.77148438	+1596
+1457970852.18109990	+13.37695313	-0.18017578	-0.93603516	+29.66308594	-1.97753906	-50.55908203	+2400	+13.38134766	+0.53173828	+0.17578125	-25.59814453	-26.43310547	+30.01464844	+2448	+11.07421875	-1.85009766	-1.88085938	+11.20605469	-9.71191406	-35.63964844	+1588
+1457970852.18530010	+13.36816406	-0.18017578	-0.93164063	+29.42138672	-1.64794922	-50.42724609	+2396	+13.38134766	+0.52294922	+0.18017578	-26.47705078	-25.97167969	+30.34423828	+2448	+11.06542969	-1.84570313	-1.87207031	+11.09619141	-9.55810547	-35.52978516	+1580
+1457970852.19359990	+13.35498047	-0.17578125	-0.92724609	+28.95996094	-1.05468750	-50.18554688	+2388	+13.38574219	+0.50097656	+0.17578125	-28.14697266	-24.91699219	+30.89355469	+2448	+11.04785156	-1.83251953	-1.87207031	+10.87646484	-9.18457031	-35.22216797	+1564
+1457970852.19779990	+13.34619141	-0.17578125	-0.92724609	+28.74023438	-0.76904297	-50.03173828	+2384	+13.38574219	+0.49658203	+0.17578125	-28.95996094	-24.41162109	+31.13525391	+2448	+11.03906250	-1.82812500	-1.86767578	+10.78857422	-9.00878906	-35.09033203	+1556
+1457970852.20199990	+13.33740234	-0.17138672	-0.92285156	+28.52050781	-0.50537109	-49.87792969	+2380	+13.38574219	+0.48779297	+0.17578125	-29.75097656	-23.88427734	+31.35498047	+2448	+11.03027344	-1.82373047	-1.86767578	+10.67871094	-8.78906250	-34.93652344	+1544
+1457970852.20610000	+13.32861328	-0.16699219	-0.91845703	+28.30078125	-0.26367188	-49.72412109	+2380	+13.38574219	+0.47900391	+0.17578125	-30.54199219	-23.33496094	+31.55273438	+2448	+11.02148438	-1.81494141	-1.86767578	+10.56884766	-8.59130859	-34.78271484	+1536
+1457970852.21030000	+13.32421875	-0.16699219	-0.91845703	+28.08105469	-0.02197266	-49.54833984	+2376	+13.39013672	+0.47460938	+0.17138672	-31.31103516	-22.78564453	+31.72851563	+2448	+11.01269531	-1.80615234	-1.85888672	+10.45898438	-8.43750000	-34.62890625	+1528
+1457970852.21450000	+13.31542969	-0.16699219	-0.91406250	+27.88330078	+0.21972656	-49.37255859	+2372	+13.39013672	+0.46582031	+0.16699219	-32.08007813	-22.21435547	+31.88232422	+2448	+11.00390625	-1.80175781	-1.85449219	+10.32714844	-8.21777344	-34.43115234	+1520
+1457970852.21860000	+13.31103516	-0.16259766	-0.91406250	+27.66357422	+0.43945313	-49.19677734	+2372	+13.39453125	+0.45703125	+0.16259766	-32.87109375	-21.62109375	+32.01416016	+2452	+10.99511719	-1.79296875	-1.85449219	+10.23925781	-7.99804688	-34.25537109	+1512
+1457970852.22280000	+13.31103516	-0.16259766	-0.91406250	+27.44384766	+0.70312500	-49.02099609	+2368	+13.39892578	+0.44384766	+0.15380859	-33.66210938	-20.98388672	+32.14599609	+2452	+10.98632813	-1.77978516	-1.85009766	+10.12939453	-7.82226563	-34.07958984	+1508
+1457970852.22700000	+13.30664063	-0.16259766	-0.91406250	+27.20214844	+0.96679688	-48.82324219	+2364	+13.40332031	+0.43505859	+0.14501953	-34.38720703	-20.36865234	+32.25585938	+2452	+10.98193359	-1.77539063	-1.84570313	+9.99755859	-7.60253906	-33.90380859	+1500
+1457970852.23110010	+13.30224609	-0.15820313	-0.91406250	+26.98242188	+1.23046875	-48.62548828	+2364	+13.40332031	+0.42187500	+0.13183594	-35.15625000	-19.73144531	+32.38769531	+2456	+10.97314453	-1.76220703	-1.84130859	+9.88769531	-7.40478516	-33.68408203	+1492
+1457970852.23530010	+13.30224609	-0.15820313	-0.91406250	+26.78466797	+1.47216797	-48.42773438	+2360	+13.41210938	+0.40869141	+0.11865234	-35.92529297	-19.02832031	+32.49755859	+2460	+10.96435547	-1.74902344	-1.83691406	+9.77783203	-7.20703125	-33.48632813	+1488
+1457970852.23950000	+13.29785156	-0.15820313	-0.91845703	+26.52099609	+1.77978516	-48.22998047	+2356	+13.41210938	+0.39990234	+0.11425781	-36.67236328	-18.41308594	+32.67333984	+2460	+10.95556641	-1.73583984	-1.83251953	+9.64599609	-7.03125000	-33.28857422	+1484
+1457970852.24359990	+13.29345703	-0.15820313	-0.92285156	+26.25732422	+2.06542969	-48.03222656	+2356	+13.42089844	+0.38232422	+0.10546875	-37.48535156	-17.75390625	+32.84912109	+2464	+10.95117188	-1.72265625	-1.82373047	+9.51416016	-6.85546875	-33.09082031	+1480
+1457970852.24780010	+13.29785156	-0.15820313	-0.91845703	+26.01562500	+2.35107422	-47.90039063	+2352	+13.42529297	+0.36474609	+0.08789063	-38.27636719	-17.00683594	+33.00292969	+2468	+10.94238281	-1.71386719	-1.81933594	+9.38232422	-6.70166016	-32.87109375	+1476
+1457970852.25200010	+13.29785156	-0.15820313	-0.92285156	+25.72998047	+2.68066406	-47.74658203	+2348	+13.43408203	+0.35156250	+0.08349609	-39.06738281	-16.36962891	+33.26660156	+2468	+10.93798828	-1.70068359	-1.81054688	+9.22851563	-6.56982422	-32.69531250	+1472
+1457970852.25609990	+13.29785156	-0.16259766	-0.92285156	+25.44433594	+3.03222656	-47.59277344	+2340	+13.43847656	+0.33398438	+0.07470703	-39.85839844	-15.68847656	+33.50830078	+2472	+10.92919922	-1.68750000	-1.80175781	+9.09667969	-6.41601563	-32.49755859	+1468
+1457970852.26440000	+13.29785156	-0.16699219	-0.93164063	+24.85107422	+3.77929688	-47.39501953	+2332	+13.44726563	+0.30322266	+0.05712891	-41.41845703	-14.30419922	+34.10156250	+2476	+10.92041016	-1.66552734	-1.79296875	+8.78906250	-6.15234375	-32.12402344	+1464
+1457970852.26860000	+13.29345703	-0.17138672	-0.93603516	+24.54345703	+4.19677734	-47.28515625	+2332	+13.45166016	+0.28564453	+0.05712891	-42.20947266	-13.64501953	+34.45312500	+2476	+10.91162109	-1.65234375	-1.78417969	+8.63525391	-6.06445313	-31.94824219	+1460
+1457970852.27280000	+13.29345703	-0.17138672	-0.93603516	+24.25781250	+4.59228516	-47.24121094	+2328	+13.45605469	+0.27246094	+0.04394531	-42.97851563	-12.94189453	+34.76074219	+2476	+10.90722656	-1.63916016	-1.77978516	+8.48144531	-5.93261719	-31.77246094	+1460
+1457970852.27690010	+13.29345703	-0.17578125	-0.93603516	+23.92822266	+4.96582031	-47.17529297	+2324	+13.46044922	+0.25488281	+0.04394531	-43.76953125	-12.32666016	+35.20019531	+2476	+10.90283203	-1.63037109	-1.77099609	+8.28369141	-5.86669922	-31.61865234	+1456
+1457970852.28110000	+13.29345703	-0.18457031	-0.93603516	+23.59863281	+5.36132813	-47.17529297	+2320	+13.46484375	+0.24169922	+0.04394531	-44.53857422	-11.71142578	+35.59570313	+2476	+10.89843750	-1.62158203	-1.76660156	+8.08593750	-5.80078125	-31.46484375	+1456
+1457970852.28530000	+13.29345703	-0.18896484	-0.93603516	+23.26904297	+5.75683594	-47.17529297	+2320	+13.46484375	+0.22851563	+0.03955078	-45.30761719	-11.07421875	+35.94726563	+2476	+10.89404297	-1.61279297	-1.76220703	+7.88818359	-5.69091797	-31.33300781	+1452
+1457970852.28940010	+13.29345703	-0.19335938	-0.93603516	+22.93945313	+6.17431641	-47.19726563	+2316	+13.46923828	+0.21533203	+0.04394531	-46.03271484	-10.52490234	+36.40869141	+2476	+10.88964844	-1.60839844	-1.75781250	+7.66845703	-5.62500000	-31.20117188	+1448
+1457970852.29360010	+13.28906250	-0.19775391	-0.93603516	+22.60986328	+6.59179688	-47.21923828	+2312	+13.46923828	+0.20654297	+0.04833984	-46.75781250	-9.97558594	+36.82617188	+2476	+10.88964844	-1.59960938	-1.74902344	+7.47070313	-5.58105469	-31.09130859	+1448
+1457970852.29780010	+13.28906250	-0.20654297	-0.93603516	+22.28027344	+7.03125000	-47.24121094	+2312	+13.46923828	+0.19775391	+0.04833984	-47.46093750	-9.40429688	+37.17773438	+2476	+10.88525391	-1.59082031	-1.74902344	+7.27294922	-5.47119141	-30.95947266	+1444
+1457970852.30189990	+13.28466797	-0.21093750	-0.93603516	+21.97265625	+7.42675781	-47.28515625	+2308	+13.46923828	+0.18896484	+0.05273438	-48.16406250	-8.92089844	+37.61718750	+2476	+10.88085938	-1.58642578	-1.74462891	+7.03125000	-5.42724609	-30.87158203	+1440
+1457970852.30609990	+13.28027344	-0.21533203	-0.93603516	+21.64306641	+7.80029297	-47.35107422	+2308	+13.46923828	+0.18017578	+0.05712891	-48.86718750	-8.41552734	+38.01269531	+2476	+10.87646484	-1.57763672	-1.74023438	+6.81152344	-5.38330078	-30.78369141	+1436
+1457970852.31030010	+13.28027344	-0.21972656	-0.93603516	+21.33544922	+8.19580078	-47.41699219	+2308	+13.46923828	+0.17138672	+0.06152344	-49.54833984	-7.91015625	+38.36425781	+2476	+10.87646484	-1.57324219	-1.74023438	+6.59179688	-5.31738281	-30.67382813	+1432
+1457970852.31859990	+13.27587891	-0.22851563	-0.92724609	+20.72021484	+8.89892578	-47.57080078	+2304	+13.47363281	+0.15820313	+0.07470703	-50.91064453	-7.00927734	+39.17724609	+2480	+10.87207031	-1.56445313	-1.73144531	+6.13037109	-5.22949219	-30.52001953	+1424
+1457970852.32279990	+13.27148438	-0.23730469	-0.93164063	+20.41259766	+9.29443359	-47.65869141	+2304	+13.47363281	+0.14941406	+0.07910156	-51.56982422	-6.56982422	+39.50683594	+2480	+10.86767578	-1.56005859	-1.73144531	+5.88867188	-5.16357422	-30.45410156	+1416
+1457970852.32690000	+13.26708984	-0.23730469	-0.93164063	+20.12695313	+9.64599609	-47.76855469	+2304	+13.47363281	+0.14501953	+0.08349609	-52.22900391	-6.15234375	+39.85839844	+2480	+10.86767578	-1.55566406	-1.72705078	+5.66894531	-5.14160156	-30.38818359	+1412
+1457970852.33110000	+13.26708984	-0.24169922	-0.92724609	+19.86328125	+9.97558594	-47.87841797	+2304	+13.46923828	+0.14062500	+0.08789063	-52.88818359	-5.71289063	+40.18798828	+2484	+10.86328125	-1.55126953	-1.72265625	+5.44921875	-5.11962891	-30.34423828	+1408
+1457970852.33520010	+13.26269531	-0.24609375	-0.93164063	+19.57763672	+10.37109375	-47.96630859	+2304	+13.46923828	+0.13183594	+0.09228516	-53.52539063	-5.27343750	+40.49560547	+2484	+10.86328125	-1.54248047	-1.72265625	+5.22949219	-5.07568359	-30.27832031	+1404
+1457970852.33940010	+13.26269531	-0.25048828	-0.93164063	+19.31396484	+10.63476563	-48.09814453	+2304	+13.46923828	+0.12304688	+0.09667969	-54.22851563	-4.83398438	+40.82519531	+2488	+10.85888672	-1.53808594	-1.71826172	+5.00976563	-5.07568359	-30.21240234	+1396
+1457970852.34360000	+13.25830078	-0.25488281	-0.92724609	+19.05029297	+10.89843750	-48.22998047	+2308	+13.46923828	+0.11425781	+0.09667969	-54.90966797	-4.41650391	+41.13281250	+2492	+10.85888672	-1.53369141	-1.71386719	+4.79003906	-5.07568359	-30.16845703	+1392
+1457970852.34770010	+13.25830078	-0.26367188	-0.92724609	+18.76464844	+11.22802734	-48.36181641	+2308	+13.46923828	+0.10546875	+0.09667969	-55.59082031	-3.97705078	+41.41845703	+2492	+10.85888672	-1.52929688	-1.71386719	+4.54833984	-5.07568359	-30.10253906	+1388
+1457970852.35190010	+13.25830078	-0.26367188	-0.92724609	+18.54492188	+11.46972656	-48.51562500	+2312	+13.46923828	+0.09667969	+0.09667969	-56.29394531	-3.53759766	+41.68212891	+2496	+10.85888672	-1.52490234	-1.70507813	+4.35058594	-5.09765625	-30.05859375	+1388
+1457970852.35610010	+13.26269531	-0.26806641	-0.92285156	+18.28125000	+11.68945313	-48.69140625	+2312	+13.46923828	+0.08349609	+0.09667969	-56.97509766	-3.12011719	+41.92382813	+2500	+10.85449219	-1.52050781	-1.70068359	+4.13085938	-5.11962891	-30.01464844	+1384
+1457970852.36019990	+13.26269531	-0.27685547	-0.92724609	+18.03955078	+11.99707031	-48.84521484	+2316	+13.46923828	+0.07470703	+0.09228516	-57.67822266	-2.70263672	+42.14355469	+2500	+10.85449219	-1.51611328	-1.70068359	+3.91113281	-5.11962891	-29.97070313	+1380
+1457970852.36439990	+13.26269531	-0.27685547	-0.92724609	+17.84179688	+12.19482422	-49.02099609	+2312	+13.46484375	+0.06152344	+0.08349609	-58.35937500	-2.26318359	+42.34130859	+2504	+10.85449219	-1.50732422	-1.69628906	+3.71337891	-5.14160156	-29.94873047	+1376
+1457970852.36859990	+13.26708984	-0.28125000	-0.92724609	+17.62207031	+12.37060547	-49.19677734	+2312	+13.46044922	+0.04833984	+0.07910156	-59.06250000	-1.82373047	+42.51708984	+2508	+10.85449219	-1.50292969	-1.69189453	+3.51562500	-5.16357422	-29.90478516	+1372
+1457970852.37690000	+13.27148438	-0.28564453	-0.92285156	+17.20458984	+12.74414063	-49.57031250	+2308	+13.46044922	+0.02197266	+0.06152344	-60.46875000	-1.01074219	+42.82470703	+2520	+10.85449219	-1.48974609	-1.68310547	+3.12011719	-5.25146484	-29.83886719	+1372
+1457970852.38109990	+13.27587891	-0.29003906	-0.91845703	+17.00683594	+12.85400391	-49.76806641	+2304	+13.46044922	+0.00878906	+0.05712891	-61.14990234	-0.63720703	+42.95654297	+2524	+10.85449219	-1.48535156	-1.67871094	+2.92236328	-5.31738281	-29.83886719	+1368
+1457970852.38520000	+13.27587891	-0.29443359	-0.91845703	+16.80908203	+13.00781250	-49.96582031	+2300	+13.46044922	-0.00439453	+0.04833984	-61.83105469	-0.30761719	+43.06640625	+2528	+10.85449219	-1.48095703	-1.67431641	+2.74658203	-5.33935547	-29.81689453	+1368
+1457970852.38940000	+13.28027344	-0.29443359	-0.91845703	+16.63330078	+13.13964844	-50.18554688	+2296	+13.46044922	-0.01318359	+0.03955078	-62.42431641	+0.02197266	+43.11035156	+2528	+10.85449219	-1.47656250	-1.66992188	+2.57080078	-5.38330078	-29.81689453	+1368
+1457970852.39360000	+13.28466797	-0.29882813	-0.91406250	+16.47949219	+13.24951172	-50.38330078	+2292	+13.46044922	-0.02197266	+0.02636719	-63.06152344	+0.35156250	+43.15429688	+2532	+10.85888672	-1.47216797	-1.66992188	+2.37304688	-5.42724609	-29.81689453	+1364
+1457970852.39770010	+13.28466797	-0.29882813	-0.91845703	+16.32568359	+13.40332031	-50.58105469	+2284	+13.46044922	-0.03515625	+0.02197266	-63.69873047	+0.59326172	+43.17626953	+2536	+10.85888672	-1.47216797	-1.66552734	+2.21923828	-5.44921875	-29.81689453	+1364
+1457970852.40190010	+13.28466797	-0.30322266	-0.91845703	+16.17187500	+13.49121094	-50.77880859	+2280	+13.45605469	-0.03955078	+0.01757813	-64.24804688	+0.83496094	+43.19824219	+2536	+10.85888672	-1.46337891	-1.66552734	+2.06542969	-5.47119141	-29.83886719	+1364
+1457970852.40610000	+13.28466797	-0.30322266	-0.91406250	+15.99609375	+13.57910156	-50.97656250	+2276	+13.45605469	-0.04833984	+0.01318359	-64.79736328	+1.05468750	+43.17626953	+2540	+10.85888672	-1.46337891	-1.66113281	+1.88964844	-5.49316406	-29.83886719	+1360
+1457970852.41020010	+13.28466797	-0.30322266	-0.91406250	+15.84228516	+13.66699219	-51.17431641	+2272	+13.46044922	-0.05712891	+0.00878906	-65.36865234	+1.18652344	+43.15429688	+2540	+10.85888672	-1.45898438	-1.66113281	+1.73583984	-5.51513672	-29.88281250	+1360
+1457970852.41440010	+13.28906250	-0.30322266	-0.90966797	+15.73242188	+13.68896484	-51.37207031	+2272	+13.46044922	-0.05712891	+0.00878906	-65.78613281	+1.31835938	+43.11035156	+2540	+10.86328125	-1.45458984	-1.66113281	+1.60400391	-5.53710938	-29.92675781	+1360
+1457970852.41849990	+13.28906250	-0.30761719	-0.90527344	+15.57861328	+13.73291016	-51.56982422	+2268	+13.46044922	-0.05712891	+0.00439453	-66.22558594	+1.38427734	+43.04443359	+2540	+10.86328125	-1.45898438	-1.66113281	+1.45019531	-5.53710938	-29.97070313	+1356
+1457970852.42269990	+13.28466797	-0.30761719	-0.90527344	+15.44677734	+13.79882813	-51.76757813	+2264	+13.46044922	-0.06591797	+0.00439453	-66.68701172	+1.38427734	+42.97851563	+2540	+10.86767578	-1.45898438	-1.66113281	+1.29638672	-5.53710938	-30.03662109	+1352
+1457970852.42689990	+13.28466797	-0.31201172	-0.90527344	+15.31494141	+13.86474609	-51.94335938	+2260	+13.46044922	-0.05712891	+0.00878906	-66.99462891	+1.38427734	+42.86865234	+2540	+10.86767578	-1.45458984	-1.66113281	+1.18652344	-5.51513672	-30.08056641	+1352
+1457970852.43100000	+13.28027344	-0.31201172	-0.90527344	+15.20507813	+13.90869141	-52.11914063	+2260	+13.46044922	-0.05712891	+0.00878906	-67.34619141	+1.34033203	+42.75878906	+2536	+10.87207031	-1.45898438	-1.66552734	+1.07666016	-5.49316406	-30.14648438	+1348
+1457970852.43520000	+13.28027344	-0.31201172	-0.90966797	+15.07324219	+13.95263672	-52.27294922	+2256	+13.46484375	-0.06152344	+0.00878906	-67.71972656	+1.23046875	+42.62695313	+2536	+10.87207031	-1.45898438	-1.66552734	+0.96679688	-5.49316406	-30.21240234	+1348
+1457970852.44350000	+13.27148438	-0.31640625	-0.90527344	+14.85351563	+13.97460938	-52.58056641	+2256	+13.46484375	-0.05273438	+0.01757813	-68.15917969	+0.96679688	+42.38525391	+2532	+10.87646484	-1.46337891	-1.67431641	+0.79101563	-5.42724609	-30.36621094	+1340
+1457970852.44770000	+13.27148438	-0.32080078	-0.90527344	+14.72167969	+13.97460938	-52.71240234	+2256	+13.46923828	-0.05273438	+0.01757813	-68.40087891	+0.79101563	+42.20947266	+2532	+10.88085938	-1.46337891	-1.67431641	+0.68115234	-5.40527344	-30.45410156	+1340
+1457970852.45600010	+13.27148438	-0.32519531	-0.90527344	+14.52392578	+13.99658203	-52.95410156	+2260	+13.47363281	-0.04833984	+0.02636719	-68.70849609	+0.37353516	+41.94580078	+2528	+10.88525391	-1.46777344	-1.67871094	+0.57128906	-5.31738281	-30.58593750	+1332
+1457970852.46440010	+13.27148438	-0.32958984	-0.91406250	+14.32617188	+14.06250000	-53.12988281	+2272	+13.47802734	-0.04833984	+0.01757813	-68.99414063	-0.08789063	+41.59423828	+2524	+10.88964844	-1.47216797	-1.68750000	+0.48339844	-5.22949219	-30.71777344	+1328
+1457970852.46849990	+13.27148438	-0.33398438	-0.91845703	+14.23828125	+14.08447266	-53.19580078	+2276	+13.47802734	-0.05273438	+0.02197266	-69.12597656	-0.30761719	+41.46240234	+2524	+10.88964844	-1.47656250	-1.69189453	+0.43945313	-5.14160156	-30.78369141	+1324
+1457970852.47270010	+13.27587891	-0.33837891	-0.92724609	+14.15039063	+14.12841797	-53.21777344	+2284	+13.48242188	-0.05712891	+0.00439453	-69.25781250	-0.50537109	+41.24267578	+2524	+10.89404297	-1.47656250	-1.69189453	+0.39550781	-5.09765625	-30.84960938	+1320
+1457970852.48099990	+13.28027344	-0.34277344	-0.93603516	+13.99658203	+14.12841797	-53.28369141	+2292	+13.48681641	-0.06591797	-0.00439453	-69.43359375	-1.01074219	+41.04492188	+2524	+10.89404297	-1.48095703	-1.70068359	+0.35156250	-4.96582031	-30.95947266	+1316
+1457970852.48519990	+13.28906250	-0.34716797	-0.94042969	+13.90869141	+14.15039063	-53.30566406	+2296	+13.49121094	-0.07470703	-0.02197266	-69.56542969	-1.20849609	+40.84716797	+2524	+10.89843750	-1.48535156	-1.70068359	+0.32958984	-4.87792969	-31.00341797	+1312
+1457970852.48930000	+13.29345703	-0.35156250	-0.94921875	+13.84277344	+14.17236328	-53.32763672	+2300	+13.49560547	-0.08349609	-0.03515625	-69.60937500	-1.45019531	+40.75927734	+2524	+10.89843750	-1.48974609	-1.70507813	+0.30761719	-4.81201172	-31.06933594	+1312
+1457970852.49350000	+13.29785156	-0.36035156	-0.95361328	+13.75488281	+14.19433594	-53.32763672	+2304	+13.50000000	-0.09228516	-0.04833984	-69.69726563	-1.66992188	+40.67138672	+2528	+10.89843750	-1.48974609	-1.70947266	+0.28564453	-4.74609375	-31.11328125	+1308
+1457970852.49770000	+13.30224609	-0.36474609	-0.96679688	+13.66699219	+14.23828125	-53.32763672	+2308	+13.50439453	-0.10546875	-0.07470703	-69.80712891	-1.86767578	+40.49560547	+2532	+10.90283203	-1.49414063	-1.71386719	+0.26367188	-4.63623047	-31.17919922	+1308
+1457970852.50180010	+13.31103516	-0.36914063	-0.97998047	+13.57910156	+14.26025391	-53.30566406	+2308	+13.50878906	-0.11425781	-0.09228516	-69.85107422	-2.10937500	+40.45166016	+2536	+10.90283203	-1.49853516	-1.72265625	+0.24169922	-4.57031250	-31.22314453	+1308
+1457970852.51020000	+13.31982422	-0.38232422	-1.00634766	+13.38134766	+14.32617188	-53.30566406	+2308	+13.51318359	-0.14062500	-0.13623047	-70.02685547	-2.57080078	+40.31982422	+2544	+10.90283203	-1.50732422	-1.73583984	+0.19775391	-4.39453125	-31.37695313	+1312
+1457970852.51430010	+13.32861328	-0.39111328	-1.01953125	+13.29345703	+14.30419922	-53.32763672	+2308	+13.51757813	-0.15380859	-0.15820313	-70.07080078	-2.81250000	+40.31982422	+2548	+10.90722656	-1.51171875	-1.74462891	+0.17578125	-4.30664063	-31.44287109	+1312
+1457970852.51850010	+13.33740234	-0.39990234	-1.02832031	+13.18359375	+14.28222656	-53.34960938	+2304	+13.52197266	-0.16259766	-0.17578125	-70.13671875	-3.09814453	+40.31982422	+2552	+10.90722656	-1.51611328	-1.75341797	+0.15380859	-4.24072266	-31.55273438	+1316
+1457970852.52270010	+13.34179688	-0.40869141	-1.04589844	+13.05175781	+14.30419922	-53.39355469	+2304	+13.52636719	-0.17578125	-0.20214844	-70.18066406	-3.36181641	+40.27587891	+2556	+10.91162109	-1.52490234	-1.76220703	+0.10986328	-4.13085938	-31.66259766	+1320
+1457970852.52679990	+13.35058594	-0.42187500	-1.06787109	+12.91992188	+14.30419922	-53.45947266	+2308	+13.53076172	-0.18896484	-0.21972656	-70.24658203	-3.64746094	+40.27587891	+2556	+10.91162109	-1.53369141	-1.77978516	+0.08789063	-4.04296875	-31.79443359	+1324
+1457970852.53099990	+13.35937500	-0.43505859	-1.08544922	+12.78808594	+14.28222656	-53.54736328	+2308	+13.53515625	-0.19775391	-0.24169922	-70.29052734	-3.93310547	+40.29785156	+2560	+10.91601563	-1.54248047	-1.79296875	+0.04394531	-3.95507813	-31.92626953	+1332
+1457970852.53520010	+13.36376953	-0.44824219	-1.11181641	+12.65625000	+14.30419922	-53.61328125	+2308	+13.53515625	-0.21093750	-0.26806641	-70.33447266	-4.21875000	+40.27587891	+2564	+10.91601563	-1.55566406	-1.81054688	+0.00000000	-3.86718750	-32.08007813	+1336
+1457970852.53930000	+13.36816406	-0.46582031	-1.13818359	+12.52441406	+14.23828125	-53.74511719	+2312	+13.53955078	-0.22412109	-0.28564453	-70.40039063	-4.57031250	+40.31982422	+2568	+10.92041016	-1.57324219	-1.83251953	-0.04394531	-3.77929688	-32.29980469	+1348
+1457970852.54769990	+13.37255859	-0.50097656	-1.18652344	+12.28271484	+14.15039063	-54.00878906	+2320	+13.54394531	-0.24169922	-0.32519531	-70.46630859	-5.22949219	+40.42968750	+2568	+10.92919922	-1.60839844	-1.88085938	-0.13183594	-3.62548828	-32.73925781	+1364
+1457970852.55180000	+13.37255859	-0.51855469	-1.21289063	+12.19482422	+14.06250000	-54.20654297	+2324	+13.54394531	-0.25048828	-0.34716797	-70.46630859	-5.58105469	+40.47363281	+2568	+10.93359375	-1.63037109	-1.91601563	-0.17578125	-3.53759766	-33.06884766	+1376
+1457970852.55600000	+13.37695313	-0.53613281	-1.23486328	+12.06298828	+13.97460938	-54.36035156	+2324	+13.54833984	-0.25927734	-0.36914063	-70.48828125	-5.91064453	+40.49560547	+2568	+10.93798828	-1.65673828	-1.94677734	-0.24169922	-3.49365234	-33.33251953	+1388
+1457970852.56020000	+13.37695313	-0.55810547	-1.27001953	+11.95312500	+13.97460938	-54.53613281	+2332	+13.54833984	-0.27246094	-0.39111328	-70.51025391	-6.24023438	+40.51757813	+2572	+10.94238281	-1.67871094	-1.97753906	-0.26367188	-3.40576172	-33.57421875	+1396
+1457970852.56430010	+13.37255859	-0.57568359	-1.29638672	+11.93115234	+13.90869141	-54.71191406	+2340	+13.54833984	-0.27685547	-0.41308594	-70.48828125	-6.59179688	+40.56152344	+2572	+10.94677734	-1.70507813	-2.01269531	-0.28564453	-3.33984375	-33.90380859	+1408
+1457970852.57259990	+13.37255859	-0.61523438	-1.35791016	+11.82128906	+13.79882813	-55.04150391	+2356	+13.55273438	-0.30322266	-0.46142578	-70.53222656	-7.22900391	+40.60546875	+2580	+10.95556641	-1.74902344	-2.07861328	-0.30761719	-3.25195313	-34.43115234	+1424
+1457970852.58100010	+13.37255859	-0.65039063	-1.41943359	+11.79931641	+13.60107422	-55.41503906	+2376	+13.55273438	-0.32519531	-0.51855469	-70.44433594	-7.84423828	+40.64941406	+2584	+10.95996094	-1.79736328	-2.14453125	-0.30761719	-3.20800781	-34.95849609	+1436
+1457970852.58929990	+13.37695313	-0.68994141	-1.49414063	+11.79931641	+13.49121094	-55.78857422	+2404	+13.56152344	-0.34716797	-0.58886719	-70.33447266	-8.43750000	+40.58349609	+2596	+10.96875000	-1.85009766	-2.21923828	-0.26367188	-3.14208984	-35.50781250	+1452
+1457970852.59760000	+13.38574219	-0.73828125	-1.57763672	+11.82128906	+13.44726563	-56.14013672	+2432	+13.56591797	-0.39111328	-0.66796875	-70.26855469	-8.98681641	+40.45166016	+2608	+10.98193359	-1.90283203	-2.29394531	-0.19775391	-3.07617188	-36.03515625	+1468
+1457970852.60180000	+13.39013672	-0.75585938	-1.61718750	+11.86523438	+13.40332031	-56.31591797	+2444	+13.56591797	-0.40429688	-0.71191406	-70.15869141	-9.27246094	+40.36376953	+2616	+10.98193359	-1.93359375	-2.33349609	-0.13183594	-3.05419922	-36.32080078	+1472
+1457970852.61010000	+13.40771484	-0.79980469	-1.70947266	+11.97509766	+13.31542969	-56.66748047	+2464	+13.57470703	-0.45703125	-0.81298828	-70.02685547	-9.82177734	+40.12207031	+2632	+10.99511719	-1.99072266	-2.42138672	-0.02197266	-3.01025391	-36.87011719	+1488
+1457970852.61430000	+13.41210938	-0.82177734	-1.76220703	+12.04101563	+13.29345703	-56.86523438	+2472	+13.57910156	-0.47900391	-0.87011719	-69.89501953	-10.08544922	+39.99023438	+2640	+10.99951172	-2.02148438	-2.46533203	+0.02197266	-2.98828125	-37.15576172	+1496
+1457970852.61850000	+13.42529297	-0.85253906	-1.81054688	+12.06298828	+13.27148438	-57.06298828	+2484	+13.58349609	-0.50976563	-0.92724609	-69.82910156	-10.39306641	+39.83642578	+2648	+11.00390625	-2.05224609	-2.50927734	+0.08789063	-2.94433594	-37.41943359	+1504
+1457970852.62680010	+13.44726563	-0.90966797	-1.92919922	+12.15087891	+13.29345703	-57.45849609	+2496	+13.59228516	-0.57128906	-1.05468750	-69.58740234	-11.00830078	+39.44091797	+2664	+11.01708984	-2.12255859	-2.61035156	+0.21972656	-2.90039063	-38.01269531	+1524
+1457970852.63100000	+13.45605469	-0.94482422	-1.99072266	+12.17285156	+13.31542969	-57.65625000	+2500	+13.59667969	-0.60644531	-1.12060547	-69.47753906	-11.33789063	+39.22119141	+2676	+11.02148438	-2.16210938	-2.66308594	+0.26367188	-2.85644531	-38.32031250	+1536
+1457970852.63509990	+13.46923828	-0.97558594	-2.05664063	+12.21679688	+13.35937500	-57.85400391	+2504	+13.60546875	-0.64160156	-1.19091797	-69.34570313	-11.66748047	+38.95751953	+2684	+11.03466797	-2.19726563	-2.72021484	+0.35156250	-2.83447266	-38.60595703	+1544
+1457970852.63930010	+13.47802734	-1.01074219	-2.12255859	+12.23876953	+13.35937500	-58.05175781	+2508	+13.60986328	-0.67675781	-1.26123047	-69.21386719	-12.04101563	+38.73779297	+2696	+11.03906250	-2.24121094	-2.77734375	+0.37353516	-2.81250000	-38.95751953	+1556
+1457970852.64340000	+13.49121094	-1.05029297	-2.18847656	+12.23876953	+13.35937500	-58.27148438	+2508	+13.61425781	-0.71630859	-1.33154297	-69.08203125	-12.41455078	+38.49609375	+2704	+11.04345703	-2.28515625	-2.83447266	+0.39550781	-2.76855469	-39.28710938	+1568
+1457970852.64759990	+13.50439453	-1.09423828	-2.25878906	+12.23876953	+13.35937500	-58.49121094	+2512	+13.62744141	-0.76025391	-1.40625000	-68.92822266	-12.81005859	+38.21044922	+2712	+11.05664063	-2.32910156	-2.89599609	+0.46142578	-2.76855469	-39.63867188	+1580
+1457970852.65179990	+13.51757813	-1.13818359	-2.32910156	+12.21679688	+13.35937500	-58.73291016	+2512	+13.63183594	-0.79980469	-1.48095703	-68.77441406	-13.24951172	+37.96875000	+2720	+11.06542969	-2.38183594	-2.96191406	+0.43945313	-2.72460938	-40.01220703	+1596
+1457970852.66010000	+13.54394531	-1.23925781	-2.47851563	+12.12890625	+13.38134766	-59.23828125	+2516	+13.65380859	-0.88769531	-1.63037109	-68.44482422	-14.10644531	+37.46337891	+2740	+11.08740234	-2.48291016	-3.09375000	+0.46142578	-2.65869141	-40.78125000	+1620
+1457970852.66430000	+13.54833984	-1.29199219	-2.55761719	+12.06298828	+13.38134766	-59.50195313	+2520	+13.66259766	-0.93164063	-1.70947266	-68.29101563	-14.56787109	+37.22167969	+2748	+11.09179688	-2.54443359	-3.16845703	+0.41748047	-2.59277344	-41.19873047	+1636
+1457970852.66840000	+13.55712891	-1.34472656	-2.63671875	+12.01904297	+13.38134766	-59.74365234	+2528	+13.67138672	-0.97558594	-1.78857422	-68.11523438	-15.00732422	+37.00195313	+2756	+11.10058594	-2.60156250	-3.24316406	+0.39550781	-2.50488281	-41.61621094	+1652
+1457970852.67260000	+13.57031250	-1.40185547	-2.71582031	+11.95312500	+13.35937500	-60.00732422	+2532	+13.68457031	-1.02392578	-1.86767578	-67.91748047	-15.42480469	+36.76025391	+2768	+11.11376953	-2.65869141	-3.31347656	+0.39550781	-2.48291016	-42.05566406	+1664
+1457970852.67680000	+13.57910156	-1.46337891	-2.79492188	+11.88720703	+13.33740234	-60.27099609	+2540	+13.69335938	-1.06787109	-1.94677734	-67.74169922	-15.88623047	+36.58447266	+2776	+11.12255859	-2.72900391	-3.39257813	+0.32958984	-2.39501953	-42.51708984	+1680
+1457970852.68090010	+13.58789063	-1.52490234	-2.87841797	+11.79931641	+13.31542969	-60.55664063	+2552	+13.70654297	-1.12060547	-2.02587891	-67.58789063	-16.32568359	+36.40869141	+2784	+11.13134766	-2.79052734	-3.47607422	+0.28564453	-2.28515625	-42.97851563	+1696
+1457970852.68510010	+13.60107422	-1.59082031	-2.95751953	+11.71142578	+13.24951172	-60.88623047	+2560	+13.72412109	-1.16894531	-2.10937500	-67.41210938	-16.72119141	+36.25488281	+2792	+11.14453125	-2.86083984	-3.55078125	+0.24169922	-2.26318359	-43.43994141	+1708
+1457970852.69339990	+13.61865234	-1.72265625	-3.13330078	+11.55761719	+13.29345703	-61.43554688	+2596	+13.75048828	-1.27441406	-2.28515625	-67.08251953	-17.49023438	+35.88134766	+2812	+11.16210938	-3.00585938	-3.72656250	+0.10986328	-1.97753906	-44.38476563	+1744
+1457970852.69759990	+13.63183594	-1.79296875	-3.22119141	+11.49169922	+13.24951172	-61.72119141	+2612	+13.76806641	-1.32714844	-2.36865234	-66.90673828	-17.86376953	+35.74951172	+2824	+11.17529297	-3.07617188	-3.81005859	+0.06591797	-1.93359375	-44.86816406	+1756
+1457970852.70590000	+13.64941406	-1.93798828	-3.41455078	+11.31591797	+13.40332031	-62.24853516	+2656	+13.79443359	-1.45019531	-2.56201172	-66.64306641	-18.47900391	+35.33203125	+2848	+11.18847656	-3.22998047	-3.99902344	-0.08789063	-1.56005859	-45.79101563	+1792
+1457970852.71009990	+13.66699219	-2.00830078	-3.50244141	+11.22802734	+13.33740234	-62.55615234	+2680	+13.81640625	-1.51171875	-2.64990234	-66.51123047	-18.80859375	+35.24414063	+2860	+11.20605469	-3.30908203	-4.07812500	-0.15380859	-1.49414063	-46.27441406	+1804
+1457970852.71840000	+13.69335938	-2.16650391	-3.70898438	+11.03027344	+13.57910156	-63.06152344	+2728	+13.84716797	-1.65234375	-2.86083984	-66.29150391	-19.29199219	+34.65087891	+2892	+11.22363281	-3.47607422	-4.27148438	-0.30761719	-1.12060547	-47.19726563	+1836
+1457970852.72670010	+13.73291016	-2.33349609	-3.91552734	+10.78857422	+13.79882813	-63.58886719	+2776	+13.88232422	-1.80615234	-3.07177734	-66.11572266	-19.81933594	+34.01367188	+2928	+11.25000000	-3.64746094	-4.45605469	-0.48339844	-0.83496094	-48.12011719	+1860
+1457970852.73090000	+13.74609375	-2.41699219	-4.03417969	+10.67871094	+14.01855469	-63.80859375	+2800	+13.89550781	-1.88525391	-3.19921875	-65.98388672	-20.01708984	+33.53027344	+2948	+11.25878906	-3.73095703	-4.55712891	-0.52734375	-0.61523438	-48.53759766	+1876
+1457970852.73510000	+13.76806641	-2.50048828	-4.13525391	+10.59082031	+14.10644531	-64.05029297	+2820	+13.91748047	-1.96435547	-3.30029297	-65.89599609	-20.30273438	+33.17871094	+2964	+11.27197266	-3.81884766	-4.64501953	-0.59326172	-0.52734375	-48.99902344	+1884
+1457970852.74340010	+13.80322266	-2.68505859	-4.37255859	+10.23925781	+14.58984375	-64.53369141	+2860	+13.94384766	-2.14892578	-3.55517578	-65.72021484	-20.69824219	+31.99218750	+3008	+11.29394531	-3.99902344	-4.84716797	-0.76904297	-0.10986328	-49.87792969	+1912
+1457970852.74760010	+13.82958984	-2.78173828	-4.47363281	+10.08544922	+14.67773438	-64.81933594	+2868	+13.96582031	-2.23681641	-3.66503906	-65.63232422	-20.96191406	+31.48681641	+3028	+11.30712891	-4.09130859	-4.93505859	-0.85693359	-0.04394531	-50.33935547	+1920
+1457970852.75169990	+13.85156250	-2.88720703	-4.59228516	+9.84375000	+14.91943359	-65.08300781	+2884	+13.98339844	-2.34228516	-3.79687500	-65.58837891	-21.18164063	+30.78369141	+3052	+11.32031250	-4.19238281	-5.03173828	-0.98876953	+0.13183594	-50.77880859	+1932
+1457970852.75589990	+13.87353516	-2.98388672	-4.71972656	+9.64599609	+15.20507813	-65.34667969	+2892	+13.99658203	-2.43896484	-3.93750000	-65.45654297	-21.35742188	+30.03662109	+3076	+11.33349609	-4.28466797	-5.13281250	-1.07666016	+0.32958984	-51.21826172	+1940
+1457970852.76420000	+13.91748047	-3.19921875	-4.94824219	+9.16259766	+15.64453125	-65.96191406	+2904	+14.03173828	-2.64550781	-4.18359375	-65.28076172	-21.88476563	+28.63037109	+3116	+11.35986328	-4.48681641	-5.32617188	-1.31835938	+0.63720703	-52.16308594	+1956
+1457970852.76840000	+13.93505859	-3.30029297	-5.07128906	+8.92089844	+15.93017578	-66.26953125	+2908	+14.04492188	-2.74218750	-4.31542969	-65.17089844	-22.08251953	+27.86132813	+3140	+11.37304688	-4.58349609	-5.42724609	-1.40625000	+0.81298828	-52.60253906	+1964
+1457970852.77670000	+13.97460938	-3.52441406	-5.29541016	+8.37158203	+16.30371094	-67.01660156	+2908	+14.08886719	-2.96191406	-4.55712891	-65.08300781	-22.58789063	+26.54296875	+3176	+11.39941406	-4.79443359	-5.62060547	-1.71386719	+1.09863281	-53.54736328	+1980
+1457970852.78090000	+13.99218750	-3.63427734	-5.41406250	+8.10791016	+16.54541016	-67.41210938	+2908	+14.10644531	-3.06298828	-4.68457031	-64.99511719	-22.82958984	+25.86181641	+3192	+11.41259766	-4.89990234	-5.72167969	-1.86767578	+1.29638672	-54.03076172	+1984
+1457970852.78510000	+14.01416016	-3.74853516	-5.51513672	+7.84423828	+16.67724609	-67.85156250	+2908	+14.13281250	-3.17285156	-4.79882813	-64.95117188	-23.13720703	+25.29052734	+3204	+11.42138672	-5.01416016	-5.81396484	-2.02148438	+1.42822266	-54.55810547	+1992
+1457970852.79340000	+14.04931641	-3.98144531	-5.74365234	+7.27294922	+17.09472656	-68.75244141	+2908	+14.17675781	-3.38818359	-5.03173828	-64.84130859	-23.66455078	+24.12597656	+3232	+11.45214844	-5.23828125	-6.02050781	-2.35107422	+1.82373047	-55.56884766	+2004
+1457970852.80170010	+14.07128906	-4.21435547	-5.95019531	+6.67968750	+17.46826172	-69.71923828	+2916	+14.22949219	-3.60351563	-5.24707031	-64.75341797	-24.23583984	+23.15917969	+3252	+11.46972656	-5.46679688	-6.21826172	-2.70263672	+2.21923828	-56.60156250	+2020
+1457970852.80999990	+14.09765625	-4.44287109	-6.15673828	+6.17431641	+17.73193359	-70.70800781	+2932	+14.28222656	-3.81884766	-5.44921875	-64.73144531	-24.78515625	+22.43408203	+3268	+11.48730469	-5.70410156	-6.42041016	-3.03222656	+2.63671875	-57.67822266	+2040
+1457970852.81839990	+14.12841797	-4.68017578	-6.36767578	+5.69091797	+18.08349609	-71.67480469	+2956	+14.34375000	-4.03857422	-5.65576172	-64.64355469	-25.29052734	+21.75292969	+3280	+11.50927734	-5.94140625	-6.62255859	-3.36181641	+3.05419922	-58.77685547	+2056
+1457970852.82250000	+14.14160156	-4.79882813	-6.45996094	+5.42724609	+18.19335938	-72.18017578	+2972	+14.37011719	-4.14404297	-5.75244141	-64.62158203	-25.55419922	+21.46728516	+3284	+11.51367188	-6.06445313	-6.71923828	-3.55957031	+3.27392578	-59.34814453	+2072
+1457970852.82670000	+14.15478516	-4.92626953	-6.56542969	+5.18554688	+18.41308594	-72.64160156	+2992	+14.40087891	-4.25390625	-5.85791016	-64.57763672	-25.77392578	+21.11572266	+3292	+11.52685547	-6.18310547	-6.81591797	-3.71337891	+3.49365234	-59.85351563	+2080
+1457970852.83090000	+14.17236328	-5.04052734	-6.67089844	+4.96582031	+18.58886719	-73.08105469	+3012	+14.42724609	-4.36816406	-5.96337891	-64.53369141	-25.94970703	+20.83007813	+3296	+11.54003906	-6.30175781	-6.91259766	-3.84521484	+3.69140625	-60.38085938	+2092
+1457970852.83500000	+14.18115234	-5.16357422	-6.76757813	+4.74609375	+18.74267578	-73.52050781	+3036	+14.44921875	-4.48242188	-6.06005859	-64.55566406	-26.16943359	+20.58837891	+3304	+11.54003906	-6.42480469	-7.01367188	-4.06494141	+3.93310547	-60.88623047	+2104
+1457970852.83920000	+14.19873047	-5.28662109	-6.87304688	+4.48242188	+18.94042969	-73.93798828	+3060	+14.47119141	-4.60107422	-6.16552734	-64.55566406	-26.36718750	+20.28076172	+3312	+11.55322266	-6.54345703	-7.11035156	-4.19677734	+4.13085938	-61.39160156	+2116
+1457970852.84750010	+14.22949219	-5.53710938	-7.07519531	+3.99902344	+19.16015625	-74.77294922	+3100	+14.51513672	-4.84277344	-6.37646484	-64.57763672	-26.74072266	+19.73144531	+3324	+11.56201172	-6.78955078	-7.29052734	-4.61425781	+4.46044922	-62.44628906	+2136
+1457970852.85170010	+14.25146484	-5.66894531	-7.18066406	+3.71337891	+19.33593750	-75.19042969	+3120	+14.53271484	-4.97460938	-6.48632813	-64.64355469	-26.93847656	+19.40185547	+3332	+11.57958984	-6.90820313	-7.37841797	-4.79003906	+4.59228516	-62.90771484	+2140
+1457970852.85590000	+14.27343750	-5.79638672	-7.28613281	+3.47167969	+19.48974609	-75.58593750	+3136	+14.55029297	-5.09765625	-6.60058594	-64.64355469	-27.09228516	+19.07226563	+3340	+11.59716797	-7.02685547	-7.46191406	-4.98779297	+4.68017578	-63.41308594	+2144
+1457970852.85999990	+14.29101563	-5.93261719	-7.38720703	+3.16406250	+19.62158203	-76.00341797	+3148	+14.55908203	-5.22070313	-6.71484375	-64.68750000	-27.26806641	+18.72070313	+3348	+11.59716797	-7.15429688	-7.54980469	-5.25146484	+4.81201172	-63.89648438	+2152
+1457970852.86420010	+14.31738281	-6.07324219	-7.49707031	+2.83447266	+19.77539063	-76.42089844	+3156	+14.57226563	-5.35693359	-6.82910156	-64.75341797	-27.44384766	+18.32519531	+3356	+11.61474609	-7.27294922	-7.63330078	-5.44921875	+4.89990234	-64.33593750	+2152
+1457970852.86840010	+14.33935547	-6.20507813	-7.59814453	+2.54882813	+19.88525391	-76.79443359	+3160	+14.58105469	-5.49316406	-6.94775391	-64.81933594	-27.59765625	+17.92968750	+3364	+11.62792969	-7.39160156	-7.71240234	-5.66894531	+4.94384766	-64.79736328	+2148
+1457970852.87249990	+14.35693359	-6.33691406	-7.69921875	+2.24121094	+19.99511719	-77.18994141	+3160	+14.58105469	-5.63378906	-7.05761719	-64.95117188	-27.79541016	+17.57812500	+3372	+11.63232422	-7.51464844	-7.79150391	-5.97656250	+5.03173828	-65.25878906	+2148
+1457970852.88080000	+14.40527344	-6.61376953	-7.89697266	+1.58203125	+20.14892578	-78.04687500	+3140	+14.59863281	-5.91064453	-7.27734375	-65.14892578	-28.25683594	+16.80908203	+3380	+11.66748047	-7.75195313	-7.94091797	-6.41601563	+5.03173828	-66.20361328	+2128
+1457970852.88500000	+14.42285156	-6.75439453	-7.98925781	+1.20849609	+20.19287109	-78.48632813	+3124	+14.59863281	-6.04687500	-7.38281250	-65.25878906	-28.49853516	+16.43554688	+3384	+11.67187500	-7.87939453	-8.01123047	-6.74560547	+5.05371094	-66.68701172	+2124
+1457970852.88920000	+14.45361328	-6.89501953	-8.08154297	+0.85693359	+20.21484375	-78.90380859	+3104	+14.61181641	-6.18310547	-7.48828125	-65.34667969	-28.71826172	+16.04003906	+3388	+11.69384766	-7.99804688	-8.07714844	-6.98730469	+5.03173828	-67.14843750	+2112
+1457970852.89330010	+14.48437500	-7.03125000	-8.17382813	+0.52734375	+20.28076172	-79.34326172	+3076	+14.62060547	-6.31933594	-7.59814453	-65.41259766	-28.93798828	+15.64453125	+3388	+11.71142578	-8.12109375	-8.14306641	-7.27294922	+5.00976563	-67.63183594	+2096
+1457970852.89750000	+14.48876953	-7.16748047	-8.26611328	+0.17578125	+20.41259766	-79.73876953	+3052	+14.62060547	-6.45556641	-7.69042969	-65.54443359	-29.17968750	+15.27099609	+3388	+11.71142578	-8.23974609	-8.22216797	-7.55859375	+5.11962891	-68.04931641	+2088
+1457970852.90170000	+14.50634766	-7.29492188	-8.34960938	-0.13183594	+20.47851563	-80.15625000	+3020	+14.63378906	-6.58740234	-7.78271484	-65.65429688	-29.44335938	+14.94140625	+3388	+11.72460938	-8.34960938	-8.29248047	-7.77832031	+5.16357422	-68.48876953	+2076
+1457970852.90580010	+14.51953125	-7.42236328	-8.43310547	-0.43945313	+20.54443359	-80.55175781	+2992	+14.64697266	-6.71044922	-7.86621094	-65.74218750	-29.70703125	+14.63378906	+3384	+11.73339844	-8.47265625	-8.36279297	-8.04199219	+5.18554688	-68.95019531	+2064
+1457970852.91000010	+14.52392578	-7.55419922	-8.50781250	-0.83496094	+20.58837891	-80.94726563	+2964	+14.65576172	-6.83789063	-7.94531250	-65.87402344	-29.99267578	+14.37011719	+3376	+11.72900391	-8.59130859	-8.42871094	-8.34960938	+5.29541016	-69.41162109	+2056
+1457970852.91420010	+14.54589844	-7.68164063	-8.56933594	-1.14257813	+20.54443359	-81.36474609	+2936	+14.68212891	-6.96093750	-8.01562500	-65.96191406	-30.27832031	+14.15039063	+3368	+11.74218750	-8.70117188	-8.49462891	-8.56933594	+5.31738281	-69.87304688	+2044
+1457970852.91829990	+14.55908203	-7.80468750	-8.63525391	-1.45019531	+20.56640625	-81.80419922	+2908	+14.70849609	-7.07080078	-8.08154297	-66.00585938	-30.56396484	+13.95263672	+3356	+11.75097656	-8.82421875	-8.55615234	-8.83300781	+5.36132813	-70.37841797	+2032
+1457970852.92670010	+14.56347656	-8.03759766	-8.76269531	-2.10937500	+20.72021484	-82.57324219	+2872	+14.76123047	-7.29052734	-8.20458984	-66.15966797	-31.11328125	+13.57910156	+3336	+11.74658203	-9.05273438	-8.69677734	-9.31640625	+5.69091797	-71.25732422	+2020
+1457970852.93080000	+14.56787109	-8.15625000	-8.82861328	-2.41699219	+20.78613281	-82.92480469	+2860	+14.78759766	-7.39599609	-8.26171875	-66.22558594	-31.37695313	+13.40332031	+3324	+11.75097656	-9.16699219	-8.76269531	-9.55810547	+5.80078125	-71.69677734	+2008
+1457970852.93499990	+14.55468750	-8.26611328	-8.89013672	-2.74658203	+20.89599609	-83.25439453	+2856	+14.80517578	-7.50585938	-8.31884766	-66.35742188	-31.61865234	+13.22753906	+3316	+11.73779297	-9.27246094	-8.83300781	-9.84375000	+6.04248047	-72.09228516	+2008
+1457970852.93919990	+14.55908203	-8.37597656	-8.93847656	-3.05419922	+20.91796875	-83.60595703	+2856	+14.84033203	-7.60693359	-8.36279297	-66.42333984	-31.88232422	+13.13964844	+3304	+11.73779297	-9.37353516	-8.89892578	-9.99755859	+6.17431641	-72.46582031	+2008
+1457970852.94330000	+14.55468750	-8.48583984	-8.97802734	-3.36181641	+20.91796875	-83.97949219	+2860	+14.87548828	-7.70800781	-8.40673828	-66.53320313	-32.16796875	+13.02978516	+3292	+11.73339844	-9.47900391	-8.96044922	-10.23925781	+6.30615234	-72.88330078	+2008
+1457970852.94750000	+14.55029297	-8.60009766	-9.02636719	-3.71337891	+20.89599609	-84.35302734	+2872	+14.90185547	-7.80908203	-8.45068359	-66.62109375	-32.45361328	+12.91992188	+3280	+11.72021484	-9.58886719	-9.01757813	-10.54687500	+6.43798828	-73.32275391	+2016
+1457970852.95160010	+14.56347656	-8.70996094	-9.07470703	-3.99902344	+20.89599609	-84.68261719	+2884	+14.93701172	-7.91015625	-8.49462891	-66.70898438	-32.69531250	+12.83203125	+3268	+11.72900391	-9.69433594	-9.07470703	-10.74462891	+6.52587891	-73.69628906	+2020
+1457970852.95580010	+14.56787109	-8.81982422	-9.12304688	-4.30664063	+20.89599609	-85.03417969	+2900	+14.96337891	-8.02001953	-8.53857422	-66.79687500	-32.95898438	+12.67822266	+3260	+11.73339844	-9.79980469	-9.12744141	-10.98632813	+6.61376953	-74.09179688	+2024
+1457970852.96000000	+14.56787109	-8.92529297	-9.17578125	-4.59228516	+20.96191406	-85.36376953	+2924	+14.97656250	-8.12548828	-8.59570313	-66.90673828	-33.17871094	+12.43652344	+3252	+11.72900391	-9.90527344	-9.18896484	-11.25000000	+6.76757813	-74.46533203	+2036
+1457970852.96409990	+14.57226563	-9.03076172	-9.23730469	-4.83398438	+21.04980469	-85.64941406	+2944	+14.99853516	-8.23095703	-8.64843750	-66.97265625	-33.37646484	+12.26074219	+3248	+11.73779297	-9.99316406	-9.25048828	-11.40380859	+6.87744141	-74.75097656	+2044
+1457970852.96830010	+14.57666016	-9.14501953	-9.28564453	-5.14160156	+21.02783203	-85.93505859	+2964	+15.01171875	-8.34960938	-8.69238281	-67.14843750	-33.64013672	+12.06298828	+3244	+11.73779297	-10.08984375	-9.29882813	-11.64550781	+6.89941406	-75.05859375	+2052
+1457970852.97250010	+14.58544922	-9.26367188	-9.34277344	-5.44921875	+21.00585938	-86.24267578	+2984	+15.01611328	-8.46386719	-8.74951172	-67.28027344	-33.83789063	+11.82128906	+3240	+11.73779297	-10.19531250	-9.34277344	-11.97509766	+6.87744141	-75.38818359	+2056
+1457970852.97659990	+14.60742188	-9.37792969	-9.39111328	-5.69091797	+20.91796875	-86.50634766	+2996	+15.02929688	-8.57812500	-8.80224609	-67.39013672	-34.07958984	+11.62353516	+3236	+11.75537109	-10.29199219	-9.38232422	-12.19482422	+6.78955078	-75.69580078	+2060
+1457970852.98499990	+14.64697266	-9.60644531	-9.49218750	-6.19628906	+20.74218750	-87.14355469	+3008	+15.02490234	-8.82861328	-8.91650391	-67.67578125	-34.56298828	+11.14013672	+3232	+11.77294922	-10.49853516	-9.45263672	-12.78808594	+6.59179688	-76.37695313	+2064
+1457970852.98910000	+14.68212891	-9.72509766	-9.55810547	-6.39404297	+20.69824219	-87.38525391	+3004	+15.02929688	-8.95166016	-8.97802734	-67.80761719	-34.78271484	+10.89843750	+3232	+11.79931641	-10.59082031	-9.48779297	-12.98583984	+6.45996094	-76.64062500	+2060
+1457970852.99330000	+14.71289063	-9.84814453	-9.61962891	-6.63574219	+20.58837891	-87.64892578	+2992	+15.02929688	-9.07910156	-9.03515625	-67.96142578	-35.02441406	+10.67871094	+3228	+11.82128906	-10.69189453	-9.51855469	-13.27148438	+6.28417969	-76.94824219	+2052
+1457970852.99749990	+14.73046875	-9.96679688	-9.68115234	-6.89941406	+20.56640625	-87.86865234	+2976	+15.01611328	-9.20214844	-9.10107422	-68.11523438	-35.20019531	+10.41503906	+3224	+11.83007813	-10.78857422	-9.55371094	-13.57910156	+6.19628906	-77.18994141	+2040
+1457970853.00160000	+14.75683594	-10.07666016	-9.73388672	-7.07519531	+20.45654297	-88.11035156	+2952	+15.00732422	-9.31640625	-9.16259766	-68.24707031	-35.39794922	+10.19531250	+3220	+11.84765625	-10.88085938	-9.58447266	-13.82080078	+6.04248047	-77.45361328	+2028
+1457970853.00580000	+14.77880859	-10.19091797	-9.78222656	-7.27294922	+20.32470703	-88.35205078	+2920	+15.00292969	-9.43505859	-9.21533203	-68.42285156	-35.63964844	+10.04150391	+3216	+11.85644531	-10.97753906	-9.60644531	-14.12841797	+5.84472656	-77.73925781	+2012
+1457970853.01000000	+14.80078125	-10.30957031	-9.83496094	-7.51464844	+20.17089844	-88.57177734	+2884	+14.98974609	-9.55810547	-9.27246094	-68.57666016	-35.83740234	+9.86572266	+3208	+11.86523438	-11.07861328	-9.62841797	-14.45800781	+5.64697266	-78.02490234	+2000
+1457970853.01410010	+14.84033203	-10.42382813	-9.87451172	-7.69042969	+19.97314453	-88.81347656	+2844	+14.99414063	-9.66796875	-9.32080078	-68.73046875	-36.10107422	+9.77783203	+3196	+11.89160156	-11.17529297	-9.64160156	-14.72167969	+5.38330078	-78.33251953	+1984
+1457970853.01830010	+14.86669922	-10.52929688	-9.91845703	-7.86621094	+19.81933594	-89.09912109	+2800	+14.99853516	-9.77343750	-9.37353516	-68.84033203	-36.34277344	+9.71191406	+3184	+11.90917969	-11.28076172	-9.65917969	-15.00732422	+5.16357422	-78.68408203	+1968
+1457970853.02250000	+14.87548828	-10.63476563	-9.95800781	-8.08593750	+19.73144531	-89.34082031	+2756	+14.99853516	-9.87451172	-9.41308594	-68.99414063	-36.60644531	+9.62402344	+3176	+11.91357422	-11.36865234	-9.68994141	-15.24902344	+5.09765625	-78.96972656	+1952
+1457970853.02659990	+14.89746094	-10.73144531	-9.99316406	-8.21777344	+19.62158203	-89.56054688	+2708	+15.01171875	-9.97119141	-9.45703125	-69.12597656	-36.80419922	+9.60205078	+3160	+11.92675781	-11.45214844	-9.72070313	-15.46875000	+4.98779297	-79.21142578	+1932
+1457970853.03080010	+14.91943359	-10.82812500	-10.02832031	-8.39355469	+19.51171875	-89.80224609	+2664	+15.02490234	-10.06347656	-9.49658203	-69.25781250	-37.02392578	+9.60205078	+3148	+11.93994141	-11.54882813	-9.74707031	-15.71044922	+4.89990234	-79.49707031	+1916
+1457970853.03490000	+14.91064453	-10.92041016	-10.05908203	-8.63525391	+19.48974609	-90.00000000	+2620	+15.03369141	-10.15136719	-9.52294922	-69.41162109	-37.24365234	+9.62402344	+3132	+11.93115234	-11.62792969	-9.78222656	-15.95214844	+4.89990234	-79.73876953	+1896
+1457970853.04329990	+14.91943359	-11.06982422	-10.08544922	-8.89892578	+19.24804688	-90.43945313	+2552	+15.08642578	-10.30078125	-9.55371094	-69.65332031	-37.74902344	+9.82177734	+3108	+11.93994141	-11.79052734	-9.82177734	-16.32568359	+4.76806641	-80.37597656	+1868
+1457970853.04740000	+14.91943359	-11.14453125	-10.09423828	-9.07470703	+19.13818359	-90.70312500	+2532	+15.11279297	-10.37988281	-9.55810547	-69.78515625	-38.05664063	+9.93164063	+3100	+11.93554688	-11.86962891	-9.84814453	-16.52343750	+4.76806641	-80.70556641	+1860
+1457970853.05160000	+14.93701172	-11.21923828	-10.09863281	-9.20654297	+18.98437500	-90.94482422	+2512	+15.15673828	-10.45019531	-9.56250000	-69.89501953	-38.29833984	+10.10742188	+3092	+11.94433594	-11.94433594	-9.87011719	-16.65527344	+4.74609375	-80.99121094	+1852
+1457970853.05580000	+14.94580078	-11.28955078	-10.10302734	-9.33837891	+18.89648438	-91.20849609	+2500	+15.19628906	-10.52050781	-9.56689453	-69.98291016	-38.56201172	+10.23925781	+3080	+11.95312500	-12.02343750	-9.90087891	-16.78710938	+4.79003906	-81.27685547	+1844
+1457970853.05990000	+14.92822266	-11.34667969	-10.11181641	-9.51416016	+18.89648438	-91.42822266	+2496	+15.23144531	-10.58203125	-9.56689453	-70.09277344	-38.78173828	+10.34912109	+3076	+11.94433594	-12.09375000	-9.93603516	-16.94091797	+4.92187500	-81.54052734	+1844
+1457970853.06410000	+14.91943359	-11.39941406	-10.12500000	-9.64599609	+18.94042969	-91.58203125	+2500	+15.26660156	-10.64355469	-9.56689453	-70.20263672	-38.97949219	+10.48095703	+3072	+11.94873047	-12.15527344	-9.97119141	-17.02880859	+5.05371094	-81.76025391	+1844
+1457970853.06830000	+14.90625000	-11.46093750	-10.12939453	-9.79980469	+18.91845703	-91.75781250	+2516	+15.29736328	-10.71386719	-9.56250000	-70.33447266	-39.19921875	+10.61279297	+3068	+11.94433594	-12.22119141	-9.99755859	-17.18261719	+5.11962891	-82.00195313	+1852
+1457970853.07240010	+14.90625000	-11.53125000	-10.13378906	-9.97558594	+18.85253906	-91.95556641	+2536	+15.32812500	-10.78417969	-9.56250000	-70.46630859	-39.41894531	+10.70068359	+3068	+11.93994141	-12.29150391	-10.01513672	-17.35839844	+5.14160156	-82.28759766	+1860
+1457970853.07660010	+14.91503906	-11.59277344	-10.12939453	-10.10742188	+18.72070313	-92.15332031	+2564	+15.36767578	-10.85009766	-9.55810547	-70.59814453	-39.66064453	+10.85449219	+3068	+11.94873047	-12.35742188	-10.03271484	-17.46826172	+5.11962891	-82.50732422	+1872
+1457970853.08080010	+14.91943359	-11.65429688	-10.12060547	-10.23925781	+18.58886719	-92.35107422	+2596	+15.40722656	-10.92480469	-9.55371094	-70.72998047	-39.90234375	+10.94238281	+3068	+11.95312500	-12.42773438	-10.04589844	-17.62207031	+5.11962891	-82.79296875	+1888
+1457970853.08489990	+14.93261719	-11.72460938	-10.12060547	-10.37109375	+18.45703125	-92.59277344	+2632	+15.43359375	-10.99511719	-9.56250000	-70.83984375	-40.10009766	+11.00830078	+3064	+11.95751953	-12.50244141	-10.06347656	-17.81982422	+5.07568359	-83.05664063	+1908
+1457970853.09330010	+14.95898438	-11.89599609	-10.15576172	-10.78857422	+18.34716797	-92.92236328	+2700	+15.47314453	-11.15771484	-9.59765625	-71.10351563	-40.40771484	+10.98632813	+3060	+11.98828125	-12.64746094	-10.10302734	-18.17138672	+4.98779297	-83.40820313	+1936
+1457970853.09740000	+14.96777344	-11.97949219	-10.18652344	-10.96435547	+18.34716797	-93.05419922	+2728	+15.47314453	-11.24121094	-9.62841797	-71.23535156	-40.49560547	+10.87646484	+3060	+11.99267578	-12.71777344	-10.11621094	-18.41308594	+4.92187500	-83.58398438	+1948
+1457970853.10159990	+14.98095703	-12.05859375	-10.21728516	-11.11816406	+18.32519531	-93.18603516	+2752	+15.47314453	-11.32470703	-9.65478516	-71.34521484	-40.60546875	+10.76660156	+3060	+12.00585938	-12.78369141	-10.12939453	-18.58886719	+4.83398438	-83.71582031	+1956
+1457970853.10579990	+14.99853516	-12.15087891	-10.23925781	-11.29394531	+18.19335938	-93.29589844	+2768	+15.46875000	-11.42138672	-9.67675781	-71.56494141	-40.78125000	+10.70068359	+3060	+12.01464844	-12.84960938	-10.12500000	-18.85253906	+4.63623047	-83.86962891	+1964
+1457970853.10990000	+15.03369141	-12.26074219	-10.25244141	-11.49169922	+17.95166016	-93.44970703	+2780	+15.45556641	-11.51806641	-9.71191406	-71.76269531	-40.89111328	+10.56884766	+3060	+12.02783203	-12.92871094	-10.12500000	-19.13818359	+4.39453125	-84.02343750	+1964
+1457970853.11410000	+15.07763672	-12.37060547	-10.26562500	-11.66748047	+17.68798828	-93.62548828	+2784	+15.45117188	-11.61474609	-9.74707031	-71.93847656	-41.02294922	+10.45898438	+3056	+12.04980469	-13.00341797	-10.12060547	-19.40185547	+4.13085938	-84.15527344	+1960
+1457970853.11820010	+15.11718750	-12.48046875	-10.28320313	-11.86523438	+17.51220703	-93.82324219	+2776	+15.44238281	-11.71142578	-9.78662109	-72.11425781	-41.15478516	+10.30517578	+3052	+12.06738281	-13.08251953	-10.12060547	-19.68750000	+3.88916016	-84.30908203	+1956
+1457970853.12240000	+15.14794922	-12.58154297	-10.32275391	-12.01904297	+17.44628906	-93.95507813	+2756	+15.41601563	-11.80371094	-9.83496094	-72.24609375	-41.22070313	+10.08544922	+3048	+12.08056641	-13.15722656	-10.12500000	-19.97314453	+3.73535156	-84.44091797	+1944
+1457970853.12660000	+15.17431641	-12.67382813	-10.37109375	-12.15087891	+17.42431641	-94.04296875	+2728	+15.40283203	-11.88720703	-9.87890625	-72.37792969	-41.28662109	+9.88769531	+3044	+12.09375000	-13.21875000	-10.13378906	-20.19287109	+3.58154297	-84.50683594	+1928
+1457970853.13070010	+15.20068359	-12.78369141	-10.41503906	-12.32666016	+17.33642578	-94.13085938	+2692	+15.37646484	-11.98388672	-9.91845703	-72.55371094	-41.35253906	+9.68994141	+3040	+12.10693359	-13.28906250	-10.13818359	-20.45654297	+3.38378906	-84.57275391	+1912
+1457970853.13490010	+15.21386719	-12.88916016	-10.45019531	-12.56835938	+17.24853516	-94.19677734	+2648	+15.35009766	-12.07617188	-9.95800781	-72.72949219	-41.44042969	+9.49218750	+3032	+12.10693359	-13.34619141	-10.14257813	-20.74218750	+3.25195313	-84.59472656	+1888
+1457970853.13910010	+15.24023438	-12.98144531	-10.45898438	-12.70019531	+17.02880859	-94.30664063	+2604	+15.33251953	-12.15966797	-9.98437500	-72.90527344	-41.55029297	+9.36035156	+3024	+12.11572266	-13.40332031	-10.13818359	-21.00585938	+3.05419922	-84.70458984	+1868
+1457970853.14739990	+15.28417969	-13.14843750	-10.48095703	-12.98583984	+16.74316406	-94.57031250	+2512	+15.31494141	-12.31787109	-10.03710938	-73.25683594	-41.79199219	+9.20654297	+3000	+12.12011719	-13.53076172	-10.14697266	-21.48925781	+2.83447266	-84.92431641	+1824
+1457970853.15159990	+15.30615234	-13.22753906	-10.48974609	-13.07373047	+16.58935547	-94.65820313	+2464	+15.32812500	-12.38818359	-10.05029297	-73.41064453	-41.94580078	+9.22851563	+2984	+12.12890625	-13.58789063	-10.15136719	-21.68701172	+2.72460938	-85.05615234	+1800
+1457970853.15570000	+15.31933594	-13.29785156	-10.50732422	-13.20556641	+16.54541016	-94.81201172	+2416	+15.34130859	-12.44531250	-10.06787109	-73.47656250	-42.05566406	+9.16259766	+2968	+12.13330078	-13.64941406	-10.16894531	-21.84082031	+2.72460938	-85.16601563	+1776
+1457970853.15990000	+15.30175781	-13.35058594	-10.52929688	-13.35937500	+16.65527344	-94.87792969	+2372	+15.35009766	-12.50244141	-10.07226563	-73.54248047	-42.18750000	+9.11865234	+2956	+12.12890625	-13.69335938	-10.19091797	-21.97265625	+2.83447266	-85.25390625	+1752
+1457970853.16409990	+15.29296875	-13.39013672	-10.53808594	-13.42529297	+16.67724609	-94.96582031	+2328	+15.37207031	-12.55078125	-10.07226563	-73.60839844	-42.31933594	+9.11865234	+2944	+12.12451172	-13.74169922	-10.20849609	-22.10449219	+2.94433594	-85.38574219	+1732
+1457970853.16820000	+15.28417969	-13.42968750	-10.54687500	-13.49121094	+16.67724609	-95.05371094	+2292	+15.39404297	-12.60351563	-10.06787109	-73.74023438	-42.47314453	+9.18457031	+2932	+12.12011719	-13.79003906	-10.22607422	-22.23632813	+3.03222656	-85.51757813	+1716
+1457970853.17240000	+15.26660156	-13.47802734	-10.53369141	-13.64501953	+16.63330078	-95.14160156	+2268	+15.42041016	-12.65625000	-10.05468750	-73.91601563	-42.67089844	+9.31640625	+2920	+12.11132813	-13.82958984	-10.25244141	-22.34619141	+3.16406250	-85.62744141	+1700
+1457970853.17660000	+15.26220703	-13.51757813	-10.50732422	-13.75488281	+16.47949219	-95.29541016	+2256	+15.46875000	-12.70019531	-10.02392578	-74.06982422	-42.93457031	+9.53613281	+2908	+12.11132813	-13.86914063	-10.26562500	-22.41210938	+3.20800781	-85.80322266	+1688
+1457970853.18070010	+15.24902344	-13.54833984	-10.48535156	-13.88671875	+16.43554688	-95.47119141	+2252	+15.51269531	-12.73974609	-9.99755859	-74.15771484	-43.19824219	+9.71191406	+2900	+12.10253906	-13.91308594	-10.28320313	-22.47802734	+3.31787109	-86.00097656	+1684
+1457970853.18490000	+15.23583984	-13.57031250	-10.47216797	-13.95263672	+16.43554688	-95.64697266	+2252	+15.56542969	-12.77929688	-9.97119141	-74.22363281	-43.46191406	+9.86572266	+2888	+12.10253906	-13.96142578	-10.30078125	-22.52197266	+3.42773438	-86.22070313	+1680
+1457970853.18899990	+15.22705078	-13.59667969	-10.47216797	-13.99658203	+16.47949219	-95.77880859	+2260	+15.61816406	-12.81884766	-9.94482422	-74.28955078	-43.72558594	+10.01953125	+2880	+12.10253906	-14.00537109	-10.32275391	-22.56591797	+3.55957031	-86.39648438	+1680
+1457970853.19740010	+15.19628906	-13.66259766	-10.46337891	-14.17236328	+16.50146484	-96.02050781	+2300	+15.70605469	-12.89355469	-9.90966797	-74.44335938	-44.14306641	+10.26123047	+2856	+12.09814453	-14.08007813	-10.37548828	-22.65380859	+3.82324219	-86.68212891	+1696
+1457970853.20149990	+15.17871094	-13.69335938	-10.46337891	-14.28222656	+16.52343750	-96.13037109	+2332	+15.73242188	-12.92871094	-9.89648438	-74.50927734	-44.34082031	+10.32714844	+2844	+12.09814453	-14.10644531	-10.39746094	-22.67578125	+3.95507813	-86.77001953	+1708
+1457970853.20569990	+15.16552734	-13.73291016	-10.44580078	-14.41406250	+16.43554688	-96.24023438	+2372	+15.75439453	-12.98144531	-9.87451172	-74.68505859	-44.58251953	+10.43701172	+2840	+12.09375000	-14.14599609	-10.39746094	-22.78564453	+3.93310547	-86.92382813	+1728
+1457970853.20989990	+15.16992188	-13.78125000	-10.42822266	-14.52392578	+16.28173828	-96.39404297	+2408	+15.77636719	-13.02978516	-9.87011719	-74.81689453	-44.78027344	+10.48095703	+2828	+12.09375000	-14.19873047	-10.39306641	-22.89550781	+3.82324219	-87.12158203	+1752
+1457970853.21400000	+15.18310547	-13.82958984	-10.42382813	-14.61181641	+16.17187500	-96.50390625	+2444	+15.80273438	-13.07812500	-9.86132813	-74.94873047	-45.00000000	+10.56884766	+2816	+12.10693359	-14.23828125	-10.39306641	-22.96142578	+3.69140625	-87.23144531	+1768
+1457970853.21820000	+15.18750000	-13.88671875	-10.41943359	-14.74365234	+16.04003906	-96.61376953	+2480	+15.81591797	-13.13525391	-9.85693359	-75.01464844	-45.24169922	+10.54687500	+2804	+12.11572266	-14.28222656	-10.39306641	-23.04931641	+3.58154297	-87.38525391	+1788
+1457970853.22240000	+15.19628906	-13.94384766	-10.43261719	-14.83154297	+15.97412109	-96.72363281	+2512	+15.81591797	-13.17919922	-9.87890625	-75.01464844	-45.35156250	+10.39306641	+2792	+12.12451172	-14.33056641	-10.38867188	-23.20312500	+3.44970703	-87.51708984	+1808
+1457970853.22650000	+15.20507813	-14.00097656	-10.46337891	-14.94140625	+16.01806641	-96.78955078	+2532	+15.79833984	-13.22753906	-9.91406250	-75.03662109	-45.37353516	+10.17333984	+2784	+12.13769531	-14.37451172	-10.39746094	-23.33496094	+3.36181641	-87.56103516	+1820
+1457970853.23490000	+15.22705078	-14.14599609	-10.51171875	-15.22705078	+15.86425781	-96.85546875	+2548	+15.73681641	-13.35937500	-9.98876953	-75.21240234	-45.43945313	+9.64599609	+2776	+12.14648438	-14.47998047	-10.37548828	-23.77441406	+2.92236328	-87.69287109	+1836
+1457970853.23900010	+15.23583984	-14.22070313	-10.53369141	-15.38085938	+15.77636719	-96.87744141	+2544	+15.70605469	-13.40332031	-10.02392578	-75.25634766	-45.46142578	+9.42626953	+2768	+12.15527344	-14.52392578	-10.36230469	-23.97216797	+2.68066406	-87.73681641	+1836
+1457970853.24320010	+15.24462891	-14.29980469	-10.55126953	-15.57861328	+15.66650391	-96.92138672	+2532	+15.66650391	-13.46923828	-10.05468750	-75.32226563	-45.52734375	+9.16259766	+2764	+12.15966797	-14.57226563	-10.34033203	-24.19189453	+2.41699219	-87.80273438	+1832
+1457970853.24740000	+15.25781250	-14.38769531	-10.56884766	-15.77636719	+15.53466797	-96.96533203	+2508	+15.62695313	-13.53955078	-10.08544922	-75.41015625	-45.61523438	+8.89892578	+2760	+12.16845703	-14.62939453	-10.31835938	-24.43359375	+2.10937500	-87.89062500	+1824
+1457970853.25149990	+15.27978516	-14.46679688	-10.58642578	-15.90820313	+15.38085938	-97.00927734	+2480	+15.60058594	-13.59667969	-10.11621094	-75.47607422	-45.65917969	+8.67919922	+2748	+12.18164063	-14.68652344	-10.29638672	-24.67529297	+1.80175781	-87.97851563	+1812
+1457970853.25570010	+15.30175781	-14.53710938	-10.61279297	-16.01806641	+15.31494141	-97.07519531	+2440	+15.56982422	-13.65380859	-10.15576172	-75.47607422	-45.68115234	+8.37158203	+2740	+12.19042969	-14.74365234	-10.28759766	-24.89501953	+1.60400391	-88.06640625	+1792
+1457970853.25990010	+15.31054688	-14.59863281	-10.64794922	-16.12792969	+15.31494141	-97.07519531	+2396	+15.53466797	-13.70214844	-10.19531250	-75.43212891	-45.68115234	+7.99804688	+2736	+12.19042969	-14.78320313	-10.28759766	-25.09277344	+1.51611328	-88.13232422	+1768
+1457970853.26399990	+15.31494141	-14.65576172	-10.68310547	-16.25976563	+15.33691406	-97.09716797	+2348	+15.50390625	-13.74169922	-10.23046875	-75.41015625	-45.68115234	+7.71240234	+2728	+12.19042969	-14.81835938	-10.29199219	-25.24658203	+1.45019531	-88.15429688	+1744
+1457970853.26819990	+15.31494141	-14.71728516	-10.71386719	-16.41357422	+15.35888672	-97.14111328	+2296	+15.47314453	-13.78564453	-10.25683594	-75.43212891	-45.68115234	+7.44873047	+2720	+12.19042969	-14.85791016	-10.29199219	-25.44433594	+1.31835938	-88.19824219	+1716
+1457970853.27230000	+15.30615234	-14.77880859	-10.72705078	-16.63330078	+15.33691406	-97.18505859	+2240	+15.44677734	-13.83398438	-10.27441406	-75.47607422	-45.72509766	+7.22900391	+2712	+12.18603516	-14.88867188	-10.28759766	-25.62011719	+1.25244141	-88.22021484	+1684
+1457970853.28070000	+15.31933594	-14.84912109	-10.70947266	-16.80908203	+15.11718750	-97.33886719	+2136	+15.43798828	-13.89990234	-10.27880859	-75.52001953	-45.96679688	+7.03125000	+2684	+12.18164063	-14.94140625	-10.27441406	-25.79589844	+1.12060547	-88.43994141	+1624
+1457970853.28480010	+15.31933594	-14.86669922	-10.70947266	-16.85302734	+15.11718750	-97.42675781	+2088	+15.44238281	-13.92626953	-10.27001953	-75.49804688	-46.12060547	+6.94335938	+2672	+12.18164063	-14.95898438	-10.28320313	-25.83984375	+1.16455078	-88.54980469	+1596
+1457970853.28900000	+15.32373047	-14.87988281	-10.70507813	-16.85302734	+15.09521484	-97.51464844	+2040	+15.45556641	-13.94384766	-10.25683594	-75.49804688	-46.25244141	+6.89941406	+2660	+12.18164063	-14.97656250	-10.29638672	-25.83984375	+1.23046875	-88.63769531	+1568
+1457970853.29320000	+15.32373047	-14.88427734	-10.70507813	-16.87500000	+15.13916016	-97.62451172	+1996	+15.47314453	-13.95703125	-10.24804688	-75.45410156	-46.36230469	+6.85546875	+2648	+12.18164063	-14.98974609	-10.30957031	-25.83984375	+1.34033203	-88.74755859	+1544
+1457970853.29730010	+15.31494141	-14.87988281	-10.69628906	-16.91894531	+15.18310547	-97.73437500	+1960	+15.49511719	-13.96582031	-10.23046875	-75.43212891	-46.49414063	+6.83349609	+2640	+12.17285156	-14.99853516	-10.33154297	-25.81787109	+1.51611328	-88.85742188	+1524
+1457970853.30150010	+15.30175781	-14.87548828	-10.68310547	-16.94091797	+15.20507813	-97.82226563	+1932	+15.52148438	-13.97021484	-10.21289063	-75.38818359	-46.62597656	+6.85546875	+2632	+12.16845703	-14.99853516	-10.34912109	-25.75195313	+1.66992188	-88.92333984	+1508
+1457970853.30570010	+15.29296875	-14.86669922	-10.66113281	-16.96289063	+15.20507813	-97.93212891	+1916	+15.55224609	-13.97021484	-10.18212891	-75.38818359	-46.80175781	+6.94335938	+2628	+12.15966797	-14.99414063	-10.36230469	-25.70800781	+1.82373047	-89.01123047	+1496
+1457970853.30979990	+15.27978516	-14.85791016	-10.63476563	-17.00683594	+15.18310547	-98.04199219	+1904	+15.58740234	-13.97021484	-10.14697266	-75.38818359	-47.02148438	+7.07519531	+2628	+12.15527344	-14.99414063	-10.37988281	-25.64208984	+1.97753906	-89.12109375	+1484
+1457970853.31399990	+15.27539063	-14.84912109	-10.61279297	-17.00683594	+15.13916016	-98.12988281	+1900	+15.61816406	-13.97021484	-10.11181641	-75.41015625	-47.19726563	+7.20703125	+2624	+12.15087891	-14.98974609	-10.38867188	-25.55419922	+2.08740234	-89.20898438	+1480
+1457970853.31820010	+15.27099609	-14.83593750	-10.58642578	-16.98486328	+15.09521484	-98.23974609	+1908	+15.65771484	-13.97021484	-10.07666016	-75.41015625	-47.39501953	+7.33886719	+2624	+12.14648438	-14.98974609	-10.39746094	-25.48828125	+2.21923828	-89.34082031	+1480
+1457970853.32230000	+15.26660156	-14.81835938	-10.56005859	-16.94091797	+15.05126953	-98.34960938	+1924	+15.69287109	-13.97021484	-10.04589844	-75.38818359	-47.59277344	+7.44873047	+2624	+12.13769531	-14.99414063	-10.41064453	-25.40039063	+2.35107422	-89.49462891	+1488
+1457970853.33069990	+15.24902344	-14.79199219	-10.52929688	-16.89697266	+15.05126953	-98.50341797	+1972	+15.75000000	-13.97021484	-9.99316406	-75.36621094	-47.87841797	+7.64648438	+2620	+12.13330078	-14.99853516	-10.44140625	-25.26855469	+2.61474609	-89.67041016	+1512
+1457970853.33480000	+15.24023438	-14.78759766	-10.51171875	-16.91894531	+15.02929688	-98.59130859	+2004	+15.77636719	-13.97460938	-9.97119141	-75.38818359	-48.01025391	+7.73437500	+2620	+12.12890625	-14.99853516	-10.45019531	-25.22460938	+2.70263672	-89.73632813	+1528
+1457970853.33900000	+15.23144531	-14.78320313	-10.49414063	-16.94091797	+15.00732422	-98.65722656	+2040	+15.79394531	-13.97900391	-9.95800781	-75.38818359	-48.12011719	+7.80029297	+2616	+12.12890625	-14.99853516	-10.45458984	-25.20263672	+2.74658203	-89.78027344	+1548
+1457970853.34310010	+15.21826172	-14.78320313	-10.48095703	-16.98486328	+14.98535156	-98.70117188	+2076	+15.80273438	-13.98779297	-9.94482422	-75.38818359	-48.22998047	+7.84423828	+2608	+12.12451172	-14.99853516	-10.45458984	-25.20263672	+2.74658203	-89.80224609	+1564
+1457970853.34730010	+15.21826172	-14.78759766	-10.46777344	-16.98486328	+14.91943359	-98.76708984	+2116	+15.81152344	-14.00097656	-9.94042969	-75.41015625	-48.33984375	+7.88818359	+2604	+12.12451172	-15.01171875	-10.44580078	-25.22460938	+2.68066406	-89.84619141	+1584
+1457970853.35150000	+15.21386719	-14.79638672	-10.46337891	-17.00683594	+14.87548828	-98.81103516	+2152	+15.81152344	-14.01416016	-9.93603516	-75.43212891	-48.40576172	+7.88818359	+2596	+12.12890625	-15.02050781	-10.44140625	-25.24658203	+2.61474609	-89.89013672	+1604
+1457970853.35560010	+15.21826172	-14.80957031	-10.46337891	-17.02880859	+14.85351563	-98.83300781	+2184	+15.80712891	-14.03173828	-9.94482422	-75.45410156	-48.44970703	+7.84423828	+2592	+12.13769531	-15.03369141	-10.43701172	-25.29052734	+2.52685547	-89.89013672	+1616
+1457970853.35980010	+15.21826172	-14.82275391	-10.46777344	-17.05078125	+14.80957031	-98.85498047	+2212	+15.79394531	-14.05810547	-9.95800781	-75.45410156	-48.49365234	+7.75634766	+2588	+12.14208984	-15.05126953	-10.42822266	-25.35644531	+2.41699219	-89.91210938	+1628
+1457970853.36400010	+15.21826172	-14.84033203	-10.47656250	-17.09472656	+14.80957031	-98.87695313	+2236	+15.77636719	-14.07568359	-9.97119141	-75.45410156	-48.49365234	+7.64648438	+2584	+12.14648438	-15.06005859	-10.42382813	-25.40039063	+2.32910156	-89.89013672	+1636
+1457970853.37229990	+15.21826172	-14.88867188	-10.50292969	-17.20458984	+14.80957031	-98.87695313	+2264	+15.73242188	-14.12402344	-10.01513672	-75.45410156	-48.44970703	+7.36083984	+2576	+12.15527344	-15.08642578	-10.41064453	-25.55419922	+2.10937500	-89.82421875	+1636
+1457970853.37649990	+15.22265625	-14.91503906	-10.51611328	-17.24853516	+14.78759766	-98.85498047	+2272	+15.70605469	-14.14599609	-10.03710938	-75.47607422	-48.42773438	+7.25097656	+2572	+12.15966797	-15.09521484	-10.40625000	-25.62011719	+1.97753906	-89.80224609	+1632
+1457970853.38060000	+15.22705078	-14.94580078	-10.53369141	-17.31445313	+14.76562500	-98.85498047	+2268	+15.67968750	-14.16796875	-10.05908203	-75.47607422	-48.40576172	+7.09716797	+2568	+12.16406250	-15.10400391	-10.39306641	-25.70800781	+1.86767578	-89.78027344	+1624
+1457970853.38480000	+15.23583984	-14.97216797	-10.55126953	-17.35839844	+14.74365234	-98.85498047	+2256	+15.65332031	-14.18994141	-10.08544922	-75.49804688	-48.36181641	+6.92138672	+2564	+12.16845703	-15.11718750	-10.38427734	-25.77392578	+1.73583984	-89.73632813	+1616
+1457970853.38899990	+15.24902344	-15.01171875	-10.57324219	-17.40234375	+14.72167969	-98.83300781	+2236	+15.62695313	-14.21630859	-10.10742188	-75.49804688	-48.33984375	+6.76757813	+2560	+12.17724609	-15.13037109	-10.37548828	-25.88378906	+1.60400391	-89.71435547	+1604
+1457970853.39310000	+15.26220703	-15.04687500	-10.60400391	-17.42431641	+14.69970703	-98.83300781	+2208	+15.60058594	-14.23388672	-10.13378906	-75.49804688	-48.29589844	+6.59179688	+2556	+12.18164063	-15.14794922	-10.36669922	-25.97167969	+1.47216797	-89.69238281	+1588
+1457970853.39730000	+15.27099609	-15.07763672	-10.62597656	-17.44628906	+14.74365234	-98.78906250	+2172	+15.57421875	-14.25585938	-10.16015625	-75.49804688	-48.25195313	+6.43798828	+2552	+12.18603516	-15.15673828	-10.36230469	-26.03759766	+1.36230469	-89.64843750	+1568
+1457970853.40150000	+15.27539063	-15.10400391	-10.64794922	-17.49023438	+14.76562500	-98.76708984	+2136	+15.55224609	-14.26904297	-10.17773438	-75.49804688	-48.20800781	+6.28417969	+2544	+12.19042969	-15.16552734	-10.35351563	-26.14746094	+1.27441406	-89.60449219	+1548
+1457970853.40560010	+15.27978516	-15.12158203	-10.66552734	-17.51220703	+14.78759766	-98.74511719	+2092	+15.53466797	-14.28222656	-10.19091797	-75.49804688	-48.16406250	+6.17431641	+2536	+12.19042969	-15.16992188	-10.34912109	-26.21337891	+1.20849609	-89.56054688	+1524
+1457970853.40980010	+15.28417969	-15.13476563	-10.67431641	-17.53417969	+14.78759766	-98.72314453	+2048	+15.51708984	-14.29101563	-10.20410156	-75.49804688	-48.14208984	+6.06445313	+2528	+12.18603516	-15.17431641	-10.34472656	-26.27929688	+1.16455078	-89.53857422	+1500
+1457970853.41810010	+15.29296875	-15.13037109	-10.66552734	-17.49023438	+14.76562500	-98.70117188	+1968	+15.50830078	-14.29980469	-10.20410156	-75.54199219	-48.14208984	+5.99853516	+2508	+12.19042969	-15.17431641	-10.34033203	-26.30126953	+1.14257813	-89.53857422	+1452
+1457970853.42230010	+15.29296875	-15.11718750	-10.65673828	-17.42431641	+14.76562500	-98.70117188	+1936	+15.50830078	-14.29980469	-10.20410156	-75.54199219	-48.16406250	+5.97656250	+2496	+12.19042969	-15.16992188	-10.34472656	-26.27929688	+1.18652344	-89.56054688	+1432
+1457970853.42639990	+15.29736328	-15.10839844	-10.65234375	-17.40234375	+14.76562500	-98.70117188	+1904	+15.51269531	-14.29541016	-10.19970703	-75.54199219	-48.16406250	+5.95458984	+2488	+12.18603516	-15.16992188	-10.34472656	-26.25732422	+1.23046875	-89.58251953	+1412
+1457970853.43059990	+15.29736328	-15.09521484	-10.64355469	-17.38037109	+14.78759766	-98.70117188	+1876	+15.51708984	-14.29101563	-10.19531250	-75.52001953	-48.18603516	+5.95458984	+2480	+12.18603516	-15.16552734	-10.34912109	-26.23535156	+1.27441406	-89.58251953	+1396
+1457970853.43479990	+15.29296875	-15.08203125	-10.63916016	-17.35839844	+14.78759766	-98.70117188	+1852	+15.52587891	-14.28222656	-10.18652344	-75.52001953	-48.18603516	+5.97656250	+2476	+12.18603516	-15.15673828	-10.35351563	-26.19140625	+1.31835938	-89.58251953	+1384
+1457970853.43890000	+15.29296875	-15.07763672	-10.63476563	-17.35839844	+14.78759766	-98.67919922	+1828	+15.53466797	-14.27783203	-10.17773438	-75.52001953	-48.20800781	+5.99853516	+2468	+12.18603516	-15.15673828	-10.35351563	-26.19140625	+1.34033203	-89.58251953	+1368
+1457970853.44310000	+15.29296875	-15.07324219	-10.63037109	-17.33642578	+14.78759766	-98.67919922	+1808	+15.54345703	-14.26904297	-10.16894531	-75.52001953	-48.22998047	+6.02050781	+2464	+12.18164063	-15.15234375	-10.35351563	-26.16943359	+1.36230469	-89.60449219	+1356
+1457970853.44730000	+15.28857422	-15.06445313	-10.62597656	-17.31445313	+14.80957031	-98.67919922	+1792	+15.55224609	-14.26025391	-10.16015625	-75.52001953	-48.25195313	+6.06445313	+2460	+12.18164063	-15.15234375	-10.35351563	-26.14746094	+1.38427734	-89.60449219	+1344
+1457970853.45140000	+15.28857422	-15.05126953	-10.61718750	-17.29248047	+14.78759766	-98.67919922	+1776	+15.57421875	-14.24267578	-10.13818359	-75.49804688	-48.27392578	+6.13037109	+2460	+12.18164063	-15.14355469	-10.35791016	-26.12548828	+1.42822266	-89.60449219	+1332
+1457970853.45980000	+15.28857422	-15.02050781	-10.59960938	-17.22656250	+14.80957031	-98.65722656	+1760	+15.61816406	-14.19433594	-10.09423828	-75.43212891	-48.33984375	+6.24023438	+2464	+12.17724609	-15.13037109	-10.35791016	-26.05957031	+1.53808594	-89.62646484	+1320
+1457970853.46390010	+15.27978516	-14.94580078	-10.56445313	-17.09472656	+14.83154297	-98.59130859	+1776	+15.67529297	-14.11962891	-10.05029297	-75.32226563	-48.36181641	+6.32812500	+2476	+12.17285156	-15.09082031	-10.36669922	-25.86181641	+1.80175781	-89.62646484	+1324
+1457970853.46810010	+15.27539063	-14.87988281	-10.53369141	-16.96289063	+14.87548828	-98.50341797	+1796	+15.71484375	-14.06689453	-10.01074219	-75.21240234	-48.38378906	+6.37207031	+2488	+12.16845703	-15.06005859	-10.37548828	-25.72998047	+2.02148438	-89.60449219	+1332
+1457970853.47230010	+15.27099609	-14.82714844	-10.51171875	-16.85302734	+14.89746094	-98.41552734	+1828	+15.74560547	-14.01855469	-9.98876953	-75.12451172	-48.33984375	+6.35009766	+2492	+12.15966797	-15.02929688	-10.37548828	-25.64208984	+2.17529297	-89.58251953	+1344
+1457970853.47639990	+15.27539063	-14.74365234	-10.47656250	-16.65527344	+14.91943359	-98.23974609	+1864	+15.77197266	-13.94824219	-9.96679688	-74.97070313	-48.22998047	+6.26220703	+2500	+12.15966797	-14.98095703	-10.36669922	-25.51025391	+2.35107422	-89.49462891	+1360
+1457970853.48060010	+15.27978516	-14.69091797	-10.45458984	-16.52343750	+14.91943359	-98.10791016	+1904	+15.78076172	-13.90429688	-9.96240234	-74.86083984	-48.09814453	+6.10839844	+2500	+12.15966797	-14.95019531	-10.34912109	-25.44433594	+2.41699219	-89.40673828	+1380
+1457970853.48889990	+15.30175781	-14.64257813	-10.45019531	-16.36962891	+14.91943359	-97.84423828	+1960	+15.75878906	-13.83837891	-10.00634766	-74.55322266	-47.68066406	+5.58105469	+2500	+12.17285156	-14.90185547	-10.31835938	-25.40039063	+2.37304688	-89.18701172	+1404
+1457970853.49309990	+15.31933594	-14.63818359	-10.45898438	-16.32568359	+14.94140625	-97.71240234	+1976	+15.72363281	-13.82080078	-10.04589844	-74.39941406	-47.41699219	+5.22949219	+2496	+12.18164063	-14.88867188	-10.30517578	-25.40039063	+2.32910156	-89.05517578	+1408
+1457970853.50140000	+15.33691406	-14.62060547	-10.49414063	-16.25976563	+15.09521484	-97.40478516	+1980	+15.64453125	-13.80322266	-10.11621094	-74.22363281	-46.88964844	+4.57031250	+2488	+12.19482422	-14.84472656	-10.28320313	-25.44433594	+2.28515625	-88.68164063	+1400
+1457970853.50560000	+15.34130859	-14.61621094	-10.51171875	-16.23779297	+15.16113281	-97.25097656	+1972	+15.60498047	-13.79443359	-10.14257813	-74.17968750	-46.64794922	+4.30664063	+2480	+12.19921875	-14.81835938	-10.27001953	-25.46630859	+2.21923828	-88.48388672	+1392
+1457970853.51390000	+15.35888672	-14.59863281	-10.52929688	-16.14990234	+15.22705078	-96.87744141	+1936	+15.53906250	-13.76367188	-10.18212891	-74.15771484	-46.16455078	+3.91113281	+2456	+12.21240234	-14.74804688	-10.22167969	-25.46630859	+2.08740234	-88.00048828	+1368
+1457970853.52220010	+15.37207031	-14.54589844	-10.53369141	-15.99609375	+15.31494141	-96.52587891	+1884	+15.49511719	-13.69775391	-10.19091797	-74.02587891	-45.72509766	+3.62548828	+2432	+12.22119141	-14.66894531	-10.19531250	-25.35644531	+2.19726563	-87.58300781	+1344
+1457970853.52640010	+15.37207031	-14.48437500	-10.52929688	-15.84228516	+15.44677734	-96.24023438	+1860	+15.47753906	-13.64062500	-10.18212891	-73.93798828	-45.46142578	+3.51562500	+2420	+12.22558594	-14.60302734	-10.19091797	-25.20263672	+2.37304688	-87.27539063	+1336
+1457970853.53060010	+15.37207031	-14.42285156	-10.52490234	-15.68847656	+15.57861328	-95.97656250	+1836	+15.46875000	-13.58349609	-10.16455078	-73.89404297	-45.21972656	+3.47167969	+2412	+12.22998047	-14.54589844	-10.19531250	-25.04882813	+2.57080078	-87.03369141	+1332
+1457970853.53469990	+15.35449219	-14.35253906	-10.51611328	-15.55664063	+15.75439453	-95.66894531	+1812	+15.45996094	-13.52636719	-10.13818359	-73.85009766	-44.97802734	+3.47167969	+2404	+12.21679688	-14.47558594	-10.19970703	-24.89501953	+2.85644531	-86.72607422	+1324
+1457970853.53889990	+15.34130859	-14.22509766	-10.48095703	-15.24902344	+15.93017578	-95.27343750	+1804	+15.47753906	-13.42529297	-10.08105469	-73.78417969	-44.75830078	+3.64746094	+2412	+12.20800781	-14.38330078	-10.19091797	-24.63134766	+3.18603516	-86.46240234	+1324
+1457970853.54310010	+15.32373047	-14.11083984	-10.44140625	-14.98535156	+16.06201172	-94.98779297	+1804	+15.50830078	-13.32421875	-10.01953125	-73.71826172	-44.58251953	+3.88916016	+2424	+12.19482422	-14.30859375	-10.17773438	-24.43359375	+3.44970703	-86.28662109	+1324
+1457970853.55139990	+15.28857422	-13.85595703	-10.35791016	-14.34814453	+16.32568359	-94.37255859	+1832	+15.58740234	-13.07812500	-9.88769531	-73.41064453	-44.14306641	+4.46044922	+2464	+12.17724609	-14.15039063	-10.17333984	-23.92822266	+4.08691406	-85.86914063	+1340
+1457970853.55559990	+15.27539063	-13.73730469	-10.32275391	-14.04052734	+16.47949219	-94.08691406	+1860	+15.61816406	-12.95947266	-9.82617188	-73.23486328	-43.92333984	+4.65820313	+2484	+12.16845703	-14.07128906	-10.17773438	-23.64257813	+4.46044922	-85.67138672	+1352
+1457970853.55970000	+15.24902344	-13.61425781	-10.29638672	-13.75488281	+16.74316406	-93.80126953	+1896	+15.63574219	-12.84521484	-9.78662109	-73.03710938	-43.63769531	+4.79003906	+2504	+12.14648438	-13.98779297	-10.18652344	-23.40087891	+4.89990234	-85.42968750	+1376
+1457970853.56390000	+15.22265625	-13.47802734	-10.27880859	-13.42529297	+17.02880859	-93.40576172	+1944	+15.66650391	-12.71337891	-9.73828125	-72.81738281	-43.30810547	+4.98779297	+2528	+12.13769531	-13.89111328	-10.19970703	-23.09326172	+5.33935547	-85.12207031	+1404
+1457970853.56810000	+15.19628906	-13.36376953	-10.24804688	-13.13964844	+17.22656250	-93.05419922	+1996	+15.69726563	-12.60351563	-9.68554688	-72.68554688	-43.06640625	+5.22949219	+2556	+12.12451172	-13.80322266	-10.19091797	-22.87353516	+5.64697266	-84.85839844	+1432
+1457970853.57220010	+15.17871094	-13.24951172	-10.23046875	-12.85400391	+17.40234375	-92.70263672	+2052	+15.71484375	-12.48486328	-9.64160156	-72.50976563	-42.75878906	+5.42724609	+2576	+12.10253906	-13.71972656	-10.18652344	-22.67578125	+5.97656250	-84.57275391	+1464
+1457970853.57640000	+15.17431641	-13.13085938	-10.20410156	-12.50244141	+17.51220703	-92.35107422	+2112	+15.73242188	-12.36621094	-9.59326172	-72.33398438	-42.47314453	+5.64697266	+2604	+12.09814453	-13.62304688	-10.17333984	-22.39013672	+6.26220703	-84.26513672	+1500
+1457970853.58470010	+15.15234375	-12.91552734	-10.14257813	-11.93115234	+17.73193359	-91.77978516	+2232	+15.74121094	-12.14648438	-9.53613281	-71.93847656	-41.81396484	+5.82275391	+2652	+12.06738281	-13.46044922	-10.13818359	-22.06054688	+6.70166016	-83.82568359	+1568
+1457970853.58890010	+15.15234375	-12.81445313	-10.14697266	-11.60156250	+17.97363281	-91.36230469	+2288	+15.74121094	-12.04101563	-9.53613281	-71.69677734	-41.35253906	+5.82275391	+2672	+12.07617188	-13.36816406	-10.12500000	-21.77490234	+6.89941406	-83.43017578	+1604
+1457970853.59299990	+15.15234375	-12.72216797	-10.14257813	-11.33789063	+18.14941406	-90.96679688	+2332	+15.72363281	-11.95751953	-9.52734375	-71.56494141	-40.97900391	+5.80078125	+2688	+12.08056641	-13.28466797	-10.09863281	-21.57714844	+7.03125000	-83.07861328	+1628
+1457970853.59719990	+15.13916016	-12.62988281	-10.14257813	-11.11816406	+18.34716797	-90.54931641	+2372	+15.68847656	-11.86962891	-9.52294922	-71.43310547	-40.51757813	+5.73486328	+2704	+12.07617188	-13.19677734	-10.07666016	-21.42333984	+7.20703125	-82.70507813	+1652
+1457970853.60139990	+15.13916016	-12.52880859	-10.13818359	-10.78857422	+18.50097656	-90.08789063	+2408	+15.66210938	-11.77734375	-9.51855469	-71.30126953	-40.07812500	+5.69091797	+2716	+12.08056641	-13.10009766	-10.05029297	-21.18164063	+7.33886719	-82.24365234	+1672
+1457970853.60550000	+15.13916016	-12.43652344	-10.11621094	-10.56884766	+18.56689453	-89.64843750	+2428	+15.62695313	-11.69824219	-9.50097656	-71.23535156	-39.68261719	+5.66894531	+2728	+12.07617188	-13.00781250	-10.00634766	-21.04980469	+7.38281250	-81.84814453	+1684
+1457970853.60970000	+15.13916016	-12.34863281	-10.09863281	-10.32714844	+18.63281250	-89.23095703	+2444	+15.58300781	-11.61914063	-9.49658203	-71.16943359	-39.22119141	+5.58105469	+2736	+12.07177734	-12.91992188	-9.96679688	-20.93994141	+7.40478516	-81.45263672	+1692
+1457970853.61389990	+15.15234375	-12.24755859	-10.07666016	-9.99755859	+18.65478516	-88.74755859	+2448	+15.55664063	-11.52685547	-9.49658203	-71.05957031	-38.73779297	+5.58105469	+2748	+12.08935547	-12.81445313	-9.91406250	-20.72021484	+7.33886719	-81.01318359	+1696
+1457970853.62220000	+15.15234375	-12.05859375	-10.03710938	-9.49218750	+18.85253906	-87.89062500	+2436	+15.47753906	-11.34667969	-9.48339844	-70.88378906	-37.79296875	+5.42724609	+2760	+12.09814453	-12.62548828	-9.82177734	-20.34667969	+7.42675781	-80.15625000	+1696
+1457970853.62640000	+15.16113281	-11.94433594	-10.02392578	-9.14062500	+18.98437500	-87.31933594	+2424	+15.45556641	-11.24560547	-9.47460938	-70.79589844	-37.26562500	+5.38330078	+2764	+12.11572266	-12.51123047	-9.78222656	-20.08300781	+7.49267578	-79.60693359	+1692
+1457970853.63050010	+15.16992188	-11.83886719	-10.00195313	-8.83300781	+19.09423828	-86.77001953	+2400	+15.42041016	-11.15332031	-9.46142578	-70.72998047	-36.78222656	+5.33935547	+2764	+12.12451172	-12.40576172	-9.72949219	-19.86328125	+7.53662109	-79.12353516	+1688
+1457970853.63470010	+15.14794922	-11.72460938	-9.97119141	-8.59130859	+19.24804688	-86.17675781	+2372	+15.37207031	-11.05664063	-9.43066406	-70.72998047	-36.29882813	+5.29541016	+2764	+12.11132813	-12.28710938	-9.68994141	-19.66552734	+7.71240234	-78.59619141	+1684
+1457970853.63890000	+15.14794922	-11.59716797	-9.92285156	-8.26171875	+19.29199219	-85.60546875	+2348	+15.34570313	-10.94677734	-9.39111328	-70.66406250	-35.83740234	+5.36132813	+2764	+12.11572266	-12.15527344	-9.63720703	-19.35791016	+7.80029297	-78.06884766	+1680
+1457970853.64299990	+15.13916016	-11.47851563	-9.87451172	-7.95410156	+19.37988281	-85.07812500	+2324	+15.32373047	-10.82373047	-9.34716797	-70.57617188	-35.35400391	+5.42724609	+2768	+12.11572266	-12.04101563	-9.58886719	-19.11621094	+7.93212891	-77.58544922	+1676
+1457970853.64720010	+15.11718750	-11.35546875	-9.83056641	-7.69042969	+19.48974609	-84.52880859	+2300	+15.30175781	-10.69628906	-9.30761719	-70.48828125	-34.87060547	+5.49316406	+2776	+12.09814453	-11.91796875	-9.54492188	-18.87451172	+8.12988281	-77.10205078	+1672
+1457970853.65130000	+15.12158203	-11.21484375	-9.77783203	-7.27294922	+19.53369141	-83.93554688	+2284	+15.30615234	-10.56005859	-9.25927734	-70.35644531	-34.40917969	+5.64697266	+2784	+12.10253906	-11.79052734	-9.49658203	-18.54492188	+8.26171875	-76.57470703	+1672
+1457970853.65969990	+15.07763672	-10.92480469	-9.68115234	-6.54785156	+19.92919922	-82.79296875	+2256	+15.28857422	-10.28759766	-9.14501953	-70.04882813	-33.53027344	+5.80078125	+2800	+12.08056641	-11.54882813	-9.41308594	-17.95166016	+8.81103516	-75.62988281	+1676
+1457970853.66380000	+15.06005859	-10.77099609	-9.63720703	-6.15234375	+20.12695313	-82.15576172	+2256	+15.28857422	-10.14257813	-9.07470703	-69.85107422	-33.06884766	+5.91064453	+2812	+12.07177734	-11.41259766	-9.38232422	-17.57812500	+9.14062500	-75.08056641	+1684
+1457970853.66800000	+15.03369141	-10.62158203	-9.58007813	-5.77880859	+20.30273438	-81.56250000	+2260	+15.28417969	-9.99316406	-9.00878906	-69.67529297	-32.60742188	+6.04248047	+2824	+12.05419922	-11.28515625	-9.33837891	-17.27050781	+9.42626953	-74.57519531	+1692
+1457970853.67220000	+14.99853516	-10.47216797	-9.52294922	-5.44921875	+20.50048828	-80.92529297	+2268	+15.27539063	-9.84375000	-8.93408203	-69.52148438	-32.14599609	+6.17431641	+2840	+12.02343750	-11.15771484	-9.30761719	-16.98486328	+9.79980469	-74.04785156	+1700
+1457970853.67630000	+14.98095703	-10.31396484	-9.45703125	-5.00976563	+20.58837891	-80.31005859	+2284	+15.28417969	-9.68554688	-8.85058594	-69.32373047	-31.75048828	+6.39404297	+2860	+12.01464844	-11.02148438	-9.26367188	-16.63330078	+10.08544922	-73.52050781	+1712
+1457970853.68050000	+14.95458984	-10.15576172	-9.38671875	-4.59228516	+20.69824219	-79.76074219	+2312	+15.28417969	-9.52734375	-8.76708984	-69.14794922	-31.35498047	+6.56982422	+2884	+11.99707031	-10.90283203	-9.22412109	-16.32568359	+10.37109375	-73.05908203	+1724
+1457970853.68470000	+14.92382813	-10.00195313	-9.32519531	-4.19677734	+20.85205078	-79.18945313	+2340	+15.28417969	-9.37353516	-8.68359375	-68.92822266	-30.98144531	+6.74560547	+2908	+11.97070313	-10.78417969	-9.18017578	-16.08398438	+10.67871094	-72.57568359	+1736
+1457970853.68880010	+14.90625000	-9.84375000	-9.27246094	-3.75732422	+21.02783203	-78.53027344	+2376	+15.29296875	-9.21533203	-8.60888672	-68.66455078	-30.56396484	+6.89941406	+2932	+11.96191406	-10.65234375	-9.14062500	-15.71044922	+10.94238281	-72.00439453	+1752
+1457970853.69720010	+14.84912109	-9.54492188	-9.15380859	-2.94433594	+21.31347656	-77.27783203	+2452	+15.27539063	-8.91650391	-8.45068359	-68.24707031	-29.70703125	+7.16308594	+2972	+11.92236328	-10.41064453	-9.04833984	-15.13916016	+11.51367188	-70.94970703	+1784
+1457970853.70129990	+14.82714844	-9.39111328	-9.09667969	-2.50488281	+21.46728516	-76.59667969	+2492	+15.26660156	-8.75830078	-8.37597656	-68.02734375	-29.24560547	+7.31689453	+2996	+11.91357422	-10.27880859	-9.00439453	-14.76562500	+11.77734375	-70.31250000	+1808
+1457970853.70549990	+14.80517578	-9.24169922	-9.03076172	-2.08740234	+21.51123047	-75.93750000	+2536	+15.24902344	-8.61767578	-8.29248047	-67.89550781	-28.85009766	+7.51464844	+3020	+11.90039063	-10.14697266	-8.95166016	-14.43603516	+11.95312500	-69.71923828	+1824
+1457970853.70970010	+14.78320313	-9.10546875	-8.96044922	-1.71386719	+21.51123047	-75.32226563	+2580	+15.22705078	-8.47705078	-8.21337891	-67.76367188	-28.41064453	+7.66845703	+3040	+11.88281250	-10.02832031	-8.89013672	-14.19433594	+12.10693359	-69.14794922	+1840
+1457970853.71380000	+14.77880859	-8.96044922	-8.88574219	-1.27441406	+21.51123047	-74.66308594	+2620	+15.21386719	-8.33203125	-8.13427734	-67.58789063	-27.97119141	+7.88818359	+3064	+11.88281250	-9.89648438	-8.82861328	-13.84277344	+12.19482422	-68.48876953	+1860
+1457970853.71799990	+14.76562500	-8.82421875	-8.81103516	-0.85693359	+21.44531250	-74.04785156	+2660	+15.19628906	-8.20019531	-8.05517578	-67.45605469	-27.59765625	+8.08593750	+3084	+11.87841797	-9.77343750	-8.76269531	-13.55712891	+12.26074219	-67.89550781	+1876
+1457970853.72219990	+14.75683594	-8.68798828	-8.74072266	-0.48339844	+21.40136719	-73.43261719	+2696	+15.16552734	-8.06835938	-7.98486328	-67.30224609	-27.15820313	+8.21777344	+3104	+11.86523438	-9.65039063	-8.68798828	-13.31542969	+12.30468750	-67.32421875	+1892
+1457970853.72630000	+14.75244141	-8.55615234	-8.68359375	-0.06591797	+21.44531250	-72.72949219	+2724	+15.14355469	-7.93652344	-7.92773438	-67.12646484	-26.67480469	+8.32763672	+3120	+11.87402344	-9.51416016	-8.61767578	-12.91992188	+12.32666016	-66.62109375	+1908
+1457970853.73460010	+14.73046875	-8.28369141	-8.55175781	+0.72509766	+21.37939453	-71.36718750	+2764	+15.07763672	-7.67724609	-7.80029297	-66.88476563	-25.70800781	+8.63525391	+3144	+11.86523438	-9.25048828	-8.46386719	-12.28271484	+12.32666016	-65.30273438	+1928
+1457970853.73880000	+14.72607422	-8.14306641	-8.47265625	+1.14257813	+21.26953125	-70.70800781	+2784	+15.04687500	-7.54541016	-7.72558594	-66.75292969	-25.26855469	+8.85498047	+3160	+11.86962891	-9.11425781	-8.38476563	-11.93115234	+12.30468750	-64.64355469	+1940
+1457970853.74300000	+14.72167969	-8.00683594	-8.39355469	+1.53808594	+21.13769531	-70.07080078	+2800	+15.01611328	-7.42236328	-7.64648438	-66.68701172	-24.87304688	+9.09667969	+3172	+11.86523438	-8.98242188	-8.30126953	-11.60156250	+12.23876953	-64.02832031	+1948
+1457970853.74710010	+14.71289063	-7.87500000	-8.31005859	+1.91162109	+20.98388672	-69.47753906	+2808	+14.98095703	-7.30371094	-7.57617188	-66.59912109	-24.45556641	+9.29443359	+3184	+11.86083984	-8.85937500	-8.21337891	-11.33789063	+12.17285156	-63.41308594	+1956
+1457970853.75130010	+14.71289063	-7.74316406	-8.22656250	+2.32910156	+20.85205078	-68.84033203	+2816	+14.95898438	-7.18066406	-7.50585938	-66.46728516	-24.06005859	+9.53613281	+3196	+11.86523438	-8.72314453	-8.12548828	-10.96435547	+12.06298828	-62.77587891	+1968
+1457970853.75550010	+14.71289063	-7.60253906	-8.15185547	+2.79052734	+20.74218750	-68.24707031	+2820	+14.93701172	-7.04443359	-7.43554688	-66.29150391	-23.66455078	+9.79980469	+3204	+11.86523438	-8.59570313	-8.03759766	-10.61279297	+11.99707031	-62.18261719	+1976
+1457970853.75959990	+14.69531250	-7.46191406	-8.07275391	+3.20800781	+20.67626953	-67.60986328	+2820	+14.91064453	-6.91259766	-7.35644531	-66.15966797	-23.26904297	+10.04150391	+3216	+11.85644531	-8.46826172	-7.95410156	-10.28320313	+11.97509766	-61.58935547	+1984
+1457970853.76379990	+14.68652344	-7.32128906	-7.99365234	+3.66943359	+20.58837891	-66.99462891	+2820	+14.88867188	-6.78076172	-7.27734375	-65.98388672	-22.85156250	+10.32714844	+3228	+11.85644531	-8.33642578	-7.87060547	-9.88769531	+11.95312500	-60.97412109	+1996
+1457970853.76799990	+14.67333984	-7.18066406	-7.91015625	+4.10888672	+20.50048828	-66.40136719	+2816	+14.86669922	-6.64453125	-7.19824219	-65.80810547	-22.43408203	+10.61279297	+3236	+11.84765625	-8.20898438	-7.78710938	-9.53613281	+11.93115234	-60.40283203	+2004
+1457970853.77630000	+14.63378906	-6.89941406	-7.72119141	+4.98779297	+20.23681641	-65.23681641	+2820	+14.82714844	-6.38085938	-7.00488281	-65.52246094	-21.75292969	+11.35986328	+3264	+11.82568359	-7.95849609	-7.62451172	-8.83300781	+11.97509766	-59.23828125	+2020
+1457970853.78049990	+14.61181641	-6.75878906	-7.62890625	+5.44921875	+20.12695313	-64.68750000	+2824	+14.80957031	-6.24023438	-6.90820313	-65.30273438	-21.40136719	+11.75537109	+3280	+11.81689453	-7.83984375	-7.54980469	-8.48144531	+12.01904297	-58.71093750	+2028
+1457970853.78460000	+14.58984375	-6.62695313	-7.52783203	+5.88867188	+19.97314453	-64.18212891	+2832	+14.79638672	-6.10400391	-6.79833984	-65.12695313	-21.11572266	+12.21679688	+3300	+11.79931641	-7.72119141	-7.47070313	-8.15185547	+12.06298828	-58.18359375	+2036
+1457970853.78880000	+14.57226563	-6.49072266	-7.43554688	+6.35009766	+19.86328125	-63.63281250	+2840	+14.79199219	-5.97216797	-6.69726563	-64.90722656	-20.76416016	+12.61230469	+3316	+11.79052734	-7.60253906	-7.39599609	-7.75634766	+12.12890625	-57.61230469	+2044
+1457970853.79300000	+14.55029297	-6.35449219	-7.34765625	+6.81152344	+19.77539063	-63.08349609	+2852	+14.78320313	-5.82714844	-6.60058594	-64.64355469	-20.41259766	+13.00781250	+3332	+11.78173828	-7.48828125	-7.32128906	-7.40478516	+12.17285156	-57.08496094	+2048
+1457970853.79710010	+14.51953125	-6.22265625	-7.25097656	+7.25097656	+19.68750000	-62.55615234	+2864	+14.76562500	-5.68652344	-6.48632813	-64.42382813	-20.12695313	+13.44726563	+3356	+11.75976563	-7.37402344	-7.24658203	-7.05322266	+12.28271484	-56.55761719	+2056
+1457970853.80130000	+14.48876953	-6.09082031	-7.15429688	+7.69042969	+19.59960938	-62.02880859	+2884	+14.75683594	-5.55029297	-6.37207031	-64.18212891	-19.79736328	+13.84277344	+3372	+11.74658203	-7.25976563	-7.18066406	-6.67968750	+12.39257813	-55.98632813	+2060
+1457970853.80539990	+14.46240234	-5.95898438	-7.05761719	+8.15185547	+19.48974609	-61.50146484	+2908	+14.73925781	-5.41845703	-6.26660156	-63.96240234	-19.46777344	+14.23828125	+3392	+11.72900391	-7.14550781	-7.11035156	-6.30615234	+12.48046875	-55.43701172	+2068
+1457970853.81380010	+14.40966797	-5.71728516	-6.85107422	+8.89892578	+19.16015625	-60.53466797	+2960	+14.71289063	-5.16357422	-6.03808594	-63.56689453	-18.91845703	+15.05126953	+3432	+11.70263672	-6.92578125	-6.95654297	-5.62500000	+12.52441406	-54.38232422	+2084
+1457970853.81789990	+14.38769531	-5.58984375	-6.75439453	+9.33837891	+19.02832031	-60.02929688	+2988	+14.69970703	-5.03613281	-5.93261719	-63.30322266	-18.63281250	+15.40283203	+3448	+11.69384766	-6.81591797	-6.88183594	-5.27343750	+12.54638672	-53.85498047	+2088
+1457970853.82209990	+14.36572266	-5.46679688	-6.64892578	+9.75585938	+18.83056641	-59.58984375	+3024	+14.68652344	-4.90869141	-5.81835938	-63.08349609	-18.39111328	+15.79833984	+3468	+11.67626953	-6.71044922	-6.79833984	-4.98779297	+12.54638672	-53.34960938	+2100
+1457970853.82629990	+14.34375000	-5.34814453	-6.55664063	+10.10742188	+18.74267578	-59.10644531	+3052	+14.66894531	-4.79003906	-5.71728516	-62.88574219	-18.08349609	+16.06201172	+3480	+11.66748047	-6.60498047	-6.71923828	-4.63623047	+12.54638672	-52.80029297	+2108
+1457970853.83040000	+14.32177734	-5.22949219	-6.46875000	+10.50292969	+18.63281250	-58.62304688	+3080	+14.64697266	-4.67578125	-5.62060547	-62.68798828	-17.75390625	+16.30371094	+3492	+11.65869141	-6.49511719	-6.64013672	-4.28466797	+12.52441406	-52.27294922	+2120
+1457970853.83460000	+14.30419922	-5.11523438	-6.36767578	+10.87646484	+18.45703125	-58.16162109	+3108	+14.62060547	-4.56591797	-5.51953125	-62.49023438	-17.49023438	+16.56738281	+3504	+11.64550781	-6.38964844	-6.55664063	-3.95507813	+12.45849609	-51.76757813	+2128
+1457970853.83880000	+14.28662109	-5.00537109	-6.27539063	+11.20605469	+18.32519531	-57.72216797	+3136	+14.59863281	-4.46044922	-5.42724609	-62.33642578	-17.20458984	+16.78710938	+3512	+11.63671875	-6.27978516	-6.47314453	-3.60351563	+12.41455078	-51.21826172	+2140
+1457970853.84290000	+14.26464844	-4.88232422	-6.18750000	+11.57958984	+18.19335938	-57.21679688	+3160	+14.56787109	-4.35498047	-5.33496094	-62.16064453	-16.91894531	+17.00683594	+3520	+11.62792969	-6.16992188	-6.38964844	-3.25195313	+12.34863281	-50.69091797	+2148
+1457970853.85130000	+14.24707031	-4.66259766	-5.99414063	+12.30468750	+17.81982422	-56.35986328	+3200	+14.51953125	-4.15283203	-5.15917969	-61.87500000	-16.36962891	+17.42431641	+3532	+11.61474609	-5.96337891	-6.20507813	-2.61474609	+12.08496094	-49.70214844	+2168
+1457970853.85540010	+14.23828125	-4.55273438	-5.91064453	+12.67822266	+17.68798828	-55.92041016	+3212	+14.49316406	-4.05615234	-5.08007813	-61.72119141	-16.06201172	+17.57812500	+3532	+11.60595703	-5.85791016	-6.11718750	-2.28515625	+11.99707031	-49.19677734	+2176
+1457970853.85960010	+14.22509766	-4.44287109	-5.81396484	+13.05175781	+17.51220703	-55.50292969	+3220	+14.46679688	-3.95947266	-4.99218750	-61.56738281	-15.82031250	+17.77587891	+3536	+11.59716797	-5.75683594	-6.02490234	-1.97753906	+11.88720703	-48.73535156	+2184
+1457970853.86380000	+14.21191406	-4.33740234	-5.72607422	+13.40332031	+17.42431641	-55.08544922	+3224	+14.43603516	-3.87158203	-4.91748047	-61.43554688	-15.51269531	+17.88574219	+3532	+11.58837891	-5.65576172	-5.93701172	-1.62597656	+11.82128906	-48.22998047	+2192
+1457970853.86789990	+14.20312500	-4.22753906	-5.64697266	+13.77685547	+17.31445313	-54.62402344	+3224	+14.40527344	-3.77929688	-4.84716797	-61.28173828	-15.18310547	+18.01757813	+3532	+11.57958984	-5.55468750	-5.85351563	-1.27441406	+11.75537109	-47.74658203	+2196
+1457970853.87210010	+14.18994141	-4.12207031	-5.55029297	+14.15039063	+17.13867188	-54.22851563	+3224	+14.38330078	-3.69140625	-4.75927734	-61.12792969	-14.91943359	+18.21533203	+3532	+11.57080078	-5.45361328	-5.76123047	-0.92285156	+11.62353516	-47.28515625	+2204
+1457970853.87630010	+14.17675781	-4.02099609	-5.46240234	+14.47998047	+17.02880859	-53.81103516	+3220	+14.35693359	-3.60351563	-4.67578125	-60.99609375	-14.65576172	+18.36914063	+3528	+11.56640625	-5.35693359	-5.67333984	-0.61523438	+11.55761719	-46.82373047	+2208
+1457970853.88039990	+14.16357422	-3.91552734	-5.37890625	+14.85351563	+16.91894531	-53.41552734	+3208	+14.33056641	-3.51123047	-4.60107422	-60.82031250	-14.37011719	+18.54492188	+3524	+11.55322266	-5.26464844	-5.58984375	-0.28564453	+11.51367188	-46.36230469	+2212
+1457970853.88870000	+14.13720703	-3.72216797	-5.19873047	+15.53466797	+16.63330078	-52.71240234	+3188	+14.29101563	-3.33984375	-4.42968750	-60.51269531	-13.86474609	+18.91845703	+3520	+11.53125000	-5.08447266	-5.41406250	+0.28564453	+11.38183594	-45.52734375	+2216
+1457970853.89290000	+14.12402344	-3.62548828	-5.11523438	+15.88623047	+16.56738281	-52.36083984	+3176	+14.26904297	-3.25195313	-4.35498047	-60.31494141	-13.60107422	+19.05029297	+3516	+11.52246094	-4.99658203	-5.33935547	+0.59326172	+11.35986328	-45.08789063	+2212
+1457970853.89710000	+14.10205078	-3.53320313	-5.02294922	+16.21582031	+16.45751953	-52.03125000	+3164	+14.25146484	-3.16406250	-4.25830078	-60.13916016	-13.40332031	+19.29199219	+3516	+11.50927734	-4.91308594	-5.25585938	+0.90087891	+11.29394531	-44.69238281	+2216
+1457970853.90120010	+14.08007813	-3.44531250	-4.93945313	+16.50146484	+16.41357422	-51.70166016	+3148	+14.23388672	-3.08056641	-4.16601563	-59.98535156	-13.18359375	+19.46777344	+3512	+11.49609375	-4.82958984	-5.17675781	+1.16455078	+11.29394531	-44.29687500	+2212
+1457970853.90540000	+14.05371094	-3.35742188	-4.86035156	+16.80908203	+16.36962891	-51.37207031	+3136	+14.21630859	-2.99267578	-4.08251953	-59.76562500	-12.94189453	+19.62158203	+3508	+11.48291016	-4.75048828	-5.10205078	+1.45019531	+11.29394531	-43.90136719	+2208
+1457970853.90960000	+14.03613281	-3.26953125	-4.76806641	+17.09472656	+16.23779297	-51.08642578	+3128	+14.20312500	-2.90039063	-3.98583984	-59.56787109	-12.78808594	+19.88525391	+3508	+11.46972656	-4.67138672	-5.02294922	+1.71386719	+11.22802734	-43.52783203	+2208
+1457970853.91370010	+14.01416016	-3.18603516	-4.68457031	+17.33642578	+16.14990234	-50.80078125	+3120	+14.18554688	-2.82128906	-3.89355469	-59.39208984	-12.59033203	+20.08300781	+3508	+11.45214844	-4.60107422	-4.95263672	+1.93359375	+11.22802734	-43.17626953	+2204
+1457970853.91790010	+13.98779297	-3.10693359	-4.60107422	+17.62207031	+16.08398438	-50.53710938	+3112	+14.17236328	-2.73339844	-3.80566406	-59.19433594	-12.39257813	+20.25878906	+3508	+11.43896484	-4.52636719	-4.88232422	+2.17529297	+11.25000000	-42.82470703	+2200
+1457970853.92210010	+13.97021484	-3.02343750	-4.50878906	+17.86376953	+15.95214844	-50.29541016	+3112	+14.15917969	-2.64990234	-3.70458984	-58.99658203	-12.26074219	+20.50048828	+3508	+11.42578125	-4.45605469	-4.80761719	+2.41699219	+11.20605469	-42.49511719	+2196
+1457970853.93039990	+13.92187500	-2.87402344	-4.35498047	+18.34716797	+15.88623047	-49.76806641	+3108	+14.12402344	-2.49169922	-3.52880859	-58.62304688	-11.90917969	+20.80810547	+3504	+11.39501953	-4.31542969	-4.67138672	+2.87841797	+11.20605469	-41.81396484	+2184
+1457970853.93460010	+13.89990234	-2.79931641	-4.27148438	+18.58886719	+15.82031250	-49.50439453	+3108	+14.11083984	-2.41259766	-3.43212891	-58.42529297	-11.75537109	+21.00585938	+3504	+11.38183594	-4.24951172	-4.60107422	+3.09814453	+11.16210938	-41.50634766	+2180
+1457970853.93870000	+13.87353516	-2.72900391	-4.19677734	+18.78662109	+15.79833984	-49.26269531	+3108	+14.09326172	-2.33789063	-3.34863281	-58.27148438	-11.57958984	+21.15966797	+3500	+11.36425781	-4.18359375	-4.53515625	+3.31787109	+11.16210938	-41.17675781	+2176
+1457970853.94289990	+13.84716797	-2.65429688	-4.12646484	+19.02832031	+15.75439453	-48.97705078	+3112	+14.07568359	-2.26318359	-3.26074219	-58.09570313	-11.40380859	+21.31347656	+3496	+11.34667969	-4.11767578	-4.46923828	+3.55957031	+11.16210938	-40.84716797	+2168
+1457970853.94709990	+13.83398438	-2.58398438	-4.04296875	+19.27001953	+15.62255859	-48.73535156	+3116	+14.06250000	-2.19287109	-3.17724609	-57.91992188	-11.25000000	+21.48925781	+3492	+11.33789063	-4.05175781	-4.39892578	+3.77929688	+11.07421875	-40.53955078	+2164
+1457970853.95120000	+13.81640625	-2.51367188	-3.96826172	+19.48974609	+15.55664063	-48.49365234	+3120	+14.04492188	-2.12255859	-3.10253906	-57.74414063	-11.07421875	+21.62109375	+3488	+11.32470703	-3.99023438	-4.32861328	+3.99902344	+11.05224609	-40.23193359	+2160
+1457970853.95540000	+13.79443359	-2.44775391	-3.89355469	+19.70947266	+15.51269531	-48.22998047	+3124	+14.02294922	-2.05664063	-3.02343750	-57.61230469	-10.89843750	+21.75292969	+3480	+11.31152344	-3.92431641	-4.26708984	+4.24072266	+11.03027344	-39.92431641	+2152
+1457970853.95950010	+13.78125000	-2.37744141	-3.81884766	+19.95117188	+15.40283203	-47.98828125	+3124	+14.00976563	-1.99511719	-2.94873047	-57.45849609	-10.74462891	+21.88476563	+3476	+11.29833984	-3.86279297	-4.19677734	+4.46044922	+10.92041016	-39.63867188	+2148
+1457970853.96370010	+13.76367188	-2.31591797	-3.75292969	+20.17089844	+15.40283203	-47.70263672	+3124	+13.98779297	-1.93359375	-2.87841797	-57.32666016	-10.54687500	+21.97265625	+3464	+11.28955078	-3.80566406	-4.13085938	+4.70214844	+10.87646484	-39.33105469	+2144
+1457970853.96790000	+13.74609375	-2.25000000	-3.69140625	+20.39062500	+15.35888672	-47.41699219	+3124	+13.97021484	-1.87646484	-2.81250000	-57.19482422	-10.34912109	+22.06054688	+3456	+11.27636719	-3.73974609	-4.06494141	+4.94384766	+10.83251953	-39.00146484	+2140
+1457970853.97620010	+13.71972656	-2.12695313	-3.55517578	+20.85205078	+15.22705078	-46.88964844	+3116	+13.93505859	-1.76220703	-2.68505859	-56.93115234	-9.95361328	+22.23632813	+3432	+11.25439453	-3.62109375	-3.92871094	+5.40527344	+10.63476563	-38.40820313	+2128
+1457970853.98040010	+13.70654297	-2.06103516	-3.48925781	+21.07177734	+15.16113281	-46.62597656	+3108	+13.91748047	-1.70947266	-2.62792969	-56.82128906	-9.77783203	+22.30224609	+3420	+11.24121094	-3.55957031	-3.86718750	+5.66894531	+10.54687500	-38.12255859	+2124
+1457970853.98449990	+13.69775391	-2.00390625	-3.41894531	+21.29150391	+15.02929688	-46.40625000	+3100	+13.90429688	-1.66113281	-2.56201172	-56.71142578	-9.62402344	+22.41210938	+3404	+11.23681641	-3.50244141	-3.79687500	+5.88867188	+10.41503906	-37.83691406	+2120
+1457970853.98869990	+13.68896484	-1.94677734	-3.35302734	+21.46728516	+14.94140625	-46.18652344	+3088	+13.88671875	-1.61279297	-2.50488281	-56.62353516	-9.44824219	+22.45605469	+3388	+11.22802734	-3.44970703	-3.73095703	+6.10839844	+10.28320313	-37.57324219	+2116
+1457970853.99289990	+13.68017578	-1.89404297	-3.28710938	+21.66503906	+14.87548828	-45.96679688	+3072	+13.86914063	-1.56884766	-2.44775391	-56.51367188	-9.29443359	+22.52197266	+3372	+11.21923828	-3.39257813	-3.66943359	+6.32812500	+10.17333984	-37.28759766	+2108
+1457970853.99700000	+13.67138672	-1.83691406	-3.22558594	+21.86279297	+14.80957031	-45.74707031	+3056	+13.85595703	-1.52050781	-2.38623047	-56.40380859	-9.16259766	+22.58789063	+3356	+11.21044922	-3.33984375	-3.60351563	+6.54785156	+10.04150391	-37.02392578	+2104
+1457970854.00120000	+13.65820313	-1.78857422	-3.16406250	+22.01660156	+14.74365234	-45.54931641	+3040	+13.84277344	-1.47656250	-2.32910156	-56.31591797	-9.00878906	+22.63183594	+3340	+11.19726563	-3.29150391	-3.54199219	+6.72363281	+9.93164063	-36.78222656	+2100
+1457970854.00539990	+13.64501953	-1.73583984	-3.10253906	+22.19238281	+14.67773438	-45.32958984	+3020	+13.82519531	-1.43261719	-2.27197266	-56.22802734	-8.87695313	+22.67578125	+3320	+11.18847656	-3.23876953	-3.48486328	+6.94335938	+9.79980469	-36.54052734	+2092
+1457970854.00950000	+13.63623047	-1.68310547	-3.03662109	+22.34619141	+14.56787109	-45.15380859	+3004	+13.81640625	-1.38867188	-2.21484375	-56.14013672	-8.74511719	+22.76367188	+3304	+11.18408203	-3.18603516	-3.42333984	+7.16308594	+9.64599609	-36.29882813	+2088
+1457970854.01790000	+13.61425781	-1.59082031	-2.90478516	+22.60986328	+14.32617188	-44.86816406	+2968	+13.79003906	-1.30517578	-2.09179688	-55.96435547	-8.56933594	+22.96142578	+3272	+11.16210938	-3.09814453	-3.31347656	+7.47070313	+9.42626953	-35.85937500	+2076
+1457970854.02200010	+13.60107422	-1.54687500	-2.84326172	+22.74169922	+14.23828125	-44.73632813	+2948	+13.78125000	-1.26123047	-2.03027344	-55.87646484	-8.50341797	+23.07128906	+3256	+11.15771484	-3.05859375	-3.26074219	+7.64648438	+9.29443359	-35.63964844	+2068
+1457970854.02620010	+13.58789063	-1.50292969	-2.78613281	+22.87353516	+14.12841797	-44.60449219	+2932	+13.76806641	-1.22167969	-1.96875000	-55.78857422	-8.43750000	+23.18115234	+3240	+11.14453125	-3.01904297	-3.20800781	+7.77832031	+9.18457031	-35.46386719	+2060
+1457970854.03040000	+13.57470703	-1.46337891	-2.72460938	+22.98339844	+14.04052734	-44.47265625	+2912	+13.75927734	-1.17773438	-1.90722656	-55.67871094	-8.37158203	+23.31298828	+3228	+11.14013672	-2.97949219	-3.15966797	+7.93212891	+9.09667969	-35.24414063	+2052
+1457970854.03449990	+13.56152344	-1.42382813	-2.67187500	+23.11523438	+13.97460938	-44.31884766	+2896	+13.74609375	-1.13818359	-1.84570313	-55.56884766	-8.28369141	+23.42285156	+3212	+11.13134766	-2.93994141	-3.11132813	+8.06396484	+8.98681641	-35.06835938	+2044
+1457970854.03870010	+13.54394531	-1.38427734	-2.61474609	+23.22509766	+13.86474609	-44.18701172	+2884	+13.73291016	-1.09423828	-1.78417969	-55.48095703	-8.23974609	+23.57666016	+3204	+11.12255859	-2.90478516	-3.06738281	+8.17382813	+8.92089844	-34.87060547	+2036
+1457970854.04279990	+13.52636719	-1.34472656	-2.55761719	+23.33496094	+13.75488281	-44.07714844	+2872	+13.72412109	-1.05468750	-1.72265625	-55.39306641	-8.19580078	+23.77441406	+3192	+11.11376953	-2.86962891	-3.02343750	+8.30566406	+8.85498047	-34.69482422	+2024
+1457970854.04699990	+13.51757813	-1.30957031	-2.50488281	+23.44482422	+13.62304688	-43.94531250	+2860	+13.71533203	-1.01953125	-1.66113281	-55.30517578	-8.12988281	+23.92822266	+3180	+11.10498047	-2.83886719	-2.97949219	+8.43750000	+8.74511719	-34.51904297	+2016
+1457970854.05530000	+13.48681641	-1.23925781	-2.39501953	+23.64257813	+13.33740234	-43.70361328	+2844	+13.69335938	-0.94482422	-1.53808594	-55.10742188	-8.08593750	+24.34570313	+3160	+11.08740234	-2.77734375	-2.89599609	+8.63525391	+8.59130859	-34.18945313	+1996
+1457970854.05950000	+13.47802734	-1.20849609	-2.34667969	+23.75244141	+13.22753906	-43.59375000	+2836	+13.68457031	-0.90966797	-1.48095703	-54.99755859	-8.04199219	+24.49951172	+3152	+11.08300781	-2.74658203	-2.85644531	+8.72314453	+8.52539063	-34.03564453	+1984
+1457970854.06370000	+13.46484375	-1.17773438	-2.29833984	+23.84033203	+13.11767578	-43.46191406	+2832	+13.67138672	-0.87451172	-1.42382813	-54.90966797	-7.99804688	+24.67529297	+3144	+11.07421875	-2.72021484	-2.81689453	+8.81103516	+8.43750000	-33.88183594	+1972
+1457970854.06780000	+13.45166016	-1.14697266	-2.25000000	+23.95019531	+13.00781250	-43.30810547	+2828	+13.65820313	-0.83935547	-1.37109375	-54.82177734	-7.95410156	+24.85107422	+3132	+11.06982422	-2.68945313	-2.78173828	+8.92089844	+8.37158203	-33.70605469	+1960
+1457970854.07200000	+13.44287109	-1.11181641	-2.20166016	+24.06005859	+12.87597656	-43.15429688	+2824	+13.65380859	-0.81298828	-1.32275391	-54.75585938	-7.88818359	+25.00488281	+3124	+11.06542969	-2.65869141	-2.74218750	+9.03076172	+8.28369141	-33.55224609	+1952
+1457970854.07620000	+13.42968750	-1.08544922	-2.15771484	+24.16992188	+12.72216797	-43.02246094	+2820	+13.64062500	-0.78222656	-1.27001953	-54.66796875	-7.84423828	+25.20263672	+3116	+11.05664063	-2.63232422	-2.70263672	+9.11865234	+8.17382813	-33.39843750	+1940
+1457970854.08030010	+13.42089844	-1.05468750	-2.10937500	+24.23583984	+12.59033203	-42.86865234	+2816	+13.63183594	-0.75585938	-1.21728516	-54.62402344	-7.82226563	+25.37841797	+3104	+11.04785156	-2.60595703	-2.66748047	+9.20654297	+8.10791016	-33.24462891	+1928
+1457970854.08450010	+13.41650391	-1.02832031	-2.06103516	+24.32373047	+12.41455078	-42.73681641	+2816	+13.62304688	-0.73388672	-1.17333984	-54.58007813	-7.77832031	+25.53222656	+3096	+11.04785156	-2.57958984	-2.62792969	+9.29443359	+7.97607422	-33.11279297	+1920
+1457970854.09279990	+13.40332031	-0.97558594	-1.97314453	+24.49951172	+12.12890625	-42.42919922	+2804	+13.60546875	-0.68994141	-1.08544922	-54.49218750	-7.64648438	+25.79589844	+3072	+11.03906250	-2.52685547	-2.55322266	+9.47021484	+7.73437500	-32.80517578	+1904
+1457970854.09699990	+13.40332031	-0.94921875	-1.93359375	+24.58740234	+12.01904297	-42.27539063	+2800	+13.60107422	-0.67236328	-1.05029297	-54.47021484	-7.55859375	+25.88378906	+3060	+11.03466797	-2.50048828	-2.51367188	+9.58007813	+7.62451172	-32.67333984	+1892
+1457970854.10120010	+13.39892578	-0.92724609	-1.89843750	+24.67529297	+11.90917969	-42.09960938	+2792	+13.59228516	-0.65478516	-1.01513672	-54.44824219	-7.47070313	+25.99365234	+3044	+11.03027344	-2.47412109	-2.48291016	+9.64599609	+7.51464844	-32.51953125	+1884
+1457970854.10529990	+13.39453125	-0.90087891	-1.85888672	+24.76318359	+11.79931641	-41.92382813	+2784	+13.58789063	-0.63720703	-0.97998047	-54.42626953	-7.38281250	+26.10351563	+3032	+11.02587891	-2.45214844	-2.44775391	+9.73388672	+7.40478516	-32.36572266	+1876
+1457970854.10949990	+13.39013672	-0.87451172	-1.82373047	+24.85107422	+11.68945313	-41.74804688	+2772	+13.58349609	-0.62402344	-0.94921875	-54.42626953	-7.29492188	+26.19140625	+3016	+11.02587891	-2.42578125	-2.41259766	+9.84375000	+7.27294922	-32.23388672	+1868
+1457970854.11360000	+13.39013672	-0.85253906	-1.78417969	+24.93896484	+11.55761719	-41.57226563	+2760	+13.57470703	-0.60644531	-0.91845703	-54.42626953	-7.18505859	+26.30126953	+3000	+11.02148438	-2.40380859	-2.37744141	+9.90966797	+7.16308594	-32.08007813	+1860
+1457970854.11780000	+13.38574219	-0.83496094	-1.74462891	+25.00488281	+11.42578125	-41.41845703	+2748	+13.57031250	-0.59765625	-0.88769531	-54.44824219	-7.09716797	+26.38916016	+2984	+11.01708984	-2.38183594	-2.34667969	+9.97558594	+7.05322266	-31.94824219	+1852
+1457970854.12200000	+13.39013672	-0.81298828	-1.70947266	+25.04882813	+11.31591797	-41.26464844	+2736	+13.57031250	-0.58447266	-0.85693359	-54.44824219	-6.98730469	+26.47705078	+2968	+11.01708984	-2.35986328	-2.31152344	+10.06347656	+6.94335938	-31.81640625	+1848
+1457970854.13030000	+13.39013672	-0.77783203	-1.64794922	+25.18066406	+11.16210938	-40.95703125	+2704	+13.56152344	-0.56250000	-0.80419922	-54.47021484	-6.76757813	+26.60888672	+2936	+11.01269531	-2.32031250	-2.25439453	+10.17333984	+6.76757813	-31.53076172	+1832
+1457970854.13450000	+13.38574219	-0.76025391	-1.62158203	+25.24658203	+11.11816406	-40.78125000	+2684	+13.55712891	-0.55371094	-0.78222656	-54.47021484	-6.65771484	+26.65283203	+2920	+11.01269531	-2.29833984	-2.22802734	+10.26123047	+6.70166016	-31.39892578	+1824
+1457970854.13860010	+13.38134766	-0.73828125	-1.59521484	+25.31250000	+11.05224609	-40.62744141	+2668	+13.55273438	-0.54052734	-0.75585938	-54.49218750	-6.54785156	+26.71875000	+2904	+11.00830078	-2.28515625	-2.20166016	+10.28320313	+6.65771484	-31.26708984	+1816
+1457970854.14280010	+13.38134766	-0.72509766	-1.56445313	+25.33447266	+10.96435547	-40.49560547	+2652	+13.54833984	-0.52734375	-0.72949219	-54.49218750	-6.45996094	+26.80664063	+2888	+11.00830078	-2.26757813	-2.17968750	+10.32714844	+6.59179688	-31.13525391	+1808
+1457970854.14700010	+13.38134766	-0.71191406	-1.54248047	+25.37841797	+10.89843750	-40.34179688	+2636	+13.54833984	-0.51855469	-0.70312500	-54.49218750	-6.37207031	+26.87255859	+2876	+11.00830078	-2.25439453	-2.15771484	+10.34912109	+6.56982422	-31.02539063	+1800
+1457970854.15109990	+13.37695313	-0.69873047	-1.51171875	+25.40039063	+10.81054688	-40.23193359	+2624	+13.54833984	-0.50537109	-0.67675781	-54.51416016	-6.30615234	+26.93847656	+2864	+11.00390625	-2.23681641	-2.13574219	+10.37109375	+6.52587891	-30.89355469	+1788
+1457970854.15529990	+13.37695313	-0.68554688	-1.48535156	+25.40039063	+10.72265625	-40.12207031	+2608	+13.54833984	-0.49658203	-0.65039063	-54.51416016	-6.24023438	+27.00439453	+2852	+11.00390625	-2.22802734	-2.11376953	+10.39306641	+6.48193359	-30.78369141	+1780
+1457970854.16360000	+13.37255859	-0.66796875	-1.45019531	+25.42236328	+10.67871094	-39.88037109	+2576	+13.54394531	-0.47021484	-0.59765625	-54.49218750	-6.10839844	+27.09228516	+2828	+11.00390625	-2.20605469	-2.08740234	+10.41503906	+6.50390625	-30.56396484	+1760
+1457970854.16779990	+13.36816406	-0.65917969	-1.43261719	+25.44433594	+10.65673828	-39.77050781	+2564	+13.54394531	-0.46142578	-0.57568359	-54.47021484	-6.04248047	+27.13623047	+2820	+11.00390625	-2.19726563	-2.06982422	+10.41503906	+6.50390625	-30.45410156	+1748
+1457970854.17199990	+13.36376953	-0.64599609	-1.41503906	+25.46630859	+10.63476563	-39.63867188	+2552	+13.54394531	-0.44824219	-0.55371094	-54.44824219	-5.99853516	+27.15820313	+2812	+11.00390625	-2.18847656	-2.06103516	+10.41503906	+6.54785156	-30.34423828	+1736
+1457970854.17610000	+13.35937500	-0.63720703	-1.39746094	+25.48828125	+10.59082031	-39.52880859	+2544	+13.53955078	-0.43505859	-0.52734375	-54.40429688	-5.95458984	+27.22412109	+2808	+10.99951172	-2.17968750	-2.04785156	+10.43701172	+6.56982422	-30.25634766	+1724
+1457970854.18030000	+13.35498047	-0.63281250	-1.37988281	+25.48828125	+10.54687500	-39.44091797	+2536	+13.53955078	-0.42187500	-0.50097656	-54.38232422	-5.91064453	+27.26806641	+2800	+10.99951172	-2.17089844	-2.03466797	+10.43701172	+6.59179688	-30.16845703	+1716
+1457970854.18450000	+13.35058594	-0.62402344	-1.36669922	+25.46630859	+10.50292969	-39.33105469	+2528	+13.54394531	-0.41308594	-0.47900391	-54.33837891	-5.86669922	+27.29003906	+2796	+10.99951172	-2.16650391	-2.02587891	+10.43701172	+6.61376953	-30.08056641	+1704
+1457970854.18860010	+13.34619141	-0.61962891	-1.34912109	+25.51025391	+10.48095703	-39.22119141	+2524	+13.54394531	-0.39990234	-0.46142578	-54.27246094	-5.82275391	+27.31201172	+2792	+10.99951172	-2.15771484	-2.01708984	+10.45898438	+6.63574219	-29.97070313	+1692
+1457970854.19280000	+13.34619141	-0.61083984	-1.33593750	+25.51025391	+10.43701172	-39.11132813	+2520	+13.54833984	-0.39111328	-0.43945313	-54.25048828	-5.77880859	+27.31201172	+2784	+10.99951172	-2.14892578	-2.00830078	+10.48095703	+6.65771484	-29.88281250	+1680
+1457970854.20110010	+13.33740234	-0.59765625	-1.31835938	+25.57617188	+10.45898438	-38.89160156	+2512	+13.54833984	-0.37353516	-0.40869141	-54.14062500	-5.66894531	+27.26806641	+2776	+10.99951172	-2.13574219	-1.99072266	+10.52490234	+6.72363281	-29.70703125	+1660
+1457970854.20530010	+13.33740234	-0.58886719	-1.30517578	+25.62011719	+10.43701172	-38.73779297	+2512	+13.54394531	-0.36474609	-0.39550781	-54.09667969	-5.60302734	+27.24609375	+2768	+10.99951172	-2.12695313	-1.98193359	+10.56884766	+6.74560547	-29.61914063	+1648
+1457970854.20939990	+13.33740234	-0.58007813	-1.29638672	+25.66406250	+10.43701172	-38.60595703	+2508	+13.54833984	-0.36035156	-0.38671875	-54.05273438	-5.51513672	+27.22412109	+2764	+10.99951172	-2.11376953	-1.97314453	+10.61279297	+6.76757813	-29.50927734	+1640
+1457970854.21359990	+13.33740234	-0.57128906	-1.28320313	+25.72998047	+10.39306641	-38.49609375	+2508	+13.54833984	-0.35156250	-0.37353516	-53.98681641	-5.44921875	+27.20214844	+2756	+10.99951172	-2.10498047	-1.96435547	+10.65673828	+6.74560547	-29.42138672	+1632
+1457970854.21779990	+13.33740234	-0.56250000	-1.27441406	+25.77392578	+10.37109375	-38.38623047	+2504	+13.55273438	-0.34716797	-0.36474609	-53.96484375	-5.38330078	+27.18017578	+2748	+10.99951172	-2.09619141	-1.95556641	+10.70068359	+6.74560547	-29.33349609	+1624
+1457970854.22190000	+13.34179688	-0.55371094	-1.26123047	+25.81787109	+10.34912109	-38.27636719	+2504	+13.55273438	-0.34277344	-0.35595703	-53.94287109	-5.29541016	+27.11425781	+2740	+11.00390625	-2.08740234	-1.94677734	+10.74462891	+6.72363281	-29.24560547	+1616
+1457970854.22610000	+13.34179688	-0.54492188	-1.25244141	+25.86181641	+10.34912109	-38.14453125	+2500	+13.55712891	-0.34277344	-0.35595703	-53.89892578	-5.18554688	+27.04833984	+2728	+11.00390625	-2.07861328	-1.93359375	+10.78857422	+6.70166016	-29.15771484	+1608
+1457970854.23029990	+13.34619141	-0.53613281	-1.23925781	+25.90576172	+10.32714844	-38.03466797	+2496	+13.55712891	-0.33837891	-0.35156250	-53.87695313	-5.09765625	+26.96044922	+2720	+11.00390625	-2.06542969	-1.92480469	+10.85449219	+6.65771484	-29.06982422	+1604
+1457970854.23860000	+13.35058594	-0.51416016	-1.22607422	+26.01562500	+10.32714844	-37.79296875	+2484	+13.56152344	-0.33398438	-0.34277344	-53.81103516	-4.92187500	+26.80664063	+2696	+11.00390625	-2.04345703	-1.90722656	+10.94238281	+6.61376953	-28.91601563	+1592
+1457970854.24280000	+13.35498047	-0.50537109	-1.22167969	+26.05957031	+10.32714844	-37.68310547	+2476	+13.56152344	-0.33398438	-0.34277344	-53.78906250	-4.83398438	+26.74072266	+2688	+11.00390625	-2.03466797	-1.89843750	+11.00830078	+6.56982422	-28.82812500	+1588
+1457970854.24690010	+13.35937500	-0.49658203	-1.21289063	+26.10351563	+10.32714844	-37.59521484	+2468	+13.56152344	-0.32958984	-0.33837891	-53.76708984	-4.74609375	+26.67480469	+2680	+11.00390625	-2.02148438	-1.88525391	+11.05224609	+6.54785156	-28.74023438	+1584
+1457970854.25110010	+13.36376953	-0.48779297	-1.19970703	+26.12548828	+10.30517578	-37.50732422	+2460	+13.56152344	-0.32519531	-0.33398438	-53.74511719	-4.68017578	+26.60888672	+2672	+11.00830078	-2.01269531	-1.88085938	+11.09619141	+6.50390625	-28.67431641	+1580
+1457970854.25530000	+13.36816406	-0.48339844	-1.18652344	+26.14746094	+10.26123047	-37.44140625	+2448	+13.56591797	-0.32080078	-0.32958984	-53.70117188	-4.63623047	+26.54296875	+2664	+11.00830078	-2.00390625	-1.86767578	+11.14013672	+6.45996094	-28.63037109	+1576
+1457970854.25939990	+13.37255859	-0.47460938	-1.18212891	+26.19140625	+10.28320313	-37.37548828	+2440	+13.56591797	-0.32080078	-0.32519531	-53.65722656	-4.57031250	+26.45507813	+2656	+11.00830078	-1.99511719	-1.85888672	+11.16210938	+6.41601563	-28.56445313	+1572
+1457970854.26360010	+13.37255859	-0.46582031	-1.17333984	+26.21337891	+10.28320313	-37.28759766	+2432	+13.56591797	-0.31640625	-0.32080078	-53.63525391	-4.52636719	+26.38916016	+2648	+11.00830078	-1.99072266	-1.85449219	+11.18408203	+6.41601563	-28.49853516	+1568
+1457970854.26770000	+13.37695313	-0.46142578	-1.16894531	+26.23535156	+10.30517578	-37.22167969	+2420	+13.57031250	-0.30761719	-0.31640625	-53.59130859	-4.46044922	+26.32324219	+2644	+11.00830078	-1.98193359	-1.85009766	+11.20605469	+6.39404297	-28.43261719	+1564
+1457970854.27609990	+13.37255859	-0.44824219	-1.16015625	+26.27929688	+10.30517578	-37.06787109	+2404	+13.56591797	-0.29443359	-0.30322266	-53.48144531	-4.35058594	+26.21337891	+2636	+11.00830078	-1.96875000	-1.83691406	+11.27197266	+6.39404297	-28.32275391	+1556
+1457970854.28020000	+13.37255859	-0.44384766	-1.15136719	+26.27929688	+10.30517578	-37.02392578	+2396	+13.56591797	-0.28564453	-0.29443359	-53.41552734	-4.30664063	+26.19140625	+2632	+11.00830078	-1.96435547	-1.83251953	+11.29394531	+6.41601563	-28.25683594	+1552
+1457970854.28440000	+13.36816406	-0.43945313	-1.14257813	+26.27929688	+10.30517578	-36.95800781	+2388	+13.56591797	-0.27685547	-0.28125000	-53.37158203	-4.28466797	+26.16943359	+2628	+11.00830078	-1.95996094	-1.82812500	+11.29394531	+6.41601563	-28.19091797	+1548
+1457970854.28860000	+13.36816406	-0.43505859	-1.13378906	+26.30126953	+10.28320313	-36.91406250	+2384	+13.56591797	-0.26806641	-0.27246094	-53.30566406	-4.21875000	+26.14746094	+2628	+11.00830078	-1.95556641	-1.82373047	+11.31591797	+6.43798828	-28.14697266	+1540
+1457970854.29270010	+13.36816406	-0.43066406	-1.12939453	+26.32324219	+10.28320313	-36.87011719	+2380	+13.57031250	-0.25927734	-0.25927734	-53.21777344	-4.17480469	+26.10351563	+2624	+11.00830078	-1.95117188	-1.81933594	+11.31591797	+6.48193359	-28.08105469	+1536
+1457970854.29690000	+13.36376953	-0.42626953	-1.12060547	+26.34521484	+10.28320313	-36.80419922	+2376	+13.56591797	-0.24609375	-0.25048828	-53.15185547	-4.10888672	+26.08154297	+2624	+11.00830078	-1.94677734	-1.81933594	+11.31591797	+6.52587891	-28.01513672	+1532
+1457970854.30110000	+13.35937500	-0.42187500	-1.11621094	+26.36718750	+10.30517578	-36.73828125	+2372	+13.56591797	-0.23730469	-0.23730469	-53.08593750	-4.04296875	+26.03759766	+2624	+11.00830078	-1.94677734	-1.81494141	+11.31591797	+6.56982422	-27.94921875	+1524
+1457970854.30520010	+13.35498047	-0.41748047	-1.11181641	+26.38916016	+10.30517578	-36.65039063	+2372	+13.56591797	-0.22851563	-0.22851563	-53.02001953	-3.97705078	+25.99365234	+2620	+11.00830078	-1.94238281	-1.81054688	+11.33789063	+6.61376953	-27.88330078	+1520
+1457970854.30940010	+13.35058594	-0.41308594	-1.10302734	+26.41113281	+10.32714844	-36.58447266	+2372	+13.56152344	-0.21533203	-0.21972656	-52.95410156	-3.88916016	+25.97167969	+2624	+11.00390625	-1.93798828	-1.81054688	+11.33789063	+6.65771484	-27.81738281	+1512
+1457970854.31769990	+13.34179688	-0.40429688	-1.08984375	+26.47705078	+10.30517578	-36.43066406	+2376	+13.56152344	-0.19775391	-0.19775391	-52.82226563	-3.71337891	+25.86181641	+2624	+10.99951172	-1.92919922	-1.80175781	+11.35986328	+6.74560547	-27.66357422	+1504
+1457970854.32189990	+13.33740234	-0.39990234	-1.08105469	+26.49902344	+10.30517578	-36.34277344	+2380	+13.56152344	-0.18896484	-0.18457031	-52.77832031	-3.62548828	+25.81787109	+2624	+10.99951172	-1.92480469	-1.79736328	+11.38183594	+6.78955078	-27.59765625	+1496
+1457970854.32610010	+13.33300781	-0.39550781	-1.07226563	+26.54296875	+10.30517578	-36.25488281	+2380	+13.55712891	-0.18457031	-0.18017578	-52.71240234	-3.51562500	+25.72998047	+2624	+10.99511719	-1.92041016	-1.79296875	+11.40380859	+6.81152344	-27.50976563	+1492
+1457970854.33020000	+13.32861328	-0.39111328	-1.06347656	+26.58691406	+10.30517578	-36.16699219	+2384	+13.55712891	-0.17578125	-0.17138672	-52.66845703	-3.40576172	+25.62011719	+2624	+10.99511719	-1.91601563	-1.78857422	+11.42578125	+6.83349609	-27.44384766	+1488
+1457970854.33439990	+13.32861328	-0.38232422	-1.05908203	+26.63085938	+10.32714844	-36.05712891	+2388	+13.55712891	-0.17138672	-0.17138672	-52.62451172	-3.27392578	+25.51025391	+2620	+10.99072266	-1.90722656	-1.77978516	+11.44775391	+6.85546875	-27.35595703	+1480
+1457970854.33859990	+13.32421875	-0.37353516	-1.05468750	+26.67480469	+10.34912109	-35.94726563	+2388	+13.55273438	-0.16699219	-0.16699219	-52.60253906	-3.14208984	+25.37841797	+2620	+10.98632813	-1.90283203	-1.77539063	+11.49169922	+6.85546875	-27.26806641	+1476
+1457970854.34270000	+13.31982422	-0.36914063	-1.04589844	+26.74072266	+10.37109375	-35.83740234	+2388	+13.54833984	-0.16259766	-0.16699219	-52.58056641	-3.03222656	+25.26855469	+2620	+10.98193359	-1.89404297	-1.76660156	+11.53564453	+6.85546875	-27.20214844	+1472
+1457970854.34690000	+13.31982422	-0.36035156	-1.04150391	+26.78466797	+10.39306641	-35.74951172	+2388	+13.54833984	-0.16259766	-0.16699219	-52.55859375	-2.87841797	+25.15869141	+2616	+10.97753906	-1.88525391	-1.76220703	+11.57958984	+6.85546875	-27.11425781	+1472
+1457970854.35520010	+13.31542969	-0.34277344	-1.02392578	+26.89453125	+10.39306641	-35.55175781	+2388	+13.54833984	-0.15820313	-0.16259766	-52.51464844	-2.65869141	+24.93896484	+2604	+10.97314453	-1.86767578	-1.74462891	+11.68945313	+6.78955078	-26.98242188	+1468
+1457970854.35940000	+13.31542969	-0.33398438	-1.01953125	+26.96044922	+10.41503906	-35.48583984	+2380	+13.54394531	-0.15820313	-0.16699219	-52.51464844	-2.54882813	+24.80712891	+2600	+10.96875000	-1.85888672	-1.74023438	+11.73339844	+6.76757813	-26.89453125	+1464
+1457970854.36350010	+13.31542969	-0.32958984	-1.01513672	+27.00439453	+10.43701172	-35.39794922	+2376	+13.54394531	-0.15820313	-0.16699219	-52.49267578	-2.43896484	+24.67529297	+2596	+10.96435547	-1.85449219	-1.73144531	+11.77734375	+6.74560547	-26.85058594	+1464
+1457970854.36770010	+13.31542969	-0.32080078	-1.01513672	+27.04833984	+10.48095703	-35.31005859	+2372	+13.53955078	-0.15820313	-0.17138672	-52.49267578	-2.30712891	+24.56542969	+2588	+10.95996094	-1.84570313	-1.72705078	+11.82128906	+6.72363281	-26.78466797	+1460
+1457970854.37190010	+13.31542969	-0.31201172	-1.01074219	+27.11425781	+10.52490234	-35.22216797	+2364	+13.53955078	-0.15820313	-0.17578125	-52.47070313	-2.17529297	+24.45556641	+2584	+10.95996094	-1.83691406	-1.71826172	+11.86523438	+6.67968750	-26.71875000	+1460
+1457970854.37599990	+13.31103516	-0.30761719	-1.01074219	+27.15820313	+10.56884766	-35.15625000	+2356	+13.53515625	-0.15820313	-0.17578125	-52.44873047	-2.08740234	+24.38964844	+2580	+10.95556641	-1.82812500	-1.71386719	+11.90917969	+6.65771484	-26.65283203	+1460
+1457970854.38019990	+13.31103516	-0.29882813	-1.00634766	+27.20214844	+10.59082031	-35.11230469	+2348	+13.53515625	-0.15820313	-0.17138672	-52.42675781	-1.99951172	+24.32373047	+2576	+10.95117188	-1.82373047	-1.70947266	+11.95312500	+6.61376953	-26.58691406	+1460
+1457970854.38439990	+13.30664063	-0.29443359	-1.00195313	+27.22412109	+10.63476563	-35.06835938	+2340	+13.53515625	-0.15820313	-0.17138672	-52.42675781	-1.91162109	+24.25781250	+2572	+10.94677734	-1.81933594	-1.70507813	+11.97509766	+6.59179688	-26.54296875	+1456
+1457970854.38850000	+13.30664063	-0.29003906	-0.99755859	+27.26806641	+10.63476563	-35.04638672	+2332	+13.53076172	-0.15820313	-0.16699219	-52.38281250	-1.82373047	+24.21386719	+2568	+10.94238281	-1.81494141	-1.70068359	+12.01904297	+6.54785156	-26.47705078	+1456
+1457970854.39689990	+13.30224609	-0.29003906	-0.99316406	+27.31201172	+10.70068359	-35.00244141	+2316	+13.52636719	-0.15380859	-0.16259766	-52.29492188	-1.66992188	+24.10400391	+2560	+10.93798828	-1.80615234	-1.69189453	+12.04101563	+6.48193359	-26.38916016	+1452
+1457970854.40100000	+13.29785156	-0.29003906	-0.99316406	+27.33398438	+10.72265625	-35.00244141	+2308	+13.52636719	-0.14941406	-0.15820313	-52.18505859	-1.60400391	+24.06005859	+2556	+10.93798828	-1.80615234	-1.68750000	+12.06298828	+6.45996094	-26.34521484	+1448
+1457970854.40520000	+13.29345703	-0.28564453	-0.98876953	+27.33398438	+10.74462891	-35.00244141	+2300	+13.52197266	-0.14941406	-0.15380859	-52.09716797	-1.51611328	+24.03808594	+2552	+10.93359375	-1.80175781	-1.68750000	+12.06298828	+6.43798828	-26.27929688	+1448
+1457970854.40940000	+13.28466797	-0.28564453	-0.98876953	+27.35595703	+10.78857422	-35.00244141	+2292	+13.51757813	-0.14501953	-0.14501953	-52.00927734	-1.45019531	+24.01611328	+2552	+10.92919922	-1.80175781	-1.68750000	+12.08496094	+6.41601563	-26.23535156	+1444
+1457970854.41350010	+13.28027344	-0.28564453	-0.98876953	+27.39990234	+10.76660156	-35.02441406	+2284	+13.51757813	-0.13623047	-0.13623047	-51.81152344	-1.38427734	+24.01611328	+2552	+10.92919922	-1.80175781	-1.68750000	+12.08496094	+6.37207031	-26.19140625	+1440
+1457970854.41770010	+13.27587891	-0.28564453	-0.98437500	+27.42187500	+10.74462891	-35.04638672	+2280	+13.51318359	-0.13183594	-0.12304688	-51.65771484	-1.34033203	+24.01611328	+2548	+10.92480469	-1.80175781	-1.68310547	+12.10693359	+6.32812500	-26.14746094	+1436
+1457970854.42179990	+13.27148438	-0.28564453	-0.97998047	+27.46582031	+10.72265625	-35.09033203	+2276	+13.50878906	-0.13183594	-0.11425781	-51.52587891	-1.29638672	+24.01611328	+2548	+10.92041016	-1.80175781	-1.68310547	+12.10693359	+6.28417969	-26.08154297	+1432
+1457970854.43020010	+13.26269531	-0.29003906	-0.97119141	+27.50976563	+10.67871094	-35.15625000	+2272	+13.50439453	-0.11865234	-0.09228516	-50.95458984	-1.18652344	+23.99414063	+2548	+10.91601563	-1.80175781	-1.68310547	+12.12890625	+6.15234375	-25.99365234	+1424
+1457970854.43429990	+13.25830078	-0.29003906	-0.96679688	+27.55371094	+10.65673828	-35.20019531	+2268	+13.50000000	-0.11425781	-0.08789063	-50.66894531	-1.12060547	+23.97216797	+2548	+10.91601563	-1.80175781	-1.68310547	+12.12890625	+6.10839844	-25.94970703	+1420
+1457970854.43849990	+13.25390625	-0.29003906	-0.96679688	+27.59765625	+10.61279297	-35.24414063	+2268	+13.49560547	-0.09667969	-0.07470703	-50.16357422	-1.07666016	+23.97216797	+2552	+10.91162109	-1.80175781	-1.68310547	+12.15087891	+6.02050781	-25.90576172	+1416
+1457970854.44269990	+13.24951172	-0.29003906	-0.96240234	+27.66357422	+10.56884766	-35.31005859	+2268	+13.48681641	-0.09228516	-0.06591797	-49.79003906	-1.05468750	+24.01611328	+2556	+10.91162109	-1.80175781	-1.68310547	+12.19482422	+5.93261719	-25.83984375	+1412
+1457970854.45100000	+13.24072266	-0.28564453	-0.95361328	+27.79541016	+10.43701172	-35.44189453	+2272	+13.48242188	-0.07470703	-0.05712891	-48.82324219	-0.94482422	+24.06005859	+2560	+10.90283203	-1.79736328	-1.67871094	+12.28271484	+5.71289063	-25.72998047	+1400
+1457970854.45520000	+13.23632813	-0.28125000	-0.94921875	+27.88330078	+10.37109375	-35.52978516	+2272	+13.47802734	-0.07031250	-0.04833984	-48.33984375	-0.92285156	+24.12597656	+2560	+10.89843750	-1.79736328	-1.67871094	+12.32666016	+5.58105469	-25.68603516	+1396
+1457970854.45930000	+13.23193359	-0.28125000	-0.94482422	+27.97119141	+10.30517578	-35.61767578	+2272	+13.47802734	-0.06591797	-0.05273438	-47.83447266	-0.81298828	+24.14794922	+2560	+10.89404297	-1.79296875	-1.67871094	+12.37060547	+5.44921875	-25.62011719	+1392
+1457970854.46770000	+13.22314453	-0.27685547	-0.93164063	+28.16894531	+10.12939453	-35.88134766	+2276	+13.46923828	-0.04833984	-0.04833984	-46.60400391	-0.76904297	+24.38964844	+2564	+10.88525391	-1.78417969	-1.66992188	+12.54638672	+5.09765625	-25.48828125	+1380
+1457970854.47180010	+13.22314453	-0.27246094	-0.93164063	+28.25683594	+10.06347656	-35.99121094	+2276	+13.46923828	-0.03955078	-0.06152344	-46.03271484	-0.61523438	+24.47753906	+2564	+10.88085938	-1.77978516	-1.66992188	+12.61230469	+4.94384766	-25.40039063	+1376
+1457970854.47600010	+13.21875000	-0.26806641	-0.92724609	+28.34472656	+9.99755859	-36.16699219	+2276	+13.46484375	-0.03076172	-0.06152344	-45.35156250	-0.59326172	+24.69726563	+2564	+10.87207031	-1.77539063	-1.66992188	+12.70019531	+4.70214844	-25.33447266	+1376
+1457970854.48020010	+13.21435547	-0.26367188	-0.92285156	+28.43261719	+9.90966797	-36.32080078	+2276	+13.46044922	-0.02197266	-0.06152344	-44.73632813	-0.57128906	+24.98291016	+2560	+10.86767578	-1.76660156	-1.66552734	+12.78808594	+4.50439453	-25.29052734	+1372
+1457970854.48429990	+13.21435547	-0.25927734	-0.92285156	+28.47656250	+9.84375000	-36.45263672	+2276	+13.46044922	-0.01757813	-0.07470703	-44.09912109	-0.39550781	+25.24658203	+2560	+10.86328125	-1.76220703	-1.66552734	+12.85400391	+4.32861328	-25.24658203	+1368
+1457970854.48850010	+13.21435547	-0.25927734	-0.91845703	+28.49853516	+9.79980469	-36.62841797	+2272	+13.46044922	-0.00439453	-0.07910156	-43.37402344	-0.37353516	+25.62011719	+2556	+10.85888672	-1.75781250	-1.66113281	+12.91992188	+4.08691406	-25.20263672	+1368
+1457970854.49270010	+13.21435547	-0.25488281	-0.91845703	+28.49853516	+9.77783203	-36.78222656	+2268	+13.46044922	+0.00439453	-0.07910156	-42.69287109	-0.32958984	+26.03759766	+2556	+10.85009766	-1.74902344	-1.65673828	+12.96386719	+3.86718750	-25.18066406	+1364
+1457970854.49679990	+13.21435547	-0.25488281	-0.91845703	+28.47656250	+9.77783203	-36.93603516	+2260	+13.45605469	+0.01318359	-0.09228516	-42.01171875	-0.17578125	+26.45507813	+2556	+10.84570313	-1.74462891	-1.66113281	+13.00781250	+3.69140625	-25.13671875	+1364
+1457970854.50510000	+13.20996094	-0.25927734	-0.91845703	+28.36669922	+9.79980469	-37.26562500	+2252	+13.45166016	+0.03515625	-0.08789063	-40.51757813	-0.13183594	+27.57568359	+2552	+10.83691406	-1.73583984	-1.66113281	+13.05175781	+3.22998047	-25.11474609	+1364
+1457970854.50930000	+13.20996094	-0.25927734	-0.91845703	+28.32275391	+9.82177734	-37.46337891	+2244	+13.44726563	+0.04833984	-0.10107422	-39.79248047	-0.02197266	+28.14697266	+2552	+10.83251953	-1.73144531	-1.66552734	+13.07373047	+3.03222656	-25.11474609	+1364
+1457970854.51350000	+13.20556641	-0.26367188	-0.92285156	+28.21289063	+9.84375000	-37.63916016	+2240	+13.44287109	+0.06591797	-0.09667969	-38.95751953	-0.06591797	+28.82812500	+2552	+10.82812500	-1.73144531	-1.66552734	+13.05175781	+2.79052734	-25.13671875	+1360
+1457970854.51760010	+13.20556641	-0.26806641	-0.92285156	+28.08105469	+9.90966797	-37.83691406	+2236	+13.43847656	+0.07910156	-0.08789063	-38.14453125	-0.13183594	+29.55322266	+2552	+10.82373047	-1.73144531	-1.66992188	+13.02978516	+2.54882813	-25.15869141	+1360
+1457970854.52180000	+13.20117188	-0.27246094	-0.92285156	+27.94921875	+9.95361328	-38.05664063	+2232	+13.43408203	+0.09228516	-0.08789063	-37.33154297	-0.19775391	+30.25634766	+2552	+10.81933594	-1.73144531	-1.67431641	+13.00781250	+2.35107422	-25.18066406	+1360
+1457970854.52600000	+13.19677734	-0.28125000	-0.92724609	+27.77343750	+10.08544922	-38.25439453	+2228	+13.42968750	+0.11425781	-0.07470703	-36.38671875	-0.35156250	+31.00341797	+2560	+10.81494141	-1.73144531	-1.67871094	+12.98583984	+2.13134766	-25.24658203	+1360
+1457970854.53010010	+13.19677734	-0.28564453	-0.93164063	+27.61962891	+10.23925781	-38.45214844	+2224	+13.42089844	+0.13183594	-0.06152344	-35.48583984	-0.57128906	+31.75048828	+2560	+10.81054688	-1.73144531	-1.68310547	+12.94189453	+1.91162109	-25.29052734	+1360
+1457970854.53430010	+13.19238281	-0.29003906	-0.93603516	+27.44384766	+10.39306641	-38.69384766	+2224	+13.41210938	+0.14501953	-0.05273438	-34.60693359	-0.79101563	+32.43164063	+2564	+10.80615234	-1.73144531	-1.69628906	+12.89794922	+1.75781250	-25.33447266	+1360
+1457970854.54259990	+13.17919922	-0.30761719	-0.95800781	+27.02636719	+10.85449219	-39.15527344	+2224	+13.39453125	+0.19335938	-0.02197266	-32.60742188	-1.49414063	+33.81591797	+2580	+10.79736328	-1.73583984	-1.71386719	+12.81005859	+1.38427734	-25.46630859	+1356
+1457970854.54679990	+13.17480469	-0.31201172	-0.96240234	+26.82861328	+11.07421875	-39.37500000	+2224	+13.38574219	+0.21533203	-0.00439453	-31.64062500	-1.93359375	+34.40917969	+2588	+10.79296875	-1.74023438	-1.72265625	+12.78808594	+1.20849609	-25.55419922	+1356
+1457970854.55100010	+13.16601563	-0.31640625	-0.97558594	+26.60888672	+11.40380859	-39.61669922	+2224	+13.37695313	+0.23730469	+0.00878906	-30.65185547	-2.35107422	+34.98046875	+2596	+10.78857422	-1.74023438	-1.73144531	+12.76611328	+1.05468750	-25.62011719	+1356
+1457970854.55510000	+13.16162109	-0.32519531	-0.98437500	+26.38916016	+11.68945313	-39.85839844	+2228	+13.36816406	+0.25927734	+0.02636719	-29.66308594	-2.85644531	+35.50781250	+2600	+10.77978516	-1.74462891	-1.74462891	+12.72216797	+0.90087891	-25.70800781	+1352
+1457970854.55929990	+13.15283203	-0.33398438	-0.99755859	+26.19140625	+11.99707031	-40.05615234	+2228	+13.35937500	+0.28125000	+0.04394531	-28.69628906	-3.38378906	+35.92529297	+2608	+10.77539063	-1.74902344	-1.75341797	+12.67822266	+0.76904297	-25.79589844	+1352
+1457970854.56349990	+13.14404297	-0.33837891	-1.01513672	+25.99365234	+12.39257813	-40.29785156	+2236	+13.35058594	+0.29882813	+0.05273438	-27.79541016	-3.86718750	+36.27685547	+2608	+10.76660156	-1.75341797	-1.76660156	+12.70019531	+0.63720703	-25.86181641	+1352
+1457970854.56760000	+13.13525391	-0.34716797	-1.03271484	+25.81787109	+12.72216797	-40.47363281	+2240	+13.33740234	+0.32519531	+0.06152344	-26.82861328	-4.37255859	+36.56250000	+2612	+10.76220703	-1.75341797	-1.77978516	+12.67822266	+0.52734375	-25.94970703	+1348
+1457970854.57590010	+13.11767578	-0.35156250	-1.07226563	+25.57617188	+13.40332031	-40.82519531	+2248	+13.31542969	+0.36474609	+0.07031250	-25.11474609	-5.36132813	+36.93603516	+2612	+10.74023438	-1.75781250	-1.80615234	+12.74414063	+0.32958984	-26.12548828	+1344
+1457970854.58010010	+13.10888672	-0.36035156	-1.08544922	+25.44433594	+13.66699219	-41.00097656	+2252	+13.30224609	+0.38671875	+0.07031250	-24.30175781	-5.82275391	+37.04589844	+2608	+10.73144531	-1.76220703	-1.81933594	+12.76611328	+0.24169922	-26.21337891	+1340
+1457970854.58430000	+13.09570313	-0.36474609	-1.11181641	+25.31250000	+13.99658203	-41.15478516	+2260	+13.28906250	+0.40869141	+0.07031250	-23.46679688	-6.30615234	+37.11181641	+2608	+10.72265625	-1.76660156	-1.83691406	+12.78808594	+0.17578125	-26.32324219	+1340
+1457970854.58839990	+13.08691406	-0.36474609	-1.12939453	+25.26855469	+14.21630859	-41.33056641	+2260	+13.27587891	+0.41308594	+0.06152344	-22.85156250	-6.70166016	+37.11181641	+2600	+10.70947266	-1.76660156	-1.85009766	+12.89794922	+0.04394531	-26.43310547	+1336
+1457970854.59260010	+13.07812500	-0.36914063	-1.14257813	+25.18066406	+14.41406250	-41.52832031	+2260	+13.26269531	+0.43066406	+0.05273438	-22.19238281	-7.07519531	+37.06787109	+2596	+10.70068359	-1.77099609	-1.85888672	+12.94189453	-0.06591797	-26.56494141	+1332
+1457970854.59680010	+13.06933594	-0.37792969	-1.17773438	+25.09277344	+14.74365234	-41.66015625	+2268	+13.24511719	+0.44824219	+0.03955078	-21.51123047	-7.47070313	+36.95800781	+2592	+10.68750000	-1.77978516	-1.88085938	+13.00781250	-0.10986328	-26.67480469	+1332
+1457970854.60089990	+13.05615234	-0.37792969	-1.19970703	+25.09277344	+14.87548828	-41.90185547	+2264	+13.22753906	+0.45263672	+0.02197266	-21.00585938	-7.80029297	+36.84814453	+2584	+10.67431641	-1.77978516	-1.89404297	+13.16162109	-0.24169922	-26.82861328	+1332
+1457970854.60929990	+13.02978516	-0.39111328	-1.25244141	+25.02685547	+15.20507813	-42.29736328	+2264	+13.18798828	+0.48339844	-0.02197266	-19.84130859	-8.45947266	+36.47460938	+2572	+10.64794922	-1.79296875	-1.93359375	+13.38134766	-0.39550781	-27.15820313	+1332
+1457970854.61340000	+13.01660156	-0.38671875	-1.27001953	+25.09277344	+15.20507813	-42.56103516	+2256	+13.16601563	+0.48779297	-0.04394531	-19.40185547	-8.78906250	+36.27685547	+2560	+10.63476563	-1.79736328	-1.95117188	+13.55712891	-0.57128906	-27.37792969	+1332
+1457970854.61760000	+13.00341797	-0.39550781	-1.28759766	+25.09277344	+15.20507813	-42.86865234	+2252	+13.14404297	+0.49658203	-0.06152344	-18.94042969	-9.14062500	+36.07910156	+2552	+10.61718750	-1.81054688	-1.96435547	+13.66699219	-0.74707031	-27.59765625	+1332
+1457970854.62179990	+12.98583984	-0.40429688	-1.32275391	+25.09277344	+15.35888672	-43.11035156	+2248	+13.11767578	+0.50537109	-0.09667969	-18.45703125	-9.42626953	+35.79345703	+2544	+10.60400391	-1.82373047	-1.99511719	+13.79882813	-0.79101563	-27.83935547	+1336
+1457970854.62590000	+12.97265625	-0.40429688	-1.34472656	+25.18066406	+15.29296875	-43.43994141	+2240	+13.09130859	+0.50976563	-0.12304688	-18.01757813	-9.75585938	+35.52978516	+2532	+10.59082031	-1.83251953	-2.01269531	+14.04052734	-0.96679688	-28.10302734	+1336
+1457970854.63010000	+12.95507813	-0.41308594	-1.36669922	+25.20263672	+15.24902344	-43.79150391	+2232	+13.06494141	+0.51855469	-0.14941406	-17.55615234	-10.08544922	+35.22216797	+2524	+10.57324219	-1.85449219	-2.03466797	+14.17236328	-1.14257813	-28.38867188	+1340
+1457970854.63430000	+12.92871094	-0.42187500	-1.41064453	+25.24658203	+15.35888672	-44.09912109	+2228	+13.03417969	+0.52734375	-0.18896484	-17.07275391	-10.34912109	+34.87060547	+2516	+10.55566406	-1.87207031	-2.06982422	+14.37011719	-1.18652344	-28.67431641	+1348
+1457970854.63840010	+12.91113281	-0.42187500	-1.43261719	+25.33447266	+15.29296875	-44.42871094	+2220	+13.00781250	+0.53613281	-0.22412109	-16.58935547	-10.65673828	+34.51904297	+2504	+10.53808594	-1.88525391	-2.09619141	+14.61181641	-1.27441406	-28.95996094	+1348
+1457970854.64680000	+12.86279297	-0.43945313	-1.50292969	+25.46630859	+15.24902344	-45.15380859	+2208	+12.93750000	+0.54931641	-0.30761719	-15.66650391	-11.18408203	+33.77197266	+2488	+10.49414063	-1.93359375	-2.16210938	+14.96337891	-1.38427734	-29.61914063	+1364
+1457970854.65089990	+12.83203125	-0.44824219	-1.54687500	+25.62011719	+15.20507813	-45.57128906	+2204	+12.90673828	+0.55810547	-0.35156250	-15.16113281	-11.42578125	+33.39843750	+2480	+10.47216797	-1.95117188	-2.19726563	+15.22705078	-1.42822266	-29.92675781	+1368
+1457970854.65510010	+12.80566406	-0.46142578	-1.58203125	+25.66406250	+15.13916016	-45.98876953	+2200	+12.87158203	+0.55810547	-0.39550781	-14.69970703	-11.64550781	+33.00292969	+2468	+10.45019531	-1.98632813	-2.23681641	+15.40283203	-1.40625000	-30.27832031	+1372
+1457970854.65920000	+12.77490234	-0.47900391	-1.63476563	+25.72998047	+15.22705078	-46.34033203	+2200	+12.83642578	+0.56250000	-0.44824219	-14.21630859	-11.77734375	+32.56347656	+2460	+10.42382813	-2.01708984	-2.27636719	+15.60058594	-1.36230469	-30.62988281	+1380
+1457970854.66339990	+12.74414063	-0.48779297	-1.67871094	+25.86181641	+15.22705078	-46.71386719	+2196	+12.80126953	+0.56689453	-0.50537109	-13.71093750	-11.88720703	+32.12402344	+2452	+10.39306641	-2.04345703	-2.32031250	+15.84228516	-1.23046875	-30.93750000	+1388
+1457970854.66759990	+12.70898438	-0.50976563	-1.72705078	+25.92773438	+15.24902344	-47.06542969	+2192	+12.76171875	+0.56250000	-0.56250000	-13.24951172	-11.97509766	+31.68457031	+2444	+10.36669922	-2.08300781	-2.36425781	+16.01806641	-1.07666016	-31.26708984	+1396
+1457970854.67170000	+12.67822266	-0.53173828	-1.78417969	+26.01562500	+15.35888672	-47.39501953	+2192	+12.72656250	+0.55810547	-0.62841797	-12.78808594	-11.97509766	+31.20117188	+2436	+10.33154297	-2.11816406	-2.40820313	+16.23779297	-0.87890625	-31.61865234	+1404
+1457970854.67590000	+12.64306641	-0.54492188	-1.84130859	+26.19140625	+15.42480469	-47.70263672	+2192	+12.68701172	+0.55810547	-0.69433594	-12.30468750	-11.95312500	+30.73974609	+2428	+10.30078125	-2.14892578	-2.45654297	+16.47949219	-0.63720703	-31.90429688	+1416
+1457970854.68420000	+12.57275391	-0.60205078	-1.96435547	+26.32324219	+15.62255859	-48.31787109	+2192	+12.61230469	+0.53173828	-0.83935547	-11.51367188	-11.79931641	+29.79492188	+2420	+10.23046875	-2.23242188	-2.55322266	+16.80908203	-0.06591797	-32.51953125	+1432
+1457970854.68840000	+12.53759766	-0.62402344	-2.02587891	+26.49902344	+15.73242188	-48.60351563	+2192	+12.57714844	+0.51855469	-0.91406250	-11.07421875	-11.64550781	+29.33349609	+2416	+10.19531250	-2.27197266	-2.60156250	+17.00683594	+0.26367188	-32.80517578	+1444
+1457970854.69260000	+12.49804688	-0.65917969	-2.08740234	+26.54296875	+15.82031250	-48.88916016	+2196	+12.53759766	+0.49658203	-0.98876953	-10.72265625	-11.51367188	+28.87207031	+2412	+10.15576172	-2.32031250	-2.64990234	+17.16064453	+0.61523438	-33.06884766	+1452
+1457970854.69670010	+12.46289063	-0.69433594	-2.15771484	+26.63085938	+15.99609375	-49.15283203	+2200	+12.50244141	+0.47460938	-1.07666016	-10.34912109	-11.27197266	+28.34472656	+2412	+10.12060547	-2.36865234	-2.69824219	+17.33642578	+0.96679688	-33.35449219	+1464
+1457970854.70090010	+12.42333984	-0.72509766	-2.22363281	+26.80664063	+16.10595703	-49.39453125	+2204	+12.46289063	+0.45703125	-1.16015625	-9.97558594	-11.07421875	+27.86132813	+2408	+10.07666016	-2.41259766	-2.75097656	+17.51220703	+1.36230469	-33.64013672	+1472
+1457970854.70510010	+12.38818359	-0.76464844	-2.29394531	+26.89453125	+16.23779297	-49.63623047	+2208	+12.42333984	+0.42187500	-1.24365234	-9.68994141	-10.87646484	+27.37792969	+2404	+10.03710938	-2.46533203	-2.80371094	+17.66601563	+1.75781250	-33.88183594	+1484
+1457970854.70919990	+12.35302734	-0.80859375	-2.36425781	+27.00439453	+16.39160156	-49.85595703	+2208	+12.38818359	+0.38671875	-1.33593750	-9.38232422	-10.56884766	+26.85058594	+2404	+10.00195313	-2.51367188	-2.85205078	+17.81982422	+2.10937500	-34.16748047	+1488
+1457970854.71339990	+12.31787109	-0.83935547	-2.43017578	+27.20214844	+16.45751953	-50.11962891	+2208	+12.34863281	+0.36035156	-1.41943359	-9.05273438	-10.39306641	+26.38916016	+2400	+9.96240234	-2.56640625	-2.89599609	+17.99560547	+2.46093750	-34.43115234	+1496
+1457970854.72170000	+12.24755859	-0.94042969	-2.56640625	+27.39990234	+16.61132813	-50.64697266	+2208	+12.26953125	+0.27246094	-1.59521484	-8.56933594	-9.97558594	+25.40039063	+2396	+9.89208984	-2.68066406	-2.99267578	+18.28125000	+3.09814453	-35.00244141	+1512
+1457970854.72589990	+12.20800781	-0.97558594	-2.63232422	+27.61962891	+16.61132813	-50.91064453	+2200	+12.22998047	+0.23730469	-1.67871094	-8.30566406	-9.84375000	+24.91699219	+2388	+9.85253906	-2.74218750	-3.03662109	+18.43505859	+3.38378906	-35.31005859	+1516
+1457970854.73000000	+12.17285156	-1.03271484	-2.69384766	+27.72949219	+16.63330078	-51.19628906	+2200	+12.18603516	+0.18457031	-1.75781250	-8.10791016	-9.73388672	+24.43359375	+2384	+9.81298828	-2.80371094	-3.08496094	+18.58886719	+3.64746094	-35.59570313	+1524
+1457970854.73420000	+12.13769531	-1.08984375	-2.76416016	+27.88330078	+16.67724609	-51.45996094	+2196	+12.14648438	+0.13623047	-1.85009766	-7.88818359	-9.51416016	+23.92822266	+2380	+9.78662109	-2.86523438	-3.13330078	+18.76464844	+3.86718750	-35.92529297	+1528
+1457970854.73840000	+12.09814453	-1.12939453	-2.82568359	+28.16894531	+16.61132813	-51.76757813	+2192	+12.10253906	+0.08789063	-1.92919922	-7.66845703	-9.47021484	+23.44482422	+2372	+9.74707031	-2.93115234	-3.17724609	+18.91845703	+4.08691406	-36.27685547	+1532
+1457970854.74250010	+12.05859375	-1.19091797	-2.88720703	+28.32275391	+16.54541016	-52.07519531	+2188	+12.05859375	+0.03076172	-2.00830078	-7.53662109	-9.42626953	+22.96142578	+2364	+9.71191406	-2.99707031	-3.22558594	+19.07226563	+4.26269531	-36.58447266	+1536
+1457970854.74670000	+12.02343750	-1.24804688	-2.94873047	+28.52050781	+16.50146484	-52.40478516	+2188	+12.01904297	-0.02636719	-2.09179688	-7.38281250	-9.31640625	+22.45605469	+2356	+9.68115234	-3.06738281	-3.26513672	+19.27001953	+4.39453125	-36.95800781	+1536
+1457970854.75500010	+11.94433594	-1.36230469	-3.05859375	+29.02587891	+16.21582031	-53.08593750	+2180	+11.93115234	-0.14501953	-2.23681641	-7.16308594	-9.36035156	+21.51123047	+2340	+9.61083984	-3.21679688	-3.35742188	+19.57763672	+4.63623047	-37.74902344	+1544
+1457970854.75920010	+11.90917969	-1.42822266	-3.11132813	+29.24560547	+16.08398438	-53.48144531	+2180	+11.88720703	-0.21093750	-2.31591797	-7.07519531	-9.33837891	+21.00585938	+2328	+9.58447266	-3.29589844	-3.39697266	+19.75341797	+4.72412109	-38.18847656	+1544
+1457970854.76340010	+11.86523438	-1.48535156	-3.16406250	+29.59716797	+15.95214844	-53.81103516	+2176	+11.84326172	-0.27685547	-2.38623047	-7.03125000	-9.36035156	+20.50048828	+2320	+9.54931641	-3.37500000	-3.44091797	+19.90722656	+4.83398438	-38.62792969	+1548
+1457970854.76749990	+11.82128906	-1.55126953	-3.21679688	+29.86083984	+15.79833984	-54.14062500	+2176	+11.79931641	-0.34716797	-2.45654297	-7.03125000	-9.40429688	+20.01708984	+2308	+9.51416016	-3.45849609	-3.48925781	+20.08300781	+4.94384766	-39.02343750	+1552
+1457970854.77169990	+11.78173828	-1.62158203	-3.26513672	+30.14648438	+15.64453125	-54.53613281	+2172	+11.75537109	-0.41748047	-2.52685547	-7.03125000	-9.42626953	+19.55566406	+2300	+9.48339844	-3.54199219	-3.52880859	+20.28076172	+4.98779297	-39.48486328	+1548
+1457970854.77589990	+11.73779297	-1.67871094	-3.31347656	+30.52001953	+15.51269531	-54.86572266	+2168	+11.71142578	-0.49218750	-2.59277344	-7.09716797	-9.47021484	+19.05029297	+2288	+9.44824219	-3.62988281	-3.57275391	+20.39062500	+5.11962891	-39.94628906	+1556
+1457970854.78000000	+11.69384766	-1.75341797	-3.36621094	+30.80566406	+15.38085938	-55.19531250	+2168	+11.66748047	-0.57568359	-2.65869141	-7.20703125	-9.49218750	+18.56689453	+2276	+9.40869141	-3.71777344	-3.62109375	+20.56640625	+5.25146484	-40.36376953	+1560
+1457970854.78839990	+11.60595703	-1.89404297	-3.45410156	+31.44287109	+15.11718750	-55.92041016	+2156	+11.58398438	-0.73828125	-2.78613281	-7.44873047	-9.60205078	+17.62207031	+2260	+9.33837891	-3.90234375	-3.69140625	+20.85205078	+5.47119141	-41.30859375	+1568
+1457970854.79250000	+11.56201172	-1.97314453	-3.50244141	+31.75048828	+15.05126953	-56.22802734	+2152	+11.54003906	-0.82617188	-2.84765625	-7.64648438	-9.58007813	+17.13867188	+2252	+9.30322266	-3.99462891	-3.73974609	+21.00585938	+5.64697266	-41.72607422	+1572
+1457970854.79670000	+11.52246094	-2.05224609	-3.54199219	+32.05810547	+14.94140625	-56.60156250	+2144	+11.50048828	-0.91406250	-2.90478516	-7.84423828	-9.66796875	+16.67724609	+2244	+9.26806641	-4.09130859	-3.76611328	+21.18164063	+5.71289063	-42.20947266	+1576
+1457970854.80090000	+11.47412109	-2.12695313	-3.58593750	+32.43164063	+14.91943359	-56.84326172	+2140	+11.45654297	-1.00634766	-2.96630859	-8.04199219	-9.64599609	+16.19384766	+2240	+9.22851563	-4.18798828	-3.80566406	+21.26953125	+5.95458984	-42.60498047	+1584
+1457970854.80500010	+11.42578125	-2.20605469	-3.63427734	+32.76123047	+14.91943359	-57.06298828	+2136	+11.41699219	-1.10302734	-3.02343750	-8.32763672	-9.62402344	+15.73242188	+2240	+9.18896484	-4.28466797	-3.84960938	+21.44531250	+6.17431641	-42.95654297	+1592
+1457970854.80920000	+11.38623047	-2.28515625	-3.66943359	+33.09082031	+14.83154297	-57.39257813	+2132	+11.37744141	-1.19970703	-3.07617188	-8.59130859	-9.68994141	+15.29296875	+2232	+9.15380859	-4.37695313	-3.86718750	+21.59912109	+6.28417969	-43.41796875	+1596
+1457970854.81329990	+11.33789063	-2.36425781	-3.70898438	+33.44238281	+14.83154297	-57.61230469	+2128	+11.33789063	-1.29199219	-3.12890625	-8.81103516	-9.68994141	+14.83154297	+2228	+9.10986328	-4.48242188	-3.90234375	+21.66503906	+6.52587891	-43.76953125	+1608
+1457970854.81750010	+11.29394531	-2.44775391	-3.75292969	+33.75000000	+14.83154297	-57.78808594	+2128	+11.29394531	-1.39746094	-3.18164063	-9.11865234	-9.66796875	+14.39208984	+2228	+9.07031250	-4.57470703	-3.93750000	+21.81884766	+6.76757813	-44.05517578	+1616
+1457970854.82579990	+11.20605469	-2.61474609	-3.81445313	+34.43115234	+14.76562500	-58.27148438	+2124	+11.21923828	-1.59960938	-3.27392578	-9.60205078	-9.75585938	+13.51318359	+2216	+8.99560547	-4.77685547	-3.97265625	+22.03857422	+7.11914063	-44.75830078	+1628
+1457970854.82999990	+11.16210938	-2.69824219	-3.85400391	+34.76074219	+14.76562500	-58.40332031	+2128	+11.17529297	-1.70507813	-3.32226563	-9.88769531	-9.75585938	+13.09570313	+2216	+8.96044922	-4.86914063	-4.00341797	+22.21435547	+7.31689453	-44.97802734	+1636
+1457970854.83419990	+11.12255859	-2.78613281	-3.87597656	+35.06835938	+14.67773438	-58.62304688	+2124	+11.13574219	-1.81494141	-3.35742188	-10.15136719	-9.84375000	+12.67822266	+2212	+8.92529297	-4.97021484	-4.01220703	+22.34619141	+7.42675781	-45.30761719	+1640
+1457970854.83830000	+11.07421875	-2.86962891	-3.90673828	+35.41992188	+14.65576172	-58.79882813	+2120	+11.09619141	-1.91162109	-3.39697266	-10.28320313	-9.90966797	+12.28271484	+2204	+8.89013672	-5.07128906	-4.02539063	+22.43408203	+7.62451172	-45.54931641	+1648
+1457970854.84250000	+11.03027344	-2.95751953	-3.93750000	+35.74951172	+14.61181641	-58.95263672	+2120	+11.05224609	-2.02148438	-3.43212891	-10.50292969	-9.97558594	+11.88720703	+2200	+8.85498047	-5.16796875	-4.04736328	+22.63183594	+7.77832031	-45.74707031	+1652
+1457970854.85080000	+10.94677734	-3.12890625	-3.96826172	+36.36474609	+14.41406250	-59.39208984	+2104	+10.96875000	-2.22363281	-3.48925781	-10.70068359	-10.23925781	+11.14013672	+2180	+8.78466797	-5.36572266	-4.05615234	+22.89550781	+7.93212891	-46.27441406	+1660
+1457970854.85500000	+10.90722656	-3.21679688	-3.98583984	+36.67236328	+14.30419922	-59.56787109	+2100	+10.92919922	-2.32910156	-3.51562500	-10.81054688	-10.39306641	+10.76660156	+2176	+8.75390625	-5.46240234	-4.06494141	+23.07128906	+8.02001953	-46.47216797	+1660
+1457970854.85920000	+10.86767578	-3.30468750	-3.99023438	+36.97998047	+14.17236328	-59.83154297	+2088	+10.88525391	-2.43457031	-3.53759766	-10.85449219	-10.56884766	+10.37109375	+2164	+8.72753906	-5.55908203	-4.06054688	+23.26904297	+8.02001953	-46.73583984	+1664
+1457970854.86330010	+10.82373047	-3.39257813	-4.00341797	+37.26562500	+14.08447266	-60.07324219	+2080	+10.84130859	-2.52685547	-3.55517578	-10.74462891	-10.76660156	+10.01953125	+2152	+8.69238281	-5.66455078	-4.06054688	+23.37890625	+8.08593750	-46.99951172	+1668
+1457970854.86750010	+10.77978516	-3.48046875	-4.01220703	+37.55126953	+13.97460938	-60.27099609	+2072	+10.79736328	-2.62792969	-3.57275391	-10.72265625	-10.96435547	+9.66796875	+2140	+8.66162109	-5.76123047	-4.06494141	+23.59863281	+8.08593750	-47.21923828	+1668
+1457970854.87170000	+10.74023438	-3.56835938	-4.01220703	+37.83691406	+13.82080078	-60.55664063	+2056	+10.74902344	-2.72900391	-3.58154297	-10.61279297	-11.18408203	+9.27246094	+2128	+8.63085938	-5.85791016	-4.05615234	+23.81835938	+8.04199219	-47.48291016	+1672
+1457970854.87579990	+10.69628906	-3.65625000	-4.01220703	+38.10058594	+13.68896484	-60.84228516	+2044	+10.70507813	-2.81689453	-3.59033203	-10.37109375	-11.42578125	+8.94287109	+2112	+8.59570313	-5.95898438	-4.05175781	+23.97216797	+8.04199219	-47.76855469	+1676
+1457970854.88420010	+10.61279297	-3.82763672	-4.00341797	+38.64990234	+13.40332031	-61.45751953	+2024	+10.61279297	-3.00585938	-3.59472656	-9.93164063	-11.95312500	+8.19580078	+2084	+8.53417969	-6.15234375	-4.03417969	+24.43359375	+7.93212891	-48.29589844	+1684
+1457970854.88829990	+10.56884766	-3.91552734	-3.99902344	+38.84765625	+13.29345703	-61.76513672	+2012	+10.56445313	-3.08935547	-3.59472656	-9.58007813	-12.19482422	+7.86621094	+2068	+8.49902344	-6.25781250	-4.02539063	+24.58740234	+7.91015625	-48.60351563	+1688
+1457970854.89249990	+10.52490234	-3.99902344	-3.99462891	+39.11132813	+13.18359375	-62.05078125	+2000	+10.52050781	-3.18164063	-3.59472656	-9.25048828	-12.43652344	+7.53662109	+2056	+8.46826172	-6.35449219	-4.01660156	+24.82910156	+7.86621094	-48.84521484	+1692
+1457970854.89660000	+10.48535156	-4.08251953	-3.97705078	+39.37500000	+13.02978516	-62.40234375	+1996	+10.47656250	-3.26513672	-3.58593750	-8.87695313	-12.72216797	+7.14111328	+2044	+8.43310547	-6.45117188	-3.99902344	+25.07080078	+7.80029297	-49.13085938	+1696
+1457970854.90080000	+10.43701172	-4.16601563	-3.96386719	+39.57275391	+12.94189453	-62.70996094	+1988	+10.42382813	-3.34423828	-3.57714844	-8.43750000	-12.94189453	+6.81152344	+2028	+8.39794922	-6.55224609	-3.99023438	+25.22460938	+7.80029297	-49.39453125	+1704
+1457970854.90500000	+10.39746094	-4.24511719	-3.95068359	+39.81445313	+12.83203125	-62.99560547	+1980	+10.37988281	-3.42773438	-3.57275391	-8.02001953	-13.13964844	+6.50390625	+2016	+8.36279297	-6.64453125	-3.97705078	+25.48828125	+7.75634766	-49.61425781	+1704
+1457970854.90910010	+10.35351563	-4.32861328	-3.92871094	+40.03417969	+12.65625000	-63.36914063	+1980	+10.33593750	-3.51123047	-3.55078125	-7.58056641	-13.44726563	+6.15234375	+2008	+8.32763672	-6.74121094	-3.95507813	+25.70800781	+7.69042969	-49.87792969	+1716
+1457970854.91750000	+10.27001953	-4.48681641	-3.88916016	+40.45166016	+12.43652344	-63.96240234	+1976	+10.23925781	-3.66503906	-3.52441406	-6.65771484	-13.82080078	+5.62500000	+1992	+8.25292969	-6.93457031	-3.92871094	+26.12548828	+7.62451172	-50.25146484	+1728
+1457970854.92160010	+10.23046875	-4.56591797	-3.85839844	+40.64941406	+12.26074219	-64.33593750	+1980	+10.19531250	-3.74414063	-3.49804688	-6.19628906	-14.10644531	+5.33935547	+1988	+8.21337891	-7.02685547	-3.90234375	+26.34521484	+7.55859375	-50.47119141	+1740
+1457970854.92580010	+10.18652344	-4.64501953	-3.83203125	+40.80322266	+12.15087891	-64.62158203	+1984	+10.14697266	-3.81884766	-3.48046875	-5.71289063	-14.26025391	+5.11962891	+1988	+8.17822266	-7.12792969	-3.88037109	+26.52099609	+7.49267578	-50.64697266	+1748
+1457970854.93000010	+10.14697266	-4.71972656	-3.80566406	+41.02294922	+11.99707031	-64.90722656	+1984	+10.10302734	-3.89355469	-3.46289063	-5.25146484	-14.41406250	+4.92187500	+1984	+8.14306641	-7.21582031	-3.85839844	+26.76269531	+7.44873047	-50.75683594	+1756
+1457970854.93409990	+10.10742188	-4.79443359	-3.77050781	+41.22070313	+11.82128906	-65.23681641	+1988	+10.05908203	-3.96826172	-3.42773438	-4.81201172	-14.67773438	+4.70214844	+1984	+8.10791016	-7.30371094	-3.83203125	+26.98242188	+7.36083984	-50.91064453	+1768
+1457970854.93829990	+10.06787109	-4.87353516	-3.73974609	+41.37451172	+11.68945313	-65.52246094	+1996	+10.01074219	-4.03857422	-3.40576172	-4.37255859	-14.80957031	+4.54833984	+1984	+8.07275391	-7.39599609	-3.80566406	+27.15820313	+7.27294922	-51.02050781	+1780
+1457970854.94660000	+9.99316406	-5.01855469	-3.66943359	+41.77001953	+11.31591797	-66.13769531	+2008	+9.92724609	-4.18359375	-3.34423828	-3.51562500	-15.20507813	+4.28466797	+1988	+8.00683594	-7.56298828	-3.74414063	+27.66357422	+7.03125000	-51.24023438	+1796
+1457970854.95079990	+9.95361328	-5.08886719	-3.62988281	+41.92382813	+11.14013672	-66.40136719	+2012	+9.87890625	-4.25390625	-3.31347656	-3.14208984	-15.35888672	+4.19677734	+1988	+7.97607422	-7.65087891	-3.70898438	+27.86132813	+6.87744141	-51.35009766	+1808
+1457970854.95499990	+9.91845703	-5.15917969	-3.59912109	+42.14355469	+10.96435547	-66.64306641	+2016	+9.83496094	-4.32421875	-3.28271484	-2.74658203	-15.51269531	+4.13085938	+1992	+7.94970703	-7.72998047	-3.67822266	+28.14697266	+6.74560547	-51.43798828	+1812
+1457970854.95910000	+9.88330078	-5.22509766	-3.55078125	+42.34130859	+10.74462891	-66.95068359	+2024	+9.79101563	-4.39013672	-3.24316406	-2.37304688	-15.75439453	+4.04296875	+1996	+7.92333984	-7.81347656	-3.63867188	+28.38867188	+6.54785156	-51.54785156	+1820
+1457970854.96330000	+9.84375000	-5.29541016	-3.51123047	+42.51708984	+10.56884766	-67.19238281	+2028	+9.74707031	-4.46044922	-3.20800781	-2.04345703	-15.90820313	+3.99902344	+2000	+7.89697266	-7.89257813	-3.59912109	+28.60839844	+6.37207031	-51.63574219	+1828
+1457970854.96740010	+9.80859375	-5.36132813	-3.47607422	+42.73681641	+10.39306641	-67.39013672	+2032	+9.70312500	-4.52197266	-3.17724609	-1.69189453	-16.04003906	+3.97705078	+2000	+7.87500000	-7.96728516	-3.55957031	+28.91601563	+6.19628906	-51.72363281	+1832
+1457970854.97160010	+9.77343750	-5.42285156	-3.42773438	+42.95654297	+10.17333984	-67.65380859	+2036	+9.66357422	-4.58789063	-3.12890625	-1.36230469	-16.28173828	+3.93310547	+2004	+7.84863281	-8.04199219	-3.51562500	+29.20166016	+5.97656250	-51.83349609	+1836
+1457970854.97989990	+9.70312500	-5.55029297	-3.34423828	+43.41796875	+9.79980469	-68.02734375	+2040	+9.57568359	-4.71093750	-3.05419922	-0.79101563	-16.58935547	+3.91113281	+2004	+7.80908203	-8.18701172	-3.42333984	+29.77294922	+5.55908203	-52.03125000	+1840
+1457970854.98410010	+9.66796875	-5.60742188	-3.29150391	+43.63769531	+9.58007813	-68.29101563	+2044	+9.53613281	-4.76806641	-3.00146484	-0.48339844	-16.83105469	+3.88916016	+2008	+7.78710938	-8.25292969	-3.37500000	+30.05859375	+5.31738281	-52.14111328	+1844
+1457970854.98830010	+9.63281250	-5.66894531	-3.24316406	+43.85742188	+9.36035156	-68.42285156	+2048	+9.49218750	-4.83398438	-2.95751953	-0.26367188	-17.00683594	+3.86718750	+2008	+7.76953125	-8.32763672	-3.32666016	+30.34423828	+5.09765625	-52.25097656	+1844
+1457970854.99239990	+9.59765625	-5.72167969	-3.19921875	+44.14306641	+9.18457031	-68.55468750	+2044	+9.45703125	-4.88671875	-2.91796875	+0.02197266	-17.13867188	+3.86718750	+2004	+7.74755859	-8.39355469	-3.27832031	+30.62988281	+4.92187500	-52.33886719	+1840
+1457970854.99659990	+9.56689453	-5.77441406	-3.14208984	+44.40673828	+8.96484375	-68.75244141	+2048	+9.41748047	-4.93945313	-2.86523438	+0.30761719	-17.35839844	+3.84521484	+2004	+7.72558594	-8.45947266	-3.22998047	+30.91552734	+4.70214844	-52.40478516	+1840
+1457970855.00079990	+9.53173828	-5.83154297	-3.09375000	+44.60449219	+8.76708984	-68.86230469	+2048	+9.37792969	-4.99658203	-2.81689453	+0.48339844	-17.51220703	+3.84521484	+2008	+7.70800781	-8.52539063	-3.17724609	+31.15722656	+4.48242188	-52.47070313	+1836
+1457970855.00490000	+9.50097656	-5.87988281	-3.04541016	+44.89013672	+8.59130859	-68.90625000	+2048	+9.34277344	-5.04492188	-2.77294922	+0.74707031	-17.64404297	+3.86718750	+2000	+7.69042969	-8.58691406	-3.13330078	+31.44287109	+4.30664063	-52.51464844	+1832
+1457970855.01329990	+9.43505859	-5.97656250	-2.93115234	+45.35156250	+8.17382813	-69.16992188	+2048	+9.27246094	-5.14599609	-2.65869141	+1.16455078	-18.01757813	+3.84521484	+2000	+7.65087891	-8.70996094	-3.03222656	+31.94824219	+3.88916016	-52.60253906	+1824
+1457970855.01740000	+9.40869141	-6.02050781	-2.88281250	+45.63720703	+7.97607422	-69.19189453	+2044	+9.24169922	-5.18554688	-2.61474609	+1.40625000	-18.12744141	+3.86718750	+1996	+7.62890625	-8.76708984	-2.98388672	+32.16796875	+3.71337891	-52.62451172	+1820
+1457970855.02160000	+9.38232422	-6.06005859	-2.81689453	+45.90087891	+7.75634766	-69.34570313	+2048	+9.21533203	-5.22949219	-2.54882813	+1.66992188	-18.36914063	+3.84521484	+1996	+7.60253906	-8.82861328	-2.93115234	+32.34375000	+3.53759766	-52.62451172	+1816
+1457970855.02580000	+9.35156250	-6.10839844	-2.75976563	+46.05468750	+7.53662109	-69.38964844	+2048	+9.18457031	-5.27783203	-2.49609375	+1.77978516	-18.50097656	+3.86718750	+1996	+7.58056641	-8.89013672	-2.87841797	+32.54150391	+3.33984375	-52.64648438	+1812
+1457970855.02990010	+9.32519531	-6.14355469	-2.70703125	+46.34033203	+7.36083984	-69.41162109	+2048	+9.15820313	-5.31298828	-2.44335938	+2.02148438	-18.58886719	+3.93310547	+1992	+7.55859375	-8.94287109	-2.83007813	+32.71728516	+3.18603516	-52.60253906	+1808
+1457970855.03830000	+9.27246094	-6.22265625	-2.57958984	+46.73583984	+6.92138672	-69.52148438	+2052	+9.10107422	-5.39648438	-2.32031250	+2.35107422	-18.94042969	+3.97705078	+1992	+7.51464844	-9.05273438	-2.72900391	+33.02490234	+2.83447266	-52.49267578	+1800
+1457970855.04239990	+9.25048828	-6.25341797	-2.52246094	+46.97753906	+6.72363281	-69.49951172	+2048	+9.07910156	-5.42724609	-2.26757813	+2.57080078	-19.02832031	+4.04296875	+1988	+7.49267578	-9.10107422	-2.68066406	+33.17871094	+2.65869141	-52.40478516	+1792
+1457970855.04660010	+9.23291016	-6.28857422	-2.45654297	+47.21923828	+6.48193359	-69.58740234	+2052	+9.06152344	-5.46240234	-2.20166016	+2.79052734	-19.20410156	+4.06494141	+1984	+7.47070313	-9.14941406	-2.63232422	+33.31054688	+2.48291016	-52.33886719	+1792
+1457970855.05069990	+9.20654297	-6.32373047	-2.39501953	+47.37304688	+6.28417969	-69.58740234	+2052	+9.03515625	-5.50195313	-2.14013672	+2.87841797	-19.33593750	+4.15283203	+1984	+7.45312500	-9.19775391	-2.57958984	+33.44238281	+2.30712891	-52.29492188	+1788
+1457970855.05489990	+9.18896484	-6.35009766	-2.33789063	+47.61474609	+6.08642578	-69.56542969	+2052	+9.01757813	-5.53271484	-2.08740234	+3.07617188	-19.37988281	+4.24072266	+1980	+7.43115234	-9.24609375	-2.52685547	+33.57421875	+2.15332031	-52.18505859	+1784
+1457970855.05909990	+9.17138672	-6.38085938	-2.27636719	+47.85644531	+5.86669922	-69.60937500	+2052	+9.00000000	-5.55908203	-2.02148438	+3.27392578	-19.53369141	+4.30664063	+1980	+7.40917969	-9.29003906	-2.47412109	+33.68408203	+1.99951172	-52.09716797	+1780
+1457970855.06740000	+9.13623047	-6.43798828	-2.16210938	+48.22998047	+5.47119141	-69.49951172	+2056	+8.96044922	-5.62060547	-1.90722656	+3.55957031	-19.64355469	+4.54833984	+1976	+7.38281250	-9.36914063	-2.36865234	+33.96972656	+1.66992188	-51.89941406	+1772
+1457970855.07160000	+9.12304688	-6.45996094	-2.10058594	+48.47167969	+5.27343750	-69.47753906	+2056	+8.94287109	-5.64697266	-1.84570313	+3.73535156	-19.75341797	+4.65820313	+1976	+7.36962891	-9.40869141	-2.31591797	+34.12353516	+1.49414063	-51.78955078	+1768
+1457970855.07570000	+9.10546875	-6.49072266	-2.04345703	+48.62548828	+5.07568359	-69.43359375	+2056	+8.92529297	-5.67773438	-1.78857422	+3.82324219	-19.79736328	+4.79003906	+1972	+7.36083984	-9.44384766	-2.25878906	+34.27734375	+1.34033203	-51.70166016	+1764
+1457970855.07990000	+9.09228516	-6.50830078	-1.98632813	+48.84521484	+4.89990234	-69.34570313	+2052	+8.90771484	-5.69531250	-1.73583984	+3.99902344	-19.79736328	+4.94384766	+1968	+7.34765625	-9.47460938	-2.20166016	+34.45312500	+1.18652344	-51.61376953	+1756
+1457970855.08410000	+9.07910156	-6.52587891	-1.92480469	+49.08691406	+4.70214844	-69.30175781	+2052	+8.89453125	-5.71728516	-1.67871094	+4.15283203	-19.86328125	+5.07568359	+1964	+7.33886719	-9.50537109	-2.14453125	+34.60693359	+1.01074219	-51.54785156	+1752
+1457970855.08820010	+9.06591797	-6.55224609	-1.87207031	+49.26269531	+4.52636719	-69.23583984	+2052	+8.88134766	-5.74365234	-1.62158203	+4.24072266	-19.88525391	+5.22949219	+1964	+7.33886719	-9.53613281	-2.08740234	+34.78271484	+0.85693359	-51.48193359	+1748
+1457970855.09660010	+9.04394531	-6.58740234	-1.76220703	+49.70214844	+4.15283203	-69.03808594	+2040	+8.85498047	-5.77880859	-1.51611328	+4.54833984	-19.90722656	+5.55908203	+1948	+7.33007813	-9.58886719	-1.96875000	+35.11230469	+0.54931641	-51.32812500	+1732
+1457970855.10069990	+9.03515625	-6.60498047	-1.70947266	+49.85595703	+3.97705078	-68.95019531	+2036	+8.84179688	-5.80078125	-1.45898438	+4.63623047	-19.90722656	+5.73486328	+1944	+7.33007813	-9.61523438	-1.91162109	+35.31005859	+0.39550781	-51.26220703	+1724
+1457970855.10489990	+9.02197266	-6.61816406	-1.65673828	+50.05371094	+3.80126953	-68.84033203	+2032	+8.82861328	-5.81396484	-1.40625000	+4.79003906	-19.90722656	+5.88867188	+1936	+7.33007813	-9.63281250	-1.85009766	+35.48583984	+0.24169922	-51.21826172	+1716
+1457970855.10910010	+9.01318359	-6.63134766	-1.60400391	+50.27343750	+3.60351563	-68.75244141	+2024	+8.81982422	-5.82714844	-1.35351563	+4.92187500	-19.92919922	+6.08642578	+1928	+7.32568359	-9.65478516	-1.79296875	+35.66162109	+0.08789063	-51.13037109	+1708
+1457970855.11319990	+9.00439453	-6.64453125	-1.54687500	+50.42724609	+3.42773438	-68.66455078	+2016	+8.81103516	-5.84472656	-1.30078125	+5.03173828	-19.95117188	+6.24023438	+1920	+7.32568359	-9.67236328	-1.73583984	+35.83740234	-0.06591797	-51.08642578	+1696
+1457970855.11739990	+8.99560547	-6.65771484	-1.49414063	+50.62500000	+3.27392578	-68.57666016	+2008	+8.79785156	-5.85351563	-1.24804688	+5.16357422	-19.97314453	+6.37207031	+1912	+7.32568359	-9.68994141	-1.67431641	+35.99121094	-0.19775391	-51.04248047	+1688
+1457970855.12570000	+8.98242188	-6.67529297	-1.39306641	+50.99853516	+2.92236328	-68.37890625	+1988	+8.78466797	-5.87548828	-1.14697266	+5.42724609	-19.99511719	+6.67968750	+1892	+7.32128906	-9.72509766	-1.56445313	+36.25488281	-0.46142578	-50.91064453	+1668
+1457970855.12990000	+8.97363281	-6.67968750	-1.34472656	+51.17431641	+2.76855469	-68.29101563	+1980	+8.77587891	-5.87988281	-1.09863281	+5.55908203	-20.01708984	+6.81152344	+1884	+7.31689453	-9.74267578	-1.50732422	+36.36474609	-0.59326172	-50.86669922	+1656
+1457970855.13400010	+8.96923828	-6.68408203	-1.29638672	+51.37207031	+2.61474609	-68.15917969	+1972	+8.77148438	-5.88867188	-1.05029297	+5.71289063	-19.99511719	+6.98730469	+1872	+7.30810547	-9.76025391	-1.45898438	+36.47460938	-0.70312500	-50.73486328	+1644
+1457970855.13820000	+8.96044922	-6.69287109	-1.24804688	+51.52587891	+2.48291016	-68.07128906	+1968	+8.76269531	-5.89746094	-1.00195313	+5.82275391	-19.99511719	+7.09716797	+1864	+7.30371094	-9.77343750	-1.41064453	+36.58447266	-0.81298828	-50.64697266	+1632
+1457970855.14240000	+8.95166016	-6.69287109	-1.19970703	+51.70166016	+2.32910156	-67.96142578	+1968	+8.75390625	-5.89746094	-0.95361328	+5.95458984	-19.99511719	+7.20703125	+1852	+7.29492188	-9.78662109	-1.36230469	+36.65039063	-0.90087891	-50.58105469	+1624
+1457970855.14650010	+8.94287109	-6.69726563	-1.15576172	+51.89941406	+2.21923828	-67.82958984	+1968	+8.74951172	-5.90185547	-0.90966797	+6.10839844	-19.97314453	+7.36083984	+1840	+7.28613281	-9.79980469	-1.31835938	+36.73828125	-1.01074219	-50.44921875	+1612
+1457970855.15490010	+8.92968750	-6.69726563	-1.06787109	+52.22900391	+2.02148438	-67.60986328	+1972	+8.74072266	-5.90625000	-0.81738281	+6.37207031	-19.90722656	+7.55859375	+1820	+7.25976563	-9.83056641	-1.23046875	+36.82617188	-1.14257813	-50.25146484	+1600
+1457970855.15899990	+8.92089844	-6.69726563	-1.02832031	+52.40478516	+1.93359375	-67.45605469	+1976	+8.73632813	-5.91064453	-0.77783203	+6.50390625	-19.84130859	+7.69042969	+1812	+7.24658203	-9.84375000	-1.19531250	+36.84814453	-1.18652344	-50.09765625	+1592
+1457970855.16319990	+8.91650391	-6.70166016	-0.98876953	+52.55859375	+1.86767578	-67.32421875	+1980	+8.72753906	-5.91064453	-0.73828125	+6.61376953	-19.77539063	+7.80029297	+1804	+7.23339844	-9.85693359	-1.15576172	+36.89208984	-1.23046875	-49.94384766	+1584
+1457970855.16739990	+8.90771484	-6.69726563	-0.94921875	+52.71240234	+1.77978516	-67.19238281	+1988	+8.72314453	-5.91064453	-0.69873047	+6.74560547	-19.70947266	+7.91015625	+1800	+7.22021484	-9.86572266	-1.11621094	+36.93603516	-1.27441406	-49.85595703	+1580
+1457970855.17150000	+8.89892578	-6.69287109	-0.91845703	+52.88818359	+1.71386719	-66.99462891	+1992	+8.71875000	-5.91064453	-0.66796875	+6.85546875	-19.59960938	+8.08593750	+1792	+7.20703125	-9.87890625	-1.08984375	+36.95800781	-1.31835938	-49.68017578	+1572
+1457970855.17569990	+8.89013672	-6.69287109	-0.88330078	+53.04199219	+1.69189453	-66.88476563	+2000	+8.71435547	-5.91503906	-0.63281250	+6.96533203	-19.51171875	+8.17382813	+1792	+7.19384766	-9.88769531	-1.05908203	+37.00195313	-1.34033203	-49.54833984	+1568
+1457970855.18400000	+8.87695313	-6.68847656	-0.82617188	+53.34960938	+1.60400391	-66.59912109	+2020	+8.70117188	-5.91064453	-0.57128906	+7.18505859	-19.31396484	+8.43750000	+1788	+7.16308594	-9.90527344	-0.99755859	+37.04589844	-1.38427734	-49.30664063	+1560
+1457970855.18820000	+8.87255859	-6.68847656	-0.79541016	+53.45947266	+1.58203125	-66.48925781	+2032	+8.69677734	-5.91503906	-0.54492188	+7.27294922	-19.20410156	+8.54736328	+1784	+7.15429688	-9.91406250	-0.96679688	+37.08984375	-1.36230469	-49.21875000	+1556
+1457970855.19240000	+8.86816406	-6.68847656	-0.76464844	+53.59130859	+1.56005859	-66.42333984	+2044	+8.69238281	-5.91064453	-0.51416016	+7.36083984	-19.16015625	+8.63525391	+1788	+7.14990234	-9.91845703	-0.93164063	+37.15576172	-1.38427734	-49.19677734	+1556
+1457970855.19650010	+8.85937500	-6.68408203	-0.75146484	+53.72314453	+1.53808594	-66.22558594	+2052	+8.68798828	-5.91064453	-0.49658203	+7.42675781	-19.00634766	+8.83300781	+1784	+7.14111328	-9.92285156	-0.90966797	+37.19970703	-1.40625000	-49.08691406	+1552
+1457970855.20070000	+8.85498047	-6.68847656	-0.73388672	+53.81103516	+1.53808594	-66.13769531	+2064	+8.67919922	-5.91503906	-0.47900391	+7.49267578	-18.89648438	+8.89892578	+1784	+7.13232422	-9.93164063	-0.88769531	+37.24365234	-1.38427734	-48.99902344	+1552
+1457970855.20479990	+8.85058594	-6.68408203	-0.70751953	+53.92089844	+1.51611328	-66.11572266	+2076	+8.67480469	-5.91064453	-0.45263672	+7.58056641	-18.87451172	+8.96484375	+1788	+7.13232422	-9.93164063	-0.86132813	+37.30957031	-1.38427734	-49.02099609	+1548
+1457970855.20900010	+8.84619141	-6.68408203	-0.70312500	+54.03076172	+1.51611328	-65.96191406	+2084	+8.67041016	-5.91064453	-0.44384766	+7.62451172	-18.74267578	+9.14062500	+1784	+7.12792969	-9.93603516	-0.84375000	+37.37548828	-1.40625000	-48.95507813	+1548
+1457970855.21729990	+8.83740234	-6.68847656	-0.67236328	+54.14062500	+1.56005859	-65.93994141	+2112	+8.66162109	-5.91503906	-0.41748047	+7.71240234	-18.65478516	+9.25048828	+1788	+7.12792969	-9.94042969	-0.79541016	+37.52929688	-1.34033203	-49.02099609	+1548
+1457970855.22149990	+8.83740234	-6.68847656	-0.67236328	+54.20654297	+1.58203125	-65.80810547	+2120	+8.66162109	-5.91503906	-0.41748047	+7.73437500	-18.54492188	+9.40429688	+1788	+7.12792969	-9.94042969	-0.78662109	+37.57324219	-1.31835938	-48.99902344	+1544
+1457970855.22569990	+8.83300781	-6.69287109	-0.66796875	+54.20654297	+1.64794922	-65.80810547	+2128	+8.65722656	-5.91943359	-0.40869141	+7.75634766	-18.45703125	+9.42626953	+1788	+7.13232422	-9.94482422	-0.76904297	+37.63916016	-1.25244141	-49.02099609	+1544
+1457970855.22980000	+8.83300781	-6.69726563	-0.66357422	+54.22851563	+1.69189453	-65.83007813	+2140	+8.65283203	-5.91943359	-0.40429688	+7.77832031	-18.43505859	+9.44824219	+1788	+7.13671875	-9.94482422	-0.75146484	+37.70507813	-1.20849609	-49.10888672	+1544
+1457970855.23400000	+8.82861328	-6.69726563	-0.66796875	+54.27246094	+1.73583984	-65.74218750	+2152	+8.65283203	-5.92382813	-0.40869141	+7.77832031	-18.32519531	+9.55810547	+1788	+7.13671875	-9.94482422	-0.74707031	+37.74902344	-1.18652344	-49.08691406	+1544
+1457970855.23819990	+8.82861328	-6.70166016	-0.66796875	+54.27246094	+1.80175781	-65.74218750	+2160	+8.64843750	-5.92822266	-0.40869141	+7.77832031	-18.25927734	+9.58007813	+1784	+7.14111328	-9.94921875	-0.74267578	+37.79296875	-1.09863281	-49.10888672	+1544
+1457970855.24650000	+8.82421875	-6.70605469	-0.67675781	+54.27246094	+1.95556641	-65.74218750	+2176	+8.63964844	-5.92822266	-0.41308594	+7.77832031	-18.12744141	+9.62402344	+1784	+7.14111328	-9.94482422	-0.73388672	+37.85888672	-0.98876953	-49.19677734	+1540
+1457970855.25070000	+8.82421875	-6.71044922	-0.67675781	+54.27246094	+2.02148438	-65.74218750	+2184	+8.63964844	-5.93261719	-0.41748047	+7.77832031	-18.06152344	+9.64599609	+1784	+7.14550781	-9.94482422	-0.72949219	+37.90283203	-0.92285156	-49.24072266	+1540
+1457970855.25480010	+8.81982422	-6.71484375	-0.68115234	+54.27246094	+2.13134766	-65.74218750	+2192	+8.63525391	-5.93261719	-0.42187500	+7.77832031	-17.99560547	+9.64599609	+1780	+7.14111328	-9.94921875	-0.72509766	+37.88085938	-0.83496094	-49.26269531	+1540
+1457970855.25900010	+8.81542969	-6.71484375	-0.68554688	+54.25048828	+2.19726563	-65.74218750	+2200	+8.63525391	-5.93701172	-0.42626953	+7.75634766	-17.90771484	+9.64599609	+1780	+7.13671875	-9.94921875	-0.72949219	+37.88085938	-0.76904297	-49.26269531	+1536
+1457970855.26320000	+8.81542969	-6.71484375	-0.68994141	+54.27246094	+2.28515625	-65.69824219	+2204	+8.63085938	-5.93701172	-0.43066406	+7.75634766	-17.84179688	+9.66796875	+1776	+7.13671875	-9.94482422	-0.72949219	+37.88085938	-0.72509766	-49.24072266	+1536
+1457970855.26729990	+8.81103516	-6.71484375	-0.69873047	+54.27246094	+2.35107422	-65.65429688	+2208	+8.63085938	-5.93701172	-0.43505859	+7.75634766	-17.77587891	+9.68994141	+1776	+7.13232422	-9.94482422	-0.73388672	+37.85888672	-0.68115234	-49.19677734	+1536
+1457970855.27150010	+8.80664063	-6.71044922	-0.69873047	+54.27246094	+2.39501953	-65.65429688	+2212	+8.62646484	-5.93701172	-0.43505859	+7.75634766	-17.70996094	+9.66796875	+1772	+7.12792969	-9.94482422	-0.73828125	+37.83691406	-0.63720703	-49.15283203	+1532
+1457970855.27979990	+8.80224609	-6.70605469	-0.70312500	+54.29443359	+2.46093750	-65.56640625	+2216	+8.62207031	-5.93261719	-0.43945313	+7.75634766	-17.60009766	+9.71191406	+1768	+7.11474609	-9.94482422	-0.75146484	+37.81494141	-0.57128906	-49.06494141	+1532
+1457970855.28399990	+8.79785156	-6.70605469	-0.69873047	+54.29443359	+2.50488281	-65.52246094	+2220	+8.61767578	-5.93261719	-0.43945313	+7.75634766	-17.55615234	+9.73388672	+1764	+7.10595703	-9.94042969	-0.75146484	+37.79296875	-0.52734375	-48.99902344	+1532
+1457970855.28810000	+8.79345703	-6.70166016	-0.69873047	+54.31640625	+2.52685547	-65.47851563	+2220	+8.61767578	-5.92822266	-0.43945313	+7.75634766	-17.49023438	+9.75585938	+1760	+7.10156250	-9.94042969	-0.75585938	+37.77099609	-0.50537109	-48.95507813	+1528
+1457970855.29230000	+8.79345703	-6.69726563	-0.69873047	+54.31640625	+2.54882813	-65.39062500	+2220	+8.61328125	-5.92822266	-0.43945313	+7.75634766	-17.42431641	+9.79980469	+1760	+7.09277344	-9.94042969	-0.76025391	+37.72705078	-0.48339844	-48.88916016	+1528
+1457970855.29650000	+8.78906250	-6.69726563	-0.69873047	+54.33837891	+2.57080078	-65.32470703	+2220	+8.61328125	-5.92382813	-0.43505859	+7.75634766	-17.38037109	+9.82177734	+1756	+7.08398438	-9.94042969	-0.76464844	+37.68310547	-0.43945313	-48.80126953	+1528
+1457970855.30060010	+8.78466797	-6.69287109	-0.69433594	+54.33837891	+2.57080078	-65.23681641	+2220	+8.60888672	-5.92382813	-0.43066406	+7.73437500	-17.31445313	+9.86572266	+1756	+7.07519531	-9.94042969	-0.76904297	+37.66113281	-0.41748047	-48.69140625	+1528
+1457970855.30900000	+8.77587891	-6.68408203	-0.68994141	+54.36035156	+2.54882813	-65.03906250	+2220	+8.60449219	-5.91943359	-0.42626953	+7.69042969	-17.20458984	+9.97558594	+1752	+7.06201172	-9.93603516	-0.77783203	+37.57324219	-0.39550781	-48.49365234	+1524
+1457970855.31310010	+8.77148438	-6.67968750	-0.68554688	+54.36035156	+2.52685547	-64.92919922	+2224	+8.60449219	-5.91503906	-0.42187500	+7.66845703	-17.13867188	+10.06347656	+1752	+7.05322266	-9.93164063	-0.77783203	+37.55126953	-0.37353516	-48.36181641	+1520
+1457970855.31730010	+8.76708984	-6.67968750	-0.68554688	+54.33837891	+2.52685547	-64.84130859	+2224	+8.60009766	-5.91064453	-0.41748047	+7.64648438	-17.07275391	+10.12939453	+1748	+7.04443359	-9.93164063	-0.78222656	+37.50732422	-0.35156250	-48.25195313	+1520
+1457970855.32150010	+8.76708984	-6.67529297	-0.68115234	+54.33837891	+2.50488281	-64.73144531	+2224	+8.60009766	-5.91064453	-0.41308594	+7.60253906	-17.00683594	+10.19531250	+1748	+7.03564453	-9.92724609	-0.78222656	+37.46337891	-0.32958984	-48.16406250	+1516
+1457970855.32979990	+8.75830078	-6.67529297	-0.67675781	+54.29443359	+2.48291016	-64.53369141	+2224	+8.59570313	-5.90625000	-0.39990234	+7.51464844	-16.89697266	+10.37109375	+1748	+7.02246094	-9.92285156	-0.77783203	+37.41943359	-0.28564453	-47.96630859	+1512
+1457970855.33400010	+8.75830078	-6.67529297	-0.67236328	+54.27246094	+2.46093750	-64.40185547	+2224	+8.59130859	-5.90625000	-0.39550781	+7.44873047	-16.83105469	+10.45898438	+1744	+7.01806641	-9.91845703	-0.77343750	+37.39746094	-0.26367188	-47.87841797	+1512
+1457970855.33810000	+8.75390625	-6.67529297	-0.67236328	+54.25048828	+2.46093750	-64.29199219	+2224	+8.59130859	-5.90625000	-0.39550781	+7.40478516	-16.76513672	+10.52490234	+1744	+7.01367188	-9.91845703	-0.77343750	+37.37548828	-0.21972656	-47.81250000	+1508
+1457970855.34649990	+8.74951172	-6.67529297	-0.67236328	+54.20654297	+2.43896484	-64.11621094	+2224	+8.58691406	-5.90625000	-0.38671875	+7.29492188	-16.63330078	+10.67871094	+1740	+7.00927734	-9.90966797	-0.76025391	+37.39746094	-0.17578125	-47.72460938	+1508
+1457970855.35480000	+8.74511719	-6.67968750	-0.67236328	+54.14062500	+2.43896484	-63.94042969	+2228	+8.58251953	-5.90625000	-0.38671875	+7.18505859	-16.52343750	+10.83251953	+1740	+7.00488281	-9.90527344	-0.74707031	+37.41943359	-0.08789063	-47.68066406	+1508
+1457970855.35890010	+8.74072266	-6.68408203	-0.67236328	+54.11865234	+2.43896484	-63.83056641	+2228	+8.57812500	-5.91064453	-0.38232422	+7.11914063	-16.43554688	+10.89843750	+1736	+7.00488281	-9.90087891	-0.74267578	+37.41943359	-0.04394531	-47.65869141	+1508
+1457970855.36310010	+8.73632813	-6.68408203	-0.67236328	+54.09667969	+2.43896484	-63.72070313	+2228	+8.57812500	-5.91064453	-0.38232422	+7.05322266	-16.36962891	+10.96435547	+1736	+7.00048828	-9.90087891	-0.73828125	+37.41943359	+0.00000000	-47.63671875	+1508
+1457970855.36730000	+8.73632813	-6.68847656	-0.67675781	+54.07470703	+2.46093750	-63.58886719	+2232	+8.57373047	-5.91064453	-0.38232422	+7.00927734	-16.28173828	+11.05224609	+1732	+7.00048828	-9.89648438	-0.73388672	+37.41943359	+0.06591797	-47.59277344	+1512
+1457970855.37560010	+8.72753906	-6.69287109	-0.68115234	+54.05273438	+2.48291016	-63.34716797	+2232	+8.56933594	-5.91503906	-0.38232422	+6.89941406	-16.10595703	+11.18408203	+1728	+6.99609375	-9.89208984	-0.72949219	+37.41943359	+0.19775391	-47.48291016	+1512
+1457970855.37980010	+8.72314453	-6.69287109	-0.68115234	+54.05273438	+2.50488281	-63.21533203	+2236	+8.56494141	-5.91503906	-0.38671875	+6.83349609	-15.99609375	+11.27197266	+1724	+6.99169922	-9.88769531	-0.72949219	+37.41943359	+0.28564453	-47.41699219	+1512
+1457970855.38809990	+8.71435547	-6.69726563	-0.68554688	+54.03076172	+2.54882813	-62.92968750	+2236	+8.56054688	-5.91943359	-0.38671875	+6.72363281	-15.75439453	+11.40380859	+1720	+6.97851563	-9.88769531	-0.72949219	+37.37548828	+0.48339844	-47.24121094	+1516
+1457970855.39229990	+8.70996094	-6.70166016	-0.68994141	+54.03076172	+2.57080078	-62.75390625	+2236	+8.55615234	-5.91943359	-0.39111328	+6.67968750	-15.62255859	+11.46972656	+1720	+6.96972656	-9.88769531	-0.72949219	+37.33154297	+0.59326172	-47.15332031	+1520
+1457970855.39640000	+8.70556641	-6.70166016	-0.69433594	+54.03076172	+2.59277344	-62.60009766	+2236	+8.55175781	-5.92382813	-0.39111328	+6.61376953	-15.49072266	+11.53564453	+1716	+6.95654297	-9.88769531	-0.73388672	+37.28759766	+0.70312500	-46.99951172	+1520
+1457970855.40060000	+8.69677734	-6.70166016	-0.69873047	+54.05273438	+2.61474609	-62.42431641	+2232	+8.54736328	-5.92382813	-0.39550781	+6.56982422	-15.33691406	+11.62353516	+1716	+6.94335938	-9.88769531	-0.73828125	+37.24365234	+0.83496094	-46.84570313	+1524
+1457970855.40890000	+8.68798828	-6.70166016	-0.70751953	+54.07470703	+2.68066406	-62.09472656	+2228	+8.53857422	-5.92382813	-0.39990234	+6.50390625	-15.05126953	+11.75537109	+1712	+6.92138672	-9.88769531	-0.75585938	+37.15576172	+1.05468750	-46.49414063	+1532
+1457970855.41310000	+8.67919922	-6.70166016	-0.71191406	+54.09667969	+2.70263672	-61.91894531	+2228	+8.52978516	-5.92382813	-0.39990234	+6.45996094	-14.91943359	+11.79931641	+1708	+6.90380859	-9.88769531	-0.76464844	+37.08984375	+1.18652344	-46.31835938	+1532
+1457970855.41730000	+8.67480469	-6.70166016	-0.71191406	+54.11865234	+2.72460938	-61.78710938	+2224	+8.52539063	-5.92382813	-0.39990234	+6.43798828	-14.78759766	+11.84326172	+1704	+6.89062500	-9.88769531	-0.77343750	+37.04589844	+1.29638672	-46.16455078	+1536
+1457970855.42140010	+8.67041016	-6.69726563	-0.71630859	+54.16259766	+2.74658203	-61.65527344	+2220	+8.52099609	-5.92382813	-0.40429688	+6.41601563	-14.65576172	+11.88720703	+1704	+6.87744141	-9.89208984	-0.77783203	+37.00195313	+1.40625000	-46.01074219	+1536
+1457970855.42969990	+8.65722656	-6.69726563	-0.72070313	+54.20654297	+2.76855469	-61.43554688	+2208	+8.51220703	-5.92382813	-0.40429688	+6.39404297	-14.45800781	+11.95312500	+1696	+6.85546875	-9.89208984	-0.79541016	+36.93603516	+1.60400391	-45.74707031	+1536
+1457970855.43390010	+8.65722656	-6.69287109	-0.72070313	+54.25048828	+2.76855469	-61.32568359	+2204	+8.50781250	-5.92382813	-0.40429688	+6.39404297	-14.37011719	+11.97509766	+1692	+6.84667969	-9.89208984	-0.79980469	+36.91406250	+1.66992188	-45.63720703	+1536
+1457970855.43810010	+8.64843750	-6.69287109	-0.72509766	+54.27246094	+2.76855469	-61.23779297	+2196	+8.50341797	-5.92382813	-0.40429688	+6.37207031	-14.28222656	+11.99707031	+1692	+6.84228516	-9.89208984	-0.80419922	+36.89208984	+1.73583984	-45.52734375	+1532
+1457970855.44219990	+8.64843750	-6.68847656	-0.72509766	+54.29443359	+2.74658203	-61.17187500	+2192	+8.50341797	-5.91943359	-0.40429688	+6.37207031	-14.23828125	+12.01904297	+1688	+6.83349609	-9.89208984	-0.80859375	+36.89208984	+1.77978516	-45.46142578	+1528
+1457970855.44639990	+8.64843750	-6.68847656	-0.72509766	+54.33837891	+2.72460938	-61.12792969	+2184	+8.49902344	-5.91943359	-0.40429688	+6.37207031	-14.19433594	+12.01904297	+1684	+6.83349609	-9.89208984	-0.81298828	+36.89208984	+1.80175781	-45.41748047	+1524
+1457970855.45470000	+8.64404297	-6.68408203	-0.72070313	+54.38232422	+2.68066406	-61.06201172	+2176	+8.49902344	-5.91503906	-0.39990234	+6.37207031	-14.17236328	+12.04101563	+1680	+6.82910156	-9.88769531	-0.81298828	+36.93603516	+1.84570313	-45.39550781	+1516
+1457970855.45890000	+8.64843750	-6.68408203	-0.72070313	+54.40429688	+2.65869141	-61.04003906	+2172	+8.49902344	-5.91503906	-0.39990234	+6.39404297	-14.17236328	+12.04101563	+1676	+6.83349609	-9.88769531	-0.80859375	+36.93603516	+1.84570313	-45.39550781	+1516
+1457970855.46310000	+8.64843750	-6.68408203	-0.71630859	+54.40429688	+2.61474609	-61.04003906	+2168	+8.49462891	-5.91503906	-0.39990234	+6.37207031	-14.17236328	+12.04101563	+1676	+6.83349609	-9.88330078	-0.80859375	+36.95800781	+1.84570313	-45.41748047	+1512
+1457970855.46720000	+8.64843750	-6.67968750	-0.71630859	+54.42626953	+2.59277344	-61.01806641	+2164	+8.49902344	-5.91503906	-0.39550781	+6.37207031	-14.17236328	+12.06298828	+1672	+6.83789063	-9.88330078	-0.80419922	+36.97998047	+1.82373047	-45.43945313	+1508
+1457970855.47140000	+8.65283203	-6.67968750	-0.71630859	+54.42626953	+2.54882813	-61.01806641	+2160	+8.49902344	-5.91503906	-0.39550781	+6.37207031	-14.19433594	+12.06298828	+1672	+6.84228516	-9.87890625	-0.79980469	+37.00195313	+1.82373047	-45.46142578	+1508
+1457970855.47970010	+8.65283203	-6.67968750	-0.71191406	+54.44824219	+2.48291016	-61.01806641	+2156	+8.49902344	-5.91064453	-0.39550781	+6.37207031	-14.23828125	+12.08496094	+1668	+6.85107422	-9.87890625	-0.79541016	+37.04589844	+1.77978516	-45.52734375	+1508
+1457970855.48390010	+8.65722656	-6.67968750	-0.71191406	+54.44824219	+2.43896484	-61.01806641	+2152	+8.49902344	-5.91064453	-0.39111328	+6.37207031	-14.26025391	+12.08496094	+1664	+6.85546875	-9.87451172	-0.79101563	+37.06787109	+1.77978516	-45.54931641	+1508
+1457970855.48810010	+8.65722656	-6.67529297	-0.70751953	+54.44824219	+2.41699219	-61.01806641	+2152	+8.50341797	-5.91064453	-0.39111328	+6.37207031	-14.26025391	+12.08496094	+1664	+6.85546875	-9.87451172	-0.79101563	+37.06787109	+1.75781250	-45.57128906	+1504
+1457970855.49219990	+8.66162109	-6.67529297	-0.70751953	+54.44824219	+2.39501953	-61.01806641	+2152	+8.50341797	-5.91064453	-0.39111328	+6.37207031	-14.28222656	+12.08496094	+1664	+6.85986328	-9.87451172	-0.78662109	+37.08984375	+1.75781250	-45.59326172	+1504
+1457970855.49640010	+8.66162109	-6.67529297	-0.70751953	+54.44824219	+2.37304688	-61.01806641	+2148	+8.50341797	-5.91064453	-0.39111328	+6.37207031	-14.28222656	+12.10693359	+1660	+6.85986328	-9.87011719	-0.78662109	+37.08984375	+1.73583984	-45.61523438	+1504
+1457970855.50469990	+8.66601563	-6.67529297	-0.70312500	+54.47021484	+2.35107422	-60.99609375	+2148	+8.50341797	-5.91064453	-0.39111328	+6.37207031	-14.30419922	+12.10693359	+1656	+6.86425781	-9.87011719	-0.78222656	+37.11181641	+1.73583984	-45.65917969	+1504
+1457970855.50889990	+8.66601563	-6.67529297	-0.70312500	+54.47021484	+2.32910156	-60.97412109	+2144	+8.50781250	-5.91064453	-0.38671875	+6.37207031	-14.30419922	+12.10693359	+1656	+6.86865234	-9.87011719	-0.78222656	+37.11181641	+1.73583984	-45.65917969	+1500
+1457970855.51300000	+8.66601563	-6.67529297	-0.70312500	+54.49218750	+2.32910156	-60.97412109	+2144	+8.50781250	-5.91064453	-0.38671875	+6.37207031	-14.30419922	+12.10693359	+1656	+6.86865234	-9.87011719	-0.78222656	+37.11181641	+1.73583984	-45.68115234	+1500
+1457970855.51720000	+8.66601563	-6.67529297	-0.70751953	+54.49218750	+2.32910156	-60.95214844	+2144	+8.50781250	-5.90625000	-0.38671875	+6.37207031	-14.30419922	+12.12890625	+1652	+6.86865234	-9.87011719	-0.78222656	+37.13378906	+1.73583984	-45.68115234	+1500
+1457970855.52550010	+8.66601563	-6.67529297	-0.70751953	+54.53613281	+2.32910156	-60.88623047	+2140	+8.50781250	-5.90625000	-0.38671875	+6.39404297	-14.28222656	+12.12890625	+1652	+6.87304688	-9.86572266	-0.77783203	+37.13378906	+1.73583984	-45.68115234	+1500
+1457970855.52970000	+8.66601563	-6.67529297	-0.70751953	+54.58007813	+2.35107422	-60.82031250	+2140	+8.50781250	-5.90625000	-0.39111328	+6.39404297	-14.26025391	+12.12890625	+1652	+6.87304688	-9.86572266	-0.77783203	+37.13378906	+1.73583984	-45.68115234	+1500
+1457970855.53390000	+8.66601563	-6.67529297	-0.71191406	+54.60205078	+2.37304688	-60.77636719	+2140	+8.50781250	-5.90625000	-0.39111328	+6.39404297	-14.23828125	+12.12890625	+1648	+6.87304688	-9.86572266	-0.77783203	+37.15576172	+1.75781250	-45.68115234	+1500
+1457970855.53800010	+8.66162109	-6.67529297	-0.71630859	+54.66796875	+2.41699219	-60.66650391	+2140	+8.50341797	-5.90625000	-0.39111328	+6.41601563	-14.21630859	+12.15087891	+1648	+6.87304688	-9.86572266	-0.77783203	+37.15576172	+1.75781250	-45.68115234	+1496
+1457970855.54640010	+8.65283203	-6.67529297	-0.72509766	+54.82177734	+2.52685547	-60.46875000	+2136	+8.50341797	-5.90625000	-0.39111328	+6.45996094	-14.10644531	+12.17285156	+1648	+6.86865234	-9.87011719	-0.78222656	+37.15576172	+1.80175781	-45.65917969	+1496
+1457970855.55049990	+8.63964844	-6.67529297	-0.73388672	+54.97558594	+2.65869141	-60.22705078	+2136	+8.49462891	-5.90625000	-0.39550781	+6.52587891	-13.97460938	+12.17285156	+1648	+6.86865234	-9.87011719	-0.78222656	+37.15576172	+1.84570313	-45.63720703	+1496
+1457970855.55469990	+8.62646484	-6.67529297	-0.74267578	+55.10742188	+2.76855469	-60.00732422	+2136	+8.49023438	-5.90625000	-0.39990234	+6.56982422	-13.82080078	+12.19482422	+1648	+6.86425781	-9.87011719	-0.78222656	+37.17773438	+1.88964844	-45.61523438	+1496
+1457970855.56300000	+8.60449219	-6.67968750	-0.76464844	+55.39306641	+3.01025391	-59.52392578	+2132	+8.46826172	-5.91064453	-0.41748047	+6.76757813	-13.24951172	+12.26074219	+1652	+6.85107422	-9.87451172	-0.79541016	+37.22167969	+2.17529297	-45.43945313	+1500
+1457970855.57139990	+8.58251953	-6.68408203	-0.78222656	+55.59082031	+3.20800781	-59.10644531	+2120	+8.44189453	-5.91503906	-0.43505859	+6.96533203	-12.67822266	+12.32666016	+1652	+6.82470703	-9.88330078	-0.80859375	+37.33154297	+2.61474609	-45.17578125	+1504
+1457970855.57550000	+8.57373047	-6.68408203	-0.79101563	+55.67871094	+3.29589844	-58.88671875	+2116	+8.42431641	-5.91503906	-0.44824219	+7.05322266	-12.30468750	+12.39257813	+1656	+6.79833984	-9.88769531	-0.82177734	+37.46337891	+3.12011719	-44.84619141	+1512
+1457970855.58380010	+8.55615234	-6.68847656	-0.80859375	+55.83251953	+3.47167969	-58.53515625	+2104	+8.40673828	-5.91943359	-0.46582031	+7.16308594	-11.82128906	+12.45849609	+1652	+6.77636719	-9.89208984	-0.83496094	+37.66113281	+3.69140625	-44.53857422	+1508
+1457970855.58800010	+8.54736328	-6.69287109	-0.81738281	+55.89843750	+3.55957031	-58.33740234	+2096	+8.39794922	-5.92382813	-0.47021484	+7.18505859	-11.62353516	+12.48046875	+1648	+6.76757813	-9.89648438	-0.83496094	+37.77099609	+3.95507813	-44.42871094	+1504
+1457970855.59220000	+8.54296875	-6.69287109	-0.82617188	+55.96435547	+3.64746094	-58.16162109	+2088	+8.38916016	-5.92382813	-0.47900391	+7.20703125	-11.42578125	+12.50244141	+1644	+6.76318359	-9.89648438	-0.83496094	+37.85888672	+4.15283203	-44.31884766	+1500
+1457970855.60050010	+8.52539063	-6.69726563	-0.84375000	+56.07421875	+3.82324219	-57.78808594	+2072	+8.37158203	-5.93261719	-0.49218750	+7.25097656	-11.03027344	+12.56835938	+1632	+6.75878906	-9.89648438	-0.83496094	+38.01269531	+4.50439453	-44.16503906	+1492
+1457970855.60879990	+8.51220703	-6.70605469	-0.86132813	+56.18408203	+3.97705078	-57.41455078	+2056	+8.35839844	-5.93701172	-0.50537109	+7.29492188	-10.65673828	+12.63427734	+1624	+6.75439453	-9.89208984	-0.83056641	+38.21044922	+4.81201172	-43.98925781	+1484
+1457970855.61299990	+8.50341797	-6.70605469	-0.87011719	+56.22802734	+4.06494141	-57.26074219	+2048	+8.34960938	-5.93701172	-0.50976563	+7.31689453	-10.50292969	+12.65625000	+1616	+6.75439453	-9.89208984	-0.83056641	+38.27636719	+4.96582031	-43.92333984	+1480
+1457970855.61719990	+8.49902344	-6.71044922	-0.87890625	+56.27197266	+4.15283203	-57.08496094	+2040	+8.34082031	-5.94140625	-0.51855469	+7.33886719	-10.32714844	+12.67822266	+1608	+6.75000000	-9.89208984	-0.83056641	+38.34228516	+5.11962891	-43.85742188	+1476
+1457970855.62550000	+8.48144531	-6.71484375	-0.89208984	+56.38183594	+4.35058594	-56.77734375	+2020	+8.32763672	-5.94580078	-0.52734375	+7.40478516	-9.97558594	+12.72216797	+1596	+6.74121094	-9.89208984	-0.83056641	+38.47412109	+5.42724609	-43.68164063	+1468
+1457970855.62969990	+8.47705078	-6.71923828	-0.90087891	+56.44775391	+4.43847656	-56.62353516	+2012	+8.32324219	-5.94580078	-0.53613281	+7.42675781	-9.79980469	+12.74414063	+1588	+6.73681641	-9.89648438	-0.83056641	+38.54003906	+5.58105469	-43.59375000	+1468
+1457970855.63380000	+8.46826172	-6.71923828	-0.90527344	+56.49169922	+4.52636719	-56.44775391	+2000	+8.31445313	-5.95019531	-0.54052734	+7.44873047	-9.62402344	+12.76611328	+1580	+6.73242188	-9.89648438	-0.83496094	+38.60595703	+5.73486328	-43.48388672	+1464
+1457970855.64220000	+8.45068359	-6.72363281	-0.92285156	+56.62353516	+4.70214844	-56.14013672	+1980	+8.29687500	-5.95019531	-0.55371094	+7.53662109	-9.27246094	+12.81005859	+1568	+6.71484375	-9.90087891	-0.84814453	+38.67187500	+5.99853516	-43.24218750	+1464
+1457970855.64630010	+8.44189453	-6.72363281	-0.92724609	+56.68945313	+4.79003906	-55.98632813	+1972	+8.28808594	-5.95458984	-0.55810547	+7.55859375	-9.09667969	+12.83203125	+1560	+6.70166016	-9.90527344	-0.85693359	+38.71582031	+6.15234375	-43.11035156	+1464
+1457970855.65050010	+8.43310547	-6.72363281	-0.93164063	+56.75537109	+4.87792969	-55.85449219	+1960	+8.28369141	-5.95458984	-0.56250000	+7.60253906	-8.94287109	+12.85400391	+1552	+6.69287109	-9.90527344	-0.86132813	+38.73779297	+6.28417969	-43.00048828	+1464
+1457970855.65879990	+8.41552734	-6.72802734	-0.94482422	+56.90917969	+5.07568359	-55.59082031	+1936	+8.26611328	-5.95898438	-0.57128906	+7.69042969	-8.59130859	+12.89794922	+1536	+6.66650391	-9.91406250	-0.87451172	+38.78173828	+6.56982422	-42.75878906	+1460
+1457970855.66300010	+8.40234375	-6.72802734	-0.94921875	+56.95312500	+5.16357422	-55.43701172	+1924	+8.25732422	-5.95898438	-0.58007813	+7.71240234	-8.41552734	+12.91992188	+1528	+6.65332031	-9.91845703	-0.88330078	+38.78173828	+6.70166016	-42.62695313	+1460
+1457970855.66710000	+8.39355469	-6.72802734	-0.95361328	+57.01904297	+5.22949219	-55.28320313	+1912	+8.24853516	-5.95898438	-0.58447266	+7.75634766	-8.23974609	+12.94189453	+1520	+6.64013672	-9.92285156	-0.89208984	+38.80371094	+6.83349609	-42.49511719	+1456
+1457970855.67129990	+8.38476563	-6.72802734	-0.96240234	+57.08496094	+5.31738281	-55.15136719	+1900	+8.23974609	-5.96337891	-0.58886719	+7.80029297	-8.08593750	+12.98583984	+1512	+6.62695313	-9.92285156	-0.89648438	+38.82568359	+6.96533203	-42.36328125	+1452
+1457970855.67960000	+8.37158203	-6.73242188	-0.97119141	+57.19482422	+5.47119141	-54.86572266	+1876	+8.22656250	-5.96337891	-0.59765625	+7.84423828	-7.73437500	+13.05175781	+1500	+6.60498047	-9.93164063	-0.91406250	+38.86962891	+7.18505859	-42.12158203	+1448
+1457970855.68380000	+8.36279297	-6.73242188	-0.97558594	+57.26074219	+5.53710938	-54.75585938	+1864	+8.21777344	-5.96777344	-0.60205078	+7.86621094	-7.58056641	+13.09570313	+1492	+6.59619141	-9.93164063	-0.91845703	+38.89160156	+7.31689453	-42.03369141	+1440
+1457970855.68800000	+8.35839844	-6.73242188	-0.97998047	+57.30468750	+5.60302734	-54.62402344	+1852	+8.21337891	-5.96777344	-0.60644531	+7.88818359	-7.42675781	+13.13964844	+1484	+6.58740234	-9.93603516	-0.92285156	+38.91357422	+7.42675781	-41.94580078	+1436
+1457970855.69630000	+8.34521484	-6.73681641	-0.99316406	+57.39257813	+5.75683594	-54.36035156	+1828	+8.20019531	-5.97216797	-0.61523438	+7.93212891	-7.11914063	+13.22753906	+1468	+6.57421875	-9.94042969	-0.92724609	+38.97949219	+7.66845703	-41.79199219	+1424
+1457970855.70050000	+8.33642578	-6.74121094	-0.99755859	+57.41455078	+5.82275391	-54.20654297	+1816	+8.19580078	-5.97656250	-0.61962891	+7.93212891	-6.98730469	+13.27148438	+1460	+6.56982422	-9.94042969	-0.92724609	+39.00146484	+7.77832031	-41.70410156	+1416
+1457970855.70460010	+8.33203125	-6.74121094	-1.00634766	+57.45849609	+5.86669922	-54.07470703	+1804	+8.19140625	-5.97656250	-0.62402344	+7.93212891	-6.83349609	+13.33740234	+1452	+6.56542969	-9.94042969	-0.92724609	+39.06738281	+7.88818359	-41.63818359	+1408
+1457970855.71300010	+8.32324219	-6.74560547	-1.01513672	+57.52441406	+5.99853516	-53.83300781	+1780	+8.17822266	-5.98095703	-0.63281250	+7.95410156	-6.54785156	+13.44726563	+1436	+6.56542969	-9.93603516	-0.92285156	+39.17724609	+8.08593750	-41.52832031	+1396
+1457970855.72129990	+8.31005859	-6.75000000	-1.02392578	+57.59033203	+6.10839844	-53.59130859	+1756	+8.16943359	-5.98535156	-0.64160156	+7.97607422	-6.28417969	+13.55712891	+1420	+6.56103516	-9.93603516	-0.91845703	+39.28710938	+8.30566406	-41.46240234	+1388
+1457970855.72550010	+8.30566406	-6.75000000	-1.02832031	+57.61230469	+6.17431641	-53.48144531	+1744	+8.16503906	-5.98535156	-0.64599609	+7.99804688	-6.17431641	+13.60107422	+1412	+6.56103516	-9.93603516	-0.91406250	+39.35302734	+8.41552734	-41.44042969	+1384
+1457970855.72960000	+8.30126953	-6.75439453	-1.03271484	+57.65625000	+6.21826172	-53.34960938	+1736	+8.16064453	-5.98535156	-0.65039063	+7.99804688	-6.04248047	+13.64501953	+1404	+6.56542969	-9.93603516	-0.90966797	+39.41894531	+8.52539063	-41.39648438	+1380
+1457970855.73379990	+8.29687500	-6.75439453	-1.04150391	+57.70019531	+6.28417969	-53.23974609	+1724	+8.15625000	-5.98974609	-0.65478516	+7.99804688	-5.91064453	+13.71093750	+1396	+6.56542969	-9.93164063	-0.90966797	+39.48486328	+8.63525391	-41.37451172	+1376
+1457970855.74210000	+8.28369141	-6.75878906	-1.05029297	+57.76611328	+6.37207031	-53.02001953	+1704	+8.14306641	-5.98974609	-0.65917969	+8.04199219	-5.66894531	+13.82080078	+1380	+6.56103516	-9.93164063	-0.90527344	+39.61669922	+8.85498047	-41.28662109	+1372
+1457970855.74630000	+8.27929688	-6.75878906	-1.05468750	+57.83203125	+6.41601563	-52.91015625	+1696	+8.13867188	-5.98974609	-0.66357422	+8.06396484	-5.55908203	+13.86474609	+1372	+6.56103516	-9.93164063	-0.90527344	+39.68261719	+8.94287109	-41.24267578	+1368
+1457970855.75040010	+8.27490234	-6.75878906	-1.05468750	+57.87597656	+6.45996094	-52.84423828	+1684	+8.13427734	-5.98974609	-0.66796875	+8.08593750	-5.44921875	+13.90869141	+1364	+6.56103516	-9.92724609	-0.90527344	+39.72656250	+9.05273438	-41.19873047	+1368
+1457970855.75460000	+8.26611328	-6.76318359	-1.05908203	+57.91992188	+6.52587891	-52.75634766	+1676	+8.12988281	-5.99414063	-0.66796875	+8.10791016	-5.33935547	+13.93066406	+1352	+6.55664063	-9.92724609	-0.90527344	+39.77050781	+9.14062500	-41.15478516	+1364
+1457970855.75880000	+8.26171875	-6.76318359	-1.06347656	+57.96386719	+6.56982422	-52.66845703	+1664	+8.12109375	-5.99414063	-0.67236328	+8.12988281	-5.25146484	+13.97460938	+1348	+6.55224609	-9.93164063	-0.90527344	+39.81445313	+9.22851563	-41.11083984	+1364
+1457970855.76290010	+8.25732422	-6.76318359	-1.06787109	+58.00781250	+6.61376953	-52.58056641	+1656	+8.11669922	-5.99414063	-0.67236328	+8.15185547	-5.14160156	+13.99658203	+1340	+6.54785156	-9.93164063	-0.90966797	+39.85839844	+9.31640625	-41.06689453	+1364
+1457970855.77130010	+8.24414063	-6.76318359	-1.07226563	+58.09570313	+6.67968750	-52.42675781	+1636	+8.10791016	-5.99414063	-0.68115234	+8.21777344	-4.96582031	+14.06250000	+1324	+6.53466797	-9.93164063	-0.91406250	+39.90234375	+9.47021484	-40.93505859	+1364
+1457970855.77539990	+8.23974609	-6.76318359	-1.07666016	+58.13964844	+6.70166016	-52.38281250	+1624	+8.10351563	-5.99853516	-0.68115234	+8.21777344	-4.87792969	+14.08447266	+1316	+6.53027344	-9.93603516	-0.91845703	+39.92431641	+9.53613281	-40.86914063	+1364
+1457970855.77959990	+8.23535156	-6.76318359	-1.07666016	+58.16162109	+6.72363281	-52.31689453	+1616	+8.09912109	-5.99853516	-0.68554688	+8.23974609	-4.81201172	+14.10644531	+1312	+6.52148438	-9.93603516	-0.92724609	+39.92431641	+9.60205078	-40.80322266	+1364
+1457970855.78379990	+8.23095703	-6.76318359	-1.08105469	+58.20556641	+6.76757813	-52.27294922	+1604	+8.09472656	-5.99853516	-0.68554688	+8.26171875	-4.74609375	+14.12841797	+1304	+6.51269531	-9.94042969	-0.93164063	+39.92431641	+9.66796875	-40.73730469	+1364
+1457970855.78790000	+8.22656250	-6.76318359	-1.08105469	+58.22753906	+6.78955078	-52.25097656	+1596	+8.09033203	-5.99853516	-0.68554688	+8.28369141	-4.68017578	+14.15039063	+1300	+6.50390625	-9.94042969	-0.93603516	+39.90234375	+9.71191406	-40.69335938	+1360
+1457970855.79210000	+8.22656250	-6.76318359	-1.08544922	+58.24951172	+6.81152344	-52.20703125	+1584	+8.08593750	-5.99853516	-0.68554688	+8.28369141	-4.63623047	+14.15039063	+1296	+6.49511719	-9.94482422	-0.94042969	+39.88037109	+9.75585938	-40.64941406	+1360
+1457970855.79629990	+8.22216797	-6.76318359	-1.08544922	+58.27148438	+6.83349609	-52.18505859	+1576	+8.08593750	-5.99853516	-0.68994141	+8.30566406	-4.59228516	+14.17236328	+1292	+6.49072266	-9.94921875	-0.94482422	+39.85839844	+9.79980469	-40.58349609	+1360
+1457970855.80460000	+8.21777344	-6.76318359	-1.08984375	+58.27148438	+6.85546875	-52.11914063	+1556	+8.08154297	-6.00292969	-0.68994141	+8.28369141	-4.52636719	+14.19433594	+1284	+6.47753906	-9.95361328	-0.95800781	+39.81445313	+9.84375000	-40.49560547	+1356
+1457970855.80880000	+8.21777344	-6.76318359	-1.08984375	+58.27148438	+6.85546875	-52.11914063	+1548	+8.08154297	-6.00292969	-0.69433594	+8.28369141	-4.50439453	+14.19433594	+1280	+6.46875000	-9.95800781	-0.96240234	+39.79248047	+9.86572266	-40.45166016	+1352
+1457970855.81290010	+8.21777344	-6.76318359	-1.08984375	+58.27148438	+6.85546875	-52.09716797	+1540	+8.08154297	-6.00292969	-0.69433594	+8.28369141	-4.48242188	+14.19433594	+1276	+6.46875000	-9.95800781	-0.96240234	+39.77050781	+9.88769531	-40.42968750	+1348
+1457970855.81710000	+8.21337891	-6.76757813	-1.09423828	+58.27148438	+6.85546875	-52.09716797	+1532	+8.08154297	-6.00292969	-0.69433594	+8.28369141	-4.46044922	+14.21630859	+1276	+6.46435547	-9.95800781	-0.96679688	+39.74853516	+9.88769531	-40.42968750	+1344
+1457970855.82119990	+8.21337891	-6.76757813	-1.09423828	+58.27148438	+6.85546875	-52.09716797	+1524	+8.08154297	-6.00292969	-0.69433594	+8.28369141	-4.46044922	+14.21630859	+1272	+6.45996094	-9.96240234	-0.96679688	+39.74853516	+9.90966797	-40.40771484	+1340
+1457970855.82960010	+8.21777344	-6.76757813	-1.09423828	+58.24951172	+6.85546875	-52.09716797	+1508	+8.08154297	-6.00732422	-0.69433594	+8.26171875	-4.46044922	+14.21630859	+1268	+6.45996094	-9.96240234	-0.96679688	+39.72656250	+9.93164063	-40.40771484	+1328
+1457970855.83369990	+8.21777344	-6.76757813	-1.09423828	+58.24951172	+6.85546875	-52.09716797	+1500	+8.08154297	-6.00732422	-0.69433594	+8.26171875	-4.46044922	+14.21630859	+1264	+6.45996094	-9.96240234	-0.96679688	+39.70458984	+9.93164063	-40.42968750	+1324
+1457970855.83789990	+8.21777344	-6.77197266	-1.09423828	+58.22753906	+6.85546875	-52.09716797	+1492	+8.08154297	-6.00732422	-0.69433594	+8.26171875	-4.46044922	+14.21630859	+1260	+6.46435547	-9.96240234	-0.96679688	+39.70458984	+9.95361328	-40.42968750	+1320
+1457970855.84209990	+8.21777344	-6.77197266	-1.09423828	+58.22753906	+6.85546875	-52.11914063	+1488	+8.08154297	-6.00732422	-0.69433594	+8.26171875	-4.46044922	+14.23828125	+1260	+6.46435547	-9.96240234	-0.96679688	+39.72656250	+9.95361328	-40.45166016	+1316
+1457970855.84620000	+8.21777344	-6.77197266	-1.09423828	+58.22753906	+6.85546875	-52.11914063	+1480	+8.08154297	-6.00732422	-0.69433594	+8.23974609	-4.46044922	+14.23828125	+1256	+6.46435547	-9.96240234	-0.96240234	+39.72656250	+9.95361328	-40.47363281	+1312
+1457970855.85040000	+8.21777344	-6.77197266	-1.09423828	+58.22753906	+6.85546875	-52.11914063	+1476	+8.08154297	-6.00732422	-0.69433594	+8.23974609	-4.48242188	+14.23828125	+1252	+6.46875000	-9.96240234	-0.96240234	+39.72656250	+9.95361328	-40.47363281	+1312
+1457970855.85460000	+8.21777344	-6.77197266	-1.09423828	+58.22753906	+6.85546875	-52.11914063	+1468	+8.08154297	-6.00732422	-0.69433594	+8.23974609	-4.48242188	+14.23828125	+1252	+6.46875000	-9.96240234	-0.96240234	+39.72656250	+9.95361328	-40.49560547	+1308
+1457970855.86290000	+8.21777344	-6.77197266	-1.09423828	+58.22753906	+6.83349609	-52.14111328	+1460	+8.08154297	-6.00732422	-0.69433594	+8.23974609	-4.48242188	+14.23828125	+1248	+6.47314453	-9.96240234	-0.96240234	+39.74853516	+9.95361328	-40.51757813	+1304
+1457970855.86710000	+8.21777344	-6.77197266	-1.09423828	+58.22753906	+6.83349609	-52.14111328	+1456	+8.08154297	-6.00732422	-0.69433594	+8.23974609	-4.48242188	+14.23828125	+1244	+6.47314453	-9.96240234	-0.95800781	+39.74853516	+9.95361328	-40.51757813	+1300
+1457970855.87120010	+8.21777344	-6.77197266	-1.09423828	+58.22753906	+6.83349609	-52.14111328	+1452	+8.08154297	-6.00732422	-0.69433594	+8.23974609	-4.50439453	+14.23828125	+1240	+6.47314453	-9.96240234	-0.95800781	+39.74853516	+9.95361328	-40.53955078	+1296
+1457970855.87540010	+8.21777344	-6.77197266	-1.09423828	+58.22753906	+6.83349609	-52.14111328	+1448	+8.08154297	-6.00732422	-0.69433594	+8.23974609	-4.50439453	+14.23828125	+1240	+6.47314453	-9.96240234	-0.95800781	+39.74853516	+9.95361328	-40.53955078	+1296
+1457970855.87960000	+8.21777344	-6.77197266	-1.09423828	+58.22753906	+6.83349609	-52.14111328	+1444	+8.08154297	-6.00732422	-0.69433594	+8.23974609	-4.50439453	+14.23828125	+1236	+6.47314453	-9.96240234	-0.95800781	+39.77050781	+9.95361328	-40.53955078	+1292
+1457970855.88790010	+8.21777344	-6.77197266	-1.09423828	+58.22753906	+6.81152344	-52.16308594	+1436	+8.08154297	-6.00732422	-0.69433594	+8.23974609	-4.52636719	+14.23828125	+1232	+6.47753906	-9.96240234	-0.95800781	+39.77050781	+9.95361328	-40.58349609	+1292
+1457970855.89200000	+8.22216797	-6.77197266	-1.09423828	+58.22753906	+6.81152344	-52.16308594	+1432	+8.08593750	-6.00732422	-0.69433594	+8.23974609	-4.52636719	+14.23828125	+1232	+6.47753906	-9.96240234	-0.95361328	+39.79248047	+9.95361328	-40.58349609	+1288
+1457970855.89619990	+8.22216797	-6.77197266	-1.09423828	+58.22753906	+6.78955078	-52.18505859	+1428	+8.08593750	-6.00732422	-0.69433594	+8.23974609	-4.52636719	+14.23828125	+1228	+6.48193359	-9.96240234	-0.95361328	+39.79248047	+9.95361328	-40.60546875	+1288
+1457970855.90039990	+8.22216797	-6.77636719	-1.08984375	+58.22753906	+6.78955078	-52.18505859	+1424	+8.08593750	-6.00732422	-0.69433594	+8.23974609	-4.52636719	+14.23828125	+1228	+6.48193359	-9.95800781	-0.95361328	+39.79248047	+9.95361328	-40.62744141	+1288
+1457970855.90450000	+8.22216797	-6.77636719	-1.08984375	+58.22753906	+6.76757813	-52.20703125	+1424	+8.08593750	-6.00732422	-0.69433594	+8.23974609	-4.52636719	+14.23828125	+1224	+6.48193359	-9.95800781	-0.95361328	+39.79248047	+9.93164063	-40.62744141	+1288
+1457970855.90870000	+8.22216797	-6.77636719	-1.08984375	+58.22753906	+6.76757813	-52.20703125	+1420	+8.08593750	-6.00732422	-0.69433594	+8.23974609	-4.54833984	+14.23828125	+1224	+6.48193359	-9.95800781	-0.95361328	+39.79248047	+9.93164063	-40.64941406	+1284
+1457970855.91700010	+8.22216797	-6.77197266	-1.08984375	+58.22753906	+6.74560547	-52.22900391	+1416	+8.08593750	-6.00732422	-0.69433594	+8.23974609	-4.54833984	+14.23828125	+1220	+6.48193359	-9.95800781	-0.95361328	+39.79248047	+9.93164063	-40.64941406	+1284
+1457970855.92120000	+8.22216797	-6.77197266	-1.08984375	+58.22753906	+6.72363281	-52.22900391	+1416	+8.08593750	-6.00732422	-0.69433594	+8.23974609	-4.54833984	+14.23828125	+1220	+6.48193359	-9.95800781	-0.95361328	+39.79248047	+9.90966797	-40.67138672	+1280
+1457970855.92540000	+8.22216797	-6.77197266	-1.08984375	+58.22753906	+6.72363281	-52.25097656	+1412	+8.08593750	-6.00732422	-0.69433594	+8.23974609	-4.54833984	+14.23828125	+1220	+6.48193359	-9.95800781	-0.95361328	+39.77050781	+9.90966797	-40.67138672	+1280
+1457970855.92950010	+8.22216797	-6.77197266	-1.08984375	+58.22753906	+6.70166016	-52.25097656	+1412	+8.08593750	-6.00732422	-0.69433594	+8.23974609	-4.57031250	+14.23828125	+1216	+6.48193359	-9.95800781	-0.95361328	+39.77050781	+9.90966797	-40.67138672	+1280
+1457970855.93370010	+8.22216797	-6.77197266	-1.08984375	+58.20556641	+6.70166016	-52.27294922	+1412	+8.08593750	-6.00732422	-0.69433594	+8.23974609	-4.57031250	+14.23828125	+1216	+6.48193359	-9.95800781	-0.95361328	+39.74853516	+9.88769531	-40.67138672	+1280
+1457970855.93790010	+8.22656250	-6.77197266	-1.08544922	+58.20556641	+6.67968750	-52.27294922	+1408	+8.08593750	-6.00732422	-0.69433594	+8.23974609	-4.57031250	+14.21630859	+1216	+6.48193359	-9.95800781	-0.95800781	+39.74853516	+9.88769531	-40.67138672	+1276
+1457970855.94199990	+8.22656250	-6.77197266	-1.08544922	+58.20556641	+6.65771484	-52.29492188	+1408	+8.08593750	-6.00732422	-0.69433594	+8.23974609	-4.59228516	+14.21630859	+1216	+6.48193359	-9.95800781	-0.95800781	+39.72656250	+9.86572266	-40.67138672	+1276
+1457970855.95040010	+8.22656250	-6.77197266	-1.08544922	+58.18359375	+6.63574219	-52.33886719	+1408	+8.09033203	-6.00732422	-0.68994141	+8.21777344	-4.61425781	+14.21630859	+1212	+6.48193359	-9.95800781	-0.95800781	+39.70458984	+9.84375000	-40.69335938	+1272
+1457970855.95450000	+8.22656250	-6.77197266	-1.08105469	+58.18359375	+6.61376953	-52.33886719	+1408	+8.09033203	-6.00732422	-0.68994141	+8.19580078	-4.63623047	+14.21630859	+1212	+6.48193359	-9.95800781	-0.95800781	+39.68261719	+9.82177734	-40.69335938	+1272
+1457970855.95869990	+8.23095703	-6.76757813	-1.08105469	+58.18359375	+6.59179688	-52.36083984	+1408	+8.09033203	-6.00732422	-0.68994141	+8.19580078	-4.65820313	+14.19433594	+1212	+6.48193359	-9.95800781	-0.95800781	+39.66064453	+9.79980469	-40.71533203	+1272
+1457970855.96289990	+8.23095703	-6.76757813	-1.07666016	+58.16162109	+6.56982422	-52.40478516	+1408	+8.09033203	-6.00292969	-0.68994141	+8.17382813	-4.70214844	+14.19433594	+1212	+6.48193359	-9.95800781	-0.95800781	+39.66064453	+9.77783203	-40.73730469	+1272
+1457970855.96700000	+8.23535156	-6.76757813	-1.07666016	+58.16162109	+6.54785156	-52.42675781	+1408	+8.09472656	-6.00292969	-0.68554688	+8.15185547	-4.74609375	+14.17236328	+1212	+6.48632813	-9.95800781	-0.95800781	+39.63867188	+9.75585938	-40.75927734	+1272
+1457970855.97120000	+8.23535156	-6.76757813	-1.07226563	+58.13964844	+6.50390625	-52.47070313	+1408	+8.09472656	-6.00292969	-0.68554688	+8.12988281	-4.79003906	+14.15039063	+1212	+6.48632813	-9.95361328	-0.95361328	+39.63867188	+9.73388672	-40.80322266	+1272
+1457970855.97950010	+8.23974609	-6.76318359	-1.06787109	+58.11767578	+6.43798828	-52.53662109	+1408	+8.10351563	-6.00292969	-0.68115234	+8.08593750	-4.89990234	+14.12841797	+1212	+6.49511719	-9.95361328	-0.94921875	+39.63867188	+9.66796875	-40.89111328	+1272
+1457970855.98370000	+8.24414063	-6.76318359	-1.06787109	+58.09570313	+6.39404297	-52.58056641	+1408	+8.10351563	-5.99853516	-0.67675781	+8.06396484	-4.96582031	+14.10644531	+1212	+6.49951172	-9.94921875	-0.94482422	+39.66064453	+9.62402344	-40.93505859	+1272
