# Supplementary material for: A direct effect of perception on action when grasping a cup
Source: Sci Rep. 2018 Jan 9;8:171. doi: 10.1038/s41598-017-18591-5 (PMC5760564; doi:10.1038/s41598-017-18591-5)
Supplement: Supplementary file 6 — Supplementary Information [file 41598_2017_18591_MOESM6_ESM.zip › SciRep_Data/S01instruct/S01_100instruct_Tr35.dat]

+1000000000000.00000000	+0.00000000	+0.00000000	+0.00000000	+0.00000000	+0.00000000	+0.00000000	+0	+0.00000000	+0.00000000	+0.00000000	+0.00000000	+0.00000000	+0.00000000	+0	+0.00000000	+0.00000000	+0.00000000	+0.00000000	+0.00000000	+0.00000000	+0
+1457970855.98779990	+8.24853516	-6.76318359	-1.06347656	+58.09570313	+6.35009766	-52.62451172	+1412	+8.10791016	-5.99853516	-0.67675781	+8.04199219	-5.03173828	+14.10644531	+1212	+6.50830078	-9.94482422	-0.94042969	+39.66064453	+9.58007813	-41.00097656	+1276
+1457970855.99200010	+8.24853516	-6.76318359	-1.05908203	+58.09570313	+6.30615234	-52.64648438	+1412	+8.10791016	-5.99853516	-0.67236328	+8.02001953	-5.07568359	+14.08447266	+1212	+6.51269531	-9.94482422	-0.93603516	+39.68261719	+9.55810547	-41.06689453	+1280
+1457970855.99620010	+8.25292969	-6.75878906	-1.05908203	+58.07373047	+6.28417969	-52.66845703	+1416	+8.11230469	-5.99853516	-0.67236328	+7.99804688	-5.11962891	+14.08447266	+1208	+6.51708984	-9.94042969	-0.93603516	+39.70458984	+9.51416016	-41.11083984	+1280
+1457970856.00449990	+8.25732422	-6.75878906	-1.05908203	+58.07373047	+6.24023438	-52.71240234	+1416	+8.11669922	-5.99414063	-0.67236328	+7.97607422	-5.18554688	+14.06250000	+1204	+6.53027344	-9.93603516	-0.92724609	+39.70458984	+9.44824219	-41.19873047	+1288
+1457970856.00869990	+8.25732422	-6.75878906	-1.05908203	+58.07373047	+6.21826172	-52.71240234	+1416	+8.11669922	-5.99414063	-0.66796875	+7.95410156	-5.22949219	+14.06250000	+1204	+6.53466797	-9.93603516	-0.92724609	+39.72656250	+9.42626953	-41.24267578	+1288
+1457970856.01280000	+8.25732422	-6.75878906	-1.05468750	+58.05175781	+6.19628906	-52.73437500	+1420	+8.11669922	-5.99414063	-0.66796875	+7.95410156	-5.25146484	+14.06250000	+1200	+6.53466797	-9.93164063	-0.92285156	+39.72656250	+9.40429688	-41.26464844	+1292
+1457970856.01700000	+8.26171875	-6.75439453	-1.05468750	+58.05175781	+6.17431641	-52.73437500	+1420	+8.11669922	-5.99414063	-0.66796875	+7.93212891	-5.25146484	+14.04052734	+1200	+6.53466797	-9.93164063	-0.92285156	+39.72656250	+9.38232422	-41.26464844	+1292
+1457970866.14179990	+8.31884766	-6.78955078	-1.11181641	+59.15039063	+4.50439453	-51.81152344	+1432	+8.17382813	-6.01611328	-0.71630859	+7.25097656	-6.24023438	+12.17285156	+1196	+6.53027344	-10.02392578	-0.96679688	+38.49609375	+9.84375000	-42.78076172	+1284
+1457970866.14599990	+8.31884766	-6.78955078	-1.11621094	+59.17236328	+4.50439453	-51.81152344	+1432	+8.17382813	-6.01611328	-0.71630859	+7.27294922	-6.24023438	+12.15087891	+1196	+6.53027344	-10.02392578	-0.96679688	+38.49609375	+9.84375000	-42.80273438	+1280
+1457970866.15010000	+8.31884766	-6.78955078	-1.11621094	+59.17236328	+4.50439453	-51.81152344	+1428	+8.17382813	-6.01611328	-0.71630859	+7.27294922	-6.24023438	+12.15087891	+1200	+6.53466797	-10.02392578	-0.96679688	+38.51806641	+9.84375000	-42.80273438	+1276
+1457970866.15850000	+8.31884766	-6.78955078	-1.11621094	+59.17236328	+4.50439453	-51.81152344	+1428	+8.17382813	-6.01611328	-0.71630859	+7.27294922	-6.24023438	+12.15087891	+1200	+6.53906250	-10.02392578	-0.96240234	+38.56201172	+9.84375000	-42.84667969	+1276
+1457970866.16260000	+8.31884766	-6.78955078	-1.11621094	+59.17236328	+4.50439453	-51.81152344	+1428	+8.17382813	-6.01611328	-0.71630859	+7.27294922	-6.24023438	+12.15087891	+1200	+6.54345703	-10.02392578	-0.96240234	+38.58398438	+9.84375000	-42.86865234	+1272
+1457970866.16680000	+8.31884766	-6.78955078	-1.11621094	+59.17236328	+4.50439453	-51.83349609	+1428	+8.17382813	-6.01611328	-0.72070313	+7.27294922	-6.24023438	+12.15087891	+1200	+6.54785156	-10.01953125	-0.95800781	+38.60595703	+9.84375000	-42.91259766	+1272
+1457970866.17100000	+8.31884766	-6.78955078	-1.11621094	+59.17236328	+4.50439453	-51.83349609	+1428	+8.17382813	-6.01611328	-0.72070313	+7.27294922	-6.24023438	+12.15087891	+1200	+6.54785156	-10.01953125	-0.95361328	+38.62792969	+9.84375000	-42.91259766	+1272
+1457970866.17510010	+8.31884766	-6.79394531	-1.11621094	+59.17236328	+4.48242188	-51.83349609	+1428	+8.17382813	-6.01611328	-0.72070313	+7.27294922	-6.24023438	+12.15087891	+1200	+6.55224609	-10.01953125	-0.95361328	+38.62792969	+9.84375000	-42.93457031	+1272
+1457970866.17930010	+8.31884766	-6.79394531	-1.11621094	+59.17236328	+4.48242188	-51.85546875	+1428	+8.17382813	-6.01611328	-0.72070313	+7.27294922	-6.26220703	+12.15087891	+1200	+6.55224609	-10.01953125	-0.95361328	+38.64990234	+9.84375000	-42.95654297	+1272
+1457970866.18339990	+8.32324219	-6.79394531	-1.11621094	+59.17236328	+4.48242188	-51.85546875	+1428	+8.17382813	-6.01611328	-0.72070313	+7.29492188	-6.26220703	+12.15087891	+1200	+6.55664063	-10.01513672	-0.94921875	+38.67187500	+9.84375000	-42.97851563	+1272
+1457970866.18759990	+8.32324219	-6.79394531	-1.11621094	+59.17236328	+4.48242188	-51.85546875	+1428	+8.17382813	-6.01611328	-0.72070313	+7.29492188	-6.26220703	+12.15087891	+1196	+6.56103516	-10.01513672	-0.94482422	+38.69384766	+9.84375000	-43.00048828	+1272
+1457970866.19180010	+8.32324219	-6.79394531	-1.11621094	+59.17236328	+4.48242188	-51.85546875	+1428	+8.17382813	-6.01611328	-0.72070313	+7.29492188	-6.26220703	+12.15087891	+1196	+6.56103516	-10.01513672	-0.94482422	+38.71582031	+9.84375000	-43.02246094	+1272
+1457970866.19590000	+8.32324219	-6.79394531	-1.11621094	+59.19433594	+4.48242188	-51.87744141	+1428	+8.17382813	-6.01611328	-0.72070313	+7.29492188	-6.28417969	+12.15087891	+1196	+6.56542969	-10.01513672	-0.94042969	+38.73779297	+9.84375000	-43.06640625	+1272
+1457970866.20009990	+8.32324219	-6.79394531	-1.11621094	+59.19433594	+4.48242188	-51.87744141	+1428	+8.17382813	-6.01611328	-0.72070313	+7.29492188	-6.28417969	+12.15087891	+1196	+6.56982422	-10.01074219	-0.94042969	+38.78173828	+9.84375000	-43.08837891	+1272
+1457970866.20429990	+8.32324219	-6.79394531	-1.11621094	+59.19433594	+4.48242188	-51.87744141	+1428	+8.17382813	-6.01611328	-0.72070313	+7.29492188	-6.28417969	+12.15087891	+1196	+6.57421875	-10.01074219	-0.93603516	+38.78173828	+9.84375000	-43.11035156	+1276
+1457970866.20840000	+8.32324219	-6.79394531	-1.11621094	+59.19433594	+4.48242188	-51.89941406	+1432	+8.17382813	-6.01611328	-0.72070313	+7.31689453	-6.28417969	+12.15087891	+1192	+6.57421875	-10.01074219	-0.93603516	+38.80371094	+9.84375000	-43.13232422	+1276
+1457970866.21260000	+8.32324219	-6.79394531	-1.11621094	+59.19433594	+4.48242188	-51.89941406	+1432	+8.17382813	-6.01611328	-0.72070313	+7.31689453	-6.28417969	+12.12890625	+1192	+6.57421875	-10.01074219	-0.93603516	+38.82568359	+9.84375000	-43.13232422	+1276
+1457970866.22090010	+8.32324219	-6.79394531	-1.11621094	+59.19433594	+4.48242188	-51.89941406	+1432	+8.17382813	-6.01611328	-0.72070313	+7.31689453	-6.30615234	+12.12890625	+1192	+6.57421875	-10.01074219	-0.93603516	+38.82568359	+9.84375000	-43.15429688	+1276
+1457970866.22930000	+8.32324219	-6.79394531	-1.11621094	+59.21630859	+4.50439453	-51.89941406	+1432	+8.16943359	-6.01611328	-0.72070313	+7.33886719	-6.30615234	+12.10693359	+1192	+6.56982422	-10.01074219	-0.93603516	+38.82568359	+9.84375000	-43.15429688	+1276
+1457970866.24180010	+8.31884766	-6.79394531	-1.12060547	+59.21630859	+4.52636719	-51.89941406	+1432	+8.16943359	-6.01611328	-0.72070313	+7.33886719	-6.28417969	+12.08496094	+1188	+6.56542969	-10.01513672	-0.94042969	+38.80371094	+9.86572266	-43.13232422	+1276
+1457970866.25009990	+8.31884766	-6.79394531	-1.12060547	+59.23828125	+4.54833984	-51.89941406	+1432	+8.16943359	-6.01611328	-0.72509766	+7.36083984	-6.28417969	+12.08496094	+1188	+6.56542969	-10.01513672	-0.94482422	+38.78173828	+9.86572266	-43.13232422	+1276
+1457970866.25430010	+8.31445313	-6.79394531	-1.12060547	+59.23828125	+4.54833984	-51.89941406	+1432	+8.16943359	-6.01611328	-0.72509766	+7.36083984	-6.28417969	+12.06298828	+1192	+6.56103516	-10.01513672	-0.94482422	+38.78173828	+9.86572266	-43.13232422	+1276
+1457970866.26670000	+8.31445313	-6.79394531	-1.12060547	+59.26025391	+4.59228516	-51.89941406	+1432	+8.16503906	-6.02050781	-0.72509766	+7.38281250	-6.26220703	+12.04101563	+1192	+6.56103516	-10.01513672	-0.94482422	+38.78173828	+9.88769531	-43.11035156	+1272
+1457970866.27090000	+8.31005859	-6.79394531	-1.12060547	+59.26025391	+4.61425781	-51.89941406	+1428	+8.16503906	-6.02050781	-0.72509766	+7.40478516	-6.26220703	+12.04101563	+1192	+6.55664063	-10.01513672	-0.94921875	+38.80371094	+9.88769531	-43.11035156	+1272
+1457970866.27920010	+8.31005859	-6.79394531	-1.12500000	+59.28222656	+4.63623047	-51.89941406	+1428	+8.16064453	-6.02050781	-0.72509766	+7.42675781	-6.24023438	+12.04101563	+1192	+6.55664063	-10.01953125	-0.94921875	+38.80371094	+9.90966797	-43.13232422	+1268
+1457970866.28340010	+8.31005859	-6.79394531	-1.12500000	+59.28222656	+4.63623047	-51.89941406	+1428	+8.16064453	-6.02050781	-0.72949219	+7.42675781	-6.24023438	+12.04101563	+1192	+6.56103516	-10.01953125	-0.94482422	+38.82568359	+9.90966797	-43.13232422	+1268
+1457970866.29169990	+8.30566406	-6.79833984	-1.12500000	+59.30419922	+4.65820313	-51.89941406	+1424	+8.16064453	-6.02050781	-0.72949219	+7.44873047	-6.21826172	+12.01904297	+1192	+6.56103516	-10.01953125	-0.94482422	+38.86962891	+9.93164063	-43.15429688	+1268
+1457970866.30010010	+8.30566406	-6.79833984	-1.12500000	+59.32617188	+4.68017578	-51.87744141	+1424	+8.15625000	-6.02050781	-0.72949219	+7.47070313	-6.21826172	+12.01904297	+1192	+6.56542969	-10.01513672	-0.94482422	+38.91357422	+9.95361328	-43.17626953	+1268
+1457970866.30839990	+8.30566406	-6.79833984	-1.12939453	+59.34814453	+4.70214844	-51.87744141	+1424	+8.15625000	-6.02050781	-0.73388672	+7.49267578	-6.19628906	+12.01904297	+1192	+6.56542969	-10.01513672	-0.94042969	+38.95751953	+9.97558594	-43.22021484	+1268
+1457970866.31670000	+8.30126953	-6.79833984	-1.12939453	+59.34814453	+4.72412109	-51.87744141	+1424	+8.15625000	-6.02050781	-0.73388672	+7.53662109	-6.17431641	+12.01904297	+1192	+6.56982422	-10.01513672	-0.93603516	+39.00146484	+9.99755859	-43.24218750	+1268
+1457970866.32509990	+8.30126953	-6.79833984	-1.12939453	+59.37011719	+4.72412109	-51.87744141	+1420	+8.15185547	-6.02050781	-0.73388672	+7.53662109	-6.15234375	+12.01904297	+1188	+6.56982422	-10.01513672	-0.93603516	+39.02343750	+9.99755859	-43.26416016	+1268
+1457970866.33340000	+8.30126953	-6.79833984	-1.13378906	+59.39208984	+4.74609375	-51.85546875	+1420	+8.15185547	-6.02050781	-0.73828125	+7.55859375	-6.15234375	+11.99707031	+1188	+6.56982422	-10.01513672	-0.93603516	+39.06738281	+10.01953125	-43.26416016	+1264
+1457970866.34170010	+8.29687500	-6.79833984	-1.13378906	+59.41406250	+4.76806641	-51.85546875	+1416	+8.14746094	-6.02050781	-0.73828125	+7.58056641	-6.13037109	+11.99707031	+1184	+6.56542969	-10.01513672	-0.93603516	+39.06738281	+10.04150391	-43.26416016	+1268
+1457970866.34999990	+8.29687500	-6.79833984	-1.13378906	+59.41406250	+4.79003906	-51.83349609	+1416	+8.14746094	-6.02050781	-0.73828125	+7.60253906	-6.10839844	+11.97509766	+1184	+6.56103516	-10.01953125	-0.93603516	+39.06738281	+10.06347656	-43.24218750	+1268
+1457970866.35840010	+8.29687500	-6.79833984	-1.13378906	+59.43603516	+4.81201172	-51.83349609	+1412	+8.14746094	-6.02050781	-0.73828125	+7.60253906	-6.08642578	+11.95312500	+1184	+6.55664063	-10.01953125	-0.94042969	+39.04541016	+10.06347656	-43.22021484	+1268
+1457970866.36250000	+8.29248047	-6.79833984	-1.13378906	+59.43603516	+4.81201172	-51.83349609	+1412	+8.14746094	-6.02050781	-0.74267578	+7.62451172	-6.08642578	+11.95312500	+1184	+6.55664063	-10.02392578	-0.94482422	+39.04541016	+10.08544922	-43.22021484	+1268
+1457970866.37089990	+8.29248047	-6.79833984	-1.13378906	+59.45800781	+4.81201172	-51.81152344	+1408	+8.14306641	-6.02050781	-0.74267578	+7.62451172	-6.06445313	+11.93115234	+1184	+6.54785156	-10.02392578	-0.94921875	+39.02343750	+10.08544922	-43.17626953	+1268
+1457970866.37920000	+8.29248047	-6.79833984	-1.13818359	+59.45800781	+4.83398438	-51.81152344	+1408	+8.14306641	-6.02050781	-0.74267578	+7.62451172	-6.06445313	+11.93115234	+1184	+6.54785156	-10.02392578	-0.94921875	+39.02343750	+10.10742188	-43.15429688	+1264
+1457970866.38750000	+8.29248047	-6.79833984	-1.13818359	+59.45800781	+4.83398438	-51.81152344	+1404	+8.14306641	-6.02050781	-0.74267578	+7.64648438	-6.06445313	+11.93115234	+1188	+6.54345703	-10.02832031	-0.95361328	+39.02343750	+10.10742188	-43.15429688	+1260
+1457970866.39590000	+8.29248047	-6.79833984	-1.13818359	+59.45800781	+4.83398438	-51.81152344	+1400	+8.14306641	-6.02050781	-0.74267578	+7.64648438	-6.06445313	+11.90917969	+1188	+6.54345703	-10.02832031	-0.95361328	+39.02343750	+10.10742188	-43.15429688	+1256
+1457970866.40420010	+8.29248047	-6.79833984	-1.13818359	+59.47998047	+4.83398438	-51.81152344	+1400	+8.14306641	-6.02050781	-0.73828125	+7.64648438	-6.06445313	+11.90917969	+1188	+6.54345703	-10.02832031	-0.94921875	+39.02343750	+10.10742188	-43.15429688	+1256
+1457970866.40840010	+8.29248047	-6.79833984	-1.13818359	+59.47998047	+4.83398438	-51.81152344	+1400	+8.14306641	-6.02050781	-0.73828125	+7.64648438	-6.06445313	+11.90917969	+1188	+6.54785156	-10.02832031	-0.94921875	+39.04541016	+10.10742188	-43.15429688	+1256
+1457970866.41669990	+8.29248047	-6.79833984	-1.13818359	+59.47998047	+4.83398438	-51.81152344	+1396	+8.14306641	-6.02050781	-0.73828125	+7.64648438	-6.06445313	+11.90917969	+1192	+6.54785156	-10.02392578	-0.94921875	+39.04541016	+10.10742188	-43.17626953	+1252
+1457970866.42500000	+8.29248047	-6.79833984	-1.13818359	+59.47998047	+4.81201172	-51.81152344	+1396	+8.14306641	-6.02050781	-0.73828125	+7.64648438	-6.08642578	+11.93115234	+1192	+6.54785156	-10.02392578	-0.94921875	+39.06738281	+10.10742188	-43.17626953	+1252
+1457970866.43330000	+8.29248047	-6.79833984	-1.13818359	+59.47998047	+4.81201172	-51.81152344	+1396	+8.14306641	-6.02050781	-0.73828125	+7.64648438	-6.08642578	+11.93115234	+1192	+6.55224609	-10.02392578	-0.94921875	+39.06738281	+10.10742188	-43.17626953	+1252
+1457970866.44170000	+8.29248047	-6.79833984	-1.13378906	+59.47998047	+4.81201172	-51.81152344	+1396	+8.14306641	-6.02050781	-0.73828125	+7.64648438	-6.08642578	+11.93115234	+1192	+6.55224609	-10.02392578	-0.94482422	+39.08935547	+10.10742188	-43.17626953	+1248
+1457970866.45000000	+8.29248047	-6.79833984	-1.13378906	+59.47998047	+4.81201172	-51.81152344	+1392	+8.14306641	-6.02050781	-0.73828125	+7.64648438	-6.08642578	+11.93115234	+1192	+6.55224609	-10.02392578	-0.94482422	+39.08935547	+10.10742188	-43.17626953	+1248
+1457970866.45420000	+8.29248047	-6.79833984	-1.13378906	+59.47998047	+4.81201172	-51.81152344	+1392	+8.14306641	-6.02050781	-0.73828125	+7.64648438	-6.08642578	+11.93115234	+1192	+6.55224609	-10.02392578	-0.94482422	+39.08935547	+10.10742188	-43.17626953	+1248
+1457970866.45830010	+8.29248047	-6.79833984	-1.13378906	+59.47998047	+4.81201172	-51.81152344	+1392	+8.14306641	-6.02050781	-0.73828125	+7.64648438	-6.08642578	+11.93115234	+1192	+6.55224609	-10.02392578	-0.94482422	+39.08935547	+10.10742188	-43.17626953	+1248
+1457970866.46670010	+8.29248047	-6.79394531	-1.13378906	+59.47998047	+4.79003906	-51.83349609	+1392	+8.14306641	-6.02050781	-0.73828125	+7.64648438	-6.08642578	+11.93115234	+1192	+6.55224609	-10.02392578	-0.94482422	+39.08935547	+10.10742188	-43.17626953	+1248
+1457970866.47499990	+8.29248047	-6.79394531	-1.13378906	+59.45800781	+4.79003906	-51.83349609	+1392	+8.14306641	-6.02050781	-0.73828125	+7.62451172	-6.10839844	+11.93115234	+1192	+6.55224609	-10.02392578	-0.94482422	+39.08935547	+10.10742188	-43.17626953	+1248
+1457970866.47919990	+8.29248047	-6.79394531	-1.13378906	+59.45800781	+4.79003906	-51.83349609	+1392	+8.14306641	-6.02050781	-0.73828125	+7.62451172	-6.10839844	+11.93115234	+1192	+6.55224609	-10.02392578	-0.94482422	+39.06738281	+10.10742188	-43.17626953	+1248
+1457970866.48330000	+8.29248047	-6.79394531	-1.13378906	+59.45800781	+4.79003906	-51.83349609	+1392	+8.14306641	-6.02050781	-0.73828125	+7.62451172	-6.10839844	+11.93115234	+1192	+6.55224609	-10.02392578	-0.94482422	+39.06738281	+10.10742188	-43.17626953	+1248
+1457970866.48750000	+8.29248047	-6.79394531	-1.13378906	+59.45800781	+4.79003906	-51.83349609	+1392	+8.14306641	-6.02050781	-0.73828125	+7.62451172	-6.10839844	+11.93115234	+1192	+6.55224609	-10.02392578	-0.94482422	+39.06738281	+10.10742188	-43.15429688	+1248
+1457970866.49580000	+8.29248047	-6.79394531	-1.13378906	+59.45800781	+4.79003906	-51.83349609	+1392	+8.14306641	-6.02050781	-0.73828125	+7.62451172	-6.10839844	+11.93115234	+1192	+6.55224609	-10.02392578	-0.94921875	+39.06738281	+10.10742188	-43.15429688	+1248
+1457970866.50000000	+8.29248047	-6.79394531	-1.13378906	+59.45800781	+4.79003906	-51.83349609	+1392	+8.14306641	-6.02050781	-0.73828125	+7.62451172	-6.10839844	+11.93115234	+1192	+6.54785156	-10.02392578	-0.94921875	+39.04541016	+10.08544922	-43.13232422	+1248
+1457970866.50410010	+8.29248047	-6.79394531	-1.13378906	+59.45800781	+4.76806641	-51.83349609	+1392	+8.14306641	-6.02050781	-0.73828125	+7.62451172	-6.10839844	+11.93115234	+1192	+6.54785156	-10.02392578	-0.94921875	+39.04541016	+10.08544922	-43.13232422	+1248
+1457970866.50830010	+8.29248047	-6.79394531	-1.13378906	+59.45800781	+4.76806641	-51.83349609	+1392	+8.14306641	-6.02050781	-0.73828125	+7.62451172	-6.10839844	+11.93115234	+1192	+6.54785156	-10.02392578	-0.94921875	+39.04541016	+10.08544922	-43.13232422	+1248
+1457970866.51250000	+8.29248047	-6.79394531	-1.12939453	+59.45800781	+4.76806641	-51.83349609	+1392	+8.14306641	-6.02050781	-0.73828125	+7.62451172	-6.10839844	+11.93115234	+1192	+6.54785156	-10.02392578	-0.94921875	+39.04541016	+10.08544922	-43.13232422	+1248
+1457970866.52080010	+8.29687500	-6.79394531	-1.12939453	+59.43603516	+4.74609375	-51.83349609	+1392	+8.14306641	-6.02050781	-0.73828125	+7.62451172	-6.10839844	+11.93115234	+1192	+6.54785156	-10.02392578	-0.94921875	+39.02343750	+10.08544922	-43.11035156	+1244
+1457970866.52500010	+8.29687500	-6.79394531	-1.12939453	+59.43603516	+4.72412109	-51.83349609	+1392	+8.14306641	-6.02050781	-0.73388672	+7.62451172	-6.10839844	+11.93115234	+1192	+6.54785156	-10.02392578	-0.94921875	+39.02343750	+10.08544922	-43.11035156	+1244
+1457970866.52909990	+8.29687500	-6.79394531	-1.12939453	+59.43603516	+4.72412109	-51.83349609	+1392	+8.14306641	-6.02050781	-0.73388672	+7.60253906	-6.10839844	+11.95312500	+1192	+6.54785156	-10.02392578	-0.94921875	+39.02343750	+10.06347656	-43.08837891	+1244
+1457970866.53329990	+8.29687500	-6.79394531	-1.12939453	+59.43603516	+4.70214844	-51.83349609	+1392	+8.14306641	-6.02050781	-0.73388672	+7.60253906	-6.13037109	+11.95312500	+1192	+6.55224609	-10.02392578	-0.94921875	+39.02343750	+10.06347656	-43.08837891	+1244
+1457970866.54160000	+8.30126953	-6.79394531	-1.12939453	+59.41406250	+4.68017578	-51.85546875	+1396	+8.14306641	-6.02050781	-0.73388672	+7.60253906	-6.13037109	+11.95312500	+1192	+6.55224609	-10.01953125	-0.94921875	+39.04541016	+10.06347656	-43.08837891	+1244
+1457970866.54580000	+8.30126953	-6.79394531	-1.12500000	+59.41406250	+4.65820313	-51.85546875	+1396	+8.14746094	-6.02050781	-0.73388672	+7.60253906	-6.13037109	+11.95312500	+1192	+6.55664063	-10.01953125	-0.94921875	+39.04541016	+10.04150391	-43.08837891	+1244
+1457970866.55000000	+8.30126953	-6.79394531	-1.12500000	+59.41406250	+4.65820313	-51.85546875	+1396	+8.14746094	-6.02050781	-0.73388672	+7.58056641	-6.15234375	+11.97509766	+1192	+6.55664063	-10.01953125	-0.94482422	+39.04541016	+10.04150391	-43.08837891	+1244
+1457970866.55830000	+8.30566406	-6.79394531	-1.12500000	+59.39208984	+4.61425781	-51.85546875	+1400	+8.14746094	-6.02050781	-0.73388672	+7.58056641	-6.15234375	+11.97509766	+1192	+6.56103516	-10.01953125	-0.94482422	+39.06738281	+10.04150391	-43.11035156	+1248
+1457970866.56660010	+8.30566406	-6.79394531	-1.12500000	+59.39208984	+4.59228516	-51.87744141	+1400	+8.14746094	-6.02050781	-0.72949219	+7.55859375	-6.17431641	+11.99707031	+1192	+6.56542969	-10.01513672	-0.94042969	+39.06738281	+10.01953125	-43.11035156	+1248
+1457970866.57080010	+8.30566406	-6.79394531	-1.12060547	+59.39208984	+4.59228516	-51.87744141	+1400	+8.14746094	-6.02050781	-0.72949219	+7.55859375	-6.17431641	+11.99707031	+1192	+6.56982422	-10.01513672	-0.94042969	+39.08935547	+10.01953125	-43.13232422	+1252
+1457970866.57489990	+8.30566406	-6.79394531	-1.12060547	+59.39208984	+4.57031250	-51.87744141	+1400	+8.15185547	-6.02050781	-0.72949219	+7.55859375	-6.19628906	+11.99707031	+1192	+6.56982422	-10.01513672	-0.93603516	+39.08935547	+9.99755859	-43.13232422	+1252
+1457970866.57909990	+8.30566406	-6.78955078	-1.12060547	+59.39208984	+4.57031250	-51.87744141	+1404	+8.15185547	-6.02050781	-0.72949219	+7.55859375	-6.19628906	+12.01904297	+1192	+6.56982422	-10.01513672	-0.93603516	+39.06738281	+9.99755859	-43.13232422	+1252
+1457970866.58330010	+8.30566406	-6.78955078	-1.12060547	+59.39208984	+4.57031250	-51.89941406	+1404	+8.15185547	-6.02050781	-0.72949219	+7.55859375	-6.19628906	+12.01904297	+1192	+6.56982422	-10.01513672	-0.93603516	+39.06738281	+9.99755859	-43.13232422	+1252
+1457970866.59159990	+8.30566406	-6.78955078	-1.12060547	+59.39208984	+4.57031250	-51.89941406	+1404	+8.15185547	-6.02050781	-0.72949219	+7.53662109	-6.21826172	+12.01904297	+1188	+6.56982422	-10.01513672	-0.93603516	+39.04541016	+9.97558594	-43.13232422	+1252
+1457970866.59579990	+8.30566406	-6.78955078	-1.12060547	+59.39208984	+4.57031250	-51.89941406	+1404	+8.15185547	-6.02050781	-0.72949219	+7.53662109	-6.21826172	+12.01904297	+1188	+6.56982422	-10.01513672	-0.93603516	+39.04541016	+9.97558594	-43.13232422	+1252
+1457970866.59990000	+8.30566406	-6.78955078	-1.12060547	+59.39208984	+4.54833984	-51.89941406	+1404	+8.15185547	-6.02050781	-0.72949219	+7.53662109	-6.21826172	+12.01904297	+1188	+6.56542969	-10.01513672	-0.93603516	+39.02343750	+9.97558594	-43.11035156	+1252
+1457970866.60410000	+8.30566406	-6.78955078	-1.12060547	+59.39208984	+4.54833984	-51.89941406	+1404	+8.15185547	-6.02050781	-0.72949219	+7.53662109	-6.21826172	+12.01904297	+1188	+6.56542969	-10.01513672	-0.94042969	+39.00146484	+9.95361328	-43.11035156	+1252
+1457970866.60830000	+8.30566406	-6.78955078	-1.12060547	+59.39208984	+4.54833984	-51.92138672	+1404	+8.15185547	-6.02050781	-0.72949219	+7.53662109	-6.21826172	+12.01904297	+1188	+6.56542969	-10.01953125	-0.94042969	+39.00146484	+9.95361328	-43.11035156	+1252
+1457970866.61240010	+8.30566406	-6.78955078	-1.11621094	+59.39208984	+4.54833984	-51.92138672	+1404	+8.15185547	-6.02050781	-0.72949219	+7.53662109	-6.21826172	+11.99707031	+1188	+6.56542969	-10.01953125	-0.94042969	+39.00146484	+9.95361328	-43.11035156	+1252
+1457970866.61660000	+8.30566406	-6.78955078	-1.11621094	+59.39208984	+4.54833984	-51.92138672	+1404	+8.15185547	-6.02050781	-0.72509766	+7.53662109	-6.24023438	+11.99707031	+1188	+6.56103516	-10.01953125	-0.94042969	+38.97949219	+9.95361328	-43.11035156	+1252
+1457970866.62080000	+8.30566406	-6.78955078	-1.11621094	+59.39208984	+4.54833984	-51.92138672	+1404	+8.15185547	-6.02050781	-0.72509766	+7.53662109	-6.24023438	+11.99707031	+1188	+6.56103516	-10.01953125	-0.94042969	+38.97949219	+9.95361328	-43.11035156	+1252
+1457970866.62490010	+8.30566406	-6.78955078	-1.11621094	+59.39208984	+4.54833984	-51.92138672	+1404	+8.15185547	-6.02050781	-0.72509766	+7.53662109	-6.24023438	+11.99707031	+1188	+6.56103516	-10.01953125	-0.94042969	+38.97949219	+9.95361328	-43.11035156	+1252
+1457970866.62910010	+8.30566406	-6.78955078	-1.11621094	+59.39208984	+4.54833984	-51.92138672	+1404	+8.15185547	-6.02050781	-0.72509766	+7.53662109	-6.24023438	+11.99707031	+1188	+6.56103516	-10.01953125	-0.94042969	+38.95751953	+9.95361328	-43.08837891	+1252
+1457970866.63330010	+8.30566406	-6.78955078	-1.11621094	+59.39208984	+4.54833984	-51.92138672	+1404	+8.15185547	-6.02050781	-0.72509766	+7.53662109	-6.24023438	+11.99707031	+1192	+6.56103516	-10.01953125	-0.94042969	+38.95751953	+9.95361328	-43.08837891	+1252
+1457970866.63739990	+8.30566406	-6.78955078	-1.11621094	+59.39208984	+4.54833984	-51.92138672	+1404	+8.15185547	-6.02050781	-0.72509766	+7.53662109	-6.24023438	+11.99707031	+1192	+6.56103516	-10.01953125	-0.94042969	+38.95751953	+9.93164063	-43.08837891	+1252
+1457970866.64159990	+8.30566406	-6.78955078	-1.11621094	+59.39208984	+4.54833984	-51.92138672	+1404	+8.15185547	-6.02050781	-0.72509766	+7.53662109	-6.24023438	+11.99707031	+1192	+6.56103516	-10.01953125	-0.94042969	+38.95751953	+9.93164063	-43.08837891	+1252
+1457970866.64570000	+8.30566406	-6.78955078	-1.11621094	+59.39208984	+4.54833984	-51.92138672	+1404	+8.15185547	-6.02050781	-0.72509766	+7.53662109	-6.24023438	+11.99707031	+1192	+6.56103516	-10.01953125	-0.94042969	+38.95751953	+9.93164063	-43.11035156	+1252
+1457970866.64990000	+8.30566406	-6.78955078	-1.11621094	+59.39208984	+4.54833984	-51.92138672	+1404	+8.15185547	-6.02050781	-0.72509766	+7.53662109	-6.24023438	+11.99707031	+1192	+6.56103516	-10.01953125	-0.94042969	+38.95751953	+9.93164063	-43.11035156	+1252
+1457970866.65409990	+8.30566406	-6.78955078	-1.11621094	+59.39208984	+4.54833984	-51.92138672	+1408	+8.15185547	-6.02050781	-0.72509766	+7.53662109	-6.24023438	+11.99707031	+1192	+6.56103516	-10.01953125	-0.94042969	+38.95751953	+9.93164063	-43.11035156	+1248
+1457970866.65820000	+8.30566406	-6.78955078	-1.11621094	+59.39208984	+4.54833984	-51.94335938	+1408	+8.15185547	-6.02050781	-0.72509766	+7.53662109	-6.26220703	+11.99707031	+1192	+6.56103516	-10.01953125	-0.94042969	+38.95751953	+9.93164063	-43.11035156	+1248
+1457970866.66240000	+8.30566406	-6.78955078	-1.11621094	+59.39208984	+4.54833984	-51.94335938	+1408	+8.15185547	-6.02050781	-0.72509766	+7.53662109	-6.26220703	+11.99707031	+1192	+6.56103516	-10.01953125	-0.94042969	+38.95751953	+9.93164063	-43.11035156	+1248
+1457970866.66660000	+8.30566406	-6.79394531	-1.11621094	+59.39208984	+4.54833984	-51.94335938	+1408	+8.15625000	-6.02050781	-0.72509766	+7.53662109	-6.26220703	+11.99707031	+1192	+6.56103516	-10.01953125	-0.94042969	+38.95751953	+9.93164063	-43.11035156	+1248
+1457970866.67490010	+8.31005859	-6.79394531	-1.11621094	+59.39208984	+4.54833984	-51.94335938	+1408	+8.15625000	-6.02050781	-0.72509766	+7.53662109	-6.26220703	+11.99707031	+1192	+6.56103516	-10.01953125	-0.94042969	+38.95751953	+9.93164063	-43.13232422	+1248
+1457970866.67910000	+8.31005859	-6.79394531	-1.11621094	+59.39208984	+4.52636719	-51.94335938	+1408	+8.15625000	-6.02050781	-0.72509766	+7.53662109	-6.26220703	+11.99707031	+1192	+6.56103516	-10.01953125	-0.94042969	+38.97949219	+9.93164063	-43.13232422	+1248
+1457970866.68319990	+8.31005859	-6.79394531	-1.11621094	+59.41406250	+4.52636719	-51.96533203	+1408	+8.15625000	-6.02050781	-0.72509766	+7.53662109	-6.26220703	+11.99707031	+1192	+6.56542969	-10.01953125	-0.93603516	+38.97949219	+9.93164063	-43.15429688	+1248
+1457970866.68740010	+8.31005859	-6.79394531	-1.11621094	+59.41406250	+4.52636719	-51.96533203	+1408	+8.15625000	-6.02050781	-0.72509766	+7.53662109	-6.28417969	+11.99707031	+1192	+6.56542969	-10.01953125	-0.93603516	+38.97949219	+9.93164063	-43.15429688	+1252
+1457970866.69160010	+8.31005859	-6.79394531	-1.11621094	+59.41406250	+4.52636719	-51.98730469	+1408	+8.15625000	-6.02050781	-0.72509766	+7.53662109	-6.28417969	+11.99707031	+1192	+6.56542969	-10.01953125	-0.93603516	+38.97949219	+9.90966797	-43.17626953	+1252
+1457970866.69569990	+8.31005859	-6.79394531	-1.11621094	+59.41406250	+4.52636719	-51.98730469	+1412	+8.15625000	-6.02050781	-0.72509766	+7.53662109	-6.28417969	+11.99707031	+1192	+6.56542969	-10.02392578	-0.93603516	+39.00146484	+9.90966797	-43.17626953	+1252
+1457970866.69989990	+8.31005859	-6.79394531	-1.11621094	+59.43603516	+4.52636719	-52.00927734	+1412	+8.15625000	-6.02050781	-0.72509766	+7.55859375	-6.28417969	+11.99707031	+1192	+6.56982422	-10.02392578	-0.93603516	+39.00146484	+9.90966797	-43.19824219	+1252
+1457970866.70409990	+8.31005859	-6.79833984	-1.11621094	+59.43603516	+4.52636719	-52.00927734	+1412	+8.15625000	-6.02050781	-0.72509766	+7.55859375	-6.28417969	+11.99707031	+1192	+6.56982422	-10.02392578	-0.93603516	+39.00146484	+9.90966797	-43.19824219	+1252
+1457970866.70820000	+8.31005859	-6.79833984	-1.11621094	+59.45800781	+4.52636719	-52.03125000	+1412	+8.15625000	-6.02050781	-0.72509766	+7.55859375	-6.30615234	+11.99707031	+1192	+6.56982422	-10.02392578	-0.93603516	+39.00146484	+9.90966797	-43.22021484	+1252
+1457970866.71240000	+8.31005859	-6.79833984	-1.11621094	+59.45800781	+4.52636719	-52.03125000	+1416	+8.15625000	-6.02050781	-0.72509766	+7.55859375	-6.30615234	+11.99707031	+1192	+6.56982422	-10.02392578	-0.93603516	+39.00146484	+9.90966797	-43.22021484	+1252
+1457970866.71659990	+8.31005859	-6.79833984	-1.11621094	+59.47998047	+4.52636719	-52.05322266	+1416	+8.15625000	-6.02050781	-0.72509766	+7.55859375	-6.30615234	+11.97509766	+1192	+6.56982422	-10.02832031	-0.93603516	+39.00146484	+9.90966797	-43.22021484	+1252
+1457970866.72070000	+8.30566406	-6.79833984	-1.11621094	+59.47998047	+4.54833984	-52.07519531	+1416	+8.15185547	-6.02050781	-0.72509766	+7.58056641	-6.30615234	+11.97509766	+1192	+6.56542969	-10.02832031	-0.93603516	+38.97949219	+9.90966797	-43.22021484	+1252
+1457970866.72490000	+8.30566406	-6.80273438	-1.11621094	+59.50195313	+4.57031250	-52.07519531	+1416	+8.15185547	-6.02490234	-0.72949219	+7.58056641	-6.30615234	+11.95312500	+1192	+6.56542969	-10.02832031	-0.93603516	+38.97949219	+9.90966797	-43.22021484	+1252
+1457970866.72900010	+8.30566406	-6.80273438	-1.12060547	+59.50195313	+4.57031250	-52.09716797	+1420	+8.15185547	-6.02490234	-0.72949219	+7.60253906	-6.30615234	+11.93115234	+1192	+6.56542969	-10.03271484	-0.94042969	+38.97949219	+9.90966797	-43.22021484	+1252
+1457970866.73740010	+8.30126953	-6.80712891	-1.12500000	+59.54589844	+4.65820313	-52.11914063	+1420	+8.15185547	-6.02490234	-0.73388672	+7.64648438	-6.30615234	+11.84326172	+1196	+6.56103516	-10.03710938	-0.94482422	+38.95751953	+9.93164063	-43.22021484	+1252
+1457970866.74149990	+8.30126953	-6.80712891	-1.12500000	+59.56787109	+4.70214844	-52.14111328	+1424	+8.15185547	-6.02490234	-0.73388672	+7.66845703	-6.28417969	+11.79931641	+1196	+6.55664063	-10.04150391	-0.94482422	+38.95751953	+9.93164063	-43.22021484	+1252
+1457970866.74569990	+8.29687500	-6.81152344	-1.13378906	+59.58984375	+4.81201172	-52.14111328	+1424	+8.14746094	-6.02929688	-0.74267578	+7.73437500	-6.24023438	+11.66748047	+1200	+6.55664063	-10.04150391	-0.94482422	+38.93554688	+9.97558594	-43.22021484	+1252
+1457970866.74990010	+8.29248047	-6.81591797	-1.13818359	+59.61181641	+4.89990234	-52.14111328	+1428	+8.14306641	-6.03369141	-0.74707031	+7.80029297	-6.17431641	+11.53564453	+1204	+6.55224609	-10.04589844	-0.94921875	+38.93554688	+10.01953125	-43.24218750	+1252
+1457970866.75399990	+8.28808594	-6.82031250	-1.14697266	+59.61181641	+5.00976563	-52.14111328	+1428	+8.14306641	-6.03808594	-0.75585938	+7.84423828	-6.08642578	+11.40380859	+1204	+6.55224609	-10.05029297	-0.94921875	+38.93554688	+10.06347656	-43.24218750	+1248
+1457970866.75819990	+8.28369141	-6.82910156	-1.16015625	+59.63378906	+5.20751953	-52.11914063	+1432	+8.13427734	-6.04248047	-0.77343750	+7.95410156	-5.91064453	+11.14013672	+1212	+6.54785156	-10.05468750	-0.94921875	+38.93554688	+10.15136719	-43.26416016	+1248
+1457970866.76239990	+8.27929688	-6.83789063	-1.16894531	+59.65576172	+5.36132813	-52.11914063	+1436	+8.12988281	-6.05126953	-0.78662109	+8.06396484	-5.73486328	+10.94238281	+1220	+6.54785156	-10.06347656	-0.95361328	+38.93554688	+10.23925781	-43.26416016	+1248
+1457970866.76650000	+8.27490234	-6.84667969	-1.18212891	+59.67773438	+5.51513672	-52.07519531	+1436	+8.12548828	-6.05566406	-0.80419922	+8.15185547	-5.53710938	+10.76660156	+1224	+6.54785156	-10.06787109	-0.95361328	+38.95751953	+10.34912109	-43.28613281	+1244
+1457970866.77070000	+8.27050781	-6.85546875	-1.19970703	+59.69970703	+5.75683594	-52.05322266	+1440	+8.11669922	-6.06445313	-0.82617188	+8.26171875	-5.27343750	+10.54687500	+1228	+6.54785156	-10.07226563	-0.94921875	+38.97949219	+10.52490234	-43.35205078	+1244
+1457970866.77490000	+8.26611328	-6.86865234	-1.21289063	+59.69970703	+5.97656250	-52.00927734	+1444	+8.11230469	-6.07324219	-0.84375000	+8.34960938	-5.05371094	+10.34912109	+1232	+6.54345703	-10.08105469	-0.94482422	+39.00146484	+10.70068359	-43.39599609	+1244
+1457970866.78320000	+8.25732422	-6.89062500	-1.24804688	+59.72167969	+6.48193359	-51.89941406	+1448	+8.09472656	-6.08642578	-0.88330078	+8.54736328	-4.54833984	+10.04150391	+1240	+6.54345703	-10.09863281	-0.94042969	+39.04541016	+11.16210938	-43.50585938	+1244
+1457970866.78740000	+8.24853516	-6.90380859	-1.26562500	+59.72167969	+6.72363281	-51.83349609	+1448	+8.09033203	-6.09521484	-0.90087891	+8.63525391	-4.30664063	+9.88769531	+1244	+6.54345703	-10.10742188	-0.93603516	+39.08935547	+11.42578125	-43.54980469	+1240
+1457970866.79150010	+8.24414063	-6.91699219	-1.28320313	+59.74365234	+6.96533203	-51.74560547	+1452	+8.08154297	-6.10400391	-0.92285156	+8.72314453	-4.06494141	+9.77783203	+1244	+6.54345703	-10.11621094	-0.93603516	+39.11132813	+11.66748047	-43.57177734	+1240
+1457970866.79570010	+8.23535156	-6.93017578	-1.30517578	+59.69970703	+7.27294922	-51.70166016	+1452	+8.06835938	-6.11279297	-0.94482422	+8.85498047	-3.77929688	+9.62402344	+1248	+6.54345703	-10.12939453	-0.93603516	+39.13330078	+11.99707031	-43.59375000	+1240
+1457970866.79979990	+8.23095703	-6.94335938	-1.32275391	+59.69970703	+7.55859375	-51.65771484	+1456	+8.05957031	-6.12158203	-0.96679688	+8.96484375	-3.55957031	+9.47021484	+1248	+6.53906250	-10.13818359	-0.93603516	+39.15527344	+12.28271484	-43.61572266	+1240
+1457970866.80399990	+8.22656250	-6.96093750	-1.34912109	+59.69970703	+7.86621094	-51.54785156	+1456	+8.05078125	-6.13037109	-0.98876953	+9.07470703	-3.29589844	+9.38232422	+1252	+6.53466797	-10.15136719	-0.94042969	+39.15527344	+12.56835938	-43.61572266	+1240
+1457970866.80819990	+8.21337891	-6.97851563	-1.37109375	+59.65576172	+8.21777344	-51.50390625	+1456	+8.03759766	-6.13916016	-1.01953125	+9.20654297	-3.03222656	+9.20654297	+1256	+6.52587891	-10.16894531	-0.94482422	+39.13330078	+12.91992188	-43.61572266	+1244
+1457970866.81230000	+8.20898438	-6.99609375	-1.38867188	+59.63378906	+8.54736328	-51.45996094	+1456	+8.02880859	-6.15234375	-1.04150391	+9.33837891	-2.81250000	+9.05273438	+1256	+6.51708984	-10.18212891	-0.94921875	+39.08935547	+13.22753906	-43.63769531	+1244
+1457970866.81649990	+8.20019531	-7.01367188	-1.41943359	+59.61181641	+8.89892578	-51.35009766	+1456	+8.01562500	-6.16113281	-1.06787109	+9.44824219	-2.57080078	+8.94287109	+1260	+6.50830078	-10.19970703	-0.95800781	+39.06738281	+13.53515625	-43.59375000	+1248
+1457970866.82069990	+8.18701172	-7.03564453	-1.44580078	+59.52392578	+9.29443359	-51.28417969	+1456	+8.00244141	-6.17431641	-1.09863281	+9.60205078	-2.30712891	+8.78906250	+1264	+6.49072266	-10.22167969	-0.97119141	+39.00146484	+13.86474609	-43.52783203	+1248
+1457970866.82480000	+8.17822266	-7.05761719	-1.47216797	+59.47998047	+9.66796875	-51.26220703	+1456	+7.98925781	-6.18310547	-1.12060547	+9.77783203	-2.13134766	+8.61328125	+1264	+6.47753906	-10.23486328	-0.98437500	+38.93554688	+14.17236328	-43.52783203	+1252
+1457970866.82900000	+8.17382813	-7.07519531	-1.50732422	+59.47998047	+10.01953125	-51.17431641	+1460	+7.98046875	-6.19628906	-1.15576172	+9.93164063	-1.88964844	+8.52539063	+1268	+6.46875000	-10.25683594	-1.00195313	+38.89160156	+14.43603516	-43.46191406	+1252
+1457970866.83320000	+8.16064453	-7.10595703	-1.53808594	+59.34814453	+10.45898438	-51.15234375	+1464	+7.96289063	-6.20947266	-1.18652344	+10.08544922	-1.69189453	+8.34960938	+1272	+6.45117188	-10.28320313	-1.02392578	+38.78173828	+14.78759766	-43.41796875	+1256
+1457970866.83730010	+8.15185547	-7.12792969	-1.56445313	+59.28222656	+10.85449219	-51.19628906	+1468	+7.94970703	-6.22265625	-1.21289063	+10.28320313	-1.53808594	+8.15185547	+1276	+6.43798828	-10.30517578	-1.04150391	+38.67187500	+15.09521484	-43.43994141	+1256
+1457970866.84570000	+8.13427734	-7.18505859	-1.63916016	+59.08447266	+11.68945313	-51.15234375	+1480	+7.92333984	-6.25341797	-1.28759766	+10.67871094	-1.14257813	+7.82226563	+1288	+6.40722656	-10.35791016	-1.08984375	+38.45214844	+15.66650391	-43.39599609	+1252
+1457970866.84980010	+8.12988281	-7.21142578	-1.67431641	+59.01855469	+12.08496094	-51.21826172	+1480	+7.91455078	-6.27099609	-1.31835938	+10.92041016	-1.03271484	+7.62451172	+1292	+6.39404297	-10.37988281	-1.11181641	+38.34228516	+15.93017578	-43.46191406	+1248
+1457970866.85820010	+8.11669922	-7.27734375	-1.76220703	+58.75488281	+12.87597656	-51.26220703	+1496	+7.88378906	-6.30615234	-1.40625000	+11.38183594	-0.63720703	+7.27294922	+1304	+6.37207031	-10.44140625	-1.17773438	+38.12255859	+16.45751953	-43.41796875	+1248
+1457970866.86229990	+8.11230469	-7.30810547	-1.80615234	+58.64501953	+13.24951172	-51.39404297	+1500	+7.87500000	-6.32373047	-1.44580078	+11.66748047	-0.54931641	+7.05322266	+1308	+6.36767578	-10.46337891	-1.20410156	+37.99072266	+16.72119141	-43.54980469	+1244
+1457970866.86649990	+8.11230469	-7.34326172	-1.85449219	+58.55712891	+13.62304688	-51.48193359	+1508	+7.86621094	-6.34130859	-1.50292969	+11.99707031	-0.39550781	+6.87744141	+1312	+6.36328125	-10.49414063	-1.23925781	+37.90283203	+16.96289063	-43.61572266	+1244
+1457970866.87480000	+8.10351563	-7.42236328	-1.95117188	+58.16162109	+14.41406250	-51.70166016	+1520	+7.83984375	-6.38525391	-1.60400391	+12.54638672	-0.15380859	+6.39404297	+1324	+6.35449219	-10.55566406	-1.30957031	+37.59521484	+17.49023438	-43.85742188	+1240
+1457970866.88310000	+8.09912109	-7.51025391	-2.06982422	+57.76611328	+15.16113281	-51.94335938	+1536	+7.81347656	-6.43359375	-1.72705078	+13.11767578	+0.17578125	+5.97656250	+1332	+6.35449219	-10.62597656	-1.39306641	+37.28759766	+18.01757813	-44.07714844	+1236
+1457970866.88730000	+8.09912109	-7.54980469	-2.13134766	+57.59033203	+15.53466797	-52.09716797	+1540	+7.80468750	-6.45117188	-1.78857422	+13.46923828	+0.26367188	+5.73486328	+1336	+6.35888672	-10.65673828	-1.43261719	+37.13378906	+18.28125000	-44.27490234	+1232
+1457970866.89150000	+8.10351563	-7.58935547	-2.19287109	+57.41455078	+15.88623047	-52.25097656	+1544	+7.80029297	-6.47314453	-1.85888672	+13.84277344	+0.41748047	+5.53710938	+1336	+6.36767578	-10.68750000	-1.48535156	+37.00195313	+18.52294922	-44.40673828	+1228
+1457970866.89560010	+8.10351563	-7.64208984	-2.26318359	+57.12890625	+16.28173828	-52.38281250	+1552	+7.78271484	-6.50390625	-1.92919922	+14.06250000	+0.57128906	+5.27343750	+1344	+6.37207031	-10.72265625	-1.53808594	+36.82617188	+18.78662109	-44.56054688	+1224
+1457970866.89980010	+8.10351563	-7.68603516	-2.33349609	+56.90917969	+16.65527344	-52.51464844	+1556	+7.77392578	-6.52587891	-2.00390625	+14.39208984	+0.70312500	+5.05371094	+1344	+6.37646484	-10.75341797	-1.58642578	+36.62841797	+19.07226563	-44.75830078	+1220
+1457970866.90400000	+8.11230469	-7.72998047	-2.40820313	+56.71142578	+17.02880859	-52.69042969	+1560	+7.77392578	-6.54345703	-2.08300781	+14.78759766	+0.81298828	+4.81201172	+1344	+6.38525391	-10.78857422	-1.64355469	+36.43066406	+19.33593750	-44.91210938	+1216
+1457970866.90809990	+8.11230469	-7.78271484	-2.48291016	+56.42578125	+17.42431641	-52.82226563	+1564	+7.76074219	-6.58300781	-2.16210938	+14.96337891	+0.98876953	+4.54833984	+1348	+6.39404297	-10.82373047	-1.70068359	+36.23291016	+19.62158203	-45.08789063	+1212
+1457970866.91230010	+8.11230469	-7.82666016	-2.56640625	+56.20605469	+17.81982422	-52.93212891	+1568	+7.75195313	-6.60058594	-2.24560547	+15.29296875	+1.12060547	+4.30664063	+1348	+6.39843750	-10.85449219	-1.75781250	+35.99121094	+19.92919922	-45.28564453	+1208
+1457970866.92059990	+8.11669922	-7.92333984	-2.73779297	+55.70068359	+18.58886719	-53.21777344	+1576	+7.74316406	-6.65771484	-2.42138672	+15.79833984	+1.40625000	+3.80126953	+1348	+6.41162109	-10.92041016	-1.89843750	+35.52978516	+20.50048828	-45.57128906	+1204
+1457970866.92479990	+8.12109375	-7.96289063	-2.82568359	+55.48095703	+18.96240234	-53.30566406	+1580	+7.73876953	-6.67529297	-2.51806641	+16.08398438	+1.53808594	+3.55957031	+1348	+6.41601563	-10.95117188	-1.96435547	+35.24414063	+20.78613281	-45.74707031	+1200
+1457970866.92899990	+8.12548828	-8.00683594	-2.91357422	+55.23925781	+19.35791016	-53.48144531	+1580	+7.73876953	-6.69287109	-2.60595703	+16.39160156	+1.62597656	+3.27392578	+1344	+6.42041016	-10.98193359	-2.04345703	+34.98046875	+21.04980469	-45.87890625	+1200
+1457970866.93730000	+8.13427734	-8.08593750	-3.10693359	+54.82177734	+20.08300781	-53.72314453	+1584	+7.72998047	-6.74121094	-2.80371094	+16.80908203	+1.86767578	+2.70263672	+1344	+6.42480469	-11.03906250	-2.20166016	+34.38720703	+21.57714844	-46.20849609	+1200
+1457970866.94560000	+8.14746094	-8.16064453	-3.29150391	+54.33837891	+20.78613281	-54.07470703	+1584	+7.73437500	-6.78955078	-2.99707031	+17.22656250	+2.02148438	+2.04345703	+1340	+6.42480469	-11.09179688	-2.37744141	+33.75000000	+22.06054688	-46.49414063	+1204
+1457970866.95390010	+8.16503906	-8.22216797	-3.48925781	+53.89892578	+21.44531250	-54.40429688	+1588	+7.74316406	-6.81152344	-3.20361328	+17.68798828	+2.17529297	+1.38427734	+1336	+6.42480469	-11.14013672	-2.56201172	+33.06884766	+22.50000000	-46.84570313	+1204
+1457970866.96230010	+8.18701172	-8.27490234	-3.69140625	+53.45947266	+22.03857422	-54.73388672	+1588	+7.75195313	-6.83789063	-3.41894531	+18.08349609	+2.30712891	+0.74707031	+1332	+6.42480469	-11.17089844	-2.75537109	+32.40966797	+22.87353516	-47.21923828	+1208
+1457970866.97059990	+8.21337891	-8.31445313	-3.88476563	+52.93212891	+22.54394531	-55.26123047	+1592	+7.76953125	-6.85986328	-3.62109375	+18.47900391	+2.30712891	-0.04394531	+1328	+6.42919922	-11.19287109	-2.94873047	+31.70654297	+23.15917969	-47.68066406	+1216
+1457970866.97480010	+8.23095703	-8.33203125	-3.99023438	+52.71240234	+22.82958984	-55.43701172	+1592	+7.78271484	-6.85986328	-3.73095703	+18.69873047	+2.39501953	-0.35156250	+1332	+6.43359375	-11.20166016	-3.04541016	+31.37695313	+23.29101563	-47.94433594	+1216
+1457970866.97890000	+8.24414063	-8.34521484	-4.08251953	+52.40478516	+23.07128906	-55.74462891	+1596	+7.79589844	-6.85986328	-3.83203125	+18.91845703	+2.35107422	-0.79101563	+1332	+6.43798828	-11.20605469	-3.14208984	+31.00341797	+23.40087891	-48.25195313	+1220
+1457970866.98729990	+8.28808594	-8.36718750	-4.28906250	+51.85546875	+23.53271484	-56.20605469	+1608	+7.82226563	-6.85546875	-4.05175781	+19.31396484	+2.39501953	-1.40625000	+1344	+6.45996094	-11.20166016	-3.33544922	+30.38818359	+23.53271484	-48.84521484	+1228
+1457970866.99140000	+8.31005859	-8.37158203	-4.38134766	+51.50390625	+23.75244141	-56.53564453	+1612	+7.83984375	-6.84667969	-4.14843750	+19.51171875	+2.35107422	-1.84570313	+1348	+6.47314453	-11.19726563	-3.42773438	+30.03662109	+23.55468750	-49.21875000	+1232
+1457970866.99560000	+8.33642578	-8.37597656	-4.48242188	+51.19628906	+23.92822266	-56.82128906	+1620	+7.86181641	-6.84228516	-4.25390625	+19.68750000	+2.30712891	-2.17529297	+1352	+6.49072266	-11.18847656	-3.52001953	+29.75097656	+23.57666016	-49.59228516	+1240
+1457970866.99980000	+8.35839844	-8.37597656	-4.58789063	+50.91064453	+24.16992188	-57.01904297	+1628	+7.87939453	-6.82470703	-4.36376953	+19.88525391	+2.32910156	-2.43896484	+1364	+6.51269531	-11.17089844	-3.61230469	+29.46533203	+23.57666016	-49.96582031	+1248
+1457970867.00390010	+8.38476563	-8.37597656	-4.68017578	+50.53710938	+24.38964844	-57.37060547	+1636	+7.90576172	-6.81152344	-4.46044922	+20.06103516	+2.24121094	-2.85644531	+1372	+6.53466797	-11.15771484	-3.70019531	+29.13574219	+23.55468750	-50.40527344	+1252
+1457970867.00810000	+8.41992188	-8.37158203	-4.77685547	+50.18554688	+24.56542969	-57.67822266	+1644	+7.93212891	-6.79833984	-4.56152344	+20.19287109	+2.17529297	-3.16406250	+1380	+6.56542969	-11.13574219	-3.78808594	+28.85009766	+23.51074219	-50.84472656	+1260
+1457970867.01230000	+8.45068359	-8.36718750	-4.88232422	+49.87792969	+24.78515625	-57.89794922	+1656	+7.95849609	-6.77197266	-4.67138672	+20.36865234	+2.19726563	-3.40576172	+1392	+6.59179688	-11.11376953	-3.88037109	+28.58642578	+23.46679688	-51.24023438	+1268
+1457970867.01640010	+8.47705078	-8.35839844	-4.97021484	+49.48242188	+25.00488281	-58.22753906	+1660	+7.98925781	-6.75439453	-4.76367188	+20.45654297	+2.08740234	-3.80126953	+1400	+6.61816406	-11.09179688	-3.96386719	+28.23486328	+23.42285156	-51.70166016	+1276
+1457970867.02060010	+8.51660156	-8.34521484	-5.06689453	+49.10888672	+25.15869141	-58.49121094	+1668	+8.02001953	-6.73242188	-4.86035156	+20.54443359	+1.97753906	-4.06494141	+1408	+6.65771484	-11.06103516	-4.04736328	+27.97119141	+23.31298828	-52.16308594	+1284
+1457970867.02480010	+8.55175781	-8.32763672	-5.17236328	+48.80126953	+25.37841797	-58.68896484	+1676	+8.05517578	-6.70166016	-4.97021484	+20.63232422	+1.95556641	-4.28466797	+1420	+6.69287109	-11.02587891	-4.13085938	+27.68554688	+23.22509766	-52.53662109	+1292
+1457970867.03309990	+8.62646484	-8.29248047	-5.35253906	+48.01025391	+25.70800781	-59.28222656	+1688	+8.13427734	-6.64013672	-5.14599609	+20.67626953	+1.66992188	-4.92187500	+1440	+6.76318359	-10.95117188	-4.29345703	+27.07031250	+22.98339844	-53.39355469	+1308
+1457970867.03720000	+8.66601563	-8.26611328	-5.44921875	+47.68066406	+25.90576172	-59.47998047	+1696	+8.17382813	-6.60498047	-5.24707031	+20.72021484	+1.62597656	-5.11962891	+1452	+6.80273438	-10.90283203	-4.38134766	+26.78466797	+22.89550781	-53.72314453	+1316
+1457970867.04140000	+8.70556641	-8.24414063	-5.53271484	+47.24121094	+26.08154297	-59.76562500	+1700	+8.21337891	-6.56982422	-5.32177734	+20.65429688	+1.45019531	-5.47119141	+1460	+6.83349609	-10.86328125	-4.46044922	+26.43310547	+22.76367188	-54.11865234	+1324
+1457970867.04559990	+8.75390625	-8.20898438	-5.61621094	+46.88964844	+26.19140625	-60.00732422	+1704	+8.26611328	-6.53027344	-5.40966797	+20.61035156	+1.25244141	-5.71289063	+1468	+6.87744141	-10.81494141	-4.53515625	+26.12548828	+22.60986328	-54.49218750	+1328
+1457970867.04970000	+8.80224609	-8.17382813	-5.70849609	+46.58203125	+26.34521484	-60.18310547	+1712	+8.31445313	-6.48632813	-5.50195313	+20.56640625	+1.14257813	-5.88867188	+1480	+6.91699219	-10.76220703	-4.61865234	+25.81787109	+22.50000000	-54.75585938	+1336
+1457970867.05390000	+8.84179688	-8.13867188	-5.78759766	+46.14257813	+26.47705078	-60.42480469	+1712	+8.36279297	-6.44238281	-5.57226563	+20.45654297	+0.96679688	-6.19628906	+1492	+6.94775391	-10.70947266	-4.69775391	+25.46630859	+22.36816406	-55.04150391	+1344
+1457970867.06220010	+8.94287109	-8.05078125	-5.94580078	+45.48339844	+26.63085938	-60.79833984	+1724	+8.47705078	-6.33691406	-5.72607422	+20.28076172	+0.57128906	-6.56982422	+1512	+7.02246094	-10.59082031	-4.86035156	+24.82910156	+22.08251953	-55.48095703	+1364
+1457970867.06640010	+8.99121094	-8.00244141	-6.01171875	+45.06591797	+26.69677734	-61.06201172	+1728	+8.53417969	-6.28417969	-5.79199219	+20.12695313	+0.32958984	-6.83349609	+1524	+7.05322266	-10.52929688	-4.93505859	+24.43359375	+21.92871094	-55.70068359	+1376
+1457970867.07060000	+9.04833984	-7.94970703	-6.07763672	+44.71435547	+26.69677734	-61.28173828	+1736	+8.60009766	-6.22705078	-5.85351563	+20.01708984	+0.06591797	-7.05322266	+1536	+7.09277344	-10.46337891	-5.00976563	+24.08203125	+21.75292969	-55.92041016	+1384
+1457970867.07470010	+9.10986328	-7.89257813	-6.14794922	+44.40673828	+26.71875000	-61.43554688	+1744	+8.66601563	-6.16552734	-5.92382813	+19.88525391	-0.15380859	-7.20703125	+1552	+7.13232422	-10.39306641	-5.08886719	+23.77441406	+21.62109375	-56.03027344	+1400
+1457970867.08310010	+9.22412109	-7.77392578	-6.26220703	+43.65966797	+26.67480469	-61.85302734	+1764	+8.80224609	-6.03369141	-6.02929688	+19.59960938	-0.72509766	-7.62451172	+1576	+7.20703125	-10.25683594	-5.22509766	+23.02734375	+21.26953125	-56.31591797	+1428
+1457970867.08719990	+9.28564453	-7.70800781	-6.32373047	+43.35205078	+26.63085938	-61.98486328	+1776	+8.87255859	-5.96337891	-6.09082031	+19.46777344	-0.98876953	-7.75634766	+1592	+7.25097656	-10.17773438	-5.29980469	+22.74169922	+21.09375000	-56.35986328	+1444
+1457970867.09139990	+9.34716797	-7.64208984	-6.37207031	+42.95654297	+26.54296875	-62.22656250	+1784	+8.94287109	-5.89306641	-6.13476563	+19.29199219	-1.29638672	-7.95410156	+1608	+7.29052734	-10.10302734	-5.36572266	+22.36816406	+20.89599609	-56.46972656	+1460
+1457970867.09559990	+9.41308594	-7.57177734	-6.41601563	+42.58300781	+26.41113281	-62.40234375	+1796	+9.01757813	-5.81396484	-6.17431641	+19.13818359	-1.64794922	-8.08593750	+1624	+7.33447266	-10.02392578	-5.42724609	+21.99462891	+20.67626953	-56.53564453	+1480
+1457970867.09970000	+9.48339844	-7.49707031	-6.46435547	+42.25341797	+26.27929688	-62.55615234	+1812	+9.09228516	-5.73925781	-6.22265625	+18.98437500	-1.93359375	-8.21777344	+1640	+7.38281250	-9.93603516	-5.49755859	+21.73095703	+20.45654297	-56.53564453	+1504
+1457970867.10800000	+9.62402344	-7.34765625	-6.53466797	+41.48437500	+25.92773438	-62.97363281	+1840	+9.25048828	-5.57666016	-6.28857422	+18.63281250	-2.68066406	-8.50341797	+1672	+7.49267578	-9.76904297	-5.59423828	+21.02783203	+19.90722656	-56.71142578	+1544
+1457970867.11220000	+9.70312500	-7.26855469	-6.56982422	+41.15478516	+25.70800781	-63.12744141	+1856	+9.33398438	-5.49755859	-6.32812500	+18.45703125	-3.01025391	-8.59130859	+1684	+7.54980469	-9.67675781	-5.65136719	+20.78613281	+19.64355469	-56.68945313	+1568
+1457970867.12050010	+9.85253906	-7.10595703	-6.62255859	+40.36376953	+25.22460938	-63.47900391	+1880	+9.49658203	-5.32617188	-6.37207031	+18.06152344	-3.75732422	-8.76708984	+1712	+7.67724609	-9.49658203	-5.73046875	+20.10498047	+19.00634766	-56.75537109	+1608
+1457970867.12470010	+9.93164063	-7.02246094	-6.65332031	+40.01220703	+24.96093750	-63.56689453	+1896	+9.58007813	-5.24267578	-6.40283203	+17.81982422	-4.10888672	-8.81103516	+1724	+7.74755859	-9.39550781	-5.77880859	+19.88525391	+18.67675781	-56.68945313	+1632
+1457970867.12890010	+10.01513672	-6.93896484	-6.66650391	+39.61669922	+24.65332031	-63.76464844	+1904	+9.66357422	-5.15917969	-6.41601563	+17.57812500	-4.50439453	-8.89892578	+1732	+7.81787109	-9.29882813	-5.80517578	+19.55566406	+18.28125000	-56.71142578	+1648
+1457970867.13299990	+10.09863281	-6.85107422	-6.67968750	+39.22119141	+24.32373047	-63.87451172	+1916	+9.75146484	-5.06689453	-6.42919922	+17.33642578	-4.89990234	-8.89892578	+1744	+7.89257813	-9.19775391	-5.83593750	+19.24804688	+17.88574219	-56.71142578	+1664
+1457970867.13720010	+10.18212891	-6.76318359	-6.69726563	+38.84765625	+24.01611328	-63.96240234	+1924	+9.83496094	-4.97900391	-6.44677734	+17.07275391	-5.25146484	-8.87695313	+1752	+7.96728516	-9.09228516	-5.87109375	+19.02832031	+17.51220703	-56.60156250	+1684
+1457970867.14140010	+10.27001953	-6.67529297	-6.69726563	+38.45214844	+23.64257813	-64.11621094	+1932	+9.92724609	-4.89111328	-6.44677734	+16.80908203	-5.69091797	-8.92089844	+1764	+8.04199219	-8.99121094	-5.88867188	+18.72070313	+17.09472656	-56.60156250	+1696
+1457970867.14549990	+10.35351563	-6.58300781	-6.70166016	+38.05664063	+23.29101563	-64.20410156	+1940	+10.01513672	-4.79882813	-6.45117188	+16.52343750	-6.08642578	-8.87695313	+1772	+8.12109375	-8.88574219	-5.90625000	+18.41308594	+16.67724609	-56.53564453	+1708
+1457970867.14969990	+10.44140625	-6.49072266	-6.71484375	+37.70507813	+22.93945313	-64.22607422	+1944	+10.10742188	-4.70654297	-6.45996094	+16.21582031	-6.43798828	-8.78906250	+1776	+8.20019531	-8.77587891	-5.93261719	+18.19335938	+16.28173828	-56.40380859	+1720
+1457970867.15800000	+10.61718750	-6.30175781	-6.70166016	+36.95800781	+22.17041016	-64.29199219	+1960	+10.29199219	-4.51757813	-6.43798828	+15.57861328	-7.25097656	-8.63525391	+1792	+8.35400391	-8.55615234	-5.95898438	+17.57812500	+15.44677734	-56.16210938	+1736
+1457970867.16220000	+10.70507813	-6.20507813	-6.69726563	+36.60644531	+21.77490234	-64.24804688	+1964	+10.38427734	-4.42529297	-6.43359375	+15.22705078	-7.62451172	-8.50341797	+1800	+8.43310547	-8.44189453	-5.97656250	+17.35839844	+15.05126953	-55.94238281	+1744
+1457970867.17050000	+10.88085938	-6.00732422	-6.65771484	+35.85937500	+20.91796875	-64.24804688	+1980	+10.57324219	-4.22753906	-6.38525391	+14.56787109	-8.48144531	-8.23974609	+1820	+8.58251953	-8.21337891	-5.98535156	+16.76513672	+14.21630859	-55.61279297	+1752
+1457970867.17470000	+10.96875000	-5.90625000	-6.64013672	+35.55175781	+20.50048828	-64.16015625	+1984	+10.67431641	-4.13085938	-6.36328125	+14.21630859	-8.89892578	-8.06396484	+1828	+8.66162109	-8.09472656	-5.99853516	+16.52343750	+13.84277344	-55.37109375	+1756
+1457970867.17890000	+11.06103516	-5.80078125	-6.60937500	+35.22216797	+20.06103516	-64.13818359	+1992	+10.77099609	-4.02539063	-6.32373047	+13.88671875	-9.36035156	-7.91015625	+1840	+8.73193359	-7.98046875	-5.99853516	+16.25976563	+13.44726563	-55.15136719	+1760
+1457970867.18300010	+11.14453125	-5.69091797	-6.58300781	+34.89257813	+19.64355469	-64.02832031	+2000	+10.86767578	-3.91992188	-6.28417969	+13.53515625	-9.77783203	-7.69042969	+1852	+8.80224609	-7.86621094	-5.99853516	+15.95214844	+13.09570313	-54.93164063	+1764
+1457970867.18720010	+11.23242188	-5.58544922	-6.55664063	+34.60693359	+19.22607422	-63.87451172	+2008	+10.96435547	-3.81884766	-6.24902344	+13.16162109	-10.19531250	-7.44873047	+1864	+8.87695313	-7.74316406	-6.00732422	+15.73242188	+12.74414063	-54.62402344	+1768
+1457970867.19129990	+11.31591797	-5.47558594	-6.51708984	+34.29931641	+18.76464844	-63.76464844	+2020	+11.06542969	-3.70898438	-6.19628906	+12.81005859	-10.63476563	-7.22900391	+1880	+8.94287109	-7.62011719	-6.00292969	+15.49072266	+12.37060547	-54.33837891	+1772
+1457970867.19549990	+11.39941406	-5.36572266	-6.47314453	+34.01367188	+18.32519531	-63.63281250	+2032	+11.16210938	-3.59472656	-6.14355469	+12.48046875	-11.09619141	-6.96533203	+1900	+9.00878906	-7.50585938	-5.99853516	+15.20507813	+12.01904297	-54.07470703	+1776
+1457970867.20380000	+11.56640625	-5.13720703	-6.38085938	+33.48632813	+17.42431641	-63.30322266	+2064	+11.35546875	-3.37939453	-6.02050781	+11.77734375	-12.04101563	-6.45996094	+1936	+9.14501953	-7.25537109	-5.98095703	+14.76562500	+11.29394531	-53.50341797	+1788
+1457970867.20799990	+11.64990234	-5.01855469	-6.33251953	+33.24462891	+16.96289063	-63.14941406	+2084	+11.44775391	-3.26074219	-5.95458984	+11.44775391	-12.50244141	-6.15234375	+1960	+9.21093750	-7.13671875	-5.96777344	+14.50195313	+10.94238281	-53.26171875	+1792
+1457970867.21219990	+11.72900391	-4.90429688	-6.27978516	+33.00292969	+16.52343750	-62.95166016	+2100	+11.54003906	-3.15527344	-5.88867188	+11.07421875	-12.94189453	-5.86669922	+1980	+9.27685547	-7.01367188	-5.95898438	+14.32617188	+10.59082031	-52.93212891	+1800
+1457970867.21630000	+11.80810547	-4.78564453	-6.22265625	+32.80517578	+16.06201172	-62.79785156	+2124	+11.63671875	-3.04101563	-5.81396484	+10.76660156	-13.40332031	-5.58105469	+2000	+9.34716797	-6.88623047	-5.93701172	+14.15039063	+10.19531250	-52.66845703	+1808
+1457970867.22470000	+11.96191406	-4.55273438	-6.10839844	+32.38769531	+15.20507813	-62.38037109	+2168	+11.80810547	-2.81689453	-5.66455078	+10.06347656	-14.26025391	-4.92187500	+2048	+9.47900391	-6.63574219	-5.89306641	+13.79882813	+9.44824219	-52.05322266	+1832
+1457970867.22880010	+12.03662109	-4.42968750	-6.04248047	+32.23388672	+14.74365234	-62.18261719	+2192	+11.89599609	-2.70263672	-5.58544922	+9.73388672	-14.67773438	-4.59228516	+2072	+9.54931641	-6.51269531	-5.86230469	+13.66699219	+9.00878906	-51.78955078	+1844
+1457970867.23300000	+12.10693359	-4.31103516	-5.97216797	+32.10205078	+14.30419922	-61.98486328	+2220	+11.97509766	-2.58837891	-5.50195313	+9.44824219	-15.09521484	-4.24072266	+2096	+9.61523438	-6.38964844	-5.82714844	+13.49121094	+8.59130859	-51.54785156	+1860
+1457970867.23720000	+12.17724609	-4.19238281	-5.90625000	+31.94824219	+13.84277344	-61.78710938	+2244	+12.05859375	-2.48291016	-5.42285156	+9.05273438	-15.51269531	-3.91113281	+2120	+9.68115234	-6.25781250	-5.79638672	+13.40332031	+8.19580078	-51.24023438	+1872
+1457970867.24550010	+12.32226563	-3.94628906	-5.76123047	+31.77246094	+12.91992188	-61.43554688	+2296	+12.21240234	-2.25878906	-5.25585938	+8.43750000	-16.30371094	-3.20800781	+2164	+9.82177734	-6.01171875	-5.70410156	+13.18359375	+7.25097656	-50.75683594	+1908
+1457970867.24970010	+12.38818359	-3.83203125	-5.68652344	+31.64062500	+12.45849609	-61.23779297	+2320	+12.28710938	-2.15771484	-5.17236328	+8.06396484	-16.65527344	-2.83447266	+2184	+9.89208984	-5.87988281	-5.66455078	+13.11767578	+6.78955078	-50.42724609	+1924
+1457970867.25379990	+12.45849609	-3.71337891	-5.60742188	+31.57470703	+11.99707031	-61.08398438	+2344	+12.36181641	-2.05224609	-5.08886719	+7.73437500	-17.00683594	-2.46093750	+2204	+9.96679688	-5.75683594	-5.60742188	+13.09570313	+6.26220703	-50.18554688	+1940
+1457970867.25799990	+12.52001953	-3.59472656	-5.53271484	+31.53076172	+11.55761719	-60.88623047	+2368	+12.42773438	-1.94238281	-5.00097656	+7.44873047	-17.33642578	-2.06542969	+2224	+10.03271484	-5.63378906	-5.55468750	+13.00781250	+5.80078125	-49.92187500	+1956
+1457970867.26210000	+12.58593750	-3.48046875	-5.45361328	+31.44287109	+11.09619141	-60.68847656	+2388	+12.49365234	-1.84570313	-4.91748047	+7.07519531	-17.64404297	-1.66992188	+2240	+10.09863281	-5.50195313	-5.50634766	+12.98583984	+5.33935547	-49.59228516	+1968
+1457970867.26630000	+12.65185547	-3.36181641	-5.37011719	+31.42089844	+10.59082031	-60.53466797	+2408	+12.56396484	-1.74462891	-4.82958984	+6.74560547	-17.97363281	-1.27441406	+2256	+10.17333984	-5.37890625	-5.44042969	+12.98583984	+4.76806641	-49.32861328	+1988
+1457970867.27049990	+12.71337891	-3.24755859	-5.28222656	+31.37695313	+10.10742188	-60.38085938	+2428	+12.62548828	-1.63916016	-4.73730469	+6.43798828	-18.32519531	-0.85693359	+2272	+10.23925781	-5.25585938	-5.38330078	+12.89794922	+4.26269531	-49.06494141	+2000
+1457970867.27460000	+12.77490234	-3.13769531	-5.19433594	+31.31103516	+9.62402344	-60.22705078	+2444	+12.69140625	-1.54687500	-4.64941406	+6.08642578	-18.65478516	-0.46142578	+2288	+10.30517578	-5.13281250	-5.32617188	+12.87597656	+3.75732422	-48.73535156	+2012
+1457970867.27880000	+12.83642578	-3.02783203	-5.10205078	+31.26708984	+9.09667969	-60.11718750	+2460	+12.75292969	-1.45019531	-4.55273438	+5.77880859	-19.00634766	-0.06591797	+2304	+10.37548828	-5.01416016	-5.25585938	+12.85400391	+3.20800781	-48.44970703	+2028
+1457970867.28710010	+12.95507813	-2.81250000	-4.92187500	+31.11328125	+8.10791016	-59.83154297	+2488	+12.87158203	-1.25244141	-4.36376953	+5.14160156	-19.66552734	+0.79101563	+2332	+10.49853516	-4.77685547	-5.13281250	+12.74414063	+2.21923828	-47.83447266	+2048
+1457970867.29130010	+13.01220703	-2.70703125	-4.82519531	+31.06933594	+7.58056641	-59.67773438	+2504	+12.92871094	-1.16015625	-4.26708984	+4.83398438	-19.99511719	+1.23046875	+2348	+10.56445313	-4.65820313	-5.06250000	+12.74414063	+1.66992188	-47.50488281	+2060
+1457970867.29550000	+13.06054688	-2.60595703	-4.72851563	+30.95947266	+7.07519531	-59.56787109	+2516	+12.98583984	-1.05908203	-4.16601563	+4.54833984	-20.39062500	+1.64794922	+2364	+10.61718750	-4.54833984	-4.99658203	+12.63427734	+1.20849609	-47.21923828	+2064
+1457970867.29959990	+13.11328125	-2.50488281	-4.63183594	+30.82763672	+6.59179688	-59.43603516	+2528	+13.03857422	-0.97119141	-4.06054688	+4.21875000	-20.78613281	+2.08740234	+2380	+10.66992188	-4.43847656	-4.93505859	+12.54638672	+0.72509766	-46.86767578	+2072
+1457970867.30380010	+13.16601563	-2.40820313	-4.53076172	+30.71777344	+6.04248047	-59.34814453	+2540	+13.09570313	-0.87890625	-3.95068359	+3.91113281	-21.18164063	+2.52685547	+2396	+10.73144531	-4.32421875	-4.86474609	+12.50244141	+0.19775391	-46.56005859	+2084
+1457970867.30800010	+13.21435547	-2.31152344	-4.42529297	+30.58593750	+5.49316406	-59.28222656	+2552	+13.14404297	-0.78662109	-3.84082031	+3.62548828	-21.66503906	+2.96630859	+2416	+10.77978516	-4.22314453	-4.79882813	+12.37060547	-0.26367188	-46.27441406	+2088
+1457970867.31209990	+13.26269531	-2.21923828	-4.31982422	+30.41015625	+4.94384766	-59.21630859	+2568	+13.19677734	-0.69873047	-3.72656250	+3.27392578	-22.10449219	+3.40576172	+2432	+10.83251953	-4.12207031	-4.73730469	+12.23876953	-0.72509766	-45.96679688	+2096
+1457970867.31629990	+13.31103516	-2.12695313	-4.21875000	+30.27832031	+4.43847656	-59.15039063	+2580	+13.24951172	-0.61523438	-3.61230469	+2.96630859	-22.54394531	+3.82324219	+2452	+10.88525391	-4.01660156	-4.67138672	+12.15087891	-1.18652344	-45.65917969	+2104
+1457970867.32049990	+13.35058594	-2.03906250	-4.11328125	+30.10253906	+3.91113281	-59.08447266	+2596	+13.29785156	-0.52294922	-3.49804688	+2.68066406	-23.00537109	+4.26269531	+2472	+10.92480469	-3.91992188	-4.60986328	+12.01904297	-1.62597656	-45.37353516	+2108
+1457970867.32460000	+13.39453125	-1.95556641	-4.01220703	+29.90478516	+3.40576172	-58.99658203	+2612	+13.34179688	-0.44384766	-3.37939453	+2.32910156	-23.46679688	+4.70214844	+2492	+10.97314453	-3.82763672	-4.54833984	+11.86523438	-2.04345703	-45.04394531	+2112
+1457970867.32880000	+13.43408203	-1.86767578	-3.91552734	+29.75097656	+2.92236328	-58.93066406	+2632	+13.39013672	-0.36474609	-3.26953125	+1.97753906	-23.88427734	+5.14160156	+2512	+11.02148438	-3.73095703	-4.48242188	+11.75537109	-2.48291016	-44.75830078	+2116
+1457970867.33299990	+13.46923828	-1.78417969	-3.81005859	+29.57519531	+2.39501953	-58.90869141	+2648	+13.43408203	-0.28125000	-3.14648438	+1.66992188	-24.38964844	+5.58105469	+2532	+11.06103516	-3.63867188	-4.42089844	+11.60156250	-2.92236328	-44.49462891	+2120
+1457970867.33710000	+13.50439453	-1.70947266	-3.70458984	+29.35546875	+1.86767578	-58.88671875	+2668	+13.47363281	-0.21093750	-3.02783203	+1.27441406	-24.87304688	+6.02050781	+2552	+11.10058594	-3.55517578	-4.35937500	+11.44775391	-3.31787109	-44.20898438	+2124
+1457970867.34130000	+13.54394531	-1.63037109	-3.60351563	+29.17968750	+1.38427734	-58.88671875	+2688	+13.51757813	-0.14062500	-2.91796875	+0.90087891	-25.29052734	+6.43798828	+2572	+11.14453125	-3.46728516	-4.29345703	+11.31591797	-3.73535156	-43.94531250	+2132
+1457970867.34960010	+13.61425781	-1.48535156	-3.40576172	+28.82812500	+0.41748047	-58.82080078	+2732	+13.59228516	-0.00439453	-2.69824219	+0.19775391	-26.12548828	+7.33886719	+2612	+11.21923828	-3.30468750	-4.17041016	+11.05224609	-4.52636719	-43.41796875	+2136
+1457970867.35380010	+13.64501953	-1.41503906	-3.31347656	+28.65234375	+0.00000000	-58.79882813	+2752	+13.63183594	+0.05712891	-2.59716797	-0.17578125	-26.43310547	+7.73437500	+2628	+11.25878906	-3.22558594	-4.10449219	+10.94238281	-4.89990234	-43.17626953	+2140
+1457970867.35789990	+13.67578125	-1.34472656	-3.22558594	+28.49853516	-0.39550781	-58.75488281	+2772	+13.66259766	+0.12304688	-2.49609375	-0.48339844	-26.76269531	+8.17382813	+2648	+11.28955078	-3.14208984	-4.04296875	+10.83251953	-5.25146484	-42.89062500	+2144
+1457970867.36209990	+13.70214844	-1.28320313	-3.13769531	+28.30078125	-0.79101563	-58.68896484	+2788	+13.69335938	+0.17578125	-2.39941406	-0.92285156	-27.09228516	+8.61328125	+2664	+11.32470703	-3.06738281	-3.98144531	+10.70068359	-5.60302734	-42.60498047	+2148
+1457970867.36630010	+13.73291016	-1.22167969	-3.05419922	+28.12500000	-1.16455078	-58.64501953	+2804	+13.72412109	+0.22412109	-2.31152344	-1.31835938	-27.31201172	+9.03076172	+2676	+11.35986328	-2.99267578	-3.91992188	+10.61279297	-5.97656250	-42.36328125	+2152
+1457970867.37040000	+13.76367188	-1.15136719	-2.97070313	+28.01513672	-1.51611328	-58.55712891	+2820	+13.75048828	+0.28125000	-2.22363281	-1.64794922	-27.55371094	+9.49218750	+2688	+11.39062500	-2.91796875	-3.85400391	+10.54687500	-6.32812500	-42.09960938	+2152
+1457970867.37459990	+13.79003906	-1.09863281	-2.88720703	+27.81738281	-1.86767578	-58.49121094	+2836	+13.78125000	+0.32519531	-2.13574219	-2.06542969	-27.77343750	+9.90966797	+2700	+11.42138672	-2.84765625	-3.79248047	+10.43701172	-6.65771484	-41.83593750	+2156
+1457970867.37879990	+13.81640625	-1.04589844	-2.80810547	+27.64160156	-2.15332031	-58.42529297	+2844	+13.80761719	+0.36474609	-2.06542969	-2.43896484	-27.90527344	+10.30517578	+2704	+11.45654297	-2.77734375	-3.73095703	+10.34912109	-6.96533203	-41.57226563	+2156
+1457970867.38290000	+13.84277344	-0.98876953	-2.73779297	+27.48779297	-2.41699219	-58.31542969	+2856	+13.82958984	+0.41748047	-1.99072266	-2.74658203	-28.03710938	+10.72265625	+2716	+11.48291016	-2.70703125	-3.67382813	+10.30517578	-7.27294922	-41.30859375	+2160
+1457970867.38710000	+13.86914063	-0.94042969	-2.66748047	+27.31201172	-2.65869141	-58.18359375	+2860	+13.85595703	+0.45703125	-1.91601563	-3.09814453	-28.16894531	+11.11816406	+2720	+11.50927734	-2.64111328	-3.61669922	+10.21728516	-7.55859375	-41.02294922	+2160
+1457970867.39130000	+13.89550781	-0.89208984	-2.60156250	+27.11425781	-2.85644531	-58.05175781	+2864	+13.87792969	+0.49218750	-1.85888672	-3.44970703	-28.21289063	+11.49169922	+2724	+11.53564453	-2.57080078	-3.55957031	+10.15136719	-7.82226563	-40.75927734	+2160
+1457970867.39540000	+13.91308594	-0.84375000	-2.54003906	+26.96044922	-3.03222656	-57.91992188	+2868	+13.89550781	+0.53613281	-1.79296875	-3.73535156	-28.30078125	+11.88720703	+2732	+11.56201172	-2.50488281	-3.50244141	+10.08544922	-8.08593750	-40.49560547	+2160
+1457970867.39960000	+13.93505859	-0.79980469	-2.47412109	+26.74072266	-3.20800781	-57.76611328	+2868	+13.91748047	+0.56689453	-1.72705078	-4.08691406	-28.38867188	+12.26074219	+2740	+11.58398438	-2.44775391	-3.44970703	+9.99755859	-8.34960938	-40.23193359	+2160
+1457970867.40790010	+13.97460938	-0.71191406	-2.35986328	+26.34521484	-3.51562500	-57.48046875	+2868	+13.95703125	+0.64160156	-1.61279297	-4.65820313	-28.45458984	+12.98583984	+2752	+11.62792969	-2.32470703	-3.34423828	+9.84375000	-8.81103516	-39.72656250	+2156
+1457970867.41210010	+13.99658203	-0.67675781	-2.29833984	+26.12548828	-3.62548828	-57.34863281	+2868	+13.97460938	+0.67236328	-1.55126953	-4.96582031	-28.54248047	+13.31542969	+2760	+11.64990234	-2.27197266	-3.29589844	+9.73388672	-9.03076172	-39.50683594	+2152
+1457970867.41619990	+14.01416016	-0.64160156	-2.24560547	+25.90576172	-3.71337891	-57.19482422	+2868	+13.99218750	+0.70312500	-1.49853516	-5.25146484	-28.56445313	+13.62304688	+2764	+11.67187500	-2.21923828	-3.25195313	+9.64599609	-9.20654297	-39.26513672	+2148
+1457970867.42039990	+14.03173828	-0.60644531	-2.19726563	+25.68603516	-3.80126953	-57.04101563	+2868	+14.00976563	+0.73388672	-1.44580078	-5.49316406	-28.63037109	+13.93066406	+2768	+11.68945313	-2.17089844	-3.20800781	+9.53613281	-9.38232422	-39.04541016	+2144
+1457970867.42459990	+14.04931641	-0.57568359	-2.14453125	+25.44433594	-3.86718750	-56.88720703	+2868	+14.02734375	+0.76464844	-1.38867188	-5.75683594	-28.67431641	+14.23828125	+2776	+11.70703125	-2.12255859	-3.16845703	+9.40429688	-9.53613281	-38.82568359	+2140
+1457970867.42870000	+14.06250000	-0.54052734	-2.09619141	+25.20263672	-3.88916016	-56.71142578	+2864	+14.04492188	+0.79541016	-1.33593750	-5.99853516	-28.71826172	+14.52392578	+2784	+11.72460938	-2.07861328	-3.12890625	+9.27246094	-9.66796875	-38.60595703	+2132
+1457970867.43290000	+14.07568359	-0.50976563	-2.05224609	+24.98291016	-3.95507813	-56.55761719	+2868	+14.06250000	+0.82617188	-1.27880859	-6.26220703	-28.80615234	+14.83154297	+2792	+11.73779297	-2.03466797	-3.08935547	+9.14062500	-9.79980469	-38.40820313	+2124
+1457970867.43709990	+14.08447266	-0.48339844	-2.00390625	+24.69726563	-3.99902344	-56.40380859	+2868	+14.08007813	+0.84814453	-1.21728516	-6.54785156	-28.91601563	+15.09521484	+2800	+11.75097656	-1.99951172	-3.05419922	+8.96484375	-9.90966797	-38.23242188	+2116
+1457970867.44120000	+14.10205078	-0.46142578	-1.95556641	+24.43359375	-4.02099609	-56.27197266	+2868	+14.09765625	+0.87011719	-1.16455078	-6.83349609	-29.00390625	+15.38085938	+2808	+11.76416016	-1.95996094	-3.01904297	+8.78906250	-9.99755859	-38.03466797	+2108
+1457970867.44540000	+14.11523438	-0.43505859	-1.91162109	+24.19189453	-4.02099609	-56.09619141	+2868	+14.11523438	+0.89648438	-1.10742188	-7.11914063	-29.06982422	+15.66650391	+2816	+11.77734375	-1.92480469	-2.98828125	+8.63525391	-10.08544922	-37.85888672	+2100
+1457970867.44960000	+14.12841797	-0.41308594	-1.87207031	+23.90625000	-4.02099609	-55.94238281	+2864	+14.13720703	+0.91845703	-1.05029297	-7.42675781	-29.15771484	+15.93017578	+2824	+11.79052734	-1.89404297	-2.95751953	+8.41552734	-10.12939453	-37.68310547	+2092
+1457970867.45370010	+14.14160156	-0.39550781	-1.83251953	+23.62060547	-3.97705078	-55.78857422	+2864	+14.15478516	+0.93603516	-0.99755859	-7.71240234	-29.22363281	+16.19384766	+2832	+11.80371094	-1.86328125	-2.93115234	+8.21777344	-10.15136719	-37.50732422	+2080
+1457970867.46210000	+14.15917969	-0.36474609	-1.76220703	+23.04931641	-3.84521484	-55.39306641	+2864	+14.18554688	+0.97119141	-0.88769531	-8.34960938	-29.35546875	+16.72119141	+2852	+11.82128906	-1.80615234	-2.87841797	+7.80029297	-10.17333984	-37.13378906	+2060
+1457970867.46620010	+14.17236328	-0.35156250	-1.72705078	+22.74169922	-3.75732422	-55.19531250	+2864	+14.20751953	+0.98437500	-0.84375000	-8.70117188	-29.35546875	+17.00683594	+2860	+11.83447266	-1.77978516	-2.84765625	+7.58056641	-10.19531250	-36.95800781	+2048
+1457970867.47040010	+14.18115234	-0.33837891	-1.69628906	+22.47802734	-3.66943359	-54.97558594	+2868	+14.22509766	+0.99316406	-0.79541016	-9.07470703	-29.37744141	+17.29248047	+2868	+11.84326172	-1.75341797	-2.82568359	+7.33886719	-10.17333984	-36.76025391	+2040
+1457970867.47460010	+14.18994141	-0.32958984	-1.66552734	+22.14843750	-3.58154297	-54.77783203	+2872	+14.24267578	+0.99755859	-0.74707031	-9.49218750	-29.39941406	+17.57812500	+2876	+11.84765625	-1.72705078	-2.79931641	+7.09716797	-10.12939453	-36.56250000	+2028
+1457970867.47869990	+14.20312500	-0.32080078	-1.63476563	+21.84082031	-3.47167969	-54.55810547	+2872	+14.26025391	+1.00195313	-0.70751953	-9.90966797	-29.35546875	+17.86376953	+2884	+11.85644531	-1.70507813	-2.77294922	+6.83349609	-10.10742188	-36.36474609	+2016
+1457970867.48289990	+14.21191406	-0.31201172	-1.60839844	+21.55517578	-3.33984375	-54.31640625	+2880	+14.28222656	+1.01074219	-0.67236328	-10.28320313	-29.28955078	+18.14941406	+2888	+11.86523438	-1.68310547	-2.75097656	+6.59179688	-10.06347656	-36.14501953	+2008
+1457970867.48709990	+14.22509766	-0.30761719	-1.58642578	+21.22558594	-3.20800781	-54.05273438	+2884	+14.29980469	+1.01074219	-0.63720703	-10.72265625	-29.20166016	+18.45703125	+2896	+11.86962891	-1.65673828	-2.72900391	+6.35009766	-10.01953125	-35.92529297	+1996
+1457970867.49120000	+14.23388672	-0.30322266	-1.56884766	+20.89599609	-3.01025391	-53.78906250	+2884	+14.31738281	+1.01074219	-0.61083984	-11.14013672	-29.02587891	+18.74267578	+2900	+11.87841797	-1.63476563	-2.70703125	+6.10839844	-9.97558594	-35.70556641	+1988
+1457970867.49540000	+14.24267578	-0.29443359	-1.55126953	+20.58837891	-2.87841797	-53.52539063	+2888	+14.33496094	+1.01074219	-0.58447266	-11.57958984	-28.89404297	+19.02832031	+2904	+11.88281250	-1.61279297	-2.68066406	+5.84472656	-9.90966797	-35.46386719	+1980
+1457970867.49950000	+14.25146484	-0.29003906	-1.52929688	+20.28076172	-2.72460938	-53.23974609	+2888	+14.35253906	+1.00195313	-0.55810547	-12.06298828	-28.74023438	+19.33593750	+2912	+11.88720703	-1.59082031	-2.65869141	+5.60302734	-9.86572266	-35.24414063	+1972
+1457970867.50790000	+14.27783203	-0.28564453	-1.49414063	+19.64355469	-2.48291016	-52.69042969	+2892	+14.39208984	+0.98876953	-0.52734375	-13.00781250	-28.32275391	+19.95117188	+2924	+11.89599609	-1.54248047	-2.61474609	+5.11962891	-9.79980469	-34.76074219	+1956
+1457970867.51200010	+14.29101563	-0.28564453	-1.47216797	+19.29199219	-2.39501953	-52.42675781	+2892	+14.40966797	+0.97558594	-0.50976563	-13.49121094	-28.14697266	+20.23681641	+2932	+11.90478516	-1.52490234	-2.59277344	+4.85595703	-9.79980469	-34.51904297	+1948
+1457970867.51620010	+14.30419922	-0.28564453	-1.46337891	+18.96240234	-2.21923828	-52.14111328	+2888	+14.42724609	+0.96679688	-0.50097656	-13.93066406	-27.90527344	+20.50048828	+2936	+11.90917969	-1.50292969	-2.57519531	+4.61425781	-9.75585938	-34.27734375	+1944
+1457970867.52040000	+14.31298828	-0.28564453	-1.44580078	+18.65478516	-2.15332031	-51.89941406	+2884	+14.44042969	+0.95800781	-0.48779297	-14.39208984	-27.72949219	+20.78613281	+2940	+11.91357422	-1.48535156	-2.55322266	+4.37255859	-9.75585938	-34.05761719	+1936
+1457970867.52449990	+14.32617188	-0.28564453	-1.42382813	+18.32519531	-2.08740234	-51.63574219	+2884	+14.45800781	+0.94921875	-0.47460938	-14.83154297	-27.53173828	+21.04980469	+2948	+11.92236328	-1.46337891	-2.53125000	+4.15283203	-9.75585938	-33.81591797	+1932
+1457970867.52870010	+14.33496094	-0.28564453	-1.41943359	+18.01757813	-1.93359375	-51.37207031	+2880	+14.47119141	+0.93603516	-0.47021484	-15.27099609	-27.29003906	+21.29150391	+2952	+11.92675781	-1.44580078	-2.51367188	+3.91113281	-9.71191406	-33.59619141	+1928
+1457970867.53290010	+14.34814453	-0.28564453	-1.39746094	+17.68798828	-1.95556641	-51.15234375	+2880	+14.48876953	+0.92285156	-0.45263672	-15.75439453	-27.18017578	+21.57714844	+2964	+11.93115234	-1.42382813	-2.49609375	+3.71337891	-9.75585938	-33.39843750	+1924
+1457970867.53699990	+14.35693359	-0.29003906	-1.37548828	+17.38037109	-1.95556641	-50.95458984	+2884	+14.50195313	+0.91406250	-0.43505859	-16.21582031	-27.07031250	+21.84082031	+2972	+11.93554688	-1.41064453	-2.47412109	+3.44970703	-9.79980469	-33.20068359	+1920
+1457970867.54539990	+14.37451172	-0.29443359	-1.33593750	+16.74316406	-1.99951172	-50.58105469	+2888	+14.52832031	+0.88769531	-0.39990234	-17.13867188	-26.91650391	+22.39013672	+2988	+11.94873047	-1.37988281	-2.43896484	+3.01025391	-9.88769531	-32.87109375	+1912
+1457970867.54950000	+14.38769531	-0.30322266	-1.30957031	+16.41357422	-2.08740234	-50.42724609	+2888	+14.54150391	+0.88330078	-0.37792969	-17.60009766	-26.87255859	+22.65380859	+2996	+11.95751953	-1.36669922	-2.42138672	+2.76855469	-9.95361328	-32.71728516	+1908
+1457970867.55370000	+14.39208984	-0.30761719	-1.29199219	+16.08398438	-2.06542969	-50.27343750	+2892	+14.55029297	+0.87451172	-0.35595703	-18.01757813	-26.82861328	+22.91748047	+3004	+11.96630859	-1.35791016	-2.40820313	+2.57080078	-9.95361328	-32.58544922	+1904
+1457970867.55790000	+14.39648438	-0.31201172	-1.27001953	+15.82031250	-2.17529297	-50.16357422	+2892	+14.56347656	+0.86132813	-0.32519531	-18.54492188	-26.85058594	+23.20312500	+3016	+11.97070313	-1.34472656	-2.39062500	+2.35107422	-10.01953125	-32.45361328	+1900
+1457970867.56200000	+14.40087891	-0.31640625	-1.24804688	+15.53466797	-2.28515625	-50.05371094	+2896	+14.57226563	+0.85693359	-0.29443359	-19.05029297	-26.87255859	+23.51074219	+3028	+11.97949219	-1.33593750	-2.37744141	+2.13134766	-10.06347656	-32.34375000	+1896
+1457970867.56620000	+14.40087891	-0.32080078	-1.23046875	+15.24902344	-2.32910156	-49.96582031	+2900	+14.57666016	+0.85253906	-0.26367188	-19.55566406	-26.89453125	+23.84033203	+3040	+11.98388672	-1.32714844	-2.36425781	+1.93359375	-10.10742188	-32.25585938	+1892
+1457970867.57450010	+14.40966797	-0.32958984	-1.17773438	+14.74365234	-2.68066406	-49.81201172	+2908	+14.58984375	+0.82617188	-0.18896484	-20.80810547	-27.04833984	+24.60937500	+3068	+11.99707031	-1.31396484	-2.33349609	+1.51611328	-10.23925781	-32.08007813	+1880
+1457970867.58279990	+14.41406250	-0.33398438	-1.12939453	+14.30419922	-2.98828125	-49.74609375	+2920	+14.60742188	+0.80859375	-0.11865234	-22.14843750	-27.11425781	+25.44433594	+3096	+12.01025391	-1.30078125	-2.31152344	+1.14257813	-10.30517578	-31.94824219	+1868
+1457970867.59120010	+14.41406250	-0.33837891	-1.08544922	+13.95263672	-3.27392578	-49.68017578	+2936	+14.61621094	+0.79101563	-0.05712891	-23.55468750	-27.07031250	+26.34521484	+3120	+12.01464844	-1.28759766	-2.28515625	+0.81298828	-10.37109375	-31.83837891	+1852
+1457970867.59949990	+14.41406250	-0.33398438	-1.04589844	+13.68896484	-3.55957031	-49.59228516	+2956	+14.62060547	+0.76025391	+0.00439453	-25.20263672	-26.98242188	+27.31201172	+3148	+12.02343750	-1.27441406	-2.26318359	+0.54931641	-10.43701172	-31.75048828	+1840
+1457970867.60780000	+14.41845703	-0.32519531	-1.00634766	+13.44726563	-3.86718750	-49.52636719	+2976	+14.62500000	+0.72949219	+0.03955078	-26.91650391	-26.67480469	+28.30078125	+3168	+12.02783203	-1.25683594	-2.23681641	+0.32958984	-10.50292969	-31.64062500	+1828
+1457970867.61620000	+14.41845703	-0.32080078	-0.96240234	+13.24951172	-4.17480469	-49.48242188	+2996	+14.63378906	+0.69873047	+0.06591797	-28.63037109	-26.23535156	+29.22363281	+3188	+12.02783203	-1.24365234	-2.21484375	+0.10986328	-10.56884766	-31.53076172	+1816
+1457970867.62450000	+14.41845703	-0.30761719	-0.94482422	+13.07373047	-4.24072266	-49.37255859	+3008	+14.63378906	+0.66357422	+0.06591797	-30.30029297	-25.64208984	+30.03662109	+3200	+12.03222656	-1.22167969	-2.18847656	+0.00000000	-10.63476563	-31.44287109	+1808
+1457970867.62870000	+14.42285156	-0.30322266	-0.93603516	+12.98583984	-4.28466797	-49.28466797	+3016	+14.63378906	+0.64160156	+0.06152344	-31.11328125	-25.31250000	+30.38818359	+3204	+12.02783203	-1.20849609	-2.17968750	-0.04394531	-10.65673828	-31.37695313	+1800
+1457970867.63280010	+14.42285156	-0.29882813	-0.92724609	+12.87597656	-4.28466797	-49.21875000	+3020	+14.63378906	+0.62402344	+0.05712891	-31.94824219	-24.96093750	+30.73974609	+3212	+12.02783203	-1.19970703	-2.16650391	-0.08789063	-10.67871094	-31.33300781	+1800
+1457970867.64120010	+14.42724609	-0.29003906	-0.90966797	+12.65625000	-4.30664063	-49.06494141	+3024	+14.63378906	+0.58447266	+0.04394531	-33.57421875	-24.27978516	+31.33300781	+3224	+12.02343750	-1.17773438	-2.14453125	-0.19775391	-10.72265625	-31.22314453	+1792
+1457970867.64529990	+14.43164063	-0.29003906	-0.90087891	+12.50244141	-4.26269531	-48.99902344	+3024	+14.63378906	+0.56250000	+0.03515625	-34.38720703	-23.88427734	+31.57470703	+3232	+12.02343750	-1.17333984	-2.13574219	-0.24169922	-10.72265625	-31.17919922	+1788
+1457970867.64949990	+14.43164063	-0.28564453	-0.89648438	+12.34863281	-4.19677734	-48.93310547	+3020	+14.63818359	+0.54492188	+0.01757813	-35.15625000	-23.48876953	+31.75048828	+3236	+12.01904297	-1.16015625	-2.12695313	-0.28564453	-10.72265625	-31.13525391	+1788
+1457970867.65360000	+14.43603516	-0.28564453	-0.89208984	+12.21679688	-4.13085938	-48.86718750	+3020	+14.63818359	+0.52294922	+0.00878906	-35.92529297	-23.13720703	+31.97021484	+3240	+12.01904297	-1.15136719	-2.11816406	-0.32958984	-10.72265625	-31.09130859	+1784
+1457970867.65780000	+14.43164063	-0.28564453	-0.89208984	+12.04101563	-4.02099609	-48.77929688	+3016	+14.63378906	+0.50097656	+0.00439453	-36.73828125	-22.78564453	+32.14599609	+3244	+12.01464844	-1.14697266	-2.11376953	-0.39550781	-10.70068359	-31.04736328	+1780
+1457970867.66199990	+14.43603516	-0.28564453	-0.89208984	+11.86523438	-3.88916016	-48.71337891	+3012	+14.63378906	+0.48339844	-0.00439453	-37.52929688	-22.41210938	+32.32177734	+3244	+12.01464844	-1.13818359	-2.10498047	-0.46142578	-10.67871094	-31.00341797	+1780
+1457970867.66610000	+14.43603516	-0.28564453	-0.89208984	+11.71142578	-3.77929688	-48.62548828	+3008	+14.63378906	+0.46582031	-0.00878906	-38.32031250	-22.06054688	+32.49755859	+3248	+12.01025391	-1.12939453	-2.09619141	-0.52734375	-10.63476563	-30.95947266	+1776
+1457970867.67450000	+14.43603516	-0.29003906	-0.87890625	+11.31591797	-3.66943359	-48.55957031	+3008	+14.62939453	+0.42626953	-0.01757813	-39.99023438	-21.37939453	+32.82714844	+3252	+12.00585938	-1.11621094	-2.08740234	-0.70312500	-10.54687500	-30.87158203	+1772
+1457970867.67860010	+14.43603516	-0.29003906	-0.87451172	+11.11816406	-3.60351563	-48.55957031	+3004	+14.62939453	+0.40429688	-0.01757813	-40.80322266	-21.07177734	+33.00292969	+3252	+12.00146484	-1.11181641	-2.08300781	-0.81298828	-10.48095703	-30.84960938	+1768
+1457970867.68700000	+14.43164063	-0.29882813	-0.86572266	+10.74462891	-3.47167969	-48.53759766	+3000	+14.62939453	+0.36914063	-0.01318359	-42.42919922	-20.45654297	+33.31054688	+3256	+12.00146484	-1.10302734	-2.07421875	-1.05468750	-10.37109375	-30.78369141	+1760
+1457970867.69530010	+14.42285156	-0.30322266	-0.85693359	+10.34912109	-3.31787109	-48.53759766	+3000	+14.62060547	+0.34277344	-0.00878906	-43.96728516	-19.86328125	+33.64013672	+3256	+11.99707031	-1.09863281	-2.06982422	-1.31835938	-10.23925781	-30.76171875	+1752
+1457970867.69950010	+14.41845703	-0.30322266	-0.85253906	+10.17333984	-3.27392578	-48.55957031	+2996	+14.62060547	+0.32519531	-0.00439453	-44.75830078	-19.59960938	+33.81591797	+3264	+11.99707031	-1.09423828	-2.06982422	-1.45019531	-10.17333984	-30.73974609	+1744
+1457970867.70359990	+14.41845703	-0.30761719	-0.84375000	+9.97558594	-3.22998047	-48.58154297	+2996	+14.62060547	+0.30322266	+0.00000000	-45.52734375	-19.33593750	+33.94775391	+3264	+11.99707031	-1.08984375	-2.06982422	-1.58203125	-10.10742188	-30.71777344	+1740
+1457970867.70779990	+14.41406250	-0.30761719	-0.83496094	+9.79980469	-3.18603516	-48.60351563	+2996	+14.61621094	+0.29882813	+0.00000000	-46.18652344	-19.05029297	+34.10156250	+3268	+11.99267578	-1.08984375	-2.06542969	-1.73583984	-10.04150391	-30.69580078	+1732
+1457970867.71199990	+14.40966797	-0.31201172	-0.83056641	+9.60205078	-3.14208984	-48.64746094	+3000	+14.62060547	+0.28125000	+0.00439453	-46.84570313	-18.80859375	+34.23339844	+3272	+11.99267578	-1.08544922	-2.06542969	-1.88964844	-10.01953125	-30.69580078	+1728
+1457970867.71610000	+14.40966797	-0.31201172	-0.82177734	+9.40429688	-3.09814453	-48.69140625	+3004	+14.62060547	+0.26367188	+0.00439453	-47.52685547	-18.54492188	+34.32128906	+3276	+11.99267578	-1.08544922	-2.06103516	-2.04345703	-9.97558594	-30.67382813	+1720
+1457970867.72449990	+14.40527344	-0.32080078	-0.81738281	+9.03076172	-2.87841797	-48.73535156	+3008	+14.62060547	+0.24609375	+0.00878906	-48.60351563	-18.08349609	+34.47509766	+3280	+11.99267578	-1.08105469	-2.06103516	-2.30712891	-9.90966797	-30.62988281	+1712
+1457970867.72860000	+14.40087891	-0.32080078	-0.81298828	+8.83300781	-2.76855469	-48.75732422	+3012	+14.62060547	+0.23291016	+0.00439453	-49.17480469	-17.84179688	+34.51904297	+3284	+11.99267578	-1.07666016	-2.05664063	-2.43896484	-9.88769531	-30.58593750	+1704
+1457970867.73280000	+14.40087891	-0.32080078	-0.81298828	+8.65722656	-2.61474609	-48.75732422	+3016	+14.62060547	+0.22412109	+0.00000000	-49.59228516	-17.60009766	+34.56298828	+3284	+11.99267578	-1.07226563	-2.05664063	-2.57080078	-9.86572266	-30.56396484	+1700
+1457970867.73690010	+14.39648438	-0.32519531	-0.81298828	+8.45947266	-2.48291016	-48.77929688	+3020	+14.62060547	+0.21093750	-0.00439453	-50.07568359	-17.38037109	+34.56298828	+3292	+11.99267578	-1.06787109	-2.05224609	-2.70263672	-9.84375000	-30.52001953	+1696
+1457970867.74530010	+14.40527344	-0.32958984	-0.80859375	+8.10791016	-2.19726563	-48.80126953	+3028	+14.62939453	+0.19335938	-0.01318359	-50.91064453	-16.91894531	+34.49707031	+3296	+11.99267578	-1.05908203	-2.04345703	-2.92236328	-9.82177734	-30.43212891	+1688
+1457970867.75359990	+14.40527344	-0.33837891	-0.80859375	+7.73437500	-1.82373047	-48.80126953	+3032	+14.63818359	+0.16699219	-0.03515625	-51.67968750	-16.50146484	+34.32128906	+3300	+11.99267578	-1.05029297	-2.03466797	-3.14208984	-9.82177734	-30.32226563	+1684
+1457970867.75780010	+14.40966797	-0.33837891	-0.81298828	+7.60253906	-1.62597656	-48.80126953	+3032	+14.63818359	+0.15820313	-0.04833984	-52.05322266	-16.28173828	+34.18945313	+3304	+11.99267578	-1.04150391	-2.03466797	-3.22998047	-9.79980469	-30.25634766	+1684
+1457970867.76189990	+14.40966797	-0.33837891	-0.81738281	+7.47070313	-1.40625000	-48.80126953	+3032	+14.64257813	+0.14501953	-0.06152344	-52.42675781	-16.08398438	+34.03564453	+3308	+11.98828125	-1.03710938	-2.03027344	-3.29589844	-9.77783203	-30.19042969	+1684
+1457970867.77029990	+14.41406250	-0.33837891	-0.82177734	+7.25097656	-1.05468750	-48.77929688	+3028	+14.64697266	+0.12744141	-0.08349609	-53.15185547	-15.68847656	+33.77197266	+3308	+11.98828125	-1.01953125	-2.02148438	-3.42773438	-9.73388672	-30.05859375	+1684
+1457970867.77440000	+14.41406250	-0.33837891	-0.82177734	+7.14111328	-0.90087891	-48.80126953	+3020	+14.65136719	+0.12304688	-0.09667969	-53.50341797	-15.51269531	+33.64013672	+3308	+11.98828125	-1.01513672	-2.01708984	-3.51562500	-9.71191406	-30.01464844	+1684
+1457970867.77860000	+14.41845703	-0.33837891	-0.82177734	+7.05322266	-0.74707031	-48.80126953	+3016	+14.65136719	+0.11865234	-0.10546875	-53.85498047	-15.33691406	+33.48632813	+3308	+11.98388672	-1.00634766	-2.01269531	-3.58154297	-9.68994141	-29.97070313	+1684
+1457970867.78690000	+14.42285156	-0.33398438	-0.82177734	+6.92138672	-0.46142578	-48.84521484	+3004	+14.66015625	+0.10546875	-0.12304688	-54.62402344	-15.02929688	+33.20068359	+3308	+11.98388672	-0.99755859	-2.00390625	-3.71337891	-9.64599609	-29.88281250	+1684
+1457970867.79110000	+14.42285156	-0.32958984	-0.82617188	+6.85546875	-0.28564453	-48.86718750	+3000	+14.66015625	+0.10546875	-0.13623047	-54.97558594	-14.87548828	+33.02490234	+3308	+11.98388672	-0.98876953	-1.99951172	-3.75732422	-9.60205078	-29.83886719	+1688
+1457970867.79530000	+14.41845703	-0.32519531	-0.83056641	+6.78955078	-0.15380859	-48.88916016	+2996	+14.66455078	+0.09667969	-0.14062500	-55.41503906	-14.74365234	+32.93701172	+3308	+11.98388672	-0.98437500	-1.99511719	-3.82324219	-9.55810547	-29.81689453	+1688
+1457970867.79940010	+14.41845703	-0.32080078	-0.83056641	+6.74560547	-0.04394531	-48.91113281	+2996	+14.66455078	+0.10107422	-0.14501953	-55.78857422	-14.63378906	+32.87109375	+3308	+11.98388672	-0.97998047	-1.99511719	-3.88916016	-9.51416016	-29.81689453	+1688
+1457970867.80360010	+14.41845703	-0.31640625	-0.83056641	+6.67968750	+0.06591797	-48.95507813	+2992	+14.66455078	+0.10107422	-0.14941406	-56.18408203	-14.50195313	+32.78320313	+3312	+11.98388672	-0.97558594	-1.99511719	-3.97705078	-9.47021484	-29.81689453	+1688
+1457970867.80769990	+14.41845703	-0.31640625	-0.82617188	+6.61376953	+0.15380859	-49.02099609	+2988	+14.66894531	+0.10546875	-0.14501953	-56.57958984	-14.41406250	+32.73925781	+3312	+11.98388672	-0.97119141	-1.99072266	-4.04296875	-9.44824219	-29.81689453	+1684
+1457970867.81609990	+14.41406250	-0.31201172	-0.82177734	+6.39404297	+0.32958984	-49.15283203	+2984	+14.67333984	+0.10986328	-0.14501953	-57.39257813	-14.26025391	+32.65136719	+3308	+11.98388672	-0.96679688	-1.99072266	-4.24072266	-9.38232422	-29.83886719	+1680
+1457970867.82020000	+14.40966797	-0.31640625	-0.81738281	+6.26220703	+0.43945313	-49.21875000	+2984	+14.67333984	+0.11425781	-0.14501953	-57.76611328	-14.19433594	+32.60742188	+3308	+11.98388672	-0.96679688	-1.99072266	-4.37255859	-9.33837891	-29.86083984	+1680
+1457970867.82859990	+14.40527344	-0.31201172	-0.81738281	+5.99853516	+0.65917969	-49.35058594	+2980	+14.67773438	+0.11425781	-0.14501953	-58.57910156	-14.04052734	+32.51953125	+3304	+11.98828125	-0.96679688	-1.99072266	-4.59228516	-9.25048828	-29.92675781	+1672
+1457970867.83270000	+14.40087891	-0.31640625	-0.81738281	+5.82275391	+0.74707031	-49.43847656	+2980	+14.67773438	+0.12304688	-0.14062500	-58.90869141	-13.99658203	+32.51953125	+3308	+11.98828125	-0.96679688	-1.99072266	-4.74609375	-9.20654297	-29.94873047	+1664
+1457970867.83690000	+14.39648438	-0.32080078	-0.81298828	+5.64697266	+0.81298828	-49.50439453	+2980	+14.67773438	+0.11865234	-0.13183594	-59.30419922	-13.97460938	+32.51953125	+3308	+11.99267578	-0.96679688	-1.99072266	-4.89990234	-9.16259766	-29.97070313	+1660
+1457970867.84110000	+14.39648438	-0.32519531	-0.81298828	+5.44921875	+0.90087891	-49.57031250	+2984	+14.68212891	+0.11425781	-0.12744141	-59.69970703	-13.93066406	+32.51953125	+3312	+11.99267578	-0.96679688	-1.99072266	-5.05371094	-9.14062500	-29.99267578	+1656
+1457970867.84520010	+14.39648438	-0.32958984	-0.80859375	+5.25146484	+0.98876953	-49.65820313	+2984	+14.68212891	+0.12304688	-0.12744141	-59.98535156	-13.88671875	+32.49755859	+3312	+11.99707031	-0.96679688	-1.99072266	-5.22949219	-9.09667969	-30.01464844	+1648
+1457970867.84940000	+14.39648438	-0.33837891	-0.80859375	+5.03173828	+1.05468750	-49.72412109	+2988	+14.68652344	+0.11425781	-0.12304688	-60.33691406	-13.84277344	+32.47558594	+3316	+11.99707031	-0.97119141	-1.99072266	-5.38330078	-9.05273438	-30.01464844	+1644
+1457970867.85360000	+14.39648438	-0.34716797	-0.80859375	+4.83398438	+1.16455078	-49.79003906	+2992	+14.69091797	+0.10546875	-0.12744141	-60.68847656	-13.77685547	+32.43164063	+3320	+11.99707031	-0.97119141	-1.99072266	-5.55908203	-9.00878906	-30.01464844	+1640
+1457970867.86190010	+14.39208984	-0.35595703	-0.81298828	+4.48242188	+1.36230469	-49.89990234	+3004	+14.69091797	+0.09667969	-0.12304688	-61.23779297	-13.66699219	+32.40966797	+3328	+11.99707031	-0.97119141	-1.99072266	-5.82275391	-8.85498047	-30.01464844	+1628
+1457970867.86610010	+14.39648438	-0.36035156	-0.82177734	+4.30664063	+1.47216797	-49.94384766	+3012	+14.69531250	+0.08349609	-0.13623047	-61.52343750	-13.55712891	+32.36572266	+3332	+11.99707031	-0.97119141	-1.99072266	-5.97656250	-8.81103516	-30.01464844	+1624
+1457970867.87439990	+14.40087891	-0.36474609	-0.82617188	+4.08691406	+1.64794922	-50.03173828	+3016	+14.69970703	+0.07470703	-0.14062500	-62.00683594	-13.38134766	+32.45361328	+3336	+11.99707031	-0.96679688	-1.98632813	-6.17431641	-8.65722656	-29.97070313	+1616
+1457970867.87859990	+14.40087891	-0.37353516	-0.83056641	+3.95507813	+1.73583984	-50.07568359	+3020	+14.70410156	+0.06152344	-0.15380859	-62.24853516	-13.24951172	+32.43164063	+3340	+11.99267578	-0.96679688	-1.98632813	-6.26220703	-8.59130859	-29.94873047	+1612
+1457970867.88270000	+14.40527344	-0.37353516	-0.83496094	+3.91113281	+1.84570313	-50.11962891	+3020	+14.70410156	+0.05712891	-0.16699219	-62.42431641	-13.11767578	+32.43164063	+3344	+11.99267578	-0.96240234	-1.98632813	-6.32812500	-8.50341797	-29.92675781	+1612
+1457970867.89100000	+14.41406250	-0.37353516	-0.85253906	+3.77929688	+2.13134766	-50.20751953	+3024	+14.71289063	+0.03955078	-0.20214844	-62.84179688	-12.78808594	+32.38769531	+3348	+11.98828125	-0.96240234	-1.98632813	-6.41601563	-8.30566406	-29.90478516	+1608
+1457970867.89520000	+14.41406250	-0.36914063	-0.86132813	+3.75732422	+2.26318359	-50.25146484	+3024	+14.71289063	+0.03515625	-0.21972656	-62.97363281	-12.63427734	+32.38769531	+3352	+11.98388672	-0.95800781	-1.98632813	-6.43798828	-8.17382813	-29.90478516	+1608
+1457970867.89940000	+14.41845703	-0.36914063	-0.87451172	+3.75732422	+2.41699219	-50.27343750	+3020	+14.71289063	+0.02636719	-0.23730469	-63.14941406	-12.45849609	+32.38769531	+3352	+11.97949219	-0.95800781	-1.99072266	-6.43798828	-8.06396484	-29.90478516	+1608
+1457970867.90350010	+14.41845703	-0.36474609	-0.88330078	+3.73535156	+2.57080078	-50.29541016	+3020	+14.71289063	+0.01757813	-0.25488281	-63.30322266	-12.28271484	+32.38769531	+3352	+11.97949219	-0.95361328	-1.99072266	-6.43798828	-7.93212891	-29.90478516	+1608
+1457970867.91190000	+14.42285156	-0.36035156	-0.90527344	+3.73535156	+2.92236328	-50.38330078	+3012	+14.71728516	+0.00878906	-0.30761719	-63.54492188	-11.88720703	+32.25585938	+3360	+11.97070313	-0.95361328	-1.99511719	-6.43798828	-7.64648438	-29.92675781	+1612
+1457970867.91599990	+14.42285156	-0.36035156	-0.92285156	+3.71337891	+3.12011719	-50.42724609	+3008	+14.71728516	+0.00439453	-0.32519531	-63.65478516	-11.75537109	+32.18994141	+3360	+11.96630859	-0.95361328	-1.99951172	-6.45996094	-7.47070313	-29.97070313	+1612
+1457970867.92020010	+14.42285156	-0.36035156	-0.93603516	+3.71337891	+3.33984375	-50.47119141	+3008	+14.71728516	+0.00439453	-0.34716797	-63.69873047	-11.60156250	+32.10205078	+3360	+11.96630859	-0.95361328	-2.00830078	-6.43798828	-7.29492188	-29.99267578	+1616
+1457970867.92849990	+14.42285156	-0.36035156	-0.97998047	+3.69140625	+3.84521484	-50.53710938	+3000	+14.71728516	+0.00000000	-0.39550781	-63.83056641	-11.33789063	+31.81640625	+3364	+11.95751953	-0.95800781	-2.02587891	-6.43798828	-6.87744141	-30.12451172	+1624
+1457970867.93269990	+14.42285156	-0.36035156	-1.00195313	+3.66943359	+4.10888672	-50.60302734	+3000	+14.71728516	+0.00000000	-0.41308594	-63.85253906	-11.22802734	+31.70654297	+3364	+11.95312500	-0.95800781	-2.03466797	-6.43798828	-6.63574219	-30.19042969	+1624
+1457970867.93689990	+14.41845703	-0.36474609	-1.02392578	+3.64746094	+4.35058594	-50.64697266	+2996	+14.71728516	+0.00000000	-0.43505859	-63.87451172	-11.14013672	+31.57470703	+3364	+11.94873047	-0.96240234	-2.04785156	-6.43798828	-6.41601563	-30.27832031	+1628
+1457970867.94520000	+14.41406250	-0.36914063	-1.07226563	+3.55957031	+4.87792969	-50.77880859	+3000	+14.72167969	+0.00000000	-0.47460938	-63.87451172	-11.03027344	+31.31103516	+3364	+11.94433594	-0.97558594	-2.07861328	-6.45996094	-5.93261719	-30.47607422	+1636
+1457970867.94939990	+14.41406250	-0.37792969	-1.09863281	+3.51562500	+5.09765625	-50.86669922	+3004	+14.72607422	-0.00439453	-0.49658203	-63.85253906	-10.98632813	+31.15722656	+3360	+11.93994141	-0.98437500	-2.09179688	-6.48193359	-5.71289063	-30.60791016	+1640
+1457970867.95770000	+14.40966797	-0.39990234	-1.15576172	+3.40576172	+5.58105469	-51.04248047	+3016	+14.73046875	-0.00439453	-0.53613281	-63.80859375	-10.94238281	+30.87158203	+3360	+11.93994141	-1.00634766	-2.13134766	-6.52587891	-5.25146484	-30.87158203	+1648
+1457970867.96600010	+14.40527344	-0.41748047	-1.21728516	+3.31787109	+5.99853516	-51.26220703	+3032	+14.73486328	-0.01318359	-0.57568359	-63.78662109	-10.94238281	+30.62988281	+3356	+11.93554688	-1.02832031	-2.17529297	-6.54785156	-4.83398438	-31.17919922	+1656
+1457970867.97020010	+14.40527344	-0.42626953	-1.23925781	+3.27392578	+6.15234375	-51.35009766	+3040	+14.73486328	-0.01318359	-0.59326172	-63.76464844	-10.96435547	+30.54199219	+3356	+11.93554688	-1.03710938	-2.19287109	-6.56982422	-4.68017578	-31.31103516	+1656
+1457970867.97429990	+14.40527344	-0.43945313	-1.26562500	+3.22998047	+6.28417969	-51.48193359	+3048	+14.73925781	-0.01757813	-0.61083984	-63.74267578	-10.98632813	+30.47607422	+3356	+11.93115234	-1.05029297	-2.21484375	-6.59179688	-4.54833984	-31.46484375	+1660
+1457970867.97849990	+14.40527344	-0.45263672	-1.29638672	+3.16406250	+6.43798828	-51.61376953	+3060	+14.73925781	-0.02197266	-0.63281250	-63.74267578	-10.98632813	+30.38818359	+3356	+11.93554688	-1.06347656	-2.24121094	-6.63574219	-4.37255859	-31.64062500	+1660
+1457970867.98680000	+14.40966797	-0.47900391	-1.35351563	+3.07617188	+6.70166016	-51.89941406	+3076	+14.74804688	-0.03515625	-0.67675781	-63.72070313	-11.05224609	+30.25634766	+3360	+11.93554688	-1.08984375	-2.28076172	-6.67968750	-4.15283203	-31.92626953	+1664
+1457970867.99519990	+14.41845703	-0.51416016	-1.44140625	+2.96630859	+7.03125000	-52.27294922	+3104	+14.76123047	-0.07470703	-0.77343750	-63.72070313	-11.16210938	+29.97070313	+3380	+11.93554688	-1.12500000	-2.33789063	-6.72363281	-3.91113281	-32.29980469	+1672
+1457970867.99930000	+14.42285156	-0.53613281	-1.48535156	+2.90039063	+7.18505859	-52.49267578	+3116	+14.77001953	-0.10107422	-0.83935547	-63.76464844	-11.22802734	+29.83886719	+3392	+11.93554688	-1.14257813	-2.36865234	-6.74560547	-3.80126953	-32.49755859	+1676
+1457970868.00770000	+14.44482422	-0.59326172	-1.61279297	+2.74658203	+7.58056641	-53.04199219	+3140	+14.79638672	-0.18457031	-1.03710938	-63.89648438	-11.38183594	+29.46533203	+3432	+11.93994141	-1.19531250	-2.45654297	-6.85546875	-3.49365234	-33.02490234	+1696
+1457970868.01600000	+14.47119141	-0.65039063	-1.73144531	+2.54882813	+7.88818359	-53.52539063	+3160	+14.81835938	-0.25488281	-1.16894531	-64.05029297	-11.51367188	+29.26757813	+3448	+11.94873047	-1.25244141	-2.55761719	-7.00927734	-3.22998047	-33.59619141	+1716
+1457970868.02430010	+14.49755859	-0.72070313	-1.87207031	+2.32910156	+8.28369141	-54.07470703	+3176	+14.83593750	-0.32080078	-1.30078125	-64.22607422	-11.62353516	+28.98193359	+3464	+11.95751953	-1.33593750	-2.68945313	-7.22900391	-2.87841797	-34.34326172	+1756
+1457970868.03270010	+14.52392578	-0.78662109	-2.00390625	+2.10937500	+8.61328125	-54.53613281	+3180	+14.85791016	-0.39550781	-1.44140625	-64.37988281	-11.79931641	+28.67431641	+3480	+11.97070313	-1.40625000	-2.80371094	-7.42675781	-2.61474609	-34.95849609	+1780
+1457970868.03679990	+14.53710938	-0.82617188	-2.06542969	+1.97753906	+8.70117188	-54.77783203	+3184	+14.86669922	-0.43505859	-1.51171875	-64.44580078	-11.90917969	+28.49853516	+3488	+11.97509766	-1.44580078	-2.85644531	-7.55859375	-2.48291016	-35.26611328	+1796
+1457970868.04099990	+14.55468750	-0.87011719	-2.13134766	+1.84570313	+8.85498047	-55.04150391	+3184	+14.88427734	-0.47460938	-1.58203125	-64.53369141	-12.04101563	+28.34472656	+3492	+11.98828125	-1.48535156	-2.91357422	-7.66845703	-2.35107422	-35.59570313	+1808
+1457970868.04510000	+14.56787109	-0.90966797	-2.20166016	+1.71386719	+8.96484375	-55.28320313	+3188	+14.89746094	-0.50976563	-1.65234375	-64.57763672	-12.17285156	+28.14697266	+3500	+11.99707031	-1.52929688	-2.97509766	-7.82226563	-2.21923828	-35.92529297	+1824
+1457970868.05349990	+14.59863281	-1.00634766	-2.35107422	+1.38427734	+9.25048828	-55.87646484	+3200	+14.93261719	-0.59765625	-1.79736328	-64.68750000	-12.52441406	+27.75146484	+3516	+12.01904297	-1.62158203	-3.10253906	-8.10791016	-1.93359375	-36.67236328	+1852
+1457970868.05760000	+14.61181641	-1.05468750	-2.42578125	+1.23046875	+9.38232422	-56.18408203	+3204	+14.94580078	-0.63720703	-1.87207031	-64.75341797	-12.70019531	+27.53173828	+3524	+12.02783203	-1.66992188	-3.16845703	-8.26171875	-1.75781250	-37.06787109	+1868
+1457970868.06180000	+14.62060547	-1.10742188	-2.50488281	+1.05468750	+9.49218750	-56.46972656	+3212	+14.95898438	-0.68554688	-1.94677734	-64.79736328	-12.87597656	+27.29003906	+3536	+12.03662109	-1.72265625	-3.24316406	-8.43750000	-1.56005859	-37.48535156	+1884
+1457970868.06600000	+14.63818359	-1.16015625	-2.58398438	+0.90087891	+9.60205078	-56.75537109	+3224	+14.97656250	-0.72949219	-2.02148438	-64.84130859	-13.07373047	+27.09228516	+3544	+12.05419922	-1.77539063	-3.31347656	-8.59130859	-1.42822266	-37.88085938	+1896
+1457970868.07010010	+14.65136719	-1.21728516	-2.65869141	+0.72509766	+9.66796875	-57.06298828	+3232	+14.99414063	-0.77343750	-2.09619141	-64.88525391	-13.29345703	+26.89453125	+3556	+12.06298828	-1.83251953	-3.38818359	-8.78906250	-1.23046875	-38.32031250	+1912
+1457970868.07430010	+14.66455078	-1.27880859	-2.73779297	+0.52734375	+9.73388672	-57.39257813	+3244	+15.01171875	-0.82617188	-2.17089844	-64.97314453	-13.49121094	+26.69677734	+3572	+12.07617188	-1.89404297	-3.46728516	-8.98681641	-1.03271484	-38.78173828	+1928
+1457970868.07850000	+14.68212891	-1.33593750	-2.81250000	+0.35156250	+9.77783203	-57.72216797	+3260	+15.03369141	-0.87890625	-2.24560547	-65.03906250	-13.73291016	+26.52099609	+3584	+12.09375000	-1.95556641	-3.53759766	-9.18457031	-0.90087891	-39.22119141	+1940
+1457970868.08680010	+14.71289063	-1.46337891	-2.98828125	-0.04394531	+10.01953125	-58.38134766	+3292	+15.07324219	-0.99316406	-2.41259766	-65.17089844	-14.15039063	+26.08154297	+3616	+12.12011719	-2.08300781	-3.70458984	-9.58007813	-0.48339844	-40.16601563	+1972
+1457970868.09100010	+14.73486328	-1.52929688	-3.07177734	-0.24169922	+10.10742188	-58.71093750	+3312	+15.09960938	-1.05029297	-2.49609375	-65.25878906	-14.34814453	+25.83984375	+3632	+12.13769531	-2.14892578	-3.78369141	-9.75585938	-0.30761719	-40.62744141	+1984
+1457970868.09509990	+14.74804688	-1.59960938	-3.16406250	-0.48339844	+10.23925781	-59.06250000	+3332	+15.11718750	-1.11621094	-2.58398438	-65.36865234	-14.56787109	+25.62011719	+3652	+12.15087891	-2.21923828	-3.87158203	-9.99755859	-0.10986328	-41.11083984	+1996
+1457970868.10349990	+14.78759766	-1.74462891	-3.34423828	-0.92285156	+10.37109375	-59.72167969	+3376	+15.16552734	-1.25683594	-2.76416016	-65.63232422	-14.96337891	+25.22460938	+3688	+12.18164063	-2.35986328	-4.04736328	-10.41503906	+0.24169922	-42.07763672	+2024
+1457970868.10760000	+14.80957031	-1.81933594	-3.43652344	-1.16455078	+10.48095703	-60.07324219	+3396	+15.18750000	-1.32714844	-2.86083984	-65.74218750	-15.16113281	+25.00488281	+3708	+12.19482422	-2.43896484	-4.13525391	-10.65673828	+0.41748047	-42.56103516	+2036
+1457970868.11590000	+14.85791016	-1.98193359	-3.62988281	-1.66992188	+10.67871094	-60.79833984	+3436	+15.24023438	-1.49414063	-3.05859375	-66.04980469	-15.57861328	+24.56542969	+3748	+12.23437500	-2.58837891	-4.31103516	-11.07421875	+0.68115234	-43.52783203	+2060
+1457970868.12010000	+14.87988281	-2.06542969	-3.73535156	-1.95556641	+10.85449219	-61.19384766	+3456	+15.26220703	-1.57763672	-3.17285156	-66.20361328	-15.77636719	+24.27978516	+3768	+12.24755859	-2.66748047	-4.40771484	-11.29394531	+0.85693359	-44.03320313	+2072
+1457970868.12430000	+14.90625000	-2.15332031	-3.84521484	-2.21923828	+11.05224609	-61.56738281	+3476	+15.28417969	-1.66992188	-3.29150391	-66.35742188	-15.93017578	+23.97216797	+3788	+12.26074219	-2.74658203	-4.50439453	-11.49169922	+1.03271484	-44.51660156	+2088
+1457970868.12840010	+14.93701172	-2.24121094	-3.95068359	-2.48291016	+11.16210938	-61.94091797	+3492	+15.31054688	-1.76220703	-3.40136719	-66.53320313	-16.12792969	+23.73046875	+3804	+12.27832031	-2.83007813	-4.59228516	-11.71142578	+1.14257813	-45.00000000	+2100
+1457970868.13260010	+14.95898438	-2.33349609	-4.06054688	-2.79052734	+11.29394531	-62.33642578	+3508	+15.33251953	-1.85888672	-3.52001953	-66.70898438	-16.32568359	+23.44482422	+3820	+12.29589844	-2.91796875	-4.68896484	-11.93115234	+1.27441406	-45.50537109	+2116
+1457970868.13680010	+14.98535156	-2.43017578	-4.17041016	-3.07617188	+11.42578125	-62.73193359	+3524	+15.35009766	-1.95556641	-3.63867188	-66.88476563	-16.52343750	+23.15917969	+3840	+12.30908203	-3.00146484	-4.79003906	-12.15087891	+1.42822266	-46.01074219	+2128
+1457970868.14089990	+15.01611328	-2.53125000	-4.27148438	-3.36181641	+11.44775391	-63.14941406	+3536	+15.38085938	-2.05664063	-3.74853516	-67.06054688	-16.78710938	+22.96142578	+3852	+12.32666016	-3.08935547	-4.87792969	-12.37060547	+1.47216797	-46.51611328	+2144
+1457970868.14930010	+15.07763672	-2.73779297	-4.50000000	-3.97705078	+11.73339844	-64.02832031	+3552	+15.42919922	-2.26757813	-4.00781250	-67.39013672	-17.20458984	+22.30224609	+3884	+12.36181641	-3.27832031	-5.07568359	-12.81005859	+1.71386719	-47.54882813	+2172
+1457970868.15339990	+15.10839844	-2.84326172	-4.60546875	-4.28466797	+11.79931641	-64.46777344	+3560	+15.45117188	-2.37304688	-4.12207031	-67.56591797	-17.46826172	+22.03857422	+3896	+12.37939453	-3.37060547	-5.17236328	-13.02978516	+1.77978516	-48.05419922	+2184
+1457970868.15759990	+15.13037109	-2.95751953	-4.71972656	-4.65820313	+11.93115234	-64.92919922	+3568	+15.47314453	-2.48730469	-4.24951172	-67.76367188	-17.68798828	+21.68701172	+3912	+12.39257813	-3.47167969	-5.27343750	-13.29345703	+1.93359375	-48.60351563	+2204
+1457970868.16179990	+15.15234375	-3.06738281	-4.83837891	-4.98779297	+12.06298828	-65.36865234	+3576	+15.49511719	-2.59277344	-4.38134766	-67.91748047	-17.90771484	+21.31347656	+3924	+12.41015625	-3.57275391	-5.38330078	-13.53515625	+2.08740234	-49.13085938	+2220
+1457970868.16590000	+15.18310547	-3.18164063	-4.93505859	-5.31738281	+12.06298828	-65.80810547	+3580	+15.52148438	-2.70263672	-4.48242188	-68.09326172	-18.23730469	+21.13769531	+3936	+12.42333984	-3.67382813	-5.47998047	-13.77685547	+2.15332031	-49.68017578	+2232
+1457970868.17010000	+15.20507813	-3.30029297	-5.04052734	-5.71289063	+12.10693359	-66.29150391	+3584	+15.54785156	-2.81689453	-4.59228516	-68.31298828	-18.52294922	+20.85205078	+3944	+12.44091797	-3.78369141	-5.58105469	-14.08447266	+2.24121094	-50.25146484	+2244
+1457970868.17430000	+15.23144531	-3.41455078	-5.15039063	-6.04248047	+12.17285156	-66.77490234	+3588	+15.57421875	-2.92675781	-4.71093750	-68.44482422	-18.83056641	+20.54443359	+3956	+12.45849609	-3.88916016	-5.68652344	-14.34814453	+2.35107422	-50.84472656	+2260
+1457970868.18260000	+15.28857422	-3.66503906	-5.34814453	-6.81152344	+12.15087891	-67.78564453	+3600	+15.64453125	-3.15966797	-4.91308594	-68.81835938	-19.55566406	+20.08300781	+3976	+12.49804688	-4.12207031	-5.88867188	-14.94140625	+2.50488281	-52.05322266	+2284
+1457970868.18680000	+15.31054688	-3.78369141	-5.45800781	-7.16308594	+12.21679688	-68.29101563	+3608	+15.67529297	-3.26953125	-5.02734375	-68.95019531	-19.86328125	+19.75341797	+3984	+12.51562500	-4.23632813	-5.99414063	-15.20507813	+2.61474609	-52.64648438	+2300
+1457970868.19090010	+15.33251953	-3.91113281	-5.55029297	-7.55859375	+12.21679688	-68.81835938	+3616	+15.70605469	-3.38378906	-5.11962891	-69.12597656	-20.25878906	+19.55566406	+3992	+12.53320313	-4.35058594	-6.09521484	-15.49072266	+2.68066406	-53.28369141	+2312
+1457970868.19510010	+15.35009766	-4.03857422	-5.65136719	-7.97607422	+12.26074219	-69.36767578	+3632	+15.74121094	-3.50683594	-5.21191406	-69.30175781	-20.67626953	+19.33593750	+4000	+12.55078125	-4.47363281	-6.20068359	-15.79833984	+2.76855469	-53.94287109	+2324
+1457970868.19919990	+15.37207031	-4.16162109	-5.75683594	-8.32763672	+12.30468750	-69.87304688	+3644	+15.77197266	-3.62109375	-5.30419922	-69.45556641	-21.07177734	+19.11621094	+4012	+12.56835938	-4.59228516	-6.30615234	-16.06201172	+2.85644531	-54.58007813	+2336
+1457970868.20339990	+15.39404297	-4.28906250	-5.84912109	-8.70117188	+12.21679688	-70.40039063	+3656	+15.81152344	-3.73974609	-5.39208984	-69.63134766	-21.51123047	+18.96240234	+4020	+12.58593750	-4.71972656	-6.40722656	-16.36962891	+2.85644531	-55.23925781	+2344
+1457970868.20760010	+15.42041016	-4.42529297	-5.94140625	-9.09667969	+12.19482422	-70.94970703	+3672	+15.85107422	-3.86279297	-5.48437500	-69.82910156	-21.92871094	+18.76464844	+4032	+12.60791016	-4.84716797	-6.50830078	-16.67724609	+2.90039063	-55.87646484	+2356
+1457970868.21170000	+15.44677734	-4.55273438	-6.04248047	-9.44824219	+12.19482422	-71.52099609	+3688	+15.88623047	-3.98583984	-5.58105469	-69.98291016	-22.34619141	+18.56689453	+4040	+12.62988281	-4.97021484	-6.60937500	-16.94091797	+2.92236328	-56.55761719	+2368
+1457970868.22009990	+15.49072266	-4.81640625	-6.24462891	-10.19531250	+12.21679688	-72.66357422	+3728	+15.95654297	-4.23632813	-5.76562500	-70.31250000	-23.22509766	+18.19335938	+4060	+12.66943359	-5.23388672	-6.81591797	-17.51220703	+2.96630859	-57.87597656	+2392
+1457970868.22420000	+15.51269531	-4.95263672	-6.35449219	-10.56884766	+12.28271484	-73.21289063	+3748	+15.99169922	-4.36816406	-5.86669922	-70.48828125	-23.64257813	+17.97363281	+4072	+12.68701172	-5.35693359	-6.91699219	-17.75390625	+2.96630859	-58.49121094	+2400
+1457970868.22840000	+15.53466797	-5.08886719	-6.45117188	-10.94238281	+12.26074219	-73.76220703	+3768	+16.01806641	-4.50439453	-5.96337891	-70.68603516	-24.03808594	+17.77587891	+4084	+12.70019531	-5.48876953	-7.01367188	-18.03955078	+2.96630859	-59.12841797	+2412
+1457970868.23260000	+15.55664063	-5.22949219	-6.55224609	-11.33789063	+12.28271484	-74.31152344	+3788	+16.04443359	-4.64501953	-6.06445313	-70.88378906	-24.47753906	+17.53417969	+4100	+12.72216797	-5.62060547	-7.11035156	-18.30322266	+2.94433594	-59.76562500	+2424
+1457970868.23670010	+15.57421875	-5.36572266	-6.65771484	-11.71142578	+12.28271484	-74.86083984	+3804	+16.07080078	-4.78125000	-6.16992188	-71.08154297	-24.87304688	+17.33642578	+4112	+12.73535156	-5.74804688	-7.20703125	-18.54492188	+2.90039063	-60.38085938	+2432
+1457970868.24090000	+15.60498047	-5.51074219	-6.75439453	-12.08496094	+12.19482422	-75.41015625	+3820	+16.09277344	-4.92626953	-6.27099609	-71.30126953	-25.31250000	+17.13867188	+4124	+12.74414063	-5.88427734	-7.29931641	-18.89648438	+2.83447266	-61.01806641	+2444
+1457970868.24510000	+15.63574219	-5.66015625	-6.85986328	-12.48046875	+12.21679688	-75.98144531	+3832	+16.11914063	-5.08007813	-6.38964844	-71.54296875	-25.70800781	+16.85302734	+4136	+12.77050781	-6.01611328	-7.39599609	-19.16015625	+2.79052734	-61.58935547	+2448
+1457970868.25340010	+15.68847656	-5.95898438	-7.07519531	-13.29345703	+12.19482422	-77.08007813	+3848	+16.15429688	-5.39208984	-6.62255859	-72.00439453	-26.52099609	+16.25976563	+4156	+12.79248047	-6.28417969	-7.58056641	-19.79736328	+2.61474609	-62.75390625	+2464
+1457970868.25760010	+15.71923828	-6.11718750	-7.18945313	-13.75488281	+12.23876953	-77.65136719	+3856	+16.16748047	-5.55468750	-6.74121094	-72.24609375	-26.93847656	+15.88623047	+4168	+12.81445313	-6.42041016	-7.67285156	-20.08300781	+2.54882813	-63.32519531	+2464
+1457970868.26169990	+15.74560547	-6.27099609	-7.29492188	-14.19433594	+12.23876953	-78.17871094	+3852	+16.18066406	-5.71289063	-6.86425781	-72.48779297	-27.33398438	+15.55664063	+4180	+12.82763672	-6.55224609	-7.76074219	-20.39062500	+2.43896484	-63.89648438	+2464
+1457970868.26589990	+15.76757813	-6.42919922	-7.39599609	-14.65576172	+12.17285156	-78.70605469	+3844	+16.18945313	-5.87988281	-6.97851563	-72.75146484	-27.72949219	+15.24902344	+4188	+12.83203125	-6.69287109	-7.84863281	-20.76416016	+2.35107422	-64.44580078	+2468
+1457970868.27000000	+15.80273438	-6.58740234	-7.49267578	-15.09521484	+12.06298828	-79.25537109	+3832	+16.20263672	-6.04687500	-7.10156250	-73.03710938	-28.16894531	+14.91943359	+4192	+12.84960938	-6.82470703	-7.93212891	-21.09375000	+2.21923828	-65.01708984	+2464
+1457970868.27420000	+15.83349609	-6.74560547	-7.58935547	-15.51269531	+11.97509766	-79.82666016	+3816	+16.21582031	-6.20947266	-7.22021484	-73.25683594	-28.60839844	+14.56787109	+4196	+12.86279297	-6.96533203	-8.01562500	-21.42333984	+2.06542969	-65.58837891	+2460
+1457970868.27839990	+15.85546875	-6.90380859	-7.68164063	-15.95214844	+11.84326172	-80.41992188	+3800	+16.22900391	-6.37646484	-7.32128906	-73.54248047	-29.09179688	+14.30419922	+4196	+12.86279297	-7.10595703	-8.09912109	-21.81884766	+1.93359375	-66.18164063	+2460
+1457970868.28670000	+15.93017578	-7.22460938	-7.88378906	-16.78710938	+11.66748047	-81.58447266	+3748	+16.26416016	-6.69726563	-7.54101563	-73.95996094	-30.01464844	+13.66699219	+4192	+12.90234375	-7.38720703	-8.26611328	-22.45605469	+1.62597656	-67.32421875	+2452
+1457970868.29090000	+15.94335938	-7.38281250	-7.97167969	-17.22656250	+11.62353516	-82.15576172	+3724	+16.27294922	-6.85546875	-7.64208984	-74.17968750	-30.45410156	+13.35937500	+4188	+12.89794922	-7.51904297	-8.35400391	-22.78564453	+1.56005859	-67.91748047	+2452
+1457970868.29500010	+15.96533203	-7.53222656	-8.05517578	-17.60009766	+11.46972656	-82.74902344	+3696	+16.29492188	-7.00488281	-7.72998047	-74.35546875	-30.93750000	+13.11767578	+4180	+12.91113281	-7.65087891	-8.43310547	-23.04931641	+1.45019531	-68.51074219	+2448
+1457970868.29920010	+15.98291016	-7.68164063	-8.12988281	-17.97363281	+11.31591797	-83.32031250	+3668	+16.31689453	-7.14990234	-7.81787109	-74.55322266	-31.42089844	+12.94189453	+4172	+12.92431641	-7.78710938	-8.51220703	-23.33496094	+1.31835938	-69.10400391	+2440
+1457970868.30749990	+16.01367188	-7.97167969	-8.27050781	-18.67675781	+10.94238281	-84.48486328	+3620	+16.36523438	-7.43994141	-7.95410156	-75.03662109	-32.45361328	+12.76611328	+4144	+12.93750000	-8.05517578	-8.67041016	-23.86230469	+1.07666016	-70.31250000	+2432
+1457970868.31170010	+16.03125000	-8.10791016	-8.34082031	-18.96240234	+10.76660156	-85.10009766	+3596	+16.39599609	-7.56738281	-8.02001953	-75.16845703	-32.95898438	+12.70019531	+4132	+12.94628906	-8.19140625	-8.74951172	-24.10400391	+0.94482422	-70.94970703	+2428
+1457970868.31590010	+16.03125000	-8.24853516	-8.41113281	-19.29199219	+10.63476563	-85.69335938	+3580	+16.41796875	-7.69482422	-8.08154297	-75.34423828	-33.46435547	+12.61230469	+4120	+12.94628906	-8.32763672	-8.82861328	-24.32373047	+0.90087891	-71.58691406	+2424
+1457970868.31999990	+16.04003906	-8.37597656	-8.48144531	-19.55566406	+10.52490234	-86.24267578	+3572	+16.45312500	-7.81787109	-8.13867188	-75.47607422	-33.92578125	+12.56835938	+4108	+12.95947266	-8.45068359	-8.91210938	-24.47753906	+0.83496094	-72.15820313	+2420
+1457970868.32419990	+16.04443359	-8.50781250	-8.54296875	-19.86328125	+10.37109375	-86.79199219	+3560	+16.48388672	-7.94091797	-8.18701172	-75.67382813	-34.43115234	+12.56835938	+4096	+12.96826172	-8.57812500	-8.98242188	-24.67529297	+0.72509766	-72.77343750	+2416
+1457970868.32839990	+16.02685547	-8.64404297	-8.60888672	-20.23681641	+10.28320313	-87.34130859	+3560	+16.50146484	-8.06396484	-8.23974609	-75.89355469	-34.89257813	+12.56835938	+4088	+12.95947266	-8.70117188	-9.06152344	-24.91699219	+0.70312500	-73.36669922	+2420
+1457970868.33250000	+16.02246094	-8.76708984	-8.66601563	-20.54443359	+10.12939453	-87.84667969	+3560	+16.53222656	-8.18261719	-8.28369141	-76.09130859	-35.33203125	+12.61230469	+4076	+12.96826172	-8.81542969	-9.13623047	-25.04882813	+0.61523438	-73.89404297	+2420
+1457970868.34089990	+16.00927734	-9.01318359	-8.76708984	-21.13769531	+9.71191406	-88.85742188	+3576	+16.57177734	-8.43750000	-8.37597656	-76.61865234	-36.29882813	+12.67822266	+4064	+12.95947266	-9.07470703	-9.26806641	-25.53222656	+0.37353516	-75.05859375	+2428
+1457970868.34500000	+16.01806641	-9.14062500	-8.82861328	-21.42333984	+9.55810547	-89.29687500	+3588	+16.59375000	-8.56494141	-8.42871094	-76.83837891	-36.73828125	+12.65625000	+4060	+12.97265625	-9.19335938	-9.32958984	-25.70800781	+0.24169922	-75.54199219	+2436
+1457970868.34920000	+16.01806641	-9.27246094	-8.89013672	-21.77490234	+9.40429688	-89.80224609	+3600	+16.61132813	-8.69238281	-8.48144531	-77.08007813	-37.17773438	+12.61230469	+4056	+12.97705078	-9.31640625	-9.39111328	-25.92773438	+0.06591797	-76.06933594	+2440
+1457970868.35330010	+16.00488281	-9.40869141	-8.94726563	-22.17041016	+9.29443359	-90.26367188	+3616	+16.61572266	-8.81982422	-8.54296875	-77.27783203	-37.59521484	+12.50244141	+4056	+12.96826172	-9.43505859	-9.45703125	-26.21337891	+0.00000000	-76.59667969	+2448
+1457970868.35750010	+15.99609375	-9.53613281	-9.01318359	-22.50000000	+9.22851563	-90.70312500	+3632	+16.62451172	-8.94287109	-8.61328125	-77.43164063	-37.94677734	+12.34863281	+4056	+12.97705078	-9.54492188	-9.52294922	-26.41113281	-0.06591797	-76.99218750	+2456
+1457970868.36170010	+15.99609375	-9.66357422	-9.07031250	-22.85156250	+9.07470703	-91.07666016	+3644	+16.62890625	-9.08789063	-8.67480469	-77.71728516	-38.36425781	+12.26074219	+4052	+12.97265625	-9.66357422	-9.57568359	-26.71875000	-0.26367188	-77.43164063	+2460
+1457970868.36579990	+16.00488281	-9.79980469	-9.12744141	-23.22509766	+8.85498047	-91.45019531	+3652	+16.62011719	-9.23730469	-8.74951172	-77.98095703	-38.73779297	+12.08496094	+4052	+12.95947266	-9.79541016	-9.62841797	-27.11425781	-0.43945313	-77.84912109	+2460
+1457970868.36999990	+16.02246094	-9.93603516	-9.18457031	-23.55468750	+8.63525391	-91.82373047	+3648	+16.61572266	-9.38232422	-8.82861328	-78.22265625	-39.08935547	+11.90917969	+4048	+12.96386719	-9.91406250	-9.67236328	-27.39990234	-0.68115234	-78.22265625	+2460
+1457970868.37420010	+16.03564453	-10.08105469	-9.24169922	-23.90625000	+8.41552734	-92.21923828	+3644	+16.60693359	-9.52294922	-8.90332031	-78.44238281	-39.46289063	+11.71142578	+4040	+12.96386719	-10.03271484	-9.71630859	-27.72949219	-0.94482422	-78.61816406	+2452
+1457970868.37830000	+16.04443359	-10.22167969	-9.29443359	-24.27978516	+8.19580078	-92.63671875	+3636	+16.58496094	-9.66796875	-8.98242188	-78.64013672	-39.83642578	+11.46972656	+4036	+12.95507813	-10.15576172	-9.76464844	-28.10302734	-1.14257813	-79.01367188	+2448
+1457970868.38669990	+16.09277344	-10.49414063	-9.41748047	-24.87304688	+7.84423828	-93.29589844	+3592	+16.57177734	-9.94921875	-9.14501953	-78.99169922	-40.51757813	+11.00830078	+4012	+12.97265625	-10.38867188	-9.86572266	-28.74023438	-1.58203125	-79.60693359	+2420
+1457970868.39080000	+16.10156250	-10.63476563	-9.48339844	-25.24658203	+7.73437500	-93.62548828	+3560	+16.54980469	-10.08544922	-9.22412109	-79.18945313	-40.82519531	+10.76660156	+4000	+12.95507813	-10.49853516	-9.91845703	-29.13574219	-1.73583984	-79.91455078	+2404
+1457970868.39500000	+16.11914063	-10.76660156	-9.54052734	-25.55419922	+7.55859375	-93.91113281	+3524	+16.54541016	-10.21289063	-9.29882813	-79.34326172	-41.11083984	+10.59082031	+3980	+12.95507813	-10.60400391	-9.96240234	-29.44335938	-1.93359375	-80.17822266	+2384
+1457970868.39920000	+16.13671875	-10.89404297	-9.59326172	-25.83984375	+7.33886719	-94.17480469	+3484	+16.53222656	-10.33593750	-9.36914063	-79.54101563	-41.41845703	+10.43701172	+3960	+12.95507813	-10.71386719	-9.99755859	-29.77294922	-2.19726563	-80.46386719	+2364
+1457970868.40330000	+16.15429688	-11.01708984	-9.63720703	-26.14746094	+7.11914063	-94.46044922	+3440	+16.51464844	-10.46777344	-9.43066406	-79.80468750	-41.72607422	+10.30517578	+3940	+12.94628906	-10.82812500	-10.03710938	-30.14648438	-2.41699219	-80.74951172	+2344
+1457970868.40750000	+16.18505859	-11.13134766	-9.67675781	-26.34521484	+6.83349609	-94.70214844	+3388	+16.51464844	-10.59082031	-9.47900391	-80.04638672	-42.05566406	+10.28320313	+3916	+12.95068359	-10.92919922	-10.06347656	-30.43212891	-2.74658203	-81.01318359	+2324
+1457970868.41170000	+16.20703125	-11.25439453	-9.71191406	-26.60888672	+6.59179688	-95.00976563	+3332	+16.51464844	-10.69628906	-9.53173828	-80.24414063	-42.36328125	+10.23925781	+3888	+12.96386719	-11.03466797	-10.09863281	-30.67382813	-3.01025391	-81.29882813	+2300
+1457970868.41580010	+16.19824219	-11.36865234	-9.75146484	-26.93847656	+6.43798828	-95.29541016	+3288	+16.50585938	-10.80615234	-9.56250000	-80.52978516	-42.71484375	+10.26123047	+3864	+12.95947266	-11.12255859	-10.14257813	-30.89355469	-3.14208984	-81.58447266	+2280
+1457970868.42000010	+16.20263672	-11.47412109	-9.78662109	-27.20214844	+6.28417969	-95.53710938	+3240	+16.51904297	-10.90722656	-9.59765625	-80.77148438	-43.00048828	+10.30517578	+3840	+12.96826172	-11.20605469	-10.18652344	-31.09130859	-3.27392578	-81.82617188	+2256
+1457970868.42829990	+16.19824219	-11.64990234	-9.85693359	-27.70751953	+6.04248047	-95.99853516	+3152	+16.54101563	-11.07861328	-9.65039063	-81.29882813	-43.50585938	+10.50292969	+3788	+12.96826172	-11.38183594	-10.26123047	-31.48681641	-3.55957031	-82.33154297	+2212
+1457970868.43249990	+16.20703125	-11.72460938	-9.87011719	-27.86132813	+5.82275391	-96.17431641	+3112	+16.56298828	-11.14892578	-9.65917969	-81.56250000	-43.76953125	+10.72265625	+3768	+12.97705078	-11.45654297	-10.27441406	-31.59667969	-3.80126953	-82.61718750	+2196
+1457970868.44080000	+16.19384766	-11.88720703	-9.87451172	-28.34472656	+5.31738281	-96.63574219	+3064	+16.59814453	-11.32470703	-9.65039063	-82.26562500	-44.45068359	+11.14013672	+3740	+12.99462891	-11.60595703	-10.31835938	-31.79443359	-4.19677734	-83.23242188	+2168
+1457970868.44499990	+16.19384766	-11.96191406	-9.87011719	-28.56445313	+5.05371094	-96.85546875	+3044	+16.62451172	-11.40820313	-9.64160156	-82.63916016	-44.78027344	+11.42578125	+3732	+13.01660156	-11.67626953	-10.34472656	-31.86035156	-4.37255859	-83.47412109	+2156
+1457970868.44910000	+16.18945313	-12.03662109	-9.87451172	-28.78417969	+4.85595703	-97.09716797	+3036	+16.65966797	-11.47851563	-9.63720703	-82.94677734	-45.06591797	+11.66748047	+3720	+13.02978516	-11.75097656	-10.37548828	-31.92626953	-4.50439453	-83.78173828	+2148
+1457970868.45330000	+16.17187500	-12.11132813	-9.87890625	-29.02587891	+4.72412109	-97.36083984	+3032	+16.68164063	-11.54443359	-9.63281250	-83.18847656	-45.32958984	+11.86523438	+3708	+13.03417969	-11.81689453	-10.41064453	-31.99218750	-4.57031250	-84.06738281	+2144
+1457970868.45750000	+16.16308594	-12.17724609	-9.89208984	-29.26757813	+4.63623047	-97.55859375	+3032	+16.71679688	-11.59716797	-9.63720703	-83.40820313	-45.52734375	+12.06298828	+3700	+13.04736328	-11.86962891	-10.44580078	-31.99218750	-4.59228516	-84.28710938	+2144
+1457970868.46160010	+16.15429688	-12.24316406	-9.89648438	-29.48730469	+4.48242188	-97.73437500	+3040	+16.73437500	-11.68066406	-9.62841797	-83.73779297	-45.79101563	+12.23876953	+3692	+13.05615234	-11.93115234	-10.46337891	-32.08007813	-4.72412109	-84.52880859	+2144
+1457970868.46580000	+16.15429688	-12.31347656	-9.89648438	-29.72900391	+4.26269531	-97.91015625	+3052	+16.75195313	-11.76416016	-9.62841797	-84.04541016	-46.05468750	+12.39257813	+3688	+13.06054688	-12.00146484	-10.48535156	-32.21191406	-4.87792969	-84.77050781	+2148
+1457970868.47000000	+16.16308594	-12.37939453	-9.88330078	-29.90478516	+4.02099609	-98.06396484	+3064	+16.77392578	-11.84326172	-9.61523438	-84.37500000	-46.36230469	+12.61230469	+3680	+13.07812500	-12.06298828	-10.49853516	-32.29980469	-5.05371094	-84.94628906	+2156
+1457970868.47410010	+16.16748047	-12.46289063	-9.87011719	-30.14648438	+3.73535156	-98.23974609	+3080	+16.80029297	-11.93115234	-9.60205078	-84.70458984	-46.66992188	+12.83203125	+3676	+13.08251953	-12.13330078	-10.51171875	-32.43164063	-5.22949219	-85.18798828	+2164
+1457970868.47830010	+16.17626953	-12.54638672	-9.86132813	-30.36621094	+3.44970703	-98.41552734	+3100	+16.81787109	-12.01464844	-9.60644531	-85.01220703	-46.95556641	+12.98583984	+3668	+13.09130859	-12.20800781	-10.53369141	-32.60742188	-5.40527344	-85.40771484	+2176
+1457970868.48659990	+16.18505859	-12.73974609	-9.90087891	-30.98144531	+3.18603516	-98.76708984	+3124	+16.83105469	-12.21240234	-9.65039063	-85.56152344	-47.37304688	+13.05175781	+3644	+13.10888672	-12.34863281	-10.59082031	-33.02490234	-5.66894531	-85.62744141	+2184
+1457970868.49079990	+16.18066406	-12.83203125	-9.92724609	-31.28906250	+3.12011719	-98.92089844	+3128	+16.81787109	-12.30908203	-9.68115234	-85.78125000	-47.54882813	+12.96386719	+3628	+13.10009766	-12.42773438	-10.61279297	-33.35449219	-5.77880859	-85.71533203	+2184
+1457970868.49910000	+16.20263672	-13.00781250	-9.96679688	-31.81640625	+2.81250000	-99.09667969	+3124	+16.79589844	-12.51562500	-9.72509766	-86.37451172	-47.96630859	+12.96386719	+3592	+13.09570313	-12.56396484	-10.63476563	-33.96972656	-6.19628906	-85.82519531	+2176
+1457970868.50330000	+16.22021484	-13.10449219	-9.98437500	-32.10205078	+2.59277344	-99.14062500	+3112	+16.78271484	-12.62548828	-9.75585938	-86.72607422	-48.14208984	+12.96386719	+3572	+13.08691406	-12.64306641	-10.64355469	-34.36523438	-6.45996094	-85.86914063	+2168
+1457970868.50740000	+16.24218750	-13.20556641	-9.99755859	-32.36572266	+2.32910156	-99.20654297	+3092	+16.76953125	-12.73974609	-9.78222656	-87.07763672	-48.36181641	+13.00781250	+3548	+13.08251953	-12.72216797	-10.64794922	-34.73876953	-6.74560547	-85.91308594	+2160
+1457970868.51160000	+16.24658203	-13.31103516	-10.01513672	-32.69531250	+2.15332031	-99.36035156	+3072	+16.75195313	-12.84521484	-9.81738281	-87.36328125	-48.58154297	+12.94189453	+3520	+13.07812500	-12.81005859	-10.65673828	-35.13427734	-7.00927734	-85.97900391	+2144
+1457970868.51580000	+16.24218750	-13.40771484	-10.04589844	-33.02490234	+2.06542969	-99.51416016	+3044	+16.72558594	-12.94189453	-9.84814453	-87.64892578	-48.75732422	+12.85400391	+3496	+13.06494141	-12.88916016	-10.66992188	-35.50781250	-7.20703125	-86.06689453	+2132
+1457970868.51990010	+16.24658203	-13.49560547	-10.08544922	-33.28857422	+1.99951172	-99.62402344	+3008	+16.69921875	-13.03417969	-9.88769531	-87.89062500	-48.88916016	+12.76611328	+3472	+13.05615234	-12.95507813	-10.67871094	-35.85937500	-7.40478516	-86.06689453	+2116
+1457970868.52410010	+16.25537109	-13.58349609	-10.11621094	-33.55224609	+1.86767578	-99.71191406	+2968	+16.67285156	-13.13085938	-9.91845703	-88.15429688	-49.02099609	+12.70019531	+3444	+13.04736328	-13.02978516	-10.68310547	-36.21093750	-7.64648438	-86.08886719	+2096
+1457970868.52830000	+16.24658203	-13.66259766	-10.13818359	-33.85986328	+1.80175781	-99.75585938	+2924	+16.64208984	-13.21875000	-9.94921875	-88.43994141	-49.15283203	+12.63427734	+3420	+13.02978516	-13.08691406	-10.68750000	-36.54052734	-7.80029297	-86.08886719	+2080
+1457970868.53239990	+16.25097656	-13.72851563	-10.14257813	-34.05761719	+1.60400391	-99.79980469	+2876	+16.63330078	-13.29785156	-9.95800781	-88.72558594	-49.32861328	+12.74414063	+3388	+13.02099609	-13.14404297	-10.67871094	-36.80419922	-8.08593750	-86.15478516	+2060
+1457970868.54080010	+16.25097656	-13.85595703	-10.16455078	-34.43115234	+1.34033203	-99.97558594	+2792	+16.62011719	-13.42089844	-9.96240234	-89.27490234	-49.70214844	+12.96386719	+3332	+12.99902344	-13.26269531	-10.66992188	-37.24365234	-8.48144531	-86.39648438	+2032
+1457970868.54489990	+16.26416016	-13.90429688	-10.16894531	-34.54101563	+1.16455078	-100.04150391	+2748	+16.63330078	-13.47363281	-9.96240234	-89.53857422	-49.83398438	+13.13964844	+3304	+13.00341797	-13.31542969	-10.66113281	-37.37548828	-8.70117188	-86.50634766	+2020
+1457970868.54909990	+16.26416016	-13.95703125	-10.17773438	-34.67285156	+1.07666016	-100.19531250	+2708	+16.63769531	-13.51318359	-9.96240234	-89.71435547	-49.94384766	+13.22753906	+3280	+13.01220703	-13.36376953	-10.66552734	-37.44140625	-8.81103516	-86.63818359	+2000
+1457970868.55329990	+16.24218750	-13.99658203	-10.17333984	-34.84863281	+1.03271484	-100.34912109	+2676	+16.64208984	-13.54833984	-9.95361328	-89.91210938	-50.09765625	+13.31542969	+3260	+13.01220703	-13.39453125	-10.67431641	-37.46337891	-8.83300781	-86.74804688	+1984
+1457970868.55740000	+16.22900391	-14.01855469	-10.17773438	-34.98046875	+1.03271484	-100.43701172	+2644	+16.66406250	-13.57470703	-9.93603516	-90.06591797	-50.22949219	+13.49121094	+3244	+13.02539063	-13.42089844	-10.67871094	-37.44140625	-8.87695313	-86.85791016	+1972
+1457970868.56160000	+16.22021484	-14.04492188	-10.17773438	-35.06835938	+1.01074219	-100.50292969	+2620	+16.69482422	-13.59667969	-9.90966797	-90.28564453	-50.33935547	+13.77685547	+3224	+13.02978516	-13.45166016	-10.67871094	-37.44140625	-8.94287109	-87.01171875	+1960
+1457970868.56580000	+16.21582031	-14.07128906	-10.17773438	-35.17822266	+0.98876953	-100.54687500	+2600	+16.72558594	-13.61865234	-9.87890625	-90.54931641	-50.44921875	+14.08447266	+3212	+13.02978516	-13.47802734	-10.67871094	-37.39746094	-8.94287109	-87.14355469	+1952
+1457970868.56990000	+16.22021484	-14.08447266	-10.16894531	-35.22216797	+0.90087891	-100.56884766	+2584	+16.76074219	-13.62744141	-9.84814453	-90.74707031	-50.53710938	+14.39208984	+3204	+13.04296875	-13.49560547	-10.66992188	-37.33154297	-9.00878906	-87.29736328	+1944
+1457970868.57820010	+16.20703125	-14.11523438	-10.14257813	-35.33203125	+0.76904297	-100.72265625	+2580	+16.83544922	-13.64941406	-9.77783203	-91.18652344	-50.77880859	+14.98535156	+3188	+13.06933594	-13.53515625	-10.66552734	-37.15576172	-9.09667969	-87.64892578	+1940
+1457970868.58240010	+16.20263672	-14.12402344	-10.14257813	-35.37597656	+0.74707031	-100.78857422	+2580	+16.86621094	-13.66259766	-9.76464844	-91.34033203	-50.82275391	+15.16113281	+3180	+13.08691406	-13.55273438	-10.67431641	-37.11181641	-9.09667969	-87.73681641	+1940
+1457970868.58660010	+16.19824219	-14.14599609	-10.13818359	-35.46386719	+0.72509766	-100.87646484	+2588	+16.89697266	-13.68017578	-9.74707031	-91.51611328	-50.88867188	+15.35888672	+3172	+13.10009766	-13.57470703	-10.67871094	-37.08984375	-9.09667969	-87.84667969	+1944
+1457970868.59069990	+16.18945313	-14.16796875	-10.12939453	-35.55175781	+0.72509766	-100.94238281	+2600	+16.91894531	-13.69775391	-9.72949219	-91.64794922	-50.93261719	+15.51269531	+3164	+13.10449219	-13.59228516	-10.68750000	-37.08984375	-9.03076172	-87.95654297	+1952
+1457970868.59489990	+16.18066406	-14.18554688	-10.12500000	-35.66162109	+0.70312500	-100.98632813	+2612	+16.94091797	-13.71093750	-9.71191406	-91.77978516	-50.97656250	+15.64453125	+3156	+13.11328125	-13.59667969	-10.69189453	-37.06787109	-8.98681641	-88.00048828	+1960
+1457970868.59910010	+16.17187500	-14.20751953	-10.12060547	-35.77148438	+0.68115234	-101.03027344	+2624	+16.95849609	-13.73291016	-9.68994141	-91.97753906	-51.06445313	+15.82031250	+3148	+13.10449219	-13.61425781	-10.67431641	-37.13378906	-9.07470703	-88.08837891	+1972
+1457970868.60320000	+16.17187500	-14.22949219	-10.11621094	-35.88134766	+0.61523438	-101.05224609	+2640	+16.97607422	-13.75927734	-9.68115234	-92.15332031	-51.13037109	+15.97412109	+3140	+13.10449219	-13.64941406	-10.66992188	-37.26562500	-9.20654297	-88.15429688	+1984
+1457970868.60739990	+16.17626953	-14.25146484	-10.10742188	-35.92529297	+0.54931641	-101.05224609	+2652	+16.98925781	-13.79003906	-9.67675781	-92.32910156	-51.17431641	+16.08398438	+3128	+13.10449219	-13.67138672	-10.66552734	-37.35351563	-9.29443359	-88.17626953	+1992
+1457970868.61159990	+16.18066406	-14.27783203	-10.10302734	-36.01318359	+0.43945313	-101.09619141	+2664	+16.98925781	-13.82080078	-9.67675781	-92.48291016	-51.24023438	+16.12792969	+3120	+13.10009766	-13.69775391	-10.66113281	-37.50732422	-9.40429688	-88.22021484	+2000
+1457970868.61990000	+16.18945313	-14.33935547	-10.08984375	-36.18896484	+0.26367188	-101.18408203	+2684	+16.97167969	-13.89111328	-9.70751953	-92.59277344	-51.32812500	+15.97412109	+3096	+13.08691406	-13.75927734	-10.66552734	-37.83691406	-9.55810547	-88.24218750	+2004
+1457970868.62410000	+16.18945313	-14.37890625	-10.08984375	-36.29882813	+0.17578125	-101.20605469	+2688	+16.95410156	-13.93505859	-9.73388672	-92.63671875	-51.37207031	+15.79833984	+3088	+13.06933594	-13.79443359	-10.66552734	-38.05664063	-9.64599609	-88.22021484	+2000
+1457970868.62820010	+16.19384766	-14.41845703	-10.09423828	-36.43066406	+0.10986328	-101.22802734	+2684	+16.92773438	-13.97900391	-9.76025391	-92.68066406	-51.41601563	+15.60058594	+3076	+13.05175781	-13.82958984	-10.66992188	-38.29833984	-9.73388672	-88.22021484	+1996
+1457970868.63240000	+16.20263672	-14.45800781	-10.09863281	-36.54052734	+0.02197266	-101.25000000	+2680	+16.89697266	-14.02294922	-9.78662109	-92.72460938	-51.45996094	+15.42480469	+3068	+13.03417969	-13.85595703	-10.66552734	-38.49609375	-9.79980469	-88.19824219	+1992
+1457970868.63660000	+16.20703125	-14.49755859	-10.09863281	-36.62841797	-0.06591797	-101.25000000	+2668	+16.87060547	-14.07128906	-9.80859375	-92.76855469	-51.52587891	+15.27099609	+3056	+13.01220703	-13.89111328	-10.66113281	-38.71582031	-9.90966797	-88.19824219	+1984
+1457970868.64070010	+16.21142578	-14.53710938	-10.09423828	-36.73828125	-0.17578125	-101.27197266	+2652	+16.83544922	-14.11523438	-9.83496094	-92.79052734	-51.59179688	+15.05126953	+3044	+12.99023438	-13.92626953	-10.65673828	-38.93554688	-10.01953125	-88.22021484	+1976
+1457970868.64490010	+16.22021484	-14.58105469	-10.09423828	-36.84814453	-0.30761719	-101.29394531	+2628	+16.80908203	-14.15478516	-9.87011719	-92.79052734	-51.61376953	+14.85351563	+3032	+12.97265625	-13.96142578	-10.65673828	-39.15527344	-10.12939453	-88.22021484	+1960
+1457970868.64910010	+16.22900391	-14.62060547	-10.09863281	-36.93603516	-0.39550781	-101.31591797	+2604	+16.77392578	-14.19433594	-9.90966797	-92.74658203	-51.65771484	+14.58984375	+3020	+12.95947266	-13.99658203	-10.66113281	-39.35302734	-10.21728516	-88.22021484	+1948
+1457970868.65319990	+16.22900391	-14.66015625	-10.10742188	-37.04589844	-0.43945313	-101.35986328	+2572	+16.73876953	-14.23828125	-9.94042969	-92.70263672	-51.67968750	+14.30419922	+3008	+12.94189453	-14.02734375	-10.66992188	-39.52880859	-10.23925781	-88.22021484	+1928
+1457970868.66150000	+16.22900391	-14.73046875	-10.12500000	-37.24365234	-0.48339844	-101.46972656	+2504	+16.67724609	-14.29980469	-9.99316406	-92.63671875	-51.74560547	+13.82080078	+2980	+12.91552734	-14.07128906	-10.68310547	-39.77050781	-10.26123047	-88.24218750	+1892
+1457970868.66570000	+16.22021484	-14.76123047	-10.13378906	-37.35351563	-0.46142578	-101.51367188	+2464	+16.65087891	-14.32617188	-10.01074219	-92.63671875	-51.76757813	+13.66699219	+2968	+12.90234375	-14.08886719	-10.69189453	-39.88037109	-10.23925781	-88.24218750	+1872
+1457970868.66989990	+16.21142578	-14.78320313	-10.13818359	-37.44140625	-0.48339844	-101.53564453	+2428	+16.63769531	-14.34375000	-10.01953125	-92.65869141	-51.76757813	+13.60107422	+2952	+12.89794922	-14.10205078	-10.69189453	-39.92431641	-10.26123047	-88.24218750	+1848
+1457970868.67400000	+16.20263672	-14.79638672	-10.13818359	-37.50732422	-0.48339844	-101.60156250	+2392	+16.62890625	-14.35693359	-10.02392578	-92.68066406	-51.78955078	+13.53515625	+2932	+12.89794922	-14.11083984	-10.69189453	-39.94628906	-10.26123047	-88.28613281	+1828
+1457970868.67820000	+16.19384766	-14.80957031	-10.13818359	-37.57324219	-0.48339844	-101.64550781	+2356	+16.62451172	-14.37011719	-10.02392578	-92.72460938	-51.83349609	+13.51318359	+2916	+12.89794922	-14.11523438	-10.69628906	-39.92431641	-10.23925781	-88.33007813	+1804
+1457970868.68240000	+16.18945313	-14.81835938	-10.13818359	-37.59521484	-0.46142578	-101.68945313	+2324	+16.62011719	-14.37451172	-10.02392578	-92.74658203	-51.85546875	+13.51318359	+2904	+12.90234375	-14.11962891	-10.70068359	-39.88037109	-10.21728516	-88.35205078	+1784
+1457970868.68650010	+16.18066406	-14.82275391	-10.13818359	-37.63916016	-0.46142578	-101.75537109	+2296	+16.62451172	-14.37451172	-10.01513672	-92.76855469	-51.85546875	+13.55712891	+2888	+12.91113281	-14.11523438	-10.70507813	-39.81445313	-10.19531250	-88.37402344	+1764
+1457970868.69070010	+16.16748047	-14.82275391	-10.13818359	-37.68310547	-0.41748047	-101.82128906	+2276	+16.63330078	-14.37011719	-10.00634766	-92.81250000	-51.87744141	+13.60107422	+2880	+12.91992188	-14.11083984	-10.70947266	-39.72656250	-10.12939453	-88.39599609	+1748
+1457970868.69490000	+16.15869141	-14.82275391	-10.13818359	-37.70507813	-0.37353516	-101.86523438	+2252	+16.64208984	-14.36572266	-9.99755859	-92.85644531	-51.87744141	+13.66699219	+2868	+12.92871094	-14.10205078	-10.70947266	-39.66064453	-10.10742188	-88.39599609	+1736
+1457970868.70320010	+16.13671875	-14.80957031	-10.12939453	-37.74902344	-0.32958984	-101.93115234	+2224	+16.66406250	-14.34375000	-9.96679688	-92.94433594	-51.89941406	+13.86474609	+2856	+12.94628906	-14.08886719	-10.70947266	-39.46289063	-10.04150391	-88.43994141	+1712
+1457970868.70740010	+16.13232422	-14.80517578	-10.12500000	-37.74902344	-0.32958984	-101.95312500	+2216	+16.67724609	-14.33496094	-9.95800781	-92.96630859	-51.89941406	+13.95263672	+2852	+12.95507813	-14.07568359	-10.70947266	-39.37500000	-10.01953125	-88.46191406	+1704
+1457970868.71149990	+16.12792969	-14.80078125	-10.12060547	-37.74902344	-0.32958984	-101.97509766	+2208	+16.68603516	-14.32617188	-9.94482422	-92.98828125	-51.92138672	+14.04052734	+2848	+12.96826172	-14.06689453	-10.70947266	-39.24316406	-9.99755859	-88.48388672	+1696
+1457970868.71989990	+16.11914063	-14.78759766	-10.11181641	-37.74902344	-0.32958984	-102.01904297	+2204	+16.71240234	-14.30419922	-9.92285156	-93.03222656	-51.92138672	+14.21630859	+2844	+12.99462891	-14.04052734	-10.70507813	-38.95751953	-9.95361328	-88.50585938	+1688
+1457970868.72400000	+16.11474609	-14.77880859	-10.10742188	-37.72705078	-0.32958984	-102.04101563	+2204	+16.72119141	-14.29541016	-9.91406250	-93.03222656	-51.94335938	+14.28222656	+2844	+13.00781250	-14.02294922	-10.70507813	-38.78173828	-9.90966797	-88.52783203	+1688
+1457970868.72820000	+16.11035156	-14.77001953	-10.10302734	-37.72705078	-0.30761719	-102.06298828	+2208	+16.72998047	-14.28222656	-9.90527344	-93.03222656	-51.94335938	+14.32617188	+2844	+13.02099609	-14.00976563	-10.70068359	-38.64990234	-9.88769531	-88.54980469	+1692
+1457970868.73230000	+16.10595703	-14.76123047	-10.09863281	-37.70507813	-0.30761719	-102.08496094	+2212	+16.73876953	-14.27343750	-9.89648438	-93.01025391	-51.94335938	+14.37011719	+2844	+13.02978516	-13.98779297	-10.69628906	-38.45214844	-9.84375000	-88.57177734	+1700
+1457970868.74070000	+16.10156250	-14.73925781	-10.08984375	-37.63916016	-0.30761719	-102.12890625	+2228	+16.74755859	-14.25146484	-9.88330078	-92.98828125	-51.94335938	+14.45800781	+2840	+13.03857422	-13.95703125	-10.68750000	-38.18847656	-9.79980469	-88.59375000	+1716
+1457970868.74480010	+16.10595703	-14.73046875	-10.08544922	-37.59521484	-0.30761719	-102.12890625	+2240	+16.75195313	-14.24267578	-9.87890625	-92.96630859	-51.94335938	+14.47998047	+2840	+13.03857422	-13.94824219	-10.68310547	-38.10058594	-9.79980469	-88.59375000	+1724
+1457970868.74900010	+16.10595703	-14.72167969	-10.08544922	-37.52929688	-0.30761719	-102.15087891	+2248	+16.75634766	-14.23388672	-9.87890625	-92.92236328	-51.94335938	+14.47998047	+2840	+13.03857422	-13.93945313	-10.68310547	-38.03466797	-9.79980469	-88.57177734	+1732
+1457970868.75320010	+16.11035156	-14.71289063	-10.08544922	-37.48535156	-0.30761719	-102.15087891	+2256	+16.75634766	-14.22509766	-9.87451172	-92.87841797	-51.94335938	+14.47998047	+2840	+13.02978516	-13.93505859	-10.67871094	-38.01269531	-9.79980469	-88.57177734	+1740
+1457970868.75729990	+16.11474609	-14.69970703	-10.08984375	-37.41943359	-0.28564453	-102.15087891	+2264	+16.75634766	-14.21630859	-9.87890625	-92.81250000	-51.92138672	+14.43603516	+2840	+13.02539063	-13.93066406	-10.68310547	-38.01269531	-9.77783203	-88.54980469	+1744
+1457970868.76149990	+16.11914063	-14.69091797	-10.09863281	-37.37548828	-0.24169922	-102.15087891	+2268	+16.75195313	-14.20751953	-9.87890625	-92.74658203	-51.92138672	+14.39208984	+2844	+13.01660156	-13.92626953	-10.68310547	-38.01269531	-9.75585938	-88.50585938	+1748
+1457970868.76570010	+16.12353516	-14.68212891	-10.10742188	-37.30957031	-0.19775391	-102.15087891	+2272	+16.74755859	-14.19873047	-9.88330078	-92.68066406	-51.89941406	+14.32617188	+2844	+13.00341797	-13.92187500	-10.68310547	-38.05664063	-9.73388672	-88.48388672	+1752
+1457970868.76979990	+16.13232422	-14.67333984	-10.11621094	-37.22167969	-0.17578125	-102.12890625	+2272	+16.73437500	-14.18115234	-9.89208984	-92.52685547	-51.87744141	+14.19433594	+2844	+12.99462891	-13.91748047	-10.67871094	-38.07861328	-9.71191406	-88.46191406	+1752
+1457970868.77399990	+16.14111328	-14.66015625	-10.12500000	-37.13378906	-0.13183594	-102.10693359	+2268	+16.71679688	-14.16796875	-9.90087891	-92.37304688	-51.83349609	+14.04052734	+2848	+12.98144531	-13.91308594	-10.67871094	-38.10058594	-9.71191406	-88.41796875	+1752
+1457970868.78230000	+16.16308594	-14.62500000	-10.15136719	-36.87011719	+0.00000000	-102.01904297	+2256	+16.65966797	-14.10644531	-9.94482422	-91.77978516	-51.65771484	+13.46923828	+2852	+12.95507813	-13.89111328	-10.67431641	-38.14453125	-9.64599609	-88.26416016	+1744
+1457970868.78650000	+16.17626953	-14.59863281	-10.16894531	-36.71630859	+0.08789063	-101.95312500	+2244	+16.62451172	-14.06689453	-9.97558594	-91.38427734	-51.52587891	+13.05175781	+2856	+12.93750000	-13.87353516	-10.67431641	-38.16650391	-9.58007813	-88.17626953	+1740
+1457970868.79070000	+16.18505859	-14.56787109	-10.18652344	-36.56250000	+0.21972656	-101.88720703	+2228	+16.58935547	-14.02734375	-10.00195313	-91.05468750	-51.39404297	+12.70019531	+2860	+12.92431641	-13.85156250	-10.67431641	-38.14453125	-9.47021484	-88.06640625	+1736
+1457970868.79480000	+16.20263672	-14.50195313	-10.21289063	-36.25488281	+0.46142578	-101.75537109	+2212	+16.53662109	-13.94384766	-10.03710938	-90.48339844	-51.10839844	+12.15087891	+2868	+12.90673828	-13.78125000	-10.66552734	-38.01269531	-9.25048828	-87.84667969	+1732
+1457970868.79900000	+16.21142578	-14.44042969	-10.22607422	-35.99121094	+0.65917969	-101.62353516	+2196	+16.51025391	-13.86914063	-10.05468750	-90.08789063	-50.86669922	+11.82128906	+2876	+12.89794922	-13.72412109	-10.65673828	-37.83691406	-9.09667969	-87.69287109	+1728
+1457970868.80320000	+16.21142578	-14.37451172	-10.23046875	-35.77148438	+0.81298828	-101.51367188	+2180	+16.50146484	-13.79443359	-10.05468750	-89.82421875	-50.66894531	+11.66748047	+2880	+12.89355469	-13.66699219	-10.65234375	-37.63916016	-8.92089844	-87.56103516	+1724
+1457970868.80730010	+16.21142578	-14.25585938	-10.22167969	-35.35400391	+1.01074219	-101.31591797	+2168	+16.51025391	-13.69335938	-10.03271484	-89.56054688	-50.42724609	+11.66748047	+2888	+12.90234375	-13.57910156	-10.63476563	-37.24365234	-8.72314453	-87.36328125	+1724
+1457970868.81150010	+16.21142578	-14.15039063	-10.19970703	-35.02441406	+1.18652344	-101.14013672	+2160	+16.52783203	-13.59228516	-10.00634766	-89.31884766	-50.22949219	+11.75537109	+2896	+12.91992188	-13.50439453	-10.62597656	-36.87011719	-8.54736328	-87.25341797	+1728
+1457970868.81559990	+16.19824219	-14.04492188	-10.18212891	-34.71679688	+1.36230469	-101.00830078	+2160	+16.55419922	-13.49560547	-9.97558594	-89.07714844	-50.05371094	+11.84326172	+2908	+12.92871094	-13.42529297	-10.62158203	-36.47460938	-8.32763672	-87.16552734	+1736
+1457970868.82399990	+16.15869141	-13.79003906	-10.13378906	-34.03564453	+1.82373047	-100.61279297	+2188	+16.62451172	-13.25830078	-9.90087891	-88.48388672	-49.59228516	+12.08496094	+2940	+12.95507813	-13.24511719	-10.61718750	-35.59570313	-7.75634766	-86.83593750	+1760
+1457970868.82810000	+16.13232422	-13.68457031	-10.10302734	-33.81591797	+1.99951172	-100.43701172	+2212	+16.65087891	-13.15283203	-9.86132813	-88.26416016	-49.37255859	+12.19482422	+2960	+12.95507813	-13.15722656	-10.62158203	-35.22216797	-7.44873047	-86.68212891	+1776
+1457970868.83229990	+16.10595703	-13.54394531	-10.06347656	-33.46435547	+2.17529297	-100.17333984	+2248	+16.68603516	-13.01660156	-9.79541016	-88.00048828	-49.13085938	+12.43652344	+2984	+12.96386719	-13.04296875	-10.61279297	-34.71679688	-7.11914063	-86.46240234	+1800
+1457970868.83649990	+16.08398438	-13.42529297	-10.01513672	-33.15673828	+2.28515625	-99.95361328	+2288	+16.70800781	-12.90673828	-9.72949219	-87.84667969	-48.95507813	+12.67822266	+3008	+12.95947266	-12.95947266	-10.59521484	-34.34326172	-6.94335938	-86.33056641	+1820
+1457970868.84060000	+16.06640625	-13.31982422	-9.97998047	-32.87109375	+2.37304688	-99.71191406	+2332	+16.72558594	-12.79687500	-9.68994141	-87.53906250	-48.75732422	+12.76611328	+3032	+12.95507813	-12.88476563	-10.59082031	-34.05761719	-6.70166016	-86.17675781	+1840
+1457970868.84480000	+16.06640625	-13.19677734	-9.94921875	-32.49755859	+2.52685547	-99.42626953	+2380	+16.75634766	-12.65625000	-9.65478516	-87.09960938	-48.44970703	+12.83203125	+3052	+12.96386719	-12.78808594	-10.58642578	-33.66210938	-6.48193359	-85.86914063	+1868
+1457970868.84900000	+16.06640625	-13.09570313	-9.92724609	-32.21191406	+2.68066406	-99.18457031	+2428	+16.76953125	-12.55078125	-9.62402344	-86.70410156	-48.20800781	+12.81005859	+3072	+12.96386719	-12.70458984	-10.57763672	-33.35449219	-6.26220703	-85.64941406	+1888
+1457970868.85310010	+16.04882813	-12.99462891	-9.91845703	-31.92626953	+2.92236328	-98.94287109	+2476	+16.76513672	-12.43652344	-9.60644531	-86.28662109	-47.90039063	+12.67822266	+3088	+12.94628906	-12.62548828	-10.57324219	-33.13476563	-5.97656250	-85.40771484	+1912
+1457970868.85730000	+16.04443359	-12.87597656	-9.92285156	-31.61865234	+3.25195313	-98.61328125	+2524	+16.76074219	-12.31347656	-9.59765625	-85.78125000	-47.52685547	+12.48046875	+3108	+12.94628906	-12.52880859	-10.57324219	-32.84912109	-5.66894531	-85.05615234	+1936
+1457970868.86150000	+16.03125000	-12.78369141	-9.90966797	-31.39892578	+3.47167969	-98.30566406	+2560	+16.73437500	-12.22998047	-9.58007813	-85.45166016	-47.24121094	+12.28271484	+3116	+12.93310547	-12.45410156	-10.55126953	-32.67333984	-5.49316406	-84.74853516	+1948
+1457970868.86980010	+16.02246094	-12.58593750	-9.88769531	-30.84960938	+3.88916016	-97.66845703	+2620	+16.66845703	-12.04101563	-9.58447266	-84.63867188	-46.53808594	+11.68945313	+3144	+12.90673828	-12.26953125	-10.52490234	-32.27783203	-5.09765625	-84.04541016	+1968
+1457970868.87400010	+16.02685547	-12.48925781	-9.87451172	-30.54199219	+4.08691406	-97.38281250	+2640	+16.63769531	-11.94433594	-9.58447266	-84.22119141	-46.20849609	+11.40380859	+3156	+12.89355469	-12.18603516	-10.49414063	-32.05810547	-4.94384766	-83.71582031	+1972
+1457970868.87809990	+16.02685547	-12.38378906	-9.87451172	-30.21240234	+4.35058594	-97.11914063	+2656	+16.60253906	-11.83886719	-9.60205078	-83.67187500	-45.81298828	+10.98632813	+3168	+12.87158203	-12.10253906	-10.47216797	-31.88232422	-4.76806641	-83.40820313	+1972
+1457970868.88229990	+16.04443359	-12.26953125	-9.88330078	-29.79492188	+4.63623047	-96.78955078	+2668	+16.58496094	-11.72900391	-9.62402344	-83.12255859	-45.39550781	+10.59082031	+3176	+12.87158203	-12.00146484	-10.44580078	-31.64062500	-4.61425781	-82.96875000	+1972
+1457970868.88640000	+16.04882813	-12.16845703	-9.88330078	-29.46533203	+4.92187500	-96.48193359	+2668	+16.55419922	-11.61914063	-9.64160156	-82.55126953	-44.97802734	+10.15136719	+3180	+12.86279297	-11.91357422	-10.41503906	-31.44287109	-4.46044922	-82.59521484	+1968
+1457970868.89060000	+16.02685547	-12.04980469	-9.88330078	-29.13574219	+5.27343750	-96.19628906	+2664	+16.50146484	-11.50048828	-9.65039063	-82.02392578	-44.53857422	+9.66796875	+3184	+12.83642578	-11.80371094	-10.39306641	-31.17919922	-4.17480469	-82.19970703	+1964
+1457970868.89479990	+16.02685547	-11.91357422	-9.87011719	-28.69628906	+5.58105469	-95.84472656	+2656	+16.47509766	-11.37304688	-9.64599609	-81.49658203	-44.12109375	+9.33837891	+3192	+12.83203125	-11.68505859	-10.35791016	-30.80566406	-4.02099609	-81.80419922	+1960
+1457970868.89890000	+16.02246094	-11.78613281	-9.84814453	-28.27880859	+5.82275391	-95.51513672	+2644	+16.43994141	-11.24560547	-9.63281250	-81.01318359	-43.74755859	+9.00878906	+3192	+12.82324219	-11.57519531	-10.31396484	-30.47607422	-3.86718750	-81.43066406	+1956
+1457970868.90730000	+16.01367188	-11.49169922	-9.79980469	-27.26806641	+6.32812500	-94.81201172	+2620	+16.39599609	-10.96435547	-9.60205078	-79.89257813	-42.97851563	+8.41552734	+3200	+12.80566406	-11.32470703	-10.22607422	-29.64111328	-3.49365234	-80.66162109	+1952
+1457970868.91140010	+16.00927734	-11.33349609	-9.76904297	-26.71875000	+6.56982422	-94.50439453	+2608	+16.39599609	-10.79736328	-9.57568359	-79.23339844	-42.58300781	+8.17382813	+3204	+12.80126953	-11.21044922	-10.18212891	-29.15771484	-3.31787109	-80.33203125	+1948
+1457970868.91560010	+15.98730469	-11.17968750	-9.73388672	-26.19140625	+6.87744141	-94.19677734	+2600	+16.37841797	-10.62597656	-9.54052734	-78.61816406	-42.20947266	+7.91015625	+3212	+12.78369141	-11.07861328	-10.14697266	-28.67431641	-3.01025391	-79.98046875	+1948
+1457970868.91980000	+15.98291016	-10.99951172	-9.70312500	-25.57617188	+7.18505859	-93.77929688	+2596	+16.37841797	-10.44580078	-9.50097656	-77.95898438	-41.77001953	+7.73437500	+3216	+12.78808594	-10.93359375	-10.09863281	-28.05908203	-2.76855469	-79.56298828	+1952
+1457970868.92389990	+15.96972656	-10.82812500	-9.65917969	-24.98291016	+7.47070313	-93.40576172	+2592	+16.36962891	-10.26562500	-9.45703125	-77.34375000	-41.35253906	+7.53662109	+3224	+12.79248047	-10.79736328	-10.05029297	-27.48779297	-2.54882813	-79.16748047	+1956
+1457970868.92810010	+15.93017578	-10.64794922	-9.61962891	-24.47753906	+7.84423828	-93.01025391	+2596	+16.34765625	-10.08544922	-9.39990234	-76.77246094	-40.93505859	+7.36083984	+3232	+12.77050781	-10.64794922	-10.01513672	-26.91650391	-2.15332031	-78.79394531	+1964
+1457970868.93230010	+15.90820313	-10.45458984	-9.56250000	-23.81835938	+8.12988281	-92.57080078	+2604	+16.35205078	-9.88769531	-9.32958984	-76.17919922	-40.49560547	+7.31689453	+3252	+12.77050781	-10.48974609	-9.96679688	-26.23535156	-1.84570313	-78.33251953	+1972
+1457970868.93639990	+15.88183594	-10.26562500	-9.50097656	-23.20312500	+8.41552734	-92.15332031	+2620	+16.35205078	-9.68994141	-9.25048828	-75.62988281	-40.12207031	+7.29492188	+3268	+12.76171875	-10.34912109	-9.91406250	-25.64208984	-1.56005859	-77.95898438	+1980
+1457970868.94479990	+15.83349609	-9.89208984	-9.38232422	-21.97265625	+8.96484375	-91.25244141	+2668	+16.35205078	-9.30761719	-9.10986328	-74.50927734	-39.24316406	+7.22900391	+3308	+12.74414063	-10.04589844	-9.81298828	-24.45556641	-0.92285156	-77.08007813	+2000
+1457970868.94890000	+15.81152344	-9.70312500	-9.32080078	-21.35742188	+9.25048828	-90.81298828	+2696	+16.35205078	-9.10986328	-9.04394531	-73.91601563	-38.80371094	+7.18505859	+3324	+12.73974609	-9.90087891	-9.75585938	-23.86230469	-0.65917969	-76.64062500	+2012
+1457970868.95310000	+15.77197266	-9.51855469	-9.25927734	-20.80810547	+9.60205078	-90.37353516	+2732	+16.33447266	-8.91210938	-8.96923828	-73.36669922	-38.32031250	+7.11914063	+3344	+12.71337891	-9.75585938	-9.70751953	-23.35693359	-0.26367188	-76.17919922	+2028
+1457970868.95729990	+15.74560547	-9.32958984	-9.20214844	-20.21484375	+9.97558594	-89.89013672	+2772	+16.32568359	-8.71435547	-8.90332031	-72.79541016	-37.77099609	+7.05322266	+3368	+12.70898438	-9.59326172	-9.65917969	-22.74169922	+0.08789063	-75.60791016	+2048
+1457970868.96140000	+15.71484375	-9.15380859	-9.13623047	-19.70947266	+10.28320313	-89.40673828	+2812	+16.30810547	-8.53417969	-8.82861328	-72.33398438	-37.28759766	+7.03125000	+3388	+12.69140625	-9.44384766	-9.59765625	-22.21435547	+0.39550781	-75.10253906	+2064
+1457970868.96560000	+15.67529297	-8.97363281	-9.07470703	-19.20410156	+10.61279297	-88.92333984	+2848	+16.27294922	-8.35839844	-8.75390625	-71.89453125	-36.80419922	+6.96533203	+3408	+12.66064453	-9.30322266	-9.54052734	-21.79687500	+0.72509766	-74.57519531	+2080
+1457970868.96970010	+15.64892578	-8.79345703	-9.00439453	-18.63281250	+10.89843750	-88.39599609	+2892	+16.25976563	-8.17382813	-8.67919922	-71.41113281	-36.29882813	+6.96533203	+3428	+12.65185547	-9.14062500	-9.47460938	-21.24755859	+0.98876953	-73.93798828	+2100
+1457970868.97390010	+15.62255859	-8.61767578	-8.93408203	-18.08349609	+11.14013672	-87.91259766	+2936	+16.23779297	-8.00244141	-8.60009766	-70.97167969	-35.85937500	+6.94335938	+3448	+12.63427734	-8.99560547	-9.39990234	-20.78613281	+1.18652344	-73.38867188	+2116
+1457970868.97810010	+15.59619141	-8.44628906	-8.86376953	-17.55615234	+11.35986328	-87.42919922	+2976	+16.20263672	-7.83544922	-8.52978516	-70.55419922	-35.37597656	+6.89941406	+3464	+12.60791016	-8.85937500	-9.32958984	-20.41259766	+1.40625000	-72.83935547	+2128
+1457970868.98639990	+15.57421875	-8.11230469	-8.72753906	-16.45751953	+11.77734375	-86.41845703	+3048	+16.14111328	-7.50585938	-8.39794922	-69.65332031	-34.36523438	+6.76757813	+3488	+12.59033203	-8.56054688	-9.18017578	-19.42382813	+1.69189453	-71.47705078	+2160
+1457970868.99060010	+15.54345703	-7.94970703	-8.65722656	-15.95214844	+12.04101563	-85.91308594	+3072	+16.08837891	-7.33886719	-8.33203125	-69.21386719	-33.85986328	+6.67968750	+3500	+12.56396484	-8.41992188	-9.10546875	-19.00634766	+1.88964844	-70.83984375	+2172
+1457970868.99470000	+15.52148438	-7.77832031	-8.59130859	-15.40283203	+12.30468750	-85.38574219	+3096	+16.05322266	-7.17187500	-8.26171875	-68.75244141	-33.35449219	+6.61376953	+3512	+12.55517578	-8.26171875	-9.03076172	-18.47900391	+2.06542969	-70.09277344	+2184
+1457970868.99889990	+15.49511719	-7.61132813	-8.51660156	-14.85351563	+12.48046875	-84.83642578	+3116	+16.00927734	-7.02246094	-8.18701172	-68.40087891	-32.91503906	+6.56982422	+3520	+12.53320313	-8.11669922	-8.94287109	-18.03955078	+2.15332031	-69.38964844	+2192
+1457970869.00309990	+15.46875000	-7.45312500	-8.43750000	-14.34814453	+12.63427734	-84.30908203	+3128	+15.95654297	-6.87744141	-8.10351563	-68.07128906	-32.47558594	+6.56982422	+3528	+12.51123047	-7.97607422	-8.85937500	-17.64404297	+2.24121094	-68.70849609	+2196
+1457970869.00720000	+15.45996094	-7.29052734	-8.35400391	-13.77685547	+12.74414063	-83.73779297	+3144	+15.92138672	-6.72363281	-8.02001953	-67.71972656	-32.03613281	+6.61376953	+3536	+12.50683594	-7.82226563	-8.76269531	-17.11669922	+2.26318359	-67.96142578	+2204
+1457970869.01140000	+15.44238281	-7.12353516	-8.27050781	-13.18359375	+12.87597656	-83.21044922	+3148	+15.88623047	-6.56103516	-7.93652344	-67.30224609	-31.57470703	+6.63574219	+3544	+12.49804688	-7.68164063	-8.67041016	-16.63330078	+2.26318359	-67.28027344	+2208
+1457970869.01970010	+15.39843750	-6.80273438	-8.09472656	-12.08496094	+13.16162109	-82.11181641	+3160	+15.80712891	-6.24462891	-7.76953125	-66.48925781	-30.62988281	+6.67968750	+3556	+12.46728516	-7.39160156	-8.49023438	-15.66650391	+2.41699219	-65.83007813	+2220
+1457970869.02390000	+15.37646484	-6.64013672	-8.01562500	-11.51367188	+13.33740234	-81.56250000	+3156	+15.77197266	-6.08203125	-7.69482422	-66.07177734	-30.12451172	+6.70166016	+3560	+12.45410156	-7.24658203	-8.40234375	-15.16113281	+2.48291016	-65.12695313	+2224
+1457970869.02810000	+15.33691406	-6.47753906	-7.91894531	-11.00830078	+13.51318359	-80.99121094	+3156	+15.72802734	-5.92822266	-7.58935547	-65.76416016	-29.70703125	+6.81152344	+3568	+12.42773438	-7.10156250	-8.31005859	-14.72167969	+2.61474609	-64.40185547	+2228
+1457970869.03220010	+15.30615234	-6.31933594	-7.82666016	-10.50292969	+13.68896484	-80.41992188	+3152	+15.69287109	-5.77441406	-7.49267578	-65.43457031	-29.22363281	+6.89941406	+3576	+12.41894531	-6.95654297	-8.21337891	-14.19433594	+2.70263672	-63.67675781	+2236
+1457970869.03640010	+15.27539063	-6.15673828	-7.73876953	-9.95361328	+13.88671875	-79.84863281	+3152	+15.66210938	-5.61181641	-7.39599609	-65.03906250	-28.74023438	+7.03125000	+3584	+12.40576172	-6.81591797	-8.11669922	-13.71093750	+2.74658203	-63.01757813	+2240
+1457970869.04469990	+15.22265625	-5.84472656	-7.52343750	-8.92089844	+14.06250000	-78.77197266	+3160	+15.60937500	-5.29980469	-7.17187500	-64.37988281	-27.88330078	+7.40478516	+3604	+12.37060547	-6.54345703	-7.91894531	-12.83203125	+2.90039063	-61.69921875	+2252
+1457970869.04889990	+15.19628906	-5.68652344	-7.42236328	-8.37158203	+14.19433594	-78.24462891	+3164	+15.58740234	-5.13281250	-7.07519531	-63.96240234	-27.39990234	+7.53662109	+3612	+12.35742188	-6.41162109	-7.83105469	-12.37060547	+3.01025391	-61.06201172	+2256
+1457970869.05720000	+15.12158203	-5.37890625	-7.21142578	-7.38281250	+14.50195313	-77.18994141	+3176	+15.53466797	-4.82080078	-6.84228516	-63.25927734	-26.56494141	+7.91015625	+3636	+12.31787109	-6.14355469	-7.64208984	-11.44775391	+3.25195313	-59.78759766	+2264
+1457970869.06139990	+15.09082031	-5.22509766	-7.11474609	-6.85546875	+14.67773438	-76.61865234	+3188	+15.50830078	-4.66259766	-6.73242188	-62.88574219	-26.10351563	+8.08593750	+3648	+12.30029297	-6.01611328	-7.54980469	-11.00830078	+3.36181641	-59.17236328	+2268
+1457970869.06550000	+15.06005859	-5.08007813	-7.00048828	-6.35009766	+14.72167969	-76.09130859	+3200	+15.48632813	-4.51318359	-6.60058594	-62.57812500	-25.75195313	+8.37158203	+3664	+12.28271484	-5.89306641	-7.44873047	-10.59082031	+3.40576172	-58.57910156	+2272
+1457970869.06970000	+15.02929688	-4.93945313	-6.89062500	-5.86669922	+14.76562500	-75.58593750	+3216	+15.46435547	-4.36376953	-6.47753906	-62.27050781	-25.37841797	+8.59130859	+3676	+12.26513672	-5.77001953	-7.34765625	-10.17333984	+3.47167969	-57.98583984	+2280
+1457970869.07390000	+14.99853516	-4.79443359	-6.78076172	-5.36132813	+14.80957031	-75.08056641	+3232	+15.44238281	-4.21435547	-6.35888672	-61.89697266	-24.98291016	+8.81103516	+3692	+12.25195313	-5.64697266	-7.25097656	-9.73388672	+3.51562500	-57.39257813	+2288
+1457970869.07800010	+14.97216797	-4.65820313	-6.65332031	-4.87792969	+14.74365234	-74.59716797	+3252	+15.42480469	-4.07373047	-6.22705078	-61.58935547	-24.69726563	+9.11865234	+3708	+12.23437500	-5.52832031	-7.14550781	-9.33837891	+3.47167969	-56.84326172	+2296
+1457970869.08220010	+14.95019531	-4.52197266	-6.54345703	-4.37255859	+14.78759766	-74.09179688	+3272	+15.40283203	-3.93310547	-6.11279297	-61.23779297	-24.30175781	+9.31640625	+3720	+12.22558594	-5.41406250	-7.04882813	-8.92089844	+3.47167969	-56.22802734	+2304
+1457970869.09050010	+14.90185547	-4.25390625	-6.31494141	-3.33984375	+14.74365234	-73.08105469	+3312	+15.35449219	-3.66943359	-5.87109375	-60.60058594	-23.64257813	+9.79980469	+3740	+12.19921875	-5.18554688	-6.84667969	-8.10791016	+3.40576172	-55.08544922	+2324
+1457970869.09470010	+14.87548828	-4.13085938	-6.20947266	-2.87841797	+14.80957031	-72.57568359	+3332	+15.32812500	-3.54638672	-5.75683594	-60.27099609	-23.26904297	+9.97558594	+3752	+12.18603516	-5.07568359	-6.74560547	-7.69042969	+3.38378906	-54.49218750	+2332
+1457970869.09890010	+14.84912109	-4.00341797	-6.10839844	-2.37304688	+14.83154297	-72.02636719	+3348	+15.29736328	-3.42333984	-5.65136719	-59.91943359	-22.89550781	+10.15136719	+3756	+12.17285156	-4.96142578	-6.64453125	-7.25097656	+3.36181641	-53.87695313	+2340
+1457970869.10299990	+14.83154297	-3.88476563	-5.98095703	-1.91162109	+14.67773438	-71.52099609	+3368	+15.27978516	-3.30468750	-5.52832031	-59.61181641	-22.60986328	+10.41503906	+3764	+12.15966797	-4.85156250	-6.53027344	-6.87744141	+3.18603516	-53.32763672	+2348
+1457970869.10719990	+14.80957031	-3.77050781	-5.87109375	-1.45019531	+14.63378906	-71.01562500	+3384	+15.25341797	-3.19042969	-5.42285156	-59.30419922	-22.23632813	+10.56884766	+3768	+12.15087891	-4.74609375	-6.42480469	-6.48193359	+3.09814453	-52.73437500	+2356
+1457970869.11139990	+14.79199219	-3.65185547	-5.76123047	-0.96679688	+14.61181641	-70.51025391	+3400	+15.22705078	-3.08056641	-5.32177734	-58.97460938	-21.88476563	+10.72265625	+3768	+12.14208984	-4.64062500	-6.32373047	-6.06445313	+3.03222656	-52.14111328	+2364
+1457970869.11550000	+14.77880859	-3.53759766	-5.64257813	-0.48339844	+14.47998047	-70.02685547	+3412	+15.20507813	-2.97509766	-5.20312500	-58.68896484	-21.59912109	+10.96435547	+3768	+12.13330078	-4.53515625	-6.20947266	-5.69091797	+2.85644531	-51.59179688	+2372
+1457970869.12380000	+14.73925781	-3.32226563	-5.44482422	+0.41748047	+14.54589844	-68.99414063	+3428	+15.14794922	-2.76855469	-5.01416016	-58.00781250	-20.80810547	+11.14013672	+3764	+12.11132813	-4.33300781	-6.00732422	-4.89990234	+2.68066406	-50.42724609	+2380
+1457970869.12800000	+14.72607422	-3.21679688	-5.33496094	+0.87890625	+14.45800781	-68.48876953	+3436	+15.12158203	-2.66748047	-4.90429688	-57.67822266	-20.52246094	+11.33789063	+3760	+12.10253906	-4.23193359	-5.89306641	-4.50439453	+2.52685547	-49.87792969	+2388
+1457970869.13220000	+14.70410156	-3.11572266	-5.23388672	+1.27441406	+14.43603516	-68.02734375	+3436	+15.09082031	-2.57080078	-4.80322266	-57.37060547	-20.19287109	+11.44775391	+3756	+12.09375000	-4.13525391	-5.79638672	-4.13085938	+2.43896484	-49.32861328	+2388
+1457970869.13630010	+14.68652344	-3.01464844	-5.13281250	+1.71386719	+14.41406250	-67.56591797	+3436	+15.06005859	-2.47412109	-4.71093750	-57.04101563	-19.84130859	+11.55761719	+3752	+12.08056641	-4.03857422	-5.69970703	-3.73535156	+2.37304688	-48.77929688	+2392
+1457970869.14050010	+14.67333984	-2.91357422	-5.01855469	+2.15332031	+14.28222656	-67.10449219	+3440	+15.04248047	-2.38183594	-4.60107422	-56.73339844	-19.57763672	+11.75537109	+3748	+12.07617188	-3.94628906	-5.58984375	-3.33984375	+2.17529297	-48.25195313	+2396
+1457970869.14470010	+14.65576172	-2.82128906	-4.91748047	+2.54882813	+14.21630859	-66.68701172	+3436	+15.02050781	-2.29394531	-4.50000000	-56.42578125	-19.31396484	+11.93115234	+3744	+12.06738281	-3.85839844	-5.48876953	-3.01025391	+2.04345703	-47.74658203	+2396
+1457970869.14879990	+14.64257813	-2.72460938	-4.81640625	+2.96630859	+14.17236328	-66.24755859	+3432	+14.99853516	-2.20166016	-4.40332031	-56.09619141	-19.05029297	+12.06298828	+3736	+12.05859375	-3.77050781	-5.39648438	-2.63671875	+1.93359375	-47.26318359	+2396
+1457970869.15300010	+14.62500000	-2.63232422	-4.71093750	+3.38378906	+14.06250000	-65.85205078	+3428	+14.97656250	-2.11376953	-4.29345703	-55.78857422	-18.85253906	+12.30468750	+3736	+12.04980469	-3.68701172	-5.29541016	-2.26318359	+1.75781250	-46.82373047	+2396
+1457970869.16129990	+14.58984375	-2.45654297	-4.51318359	+4.15283203	+13.93066406	-65.10498047	+3416	+14.92382813	-1.94238281	-4.08251953	-55.12939453	-18.39111328	+12.67822266	+3728	+12.03222656	-3.52441406	-5.11523438	-1.56005859	+1.56005859	-45.92285156	+2392
+1457970869.16549990	+14.57226563	-2.36865234	-4.40771484	+4.52636719	+13.79882813	-64.75341797	+3412	+14.90625000	-1.85449219	-3.97265625	-54.84375000	-18.21533203	+12.94189453	+3728	+12.02343750	-3.44970703	-5.02294922	-1.18652344	+1.38427734	-45.50537109	+2392
+1457970869.16969990	+14.55029297	-2.28955078	-4.30664063	+4.87792969	+13.66699219	-64.42382813	+3404	+14.88867188	-1.77539063	-3.86279297	-54.55810547	-18.08349609	+13.20556641	+3728	+12.01464844	-3.37939453	-4.93505859	-0.87890625	+1.27441406	-45.13183594	+2388
+1457970869.17380000	+14.52832031	-2.20605469	-4.20556641	+5.22949219	+13.55712891	-64.11621094	+3400	+14.86669922	-1.69189453	-3.75292969	-54.27246094	-17.92968750	+13.49121094	+3724	+12.00585938	-3.30908203	-4.85156250	-0.57128906	+1.16455078	-44.75830078	+2380
+1457970869.17800000	+14.51513672	-2.13134766	-4.10009766	+5.55908203	+13.38134766	-63.83056641	+3400	+14.85351563	-1.61718750	-3.63867188	-54.00878906	-17.81982422	+13.84277344	+3724	+12.00146484	-3.24316406	-4.76367188	-0.26367188	+0.96679688	-44.40673828	+2380
+1457970869.18220000	+14.49755859	-2.05664063	-4.00341797	+5.88867188	+13.27148438	-63.54492188	+3396	+14.83154297	-1.53808594	-3.53320313	-53.74511719	-17.68798828	+14.15039063	+3728	+11.99267578	-3.18164063	-4.68017578	+0.00000000	+0.85693359	-44.07714844	+2372
+1457970869.18630000	+14.47558594	-1.98632813	-3.90673828	+6.21826172	+13.16162109	-63.25927734	+3392	+14.81396484	-1.46337891	-3.42773438	-53.48144531	-17.53417969	+14.45800781	+3728	+11.98388672	-3.12011719	-4.60107422	+0.28564453	+0.74707031	-43.74755859	+2368
+1457970869.19050000	+14.45800781	-1.91601563	-3.81005859	+6.52587891	+13.02978516	-62.99560547	+3392	+14.80078125	-1.38867188	-3.32226563	-53.21777344	-17.42431641	+14.78759766	+3728	+11.97949219	-3.05859375	-4.51757813	+0.57128906	+0.59326172	-43.43994141	+2364
+1457970869.19460010	+14.43603516	-1.85009766	-3.71777344	+6.81152344	+12.91992188	-62.75390625	+3388	+14.77880859	-1.31835938	-3.21679688	-52.97607422	-17.29248047	+15.11718750	+3728	+11.96630859	-3.00146484	-4.44287109	+0.81298828	+0.50537109	-43.13232422	+2352
+1457970869.20300010	+14.40087891	-1.72265625	-3.53759766	+7.36083984	+12.67822266	-62.24853516	+3392	+14.75244141	-1.18652344	-3.01904297	-52.55859375	-17.00683594	+15.79833984	+3728	+11.95312500	-2.89160156	-4.28906250	+1.31835938	+0.26367188	-42.53906250	+2340
+1457970869.20709990	+14.37890625	-1.66113281	-3.44970703	+7.62451172	+12.56835938	-62.00683594	+3392	+14.73486328	-1.12060547	-2.92236328	-52.33886719	-16.85302734	+16.17187500	+3728	+11.94433594	-2.83886719	-4.21435547	+1.51611328	+0.13183594	-42.25341797	+2332
+1457970869.21129990	+14.36132813	-1.60400391	-3.36621094	+7.88818359	+12.45849609	-61.76513672	+3392	+14.71728516	-1.06347656	-2.83007813	-52.16308594	-16.72119141	+16.52343750	+3728	+11.93554688	-2.79052734	-4.13964844	+1.73583984	+0.02197266	-41.96777344	+2324
+1457970869.21550010	+14.35253906	-1.54687500	-3.27832031	+8.15185547	+12.30468750	-61.52343750	+3396	+14.70849609	-1.00634766	-2.74218750	-51.98730469	-16.56738281	+16.85302734	+3724	+11.93115234	-2.74218750	-4.06494141	+1.95556641	-0.13183594	-41.70410156	+2316
+1457970869.21960000	+14.33496094	-1.49414063	-3.19921875	+8.39355469	+12.19482422	-61.30371094	+3396	+14.69091797	-0.94921875	-2.65869141	-51.81152344	-16.43554688	+17.16064453	+3720	+11.92236328	-2.69384766	-3.99462891	+2.15332031	-0.26367188	-41.41845703	+2308
+1457970869.22379990	+14.32177734	-1.44140625	-3.12011719	+8.61328125	+12.06298828	-61.06201172	+3400	+14.67333984	-0.90087891	-2.57958984	-51.65771484	-16.25976563	+17.49023438	+3716	+11.91357422	-2.64111328	-3.92871094	+2.37304688	-0.39550781	-41.13281250	+2300
+1457970869.22799990	+14.31298828	-1.39306641	-3.04541016	+8.85498047	+11.97509766	-60.84228516	+3396	+14.66015625	-0.85253906	-2.50488281	-51.50390625	-16.08398438	+17.79785156	+3712	+11.90917969	-2.59277344	-3.85839844	+2.59277344	-0.54931641	-40.86914063	+2296
+1457970869.23630000	+14.28222656	-1.29638672	-2.90039063	+9.31640625	+11.68945313	-60.38085938	+3396	+14.62939453	-0.76464844	-2.35546875	-51.26220703	-15.79833984	+18.45703125	+3696	+11.89160156	-2.50488281	-3.72656250	+2.96630859	-0.90087891	-40.34179688	+2280
+1457970869.24050000	+14.27783203	-1.24804688	-2.83007813	+9.53613281	+11.53564453	-60.16113281	+3392	+14.62060547	-0.72509766	-2.28955078	-51.15234375	-15.62255859	+18.74267578	+3684	+11.89160156	-2.45654297	-3.65625000	+3.18603516	-1.12060547	-40.07812500	+2272
+1457970869.24460010	+14.26904297	-1.20410156	-2.75976563	+9.75585938	+11.35986328	-59.94140625	+3388	+14.60302734	-0.68994141	-2.22363281	-51.06445313	-15.46875000	+19.07226563	+3672	+11.88720703	-2.41699219	-3.59472656	+3.36181641	-1.31835938	-39.83642578	+2268
+1457970869.24880000	+14.26464844	-1.16015625	-2.68945313	+9.95361328	+11.18408203	-59.74365234	+3380	+14.58984375	-0.65478516	-2.16210938	-50.99853516	-15.33691406	+19.37988281	+3660	+11.87841797	-2.37304688	-3.53320313	+3.53759766	-1.53808594	-39.59472656	+2260
+1457970869.25300000	+14.26025391	-1.12060547	-2.62792969	+10.15136719	+11.05224609	-59.54589844	+3368	+14.58105469	-0.62402344	-2.10058594	-50.91064453	-15.18310547	+19.66552734	+3648	+11.87841797	-2.33349609	-3.47167969	+3.71337891	-1.73583984	-39.35302734	+2252
+1457970869.25710010	+14.25146484	-1.08105469	-2.56640625	+10.32714844	+10.92041016	-59.34814453	+3360	+14.56787109	-0.59326172	-2.04345703	-50.84472656	-15.05126953	+19.95117188	+3632	+11.87402344	-2.29394531	-3.41015625	+3.88916016	-1.93359375	-39.13330078	+2244
+1457970869.26130010	+14.24707031	-1.04589844	-2.50488281	+10.50292969	+10.78857422	-59.15039063	+3344	+14.55468750	-0.56250000	-1.98632813	-50.77880859	-14.91943359	+20.23681641	+3620	+11.86962891	-2.25439453	-3.35742188	+4.06494141	-2.10937500	-38.91357422	+2236
+1457970869.26550010	+14.24267578	-1.01074219	-2.44775391	+10.67871094	+10.67871094	-58.93066406	+3332	+14.54589844	-0.53613281	-1.92919922	-50.71289063	-14.74365234	+20.50048828	+3604	+11.86523438	-2.21923828	-3.30029297	+4.24072266	-2.30712891	-38.69384766	+2232
+1457970869.27379990	+14.22509766	-0.94482422	-2.33789063	+10.98632813	+10.41503906	-58.53515625	+3296	+14.51953125	-0.48339844	-1.82373047	-50.64697266	-14.45800781	+21.04980469	+3572	+11.85644531	-2.15332031	-3.19482422	+4.46044922	-2.61474609	-38.29833984	+2212
+1457970869.27790000	+14.22509766	-0.91406250	-2.28515625	+11.11816406	+10.28320313	-58.35937500	+3280	+14.51513672	-0.45703125	-1.76660156	-50.60302734	-14.34814453	+21.33544922	+3560	+11.85644531	-2.12255859	-3.14648438	+4.57031250	-2.79052734	-38.12255859	+2200
+1457970869.28210000	+14.21630859	-0.88769531	-2.23242188	+11.22802734	+10.17333984	-58.16162109	+3260	+14.50634766	-0.43505859	-1.71386719	-50.58105469	-14.21630859	+21.59912109	+3544	+11.85205078	-2.09619141	-3.09814453	+4.65820313	-2.87841797	-37.94677734	+2192
+1457970869.28629990	+14.21191406	-0.86132813	-2.17968750	+11.33789063	+10.08544922	-57.98583984	+3244	+14.49755859	-0.41308594	-1.66113281	-50.53710938	-14.08447266	+21.84082031	+3532	+11.85205078	-2.06982422	-3.05419922	+4.72412109	-2.98828125	-37.74902344	+2180
+1457970869.29040000	+14.20751953	-0.83935547	-2.13574219	+11.42578125	+10.04150391	-57.81005859	+3224	+14.49316406	-0.38671875	-1.60839844	-50.49316406	-13.97460938	+22.08251953	+3520	+11.84765625	-2.04785156	-3.01025391	+4.81201172	-3.07617188	-37.59521484	+2168
+1457970869.29460000	+14.19433594	-0.81738281	-2.09619141	+11.51367188	+9.99755859	-57.65625000	+3208	+14.48437500	-0.36474609	-1.56005859	-50.47119141	-13.86474609	+22.32421875	+3508	+11.84326172	-2.02587891	-2.97509766	+4.83398438	-3.12011719	-37.44140625	+2156
+1457970869.30290010	+14.18115234	-0.77343750	-2.01269531	+11.64550781	+9.88769531	-57.28271484	+3176	+14.47558594	-0.32080078	-1.45898438	-50.42724609	-13.62304688	+22.78564453	+3484	+11.83886719	-1.98632813	-2.90039063	+4.89990234	-3.18603516	-37.11181641	+2132
+1457970869.30710010	+14.17236328	-0.75585938	-1.96875000	+11.68945313	+9.79980469	-57.12890625	+3160	+14.47119141	-0.29882813	-1.40625000	-50.42724609	-13.51318359	+23.02734375	+3476	+11.83886719	-1.96875000	-2.86962891	+4.87792969	-3.22998047	-36.97998047	+2120
+1457970869.31130000	+14.16357422	-0.74267578	-1.92480469	+11.73339844	+9.73388672	-56.97509766	+3152	+14.46679688	-0.27685547	-1.35351563	-50.42724609	-13.44726563	+23.26904297	+3468	+11.83447266	-1.95117188	-2.83447266	+4.87792969	-3.25195313	-36.82617188	+2104
+1457970869.31539990	+14.15917969	-0.72509766	-1.88525391	+11.75537109	+9.66796875	-56.84326172	+3140	+14.46679688	-0.25927734	-1.30517578	-50.40527344	-13.35937500	+23.48876953	+3460	+11.83447266	-1.93798828	-2.80371094	+4.87792969	-3.27392578	-36.69433594	+2092
+1457970869.31960010	+14.15478516	-0.71191406	-1.85009766	+11.77734375	+9.60205078	-56.71142578	+3132	+14.46240234	-0.23730469	-1.25683594	-50.38330078	-13.29345703	+23.70849609	+3452	+11.83447266	-1.92480469	-2.77294922	+4.85595703	-3.31787109	-36.56250000	+2080
+1457970869.32380010	+14.15039063	-0.69873047	-1.81054688	+11.79931641	+9.55810547	-56.55761719	+3124	+14.46240234	-0.22412109	-1.20849609	-50.38330078	-13.22753906	+23.92822266	+3444	+11.83447266	-1.90722656	-2.74218750	+4.83398438	-3.33984375	-36.43066406	+2068
+1457970869.32789990	+14.14160156	-0.68115234	-1.77978516	+11.84326172	+9.53613281	-56.40380859	+3116	+14.46240234	-0.20654297	-1.17333984	-50.38330078	-13.09570313	+24.08203125	+3436	+11.83447266	-1.89404297	-2.72021484	+4.83398438	-3.36181641	-36.27685547	+2056
+1457970869.33629990	+14.13281250	-0.65917969	-1.71386719	+11.86523438	+9.40429688	-56.14013672	+3108	+14.45800781	-0.17578125	-1.08984375	-50.40527344	-12.94189453	+24.49951172	+3424	+11.83447266	-1.86328125	-2.66748047	+4.81201172	-3.42773438	-36.01318359	+2032
+1457970869.34040000	+14.13281250	-0.64599609	-1.68310547	+11.86523438	+9.33837891	-56.00830078	+3104	+14.45800781	-0.16259766	-1.05468750	-50.42724609	-12.85400391	+24.67529297	+3412	+11.83447266	-1.85009766	-2.64550781	+4.79003906	-3.47167969	-35.88134766	+2020
+1457970869.34460000	+14.13281250	-0.63720703	-1.65234375	+11.88720703	+9.25048828	-55.85449219	+3100	+14.45800781	-0.14941406	-1.01953125	-50.40527344	-12.74414063	+24.87304688	+3404	+11.83886719	-1.83691406	-2.61914063	+4.79003906	-3.53759766	-35.74951172	+2008
+1457970869.34879990	+14.13281250	-0.62402344	-1.61718750	+11.88720703	+9.18457031	-55.72265625	+3100	+14.45800781	-0.14501953	-0.98437500	-50.44921875	-12.65625000	+25.04882813	+3396	+11.83886719	-1.81933594	-2.59277344	+4.79003906	-3.60351563	-35.63964844	+2000
+1457970869.35290000	+14.13281250	-0.61523438	-1.59082031	+11.90917969	+9.14062500	-55.61279297	+3096	+14.46240234	-0.13623047	-0.96240234	-50.47119141	-12.54638672	+25.15869141	+3388	+11.83886719	-1.80615234	-2.56640625	+4.81201172	-3.66943359	-35.50781250	+1988
+1457970869.35710000	+14.13720703	-0.60205078	-1.56884766	+11.93115234	+9.11865234	-55.48095703	+3092	+14.46240234	-0.12744141	-0.93603516	-50.44921875	-12.41455078	+25.29052734	+3376	+11.84326172	-1.78857422	-2.54443359	+4.83398438	-3.71337891	-35.35400391	+1980
+1457970869.36120010	+14.13720703	-0.59326172	-1.54687500	+11.95312500	+9.09667969	-55.32714844	+3088	+14.46240234	-0.12304688	-0.91406250	-50.47119141	-12.28271484	+25.40039063	+3368	+11.84326172	-1.77099609	-2.52246094	+4.85595703	-3.75732422	-35.22216797	+1972
+1457970869.36960010	+14.14599609	-0.57568359	-1.50292969	+11.99707031	+9.05273438	-55.01953125	+3076	+14.46240234	-0.11425781	-0.88330078	-50.49316406	-11.95312500	+25.59814453	+3340	+11.84765625	-1.74023438	-2.47851563	+4.94384766	-3.86718750	-34.93652344	+1956
+1457970869.37369990	+14.15039063	-0.56250000	-1.47656250	+12.01904297	+9.00878906	-54.86572266	+3068	+14.46240234	-0.10986328	-0.87011719	-50.51513672	-11.79931641	+25.68603516	+3328	+11.84765625	-1.72265625	-2.45654297	+4.98779297	-3.91113281	-34.80468750	+1952
+1457970869.37789990	+14.15478516	-0.55371094	-1.45898438	+12.06298828	+8.98681641	-54.73388672	+3060	+14.46679688	-0.10986328	-0.85253906	-50.53710938	-11.66748047	+25.77392578	+3316	+11.84765625	-1.70947266	-2.43457031	+5.00976563	-3.97705078	-34.67285156	+1944
+1457970869.38210010	+14.15917969	-0.54492188	-1.43701172	+12.10693359	+8.96484375	-54.60205078	+3052	+14.46679688	-0.10546875	-0.83935547	-50.53710938	-11.51367188	+25.83984375	+3304	+11.85205078	-1.69189453	-2.41259766	+5.05371094	-4.02099609	-34.54101563	+1940
+1457970869.38620000	+14.16796875	-0.53613281	-1.41943359	+12.15087891	+8.94287109	-54.47021484	+3044	+14.46679688	-0.10546875	-0.82617188	-50.53710938	-11.35986328	+25.90576172	+3292	+11.85205078	-1.67871094	-2.39062500	+5.09765625	-4.08691406	-34.43115234	+1936
+1457970869.39039990	+14.17236328	-0.52734375	-1.40185547	+12.17285156	+8.98681641	-54.33837891	+3032	+14.47119141	-0.10107422	-0.81738281	-50.53710938	-11.20605469	+25.94970703	+3280	+11.85205078	-1.66552734	-2.37304688	+5.14160156	-4.08691406	-34.29931641	+1928
+1457970869.39459990	+14.17236328	-0.51855469	-1.38867188	+12.19482422	+8.96484375	-54.22851563	+3020	+14.47119141	-0.09667969	-0.80419922	-50.53710938	-11.07421875	+26.01562500	+3268	+11.85644531	-1.65234375	-2.35546875	+5.18554688	-4.13085938	-34.18945313	+1924
+1457970869.39870000	+14.17675781	-0.50976563	-1.37109375	+12.23876953	+8.94287109	-54.09667969	+3008	+14.47119141	-0.09228516	-0.79101563	-50.53710938	-10.94238281	+26.10351563	+3260	+11.85644531	-1.63916016	-2.33789063	+5.20751953	-4.15283203	-34.07958984	+1920
+1457970869.40710000	+14.18115234	-0.49218750	-1.33593750	+12.30468750	+8.89892578	-53.87695313	+2988	+14.47119141	-0.08789063	-0.76025391	-50.53710938	-10.74462891	+26.25732422	+3240	+11.86083984	-1.61718750	-2.30712891	+5.25146484	-4.21875000	-33.90380859	+1908
+1457970869.41120000	+14.18115234	-0.48339844	-1.31835938	+12.32666016	+8.83300781	-53.78906250	+2980	+14.47119141	-0.08349609	-0.74267578	-50.53710938	-10.65673828	+26.36718750	+3232	+11.86083984	-1.60839844	-2.28955078	+5.25146484	-4.26269531	-33.83789063	+1900
+1457970869.41540000	+14.18115234	-0.47460938	-1.30078125	+12.34863281	+8.81103516	-53.70117188	+2968	+14.47119141	-0.07910156	-0.72509766	-50.53710938	-10.59082031	+26.47705078	+3224	+11.86083984	-1.59960938	-2.28076172	+5.25146484	-4.28466797	-33.75000000	+1896
+1457970869.41960000	+14.18115234	-0.47021484	-1.28320313	+12.34863281	+8.74511719	-53.63525391	+2960	+14.47558594	-0.07031250	-0.70312500	-50.51513672	-10.54687500	+26.58691406	+3220	+11.86523438	-1.59521484	-2.26757813	+5.22949219	-4.30664063	-33.70605469	+1888
+1457970869.42370010	+14.18115234	-0.46582031	-1.26562500	+12.34863281	+8.70117188	-53.56933594	+2956	+14.47558594	-0.06152344	-0.68115234	-50.49316406	-10.50292969	+26.74072266	+3216	+11.86962891	-1.59082031	-2.25439453	+5.20751953	-4.35058594	-33.61816406	+1880
+1457970869.42790010	+14.18115234	-0.46142578	-1.25244141	+12.37060547	+8.67919922	-53.48144531	+2952	+14.47558594	-0.05712891	-0.65917969	-50.47119141	-10.43701172	+26.87255859	+3212	+11.86962891	-1.58203125	-2.24560547	+5.18554688	-4.35058594	-33.55224609	+1876
+1457970869.43199990	+14.17675781	-0.45703125	-1.23925781	+12.34863281	+8.61328125	-53.43750000	+2948	+14.47558594	-0.04833984	-0.63720703	-50.44921875	-10.39306641	+27.00439453	+3212	+11.87402344	-1.57763672	-2.23681641	+5.16357422	-4.35058594	-33.50830078	+1868
+1457970869.44039990	+14.17236328	-0.44384766	-1.20410156	+12.34863281	+8.45947266	-53.30566406	+2944	+14.47998047	-0.03515625	-0.59326172	-50.42724609	-10.28320313	+27.33398438	+3208	+11.87402344	-1.56884766	-2.21923828	+5.07568359	-4.39453125	-33.37646484	+1852
+1457970869.44450000	+14.17236328	-0.43945313	-1.18652344	+12.34863281	+8.39355469	-53.26171875	+2944	+14.47998047	-0.02636719	-0.56689453	-50.42724609	-10.23925781	+27.50976563	+3208	+11.87841797	-1.56445313	-2.21044922	+5.03173828	-4.43847656	-33.33251953	+1844
+1457970869.44870000	+14.17236328	-0.43945313	-1.17333984	+12.34863281	+8.30566406	-53.19580078	+2948	+14.48437500	-0.02197266	-0.54492188	-50.40527344	-10.19531250	+27.68554688	+3208	+11.88281250	-1.56005859	-2.20166016	+4.98779297	-4.46044922	-33.26660156	+1836
+1457970869.45289990	+14.17236328	-0.43505859	-1.15576172	+12.32666016	+8.23974609	-53.12988281	+2948	+14.48437500	-0.01318359	-0.51855469	-50.38330078	-10.15136719	+27.86132813	+3208	+11.88281250	-1.55566406	-2.19287109	+4.94384766	-4.48242188	-33.20068359	+1828
+1457970869.45700000	+14.17236328	-0.43505859	-1.14257813	+12.32666016	+8.19580078	-53.08593750	+2952	+14.48876953	-0.00439453	-0.50097656	-50.33935547	-10.08544922	+28.01513672	+3208	+11.88720703	-1.55126953	-2.18847656	+4.89990234	-4.50439453	-33.13476563	+1824
+1457970869.46120000	+14.17236328	-0.43066406	-1.12939453	+12.30468750	+8.15185547	-52.99804688	+2956	+14.48876953	+0.00000000	-0.47900391	-50.31738281	-10.01953125	+28.16894531	+3208	+11.88720703	-1.54687500	-2.17968750	+4.85595703	-4.50439453	-33.04687500	+1816
+1457970869.46540000	+14.17236328	-0.42626953	-1.11621094	+12.30468750	+8.08593750	-52.93212891	+2960	+14.48876953	+0.00439453	-0.46582031	-50.29541016	-9.90966797	+28.32275391	+3208	+11.89160156	-1.54248047	-2.17089844	+4.81201172	-4.52636719	-32.98095703	+1808
+1457970869.46950010	+14.17675781	-0.42187500	-1.10302734	+12.30468750	+8.04199219	-52.84423828	+2964	+14.48876953	+0.00878906	-0.44824219	-50.27343750	-9.82177734	+28.45458984	+3204	+11.89599609	-1.53369141	-2.16210938	+4.76806641	-4.57031250	-32.89306641	+1804
+1457970869.47790000	+14.17675781	-0.41308594	-1.07666016	+12.30468750	+7.93212891	-52.66845703	+2976	+14.49316406	+0.00878906	-0.42187500	-50.25146484	-9.64599609	+28.76220703	+3204	+11.90039063	-1.52050781	-2.14013672	+4.70214844	-4.65820313	-32.73925781	+1792
+1457970869.48200010	+14.18115234	-0.40869141	-1.06347656	+12.30468750	+7.88818359	-52.60253906	+2976	+14.49316406	+0.00878906	-0.40869141	-50.22949219	-9.55810547	+28.87207031	+3204	+11.90039063	-1.51171875	-2.12695313	+4.68017578	-4.72412109	-32.65136719	+1788
+1457970869.48620010	+14.18554688	-0.40429688	-1.05029297	+12.30468750	+7.84423828	-52.51464844	+2980	+14.49755859	+0.00878906	-0.39550781	-50.20751953	-9.47021484	+29.00390625	+3200	+11.90478516	-1.50292969	-2.11376953	+4.65820313	-4.79003906	-32.58544922	+1784
+1457970869.49040010	+14.18994141	-0.40429688	-1.04150391	+12.30468750	+7.80029297	-52.42675781	+2984	+14.49755859	+0.00878906	-0.38671875	-50.18554688	-9.38232422	+29.11376953	+3200	+11.90478516	-1.49853516	-2.10498047	+4.65820313	-4.85595703	-32.49755859	+1780
+1457970869.49449990	+14.19433594	-0.39990234	-1.03271484	+12.30468750	+7.75634766	-52.36083984	+2984	+14.49755859	+0.00439453	-0.38232422	-50.18554688	-9.29443359	+29.20166016	+3200	+11.90917969	-1.48974609	-2.09179688	+4.63623047	-4.92187500	-32.43164063	+1780
+1457970869.49869990	+14.19873047	-0.39550781	-1.01953125	+12.32666016	+7.71240234	-52.27294922	+2984	+14.49755859	+0.00439453	-0.37353516	-50.16357422	-9.22851563	+29.31152344	+3196	+11.91357422	-1.48095703	-2.07861328	+4.63623047	-5.00976563	-32.36572266	+1776
+1457970869.50289990	+14.20312500	-0.39111328	-1.01074219	+12.32666016	+7.69042969	-52.20703125	+2980	+14.49755859	+0.00000000	-0.36474609	-50.14160156	-9.14062500	+29.39941406	+3196	+11.91357422	-1.46777344	-2.06982422	+4.65820313	-5.09765625	-32.29980469	+1776
+1457970869.50700000	+14.20751953	-0.38671875	-1.00195313	+12.32666016	+7.62451172	-52.14111328	+2980	+14.49755859	+0.00000000	-0.36035156	-50.11962891	-9.07470703	+29.50927734	+3192	+11.91796875	-1.46337891	-2.05664063	+4.65820313	-5.18554688	-32.23388672	+1772
+1457970869.51530000	+14.21630859	-0.38232422	-0.97998047	+12.34863281	+7.47070313	-52.03125000	+2972	+14.49755859	-0.00878906	-0.34277344	-50.09765625	-8.98681641	+29.72900391	+3192	+11.92236328	-1.44580078	-2.03027344	+4.65820313	-5.40527344	-32.14599609	+1772
+1457970869.51950000	+14.22070313	-0.37792969	-0.96679688	+12.34863281	+7.40478516	-52.00927734	+2964	+14.49755859	-0.00878906	-0.33398438	-50.07568359	-8.94287109	+29.83886719	+3192	+11.92236328	-1.44140625	-2.02148438	+4.65820313	-5.49316406	-32.10205078	+1772
+1457970869.52370000	+14.22509766	-0.37353516	-0.95800781	+12.37060547	+7.31689453	-51.98730469	+2956	+14.50195313	-0.00878906	-0.32519531	-50.05371094	-8.92089844	+29.94873047	+3192	+11.92675781	-1.43261719	-2.01269531	+4.65820313	-5.60302734	-32.05810547	+1772
+1457970869.52780010	+14.22949219	-0.37353516	-0.94482422	+12.37060547	+7.25097656	-51.94335938	+2952	+14.50195313	-0.00878906	-0.31640625	-50.00976563	-8.87695313	+30.05859375	+3188	+11.93115234	-1.42822266	-2.00390625	+4.65820313	-5.69091797	-32.03613281	+1772
+1457970869.53200010	+14.22949219	-0.36914063	-0.93603516	+12.37060547	+7.18505859	-51.94335938	+2944	+14.50195313	-0.00878906	-0.30761719	-49.98779297	-8.87695313	+30.19042969	+3188	+11.93115234	-1.41943359	-1.99511719	+4.65820313	-5.77880859	-31.99218750	+1768
+1457970869.53620000	+14.22949219	-0.36914063	-0.92724609	+12.39257813	+7.09716797	-51.92138672	+2940	+14.50195313	-0.00878906	-0.29882813	-49.94384766	-8.85498047	+30.32226563	+3188	+11.93554688	-1.41503906	-1.98632813	+4.65820313	-5.84472656	-31.97021484	+1768
+1457970869.54029990	+14.23388672	-0.36474609	-0.91845703	+12.39257813	+7.00927734	-51.89941406	+2936	+14.50195313	-0.00439453	-0.28564453	-49.89990234	-8.83300781	+30.47607422	+3188	+11.93554688	-1.41064453	-1.97753906	+4.65820313	-5.93261719	-31.94824219	+1768
+1457970869.54450010	+14.23388672	-0.36035156	-0.90966797	+12.41455078	+6.94335938	-51.89941406	+2932	+14.50634766	+0.00000000	-0.27246094	-49.85595703	-8.83300781	+30.65185547	+3188	+11.93994141	-1.40625000	-1.97314453	+4.63623047	-5.99853516	-31.92626953	+1768
+1457970869.55279990	+14.23388672	-0.35595703	-0.88769531	+12.43652344	+6.78955078	-51.89941406	+2924	+14.51074219	+0.00878906	-0.24609375	-49.76806641	-8.81103516	+31.00341797	+3192	+11.94433594	-1.40185547	-1.95996094	+4.61425781	-6.15234375	-31.90429688	+1764
+1457970869.55699990	+14.23388672	-0.35595703	-0.87890625	+12.45849609	+6.74560547	-51.89941406	+2920	+14.51074219	+0.01318359	-0.22851563	-49.72412109	-8.81103516	+31.17919922	+3192	+11.94433594	-1.40185547	-1.95556641	+4.59228516	-6.19628906	-31.88232422	+1760
+1457970869.56119990	+14.23388672	-0.35156250	-0.87451172	+12.48046875	+6.70166016	-51.89941406	+2920	+14.51074219	+0.02197266	-0.21533203	-49.68017578	-8.78906250	+31.37695313	+3192	+11.94873047	-1.39746094	-1.95117188	+4.59228516	-6.24023438	-31.88232422	+1760
+1457970869.56530000	+14.23388672	-0.35156250	-0.86572266	+12.48046875	+6.65771484	-51.89941406	+2916	+14.51074219	+0.03076172	-0.20214844	-49.61425781	-8.76708984	+31.57470703	+3196	+11.94873047	-1.39746094	-1.94677734	+4.57031250	-6.28417969	-31.86035156	+1756
+1457970869.56950000	+14.22949219	-0.34716797	-0.86132813	+12.50244141	+6.61376953	-51.89941406	+2912	+14.51074219	+0.03955078	-0.18457031	-49.54833984	-8.72314453	+31.79443359	+3200	+11.94873047	-1.39306641	-1.94238281	+4.57031250	-6.32812500	-31.86035156	+1752
+1457970869.57370000	+14.22949219	-0.34716797	-0.85253906	+12.52441406	+6.59179688	-51.89941406	+2908	+14.51074219	+0.04833984	-0.17138672	-49.50439453	-8.70117188	+32.01416016	+3200	+11.95312500	-1.39306641	-1.94238281	+4.54833984	-6.35009766	-31.83837891	+1752
+1457970869.57780000	+14.22949219	-0.34277344	-0.84814453	+12.54638672	+6.56982422	-51.89941406	+2908	+14.51074219	+0.05273438	-0.15820313	-49.43847656	-8.65722656	+32.23388672	+3204	+11.95312500	-1.38867188	-1.93798828	+4.54833984	-6.39404297	-31.83837891	+1748
+1457970869.58200000	+14.22949219	-0.34277344	-0.84375000	+12.56835938	+6.54785156	-51.89941406	+2904	+14.51074219	+0.06152344	-0.14501953	-49.37255859	-8.59130859	+32.45361328	+3208	+11.95312500	-1.38867188	-1.93359375	+4.52636719	-6.41601563	-31.81640625	+1744
+1457970869.59030010	+14.22509766	-0.33398438	-0.83496094	+12.61230469	+6.50390625	-51.87744141	+2900	+14.51074219	+0.07031250	-0.12304688	-49.26269531	-8.48144531	+32.84912109	+3208	+11.95312500	-1.38427734	-1.92919922	+4.52636719	-6.45996094	-31.81640625	+1736
+1457970869.59450010	+14.22509766	-0.33398438	-0.83056641	+12.63427734	+6.50390625	-51.87744141	+2900	+14.51074219	+0.07470703	-0.11865234	-49.19677734	-8.39355469	+33.02490234	+3212	+11.95312500	-1.38427734	-1.92480469	+4.50439453	-6.50390625	-31.79443359	+1732
+1457970869.59859990	+14.22070313	-0.32958984	-0.82617188	+12.65625000	+6.50390625	-51.87744141	+2900	+14.50634766	+0.07910156	-0.11425781	-49.10888672	-8.32763672	+33.20068359	+3212	+11.95312500	-1.37988281	-1.92480469	+4.50439453	-6.52587891	-31.79443359	+1728
+1457970869.60279990	+14.22070313	-0.32958984	-0.82177734	+12.67822266	+6.50390625	-51.87744141	+2900	+14.50634766	+0.07910156	-0.11425781	-49.04296875	-8.23974609	+33.35449219	+3212	+11.95312500	-1.37548828	-1.92480469	+4.50439453	-6.54785156	-31.77246094	+1724
+1457970869.60700010	+14.22070313	-0.32519531	-0.81738281	+12.72216797	+6.52587891	-51.85546875	+2900	+14.50195313	+0.08349609	-0.11425781	-48.91113281	-8.17382813	+33.53027344	+3212	+11.95312500	-1.37548828	-1.92041016	+4.50439453	-6.56982422	-31.75048828	+1720
+1457970869.61110000	+14.22070313	-0.32080078	-0.81298828	+12.74414063	+6.52587891	-51.85546875	+2904	+14.50195313	+0.08349609	-0.10986328	-48.80126953	-8.12988281	+33.68408203	+3212	+11.95312500	-1.37109375	-1.91601563	+4.52636719	-6.61376953	-31.75048828	+1720
+1457970869.61529990	+14.22070313	-0.31640625	-0.81298828	+12.76611328	+6.52587891	-51.83349609	+2904	+14.50195313	+0.07910156	-0.11425781	-48.69140625	-8.06396484	+33.81591797	+3208	+11.95312500	-1.36669922	-1.91601563	+4.52636719	-6.65771484	-31.72851563	+1716
+1457970869.61949990	+14.22070313	-0.31201172	-0.80859375	+12.78808594	+6.54785156	-51.83349609	+2904	+14.50195313	+0.07910156	-0.11865234	-48.49365234	-8.02001953	+33.99169922	+3208	+11.95312500	-1.36230469	-1.91162109	+4.52636719	-6.70166016	-31.70654297	+1712
+1457970869.62780000	+14.22509766	-0.30761719	-0.80419922	+12.83203125	+6.59179688	-51.81152344	+2908	+14.50195313	+0.07470703	-0.12744141	-48.14208984	-7.99804688	+34.25537109	+3208	+11.94873047	-1.34912109	-1.90722656	+4.57031250	-6.81152344	-31.66259766	+1708
+1457970869.63200000	+14.22509766	-0.30322266	-0.80419922	+12.85400391	+6.61376953	-51.81152344	+2908	+14.50195313	+0.08349609	-0.12744141	-47.76855469	-8.06396484	+34.45312500	+3208	+11.94873047	-1.34472656	-1.90283203	+4.59228516	-6.89941406	-31.61865234	+1708
+1457970869.63610010	+14.22949219	-0.29882813	-0.80419922	+12.85400391	+6.63574219	-51.78955078	+2904	+14.49755859	+0.08349609	-0.12304688	-47.46093750	-8.15185547	+34.62890625	+3208	+11.94873047	-1.33593750	-1.90283203	+4.61425781	-6.98730469	-31.59667969	+1708
+1457970869.64030000	+14.22949219	-0.29443359	-0.79980469	+12.87597656	+6.65771484	-51.78955078	+2904	+14.50195313	+0.08349609	-0.12304688	-47.15332031	-8.26171875	+34.78271484	+3208	+11.94873047	-1.33154297	-1.89843750	+4.63623047	-7.07519531	-31.57470703	+1708
+1457970869.64860010	+14.23388672	-0.29003906	-0.79980469	+12.87597656	+6.70166016	-51.78955078	+2900	+14.50634766	+0.10107422	-0.10986328	-46.20849609	-8.67919922	+35.17822266	+3208	+11.94433594	-1.30957031	-1.89404297	+4.68017578	-7.36083984	-31.50878906	+1708
+1457970869.65700010	+14.23388672	-0.28564453	-0.79980469	+12.83203125	+6.76757813	-51.81152344	+2892	+14.51074219	+0.11865234	-0.09228516	-45.24169922	-9.25048828	+35.46386719	+3216	+11.94433594	-1.29199219	-1.88964844	+4.70214844	-7.69042969	-31.48681641	+1708
+1457970869.66109990	+14.23828125	-0.28125000	-0.79980469	+12.78808594	+6.81152344	-51.83349609	+2888	+14.51074219	+0.12744141	-0.07910156	-44.71435547	-9.58007813	+35.61767578	+3216	+11.94433594	-1.28320313	-1.88964844	+4.70214844	-7.88818359	-31.48681641	+1712
+1457970869.66529990	+14.23828125	-0.28125000	-0.79980469	+12.74414063	+6.85546875	-51.85546875	+2884	+14.51074219	+0.13623047	-0.06591797	-44.18701172	-9.93164063	+35.72753906	+3220	+11.94433594	-1.27880859	-1.89404297	+4.70214844	-8.04199219	-31.48681641	+1712
+1457970869.66940000	+14.23828125	-0.28125000	-0.79980469	+12.67822266	+6.89941406	-51.87744141	+2880	+14.51074219	+0.15380859	-0.04394531	-43.57177734	-10.32714844	+35.90332031	+3224	+11.94433594	-1.27001953	-1.89404297	+4.65820313	-8.28369141	-31.50878906	+1712
+1457970869.67360000	+14.23388672	-0.28125000	-0.79980469	+12.59033203	+6.96533203	-51.89941406	+2876	+14.51074219	+0.17138672	-0.02636719	-42.95654297	-10.76660156	+36.05712891	+3232	+11.94433594	-1.26562500	-1.89843750	+4.61425781	-8.45947266	-31.53076172	+1712
+1457970869.67779990	+14.23388672	-0.28125000	-0.79980469	+12.50244141	+7.00927734	-51.94335938	+2872	+14.51074219	+0.18457031	-0.00439453	-42.34130859	-11.22802734	+36.16699219	+3236	+11.94433594	-1.26562500	-1.90283203	+4.54833984	-8.63525391	-31.57470703	+1712
+1457970869.68610000	+14.22949219	-0.28564453	-0.79980469	+12.19482422	+7.16308594	-52.07519531	+2868	+14.51513672	+0.21972656	+0.03076172	-41.15478516	-12.10693359	+36.34277344	+3244	+11.94873047	-1.26123047	-1.91601563	+4.41650391	-9.03076172	-31.66259766	+1712
+1457970869.69030000	+14.22509766	-0.29003906	-0.79980469	+12.01904297	+7.25097656	-52.11914063	+2868	+14.51074219	+0.23730469	+0.05273438	-40.53955078	-12.56835938	+36.40869141	+3248	+11.94873047	-1.26562500	-1.92041016	+4.35058594	-9.18457031	-31.72851563	+1708
+1457970869.69440010	+14.22070313	-0.29882813	-0.79980469	+11.75537109	+7.38281250	-52.20703125	+2872	+14.51074219	+0.25048828	+0.07031250	-39.96826172	-13.02978516	+36.47460938	+3252	+11.94873047	-1.26562500	-1.92480469	+4.28466797	-9.36035156	-31.77246094	+1708
+1457970869.69860010	+14.21191406	-0.30322266	-0.80419922	+11.53564453	+7.47070313	-52.29492188	+2876	+14.50634766	+0.26806641	+0.08789063	-39.37500000	-13.49121094	+36.51855469	+3256	+11.94873047	-1.26123047	-1.93359375	+4.21875000	-9.53613281	-31.83837891	+1708
+1457970869.70280000	+14.20751953	-0.30761719	-0.80419922	+11.33789063	+7.53662109	-52.33886719	+2880	+14.50195313	+0.29003906	+0.10546875	-38.75976563	-13.90869141	+36.58447266	+3260	+11.94433594	-1.26123047	-1.93798828	+4.17480469	-9.68994141	-31.88232422	+1704
+1457970869.70689990	+14.20312500	-0.31201172	-0.79980469	+11.07421875	+7.62451172	-52.42675781	+2884	+14.49755859	+0.30322266	+0.12304688	-38.27636719	-14.34814453	+36.65039063	+3260	+11.94433594	-1.26123047	-1.94238281	+4.13085938	-9.90966797	-31.94824219	+1704
+1457970869.71110010	+14.19873047	-0.31201172	-0.79980469	+10.85449219	+7.69042969	-52.47070313	+2888	+14.49316406	+0.32080078	+0.13623047	-37.77099609	-14.74365234	+36.69433594	+3264	+11.94433594	-1.25683594	-1.94677734	+4.08691406	-10.08544922	-31.99218750	+1700
+1457970869.71530010	+14.19433594	-0.31640625	-0.79980469	+10.65673828	+7.73437500	-52.53662109	+2896	+14.48876953	+0.33837891	+0.15380859	-37.26562500	-15.16113281	+36.73828125	+3264	+11.93994141	-1.25683594	-1.95117188	+4.04296875	-10.28320313	-32.03613281	+1696
+1457970869.72359990	+14.18994141	-0.31640625	-0.79980469	+10.26123047	+7.88818359	-52.64648438	+2904	+14.47998047	+0.36474609	+0.16699219	-36.38671875	-15.84228516	+36.73828125	+3264	+11.93554688	-1.24365234	-1.95556641	+4.06494141	-10.70068359	-32.12402344	+1696
+1457970869.72779990	+14.18554688	-0.31640625	-0.79980469	+10.08544922	+7.95410156	-52.66845703	+2908	+14.47119141	+0.38232422	+0.17138672	-35.90332031	-16.14990234	+36.73828125	+3264	+11.93115234	-1.23925781	-1.95556641	+4.08691406	-10.89843750	-32.14599609	+1696
+1457970869.73190000	+14.18115234	-0.31640625	-0.80419922	+9.90966797	+8.06396484	-52.71240234	+2908	+14.46679688	+0.39111328	+0.17578125	-35.52978516	-16.45751953	+36.71630859	+3260	+11.93115234	-1.23046875	-1.95996094	+4.10888672	-11.09619141	-32.18994141	+1692
+1457970869.73610000	+14.17675781	-0.31201172	-0.80859375	+9.73388672	+8.15185547	-52.73437500	+2912	+14.45800781	+0.40429688	+0.17578125	-35.13427734	-16.72119141	+36.71630859	+3260	+11.92236328	-1.22167969	-1.95996094	+4.13085938	-11.27197266	-32.21191406	+1692
+1457970869.74020000	+14.17675781	-0.30761719	-0.80859375	+9.58007813	+8.21777344	-52.75634766	+2908	+14.44921875	+0.41748047	+0.17578125	-34.73876953	-17.00683594	+36.73828125	+3256	+11.91796875	-1.21289063	-1.96435547	+4.17480469	-11.49169922	-32.21191406	+1692
+1457970869.74440000	+14.17236328	-0.30322266	-0.81298828	+9.42626953	+8.32763672	-52.77832031	+2908	+14.44482422	+0.42626953	+0.17578125	-34.40917969	-17.22656250	+36.69433594	+3252	+11.91357422	-1.19970703	-1.96435547	+4.21875000	-11.66748047	-32.23388672	+1692
+1457970869.74860000	+14.17236328	-0.30322266	-0.81298828	+9.27246094	+8.43750000	-52.80029297	+2904	+14.43603516	+0.43945313	+0.17138672	-34.05761719	-17.46826172	+36.67236328	+3252	+11.90917969	-1.19091797	-1.96875000	+4.26269531	-11.84326172	-32.23388672	+1692
+1457970869.75690010	+14.16796875	-0.29882813	-0.82617188	+8.96484375	+8.70117188	-52.82226563	+2892	+14.42285156	+0.45703125	+0.15820313	-33.37646484	-17.84179688	+36.56250000	+3244	+11.89599609	-1.17333984	-1.97314453	+4.32861328	-12.15087891	-32.23388672	+1692
+1457970869.76110010	+14.16357422	-0.29443359	-0.83496094	+8.81103516	+8.87695313	-52.80029297	+2888	+14.41406250	+0.47021484	+0.14941406	-33.04687500	-17.99560547	+36.49658203	+3240	+11.89160156	-1.16455078	-1.97753906	+4.37255859	-12.26074219	-32.23388672	+1696
+1457970869.76519990	+14.15917969	-0.29003906	-0.84375000	+8.67919922	+9.05273438	-52.80029297	+2884	+14.40527344	+0.48339844	+0.14501953	-32.71728516	-18.17138672	+36.45263672	+3236	+11.88281250	-1.15576172	-1.97753906	+4.41650391	-12.37060547	-32.23388672	+1696
+1457970869.76939990	+14.15039063	-0.28564453	-0.85693359	+8.54736328	+9.25048828	-52.80029297	+2880	+14.39648438	+0.48779297	+0.13623047	-32.45361328	-18.30322266	+36.38671875	+3228	+11.87402344	-1.14697266	-1.98632813	+4.43847656	-12.43652344	-32.21191406	+1696
+1457970869.77360010	+14.14599609	-0.29003906	-0.86572266	+8.39355469	+9.42626953	-52.77832031	+2872	+14.38769531	+0.50097656	+0.13183594	-32.18994141	-18.43505859	+36.34277344	+3224	+11.86523438	-1.14257813	-1.99072266	+4.43847656	-12.50244141	-32.21191406	+1696
+1457970869.77769990	+14.13720703	-0.29003906	-0.87451172	+8.23974609	+9.58007813	-52.77832031	+2868	+14.37890625	+0.51416016	+0.12744141	-31.92626953	-18.58886719	+36.34277344	+3220	+11.85205078	-1.13818359	-1.99951172	+4.43847656	-12.59033203	-32.21191406	+1696
+1457970869.78189990	+14.12841797	-0.28564453	-0.88330078	+8.12988281	+9.75585938	-52.75634766	+2864	+14.37451172	+0.51855469	+0.12304688	-31.70654297	-18.72070313	+36.29882813	+3212	+11.84326172	-1.12939453	-2.00390625	+4.46044922	-12.61230469	-32.21191406	+1696
+1457970869.78609990	+14.12402344	-0.28564453	-0.89208984	+8.02001953	+9.93164063	-52.75634766	+2856	+14.36572266	+0.53173828	+0.11865234	-31.46484375	-18.85253906	+36.25488281	+3204	+11.83447266	-1.12939453	-2.01269531	+4.46044922	-12.65625000	-32.21191406	+1692
+1457970869.79440000	+14.09765625	-0.28564453	-0.92285156	+7.80029297	+10.37109375	-52.80029297	+2844	+14.34375000	+0.54931641	+0.11865234	-31.06933594	-19.09423828	+36.21093750	+3188	+11.81250000	-1.12060547	-2.03466797	+4.46044922	-12.63427734	-32.25585938	+1692
+1457970869.79860000	+14.08447266	-0.28564453	-0.93603516	+7.69042969	+10.56884766	-52.80029297	+2840	+14.33496094	+0.55810547	+0.11425781	-30.89355469	-19.22607422	+36.21093750	+3180	+11.80371094	-1.12060547	-2.04785156	+4.46044922	-12.63427734	-32.27783203	+1688
+1457970869.80270000	+14.07128906	-0.28564453	-0.94921875	+7.58056641	+10.76660156	-52.82226563	+2836	+14.32177734	+0.57128906	+0.11425781	-30.71777344	-19.33593750	+36.23291016	+3176	+11.79052734	-1.12060547	-2.06103516	+4.46044922	-12.61230469	-32.29980469	+1688
+1457970869.80690000	+14.05371094	-0.28125000	-0.96240234	+7.53662109	+10.94238281	-52.84423828	+2832	+14.30859375	+0.58007813	+0.11865234	-30.60791016	-19.48974609	+36.25488281	+3168	+11.77734375	-1.11621094	-2.06982422	+4.50439453	-12.59033203	-32.32177734	+1684
+1457970869.81110000	+14.04052734	-0.27685547	-0.97119141	+7.47070313	+11.09619141	-52.88818359	+2828	+14.29980469	+0.59326172	+0.12304688	-30.45410156	-19.62158203	+36.27685547	+3160	+11.76416016	-1.11621094	-2.08300781	+4.50439453	-12.59033203	-32.36572266	+1680
+1457970869.81520010	+14.02294922	-0.27685547	-0.98437500	+7.40478516	+11.27197266	-52.93212891	+2828	+14.28222656	+0.60644531	+0.12304688	-30.30029297	-19.75341797	+36.29882813	+3156	+11.75097656	-1.12060547	-2.09619141	+4.50439453	-12.56835938	-32.40966797	+1676
+1457970869.81940010	+14.00976563	-0.27246094	-0.99755859	+7.36083984	+11.42578125	-52.95410156	+2828	+14.26904297	+0.61523438	+0.12304688	-30.16845703	-19.86328125	+36.34277344	+3148	+11.73779297	-1.11621094	-2.10937500	+4.57031250	-12.56835938	-32.45361328	+1672
+1457970869.82769990	+13.97900391	-0.26806641	-1.02832031	+7.27294922	+11.82128906	-53.04199219	+2832	+14.23828125	+0.63720703	+0.11865234	-29.90478516	-20.06103516	+36.36474609	+3136	+11.70703125	-1.11621094	-2.13574219	+4.68017578	-12.54638672	-32.54150391	+1664
+1457970869.83189990	+13.96142578	-0.26367188	-1.04589844	+7.27294922	+12.01904297	-53.10791016	+2836	+14.22509766	+0.64599609	+0.11425781	-29.75097656	-20.17089844	+36.36474609	+3128	+11.68945313	-1.11181641	-2.15332031	+4.76806641	-12.52441406	-32.58544922	+1660
+1457970869.83600000	+13.94384766	-0.25488281	-1.06347656	+7.29492188	+12.19482422	-53.12988281	+2836	+14.20751953	+0.65917969	+0.10546875	-29.61914063	-20.25878906	+36.38671875	+3124	+11.67626953	-1.11181641	-2.16650391	+4.85595703	-12.50244141	-32.62939453	+1656
+1457970869.84019990	+13.93066406	-0.24609375	-1.08105469	+7.29492188	+12.37060547	-53.17382813	+2840	+14.18994141	+0.66796875	+0.09667969	-29.48730469	-20.30273438	+36.38671875	+3120	+11.65869141	-1.11181641	-2.17968750	+4.92187500	-12.50244141	-32.65136719	+1648
+1457970869.84439990	+13.91748047	-0.23730469	-1.09863281	+7.38281250	+12.54638672	-53.19580078	+2840	+14.17236328	+0.68115234	+0.08349609	-29.28955078	-20.32470703	+36.38671875	+3116	+11.64111328	-1.10742188	-2.19287109	+5.05371094	-12.50244141	-32.69531250	+1644
+1457970869.84850000	+13.89990234	-0.23291016	-1.11181641	+7.40478516	+12.72216797	-53.21777344	+2836	+14.15917969	+0.68994141	+0.07031250	-29.13574219	-20.36865234	+36.38671875	+3108	+11.62792969	-1.10302734	-2.20605469	+5.16357422	-12.50244141	-32.71728516	+1636
+1457970869.85270000	+13.88671875	-0.22851563	-1.13378906	+7.42675781	+12.91992188	-53.26171875	+2836	+14.14160156	+0.69873047	+0.05273438	-28.98193359	-20.39062500	+36.34277344	+3104	+11.61035156	-1.10302734	-2.21923828	+5.27343750	-12.48046875	-32.76123047	+1632
+1457970869.86100010	+13.86474609	-0.21093750	-1.17333984	+7.58056641	+13.29345703	-53.34960938	+2828	+14.10644531	+0.71630859	+0.00439453	-28.63037109	-20.30273438	+36.23291016	+3096	+11.57958984	-1.09423828	-2.24560547	+5.55908203	-12.41455078	-32.80517578	+1620
+1457970869.86520000	+13.85156250	-0.20654297	-1.19970703	+7.64648438	+13.53515625	-53.34960938	+2824	+14.08886719	+0.72509766	-0.02197266	-28.45458984	-20.25878906	+36.14501953	+3092	+11.56201172	-1.08984375	-2.26318359	+5.69091797	-12.37060547	-32.82714844	+1616
+1457970869.86940000	+13.83837891	-0.19335938	-1.22607422	+7.80029297	+13.68896484	-53.39355469	+2820	+14.07568359	+0.73388672	-0.04833984	-28.27880859	-20.19287109	+36.05712891	+3088	+11.54443359	-1.08544922	-2.28076172	+5.84472656	-12.32666016	-32.84912109	+1612
+1457970869.87350010	+13.82519531	-0.18896484	-1.24804688	+7.88818359	+13.84277344	-53.41552734	+2808	+14.05810547	+0.73828125	-0.07470703	-28.10302734	-20.14892578	+35.99121094	+3084	+11.52685547	-1.08984375	-2.29394531	+5.95458984	-12.26074219	-32.87109375	+1608
+1457970869.87770010	+13.81201172	-0.18457031	-1.27441406	+7.99804688	+14.04052734	-53.45947266	+2800	+14.04492188	+0.74267578	-0.10546875	-27.94921875	-20.08300781	+35.88134766	+3076	+11.50927734	-1.08984375	-2.31152344	+6.08642578	-12.21679688	-32.91503906	+1604
+1457970869.88190010	+13.79882813	-0.17578125	-1.29638672	+8.15185547	+14.12841797	-53.50341797	+2792	+14.02734375	+0.74267578	-0.13183594	-27.79541016	-20.01708984	+35.79345703	+3072	+11.49169922	-1.08544922	-2.32470703	+6.24023438	-12.17285156	-32.95898438	+1600
+1457970869.88599990	+13.79003906	-0.17138672	-1.31396484	+8.26171875	+14.21630859	-53.56933594	+2780	+14.01416016	+0.74707031	-0.16259766	-27.64160156	-19.97314453	+35.68359375	+3064	+11.47851563	-1.08984375	-2.34228516	+6.37207031	-12.12890625	-33.00292969	+1600
+1457970869.89430000	+13.76367188	-0.16259766	-1.37548828	+8.56933594	+14.45800781	-53.72314453	+2760	+13.98779297	+0.75585938	-0.22412109	-27.33398438	-19.90722656	+35.41992188	+3048	+11.44335938	-1.09863281	-2.38183594	+6.65771484	-11.97509766	-33.15673828	+1596
+1457970869.89850000	+13.74609375	-0.16259766	-1.39746094	+8.72314453	+14.50195313	-53.81103516	+2748	+13.97021484	+0.75585938	-0.25488281	-27.18017578	-19.90722656	+35.28808594	+3040	+11.43017578	-1.10302734	-2.40380859	+6.78955078	-11.90917969	-33.24462891	+1596
+1457970869.90269990	+13.73291016	-0.16259766	-1.43261719	+8.87695313	+14.65576172	-53.89892578	+2740	+13.95263672	+0.76025391	-0.29003906	-27.00439453	-19.86328125	+35.13427734	+3032	+11.41699219	-1.11181641	-2.43017578	+6.92138672	-11.79931641	-33.35449219	+1600
+1457970869.90680000	+13.71533203	-0.15380859	-1.45898438	+9.16259766	+14.61181641	-54.00878906	+2732	+13.93945313	+0.76464844	-0.31201172	-26.89453125	-19.95117188	+35.04638672	+3020	+11.39941406	-1.12060547	-2.44775391	+7.09716797	-11.77734375	-33.46435547	+1596
+1457970869.91100000	+13.70214844	-0.15380859	-1.48095703	+9.33837891	+14.56787109	-54.16259766	+2720	+13.92626953	+0.76464844	-0.33398438	-26.76269531	-20.03906250	+34.93652344	+3012	+11.38623047	-1.13378906	-2.46972656	+7.20703125	-11.73339844	-33.61816406	+1600
+1457970869.91520000	+13.68457031	-0.15820313	-1.51171875	+9.51416016	+14.61181641	-54.31640625	+2712	+13.90869141	+0.76904297	-0.36914063	-26.60888672	-20.08300781	+34.78271484	+3000	+11.37304688	-1.14697266	-2.50048828	+7.36083984	-11.62353516	-33.79394531	+1600
+1457970869.91930010	+13.66699219	-0.14941406	-1.53369141	+9.82177734	+14.50195313	-54.49218750	+2700	+13.89111328	+0.76904297	-0.39111328	-26.45507813	-20.23681641	+34.67285156	+2988	+11.35986328	-1.16015625	-2.52685547	+7.55859375	-11.60156250	-33.96972656	+1600
+1457970869.92770000	+13.62744141	-0.15380859	-1.59521484	+10.32714844	+14.41406250	-54.88769531	+2680	+13.85156250	+0.78222656	-0.44824219	-26.05957031	-20.50048828	+34.34326172	+2968	+11.33349609	-1.19970703	-2.58837891	+7.88818359	-11.46972656	-34.43115234	+1604
+1457970869.93179990	+13.60546875	-0.14501953	-1.62158203	+10.74462891	+14.23828125	-55.08544922	+2672	+13.82958984	+0.79101563	-0.47460938	-25.86181641	-20.72021484	+34.21142578	+2956	+11.31591797	-1.21289063	-2.61474609	+8.15185547	-11.44775391	-34.67285156	+1604
+1457970869.93600010	+13.58349609	-0.14501953	-1.64794922	+11.07421875	+14.06250000	-55.32714844	+2660	+13.80322266	+0.79541016	-0.49658203	-25.66406250	-20.93994141	+34.05761719	+2944	+11.29833984	-1.23486328	-2.64550781	+8.37158203	-11.42578125	-34.93652344	+1604
+1457970869.94020010	+13.55712891	-0.14501953	-1.68750000	+11.40380859	+14.01855469	-55.56884766	+2652	+13.77685547	+0.79980469	-0.53613281	-25.42236328	-21.07177734	+33.85986328	+2932	+11.28515625	-1.26123047	-2.68505859	+8.61328125	-11.33789063	-35.24414063	+1608
+1457970869.94429990	+13.53515625	-0.13183594	-1.71386719	+11.93115234	+13.77685547	-55.81054688	+2644	+13.75048828	+0.80859375	-0.57128906	-25.18066406	-21.26953125	+33.70605469	+2924	+11.26757813	-1.27441406	-2.71582031	+8.94287109	-11.33789063	-35.52978516	+1604
+1457970869.94849990	+13.51318359	-0.13623047	-1.74023438	+12.34863281	+13.53515625	-56.09619141	+2632	+13.72412109	+0.81298828	-0.60205078	-24.93896484	-21.48925781	+33.53027344	+2908	+11.25000000	-1.30517578	-2.74658203	+9.20654297	-11.33789063	-35.85937500	+1604
+1457970869.95269990	+13.48242188	-0.13623047	-1.78857422	+12.78808594	+13.46923828	-56.35986328	+2628	+13.68457031	+0.81738281	-0.64599609	-24.67529297	-21.62109375	+33.28857422	+2900	+11.22802734	-1.33154297	-2.78613281	+9.51416016	-11.22802734	-36.21093750	+1604
+1457970869.96100000	+13.42968750	-0.12304688	-1.85449219	+13.95263672	+12.96386719	-56.90917969	+2608	+13.61425781	+0.82617188	-0.73388672	-24.06005859	-21.90673828	+32.84912109	+2876	+11.18847656	-1.38427734	-2.86083984	+10.30517578	-11.14013672	-36.87011719	+1604
+1457970869.96519990	+13.39453125	-0.12744141	-1.91162109	+14.50195313	+12.89794922	-57.15087891	+2604	+13.57470703	+0.83056641	-0.79541016	-23.73046875	-21.92871094	+32.56347656	+2864	+11.16210938	-1.41503906	-2.90478516	+10.70068359	-11.00830078	-37.24365234	+1604
+1457970869.96930000	+13.36376953	-0.11425781	-1.95556641	+15.24902344	+12.67822266	-57.41455078	+2600	+13.53515625	+0.83496094	-0.85693359	-23.37890625	-21.92871094	+32.27783203	+2856	+11.13574219	-1.43261719	-2.94433594	+11.22802734	-10.94238281	-37.57324219	+1604
+1457970869.97350000	+13.32861328	-0.11865234	-1.99951172	+15.86425781	+12.43652344	-57.65625000	+2592	+13.49121094	+0.83056641	-0.91406250	-23.09326172	-21.95068359	+32.01416016	+2844	+11.10498047	-1.47216797	-2.98828125	+11.64550781	-10.83251953	-37.94677734	+1604
+1457970869.97760010	+13.29345703	-0.12304688	-2.05664063	+16.50146484	+12.34863281	-57.91992188	+2588	+13.44287109	+0.82177734	-0.97998047	-22.78564453	-21.88476563	+31.72851563	+2832	+11.07421875	-1.50732422	-3.02783203	+12.08496094	-10.67871094	-38.34228516	+1608
+1457970869.98180010	+13.25830078	-0.11425781	-2.10937500	+17.33642578	+12.17285156	-58.11767578	+2584	+13.39892578	+0.82177734	-1.05468750	-22.39013672	-21.75292969	+31.42089844	+2824	+11.04345703	-1.52929688	-3.07177734	+12.67822266	-10.52490234	-38.67187500	+1604
+1457970869.99009990	+13.17919922	-0.14062500	-2.22802734	+18.67675781	+11.99707031	-58.57910156	+2576	+13.29785156	+0.79541016	-1.20410156	-21.73095703	-21.42333984	+30.71777344	+2800	+10.97314453	-1.61718750	-3.16406250	+13.62304688	-10.06347656	-39.41894531	+1612
+1457970869.99429990	+13.13525391	-0.14062500	-2.29833984	+19.51171875	+11.95312500	-58.73291016	+2568	+13.24511719	+0.79101563	-1.28759766	-21.29150391	-21.15966797	+30.34423828	+2788	+10.93798828	-1.65234375	-3.21240234	+14.23828125	-9.79980469	-39.74853516	+1616
+1457970869.99850010	+13.09130859	-0.16259766	-2.36425781	+20.19287109	+11.93115234	-58.90869141	+2564	+13.19238281	+0.76464844	-1.36669922	-20.98388672	-20.89599609	+29.94873047	+2780	+10.89843750	-1.70068359	-3.26074219	+14.72167969	-9.47021484	-40.07812500	+1624
+1457970870.00260000	+13.04736328	-0.18017578	-2.43017578	+20.89599609	+11.95312500	-59.08447266	+2564	+13.13964844	+0.73828125	-1.45458984	-20.65429688	-20.58837891	+29.53125000	+2768	+10.85888672	-1.75341797	-3.30468750	+15.24902344	-9.14062500	-40.45166016	+1628
+1457970870.00679990	+12.99902344	-0.19335938	-2.50488281	+21.68701172	+12.04101563	-59.19433594	+2560	+13.08251953	+0.72509766	-1.53808594	-20.17089844	-20.23681641	+29.13574219	+2756	+10.81494141	-1.79296875	-3.35302734	+15.84228516	-8.76708984	-40.75927734	+1632
+1457970870.01099990	+12.95068359	-0.22412109	-2.57958984	+22.34619141	+12.17285156	-59.34814453	+2556	+13.02978516	+0.68554688	-1.62597656	-19.86328125	-19.90722656	+28.69628906	+2748	+10.77099609	-1.85888672	-3.40576172	+16.28173828	-8.32763672	-41.06689453	+1640
+1457970870.01930000	+12.85400391	-0.28125000	-2.72460938	+23.70849609	+12.52441406	-59.61181641	+2548	+12.91992188	+0.62841797	-1.79736328	-19.00634766	-19.20410156	+27.77343750	+2724	+10.67871094	-1.97314453	-3.49804688	+17.33642578	-7.42675781	-41.72607422	+1652
+1457970870.02350000	+12.80566406	-0.32519531	-2.80371094	+24.30175781	+12.81005859	-59.72167969	+2548	+12.86279297	+0.58007813	-1.87646484	-18.63281250	-18.85253906	+27.26806641	+2712	+10.63037109	-2.04785156	-3.55078125	+17.77587891	-6.89941406	-42.01171875	+1664
+1457970870.02760000	+12.75292969	-0.36914063	-2.87841797	+24.89501953	+13.07373047	-59.87548828	+2540	+12.80566406	+0.53613281	-1.96435547	-18.23730469	-18.45703125	+26.71875000	+2704	+10.58642578	-2.11816406	-3.59912109	+18.25927734	-6.39404297	-42.34130859	+1672
+1457970870.03180000	+12.69580078	-0.40869141	-2.95751953	+25.48828125	+13.44726563	-59.96337891	+2536	+12.74853516	+0.50537109	-2.04785156	-17.68798828	-18.14941406	+26.23535156	+2688	+10.53369141	-2.18847656	-3.64746094	+18.74267578	-5.82275391	-42.60498047	+1680
+1457970870.03600000	+12.63867188	-0.46582031	-3.03662109	+25.97167969	+13.84277344	-60.05126953	+2532	+12.69140625	+0.44824219	-2.12255859	-17.29248047	-17.84179688	+25.72998047	+2676	+10.48095703	-2.27197266	-3.70019531	+19.13818359	-5.22949219	-42.86865234	+1696
+1457970870.04010010	+12.58593750	-0.51855469	-3.11132813	+26.47705078	+14.19433594	-60.20507813	+2528	+12.63427734	+0.39111328	-2.20605469	-16.87500000	-17.49023438	+25.13671875	+2668	+10.43261719	-2.35107422	-3.74414063	+19.57763672	-4.70214844	-43.19824219	+1704
+1457970870.04839990	+12.47607422	-0.64160156	-3.26074219	+27.37792969	+15.07324219	-60.44677734	+2516	+12.52001953	+0.28564453	-2.35107422	-15.84228516	-17.00683594	+24.12597656	+2636	+10.32714844	-2.52685547	-3.84082031	+20.36865234	-3.51562500	-43.70361328	+1728
+1457970870.05259990	+12.42333984	-0.70751953	-3.33105469	+27.77343750	+15.53466797	-60.62255859	+2508	+12.46289063	+0.21972656	-2.42578125	-15.35888672	-16.72119141	+23.51074219	+2628	+10.27880859	-2.61914063	-3.88037109	+20.74218750	-2.96630859	-43.98925781	+1736
+1457970870.05679990	+12.36181641	-0.76904297	-3.40136719	+28.25683594	+15.97412109	-60.75439453	+2496	+12.40576172	+0.17578125	-2.49609375	-14.72167969	-16.52343750	+23.00537109	+2608	+10.22167969	-2.70703125	-3.92431641	+21.13769531	-2.39501953	-44.25292969	+1748
+1457970870.06090000	+12.30468750	-0.85253906	-3.47167969	+28.58642578	+16.43554688	-60.90820313	+2492	+12.34423828	+0.10107422	-2.56201172	-14.26025391	-16.32568359	+22.45605469	+2596	+10.16894531	-2.80810547	-3.97265625	+21.46728516	-1.80175781	-44.47265625	+1760
+1457970870.06510000	+12.24755859	-0.93164063	-3.53759766	+28.93798828	+16.91894531	-61.06201172	+2484	+12.28271484	+0.02636719	-2.63232422	-13.73291016	-16.08398438	+21.84082031	+2588	+10.12060547	-2.90478516	-4.00341797	+21.84082031	-1.29638672	-44.73632813	+1768
+1457970870.06929990	+12.19042969	-0.99316406	-3.59912109	+29.46533203	+17.27050781	-61.21582031	+2472	+12.22119141	-0.02636719	-2.69384766	-13.09570313	-15.93017578	+21.33544922	+2572	+10.06347656	-3.00585938	-4.04296875	+22.19238281	-0.76904297	-45.00000000	+1780
+1457970870.07760000	+12.07177734	-1.17333984	-3.71777344	+30.14648438	+18.03955078	-61.52343750	+2464	+12.09814453	-0.18896484	-2.81689453	-12.08496094	-15.57861328	+20.19287109	+2548	+9.96679688	-3.21240234	-4.10888672	+22.89550781	+0.19775391	-45.48339844	+1804
+1457970870.08180000	+12.01025391	-1.23925781	-3.77050781	+30.73974609	+18.28125000	-61.67724609	+2456	+12.03662109	-0.25048828	-2.87402344	-11.42578125	-15.42480469	+19.68750000	+2532	+9.90966797	-3.31787109	-4.13525391	+23.24707031	+0.65917969	-45.72509766	+1816
+1457970870.08590010	+11.95312500	-1.33593750	-3.81884766	+31.15722656	+18.52294922	-61.78710938	+2452	+11.97509766	-0.33837891	-2.93115234	-10.92041016	-15.24902344	+19.13818359	+2520	+9.85693359	-3.42333984	-4.17041016	+23.59863281	+1.14257813	-45.92285156	+1828
+1457970870.09010000	+11.89160156	-1.42822266	-3.87158203	+31.57470703	+18.76464844	-61.91894531	+2444	+11.90917969	-0.42187500	-2.98388672	-10.41503906	-15.07324219	+18.54492188	+2508	+9.81738281	-3.53320313	-4.18359375	+23.97216797	+1.49414063	-46.18652344	+1832
+1457970870.09430000	+11.83007813	-1.49853516	-3.91113281	+32.27783203	+18.85253906	-61.98486328	+2432	+11.84326172	-0.49658203	-3.03662109	-9.77783203	-14.89746094	+18.06152344	+2488	+9.76025391	-3.64306641	-4.20556641	+24.30175781	+1.93359375	-46.42822266	+1844
+1457970870.09840010	+11.76855469	-1.59521484	-3.95507813	+32.80517578	+18.89648438	-62.02880859	+2424	+11.77734375	-0.58886719	-3.08935547	-9.31640625	-14.69970703	+17.53417969	+2476	+9.71191406	-3.74853516	-4.23193359	+24.69726563	+2.32910156	-46.58203125	+1852
+1457970870.10680010	+11.64550781	-1.75781250	-4.02099609	+34.12353516	+18.78662109	-62.09472656	+2400	+11.64550781	-0.75585938	-3.18164063	-8.26171875	-14.32617188	+16.54541016	+2444	+9.61523438	-3.97265625	-4.24951172	+25.37841797	+2.96630859	-47.04345703	+1864
+1457970870.11089990	+11.58837891	-1.85449219	-4.05175781	+34.73876953	+18.58886719	-62.07275391	+2392	+11.57958984	-0.85253906	-3.22998047	-7.84423828	-14.10644531	+16.06201172	+2436	+9.57128906	-4.07812500	-4.26708984	+25.77392578	+3.31787109	-47.19726563	+1872
+1457970870.11509990	+11.53125000	-1.95117188	-4.07373047	+35.31005859	+18.34716797	-62.09472656	+2380	+11.51806641	-0.94921875	-3.26513672	-7.40478516	-13.95263672	+15.60058594	+2420	+9.52734375	-4.18798828	-4.26269531	+26.14746094	+3.51562500	-47.43896484	+1876
+1457970870.11929990	+11.46972656	-2.02587891	-4.09570313	+36.12304688	+18.01757813	-62.05078125	+2360	+11.45214844	-1.03271484	-3.30468750	-6.92138672	-13.75488281	+15.16113281	+2404	+9.47900391	-4.30664063	-4.26708984	+26.41113281	+3.84521484	-47.63671875	+1880
+1457970870.12340000	+11.41259766	-2.11816406	-4.11328125	+36.80419922	+17.62207031	-61.96289063	+2348	+11.39062500	-1.13378906	-3.34423828	-6.54785156	-13.51318359	+14.74365234	+2392	+9.43505859	-4.41210938	-4.27587891	+26.76269531	+4.10888672	-47.74658203	+1880
+1457970870.12760000	+11.35986328	-2.21044922	-4.12207031	+37.41943359	+17.13867188	-61.98486328	+2332	+11.32910156	-1.23046875	-3.37060547	-6.17431641	-13.38134766	+14.32617188	+2376	+9.39550781	-4.52197266	-4.27148438	+27.11425781	+4.28466797	-47.94433594	+1884
+1457970870.13590000	+11.24560547	-2.38623047	-4.13964844	+38.84765625	+16.06201172	-61.80908203	+2300	+11.20166016	-1.41943359	-3.42773438	-5.49316406	-12.96386719	+13.60107422	+2348	+9.29882813	-4.74609375	-4.26708984	+27.64160156	+4.76806641	-48.22998047	+1888
+1457970870.14010000	+11.19726563	-2.47851563	-4.12646484	+39.41894531	+15.38085938	-61.87500000	+2280	+11.14453125	-1.52050781	-3.44091797	-5.20751953	-12.87597656	+13.27148438	+2332	+9.25927734	-4.85156250	-4.25390625	+27.92724609	+4.87792969	-48.42773438	+1892
+1457970870.14420010	+11.13574219	-2.57080078	-4.12207031	+40.03417969	+14.78759766	-61.85302734	+2260	+11.08300781	-1.61718750	-3.45849609	-4.92187500	-12.72216797	+12.94189453	+2316	+9.20654297	-4.97460938	-4.24511719	+28.05908203	+5.07568359	-48.60351563	+1896
+1457970870.14840010	+11.08740234	-2.66308594	-4.11767578	+40.62744141	+14.12841797	-61.80908203	+2244	+11.02587891	-1.71826172	-3.47607422	-4.70214844	-12.54638672	+12.63427734	+2304	+9.16699219	-5.08007813	-4.24072266	+28.30078125	+5.25146484	-48.71337891	+1896
+1457970870.15260000	+11.03906250	-2.75537109	-4.09130859	+41.15478516	+13.38134766	-61.96289063	+2228	+10.97314453	-1.81933594	-3.47607422	-4.48242188	-12.50244141	+12.34863281	+2284	+9.12304688	-5.18994141	-4.22314453	+28.52050781	+5.36132813	-48.88916016	+1900
+1457970870.15669990	+10.98193359	-2.85205078	-4.07373047	+41.63818359	+12.76611328	-61.96289063	+2216	+10.91162109	-1.91601563	-3.48046875	-4.28466797	-12.39257813	+12.06298828	+2272	+9.07470703	-5.31298828	-4.20996094	+28.60839844	+5.53710938	-49.06494141	+1908
+1457970870.16090010	+10.93359375	-2.93994141	-4.06054688	+42.16552734	+12.15087891	-61.98486328	+2200	+10.85888672	-2.01708984	-3.48925781	-4.10888672	-12.26074219	+11.82128906	+2256	+9.03076172	-5.41845703	-4.20117188	+28.80615234	+5.64697266	-49.17480469	+1908
+1457970870.16919990	+10.83251953	-3.12890625	-3.99902344	+42.97851563	+10.87646484	-62.29248047	+2188	+10.75781250	-2.21484375	-3.47607422	-3.84521484	-12.17285156	+11.35986328	+2228	+8.93847656	-5.64257813	-4.16162109	+29.02587891	+5.82275391	-49.52636719	+1920
+1457970870.17339990	+10.78417969	-3.22119141	-3.97705078	+43.41796875	+10.32714844	-62.38037109	+2180	+10.70507813	-2.31591797	-3.47607422	-3.73535156	-12.08496094	+11.16210938	+2212	+8.89453125	-5.74804688	-4.14843750	+29.20166016	+5.91064453	-49.65820313	+1924
+1457970870.17759990	+10.74462891	-3.30908203	-3.93310547	+43.83544922	+9.71191406	-62.64404297	+2180	+10.66113281	-2.41699219	-3.45849609	-3.64746094	-12.15087891	+10.96435547	+2204	+8.85058594	-5.85791016	-4.12207031	+29.33349609	+5.95458984	-49.83398438	+1932
+1457970870.18170000	+10.69189453	-3.41015625	-3.90234375	+44.07714844	+9.27246094	-62.79785156	+2180	+10.61279297	-2.51367188	-3.44531250	-3.60351563	-12.12890625	+10.76660156	+2192	+8.80224609	-5.97216797	-4.10009766	+29.35546875	+6.04248047	-50.03173828	+1940
+1457970870.18590000	+10.64794922	-3.49804688	-3.87597656	+44.45068359	+8.85498047	-62.92968750	+2180	+10.56445313	-2.61035156	-3.43212891	-3.51562500	-12.08496094	+10.59082031	+2180	+8.76269531	-6.07324219	-4.08251953	+29.50927734	+6.06445313	-50.18554688	+1944
+1457970870.19010000	+10.60839844	-3.58154297	-3.83203125	+44.80224609	+8.39355469	-63.21533203	+2180	+10.52050781	-2.70703125	-3.41015625	-3.47167969	-12.17285156	+10.43701172	+2172	+8.72314453	-6.17871094	-4.05175781	+29.64111328	+6.04248047	-50.36132813	+1952
+1457970870.19420000	+10.56005859	-3.68261719	-3.79687500	+44.97802734	+8.10791016	-63.39111328	+2188	+10.47656250	-2.80810547	-3.38818359	-3.49365234	-12.17285156	+10.28320313	+2168	+8.67480469	-6.29296875	-4.02539063	+29.66308594	+6.08642578	-50.55908203	+1960
+1457970870.20250010	+10.48095703	-3.84960938	-3.72216797	+45.57128906	+7.47070313	-63.85253906	+2192	+10.39306641	-2.99267578	-3.33984375	-3.47167969	-12.30468750	+10.04150391	+2156	+8.60009766	-6.48193359	-3.96826172	+29.94873047	+5.99853516	-50.91064453	+1972
+1457970870.20670010	+10.43261719	-3.95068359	-3.68701172	+45.65917969	+7.27294922	-64.07226563	+2196	+10.34912109	-3.08935547	-3.31347656	-3.51562500	-12.34863281	+9.90966797	+2152	+8.56054688	-6.58740234	-3.93750000	+29.99267578	+5.95458984	-51.10839844	+1984
+1457970870.21090010	+10.39746094	-4.02978516	-3.65185547	+45.87890625	+7.09716797	-64.22607422	+2196	+10.30517578	-3.18164063	-3.29150391	-3.53759766	-12.39257813	+9.82177734	+2148	+8.52539063	-6.67968750	-3.90673828	+30.12451172	+5.88867188	-51.28417969	+1984
+1457970870.21499990	+10.36230469	-4.11328125	-3.60791016	+46.09863281	+6.85546875	-64.53369141	+2204	+10.27001953	-3.26953125	-3.25195313	-3.53759766	-12.56835938	+9.71191406	+2144	+8.49023438	-6.77636719	-3.86718750	+30.23437500	+5.77880859	-51.50390625	+1992
+1457970870.21919990	+10.32275391	-4.20556641	-3.57275391	+46.12060547	+6.74560547	-64.73144531	+2208	+10.23046875	-3.36621094	-3.22119141	-3.64746094	-12.65625000	+9.60205078	+2144	+8.45947266	-6.87744141	-3.82763672	+30.25634766	+5.66894531	-51.72363281	+2000
+1457970870.22340010	+10.28759766	-4.28466797	-3.53759766	+46.27441406	+6.63574219	-64.90722656	+2204	+10.19531250	-3.44970703	-3.19482422	-3.64746094	-12.72216797	+9.53613281	+2140	+8.42871094	-6.96093750	-3.79248047	+30.41015625	+5.58105469	-51.89941406	+2000
+1457970870.22750000	+10.25683594	-4.36376953	-3.48925781	+46.42822266	+6.45996094	-65.17089844	+2208	+10.16455078	-3.53759766	-3.15527344	-3.66943359	-12.89794922	+9.44824219	+2140	+8.40234375	-7.04443359	-3.74414063	+30.49804688	+5.40527344	-52.11914063	+2004
+1457970870.23589990	+10.19091797	-4.53515625	-3.41894531	+46.47216797	+6.28417969	-65.52246094	+2208	+10.09423828	-3.70898438	-3.08935547	-3.82324219	-13.07373047	+9.33837891	+2132	+8.34960938	-7.22021484	-3.66503906	+30.60791016	+5.18554688	-52.38281250	+2004
+1457970870.24000000	+10.16455078	-4.60986328	-3.37060547	+46.53808594	+6.13037109	-65.78613281	+2212	+10.06347656	-3.79248047	-3.04541016	-3.86718750	-13.27148438	+9.27246094	+2132	+8.32324219	-7.30371094	-3.61669922	+30.67382813	+5.03173828	-52.53662109	+2004
+1457970870.24420000	+10.13378906	-4.69775391	-3.32666016	+46.47216797	+6.06445313	-65.96191406	+2212	+10.02832031	-3.87597656	-3.00585938	-3.95507813	-13.38134766	+9.20654297	+2132	+8.30126953	-7.39160156	-3.56835938	+30.67382813	+4.87792969	-52.64648438	+2004
+1457970870.24840000	+10.10742188	-4.77246094	-3.29150391	+46.53808594	+5.97656250	-66.11572266	+2204	+10.00195313	-3.95507813	-2.97070313	-3.97705078	-13.46923828	+9.18457031	+2128	+8.27929688	-7.47070313	-3.52880859	+30.73974609	+4.81201172	-52.62451172	+2000
+1457970870.25250010	+10.08105469	-4.84716797	-3.24316406	+46.56005859	+5.86669922	-66.33544922	+2204	+9.97558594	-4.02978516	-2.92675781	-3.97705078	-13.66699219	+9.11865234	+2128	+8.25732422	-7.54980469	-3.47167969	+30.78369141	+4.70214844	-52.71240234	+2000
+1457970870.25670000	+10.05468750	-4.93066406	-3.19921875	+46.49414063	+5.77880859	-66.46728516	+2204	+9.94482422	-4.11328125	-2.88720703	-4.06494141	-13.75488281	+9.09667969	+2124	+8.23535156	-7.63330078	-3.41894531	+30.76171875	+4.57031250	-52.66845703	+1996
+1457970870.26500010	+10.00634766	-5.07128906	-3.11132813	+46.53808594	+5.60302734	-66.75292969	+2192	+9.89208984	-4.25830078	-2.80810547	-4.06494141	-13.95263672	+9.07470703	+2120	+8.19140625	-7.78271484	-3.33105469	+30.82763672	+4.52636719	-52.36083984	+1984
+1457970870.26920010	+9.97998047	-5.15039063	-3.06738281	+46.47216797	+5.51513672	-66.88476563	+2192	+9.86572266	-4.33300781	-2.76416016	-4.10888672	-14.04052734	+9.07470703	+2116	+8.16943359	-7.85742188	-3.28271484	+30.80566406	+4.48242188	-52.16308594	+1980
+1457970870.27340010	+9.95800781	-5.21630859	-3.02343750	+46.49414063	+5.42724609	-66.97265625	+2184	+9.83935547	-4.39892578	-2.72460938	-4.06494141	-14.10644531	+9.07470703	+2112	+8.14746094	-7.93212891	-3.23876953	+30.82763672	+4.48242188	-51.89941406	+1972
+1457970870.27749990	+9.93603516	-5.28222656	-2.97509766	+46.51611328	+5.33935547	-67.12646484	+2184	+9.81738281	-4.46923828	-2.67626953	-4.04296875	-14.26025391	+9.09667969	+2112	+8.12109375	-8.00244141	-3.19482422	+30.82763672	+4.43847656	-51.61376953	+1968
+1457970870.28169990	+9.90966797	-5.35253906	-2.92675781	+46.49414063	+5.25146484	-67.21435547	+2180	+9.79101563	-4.53515625	-2.63232422	-4.06494141	-14.32617188	+9.11865234	+2112	+8.09912109	-8.07714844	-3.14648438	+30.82763672	+4.39453125	-51.37207031	+1964
+1457970870.28580000	+9.88769531	-5.41406250	-2.88281250	+46.53808594	+5.18554688	-67.30224609	+2176	+9.76904297	-4.59667969	-2.59277344	-4.02099609	-14.37011719	+9.18457031	+2108	+8.07275391	-8.14746094	-3.10253906	+30.82763672	+4.35058594	-51.08642578	+1960
+1457970870.29419990	+9.83935547	-5.53710938	-2.78173828	+46.56005859	+5.00976563	-67.47802734	+2172	+9.72070313	-4.71972656	-2.49609375	-4.02099609	-14.52392578	+9.29443359	+2104	+8.01562500	-8.28369141	-3.01904297	+30.82763672	+4.30664063	-50.42724609	+1948
+1457970870.29830000	+9.81738281	-5.58984375	-2.73339844	+46.60400391	+4.94384766	-67.52197266	+2168	+9.69873047	-4.77685547	-2.45214844	-3.95507813	-14.56787109	+9.36035156	+2104	+7.98925781	-8.34960938	-2.96630859	+30.84960938	+4.19677734	-50.25146484	+1944
+1457970870.30250000	+9.79541016	-5.64257813	-2.68505859	+46.64794922	+4.85595703	-67.60986328	+2168	+9.67675781	-4.82958984	-2.39941406	-3.93310547	-14.67773438	+9.44824219	+2100	+7.96289063	-8.41552734	-2.93554688	+30.84960938	+4.08691406	-49.89990234	+1936
+1457970870.30670000	+9.77343750	-5.70410156	-2.63232422	+46.62597656	+4.79003906	-67.71972656	+2168	+9.65039063	-4.88671875	-2.35107422	-3.97705078	-14.72167969	+9.55810547	+2104	+7.93652344	-8.47705078	-2.89599609	+30.84960938	+3.99902344	-49.74609375	+1932
+1457970870.31080010	+9.75146484	-5.74804688	-2.57958984	+46.66992188	+4.74609375	-67.76367188	+2164	+9.63281250	-4.93945313	-2.30712891	-3.95507813	-14.76562500	+9.66796875	+2100	+7.91015625	-8.53417969	-2.84326172	+30.87158203	+3.82324219	-49.72412109	+1932
+1457970870.31500010	+9.72949219	-5.79638672	-2.52685547	+46.71386719	+4.68017578	-67.87353516	+2164	+9.61083984	-4.98779297	-2.25000000	-3.93310547	-14.85351563	+9.77783203	+2100	+7.88378906	-8.59130859	-2.80371094	+30.89355469	+3.64746094	-49.59228516	+1924
+1457970870.31920000	+9.70751953	-5.84912109	-2.47412109	+46.69189453	+4.63623047	-67.93945313	+2168	+9.58886719	-5.04052734	-2.20166016	-3.99902344	-14.91943359	+9.90966797	+2100	+7.85742188	-8.65283203	-2.75976563	+30.91552734	+3.51562500	-49.59228516	+1920
+1457970870.32329990	+9.68994141	-5.89746094	-2.42578125	+46.71386719	+4.59228516	-67.98339844	+2164	+9.57128906	-5.08447266	-2.15332031	-3.97705078	-14.94140625	+10.04150391	+2096	+7.83544922	-8.70556641	-2.70703125	+30.91552734	+3.29589844	-49.70214844	+1920
+1457970870.33170010	+9.65039063	-5.98974609	-2.32470703	+46.69189453	+4.54833984	-68.11523438	+2164	+9.53173828	-5.17675781	-2.05224609	-4.06494141	-15.02929688	+10.32714844	+2096	+7.79150391	-8.81103516	-2.61914063	+30.95947266	+2.92236328	-49.83398438	+1908
+1457970870.33579990	+9.62841797	-6.02929688	-2.27197266	+46.69189453	+4.52636719	-68.15917969	+2164	+9.51416016	-5.21630859	-2.00390625	-4.08691406	-15.02929688	+10.48095703	+2092	+7.77392578	-8.85498047	-2.56640625	+31.00341797	+2.70263672	-50.03173828	+1904
+1457970870.33999990	+9.61083984	-6.06884766	-2.22363281	+46.69189453	+4.52636719	-68.22509766	+2164	+9.49658203	-5.25585938	-1.95117188	-4.08691406	-15.07324219	+10.63476563	+2088	+7.75195313	-8.90332031	-2.51367188	+31.04736328	+2.46093750	-50.22949219	+1900
+1457970870.34419990	+9.59326172	-6.10839844	-2.17089844	+46.64794922	+4.50439453	-68.26904297	+2164	+9.47900391	-5.29980469	-1.90283203	-4.17480469	-15.09521484	+10.78857422	+2088	+7.73876953	-8.94726563	-2.46093750	+31.11328125	+2.24121094	-50.42724609	+1896
+1457970870.34830000	+9.58007813	-6.14794922	-2.12255859	+46.64794922	+4.52636719	-68.29101563	+2160	+9.46142578	-5.33935547	-1.85449219	-4.19677734	-15.09521484	+10.94238281	+2084	+7.72558594	-8.99121094	-2.41259766	+31.15722656	+2.06542969	-50.58105469	+1888
+1457970870.35250000	+9.56250000	-6.18750000	-2.07421875	+46.62597656	+4.54833984	-68.31298828	+2156	+9.44824219	-5.37451172	-1.80615234	-4.21875000	-15.09521484	+11.09619141	+2080	+7.70800781	-9.03515625	-2.35546875	+31.22314453	+1.88964844	-50.77880859	+1884
+1457970870.35660000	+9.54492188	-6.22705078	-2.02587891	+46.60400391	+4.54833984	-68.29101563	+2156	+9.43066406	-5.41406250	-1.76220703	-4.28466797	-15.07324219	+11.27197266	+2076	+7.69482422	-9.07470703	-2.29833984	+31.28906250	+1.71386719	-50.95458984	+1880
+1457970870.36080000	+9.52734375	-6.26220703	-1.98193359	+46.60400391	+4.57031250	-68.26904297	+2148	+9.41308594	-5.44482422	-1.71826172	-4.30664063	-15.00732422	+11.42578125	+2072	+7.68603516	-9.10986328	-2.25000000	+31.37695313	+1.56005859	-50.99853516	+1868
+1457970870.36910010	+9.49658203	-6.32812500	-1.88964844	+46.60400391	+4.59228516	-68.20312500	+2140	+9.38232422	-5.51074219	-1.62597656	-4.39453125	-14.94140625	+11.77734375	+2064	+7.66845703	-9.18017578	-2.13134766	+31.55273438	+1.25244141	-51.17431641	+1856
+1457970870.37330010	+9.47900391	-6.35449219	-1.84570313	+46.64794922	+4.59228516	-68.11523438	+2132	+9.36474609	-5.54150391	-1.58203125	-4.41650391	-14.85351563	+11.95312500	+2056	+7.65527344	-9.21533203	-2.09179688	+31.64062500	+1.16455078	-51.04248047	+1844
+1457970870.37750010	+9.46582031	-6.38525391	-1.79736328	+46.66992188	+4.59228516	-68.07128906	+2124	+9.35156250	-5.56787109	-1.53369141	-4.41650391	-14.80957031	+12.12890625	+2052	+7.64208984	-9.24609375	-2.03027344	+31.72851563	+1.09863281	-51.04248047	+1836
+1457970870.38159990	+9.44824219	-6.41601563	-1.75341797	+46.71386719	+4.57031250	-67.98339844	+2120	+9.33837891	-5.59863281	-1.48974609	-4.48242188	-14.76562500	+12.30468750	+2044	+7.63769531	-9.28125000	-1.97314453	+31.81640625	+0.98876953	-50.95458984	+1828
+1457970870.38579990	+9.43505859	-6.44238281	-1.70947266	+46.77978516	+4.54833984	-67.87353516	+2108	+9.32519531	-5.62060547	-1.44580078	-4.48242188	-14.67773438	+12.48046875	+2036	+7.62890625	-9.31201172	-1.92480469	+31.88232422	+0.96679688	-50.73486328	+1816
+1457970870.39000010	+9.42187500	-6.46435547	-1.66113281	+46.84570313	+4.50439453	-67.78564453	+2104	+9.31201172	-5.64257813	-1.40185547	-4.48242188	-14.61181641	+12.67822266	+2028	+7.61572266	-9.33837891	-1.87207031	+31.94824219	+0.92285156	-50.53710938	+1808
+1457970870.39410000	+9.40869141	-6.49072266	-1.62158203	+46.91162109	+4.46044922	-67.65380859	+2096	+9.29443359	-5.66894531	-1.35791016	-4.52636719	-14.54589844	+12.85400391	+2024	+7.60693359	-9.36914063	-1.82373047	+32.01416016	+0.87890625	-50.31738281	+1796
+1457970870.40249990	+9.38232422	-6.52587891	-1.52929688	+47.10937500	+4.32861328	-67.43408203	+2076	+9.27246094	-5.70849609	-1.27001953	-4.52636719	-14.41406250	+13.22753906	+2012	+7.58056641	-9.42187500	-1.73583984	+32.10205078	+0.83496094	-49.74609375	+1772
+1457970870.40660000	+9.36914063	-6.54785156	-1.48535156	+47.19726563	+4.24072266	-67.34619141	+2072	+9.26367188	-5.73046875	-1.22607422	-4.57031250	-14.39208984	+13.38134766	+2004	+7.56738281	-9.45263672	-1.68750000	+32.12402344	+0.83496094	-49.46044922	+1764
+1457970870.41080000	+9.36035156	-6.56103516	-1.43701172	+47.30712891	+4.17480469	-67.23632813	+2064	+9.25488281	-5.74365234	-1.17773438	-4.54833984	-14.37011719	+13.55712891	+2000	+7.55419922	-9.47900391	-1.64355469	+32.10205078	+0.83496094	-49.17480469	+1752
+1457970870.41500000	+9.35156250	-6.57421875	-1.39746094	+47.43896484	+4.08691406	-67.12646484	+2056	+9.24609375	-5.75683594	-1.13818359	-4.52636719	-14.32617188	+13.73291016	+1992	+7.53662109	-9.50537109	-1.60400391	+32.08007813	+0.83496094	-48.84521484	+1744
+1457970870.41910000	+9.33837891	-6.59619141	-1.35351563	+47.50488281	+3.99902344	-67.03857422	+2052	+9.23730469	-5.77880859	-1.09423828	-4.54833984	-14.30419922	+13.86474609	+1988	+7.52343750	-9.53613281	-1.56445313	+32.05810547	+0.83496094	-48.55957031	+1736
+1457970870.42330000	+9.32958984	-6.60498047	-1.30517578	+47.61474609	+3.91113281	-66.97265625	+2052	+9.22851563	-5.78759766	-1.05029297	-4.52636719	-14.28222656	+13.99658203	+1984	+7.51025391	-9.55810547	-1.51611328	+32.03613281	+0.83496094	-48.33984375	+1728
+1457970870.42750000	+9.32080078	-6.61816406	-1.26562500	+47.74658203	+3.82324219	-66.86279297	+2048	+9.22412109	-5.80078125	-1.01074219	-4.50439453	-14.21630859	+14.15039063	+1976	+7.49707031	-9.58447266	-1.48095703	+32.01416016	+0.81298828	-48.03222656	+1716
+1457970870.43580010	+9.30322266	-6.63574219	-1.17773438	+47.94433594	+3.66943359	-66.77490234	+2052	+9.20654297	-5.82275391	-0.93164063	-4.48242188	-14.21630859	+14.37011719	+1968	+7.46630859	-9.63281250	-1.40625000	+31.92626953	+0.79101563	-47.54882813	+1700
+1457970870.43989990	+9.29882813	-6.64453125	-1.14257813	+48.05419922	+3.60351563	-66.66503906	+2056	+9.20214844	-5.83154297	-0.89648438	-4.43847656	-14.17236328	+14.50195313	+1964	+7.44873047	-9.65478516	-1.37109375	+31.90429688	+0.74707031	-47.30712891	+1692
+1457970870.44409990	+9.29003906	-6.65771484	-1.10302734	+48.16406250	+3.55957031	-66.62109375	+2060	+9.19775391	-5.84472656	-0.85693359	-4.41650391	-14.15039063	+14.58984375	+1960	+7.43994141	-9.67675781	-1.33593750	+31.88232422	+0.74707031	-47.10937500	+1688
+1457970870.44829990	+9.28125000	-6.66210938	-1.06347656	+48.25195313	+3.49365234	-66.59912109	+2068	+9.19335938	-5.85351563	-0.81738281	-4.37255859	-14.12841797	+14.67773438	+1960	+7.42675781	-9.69873047	-1.29199219	+31.86035156	+0.72509766	-46.97753906	+1680
+1457970870.45240000	+9.27685547	-6.67089844	-1.03271484	+48.36181641	+3.47167969	-66.51123047	+2076	+9.18896484	-5.85791016	-0.79101563	-4.32861328	-14.06250000	+14.78759766	+1960	+7.41357422	-9.71630859	-1.26123047	+31.83837891	+0.68115234	-46.80175781	+1676
+1457970870.45660000	+9.26806641	-6.67968750	-0.99755859	+48.44970703	+3.42773438	-66.44531250	+2088	+9.18457031	-5.86669922	-0.75585938	-4.30664063	-13.99658203	+14.87548828	+1960	+7.40478516	-9.73388672	-1.22167969	+31.86035156	+0.68115234	-46.64794922	+1668
+1457970870.46079990	+9.26367188	-6.68847656	-0.96240234	+48.55957031	+3.40576172	-66.42333984	+2096	+9.17578125	-5.87548828	-0.72509766	-4.26269531	-13.97460938	+14.96337891	+1964	+7.40039063	-9.75146484	-1.18212891	+31.88232422	+0.63720703	-46.56005859	+1664
+1457970870.46910000	+9.25048828	-6.69726563	-0.90966797	+48.73535156	+3.33984375	-66.26953125	+2124	+9.16699219	-5.88427734	-0.67236328	-4.19677734	-13.84277344	+15.16113281	+1972	+7.38720703	-9.77783203	-1.11621094	+31.97021484	+0.57128906	-46.27441406	+1648
+1457970870.47330000	+9.24169922	-6.70605469	-0.87451172	+48.82324219	+3.29589844	-66.24755859	+2136	+9.16259766	-5.88867188	-0.64160156	-4.15283203	-13.82080078	+15.24902344	+1980	+7.38281250	-9.78662109	-1.07666016	+32.03613281	+0.52734375	-46.25244141	+1640
+1457970870.47740010	+9.23730469	-6.71044922	-0.85253906	+48.91113281	+3.27392578	-66.15966797	+2152	+9.15820313	-5.89746094	-0.61962891	-4.13085938	-13.73291016	+15.38085938	+1988	+7.37841797	-9.79980469	-1.04150391	+32.08007813	+0.48339844	-46.18652344	+1636
+1457970870.48160000	+9.23291016	-6.71484375	-0.82617188	+48.99902344	+3.25195313	-66.11572266	+2168	+9.15380859	-5.90185547	-0.59765625	-4.10888672	-13.68896484	+15.46875000	+1996	+7.37841797	-9.80859375	-1.00634766	+32.18994141	+0.43945313	-46.16455078	+1632
+1457970870.48580000	+9.22412109	-6.71923828	-0.79980469	+49.06494141	+3.20800781	-66.09375000	+2188	+9.14501953	-5.90625000	-0.57128906	-4.08691406	-13.68896484	+15.53466797	+2004	+7.37841797	-9.81738281	-0.95800781	+32.25585938	+0.39550781	-46.25244141	+1628
+1457970870.48990010	+9.21972656	-6.72802734	-0.78222656	+49.13085938	+3.16406250	-66.00585938	+2204	+9.14062500	-5.91064453	-0.55371094	-4.08691406	-13.60107422	+15.66650391	+2016	+7.37402344	-9.82617188	-0.93164063	+32.32177734	+0.32958984	-46.20849609	+1628
+1457970870.49410010	+9.21533203	-6.73242188	-0.76025391	+49.17480469	+3.14208984	-65.96191406	+2224	+9.13623047	-5.91503906	-0.53173828	-4.06494141	-13.57910156	+15.75439453	+2024	+7.37402344	-9.83056641	-0.90527344	+32.40966797	+0.28564453	-46.20849609	+1624
+1457970870.50239990	+9.20214844	-6.74121094	-0.72070313	+49.28466797	+3.01025391	-65.89599609	+2264	+9.12744141	-5.91943359	-0.49658203	-4.04296875	-13.53515625	+15.93017578	+2048	+7.37402344	-9.84375000	-0.84375000	+32.56347656	+0.15380859	-46.34033203	+1624
+1457970870.50659990	+9.19775391	-6.74560547	-0.70312500	+49.32861328	+2.98828125	-65.91796875	+2284	+9.12304688	-5.92382813	-0.47900391	-4.04296875	-13.55712891	+15.97412109	+2060	+7.37402344	-9.84814453	-0.81738281	+32.62939453	+0.10986328	-46.42822266	+1624
+1457970870.51070000	+9.19335938	-6.75000000	-0.68115234	+49.35058594	+2.94433594	-65.93994141	+2304	+9.11865234	-5.92822266	-0.46142578	-4.02099609	-13.60107422	+15.99609375	+2072	+7.36962891	-9.85253906	-0.78662109	+32.65136719	+0.04394531	-46.60400391	+1628
+1457970870.51490000	+9.18457031	-6.75439453	-0.67236328	+49.37255859	+2.90039063	-65.89599609	+2324	+9.11425781	-5.93261719	-0.45263672	-4.02099609	-13.55712891	+16.08398438	+2084	+7.36523438	-9.86132813	-0.76904297	+32.69531250	+0.00000000	-46.66992188	+1628
+1457970870.51910000	+9.18017578	-6.75878906	-0.65917969	+49.39453125	+2.87841797	-65.91796875	+2348	+9.10986328	-5.94140625	-0.43945313	-4.02099609	-13.57910156	+16.08398438	+2096	+7.36083984	-9.87011719	-0.75146484	+32.71728516	-0.04394531	-46.77978516	+1628
+1457970870.52320000	+9.17578125	-6.76757813	-0.64160156	+49.39453125	+2.85644531	-65.98388672	+2368	+9.10546875	-5.94580078	-0.42626953	-4.02099609	-13.62304688	+16.08398438	+2108	+7.35644531	-9.87890625	-0.72949219	+32.71728516	-0.08789063	-46.95556641	+1632
+1457970870.52740000	+9.16699219	-6.77197266	-0.64160156	+49.41650391	+2.85644531	-65.91796875	+2388	+9.10107422	-5.95019531	-0.42626953	-4.02099609	-13.57910156	+16.12792969	+2116	+7.35205078	-9.88769531	-0.72509766	+32.71728516	-0.13183594	-46.97753906	+1628
+1457970870.53160000	+9.16259766	-6.77636719	-0.63281250	+49.41650391	+2.85644531	-65.96191406	+2404	+9.09667969	-5.95458984	-0.41748047	-3.99902344	-13.60107422	+16.10595703	+2128	+7.33886719	-9.89648438	-0.72509766	+32.69531250	-0.13183594	-47.04345703	+1628
+1457970870.53990010	+9.14941406	-6.78515625	-0.62402344	+49.41650391	+2.87841797	-66.00585938	+2440	+9.08349609	-5.96337891	-0.40869141	-3.99902344	-13.62304688	+16.06201172	+2148	+7.32128906	-9.91406250	-0.71630859	+32.62939453	-0.15380859	-47.24121094	+1628
+1457970870.54410000	+9.14501953	-6.78955078	-0.61962891	+49.43847656	+2.90039063	-66.04980469	+2456	+9.07910156	-5.96777344	-0.40869141	-3.97705078	-13.62304688	+16.01806641	+2156	+7.30810547	-9.92285156	-0.71630859	+32.60742188	-0.15380859	-47.32910156	+1624
+1457970870.54819990	+9.13623047	-6.79394531	-0.61523438	+49.41650391	+2.92236328	-66.11572266	+2472	+9.07470703	-5.97656250	-0.40429688	-3.97705078	-13.64501953	+15.95214844	+2164	+7.29492188	-9.93164063	-0.71630859	+32.54150391	-0.13183594	-47.43896484	+1624
+1457970870.55240010	+9.13183594	-6.80273438	-0.61962891	+49.41650391	+2.96630859	-66.11572266	+2488	+9.07031250	-5.98095703	-0.40869141	-3.95507813	-13.62304688	+15.90820313	+2172	+7.28173828	-9.94482422	-0.72070313	+32.47558594	-0.10986328	-47.48291016	+1624
+1457970870.55660010	+9.12744141	-6.80712891	-0.61962891	+49.43847656	+3.01025391	-66.11572266	+2500	+9.06591797	-5.98535156	-0.40869141	-3.93310547	-13.60107422	+15.88623047	+2176	+7.26855469	-9.95361328	-0.72949219	+32.43164063	-0.08789063	-47.52685547	+1620
+1457970870.56069990	+9.12304688	-6.81152344	-0.61962891	+49.43847656	+3.05419922	-66.11572266	+2512	+9.06152344	-5.98974609	-0.40869141	-3.93310547	-13.57910156	+15.84228516	+2184	+7.25976563	-9.96240234	-0.73388672	+32.38769531	-0.06591797	-47.57080078	+1616
+1457970870.56909990	+9.10986328	-6.81591797	-0.62402344	+49.46044922	+3.12011719	-66.11572266	+2528	+9.04833984	-5.99853516	-0.41308594	-3.91113281	-13.53515625	+15.79833984	+2192	+7.23779297	-9.97119141	-0.74707031	+32.32177734	-0.02197266	-47.63671875	+1612
+1457970870.57320000	+9.10546875	-6.81591797	-0.62402344	+49.48242188	+3.14208984	-66.13769531	+2540	+9.04394531	-5.99853516	-0.41748047	-3.88916016	-13.49121094	+15.77636719	+2196	+7.22460938	-9.97558594	-0.75585938	+32.29980469	+0.00000000	-47.63671875	+1608
+1457970870.57740000	+9.10107422	-6.82031250	-0.62402344	+49.48242188	+3.18603516	-66.15966797	+2548	+9.03955078	-6.00292969	-0.41308594	-3.88916016	-13.49121094	+15.73242188	+2200	+7.21582031	-9.98437500	-0.75585938	+32.27783203	+0.02197266	-47.72460938	+1604
+1457970870.58160000	+9.09667969	-6.82031250	-0.62841797	+49.48242188	+3.20800781	-66.15966797	+2552	+9.03515625	-6.00732422	-0.41748047	-3.86718750	-13.46923828	+15.73242188	+2204	+7.21142578	-9.98876953	-0.75146484	+32.29980469	+0.02197266	-47.76855469	+1596
+1457970870.58570000	+9.09228516	-6.82470703	-0.62841797	+49.50439453	+3.20800781	-66.13769531	+2560	+9.03076172	-6.00732422	-0.41748047	-3.86718750	-13.44726563	+15.75439453	+2208	+7.20263672	-9.98876953	-0.75585938	+32.32177734	+0.04394531	-47.72460938	+1592
+1457970870.59400010	+9.08349609	-6.82910156	-0.62841797	+49.50439453	+3.25195313	-66.11572266	+2572	+9.02197266	-6.01171875	-0.41748047	-3.86718750	-13.42529297	+15.75439453	+2212	+7.19824219	-9.99316406	-0.74707031	+32.36572266	+0.08789063	-47.74658203	+1580
+1457970870.59820010	+9.08349609	-6.82910156	-0.62841797	+49.50439453	+3.25195313	-66.09375000	+2576	+9.01757813	-6.01171875	-0.41748047	-3.86718750	-13.40332031	+15.77636719	+2212	+7.19384766	-9.98876953	-0.74707031	+32.38769531	+0.10986328	-47.70263672	+1572
+1457970870.60240010	+9.07910156	-6.83349609	-0.62841797	+49.52636719	+3.25195313	-66.09375000	+2580	+9.01318359	-6.01171875	-0.41308594	-3.86718750	-13.38134766	+15.79833984	+2216	+7.19384766	-9.98876953	-0.73828125	+32.45361328	+0.13183594	-47.70263672	+1572
+1457970870.60649990	+9.07470703	-6.83349609	-0.62841797	+49.50439453	+3.25195313	-66.09375000	+2584	+9.00878906	-6.01611328	-0.41308594	-3.88916016	-13.38134766	+15.82031250	+2216	+7.19824219	-9.98876953	-0.72949219	+32.49755859	+0.15380859	-47.70263672	+1568
+1457970870.61069990	+9.07031250	-6.83349609	-0.62402344	+49.50439453	+3.25195313	-66.07177734	+2592	+9.00439453	-6.01611328	-0.41308594	-3.91113281	-13.35937500	+15.84228516	+2220	+7.19824219	-9.98437500	-0.72070313	+32.54150391	+0.17578125	-47.65869141	+1564
+1457970870.61490010	+9.06591797	-6.83789063	-0.62402344	+49.48242188	+3.25195313	-66.07177734	+2596	+9.00439453	-6.01611328	-0.40869141	-3.91113281	-13.35937500	+15.86425781	+2224	+7.19824219	-9.98437500	-0.71191406	+32.56347656	+0.21972656	-47.63671875	+1564
+1457970870.62319990	+9.06152344	-6.84228516	-0.61962891	+49.46044922	+3.25195313	-66.04980469	+2604	+8.99560547	-6.01611328	-0.40429688	-3.97705078	-13.35937500	+15.90820313	+2228	+7.19824219	-9.97998047	-0.68994141	+32.62939453	+0.28564453	-47.54882813	+1564
+1457970870.62739990	+9.05712891	-6.84228516	-0.61962891	+49.43847656	+3.27392578	-66.04980469	+2612	+8.99560547	-6.02050781	-0.40429688	-3.99902344	-13.33740234	+15.93017578	+2228	+7.19824219	-9.97998047	-0.68554688	+32.65136719	+0.32958984	-47.46093750	+1564
+1457970870.63150000	+9.05712891	-6.84667969	-0.61962891	+49.39453125	+3.27392578	-66.02783203	+2616	+8.99121094	-6.02050781	-0.40429688	-4.04296875	-13.31542969	+15.95214844	+2232	+7.19824219	-9.97558594	-0.67675781	+32.67333984	+0.39550781	-47.37304688	+1564
+1457970870.63570000	+9.05273438	-6.84667969	-0.61523438	+49.37255859	+3.27392578	-66.02783203	+2620	+8.99121094	-6.02050781	-0.40429688	-4.06494141	-13.31542969	+15.95214844	+2232	+7.19824219	-9.97119141	-0.67236328	+32.67333984	+0.43945313	-47.28515625	+1564
+1457970870.63990000	+9.05273438	-6.85107422	-0.61523438	+49.32861328	+3.29589844	-66.00585938	+2624	+8.98681641	-6.02050781	-0.40429688	-4.10888672	-13.29345703	+15.97412109	+2236	+7.19384766	-9.97119141	-0.66796875	+32.67333984	+0.50537109	-47.19726563	+1564
+1457970870.64400010	+9.04833984	-6.85107422	-0.61523438	+49.30664063	+3.29589844	-65.98388672	+2628	+8.98681641	-6.02050781	-0.40429688	-4.13085938	-13.27148438	+15.97412109	+2240	+7.19384766	-9.96679688	-0.66796875	+32.67333984	+0.57128906	-47.10937500	+1564
+1457970870.65240000	+9.04394531	-6.85546875	-0.61083984	+49.24072266	+3.33984375	-65.96191406	+2636	+8.98242188	-6.02490234	-0.39990234	-4.21875000	-13.22753906	+15.97412109	+2240	+7.17626953	-9.96679688	-0.66796875	+32.58544922	+0.74707031	-46.91162109	+1568
+1457970870.65650010	+9.03955078	-6.85546875	-0.61083984	+49.19677734	+3.36181641	-65.93994141	+2640	+8.97802734	-6.02490234	-0.40429688	-4.24072266	-13.20556641	+15.97412109	+2244	+7.16748047	-9.96679688	-0.67236328	+32.54150391	+0.83496094	-46.77978516	+1568
+1457970870.66070010	+9.03515625	-6.85546875	-0.61523438	+49.15283203	+3.40576172	-65.89599609	+2644	+8.97802734	-6.02490234	-0.40429688	-4.28466797	-13.16162109	+15.97412109	+2244	+7.15869141	-9.96679688	-0.67675781	+32.47558594	+0.92285156	-46.66992188	+1568
+1457970870.66479990	+9.03515625	-6.85546875	-0.61523438	+49.13085938	+3.44970703	-65.85205078	+2644	+8.97363281	-6.02490234	-0.40429688	-4.32861328	-13.11767578	+15.99609375	+2248	+7.14550781	-9.96679688	-0.68554688	+32.40966797	+1.01074219	-46.51611328	+1572
+1457970870.66899990	+9.03076172	-6.85546875	-0.61523438	+49.10888672	+3.49365234	-65.80810547	+2648	+8.96923828	-6.02490234	-0.40429688	-4.35058594	-13.07373047	+15.99609375	+2248	+7.13671875	-9.96679688	-0.68994141	+32.36572266	+1.09863281	-46.38427734	+1572
+1457970870.67319990	+9.02636719	-6.85546875	-0.61962891	+49.06494141	+3.53759766	-65.74218750	+2648	+8.96923828	-6.02490234	-0.40869141	-4.39453125	-13.00781250	+15.99609375	+2248	+7.11914063	-9.96679688	-0.69873047	+32.29980469	+1.20849609	-46.25244141	+1576
+1457970870.68150000	+9.01318359	-6.85107422	-0.62402344	+49.02099609	+3.64746094	-65.58837891	+2652	+8.96044922	-6.02490234	-0.40869141	-4.46044922	-12.87597656	+16.01806641	+2248	+7.09716797	-9.96679688	-0.71630859	+32.16796875	+1.40625000	-45.98876953	+1576
+1457970870.68569990	+9.00878906	-6.85107422	-0.62402344	+48.99902344	+3.71337891	-65.50048828	+2652	+8.95605469	-6.02050781	-0.41308594	-4.50439453	-12.78808594	+16.01806641	+2248	+7.08398438	-9.96679688	-0.72070313	+32.10205078	+1.51611328	-45.87890625	+1576
+1457970870.68980000	+9.00439453	-6.84667969	-0.62841797	+48.99902344	+3.77929688	-65.41259766	+2648	+8.95166016	-6.02050781	-0.41308594	-4.54833984	-12.70019531	+16.04003906	+2248	+7.07080078	-9.96679688	-0.72949219	+32.03613281	+1.60400391	-45.76904297	+1576
+1457970870.69400000	+9.00000000	-6.84667969	-0.63281250	+48.97705078	+3.84521484	-65.28076172	+2648	+8.94726563	-6.02050781	-0.41748047	-4.59228516	-12.56835938	+16.06201172	+2244	+7.05761719	-9.96240234	-0.73828125	+31.97021484	+1.69189453	-45.63720703	+1572
+1457970870.69820000	+8.99121094	-6.84228516	-0.63720703	+48.97705078	+3.91113281	-65.14892578	+2644	+8.94287109	-6.01611328	-0.41748047	-4.61425781	-12.45849609	+16.10595703	+2244	+7.04882813	-9.95800781	-0.74267578	+31.94824219	+1.75781250	-45.54931641	+1572
+1457970870.70230010	+8.99121094	-6.83789063	-0.64160156	+48.97705078	+3.95507813	-65.03906250	+2640	+8.94287109	-6.01611328	-0.42187500	-4.63623047	-12.37060547	+16.14990234	+2240	+7.04443359	-9.95800781	-0.74707031	+31.92626953	+1.82373047	-45.46142578	+1568
+1457970870.71070000	+8.98242188	-6.83349609	-0.65039063	+48.95507813	+3.99902344	-64.84130859	+2632	+8.93408203	-6.01171875	-0.42187500	-4.72412109	-12.17285156	+16.23779297	+2236	+7.03564453	-9.94921875	-0.75146484	+31.88232422	+1.91162109	-45.37353516	+1556
+1457970870.71479990	+8.98242188	-6.82910156	-0.65039063	+48.95507813	+4.02099609	-64.75341797	+2628	+8.93408203	-6.00732422	-0.42187500	-4.74609375	-12.12890625	+16.28173828	+2232	+7.03125000	-9.94482422	-0.74707031	+31.88232422	+1.93359375	-45.37353516	+1552
+1457970870.71900010	+8.97802734	-6.82910156	-0.65039063	+48.91113281	+4.02099609	-64.68750000	+2624	+8.92968750	-6.00732422	-0.42187500	-4.79003906	-12.06298828	+16.34765625	+2228	+7.03125000	-9.94482422	-0.74707031	+31.86035156	+1.95556641	-45.35156250	+1548
+1457970870.72320010	+8.97802734	-6.82910156	-0.65039063	+48.91113281	+4.02099609	-64.59960938	+2616	+8.92968750	-6.00732422	-0.42187500	-4.81201172	-12.01904297	+16.41357422	+2224	+7.03564453	-9.93603516	-0.73828125	+31.88232422	+1.95556641	-45.37353516	+1544
+1457970870.72729990	+8.97802734	-6.82470703	-0.65039063	+48.88916016	+3.99902344	-64.53369141	+2612	+8.92968750	-6.00292969	-0.42187500	-4.85595703	-11.99707031	+16.47949219	+2224	+7.04003906	-9.93164063	-0.73388672	+31.90429688	+1.93359375	-45.39550781	+1544
+1457970870.73569990	+8.98242188	-6.82470703	-0.65039063	+48.84521484	+3.95507813	-64.44580078	+2604	+8.92968750	-5.99853516	-0.41748047	-4.94384766	-11.97509766	+16.58935547	+2216	+7.04443359	-9.91845703	-0.72949219	+31.90429688	+1.88964844	-45.43945313	+1540
+1457970870.73980000	+8.98242188	-6.82470703	-0.65039063	+48.80126953	+3.91113281	-64.40185547	+2600	+8.93408203	-5.99853516	-0.41748047	-4.98779297	-11.97509766	+16.67724609	+2216	+7.05322266	-9.91406250	-0.72070313	+31.92626953	+1.84570313	-45.48339844	+1544
+1457970870.74400000	+8.98681641	-6.82470703	-0.64599609	+48.75732422	+3.86718750	-64.37988281	+2600	+8.93408203	-5.99853516	-0.41308594	-5.03173828	-11.99707031	+16.72119141	+2216	+7.05761719	-9.90966797	-0.71630859	+31.92626953	+1.80175781	-45.52734375	+1544
+1457970870.74810000	+8.98681641	-6.82031250	-0.64599609	+48.73535156	+3.82324219	-64.35791016	+2596	+8.93847656	-5.99853516	-0.40869141	-5.07568359	-12.01904297	+16.78710938	+2216	+7.06201172	-9.90527344	-0.70751953	+31.92626953	+1.75781250	-45.59326172	+1544
+1457970870.75230000	+8.99121094	-6.82031250	-0.64160156	+48.69140625	+3.75732422	-64.33593750	+2596	+8.94287109	-5.99414063	-0.40429688	-5.14160156	-12.04101563	+16.85302734	+2216	+7.07080078	-9.89648438	-0.70312500	+31.92626953	+1.69189453	-45.63720703	+1544
+1457970870.75650000	+8.99560547	-6.82031250	-0.63720703	+48.66943359	+3.71337891	-64.31396484	+2596	+8.94287109	-5.99414063	-0.39990234	-5.18554688	-12.06298828	+16.91894531	+2216	+7.07519531	-9.89648438	-0.69873047	+31.90429688	+1.62597656	-45.68115234	+1544
+1457970870.76480010	+9.00439453	-6.82031250	-0.63281250	+48.58154297	+3.58154297	-64.27001953	+2596	+8.95166016	-5.98974609	-0.39550781	-5.27343750	-12.12890625	+17.02880859	+2220	+7.08398438	-9.88769531	-0.68994141	+31.86035156	+1.47216797	-45.76904297	+1548
+1457970870.76900010	+9.00439453	-6.81591797	-0.62841797	+48.53759766	+3.49365234	-64.24804688	+2596	+8.95605469	-5.98974609	-0.39111328	-5.31738281	-12.17285156	+17.09472656	+2224	+7.08837891	-9.88330078	-0.68554688	+31.83837891	+1.40625000	-45.79101563	+1548
+1457970870.77309990	+9.00878906	-6.81591797	-0.62402344	+48.51562500	+3.42773438	-64.24804688	+2600	+8.96044922	-5.98974609	-0.38232422	-5.36132813	-12.23876953	+17.16064453	+2228	+7.09277344	-9.87890625	-0.68554688	+31.79443359	+1.31835938	-45.79101563	+1548
+1457970870.77729990	+9.01318359	-6.81591797	-0.61962891	+48.47167969	+3.33984375	-64.22607422	+2604	+8.96044922	-5.98535156	-0.37792969	-5.40527344	-12.28271484	+17.20458984	+2228	+7.09277344	-9.87890625	-0.68115234	+31.75048828	+1.25244141	-45.81298828	+1548
+1457970870.78150010	+9.01757813	-6.81152344	-0.61523438	+48.44970703	+3.25195313	-64.22607422	+2604	+8.96484375	-5.98535156	-0.37353516	-5.42724609	-12.32666016	+17.27050781	+2232	+7.09277344	-9.87890625	-0.68115234	+31.68457031	+1.18652344	-45.81298828	+1548
+1457970870.78979990	+9.02197266	-6.80712891	-0.60644531	+48.40576172	+3.12011719	-64.20410156	+2612	+8.97363281	-5.98095703	-0.36474609	-5.47119141	-12.41455078	+17.35839844	+2240	+7.08837891	-9.87890625	-0.68554688	+31.57470703	+1.09863281	-45.79101563	+1552
+1457970870.79399990	+9.02636719	-6.80712891	-0.60205078	+48.40576172	+3.05419922	-64.18212891	+2616	+8.97363281	-5.98095703	-0.36474609	-5.47119141	-12.43652344	+17.38037109	+2240	+7.08837891	-9.87890625	-0.68994141	+31.50878906	+1.05468750	-45.74707031	+1552
+1457970870.79810000	+9.02636719	-6.80273438	-0.59765625	+48.40576172	+2.98828125	-64.16015625	+2620	+8.97802734	-5.97656250	-0.36035156	-5.47119141	-12.45849609	+17.40234375	+2244	+7.08398438	-9.87890625	-0.69433594	+31.46484375	+1.03271484	-45.70312500	+1552
+1457970870.80230000	+9.02636719	-6.80273438	-0.59765625	+48.42773438	+2.94433594	-64.13818359	+2620	+8.97802734	-5.97656250	-0.35595703	-5.47119141	-12.48046875	+17.42431641	+2248	+7.07958984	-9.87890625	-0.69873047	+31.42089844	+1.01074219	-45.63720703	+1556
+1457970870.80650000	+9.02636719	-6.79833984	-0.59326172	+48.44970703	+2.90039063	-64.11621094	+2624	+8.97802734	-5.97216797	-0.35595703	-5.44921875	-12.50244141	+17.42431641	+2248	+7.07519531	-9.88330078	-0.70312500	+31.39892578	+1.01074219	-45.59326172	+1556
+1457970870.81060000	+9.02636719	-6.79833984	-0.59326172	+48.47167969	+2.85644531	-64.11621094	+2624	+8.97802734	-5.97216797	-0.35156250	-5.44921875	-12.50244141	+17.42431641	+2252	+7.07080078	-9.88330078	-0.70751953	+31.35498047	+1.01074219	-45.52734375	+1560
+1457970870.81890010	+9.02636719	-6.79394531	-0.58886719	+48.53759766	+2.81250000	-64.07226563	+2628	+8.97802734	-5.97216797	-0.35156250	-5.40527344	-12.50244141	+17.42431641	+2252	+7.06201172	-9.88769531	-0.71630859	+31.31103516	+1.03271484	-45.43945313	+1560
+1457970870.82310010	+9.02197266	-6.79394531	-0.58886719	+48.58154297	+2.79052734	-64.05029297	+2628	+8.97802734	-5.96777344	-0.35156250	-5.38330078	-12.50244141	+17.42431641	+2256	+7.06201172	-9.88769531	-0.71630859	+31.31103516	+1.05468750	-45.41748047	+1560
+1457970870.82730010	+9.02197266	-6.79394531	-0.58886719	+48.60351563	+2.79052734	-64.02832031	+2628	+8.97802734	-5.96777344	-0.35156250	-5.36132813	-12.50244141	+17.42431641	+2256	+7.05761719	-9.88769531	-0.72070313	+31.28906250	+1.07666016	-45.35156250	+1560
+1457970870.83139990	+9.02197266	-6.79394531	-0.59326172	+48.64746094	+2.79052734	-64.00634766	+2628	+8.97363281	-5.96777344	-0.35156250	-5.33935547	-12.48046875	+17.42431641	+2256	+7.05322266	-9.88769531	-0.72070313	+31.31103516	+1.09863281	-45.32958984	+1560
+1457970870.83559990	+9.01757813	-6.78955078	-0.59326172	+48.69140625	+2.79052734	-63.96240234	+2628	+8.97363281	-5.96777344	-0.35156250	-5.33935547	-12.48046875	+17.42431641	+2256	+7.05322266	-9.88769531	-0.72509766	+31.31103516	+1.14257813	-45.26367188	+1560
+1457970870.84390000	+9.01318359	-6.78955078	-0.59326172	+48.77929688	+2.79052734	-63.89648438	+2628	+8.96923828	-5.96777344	-0.35156250	-5.29541016	-12.43652344	+17.40234375	+2256	+7.04882813	-9.88769531	-0.72949219	+31.35498047	+1.23046875	-45.15380859	+1556
+1457970870.84809990	+9.01318359	-6.78955078	-0.59326172	+48.82324219	+2.79052734	-63.85253906	+2628	+8.96923828	-5.96337891	-0.35156250	-5.27343750	-12.41455078	+17.40234375	+2256	+7.04882813	-9.88769531	-0.72949219	+31.39892578	+1.27441406	-45.10986328	+1556
+1457970870.85229990	+9.00878906	-6.78515625	-0.59765625	+48.86718750	+2.79052734	-63.80859375	+2628	+8.96923828	-5.96337891	-0.35156250	-5.25146484	-12.39257813	+17.40234375	+2256	+7.04443359	-9.88769531	-0.72949219	+31.44287109	+1.34033203	-45.04394531	+1556
+1457970870.85640000	+9.00439453	-6.78515625	-0.59765625	+48.91113281	+2.81250000	-63.76464844	+2628	+8.96484375	-5.96337891	-0.35156250	-5.20751953	-12.32666016	+17.40234375	+2256	+7.04443359	-9.88330078	-0.72509766	+31.55273438	+1.45019531	-44.95605469	+1556
+1457970870.86060000	+9.00439453	-6.78515625	-0.60205078	+48.97705078	+2.81250000	-63.67675781	+2628	+8.96044922	-5.96337891	-0.35595703	-5.16357422	-12.26074219	+17.40234375	+2256	+7.04882813	-9.87890625	-0.72070313	+31.64062500	+1.53808594	-44.89013672	+1556
+1457970870.86890010	+8.99560547	-6.78515625	-0.61083984	+49.08691406	+2.85644531	-63.52294922	+2628	+8.95166016	-5.95898438	-0.36035156	-5.07568359	-12.08496094	+17.42431641	+2256	+7.05322266	-9.87011719	-0.71630859	+31.86035156	+1.71386719	-44.75830078	+1560
+1457970870.87310000	+8.99121094	-6.78076172	-0.61523438	+49.15283203	+2.87841797	-63.41308594	+2628	+8.94287109	-5.95898438	-0.36035156	-5.03173828	-11.99707031	+17.42431641	+2256	+7.05322266	-9.86572266	-0.71191406	+31.94824219	+1.77978516	-44.71435547	+1564
+1457970870.87730000	+8.98681641	-6.78076172	-0.61523438	+49.19677734	+2.90039063	-63.32519531	+2624	+8.93847656	-5.95898438	-0.36474609	-5.00976563	-11.90917969	+17.44628906	+2252	+7.05761719	-9.86132813	-0.70751953	+32.03613281	+1.84570313	-44.69238281	+1564
+1457970870.88140010	+8.98681641	-6.78076172	-0.61962891	+49.26269531	+2.94433594	-63.23730469	+2624	+8.93408203	-5.95458984	-0.36914063	-4.96582031	-11.79931641	+17.46826172	+2252	+7.05761719	-9.85693359	-0.70312500	+32.10205078	+1.91162109	-44.69238281	+1568
+1457970870.88980010	+8.97802734	-6.78076172	-0.62841797	+49.35058594	+3.01025391	-63.01757813	+2624	+8.92529297	-5.95458984	-0.37353516	-4.94384766	-11.62353516	+17.49023438	+2248	+7.05761719	-9.85693359	-0.70312500	+32.21191406	+2.04345703	-44.62646484	+1572
+1457970870.89389990	+8.97363281	-6.78076172	-0.63281250	+49.41650391	+3.05419922	-62.90771484	+2620	+8.92089844	-5.95458984	-0.37792969	-4.92187500	-11.51367188	+17.51220703	+2244	+7.05761719	-9.85253906	-0.70312500	+32.25585938	+2.13134766	-44.56054688	+1572
+1457970870.89809990	+8.96923828	-6.77636719	-0.63720703	+49.46044922	+3.09814453	-62.81982422	+2620	+8.91650391	-5.95458984	-0.37792969	-4.89990234	-11.42578125	+17.51220703	+2240	+7.05322266	-9.85253906	-0.70751953	+32.27783203	+2.19726563	-44.51660156	+1576
+1457970870.90220000	+8.96484375	-6.77636719	-0.64160156	+49.50439453	+3.12011719	-62.70996094	+2620	+8.91210938	-5.95898438	-0.38232422	-4.87792969	-11.31591797	+17.53417969	+2236	+7.04882813	-9.85253906	-0.71191406	+32.32177734	+2.26318359	-44.45068359	+1576
+1457970870.90640000	+8.96044922	-6.77636719	-0.64599609	+49.57031250	+3.16406250	-62.60009766	+2616	+8.90771484	-5.95458984	-0.38232422	-4.85595703	-11.22802734	+17.53417969	+2232	+7.04443359	-9.85253906	-0.71630859	+32.34375000	+2.32910156	-44.40673828	+1580
+1457970870.91470000	+8.95166016	-6.77636719	-0.65039063	+49.68017578	+3.27392578	-62.42431641	+2608	+8.89892578	-5.95898438	-0.39111328	-4.81201172	-11.03027344	+17.55615234	+2224	+7.02685547	-9.85693359	-0.72509766	+32.36572266	+2.50488281	-44.29687500	+1584
+1457970870.91890000	+8.94726563	-6.77197266	-0.65478516	+49.76806641	+3.31787109	-62.33642578	+2604	+8.89453125	-5.95898438	-0.39111328	-4.76806641	-10.92041016	+17.53417969	+2216	+7.01806641	-9.86132813	-0.72949219	+32.36572266	+2.59277344	-44.23095703	+1588
+1457970870.92310000	+8.94287109	-6.77197266	-0.65917969	+49.83398438	+3.36181641	-62.24853516	+2600	+8.89013672	-5.95898438	-0.39550781	-4.72412109	-10.83251953	+17.53417969	+2212	+7.00927734	-9.86572266	-0.73388672	+32.36572266	+2.68066406	-44.16503906	+1592
+1457970870.92720010	+8.93847656	-6.77197266	-0.66357422	+49.89990234	+3.40576172	-62.16064453	+2596	+8.88134766	-5.95898438	-0.39990234	-4.68017578	-10.72265625	+17.53417969	+2204	+7.00048828	-9.87011719	-0.74267578	+32.36572266	+2.76855469	-44.09912109	+1592
+1457970870.93140010	+8.92968750	-6.77197266	-0.66796875	+49.98779297	+3.47167969	-62.05078125	+2588	+8.87695313	-5.95898438	-0.39990234	-4.63623047	-10.61279297	+17.53417969	+2200	+6.98730469	-9.87011719	-0.75146484	+32.36572266	+2.85644531	-44.01123047	+1596
+1457970870.93560000	+8.92529297	-6.76757813	-0.67236328	+50.07568359	+3.51562500	-61.98486328	+2584	+8.86816406	-5.95898438	-0.40429688	-4.57031250	-10.54687500	+17.51220703	+2192	+6.97851563	-9.87451172	-0.76025391	+32.38769531	+2.92236328	-43.96728516	+1596
+1457970870.94390010	+8.91210938	-6.76757813	-0.67675781	+50.22949219	+3.58154297	-61.85302734	+2568	+8.85937500	-5.95898438	-0.40869141	-4.46044922	-10.39306641	+17.49023438	+2180	+6.96533203	-9.87890625	-0.76904297	+32.45361328	+3.07617188	-43.90136719	+1592
+1457970870.94810010	+8.90771484	-6.76757813	-0.68115234	+50.31738281	+3.62548828	-61.80908203	+2560	+8.85498047	-5.95898438	-0.40869141	-4.41650391	-10.32714844	+17.46826172	+2172	+6.95654297	-9.88330078	-0.77343750	+32.49755859	+3.14208984	-43.87939453	+1592
+1457970870.95219990	+8.90332031	-6.76318359	-0.68115234	+50.40527344	+3.64746094	-61.74316406	+2552	+8.84619141	-5.95898438	-0.41308594	-4.35058594	-10.26123047	+17.44628906	+2164	+6.95214844	-9.88330078	-0.77343750	+32.51953125	+3.20800781	-43.87939453	+1588
+1457970870.95639990	+8.89892578	-6.76318359	-0.68554688	+50.49316406	+3.66943359	-61.69921875	+2544	+8.84179688	-5.95898438	-0.41748047	-4.30664063	-10.21728516	+17.44628906	+2156	+6.94775391	-9.88769531	-0.77783203	+32.56347656	+3.27392578	-43.85742188	+1584
+1457970870.96059990	+8.89453125	-6.76318359	-0.68554688	+50.58105469	+3.69140625	-61.65527344	+2536	+8.83740234	-5.95898438	-0.41748047	-4.24072266	-10.17333984	+17.42431641	+2148	+6.94775391	-9.88769531	-0.77783203	+32.65136719	+3.31787109	-43.85742188	+1580
+1457970870.96470000	+8.89013672	-6.76318359	-0.68994141	+50.64697266	+3.69140625	-61.61132813	+2528	+8.83300781	-5.95898438	-0.42187500	-4.19677734	-10.12939453	+17.42431641	+2140	+6.94775391	-9.88769531	-0.77783203	+32.73925781	+3.33984375	-43.87939453	+1576
+1457970870.97309990	+8.88574219	-6.76318359	-0.69433594	+50.80078125	+3.71337891	-61.54541016	+2512	+8.82421875	-5.95898438	-0.42187500	-4.08691406	-10.10742188	+17.40234375	+2124	+6.94775391	-9.88330078	-0.77783203	+32.89306641	+3.40576172	-43.94531250	+1568
+1457970870.97720000	+8.88134766	-6.76318359	-0.69433594	+50.86669922	+3.69140625	-61.52343750	+2504	+8.81982422	-5.95898438	-0.42626953	-4.04296875	-10.08544922	+17.38037109	+2116	+6.95214844	-9.88330078	-0.77343750	+32.98095703	+3.42773438	-44.01123047	+1564
+1457970870.98140000	+8.88134766	-6.76318359	-0.69873047	+50.93261719	+3.69140625	-61.50146484	+2496	+8.81542969	-5.95898438	-0.42626953	-3.99902344	-10.08544922	+17.38037109	+2108	+6.95654297	-9.88330078	-0.76464844	+33.06884766	+3.42773438	-44.05517578	+1564
+1457970870.98550010	+8.88134766	-6.76318359	-0.69873047	+50.99853516	+3.69140625	-61.50146484	+2488	+8.81542969	-5.95898438	-0.42626953	-3.95507813	-10.08544922	+17.35839844	+2100	+6.96093750	-9.87890625	-0.76025391	+33.15673828	+3.44970703	-44.12109375	+1560
+1457970870.99390010	+8.87695313	-6.76318359	-0.70312500	+51.08642578	+3.66943359	-61.45751953	+2472	+8.80664063	-5.95898438	-0.43066406	-3.88916016	-10.08544922	+17.35839844	+2088	+6.96972656	-9.87890625	-0.75146484	+33.31054688	+3.47167969	-44.20898438	+1560
+1457970870.99799990	+8.87255859	-6.76318359	-0.70312500	+51.15234375	+3.64746094	-61.43554688	+2468	+8.80664063	-5.95458984	-0.43066406	-3.84521484	-10.08544922	+17.35839844	+2080	+6.97412109	-9.87451172	-0.74707031	+33.37646484	+3.47167969	-44.23095703	+1560
+1457970871.00219990	+8.87255859	-6.76318359	-0.70312500	+51.19628906	+3.62548828	-61.43554688	+2460	+8.80224609	-5.95458984	-0.43066406	-3.80126953	-10.08544922	+17.35839844	+2072	+6.98291016	-9.87451172	-0.74267578	+33.46435547	+3.49365234	-44.27490234	+1560
+1457970871.00640010	+8.87255859	-6.76318359	-0.70312500	+51.24023438	+3.60351563	-61.43554688	+2452	+8.80224609	-5.95458984	-0.43066406	-3.77929688	-10.08544922	+17.35839844	+2064	+6.98291016	-9.87011719	-0.74267578	+33.53027344	+3.49365234	-44.31884766	+1560
+1457970871.01050000	+8.87255859	-6.76318359	-0.70312500	+51.28417969	+3.60351563	-61.41357422	+2448	+8.80224609	-5.95458984	-0.43066406	-3.73535156	-10.10742188	+17.35839844	+2056	+6.98730469	-9.87011719	-0.73828125	+33.57421875	+3.49365234	-44.34082031	+1560
+1457970871.01469990	+8.87255859	-6.76318359	-0.70312500	+51.32812500	+3.58154297	-61.43554688	+2444	+8.79785156	-5.95458984	-0.43066406	-3.71337891	-10.10742188	+17.33642578	+2052	+6.99169922	-9.87011719	-0.73388672	+33.61816406	+3.49365234	-44.36279297	+1560
+1457970871.02300000	+8.86816406	-6.76318359	-0.70312500	+51.37207031	+3.53759766	-61.43554688	+2432	+8.79785156	-5.95458984	-0.43066406	-3.66943359	-10.12939453	+17.33642578	+2040	+6.99609375	-9.87011719	-0.72949219	+33.68408203	+3.51562500	-44.38476563	+1560
+1457970871.02720000	+8.86816406	-6.76318359	-0.70312500	+51.39404297	+3.53759766	-61.41357422	+2428	+8.79785156	-5.95019531	-0.43066406	-3.64746094	-10.15136719	+17.33642578	+2032	+6.99609375	-9.87011719	-0.72949219	+33.70605469	+3.53759766	-44.38476563	+1556
+1457970871.03140000	+8.86816406	-6.76318359	-0.70312500	+51.41601563	+3.51562500	-61.41357422	+2424	+8.79785156	-5.95019531	-0.42626953	-3.62548828	-10.15136719	+17.33642578	+2028	+6.99609375	-9.87011719	-0.73388672	+33.70605469	+3.53759766	-44.36279297	+1556
+1457970871.03550000	+8.86816406	-6.75878906	-0.70312500	+51.43798828	+3.49365234	-61.43554688	+2416	+8.79785156	-5.95019531	-0.42626953	-3.60351563	-10.17333984	+17.33642578	+2020	+6.99609375	-9.87451172	-0.73388672	+33.70605469	+3.53759766	-44.34082031	+1556
+1457970871.03970000	+8.86816406	-6.75878906	-0.69873047	+51.45996094	+3.47167969	-61.43554688	+2416	+8.79785156	-5.95019531	-0.42626953	-3.58154297	-10.19531250	+17.33642578	+2016	+6.99169922	-9.87451172	-0.73388672	+33.70605469	+3.55957031	-44.31884766	+1556
+1457970871.04800010	+8.86816406	-6.75878906	-0.69873047	+51.48193359	+3.44970703	-61.45751953	+2408	+8.79785156	-5.95019531	-0.42626953	-3.55957031	-10.21728516	+17.31445313	+2008	+6.99169922	-9.87890625	-0.73828125	+33.68408203	+3.55957031	-44.27490234	+1556
+1457970871.05220010	+8.86816406	-6.75878906	-0.69433594	+51.50390625	+3.44970703	-61.45751953	+2404	+8.79785156	-5.95019531	-0.42187500	-3.55957031	-10.23925781	+17.31445313	+2004	+6.98730469	-9.87890625	-0.74267578	+33.66210938	+3.55957031	-44.25292969	+1556
+1457970871.05629990	+8.86816406	-6.75878906	-0.69433594	+51.50390625	+3.42773438	-61.47949219	+2400	+8.79785156	-5.95019531	-0.42187500	-3.55957031	-10.23925781	+17.31445313	+2000	+6.98291016	-9.88330078	-0.74707031	+33.64013672	+3.58154297	-44.23095703	+1556
+1457970871.06049990	+8.86816406	-6.75439453	-0.69433594	+51.52587891	+3.42773438	-61.47949219	+2396	+8.79785156	-5.95019531	-0.42187500	-3.53759766	-10.26123047	+17.29248047	+1996	+6.98291016	-9.88330078	-0.74707031	+33.61816406	+3.58154297	-44.18701172	+1556
+1457970871.06469990	+8.86816406	-6.75439453	-0.69433594	+51.52587891	+3.40576172	-61.47949219	+2392	+8.79785156	-5.95019531	-0.42187500	-3.53759766	-10.26123047	+17.29248047	+1992	+6.97851563	-9.88330078	-0.75146484	+33.57421875	+3.58154297	-44.16503906	+1556
+1457970871.06880000	+8.86816406	-6.75439453	-0.69433594	+51.52587891	+3.40576172	-61.50146484	+2392	+8.79785156	-5.95019531	-0.42187500	-3.53759766	-10.28320313	+17.29248047	+1988	+6.97851563	-9.88769531	-0.75585938	+33.55224609	+3.58154297	-44.14306641	+1552
+1457970871.07719990	+8.87255859	-6.75439453	-0.68994141	+51.54785156	+3.38378906	-61.50146484	+2384	+8.80224609	-5.94580078	-0.42187500	-3.53759766	-10.28320313	+17.29248047	+1984	+6.97412109	-9.89208984	-0.76025391	+33.50830078	+3.55957031	-44.09912109	+1552
+1457970871.08130000	+8.87255859	-6.75439453	-0.68994141	+51.54785156	+3.38378906	-61.52343750	+2380	+8.80224609	-5.94580078	-0.42187500	-3.53759766	-10.30517578	+17.29248047	+1980	+6.96972656	-9.89208984	-0.76025391	+33.48632813	+3.55957031	-44.07714844	+1548
+1457970871.08550000	+8.87255859	-6.75439453	-0.68994141	+51.54785156	+3.38378906	-61.52343750	+2380	+8.80224609	-5.94580078	-0.42187500	-3.53759766	-10.30517578	+17.29248047	+1976	+6.96972656	-9.89208984	-0.76464844	+33.48632813	+3.55957031	-44.07714844	+1548
+1457970871.08970000	+8.87255859	-6.75439453	-0.68994141	+51.54785156	+3.38378906	-61.52343750	+2376	+8.80224609	-5.94580078	-0.42187500	-3.53759766	-10.30517578	+17.29248047	+1976	+6.96972656	-9.89208984	-0.76464844	+33.46435547	+3.53759766	-44.07714844	+1544
+1457970871.09380010	+8.87255859	-6.75439453	-0.68994141	+51.54785156	+3.36181641	-61.52343750	+2372	+8.80224609	-5.94580078	-0.42187500	-3.53759766	-10.30517578	+17.29248047	+1972	+6.96972656	-9.89648438	-0.76464844	+33.46435547	+3.53759766	-44.09912109	+1544
+1457970871.09800000	+8.87255859	-6.75439453	-0.68994141	+51.54785156	+3.36181641	-61.52343750	+2372	+8.80224609	-5.94580078	-0.42187500	-3.53759766	-10.30517578	+17.29248047	+1972	+6.96972656	-9.89648438	-0.76464844	+33.46435547	+3.51562500	-44.09912109	+1540
+1457970871.10630010	+8.87255859	-6.75439453	-0.68994141	+51.54785156	+3.36181641	-61.54541016	+2368	+8.80224609	-5.94580078	-0.41748047	-3.51562500	-10.32714844	+17.29248047	+1968	+6.97412109	-9.89648438	-0.76025391	+33.46435547	+3.49365234	-44.14306641	+1536
+1457970871.11050010	+8.87255859	-6.75439453	-0.68994141	+51.54785156	+3.36181641	-61.54541016	+2364	+8.80224609	-5.94580078	-0.41748047	-3.51562500	-10.32714844	+17.29248047	+1964	+6.97851563	-9.89648438	-0.76025391	+33.48632813	+3.47167969	-44.18701172	+1536
+1457970871.11470010	+8.87255859	-6.75439453	-0.68994141	+51.54785156	+3.33984375	-61.54541016	+2364	+8.80224609	-5.94580078	-0.41748047	-3.53759766	-10.34912109	+17.29248047	+1964	+6.98291016	-9.89208984	-0.75585938	+33.50830078	+3.47167969	-44.23095703	+1536
+1457970871.11879990	+8.87255859	-6.75439453	-0.68994141	+51.54785156	+3.33984375	-61.54541016	+2360	+8.80224609	-5.94580078	-0.41748047	-3.53759766	-10.34912109	+17.29248047	+1960	+6.98730469	-9.89208984	-0.75146484	+33.53027344	+3.44970703	-44.29687500	+1536
+1457970871.12299990	+8.87695313	-6.75439453	-0.68994141	+51.54785156	+3.33984375	-61.54541016	+2360	+8.80664063	-5.94580078	-0.41748047	-3.53759766	-10.37109375	+17.29248047	+1960	+6.99169922	-9.89208984	-0.74707031	+33.57421875	+3.42773438	-44.36279297	+1536
+1457970871.12719990	+8.87695313	-6.75439453	-0.68994141	+51.54785156	+3.31787109	-61.56738281	+2360	+8.80664063	-5.94580078	-0.41748047	-3.53759766	-10.39306641	+17.29248047	+1960	+6.99609375	-9.89208984	-0.74267578	+33.59619141	+3.40576172	-44.42871094	+1536
+1457970871.13550000	+8.87695313	-6.75439453	-0.68994141	+51.54785156	+3.29589844	-61.56738281	+2356	+8.80664063	-5.94580078	-0.41748047	-3.53759766	-10.41503906	+17.29248047	+1956	+7.00927734	-9.88769531	-0.73388672	+33.68408203	+3.36181641	-44.58251953	+1540
+1457970871.13960000	+8.87695313	-6.75439453	-0.68994141	+51.54785156	+3.29589844	-61.56738281	+2356	+8.80664063	-5.94580078	-0.41748047	-3.53759766	-10.43701172	+17.29248047	+1956	+7.01367188	-9.88330078	-0.72949219	+33.72802734	+3.33984375	-44.64843750	+1540
+1457970871.14380000	+8.87695313	-6.75439453	-0.68994141	+51.54785156	+3.27392578	-61.56738281	+2352	+8.80664063	-5.94580078	-0.41748047	-3.53759766	-10.43701172	+17.29248047	+1956	+7.01806641	-9.88330078	-0.72949219	+33.77197266	+3.33984375	-44.71435547	+1540
+1457970871.14800000	+8.87695313	-6.75439453	-0.68994141	+51.54785156	+3.27392578	-61.58935547	+2352	+8.80664063	-5.94580078	-0.41748047	-3.53759766	-10.45898438	+17.29248047	+1956	+7.01806641	-9.88330078	-0.72509766	+33.79394531	+3.33984375	-44.75830078	+1540
