# Supplementary material for: A direct effect of perception on action when grasping a cup
Source: Sci Rep. 2018 Jan 9;8:171. doi: 10.1038/s41598-017-18591-5 (PMC5760564; doi:10.1038/s41598-017-18591-5)
Supplement: Supplementary file 6 — Supplementary Information [file 41598_2017_18591_MOESM6_ESM.zip › SciRep_Data/S01instruct/S01_100instruct_Tr36.dat]

+1000000000000.00000000	+0.00000000	+0.00000000	+0.00000000	+0.00000000	+0.00000000	+0.00000000	+0	+0.00000000	+0.00000000	+0.00000000	+0.00000000	+0.00000000	+0.00000000	+0	+0.00000000	+0.00000000	+0.00000000	+0.00000000	+0.00000000	+0.00000000	+0
+1457970871.15210010	+8.87695313	-6.75439453	-0.68994141	+51.56982422	+3.27392578	-61.58935547	+2352	+8.80664063	-5.94580078	-0.41748047	-3.53759766	-10.48095703	+17.27050781	+1956	+7.01806641	-9.88330078	-0.72509766	+33.79394531	+3.31787109	-44.80224609	+1540
+1457970871.15630010	+8.87695313	-6.75439453	-0.68994141	+51.56982422	+3.25195313	-61.58935547	+2352	+8.80664063	-5.94580078	-0.41748047	-3.53759766	-10.48095703	+17.27050781	+1956	+7.01806641	-9.88330078	-0.72509766	+33.81591797	+3.31787109	-44.82421875	+1540
+1457970871.16459990	+8.87695313	-6.75439453	-0.68554688	+51.56982422	+3.25195313	-61.58935547	+2352	+8.80664063	-5.94580078	-0.41748047	-3.53759766	-10.48095703	+17.27050781	+1956	+7.01367188	-9.88330078	-0.72509766	+33.79394531	+3.31787109	-44.82421875	+1540
+1457970871.16880010	+8.87695313	-6.75439453	-0.68554688	+51.56982422	+3.25195313	-61.58935547	+2348	+8.80664063	-5.94580078	-0.41748047	-3.55957031	-10.50292969	+17.27050781	+1956	+7.00927734	-9.88769531	-0.72949219	+33.77197266	+3.31787109	-44.82421875	+1540
+1457970871.17300010	+8.87695313	-6.75439453	-0.68554688	+51.56982422	+3.25195313	-61.58935547	+2348	+8.80664063	-5.94580078	-0.41308594	-3.55957031	-10.50292969	+17.24853516	+1956	+7.00927734	-9.88769531	-0.72949219	+33.75000000	+3.31787109	-44.82421875	+1540
+1457970871.17709990	+8.87695313	-6.75000000	-0.68554688	+51.59179688	+3.25195313	-61.61132813	+2348	+8.80664063	-5.94580078	-0.41308594	-3.55957031	-10.50292969	+17.24853516	+1956	+7.00488281	-9.88769531	-0.73388672	+33.72802734	+3.31787109	-44.80224609	+1540
+1457970871.18549990	+8.87695313	-6.75000000	-0.68554688	+51.59179688	+3.22998047	-61.61132813	+2348	+8.80664063	-5.94580078	-0.41308594	-3.55957031	-10.52490234	+17.22656250	+1956	+6.99609375	-9.89208984	-0.73828125	+33.68408203	+3.31787109	-44.78027344	+1540
+1457970878.26990010	+8.55175781	-6.75439453	-0.64160156	+54.97558594	-2.57080078	-61.41357422	+2212	+8.42431641	-5.99853516	-0.36474609	-4.68017578	-7.38281250	+21.88476563	+1684	+6.64013672	-9.95361328	-0.80859375	+34.43115234	+1.73583984	-45.87890625	+1404
+1457970878.27410010	+8.54736328	-6.75439453	-0.64160156	+54.97558594	-2.57080078	-61.41357422	+2212	+8.42431641	-5.99853516	-0.36474609	-4.68017578	-7.38281250	+21.84082031	+1684	+6.64013672	-9.95800781	-0.81298828	+34.40917969	+1.73583984	-45.87890625	+1404
+1457970878.27819990	+8.54736328	-6.75439453	-0.64160156	+54.97558594	-2.57080078	-61.41357422	+2212	+8.42431641	-5.99853516	-0.36474609	-4.68017578	-7.38281250	+21.81884766	+1684	+6.63574219	-9.95800781	-0.81298828	+34.38720703	+1.73583984	-45.85693359	+1404
+1457970878.28660010	+8.54736328	-6.75000000	-0.63720703	+54.99755859	-2.57080078	-61.43554688	+2212	+8.42431641	-5.99853516	-0.36474609	-4.68017578	-7.38281250	+21.73095703	+1688	+6.63134766	-9.95800781	-0.81738281	+34.36523438	+1.73583984	-45.83496094	+1404
+1457970878.29070000	+8.54736328	-6.75000000	-0.63720703	+54.99755859	-2.57080078	-61.43554688	+2212	+8.42431641	-5.99414063	-0.36474609	-4.68017578	-7.38281250	+21.70898438	+1688	+6.62695313	-9.96240234	-0.82177734	+34.32128906	+1.73583984	-45.79101563	+1404
+1457970878.29489990	+8.54736328	-6.75000000	-0.63720703	+54.99755859	-2.57080078	-61.43554688	+2208	+8.42431641	-5.99414063	-0.36474609	-4.68017578	-7.38281250	+21.68701172	+1688	+6.62255859	-9.96240234	-0.82617188	+34.27734375	+1.73583984	-45.76904297	+1404
+1457970878.29909990	+8.54736328	-6.75000000	-0.63720703	+54.99755859	-2.57080078	-61.43554688	+2208	+8.42431641	-5.99414063	-0.36474609	-4.68017578	-7.38281250	+21.66503906	+1688	+6.61816406	-9.96679688	-0.83056641	+34.25537109	+1.73583984	-45.74707031	+1404
+1457970878.30320000	+8.54736328	-6.75000000	-0.63720703	+54.99755859	-2.57080078	-61.43554688	+2208	+8.42431641	-5.99414063	-0.36474609	-4.68017578	-7.40478516	+21.64306641	+1688	+6.61376953	-9.96679688	-0.83056641	+34.23339844	+1.73583984	-45.72509766	+1404
+1457970878.30740000	+8.54736328	-6.75000000	-0.63720703	+54.99755859	-2.57080078	-61.43554688	+2208	+8.42431641	-5.99414063	-0.36474609	-4.68017578	-7.40478516	+21.62109375	+1688	+6.60937500	-9.96679688	-0.83496094	+34.21142578	+1.73583984	-45.70312500	+1404
+1457970878.31160000	+8.54736328	-6.75000000	-0.63720703	+54.99755859	-2.57080078	-61.43554688	+2208	+8.42431641	-5.99414063	-0.36474609	-4.68017578	-7.40478516	+21.62109375	+1688	+6.60937500	-9.96679688	-0.83496094	+34.18945313	+1.73583984	-45.70312500	+1400
+1457970878.31570010	+8.54736328	-6.75000000	-0.63720703	+54.99755859	-2.57080078	-61.43554688	+2208	+8.42431641	-5.99414063	-0.36474609	-4.68017578	-7.42675781	+21.62109375	+1692	+6.60937500	-9.96679688	-0.83496094	+34.18945313	+1.73583984	-45.70312500	+1400
+1457970878.31990000	+8.54736328	-6.75000000	-0.63720703	+54.99755859	-2.59277344	-61.43554688	+2208	+8.42431641	-5.99414063	-0.36474609	-4.68017578	-7.42675781	+21.62109375	+1692	+6.60937500	-9.96679688	-0.83496094	+34.21142578	+1.71386719	-45.70312500	+1396
+1457970878.32399990	+8.54736328	-6.75000000	-0.63720703	+54.99755859	-2.59277344	-61.43554688	+2204	+8.42431641	-5.99414063	-0.36474609	-4.65820313	-7.42675781	+21.62109375	+1692	+6.61376953	-9.96679688	-0.83056641	+34.23339844	+1.71386719	-45.72509766	+1396
+1457970878.32820010	+8.54736328	-6.75000000	-0.63720703	+54.99755859	-2.59277344	-61.43554688	+2204	+8.42431641	-5.99414063	-0.36474609	-4.65820313	-7.44873047	+21.62109375	+1692	+6.61376953	-9.96679688	-0.83056641	+34.23339844	+1.71386719	-45.72509766	+1396
+1457970878.33240010	+8.54736328	-6.75000000	-0.63720703	+54.99755859	-2.59277344	-61.43554688	+2204	+8.42431641	-5.99414063	-0.36474609	-4.65820313	-7.44873047	+21.62109375	+1692	+6.61376953	-9.96679688	-0.83056641	+34.23339844	+1.71386719	-45.74707031	+1392
+1457970878.33649990	+8.54736328	-6.75000000	-0.63720703	+54.99755859	-2.59277344	-61.45751953	+2204	+8.42431641	-5.99414063	-0.36474609	-4.65820313	-7.44873047	+21.62109375	+1692	+6.61816406	-9.96679688	-0.83056641	+34.25537109	+1.69189453	-45.76904297	+1392
+1457970878.34069990	+8.54736328	-6.75000000	-0.63720703	+54.99755859	-2.59277344	-61.45751953	+2204	+8.42431641	-5.99414063	-0.36474609	-4.65820313	-7.47070313	+21.62109375	+1692	+6.61816406	-9.96679688	-0.82617188	+34.25537109	+1.69189453	-45.76904297	+1392
+1457970878.34489990	+8.54736328	-6.75000000	-0.63720703	+54.99755859	-2.59277344	-61.45751953	+2204	+8.42431641	-5.99414063	-0.36474609	-4.65820313	-7.47070313	+21.62109375	+1692	+6.61816406	-9.96679688	-0.82617188	+34.27734375	+1.69189453	-45.76904297	+1392
+1457970878.34900000	+8.54736328	-6.75000000	-0.63720703	+54.99755859	-2.61474609	-61.45751953	+2204	+8.42431641	-5.99414063	-0.36474609	-4.65820313	-7.47070313	+21.62109375	+1692	+6.62255859	-9.96240234	-0.82617188	+34.27734375	+1.69189453	-45.76904297	+1388
+1457970878.35320000	+8.54736328	-6.75000000	-0.63720703	+54.99755859	-2.61474609	-61.45751953	+2204	+8.42431641	-5.99414063	-0.36035156	-4.65820313	-7.47070313	+21.62109375	+1692	+6.62255859	-9.96240234	-0.82617188	+34.27734375	+1.69189453	-45.79101563	+1388
+1457970878.35739990	+8.54736328	-6.75000000	-0.63720703	+54.99755859	-2.61474609	-61.45751953	+2204	+8.42431641	-5.99414063	-0.36035156	-4.65820313	-7.47070313	+21.62109375	+1688	+6.62255859	-9.96240234	-0.82617188	+34.29931641	+1.69189453	-45.79101563	+1388
+1457970878.36150000	+8.54736328	-6.75000000	-0.63720703	+54.99755859	-2.61474609	-61.45751953	+2204	+8.42431641	-5.99414063	-0.36035156	-4.65820313	-7.49267578	+21.62109375	+1688	+6.62255859	-9.96240234	-0.82617188	+34.29931641	+1.69189453	-45.79101563	+1388
+1457970878.36570000	+8.54736328	-6.75000000	-0.63720703	+54.99755859	-2.61474609	-61.45751953	+2204	+8.42431641	-5.99414063	-0.36035156	-4.65820313	-7.49267578	+21.62109375	+1688	+6.62255859	-9.96240234	-0.82617188	+34.29931641	+1.66992188	-45.81298828	+1388
+1457970878.36990000	+8.54736328	-6.75000000	-0.63720703	+54.99755859	-2.61474609	-61.45751953	+2204	+8.42431641	-5.99414063	-0.36035156	-4.65820313	-7.49267578	+21.62109375	+1688	+6.62255859	-9.96240234	-0.82177734	+34.29931641	+1.66992188	-45.81298828	+1388
+1457970878.37820010	+8.54736328	-6.75439453	-0.63720703	+54.99755859	-2.61474609	-61.45751953	+2204	+8.42431641	-5.99414063	-0.36035156	-4.65820313	-7.49267578	+21.59912109	+1688	+6.62255859	-9.96240234	-0.82177734	+34.32128906	+1.66992188	-45.81298828	+1384
+1457970878.38240000	+8.54736328	-6.75439453	-0.63720703	+54.99755859	-2.63671875	-61.47949219	+2204	+8.42431641	-5.98974609	-0.36035156	-4.65820313	-7.49267578	+21.59912109	+1688	+6.62255859	-9.96240234	-0.82177734	+34.32128906	+1.66992188	-45.81298828	+1384
+1457970878.39070010	+8.54736328	-6.75439453	-0.63720703	+54.99755859	-2.63671875	-61.47949219	+2204	+8.42431641	-5.98974609	-0.36035156	-4.65820313	-7.49267578	+21.59912109	+1688	+6.62255859	-9.96240234	-0.82177734	+34.32128906	+1.66992188	-45.81298828	+1384
+1457970878.39899990	+8.54736328	-6.75439453	-0.63720703	+54.99755859	-2.63671875	-61.47949219	+2204	+8.42431641	-5.98974609	-0.36035156	-4.65820313	-7.51464844	+21.57714844	+1688	+6.62255859	-9.96240234	-0.82177734	+34.32128906	+1.64794922	-45.83496094	+1380
+1457970878.42820000	+8.55175781	-6.75000000	-0.63281250	+54.97558594	-2.63671875	-61.52343750	+2204	+8.42431641	-5.98974609	-0.36035156	-4.65820313	-7.55859375	+21.51123047	+1688	+6.62255859	-9.96240234	-0.82177734	+34.32128906	+1.62597656	-45.83496094	+1380
+1457970878.43650010	+8.55175781	-6.75000000	-0.63281250	+54.97558594	-2.65869141	-61.52343750	+2204	+8.42431641	-5.98974609	-0.36035156	-4.65820313	-7.58056641	+21.48925781	+1688	+6.62695313	-9.96240234	-0.82177734	+34.32128906	+1.62597656	-45.83496094	+1376
+1457970878.44070010	+8.55175781	-6.75000000	-0.63281250	+54.97558594	-2.65869141	-61.54541016	+2204	+8.42431641	-5.98974609	-0.36035156	-4.65820313	-7.58056641	+21.46728516	+1688	+6.62695313	-9.96240234	-0.82177734	+34.34326172	+1.60400391	-45.85693359	+1376
+1457970878.44899990	+8.55175781	-6.75000000	-0.63281250	+54.97558594	-2.65869141	-61.54541016	+2204	+8.42431641	-5.98974609	-0.36035156	-4.65820313	-7.60253906	+21.44531250	+1688	+6.62695313	-9.95800781	-0.82177734	+34.36523438	+1.60400391	-45.85693359	+1380
+1457970878.45729990	+8.55175781	-6.75000000	-0.63281250	+54.97558594	-2.68066406	-61.56738281	+2204	+8.42431641	-5.98974609	-0.36035156	-4.65820313	-7.62451172	+21.42333984	+1688	+6.63134766	-9.95800781	-0.81738281	+34.38720703	+1.58203125	-45.87890625	+1380
+1457970878.46569990	+8.55175781	-6.75000000	-0.63281250	+54.97558594	-2.70263672	-61.56738281	+2208	+8.42431641	-5.98974609	-0.36035156	-4.65820313	-7.64648438	+21.42333984	+1688	+6.63134766	-9.95800781	-0.81738281	+34.40917969	+1.58203125	-45.90087891	+1380
+1457970878.46980000	+8.55175781	-6.75000000	-0.63281250	+54.97558594	-2.70263672	-61.58935547	+2208	+8.42431641	-5.98974609	-0.35595703	-4.65820313	-7.66845703	+21.40136719	+1688	+6.63574219	-9.95800781	-0.81738281	+34.43115234	+1.56005859	-45.92285156	+1380
+1457970878.47400000	+8.55615234	-6.75000000	-0.63281250	+54.97558594	-2.70263672	-61.58935547	+2208	+8.42431641	-5.98974609	-0.35595703	-4.65820313	-7.66845703	+21.40136719	+1688	+6.63574219	-9.95361328	-0.81298828	+34.43115234	+1.56005859	-45.92285156	+1384
+1457970878.47810010	+8.55615234	-6.75000000	-0.63281250	+54.97558594	-2.70263672	-61.58935547	+2208	+8.42431641	-5.98535156	-0.35595703	-4.65820313	-7.69042969	+21.37939453	+1688	+6.63574219	-9.95361328	-0.81298828	+34.45312500	+1.56005859	-45.94482422	+1384
+1457970878.48650000	+8.55615234	-6.75000000	-0.63281250	+54.97558594	-2.72460938	-61.58935547	+2208	+8.42431641	-5.98535156	-0.35595703	-4.63623047	-7.69042969	+21.35742188	+1688	+6.64013672	-9.95361328	-0.81298828	+34.47509766	+1.53808594	-45.94482422	+1384
+1457970878.49060010	+8.55615234	-6.75000000	-0.63281250	+54.97558594	-2.72460938	-61.61132813	+2208	+8.42431641	-5.98535156	-0.35595703	-4.63623047	-7.71240234	+21.35742188	+1688	+6.64013672	-9.95361328	-0.81298828	+34.47509766	+1.53808594	-45.96679688	+1384
+1457970878.49480010	+8.55615234	-6.75000000	-0.63281250	+54.97558594	-2.72460938	-61.61132813	+2208	+8.42431641	-5.98535156	-0.35595703	-4.63623047	-7.71240234	+21.35742188	+1684	+6.64013672	-9.95361328	-0.81298828	+34.47509766	+1.53808594	-45.96679688	+1384
+1457970878.49900010	+8.55615234	-6.75000000	-0.62841797	+54.97558594	-2.72460938	-61.61132813	+2208	+8.42431641	-5.98535156	-0.35595703	-4.63623047	-7.71240234	+21.33544922	+1684	+6.64013672	-9.95361328	-0.81298828	+34.47509766	+1.51611328	-45.96679688	+1384
+1457970878.50309990	+8.55615234	-6.75000000	-0.62841797	+54.97558594	-2.72460938	-61.61132813	+2212	+8.42431641	-5.98535156	-0.35595703	-4.63623047	-7.71240234	+21.33544922	+1684	+6.64013672	-9.95361328	-0.81298828	+34.47509766	+1.51611328	-45.96679688	+1388
+1457970878.51149990	+8.55615234	-6.75000000	-0.62841797	+54.97558594	-2.72460938	-61.61132813	+2212	+8.42431641	-5.98535156	-0.35595703	-4.63623047	-7.71240234	+21.31347656	+1684	+6.64013672	-9.95361328	-0.81298828	+34.47509766	+1.51611328	-45.94482422	+1388
+1457970878.51560000	+8.55615234	-6.75000000	-0.62841797	+54.97558594	-2.72460938	-61.61132813	+2212	+8.42871094	-5.98535156	-0.35595703	-4.63623047	-7.71240234	+21.31347656	+1684	+6.64013672	-9.95361328	-0.81298828	+34.47509766	+1.51611328	-45.94482422	+1388
+1457970878.51979990	+8.55615234	-6.75000000	-0.62841797	+54.97558594	-2.72460938	-61.61132813	+2212	+8.42871094	-5.98535156	-0.35595703	-4.63623047	-7.71240234	+21.29150391	+1684	+6.63574219	-9.95361328	-0.81298828	+34.47509766	+1.51611328	-45.94482422	+1388
+1457970878.52399990	+8.55615234	-6.75000000	-0.62841797	+54.97558594	-2.72460938	-61.61132813	+2212	+8.42871094	-5.98535156	-0.35595703	-4.63623047	-7.71240234	+21.29150391	+1684	+6.63574219	-9.95361328	-0.81298828	+34.47509766	+1.51611328	-45.94482422	+1388
+1457970878.53230000	+8.55615234	-6.75000000	-0.62841797	+54.97558594	-2.74658203	-61.61132813	+2212	+8.42871094	-5.98535156	-0.35595703	-4.63623047	-7.71240234	+21.29150391	+1680	+6.63574219	-9.95361328	-0.81298828	+34.45312500	+1.51611328	-45.94482422	+1388
+1457970878.53650000	+8.55615234	-6.75000000	-0.62841797	+54.97558594	-2.74658203	-61.63330078	+2212	+8.42871094	-5.98535156	-0.35595703	-4.63623047	-7.71240234	+21.29150391	+1680	+6.63574219	-9.95361328	-0.81738281	+34.45312500	+1.49414063	-45.92285156	+1388
+1457970878.54480000	+8.55615234	-6.74560547	-0.62841797	+54.97558594	-2.74658203	-61.63330078	+2212	+8.42871094	-5.98535156	-0.35595703	-4.63623047	-7.71240234	+21.26953125	+1680	+6.63574219	-9.95361328	-0.81738281	+34.45312500	+1.49414063	-45.92285156	+1388
+1457970878.55310010	+8.55615234	-6.74560547	-0.62841797	+54.97558594	-2.74658203	-61.63330078	+2212	+8.42871094	-5.98535156	-0.35595703	-4.63623047	-7.73437500	+21.26953125	+1680	+6.63574219	-9.95361328	-0.81738281	+34.45312500	+1.49414063	-45.92285156	+1388
+1457970878.56139990	+8.55615234	-6.74560547	-0.62841797	+54.97558594	-2.74658203	-61.63330078	+2216	+8.42871094	-5.98095703	-0.35595703	-4.63623047	-7.73437500	+21.26953125	+1680	+6.63574219	-9.95361328	-0.81738281	+34.45312500	+1.49414063	-45.92285156	+1388
+1457970878.56979990	+8.55615234	-6.74560547	-0.62841797	+54.97558594	-2.74658203	-61.63330078	+2216	+8.42871094	-5.98095703	-0.35595703	-4.63623047	-7.73437500	+21.26953125	+1680	+6.63574219	-9.95361328	-0.81738281	+34.45312500	+1.47216797	-45.92285156	+1388
+1457970878.57390000	+8.55615234	-6.74560547	-0.62841797	+54.97558594	-2.74658203	-61.63330078	+2216	+8.42871094	-5.98095703	-0.35595703	-4.63623047	-7.73437500	+21.26953125	+1680	+6.63574219	-9.94921875	-0.81738281	+34.45312500	+1.47216797	-45.92285156	+1388
+1457970878.57810000	+8.55615234	-6.74560547	-0.62841797	+54.97558594	-2.76855469	-61.63330078	+2216	+8.42871094	-5.98095703	-0.35595703	-4.63623047	-7.73437500	+21.26953125	+1680	+6.63574219	-9.94921875	-0.81738281	+34.45312500	+1.47216797	-45.92285156	+1392
+1457970878.58229990	+8.55615234	-6.74560547	-0.62841797	+54.97558594	-2.76855469	-61.63330078	+2216	+8.42871094	-5.98095703	-0.35595703	-4.63623047	-7.73437500	+21.26953125	+1680	+6.63574219	-9.94921875	-0.81298828	+34.45312500	+1.47216797	-45.92285156	+1392
+1457970878.59060000	+8.55615234	-6.74560547	-0.62402344	+54.95361328	-2.76855469	-61.63330078	+2216	+8.42871094	-5.98095703	-0.35595703	-4.63623047	-7.73437500	+21.26953125	+1680	+6.64013672	-9.94921875	-0.81298828	+34.47509766	+1.45019531	-45.94482422	+1392
+1457970878.59480000	+8.55615234	-6.74560547	-0.62402344	+54.95361328	-2.76855469	-61.65527344	+2216	+8.42871094	-5.98095703	-0.35595703	-4.63623047	-7.73437500	+21.26953125	+1680	+6.64013672	-9.94921875	-0.81298828	+34.47509766	+1.45019531	-45.94482422	+1392
+1457970878.59890010	+8.55615234	-6.74560547	-0.62402344	+54.95361328	-2.76855469	-61.65527344	+2216	+8.42871094	-5.98095703	-0.35595703	-4.63623047	-7.75634766	+21.26953125	+1680	+6.64013672	-9.94921875	-0.81298828	+34.49707031	+1.45019531	-45.94482422	+1392
+1457970878.60310010	+8.55615234	-6.74560547	-0.62402344	+54.95361328	-2.76855469	-61.65527344	+2216	+8.42871094	-5.98095703	-0.35595703	-4.63623047	-7.75634766	+21.26953125	+1680	+6.64013672	-9.94921875	-0.81298828	+34.49707031	+1.45019531	-45.96679688	+1392
+1457970878.60730000	+8.55615234	-6.74560547	-0.62402344	+54.95361328	-2.79052734	-61.65527344	+2216	+8.42871094	-5.98095703	-0.35595703	-4.63623047	-7.75634766	+21.26953125	+1680	+6.64453125	-9.94921875	-0.81298828	+34.49707031	+1.42822266	-45.96679688	+1392
+1457970878.61139990	+8.55615234	-6.74560547	-0.62402344	+54.95361328	-2.79052734	-61.65527344	+2220	+8.42871094	-5.98095703	-0.35595703	-4.63623047	-7.75634766	+21.26953125	+1680	+6.64453125	-9.94921875	-0.81298828	+34.49707031	+1.42822266	-45.96679688	+1396
+1457970878.61560010	+8.55615234	-6.74560547	-0.62402344	+54.95361328	-2.79052734	-61.65527344	+2220	+8.42871094	-5.98095703	-0.35595703	-4.63623047	-7.75634766	+21.26953125	+1680	+6.64453125	-9.94921875	-0.81298828	+34.49707031	+1.42822266	-45.96679688	+1396
+1457970878.62389990	+8.56054688	-6.74560547	-0.62402344	+54.95361328	-2.79052734	-61.65527344	+2220	+8.42871094	-5.98095703	-0.35595703	-4.63623047	-7.75634766	+21.26953125	+1680	+6.64453125	-9.94921875	-0.81298828	+34.49707031	+1.40625000	-45.96679688	+1396
+1457970878.62809990	+8.56054688	-6.74560547	-0.62402344	+54.95361328	-2.79052734	-61.65527344	+2220	+8.42871094	-5.98095703	-0.35156250	-4.63623047	-7.75634766	+21.26953125	+1680	+6.64453125	-9.94921875	-0.81298828	+34.49707031	+1.40625000	-45.96679688	+1396
+1457970878.63220000	+8.56054688	-6.74560547	-0.62402344	+54.95361328	-2.79052734	-61.65527344	+2220	+8.42871094	-5.98095703	-0.35156250	-4.63623047	-7.75634766	+21.26953125	+1680	+6.64453125	-9.94921875	-0.81298828	+34.49707031	+1.40625000	-45.96679688	+1396
+1457970878.64060000	+8.56054688	-6.74560547	-0.62402344	+54.95361328	-2.79052734	-61.65527344	+2220	+8.42871094	-5.98095703	-0.35156250	-4.63623047	-7.75634766	+21.26953125	+1680	+6.64013672	-9.94921875	-0.81298828	+34.47509766	+1.40625000	-45.94482422	+1396
+1457970878.64470010	+8.56054688	-6.74560547	-0.62402344	+54.95361328	-2.79052734	-61.65527344	+2220	+8.42871094	-5.98095703	-0.35156250	-4.63623047	-7.75634766	+21.26953125	+1680	+6.64013672	-9.94921875	-0.81298828	+34.47509766	+1.40625000	-45.94482422	+1396
+1457970878.64890000	+8.56054688	-6.74560547	-0.62402344	+54.95361328	-2.79052734	-61.65527344	+2224	+8.42871094	-5.98095703	-0.35156250	-4.63623047	-7.75634766	+21.26953125	+1680	+6.64013672	-9.94921875	-0.81298828	+34.47509766	+1.40625000	-45.94482422	+1396
+1457970878.65310000	+8.56054688	-6.74560547	-0.62402344	+54.95361328	-2.79052734	-61.65527344	+2224	+8.42871094	-5.98095703	-0.35156250	-4.63623047	-7.75634766	+21.26953125	+1680	+6.64013672	-9.94921875	-0.81738281	+34.45312500	+1.40625000	-45.92285156	+1396
+1457970878.65720010	+8.56054688	-6.74560547	-0.62402344	+54.95361328	-2.79052734	-61.65527344	+2224	+8.42871094	-5.98095703	-0.35156250	-4.63623047	-7.75634766	+21.26953125	+1680	+6.64013672	-9.94921875	-0.81738281	+34.45312500	+1.40625000	-45.92285156	+1396
+1457970878.66140010	+8.56054688	-6.74560547	-0.62402344	+54.95361328	-2.79052734	-61.65527344	+2224	+8.42871094	-5.98095703	-0.35156250	-4.63623047	-7.75634766	+21.26953125	+1680	+6.64013672	-9.94921875	-0.81738281	+34.45312500	+1.40625000	-45.92285156	+1396
+1457970878.66969990	+8.55615234	-6.74560547	-0.62402344	+54.95361328	-2.79052734	-61.65527344	+2224	+8.42871094	-5.98095703	-0.35156250	-4.63623047	-7.73437500	+21.26953125	+1680	+6.64013672	-9.94921875	-0.81738281	+34.43115234	+1.40625000	-45.90087891	+1396
+1457970878.67389990	+8.55615234	-6.74560547	-0.62402344	+54.95361328	-2.79052734	-61.65527344	+2224	+8.42871094	-5.98095703	-0.35156250	-4.63623047	-7.73437500	+21.29150391	+1680	+6.64013672	-9.94921875	-0.81738281	+34.43115234	+1.40625000	-45.90087891	+1396
+1457970878.67810010	+8.55615234	-6.74560547	-0.62402344	+54.95361328	-2.79052734	-61.65527344	+2224	+8.42871094	-5.98095703	-0.35156250	-4.63623047	-7.73437500	+21.29150391	+1680	+6.63574219	-9.94921875	-0.81738281	+34.43115234	+1.40625000	-45.90087891	+1396
+1457970878.68220000	+8.55615234	-6.74560547	-0.62402344	+54.95361328	-2.79052734	-61.65527344	+2224	+8.42871094	-5.98095703	-0.35156250	-4.63623047	-7.73437500	+21.29150391	+1680	+6.63574219	-9.94921875	-0.81738281	+34.43115234	+1.40625000	-45.90087891	+1392
+1457970878.68639990	+8.55615234	-6.74560547	-0.62402344	+54.95361328	-2.79052734	-61.65527344	+2224	+8.42871094	-5.98095703	-0.35156250	-4.63623047	-7.73437500	+21.29150391	+1680	+6.64013672	-9.94921875	-0.81738281	+34.43115234	+1.40625000	-45.90087891	+1392
+1457970878.69059990	+8.55615234	-6.74560547	-0.62402344	+54.95361328	-2.79052734	-61.65527344	+2224	+8.42871094	-5.98095703	-0.35156250	-4.63623047	-7.73437500	+21.29150391	+1680	+6.64013672	-9.94921875	-0.81738281	+34.43115234	+1.40625000	-45.90087891	+1392
+1457970878.69470000	+8.55615234	-6.74560547	-0.62402344	+54.95361328	-2.79052734	-61.65527344	+2224	+8.42871094	-5.98095703	-0.35156250	-4.63623047	-7.73437500	+21.29150391	+1680	+6.64013672	-9.94921875	-0.81738281	+34.43115234	+1.40625000	-45.90087891	+1392
+1457970878.69890000	+8.55615234	-6.74560547	-0.62402344	+54.95361328	-2.79052734	-61.65527344	+2224	+8.42871094	-5.98095703	-0.35156250	-4.63623047	-7.73437500	+21.29150391	+1680	+6.64013672	-9.94921875	-0.81738281	+34.43115234	+1.42822266	-45.92285156	+1392
+1457970878.70310000	+8.55615234	-6.74560547	-0.62402344	+54.95361328	-2.81250000	-61.65527344	+2224	+8.42871094	-5.98095703	-0.35156250	-4.63623047	-7.73437500	+21.31347656	+1680	+6.64013672	-9.94921875	-0.81738281	+34.45312500	+1.42822266	-45.92285156	+1392
+1457970878.71140000	+8.55615234	-6.74560547	-0.62402344	+54.95361328	-2.81250000	-61.63330078	+2224	+8.42871094	-5.98095703	-0.35156250	-4.63623047	-7.73437500	+21.31347656	+1680	+6.64013672	-9.94921875	-0.81298828	+34.45312500	+1.42822266	-45.92285156	+1392
+1457970878.71550010	+8.55615234	-6.74560547	-0.62402344	+54.95361328	-2.81250000	-61.63330078	+2224	+8.42871094	-5.98095703	-0.35156250	-4.63623047	-7.73437500	+21.31347656	+1680	+6.64013672	-9.94921875	-0.81298828	+34.45312500	+1.42822266	-45.92285156	+1392
+1457970878.72390010	+8.55615234	-6.74560547	-0.62402344	+54.95361328	-2.81250000	-61.63330078	+2224	+8.42871094	-5.98095703	-0.35156250	-4.63623047	-7.73437500	+21.33544922	+1680	+6.64453125	-9.94921875	-0.81298828	+34.47509766	+1.42822266	-45.94482422	+1392
+1457970878.72799990	+8.55615234	-6.74560547	-0.62402344	+54.95361328	-2.81250000	-61.63330078	+2224	+8.42871094	-5.98095703	-0.35156250	-4.63623047	-7.73437500	+21.33544922	+1680	+6.64453125	-9.94921875	-0.81298828	+34.47509766	+1.42822266	-45.94482422	+1392
+1457970878.73639990	+8.55615234	-6.75000000	-0.62402344	+54.93164063	-2.81250000	-61.63330078	+2224	+8.42871094	-5.98095703	-0.35156250	-4.63623047	-7.73437500	+21.33544922	+1680	+6.64453125	-9.94921875	-0.81298828	+34.47509766	+1.42822266	-45.94482422	+1392
+1457970878.74050000	+8.55615234	-6.75000000	-0.62402344	+54.93164063	-2.81250000	-61.63330078	+2228	+8.42871094	-5.98095703	-0.35156250	-4.63623047	-7.73437500	+21.35742188	+1680	+6.64453125	-9.94921875	-0.81298828	+34.47509766	+1.42822266	-45.94482422	+1392
+1457970878.74889990	+8.55615234	-6.75000000	-0.62402344	+54.93164063	-2.81250000	-61.63330078	+2228	+8.42871094	-5.98095703	-0.35156250	-4.63623047	-7.71240234	+21.35742188	+1680	+6.64453125	-9.94921875	-0.81298828	+34.47509766	+1.42822266	-45.94482422	+1392
+1457970878.75300000	+8.55615234	-6.75000000	-0.62402344	+54.93164063	-2.81250000	-61.63330078	+2228	+8.42871094	-5.98095703	-0.35156250	-4.65820313	-7.71240234	+21.35742188	+1680	+6.64453125	-9.94921875	-0.81298828	+34.47509766	+1.42822266	-45.94482422	+1392
+1457970878.76140000	+8.55615234	-6.75000000	-0.62402344	+54.93164063	-2.81250000	-61.61132813	+2228	+8.42871094	-5.98095703	-0.35156250	-4.65820313	-7.71240234	+21.37939453	+1680	+6.64453125	-9.94921875	-0.81298828	+34.45312500	+1.42822266	-45.94482422	+1392
+1457970878.76550010	+8.55615234	-6.75000000	-0.62402344	+54.93164063	-2.81250000	-61.61132813	+2224	+8.42871094	-5.98095703	-0.35156250	-4.65820313	-7.71240234	+21.37939453	+1680	+6.64453125	-9.94921875	-0.81298828	+34.45312500	+1.42822266	-45.94482422	+1392
+1457970878.77390000	+8.55615234	-6.75000000	-0.62402344	+54.93164063	-2.79052734	-61.61132813	+2224	+8.42871094	-5.98095703	-0.35156250	-4.65820313	-7.69042969	+21.37939453	+1680	+6.64013672	-9.94921875	-0.81298828	+34.43115234	+1.42822266	-45.92285156	+1392
+1457970878.77800010	+8.55615234	-6.75000000	-0.62402344	+54.93164063	-2.79052734	-61.61132813	+2224	+8.42871094	-5.98095703	-0.35595703	-4.65820313	-7.69042969	+21.40136719	+1680	+6.64013672	-9.94921875	-0.81298828	+34.43115234	+1.45019531	-45.92285156	+1392
+1457970878.78220010	+8.55615234	-6.75000000	-0.62402344	+54.95361328	-2.79052734	-61.61132813	+2224	+8.42871094	-5.98095703	-0.35595703	-4.65820313	-7.69042969	+21.40136719	+1680	+6.64013672	-9.94921875	-0.81298828	+34.43115234	+1.45019531	-45.92285156	+1392
+1457970878.78629990	+8.55615234	-6.75000000	-0.62402344	+54.95361328	-2.79052734	-61.61132813	+2224	+8.42871094	-5.98095703	-0.35595703	-4.65820313	-7.66845703	+21.40136719	+1680	+6.64013672	-9.94921875	-0.81298828	+34.43115234	+1.45019531	-45.92285156	+1392
+1457970878.79469990	+8.56054688	-6.75000000	-0.62402344	+54.95361328	-2.79052734	-61.58935547	+2224	+8.42871094	-5.98095703	-0.35595703	-4.65820313	-7.66845703	+21.40136719	+1680	+6.64013672	-9.94921875	-0.81738281	+34.40917969	+1.45019531	-45.90087891	+1388
+1457970878.80300000	+8.56054688	-6.75000000	-0.62402344	+54.95361328	-2.79052734	-61.58935547	+2224	+8.42871094	-5.98095703	-0.35595703	-4.65820313	-7.64648438	+21.42333984	+1684	+6.64013672	-9.95361328	-0.81738281	+34.40917969	+1.47216797	-45.90087891	+1388
+1457970878.81130000	+8.56054688	-6.75000000	-0.62402344	+54.97558594	-2.79052734	-61.56738281	+2224	+8.42871094	-5.98095703	-0.35595703	-4.65820313	-7.62451172	+21.42333984	+1684	+6.64013672	-9.95361328	-0.81738281	+34.40917969	+1.47216797	-45.90087891	+1388
+1457970878.81970000	+8.56054688	-6.75000000	-0.62841797	+54.97558594	-2.76855469	-61.54541016	+2224	+8.42871094	-5.98535156	-0.35595703	-4.63623047	-7.62451172	+21.44531250	+1684	+6.64013672	-9.95361328	-0.81738281	+34.40917969	+1.49414063	-45.90087891	+1388
+1457970878.82800010	+8.56054688	-6.75000000	-0.62841797	+54.99755859	-2.74658203	-61.47949219	+2224	+8.42871094	-5.98535156	-0.36035156	-4.63623047	-7.60253906	+21.44531250	+1684	+6.64013672	-9.95361328	-0.81298828	+34.40917969	+1.51611328	-45.92285156	+1388
+1457970878.83220010	+8.55615234	-6.75439453	-0.63281250	+54.99755859	-2.72460938	-61.45751953	+2224	+8.42871094	-5.98535156	-0.36035156	-4.63623047	-7.58056641	+21.44531250	+1684	+6.64013672	-9.95361328	-0.81298828	+34.43115234	+1.53808594	-45.92285156	+1388
+1457970878.83629990	+8.55615234	-6.75439453	-0.63720703	+55.01953125	-2.68066406	-61.41357422	+2224	+8.42871094	-5.98535156	-0.36035156	-4.63623047	-7.55859375	+21.44531250	+1684	+6.64453125	-9.95361328	-0.81298828	+34.43115234	+1.56005859	-45.90087891	+1388
+1457970878.84470010	+8.55615234	-6.76318359	-0.64599609	+55.04150391	-2.57080078	-61.28173828	+2224	+8.42871094	-5.98535156	-0.36474609	-4.61425781	-7.51464844	+21.42333984	+1684	+6.64453125	-9.95361328	-0.80859375	+34.45312500	+1.71386719	-45.87890625	+1392
+1457970878.84879990	+8.55615234	-6.76318359	-0.65039063	+55.04150391	-2.50488281	-61.21582031	+2228	+8.42871094	-5.98974609	-0.36474609	-4.61425781	-7.49267578	+21.42333984	+1684	+6.64892578	-9.95800781	-0.80859375	+34.45312500	+1.80175781	-45.85693359	+1392
+1457970878.85719990	+8.54736328	-6.77636719	-0.67236328	+55.06347656	-2.26318359	-60.97412109	+2232	+8.42871094	-5.98974609	-0.37353516	-4.61425781	-7.40478516	+21.37939453	+1688	+6.64453125	-9.96240234	-0.81298828	+34.43115234	+2.15332031	-45.70312500	+1392
+1457970878.86550000	+8.53857422	-6.78955078	-0.69873047	+55.06347656	-1.91162109	-60.66650391	+2236	+8.42431641	-5.99853516	-0.38671875	-4.59228516	-7.22900391	+21.31347656	+1688	+6.63574219	-9.97558594	-0.82177734	+34.36523438	+2.65869141	-45.46142578	+1400
+1457970878.87380000	+8.52978516	-6.80273438	-0.72949219	+55.06347656	-1.53808594	-60.33691406	+2232	+8.41992188	-6.00292969	-0.40429688	-4.59228516	-6.96533203	+21.18164063	+1692	+6.61376953	-9.98876953	-0.83935547	+34.25537109	+3.20800781	-45.10986328	+1404
+1457970878.87800000	+8.52099609	-6.81152344	-0.74707031	+55.06347656	-1.29638672	-60.11718750	+2232	+8.41552734	-6.01171875	-0.42187500	-4.57031250	-6.70166016	+21.00585938	+1696	+6.60058594	-9.99755859	-0.85693359	+34.18945313	+3.53759766	-44.86816406	+1408
+1457970878.88630010	+8.50781250	-6.82031250	-0.77783203	+55.08544922	-0.90087891	-59.78759766	+2224	+8.40234375	-6.02490234	-0.45703125	-4.54833984	-6.19628906	+20.72021484	+1704	+6.57861328	-10.00634766	-0.88330078	+34.10156250	+4.06494141	-44.49462891	+1412
+1457970878.89459990	+8.49462891	-6.83349609	-0.81298828	+55.15136719	-0.48339844	-59.41406250	+2216	+8.38476563	-6.04687500	-0.50976563	-4.50439453	-5.49316406	+20.23681641	+1712	+6.55664063	-10.01513672	-0.90527344	+34.05761719	+4.61425781	-44.16503906	+1412
+1457970878.89879990	+8.48583984	-6.83789063	-0.83056641	+55.17333984	-0.30761719	-59.21630859	+2208	+8.38037109	-6.05126953	-0.53613281	-4.50439453	-5.22949219	+20.06103516	+1712	+6.54785156	-10.01953125	-0.91845703	+34.07958984	+4.85595703	-44.01123047	+1408
+1457970878.90710000	+8.47265625	-6.84667969	-0.87451172	+55.26123047	+0.06591797	-58.82080078	+2192	+8.35839844	-6.06445313	-0.58447266	-4.43847656	-4.68017578	+19.62158203	+1712	+6.53466797	-10.02832031	-0.94482422	+34.12353516	+5.33935547	-43.76953125	+1404
+1457970878.91549990	+8.45507813	-6.85986328	-0.92285156	+55.37109375	+0.41748047	-58.40332031	+2172	+8.34082031	-6.07763672	-0.63720703	-4.37255859	-4.24072266	+19.24804688	+1708	+6.53027344	-10.02832031	-0.97558594	+34.25537109	+5.82275391	-43.52783203	+1396
+1457970878.91960000	+8.44628906	-6.86425781	-0.94482422	+55.41503906	+0.59326172	-58.24951172	+2164	+8.33203125	-6.08203125	-0.65917969	-4.35058594	-4.10888672	+19.05029297	+1700	+6.52587891	-10.03271484	-0.98876953	+34.32128906	+6.04248047	-43.48388672	+1392
+1457970878.92380000	+8.44189453	-6.87304688	-0.97998047	+55.48095703	+0.74707031	-58.02978516	+2152	+8.32763672	-6.08642578	-0.68994141	-4.30664063	-3.91113281	+18.89648438	+1696	+6.53027344	-10.03271484	-1.00195313	+34.40917969	+6.28417969	-43.41796875	+1388
+1457970878.93210010	+8.42871094	-6.89501953	-1.04150391	+55.52490234	+1.12060547	-57.67822266	+2132	+8.31005859	-6.10400391	-0.74707031	-4.24072266	-3.64746094	+18.41308594	+1684	+6.53027344	-10.04150391	-1.03271484	+34.54101563	+6.78955078	-43.39599609	+1376
+1457970878.93630000	+8.42431641	-6.90380859	-1.08105469	+55.59082031	+1.27441406	-57.41455078	+2120	+8.30566406	-6.11279297	-0.78662109	-4.17480469	-3.44970703	+18.23730469	+1680	+6.53466797	-10.04589844	-1.05908203	+34.62890625	+7.05322266	-43.35205078	+1372
+1457970878.94050000	+8.41552734	-6.92138672	-1.12500000	+55.54687500	+1.51611328	-57.21679688	+2112	+8.29687500	-6.12597656	-0.83496094	-4.21875000	-3.27392578	+17.92968750	+1676	+6.53466797	-10.05468750	-1.08984375	+34.67285156	+7.36083984	-43.30810547	+1368
+1457970878.94460010	+8.41113281	-6.93017578	-1.16455078	+55.56884766	+1.71386719	-57.10693359	+2096	+8.28808594	-6.13476563	-0.87011719	-4.15283203	-3.22998047	+17.64404297	+1668	+6.53906250	-10.05908203	-1.11181641	+34.69482422	+7.64648438	-43.35205078	+1364
+1457970878.94880010	+8.41113281	-6.94335938	-1.21728516	+55.61279297	+1.88964844	-56.84326172	+2088	+8.29248047	-6.14794922	-0.92285156	-4.08691406	-3.05419922	+17.44628906	+1660	+6.54345703	-10.06787109	-1.14697266	+34.73876953	+7.91015625	-43.35205078	+1360
+1457970878.95709990	+8.39794922	-6.98291016	-1.31396484	+55.50292969	+2.41699219	-56.64550781	+2060	+8.27929688	-6.17871094	-1.01513672	-4.08691406	-2.96630859	+16.74316406	+1648	+6.54345703	-10.09423828	-1.23046875	+34.67285156	+8.65722656	-43.50585938	+1352
+1457970878.96540000	+8.39355469	-7.02685547	-1.44140625	+55.37109375	+2.96630859	-56.31591797	+2032	+8.27929688	-6.21386719	-1.13378906	-4.02099609	-2.76855469	+16.06201172	+1636	+6.54345703	-10.12939453	-1.34033203	+34.49707031	+9.36035156	-43.54980469	+1344
+1457970878.97379990	+8.40234375	-7.06201172	-1.57324219	+55.32714844	+3.53759766	-56.11816406	+1996	+8.28808594	-6.24462891	-1.26562500	-3.75732422	-2.70263672	+15.33691406	+1620	+6.54785156	-10.15576172	-1.45019531	+34.27734375	+9.99755859	-43.74755859	+1332
+1457970878.97790000	+8.39794922	-7.09716797	-1.64794922	+55.12939453	+3.91113281	-56.07421875	+1988	+8.28369141	-6.26660156	-1.33593750	-3.69140625	-2.68066406	+14.87548828	+1620	+6.54345703	-10.17773438	-1.51611328	+34.07958984	+10.37109375	-43.81347656	+1328
+1457970878.98210000	+8.39794922	-7.11474609	-1.71826172	+55.04150391	+4.26269531	-56.09619141	+1972	+8.28808594	-6.27978516	-1.40185547	-3.47167969	-2.76855469	+14.41406250	+1612	+6.54345703	-10.19531250	-1.57324219	+33.88183594	+10.70068359	-43.98925781	+1324
+1457970878.99040010	+8.40673828	-7.16748047	-1.88525391	+54.77783203	+5.00976563	-56.03027344	+1952	+8.29687500	-6.31494141	-1.56445313	-3.03222656	-2.79052734	+13.51318359	+1600	+6.53906250	-10.23486328	-1.72265625	+33.46435547	+11.40380859	-44.23095703	+1324
+1457970878.99460010	+8.41113281	-7.18945313	-1.96875000	+54.68994141	+5.40527344	-56.07421875	+1940	+8.30566406	-6.32812500	-1.64355469	-2.70263672	-2.87841797	+13.02978516	+1596	+6.53906250	-10.24804688	-1.79296875	+33.22265625	+11.75537109	-44.42871094	+1324
+1457970878.99880000	+8.42431641	-7.20703125	-2.06103516	+54.60205078	+5.80078125	-56.09619141	+1932	+8.31884766	-6.34130859	-1.73583984	-2.30712891	-2.90039063	+12.54638672	+1588	+6.53906250	-10.26562500	-1.87646484	+33.00292969	+12.08496094	-44.56054688	+1324
+1457970879.00289990	+8.42871094	-7.24218750	-2.15332031	+54.36035156	+6.24023438	-56.11816406	+1928	+8.31884766	-6.35888672	-1.82812500	-1.97753906	-2.94433594	+12.06298828	+1584	+6.53906250	-10.28759766	-1.95996094	+32.73925781	+12.45849609	-44.71435547	+1328
+1457970879.00710010	+8.43310547	-7.25976563	-2.25000000	+54.22851563	+6.67968750	-56.18408203	+1920	+8.32763672	-6.36767578	-1.92041016	-1.49414063	-2.98828125	+11.57958984	+1576	+6.53906250	-10.30078125	-2.04345703	+32.49755859	+12.81005859	-44.93408203	+1328
+1457970879.01130010	+8.45068359	-7.28173828	-2.34667969	+54.09667969	+7.09716797	-56.27197266	+1912	+8.34082031	-6.37646484	-2.01269531	-0.96679688	-3.05419922	+11.09619141	+1568	+6.54785156	-10.31396484	-2.12695313	+32.25585938	+13.16162109	-45.15380859	+1332
+1457970879.01539990	+8.45507813	-7.31250000	-2.44775391	+53.85498047	+7.58056641	-56.35986328	+1912	+8.34521484	-6.38964844	-2.11376953	-0.50537109	-3.09814453	+10.59082031	+1564	+6.54785156	-10.33154297	-2.21484375	+31.97021484	+13.51318359	-45.35156250	+1336
+1457970879.01959990	+8.46386719	-7.32568359	-2.55761719	+53.70117188	+8.04199219	-56.42578125	+1908	+8.35400391	-6.38964844	-2.21923828	+0.06591797	-3.12011719	+10.12939453	+1560	+6.55664063	-10.34033203	-2.30712891	+31.72851563	+13.86474609	-45.57128906	+1336
+1457970879.02370000	+8.48144531	-7.34326172	-2.65429688	+53.52539063	+8.50341797	-56.60156250	+1904	+8.37158203	-6.39404297	-2.31591797	+0.70312500	-3.20800781	+9.62402344	+1556	+6.56542969	-10.34912109	-2.39062500	+31.46484375	+14.19433594	-45.83496094	+1340
+1457970879.02790000	+8.49462891	-7.37402344	-2.75976563	+53.26171875	+8.98681641	-56.71142578	+1900	+8.38037109	-6.40722656	-2.42138672	+1.20849609	-3.22998047	+9.14062500	+1552	+6.57861328	-10.35791016	-2.47851563	+31.22314453	+14.54589844	-46.12060547	+1344
+1457970879.03210000	+8.50781250	-7.38720703	-2.87402344	+53.08593750	+9.47021484	-56.77734375	+1900	+8.38916016	-6.40283203	-2.53564453	+1.84570313	-3.16406250	+8.72314453	+1552	+6.59179688	-10.36230469	-2.57080078	+30.98144531	+14.89746094	-46.36230469	+1348
+1457970879.04040000	+8.54296875	-7.42675781	-3.08935547	+52.60253906	+10.41503906	-57.10693359	+1892	+8.41992188	-6.40722656	-2.75537109	+3.05419922	-3.18603516	+7.75634766	+1540	+6.62695313	-10.37109375	-2.74218750	+30.45410156	+15.51269531	-46.97753906	+1356
+1457970879.04870010	+8.58691406	-7.44873047	-3.31347656	+52.16308594	+11.35986328	-57.41455078	+1888	+8.45507813	-6.38525391	-2.97509766	+4.39453125	-3.18603516	+6.81152344	+1544	+6.67089844	-10.36669922	-2.91796875	+29.99267578	+16.12792969	-47.59277344	+1368
+1457970879.05290010	+8.60888672	-7.46630859	-3.42333984	+51.87744141	+11.79931641	-57.59033203	+1884	+8.46826172	-6.38964844	-3.09375000	+4.87792969	-3.14208984	+6.35009766	+1540	+6.70166016	-10.36230469	-3.00585938	+29.72900391	+16.39160156	-47.92236328	+1376
+1457970879.05710010	+8.63085938	-7.47070313	-3.54199219	+51.65771484	+12.28271484	-57.70019531	+1884	+8.48583984	-6.37207031	-3.21679688	+5.49316406	-3.01025391	+5.95458984	+1544	+6.72802734	-10.35351563	-3.09814453	+29.50927734	+16.67724609	-48.22998047	+1380
+1457970879.06119990	+8.66162109	-7.47949219	-3.64306641	+51.39404297	+12.72216797	-57.98583984	+1880	+8.51220703	-6.35449219	-3.31787109	+6.13037109	-3.07617188	+5.42724609	+1544	+6.75878906	-10.34472656	-3.17724609	+29.22363281	+16.91894531	-48.62548828	+1384
+1457970879.06539990	+8.68798828	-7.48388672	-3.75732422	+51.10839844	+13.11767578	-58.18359375	+1880	+8.53417969	-6.35009766	-3.43652344	+6.59179688	-3.03222656	+4.98779297	+1544	+6.78955078	-10.33593750	-3.26074219	+28.95996094	+17.13867188	-48.99902344	+1388
+1457970879.06960010	+8.71875000	-7.48388672	-3.87597656	+50.91064453	+13.55712891	-58.31542969	+1880	+8.55615234	-6.32812500	-3.55957031	+7.16308594	-2.87841797	+4.59228516	+1548	+6.82470703	-10.31835938	-3.34863281	+28.71826172	+17.35839844	-49.32861328	+1392
+1457970879.07370000	+8.74951172	-7.48828125	-3.97265625	+50.60302734	+13.95263672	-58.62304688	+1876	+8.58691406	-6.30175781	-3.66064453	+7.73437500	-2.96630859	+4.08691406	+1552	+6.85986328	-10.30517578	-3.43652344	+28.41064453	+17.53417969	-49.70214844	+1396
+1457970879.08209990	+8.81982422	-7.47509766	-4.19238281	+50.09765625	+14.67773438	-59.01855469	+1876	+8.64404297	-6.25781250	-3.89794922	+8.70117188	-2.79052734	+3.29589844	+1560	+6.92578125	-10.26123047	-3.61230469	+27.86132813	+17.86376953	-50.40527344	+1408
+1457970879.08620000	+8.85498047	-7.47070313	-4.28466797	+49.79003906	+15.02929688	-59.37011719	+1872	+8.67919922	-6.22705078	-3.99023438	+9.22851563	-2.90039063	+2.76855469	+1564	+6.96093750	-10.23925781	-3.69580078	+27.53173828	+17.97363281	-50.80078125	+1412
+1457970879.09040000	+8.89892578	-7.45751953	-4.38574219	+49.52636719	+15.31494141	-59.65576172	+1872	+8.71875000	-6.20507813	-4.09570313	+9.62402344	-2.90039063	+2.39501953	+1568	+6.99609375	-10.21289063	-3.77929688	+27.22412109	+18.08349609	-51.19628906	+1416
+1457970879.09460000	+8.93847656	-7.43994141	-4.49560547	+49.28466797	+15.64453125	-59.85351563	+1876	+8.75390625	-6.16552734	-4.21435547	+10.10742188	-2.79052734	+2.06542969	+1580	+7.03125000	-10.18652344	-3.86718750	+26.89453125	+18.21533203	-51.52587891	+1420
+1457970879.09870000	+8.98242188	-7.42236328	-4.58349609	+48.97705078	+15.95214844	-60.20507813	+1880	+8.79345703	-6.13037109	-4.30224609	+10.56884766	-2.87841797	+1.58203125	+1584	+7.06201172	-10.16015625	-3.95507813	+26.52099609	+18.30322266	-51.89941406	+1424
+1457970879.10290000	+9.02636719	-7.40039063	-4.67578125	+48.71337891	+16.19384766	-60.44677734	+1884	+8.83740234	-6.09521484	-4.40771484	+10.94238281	-2.87841797	+1.25244141	+1592	+7.09716797	-10.12939453	-4.03857422	+26.16943359	+18.36914063	-52.22900391	+1432
+1457970879.10700010	+9.07470703	-7.37402344	-4.78125000	+48.47167969	+16.47949219	-60.62255859	+1888	+8.88134766	-6.05126953	-4.51757813	+11.35986328	-2.79052734	+0.96679688	+1608	+7.13232422	-10.08984375	-4.13085938	+25.86181641	+18.43505859	-52.53662109	+1440
+1457970879.11120010	+9.11865234	-7.34765625	-4.86035156	+48.12011719	+16.74316406	-60.97412109	+1892	+8.92968750	-6.00732422	-4.59667969	+11.73339844	-2.90039063	+0.52734375	+1616	+7.16308594	-10.05029297	-4.21435547	+25.48828125	+18.45703125	-52.88818359	+1448
+1457970879.11540010	+9.17138672	-7.31250000	-4.94384766	+47.85644531	+16.91894531	-61.23779297	+1900	+8.98242188	-5.96337891	-4.68896484	+12.04101563	-2.94433594	+0.24169922	+1628	+7.20263672	-10.01074219	-4.29345703	+25.13671875	+18.45703125	-53.19580078	+1460
+1457970879.11949990	+9.22412109	-7.27734375	-5.03613281	+47.61474609	+17.13867188	-61.43554688	+1912	+9.03076172	-5.91064453	-4.78564453	+12.39257813	-2.90039063	-0.04394531	+1644	+7.23339844	-9.96240234	-4.38574219	+24.80712891	+18.50097656	-53.43750000	+1476
+1457970879.12789990	+9.33398438	-7.19824219	-5.18554688	+47.02148438	+17.49023438	-61.98486328	+1932	+9.14501953	-5.80957031	-4.93945313	+12.91992188	-3.09814453	-0.68115234	+1676	+7.31250000	-9.87011719	-4.53515625	+24.06005859	+18.47900391	-54.07470703	+1504
+1457970879.13200000	+9.39111328	-7.15869141	-5.27343750	+46.77978516	+17.68798828	-62.16064453	+1944	+9.20214844	-5.75244141	-5.02734375	+13.18359375	-3.07617188	-0.92285156	+1692	+7.35205078	-9.81738281	-4.61865234	+23.75244141	+18.50097656	-54.29443359	+1520
+1457970879.13620000	+9.44384766	-7.11474609	-5.33496094	+46.45019531	+17.84179688	-62.44628906	+1956	+9.26367188	-5.69531250	-5.09326172	+13.35937500	-3.22998047	-1.25244141	+1708	+7.39160156	-9.76025391	-4.68896484	+23.37890625	+18.45703125	-54.55810547	+1536
+1457970879.14039990	+9.50537109	-7.06201172	-5.40527344	+46.16455078	+17.92968750	-62.62207031	+1968	+9.32519531	-5.63818359	-5.16357422	+13.49121094	-3.31787109	-1.49414063	+1728	+7.43994141	-9.69873047	-4.75927734	+23.04931641	+18.36914063	-54.79980469	+1556
+1457970879.14450000	+9.56689453	-7.00927734	-5.47998047	+45.90087891	+18.06152344	-62.77587891	+1984	+9.39111328	-5.57226563	-5.23828125	+13.64501953	-3.38378906	-1.71386719	+1744	+7.48828125	-9.63281250	-4.83398438	+22.78564453	+18.30322266	-54.93164063	+1580
+1457970879.14870000	+9.62841797	-6.96093750	-5.53710938	+45.54931641	+18.17138672	-63.01757813	+1992	+9.45703125	-5.51074219	-5.29541016	+13.71093750	-3.58154297	-2.02148438	+1760	+7.54101563	-9.56689453	-4.89111328	+22.43408203	+18.19335938	-55.21728516	+1596
+1457970879.15290000	+9.69433594	-6.89941406	-5.59863281	+45.28564453	+18.19335938	-63.21533203	+2008	+9.52734375	-5.44482422	-5.35253906	+13.75488281	-3.73535156	-2.19726563	+1780	+7.59814453	-9.50097656	-4.94824219	+22.10449219	+18.01757813	-55.43701172	+1616
+1457970879.15700010	+9.76464844	-6.84228516	-5.66015625	+45.02197266	+18.23730469	-63.34716797	+2020	+9.59765625	-5.37890625	-5.41845703	+13.79882813	-3.86718750	-2.39501953	+1796	+7.65966797	-9.42626953	-5.00976563	+21.86279297	+17.90771484	-55.54687500	+1636
+1457970879.16120000	+9.83056641	-6.78076172	-5.70410156	+44.69238281	+18.28125000	-63.61083984	+2028	+9.66796875	-5.31738281	-5.46240234	+13.77685547	-4.08691406	-2.65869141	+1808	+7.72119141	-9.35156250	-5.05810547	+21.53320313	+17.75390625	-55.76660156	+1652
+1457970879.16540000	+9.90527344	-6.71484375	-5.75683594	+44.40673828	+18.25927734	-63.74267578	+2036	+9.74707031	-5.24707031	-5.51074219	+13.73291016	-4.30664063	-2.81250000	+1820	+7.78710938	-9.27685547	-5.10644531	+21.22558594	+17.53417969	-55.94238281	+1668
+1457970879.17370010	+10.05029297	-6.58740234	-5.84472656	+43.72558594	+18.19335938	-64.09423828	+2048	+9.89648438	-5.10644531	-5.59423828	+13.55712891	-4.76806641	-3.16406250	+1840	+7.92773438	-9.10546875	-5.19433594	+20.72021484	+17.02880859	-56.20605469	+1700
+1457970879.17779990	+10.12500000	-6.51269531	-5.87988281	+43.41796875	+18.10546875	-64.22607422	+2056	+9.97558594	-5.02294922	-5.63378906	+13.46923828	-5.03173828	-3.22998047	+1848	+8.00244141	-9.02197266	-5.22949219	+20.43457031	+16.72119141	-56.31591797	+1712
+1457970879.18199990	+10.20410156	-6.44238281	-5.91943359	+43.08837891	+18.01757813	-64.33593750	+2060	+10.05468750	-4.95263672	-5.67333984	+13.33740234	-5.27343750	-3.33984375	+1852	+8.07714844	-8.92968750	-5.27343750	+20.21484375	+16.45751953	-56.33789063	+1728
+1457970879.18619990	+10.28320313	-6.36767578	-5.94140625	+42.71484375	+17.88574219	-64.55566406	+2060	+10.13378906	-4.87353516	-5.69091797	+13.16162109	-5.60302734	-3.47167969	+1856	+8.15185547	-8.83740234	-5.30419922	+19.92919922	+16.12792969	-56.40380859	+1740
+1457970879.19030000	+10.36230469	-6.29296875	-5.96337891	+42.34130859	+17.75390625	-64.70947266	+2060	+10.21728516	-4.79003906	-5.71289063	+13.02978516	-5.93261719	-3.51562500	+1856	+8.23095703	-8.74511719	-5.33496094	+19.64355469	+15.79833984	-56.46972656	+1748
+1457970879.19450000	+10.45019531	-6.21386719	-5.98974609	+41.98974609	+17.60009766	-64.84130859	+2060	+10.30078125	-4.71093750	-5.73925781	+12.85400391	-6.21826172	-3.55957031	+1856	+8.31005859	-8.64843750	-5.36572266	+19.40185547	+15.46875000	-56.44775391	+1756
+1457970879.19870000	+10.52929688	-6.13476563	-5.99853516	+41.59423828	+17.40234375	-65.01708984	+2056	+10.38427734	-4.62744141	-5.74804688	+12.67822266	-6.56982422	-3.62548828	+1860	+8.38037109	-8.55175781	-5.38769531	+19.11621094	+15.09521484	-56.44775391	+1764
+1457970879.20280000	+10.61279297	-6.04687500	-6.01171875	+41.19873047	+17.22656250	-65.12695313	+2056	+10.47216797	-4.53515625	-5.75683594	+12.52441406	-6.92138672	-3.60351563	+1864	+8.45507813	-8.45068359	-5.41406250	+18.80859375	+14.74365234	-56.38183594	+1768
+1457970879.20700000	+10.69628906	-5.96337891	-6.02490234	+40.82519531	+17.02880859	-65.21484375	+2056	+10.56005859	-4.44726563	-5.77001953	+12.32666016	-7.22900391	-3.58154297	+1864	+8.52978516	-8.34960938	-5.44482422	+18.56689453	+14.41406250	-56.25000000	+1776
+1457970879.21120000	+10.77978516	-5.87548828	-6.02490234	+40.40771484	+16.78710938	-65.34667969	+2056	+10.64355469	-4.35498047	-5.76123047	+12.15087891	-7.60253906	-3.60351563	+1868	+8.60449219	-8.24414063	-5.46240234	+18.28125000	+14.06250000	-56.14013672	+1784
+1457970879.21530010	+10.86328125	-5.78320313	-6.02490234	+39.99023438	+16.54541016	-65.45654297	+2060	+10.73144531	-4.25830078	-5.75683594	+11.99707031	-7.97607422	-3.53759766	+1876	+8.67041016	-8.13867188	-5.47998047	+17.95166016	+13.73291016	-56.03027344	+1788
+1457970879.21950010	+10.95117188	-5.69091797	-6.02490234	+39.61669922	+16.30371094	-65.52246094	+2064	+10.81933594	-4.16162109	-5.75244141	+11.79931641	-8.32763672	-3.47167969	+1884	+8.74072266	-8.03320313	-5.50634766	+17.70996094	+13.44726563	-55.81054688	+1796
+1457970879.22370000	+11.03466797	-5.59863281	-6.01171875	+39.22119141	+16.04003906	-65.65429688	+2076	+10.91162109	-4.06494141	-5.73046875	+11.62353516	-8.74511719	-3.44970703	+1896	+8.81103516	-7.92333984	-5.51953125	+17.42431641	+13.11767578	-55.65673828	+1800
+1457970879.22779990	+11.11816406	-5.49755859	-5.99853516	+38.84765625	+15.75439453	-65.74218750	+2084	+11.00390625	-3.95947266	-5.71289063	+11.49169922	-9.14062500	-3.38378906	+1908	+8.87695313	-7.81787109	-5.53710938	+17.09472656	+12.81005859	-55.48095703	+1808
+1457970879.23200010	+11.20166016	-5.40087891	-5.98535156	+38.45214844	+15.46875000	-65.83007813	+2096	+11.09179688	-3.86279297	-5.69091797	+11.31591797	-9.53613281	-3.31787109	+1920	+8.94287109	-7.70800781	-5.55468750	+16.85302734	+12.54638672	-55.23925781	+1816
+1457970879.23620010	+11.28515625	-5.29980469	-5.96777344	+38.10058594	+15.20507813	-65.89599609	+2108	+11.18408203	-3.75732422	-5.66455078	+11.16210938	-9.93164063	-3.25195313	+1936	+9.01318359	-7.59375000	-5.56347656	+16.61132813	+12.23876953	-55.01953125	+1824
+1457970879.24029990	+11.36425781	-5.18994141	-5.94580078	+37.79296875	+14.89746094	-65.96191406	+2124	+11.26757813	-3.64306641	-5.63378906	+11.05224609	-10.32714844	-3.14208984	+1956	+9.07470703	-7.48828125	-5.57226563	+16.32568359	+11.97509766	-54.82177734	+1832
+1457970879.24449990	+11.44335938	-5.08886719	-5.92822266	+37.46337891	+14.61181641	-65.98388672	+2140	+11.35546875	-3.54199219	-5.60302734	+10.85449219	-10.74462891	-3.05419922	+1976	+9.14062500	-7.36962891	-5.58544922	+16.12792969	+11.68945313	-54.55810547	+1844
+1457970879.25280000	+11.60595703	-4.86914063	-5.86669922	+36.91406250	+13.95263672	-66.13769531	+2180	+11.52685547	-3.32226563	-5.51953125	+10.61279297	-11.60156250	-2.90039063	+2024	+9.27246094	-7.14550781	-5.58544922	+15.68847656	+11.05224609	-54.16259766	+1860
+1457970879.25700000	+11.68505859	-4.76367188	-5.83593750	+36.62841797	+13.60107422	-66.22558594	+2204	+11.61474609	-3.21679688	-5.47558594	+10.43701172	-12.06298828	-2.83447266	+2048	+9.34277344	-7.02685547	-5.58984375	+15.53466797	+10.74462891	-53.92089844	+1872
+1457970879.26530000	+11.84326172	-4.53955078	-5.75683594	+36.18896484	+12.89794922	-66.40136719	+2252	+11.78173828	-2.98828125	-5.38330078	+10.23925781	-12.96386719	-2.65869141	+2100	+9.47900391	-6.79833984	-5.56787109	+15.20507813	+9.99755859	-53.61328125	+1896
+1457970879.26950000	+11.91796875	-4.42968750	-5.72167969	+35.96923828	+12.52441406	-66.46728516	+2272	+11.86083984	-2.88281250	-5.33496094	+10.06347656	-13.40332031	-2.57080078	+2124	+9.55371094	-6.67529297	-5.55908203	+15.09521484	+9.60205078	-53.41552734	+1908
+1457970879.27360010	+11.99707031	-4.31982422	-5.67773438	+35.77148438	+12.17285156	-66.55517578	+2296	+11.93994141	-2.77294922	-5.28662109	+9.93164063	-13.84277344	-2.48291016	+2152	+9.62841797	-6.55664063	-5.54150391	+15.00732422	+9.16259766	-53.26171875	+1924
+1457970879.27780010	+12.06738281	-4.20556641	-5.63378906	+35.59570313	+11.79931641	-66.59912109	+2320	+12.01464844	-2.65429688	-5.23388672	+9.84375000	-14.30419922	-2.35107422	+2176	+9.69873047	-6.43798828	-5.52392578	+14.89746094	+8.74511719	-53.12988281	+1936
+1457970879.28200010	+12.14208984	-4.09570313	-5.58984375	+35.39794922	+11.40380859	-66.66503906	+2340	+12.08496094	-2.55322266	-5.17675781	+9.66796875	-14.76562500	-2.24121094	+2200	+9.76904297	-6.31494141	-5.50195313	+14.85351563	+8.26171875	-52.95410156	+1952
+1457970879.28609990	+12.22119141	-3.98583984	-5.53271484	+35.22216797	+10.96435547	-66.75292969	+2364	+12.15966797	-2.44335938	-5.12402344	+9.51416016	-15.22705078	-2.13134766	+2224	+9.84814453	-6.19189453	-5.47558594	+14.78759766	+7.71240234	-52.82226563	+1972
+1457970879.29029990	+12.29150391	-3.87158203	-5.47998047	+35.04638672	+10.54687500	-66.79687500	+2384	+12.23437500	-2.33349609	-5.06689453	+9.38232422	-15.68847656	-1.97753906	+2244	+9.91845703	-6.07324219	-5.44042969	+14.69970703	+7.18505859	-52.71240234	+1988
+1457970879.29450010	+12.36621094	-3.76611328	-5.42724609	+34.87060547	+10.12939453	-66.84082031	+2400	+12.30468750	-2.22802734	-5.00976563	+9.18457031	-16.12792969	-1.82373047	+2264	+9.99316406	-5.94580078	-5.41406250	+14.65576172	+6.63574219	-52.53662109	+2004
+1457970879.29860000	+12.43652344	-3.65185547	-5.36572266	+34.69482422	+9.68994141	-66.90673828	+2420	+12.37500000	-2.12255859	-4.94384766	+9.03076172	-16.58935547	-1.69189453	+2280	+10.06787109	-5.82275391	-5.37451172	+14.61181641	+6.06445313	-52.40478516	+2020
+1457970879.30279990	+12.50683594	-3.54199219	-5.31298828	+34.54101563	+9.31640625	-66.88476563	+2432	+12.44091797	-2.01269531	-4.88671875	+8.87695313	-16.98486328	-1.49414063	+2296	+10.13818359	-5.70410156	-5.33935547	+14.52392578	+5.51513672	-52.27294922	+2036
+1457970879.30699990	+12.57714844	-3.43212891	-5.25585938	+34.36523438	+8.92089844	-66.81884766	+2444	+12.50683594	-1.91162109	-4.82958984	+8.65722656	-17.38037109	-1.29638672	+2308	+10.21289063	-5.57666016	-5.30419922	+14.50195313	+4.94384766	-52.07519531	+2048
+1457970879.31110000	+12.64306641	-3.32226563	-5.18994141	+34.16748047	+8.50341797	-66.81884766	+2456	+12.57275391	-1.80615234	-4.75927734	+8.45947266	-17.81982422	-1.12060547	+2324	+10.28320313	-5.44921875	-5.26025391	+14.45800781	+4.32861328	-51.89941406	+2064
+1457970879.31530000	+12.70458984	-3.21240234	-5.12402344	+34.01367188	+8.08593750	-66.75292969	+2468	+12.63427734	-1.70068359	-4.68896484	+8.26171875	-18.21533203	-0.87890625	+2336	+10.34472656	-5.33056641	-5.22070313	+14.34814453	+3.77929688	-51.72363281	+2072
+1457970879.31950000	+12.77050781	-3.10253906	-5.05810547	+33.81591797	+7.69042969	-66.66503906	+2480	+12.69580078	-1.59960938	-4.62304688	+8.02001953	-18.58886719	-0.65917969	+2344	+10.41064453	-5.20312500	-5.18115234	+14.28222656	+3.25195313	-51.50390625	+2084
+1457970879.32360010	+12.83203125	-2.99267578	-4.98339844	+33.61816406	+7.25097656	-66.64306641	+2488	+12.76171875	-1.49853516	-4.54394531	+7.77832031	-19.02832031	-0.46142578	+2356	+10.47216797	-5.08007813	-5.13281250	+14.21630859	+2.65869141	-51.30615234	+2096
+1457970879.32780000	+12.89355469	-2.88281250	-4.91308594	+33.46435547	+6.85546875	-66.53320313	+2500	+12.82324219	-1.39746094	-4.46923828	+7.53662109	-19.42382813	-0.19775391	+2364	+10.53369141	-4.96582031	-5.08447266	+14.10644531	+2.13134766	-51.10839844	+2104
+1457970879.33610010	+13.00781250	-2.66748047	-4.76806641	+33.11279297	+6.10839844	-66.29150391	+2512	+12.94189453	-1.19531250	-4.30664063	+7.05322266	-20.17089844	+0.26367188	+2384	+10.64794922	-4.72851563	-4.99218750	+13.93066406	+1.14257813	-50.64697266	+2120
+1457970879.34030010	+13.05615234	-2.55761719	-4.68896484	+32.98095703	+5.73486328	-66.18164063	+2524	+12.99902344	-1.08984375	-4.21875000	+6.83349609	-20.54443359	+0.50537109	+2396	+10.69628906	-4.60986328	-4.94824219	+13.79882813	+0.70312500	-50.40527344	+2124
+1457970879.34439990	+13.10888672	-2.45214844	-4.61425781	+32.80517578	+5.33935547	-66.04980469	+2532	+13.05175781	-0.99316406	-4.13525391	+6.52587891	-20.91796875	+0.76904297	+2404	+10.74902344	-4.49560547	-4.90869141	+13.71093750	+0.26367188	-50.11962891	+2128
+1457970879.34859990	+13.15722656	-2.34667969	-4.53076172	+32.65136719	+4.96582031	-65.93994141	+2544	+13.10888672	-0.89648438	-4.03857422	+6.28417969	-21.31347656	+1.01074219	+2416	+10.80175781	-4.38134766	-4.85595703	+13.62304688	-0.19775391	-49.87792969	+2136
+1457970879.35279990	+13.20117188	-2.23681641	-4.44726563	+32.54150391	+4.54833984	-65.83007813	+2556	+13.16162109	-0.79101563	-3.94189453	+6.06445313	-21.77490234	+1.27441406	+2436	+10.84570313	-4.27148438	-4.80322266	+13.49121094	-0.61523438	-49.61425781	+2140
+1457970879.35690000	+13.24511719	-2.14013672	-4.36376953	+32.38769531	+4.17480469	-65.72021484	+2568	+13.20996094	-0.69873047	-3.84082031	+5.80078125	-22.21435547	+1.51611328	+2452	+10.88964844	-4.16162109	-4.75927734	+13.35937500	-0.98876953	-49.35058594	+2144
+1457970879.36110000	+13.28906250	-2.03466797	-4.27148438	+32.25585938	+3.77929688	-65.63232422	+2580	+13.26269531	-0.60205078	-3.73974609	+5.55908203	-22.63183594	+1.75781250	+2468	+10.93359375	-4.05615234	-4.70214844	+13.27148438	-1.42822266	-49.10888672	+2152
+1457970879.36529990	+13.32861328	-1.92919922	-4.18798828	+32.16796875	+3.40576172	-65.52246094	+2596	+13.31103516	-0.49658203	-3.63867188	+5.38330078	-23.07128906	+2.02148438	+2484	+10.97753906	-3.95068359	-4.64941406	+13.16162109	-1.82373047	-48.84521484	+2156
+1457970879.36940000	+13.36816406	-1.83251953	-4.10009766	+32.03613281	+3.03222656	-65.41259766	+2608	+13.35937500	-0.40869141	-3.53320313	+5.09765625	-23.51074219	+2.28515625	+2504	+11.01708984	-3.84521484	-4.60107422	+13.07373047	-2.19726563	-48.55957031	+2160
+1457970879.37360000	+13.40771484	-1.73583984	-4.00781250	+31.92626953	+2.65869141	-65.32470703	+2624	+13.39892578	-0.31201172	-3.43212891	+4.87792969	-23.90625000	+2.54882813	+2520	+11.06103516	-3.73974609	-4.54394531	+12.98583984	-2.61474609	-48.29589844	+2168
+1457970879.37780000	+13.43847656	-1.63916016	-3.91992188	+31.81640625	+2.30712891	-65.21484375	+2640	+13.43847656	-0.21093750	-3.32666016	+4.72412109	-24.34570313	+2.83447266	+2544	+11.09619141	-3.63867188	-4.49121094	+12.89794922	-3.01025391	-48.01025391	+2172
+1457970879.38190010	+13.46923828	-1.54687500	-3.83203125	+31.68457031	+1.93359375	-65.08300781	+2656	+13.47802734	-0.12744141	-3.22119141	+4.46044922	-24.78515625	+3.12011719	+2564	+11.13134766	-3.53759766	-4.43847656	+12.78808594	-3.38378906	-47.70263672	+2176
+1457970879.38610010	+13.50439453	-1.45898438	-3.73974609	+31.55273438	+1.56005859	-64.97314453	+2676	+13.51757813	-0.03955078	-3.12011719	+4.21875000	-25.20263672	+3.40576172	+2580	+11.17089844	-3.44091797	-4.37695313	+12.70019531	-3.82324219	-47.43896484	+2184
+1457970879.39030000	+13.53515625	-1.36669922	-3.65185547	+31.44287109	+1.20849609	-64.81933594	+2688	+13.55273438	+0.05273438	-3.01464844	+4.06494141	-25.59814453	+3.73535156	+2604	+11.20605469	-3.33984375	-4.31982422	+12.61230469	-4.21875000	-47.13134766	+2188
+1457970879.39860010	+13.60107422	-1.19970703	-3.47607422	+31.13525391	+0.57128906	-64.53369141	+2716	+13.61865234	+0.20654297	-2.81689453	+3.53759766	-26.34521484	+4.37255859	+2640	+11.28076172	-3.15087891	-4.20117188	+12.41455078	-5.05371094	-46.49414063	+2196
+1457970879.40280010	+13.62744141	-1.11621094	-3.39257813	+30.95947266	+0.32958984	-64.35791016	+2732	+13.64941406	+0.29443359	-2.72460938	+3.38378906	-26.65283203	+4.72412109	+2660	+11.31591797	-3.05419922	-4.14404297	+12.32666016	-5.44921875	-46.16455078	+2200
+1457970879.40689990	+13.65380859	-1.04150391	-3.30908203	+30.73974609	+0.06591797	-64.13818359	+2740	+13.67578125	+0.36474609	-2.63671875	+3.07617188	-26.93847656	+5.09765625	+2676	+11.34667969	-2.96191406	-4.08251953	+12.21679688	-5.84472656	-45.79101563	+2204
+1457970879.41109990	+13.68017578	-0.96679688	-3.22558594	+30.54199219	-0.17578125	-63.94042969	+2748	+13.70654297	+0.43066406	-2.54882813	+2.79052734	-27.20214844	+5.44921875	+2692	+11.37744141	-2.86962891	-4.02099609	+12.12890625	-6.26220703	-45.43945313	+2208
+1457970879.41520000	+13.70214844	-0.89208984	-3.14648438	+30.32226563	-0.39550781	-63.69873047	+2756	+13.72851563	+0.50976563	-2.46093750	+2.57080078	-27.46582031	+5.84472656	+2708	+11.40820313	-2.77734375	-3.95947266	+11.99707031	-6.65771484	-45.08789063	+2212
+1457970879.41940000	+13.72412109	-0.82617188	-3.07177734	+30.05859375	-0.59326172	-63.47900391	+2764	+13.75488281	+0.56689453	-2.37304688	+2.24121094	-27.72949219	+6.24023438	+2724	+11.43457031	-2.69384766	-3.90234375	+11.86523438	-7.03125000	-44.71435547	+2212
+1457970879.42360000	+13.75488281	-0.76025391	-2.99267578	+29.81689453	-0.79101563	-63.25927734	+2768	+13.78125000	+0.62402344	-2.28955078	+1.91162109	-27.94921875	+6.65771484	+2736	+11.46533203	-2.60595703	-3.83642578	+11.75537109	-7.44873047	-44.34082031	+2216
+1457970879.42770000	+13.77685547	-0.69433594	-2.91796875	+29.55322266	-0.98876953	-63.01757813	+2776	+13.80322266	+0.68994141	-2.21044922	+1.64794922	-28.16894531	+7.07519531	+2752	+11.49169922	-2.51806641	-3.77490234	+11.62353516	-7.84423828	-43.96728516	+2216
+1457970879.43190000	+13.80322266	-0.63720703	-2.83886719	+29.22363281	-1.14257813	-62.79785156	+2780	+13.82519531	+0.74267578	-2.13134766	+1.29638672	-28.36669922	+7.49267578	+2764	+11.51806641	-2.43896484	-3.71337891	+11.46972656	-8.21777344	-43.59375000	+2216
+1457970879.43610000	+13.82958984	-0.58007813	-2.76855469	+28.91601563	-1.25244141	-62.57812500	+2788	+13.85156250	+0.79541016	-2.05664063	+0.94482422	-28.54248047	+7.88818359	+2772	+11.54443359	-2.35986328	-3.65625000	+11.31591797	-8.59130859	-43.22021484	+2216
+1457970879.44020010	+13.84716797	-0.52294922	-2.69824219	+28.58642578	-1.38427734	-62.33642578	+2792	+13.86914063	+0.84814453	-1.97753906	+0.63720703	-28.76220703	+8.30566406	+2784	+11.56640625	-2.28076172	-3.59472656	+11.14013672	-8.92089844	-42.86865234	+2212
+1457970879.44440010	+13.86914063	-0.47460938	-2.63232422	+28.23486328	-1.49414063	-62.09472656	+2796	+13.89111328	+0.89208984	-1.89843750	+0.24169922	-28.95996094	+8.74511719	+2792	+11.58837891	-2.21044922	-3.54199219	+10.96435547	-9.27246094	-42.49511719	+2212
+1457970879.44860010	+13.89111328	-0.42187500	-2.56201172	+27.88330078	-1.60400391	-61.87500000	+2804	+13.90869141	+0.93164063	-1.82373047	-0.13183594	-29.13574219	+9.14062500	+2804	+11.61035156	-2.13574219	-3.48486328	+10.78857422	-9.60205078	-42.12158203	+2208
+1457970879.45269990	+13.90869141	-0.37353516	-2.49169922	+27.53173828	-1.73583984	-61.67724609	+2812	+13.93066406	+0.97998047	-1.74462891	-0.50537109	-29.35546875	+9.58007813	+2816	+11.62792969	-2.06542969	-3.42773438	+10.59082031	-9.93164063	-41.79199219	+2208
+1457970879.46110010	+13.95263672	-0.29003906	-2.35107422	+26.71875000	-1.93359375	-61.30371094	+2824	+13.97021484	+1.05468750	-1.58203125	-1.31835938	-29.81689453	+10.39306641	+2836	+11.66748047	-1.94238281	-3.32226563	+10.15136719	-10.52490234	-41.11083984	+2196
+1457970879.46519990	+13.97021484	-0.25048828	-2.28515625	+26.32324219	-2.02148438	-61.10595703	+2828	+13.99218750	+1.09423828	-1.50292969	-1.66992188	-30.05859375	+10.81054688	+2844	+11.68505859	-1.88085938	-3.27392578	+9.90966797	-10.78857422	-40.80322266	+2192
+1457970879.46939990	+13.98779297	-0.21972656	-2.22363281	+25.86181641	-2.06542969	-60.90820313	+2832	+14.01416016	+1.12939453	-1.41943359	-2.08740234	-30.32226563	+11.22802734	+2856	+11.70263672	-1.82812500	-3.22558594	+9.62402344	-11.05224609	-40.47363281	+2184
+1457970879.47359990	+14.00976563	-0.18896484	-2.15771484	+25.42236328	-2.10937500	-60.71044922	+2836	+14.03173828	+1.16015625	-1.34472656	-2.48291016	-30.52001953	+11.62353516	+2864	+11.72021484	-1.77539063	-3.18164063	+9.36035156	-11.27197266	-40.18798828	+2176
+1457970879.47770000	+14.02294922	-0.15380859	-2.10058594	+24.96093750	-2.10937500	-60.49072266	+2840	+14.04931641	+1.19531250	-1.26562500	-2.85644531	-30.76171875	+12.04101563	+2872	+11.73339844	-1.72265625	-3.13769531	+9.09667969	-11.44775391	-39.88037109	+2168
+1457970879.48190000	+14.03613281	-0.13183594	-2.03906250	+24.47753906	-2.10937500	-60.24902344	+2844	+14.06689453	+1.22167969	-1.18652344	-3.29589844	-30.98144531	+12.45849609	+2884	+11.74658203	-1.67871094	-3.09814453	+8.78906250	-11.60156250	-39.55078125	+2156
+1457970879.48600010	+14.05371094	-0.10546875	-1.98193359	+23.99414063	-2.10937500	-60.02929688	+2848	+14.08886719	+1.24365234	-1.10742188	-3.73535156	-31.15722656	+12.85400391	+2892	+11.75976563	-1.63476563	-3.05419922	+8.50341797	-11.77734375	-39.26513672	+2148
+1457970879.49020000	+14.06689453	-0.07910156	-1.92480469	+23.51074219	-2.06542969	-59.76562500	+2852	+14.10644531	+1.27441406	-1.03271484	-4.13085938	-31.37695313	+13.29345703	+2904	+11.77294922	-1.58642578	-3.01464844	+8.19580078	-11.90917969	-38.95751953	+2136
+1457970879.49440000	+14.08007813	-0.06591797	-1.87207031	+22.96142578	-2.02148438	-59.52392578	+2856	+14.12841797	+1.29638672	-0.95361328	-4.59228516	-31.57470703	+13.71093750	+2912	+11.78613281	-1.55126953	-2.97949219	+7.86621094	-12.01904297	-38.67187500	+2124
+1457970879.49850010	+14.09765625	-0.05273438	-1.82373047	+22.41210938	-1.93359375	-59.26025391	+2856	+14.15039063	+1.31835938	-0.88769531	-5.03173828	-31.70654297	+14.12841797	+2924	+11.79931641	-1.51171875	-2.93994141	+7.53662109	-12.12890625	-38.38623047	+2112
+1457970879.50270010	+14.11083984	-0.03515625	-1.77978516	+21.90673828	-1.80175781	-58.97460938	+2860	+14.16796875	+1.34472656	-0.81738281	-5.42724609	-31.83837891	+14.54589844	+2932	+11.80810547	-1.47216797	-2.90917969	+7.22900391	-12.19482422	-38.07861328	+2100
+1457970879.50690010	+14.12402344	-0.02636719	-1.73583984	+21.33544922	-1.66992188	-58.64501953	+2860	+14.18994141	+1.35351563	-0.75146484	-5.91064453	-31.94824219	+14.98535156	+2940	+11.82128906	-1.43701172	-2.87402344	+6.89941406	-12.26074219	-37.77099609	+2088
+1457970879.51099990	+14.13720703	-0.01757813	-1.70507813	+20.78613281	-1.47216797	-58.31542969	+2860	+14.20751953	+1.36669922	-0.69873047	-6.39404297	-31.97021484	+15.40283203	+2944	+11.83007813	-1.40185547	-2.84765625	+6.56982422	-12.28271484	-37.46337891	+2072
+1457970879.51519990	+14.15039063	-0.00439453	-1.66552734	+20.25878906	-1.31835938	-58.00781250	+2864	+14.22509766	+1.37988281	-0.64160156	-6.89941406	-32.03613281	+15.86425781	+2952	+11.83886719	-1.36669922	-2.81250000	+6.24023438	-12.34863281	-37.15576172	+2060
+1457970879.52350000	+14.17675781	+0.00000000	-1.59960938	+19.09423828	-0.96679688	-57.34863281	+2868	+14.26025391	+1.38867188	-0.54052734	-7.99804688	-32.05810547	+16.78710938	+2964	+11.86083984	-1.30517578	-2.75537109	+5.55908203	-12.43652344	-36.54052734	+2036
+1457970879.52769990	+14.18994141	+0.00878906	-1.56445313	+18.56689453	-0.83496094	-57.01904297	+2876	+14.28222656	+1.39306641	-0.49658203	-8.54736328	-32.05810547	+17.24853516	+2972	+11.86962891	-1.27441406	-2.72460938	+5.27343750	-12.54638672	-36.23291016	+2024
+1457970879.53189990	+14.20312500	+0.00439453	-1.52929688	+18.01757813	-0.70312500	-56.71142578	+2876	+14.29980469	+1.39306641	-0.44824219	-9.14062500	-32.05810547	+17.73193359	+2976	+11.87841797	-1.24365234	-2.68945313	+4.94384766	-12.63427734	-35.94726563	+2016
+1457970879.53600000	+14.22070313	+0.00439453	-1.51171875	+17.44628906	-0.46142578	-56.38183594	+2876	+14.31738281	+1.38867188	-0.41748047	-9.71191406	-31.94824219	+18.19335938	+2980	+11.88720703	-1.21289063	-2.66748047	+4.61425781	-12.65625000	-35.63964844	+2004
+1457970879.54020000	+14.23388672	+0.00878906	-1.48095703	+16.91894531	-0.35156250	-56.07421875	+2880	+14.33496094	+1.38427734	-0.38232422	-10.34912109	-31.92626953	+18.67675781	+2988	+11.89599609	-1.18212891	-2.64111328	+4.32861328	-12.78808594	-35.35400391	+1996
+1457970879.54440000	+14.24707031	+0.00439453	-1.45019531	+16.36962891	-0.24169922	-55.76660156	+2884	+14.34814453	+1.37109375	-0.34716797	-11.00830078	-31.86035156	+19.16015625	+2992	+11.90039063	-1.15576172	-2.61035156	+4.02099609	-12.91992188	-35.06835938	+1988
+1457970879.54850010	+14.25585938	+0.00439453	-1.43261719	+15.82031250	-0.04394531	-55.48095703	+2884	+14.36132813	+1.36230469	-0.32519531	-11.64550781	-31.72851563	+19.64355469	+3000	+11.90917969	-1.12939453	-2.58837891	+3.73535156	-12.98583984	-34.78271484	+1976
+1457970879.55270000	+14.26904297	+0.00878906	-1.40185547	+15.35888672	-0.02197266	-55.21728516	+2888	+14.37890625	+1.34472656	-0.29443359	-12.39257813	-31.68457031	+20.19287109	+3008	+11.91357422	-1.10302734	-2.55761719	+3.44970703	-13.16162109	-34.51904297	+1972
+1457970879.55690000	+14.27783203	+0.00000000	-1.36669922	+14.83154297	+0.00000000	-54.97558594	+2896	+14.39208984	+1.33154297	-0.26367188	-13.13964844	-31.66259766	+20.72021484	+3016	+11.91796875	-1.08105469	-2.52685547	+3.12011719	-13.33740234	-34.27734375	+1964
+1457970879.56100010	+14.29101563	-0.00439453	-1.34472656	+14.30419922	+0.10986328	-54.73388672	+2900	+14.40527344	+1.31396484	-0.23730469	-13.86474609	-31.55273438	+21.24755859	+3024	+11.92675781	-1.05908203	-2.50488281	+2.81250000	-13.46923828	-34.05761719	+1956
+1457970879.56520010	+14.30419922	-0.00439453	-1.31396484	+13.86474609	+0.10986328	-54.49218750	+2900	+14.42285156	+1.29638672	-0.21093750	-14.65576172	-31.48681641	+21.79687500	+3032	+11.93115234	-1.03271484	-2.47851563	+2.54882813	-13.64501953	-33.81591797	+1952
+1457970879.57349990	+14.31738281	-0.01757813	-1.26562500	+12.89794922	+0.19775391	-54.07470703	+2908	+14.44482422	+1.26123047	-0.15820313	-16.19384766	-31.31103516	+22.89550781	+3048	+11.94433594	-0.99755859	-2.43457031	+1.95556641	-13.90869141	-33.37646484	+1940
+1457970879.57769990	+14.32617188	-0.01757813	-1.23925781	+12.50244141	+0.17578125	-53.87695313	+2908	+14.45361328	+1.23925781	-0.12744141	-17.09472656	-31.26708984	+23.46679688	+3060	+11.94873047	-0.97558594	-2.41259766	+1.69189453	-14.01855469	-33.15673828	+1936
+1457970879.58180000	+14.32617188	-0.02636719	-1.21289063	+12.06298828	+0.15380859	-53.67919922	+2912	+14.46240234	+1.22167969	-0.09667969	-17.95166016	-31.20117188	+24.06005859	+3068	+11.94873047	-0.96240234	-2.39501953	+1.38427734	-14.12841797	-32.95898438	+1928
+1457970879.58600000	+14.33056641	-0.03515625	-1.19531250	+11.64550781	+0.19775391	-53.50341797	+2912	+14.47119141	+1.20410156	-0.06591797	-18.80859375	-31.09130859	+24.67529297	+3080	+11.94873047	-0.94921875	-2.37304688	+1.07666016	-14.21630859	-32.78320313	+1924
+1457970879.59019990	+14.33056641	-0.03076172	-1.16894531	+11.33789063	+0.17578125	-53.30566406	+2916	+14.47998047	+1.17773438	-0.03955078	-19.75341797	-31.00341797	+25.29052734	+3092	+11.95312500	-0.93164063	-2.35546875	+0.81298828	-14.26025391	-32.58544922	+1916
+1457970879.59430000	+14.33496094	-0.03955078	-1.14257813	+10.94238281	+0.13183594	-53.15185547	+2916	+14.48876953	+1.16455078	-0.00878906	-20.63232422	-30.87158203	+25.90576172	+3100	+11.95312500	-0.92285156	-2.34228516	+0.50537109	-14.28222656	-32.40966797	+1908
+1457970879.59850000	+14.33496094	-0.04833984	-1.12939453	+10.56884766	+0.17578125	-52.99804688	+2916	+14.49755859	+1.14697266	+0.02197266	-21.53320313	-30.78369141	+26.52099609	+3112	+11.95312500	-0.91406250	-2.32470703	+0.21972656	-14.30419922	-32.27783203	+1900
+1457970879.60270000	+14.33496094	-0.04833984	-1.11181641	+10.30517578	+0.19775391	-52.82226563	+2916	+14.50634766	+1.12500000	+0.05712891	-22.50000000	-30.65185547	+27.13623047	+3124	+11.95312500	-0.90087891	-2.31152344	-0.04394531	-14.23828125	-32.10205078	+1888
+1457970879.60680010	+14.33496094	-0.05273438	-1.09423828	+9.99755859	+0.21972656	-52.66845703	+2916	+14.51074219	+1.10742188	+0.08349609	-23.42285156	-30.47607422	+27.75146484	+3132	+11.95312500	-0.89208984	-2.30273438	-0.30761719	-14.17236328	-31.94824219	+1880
+1457970879.61100010	+14.33056641	-0.05712891	-1.08984375	+9.71191406	+0.30761719	-52.49267578	+2912	+14.51513672	+1.09423828	+0.10986328	-24.32373047	-30.27832031	+28.34472656	+3140	+11.95312500	-0.88330078	-2.29394531	-0.57128906	-14.10644531	-31.79443359	+1868
+1457970879.61520000	+14.32617188	-0.05712891	-1.07666016	+9.51416016	+0.30761719	-52.33886719	+2912	+14.51953125	+1.07226563	+0.13623047	-25.33447266	-30.05859375	+28.95996094	+3152	+11.94873047	-0.87451172	-2.28515625	-0.81298828	-13.97460938	-31.66259766	+1860
+1457970879.61929990	+14.32177734	-0.06152344	-1.06347656	+9.27246094	+0.30761719	-52.18505859	+2916	+14.52392578	+1.05468750	+0.15820313	-26.30126953	-29.81689453	+29.57519531	+3164	+11.94433594	-0.86572266	-2.27636719	-1.07666016	-13.86474609	-31.53076172	+1848
+1457970879.62770010	+14.31738281	-0.06152344	-1.04150391	+8.85498047	+0.32958984	-51.87744141	+2920	+14.53271484	+1.01513672	+0.19775391	-28.25683594	-29.22363281	+30.73974609	+3180	+11.93994141	-0.84814453	-2.25878906	-1.53808594	-13.62304688	-31.26708984	+1824
+1457970879.63179990	+14.31738281	-0.06591797	-1.03271484	+8.63525391	+0.32958984	-51.74560547	+2928	+14.53710938	+0.99755859	+0.21533203	-29.22363281	-28.89404297	+31.31103516	+3188	+11.93554688	-0.84375000	-2.25000000	-1.73583984	-13.51318359	-31.15722656	+1816
+1457970879.63599990	+14.31738281	-0.07031250	-1.02832031	+8.43750000	+0.37353516	-51.61376953	+2932	+14.54150391	+0.97998047	+0.22412109	-30.16845703	-28.52050781	+31.83837891	+3192	+11.93115234	-0.83496094	-2.24560547	-1.95556641	-13.35937500	-31.04736328	+1804
+1457970879.64010000	+14.31298828	-0.07031250	-1.02392578	+8.28369141	+0.39550781	-51.48193359	+2936	+14.54589844	+0.95800781	+0.23291016	-31.20117188	-28.14697266	+32.36572266	+3200	+11.93115234	-0.82617188	-2.23681641	-2.10937500	-13.22753906	-30.93750000	+1792
+1457970879.64430000	+14.31298828	-0.06591797	-1.01513672	+8.12988281	+0.41748047	-51.35009766	+2940	+14.54589844	+0.93603516	+0.24169922	-32.21191406	-27.75146484	+32.89306641	+3204	+11.92236328	-0.81738281	-2.22802734	-2.28515625	-13.11767578	-30.84960938	+1784
+1457970879.64850000	+14.31298828	-0.06591797	-1.01074219	+7.99804688	+0.43945313	-51.19628906	+2940	+14.54589844	+0.91406250	+0.24169922	-33.17871094	-27.29003906	+33.35449219	+3208	+11.91796875	-0.80859375	-2.22363281	-2.43896484	-12.98583984	-30.76171875	+1772
+1457970879.65260000	+14.30859375	-0.06591797	-1.00195313	+7.84423828	+0.41748047	-51.04248047	+2944	+14.54589844	+0.88769531	+0.23730469	-34.18945313	-26.80664063	+33.81591797	+3212	+11.91357422	-0.79541016	-2.21484375	-2.57080078	-12.89794922	-30.67382813	+1764
+1457970879.65680000	+14.30859375	-0.06591797	-0.99316406	+7.69042969	+0.41748047	-50.91064453	+2944	+14.54589844	+0.86572266	+0.23291016	-35.15625000	-26.32324219	+34.25537109	+3216	+11.90917969	-0.78662109	-2.20166016	-2.70263672	-12.83203125	-30.58593750	+1756
+1457970879.66100000	+14.30859375	-0.06591797	-0.98437500	+7.53662109	+0.39550781	-50.80078125	+2944	+14.55029297	+0.83935547	+0.22412109	-36.12304688	-25.79589844	+34.65087891	+3224	+11.90917969	-0.77783203	-2.19287109	-2.81250000	-12.74414063	-30.49804688	+1748
+1457970879.66510010	+14.31298828	-0.06152344	-0.97998047	+7.40478516	+0.41748047	-50.66894531	+2944	+14.55029297	+0.81298828	+0.21093750	-37.11181641	-25.26855469	+35.02441406	+3228	+11.90478516	-0.76464844	-2.18408203	-2.92236328	-12.67822266	-30.43212891	+1744
+1457970879.66930010	+14.31298828	-0.05712891	-0.97558594	+7.27294922	+0.43945313	-50.55908203	+2940	+14.55468750	+0.78662109	+0.19775391	-38.05664063	-24.74121094	+35.35400391	+3232	+11.90039063	-0.75585938	-2.17529297	-3.03222656	-12.61230469	-30.34423828	+1736
+1457970879.67350010	+14.31298828	-0.05273438	-0.97119141	+7.16308594	+0.50537109	-50.44921875	+2936	+14.55468750	+0.76464844	+0.18457031	-39.00146484	-24.21386719	+35.63964844	+3236	+11.89599609	-0.74267578	-2.16650391	-3.12011719	-12.54638672	-30.27832031	+1732
+1457970879.68179990	+14.30859375	-0.04833984	-0.96240234	+6.92138672	+0.59326172	-50.22949219	+2932	+14.55029297	+0.71630859	+0.15380859	-40.78125000	-23.11523438	+36.12304688	+3244	+11.88720703	-0.72070313	-2.14892578	-3.27392578	-12.41455078	-30.16845703	+1720
+1457970879.68600010	+14.30859375	-0.03955078	-0.95361328	+6.78955078	+0.59326172	-50.14160156	+2932	+14.55029297	+0.68994141	+0.13623047	-41.66015625	-22.58789063	+36.32080078	+3248	+11.88720703	-0.70751953	-2.14013672	-3.36181641	-12.37060547	-30.10253906	+1716
+1457970879.69010000	+14.30419922	-0.03955078	-0.94921875	+6.63574219	+0.63720703	-50.05371094	+2928	+14.55029297	+0.66796875	+0.11865234	-42.49511719	-22.06054688	+36.47460938	+3248	+11.88281250	-0.69873047	-2.13134766	-3.47167969	-12.30468750	-30.05859375	+1712
+1457970879.69429990	+14.30419922	-0.03515625	-0.94042969	+6.50390625	+0.68115234	-49.98779297	+2928	+14.55029297	+0.65039063	+0.09667969	-43.28613281	-21.53320313	+36.58447266	+3252	+11.87841797	-0.68994141	-2.12255859	-3.58154297	-12.26074219	-30.01464844	+1708
+1457970879.69849990	+14.30419922	-0.03076172	-0.93603516	+6.37207031	+0.74707031	-49.94384766	+2924	+14.55029297	+0.62841797	+0.08349609	-44.05517578	-21.07177734	+36.69433594	+3252	+11.87841797	-0.68115234	-2.11816406	-3.66943359	-12.19482422	-29.97070313	+1704
+1457970879.70260000	+14.30419922	-0.02636719	-0.93603516	+6.19628906	+0.83496094	-49.89990234	+2920	+14.55029297	+0.61083984	+0.07031250	-44.82421875	-20.58837891	+36.78222656	+3252	+11.87402344	-0.67236328	-2.10937500	-3.77929688	-12.10693359	-29.94873047	+1700
+1457970879.70680000	+14.29980469	-0.02197266	-0.93164063	+6.04248047	+0.92285156	-49.87792969	+2916	+14.55468750	+0.59765625	+0.05712891	-45.57128906	-20.12695313	+36.82617188	+3256	+11.87402344	-0.66357422	-2.10498047	-3.88916016	-12.04101563	-29.90478516	+1696
+1457970879.71100000	+14.29980469	-0.01757813	-0.93164063	+5.88867188	+1.01074219	-49.87792969	+2916	+14.55468750	+0.58007813	+0.04833984	-46.31835938	-19.70947266	+36.89208984	+3252	+11.87402344	-0.65478516	-2.10058594	-3.97705078	-11.95312500	-29.90478516	+1688
+1457970879.71510000	+14.29541016	-0.01757813	-0.92285156	+5.71289063	+1.07666016	-49.87792969	+2912	+14.55468750	+0.57128906	+0.03955078	-47.02148438	-19.29199219	+36.95800781	+3252	+11.86962891	-0.65039063	-2.09619141	-4.10888672	-11.88720703	-29.90478516	+1684
+1457970879.71930000	+14.29101563	-0.01757813	-0.91845703	+5.51513672	+1.14257813	-49.89990234	+2912	+14.55908203	+0.55810547	+0.03515625	-47.72460938	-18.89648438	+36.97998047	+3252	+11.86962891	-0.64599609	-2.09179688	-4.24072266	-11.82128906	-29.88281250	+1680
+1457970879.72340010	+14.29101563	-0.01318359	-0.90966797	+5.31738281	+1.18652344	-49.94384766	+2908	+14.55908203	+0.54931641	+0.03076172	-48.40576172	-18.52294922	+37.02392578	+3248	+11.86962891	-0.64160156	-2.08740234	-4.37255859	-11.75537109	-29.88281250	+1672
+1457970879.72760010	+14.29101563	-0.01318359	-0.90527344	+5.11962891	+1.25244141	-49.98779297	+2908	+14.56347656	+0.53613281	+0.03076172	-49.15283203	-18.17138672	+37.08984375	+3248	+11.86962891	-0.63720703	-2.08740234	-4.52636719	-11.68945313	-29.90478516	+1668
+1457970879.73180010	+14.29541016	-0.01757813	-0.90087891	+4.89990234	+1.34033203	-50.05371094	+2904	+14.56787109	+0.53173828	+0.03076172	-49.85595703	-17.81982422	+37.11181641	+3244	+11.87402344	-0.63281250	-2.08300781	-4.65820313	-11.62353516	-29.90478516	+1660
+1457970879.73589990	+14.29101563	-0.01757813	-0.89648438	+4.65820313	+1.42822266	-50.11962891	+2900	+14.56787109	+0.52294922	+0.03076172	-50.55908203	-17.49023438	+37.15576172	+3240	+11.87402344	-0.63281250	-2.07861328	-4.81201172	-11.55761719	-29.94873047	+1652
+1457970879.74429990	+14.29101563	-0.02197266	-0.89208984	+4.21875000	+1.64794922	-50.29541016	+2904	+14.57226563	+0.50537109	+0.03515625	-52.05322266	-16.83105469	+37.24365234	+3240	+11.87841797	-0.62402344	-2.07421875	-5.07568359	-11.44775391	-29.99267578	+1640
+1457970879.74840000	+14.29101563	-0.02636719	-0.88330078	+3.99902344	+1.73583984	-50.38330078	+2904	+14.57226563	+0.49218750	+0.03515625	-52.77832031	-16.50146484	+37.26562500	+3240	+11.88281250	-0.61962891	-2.07421875	-5.20751953	-11.40380859	-30.03662109	+1632
+1457970879.75260000	+14.29101563	-0.02636719	-0.87890625	+3.77929688	+1.84570313	-50.47119141	+2908	+14.57226563	+0.48339844	+0.03955078	-53.52539063	-16.19384766	+37.33154297	+3240	+11.88720703	-0.61962891	-2.06982422	-5.31738281	-11.35986328	-30.05859375	+1624
+1457970879.75679990	+14.29101563	-0.03076172	-0.87451172	+3.53759766	+1.95556641	-50.55908203	+2912	+14.57226563	+0.47021484	+0.03955078	-54.27246094	-15.88623047	+37.37548828	+3244	+11.88720703	-0.61523438	-2.06982422	-5.47119141	-11.31591797	-30.08056641	+1616
+1457970879.76090000	+14.29541016	-0.03955078	-0.86572266	+3.27392578	+2.02148438	-50.66894531	+2920	+14.57666016	+0.45703125	+0.03955078	-55.01953125	-15.57861328	+37.35351563	+3244	+11.89599609	-0.61523438	-2.06542969	-5.60302734	-11.29394531	-30.10253906	+1612
+1457970879.76510000	+14.29980469	-0.04394531	-0.86132813	+3.05419922	+2.17529297	-50.77880859	+2924	+14.57666016	+0.44824219	+0.03515625	-55.74462891	-15.29296875	+37.35351563	+3248	+11.90039063	-0.61083984	-2.06103516	-5.71289063	-11.27197266	-30.12451172	+1608
+1457970879.76930000	+14.30419922	-0.04833984	-0.86132813	+2.83447266	+2.30712891	-50.86669922	+2928	+14.58105469	+0.43066406	+0.03515625	-56.49169922	-14.98535156	+37.35351563	+3252	+11.90478516	-0.61083984	-2.05664063	-5.84472656	-11.22802734	-30.14648438	+1600
+1457970879.77340010	+14.30859375	-0.05712891	-0.85693359	+2.59277344	+2.46093750	-50.97656250	+2932	+14.58544922	+0.41308594	+0.02197266	-57.21679688	-14.69970703	+37.28759766	+3256	+11.90917969	-0.60644531	-2.05224609	-5.97656250	-11.20605469	-30.16845703	+1596
+1457970879.77760000	+14.31298828	-0.05712891	-0.85693359	+2.41699219	+2.63671875	-51.06445313	+2936	+14.58544922	+0.39990234	+0.01318359	-57.89794922	-14.41406250	+37.24365234	+3260	+11.91357422	-0.60205078	-2.04785156	-6.06445313	-11.18408203	-30.19042969	+1592
+1457970879.78180000	+14.31738281	-0.06152344	-0.85693359	+2.21923828	+2.79052734	-51.15234375	+2940	+14.58544922	+0.38232422	+0.00878906	-58.62304688	-14.15039063	+37.17773438	+3264	+11.91796875	-0.59765625	-2.04345703	-6.17431641	-11.14013672	-30.19042969	+1588
+1457970879.78590010	+14.32617188	-0.06591797	-0.85693359	+2.02148438	+2.94433594	-51.21826172	+2944	+14.58984375	+0.36035156	-0.00878906	-59.34814453	-13.86474609	+37.06787109	+3272	+11.92236328	-0.59765625	-2.03906250	-6.28417969	-11.11816406	-30.19042969	+1584
+1457970879.79010010	+14.33056641	-0.06591797	-0.85253906	+1.86767578	+3.09814453	-51.30615234	+2944	+14.59423828	+0.35156250	-0.01757813	-59.94140625	-13.62304688	+37.02392578	+3272	+11.92675781	-0.59326172	-2.03466797	-6.37207031	-11.09619141	-30.19042969	+1580
+1457970879.79419990	+14.33935547	-0.07031250	-0.84814453	+1.66992188	+3.25195313	-51.37207031	+2944	+14.59863281	+0.33398438	-0.02636719	-60.60058594	-13.40332031	+36.95800781	+3276	+11.93115234	-0.58886719	-2.03027344	-6.48193359	-11.05224609	-30.19042969	+1580
+1457970879.79839990	+14.34814453	-0.07910156	-0.85253906	+1.47216797	+3.42773438	-51.45996094	+2944	+14.60742188	+0.31640625	-0.04394531	-61.23779297	-13.18359375	+36.82617188	+3284	+11.93554688	-0.58886719	-2.02587891	-6.59179688	-11.03027344	-30.19042969	+1576
+1457970879.80259990	+14.36132813	-0.07910156	-0.85253906	+1.34033203	+3.60351563	-51.54785156	+2944	+14.61621094	+0.30761719	-0.06152344	-61.78710938	-12.96386719	+36.76025391	+3284	+11.93994141	-0.58447266	-2.02148438	-6.65771484	-10.98632813	-30.19042969	+1576
+1457970879.81090000	+14.37451172	-0.08349609	-0.86132813	+1.07666016	+3.99902344	-51.70166016	+2936	+14.62939453	+0.27246094	-0.09228516	-62.97363281	-12.56835938	+36.56250000	+3296	+11.94873047	-0.58007813	-2.01269531	-6.81152344	-10.89843750	-30.16845703	+1576
+1457970879.81510000	+14.38330078	-0.08349609	-0.86572266	+0.96679688	+4.19677734	-51.76757813	+2932	+14.63378906	+0.26367188	-0.10546875	-63.45703125	-12.39257813	+36.51855469	+3300	+11.95312500	-0.58007813	-2.00830078	-6.87744141	-10.83251953	-30.16845703	+1580
+1457970879.81920000	+14.39208984	-0.08349609	-0.86572266	+0.83496094	+4.37255859	-51.83349609	+2932	+14.64257813	+0.25488281	-0.11865234	-63.96240234	-12.23876953	+36.47460938	+3304	+11.95751953	-0.58007813	-2.00390625	-6.96533203	-10.76660156	-30.16845703	+1580
+1457970879.82340000	+14.39648438	-0.08789063	-0.87011719	+0.70312500	+4.54833984	-51.92138672	+2928	+14.65136719	+0.24169922	-0.13183594	-64.46777344	-12.06298828	+36.40869141	+3308	+11.96630859	-0.58007813	-1.99951172	-7.05322266	-10.70068359	-30.19042969	+1580
+1457970879.82760000	+14.40527344	-0.08789063	-0.87011719	+0.57128906	+4.68017578	-52.00927734	+2928	+14.66015625	+0.24169922	-0.14062500	-64.86328125	-11.90917969	+36.43066406	+3308	+11.97070313	-0.57568359	-1.99511719	-7.14111328	-10.63476563	-30.19042969	+1584
+1457970879.83170010	+14.41406250	-0.09228516	-0.87011719	+0.43945313	+4.83398438	-52.09716797	+2924	+14.66894531	+0.23291016	-0.14941406	-65.30273438	-11.79931641	+36.45263672	+3312	+11.97949219	-0.58007813	-1.99072266	-7.22900391	-10.56884766	-30.19042969	+1588
+1457970879.83590010	+14.41845703	-0.09667969	-0.87451172	+0.28564453	+4.98779297	-52.18505859	+2924	+14.67333984	+0.22412109	-0.15380859	-65.74218750	-11.68945313	+36.47460938	+3312	+11.98388672	-0.58007813	-1.98632813	-7.31689453	-10.50292969	-30.21240234	+1588
+1457970879.84010000	+14.41845703	-0.10107422	-0.87451172	+0.15380859	+5.16357422	-52.29492188	+2924	+14.68212891	+0.21972656	-0.15820313	-66.09375000	-11.57958984	+36.51855469	+3312	+11.98828125	-0.58007813	-1.98632813	-7.40478516	-10.41503906	-30.23437500	+1592
+1457970879.84419990	+14.42285156	-0.10546875	-0.87890625	+0.00000000	+5.31738281	-52.38281250	+2920	+14.68652344	+0.21533203	-0.16259766	-66.46728516	-11.46972656	+36.54052734	+3312	+11.99707031	-0.58447266	-1.98193359	-7.49267578	-10.30517578	-30.25634766	+1592
+1457970879.84840010	+14.42724609	-0.10986328	-0.88330078	-0.13183594	+5.49316406	-52.47070313	+2920	+14.69091797	+0.21093750	-0.16259766	-66.81884766	-11.38183594	+36.58447266	+3316	+12.00146484	-0.58447266	-1.98193359	-7.58056641	-10.21728516	-30.30029297	+1592
+1457970879.85260010	+14.42724609	-0.11425781	-0.88330078	-0.30761719	+5.60302734	-52.58056641	+2924	+14.69531250	+0.21533203	-0.15820313	-67.06054688	-11.29394531	+36.65039063	+3316	+12.00585938	-0.58886719	-1.98193359	-7.66845703	-10.10742188	-30.32226563	+1596
+1457970879.85669990	+14.42724609	-0.12304688	-0.88330078	-0.50537109	+5.71289063	-52.69042969	+2924	+14.69970703	+0.21093750	-0.15820313	-67.34619141	-11.22802734	+36.69433594	+3316	+12.01464844	-0.59326172	-1.97753906	-7.77832031	-10.01953125	-30.36621094	+1596
+1457970879.86089990	+14.43164063	-0.12744141	-0.87890625	-0.70312500	+5.82275391	-52.80029297	+2928	+14.70849609	+0.20654297	-0.14941406	-67.65380859	-11.18408203	+36.78222656	+3316	+12.01904297	-0.59765625	-1.97753906	-7.91015625	-9.90966797	-30.41015625	+1596
+1457970879.86509990	+14.43164063	-0.13623047	-0.87890625	-0.87890625	+5.91064453	-52.91015625	+2932	+14.71289063	+0.21533203	-0.14941406	-67.80761719	-11.14013672	+36.78222656	+3320	+12.02783203	-0.60205078	-1.97314453	-7.99804688	-9.82177734	-30.45410156	+1596
+1457970879.86920000	+14.43603516	-0.14501953	-0.87890625	-1.05468750	+6.02050781	-53.02001953	+2940	+14.72167969	+0.21093750	-0.14501953	-68.02734375	-11.09619141	+36.80419922	+3316	+12.03222656	-0.60644531	-1.97314453	-8.08593750	-9.71191406	-30.49804688	+1596
+1457970879.87750010	+14.43603516	-0.15820313	-0.88330078	-1.40625000	+6.30615234	-53.26171875	+2956	+14.72607422	+0.21093750	-0.13623047	-68.35693359	-11.07421875	+36.76025391	+3320	+12.04101563	-0.61523438	-1.97314453	-8.23974609	-9.47021484	-30.60791016	+1596
+1457970879.88170000	+14.43603516	-0.16259766	-0.88769531	-1.56005859	+6.43798828	-53.39355469	+2964	+14.72607422	+0.21093750	-0.14062500	-68.51074219	-11.05224609	+36.67236328	+3320	+12.04541016	-0.62402344	-1.97314453	-8.32763672	-9.33837891	-30.65185547	+1592
+1457970879.88590000	+14.44042969	-0.17138672	-0.89208984	-1.71386719	+6.54785156	-53.50341797	+2972	+14.73486328	+0.20654297	-0.14062500	-68.64257813	-11.03027344	+36.60644531	+3320	+12.04541016	-0.62841797	-1.96875000	-8.39355469	-9.22851563	-30.71777344	+1592
+1457970879.89000010	+14.44482422	-0.17578125	-0.89208984	-1.82373047	+6.67968750	-53.61328125	+2980	+14.73925781	+0.21533203	-0.14501953	-68.66455078	-11.00830078	+36.47460938	+3324	+12.04980469	-0.62841797	-1.96875000	-8.41552734	-9.09667969	-30.73974609	+1588
+1457970879.89420010	+14.44482422	-0.18017578	-0.89648438	-1.95556641	+6.78955078	-53.72314453	+2992	+14.74365234	+0.21093750	-0.14941406	-68.75244141	-11.00830078	+36.34277344	+3324	+12.04980469	-0.63281250	-1.96875000	-8.45947266	-8.96484375	-30.80566406	+1584
+1457970879.89840010	+14.44921875	-0.18896484	-0.90527344	-2.08740234	+6.94335938	-53.81103516	+3000	+14.74804688	+0.20654297	-0.15820313	-68.84033203	-11.00830078	+36.18896484	+3324	+12.05419922	-0.63720703	-1.96875000	-8.48144531	-8.83300781	-30.84960938	+1584
+1457970879.90249990	+14.45361328	-0.18896484	-0.91406250	-2.15332031	+7.11914063	-53.89892578	+3008	+14.75244141	+0.20654297	-0.17138672	-68.86230469	-10.96435547	+35.96923828	+3328	+12.05419922	-0.63720703	-1.96875000	-8.45947266	-8.70117188	-30.89355469	+1580
+1457970879.90669990	+14.45800781	-0.19335938	-0.92285156	-2.21923828	+7.31689453	-53.98681641	+3016	+14.75683594	+0.20214844	-0.18896484	-68.90625000	-10.94238281	+35.72753906	+3332	+12.05419922	-0.64160156	-1.97314453	-8.43750000	-8.54736328	-30.93750000	+1580
+1457970879.91090010	+14.45800781	-0.19335938	-0.94042969	-2.28515625	+7.53662109	-54.07470703	+3024	+14.75683594	+0.19335938	-0.21093750	-68.95019531	-10.87646484	+35.44189453	+3336	+12.04980469	-0.64160156	-1.97753906	-8.41552734	-8.37158203	-30.98144531	+1580
+1457970879.91500000	+14.46240234	-0.19775391	-0.95800781	-2.30712891	+7.75634766	-54.14062500	+3028	+14.75683594	+0.18896484	-0.23730469	-68.95019531	-10.81054688	+35.17822266	+3340	+12.04980469	-0.64599609	-1.97753906	-8.37158203	-8.21777344	-31.02539063	+1576
+1457970879.91919990	+14.46240234	-0.19775391	-0.97119141	-2.35107422	+7.97607422	-54.20654297	+3032	+14.76123047	+0.18457031	-0.25927734	-68.97216797	-10.74462891	+34.93652344	+3344	+12.04541016	-0.64599609	-1.98193359	-8.32763672	-8.04199219	-31.06933594	+1576
+1457970879.92339990	+14.46679688	-0.20214844	-0.98876953	-2.39501953	+8.21777344	-54.25048828	+3036	+14.76562500	+0.17578125	-0.29443359	-68.99414063	-10.65673828	+34.60693359	+3348	+12.04101563	-0.65039063	-1.99072266	-8.28369141	-7.84423828	-31.11328125	+1580
+1457970879.92750000	+14.47119141	-0.20214844	-1.00634766	-2.39501953	+8.41552734	-54.29443359	+3036	+14.76562500	+0.17138672	-0.31640625	-68.99414063	-10.59082031	+34.40917969	+3352	+12.03662109	-0.65039063	-1.99511719	-8.21777344	-7.66845703	-31.15722656	+1580
+1457970879.93590000	+14.47558594	-0.20654297	-1.05029297	-2.43896484	+8.92089844	-54.38232422	+3032	+14.77001953	+0.14941406	-0.37792969	-69.03808594	-10.43701172	+33.88183594	+3360	+12.02343750	-0.65478516	-2.01269531	-8.08593750	-7.25097656	-31.26708984	+1588
+1457970879.94000010	+14.47558594	-0.21093750	-1.07226563	-2.46093750	+9.16259766	-54.42626953	+3032	+14.77001953	+0.14062500	-0.40429688	-69.03808594	-10.37109375	+33.68408203	+3360	+12.01904297	-0.65917969	-2.02148438	-8.04199219	-7.03125000	-31.33300781	+1592
+1457970879.94420000	+14.47558594	-0.21533203	-1.09423828	-2.48291016	+9.42626953	-54.47021484	+3028	+14.77001953	+0.13183594	-0.43066406	-69.06005859	-10.30517578	+33.46435547	+3364	+12.01464844	-0.66357422	-2.03027344	-7.97607422	-6.81152344	-31.39892578	+1596
+1457970879.94829990	+14.47119141	-0.22412109	-1.12500000	-2.52685547	+9.71191406	-54.51416016	+3028	+14.77001953	+0.12304688	-0.46582031	-69.08203125	-10.21728516	+33.20068359	+3368	+12.00585938	-0.67236328	-2.04785156	-7.93212891	-6.56982422	-31.46484375	+1600
+1457970879.95250010	+14.47119141	-0.22851563	-1.15136719	-2.54882813	+9.93164063	-54.53613281	+3028	+14.76562500	+0.11425781	-0.48779297	-69.08203125	-10.17333984	+33.06884766	+3368	+11.99707031	-0.67675781	-2.06542969	-7.88818359	-6.35009766	-31.55273438	+1608
+1457970879.95670010	+14.46679688	-0.23730469	-1.17333984	-2.59277344	+10.12939453	-54.60205078	+3028	+14.76562500	+0.10546875	-0.51416016	-69.10400391	-10.12939453	+32.91503906	+3368	+11.99267578	-0.68994141	-2.07861328	-7.88818359	-6.13037109	-31.64062500	+1612
+1457970879.96079990	+14.46240234	-0.24609375	-1.20410156	-2.65869141	+10.37109375	-54.66796875	+3028	+14.76562500	+0.09667969	-0.54052734	-69.10400391	-10.08544922	+32.71728516	+3368	+11.98388672	-0.69873047	-2.10058594	-7.86621094	-5.88867188	-31.77246094	+1620
+1457970879.96499990	+14.46240234	-0.25488281	-1.22607422	-2.70263672	+10.54687500	-54.71191406	+3024	+14.76562500	+0.09228516	-0.56250000	-69.10400391	-10.06347656	+32.62939453	+3368	+11.97949219	-0.71191406	-2.11816406	-7.86621094	-5.69091797	-31.88232422	+1628
+1457970879.96919990	+14.45800781	-0.26806641	-1.24804688	-2.76855469	+10.70068359	-54.79980469	+3024	+14.76562500	+0.08349609	-0.58007813	-69.12597656	-10.04150391	+32.51953125	+3368	+11.97509766	-0.72509766	-2.13574219	-7.86621094	-5.51513672	-32.01416016	+1632
+1457970879.97330000	+14.45361328	-0.28125000	-1.27880859	-2.83447266	+10.89843750	-54.88769531	+3020	+14.76123047	+0.07470703	-0.60644531	-69.12597656	-10.04150391	+32.38769531	+3368	+11.96630859	-0.73828125	-2.16210938	-7.88818359	-5.29541016	-32.14599609	+1640
+1457970879.97750000	+14.44921875	-0.29003906	-1.30517578	-2.90039063	+11.03027344	-54.97558594	+3020	+14.76123047	+0.07031250	-0.62402344	-69.12597656	-10.04150391	+32.32177734	+3364	+11.96191406	-0.75146484	-2.18408203	-7.91015625	-5.14160156	-32.29980469	+1648
+1457970879.98169990	+14.44482422	-0.30322266	-1.32714844	-2.96630859	+11.16210938	-55.06347656	+3016	+14.76123047	+0.06591797	-0.64160156	-69.12597656	-10.04150391	+32.23388672	+3360	+11.95751953	-0.76904297	-2.21044922	-7.93212891	-4.98779297	-32.45361328	+1652
+1457970879.98580000	+14.44042969	-0.32080078	-1.35791016	-3.05419922	+11.29394531	-55.17333984	+3020	+14.75683594	+0.05712891	-0.65917969	-69.12597656	-10.06347656	+32.16796875	+3360	+11.95312500	-0.78662109	-2.23681641	-7.97607422	-4.79003906	-32.60742188	+1660
+1457970879.99000000	+14.43603516	-0.32958984	-1.37988281	-3.09814453	+11.38183594	-55.26123047	+3016	+14.75683594	+0.04833984	-0.68115234	-69.12597656	-10.10742188	+32.08007813	+3360	+11.94873047	-0.80419922	-2.26318359	-7.99804688	-4.65820313	-32.76123047	+1664
+1457970879.99420000	+14.43164063	-0.34277344	-1.40625000	-3.18603516	+11.46972656	-55.34912109	+3020	+14.75683594	+0.03955078	-0.70751953	-69.12597656	-10.15136719	+32.01416016	+3360	+11.94433594	-0.82177734	-2.28955078	-8.04199219	-4.54833984	-32.93701172	+1668
+1457970880.00250010	+14.42285156	-0.38232422	-1.47656250	-3.36181641	+11.66748047	-55.63476563	+3028	+14.74804688	+0.00000000	-0.81298828	-69.12597656	-10.37109375	+31.72851563	+3376	+11.93554688	-0.86572266	-2.35546875	-8.15185547	-4.26269531	-33.33251953	+1676
+1457970880.00670000	+14.41845703	-0.40429688	-1.51611328	-3.47167969	+11.77734375	-55.81054688	+3036	+14.74804688	-0.03076172	-0.87451172	-69.14794922	-10.52490234	+31.59667969	+3388	+11.93115234	-0.89208984	-2.39062500	-8.21777344	-4.13085938	-33.53027344	+1680
+1457970880.01079990	+14.41406250	-0.42626953	-1.56445313	-3.58154297	+11.88720703	-55.96435547	+3048	+14.74365234	-0.05712891	-0.93603516	-69.16992188	-10.63476563	+31.48681641	+3400	+11.93115234	-0.91845703	-2.43017578	-8.28369141	-3.97705078	-33.75000000	+1684
+1457970880.01500010	+14.40087891	-0.47900391	-1.66552734	-3.80126953	+12.12890625	-56.33789063	+3072	+14.73925781	-0.10546875	-1.05029297	-69.21386719	-10.87646484	+31.28906250	+3424	+11.92236328	-0.95800781	-2.49169922	-8.39355469	-3.75732422	-34.07958984	+1700
+1457970880.01920010	+14.39648438	-0.51855469	-1.74023438	-3.95507813	+12.28271484	-56.57958984	+3092	+14.73925781	-0.14062500	-1.10742188	-69.27978516	-11.00830078	+31.24511719	+3436	+11.91357422	-0.99316406	-2.54882813	-8.50341797	-3.55957031	-34.34326172	+1708
+1457970880.02329990	+14.39648438	-0.55371094	-1.81054688	-4.08691406	+12.43652344	-56.77734375	+3104	+14.74365234	-0.17578125	-1.17773438	-69.34570313	-11.05224609	+31.09130859	+3448	+11.90917969	-1.02832031	-2.60595703	-8.59130859	-3.38378906	-34.60693359	+1716
+1457970880.02749990	+14.40087891	-0.60205078	-1.90722656	-4.26269531	+12.61230469	-57.04101563	+3124	+14.74365234	-0.21093750	-1.24365234	-69.41162109	-11.11816406	+31.00341797	+3456	+11.90039063	-1.08105469	-2.68945313	-8.76708984	-3.12011719	-34.98046875	+1736
+1457970880.03160000	+14.40527344	-0.63720703	-1.97314453	-4.41650391	+12.72216797	-57.19482422	+3136	+14.74365234	-0.25488281	-1.30957031	-69.56542969	-11.18408203	+30.89355469	+3468	+11.89599609	-1.12060547	-2.75537109	-8.89892578	-2.92236328	-35.26611328	+1748
+1457970880.03580000	+14.40966797	-0.67675781	-2.04785156	-4.57031250	+12.87597656	-57.37060547	+3144	+14.75244141	-0.29882813	-1.38867188	-69.67529297	-11.25000000	+30.73974609	+3480	+11.89160156	-1.16015625	-2.81689453	-9.03076172	-2.74658203	-35.50781250	+1756
+1457970880.04000000	+14.41406250	-0.71630859	-2.11816406	-4.70214844	+13.02978516	-57.52441406	+3152	+14.75244141	-0.34716797	-1.46777344	-69.78515625	-11.29394531	+30.58593750	+3488	+11.88281250	-1.20849609	-2.89160156	-9.18457031	-2.48291016	-35.81542969	+1772
+1457970880.04410000	+14.41845703	-0.76025391	-2.19287109	-4.87792969	+13.18359375	-57.67822266	+3160	+14.75683594	-0.39990234	-1.55126953	-69.93896484	-11.33789063	+30.43212891	+3500	+11.87841797	-1.24804688	-2.95751953	-9.33837891	-2.28515625	-36.05712891	+1780
+1457970880.05250000	+14.43603516	-0.84814453	-2.35986328	-5.20751953	+13.51318359	-58.00781250	+3168	+14.76562500	-0.50537109	-1.73144531	-70.24658203	-11.40380859	+30.08056641	+3520	+11.87402344	-1.32714844	-3.09375000	-9.62402344	-1.91162109	-36.54052734	+1800
+1457970880.05660010	+14.44482422	-0.90087891	-2.43896484	-5.40527344	+13.62304688	-58.18359375	+3172	+14.77001953	-0.56250000	-1.81933594	-70.42236328	-11.46972656	+29.92675781	+3532	+11.86962891	-1.37548828	-3.16406250	-9.79980469	-1.71386719	-36.82617188	+1816
+1457970880.06080010	+14.46240234	-0.95800781	-2.52685547	-5.60302734	+13.75488281	-58.38134766	+3172	+14.78320313	-0.62402344	-1.91162109	-70.57617188	-11.55761719	+29.75097656	+3540	+11.87402344	-1.42382813	-3.23876953	-9.97558594	-1.53808594	-37.11181641	+1828
+1457970880.06500010	+14.47119141	-1.01074219	-2.61474609	-5.80078125	+13.82080078	-58.57910156	+3172	+14.79199219	-0.68115234	-2.00390625	-70.75195313	-11.64550781	+29.61914063	+3548	+11.86962891	-1.47216797	-3.31347656	-10.17333984	-1.36230469	-37.41943359	+1840
+1457970880.06909990	+14.48437500	-1.07226563	-2.69824219	-6.02050781	+13.90869141	-58.82080078	+3172	+14.80078125	-0.74267578	-2.10058594	-70.90576172	-11.75537109	+29.46533203	+3556	+11.86962891	-1.52929688	-3.39257813	-10.37109375	-1.18652344	-37.72705078	+1856
+1457970880.07329990	+14.49755859	-1.13378906	-2.79492188	-6.26220703	+14.01855469	-59.04052734	+3172	+14.81396484	-0.80419922	-2.19726563	-71.05957031	-11.86523438	+29.33349609	+3564	+11.87841797	-1.58203125	-3.47607422	-10.54687500	-1.03271484	-38.05664063	+1868
+1457970880.07750010	+14.50634766	-1.19970703	-2.88720703	-6.48193359	+14.06250000	-59.28222656	+3172	+14.82275391	-0.86572266	-2.28955078	-71.21337891	-11.99707031	+29.22363281	+3568	+11.87841797	-1.64355469	-3.56396484	-10.78857422	-0.87890625	-38.43017578	+1884
+1457970880.08160000	+14.51513672	-1.26562500	-2.98388672	-6.72363281	+14.10644531	-59.54589844	+3172	+14.83154297	-0.92724609	-2.38623047	-71.38916016	-12.12890625	+29.11376953	+3576	+11.88281250	-1.70507813	-3.65185547	-11.00830078	-0.70312500	-38.80371094	+1900
+1457970880.08579990	+14.53271484	-1.33593750	-3.08056641	-6.96533203	+14.12841797	-59.78759766	+3176	+14.84912109	-0.99316406	-2.48291016	-71.54296875	-12.30468750	+29.02587891	+3580	+11.89160156	-1.76660156	-3.74414063	-11.18408203	-0.61523438	-39.17724609	+1916
+1457970880.08999990	+14.54150391	-1.40625000	-3.17285156	-7.20703125	+14.08447266	-60.05126953	+3176	+14.85791016	-1.05908203	-2.57080078	-71.71875000	-12.52441406	+29.00390625	+3588	+11.89599609	-1.83251953	-3.83642578	-11.44775391	-0.50537109	-39.61669922	+1928
+1457970880.09410000	+14.55029297	-1.48095703	-3.26953125	-7.47070313	+14.04052734	-60.33691406	+3180	+14.87548828	-1.12060547	-2.66308594	-71.89453125	-12.72216797	+28.98193359	+3592	+11.90478516	-1.90283203	-3.93310547	-11.68945313	-0.37353516	-40.03417969	+1944
+1457970880.09830000	+14.57226563	-1.55566406	-3.36181641	-7.71240234	+13.93066406	-60.64453125	+3184	+14.89746094	-1.18652344	-2.75097656	-72.04833984	-12.96386719	+29.00390625	+3596	+11.92236328	-1.97314453	-4.02539063	-11.93115234	-0.35156250	-40.47363281	+1956
+1457970880.10660000	+14.59423828	-1.71826172	-3.55957031	-8.30566406	+13.82080078	-61.25976563	+3204	+14.92822266	-1.32714844	-2.94433594	-72.39990234	-13.44726563	+28.93798828	+3608	+11.93994141	-2.12695313	-4.24072266	-12.48046875	-0.13183594	-41.41845703	+1988
+1457970880.11080000	+14.61181641	-1.80175781	-3.66064453	-8.59130859	+13.71093750	-61.54541016	+3216	+14.95019531	-1.39746094	-3.03662109	-72.59765625	-13.68896484	+28.98193359	+3616	+11.95751953	-2.20605469	-4.34179688	-12.72216797	-0.13183594	-41.87988281	+1996
+1457970880.11490010	+14.62060547	-1.89404297	-3.76611328	-8.92089844	+13.64501953	-61.87500000	+3232	+14.96777344	-1.47216797	-3.13330078	-72.81738281	-13.97460938	+28.95996094	+3624	+11.97070313	-2.28955078	-4.45166016	-13.00781250	-0.04394531	-42.38525391	+2012
+1457970880.11910010	+14.62939453	-1.97753906	-3.87597656	-9.20654297	+13.55712891	-62.16064453	+3252	+14.98095703	-1.55566406	-3.23437500	-73.03710938	-14.23828125	+28.95996094	+3636	+11.97949219	-2.37304688	-4.56591797	-13.27148438	+0.02197266	-42.86865234	+2024
+1457970880.12330010	+14.65576172	-2.06982422	-3.97265625	-9.49218750	+13.33740234	-62.46826172	+3268	+15.01171875	-1.63476563	-3.32666016	-73.27880859	-14.54589844	+29.04785156	+3644	+12.00146484	-2.45654297	-4.67138672	-13.55712891	-0.02197266	-43.35205078	+2032
+1457970880.12739990	+14.67333984	-2.16650391	-4.07812500	-9.84375000	+13.20556641	-62.79785156	+3288	+15.03369141	-1.72265625	-3.43212891	-73.52050781	-14.83154297	+29.00390625	+3656	+12.01464844	-2.54882813	-4.78564453	-13.88671875	+0.00000000	-43.87939453	+2048
+1457970880.13159990	+14.69091797	-2.26318359	-4.19238281	-10.19531250	+13.11767578	-63.10546875	+3308	+15.05566406	-1.81054688	-3.54199219	-73.76220703	-15.11718750	+28.95996094	+3672	+12.03222656	-2.63671875	-4.90869141	-14.17236328	+0.06591797	-44.40673828	+2060
+1457970880.13579990	+14.71728516	-2.36425781	-4.28906250	-10.52490234	+12.87597656	-63.43505859	+3328	+15.09082031	-1.90283203	-3.64306641	-74.00390625	-15.44677734	+29.00390625	+3684	+12.05419922	-2.73339844	-5.01416016	-14.45800781	-0.02197266	-44.91210938	+2068
+1457970880.13990000	+14.73925781	-2.47412109	-4.41210938	-10.92041016	+12.83203125	-63.78662109	+3356	+15.11279297	-1.99951172	-3.76611328	-74.26757813	-15.73242188	+28.87207031	+3700	+12.07177734	-2.83007813	-5.13720703	-14.76562500	+0.02197266	-45.43945313	+2080
+1457970880.14410000	+14.75683594	-2.57519531	-4.53955078	-11.27197266	+12.81005859	-64.09423828	+3380	+15.13037109	-2.10498047	-3.89355469	-74.53125000	-15.99609375	+28.69628906	+3716	+12.08496094	-2.92236328	-5.26464844	-15.02929688	+0.08789063	-45.94482422	+2096
+1457970880.15240000	+14.80957031	-2.79931641	-4.76806641	-12.01904297	+12.54638672	-64.75341797	+3420	+15.18750000	-2.32470703	-4.13525391	-75.12451172	-16.63330078	+28.52050781	+3748	+12.12451172	-3.12451172	-5.49755859	-15.64453125	+0.00000000	-46.97753906	+2116
+1457970880.15660000	+14.83593750	-2.90917969	-4.89990234	-12.39257813	+12.50244141	-65.08300781	+3444	+15.20947266	-2.43896484	-4.27148438	-75.38818359	-16.91894531	+28.32275391	+3768	+12.14208984	-3.22558594	-5.62939453	-15.93017578	+0.02197266	-47.50488281	+2128
+1457970880.16080000	+14.87109375	-3.02783203	-5.00976563	-12.74414063	+12.23876953	-65.43457031	+3456	+15.24023438	-2.55761719	-4.39013672	-75.71777344	-17.29248047	+28.30078125	+3780	+12.15966797	-3.33105469	-5.73925781	-16.23779297	-0.10986328	-48.01025391	+2140
+1457970880.16490010	+14.90625000	-3.15527344	-5.13720703	-13.16162109	+12.19482422	-65.80810547	+3472	+15.26660156	-2.68505859	-4.53076172	-76.02539063	-17.57812500	+28.03710938	+3800	+12.18164063	-3.44531250	-5.86669922	-16.56738281	-0.08789063	-48.53759766	+2152
+1457970880.16910000	+14.93701172	-3.27832031	-5.27783203	-13.55712891	+12.15087891	-66.15966797	+3484	+15.29296875	-2.80810547	-4.68017578	-76.28906250	-17.86376953	+27.77343750	+3816	+12.19921875	-3.55078125	-5.99853516	-16.85302734	-0.06591797	-49.06494141	+2164
+1457970880.17330000	+14.96777344	-3.40576172	-5.39648438	-13.93066406	+11.99707031	-66.53320313	+3492	+15.32373047	-2.93994141	-4.81201172	-76.61865234	-18.21533203	+27.66357422	+3828	+12.21679688	-3.66503906	-6.11279297	-17.16064453	-0.15380859	-49.59228516	+2176
+1457970880.17740010	+14.99414063	-3.54638672	-5.53271484	-14.39208984	+11.97509766	-66.95068359	+3500	+15.34570313	-3.07617188	-4.95703125	-76.94824219	-18.52294922	+27.37792969	+3848	+12.23876953	-3.78369141	-6.24023438	-17.46826172	-0.13183594	-50.14160156	+2188
+1457970880.18160010	+15.02490234	-3.67382813	-5.67773438	-14.78759766	+11.97509766	-67.32421875	+3508	+15.36767578	-3.21240234	-5.10644531	-77.25585938	-18.80859375	+27.09228516	+3864	+12.25634766	-3.89355469	-6.37646484	-17.75390625	-0.10986328	-50.64697266	+2200
+1457970880.18569990	+15.06005859	-3.81005859	-5.79638672	-15.18310547	+11.77734375	-67.71972656	+3508	+15.39404297	-3.35302734	-5.23828125	-77.60742188	-19.18212891	+26.98242188	+3876	+12.26953125	-4.01660156	-6.49511719	-18.08349609	-0.19775391	-51.17431641	+2208
+1457970880.19409990	+15.12597656	-4.09570313	-6.06445313	-16.06201172	+11.53564453	-68.59863281	+3504	+15.44677734	-3.63867188	-5.51513672	-78.31054688	-19.95117188	+26.58691406	+3896	+12.30908203	-4.26708984	-6.75439453	-18.78662109	-0.24169922	-52.31689453	+2232
+1457970880.19820000	+15.15234375	-4.24072266	-6.18310547	-16.47949219	+11.31591797	-69.06005859	+3500	+15.47753906	-3.77929688	-5.63818359	-78.66210938	-20.36865234	+26.54296875	+3904	+12.32666016	-4.39892578	-6.87744141	-19.16015625	-0.32958984	-52.88818359	+2244
+1457970880.20240000	+15.18310547	-4.39892578	-6.31054688	-16.98486328	+11.18408203	-69.56542969	+3496	+15.50390625	-3.92871094	-5.77880859	-79.05761719	-20.76416016	+26.34521484	+3916	+12.34863281	-4.53076172	-7.00927734	-19.51171875	-0.37353516	-53.50341797	+2256
+1457970880.20660000	+15.21386719	-4.53955078	-6.45117188	-17.40234375	+11.05224609	-70.04882813	+3492	+15.53027344	-4.06933594	-5.91943359	-79.36523438	-21.15966797	+26.14746094	+3924	+12.36621094	-4.66259766	-7.14111328	-19.84130859	-0.41748047	-54.07470703	+2264
+1457970880.21070000	+15.23583984	-4.68457031	-6.56982422	-17.84179688	+10.85449219	-70.53222656	+3488	+15.55664063	-4.21435547	-6.03808594	-79.73876953	-21.59912109	+26.10351563	+3932	+12.37939453	-4.79443359	-7.27294922	-20.19287109	-0.48339844	-54.68994141	+2276
+1457970880.21490000	+15.25781250	-4.83837891	-6.69287109	-18.30322266	+10.65673828	-71.05957031	+3488	+15.58740234	-4.36376953	-6.15673828	-80.13427734	-22.10449219	+26.01562500	+3940	+12.40136719	-4.93505859	-7.40039063	-20.54443359	-0.54931641	-55.32714844	+2288
+1457970880.22320010	+15.29736328	-5.13720703	-6.93017578	-19.16015625	+10.12939453	-72.11425781	+3488	+15.64892578	-4.64501953	-6.37646484	-80.85937500	-23.11523438	+26.05957031	+3948	+12.43212891	-5.21191406	-7.66406250	-21.22558594	-0.79101563	-56.62353516	+2304
+1457970880.23160000	+15.35449219	-5.44042969	-7.16308594	-19.99511719	+9.58007813	-73.21289063	+3496	+15.72802734	-4.93066406	-6.60498047	-81.56250000	-24.14794922	+26.05957031	+3956	+12.48486328	-5.49755859	-7.92773438	-21.86279297	-1.07666016	-57.96386719	+2316
+1457970880.23569990	+15.36767578	-5.59423828	-7.26416016	-20.39062500	+9.25048828	-73.76220703	+3504	+15.76318359	-5.07568359	-6.69726563	-81.93603516	-24.69726563	+26.14746094	+3956	+12.49365234	-5.64257813	-8.05517578	-22.19238281	-1.20849609	-58.66699219	+2328
+1457970880.23990010	+15.38964844	-5.74804688	-7.38281250	-20.80810547	+9.05273438	-74.33349609	+3516	+15.80273438	-5.22070313	-6.81152344	-82.24365234	-25.22460938	+26.10351563	+3964	+12.52001953	-5.78320313	-8.18701172	-22.45605469	-1.31835938	-59.30419922	+2336
+1457970880.24410010	+15.40722656	-5.89306641	-7.50146484	-21.20361328	+8.85498047	-74.86083984	+3528	+15.83349609	-5.36572266	-6.92578125	-82.57324219	-25.70800781	+26.10351563	+3968	+12.54199219	-5.92382813	-8.31445313	-22.74169922	-1.47216797	-59.96337891	+2340
+1457970880.24819990	+15.42480469	-6.04687500	-7.60693359	-21.57714844	+8.54736328	-75.38818359	+3544	+15.86425781	-5.51074219	-7.01806641	-82.96875000	-26.25732422	+26.19140625	+3972	+12.54638672	-6.07324219	-8.43750000	-23.07128906	-1.60400391	-60.64453125	+2352
+1457970880.25239990	+15.45117188	-6.19628906	-7.71679688	-21.92871094	+8.32763672	-75.91552734	+3560	+15.90380859	-5.66015625	-7.11914063	-83.29833984	-26.76269531	+26.23535156	+3972	+12.57275391	-6.20947266	-8.56054688	-23.31298828	-1.75781250	-61.23779297	+2356
+1457970880.25650000	+15.46875000	-6.35009766	-7.82666016	-22.25830078	+8.08593750	-76.44287109	+3576	+15.93896484	-5.80957031	-7.22460938	-83.62792969	-27.29003906	+26.27929688	+3976	+12.59472656	-6.35449219	-8.68359375	-23.57666016	-1.93359375	-61.91894531	+2360
+1457970880.26070000	+15.48632813	-6.50830078	-7.91894531	-22.65380859	+7.71240234	-76.97021484	+3596	+15.96972656	-5.96777344	-7.31689453	-84.02343750	-27.83935547	+26.36718750	+3976	+12.59912109	-6.51269531	-8.79785156	-23.92822266	-2.10937500	-62.60009766	+2372
+1457970880.26490000	+15.51708984	-6.67089844	-8.03320313	-23.02734375	+7.53662109	-77.45361328	+3612	+16.00488281	-6.12597656	-7.43554688	-84.33105469	-28.27880859	+26.32324219	+3980	+12.62548828	-6.65332031	-8.91650391	-24.19189453	-2.24121094	-63.14941406	+2376
+1457970880.26900010	+15.54345703	-6.83349609	-8.14746094	-23.42285156	+7.33886719	-77.95898438	+3628	+16.03564453	-6.28857422	-7.55419922	-84.63867188	-28.74023438	+26.27929688	+3984	+12.64306641	-6.80273438	-9.03076172	-24.52148438	-2.41699219	-63.74267578	+2380
+1457970880.27320000	+15.55664063	-6.99609375	-8.25292969	-23.81835938	+7.11914063	-78.46435547	+3644	+16.04882813	-6.45556641	-7.66845703	-84.99023438	-29.20166016	+26.21337891	+3988	+12.63867188	-6.95654297	-9.14501953	-24.91699219	-2.50488281	-64.35791016	+2392
+1457970880.28150010	+15.59619141	-7.32128906	-8.49462891	-24.56542969	+6.92138672	-79.36523438	+3668	+16.08837891	-6.79833984	-7.91015625	-85.64941406	-30.10253906	+26.03759766	+3992	+12.66943359	-7.24658203	-9.35595703	-25.53222656	-2.81250000	-65.41259766	+2392
+1457970880.28570010	+15.60937500	-7.49267578	-8.60449219	-24.98291016	+6.70166016	-79.82666016	+3672	+16.08837891	-6.97851563	-8.02880859	-86.06689453	-30.54199219	+25.94970703	+3996	+12.66064453	-7.40478516	-9.46142578	-25.97167969	-2.94433594	-65.96191406	+2396
+1457970880.28990010	+15.64453125	-7.66406250	-8.70556641	-25.35644531	+6.45996094	-80.26611328	+3668	+16.10595703	-7.15429688	-8.14746094	-86.41845703	-30.95947266	+25.88378906	+3992	+12.67822266	-7.55419922	-9.55810547	-26.32324219	-3.14208984	-66.44531250	+2392
+1457970880.29399990	+15.67089844	-7.83984375	-8.80664063	-25.72998047	+6.17431641	-80.72753906	+3660	+16.11474609	-7.33007813	-8.26611328	-86.74804688	-31.42089844	+25.79589844	+3992	+12.68701172	-7.71240234	-9.65039063	-26.71875000	-3.38378906	-66.99462891	+2384
+1457970880.29819990	+15.67968750	-8.01562500	-8.91210938	-26.19140625	+5.95458984	-81.21093750	+3652	+16.11474609	-7.50585938	-8.38476563	-87.07763672	-31.90429688	+25.70800781	+3988	+12.67382813	-7.87060547	-9.75146484	-27.18017578	-3.51562500	-67.56591797	+2384
+1457970880.30240010	+15.70166016	-8.19140625	-9.02636719	-26.56494141	+5.75683594	-81.65039063	+3640	+16.12792969	-7.68603516	-8.50341797	-87.38525391	-32.38769531	+25.59814453	+3984	+12.68701172	-8.02001953	-9.84814453	-27.53173828	-3.71337891	-68.02734375	+2376
+1457970880.30650000	+15.72802734	-8.36279297	-9.13623047	-26.96044922	+5.55908203	-82.08984375	+3616	+16.13671875	-7.86181641	-8.62646484	-87.69287109	-32.89306641	+25.48828125	+3972	+12.69140625	-8.17382813	-9.93164063	-27.92724609	-3.95507813	-68.48876953	+2368
+1457970880.31069990	+15.73242188	-8.53417969	-9.24169922	-27.35595703	+5.38330078	-82.52929688	+3596	+16.11474609	-8.03759766	-8.74072266	-88.02246094	-33.35449219	+25.31250000	+3968	+12.67822266	-8.31884766	-10.03271484	-28.32275391	-4.08691406	-68.99414063	+2364
+1457970880.31489990	+15.75439453	-8.69677734	-9.32958984	-27.66357422	+5.07568359	-82.96875000	+3564	+16.11914063	-8.20019531	-8.84619141	-88.35205078	-33.83789063	+25.24658203	+3956	+12.68701172	-8.46386719	-10.11621094	-28.63037109	-4.37255859	-69.45556641	+2356
+1457970880.31900000	+15.76757813	-8.85937500	-9.40869141	-27.99316406	+4.70214844	-83.43017578	+3528	+16.11914063	-8.35839844	-8.95166016	-88.63769531	-34.34326172	+25.18066406	+3944	+12.69140625	-8.61767578	-10.19091797	-28.95996094	-4.68017578	-69.98291016	+2348
+1457970880.32320000	+15.77197266	-9.03076172	-9.49658203	-28.38867188	+4.37255859	-83.91357422	+3496	+16.11914063	-8.52099609	-9.03515625	-88.96728516	-34.91455078	+25.20263672	+3932	+12.68261719	-8.76708984	-10.27880859	-29.31152344	-4.89990234	-70.51025391	+2340
+1457970880.32740000	+15.79833984	-9.18896484	-9.56689453	-28.67431641	+3.95507813	-84.33105469	+3452	+16.13671875	-8.67480469	-9.11425781	-89.25292969	-35.46386719	+25.26855469	+3912	+12.69580078	-8.91210938	-10.35351563	-29.57519531	-5.22949219	-71.01562500	+2328
+1457970880.33150010	+15.82031250	-9.34277344	-9.64599609	-28.91601563	+3.58154297	-84.81445313	+3408	+16.15429688	-8.81103516	-9.19335938	-89.47265625	-36.03515625	+25.29052734	+3892	+12.70898438	-9.06152344	-10.43261719	-29.81689453	-5.55908203	-71.54296875	+2316
+1457970880.33979990	+15.83349609	-9.62841797	-9.78662109	-29.37744141	+2.96630859	-85.73730469	+3336	+16.18505859	-9.08349609	-9.33398438	-89.93408203	-37.11181641	+25.35644531	+3856	+12.71777344	-9.32519531	-10.59082031	-30.14648438	-6.02050781	-72.55371094	+2296
+1457970880.34400010	+15.84228516	-9.76904297	-9.84814453	-29.59716797	+2.63671875	-86.19873047	+3300	+16.21142578	-9.20654297	-9.39990234	-90.15380859	-37.63916016	+25.42236328	+3832	+12.73095703	-9.46142578	-10.66113281	-30.27832031	-6.32812500	-73.05908203	+2284
+1457970880.34820010	+15.82910156	-9.90966797	-9.90527344	-29.86083984	+2.30712891	-86.63818359	+3272	+16.22460938	-9.33398438	-9.44384766	-90.46142578	-38.18847656	+25.57617188	+3812	+12.73095703	-9.59326172	-10.73583984	-30.43212891	-6.52587891	-73.58642578	+2272
+1457970880.35229990	+15.84228516	-10.03271484	-9.94482422	-30.03662109	+1.91162109	-87.03369141	+3240	+16.25976563	-9.44824219	-9.47460938	-90.74707031	-38.69384766	+25.79589844	+3792	+12.75292969	-9.71630859	-10.79736328	-30.49804688	-6.83349609	-74.06982422	+2256
+1457970880.35649990	+15.84228516	-10.16015625	-9.98876953	-30.19042969	+1.56005859	-87.49511719	+3216	+16.29492188	-9.56250000	-9.50976563	-91.01074219	-39.19921875	+26.01562500	+3772	+12.77050781	-9.85253906	-10.85449219	-30.58593750	-7.14111328	-74.64111328	+2244
+1457970880.36069990	+15.83789063	-10.28320313	-10.02832031	-30.38818359	+1.23046875	-87.95654297	+3204	+16.33007813	-9.67675781	-9.53173828	-91.29638672	-39.74853516	+26.27929688	+3756	+12.76611328	-9.98876953	-10.91601563	-30.73974609	-7.36083984	-75.21240234	+2236
+1457970880.36480000	+15.84667969	-10.40185547	-10.08105469	-30.54199219	+0.96679688	-88.35205078	+3192	+16.38281250	-9.78662109	-9.56689453	-91.51611328	-40.20996094	+26.49902344	+3736	+12.79248047	-10.10302734	-10.97753906	-30.78369141	-7.60253906	-75.62988281	+2228
+1457970880.36900000	+15.85107422	-10.52490234	-10.12939453	-30.69580078	+0.70312500	-88.76953125	+3184	+16.42675781	-9.90527344	-9.59765625	-91.77978516	-40.69335938	+26.69677734	+3720	+12.81445313	-10.22607422	-11.03027344	-30.87158203	-7.84423828	-76.11328125	+2220
+1457970880.37319990	+15.83789063	-10.64794922	-10.16894531	-30.91552734	+0.48339844	-89.16503906	+3188	+16.44873047	-10.02392578	-9.62841797	-92.08740234	-41.15478516	+26.82861328	+3704	+12.81445313	-10.34472656	-11.09179688	-30.98144531	-7.99804688	-76.59667969	+2224
+1457970880.37730000	+15.83789063	-10.76220703	-10.21728516	-31.11328125	+0.32958984	-89.53857422	+3192	+16.47949219	-10.12939453	-9.65917969	-92.35107422	-41.52832031	+27.00439453	+3688	+12.83642578	-10.44580078	-11.15332031	-31.02539063	-8.12988281	-76.94824219	+2224
+1457970880.38150000	+15.82470703	-10.88964844	-10.25244141	-31.39892578	+0.10986328	-89.93408203	+3200	+16.50585938	-10.25683594	-9.68115234	-92.74658203	-41.94580078	+27.24609375	+3676	+12.84082031	-10.56884766	-11.18847656	-31.17919922	-8.37158203	-77.40966797	+2232
+1457970880.38980010	+15.81591797	-11.14013672	-10.33593750	-31.88232422	-0.35156250	-90.68115234	+3224	+16.55419922	-10.49414063	-9.73388672	-93.42773438	-42.73681641	+27.66357422	+3652	+12.84960938	-10.81054688	-11.28076172	-31.59667969	-8.81103516	-78.20068359	+2244
+1457970880.39400010	+15.82470703	-11.27636719	-10.37109375	-32.10205078	-0.63720703	-91.03271484	+3232	+16.56298828	-10.63476563	-9.76025391	-93.80126953	-43.19824219	+27.83935547	+3640	+12.85400391	-10.92919922	-11.31152344	-31.81640625	-9.09667969	-78.57421875	+2252
+1457970880.39820000	+15.82910156	-11.40820313	-10.41064453	-32.32177734	-0.90087891	-91.42822266	+3244	+16.55419922	-10.76660156	-9.81298828	-94.08691406	-43.57177734	+27.79541016	+3632	+12.84521484	-11.05224609	-11.35546875	-32.10205078	-9.29443359	-78.96972656	+2260
+1457970880.40229990	+15.84228516	-11.54443359	-10.46777344	-32.56347656	-1.05468750	-91.77978516	+3248	+16.54980469	-10.89843750	-9.87451172	-94.32861328	-43.92333984	+27.75146484	+3624	+12.84960938	-11.15771484	-11.40380859	-32.36572266	-9.47021484	-79.21142578	+2260
+1457970880.40650010	+15.84667969	-11.69384766	-10.51611328	-32.87109375	-1.27441406	-92.13134766	+3248	+16.54101563	-11.03906250	-9.92724609	-94.65820313	-44.29687500	+27.75146484	+3616	+12.84521484	-11.28076172	-11.43896484	-32.71728516	-9.73388672	-79.49707031	+2264
+1457970880.41059990	+15.83349609	-11.83886719	-10.57324219	-33.20068359	-1.42822266	-92.48291016	+3244	+16.51025391	-11.17529297	-9.98437500	-94.98779297	-44.60449219	+27.66357422	+3612	+12.82324219	-11.39941406	-11.47851563	-33.09082031	-9.90966797	-79.80468750	+2264
+1457970880.41479990	+15.83789063	-11.97070313	-10.61718750	-33.44238281	-1.64794922	-92.79052734	+3228	+16.48828125	-11.30273438	-10.03710938	-95.27343750	-44.93408203	+27.64160156	+3604	+12.81884766	-11.50488281	-11.50927734	-33.37646484	-10.15136719	-80.02441406	+2260
+1457970880.41899990	+15.84667969	-12.10253906	-10.65234375	-33.68408203	-1.93359375	-93.09814453	+3212	+16.45312500	-11.44335938	-10.08105469	-95.62500000	-45.30761719	+27.59765625	+3600	+12.80126953	-11.62353516	-11.52246094	-33.72802734	-10.48095703	-80.28808594	+2252
+1457970880.42310000	+15.85986328	-12.24316406	-10.68750000	-33.92578125	-2.24121094	-93.40576172	+3184	+16.41357422	-11.58398438	-10.14697266	-95.91064453	-45.65917969	+27.44384766	+3596	+12.77490234	-11.74658203	-11.54882813	-34.18945313	-10.78857422	-80.57373047	+2248
+1457970880.42730000	+15.88623047	-12.36621094	-10.71826172	-34.07958984	-2.57080078	-93.64746094	+3152	+16.39599609	-11.71142578	-10.20849609	-96.13037109	-45.98876953	+27.37792969	+3588	+12.76611328	-11.86523438	-11.57080078	-34.60693359	-11.11816406	-80.77148438	+2240
+1457970880.43150000	+15.91259766	-12.50244141	-10.74902344	-34.23339844	-2.90039063	-93.93310547	+3112	+16.36962891	-11.83447266	-10.27001953	-96.32812500	-46.31835938	+27.24609375	+3580	+12.75732422	-11.98388672	-11.60156250	-34.98046875	-11.38183594	-81.01318359	+2228
+1457970880.43560000	+15.91259766	-12.62548828	-10.78417969	-34.45312500	-3.09814453	-94.21875000	+3068	+16.33007813	-11.95312500	-10.32714844	-96.54785156	-46.62597656	+27.09228516	+3572	+12.73095703	-12.08496094	-11.63671875	-35.31005859	-11.53564453	-81.25488281	+2216
+1457970880.43980000	+15.92578125	-12.73974609	-10.82812500	-34.62890625	-3.27392578	-94.43847656	+3020	+16.30371094	-12.06738281	-10.38427734	-96.72363281	-46.88964844	+26.91650391	+3564	+12.72656250	-12.17724609	-11.66308594	-35.59570313	-11.71142578	-81.45263672	+2204
+1457970880.44810010	+15.92138672	-12.95947266	-10.89404297	-35.09033203	-3.60351563	-94.85595703	+2908	+16.25976563	-12.29150391	-10.47216797	-97.27294922	-47.41699219	+26.80664063	+3536	+12.69580078	-12.37939453	-11.70703125	-36.21093750	-12.08496094	-81.87011719	+2172
+1457970880.45230010	+15.93457031	-13.03857422	-10.88964844	-35.17822266	-3.88916016	-94.98779297	+2856	+16.25976563	-12.38378906	-10.48535156	-97.58056641	-47.65869141	+26.96044922	+3516	+12.69580078	-12.47167969	-11.71142578	-36.43066406	-12.34863281	-82.06787109	+2156
+1457970880.45650010	+15.94775391	-13.11767578	-10.88964844	-35.24414063	-4.17480469	-95.16357422	+2808	+16.25976563	-12.47167969	-10.49853516	-97.84423828	-47.90039063	+27.07031250	+3496	+12.70019531	-12.55957031	-11.73339844	-36.60644531	-12.52441406	-82.28759766	+2140
+1457970880.46059990	+15.95654297	-13.20117188	-10.88964844	-35.35400391	-4.43847656	-95.31738281	+2764	+16.26855469	-12.56835938	-10.50292969	-98.17382813	-48.18603516	+27.24609375	+3480	+12.70019531	-12.63867188	-11.75537109	-36.73828125	-12.65625000	-82.48535156	+2124
+1457970880.46479990	+15.97851563	-13.28027344	-10.88964844	-35.44189453	-4.65820313	-95.42724609	+2724	+16.29492188	-12.64746094	-10.50732422	-98.43750000	-48.40576172	+27.44384766	+3460	+12.72216797	-12.71337891	-11.76855469	-36.82617188	-12.83203125	-82.68310547	+2104
+1457970880.46900010	+15.98730469	-13.35058594	-10.89843750	-35.52978516	-4.81201172	-95.60302734	+2684	+16.33007813	-12.72216797	-10.51611328	-98.65722656	-48.58154297	+27.64160156	+3436	+12.74853516	-12.79248047	-11.79052734	-36.87011719	-12.96386719	-82.90283203	+2088
+1457970880.47309990	+15.97412109	-13.41650391	-10.90283203	-35.70556641	-4.89990234	-95.75683594	+2652	+16.34765625	-12.79248047	-10.50292969	-99.00878906	-48.75732422	+27.88330078	+3416	+12.76171875	-12.84960938	-11.81250000	-36.84814453	-12.98583984	-83.10058594	+2068
+1457970880.47729990	+15.97412109	-13.46484375	-10.89404297	-35.79345703	-5.03173828	-95.86669922	+2628	+16.38281250	-12.85400391	-10.48095703	-99.36035156	-48.91113281	+28.23486328	+3396	+12.78808594	-12.89355469	-11.82568359	-36.76025391	-13.02978516	-83.25439453	+2048
+1457970880.48149990	+15.96972656	-13.52197266	-10.87646484	-35.92529297	-5.22949219	-95.97656250	+2616	+16.41357422	-12.92431641	-10.44580078	-99.82177734	-49.08691406	+28.65234375	+3380	+12.81445313	-12.94628906	-11.82568359	-36.71630859	-13.18359375	-83.40820313	+2036
+1457970880.48980000	+15.98730469	-13.62744141	-10.84130859	-36.05712891	-5.66894531	-96.15234375	+2608	+16.50146484	-13.05175781	-10.36230469	-100.70068359	-49.48242188	+29.64111328	+3352	+12.87597656	-13.06494141	-11.82128906	-36.67236328	-13.55712891	-83.71582031	+2016
+1457970880.49390010	+15.99609375	-13.68017578	-10.81494141	-36.10107422	-5.93261719	-96.28417969	+2616	+16.54980469	-13.11328125	-10.30957031	-101.11816406	-49.68017578	+30.16845703	+3340	+12.90673828	-13.12646484	-11.81689453	-36.62841797	-13.75488281	-83.93554688	+2012
+1457970880.49810000	+16.00488281	-13.72851563	-10.79736328	-36.16699219	-6.15234375	-96.39404297	+2628	+16.58496094	-13.16601563	-10.28759766	-101.42578125	-49.83398438	+30.52001953	+3324	+12.93310547	-13.18359375	-11.82128906	-36.56250000	-13.90869141	-84.15527344	+2012
+1457970880.50640010	+16.02246094	-13.85595703	-10.77539063	-36.40869141	-6.52587891	-96.59179688	+2664	+16.65527344	-13.29345703	-10.25244141	-102.04101563	-50.14160156	+31.15722656	+3288	+12.98583984	-13.27587891	-11.82568359	-36.47460938	-14.17236328	-84.35302734	+2016
+1457970880.51060010	+16.02246094	-13.91748047	-10.76220703	-36.54052734	-6.70166016	-96.67968750	+2680	+16.66406250	-13.35058594	-10.23486328	-102.32666016	-50.27343750	+31.39892578	+3272	+12.99462891	-13.33300781	-11.82568359	-36.58447266	-14.32617188	-84.44091797	+2020
+1457970880.51480010	+16.01806641	-13.97021484	-10.75781250	-36.65039063	-6.81152344	-96.76757813	+2700	+16.68164063	-13.40771484	-10.20849609	-102.65625000	-50.42724609	+31.68457031	+3260	+12.99902344	-13.38574219	-11.82568359	-36.67236328	-14.47998047	-84.50683594	+2020
+1457970880.51889990	+16.01806641	-14.04492188	-10.74023438	-36.82617188	-7.05322266	-96.78955078	+2716	+16.68603516	-13.49121094	-10.17333984	-103.16162109	-50.62500000	+32.08007813	+3256	+12.99023438	-13.45166016	-11.80810547	-36.87011719	-14.72167969	-84.61669922	+2028
+1457970880.52309990	+16.02685547	-14.12402344	-10.73144531	-36.95800781	-7.31689453	-96.81152344	+2728	+16.68164063	-13.57031250	-10.17333984	-103.44726563	-50.80078125	+32.25585938	+3240	+12.98144531	-13.52636719	-11.79931641	-37.13378906	-14.98535156	-84.72656250	+2032
+1457970880.52729990	+16.05322266	-14.20751953	-10.72705078	-37.08984375	-7.58056641	-96.83349609	+2732	+16.67724609	-13.64501953	-10.18652344	-103.71093750	-50.93261719	+32.36572266	+3224	+12.98144531	-13.59667969	-11.79492188	-37.39746094	-15.22705078	-84.72656250	+2028
+1457970880.53140000	+16.06640625	-14.29541016	-10.72705078	-37.26562500	-7.82226563	-96.87744141	+2728	+16.66406250	-13.71533203	-10.20849609	-103.82080078	-51.06445313	+32.29980469	+3204	+12.97265625	-13.66699219	-11.79052734	-37.68310547	-15.44677734	-84.79248047	+2024
+1457970880.53979990	+16.06640625	-14.45361328	-10.73144531	-37.63916016	-8.06396484	-96.96533203	+2704	+16.60693359	-13.85156250	-10.26562500	-104.04052734	-51.26220703	+31.99218750	+3176	+12.92431641	-13.79443359	-11.81689453	-38.34228516	-15.64453125	-84.81445313	+1996
+1457970880.54390000	+16.06640625	-14.54150391	-10.74462891	-37.90283203	-8.15185547	-96.96533203	+2680	+16.57177734	-13.93945313	-10.28759766	-104.26025391	-51.37207031	+31.88232422	+3164	+12.89355469	-13.86035156	-11.82128906	-38.75976563	-15.75439453	-84.77050781	+1976
+1457970880.54810000	+16.06201172	-14.62939453	-10.76660156	-38.16650391	-8.19580078	-96.94335938	+2648	+16.52783203	-14.02294922	-10.31396484	-104.45800781	-51.45996094	+31.72851563	+3148	+12.84960938	-13.93066406	-11.82128906	-39.24316406	-15.86425781	-84.72656250	+1960
+1457970880.55230000	+16.06640625	-14.69970703	-10.77099609	-38.34228516	-8.30566406	-96.92138672	+2608	+16.50585938	-14.08447266	-10.32714844	-104.65576172	-51.52587891	+31.66259766	+3128	+12.82324219	-13.99218750	-11.80371094	-39.63867188	-16.08398438	-84.72656250	+1940
+1457970880.55640010	+16.06640625	-14.77441406	-10.77978516	-38.51806641	-8.41552734	-96.92138672	+2568	+16.47509766	-14.14160156	-10.34472656	-104.78759766	-51.61376953	+31.53076172	+3112	+12.80566406	-14.05810547	-11.79492188	-40.01220703	-16.23779297	-84.72656250	+1920
+1457970880.56060000	+16.06640625	-14.84912109	-10.78417969	-38.71582031	-8.52539063	-96.94335938	+2524	+16.44873047	-14.21191406	-10.36230469	-104.98535156	-51.72363281	+31.46484375	+3092	+12.78369141	-14.11523438	-11.79492188	-40.31982422	-16.34765625	-84.74853516	+1900
+1457970880.56480000	+16.07519531	-14.91064453	-10.77978516	-38.84765625	-8.65722656	-96.94335938	+2472	+16.43554688	-14.26025391	-10.37548828	-105.11718750	-51.78955078	+31.39892578	+3068	+12.77050781	-14.16357422	-11.79492188	-40.58349609	-16.43554688	-84.70458984	+1876
+1457970880.56890010	+16.08398438	-14.96337891	-10.78857422	-38.97949219	-8.67919922	-96.96533203	+2420	+16.42236328	-14.30859375	-10.39746094	-105.16113281	-51.83349609	+31.22314453	+3048	+12.76611328	-14.20751953	-11.81250000	-40.80322266	-16.45751953	-84.66064453	+1848
+1457970880.57310010	+16.07519531	-15.00732422	-10.80615234	-39.11132813	-8.61328125	-97.00927734	+2368	+16.40478516	-14.35253906	-10.41064453	-105.22705078	-51.87744141	+31.06933594	+3028	+12.74853516	-14.23388672	-11.81689453	-40.97900391	-16.36962891	-84.61669922	+1820
+1457970880.57719990	+16.07519531	-15.03369141	-10.81494141	-39.17724609	-8.59130859	-97.05322266	+2312	+16.40478516	-14.38330078	-10.41064453	-105.29296875	-51.92138672	+31.02539063	+3008	+12.74414063	-14.25585938	-11.80810547	-41.04492188	-16.39160156	-84.63867188	+1796
+1457970880.58559990	+16.06201172	-15.08203125	-10.81494141	-39.30908203	-8.52539063	-97.09716797	+2216	+16.41796875	-14.44482422	-10.37548828	-105.66650391	-52.00927734	+31.17919922	+2972	+12.75732422	-14.29101563	-11.79931641	-41.08886719	-16.39160156	-84.63867188	+1756
+1457970880.58970000	+16.06640625	-15.08642578	-10.80175781	-39.30908203	-8.59130859	-97.09716797	+2172	+16.43994141	-14.46240234	-10.34472656	-105.86425781	-52.05322266	+31.37695313	+2956	+12.77929688	-14.29541016	-11.77734375	-40.97900391	-16.45751953	-84.63867188	+1740
+1457970880.59390000	+16.06640625	-15.08642578	-10.77978516	-39.26513672	-8.63525391	-97.14111328	+2136	+16.46191406	-14.47558594	-10.30957031	-106.06201172	-52.11914063	+31.59667969	+2940	+12.81005859	-14.29980469	-11.76416016	-40.82519531	-16.50146484	-84.68261719	+1732
+1457970880.59809990	+16.06201172	-15.07763672	-10.75781250	-39.22119141	-8.67919922	-97.18505859	+2104	+16.48828125	-14.48437500	-10.27441406	-106.21582031	-52.16308594	+31.81640625	+2932	+12.84521484	-14.29541016	-11.75537109	-40.58349609	-16.50146484	-84.70458984	+1724
+1457970880.60220000	+16.06201172	-15.06884766	-10.74462891	-39.17724609	-8.67919922	-97.22900391	+2080	+16.51904297	-14.48437500	-10.24804688	-106.32568359	-52.20703125	+31.99218750	+2920	+12.86718750	-14.28662109	-11.75097656	-40.40771484	-16.45751953	-84.72656250	+1720
+1457970880.60640000	+16.06201172	-15.05566406	-10.72705078	-39.11132813	-8.70117188	-97.27294922	+2064	+16.54980469	-14.48437500	-10.21728516	-106.43554688	-52.25097656	+32.18994141	+2912	+12.89355469	-14.28222656	-11.75097656	-40.18798828	-16.41357422	-84.77050781	+1716
+1457970880.61060000	+16.06201172	-15.03808594	-10.71386719	-39.06738281	-8.70117188	-97.31689453	+2052	+16.58056641	-14.47998047	-10.18652344	-106.52343750	-52.25097656	+32.34375000	+2908	+12.91552734	-14.26904297	-11.75097656	-39.96826172	-16.32568359	-84.79248047	+1712
+1457970880.61470010	+16.06201172	-15.02050781	-10.70068359	-39.02343750	-8.67919922	-97.33886719	+2048	+16.60253906	-14.47119141	-10.16015625	-106.56738281	-52.27294922	+32.47558594	+2900	+12.94189453	-14.24707031	-11.75097656	-39.74853516	-16.28173828	-84.79248047	+1712
+1457970880.61890010	+16.05761719	-15.00292969	-10.68310547	-38.97949219	-8.70117188	-97.33886719	+2048	+16.62890625	-14.46240234	-10.12939453	-106.65527344	-52.29492188	+32.65136719	+2896	+12.96826172	-14.22949219	-11.73339844	-39.50683594	-16.28173828	-84.81445313	+1720
+1457970880.62310000	+16.05761719	-14.98535156	-10.66552734	-38.91357422	-8.74511719	-97.36083984	+2052	+16.65527344	-14.45361328	-10.09863281	-106.76513672	-52.29492188	+32.84912109	+2896	+12.99462891	-14.21630859	-11.72021484	-39.28710938	-16.30371094	-84.83642578	+1732
+1457970880.63140010	+16.05761719	-14.95898438	-10.63037109	-38.84765625	-8.81103516	-97.36083984	+2076	+16.69921875	-14.43603516	-10.05468750	-106.89697266	-52.31689453	+33.13476563	+2888	+13.04296875	-14.19433594	-11.69824219	-38.93554688	-16.36962891	-84.83642578	+1760
+1457970880.63560010	+16.05761719	-14.94580078	-10.61718750	-38.80371094	-8.83300781	-97.36083984	+2088	+16.71679688	-14.42285156	-10.03710938	-106.89697266	-52.31689453	+33.20068359	+2884	+13.05615234	-14.18115234	-11.69384766	-38.78173828	-16.34765625	-84.83642578	+1772
+1457970880.63969990	+16.05761719	-14.93261719	-10.60839844	-38.78173828	-8.83300781	-97.36083984	+2104	+16.72119141	-14.41406250	-10.02832031	-106.87500000	-52.31689453	+33.20068359	+2876	+13.06494141	-14.17236328	-11.69384766	-38.69384766	-16.32568359	-84.83642578	+1784
+1457970880.64389990	+16.05761719	-14.92382813	-10.60400391	-38.75976563	-8.83300781	-97.33886719	+2124	+16.72558594	-14.40527344	-10.02832031	-106.83105469	-52.31689453	+33.17871094	+2872	+13.06933594	-14.16357422	-11.69384766	-38.64990234	-16.28173828	-84.79248047	+1796
+1457970880.64800000	+16.05761719	-14.91503906	-10.59960938	-38.73779297	-8.83300781	-97.33886719	+2140	+16.72558594	-14.40087891	-10.02832031	-106.78710938	-52.29492188	+33.11279297	+2864	+13.06494141	-14.15917969	-11.69384766	-38.62792969	-16.25976563	-84.77050781	+1808
+1457970880.65220000	+16.05761719	-14.91064453	-10.59521484	-38.73779297	-8.83300781	-97.31689453	+2156	+16.72558594	-14.39208984	-10.02832031	-106.74316406	-52.29492188	+33.06884766	+2856	+13.06494141	-14.15478516	-11.68945313	-38.62792969	-16.23779297	-84.74853516	+1816
+1457970880.65640000	+16.05761719	-14.90625000	-10.59082031	-38.71582031	-8.83300781	-97.29492188	+2172	+16.72558594	-14.38769531	-10.02832031	-106.69921875	-52.27294922	+33.00292969	+2852	+13.06054688	-14.15039063	-11.68505859	-38.62792969	-16.23779297	-84.72656250	+1820
+1457970880.66050000	+16.05761719	-14.90185547	-10.59082031	-38.71582031	-8.83300781	-97.27294922	+2188	+16.72119141	-14.38330078	-10.02832031	-106.63330078	-52.27294922	+32.91503906	+2844	+13.05615234	-14.15039063	-11.68505859	-38.67187500	-16.23779297	-84.68261719	+1828
+1457970880.66470000	+16.05761719	-14.89746094	-10.59082031	-38.71582031	-8.83300781	-97.27294922	+2200	+16.71679688	-14.37890625	-10.03271484	-106.58935547	-52.27294922	+32.84912109	+2840	+13.05175781	-14.15039063	-11.68505859	-38.67187500	-16.23779297	-84.68261719	+1832
+1457970880.66890000	+16.05761719	-14.89746094	-10.59082031	-38.69384766	-8.81103516	-97.25097656	+2216	+16.70800781	-14.37451172	-10.04150391	-106.52343750	-52.25097656	+32.73925781	+2832	+13.04736328	-14.15039063	-11.68066406	-38.69384766	-16.23779297	-84.66064453	+1836
+1457970880.67720010	+16.05761719	-14.89306641	-10.59521484	-38.69384766	-8.76708984	-97.22900391	+2236	+16.68164063	-14.36132813	-10.06787109	-106.21582031	-52.20703125	+32.34375000	+2828	+13.02978516	-14.14599609	-11.68505859	-38.75976563	-16.17187500	-84.59472656	+1844
+1457970880.68140010	+16.05761719	-14.88867188	-10.59960938	-38.67187500	-8.72314453	-97.20703125	+2244	+16.65966797	-14.35253906	-10.08544922	-106.01806641	-52.16308594	+32.05810547	+2824	+13.01660156	-14.14160156	-11.68505859	-38.82568359	-16.12792969	-84.55078125	+1844
+1457970880.68549990	+16.05761719	-14.88867188	-10.60400391	-38.67187500	-8.67919922	-97.18505859	+2252	+16.63769531	-14.33935547	-10.10742188	-105.82031250	-52.11914063	+31.77246094	+2824	+12.99902344	-14.13720703	-11.68066406	-38.86962891	-16.08398438	-84.50683594	+1840
+1457970880.68969990	+16.05761719	-14.87548828	-10.61279297	-38.62792969	-8.59130859	-97.11914063	+2256	+16.58935547	-14.30859375	-10.15136719	-105.27099609	-52.00927734	+31.06933594	+2824	+12.92871094	-14.11083984	-11.66748047	-39.08935547	-15.88623047	-84.26513672	+1836
+1457970880.69390010	+16.05761719	-14.86230469	-10.62597656	-38.58398438	-8.48144531	-97.05322266	+2256	+16.54980469	-14.27343750	-10.18652344	-104.76562500	-51.87744141	+30.43212891	+2824	+12.88476563	-14.08007813	-11.65429688	-39.19921875	-15.73242188	-84.08935547	+1824
+1457970880.69800000	+16.06201172	-14.84472656	-10.63476563	-38.51806641	-8.34960938	-96.98730469	+2252	+16.51464844	-14.22949219	-10.22167969	-104.28222656	-51.74560547	+29.86083984	+2824	+12.84521484	-14.04052734	-11.64550781	-39.19921875	-15.55664063	-83.93554688	+1812
+1457970880.70219990	+16.06201172	-14.78320313	-10.65673828	-38.32031250	-7.99804688	-96.81152344	+2244	+16.45751953	-14.13281250	-10.28320313	-103.27148438	-51.43798828	+28.76220703	+2832	+12.80126953	-13.95263672	-11.63232422	-39.04541016	-15.20507813	-83.67187500	+1800
+1457970880.70639990	+16.06640625	-14.72607422	-10.67431641	-38.12255859	-7.69042969	-96.65771484	+2232	+16.42675781	-14.05371094	-10.31835938	-102.56835938	-51.17431641	+28.03710938	+2836	+12.79248047	-13.89111328	-11.62792969	-38.84765625	-14.96337891	-83.51806641	+1788
+1457970880.71050000	+16.05761719	-14.66015625	-10.68750000	-37.96875000	-7.40478516	-96.50390625	+2216	+16.41357422	-13.97460938	-10.33593750	-102.06298828	-50.93261719	+27.57568359	+2840	+12.78369141	-13.82519531	-11.61914063	-38.60595703	-14.72167969	-83.38623047	+1780
+1457970880.71890000	+16.04882813	-14.42724609	-10.67431641	-37.44140625	-6.65771484	-95.99853516	+2196	+16.44433594	-13.75927734	-10.29199219	-101.16210938	-50.33935547	+27.13623047	+2852	+12.81445313	-13.66699219	-11.57080078	-37.92480469	-14.39208984	-83.10058594	+1772
+1457970880.72300000	+16.04003906	-14.33056641	-10.65673828	-37.26562500	-6.43798828	-95.82275391	+2184	+16.47509766	-13.66259766	-10.24804688	-100.92041016	-50.11962891	+27.18017578	+2864	+12.83642578	-13.58789063	-11.55761719	-37.55126953	-14.21630859	-82.94677734	+1772
+1457970880.72720000	+16.04443359	-14.20312500	-10.62597656	-36.97998047	-6.21826172	-95.55908203	+2188	+16.51904297	-13.54833984	-10.19531250	-100.70068359	-49.81201172	+27.29003906	+2876	+12.86718750	-13.50000000	-11.54443359	-37.11181641	-14.06250000	-82.77099609	+1776
+1457970880.73130010	+16.04882813	-14.09326172	-10.59082031	-36.73828125	-6.06445313	-95.36132813	+2196	+16.55859375	-13.44287109	-10.15136719	-100.41503906	-49.57031250	+27.31201172	+2888	+12.89355469	-13.42089844	-11.53125000	-36.71630859	-13.88671875	-82.63916016	+1780
+1457970880.73550010	+16.04003906	-13.97460938	-10.56445313	-36.47460938	-5.84472656	-95.16357422	+2212	+16.58935547	-13.32861328	-10.12060547	-100.04150391	-49.28466797	+27.20214844	+2900	+12.90234375	-13.33740234	-11.52685547	-36.34277344	-13.62304688	-82.52929688	+1788
+1457970880.73970010	+16.03564453	-13.83837891	-10.54248047	-36.21093750	-5.55908203	-94.89990234	+2240	+16.62451172	-13.18798828	-10.08544922	-99.53613281	-48.93310547	+27.04833984	+2916	+12.91992188	-13.23193359	-11.52246094	-35.92529297	-13.27148438	-82.28759766	+1804
+1457970880.74379990	+16.02246094	-13.72851563	-10.51611328	-36.01318359	-5.31738281	-94.65820313	+2264	+16.65087891	-13.07373047	-10.04589844	-99.22851563	-48.62548828	+27.00439453	+2928	+12.93310547	-13.13964844	-11.50927734	-35.59570313	-13.05175781	-82.06787109	+1820
+1457970880.74799990	+16.00927734	-13.62304688	-10.49853516	-35.83740234	-5.07568359	-94.43847656	+2296	+16.66845703	-12.96386719	-10.00634766	-98.92089844	-48.33984375	+26.93847656	+2944	+12.93750000	-13.05175781	-11.50927734	-35.31005859	-12.76611328	-81.82617188	+1836
+1457970880.75219990	+16.00488281	-13.50000000	-10.47656250	-35.59570313	-4.85595703	-94.15283203	+2332	+16.69042969	-12.83642578	-9.96240234	-98.56933594	-48.03222656	+26.87255859	+2956	+12.95507813	-12.94628906	-11.49609375	-34.93652344	-12.54638672	-81.51855469	+1860
+1457970880.75630000	+15.99609375	-13.39892578	-10.44580078	-35.39794922	-4.70214844	-93.91113281	+2368	+16.70361328	-12.73974609	-9.92285156	-98.23974609	-47.81250000	+26.71875000	+2968	+12.95507813	-12.86279297	-11.47412109	-34.67285156	-12.37060547	-81.32080078	+1880
+1457970880.76050000	+15.98730469	-13.29785156	-10.42822266	-35.13427734	-4.50439453	-93.71337891	+2404	+16.69921875	-12.63427734	-9.91845703	-97.71240234	-47.54882813	+26.32324219	+2980	+12.95068359	-12.78808594	-11.46533203	-34.43115234	-12.17285156	-81.14501953	+1896
+1457970880.76469990	+15.99169922	-13.17919922	-10.41943359	-34.82666016	-4.24072266	-93.44970703	+2444	+16.69482422	-12.52441406	-9.91845703	-97.16308594	-47.24121094	+25.94970703	+2992	+12.95507813	-12.69140625	-11.46093750	-34.14550781	-11.95312500	-80.81542969	+1916
+1457970880.77300000	+15.97851563	-12.97705078	-10.41503906	-34.32128906	-3.66943359	-93.01025391	+2504	+16.65087891	-12.31787109	-9.92724609	-96.02050781	-46.71386719	+24.98291016	+3016	+12.91992188	-12.53759766	-11.44335938	-33.83789063	-11.46972656	-80.33203125	+1940
+1457970880.77720000	+15.97412109	-12.87158203	-10.42382813	-34.03564453	-3.31787109	-92.76855469	+2528	+16.62451172	-12.20800781	-9.93603516	-95.40527344	-46.42822266	+24.41162109	+3028	+12.90673828	-12.43652344	-11.43457031	-33.61816406	-11.20605469	-79.95849609	+1952
+1457970880.78130010	+15.95654297	-12.78369141	-10.41503906	-33.85986328	-3.07617188	-92.54882813	+2540	+16.58935547	-12.12890625	-9.94042969	-94.92187500	-46.20849609	+23.90625000	+3032	+12.88916016	-12.34863281	-11.40380859	-33.48632813	-11.03027344	-79.60693359	+1952
+1457970880.78550000	+15.93896484	-12.69580078	-10.41064453	-33.68408203	-2.79052734	-92.32910156	+2548	+16.53662109	-12.04541016	-9.95361328	-94.39453125	-45.92285156	+23.31298828	+3036	+12.86718750	-12.25634766	-11.38623047	-33.33251953	-10.83251953	-79.29931641	+1952
+1457970880.78970000	+15.94335938	-12.59033203	-10.39306641	-33.39843750	-2.61474609	-92.04345703	+2556	+16.50146484	-11.94433594	-9.95800781	-93.84521484	-45.61523438	+22.80761719	+3044	+12.85839844	-12.15527344	-11.35986328	-33.11279297	-10.70068359	-78.92578125	+1948
+1457970880.79380010	+15.93896484	-12.48486328	-10.38427734	-33.11279297	-2.35107422	-91.80175781	+2556	+16.46191406	-11.84326172	-9.96240234	-93.25195313	-45.35156250	+22.25830078	+3052	+12.84082031	-12.07617188	-11.32910156	-32.93701172	-10.52490234	-78.66210938	+1940
+1457970880.79800010	+15.93017578	-12.37939453	-10.37109375	-32.82714844	-2.06542969	-91.58203125	+2556	+16.41357422	-11.74218750	-9.96240234	-92.65869141	-45.06591797	+21.70898438	+3056	+12.80566406	-11.98828125	-11.30273438	-32.80517578	-10.28320313	-78.39843750	+1932
+1457970880.80209990	+15.93896484	-12.26074219	-10.36669922	-32.47558594	-1.73583984	-91.27441406	+2552	+16.38720703	-11.62792969	-9.96240234	-92.02148438	-44.71435547	+21.18164063	+3068	+12.80126953	-11.87841797	-11.27197266	-32.56347656	-10.06347656	-78.00292969	+1928
+1457970880.80629990	+15.93896484	-12.14208984	-10.35791016	-32.14599609	-1.42822266	-90.98876953	+2540	+16.35644531	-11.51806641	-9.95800781	-91.45019531	-44.36279297	+20.69824219	+3072	+12.79248047	-11.77734375	-11.23681641	-32.36572266	-9.86572266	-77.60742188	+1924
+1457970880.81049990	+15.91699219	-12.01904297	-10.34033203	-31.92626953	-1.03271484	-90.68115234	+2532	+16.30810547	-11.40380859	-9.94042969	-90.92285156	-44.01123047	+20.21484375	+3076	+12.76171875	-11.65869141	-11.21044922	-32.12402344	-9.51416016	-77.21191406	+1920
+1457970880.81880000	+15.89941406	-11.74658203	-10.27441406	-31.28906250	-0.41748047	-90.02197266	+2512	+16.26416016	-11.14013672	-9.89208984	-89.82421875	-43.15429688	+19.48974609	+3092	+12.74853516	-11.41259766	-11.12695313	-31.50878906	-9.00878906	-76.42089844	+1912
+1457970880.82300000	+15.87744141	-11.61035156	-10.23486328	-31.00341797	-0.10986328	-89.69238281	+2504	+16.23779297	-11.01269531	-9.84814453	-89.38476563	-42.73681641	+19.22607422	+3100	+12.73095703	-11.28955078	-11.08740234	-31.17919922	-8.67919922	-76.04736328	+1908
+1457970880.82710000	+15.88623047	-11.44775391	-10.18212891	-30.54199219	+0.15380859	-89.29687500	+2504	+16.24658203	-10.85888672	-9.79541016	-88.85742188	-42.27539063	+19.13818359	+3112	+12.73974609	-11.15332031	-11.03027344	-30.73974609	-8.45947266	-75.62988281	+1908
+1457970880.83130000	+15.88623047	-11.28515625	-10.13378906	-30.08056641	+0.46142578	-88.96728516	+2504	+16.25097656	-10.69628906	-9.74267578	-88.28613281	-41.81396484	+18.96240234	+3124	+12.74414063	-11.02587891	-10.98193359	-30.30029297	-8.19580078	-75.27832031	+1908
+1457970880.83550000	+15.86425781	-11.12255859	-10.09423828	-29.70703125	+0.87890625	-88.59375000	+2512	+16.24218750	-10.52929688	-9.68115234	-87.71484375	-41.35253906	+18.78662109	+3140	+12.73095703	-10.88964844	-10.94677734	-29.86083984	-7.75634766	-74.88281250	+1912
+1457970880.83960010	+15.85986328	-10.94677734	-10.05029297	-29.24560547	+1.29638672	-88.19824219	+2524	+16.25537109	-10.34912109	-9.61962891	-87.09960938	-40.84716797	+18.67675781	+3164	+12.73974609	-10.73144531	-10.90283203	-29.31152344	-7.38281250	-74.42138672	+1916
+1457970880.84380010	+15.84228516	-10.78417969	-9.99755859	-28.87207031	+1.64794922	-87.80273438	+2540	+16.26416016	-10.17773438	-9.54931641	-86.57226563	-40.36376953	+18.61083984	+3184	+12.74414063	-10.58642578	-10.85449219	-28.78417969	-7.05322266	-73.98193359	+1920
+1457970880.84800000	+15.80712891	-10.60839844	-9.94482422	-28.47656250	+2.08740234	-87.42919922	+2560	+16.25537109	-10.00634766	-9.48339844	-86.02294922	-39.83642578	+18.47900391	+3200	+12.72656250	-10.43261719	-10.81054688	-28.25683594	-6.61376953	-73.54248047	+1928
+1457970880.85209990	+15.78955078	-10.41943359	-9.87451172	-27.94921875	+2.37304688	-87.01171875	+2588	+16.26855469	-9.81738281	-9.40429688	-85.47363281	-39.30908203	+18.50097656	+3224	+12.73535156	-10.27001953	-10.74902344	-27.64160156	-6.28417969	-73.08105469	+1940
+1457970880.85630010	+15.77197266	-10.23925781	-9.80419922	-27.44384766	+2.68066406	-86.66015625	+2624	+16.26855469	-9.63281250	-9.32519531	-84.90234375	-38.84765625	+18.47900391	+3248	+12.73095703	-10.12500000	-10.68750000	-27.07031250	-5.99853516	-72.70751953	+1948
+1457970880.86050010	+15.75000000	-10.06787109	-9.74267578	-26.96044922	+3.01025391	-86.28662109	+2660	+16.26416016	-9.45263672	-9.25048828	-84.33105469	-38.38623047	+18.45703125	+3272	+12.71777344	-9.98437500	-10.63476563	-26.56494141	-5.66894531	-72.33398438	+1960
+1457970880.86879990	+15.73242188	-9.71191406	-9.61523438	-25.90576172	+3.64746094	-85.47363281	+2740	+16.28613281	-9.08789063	-9.08789063	-83.18847656	-37.46337891	+18.50097656	+3324	+12.72656250	-9.68115234	-10.51611328	-25.35644531	-5.11962891	-71.38916016	+1988
+1457970880.87299990	+15.70166016	-9.53613281	-9.55371094	-25.44433594	+4.02099609	-85.07812500	+2780	+16.26416016	-8.90771484	-9.02197266	-82.59521484	-36.95800781	+18.34716797	+3344	+12.70458984	-9.53173828	-10.46337891	-24.82910156	-4.72412109	-70.92773438	+2008
+1457970880.87710000	+15.67968750	-9.35595703	-9.49658203	-24.93896484	+4.39453125	-84.68261719	+2824	+16.25097656	-8.73193359	-8.96044922	-82.00195313	-36.45263672	+18.23730469	+3364	+12.70458984	-9.36474609	-10.40625000	-24.21386719	-4.41650391	-70.37841797	+2032
+1457970880.88130000	+15.65771484	-9.19335938	-9.43066406	-24.47753906	+4.68017578	-84.26513672	+2864	+16.22460938	-8.56494141	-8.89013672	-81.51855469	-35.96923828	+18.19335938	+3380	+12.68701172	-9.21533203	-10.33154297	-23.70849609	-4.21875000	-69.89501953	+2048
+1457970880.88540010	+15.63134766	-9.03076172	-9.36035156	-24.03808594	+4.96582031	-83.86962891	+2904	+16.19384766	-8.40673828	-8.81982422	-81.03515625	-35.50781250	+18.10546875	+3396	+12.66503906	-9.07910156	-10.26123047	-23.31298828	-3.99902344	-69.41162109	+2064
+1457970880.88960000	+15.62255859	-8.85937500	-9.28564453	-23.48876953	+5.20751953	-83.40820313	+2944	+16.17626953	-8.24414063	-8.74951172	-80.55175781	-35.04638672	+18.08349609	+3416	+12.66064453	-8.92968750	-10.18212891	-22.80761719	-3.84521484	-68.81835938	+2084
+1457970880.89380000	+15.60937500	-8.69238281	-9.20654297	-22.98339844	+5.42724609	-82.96875000	+2980	+16.14990234	-8.08593750	-8.67480469	-80.09033203	-34.60693359	+18.03955078	+3428	+12.65185547	-8.78466797	-10.09863281	-22.34619141	-3.73535156	-68.26904297	+2104
+1457970880.89790010	+15.58740234	-8.53417969	-9.13183594	-22.56591797	+5.64697266	-82.52929688	+3012	+16.11035156	-7.93212891	-8.60888672	-79.65087891	-34.14550781	+17.95166016	+3440	+12.62988281	-8.64404297	-10.02392578	-21.99462891	-3.58154297	-67.74169922	+2116
+1457970880.90210010	+15.58300781	-8.37597656	-9.06591797	-22.10449219	+5.93261719	-82.04589844	+3036	+16.07958984	-7.77832031	-8.55175781	-79.16748047	-33.64013672	+17.79785156	+3452	+12.63427734	-8.48583984	-9.94482422	-21.51123047	-3.42773438	-67.06054688	+2132
+1457970880.91039990	+15.54345703	-8.05517578	-8.92089844	-21.24755859	+6.45996094	-81.03515625	+3076	+15.99609375	-7.47949219	-8.41552734	-78.35449219	-32.65136719	+17.62207031	+3468	+12.59472656	-8.20019531	-9.77343750	-20.80810547	-3.20800781	-65.83007813	+2152
+1457970880.91459990	+15.53027344	-7.88818359	-8.84179688	-20.76416016	+6.70166016	-80.52978516	+3092	+15.96093750	-7.33007813	-8.34082031	-77.93701172	-32.12402344	+17.57812500	+3476	+12.59033203	-8.05078125	-9.67675781	-20.39062500	-3.14208984	-65.14892578	+2164
+1457970880.91880010	+15.51269531	-7.72558594	-8.75830078	-20.32470703	+6.89941406	-80.00244141	+3100	+15.92138672	-7.17626953	-8.26611328	-77.54150391	-31.64062500	+17.51220703	+3488	+12.58154297	-7.90576172	-9.57568359	-20.03906250	-3.14208984	-64.51171875	+2172
+1457970880.92290000	+15.49072266	-7.57177734	-8.66601563	-19.92919922	+7.05322266	-79.49707031	+3108	+15.88183594	-7.03125000	-8.17822266	-77.18994141	-31.20117188	+17.53417969	+3496	+12.55957031	-7.76513672	-9.48339844	-19.73144531	-3.09814453	-63.87451172	+2180
+1457970880.92709990	+15.48632813	-7.40917969	-8.57373047	-19.44580078	+7.18505859	-78.94775391	+3116	+15.85546875	-6.88183594	-8.09033203	-76.81640625	-30.73974609	+17.57812500	+3508	+12.55517578	-7.61572266	-9.38232422	-19.31396484	-3.09814453	-63.17138672	+2188
+1457970880.93129990	+15.47753906	-7.24218750	-8.48144531	-18.94042969	+7.31689453	-78.39843750	+3120	+15.82910156	-6.71923828	-8.00244141	-76.37695313	-30.25634766	+17.64404297	+3520	+12.55078125	-7.47509766	-9.28125000	-18.94042969	-3.12011719	-62.53417969	+2200
+1457970880.93540000	+15.45117188	-7.07958984	-8.38037109	-18.45703125	+7.49267578	-77.89306641	+3124	+15.79394531	-6.56103516	-7.90576172	-75.98144531	-29.81689453	+17.70996094	+3532	+12.53320313	-7.33007813	-9.18457031	-18.54492188	-3.05419922	-61.91894531	+2204
+1457970880.93960000	+15.43798828	-6.90820313	-8.28369141	-17.92968750	+7.64648438	-77.34375000	+3128	+15.76757813	-6.39843750	-7.80468750	-75.54199219	-29.33349609	+17.79785156	+3544	+12.52441406	-7.18505859	-9.08349609	-18.10546875	-3.01025391	-61.25976563	+2216
+1457970880.94380000	+15.41601563	-6.74560547	-8.18701172	-17.42431641	+7.82226563	-76.83837891	+3128	+15.73681641	-6.22705078	-7.70800781	-75.08056641	-28.85009766	+17.90771484	+3556	+12.51562500	-7.04443359	-8.98242188	-17.68798828	-3.03222656	-60.64453125	+2224
+1457970880.95210000	+15.36328125	-6.41162109	-7.96728516	-16.39160156	+8.04199219	-75.82763672	+3136	+15.68847656	-5.89746094	-7.47070313	-74.24560547	-28.01513672	+18.32519531	+3592	+12.48486328	-6.75878906	-8.78027344	-16.80908203	-2.96630859	-59.43603516	+2236
+1457970880.95619990	+15.34130859	-6.24902344	-7.85742188	-15.84228516	+8.12988281	-75.36621094	+3144	+15.67089844	-5.72607422	-7.35205078	-73.78417969	-27.59765625	+18.58886719	+3612	+12.47607422	-6.62255859	-8.67919922	-16.32568359	-2.96630859	-58.86474609	+2240
+1457970880.96040010	+15.31054688	-6.08642578	-7.72998047	-15.33691406	+8.15185547	-74.90478516	+3152	+15.64892578	-5.56347656	-7.22021484	-73.36669922	-27.24609375	+18.91845703	+3636	+12.45849609	-6.48632813	-8.57373047	-15.86425781	-2.94433594	-58.31542969	+2248
+1457970880.96460010	+15.29296875	-5.92822266	-7.61572266	-14.78759766	+8.23974609	-74.42138672	+3164	+15.63574219	-5.40087891	-7.09277344	-72.92724609	-26.85058594	+19.18212891	+3656	+12.45410156	-6.34570313	-8.47265625	-15.35888672	-2.94433594	-57.74414063	+2252
+1457970880.96869990	+15.27099609	-5.76562500	-7.50146484	-14.21630859	+8.32763672	-73.98193359	+3180	+15.62255859	-5.22509766	-6.96972656	-72.42187500	-26.43310547	+19.46777344	+3676	+12.44531250	-6.21386719	-8.37158203	-14.89746094	-2.92236328	-57.19482422	+2256
+1457970880.97289990	+15.24023438	-5.61181641	-7.37402344	-13.68896484	+8.37158203	-73.54248047	+3196	+15.59619141	-5.05810547	-6.82910156	-72.02636719	-26.08154297	+19.84130859	+3700	+12.42773438	-6.08203125	-8.26611328	-14.45800781	-2.87841797	-56.66748047	+2260
+1457970880.97709990	+15.20947266	-5.45800781	-7.26416016	-13.18359375	+8.54736328	-73.10302734	+3212	+15.57861328	-4.89550781	-6.70166016	-71.58691406	-25.66406250	+20.08300781	+3724	+12.41894531	-5.95019531	-8.16503906	-13.97460938	-2.81250000	-56.11816406	+2268
+1457970880.98120000	+15.17871094	-5.29980469	-7.15869141	-12.65625000	+8.70117188	-72.64160156	+3232	+15.55664063	-4.73730469	-6.57861328	-71.14746094	-25.24658203	+20.36865234	+3744	+12.40576172	-5.81396484	-8.06835938	-13.51318359	-2.76855469	-55.54687500	+2272
+1457970880.98540000	+15.14794922	-5.15478516	-7.03125000	-12.17285156	+8.72314453	-72.20214844	+3256	+15.53906250	-4.58789063	-6.43359375	-70.79589844	-24.91699219	+20.76416016	+3768	+12.38378906	-5.68652344	-7.95410156	-13.11767578	-2.76855469	-55.01953125	+2276
+1457970880.99370000	+15.09521484	-4.86914063	-6.79833984	-11.22802734	+8.89892578	-71.30126953	+3300	+15.50390625	-4.29785156	-6.17431641	-70.07080078	-24.14794922	+21.35742188	+3808	+12.36621094	-5.43164063	-7.74316406	-12.28271484	-2.72460938	-53.89892578	+2288
+1457970880.99790000	+15.07763672	-4.73291016	-6.66650391	-10.76660156	+8.85498047	-70.86181641	+3328	+15.48193359	-4.16162109	-6.03369141	-69.76318359	-23.81835938	+21.75292969	+3828	+12.34863281	-5.31298828	-7.62451172	-11.95312500	-2.76855469	-53.37158203	+2296
+1457970881.00210000	+15.05126953	-4.60546875	-6.56103516	-10.34912109	+9.00878906	-70.44433594	+3348	+15.45556641	-4.02978516	-5.91503906	-69.45556641	-23.40087891	+21.97265625	+3844	+12.34423828	-5.18994141	-7.51904297	-11.60156250	-2.74658203	-52.77832031	+2304
+1457970881.00620010	+15.02929688	-4.46484375	-6.45556641	-9.88769531	+9.16259766	-69.96093750	+3368	+15.42919922	-3.89794922	-5.80078125	-69.12597656	-22.96142578	+22.19238281	+3856	+12.33105469	-5.06689453	-7.41357422	-11.25000000	-2.72460938	-52.18505859	+2308
+1457970881.01040010	+15.00292969	-4.33300781	-6.33691406	-9.47021484	+9.18457031	-69.47753906	+3392	+15.40283203	-3.77490234	-5.67773438	-68.86230469	-22.58789063	+22.47802734	+3868	+12.31787109	-4.94824219	-7.29492188	-10.94238281	-2.76855469	-51.63574219	+2312
+1457970881.01460000	+14.97656250	-4.20556641	-6.22705078	-9.07470703	+9.31640625	-69.01611328	+3408	+15.37207031	-3.65625000	-5.55908203	-68.57666016	-22.17041016	+22.69775391	+3880	+12.30468750	-4.83398438	-7.18505859	-10.63476563	-2.79052734	-51.04248047	+2320
+1457970881.01869990	+14.95458984	-4.07812500	-6.12597656	-8.63525391	+9.42626953	-68.53271484	+3424	+15.34130859	-3.54199219	-5.44921875	-68.31298828	-21.77490234	+22.96142578	+3888	+12.29150391	-4.71093750	-7.07519531	-10.28320313	-2.81250000	-50.44921875	+2324
+1457970881.02290010	+14.94140625	-3.95507813	-6.00292969	-8.21777344	+9.40429688	-68.07128906	+3444	+15.31494141	-3.43212891	-5.33056641	-68.11523438	-21.37939453	+23.29101563	+3896	+12.27832031	-4.59667969	-6.95654297	-9.99755859	-2.94433594	-49.89990234	+2332
+1457970881.02710010	+14.92382813	-3.83642578	-5.88867188	-7.82226563	+9.42626953	-67.60986328	+3456	+15.28857422	-3.32666016	-5.22070313	-67.87353516	-20.98388672	+23.55468750	+3904	+12.26953125	-4.48681641	-6.84228516	-9.68994141	-3.01025391	-49.30664063	+2336
+1457970881.03539990	+14.88867188	-3.59912109	-5.66455078	-6.96533203	+9.44824219	-66.75292969	+3472	+15.22705078	-3.11572266	-5.00537109	-67.41210938	-20.21484375	+24.14794922	+3908	+12.25195313	-4.26708984	-6.61376953	-9.07470703	-3.25195313	-48.18603516	+2344
+1457970881.03950000	+14.87109375	-3.48486328	-5.55908203	-6.56982422	+9.51416016	-66.33544922	+3476	+15.19628906	-3.01464844	-4.89990234	-67.19238281	-19.84130859	+24.41162109	+3912	+12.23876953	-4.16601563	-6.50390625	-8.78906250	-3.33984375	-47.65869141	+2348
+1457970881.04370000	+14.85351563	-3.37060547	-5.45800781	-6.13037109	+9.60205078	-65.89599609	+3476	+15.16992188	-2.91357422	-4.79882813	-66.97265625	-19.42382813	+24.71923828	+3912	+12.22998047	-4.05615234	-6.39404297	-8.45947266	-3.40576172	-47.08740234	+2352
+1457970881.04790000	+14.83593750	-3.25634766	-5.33935547	-5.71289063	+9.53613281	-65.47851563	+3480	+15.14355469	-2.81250000	-4.68896484	-66.79687500	-19.07226563	+25.11474609	+3912	+12.22119141	-3.95507813	-6.27539063	-8.15185547	-3.58154297	-46.58203125	+2356
+1457970881.05200000	+14.81835938	-3.15087891	-5.23388672	-5.33935547	+9.55810547	-65.08300781	+3476	+15.11279297	-2.72021484	-4.58349609	-66.62109375	-18.69873047	+25.42236328	+3912	+12.20800781	-3.85839844	-6.16992188	-7.86621094	-3.69140625	-46.05468750	+2356
+1457970881.05620000	+14.79638672	-3.04541016	-5.12841797	-4.94384766	+9.60205078	-64.70947266	+3472	+15.08642578	-2.62353516	-4.48242188	-66.40136719	-18.32519531	+25.75195313	+3912	+12.19482422	-3.75732422	-6.06445313	-7.55859375	-3.75732422	-45.57128906	+2356
+1457970881.06040000	+14.78759766	-2.93994141	-5.00537109	-4.54833984	+9.47021484	-64.35791016	+3472	+15.06445313	-2.52685547	-4.36376953	-66.24755859	-18.01757813	+26.23535156	+3912	+12.18603516	-3.66064453	-5.94580078	-7.27294922	-3.95507813	-45.08789063	+2360
+1457970881.06450010	+14.77001953	-2.84765625	-4.89990234	-4.21875000	+9.51416016	-64.02832031	+3464	+15.04248047	-2.44335938	-4.25830078	-66.09375000	-17.66601563	+26.56494141	+3908	+12.17724609	-3.57275391	-5.84472656	-7.03125000	-4.02099609	-44.62646484	+2360
+1457970881.07290010	+14.73925781	-2.64990234	-4.68017578	-3.47167969	+9.47021484	-63.36914063	+3456	+15.00292969	-2.25439453	-4.03857422	-65.72021484	-17.02880859	+27.35595703	+3908	+12.15966797	-3.39697266	-5.63378906	-6.45996094	-4.21875000	-43.72558594	+2360
+1457970881.07699990	+14.71728516	-2.56640625	-4.57470703	-3.20800781	+9.55810547	-63.08349609	+3448	+14.98095703	-2.17529297	-3.92871094	-65.61035156	-16.69921875	+27.64160156	+3904	+12.14648438	-3.31787109	-5.53710938	-6.26220703	-4.21875000	-43.33007813	+2356
+1457970881.08119990	+14.69531250	-2.47412109	-4.47802734	-2.90039063	+9.62402344	-62.77587891	+3444	+14.96337891	-2.08300781	-3.83203125	-65.43457031	-16.34765625	+27.90527344	+3900	+12.13769531	-3.22998047	-5.44482422	-6.02050781	-4.19677734	-42.89062500	+2352
+1457970881.08540010	+14.68212891	-2.39062500	-4.36376953	-2.61474609	+9.58007813	-62.46826172	+3444	+14.95019531	-1.99511719	-3.70458984	-65.30273438	-16.08398438	+28.34472656	+3904	+12.12890625	-3.15087891	-5.33935547	-5.77880859	-4.28466797	-42.49511719	+2352
+1457970881.08950000	+14.66015625	-2.31152344	-4.26269531	-2.37304688	+9.60205078	-62.18261719	+3440	+14.93261719	-1.91601563	-3.59472656	-65.21484375	-15.77636719	+28.65234375	+3900	+12.11572266	-3.07617188	-5.24707031	-5.60302734	-4.28466797	-42.12158203	+2348
+1457970881.09369990	+14.63818359	-2.22802734	-4.16162109	-2.10937500	+9.66796875	-61.91894531	+3440	+14.91503906	-1.83251953	-3.48925781	-65.03906250	-15.46875000	+28.89404297	+3896	+12.10693359	-3.00146484	-5.15917969	-5.40527344	-4.26269531	-41.74804688	+2340
+1457970881.09789990	+14.62939453	-2.14892578	-4.05175781	-1.84570313	+9.60205078	-61.63330078	+3440	+14.90625000	-1.75341797	-3.37060547	-64.90722656	-15.24902344	+29.26757813	+3896	+12.10253906	-2.92675781	-5.05810547	-5.20751953	-4.35058594	-41.37451172	+2340
+1457970881.10200000	+14.60742188	-2.07861328	-3.95507813	-1.64794922	+9.64599609	-61.39160156	+3444	+14.89306641	-1.67871094	-3.26513672	-64.79736328	-14.98535156	+29.46533203	+3892	+12.08935547	-2.86083984	-4.96582031	-5.07568359	-4.32861328	-41.04492188	+2332
+1457970881.10620000	+14.58984375	-2.00390625	-3.85839844	-1.42822266	+9.71191406	-61.12792969	+3444	+14.87988281	-1.59960938	-3.16845703	-64.64355469	-14.69970703	+29.66308594	+3888	+12.08496094	-2.79052734	-4.88232422	-4.89990234	-4.28466797	-40.69335938	+2324
+1457970881.11450000	+14.55468750	-1.86767578	-3.66943359	-1.03271484	+9.75585938	-60.62255859	+3452	+14.84912109	-1.45458984	-2.96191406	-64.35791016	-14.23828125	+30.08056641	+3884	+12.07177734	-2.65429688	-4.70214844	-4.57031250	-4.32861328	-40.03417969	+2312
+1457970881.11870000	+14.53710938	-1.79736328	-3.58154297	-0.81298828	+9.79980469	-60.35888672	+3460	+14.83593750	-1.38427734	-2.86523438	-64.22607422	-13.99658203	+30.21240234	+3880	+12.05859375	-2.58837891	-4.62304688	-4.39453125	-4.30664063	-39.70458984	+2308
+1457970881.12280010	+14.52832031	-1.72705078	-3.48925781	-0.59326172	+9.77783203	-60.11718750	+3464	+14.82714844	-1.31835938	-2.77294922	-64.07226563	-13.79882813	+30.38818359	+3876	+12.05859375	-2.52246094	-4.53076172	-4.21875000	-4.41650391	-39.37500000	+2304
+1457970881.12700010	+14.51513672	-1.66113281	-3.39697266	-0.35156250	+9.77783203	-59.87548828	+3468	+14.81396484	-1.25244141	-2.68066406	-63.91845703	-13.60107422	+30.52001953	+3868	+12.04980469	-2.46533203	-4.44726563	-4.08691406	-4.46044922	-39.08935547	+2296
+1457970881.13120010	+14.50195313	-1.59960938	-3.31347656	-0.15380859	+9.77783203	-59.63378906	+3472	+14.80517578	-1.19091797	-2.58837891	-63.76464844	-13.42529297	+30.65185547	+3864	+12.04541016	-2.40380859	-4.36376953	-3.91113281	-4.50439453	-38.78173828	+2288
+1457970881.13529990	+14.49316406	-1.53808594	-3.22998047	+0.06591797	+9.77783203	-59.43603516	+3476	+14.79638672	-1.12939453	-2.50927734	-63.61083984	-13.24951172	+30.73974609	+3856	+12.04541016	-2.34228516	-4.28027344	-3.75732422	-4.61425781	-38.49609375	+2284
+1457970881.13949990	+14.48437500	-1.48095703	-3.15087891	+0.26367188	+9.79980469	-59.21630859	+3480	+14.77880859	-1.06787109	-2.43457031	-63.41308594	-13.07373047	+30.78369141	+3848	+12.04101563	-2.28515625	-4.20117188	-3.58154297	-4.68017578	-38.21044922	+2276
+1457970881.14369990	+14.47119141	-1.42382813	-3.07617188	+0.48339844	+9.84375000	-58.99658203	+3480	+14.77001953	-1.01953125	-2.35986328	-63.28125000	-12.87597656	+30.80566406	+3836	+12.03662109	-2.22363281	-4.12207031	-3.38378906	-4.72412109	-37.90283203	+2272
+1457970881.14780000	+14.47119141	-1.36230469	-3.00585938	+0.70312500	+9.88769531	-58.77685547	+3476	+14.76123047	-0.96679688	-2.28955078	-63.12744141	-12.70019531	+30.82763672	+3828	+12.03662109	-2.16650391	-4.04296875	-3.18603516	-4.85595703	-37.63916016	+2264
+1457970881.15619990	+14.44921875	-1.25244141	-2.86083984	+1.12060547	+9.88769531	-58.38134766	+3472	+14.73486328	-0.87011719	-2.14892578	-62.84179688	-12.43652344	+30.95947266	+3808	+12.02343750	-2.06103516	-3.88916016	-2.85644531	-5.03173828	-37.11181641	+2256
+1457970881.16030000	+14.45361328	-1.19970703	-2.79052734	+1.34033203	+9.86572266	-58.18359375	+3464	+14.73486328	-0.82177734	-2.08300781	-62.70996094	-12.28271484	+31.00341797	+3796	+12.02783203	-2.00830078	-3.81445313	-2.70263672	-5.16357422	-36.87011719	+2248
+1457970881.16450000	+14.44921875	-1.15136719	-2.72021484	+1.53808594	+9.84375000	-58.02978516	+3460	+14.72607422	-0.77783203	-2.02148438	-62.55615234	-12.15087891	+31.04736328	+3784	+12.02343750	-1.95996094	-3.73974609	-2.54882813	-5.27343750	-36.62841797	+2244
+1457970881.16870000	+14.44482422	-1.10742188	-2.65429688	+1.71386719	+9.84375000	-57.87597656	+3448	+14.71728516	-0.73828125	-1.95996094	-62.44628906	-12.04101563	+31.11328125	+3772	+12.02343750	-1.91162109	-3.67382813	-2.39501953	-5.33935547	-36.38671875	+2236
+1457970881.17280010	+14.44921875	-1.06347656	-2.59277344	+1.88964844	+9.86572266	-57.70019531	+3436	+14.71289063	-0.70312500	-1.90283203	-62.31445313	-11.90917969	+31.11328125	+3760	+12.02343750	-1.86328125	-3.60351563	-2.21923828	-5.44921875	-36.16699219	+2232
+1457970881.17700000	+14.44042969	-1.01953125	-2.53125000	+2.04345703	+9.88769531	-57.56835938	+3424	+14.70410156	-0.66357422	-1.84130859	-62.20458984	-11.79931641	+31.17919922	+3748	+12.01904297	-1.82373047	-3.53759766	-2.08740234	-5.51513672	-35.94726563	+2228
+1457970881.18120000	+14.43603516	-0.97998047	-2.47412109	+2.19726563	+9.88769531	-57.41455078	+3412	+14.69970703	-0.62841797	-1.78417969	-62.11669922	-11.68945313	+31.26708984	+3736	+12.01904297	-1.77978516	-3.47607422	-1.93359375	-5.58105469	-35.74951172	+2220
+1457970881.18530010	+14.44042969	-0.94042969	-2.41699219	+2.37304688	+9.88769531	-57.28271484	+3400	+14.69531250	-0.59765625	-1.72705078	-62.00683594	-11.55761719	+31.31103516	+3720	+12.02343750	-1.74023438	-3.41455078	-1.80175781	-5.66894531	-35.55175781	+2216
+1457970881.18950010	+14.43603516	-0.90087891	-2.35546875	+2.50488281	+9.84375000	-57.12890625	+3388	+14.69531250	-0.56250000	-1.66552734	-61.91894531	-11.49169922	+31.46484375	+3712	+12.01904297	-1.70068359	-3.35742188	-1.71386719	-5.73486328	-35.37597656	+2208
+1457970881.19779990	+14.43603516	-0.83935547	-2.24121094	+2.74658203	+9.75585938	-56.93115234	+3360	+14.69531250	-0.50097656	-1.54687500	-61.78710938	-11.33789063	+31.72851563	+3688	+12.02783203	-1.63916016	-3.24316406	-1.56005859	-5.86669922	-35.06835938	+2192
+1457970881.20199990	+14.43603516	-0.80859375	-2.18408203	+2.83447266	+9.73388672	-56.82128906	+3348	+14.69091797	-0.47021484	-1.48974609	-61.69921875	-11.27197266	+31.83837891	+3680	+12.02783203	-1.60839844	-3.19482422	-1.51611328	-5.91064453	-34.91455078	+2184
+1457970881.20610000	+14.43164063	-0.78222656	-2.13134766	+2.92236328	+9.68994141	-56.73339844	+3340	+14.69091797	-0.43945313	-1.43261719	-61.63330078	-11.18408203	+31.97021484	+3672	+12.03222656	-1.57763672	-3.14208984	-1.45019531	-5.95458984	-34.78271484	+2176
+1457970881.21030000	+14.43164063	-0.75585938	-2.08740234	+3.01025391	+9.68994141	-56.64550781	+3328	+14.69531250	-0.41308594	-1.38427734	-61.56738281	-11.09619141	+32.05810547	+3660	+12.03662109	-1.55126953	-3.09814453	-1.38427734	-5.99853516	-34.65087891	+2168
+1457970881.21450000	+14.42724609	-0.72949219	-2.03466797	+3.09814453	+9.66796875	-56.53564453	+3320	+14.69531250	-0.38232422	-1.32714844	-61.50146484	-11.05224609	+32.21191406	+3656	+12.03662109	-1.52490234	-3.05419922	-1.36230469	-5.99853516	-34.54101563	+2156
+1457970881.21860000	+14.42724609	-0.70751953	-1.98632813	+3.16406250	+9.62402344	-56.44775391	+3312	+14.69531250	-0.35595703	-1.27001953	-61.43554688	-11.00830078	+32.38769531	+3648	+12.04101563	-1.50292969	-3.01464844	-1.36230469	-5.99853516	-34.43115234	+2144
+1457970881.22280000	+14.42724609	-0.68115234	-1.94677734	+3.22998047	+9.62402344	-56.35986328	+3304	+14.69970703	-0.32958984	-1.22167969	-61.36962891	-10.92041016	+32.49755859	+3644	+12.04980469	-1.48095703	-2.97070313	-1.34033203	-6.02050781	-34.32128906	+2136
+1457970881.22700000	+14.42724609	-0.65917969	-1.89843750	+3.29589844	+9.55810547	-56.25000000	+3300	+14.70410156	-0.29882813	-1.16894531	-61.30371094	-10.87646484	+32.65136719	+3636	+12.05419922	-1.45898438	-2.93115234	-1.34033203	-6.04248047	-34.23339844	+2124
+1457970881.23110010	+14.42724609	-0.64160156	-1.85449219	+3.33984375	+9.49218750	-56.18408203	+3300	+14.71289063	-0.27685547	-1.12060547	-61.25976563	-10.83251953	+32.78320313	+3632	+12.05859375	-1.44140625	-2.89160156	-1.36230469	-6.06445313	-34.12353516	+2112
+1457970881.23950000	+14.43164063	-0.60644531	-1.77539063	+3.44970703	+9.47021484	-56.03027344	+3296	+14.72167969	-0.23291016	-1.03271484	-61.17187500	-10.70068359	+32.95898438	+3620	+12.07177734	-1.40625000	-2.82568359	-1.36230469	-6.06445313	-33.94775391	+2088
+1457970881.24359990	+14.43164063	-0.59326172	-1.74023438	+3.49365234	+9.44824219	-55.94238281	+3296	+14.72607422	-0.21533203	-0.99316406	-61.12792969	-10.63476563	+33.06884766	+3616	+12.08056641	-1.39306641	-2.79052734	-1.36230469	-6.06445313	-33.85986328	+2076
+1457970881.24780010	+14.43603516	-0.57568359	-1.71386719	+3.53759766	+9.49218750	-55.85449219	+3292	+14.73046875	-0.19775391	-0.96240234	-61.08398438	-10.54687500	+33.11279297	+3612	+12.08935547	-1.37548828	-2.76416016	-1.36230469	-6.04248047	-33.75000000	+2064
+1457970881.25200010	+14.43603516	-0.56250000	-1.67871094	+3.58154297	+9.44824219	-55.76660156	+3296	+14.73486328	-0.17578125	-0.92285156	-61.04003906	-10.50292969	+33.20068359	+3608	+12.09375000	-1.35791016	-2.73339844	-1.36230469	-6.06445313	-33.66210938	+2052
+1457970881.25609990	+14.44042969	-0.54931641	-1.64355469	+3.62548828	+9.38232422	-55.70068359	+3296	+14.74365234	-0.16259766	-0.88769531	-61.04003906	-10.43701172	+33.31054688	+3600	+12.09814453	-1.34472656	-2.69824219	-1.36230469	-6.08642578	-33.57421875	+2040
+1457970881.26029990	+14.44482422	-0.53613281	-1.61279297	+3.64746094	+9.36035156	-55.61279297	+3296	+14.74804688	-0.15380859	-0.86132813	-61.04003906	-10.37109375	+33.35449219	+3596	+12.10693359	-1.33154297	-2.67187500	-1.38427734	-6.10839844	-33.48632813	+2028
+1457970881.26440000	+14.45361328	-0.52294922	-1.58203125	+3.71337891	+9.31640625	-55.52490234	+3296	+14.75683594	-0.14062500	-0.83056641	-61.01806641	-10.30517578	+33.42041016	+3588	+12.11572266	-1.31396484	-2.64111328	-1.36230469	-6.17431641	-33.37646484	+2020
+1457970881.26860000	+14.46240234	-0.51416016	-1.55126953	+3.73535156	+9.25048828	-55.45898438	+3296	+14.76123047	-0.13623047	-0.80419922	-61.06201172	-10.23925781	+33.48632813	+3580	+12.12451172	-1.30078125	-2.60595703	-1.34033203	-6.24023438	-33.28857422	+2012
+1457970881.27280000	+14.47119141	-0.50537109	-1.52490234	+3.75732422	+9.25048828	-55.39306641	+3292	+14.76562500	-0.13183594	-0.78222656	-61.06201172	-10.15136719	+33.48632813	+3572	+12.12890625	-1.28759766	-2.57958984	-1.31835938	-6.26220703	-33.20068359	+2004
+1457970881.28110000	+14.48437500	-0.48339844	-1.46777344	+3.82324219	+9.18457031	-55.23925781	+3288	+14.77441406	-0.12744141	-0.73828125	-61.14990234	-10.04150391	+33.59619141	+3560	+12.14208984	-1.25683594	-2.52685547	-1.27441406	-6.37207031	-33.02490234	+1988
+1457970881.28530000	+14.49316406	-0.47460938	-1.44580078	+3.86718750	+9.16259766	-55.15136719	+3280	+14.77880859	-0.12744141	-0.72070313	-61.17187500	-9.97558594	+33.61816406	+3548	+12.15087891	-1.24365234	-2.50048828	-1.25244141	-6.41601563	-32.93701172	+1984
+1457970881.28940010	+14.50195313	-0.46142578	-1.41943359	+3.91113281	+9.09667969	-55.08544922	+3276	+14.78320313	-0.12304688	-0.70312500	-61.21582031	-9.90966797	+33.68408203	+3540	+12.15527344	-1.23046875	-2.47412109	-1.20849609	-6.50390625	-32.84912109	+1980
+1457970881.29360010	+14.51074219	-0.45263672	-1.38867188	+3.93310547	+9.00878906	-55.01953125	+3268	+14.78759766	-0.12304688	-0.68115234	-61.28173828	-9.86572266	+33.75000000	+3532	+12.15966797	-1.21728516	-2.44335938	-1.18652344	-6.61376953	-32.76123047	+1976
+1457970881.29780010	+14.51953125	-0.44824219	-1.36230469	+3.95507813	+8.94287109	-54.95361328	+3260	+14.79199219	-0.12744141	-0.65917969	-61.32568359	-9.82177734	+33.79394531	+3524	+12.16845703	-1.20849609	-2.41699219	-1.16455078	-6.67968750	-32.69531250	+1972
+1457970881.30189990	+14.53271484	-0.43945313	-1.34033203	+3.97705078	+8.92089844	-54.90966797	+3252	+14.79638672	-0.12744141	-0.64160156	-61.36962891	-9.77783203	+33.83789063	+3516	+12.17285156	-1.19531250	-2.39501953	-1.14257813	-6.74560547	-32.60742188	+1968
+1457970881.30609990	+14.54150391	-0.43066406	-1.31396484	+3.99902344	+8.89892578	-54.84375000	+3240	+14.80078125	-0.12744141	-0.62402344	-61.41357422	-9.71191406	+33.88183594	+3508	+12.18164063	-1.18652344	-2.36865234	-1.12060547	-6.81152344	-32.54150391	+1968
+1457970881.31440000	+14.55029297	-0.41748047	-1.27441406	+4.02099609	+8.85498047	-54.73388672	+3220	+14.80517578	-0.12304688	-0.58886719	-61.45751953	-9.62402344	+33.96972656	+3496	+12.18603516	-1.16894531	-2.33349609	-1.07666016	-6.87744141	-32.43164063	+1960
+1457970881.31859990	+14.55029297	-0.40869141	-1.25244141	+4.04296875	+8.81103516	-54.68994141	+3212	+14.80517578	-0.11865234	-0.57128906	-61.47949219	-9.58007813	+34.01367188	+3488	+12.19042969	-1.16015625	-2.31152344	-1.07666016	-6.92138672	-32.38769531	+1960
+1457970881.32279990	+14.55468750	-0.40429688	-1.23046875	+4.06494141	+8.81103516	-54.64599609	+3200	+14.80957031	-0.11425781	-0.54931641	-61.47949219	-9.55810547	+34.07958984	+3484	+12.19042969	-1.15136719	-2.29394531	-1.07666016	-6.92138672	-32.34375000	+1956
+1457970881.32690000	+14.55468750	-0.39550781	-1.21289063	+4.10888672	+8.76708984	-54.60205078	+3192	+14.80957031	-0.10546875	-0.52734375	-61.47949219	-9.53613281	+34.14550781	+3480	+12.19482422	-1.14257813	-2.28076172	-1.05468750	-6.96533203	-32.29980469	+1952
+1457970881.33110000	+14.55908203	-0.39111328	-1.19531250	+4.10888672	+8.72314453	-54.58007813	+3184	+14.80957031	-0.09667969	-0.50537109	-61.45751953	-9.53613281	+34.21142578	+3476	+12.19921875	-1.13818359	-2.26318359	-1.07666016	-6.98730469	-32.27783203	+1948
+1457970881.33530000	+14.55468750	-0.38671875	-1.17773438	+4.10888672	+8.72314453	-54.55810547	+3176	+14.81396484	-0.09228516	-0.48339844	-61.43554688	-9.51416016	+34.27734375	+3476	+12.19921875	-1.13818359	-2.25000000	-1.09863281	-6.98730469	-32.25585938	+1940
+1457970881.33940010	+14.55468750	-0.38232422	-1.16455078	+4.13085938	+8.72314453	-54.53613281	+3172	+14.81396484	-0.08349609	-0.46582031	-61.41357422	-9.49218750	+34.32128906	+3472	+12.20361328	-1.13378906	-2.23681641	-1.09863281	-7.00927734	-32.23388672	+1936
+1457970881.34360000	+14.55468750	-0.37792969	-1.14697266	+4.15283203	+8.70117188	-54.51416016	+3164	+14.81396484	-0.07470703	-0.44384766	-61.39160156	-9.49218750	+34.38720703	+3472	+12.20361328	-1.12939453	-2.22363281	-1.09863281	-7.00927734	-32.21191406	+1932
+1457970881.34770010	+14.54589844	-0.37353516	-1.13818359	+4.17480469	+8.72314453	-54.49218750	+3164	+14.80957031	-0.06152344	-0.42626953	-61.32568359	-9.47021484	+34.43115234	+3472	+12.20800781	-1.12500000	-2.21484375	-1.12060547	-6.98730469	-32.18994141	+1924
+1457970881.35610010	+14.53710938	-0.36474609	-1.11181641	+4.21875000	+8.65722656	-54.47021484	+3160	+14.80517578	-0.03955078	-0.38232422	-61.23779297	-9.49218750	+34.56298828	+3476	+12.20800781	-1.12060547	-2.19726563	-1.12060547	-6.98730469	-32.18994141	+1912
+1457970881.36019990	+14.52832031	-0.35595703	-1.09863281	+4.26269531	+8.61328125	-54.44824219	+3160	+14.80078125	-0.03076172	-0.36474609	-61.19384766	-9.49218750	+34.62890625	+3480	+12.20800781	-1.11621094	-2.18847656	-1.12060547	-6.98730469	-32.16796875	+1904
+1457970881.36439990	+14.52832031	-0.35156250	-1.08544922	+4.28466797	+8.59130859	-54.44824219	+3164	+14.80078125	-0.02197266	-0.34277344	-61.14990234	-9.51416016	+34.69482422	+3480	+12.20800781	-1.11181641	-2.17968750	-1.12060547	-7.00927734	-32.16796875	+1896
+1457970881.36859990	+14.51953125	-0.34716797	-1.07226563	+4.30664063	+8.54736328	-54.42626953	+3164	+14.79638672	-0.01318359	-0.32519531	-61.10595703	-9.51416016	+34.73876953	+3480	+12.20361328	-1.11181641	-2.17089844	-1.12060547	-7.03125000	-32.14599609	+1888
+1457970881.37270000	+14.51513672	-0.34716797	-1.06347656	+4.35058594	+8.52539063	-54.42626953	+3168	+14.79199219	-0.00439453	-0.30761719	-61.06201172	-9.53613281	+34.80468750	+3484	+12.20361328	-1.10742188	-2.16210938	-1.12060547	-7.05322266	-32.14599609	+1880
+1457970881.37690000	+14.51074219	-0.34277344	-1.05468750	+4.37255859	+8.50341797	-54.40429688	+3172	+14.78759766	+0.00000000	-0.29882813	-60.99609375	-9.53613281	+34.82666016	+3484	+12.20361328	-1.10742188	-2.15771484	-1.12060547	-7.07519531	-32.14599609	+1872
+1457970881.38109990	+14.50634766	-0.33837891	-1.04589844	+4.39453125	+8.48144531	-54.40429688	+3176	+14.78320313	+0.00878906	-0.28564453	-60.97412109	-9.53613281	+34.87060547	+3484	+12.19921875	-1.10302734	-2.14892578	-1.09863281	-7.09716797	-32.12402344	+1864
+1457970881.38520000	+14.49755859	-0.32958984	-1.03710938	+4.43847656	+8.43750000	-54.36035156	+3180	+14.77880859	+0.01318359	-0.27246094	-60.93017578	-9.51416016	+34.89257813	+3484	+12.19921875	-1.09863281	-2.14013672	-1.07666016	-7.11914063	-32.10205078	+1856
+1457970881.39360000	+14.48876953	-0.32080078	-1.01953125	+4.50439453	+8.39355469	-54.31640625	+3184	+14.76562500	+0.01757813	-0.25488281	-60.86425781	-9.49218750	+34.95849609	+3480	+12.19042969	-1.08984375	-2.12695313	-1.01074219	-7.22900391	-32.05810547	+1844
+1457970881.39770010	+14.48437500	-0.31640625	-1.01074219	+4.54833984	+8.34960938	-54.29443359	+3184	+14.76123047	+0.01757813	-0.24609375	-60.84228516	-9.47021484	+34.98046875	+3480	+12.18603516	-1.08544922	-2.11376953	-0.98876953	-7.27294922	-32.03613281	+1836
+1457970881.40190010	+14.48437500	-0.31201172	-1.00195313	+4.59228516	+8.32763672	-54.25048828	+3184	+14.75683594	+0.02197266	-0.24169922	-60.82031250	-9.42626953	+34.98046875	+3476	+12.18164063	-1.08105469	-2.10498047	-0.96679688	-7.33886719	-31.99218750	+1832
+1457970881.40610000	+14.47998047	-0.30761719	-0.99316406	+4.61425781	+8.30566406	-54.22851563	+3184	+14.75244141	+0.02197266	-0.23730469	-60.79833984	-9.38232422	+34.98046875	+3472	+12.17724609	-1.07226563	-2.09619141	-0.92285156	-7.40478516	-31.94824219	+1828
+1457970881.41020010	+14.47998047	-0.30322266	-0.98437500	+4.65820313	+8.28369141	-54.18457031	+3184	+14.74804688	+0.02197266	-0.23730469	-60.75439453	-9.31640625	+34.98046875	+3468	+12.16845703	-1.06787109	-2.08740234	-0.87890625	-7.47070313	-31.90429688	+1824
+1457970881.41440010	+14.47558594	-0.29882813	-0.97998047	+4.70214844	+8.28369141	-54.11865234	+3180	+14.73925781	+0.02197266	-0.23730469	-60.73242188	-9.25048828	+34.98046875	+3460	+12.15966797	-1.05908203	-2.07421875	-0.83496094	-7.53662109	-31.83837891	+1820
+1457970881.41849990	+14.47119141	-0.29003906	-0.97119141	+4.74609375	+8.28369141	-54.07470703	+3172	+14.73486328	+0.02197266	-0.23291016	-60.68847656	-9.18457031	+34.98046875	+3456	+12.15527344	-1.05029297	-2.06542969	-0.79101563	-7.60253906	-31.79443359	+1816
+1457970881.42269990	+14.46679688	-0.28564453	-0.96679688	+4.79003906	+8.28369141	-54.00878906	+3164	+14.72607422	+0.02197266	-0.23291016	-60.64453125	-9.09667969	+34.98046875	+3448	+12.14648438	-1.04150391	-2.05224609	-0.74707031	-7.64648438	-31.72851563	+1816
+1457970881.43100000	+14.45800781	-0.27246094	-0.94921875	+4.89990234	+8.30566406	-53.87695313	+3152	+14.71289063	+0.02197266	-0.23291016	-60.51269531	-8.89892578	+34.98046875	+3436	+12.12451172	-1.02392578	-2.03027344	-0.65917969	-7.77832031	-31.57470703	+1812
+1457970881.43520000	+14.45361328	-0.26806641	-0.94482422	+4.92187500	+8.32763672	-53.81103516	+3144	+14.70849609	+0.02197266	-0.23291016	-60.44677734	-8.78906250	+35.00244141	+3428	+12.11132813	-1.01953125	-2.02148438	-0.63720703	-7.82226563	-31.48681641	+1808
+1457970881.43940000	+14.44482422	-0.26367188	-0.94042969	+4.96582031	+8.37158203	-53.72314453	+3136	+14.69970703	+0.02197266	-0.23291016	-60.35888672	-8.67919922	+35.02441406	+3424	+12.10253906	-1.01074219	-2.01269531	-0.59326172	-7.84423828	-31.42089844	+1808
+1457970881.44350000	+14.44042969	-0.25927734	-0.93603516	+5.00976563	+8.41552734	-53.65722656	+3128	+14.69531250	+0.02636719	-0.22851563	-60.24902344	-8.54736328	+35.02441406	+3416	+12.08935547	-1.00634766	-2.00390625	-0.57128906	-7.86621094	-31.35498047	+1804
+1457970881.44770000	+14.43164063	-0.25927734	-0.93164063	+5.05371094	+8.45947266	-53.59130859	+3116	+14.68652344	+0.03076172	-0.22851563	-60.13916016	-8.43750000	+35.06835938	+3408	+12.08056641	-1.00195313	-1.99951172	-0.54931641	-7.84423828	-31.28906250	+1800
+1457970881.45190000	+14.42285156	-0.25488281	-0.93164063	+5.07568359	+8.52539063	-53.50341797	+3108	+14.67773438	+0.03515625	-0.21972656	-60.00732422	-8.30566406	+35.13427734	+3404	+12.07177734	-0.99755859	-1.99511719	-0.52734375	-7.82226563	-31.24511719	+1796
+1457970881.45600010	+14.41406250	-0.25488281	-0.92724609	+5.09765625	+8.56933594	-53.43750000	+3100	+14.66894531	+0.03955078	-0.21093750	-59.85351563	-8.21777344	+35.20019531	+3400	+12.05859375	-0.99755859	-1.99072266	-0.52734375	-7.82226563	-31.20117188	+1792
+1457970881.46020010	+14.40527344	-0.25488281	-0.92285156	+5.09765625	+8.61328125	-53.37158203	+3092	+14.66455078	+0.04833984	-0.20214844	-59.72167969	-8.10791016	+35.31005859	+3396	+12.04980469	-0.99755859	-1.99072266	-0.52734375	-7.80029297	-31.15722656	+1784
+1457970881.46849990	+14.38330078	-0.25488281	-0.91406250	+5.11962891	+8.67919922	-53.23974609	+3076	+14.64697266	+0.05712891	-0.17578125	-59.39208984	-7.93212891	+35.52978516	+3388	+12.03662109	-0.99755859	-1.98632813	-0.52734375	-7.75634766	-31.09130859	+1772
+1457970881.47270010	+14.37451172	-0.25927734	-0.91406250	+5.14160156	+8.70117188	-53.17382813	+3068	+14.64257813	+0.06152344	-0.16699219	-59.23828125	-7.84423828	+35.61767578	+3388	+12.02783203	-0.99755859	-1.98193359	-0.54931641	-7.73437500	-31.04736328	+1768
+1457970881.47690010	+14.36572266	-0.25927734	-0.90966797	+5.14160156	+8.74511719	-53.12988281	+3064	+14.63378906	+0.07031250	-0.15380859	-59.01855469	-7.77832031	+35.74951172	+3384	+12.02343750	-0.99755859	-1.98193359	-0.54931641	-7.71240234	-31.02539063	+1760
+1457970881.48099990	+14.35693359	-0.26367188	-0.90966797	+5.14160156	+8.81103516	-53.06396484	+3064	+14.62500000	+0.07910156	-0.14062500	-58.82080078	-7.71240234	+35.85937500	+3384	+12.01464844	-0.99755859	-1.98193359	-0.52734375	-7.69042969	-31.00341797	+1752
+1457970881.48519990	+14.34375000	-0.26367188	-0.90527344	+5.14160156	+8.83300781	-52.99804688	+3060	+14.62060547	+0.07910156	-0.12744141	-58.64501953	-7.64648438	+35.96923828	+3384	+12.00585938	-0.99755859	-1.98193359	-0.52734375	-7.64648438	-30.98144531	+1744
+1457970881.48939990	+14.33496094	-0.26806641	-0.90087891	+5.14160156	+8.87695313	-52.93212891	+3060	+14.61181641	+0.08789063	-0.11425781	-58.38134766	-7.60253906	+36.12304688	+3380	+12.00146484	-0.99755859	-1.98193359	-0.50537109	-7.64648438	-30.93750000	+1736
+1457970881.49350000	+14.32617188	-0.26806641	-0.90087891	+5.16357422	+8.89892578	-52.88818359	+3060	+14.60302734	+0.09228516	-0.10107422	-58.16162109	-7.55859375	+36.27685547	+3380	+11.99267578	-0.99755859	-1.97753906	-0.50537109	-7.64648438	-30.91552734	+1732
+1457970881.49770000	+14.31738281	-0.26806641	-0.89208984	+5.18554688	+8.92089844	-52.82226563	+3064	+14.59863281	+0.08789063	-0.09228516	-57.94189453	-7.51464844	+36.38671875	+3376	+11.98388672	-0.99755859	-1.97314453	-0.48339844	-7.66845703	-30.89355469	+1724
+1457970881.50600000	+14.30419922	-0.26806641	-0.88769531	+5.20751953	+9.00878906	-52.71240234	+3064	+14.58544922	+0.09667969	-0.07910156	-57.32666016	-7.47070313	+36.62841797	+3368	+11.97509766	-0.99316406	-1.96875000	-0.43945313	-7.69042969	-30.82763672	+1708
+1457970881.51020000	+14.29980469	-0.26806641	-0.88330078	+5.25146484	+9.05273438	-52.64648438	+3064	+14.58105469	+0.09667969	-0.07910156	-57.04101563	-7.44873047	+36.69433594	+3364	+11.96630859	-0.99316406	-1.96435547	-0.39550781	-7.71240234	-30.80566406	+1700
+1457970881.51430010	+14.29101563	-0.26806641	-0.88330078	+5.27343750	+9.11865234	-52.58056641	+3064	+14.57226563	+0.10986328	-0.07470703	-56.55761719	-7.44873047	+36.80419922	+3360	+11.95751953	-0.98876953	-1.96435547	-0.35156250	-7.73437500	-30.76171875	+1696
+1457970881.51850010	+14.28662109	-0.26367188	-0.88330078	+5.31738281	+9.18457031	-52.49267578	+3064	+14.56347656	+0.10986328	-0.07031250	-56.18408203	-7.44873047	+36.89208984	+3356	+11.94873047	-0.98437500	-1.95996094	-0.28564453	-7.77832031	-30.71777344	+1692
+1457970881.52270010	+14.28222656	-0.25927734	-0.88330078	+5.38330078	+9.25048828	-52.40478516	+3064	+14.56347656	+0.10546875	-0.07031250	-55.83251953	-7.47070313	+36.97998047	+3352	+11.94433594	-0.97998047	-1.95556641	-0.21972656	-7.80029297	-30.67382813	+1684
+1457970881.52679990	+14.27783203	-0.25488281	-0.88330078	+5.42724609	+9.29443359	-52.33886719	+3060	+14.55908203	+0.11425781	-0.07031250	-55.26123047	-7.49267578	+37.06787109	+3344	+11.93554688	-0.97119141	-1.95117188	-0.17578125	-7.86621094	-30.60791016	+1680
+1457970881.53099990	+14.27343750	-0.25048828	-0.87890625	+5.47119141	+9.36035156	-52.25097656	+3056	+14.55468750	+0.11865234	-0.07031250	-54.75585938	-7.55859375	+37.13378906	+3340	+11.92675781	-0.96679688	-1.94677734	-0.10986328	-7.93212891	-30.56396484	+1676
+1457970881.53520010	+14.26904297	-0.24609375	-0.87890625	+5.51513672	+9.42626953	-52.16308594	+3052	+14.55029297	+0.12304688	-0.07031250	-54.27246094	-7.64648438	+37.17773438	+3332	+11.91796875	-0.96240234	-1.94238281	-0.04394531	-7.97607422	-30.52001953	+1672
+1457970881.54349990	+14.26464844	-0.23730469	-0.88330078	+5.60302734	+9.58007813	-52.00927734	+3040	+14.54150391	+0.14501953	-0.07031250	-53.04199219	-7.84423828	+37.24365234	+3320	+11.90039063	-0.94921875	-1.93359375	+0.08789063	-8.08593750	-30.38818359	+1668
+1457970881.54769990	+14.25585938	-0.23291016	-0.88769531	+5.64697266	+9.66796875	-51.92138672	+3032	+14.54150391	+0.15380859	-0.07470703	-52.44873047	-7.97607422	+37.24365234	+3316	+11.89599609	-0.94482422	-1.92919922	+0.15380859	-8.12988281	-30.34423828	+1664
+1457970881.55180000	+14.25146484	-0.22851563	-0.89208984	+5.69091797	+9.75585938	-51.83349609	+3024	+14.53271484	+0.17138672	-0.07031250	-51.78955078	-8.10791016	+37.28759766	+3316	+11.88281250	-0.93603516	-1.92919922	+0.19775391	-8.17382813	-30.30029297	+1664
+1457970881.55600000	+14.24267578	-0.22412109	-0.89208984	+5.73486328	+9.82177734	-51.74560547	+3012	+14.53271484	+0.18457031	-0.07031250	-51.08642578	-8.28369141	+37.28759766	+3312	+11.87841797	-0.93164063	-1.92480469	+0.26367188	-8.23974609	-30.23437500	+1660
+1457970881.56020000	+14.23828125	-0.21972656	-0.89208984	+5.75683594	+9.88769531	-51.67968750	+3004	+14.52832031	+0.20214844	-0.06591797	-50.40527344	-8.48144531	+37.30957031	+3312	+11.86962891	-0.92724609	-1.92480469	+0.30761719	-8.28369141	-30.19042969	+1660
+1457970881.56430010	+14.23388672	-0.21533203	-0.89208984	+5.77880859	+9.93164063	-51.59179688	+2992	+14.52832031	+0.21533203	-0.06152344	-49.74609375	-8.67919922	+37.33154297	+3308	+11.86083984	-0.92285156	-1.92480469	+0.32958984	-8.34960938	-30.16845703	+1656
+1457970881.56850000	+14.22949219	-0.21533203	-0.89208984	+5.77880859	+9.95361328	-51.54785156	+2984	+14.52832031	+0.23291016	-0.05273438	-49.04296875	-8.89892578	+37.30957031	+3308	+11.85205078	-0.91845703	-1.92480469	+0.32958984	-8.39355469	-30.12451172	+1652
+1457970881.57680010	+14.21191406	-0.21972656	-0.89648438	+5.75683594	+10.06347656	-51.43798828	+2964	+14.51953125	+0.26806641	-0.03955078	-47.72460938	-9.33837891	+37.28759766	+3304	+11.83886719	-0.91406250	-1.92480469	+0.35156250	-8.45947266	-30.08056641	+1648
+1457970881.58100010	+14.20312500	-0.21533203	-0.89648438	+5.75683594	+10.10742188	-51.39404297	+2956	+14.51513672	+0.29003906	-0.03076172	-47.06542969	-9.53613281	+37.26562500	+3304	+11.83447266	-0.91406250	-1.92919922	+0.35156250	-8.48144531	-30.05859375	+1648
+1457970881.58509990	+14.19433594	-0.21533203	-0.89648438	+5.75683594	+10.15136719	-51.35009766	+2948	+14.51513672	+0.31201172	-0.02197266	-46.40625000	-9.75585938	+37.26562500	+3308	+11.82568359	-0.91406250	-1.92919922	+0.35156250	-8.50341797	-30.05859375	+1644
+1457970881.58929990	+14.18554688	-0.21533203	-0.90087891	+5.73486328	+10.17333984	-51.32812500	+2940	+14.51074219	+0.32080078	-0.00878906	-45.92285156	-9.97558594	+37.28759766	+3304	+11.82128906	-0.91406250	-1.93359375	+0.35156250	-8.52539063	-30.03662109	+1640
+1457970881.59349990	+14.17675781	-0.21533203	-0.89648438	+5.71289063	+10.19531250	-51.28417969	+2932	+14.51074219	+0.34277344	+0.00000000	-45.37353516	-10.21728516	+37.30957031	+3308	+11.81689453	-0.91406250	-1.93359375	+0.32958984	-8.54736328	-30.03662109	+1636
+1457970881.59760000	+14.16796875	-0.21533203	-0.89648438	+5.69091797	+10.21728516	-51.26220703	+2924	+14.50634766	+0.36474609	+0.01318359	-44.82421875	-10.43701172	+37.33154297	+3308	+11.81250000	-0.91406250	-1.93798828	+0.30761719	-8.59130859	-30.03662109	+1632
+1457970881.60180000	+14.16357422	-0.21972656	-0.89648438	+5.64697266	+10.23925781	-51.24023438	+2920	+14.50634766	+0.37353516	+0.02636719	-44.40673828	-10.63476563	+37.33154297	+3304	+11.80810547	-0.91406250	-1.93798828	+0.28564453	-8.59130859	-30.03662109	+1628
+1457970881.60599990	+14.15478516	-0.21972656	-0.89208984	+5.62500000	+10.26123047	-51.24023438	+2916	+14.50195313	+0.39111328	+0.03515625	-43.98925781	-10.81054688	+37.33154297	+3304	+11.80371094	-0.91406250	-1.94238281	+0.26367188	-8.61328125	-30.03662109	+1624
+1457970881.61430000	+14.13720703	-0.21533203	-0.89648438	+5.55908203	+10.39306641	-51.19628906	+2908	+14.49755859	+0.41308594	+0.05273438	-43.22021484	-11.11816406	+37.30957031	+3300	+11.79052734	-0.91406250	-1.94677734	+0.24169922	-8.61328125	-30.03662109	+1612
+1457970881.61850000	+14.13281250	-0.21533203	-0.90087891	+5.53710938	+10.48095703	-51.17431641	+2908	+14.49316406	+0.43066406	+0.05712891	-42.86865234	-11.25000000	+37.30957031	+3300	+11.78613281	-0.90966797	-1.95117188	+0.24169922	-8.59130859	-30.01464844	+1608
+1457970881.62260010	+14.12402344	-0.21533203	-0.90527344	+5.51513672	+10.54687500	-51.15234375	+2908	+14.48876953	+0.44384766	+0.06152344	-42.51708984	-11.35986328	+37.30957031	+3296	+11.78173828	-0.90966797	-1.95556641	+0.24169922	-8.59130859	-30.01464844	+1600
+1457970881.62680010	+14.11962891	-0.21093750	-0.90527344	+5.51513672	+10.63476563	-51.10839844	+2904	+14.48437500	+0.45263672	+0.06591797	-42.20947266	-11.46972656	+37.30957031	+3292	+11.77734375	-0.90527344	-1.95996094	+0.24169922	-8.59130859	-29.99267578	+1596
+1457970881.63100000	+14.11523438	-0.20654297	-0.90966797	+5.49316406	+10.74462891	-51.08642578	+2904	+14.48437500	+0.46142578	+0.06591797	-41.92382813	-11.55761719	+37.28759766	+3288	+11.76855469	-0.90527344	-1.95996094	+0.24169922	-8.56933594	-29.97070313	+1592
+1457970881.63509990	+14.11083984	-0.20654297	-0.91406250	+5.47119141	+10.85449219	-51.06445313	+2904	+14.48437500	+0.47021484	+0.06591797	-41.61621094	-11.64550781	+37.24365234	+3284	+11.76416016	-0.90087891	-1.96435547	+0.26367188	-8.56933594	-29.94873047	+1584
+1457970881.63930010	+14.10644531	-0.20214844	-0.92285156	+5.47119141	+11.00830078	-51.02050781	+2904	+14.47998047	+0.47900391	+0.05712891	-41.28662109	-11.71142578	+37.15576172	+3280	+11.75976563	-0.89648438	-1.96435547	+0.28564453	-8.54736328	-29.92675781	+1580
+1457970881.64350010	+14.10205078	-0.19775391	-0.93164063	+5.47119141	+11.18408203	-50.99853516	+2904	+14.47998047	+0.48779297	+0.05273438	-40.97900391	-11.75537109	+37.08984375	+3276	+11.75097656	-0.89208984	-1.96875000	+0.32958984	-8.50341797	-29.90478516	+1576
+1457970881.65179990	+14.09765625	-0.18896484	-0.95800781	+5.51513672	+11.57958984	-50.91064453	+2900	+14.47119141	+0.50537109	+0.02636719	-40.31982422	-11.82128906	+36.89208984	+3272	+11.73779297	-0.88330078	-1.97753906	+0.41748047	-8.43750000	-29.83886719	+1568
+1457970881.65590000	+14.09326172	-0.18017578	-0.96679688	+5.53710938	+11.77734375	-50.86669922	+2900	+14.46679688	+0.50976563	+0.01757813	-39.99023438	-11.88720703	+36.78222656	+3272	+11.72900391	-0.87890625	-1.97753906	+0.48339844	-8.39355469	-29.81689453	+1564
+1457970881.66010000	+14.09326172	-0.17578125	-0.97998047	+5.55908203	+11.97509766	-50.82275391	+2896	+14.46679688	+0.51416016	+0.00439453	-39.66064453	-11.95312500	+36.67236328	+3268	+11.72460938	-0.87011719	-1.98193359	+0.52734375	-8.37158203	-29.79492188	+1564
+1457970881.66430000	+14.09326172	-0.17138672	-0.99316406	+5.60302734	+12.17285156	-50.77880859	+2888	+14.46679688	+0.52294922	-0.00439453	-39.30908203	-11.99707031	+36.56250000	+3264	+11.71582031	-0.86572266	-1.98632813	+0.59326172	-8.32763672	-29.77294922	+1560
+1457970881.66840000	+14.09326172	-0.16699219	-1.00195313	+5.64697266	+12.37060547	-50.75683594	+2884	+14.46679688	+0.52734375	-0.01757813	-38.95751953	-12.06298828	+36.43066406	+3260	+11.71142578	-0.86132813	-1.99072266	+0.65917969	-8.30566406	-29.75097656	+1560
+1457970881.67260000	+14.08886719	-0.15820313	-1.01953125	+5.69091797	+12.59033203	-50.75683594	+2876	+14.46240234	+0.53613281	-0.03076172	-38.60595703	-12.12890625	+36.29882813	+3256	+11.70703125	-0.85693359	-1.99511719	+0.72509766	-8.26171875	-29.75097656	+1560
+1457970881.67680000	+14.08886719	-0.15380859	-1.03271484	+5.75683594	+12.81005859	-50.75683594	+2872	+14.46240234	+0.54052734	-0.03955078	-38.27636719	-12.21679688	+36.16699219	+3252	+11.69824219	-0.85253906	-1.99951172	+0.79101563	-8.21777344	-29.75097656	+1556
+1457970881.68510010	+14.08447266	-0.14501953	-1.06347656	+5.84472656	+13.22753906	-50.75683594	+2856	+14.45361328	+0.56250000	-0.06591797	-37.50732422	-12.39257813	+35.90332031	+3248	+11.68945313	-0.84814453	-2.01269531	+0.92285156	-8.10791016	-29.75097656	+1556
+1457970881.68930010	+14.08007813	-0.13623047	-1.07226563	+5.93261719	+13.38134766	-50.75683594	+2848	+14.45361328	+0.57128906	-0.07031250	-37.19970703	-12.50244141	+35.79345703	+3244	+11.68066406	-0.84375000	-2.01708984	+1.01074219	-8.06396484	-29.77294922	+1556
+1457970881.69339990	+14.07568359	-0.13183594	-1.08544922	+5.99853516	+13.53515625	-50.80078125	+2840	+14.44921875	+0.58007813	-0.07910156	-36.87011719	-12.63427734	+35.68359375	+3240	+11.67626953	-0.84375000	-2.02587891	+1.07666016	-8.04199219	-29.79492188	+1556
+1457970881.69759990	+14.07128906	-0.12744141	-1.09423828	+6.04248047	+13.71093750	-50.82275391	+2832	+14.44921875	+0.59326172	-0.08349609	-36.51855469	-12.76611328	+35.59570313	+3236	+11.67187500	-0.84375000	-2.03466797	+1.14257813	-7.97607422	-29.83886719	+1556
+1457970881.70180010	+14.07128906	-0.12304688	-1.10742188	+6.10839844	+13.84277344	-50.86669922	+2820	+14.44921875	+0.60205078	-0.08789063	-36.21093750	-12.91992188	+35.48583984	+3228	+11.66748047	-0.84375000	-2.04345703	+1.20849609	-7.93212891	-29.88281250	+1556
+1457970881.70590000	+14.06689453	-0.11865234	-1.11621094	+6.17431641	+13.97460938	-50.91064453	+2812	+14.44921875	+0.61962891	-0.09228516	-35.85937500	-13.05175781	+35.37597656	+3224	+11.66308594	-0.84375000	-2.05224609	+1.29638672	-7.88818359	-29.92675781	+1556
+1457970881.71009990	+14.06250000	-0.11425781	-1.12939453	+6.21826172	+14.15039063	-50.97656250	+2808	+14.44042969	+0.63720703	-0.09667969	-35.50781250	-13.16162109	+35.26611328	+3220	+11.66308594	-0.84814453	-2.06103516	+1.36230469	-7.84423828	-29.97070313	+1556
+1457970881.71429990	+14.05371094	-0.10986328	-1.14257813	+6.30615234	+14.30419922	-51.02050781	+2800	+14.43603516	+0.65039063	-0.10107422	-35.20019531	-13.31542969	+35.17822266	+3216	+11.65869141	-0.84814453	-2.07421875	+1.45019531	-7.77832031	-30.03662109	+1556
+1457970881.72260000	+14.04052734	-0.10107422	-1.17333984	+6.43798828	+14.61181641	-51.13037109	+2792	+14.42724609	+0.68554688	-0.11425781	-34.56298828	-13.55712891	+34.98046875	+3208	+11.64990234	-0.85253906	-2.09619141	+1.62597656	-7.64648438	-30.19042969	+1552
+1457970881.72670010	+14.03173828	-0.09667969	-1.18652344	+6.52587891	+14.74365234	-51.17431641	+2788	+14.42285156	+0.70312500	-0.11865234	-34.25537109	-13.68896484	+34.91455078	+3204	+11.64550781	-0.85253906	-2.10937500	+1.73583984	-7.58056641	-30.27832031	+1552
+1457970881.73090000	+14.02734375	-0.09228516	-1.19970703	+6.61376953	+14.85351563	-51.24023438	+2784	+14.42285156	+0.72070313	-0.12744141	-33.92578125	-13.84277344	+34.82666016	+3200	+11.64111328	-0.85693359	-2.12695313	+1.84570313	-7.51464844	-30.36621094	+1552
+1457970881.73510000	+14.01855469	-0.08789063	-1.21728516	+6.70166016	+15.00732422	-51.32812500	+2780	+14.41845703	+0.73828125	-0.14062500	-33.59619141	-13.93066406	+34.69482422	+3196	+11.63671875	-0.86132813	-2.14013672	+1.95556641	-7.44873047	-30.45410156	+1548
+1457970881.73920010	+14.00976563	-0.08349609	-1.23486328	+6.78955078	+15.16113281	-51.39404297	+2780	+14.41406250	+0.75585938	-0.15380859	-33.24462891	-14.04052734	+34.56298828	+3192	+11.63232422	-0.86132813	-2.16210938	+2.08740234	-7.36083984	-30.56396484	+1548
+1457970881.74340010	+14.00537109	-0.07910156	-1.25683594	+6.89941406	+15.33691406	-51.45996094	+2780	+14.40527344	+0.77343750	-0.16699219	-32.89306641	-14.12841797	+34.45312500	+3188	+11.62353516	-0.86572266	-2.17968750	+2.24121094	-7.27294922	-30.67382813	+1548
+1457970881.74760010	+13.99658203	-0.07031250	-1.28320313	+7.00927734	+15.51269531	-51.52587891	+2780	+14.39648438	+0.79101563	-0.19335938	-32.51953125	-14.15039063	+34.27734375	+3188	+11.61914063	-0.87011719	-2.19726563	+2.37304688	-7.18505859	-30.76171875	+1544
+1457970881.75589990	+13.97900391	-0.05712891	-1.33593750	+7.31689453	+15.88623047	-51.67968750	+2784	+14.37890625	+0.82617188	-0.23730469	-31.79443359	-14.30419922	+33.99169922	+3184	+11.60595703	-0.87451172	-2.24121094	+2.74658203	-7.03125000	-30.98144531	+1540
+1457970881.76009990	+13.97021484	-0.05273438	-1.36230469	+7.47070313	+16.08398438	-51.76757813	+2784	+14.37011719	+0.83935547	-0.27246094	-31.42089844	-14.32617188	+33.79394531	+3184	+11.59716797	-0.87451172	-2.26318359	+2.90039063	-6.96533203	-31.09130859	+1540
+1457970881.76420000	+13.96142578	-0.04394531	-1.39746094	+7.66845703	+16.25976563	-51.85546875	+2784	+14.36572266	+0.85253906	-0.30322266	-31.02539063	-14.37011719	+33.61816406	+3184	+11.58837891	-0.87890625	-2.28515625	+3.12011719	-6.87744141	-31.20117188	+1536
+1457970881.76840000	+13.95263672	-0.03515625	-1.42382813	+7.84423828	+16.43554688	-51.94335938	+2784	+14.35693359	+0.86572266	-0.33398438	-30.62988281	-14.41406250	+33.42041016	+3180	+11.57958984	-0.88330078	-2.30712891	+3.31787109	-6.81152344	-31.31103516	+1536
+1457970881.77259990	+13.94824219	-0.03076172	-1.45898438	+8.02001953	+16.63330078	-52.03125000	+2780	+14.34375000	+0.87890625	-0.37353516	-30.23437500	-14.39208984	+33.17871094	+3176	+11.57080078	-0.88769531	-2.32910156	+3.49365234	-6.72363281	-31.42089844	+1536
+1457970881.77670000	+13.93945313	-0.02197266	-1.50292969	+8.28369141	+16.87500000	-52.16308594	+2780	+14.33496094	+0.89208984	-0.41308594	-29.83886719	-14.41406250	+32.95898438	+3176	+11.55761719	-0.88769531	-2.35986328	+3.75732422	-6.63574219	-31.55273438	+1536
+1457970881.78090000	+13.93066406	-0.01318359	-1.53808594	+8.50341797	+17.05078125	-52.25097656	+2776	+14.32177734	+0.90527344	-0.45263672	-29.46533203	-14.41406250	+32.73925781	+3172	+11.54443359	-0.89208984	-2.38183594	+3.95507813	-6.56982422	-31.66259766	+1536
+1457970881.78510000	+13.92187500	-0.00878906	-1.57763672	+8.70117188	+17.27050781	-52.36083984	+2776	+14.30859375	+0.91406250	-0.50097656	-29.04785156	-14.39208984	+32.47558594	+3172	+11.53564453	-0.89648438	-2.40820313	+4.15283203	-6.45996094	-31.79443359	+1536
+1457970881.79340000	+13.90429688	+0.00439453	-1.65673828	+9.20654297	+17.57812500	-52.62451172	+2764	+14.28222656	+0.93164063	-0.58447266	-28.34472656	-14.41406250	+31.99218750	+3160	+11.50927734	-0.90966797	-2.46093750	+4.59228516	-6.32812500	-32.05810547	+1540
+1457970881.79760000	+13.89550781	+0.00878906	-1.70068359	+9.40429688	+17.77587891	-52.75634766	+2760	+14.26904297	+0.94482422	-0.63281250	-27.97119141	-14.41406250	+31.72851563	+3156	+11.49609375	-0.91845703	-2.49169922	+4.81201172	-6.19628906	-32.23388672	+1544
+1457970881.80170010	+13.88671875	+0.01318359	-1.74023438	+9.64599609	+17.88574219	-52.91015625	+2752	+14.25585938	+0.94921875	-0.67675781	-27.66357422	-14.41406250	+31.46484375	+3148	+11.48291016	-0.92724609	-2.52246094	+5.05371094	-6.10839844	-32.36572266	+1544
+1457970881.80590010	+13.87792969	+0.01318359	-1.77978516	+9.84375000	+18.01757813	-53.08593750	+2740	+14.24267578	+0.95800781	-0.72509766	-27.31201172	-14.43603516	+31.22314453	+3140	+11.46972656	-0.94042969	-2.54882813	+5.25146484	-5.99853516	-32.54150391	+1548
+1457970881.80999990	+13.86035156	+0.01318359	-1.83251953	+10.04150391	+18.25927734	-53.23974609	+2736	+14.22070313	+0.97119141	-0.77783203	-26.96044922	-14.41406250	+30.89355469	+3132	+11.45214844	-0.95361328	-2.58837891	+5.47119141	-5.82275391	-32.76123047	+1552
+1457970881.81419990	+13.84716797	+0.01757813	-1.87646484	+10.28320313	+18.36914063	-53.43750000	+2724	+14.20751953	+0.97558594	-0.82617188	-26.67480469	-14.45800781	+30.62988281	+3124	+11.43457031	-0.96240234	-2.62353516	+5.71289063	-5.69091797	-32.95898438	+1552
+1457970881.81839990	+13.82958984	+0.01318359	-1.92041016	+10.48095703	+18.47900391	-53.63525391	+2716	+14.18554688	+0.98437500	-0.87011719	-26.36718750	-14.52392578	+30.36621094	+3112	+11.42138672	-0.97998047	-2.65869141	+5.91064453	-5.55908203	-33.17871094	+1560
+1457970881.82670000	+13.79443359	+0.01757813	-2.02587891	+10.96435547	+18.78662109	-54.07470703	+2700	+14.14599609	+0.99755859	-0.97558594	-25.79589844	-14.56787109	+29.79492188	+3096	+11.38623047	-1.01513672	-2.74218750	+6.41601563	-5.22949219	-33.66210938	+1564
+1457970881.83090000	+13.77246094	+0.00878906	-2.07421875	+11.16210938	+18.87451172	-54.33837891	+2692	+14.12841797	+1.00195313	-1.02392578	-25.51025391	-14.67773438	+29.50927734	+3084	+11.36425781	-1.04589844	-2.78613281	+6.61376953	-5.07568359	-33.94775391	+1572
+1457970881.83500000	+13.75048828	+0.00000000	-2.13574219	+11.35986328	+19.11621094	-54.60205078	+2688	+14.10644531	+1.01074219	-1.08105469	-25.20263672	-14.67773438	+29.15771484	+3072	+11.34667969	-1.07226563	-2.83447266	+6.83349609	-4.83398438	-34.23339844	+1576
+1457970881.83920000	+13.72851563	+0.00000000	-2.19287109	+11.64550781	+19.20410156	-54.86572266	+2680	+14.08447266	+1.01513672	-1.13818359	-24.91699219	-14.78759766	+28.87207031	+3060	+11.32470703	-1.09423828	-2.88281250	+7.11914063	-4.65820313	-34.54101563	+1580
+1457970881.84340000	+13.70654297	-0.01318359	-2.24560547	+11.86523438	+19.31396484	-55.17333984	+2672	+14.05810547	+1.01513672	-1.18652344	-24.65332031	-14.89746094	+28.56445313	+3048	+11.30712891	-1.12500000	-2.92675781	+7.36083984	-4.46044922	-34.84863281	+1584
+1457970881.84750010	+13.68017578	-0.02197266	-2.32031250	+12.08496094	+19.53369141	-55.48095703	+2672	+14.03173828	+1.01513672	-1.25683594	-24.34570313	-14.89746094	+28.16894531	+3040	+11.28515625	-1.15576172	-2.98388672	+7.60253906	-4.19677734	-35.17822266	+1592
+1457970881.85590000	+13.62304688	-0.03955078	-2.43896484	+12.63427734	+19.70947266	-56.11816406	+2660	+13.97460938	+1.01074219	-1.37548828	-23.73046875	-15.13916016	+27.50976563	+3016	+11.23681641	-1.22167969	-3.08935547	+8.17382813	-3.82324219	-35.88134766	+1600
+1457970881.85999990	+13.59667969	-0.05273438	-2.51367188	+12.89794922	+19.88525391	-56.46972656	+2660	+13.94384766	+1.00634766	-1.45019531	-23.42285156	-15.13916016	+27.09228516	+3008	+11.21484375	-1.25683594	-3.14648438	+8.45947266	-3.58154297	-36.23291016	+1604
+1457970881.86420010	+13.57031250	-0.06152344	-2.57958984	+13.22753906	+19.92919922	-56.82128906	+2652	+13.91748047	+1.00634766	-1.52050781	-23.04931641	-15.24902344	+26.74072266	+3000	+11.19287109	-1.29199219	-3.19921875	+8.78906250	-3.40576172	-36.60644531	+1604
+1457970881.86840010	+13.53955078	-0.08349609	-2.64550781	+13.46923828	+19.99511719	-57.21679688	+2648	+13.88671875	+0.99316406	-1.59082031	-22.76367188	-15.38085938	+26.34521484	+2992	+11.16650391	-1.33593750	-3.25195313	+9.05273438	-3.20800781	-37.00195313	+1612
+1457970881.87249990	+13.51318359	-0.10546875	-2.72460938	+13.73291016	+20.17089844	-57.59033203	+2648	+13.85595703	+0.97998047	-1.67871094	-22.41210938	-15.38085938	+25.86181641	+2984	+11.14453125	-1.37988281	-3.31347656	+9.36035156	-2.96630859	-37.39746094	+1616
+1457970881.87669990	+13.48681641	-0.11865234	-2.79492188	+14.04052734	+20.21484375	-58.00781250	+2644	+13.82080078	+0.97119141	-1.75781250	-21.99462891	-15.49072266	+25.42236328	+2976	+11.11816406	-1.41943359	-3.37500000	+9.71191406	-2.76855469	-37.79296875	+1620
+1457970881.88080000	+13.45605469	-0.14501953	-2.86523438	+14.30419922	+20.28076172	-58.40332031	+2640	+13.78564453	+0.95361328	-1.83251953	-21.66503906	-15.60058594	+25.00488281	+2968	+11.08740234	-1.46337891	-3.43212891	+10.01953125	-2.57080078	-38.18847656	+1624
+1457970881.88920000	+13.40332031	-0.19335938	-3.02343750	+14.89746094	+20.45654297	-59.21630859	+2632	+13.71533203	+0.91845703	-2.01708984	-20.85205078	-15.66650391	+24.01611328	+2952	+11.03466797	-1.55566406	-3.55078125	+10.70068359	-2.21923828	-39.04541016	+1632
+1457970881.89330010	+13.37255859	-0.22412109	-3.09375000	+15.13916016	+20.50048828	-59.65576172	+2628	+13.67578125	+0.88769531	-2.10058594	-20.50048828	-15.77636719	+23.53271484	+2944	+11.00390625	-1.60839844	-3.61230469	+10.98632813	-2.04345703	-39.46289063	+1636
+1457970881.89750000	+13.35058594	-0.25927734	-3.17724609	+15.40283203	+20.58837891	-60.09521484	+2620	+13.64062500	+0.86132813	-2.20166016	-20.08300781	-15.77636719	+22.98339844	+2940	+10.98193359	-1.66113281	-3.67382813	+11.31591797	-1.86767578	-39.92431641	+1640
+1457970881.90170000	+13.31982422	-0.28564453	-3.25195313	+15.66650391	+20.65429688	-60.55664063	+2616	+13.60107422	+0.83935547	-2.29833984	-19.62158203	-15.84228516	+22.47802734	+2928	+10.95117188	-1.70947266	-3.73095703	+11.62353516	-1.71386719	-40.36376953	+1640
+1457970881.90580010	+13.28906250	-0.32958984	-3.33105469	+15.88623047	+20.72021484	-61.01806641	+2612	+13.56152344	+0.80419922	-2.39062500	-19.22607422	-15.93017578	+21.95068359	+2920	+10.92041016	-1.77099609	-3.79248047	+11.93115234	-1.56005859	-40.82519531	+1648
+1457970881.91000010	+13.26269531	-0.36914063	-3.41894531	+16.12792969	+20.83007813	-61.50146484	+2604	+13.52197266	+0.76904297	-2.49169922	-18.80859375	-15.95214844	+21.35742188	+2912	+10.89404297	-1.82812500	-3.85400391	+12.26074219	-1.38427734	-41.28662109	+1648
+1457970881.91420010	+13.23193359	-0.40869141	-3.49804688	+16.34765625	+20.91796875	-61.96289063	+2600	+13.48242188	+0.74267578	-2.58837891	-18.32519531	-16.01806641	+20.80810547	+2900	+10.86328125	-1.88525391	-3.91552734	+12.54638672	-1.20849609	-41.74804688	+1652
+1457970881.92249990	+13.16601563	-0.50097656	-3.66503906	+16.74316406	+21.09375000	-62.90771484	+2588	+13.39453125	+0.65917969	-2.78613281	-17.44628906	-16.08398438	+19.64355469	+2880	+10.80175781	-2.01269531	-4.04296875	+13.11767578	-0.90087891	-42.69287109	+1660
+1457970881.92670010	+13.13085938	-0.54492188	-3.74853516	+16.96289063	+21.18164063	-63.39111328	+2580	+13.35058594	+0.61962891	-2.88720703	-16.98486328	-16.14990234	+19.09423828	+2868	+10.76660156	-2.07861328	-4.10449219	+13.38134766	-0.72509766	-43.19824219	+1664
+1457970881.93080000	+13.09570313	-0.60205078	-3.82763672	+17.09472656	+21.26953125	-63.89648438	+2576	+13.30664063	+0.57128906	-2.98388672	-16.56738281	-16.21582031	+18.52294922	+2856	+10.73583984	-2.15332031	-4.17041016	+13.60107422	-0.52734375	-43.68164063	+1668
+1457970881.93499990	+13.06054688	-0.65917969	-3.91113281	+17.24853516	+21.37939453	-64.40185547	+2568	+13.26708984	+0.52294922	-3.08056641	-16.12792969	-16.28173828	+17.90771484	+2844	+10.70507813	-2.22802734	-4.23193359	+13.88671875	-0.37353516	-44.20898438	+1672
+1457970881.93919990	+13.02099609	-0.71191406	-3.99462891	+17.42431641	+21.48925781	-64.90722656	+2560	+13.21875000	+0.48339844	-3.17285156	-15.64453125	-16.34765625	+17.31445313	+2828	+10.66552734	-2.30273438	-4.29785156	+14.10644531	-0.13183594	-44.71435547	+1676
+1457970881.94330000	+12.98144531	-0.77783203	-4.08251953	+17.53417969	+21.62109375	-65.41259766	+2556	+13.17480469	+0.42626953	-3.26953125	-15.22705078	-16.39160156	+16.72119141	+2816	+10.63037109	-2.38183594	-4.36376953	+14.32617188	+0.08789063	-45.19775391	+1684
+1457970881.94750000	+12.94628906	-0.83935547	-4.16601563	+17.68798828	+21.73095703	-65.91796875	+2548	+13.12646484	+0.37353516	-3.36621094	-14.76562500	-16.43554688	+16.10595703	+2804	+10.59960938	-2.46093750	-4.42968750	+14.58984375	+0.26367188	-45.72509766	+1684
+1457970881.95170000	+12.90234375	-0.90087891	-4.24511719	+17.84179688	+21.81884766	-66.40136719	+2540	+13.07812500	+0.32519531	-3.45849609	-14.28222656	-16.52343750	+15.53466797	+2788	+10.55566406	-2.54443359	-4.49560547	+14.78759766	+0.52734375	-46.25244141	+1688
+1457970881.96000000	+12.81884766	-1.04150391	-4.40771484	+18.08349609	+22.01660156	-67.43408203	+2528	+12.98583984	+0.20654297	-3.64306641	-13.40332031	-16.65527344	+14.32617188	+2764	+10.48535156	-2.72021484	-4.62304688	+15.20507813	+0.96679688	-47.28515625	+1696
+1457970881.96409990	+12.77490234	-1.10742188	-4.48242188	+18.25927734	+22.08251953	-67.93945313	+2516	+12.93750000	+0.14941406	-3.73535156	-12.91992188	-16.76513672	+13.75488281	+2752	+10.44140625	-2.81250000	-4.68896484	+15.40283203	+1.20849609	-47.83447266	+1704
+1457970881.96830010	+12.72656250	-1.18212891	-4.56152344	+18.36914063	+22.17041016	-68.44482422	+2512	+12.88916016	+0.08349609	-3.82324219	-12.52441406	-16.85302734	+13.13964844	+2740	+10.40185547	-2.90478516	-4.75927734	+15.60058594	+1.47216797	-48.33984375	+1708
+1457970881.97250010	+12.68701172	-1.26123047	-4.64062500	+18.52294922	+22.23632813	-68.97216797	+2500	+12.84521484	+0.01757813	-3.91113281	-12.06298828	-16.91894531	+12.52441406	+2724	+10.36669922	-2.99707031	-4.81640625	+15.82031250	+1.62597656	-48.88916016	+1712
+1457970881.97659990	+12.63867188	-1.33154297	-4.71533203	+18.69873047	+22.30224609	-69.47753906	+2488	+12.79687500	-0.03955078	-3.99902344	-11.57958984	-17.02880859	+11.93115234	+2708	+10.32275391	-3.09375000	-4.88232422	+16.01806641	+1.88964844	-49.41650391	+1720
+1457970881.98079990	+12.59033203	-1.41064453	-4.79443359	+18.83056641	+22.36816406	-69.96093750	+2480	+12.74414063	-0.11425781	-4.08691406	-11.16210938	-17.11669922	+11.33789063	+2700	+10.27880859	-3.18603516	-4.94824219	+16.21582031	+2.13134766	-49.89990234	+1724
+1457970881.98499990	+12.55078125	-1.48974609	-4.86474609	+19.00634766	+22.39013672	-70.46630859	+2472	+12.69580078	-0.18457031	-4.17919922	-10.70068359	-17.18261719	+10.74462891	+2684	+10.24365234	-3.28271484	-5.00537109	+16.45751953	+2.26318359	-50.42724609	+1728
+1457970881.99330000	+12.45410156	-1.65234375	-5.00976563	+19.37988281	+22.45605469	-71.43310547	+2456	+12.59033203	-0.33398438	-4.35058594	-9.82177734	-17.38037109	+9.55810547	+2660	+10.15136719	-3.48046875	-5.12841797	+16.87500000	+2.68066406	-51.43798828	+1736
+1457970881.99749990	+12.41455078	-1.73144531	-5.07568359	+19.55566406	+22.41210938	-71.96044922	+2444	+12.54638672	-0.41308594	-4.43408203	-9.38232422	-17.49023438	+8.96484375	+2644	+10.11621094	-3.57714844	-5.17675781	+17.09472656	+2.74658203	-51.98730469	+1740
+1457970882.00160000	+12.37060547	-1.81494141	-5.14599609	+19.75341797	+22.43408203	-72.44384766	+2436	+12.49365234	-0.48339844	-4.51757813	-8.92089844	-17.57812500	+8.39355469	+2628	+10.07666016	-3.68261719	-5.23388672	+17.27050781	+2.92236328	-52.49267578	+1744
+1457970882.00580000	+12.32226563	-1.90283203	-5.21630859	+19.92919922	+22.47802734	-72.88330078	+2428	+12.43652344	-0.57128906	-4.60546875	-8.52539063	-17.62207031	+7.82226563	+2616	+10.03271484	-3.77929688	-5.29101563	+17.49023438	+3.07617188	-52.93212891	+1748
+1457970882.01000000	+12.28271484	-1.99072266	-5.27783203	+20.12695313	+22.43408203	-73.36669922	+2416	+12.38818359	-0.65478516	-4.68896484	-8.10791016	-17.70996094	+7.25097656	+2600	+9.99755859	-3.88037109	-5.33935547	+17.73193359	+3.12011719	-53.43750000	+1748
+1457970882.01410010	+12.22998047	-2.07861328	-5.34814453	+20.30273438	+22.47802734	-73.82812500	+2408	+12.33105469	-0.73388672	-4.77246094	-7.66845703	-17.77587891	+6.67968750	+2584	+9.95361328	-3.98583984	-5.39208984	+17.88574219	+3.25195313	-53.92089844	+1752
+1457970882.01830010	+12.18164063	-2.16650391	-5.41845703	+20.47851563	+22.50000000	-74.22363281	+2400	+12.26953125	-0.82617188	-4.85595703	-7.29492188	-17.79785156	+6.15234375	+2568	+9.90966797	-4.08251953	-5.44482422	+18.10546875	+3.36181641	-54.33837891	+1752
+1457970882.02659990	+12.09375000	-2.35107422	-5.53710938	+20.83007813	+22.41210938	-75.12451172	+2376	+12.16406250	-1.00195313	-5.00976563	-6.52587891	-17.95166016	+5.07568359	+2536	+9.83056641	-4.29345703	-5.53271484	+18.45703125	+3.44970703	-55.30517578	+1748
+1457970882.03080010	+12.04980469	-2.44335938	-5.60302734	+21.00585938	+22.43408203	-75.49804688	+2364	+12.10693359	-1.09863281	-5.09326172	-6.17431641	-17.97363281	+4.54833984	+2520	+9.79101563	-4.39453125	-5.58105469	+18.65478516	+3.53759766	-55.72265625	+1744
+1457970882.03490000	+12.00585938	-2.53564453	-5.65136719	+21.18164063	+22.34619141	-75.95947266	+2348	+12.05419922	-1.19091797	-5.16357422	-5.80078125	-18.06152344	+4.04296875	+2500	+9.75146484	-4.49560547	-5.61621094	+18.85253906	+3.53759766	-56.20605469	+1740
+1457970882.03909990	+11.95751953	-2.63232422	-5.71289063	+21.33544922	+22.36816406	-76.35498047	+2332	+11.99267578	-1.28320313	-5.23828125	-5.42724609	-18.08349609	+3.51562500	+2480	+9.70751953	-4.60986328	-5.66015625	+18.96240234	+3.64746094	-56.66748047	+1740
+1457970882.04329990	+11.90917969	-2.73339844	-5.77441406	+21.51123047	+22.39013672	-76.70654297	+2320	+11.93554688	-1.37988281	-5.31298828	-5.11962891	-18.08349609	+3.03222656	+2464	+9.66796875	-4.71093750	-5.70410156	+19.13818359	+3.71337891	-57.06298828	+1736
+1457970882.04740000	+11.86523438	-2.83007813	-5.82275391	+21.66503906	+22.30224609	-77.12402344	+2304	+11.87841797	-1.47216797	-5.37890625	-4.76806641	-18.17138672	+2.57080078	+2440	+9.62841797	-4.81201172	-5.73486328	+19.33593750	+3.73535156	-57.50244141	+1728
+1457970882.05580000	+11.75976563	-3.02783203	-5.92822266	+22.03857422	+22.30224609	-77.84912109	+2272	+11.76416016	-1.66552734	-5.50634766	-4.10888672	-18.25927734	+1.60400391	+2400	+9.54052734	-5.02734375	-5.81835938	+19.59960938	+3.93310547	-58.33740234	+1720
+1457970882.05990000	+11.71582031	-3.12451172	-5.96777344	+22.23632813	+22.19238281	-78.24462891	+2252	+11.71142578	-1.76220703	-5.56347656	-3.77929688	-18.36914063	+1.12060547	+2380	+9.49658203	-5.13720703	-5.84472656	+19.77539063	+3.95507813	-58.79882813	+1712
+1457970882.06410000	+11.66308594	-3.22119141	-6.01611328	+22.45605469	+22.14843750	-78.59619141	+2236	+11.65429688	-1.85449219	-5.62060547	-3.40576172	-18.43505859	+0.65917969	+2356	+9.45263672	-5.25146484	-5.87988281	+19.86328125	+4.06494141	-59.23828125	+1712
+1457970882.06830000	+11.61474609	-3.31787109	-6.06005859	+22.67578125	+22.12646484	-78.92578125	+2224	+11.59716797	-1.95117188	-5.67773438	-3.09814453	-18.47900391	+0.21972656	+2336	+9.40869141	-5.35693359	-5.91503906	+20.03906250	+4.17480469	-59.61181641	+1708
+1457970882.07240010	+11.56640625	-3.41894531	-6.09521484	+22.89550781	+22.01660156	-79.29931641	+2208	+11.54443359	-2.04345703	-5.72607422	-2.72460938	-18.58886719	-0.24169922	+2316	+9.36035156	-5.46679688	-5.94140625	+20.19287109	+4.24072266	-60.05126953	+1700
+1457970882.07660010	+11.51367188	-3.51123047	-6.13476563	+23.15917969	+21.99462891	-79.60693359	+2196	+11.48730469	-2.13574219	-5.77441406	-2.35107422	-18.65478516	-0.68115234	+2292	+9.31201172	-5.58105469	-5.97216797	+20.30273438	+4.39453125	-60.42480469	+1700
+1457970882.08489990	+11.41259766	-3.70458984	-6.20068359	+23.70849609	+21.81884766	-80.17822266	+2168	+11.37744141	-2.32910156	-5.85791016	-1.64794922	-18.83056641	-1.53808594	+2256	+9.21972656	-5.79638672	-6.02490234	+20.63232422	+4.59228516	-61.12792969	+1696
+1457970882.08909990	+11.35546875	-3.79687500	-6.23144531	+24.01611328	+21.73095703	-80.46386719	+2160	+11.32031250	-2.41699219	-5.89746094	-1.25244141	-18.91845703	-1.93359375	+2236	+9.16699219	-5.91064453	-6.05126953	+20.76416016	+4.74609375	-61.45751953	+1696
+1457970882.09330010	+11.30273438	-3.88916016	-6.26220703	+24.32373047	+21.64306641	-80.68359375	+2148	+11.26318359	-2.50927734	-5.93261719	-0.90087891	-18.98437500	-2.30712891	+2216	+9.11865234	-6.01611328	-6.07763672	+20.93994141	+4.87792969	-61.76513672	+1700
+1457970882.09740000	+11.25439453	-3.98144531	-6.27978516	+24.63134766	+21.48925781	-80.99121094	+2140	+11.21484375	-2.60156250	-5.95898438	-0.50537109	-19.11621094	-2.72460938	+2200	+9.07031250	-6.12597656	-6.09082031	+21.07177734	+4.94384766	-62.11669922	+1700
+1457970882.10159990	+11.20166016	-4.07373047	-6.30175781	+24.96093750	+21.42333984	-81.18896484	+2132	+11.15771484	-2.68945313	-5.99414063	-0.10986328	-19.13818359	-3.05419922	+2184	+9.02197266	-6.24023438	-6.10839844	+21.20361328	+5.09765625	-62.40234375	+1700
+1457970882.10579990	+11.15332031	-4.16162109	-6.32812500	+25.31250000	+21.33544922	-81.34277344	+2124	+11.10058594	-2.78173828	-6.02929688	+0.21972656	-19.13818359	-3.38378906	+2168	+8.97363281	-6.34130859	-6.13037109	+21.37939453	+5.20751953	-62.62207031	+1704
+1457970882.10990000	+11.10058594	-4.25390625	-6.33691406	+25.64208984	+21.18164063	-81.58447266	+2120	+11.04785156	-2.87402344	-6.04687500	+0.57128906	-19.22607422	-3.73535156	+2152	+8.92529297	-6.45117188	-6.13916016	+21.53320313	+5.29541016	-62.88574219	+1704
+1457970882.11820010	+10.99951172	-4.42968750	-6.37207031	+26.32324219	+21.04980469	-81.82617188	+2108	+10.93798828	-3.05419922	-6.09521484	+1.25244141	-19.22607422	-4.28466797	+2124	+8.83300781	-6.65771484	-6.16552734	+21.81884766	+5.51513672	-63.28125000	+1708
+1457970882.12240000	+10.95117188	-4.51757813	-6.37646484	+26.63085938	+20.89599609	-82.00195313	+2104	+10.88085938	-3.14208984	-6.10839844	+1.56005859	-19.29199219	-4.57031250	+2112	+8.78466797	-6.75878906	-6.16113281	+21.95068359	+5.55908203	-63.52294922	+1716
+1457970882.12660000	+10.89843750	-4.60986328	-6.38525391	+26.93847656	+20.83007813	-82.11181641	+2096	+10.82812500	-3.22998047	-6.12597656	+1.84570313	-19.27001953	-4.76806641	+2100	+8.74072266	-6.86425781	-6.16113281	+22.08251953	+5.60302734	-63.72070313	+1720
+1457970882.13070010	+10.85009766	-4.69335938	-6.39843750	+27.29003906	+20.78613281	-82.15576172	+2092	+10.77099609	-3.31787109	-6.14355469	+2.13134766	-19.22607422	-4.98779297	+2088	+8.70117188	-6.96093750	-6.16552734	+22.25830078	+5.66894531	-63.87451172	+1720
+1457970882.13490010	+10.80175781	-4.78125000	-6.39404297	+27.57568359	+20.65429688	-82.28759766	+2084	+10.71826172	-3.41015625	-6.14794922	+2.37304688	-19.24804688	-5.18554688	+2072	+8.65722656	-7.06201172	-6.15673828	+22.36816406	+5.69091797	-64.07226563	+1728
+1457970882.13910010	+10.75341797	-4.87353516	-6.39843750	+27.83935547	+20.63232422	-82.33154297	+2080	+10.66113281	-3.49365234	-6.16113281	+2.61474609	-19.16015625	-5.33935547	+2060	+8.61767578	-7.15869141	-6.14794922	+22.50000000	+5.71289063	-64.22607422	+1732
+1457970882.14739990	+10.65673828	-5.04052734	-6.39404297	+28.43261719	+20.50048828	-82.39746094	+2064	+10.55126953	-3.67382813	-6.16992188	+2.98828125	-19.09423828	-5.62500000	+2036	+8.53857422	-7.34765625	-6.12597656	+22.76367188	+5.75683594	-64.46777344	+1732
+1457970882.15159990	+10.60839844	-5.12841797	-6.38964844	+28.67431641	+20.45654297	-82.39746094	+2056	+10.49853516	-3.75732422	-6.16552734	+3.14208984	-19.05029297	-5.73486328	+2020	+8.50341797	-7.43994141	-6.10839844	+22.89550781	+5.73486328	-64.59960938	+1732
+1457970882.15570000	+10.56445313	-5.20751953	-6.38964844	+28.95996094	+20.39062500	-82.37548828	+2048	+10.44580078	-3.84521484	-6.16552734	+3.31787109	-18.98437500	-5.80078125	+2008	+8.46826172	-7.52783203	-6.09521484	+23.04931641	+5.73486328	-64.68750000	+1728
+1457970882.15990000	+10.51611328	-5.29101563	-6.37207031	+29.20166016	+20.30273438	-82.41943359	+2040	+10.39746094	-3.92871094	-6.15234375	+3.44970703	-19.00634766	-5.91064453	+1992	+8.42871094	-7.61572266	-6.06884766	+23.13720703	+5.71289063	-64.79736328	+1728
+1457970882.16409990	+10.47216797	-5.37451172	-6.35888672	+29.44335938	+20.23681641	-82.39746094	+2032	+10.34472656	-4.01220703	-6.14355469	+3.60351563	-18.96240234	-5.95458984	+1976	+8.39794922	-7.70800781	-6.04248047	+23.24707031	+5.66894531	-64.90722656	+1724
+1457970882.16820000	+10.43261719	-5.44921875	-6.34570313	+29.72900391	+20.19287109	-82.35351563	+2024	+10.29638672	-4.09130859	-6.13476563	+3.71337891	-18.91845703	-5.99853516	+1960	+8.36718750	-7.79589844	-6.02050781	+23.40087891	+5.66894531	-64.95117188	+1720
+1457970882.17240000	+10.38867188	-5.52832031	-6.31933594	+29.92675781	+20.08300781	-82.37548828	+2016	+10.24804688	-4.17480469	-6.10839844	+3.84521484	-18.94042969	-6.04248047	+1952	+8.32763672	-7.87939453	-5.98974609	+23.51074219	+5.66894531	-64.99511719	+1716
+1457970882.18070010	+10.30957031	-5.68212891	-6.27099609	+30.43212891	+19.90722656	-82.24365234	+2004	+10.16015625	-4.32421875	-6.06884766	+4.06494141	-18.89648438	-6.02050781	+1928	+8.26171875	-8.04638672	-5.93701172	+23.75244141	+5.62500000	-64.99511719	+1704
+1457970882.18490000	+10.27001953	-5.75683594	-6.23583984	+30.62988281	+19.75341797	-82.22167969	+2000	+10.11621094	-4.39892578	-6.02929688	+4.15283203	-18.94042969	-6.04248047	+1920	+8.22656250	-8.12548828	-5.90185547	+23.84033203	+5.60302734	-64.97314453	+1700
+1457970882.18910000	+10.23046875	-5.82275391	-6.20068359	+30.87158203	+19.59960938	-82.15576172	+1992	+10.07666016	-4.46923828	-5.99414063	+4.26269531	-18.98437500	-5.97656250	+1912	+8.19140625	-8.20019531	-5.86669922	+23.95019531	+5.55908203	-64.92919922	+1692
+1457970882.19320010	+10.19531250	-5.89306641	-6.16552734	+31.15722656	+19.46777344	-82.06787109	+1988	+10.03710938	-4.53955078	-5.95898438	+4.37255859	-19.00634766	-5.93261719	+1900	+8.15625000	-8.27929688	-5.83593750	+24.08203125	+5.55908203	-64.84130859	+1688
+1457970882.19740010	+10.16015625	-5.95898438	-6.11279297	+31.35498047	+19.27001953	-82.04589844	+1984	+9.99755859	-4.60986328	-5.91064453	+4.48242188	-19.09423828	-5.91064453	+1900	+8.11669922	-8.35839844	-5.79638672	+24.16992188	+5.53710938	-64.77539063	+1688
+1457970882.20149990	+10.12939453	-6.02050781	-6.06884766	+31.61865234	+19.07226563	-81.93603516	+1984	+9.96240234	-4.67138672	-5.86669922	+4.57031250	-19.13818359	-5.80078125	+1892	+8.08593750	-8.43310547	-5.75683594	+24.25781250	+5.47119141	-64.68750000	+1684
+1457970882.20989990	+10.06347656	-6.14355469	-5.96337891	+32.10205078	+18.65478516	-81.76025391	+1980	+9.89648438	-4.79882813	-5.76123047	+4.74609375	-19.24804688	-5.62500000	+1884	+8.01123047	-8.57373047	-5.67773438	+24.45556641	+5.42724609	-64.37988281	+1680
+1457970882.21400000	+10.02832031	-6.20068359	-5.90625000	+32.36572266	+18.39111328	-81.62841797	+1980	+9.86572266	-4.85595703	-5.70410156	+4.81201172	-19.33593750	-5.49316406	+1884	+7.97607422	-8.63964844	-5.63818359	+24.54345703	+5.38330078	-64.20410156	+1680
+1457970882.21820000	+10.00195313	-6.25341797	-5.84912109	+32.65136719	+18.14941406	-81.49658203	+1980	+9.83496094	-4.91308594	-5.65136719	+4.89990234	-19.37988281	-5.33935547	+1880	+7.94531250	-8.70556641	-5.59423828	+24.65332031	+5.31738281	-64.02832031	+1680
+1457970882.22240000	+9.97119141	-6.30615234	-5.77880859	+32.89306641	+17.84179688	-81.40869141	+1984	+9.80419922	-4.97021484	-5.58105469	+4.96582031	-19.51171875	-5.22949219	+1880	+7.91015625	-8.77148438	-5.54589844	+24.71923828	+5.22949219	-63.87451172	+1684
+1457970882.22650000	+9.94042969	-6.35449219	-5.71728516	+33.17871094	+17.53417969	-81.25488281	+1988	+9.77783203	-5.02294922	-5.51953125	+5.03173828	-19.59960938	-5.05371094	+1880	+7.87939453	-8.83300781	-5.49316406	+24.80712891	+5.11962891	-63.69873047	+1688
+1457970882.23070000	+9.91406250	-6.40283203	-5.65136719	+33.48632813	+17.22656250	-81.10107422	+1988	+9.74707031	-5.07568359	-5.45800781	+5.09765625	-19.66552734	-4.87792969	+1880	+7.84863281	-8.89453125	-5.44482422	+24.93896484	+5.03173828	-63.50097656	+1692
+1457970882.23900010	+9.86132813	-6.49511719	-5.50634766	+34.03564453	+16.56738281	-80.81542969	+2000	+9.69433594	-5.17675781	-5.31298828	+5.18554688	-19.86328125	-4.52636719	+1884	+7.79589844	-9.01318359	-5.33496094	+25.09277344	+4.74609375	-63.14941406	+1704
+1457970882.24320010	+9.83496094	-6.53906250	-5.44042969	+34.36523438	+16.23779297	-80.61767578	+2000	+9.66357422	-5.22509766	-5.24707031	+5.22949219	-19.92919922	-4.30664063	+1880	+7.76953125	-9.06591797	-5.27783203	+25.22460938	+4.59228516	-62.95166016	+1704
+1457970882.24740000	+9.80859375	-6.57861328	-5.36132813	+34.62890625	+15.86425781	-80.48583984	+2008	+9.63720703	-5.27343750	-5.16357422	+5.25146484	-20.06103516	-4.13085938	+1884	+7.74755859	-9.11865234	-5.21630859	+25.31250000	+4.41650391	-62.77587891	+1708
+1457970882.25149990	+9.78222656	-6.61816406	-5.28662109	+34.91455078	+15.49072266	-80.26611328	+2012	+9.61083984	-5.31738281	-5.09326172	+5.25146484	-20.14892578	-3.88916016	+1884	+7.72998047	-9.17138672	-5.15039063	+25.42236328	+4.19677734	-62.60009766	+1712
+1457970882.25570010	+9.76025391	-6.65332031	-5.21630859	+35.26611328	+15.13916016	-80.04638672	+2012	+9.58447266	-5.35693359	-5.02294922	+5.27343750	-20.19287109	-3.62548828	+1884	+7.71240234	-9.21533203	-5.08886719	+25.55419922	+4.02099609	-62.38037109	+1712
+1457970882.25990010	+9.73828125	-6.69287109	-5.12841797	+35.52978516	+14.72167969	-79.91455078	+2020	+9.56250000	-5.40087891	-4.93505859	+5.29541016	-20.34667969	-3.42773438	+1888	+7.69482422	-9.26367188	-5.01855469	+25.66406250	+3.77929688	-62.24853516	+1716
+1457970882.26819990	+9.69873047	-6.76318359	-4.97900391	+36.14501953	+13.97460938	-79.45312500	+2020	+9.51416016	-5.47998047	-4.78564453	+5.25146484	-20.41259766	-2.83447266	+1884	+7.67285156	-9.35156250	-4.87792969	+25.92773438	+3.31787109	-61.89697266	+1712
+1457970882.27230000	+9.68115234	-6.79833984	-4.89111328	+36.40869141	+13.57910156	-79.29931641	+2024	+9.49218750	-5.51953125	-4.69775391	+5.22949219	-20.52246094	-2.61474609	+1884	+7.66406250	-9.39550781	-4.80322266	+26.05957031	+3.09814453	-61.72119141	+1712
+1457970882.27650000	+9.65917969	-6.83349609	-4.81201172	+36.65039063	+13.20556641	-79.03564453	+2024	+9.47021484	-5.55908203	-4.61865234	+5.16357422	-20.56640625	-2.28515625	+1884	+7.65527344	-9.43505859	-4.72851563	+26.16943359	+2.85644531	-61.54541016	+1708
+1457970882.28070000	+9.64160156	-6.85986328	-4.73730469	+36.97998047	+12.85400391	-78.72802734	+2020	+9.44824219	-5.58984375	-4.54833984	+5.14160156	-20.54443359	-1.93359375	+1880	+7.64648438	-9.47021484	-4.65820313	+26.32324219	+2.65869141	-61.28173828	+1696
+1457970882.28480010	+9.62402344	-6.89062500	-4.64941406	+37.24365234	+12.45849609	-78.55224609	+2020	+9.43066406	-5.62500000	-4.45605469	+5.11962891	-20.65429688	-1.66992188	+1880	+7.63769531	-9.50537109	-4.57910156	+26.45507813	+2.43896484	-61.08398438	+1692
+1457970882.28900000	+9.60644531	-6.92138672	-4.56591797	+37.44140625	+12.08496094	-78.31054688	+2016	+9.40869141	-5.66015625	-4.37255859	+5.00976563	-20.65429688	-1.31835938	+1876	+7.63330078	-9.54052734	-4.50000000	+26.58691406	+2.21923828	-60.90820313	+1684
+1457970882.29730010	+9.57568359	-6.96972656	-4.39453125	+37.99072266	+11.40380859	-77.82714844	+2008	+9.37353516	-5.71289063	-4.20556641	+4.96582031	-20.65429688	-0.68115234	+1868	+7.61572266	-9.60644531	-4.35058594	+26.80664063	+1.88964844	-60.38085938	+1660
+1457970882.30150010	+9.55810547	-7.00048828	-4.31103516	+38.18847656	+11.07421875	-77.56347656	+2004	+9.35595703	-5.74365234	-4.12207031	+4.85595703	-20.63232422	-0.30761719	+1864	+7.60693359	-9.64160156	-4.27587891	+26.91650391	+1.73583984	-60.16113281	+1652
+1457970882.30570010	+9.54492188	-7.01806641	-4.23193359	+38.45214844	+10.78857422	-77.23388672	+1996	+9.34277344	-5.76562500	-4.04296875	+4.83398438	-20.50048828	+0.06591797	+1856	+7.59375000	-9.66796875	-4.20556641	+27.02636719	+1.62597656	-59.83154297	+1636
+1457970882.30979990	+9.53173828	-7.04003906	-4.14404297	+38.69384766	+10.45898438	-76.99218750	+1992	+9.32958984	-5.78759766	-3.95507813	+4.83398438	-20.50048828	+0.37353516	+1856	+7.58496094	-9.69433594	-4.13085938	+27.13623047	+1.53808594	-59.50195313	+1624
+1457970882.31399990	+9.51416016	-7.06201172	-4.06054688	+38.89160156	+10.15136719	-76.70654297	+1984	+9.31201172	-5.81396484	-3.86718750	+4.79003906	-20.43457031	+0.72509766	+1852	+7.56738281	-9.72070313	-4.06054688	+27.22412109	+1.45019531	-59.19433594	+1612
+1457970882.32230000	+9.48339844	-7.08837891	-3.89355469	+39.37500000	+9.60205078	-76.15722656	+1972	+9.28564453	-5.84912109	-3.70019531	+4.79003906	-20.25878906	+1.42822266	+1840	+7.54101563	-9.76464844	-3.92431641	+27.42187500	+1.31835938	-58.51318359	+1592
+1457970882.32649990	+9.47021484	-7.10595703	-3.81005859	+39.57275391	+9.31640625	-75.91552734	+1972	+9.27246094	-5.86669922	-3.61669922	+4.76806641	-20.14892578	+1.75781250	+1836	+7.52343750	-9.79101563	-3.85400391	+27.50976563	+1.27441406	-58.20556641	+1580
+1457970882.33069990	+9.45263672	-7.11474609	-3.73095703	+39.83642578	+9.07470703	-75.60791016	+1964	+9.25488281	-5.87988281	-3.53759766	+4.81201172	-19.99511719	+2.13134766	+1832	+7.50585938	-9.81298828	-3.78808594	+27.59765625	+1.25244141	-57.83203125	+1572
+1457970882.33480000	+9.43945313	-7.12353516	-3.64746094	+40.10009766	+8.83300781	-75.36621094	+1960	+9.24609375	-5.89306641	-3.45410156	+4.85595703	-19.90722656	+2.43896484	+1832	+7.48828125	-9.83056641	-3.72216797	+27.68554688	+1.23046875	-57.48046875	+1568
+1457970882.34320000	+9.40869141	-7.14111328	-3.48925781	+40.56152344	+8.34960938	-74.79492188	+1956	+9.21533203	-5.91943359	-3.30029297	+4.89990234	-19.59960938	+3.14208984	+1824	+7.45751953	-9.87011719	-3.59472656	+27.86132813	+1.18652344	-56.79931641	+1556
+1457970882.34730010	+9.39990234	-7.14550781	-3.41015625	+40.82519531	+8.08593750	-74.55322266	+1956	+9.20654297	-5.92822266	-3.21679688	+4.96582031	-19.51171875	+3.44970703	+1820	+7.44433594	-9.88769531	-3.53320313	+27.97119141	+1.14257813	-56.44775391	+1548
+1457970882.35150000	+9.38232422	-7.15429688	-3.33544922	+41.02294922	+7.84423828	-74.28955078	+1956	+9.18896484	-5.94140625	-3.13769531	+4.96582031	-19.37988281	+3.80126953	+1820	+7.42675781	-9.90527344	-3.46728516	+28.05908203	+1.12060547	-56.11816406	+1548
+1457970882.35980010	+9.35595703	-7.15869141	-3.18164063	+41.55029297	+7.36083984	-73.80615234	+1956	+9.16699219	-5.95458984	-2.98828125	+5.07568359	-19.13818359	+4.48242188	+1816	+7.40039063	-9.93164063	-3.33544922	+28.30078125	+1.03271484	-55.52490234	+1544
+1457970882.36400010	+9.34277344	-7.16308594	-3.10693359	+41.77001953	+7.14111328	-73.58642578	+1956	+9.14941406	-5.96777344	-2.91357422	+5.05371094	-18.98437500	+4.81201172	+1816	+7.38720703	-9.94921875	-3.26953125	+28.41064453	+0.98876953	-55.26123047	+1544
+1457970882.37229990	+9.32519531	-7.16308594	-2.96630859	+42.27539063	+6.65771484	-73.12500000	+1956	+9.13183594	-5.97656250	-2.76855469	+5.14160156	-18.76464844	+5.51513672	+1808	+7.37402344	-9.96679688	-3.14208984	+28.69628906	+0.85693359	-54.71191406	+1540
+1457970882.37649990	+9.31201172	-7.17187500	-2.89599609	+42.45117188	+6.45996094	-72.88330078	+1956	+9.11865234	-5.98974609	-2.69824219	+5.07568359	-18.63281250	+5.86669922	+1808	+7.36962891	-9.97998047	-3.07617188	+28.80615234	+0.79101563	-54.47021484	+1536
+1457970882.38060000	+9.29882813	-7.16748047	-2.82568359	+42.69287109	+6.21826172	-72.66357422	+1956	+9.10546875	-5.99414063	-2.63232422	+5.09765625	-18.50097656	+6.24023438	+1804	+7.36523438	-9.98437500	-3.01025391	+28.98193359	+0.72509766	-54.22851563	+1532
+1457970882.38480000	+9.29443359	-7.16748047	-2.75976563	+42.93457031	+5.97656250	-72.44384766	+1952	+9.10107422	-5.99414063	-2.56201172	+5.11962891	-18.41308594	+6.59179688	+1800	+7.36523438	-9.99316406	-2.94433594	+29.13574219	+0.61523438	-54.03076172	+1528
+1457970882.39310000	+9.27246094	-7.16748047	-2.62792969	+43.37402344	+5.53710938	-72.04833984	+1948	+9.07910156	-6.00732422	-2.42578125	+4.98779297	-18.21533203	+7.25097656	+1792	+7.36523438	-10.00195313	-2.80810547	+29.44335938	+0.46142578	-53.65722656	+1520
+1457970882.39730000	+9.26806641	-7.16748047	-2.56201172	+43.61572266	+5.33935547	-71.87255859	+1940	+9.07470703	-6.01171875	-2.36425781	+4.98779297	-18.14941406	+7.58056641	+1784	+7.36962891	-10.01074219	-2.74658203	+29.61914063	+0.37353516	-53.48144531	+1512
+1457970882.40150000	+9.25927734	-7.16748047	-2.49609375	+43.81347656	+5.14160156	-71.71875000	+1936	+9.06591797	-6.02490234	-2.29833984	+4.87792969	-18.06152344	+7.88818359	+1780	+7.36962891	-10.01513672	-2.68066406	+29.75097656	+0.28564453	-53.32763672	+1504
+1457970882.40560010	+9.25048828	-7.16748047	-2.43457031	+44.03320313	+4.92187500	-71.54296875	+1932	+9.06152344	-6.02490234	-2.23681641	+4.83398438	-17.99560547	+8.19580078	+1772	+7.37402344	-10.01953125	-2.61035156	+29.92675781	+0.19775391	-53.19580078	+1500
+1457970882.40980010	+9.24609375	-7.16308594	-2.37744141	+44.27490234	+4.72412109	-71.36718750	+1924	+9.05712891	-6.02490234	-2.17968750	+4.79003906	-17.90771484	+8.52539063	+1764	+7.37841797	-10.01953125	-2.55322266	+30.10253906	+0.10986328	-53.02001953	+1488
+1457970882.41810010	+9.22851563	-7.15429688	-2.25878906	+44.71435547	+4.37255859	-71.10351563	+1912	+9.03955078	-6.03369141	-2.05664063	+4.57031250	-17.77587891	+9.05273438	+1752	+7.37841797	-10.01953125	-2.43457031	+30.41015625	-0.02197266	-52.73437500	+1468
+1457970882.42639990	+9.21533203	-7.14111328	-2.14453125	+45.19775391	+4.02099609	-70.83984375	+1892	+9.03076172	-6.03808594	-1.94677734	+4.37255859	-17.66601563	+9.55810547	+1736	+7.37841797	-10.02392578	-2.32031250	+30.71777344	-0.15380859	-52.47070313	+1452
+1457970882.43059990	+9.20654297	-7.13232422	-2.09179688	+45.46142578	+3.86718750	-70.75195313	+1888	+9.02636719	-6.03808594	-1.88964844	+4.28466797	-17.62207031	+9.79980469	+1728	+7.37841797	-10.02392578	-2.25878906	+30.84960938	-0.21972656	-52.36083984	+1444
+1457970882.43890000	+9.18896484	-7.11035156	-1.98632813	+45.96679688	+3.58154297	-70.53222656	+1872	+9.01757813	-6.04248047	-1.78857422	+4.04296875	-17.46826172	+10.26123047	+1712	+7.36523438	-10.02832031	-2.16210938	+31.11328125	-0.28564453	-52.05322266	+1424
+1457970882.44310000	+9.18017578	-7.10156250	-1.93359375	+46.20849609	+3.44970703	-70.44433594	+1868	+9.01318359	-6.04248047	-1.73583984	+3.91113281	-17.40234375	+10.48095703	+1704	+7.36083984	-10.02832031	-2.11376953	+31.22314453	-0.32958984	-51.92138672	+1416
+1457970882.44730000	+9.17138672	-7.08837891	-1.88525391	+46.47216797	+3.33984375	-70.31250000	+1860	+9.00439453	-6.03808594	-1.68750000	+3.80126953	-17.31445313	+10.70068359	+1700	+7.35205078	-10.02392578	-2.07421875	+31.35498047	-0.37353516	-51.72363281	+1408
+1457970882.45560000	+9.14941406	-7.06201172	-1.79296875	+46.97753906	+3.12011719	-70.13671875	+1852	+8.99121094	-6.03808594	-1.59082031	+3.49365234	-17.16064453	+11.11816406	+1688	+7.33007813	-10.02392578	-1.98632813	+31.55273438	-0.39550781	-51.43798828	+1396
+1457970882.46390010	+9.13183594	-7.03564453	-1.70068359	+47.48291016	+2.94433594	-69.93896484	+1844	+8.97802734	-6.03808594	-1.50292969	+3.20800781	-16.96289063	+11.55761719	+1680	+7.30371094	-10.02392578	-1.90722656	+31.77246094	-0.39550781	-51.10839844	+1388
+1457970882.46810010	+9.11865234	-7.02246094	-1.66113281	+47.72460938	+2.85644531	-69.85107422	+1844	+8.96923828	-6.03808594	-1.45898438	+3.07617188	-16.87500000	+11.75537109	+1676	+7.29052734	-10.02392578	-1.86767578	+31.86035156	-0.39550781	-50.99853516	+1388
+1457970882.47230010	+9.10986328	-7.00927734	-1.62158203	+47.96630859	+2.79052734	-69.71923828	+1840	+8.96044922	-6.03369141	-1.41943359	+2.92236328	-16.74316406	+11.97509766	+1672	+7.27734375	-10.02392578	-1.83691406	+31.94824219	-0.39550781	-50.80078125	+1384
+1457970882.47639990	+9.09667969	-6.99609375	-1.58203125	+48.18603516	+2.72460938	-69.60937500	+1840	+8.95166016	-6.02929688	-1.38427734	+2.79052734	-16.63330078	+12.19482422	+1668	+7.26416016	-10.02392578	-1.80175781	+32.05810547	-0.39550781	-50.64697266	+1380
+1457970882.48480010	+9.07470703	-6.96972656	-1.50732422	+48.64746094	+2.59277344	-69.41162109	+1836	+8.93408203	-6.02490234	-1.30957031	+2.50488281	-16.41357422	+12.63427734	+1664	+7.24218750	-10.01513672	-1.73144531	+32.27783203	-0.43945313	-50.38330078	+1376
+1457970882.48889990	+9.06152344	-6.95654297	-1.47216797	+48.82324219	+2.54882813	-69.34570313	+1832	+8.92529297	-6.02050781	-1.27001953	+2.41699219	-16.32568359	+12.83203125	+1660	+7.23339844	-10.01074219	-1.70068359	+32.40966797	-0.43945313	-50.27343750	+1376
+1457970882.49309990	+9.04833984	-6.94775391	-1.43701172	+49.02099609	+2.48291016	-69.27978516	+1832	+8.91210938	-6.01611328	-1.23046875	+2.30712891	-16.28173828	+13.00781250	+1660	+7.22021484	-10.00634766	-1.66113281	+32.54150391	-0.46142578	-50.22949219	+1376
+1457970882.50140000	+9.02636719	-6.92578125	-1.37548828	+49.37255859	+2.39501953	-69.10400391	+1824	+8.89013672	-6.00732422	-1.16894531	+2.13134766	-16.08398438	+13.42529297	+1652	+7.20703125	-9.99755859	-1.59082031	+32.80517578	-0.52734375	-50.11962891	+1376
+1457970882.50970010	+9.00439453	-6.90380859	-1.31835938	+49.72412109	+2.30712891	-68.97216797	+1820	+8.86816406	-5.99853516	-1.10742188	+1.99951172	-15.95214844	+13.79882813	+1644	+7.20263672	-9.98437500	-1.52050781	+33.13476563	-0.63720703	-50.07568359	+1372
+1457970882.51810000	+8.97802734	-6.88623047	-1.26123047	+50.00976563	+2.21923828	-68.90625000	+1824	+8.84179688	-5.98974609	-1.04589844	+1.95556641	-15.86425781	+14.10644531	+1636	+7.19384766	-9.97119141	-1.45019531	+33.46435547	-0.74707031	-50.09765625	+1364
+1457970882.52640010	+8.95605469	-6.86865234	-1.20849609	+50.29541016	+2.15332031	-68.81835938	+1824	+8.81982422	-5.97656250	-0.99755859	+1.95556641	-15.77636719	+14.43603516	+1624	+7.19384766	-9.95361328	-1.38427734	+33.81591797	-0.87890625	-50.14160156	+1356
+1457970882.53060010	+8.94287109	-6.85986328	-1.18652344	+50.42724609	+2.13134766	-68.77441406	+1828	+8.80664063	-5.97216797	-0.96679688	+1.97753906	-15.73242188	+14.56787109	+1620	+7.18945313	-9.94921875	-1.34912109	+33.96972656	-0.92285156	-50.18554688	+1352
+1457970882.53469990	+8.93408203	-6.85107422	-1.16455078	+50.55908203	+2.10937500	-68.70849609	+1832	+8.79345703	-5.96777344	-0.94482422	+1.99951172	-15.66650391	+14.72167969	+1612	+7.18505859	-9.94042969	-1.31835938	+34.14550781	-0.96679688	-50.18554688	+1348
+1457970882.53889990	+8.92089844	-6.84667969	-1.14257813	+50.69091797	+2.08740234	-68.66455078	+1832	+8.78027344	-5.95898438	-0.92285156	+2.04345703	-15.62255859	+14.85351563	+1608	+7.18066406	-9.93603516	-1.28759766	+34.27734375	-1.01074219	-50.20751953	+1344
+1457970882.54310010	+8.90771484	-6.83789063	-1.12500000	+50.84472656	+2.08740234	-68.59863281	+1836	+8.76708984	-5.95458984	-0.90087891	+2.08740234	-15.55664063	+14.98535156	+1604	+7.17626953	-9.93164063	-1.25683594	+34.43115234	-1.05468750	-50.22949219	+1340
+1457970882.55139990	+8.88574219	-6.82031250	-1.08544922	+51.10839844	+2.08740234	-68.44482422	+1844	+8.74072266	-5.94140625	-0.86132813	+2.17529297	-15.40283203	+15.22705078	+1596	+7.16308594	-9.91845703	-1.21289063	+34.69482422	-1.07666016	-50.14160156	+1332
+1457970882.55559990	+8.87255859	-6.81591797	-1.06787109	+51.24023438	+2.08740234	-68.35693359	+1848	+8.72753906	-5.93701172	-0.83935547	+2.24121094	-15.33691406	+15.33691406	+1592	+7.14990234	-9.91406250	-1.19091797	+34.80468750	-1.07666016	-50.07568359	+1332
+1457970882.55970000	+8.85937500	-6.80712891	-1.05468750	+51.37207031	+2.10937500	-68.26904297	+1852	+8.71875000	-5.93261719	-0.82177734	+2.30712891	-15.22705078	+15.46875000	+1588	+7.14111328	-9.90966797	-1.17333984	+34.89257813	-1.07666016	-50.00976563	+1332
+1457970882.56810000	+8.83300781	-6.79394531	-1.02392578	+51.61376953	+2.17529297	-68.04931641	+1860	+8.69238281	-5.92382813	-0.78662109	+2.43896484	-15.05126953	+15.64453125	+1580	+7.11035156	-9.90527344	-1.13818359	+35.02441406	-1.01074219	-49.87792969	+1336
+1457970882.57640000	+8.80664063	-6.78076172	-0.99316406	+51.85546875	+2.24121094	-67.82958984	+1868	+8.66601563	-5.91503906	-0.75585938	+2.54882813	-14.80957031	+15.82031250	+1572	+7.07958984	-9.90527344	-1.11621094	+35.11230469	-0.92285156	-49.61425781	+1336
+1457970882.58049990	+8.79345703	-6.77197266	-0.97998047	+51.96533203	+2.28515625	-67.71972656	+1872	+8.65283203	-5.91064453	-0.73828125	+2.61474609	-14.72167969	+15.88623047	+1572	+7.06201172	-9.90527344	-1.10742188	+35.13427734	-0.90087891	-49.48242188	+1336
+1457970882.58890010	+8.76708984	-6.76318359	-0.95361328	+52.16308594	+2.35107422	-67.50000000	+1880	+8.63085938	-5.90625000	-0.70751953	+2.70263672	-14.50195313	+15.99609375	+1564	+7.02685547	-9.90527344	-1.08984375	+35.17822266	-0.81298828	-49.21875000	+1336
+1457970882.59299990	+8.75390625	-6.75878906	-0.94042969	+52.25097656	+2.37304688	-67.41210938	+1888	+8.61767578	-5.90185547	-0.69433594	+2.74658203	-14.41406250	+16.04003906	+1564	+7.00488281	-9.90527344	-1.08105469	+35.17822266	-0.76904297	-49.06494141	+1336
+1457970882.60139990	+8.73193359	-6.75000000	-0.91406250	+52.40478516	+2.43896484	-67.23632813	+1896	+8.59570313	-5.89746094	-0.66357422	+2.83447266	-14.23828125	+16.08398438	+1560	+6.96972656	-9.90966797	-1.05908203	+35.20019531	-0.70312500	-48.82324219	+1340
+1457970882.60970000	+8.70996094	-6.74121094	-0.88769531	+52.58056641	+2.50488281	-67.06054688	+1904	+8.57373047	-5.89306641	-0.63720703	+2.92236328	-14.06250000	+16.12792969	+1560	+6.93896484	-9.91406250	-1.04150391	+35.22216797	-0.63720703	-48.58154297	+1340
+1457970882.61389990	+8.69677734	-6.73681641	-0.87451172	+52.62451172	+2.52685547	-66.97265625	+1908	+8.56054688	-5.89306641	-0.62402344	+2.92236328	-13.99658203	+16.14990234	+1560	+6.92578125	-9.91406250	-1.02832031	+35.22216797	-0.63720703	-48.42773438	+1340
+1457970882.61800000	+8.68359375	-6.73681641	-0.86132813	+52.66845703	+2.52685547	-66.90673828	+1912	+8.55175781	-5.88867188	-0.61083984	+2.96630859	-13.93066406	+16.17187500	+1560	+6.91259766	-9.91406250	-1.01953125	+35.26611328	-0.61523438	-48.31787109	+1340
+1457970882.62220000	+8.67480469	-6.73242188	-0.84814453	+52.73437500	+2.52685547	-66.84082031	+1916	+8.54296875	-5.88867188	-0.59765625	+2.98828125	-13.88671875	+16.17187500	+1560	+6.90380859	-9.90966797	-1.00195313	+35.33203125	-0.61523438	-48.22998047	+1340
+1457970882.63050010	+8.65722656	-6.72802734	-0.82177734	+52.80029297	+2.54882813	-66.73095703	+1928	+8.52539063	-5.88427734	-0.57128906	+3.03222656	-13.77685547	+16.21582031	+1564	+6.88623047	-9.90966797	-0.97119141	+35.41992188	-0.59326172	-48.07617188	+1348
+1457970882.63470010	+8.64843750	-6.72802734	-0.81298828	+52.84423828	+2.57080078	-66.64306641	+1932	+8.51660156	-5.88427734	-0.55810547	+3.05419922	-13.73291016	+16.23779297	+1564	+6.87744141	-9.90966797	-0.95361328	+35.46386719	-0.59326172	-48.01025391	+1352
+1457970882.63890000	+8.63525391	-6.72802734	-0.79980469	+52.86621094	+2.57080078	-66.57714844	+1936	+8.50781250	-5.88427734	-0.54492188	+3.05419922	-13.66699219	+16.28173828	+1564	+6.87304688	-9.90527344	-0.93164063	+35.52978516	-0.57128906	-47.96630859	+1356
+1457970882.64299990	+8.63085938	-6.72363281	-0.79101563	+52.91015625	+2.57080078	-66.51123047	+1944	+8.49902344	-5.88427734	-0.53173828	+3.07617188	-13.62304688	+16.32568359	+1560	+6.86865234	-9.90527344	-0.91406250	+35.59570313	-0.57128906	-47.90039063	+1360
+1457970882.64720010	+8.62207031	-6.72363281	-0.78222656	+52.95410156	+2.57080078	-66.40136719	+1948	+8.49023438	-5.87988281	-0.52294922	+3.09814453	-13.55712891	+16.39160156	+1560	+6.86425781	-9.90087891	-0.90087891	+35.66162109	-0.54931641	-47.81250000	+1360
+1457970882.65549990	+8.60449219	-6.72363281	-0.76464844	+52.99804688	+2.59277344	-66.29150391	+1960	+8.47265625	-5.87988281	-0.50097656	+3.12011719	-13.44726563	+16.45751953	+1560	+6.85107422	-9.89208984	-0.86572266	+35.79345703	-0.50537109	-47.72460938	+1372
+1457970882.65969990	+8.59570313	-6.72363281	-0.76025391	+53.04199219	+2.59277344	-66.18164063	+1968	+8.46386719	-5.87988281	-0.49658203	+3.12011719	-13.38134766	+16.52343750	+1560	+6.85107422	-9.89208984	-0.84814453	+35.88134766	-0.46142578	-47.65869141	+1380
+1457970882.66380000	+8.58691406	-6.72363281	-0.75146484	+53.04199219	+2.63671875	-66.11572266	+1972	+8.45947266	-5.88427734	-0.48779297	+3.12011719	-13.33740234	+16.54541016	+1556	+6.84667969	-9.88769531	-0.83056641	+35.92529297	-0.41748047	-47.63671875	+1384
+1457970882.66800000	+8.58251953	-6.72363281	-0.74707031	+53.08593750	+2.65869141	-66.04980469	+1976	+8.45068359	-5.88427734	-0.47900391	+3.12011719	-13.27148438	+16.56738281	+1556	+6.83789063	-9.88769531	-0.81298828	+35.96923828	-0.35156250	-47.63671875	+1392
+1457970882.67630000	+8.56933594	-6.72802734	-0.74267578	+53.10791016	+2.72460938	-65.87402344	+1988	+8.43750000	-5.88427734	-0.47460938	+3.12011719	-13.09570313	+16.63330078	+1548	+6.82470703	-9.89208984	-0.79980469	+35.99121094	-0.19775391	-47.46093750	+1404
+1457970882.68470000	+8.55615234	-6.72802734	-0.74267578	+53.17382813	+2.81250000	-65.69824219	+1996	+8.42871094	-5.88427734	-0.47021484	+3.09814453	-12.94189453	+16.67724609	+1544	+6.81152344	-9.88769531	-0.79101563	+36.03515625	-0.06591797	-47.32910156	+1416
+1457970882.69300010	+8.54296875	-6.73242188	-0.73828125	+53.19580078	+2.92236328	-65.61035156	+2000	+8.41992188	-5.88867188	-0.46582031	+3.05419922	-12.81005859	+16.63330078	+1540	+6.78955078	-9.89648438	-0.78662109	+35.99121094	+0.08789063	-47.24121094	+1428
+1457970882.69720010	+8.53857422	-6.73242188	-0.74267578	+53.21777344	+2.98828125	-65.54443359	+2004	+8.41552734	-5.89306641	-0.47021484	+3.03222656	-12.72216797	+16.63330078	+1536	+6.77636719	-9.90087891	-0.78662109	+35.94726563	+0.17578125	-47.17529297	+1432
+1457970882.70129990	+8.53417969	-6.73681641	-0.74267578	+53.19580078	+3.05419922	-65.50048828	+2004	+8.41113281	-5.89746094	-0.47021484	+3.01025391	-12.67822266	+16.61132813	+1532	+6.76757813	-9.90527344	-0.78662109	+35.90332031	+0.24169922	-47.13134766	+1436
+1457970882.70549990	+8.52978516	-6.73681641	-0.74267578	+53.21777344	+3.12011719	-65.47851563	+2008	+8.40673828	-5.89746094	-0.47021484	+2.98828125	-12.61230469	+16.58935547	+1532	+6.75878906	-9.90966797	-0.78662109	+35.85937500	+0.32958984	-47.10937500	+1440
+1457970882.71380000	+8.52099609	-6.74121094	-0.75146484	+53.21777344	+3.22998047	-65.39062500	+2008	+8.40234375	-5.90185547	-0.47460938	+2.94433594	-12.48046875	+16.54541016	+1524	+6.73681641	-9.91845703	-0.79980469	+35.74951172	+0.46142578	-46.99951172	+1448
+1457970882.71799990	+8.51660156	-6.74121094	-0.75146484	+53.23974609	+3.27392578	-65.36865234	+2008	+8.39794922	-5.90625000	-0.47460938	+2.92236328	-12.43652344	+16.52343750	+1524	+6.73242188	-9.92285156	-0.80419922	+35.70556641	+0.50537109	-46.95556641	+1448
+1457970882.72219990	+8.51220703	-6.74121094	-0.75146484	+53.26171875	+3.29589844	-65.36865234	+2008	+8.39794922	-5.90625000	-0.47460938	+2.92236328	-12.39257813	+16.50146484	+1520	+6.72363281	-9.92285156	-0.80859375	+35.66162109	+0.57128906	-46.93359375	+1452
+1457970882.72630000	+8.51220703	-6.74560547	-0.75146484	+53.23974609	+3.33984375	-65.34667969	+2008	+8.39355469	-5.90625000	-0.47900391	+2.90039063	-12.34863281	+16.47949219	+1520	+6.71484375	-9.92724609	-0.80859375	+35.61767578	+0.59326172	-46.93359375	+1452
+1457970882.73460010	+8.50781250	-6.74560547	-0.75146484	+53.26171875	+3.38378906	-65.34667969	+2004	+8.39355469	-5.91064453	-0.47900391	+2.87841797	-12.28271484	+16.43554688	+1516	+6.70605469	-9.93603516	-0.81298828	+35.55175781	+0.65917969	-46.93359375	+1448
+1457970882.73880000	+8.50781250	-6.75000000	-0.75146484	+53.26171875	+3.38378906	-65.34667969	+2004	+8.38916016	-5.91064453	-0.47900391	+2.85644531	-12.28271484	+16.41357422	+1512	+6.70166016	-9.93603516	-0.81298828	+35.50781250	+0.68115234	-46.93359375	+1448
+1457970882.74300000	+8.50781250	-6.75000000	-0.75146484	+53.26171875	+3.40576172	-65.34667969	+2000	+8.38916016	-5.91503906	-0.47900391	+2.85644531	-12.26074219	+16.41357422	+1508	+6.69726563	-9.94042969	-0.81298828	+35.48583984	+0.70312500	-46.95556641	+1444
+1457970882.74710010	+8.50781250	-6.75000000	-0.75146484	+53.28369141	+3.40576172	-65.34667969	+2000	+8.38916016	-5.91503906	-0.47900391	+2.83447266	-12.23876953	+16.39160156	+1508	+6.69726563	-9.94042969	-0.81298828	+35.46386719	+0.72509766	-46.95556641	+1444
+1457970882.75130010	+8.50781250	-6.75000000	-0.75146484	+53.26171875	+3.40576172	-65.34667969	+2000	+8.38916016	-5.91503906	-0.47900391	+2.83447266	-12.23876953	+16.39160156	+1504	+6.69726563	-9.94042969	-0.81298828	+35.46386719	+0.72509766	-46.97753906	+1440
+1457970882.75550010	+8.50781250	-6.75000000	-0.75146484	+53.26171875	+3.40576172	-65.34667969	+1996	+8.38916016	-5.91503906	-0.47900391	+2.83447266	-12.23876953	+16.39160156	+1504	+6.69726563	-9.94042969	-0.81298828	+35.46386719	+0.72509766	-46.97753906	+1436
+1457970882.76379990	+8.50781250	-6.75439453	-0.74707031	+53.26171875	+3.38378906	-65.34667969	+1996	+8.38916016	-5.91943359	-0.47900391	+2.81250000	-12.21679688	+16.39160156	+1500	+6.69726563	-9.94042969	-0.80859375	+35.46386719	+0.72509766	-47.02148438	+1432
+1457970882.76799990	+8.50781250	-6.75439453	-0.74707031	+53.26171875	+3.38378906	-65.34667969	+1996	+8.38916016	-5.91943359	-0.47900391	+2.79052734	-12.21679688	+16.39160156	+1500	+6.69726563	-9.94042969	-0.80419922	+35.46386719	+0.72509766	-47.04345703	+1432
+1457970882.77210000	+8.50781250	-6.75439453	-0.74707031	+53.26171875	+3.38378906	-65.34667969	+1996	+8.38916016	-5.91943359	-0.47900391	+2.79052734	-12.21679688	+16.36962891	+1496	+6.69726563	-9.94042969	-0.80419922	+35.46386719	+0.72509766	-47.06542969	+1428
+1457970882.77630000	+8.50781250	-6.75439453	-0.74707031	+53.26171875	+3.38378906	-65.34667969	+1996	+8.38916016	-5.91943359	-0.47900391	+2.79052734	-12.21679688	+16.36962891	+1496	+6.69726563	-9.94042969	-0.80419922	+35.46386719	+0.72509766	-47.08740234	+1428
+1457970882.78049990	+8.50781250	-6.75439453	-0.74707031	+53.23974609	+3.38378906	-65.34667969	+1996	+8.38916016	-5.91943359	-0.47900391	+2.79052734	-12.21679688	+16.36962891	+1492	+6.70166016	-9.94042969	-0.79980469	+35.46386719	+0.72509766	-47.08740234	+1428
+1457970882.78880000	+8.51220703	-6.75439453	-0.74707031	+53.23974609	+3.36181641	-65.34667969	+1996	+8.38916016	-5.91943359	-0.47460938	+2.76855469	-12.21679688	+16.36962891	+1492	+6.70166016	-9.94042969	-0.79980469	+35.48583984	+0.72509766	-47.10937500	+1424
+1457970882.79300000	+8.51220703	-6.75878906	-0.74707031	+53.23974609	+3.36181641	-65.32470703	+1996	+8.38916016	-5.91943359	-0.47460938	+2.76855469	-12.21679688	+16.36962891	+1488	+6.70166016	-9.94042969	-0.79541016	+35.48583984	+0.72509766	-47.10937500	+1424
+1457970882.79710010	+8.51220703	-6.75878906	-0.74707031	+53.21777344	+3.36181641	-65.32470703	+1996	+8.38916016	-5.91943359	-0.47460938	+2.74658203	-12.21679688	+16.36962891	+1488	+6.70166016	-9.94042969	-0.79541016	+35.48583984	+0.72509766	-47.13134766	+1424
+1457970882.80130000	+8.51220703	-6.75878906	-0.74707031	+53.21777344	+3.36181641	-65.30273438	+1996	+8.38916016	-5.91943359	-0.47460938	+2.74658203	-12.21679688	+16.36962891	+1488	+6.70605469	-9.94042969	-0.79541016	+35.48583984	+0.74707031	-47.13134766	+1424
+1457970882.80550000	+8.51220703	-6.75878906	-0.74707031	+53.21777344	+3.38378906	-65.30273438	+1996	+8.38916016	-5.91943359	-0.47460938	+2.74658203	-12.19482422	+16.36962891	+1488	+6.70605469	-9.94042969	-0.79101563	+35.48583984	+0.74707031	-47.15332031	+1424
+1457970882.81380010	+8.50781250	-6.75878906	-0.74707031	+53.21777344	+3.40576172	-65.25878906	+1996	+8.38916016	-5.91943359	-0.47460938	+2.72460938	-12.17285156	+16.36962891	+1484	+6.70605469	-9.93603516	-0.78662109	+35.50781250	+0.79101563	-47.15332031	+1424
+1457970882.81789990	+8.50781250	-6.76318359	-0.75146484	+53.19580078	+3.40576172	-65.21484375	+2000	+8.38916016	-5.91943359	-0.47460938	+2.70263672	-12.17285156	+16.36962891	+1484	+6.70605469	-9.93603516	-0.78662109	+35.50781250	+0.81298828	-47.15332031	+1424
+1457970882.82209990	+8.50781250	-6.76318359	-0.75146484	+53.19580078	+3.42773438	-65.19287109	+2000	+8.38916016	-5.92382813	-0.47900391	+2.70263672	-12.15087891	+16.36962891	+1484	+6.70605469	-9.93603516	-0.78222656	+35.50781250	+0.83496094	-47.15332031	+1424
+1457970882.82629990	+8.50341797	-6.76318359	-0.75146484	+53.21777344	+3.44970703	-65.12695313	+2000	+8.38476563	-5.92382813	-0.47900391	+2.68066406	-12.10693359	+16.36962891	+1484	+6.70605469	-9.93603516	-0.78222656	+35.50781250	+0.90087891	-47.13134766	+1424
+1457970882.83040000	+8.49902344	-6.76318359	-0.75146484	+53.21777344	+3.49365234	-65.06103516	+2000	+8.38476563	-5.92382813	-0.47900391	+2.68066406	-12.08496094	+16.36962891	+1484	+6.70166016	-9.93603516	-0.77783203	+35.50781250	+0.96679688	-47.10937500	+1424
+1457970882.83880000	+8.49023438	-6.76318359	-0.75585938	+53.26171875	+3.58154297	-64.88525391	+2004	+8.38037109	-5.92382813	-0.47900391	+2.63671875	-11.97509766	+16.36962891	+1480	+6.68847656	-9.93603516	-0.77783203	+35.48583984	+1.12060547	-47.04345703	+1428
+1457970882.84290000	+8.48583984	-6.76318359	-0.76025391	+53.28369141	+3.62548828	-64.77539063	+2000	+8.38037109	-5.92382813	-0.47900391	+2.63671875	-11.90917969	+16.36962891	+1480	+6.68408203	-9.93603516	-0.77783203	+35.48583984	+1.20849609	-46.97753906	+1428
+1457970882.84710000	+8.48144531	-6.76318359	-0.76025391	+53.32763672	+3.64746094	-64.68750000	+2000	+8.37597656	-5.92382813	-0.47900391	+2.61474609	-11.84326172	+16.36962891	+1480	+6.67529297	-9.93603516	-0.78222656	+35.46386719	+1.29638672	-46.91162109	+1432
+1457970882.85130000	+8.47265625	-6.75878906	-0.76464844	+53.37158203	+3.69140625	-64.57763672	+2000	+8.37158203	-5.92382813	-0.48339844	+2.59277344	-11.75537109	+16.36962891	+1480	+6.66650391	-9.93603516	-0.78662109	+35.44189453	+1.40625000	-46.82373047	+1432
+1457970882.85540010	+8.46826172	-6.75878906	-0.76464844	+53.41552734	+3.69140625	-64.51171875	+1996	+8.36718750	-5.92382813	-0.48339844	+2.57080078	-11.66748047	+16.36962891	+1480	+6.65771484	-9.93603516	-0.79101563	+35.41992188	+1.49414063	-46.75781250	+1436
+1457970882.85960010	+8.46386719	-6.75439453	-0.76464844	+53.45947266	+3.69140625	-64.44580078	+1992	+8.36279297	-5.92382813	-0.48339844	+2.57080078	-11.57958984	+16.36962891	+1480	+6.64892578	-9.94042969	-0.79101563	+35.39794922	+1.56005859	-46.71386719	+1436
+1457970882.86789990	+8.45947266	-6.75439453	-0.76025391	+53.50341797	+3.66943359	-64.37988281	+1988	+8.35839844	-5.92382813	-0.48339844	+2.52685547	-11.42578125	+16.34765625	+1476	+6.64013672	-9.94042969	-0.79541016	+35.37597656	+1.64794922	-46.62597656	+1436
+1457970882.87210010	+8.45947266	-6.75439453	-0.76025391	+53.52539063	+3.62548828	-64.35791016	+1984	+8.35400391	-5.92382813	-0.48339844	+2.50488281	-11.35986328	+16.34765625	+1476	+6.63574219	-9.94042969	-0.79541016	+35.37597656	+1.69189453	-46.60400391	+1436
+1457970882.87630010	+8.45947266	-6.75439453	-0.76025391	+53.52539063	+3.60351563	-64.33593750	+1984	+8.35400391	-5.92382813	-0.48339844	+2.50488281	-11.31591797	+16.34765625	+1472	+6.63574219	-9.94042969	-0.79541016	+35.35400391	+1.69189453	-46.60400391	+1432
+1457970882.88039990	+8.46386719	-6.75439453	-0.76025391	+53.54736328	+3.58154297	-64.31396484	+1980	+8.35400391	-5.92382813	-0.47900391	+2.48291016	-11.29394531	+16.34765625	+1472	+6.63574219	-9.94042969	-0.79541016	+35.35400391	+1.71386719	-46.60400391	+1432
+1457970882.88459990	+8.46386719	-6.75000000	-0.75585938	+53.54736328	+3.51562500	-64.31396484	+1980	+8.35400391	-5.92382813	-0.47900391	+2.46093750	-11.27197266	+16.34765625	+1472	+6.64013672	-9.94042969	-0.79101563	+35.37597656	+1.71386719	-46.60400391	+1432
+1457970882.88870000	+8.46826172	-6.75000000	-0.75585938	+53.54736328	+3.49365234	-64.31396484	+1980	+8.35400391	-5.92382813	-0.47900391	+2.43896484	-11.27197266	+16.34765625	+1468	+6.64013672	-9.93603516	-0.79101563	+35.37597656	+1.69189453	-46.60400391	+1428
+1457970882.89710000	+8.47265625	-6.75439453	-0.75146484	+53.54736328	+3.40576172	-64.31396484	+1980	+8.35400391	-5.92382813	-0.47900391	+2.39501953	-11.29394531	+16.34765625	+1468	+6.64453125	-9.93603516	-0.78662109	+35.37597656	+1.69189453	-46.66992188	+1432
+1457970882.90120010	+8.47265625	-6.75439453	-0.75146484	+53.54736328	+3.38378906	-64.31396484	+1980	+8.35839844	-5.92382813	-0.47460938	+2.39501953	-11.29394531	+16.34765625	+1468	+6.64892578	-9.93603516	-0.78662109	+35.39794922	+1.66992188	-46.66992188	+1432
+1457970882.90540000	+8.47265625	-6.75439453	-0.75146484	+53.52539063	+3.33984375	-64.31396484	+1980	+8.35839844	-5.92382813	-0.47460938	+2.37304688	-11.31591797	+16.32568359	+1464	+6.64892578	-9.93603516	-0.78222656	+35.39794922	+1.66992188	-46.69189453	+1432
+1457970882.90960000	+8.47705078	-6.75439453	-0.74707031	+53.52539063	+3.29589844	-64.33593750	+1980	+8.35839844	-5.92382813	-0.47460938	+2.35107422	-11.33789063	+16.32568359	+1464	+6.65332031	-9.93603516	-0.78222656	+35.39794922	+1.64794922	-46.71386719	+1432
+1457970882.91370010	+8.47705078	-6.75439453	-0.74707031	+53.52539063	+3.27392578	-64.33593750	+1980	+8.36279297	-5.92382813	-0.47460938	+2.35107422	-11.33789063	+16.32568359	+1464	+6.65332031	-9.93603516	-0.77783203	+35.39794922	+1.64794922	-46.73583984	+1432
+1457970882.92210010	+8.48144531	-6.75439453	-0.74267578	+53.52539063	+3.20800781	-64.33593750	+1980	+8.36279297	-5.92382813	-0.47460938	+2.32910156	-11.35986328	+16.30371094	+1464	+6.65771484	-9.93164063	-0.77783203	+35.39794922	+1.62597656	-46.75781250	+1432
+1457970882.92619990	+8.48583984	-6.75439453	-0.74267578	+53.52539063	+3.16406250	-64.35791016	+1984	+8.36279297	-5.92382813	-0.47021484	+2.30712891	-11.38183594	+16.30371094	+1464	+6.66210938	-9.93164063	-0.77343750	+35.41992188	+1.62597656	-46.77978516	+1436
+1457970882.93039990	+8.49023438	-6.75439453	-0.74267578	+53.52539063	+3.12011719	-64.35791016	+1984	+8.36718750	-5.92382813	-0.47021484	+2.30712891	-11.38183594	+16.28173828	+1464	+6.66210938	-9.93164063	-0.77343750	+35.41992188	+1.60400391	-46.80175781	+1436
+1457970882.93460010	+8.49023438	-6.75439453	-0.73828125	+53.52539063	+3.07617188	-64.35791016	+1988	+8.36718750	-5.92382813	-0.47021484	+2.28515625	-11.40380859	+16.28173828	+1460	+6.66650391	-9.93164063	-0.77343750	+35.41992188	+1.60400391	-46.82373047	+1436
+1457970882.93870000	+8.49462891	-6.75439453	-0.73828125	+53.54736328	+3.03222656	-64.35791016	+1988	+8.37158203	-5.92382813	-0.47021484	+2.26318359	-11.42578125	+16.25976563	+1460	+6.67089844	-9.93164063	-0.76904297	+35.41992188	+1.58203125	-46.86767578	+1440
+1457970882.94289990	+8.49462891	-6.75439453	-0.73388672	+53.54736328	+3.01025391	-64.35791016	+1992	+8.37158203	-5.92382813	-0.47021484	+2.24121094	-11.42578125	+16.23779297	+1460	+6.67529297	-9.93164063	-0.76904297	+35.41992188	+1.56005859	-46.91162109	+1440
+1457970882.95120000	+8.49462891	-6.75439453	-0.73388672	+53.59130859	+2.94433594	-64.33593750	+1992	+8.37597656	-5.92822266	-0.46582031	+2.21923828	-11.44775391	+16.17187500	+1460	+6.67968750	-9.93164063	-0.76464844	+35.41992188	+1.53808594	-46.95556641	+1444
+1457970882.95540000	+8.49462891	-6.75439453	-0.73388672	+53.61328125	+2.92236328	-64.33593750	+1996	+8.37597656	-5.92822266	-0.46582031	+2.19726563	-11.44775391	+16.14990234	+1460	+6.67968750	-9.93164063	-0.76464844	+35.39794922	+1.51611328	-46.97753906	+1444
+1457970882.95960000	+8.49462891	-6.75439453	-0.72949219	+53.65722656	+2.90039063	-64.31396484	+1996	+8.37597656	-5.92822266	-0.46582031	+2.17529297	-11.44775391	+16.12792969	+1460	+6.68408203	-9.93603516	-0.76464844	+35.39794922	+1.51611328	-46.99951172	+1444
+1457970882.96370010	+8.49462891	-6.75439453	-0.72949219	+53.67919922	+2.90039063	-64.29199219	+1996	+8.37597656	-5.92822266	-0.46582031	+2.17529297	-11.42578125	+16.10595703	+1464	+6.68408203	-9.93603516	-0.76904297	+35.37597656	+1.51611328	-47.02148438	+1448
+1457970882.96790000	+8.49462891	-6.75439453	-0.72949219	+53.72314453	+2.90039063	-64.27001953	+2000	+8.38037109	-5.92822266	-0.46582031	+2.17529297	-11.42578125	+16.08398438	+1464	+6.67968750	-9.93603516	-0.76904297	+35.37597656	+1.51611328	-47.02148438	+1448
+1457970882.97199990	+8.49023438	-6.75439453	-0.72949219	+53.74511719	+2.87841797	-64.24804688	+2000	+8.38037109	-5.93261719	-0.46582031	+2.17529297	-11.40380859	+16.06201172	+1464	+6.67968750	-9.94042969	-0.76904297	+35.35400391	+1.51611328	-47.02148438	+1448
+1457970882.98040010	+8.49023438	-6.75000000	-0.72949219	+53.81103516	+2.87841797	-64.20410156	+2000	+8.37597656	-5.93261719	-0.46582031	+2.17529297	-11.35986328	+16.06201172	+1464	+6.67529297	-9.94042969	-0.77343750	+35.35400391	+1.53808594	-46.99951172	+1452
+1457970882.98449990	+8.48583984	-6.75000000	-0.72949219	+53.85498047	+2.87841797	-64.18212891	+2004	+8.37597656	-5.93261719	-0.46582031	+2.17529297	-11.31591797	+16.04003906	+1464	+6.67529297	-9.94042969	-0.77343750	+35.35400391	+1.56005859	-46.97753906	+1452
+1457970882.98869990	+8.48583984	-6.75000000	-0.72949219	+53.89892578	+2.87841797	-64.13818359	+2004	+8.37597656	-5.93261719	-0.46582031	+2.17529297	-11.29394531	+16.04003906	+1464	+6.67529297	-9.94482422	-0.77783203	+35.35400391	+1.58203125	-46.95556641	+1452
+1457970882.99289990	+8.48144531	-6.75000000	-0.72949219	+53.92089844	+2.87841797	-64.11621094	+2004	+8.37597656	-5.93261719	-0.46582031	+2.17529297	-11.29394531	+16.04003906	+1464	+6.67089844	-9.94482422	-0.77783203	+35.35400391	+1.58203125	-46.95556641	+1452
+1457970883.00120000	+8.47705078	-6.75000000	-0.73388672	+54.00878906	+2.90039063	-64.05029297	+2004	+8.37597656	-5.93261719	-0.47021484	+2.17529297	-11.25000000	+16.04003906	+1464	+6.67089844	-9.94482422	-0.77783203	+35.37597656	+1.60400391	-46.93359375	+1452
+1457970883.00539990	+8.47265625	-6.75000000	-0.73388672	+54.05273438	+2.90039063	-64.00634766	+2008	+8.37158203	-5.93261719	-0.47021484	+2.19726563	-11.22802734	+16.04003906	+1468	+6.67089844	-9.94482422	-0.77783203	+35.37597656	+1.62597656	-46.93359375	+1452
+1457970883.00950000	+8.47265625	-6.75000000	-0.73388672	+54.09667969	+2.90039063	-63.96240234	+2008	+8.37158203	-5.93261719	-0.47021484	+2.19726563	-11.20605469	+16.04003906	+1468	+6.67089844	-9.94482422	-0.78222656	+35.39794922	+1.62597656	-46.91162109	+1452
+1457970883.01370000	+8.46826172	-6.75439453	-0.73828125	+54.16259766	+2.92236328	-63.91845703	+2008	+8.37158203	-5.93261719	-0.47021484	+2.19726563	-11.18408203	+16.04003906	+1468	+6.67089844	-9.94482422	-0.78222656	+35.39794922	+1.64794922	-46.91162109	+1452
+1457970883.01790000	+8.46386719	-6.75439453	-0.73828125	+54.20654297	+2.92236328	-63.87451172	+2008	+8.37158203	-5.93261719	-0.47021484	+2.19726563	-11.16210938	+16.04003906	+1468	+6.67089844	-9.94482422	-0.78222656	+35.41992188	+1.66992188	-46.88964844	+1452
+1457970883.02620010	+8.45947266	-6.75439453	-0.74267578	+54.27246094	+2.94433594	-63.76464844	+2008	+8.36718750	-5.93701172	-0.47021484	+2.21923828	-11.07421875	+16.06201172	+1468	+6.67089844	-9.94482422	-0.78222656	+35.48583984	+1.73583984	-46.88964844	+1448
+1457970883.03040000	+8.45507813	-6.75878906	-0.74267578	+54.31640625	+2.96630859	-63.72070313	+2008	+8.36718750	-5.93701172	-0.47460938	+2.24121094	-11.03027344	+16.08398438	+1468	+6.67089844	-9.94482422	-0.77783203	+35.52978516	+1.75781250	-46.86767578	+1448
+1457970883.03449990	+8.45507813	-6.75878906	-0.74707031	+54.33837891	+2.98828125	-63.67675781	+2008	+8.36279297	-5.93701172	-0.47460938	+2.24121094	-10.96435547	+16.08398438	+1468	+6.67089844	-9.94482422	-0.77783203	+35.59570313	+1.80175781	-46.86767578	+1448
+1457970883.03870010	+8.45068359	-6.75878906	-0.74707031	+54.36035156	+3.01025391	-63.63281250	+2004	+8.35839844	-5.94140625	-0.47460938	+2.26318359	-10.83251953	+16.10595703	+1468	+6.67529297	-9.94482422	-0.77783203	+35.66162109	+1.86767578	-46.86767578	+1448
+1457970883.04699990	+8.44628906	-6.76318359	-0.75146484	+54.42626953	+3.05419922	-63.52294922	+2004	+8.34960938	-5.94140625	-0.48339844	+2.32910156	-10.61279297	+16.17187500	+1468	+6.67529297	-9.94482422	-0.77343750	+35.81542969	+1.99951172	-46.84570313	+1452
+1457970883.05119990	+8.44628906	-6.76318359	-0.75585938	+54.44824219	+3.07617188	-63.47900391	+2000	+8.34521484	-5.94580078	-0.48339844	+2.35107422	-10.45898438	+16.21582031	+1468	+6.67968750	-9.94482422	-0.77343750	+35.90332031	+2.08740234	-46.82373047	+1452
+1457970883.05530000	+8.44189453	-6.76318359	-0.75585938	+54.47021484	+3.12011719	-63.43505859	+2000	+8.34082031	-5.94580078	-0.48779297	+2.37304688	-10.32714844	+16.28173828	+1468	+6.67968750	-9.94482422	-0.76904297	+35.96923828	+2.15332031	-46.80175781	+1452
+1457970883.06370000	+8.43750000	-6.76318359	-0.76025391	+54.51416016	+3.16406250	-63.36914063	+1996	+8.33203125	-5.95019531	-0.49218750	+2.43896484	-10.06347656	+16.36962891	+1468	+6.67529297	-9.94921875	-0.77343750	+36.10107422	+2.30712891	-46.75781250	+1448
+1457970883.06780000	+8.43310547	-6.76318359	-0.76464844	+54.53613281	+3.20800781	-63.32519531	+1992	+8.32763672	-5.95019531	-0.49658203	+2.46093750	-9.95361328	+16.41357422	+1468	+6.67529297	-9.94921875	-0.77343750	+36.14501953	+2.37304688	-46.73583984	+1448
+1457970883.07200000	+8.43310547	-6.76318359	-0.76464844	+54.55810547	+3.25195313	-63.30322266	+1992	+8.32324219	-5.95458984	-0.49658203	+2.48291016	-9.86572266	+16.43554688	+1468	+6.67089844	-9.94921875	-0.77783203	+36.18896484	+2.43896484	-46.71386719	+1448
+1457970883.08030010	+8.42871094	-6.76318359	-0.76904297	+54.60205078	+3.31787109	-63.23730469	+1984	+8.31884766	-5.95458984	-0.50097656	+2.52685547	-9.66796875	+16.52343750	+1464	+6.66210938	-9.95361328	-0.78222656	+36.21093750	+2.54882813	-46.62597656	+1448
+1457970883.08450010	+8.42431641	-6.76318359	-0.77343750	+54.64599609	+3.36181641	-63.21533203	+1980	+8.31445313	-5.95898438	-0.50537109	+2.54882813	-9.58007813	+16.56738281	+1464	+6.65332031	-9.95800781	-0.79101563	+36.23291016	+2.61474609	-46.58203125	+1452
+1457970883.08870010	+8.41992188	-6.76318359	-0.77343750	+54.66796875	+3.40576172	-63.19335938	+1976	+8.31445313	-5.95898438	-0.50537109	+2.57080078	-9.49218750	+16.58935547	+1464	+6.64892578	-9.95800781	-0.79541016	+36.23291016	+2.65869141	-46.51611328	+1452
+1457970883.09279990	+8.41992188	-6.76318359	-0.77343750	+54.68994141	+3.44970703	-63.19335938	+1976	+8.31005859	-5.95898438	-0.50537109	+2.59277344	-9.42626953	+16.63330078	+1464	+6.64453125	-9.96240234	-0.79980469	+36.23291016	+2.70263672	-46.47216797	+1452
+1457970883.10120010	+8.41552734	-6.76318359	-0.77783203	+54.73388672	+3.55957031	-63.17138672	+1968	+8.30566406	-5.96337891	-0.50976563	+2.63671875	-9.29443359	+16.67724609	+1460	+6.63134766	-9.96679688	-0.80859375	+36.23291016	+2.79052734	-46.40625000	+1448
+1457970883.10529990	+8.41113281	-6.76318359	-0.77783203	+54.75585938	+3.60351563	-63.17138672	+1964	+8.30126953	-5.96337891	-0.50976563	+2.65869141	-9.22851563	+16.69921875	+1460	+6.62695313	-9.97119141	-0.81298828	+36.25488281	+2.81250000	-46.38427734	+1448
+1457970883.10949990	+8.40673828	-6.76757813	-0.78222656	+54.77783203	+3.64746094	-63.17138672	+1960	+8.30126953	-5.96777344	-0.51416016	+2.68066406	-9.16259766	+16.72119141	+1460	+6.62255859	-9.97119141	-0.81738281	+36.25488281	+2.85644531	-46.36230469	+1444
+1457970883.11369990	+8.40673828	-6.76757813	-0.78222656	+54.79980469	+3.69140625	-63.17138672	+1956	+8.29687500	-5.96777344	-0.51416016	+2.70263672	-9.11865234	+16.74316406	+1456	+6.61816406	-9.97558594	-0.82177734	+36.27685547	+2.87841797	-46.34033203	+1444
+1457970883.12200000	+8.40234375	-6.76757813	-0.78662109	+54.86572266	+3.77929688	-63.19335938	+1948	+8.29248047	-5.97216797	-0.51855469	+2.76855469	-9.00878906	+16.78710938	+1456	+6.61376953	-9.97558594	-0.82617188	+36.34277344	+2.94433594	-46.31835938	+1436
+1457970883.12610010	+8.39794922	-6.76757813	-0.78662109	+54.88769531	+3.82324219	-63.19335938	+1944	+8.28808594	-5.97216797	-0.51855469	+2.79052734	-8.96484375	+16.80908203	+1452	+6.61376953	-9.97558594	-0.82617188	+36.38671875	+2.96630859	-46.34033203	+1432
+1457970883.13450000	+8.39794922	-6.77197266	-0.79101563	+54.93164063	+3.91113281	-63.23730469	+1936	+8.28808594	-5.97216797	-0.52294922	+2.85644531	-8.87695313	+16.87500000	+1448	+6.61376953	-9.97558594	-0.82177734	+36.47460938	+3.01025391	-46.36230469	+1428
+1457970883.14280010	+8.39355469	-6.77636719	-0.79101563	+54.95361328	+3.97705078	-63.23730469	+1932	+8.28369141	-5.97656250	-0.52294922	+2.90039063	-8.78906250	+16.94091797	+1444	+6.61816406	-9.97558594	-0.81738281	+36.58447266	+3.05419922	-46.42822266	+1424
+1457970883.14700010	+8.39355469	-6.77636719	-0.79101563	+54.97558594	+3.99902344	-63.25927734	+1928	+8.28369141	-5.97656250	-0.52734375	+2.92236328	-8.74511719	+16.98486328	+1440	+6.62255859	-9.97558594	-0.81298828	+36.65039063	+3.07617188	-46.45019531	+1420
+1457970883.15109990	+8.39355469	-6.77636719	-0.79541016	+54.97558594	+4.02099609	-63.25927734	+1924	+8.27929688	-5.97656250	-0.52734375	+2.94433594	-8.72314453	+17.05078125	+1440	+6.62695313	-9.97558594	-0.80859375	+36.71630859	+3.07617188	-46.49414063	+1420
+1457970883.15949990	+8.39355469	-6.78076172	-0.79541016	+54.99755859	+4.06494141	-63.25927734	+1916	+8.27929688	-5.97656250	-0.52734375	+2.96630859	-8.63525391	+17.16064453	+1432	+6.63574219	-9.97119141	-0.80419922	+36.82617188	+3.09814453	-46.53808594	+1420
+1457970883.16360000	+8.39355469	-6.78076172	-0.79541016	+54.99755859	+4.06494141	-63.25927734	+1912	+8.27929688	-5.98095703	-0.52734375	+2.98828125	-8.59130859	+17.22656250	+1432	+6.64013672	-9.97119141	-0.79980469	+36.87011719	+3.09814453	-46.56005859	+1420
+1457970883.16779990	+8.39355469	-6.78076172	-0.79541016	+54.99755859	+4.08691406	-63.28125000	+1912	+8.27929688	-5.98095703	-0.52734375	+2.98828125	-8.54736328	+17.31445313	+1428	+6.64013672	-9.97119141	-0.79541016	+36.91406250	+3.09814453	-46.58203125	+1420
+1457970883.17199990	+8.39355469	-6.78515625	-0.79541016	+54.99755859	+4.10888672	-63.28125000	+1908	+8.27929688	-5.98095703	-0.52734375	+2.98828125	-8.50341797	+17.40234375	+1424	+6.64453125	-9.97119141	-0.79541016	+36.95800781	+3.09814453	-46.60400391	+1420
+1457970883.18030000	+8.39355469	-6.78515625	-0.79980469	+54.99755859	+4.13085938	-63.28125000	+1904	+8.27929688	-5.98095703	-0.52734375	+2.96630859	-8.39355469	+17.57812500	+1420	+6.64892578	-9.97119141	-0.79101563	+37.02392578	+3.09814453	-46.60400391	+1420
+1457970883.18450000	+8.39355469	-6.78515625	-0.79980469	+54.99755859	+4.13085938	-63.28125000	+1900	+8.27929688	-5.98095703	-0.52294922	+2.96630859	-8.34960938	+17.66601563	+1416	+6.64892578	-9.97119141	-0.79101563	+37.04589844	+3.09814453	-46.60400391	+1420
+1457970883.18860010	+8.39355469	-6.78515625	-0.79980469	+54.97558594	+4.13085938	-63.28125000	+1900	+8.27929688	-5.98095703	-0.52294922	+2.94433594	-8.28369141	+17.77587891	+1416	+6.65332031	-9.97119141	-0.79101563	+37.06787109	+3.09814453	-46.60400391	+1420
+1457970883.19280000	+8.39355469	-6.78515625	-0.79980469	+54.97558594	+4.15283203	-63.28125000	+1896	+8.27929688	-5.98535156	-0.52294922	+2.90039063	-8.23974609	+17.88574219	+1416	+6.65332031	-9.97119141	-0.79101563	+37.06787109	+3.09814453	-46.58203125	+1420
+1457970883.19689990	+8.39355469	-6.78515625	-0.79980469	+54.97558594	+4.15283203	-63.28125000	+1892	+8.27929688	-5.98535156	-0.52294922	+2.87841797	-8.17382813	+17.99560547	+1412	+6.65332031	-9.97119141	-0.79101563	+37.06787109	+3.07617188	-46.58203125	+1420
+1457970883.20530010	+8.39355469	-6.78515625	-0.79541016	+54.95361328	+4.15283203	-63.28125000	+1892	+8.28369141	-5.98535156	-0.51855469	+2.81250000	-8.06396484	+18.21533203	+1412	+6.65332031	-9.97119141	-0.79541016	+37.06787109	+3.07617188	-46.56005859	+1416
+1457970883.20939990	+8.39355469	-6.78515625	-0.79541016	+54.95361328	+4.15283203	-63.28125000	+1888	+8.28369141	-5.98535156	-0.51416016	+2.76855469	-8.02001953	+18.32519531	+1412	+6.64892578	-9.97119141	-0.79541016	+37.06787109	+3.05419922	-46.53808594	+1416
+1457970883.21359990	+8.39355469	-6.78515625	-0.79541016	+54.95361328	+4.17480469	-63.28125000	+1888	+8.28369141	-5.98535156	-0.51416016	+2.72460938	-7.95410156	+18.43505859	+1412	+6.64892578	-9.97119141	-0.79541016	+37.06787109	+3.05419922	-46.51611328	+1416
+1457970883.21779990	+8.39355469	-6.78515625	-0.79541016	+54.95361328	+4.17480469	-63.28125000	+1884	+8.28369141	-5.98535156	-0.50976563	+2.70263672	-7.91015625	+18.54492188	+1412	+6.64892578	-9.97119141	-0.79980469	+37.04589844	+3.05419922	-46.49414063	+1416
+1457970883.22610000	+8.39355469	-6.78515625	-0.79541016	+54.95361328	+4.17480469	-63.28125000	+1884	+8.28369141	-5.98974609	-0.50537109	+2.63671875	-7.82226563	+18.76464844	+1412	+6.64453125	-9.97119141	-0.80419922	+37.02392578	+3.03222656	-46.47216797	+1416
+1457970883.23029990	+8.39355469	-6.78515625	-0.79541016	+54.95361328	+4.17480469	-63.28125000	+1880	+8.28369141	-5.98974609	-0.50537109	+2.61474609	-7.77832031	+18.87451172	+1412	+6.64453125	-9.97119141	-0.80419922	+37.02392578	+3.01025391	-46.45019531	+1416
+1457970883.23440000	+8.39355469	-6.78515625	-0.79541016	+54.93164063	+4.17480469	-63.28125000	+1880	+8.28369141	-5.98974609	-0.50537109	+2.59277344	-7.73437500	+18.96240234	+1412	+6.64453125	-9.97119141	-0.80419922	+37.02392578	+3.01025391	-46.45019531	+1416
+1457970883.23860000	+8.39355469	-6.78515625	-0.79541016	+54.93164063	+4.17480469	-63.28125000	+1880	+8.28808594	-5.98974609	-0.50097656	+2.57080078	-7.69042969	+19.07226563	+1412	+6.64013672	-9.97558594	-0.80859375	+37.00195313	+2.98828125	-46.42822266	+1416
+1457970883.24690010	+8.39355469	-6.78515625	-0.79541016	+54.93164063	+4.17480469	-63.30322266	+1876	+8.28808594	-5.98535156	-0.50097656	+2.54882813	-7.62451172	+19.24804688	+1416	+6.64013672	-9.97558594	-0.80859375	+36.97998047	+2.96630859	-46.40625000	+1412
+1457970883.25110010	+8.39355469	-6.78076172	-0.79541016	+54.93164063	+4.17480469	-63.30322266	+1876	+8.28808594	-5.98535156	-0.49658203	+2.52685547	-7.58056641	+19.35791016	+1416	+6.64013672	-9.97558594	-0.80859375	+36.97998047	+2.96630859	-46.40625000	+1412
+1457970883.25530000	+8.39355469	-6.78076172	-0.79541016	+54.93164063	+4.17480469	-63.30322266	+1876	+8.28808594	-5.98535156	-0.49658203	+2.52685547	-7.55859375	+19.44580078	+1416	+6.64013672	-9.97558594	-0.81298828	+36.97998047	+2.94433594	-46.38427734	+1412
+1457970883.25939990	+8.39355469	-6.78076172	-0.79101563	+54.93164063	+4.17480469	-63.30322266	+1876	+8.28808594	-5.98535156	-0.49658203	+2.52685547	-7.51464844	+19.53369141	+1416	+6.64013672	-9.97558594	-0.81298828	+36.97998047	+2.92236328	-46.38427734	+1408
+1457970883.26360010	+8.39355469	-6.78076172	-0.79101563	+54.93164063	+4.17480469	-63.30322266	+1876	+8.28808594	-5.98535156	-0.49218750	+2.52685547	-7.49267578	+19.59960938	+1420	+6.64013672	-9.97558594	-0.81298828	+36.97998047	+2.90039063	-46.38427734	+1408
+1457970883.27189990	+8.39355469	-6.78076172	-0.79101563	+54.93164063	+4.15283203	-63.30322266	+1876	+8.28808594	-5.98095703	-0.49218750	+2.52685547	-7.44873047	+19.77539063	+1420	+6.64013672	-9.97558594	-0.81298828	+37.00195313	+2.85644531	-46.38427734	+1408
+1457970883.27609990	+8.39355469	-6.78076172	-0.79101563	+54.93164063	+4.15283203	-63.32519531	+1872	+8.28808594	-5.98095703	-0.48779297	+2.50488281	-7.42675781	+19.84130859	+1420	+6.64013672	-9.97558594	-0.81298828	+37.02392578	+2.83447266	-46.40625000	+1404
