# Supplementary material for: A direct effect of perception on action when grasping a cup
Source: Sci Rep. 2018 Jan 9;8:171. doi: 10.1038/s41598-017-18591-5 (PMC5760564; doi:10.1038/s41598-017-18591-5)
Supplement: Supplementary file 6 — Supplementary Information [file 41598_2017_18591_MOESM6_ESM.zip › SciRep_Data/S01instruct/S01_100instruct_Tr37.dat]

+1000000000000.00000000	+0.00000000	+0.00000000	+0.00000000	+0.00000000	+0.00000000	+0.00000000	+0	+0.00000000	+0.00000000	+0.00000000	+0.00000000	+0.00000000	+0.00000000	+0	+0.00000000	+0.00000000	+0.00000000	+0.00000000	+0.00000000	+0.00000000	+0
+1457970883.28020000	+8.39355469	-6.78076172	-0.79101563	+54.93164063	+4.15283203	-63.32519531	+1872	+8.28808594	-5.98095703	-0.48779297	+2.50488281	-7.40478516	+19.90722656	+1420	+6.64013672	-9.97119141	-0.80859375	+37.02392578	+2.81250000	-46.40625000	+1404
+1457970883.28440000	+8.39355469	-6.78076172	-0.78662109	+54.93164063	+4.15283203	-63.32519531	+1872	+8.28808594	-5.98095703	-0.48779297	+2.50488281	-7.38281250	+19.99511719	+1420	+6.64453125	-9.97119141	-0.80859375	+37.04589844	+2.79052734	-46.40625000	+1404
+1457970883.29270010	+8.39355469	-6.78076172	-0.78662109	+54.95361328	+4.13085938	-63.32519531	+1872	+8.28808594	-5.98095703	-0.48339844	+2.50488281	-7.33886719	+20.10498047	+1424	+6.64892578	-9.97119141	-0.80859375	+37.08984375	+2.72460938	-46.42822266	+1404
+1457970883.29690000	+8.39355469	-6.78076172	-0.78662109	+54.95361328	+4.13085938	-63.34716797	+1876	+8.28808594	-5.98095703	-0.48339844	+2.50488281	-7.33886719	+20.17089844	+1424	+6.64892578	-9.97119141	-0.80419922	+37.11181641	+2.70263672	-46.45019531	+1404
+1457970883.30520010	+8.39355469	-6.78076172	-0.78662109	+54.95361328	+4.13085938	-63.34716797	+1876	+8.28808594	-5.98095703	-0.47900391	+2.48291016	-7.29492188	+20.25878906	+1424	+6.65771484	-9.96679688	-0.80419922	+37.15576172	+2.63671875	-46.47216797	+1408
+1457970883.30940010	+8.39355469	-6.78076172	-0.78222656	+54.95361328	+4.10888672	-63.36914063	+1876	+8.28808594	-5.98095703	-0.47900391	+2.46093750	-7.29492188	+20.30273438	+1424	+6.65771484	-9.96679688	-0.80419922	+37.17773438	+2.61474609	-46.49414063	+1408
+1457970883.31360010	+8.39355469	-6.78076172	-0.78222656	+54.95361328	+4.10888672	-63.36914063	+1876	+8.28808594	-5.98095703	-0.47900391	+2.46093750	-7.27294922	+20.34667969	+1424	+6.65771484	-9.96679688	-0.79980469	+37.19970703	+2.57080078	-46.49414063	+1408
+1457970891.46009990	+8.46386719	-6.73681641	-0.75146484	+56.09619141	+3.60351563	-62.73193359	+1928	+8.34521484	-5.94140625	-0.42187500	-1.45019531	-9.03076172	+20.45654297	+1492	+6.72363281	-9.97558594	-0.77783203	+36.43066406	+0.68115234	-48.97705078	+1452
+1457970891.46840000	+8.46386719	-6.73681641	-0.75146484	+56.09619141	+3.60351563	-62.73193359	+1928	+8.34521484	-5.94140625	-0.42187500	-1.45019531	-9.03076172	+20.45654297	+1492	+6.72802734	-9.97119141	-0.77343750	+36.45263672	+0.68115234	-49.02099609	+1448
+1457970891.47250010	+8.46386719	-6.73681641	-0.75146484	+56.09619141	+3.60351563	-62.73193359	+1928	+8.34521484	-5.94140625	-0.42187500	-1.45019531	-9.03076172	+20.45654297	+1492	+6.72802734	-9.97119141	-0.77343750	+36.45263672	+0.68115234	-49.02099609	+1448
+1457970891.47670010	+8.46386719	-6.73681641	-0.75146484	+56.09619141	+3.60351563	-62.73193359	+1928	+8.34521484	-5.94140625	-0.42187500	-1.45019531	-9.03076172	+20.45654297	+1492	+6.72802734	-9.97119141	-0.77343750	+36.47460938	+0.68115234	-49.04296875	+1448
+1457970891.48090000	+8.46386719	-6.73681641	-0.75146484	+56.09619141	+3.60351563	-62.73193359	+1928	+8.34521484	-5.94140625	-0.42187500	-1.45019531	-9.03076172	+20.47851563	+1492	+6.73242188	-9.97119141	-0.77343750	+36.47460938	+0.68115234	-49.04296875	+1448
+1457970891.48499990	+8.46386719	-6.73681641	-0.75146484	+56.09619141	+3.60351563	-62.73193359	+1928	+8.34521484	-5.94140625	-0.42187500	-1.45019531	-9.03076172	+20.47851563	+1492	+6.73242188	-9.97119141	-0.76904297	+36.49658203	+0.65917969	-49.06494141	+1448
+1457970891.48920010	+8.46826172	-6.73681641	-0.75146484	+56.09619141	+3.58154297	-62.73193359	+1928	+8.34521484	-5.94140625	-0.42187500	-1.45019531	-9.03076172	+20.47851563	+1492	+6.73681641	-9.97119141	-0.76904297	+36.51855469	+0.65917969	-49.06494141	+1448
+1457970891.49340010	+8.46826172	-6.73681641	-0.75146484	+56.09619141	+3.58154297	-62.73193359	+1928	+8.34521484	-5.94140625	-0.42187500	-1.45019531	-9.03076172	+20.47851563	+1492	+6.73681641	-9.97119141	-0.76464844	+36.51855469	+0.65917969	-49.08691406	+1448
+1457970891.49749990	+8.46826172	-6.73681641	-0.75146484	+56.09619141	+3.58154297	-62.73193359	+1928	+8.34521484	-5.94140625	-0.42187500	-1.45019531	-9.03076172	+20.47851563	+1492	+6.74121094	-9.96679688	-0.76464844	+36.56250000	+0.65917969	-49.10888672	+1448
+1457970891.50169990	+8.46826172	-6.73681641	-0.75146484	+56.09619141	+3.58154297	-62.73193359	+1932	+8.34521484	-5.94140625	-0.42187500	-1.45019531	-9.05273438	+20.47851563	+1492	+6.74560547	-9.96679688	-0.76025391	+36.58447266	+0.65917969	-49.15283203	+1452
+1457970891.50589990	+8.46826172	-6.73681641	-0.75146484	+56.09619141	+3.58154297	-62.73193359	+1932	+8.34521484	-5.94140625	-0.42187500	-1.45019531	-9.05273438	+20.47851563	+1492	+6.74560547	-9.96679688	-0.75585938	+36.60644531	+0.65917969	-49.17480469	+1452
+1457970891.51000000	+8.46826172	-6.74121094	-0.75146484	+56.09619141	+3.58154297	-62.73193359	+1932	+8.34521484	-5.94580078	-0.42187500	-1.45019531	-9.05273438	+20.47851563	+1492	+6.75000000	-9.96679688	-0.75146484	+36.62841797	+0.65917969	-49.19677734	+1452
+1457970891.51420000	+8.46826172	-6.74121094	-0.75146484	+56.09619141	+3.58154297	-62.73193359	+1932	+8.34521484	-5.94580078	-0.42187500	-1.45019531	-9.05273438	+20.47851563	+1492	+6.75439453	-9.96679688	-0.75146484	+36.65039063	+0.65917969	-49.21875000	+1456
+1457970891.51840000	+8.46826172	-6.74121094	-0.75146484	+56.07421875	+3.58154297	-62.73193359	+1932	+8.34521484	-5.94580078	-0.42187500	-1.45019531	-9.05273438	+20.47851563	+1492	+6.75878906	-9.96679688	-0.74707031	+36.67236328	+0.65917969	-49.24072266	+1456
+1457970891.52250000	+8.46826172	-6.74121094	-0.75146484	+56.07421875	+3.58154297	-62.73193359	+1932	+8.34521484	-5.94580078	-0.42187500	-1.45019531	-9.05273438	+20.47851563	+1492	+6.75878906	-9.96679688	-0.74707031	+36.67236328	+0.68115234	-49.26269531	+1456
+1457970891.52670000	+8.46826172	-6.74121094	-0.75146484	+56.07421875	+3.58154297	-62.73193359	+1932	+8.34521484	-5.94580078	-0.42187500	-1.45019531	-9.05273438	+20.47851563	+1492	+6.75878906	-9.96679688	-0.74707031	+36.67236328	+0.68115234	-49.26269531	+1456
+1457970891.53090000	+8.46826172	-6.74121094	-0.75146484	+56.07421875	+3.58154297	-62.73193359	+1932	+8.34521484	-5.94580078	-0.42187500	-1.45019531	-9.05273438	+20.47851563	+1492	+6.75878906	-9.96679688	-0.74707031	+36.67236328	+0.68115234	-49.24072266	+1460
+1457970891.53500010	+8.46826172	-6.74121094	-0.75146484	+56.07421875	+3.58154297	-62.73193359	+1932	+8.34521484	-5.94580078	-0.42187500	-1.45019531	-9.05273438	+20.47851563	+1492	+6.75878906	-9.96679688	-0.74707031	+36.67236328	+0.68115234	-49.24072266	+1460
+1457970891.54340000	+8.46826172	-6.74121094	-0.75146484	+56.07421875	+3.58154297	-62.73193359	+1936	+8.34521484	-5.94580078	-0.42187500	-1.45019531	-9.05273438	+20.47851563	+1492	+6.75439453	-9.96679688	-0.75146484	+36.65039063	+0.68115234	-49.21875000	+1460
+1457970891.54749990	+8.46826172	-6.74121094	-0.75146484	+56.07421875	+3.58154297	-62.73193359	+1936	+8.34521484	-5.94580078	-0.42187500	-1.45019531	-9.05273438	+20.47851563	+1488	+6.75439453	-9.96679688	-0.75146484	+36.62841797	+0.68115234	-49.21875000	+1460
+1457970891.55170010	+8.46826172	-6.74121094	-0.75146484	+56.07421875	+3.58154297	-62.73193359	+1936	+8.34521484	-5.94580078	-0.42187500	-1.45019531	-9.05273438	+20.47851563	+1488	+6.75439453	-9.96679688	-0.75146484	+36.62841797	+0.68115234	-49.21875000	+1460
+1457970891.55580000	+8.46826172	-6.74121094	-0.75146484	+56.07421875	+3.60351563	-62.73193359	+1936	+8.34521484	-5.94580078	-0.42187500	-1.45019531	-9.05273438	+20.47851563	+1488	+6.75000000	-9.97119141	-0.75146484	+36.62841797	+0.68115234	-49.21875000	+1460
+1457970891.55999990	+8.46826172	-6.74121094	-0.75146484	+56.09619141	+3.60351563	-62.73193359	+1936	+8.34521484	-5.94580078	-0.42187500	-1.45019531	-9.05273438	+20.47851563	+1488	+6.75000000	-9.97119141	-0.75146484	+36.60644531	+0.68115234	-49.19677734	+1460
+1457970891.56419990	+8.46826172	-6.74121094	-0.75146484	+56.09619141	+3.60351563	-62.73193359	+1936	+8.34521484	-5.94580078	-0.42187500	-1.45019531	-9.05273438	+20.45654297	+1488	+6.75000000	-9.97119141	-0.75585938	+36.60644531	+0.70312500	-49.19677734	+1460
+1457970891.57250000	+8.46826172	-6.74121094	-0.75146484	+56.09619141	+3.60351563	-62.73193359	+1936	+8.34521484	-5.94580078	-0.42187500	-1.45019531	-9.05273438	+20.45654297	+1492	+6.75000000	-9.97119141	-0.75585938	+36.60644531	+0.70312500	-49.19677734	+1460
+1457970891.57670000	+8.46826172	-6.74121094	-0.75146484	+56.09619141	+3.60351563	-62.73193359	+1936	+8.34521484	-5.94580078	-0.42187500	-1.45019531	-9.05273438	+20.45654297	+1492	+6.75000000	-9.97119141	-0.75585938	+36.60644531	+0.70312500	-49.17480469	+1460
+1457970891.58080010	+8.46826172	-6.74121094	-0.75146484	+56.09619141	+3.60351563	-62.73193359	+1936	+8.34521484	-5.94580078	-0.42187500	-1.45019531	-9.05273438	+20.45654297	+1492	+6.74560547	-9.97119141	-0.75585938	+36.58447266	+0.70312500	-49.17480469	+1460
+1457970891.58500000	+8.46826172	-6.74121094	-0.75146484	+56.09619141	+3.60351563	-62.73193359	+1936	+8.34521484	-5.94580078	-0.42187500	-1.45019531	-9.05273438	+20.45654297	+1492	+6.74560547	-9.97119141	-0.75585938	+36.58447266	+0.70312500	-49.17480469	+1456
+1457970891.59330010	+8.46826172	-6.74121094	-0.75585938	+56.09619141	+3.60351563	-62.73193359	+1936	+8.34521484	-5.94580078	-0.42187500	-1.45019531	-9.05273438	+20.45654297	+1492	+6.74560547	-9.97119141	-0.75585938	+36.58447266	+0.70312500	-49.17480469	+1456
+1457970891.59750010	+8.46826172	-6.74121094	-0.75585938	+56.09619141	+3.60351563	-62.73193359	+1936	+8.34521484	-5.94580078	-0.42187500	-1.45019531	-9.05273438	+20.45654297	+1492	+6.74560547	-9.97119141	-0.75585938	+36.58447266	+0.70312500	-49.19677734	+1456
+1457970891.60170010	+8.46826172	-6.74121094	-0.75585938	+56.09619141	+3.60351563	-62.73193359	+1936	+8.34521484	-5.94580078	-0.42187500	-1.45019531	-9.05273438	+20.45654297	+1492	+6.74560547	-9.97119141	-0.75585938	+36.58447266	+0.70312500	-49.19677734	+1456
+1457970891.60579990	+8.46826172	-6.74121094	-0.75585938	+56.09619141	+3.60351563	-62.73193359	+1936	+8.34521484	-5.94580078	-0.42187500	-1.45019531	-9.05273438	+20.45654297	+1492	+6.75000000	-9.97119141	-0.75585938	+36.58447266	+0.70312500	-49.19677734	+1456
+1457970891.60999990	+8.46826172	-6.74121094	-0.75585938	+56.09619141	+3.60351563	-62.73193359	+1936	+8.34521484	-5.94580078	-0.42187500	-1.45019531	-9.05273438	+20.45654297	+1492	+6.75000000	-9.97119141	-0.75585938	+36.60644531	+0.70312500	-49.19677734	+1456
+1457970891.61420010	+8.46826172	-6.74121094	-0.75585938	+56.09619141	+3.60351563	-62.73193359	+1936	+8.34521484	-5.94580078	-0.42187500	-1.45019531	-9.05273438	+20.45654297	+1492	+6.75000000	-9.97119141	-0.75585938	+36.60644531	+0.70312500	-49.19677734	+1456
+1457970891.61830000	+8.46826172	-6.74121094	-0.75585938	+56.09619141	+3.60351563	-62.73193359	+1936	+8.34521484	-5.94580078	-0.42187500	-1.45019531	-9.05273438	+20.45654297	+1492	+6.75000000	-9.97119141	-0.75146484	+36.60644531	+0.70312500	-49.19677734	+1456
+1457970891.62660000	+8.46826172	-6.74121094	-0.75585938	+56.09619141	+3.60351563	-62.70996094	+1936	+8.34521484	-5.94580078	-0.42187500	-1.45019531	-9.05273438	+20.45654297	+1492	+6.75000000	-9.97119141	-0.75146484	+36.60644531	+0.70312500	-49.21875000	+1452
+1457970891.63080000	+8.46826172	-6.74121094	-0.75585938	+56.09619141	+3.60351563	-62.70996094	+1936	+8.34521484	-5.94580078	-0.42187500	-1.45019531	-9.05273438	+20.43457031	+1492	+6.75000000	-9.97119141	-0.75146484	+36.60644531	+0.70312500	-49.21875000	+1452
+1457970891.63500000	+8.46826172	-6.74121094	-0.75585938	+56.09619141	+3.60351563	-62.70996094	+1936	+8.34521484	-5.94580078	-0.42187500	-1.45019531	-9.05273438	+20.43457031	+1492	+6.75000000	-9.97119141	-0.75146484	+36.60644531	+0.72509766	-49.21875000	+1452
+1457970891.63910010	+8.46826172	-6.74121094	-0.75585938	+56.09619141	+3.60351563	-62.70996094	+1936	+8.34521484	-5.94580078	-0.42187500	-1.45019531	-9.05273438	+20.43457031	+1492	+6.75000000	-9.97119141	-0.75146484	+36.60644531	+0.72509766	-49.21875000	+1452
+1457970891.64330010	+8.46826172	-6.74121094	-0.75585938	+56.09619141	+3.60351563	-62.70996094	+1936	+8.34521484	-5.94580078	-0.42187500	-1.45019531	-9.05273438	+20.43457031	+1492	+6.75000000	-9.97119141	-0.75146484	+36.60644531	+0.72509766	-49.21875000	+1452
+1457970891.64750000	+8.46826172	-6.74121094	-0.75585938	+56.09619141	+3.60351563	-62.70996094	+1936	+8.34521484	-5.94580078	-0.42187500	-1.45019531	-9.05273438	+20.43457031	+1492	+6.75000000	-9.97119141	-0.75146484	+36.60644531	+0.72509766	-49.21875000	+1452
+1457970891.65580010	+8.46826172	-6.74121094	-0.75585938	+56.09619141	+3.62548828	-62.70996094	+1936	+8.34521484	-5.94580078	-0.42187500	-1.45019531	-9.05273438	+20.43457031	+1492	+6.75000000	-9.97119141	-0.75146484	+36.60644531	+0.72509766	-49.21875000	+1452
+1457970891.66000010	+8.46826172	-6.74121094	-0.75585938	+56.09619141	+3.62548828	-62.70996094	+1936	+8.34521484	-5.94580078	-0.42187500	-1.45019531	-9.05273438	+20.43457031	+1492	+6.75000000	-9.97558594	-0.75585938	+36.60644531	+0.72509766	-49.21875000	+1452
+1457970891.66829990	+8.46826172	-6.74121094	-0.75585938	+56.09619141	+3.62548828	-62.70996094	+1936	+8.34521484	-5.94580078	-0.42187500	-1.45019531	-9.05273438	+20.43457031	+1492	+6.74560547	-9.97558594	-0.75585938	+36.58447266	+0.72509766	-49.19677734	+1452
+1457970891.67249990	+8.46826172	-6.74121094	-0.75585938	+56.09619141	+3.62548828	-62.70996094	+1936	+8.34521484	-5.94580078	-0.42187500	-1.45019531	-9.05273438	+20.43457031	+1492	+6.74560547	-9.97558594	-0.75585938	+36.58447266	+0.72509766	-49.19677734	+1452
+1457970891.67660000	+8.46826172	-6.74121094	-0.75585938	+56.09619141	+3.62548828	-62.70996094	+1936	+8.34521484	-5.94580078	-0.42626953	-1.45019531	-9.05273438	+20.43457031	+1492	+6.74560547	-9.97558594	-0.75585938	+36.58447266	+0.72509766	-49.19677734	+1452
+1457970891.68080000	+8.46826172	-6.74121094	-0.75585938	+56.09619141	+3.62548828	-62.70996094	+1936	+8.34521484	-5.94580078	-0.42626953	-1.45019531	-9.05273438	+20.43457031	+1492	+6.74560547	-9.97558594	-0.75585938	+36.56250000	+0.72509766	-49.19677734	+1452
+1457970891.68499990	+8.46826172	-6.74121094	-0.75585938	+56.09619141	+3.62548828	-62.70996094	+1936	+8.34521484	-5.94580078	-0.42626953	-1.45019531	-9.05273438	+20.43457031	+1492	+6.74560547	-9.97558594	-0.75585938	+36.56250000	+0.72509766	-49.17480469	+1452
+1457970891.69330000	+8.46826172	-6.74121094	-0.75585938	+56.09619141	+3.62548828	-62.70996094	+1936	+8.34521484	-5.94580078	-0.42626953	-1.45019531	-9.05273438	+20.41259766	+1492	+6.74121094	-9.97558594	-0.76025391	+36.54052734	+0.74707031	-49.17480469	+1452
+1457970891.69750000	+8.46826172	-6.74121094	-0.75585938	+56.09619141	+3.62548828	-62.70996094	+1936	+8.34521484	-5.94580078	-0.42626953	-1.45019531	-9.05273438	+20.41259766	+1492	+6.74121094	-9.97558594	-0.76025391	+36.54052734	+0.74707031	-49.17480469	+1448
+1457970891.70160010	+8.46826172	-6.74121094	-0.75585938	+56.09619141	+3.62548828	-62.70996094	+1936	+8.34521484	-5.94580078	-0.42626953	-1.45019531	-9.05273438	+20.41259766	+1492	+6.74121094	-9.97558594	-0.76025391	+36.54052734	+0.74707031	-49.15283203	+1448
+1457970891.70580010	+8.46826172	-6.74560547	-0.75585938	+56.09619141	+3.62548828	-62.70996094	+1936	+8.34521484	-5.94580078	-0.42626953	-1.45019531	-9.05273438	+20.41259766	+1492	+6.74121094	-9.97558594	-0.76025391	+36.54052734	+0.74707031	-49.15283203	+1448
+1457970891.70989990	+8.46826172	-6.74560547	-0.75585938	+56.09619141	+3.62548828	-62.70996094	+1936	+8.34521484	-5.94580078	-0.42626953	-1.45019531	-9.05273438	+20.41259766	+1492	+6.74121094	-9.97558594	-0.76025391	+36.54052734	+0.74707031	-49.15283203	+1448
+1457970891.71409990	+8.46826172	-6.74560547	-0.75585938	+56.09619141	+3.62548828	-62.70996094	+1936	+8.34521484	-5.94580078	-0.42626953	-1.45019531	-9.05273438	+20.41259766	+1496	+6.74121094	-9.97558594	-0.76025391	+36.54052734	+0.74707031	-49.15283203	+1448
+1457970891.71830010	+8.46826172	-6.74560547	-0.75585938	+56.09619141	+3.62548828	-62.70996094	+1936	+8.34521484	-5.94580078	-0.42626953	-1.45019531	-9.05273438	+20.41259766	+1496	+6.74121094	-9.97558594	-0.76025391	+36.54052734	+0.74707031	-49.15283203	+1444
+1457970891.72240000	+8.46826172	-6.74560547	-0.75585938	+56.09619141	+3.62548828	-62.70996094	+1936	+8.34521484	-5.94580078	-0.42626953	-1.45019531	-9.05273438	+20.41259766	+1496	+6.74121094	-9.97558594	-0.76025391	+36.54052734	+0.74707031	-49.17480469	+1444
+1457970891.72659990	+8.46826172	-6.74560547	-0.75585938	+56.09619141	+3.62548828	-62.70996094	+1936	+8.34521484	-5.94580078	-0.42626953	-1.45019531	-9.05273438	+20.41259766	+1496	+6.74121094	-9.97558594	-0.76025391	+36.54052734	+0.74707031	-49.17480469	+1444
+1457970891.73079990	+8.46826172	-6.74560547	-0.75585938	+56.09619141	+3.62548828	-62.70996094	+1936	+8.34521484	-5.94580078	-0.42626953	-1.45019531	-9.05273438	+20.41259766	+1496	+6.74121094	-9.97558594	-0.76025391	+36.54052734	+0.74707031	-49.17480469	+1444
+1457970891.73490000	+8.46826172	-6.74560547	-0.75585938	+56.09619141	+3.62548828	-62.70996094	+1932	+8.34521484	-5.94580078	-0.42626953	-1.45019531	-9.05273438	+20.41259766	+1496	+6.74121094	-9.97558594	-0.76025391	+36.54052734	+0.74707031	-49.17480469	+1444
+1457970891.73910000	+8.46826172	-6.74560547	-0.75585938	+56.09619141	+3.62548828	-62.70996094	+1932	+8.34521484	-5.95019531	-0.42626953	-1.45019531	-9.05273438	+20.41259766	+1496	+6.74121094	-9.97558594	-0.76025391	+36.56250000	+0.74707031	-49.17480469	+1444
+1457970891.74330000	+8.46826172	-6.74560547	-0.75585938	+56.09619141	+3.62548828	-62.70996094	+1932	+8.34521484	-5.95019531	-0.42626953	-1.45019531	-9.05273438	+20.41259766	+1496	+6.74121094	-9.97558594	-0.76025391	+36.56250000	+0.74707031	-49.17480469	+1444
+1457970891.74740000	+8.46826172	-6.74560547	-0.75585938	+56.09619141	+3.62548828	-62.70996094	+1932	+8.34521484	-5.95019531	-0.42626953	-1.45019531	-9.05273438	+20.41259766	+1496	+6.74121094	-9.97558594	-0.76025391	+36.56250000	+0.74707031	-49.17480469	+1444
+1457970891.75160000	+8.46826172	-6.74560547	-0.75585938	+56.09619141	+3.62548828	-62.70996094	+1932	+8.34521484	-5.95019531	-0.42626953	-1.45019531	-9.05273438	+20.41259766	+1496	+6.74121094	-9.97558594	-0.76025391	+36.56250000	+0.74707031	-49.19677734	+1440
+1457970891.75990010	+8.46826172	-6.74560547	-0.75585938	+56.09619141	+3.62548828	-62.70996094	+1932	+8.34521484	-5.95019531	-0.42626953	-1.45019531	-9.05273438	+20.41259766	+1496	+6.74560547	-9.97558594	-0.76025391	+36.56250000	+0.74707031	-49.19677734	+1440
+1457970891.76410010	+8.46826172	-6.74560547	-0.75585938	+56.09619141	+3.62548828	-62.70996094	+1932	+8.34521484	-5.95019531	-0.42626953	-1.45019531	-9.05273438	+20.41259766	+1496	+6.74560547	-9.97558594	-0.76025391	+36.58447266	+0.74707031	-49.19677734	+1440
+1457970891.76830010	+8.46826172	-6.74560547	-0.75585938	+56.09619141	+3.62548828	-62.70996094	+1932	+8.34521484	-5.95019531	-0.42626953	-1.45019531	-9.05273438	+20.41259766	+1496	+6.74560547	-9.97558594	-0.76025391	+36.58447266	+0.74707031	-49.19677734	+1440
+1457970891.77239990	+8.46826172	-6.74560547	-0.75585938	+56.09619141	+3.62548828	-62.70996094	+1932	+8.34521484	-5.95019531	-0.42626953	-1.45019531	-9.05273438	+20.41259766	+1496	+6.74560547	-9.97558594	-0.76025391	+36.58447266	+0.74707031	-49.19677734	+1440
+1457970891.77659990	+8.46826172	-6.74560547	-0.75585938	+56.09619141	+3.62548828	-62.70996094	+1932	+8.34521484	-5.95019531	-0.42626953	-1.45019531	-9.05273438	+20.41259766	+1496	+6.74560547	-9.97558594	-0.76025391	+36.58447266	+0.74707031	-49.19677734	+1440
+1457970891.78080010	+8.46826172	-6.74560547	-0.75585938	+56.09619141	+3.64746094	-62.70996094	+1932	+8.34521484	-5.95019531	-0.42626953	-1.45019531	-9.05273438	+20.41259766	+1496	+6.74560547	-9.97558594	-0.76025391	+36.56250000	+0.74707031	-49.19677734	+1440
+1457970891.78490000	+8.46826172	-6.74560547	-0.75585938	+56.09619141	+3.64746094	-62.70996094	+1932	+8.34521484	-5.95019531	-0.42626953	-1.45019531	-9.05273438	+20.41259766	+1496	+6.74121094	-9.97558594	-0.76025391	+36.56250000	+0.74707031	-49.19677734	+1440
+1457970891.78909990	+8.46826172	-6.74560547	-0.75585938	+56.09619141	+3.64746094	-62.70996094	+1932	+8.34521484	-5.95019531	-0.42626953	-1.45019531	-9.05273438	+20.41259766	+1496	+6.74121094	-9.97558594	-0.76025391	+36.56250000	+0.74707031	-49.19677734	+1440
+1457970891.79320000	+8.46826172	-6.74560547	-0.75585938	+56.09619141	+3.64746094	-62.70996094	+1932	+8.34521484	-5.95019531	-0.42626953	-1.45019531	-9.05273438	+20.41259766	+1496	+6.74121094	-9.97998047	-0.76025391	+36.56250000	+0.74707031	-49.17480469	+1440
+1457970891.79740000	+8.46826172	-6.74560547	-0.75585938	+56.09619141	+3.64746094	-62.70996094	+1932	+8.34521484	-5.95019531	-0.42626953	-1.45019531	-9.05273438	+20.41259766	+1496	+6.74121094	-9.97998047	-0.76025391	+36.56250000	+0.76904297	-49.17480469	+1440
+1457970891.80160000	+8.46826172	-6.74560547	-0.75585938	+56.09619141	+3.64746094	-62.70996094	+1932	+8.34521484	-5.95019531	-0.42626953	-1.45019531	-9.05273438	+20.41259766	+1496	+6.74121094	-9.97998047	-0.76025391	+36.56250000	+0.76904297	-49.17480469	+1440
+1457970891.80570010	+8.46826172	-6.74560547	-0.75585938	+56.09619141	+3.64746094	-62.70996094	+1932	+8.34521484	-5.95019531	-0.42626953	-1.45019531	-9.05273438	+20.41259766	+1496	+6.74121094	-9.97998047	-0.76464844	+36.54052734	+0.76904297	-49.17480469	+1440
+1457970891.80990000	+8.46386719	-6.74560547	-0.75585938	+56.09619141	+3.64746094	-62.70996094	+1932	+8.34521484	-5.95019531	-0.42626953	-1.45019531	-9.05273438	+20.41259766	+1496	+6.74121094	-9.97998047	-0.76464844	+36.54052734	+0.76904297	-49.17480469	+1440
+1457970891.81410000	+8.46386719	-6.74560547	-0.75585938	+56.09619141	+3.64746094	-62.70996094	+1932	+8.34521484	-5.95019531	-0.42626953	-1.45019531	-9.05273438	+20.41259766	+1496	+6.73681641	-9.97998047	-0.76464844	+36.54052734	+0.76904297	-49.17480469	+1440
+1457970891.81820010	+8.46386719	-6.74560547	-0.75585938	+56.09619141	+3.64746094	-62.70996094	+1932	+8.34521484	-5.95019531	-0.42626953	-1.45019531	-9.05273438	+20.41259766	+1496	+6.73681641	-9.97998047	-0.76464844	+36.54052734	+0.76904297	-49.17480469	+1440
+1457970891.82240010	+8.46386719	-6.74560547	-0.75585938	+56.09619141	+3.64746094	-62.70996094	+1932	+8.34521484	-5.95019531	-0.42626953	-1.45019531	-9.05273438	+20.41259766	+1496	+6.73681641	-9.97998047	-0.76464844	+36.54052734	+0.76904297	-49.17480469	+1440
+1457970891.82660010	+8.46386719	-6.74560547	-0.75585938	+56.09619141	+3.64746094	-62.70996094	+1932	+8.34521484	-5.95019531	-0.42626953	-1.45019531	-9.05273438	+20.41259766	+1496	+6.73681641	-9.97998047	-0.76464844	+36.51855469	+0.76904297	-49.15283203	+1440
+1457970891.83069990	+8.46386719	-6.74560547	-0.75585938	+56.09619141	+3.64746094	-62.70996094	+1932	+8.34521484	-5.95019531	-0.42626953	-1.45019531	-9.05273438	+20.41259766	+1496	+6.73681641	-9.97998047	-0.76464844	+36.51855469	+0.76904297	-49.17480469	+1440
+1457970891.83489990	+8.46386719	-6.74560547	-0.75585938	+56.09619141	+3.64746094	-62.70996094	+1932	+8.34521484	-5.95019531	-0.42626953	-1.45019531	-9.05273438	+20.41259766	+1496	+6.73681641	-9.97998047	-0.76464844	+36.51855469	+0.76904297	-49.17480469	+1440
+1457970891.83909990	+8.46386719	-6.74560547	-0.75585938	+56.09619141	+3.64746094	-62.73193359	+1932	+8.34521484	-5.95019531	-0.42626953	-1.45019531	-9.05273438	+20.41259766	+1496	+6.73681641	-9.97998047	-0.76464844	+36.54052734	+0.76904297	-49.17480469	+1440
+1457970891.84740000	+8.46386719	-6.74560547	-0.75585938	+56.09619141	+3.66943359	-62.73193359	+1932	+8.34521484	-5.95019531	-0.42626953	-1.45019531	-9.05273438	+20.41259766	+1496	+6.73681641	-9.97998047	-0.76464844	+36.54052734	+0.76904297	-49.17480469	+1436
+1457970891.85159990	+8.46386719	-6.74560547	-0.75585938	+56.09619141	+3.66943359	-62.73193359	+1932	+8.34521484	-5.95019531	-0.42626953	-1.45019531	-9.05273438	+20.41259766	+1496	+6.73681641	-9.97998047	-0.76464844	+36.54052734	+0.76904297	-49.17480469	+1436
+1457970891.85570000	+8.46386719	-6.74560547	-0.75585938	+56.09619141	+3.66943359	-62.73193359	+1932	+8.34521484	-5.95019531	-0.42626953	-1.45019531	-9.07470703	+20.41259766	+1496	+6.73681641	-9.97998047	-0.76464844	+36.54052734	+0.76904297	-49.19677734	+1436
+1457970891.85990000	+8.46386719	-6.74560547	-0.75585938	+56.09619141	+3.66943359	-62.73193359	+1932	+8.34521484	-5.95019531	-0.42626953	-1.45019531	-9.07470703	+20.41259766	+1496	+6.74121094	-9.97998047	-0.76464844	+36.54052734	+0.76904297	-49.19677734	+1436
+1457970891.86400010	+8.46386719	-6.74560547	-0.75585938	+56.09619141	+3.66943359	-62.73193359	+1932	+8.34521484	-5.95019531	-0.42626953	-1.45019531	-9.07470703	+20.41259766	+1496	+6.74121094	-9.97998047	-0.76464844	+36.56250000	+0.76904297	-49.19677734	+1436
+1457970891.86820010	+8.46386719	-6.74560547	-0.75585938	+56.09619141	+3.64746094	-62.73193359	+1932	+8.34521484	-5.95019531	-0.42626953	-1.45019531	-9.07470703	+20.41259766	+1496	+6.74121094	-9.97998047	-0.76464844	+36.56250000	+0.76904297	-49.19677734	+1436
+1457970891.87240000	+8.46826172	-6.74560547	-0.75585938	+56.09619141	+3.64746094	-62.73193359	+1932	+8.34521484	-5.95019531	-0.42626953	-1.45019531	-9.07470703	+20.41259766	+1496	+6.74121094	-9.97998047	-0.76025391	+36.56250000	+0.76904297	-49.19677734	+1436
+1457970891.87649990	+8.46826172	-6.74560547	-0.75585938	+56.09619141	+3.64746094	-62.73193359	+1932	+8.34521484	-5.95019531	-0.42626953	-1.45019531	-9.07470703	+20.41259766	+1496	+6.74121094	-9.97998047	-0.76025391	+36.56250000	+0.76904297	-49.21875000	+1436
+1457970891.88070010	+8.46826172	-6.74560547	-0.75585938	+56.09619141	+3.64746094	-62.73193359	+1932	+8.34521484	-5.95019531	-0.42626953	-1.45019531	-9.07470703	+20.41259766	+1496	+6.74121094	-9.97998047	-0.76025391	+36.58447266	+0.76904297	-49.21875000	+1436
+1457970891.88490010	+8.46826172	-6.74560547	-0.75585938	+56.11816406	+3.64746094	-62.73193359	+1932	+8.34521484	-5.95019531	-0.42626953	-1.45019531	-9.07470703	+20.41259766	+1496	+6.74121094	-9.97998047	-0.76025391	+36.58447266	+0.76904297	-49.21875000	+1436
+1457970891.88899990	+8.46826172	-6.74560547	-0.75585938	+56.11816406	+3.64746094	-62.73193359	+1932	+8.34521484	-5.95019531	-0.42626953	-1.45019531	-9.07470703	+20.41259766	+1496	+6.74121094	-9.97998047	-0.76025391	+36.58447266	+0.76904297	-49.21875000	+1436
+1457970891.89319990	+8.46826172	-6.74560547	-0.75585938	+56.11816406	+3.64746094	-62.73193359	+1932	+8.34521484	-5.95019531	-0.42626953	-1.45019531	-9.07470703	+20.41259766	+1496	+6.74121094	-9.97998047	-0.76025391	+36.58447266	+0.76904297	-49.21875000	+1436
+1457970891.89739990	+8.46826172	-6.74560547	-0.75585938	+56.11816406	+3.64746094	-62.73193359	+1932	+8.34521484	-5.95019531	-0.42626953	-1.45019531	-9.07470703	+20.41259766	+1496	+6.74121094	-9.97998047	-0.76025391	+36.58447266	+0.76904297	-49.21875000	+1436
+1457970891.90150000	+8.46826172	-6.74560547	-0.75585938	+56.11816406	+3.64746094	-62.73193359	+1932	+8.34521484	-5.95019531	-0.42626953	-1.45019531	-9.07470703	+20.41259766	+1496	+6.74121094	-9.97998047	-0.76025391	+36.58447266	+0.76904297	-49.21875000	+1436
+1457970891.90570000	+8.46826172	-6.74560547	-0.76025391	+56.11816406	+3.64746094	-62.70996094	+1932	+8.34521484	-5.95019531	-0.42626953	-1.45019531	-9.07470703	+20.41259766	+1496	+6.74121094	-9.97998047	-0.76025391	+36.58447266	+0.76904297	-49.21875000	+1436
+1457970891.90990000	+8.46826172	-6.74560547	-0.76025391	+56.11816406	+3.64746094	-62.70996094	+1932	+8.34521484	-5.95019531	-0.42626953	-1.45019531	-9.07470703	+20.41259766	+1496	+6.74121094	-9.97998047	-0.76025391	+36.58447266	+0.76904297	-49.21875000	+1436
+1457970891.91400000	+8.46826172	-6.74560547	-0.76025391	+56.11816406	+3.64746094	-62.70996094	+1932	+8.34521484	-5.95019531	-0.42626953	-1.45019531	-9.07470703	+20.41259766	+1496	+6.74121094	-9.97998047	-0.76025391	+36.56250000	+0.76904297	-49.21875000	+1436
+1457970891.91820000	+8.46826172	-6.74560547	-0.76025391	+56.14013672	+3.64746094	-62.70996094	+1932	+8.34521484	-5.95019531	-0.42626953	-1.45019531	-9.07470703	+20.41259766	+1496	+6.74121094	-9.97998047	-0.76025391	+36.56250000	+0.76904297	-49.21875000	+1436
+1457970891.92240000	+8.46826172	-6.74560547	-0.76025391	+56.14013672	+3.66943359	-62.70996094	+1932	+8.34521484	-5.95019531	-0.42626953	-1.45019531	-9.07470703	+20.41259766	+1496	+6.74121094	-9.98437500	-0.76464844	+36.56250000	+0.76904297	-49.21875000	+1436
+1457970891.92650010	+8.46826172	-6.74560547	-0.76025391	+56.14013672	+3.66943359	-62.70996094	+1932	+8.34521484	-5.95019531	-0.42626953	-1.45019531	-9.07470703	+20.41259766	+1496	+6.74121094	-9.98437500	-0.76464844	+36.56250000	+0.76904297	-49.21875000	+1436
+1457970891.93070010	+8.46826172	-6.74560547	-0.76025391	+56.14013672	+3.66943359	-62.70996094	+1932	+8.34521484	-5.95019531	-0.42626953	-1.45019531	-9.09667969	+20.41259766	+1496	+6.74121094	-9.98437500	-0.76464844	+36.56250000	+0.76904297	-49.19677734	+1436
+1457970891.93899990	+8.46386719	-6.74560547	-0.76025391	+56.16210938	+3.66943359	-62.70996094	+1932	+8.34521484	-5.95019531	-0.42626953	-1.45019531	-9.09667969	+20.41259766	+1496	+6.73681641	-9.98437500	-0.76464844	+36.54052734	+0.76904297	-49.19677734	+1436
+1457970891.94320010	+8.46386719	-6.74560547	-0.76025391	+56.18408203	+3.66943359	-62.68798828	+1932	+8.34521484	-5.95019531	-0.42626953	-1.42822266	-9.09667969	+20.41259766	+1496	+6.73681641	-9.98437500	-0.76464844	+36.54052734	+0.76904297	-49.19677734	+1436
+1457970891.94730000	+8.46386719	-6.74560547	-0.76025391	+56.20605469	+3.66943359	-62.68798828	+1932	+8.34521484	-5.95019531	-0.42626953	-1.42822266	-9.09667969	+20.41259766	+1496	+6.73681641	-9.98437500	-0.76904297	+36.51855469	+0.79101563	-49.19677734	+1436
+1457970891.95149990	+8.46386719	-6.74560547	-0.76025391	+56.22802734	+3.66943359	-62.66601563	+1932	+8.34521484	-5.95019531	-0.42626953	-1.42822266	-9.11865234	+20.41259766	+1496	+6.73681641	-9.98876953	-0.76904297	+36.51855469	+0.79101563	-49.19677734	+1436
+1457970891.95569990	+8.46386719	-6.74560547	-0.76025391	+56.25000000	+3.66943359	-62.66601563	+1932	+8.34521484	-5.95019531	-0.42626953	-1.42822266	-9.11865234	+20.39062500	+1496	+6.73681641	-9.98876953	-0.76904297	+36.51855469	+0.79101563	-49.19677734	+1432
+1457970891.95980000	+8.46386719	-6.74560547	-0.76464844	+56.29394531	+3.69140625	-62.64404297	+1928	+8.34521484	-5.95019531	-0.42626953	-1.40625000	-9.14062500	+20.36865234	+1496	+6.73681641	-9.98876953	-0.76464844	+36.51855469	+0.81298828	-49.19677734	+1432
+1457970891.96400000	+8.46386719	-6.74560547	-0.76464844	+56.33789063	+3.69140625	-62.62207031	+1928	+8.34082031	-5.95019531	-0.43066406	-1.38427734	-9.16259766	+20.34667969	+1500	+6.73681641	-9.98876953	-0.76464844	+36.51855469	+0.81298828	-49.21875000	+1432
+1457970891.96820000	+8.46386719	-6.74560547	-0.76464844	+56.35986328	+3.69140625	-62.60009766	+1928	+8.34082031	-5.95458984	-0.43066406	-1.36230469	-9.18457031	+20.32470703	+1500	+6.74121094	-9.98876953	-0.76464844	+36.54052734	+0.83496094	-49.21875000	+1432
+1457970891.97230010	+8.46386719	-6.74560547	-0.76904297	+56.42578125	+3.69140625	-62.57812500	+1928	+8.34082031	-5.95458984	-0.43066406	-1.29638672	-9.22851563	+20.25878906	+1500	+6.74121094	-9.98876953	-0.76464844	+36.56250000	+0.85693359	-49.24072266	+1432
+1457970891.97650000	+8.46386719	-6.75000000	-0.76904297	+56.49169922	+3.71337891	-62.55615234	+1928	+8.34082031	-5.95458984	-0.43505859	-1.25244141	-9.27246094	+20.19287109	+1500	+6.74560547	-9.99316406	-0.76025391	+36.56250000	+0.85693359	-49.26269531	+1432
+1457970891.98070000	+8.46386719	-6.75000000	-0.77343750	+56.55761719	+3.71337891	-62.53417969	+1932	+8.33642578	-5.95458984	-0.43505859	-1.20849609	-9.31640625	+20.12695313	+1500	+6.74560547	-9.99316406	-0.76025391	+36.58447266	+0.90087891	-49.26269531	+1432
+1457970891.98480010	+8.46386719	-6.75000000	-0.77783203	+56.64550781	+3.73535156	-62.49023438	+1932	+8.33642578	-5.95458984	-0.44384766	-1.09863281	-9.38232422	+19.97314453	+1504	+6.75000000	-9.99316406	-0.75585938	+36.60644531	+0.92285156	-49.30664063	+1432
+1457970891.98900010	+8.46386719	-6.75439453	-0.78222656	+56.73339844	+3.75732422	-62.44628906	+1932	+8.33203125	-5.95458984	-0.44824219	-0.98876953	-9.44824219	+19.81933594	+1504	+6.75439453	-9.99316406	-0.75146484	+36.62841797	+0.96679688	-49.32861328	+1432
+1457970891.99320010	+8.45947266	-6.75439453	-0.78662109	+56.79931641	+3.77929688	-62.40234375	+1932	+8.33203125	-5.95458984	-0.45263672	-0.90087891	-9.49218750	+19.66552734	+1504	+6.75878906	-9.99755859	-0.75146484	+36.65039063	+1.01074219	-49.32861328	+1436
+1457970891.99729990	+8.45947266	-6.75878906	-0.79541016	+56.90917969	+3.84521484	-62.35839844	+1932	+8.32763672	-5.95898438	-0.46582031	-0.76904297	-9.53613281	+19.42382813	+1508	+6.75878906	-9.99755859	-0.75146484	+36.69433594	+1.07666016	-49.35058594	+1436
+1457970892.00149990	+8.45947266	-6.75878906	-0.79980469	+56.97509766	+3.88916016	-62.31445313	+1936	+8.32324219	-5.95898438	-0.47460938	-0.65917969	-9.58007813	+19.20410156	+1508	+6.76318359	-10.00195313	-0.74707031	+36.71630859	+1.16455078	-49.37255859	+1436
+1457970892.00570010	+8.45507813	-6.76318359	-0.80859375	+57.06298828	+3.95507813	-62.27050781	+1936	+8.31884766	-5.96337891	-0.48339844	-0.57128906	-9.60205078	+19.00634766	+1508	+6.76318359	-10.00634766	-0.74707031	+36.71630859	+1.23046875	-49.39453125	+1436
+1457970892.00980000	+8.45507813	-6.76757813	-0.81738281	+57.15087891	+4.04296875	-62.20458984	+1936	+8.31445313	-5.96777344	-0.49218750	-0.43945313	-9.62402344	+18.72070313	+1508	+6.76318359	-10.01074219	-0.74707031	+36.71630859	+1.36230469	-49.39453125	+1436
+1457970892.01399990	+8.45068359	-6.77197266	-0.82617188	+57.21679688	+4.13085938	-62.13867188	+1936	+8.31005859	-5.96777344	-0.50097656	-0.32958984	-9.64599609	+18.47900391	+1508	+6.76318359	-10.01513672	-0.75146484	+36.71630859	+1.47216797	-49.39453125	+1436
+1457970892.01810000	+8.45068359	-6.77636719	-0.83935547	+57.28271484	+4.24072266	-62.07275391	+1936	+8.30566406	-5.97216797	-0.51855469	-0.21972656	-9.62402344	+18.25927734	+1512	+6.75878906	-10.02392578	-0.75146484	+36.69433594	+1.60400391	-49.37255859	+1436
+1457970892.02650000	+8.44628906	-6.78955078	-0.86572266	+57.37060547	+4.52636719	-61.94091797	+1936	+8.29687500	-5.97656250	-0.54052734	+0.04394531	-9.66796875	+17.66601563	+1512	+6.75000000	-10.04150391	-0.76904297	+36.60644531	+1.93359375	-49.30664063	+1440
+1457970892.03060010	+8.44189453	-6.79394531	-0.87890625	+57.41455078	+4.68017578	-61.87500000	+1936	+8.29248047	-5.98095703	-0.55810547	+0.15380859	-9.66796875	+17.42431641	+1512	+6.74560547	-10.05029297	-0.77783203	+36.56250000	+2.08740234	-49.26269531	+1440
+1457970892.03480010	+8.44189453	-6.80712891	-0.89648438	+57.41455078	+4.87792969	-61.80908203	+1936	+8.28808594	-5.98535156	-0.57568359	+0.35156250	-9.68994141	+17.07275391	+1512	+6.73681641	-10.05908203	-0.78662109	+36.49658203	+2.28515625	-49.21875000	+1440
+1457970892.03900000	+8.44189453	-6.81591797	-0.91406250	+57.41455078	+5.07568359	-61.76513672	+1932	+8.27929688	-5.98974609	-0.58447266	+0.50537109	-9.77783203	+16.74316406	+1512	+6.73242188	-10.06787109	-0.79541016	+36.45263672	+2.46093750	-49.19677734	+1440
+1457970892.04310010	+8.44189453	-6.82031250	-0.93164063	+57.41455078	+5.27343750	-61.69921875	+1928	+8.27490234	-5.99414063	-0.60644531	+0.65917969	-9.77783203	+16.47949219	+1512	+6.72802734	-10.07666016	-0.80419922	+36.38671875	+2.61474609	-49.17480469	+1440
+1457970892.04730010	+8.44189453	-6.83789063	-0.95361328	+57.34863281	+5.53710938	-61.65527344	+1928	+8.27050781	-5.98974609	-0.61962891	+0.92285156	-9.84375000	+16.14990234	+1508	+6.71923828	-10.08984375	-0.81738281	+36.32080078	+2.79052734	-49.15283203	+1436
+1457970892.05150010	+8.44628906	-6.84667969	-0.97558594	+57.28271484	+5.75683594	-61.65527344	+1920	+8.26171875	-5.98974609	-0.63281250	+1.16455078	-9.95361328	+15.82031250	+1504	+6.71923828	-10.09863281	-0.82617188	+36.25488281	+2.94433594	-49.13085938	+1436
+1457970892.05559990	+8.45068359	-6.85986328	-0.99755859	+57.26074219	+5.93261719	-61.63330078	+1916	+8.25732422	-5.99414063	-0.65478516	+1.40625000	-9.99755859	+15.55664063	+1504	+6.71923828	-10.10742188	-0.83496094	+36.21093750	+3.07617188	-49.13085938	+1432
+1457970892.05979990	+8.45507813	-6.88183594	-1.02392578	+57.06298828	+6.21826172	-61.61132813	+1912	+8.24853516	-5.98535156	-0.67675781	+1.75781250	-10.08544922	+15.20507813	+1500	+6.71923828	-10.11621094	-0.84814453	+36.16699219	+3.20800781	-49.13085938	+1428
+1457970892.06399990	+8.46386719	-6.89062500	-1.04589844	+56.95312500	+6.41601563	-61.69921875	+1904	+8.23974609	-5.98974609	-0.68554688	+2.10937500	-10.28320313	+14.83154297	+1496	+6.72363281	-10.12060547	-0.85693359	+36.12304688	+3.31787109	-49.15283203	+1420
+1457970892.06810000	+8.47705078	-6.89941406	-1.07226563	+56.86523438	+6.56982422	-61.72119141	+1896	+8.23095703	-5.98974609	-0.71630859	+2.43896484	-10.37109375	+14.54589844	+1496	+6.72802734	-10.12500000	-0.87011719	+36.10107422	+3.40576172	-49.19677734	+1416
+1457970892.07230000	+8.48144531	-6.92578125	-1.09863281	+56.60156250	+6.76757813	-61.78710938	+1888	+8.22216797	-5.97656250	-0.73828125	+2.96630859	-10.52490234	+14.15039063	+1488	+6.73681641	-10.13378906	-0.88330078	+36.05712891	+3.49365234	-49.24072266	+1412
+1457970892.07649990	+8.49462891	-6.93457031	-1.12060547	+56.42578125	+6.94335938	-61.91894531	+1880	+8.21777344	-5.97656250	-0.75146484	+3.47167969	-10.78857422	+13.73291016	+1484	+6.74560547	-10.13818359	-0.89208984	+35.99121094	+3.53759766	-49.32861328	+1408
+1457970892.08060000	+8.50781250	-6.94775391	-1.15136719	+56.25000000	+7.05322266	-61.98486328	+1872	+8.20898438	-5.97216797	-0.79101563	+3.97705078	-10.85449219	+13.40332031	+1484	+6.75439453	-10.14257813	-0.90527344	+35.92529297	+3.58154297	-49.39453125	+1404
+1457970892.08480000	+8.52099609	-6.97412109	-1.18212891	+55.89843750	+7.22900391	-62.11669922	+1864	+8.19580078	-5.95898438	-0.81738281	+4.63623047	-11.05224609	+12.94189453	+1480	+6.76757813	-10.15576172	-0.93164063	+35.83740234	+3.60351563	-49.46044922	+1400
+1457970892.09310010	+8.55615234	-7.00488281	-1.24365234	+55.32714844	+7.44873047	-62.44628906	+1844	+8.17822266	-5.95019531	-0.88330078	+6.02050781	-11.42578125	+12.10693359	+1472	+6.78955078	-10.16455078	-0.97558594	+35.66162109	+3.58154297	-49.63623047	+1396
+1457970892.09730010	+8.56933594	-7.03564453	-1.27880859	+54.86572266	+7.60253906	-62.64404297	+1840	+8.16503906	-5.93701172	-0.91845703	+6.83349609	-11.62353516	+11.55761719	+1468	+6.80712891	-10.17333984	-1.01513672	+35.50781250	+3.55957031	-49.74609375	+1396
+1457970892.10139990	+8.59130859	-7.05322266	-1.31396484	+54.47021484	+7.71240234	-62.90771484	+1828	+8.15625000	-5.92822266	-0.94921875	+7.71240234	-11.93115234	+10.98632813	+1460	+6.81591797	-10.18212891	-1.04150391	+35.33203125	+3.53759766	-49.92187500	+1388
+1457970892.10560010	+8.61767578	-7.07519531	-1.35791016	+54.09667969	+7.80029297	-63.10546875	+1820	+8.14746094	-5.91943359	-1.00634766	+8.59130859	-11.99707031	+10.52490234	+1464	+6.82910156	-10.18652344	-1.08105469	+35.17822266	+3.49365234	-49.96582031	+1388
+1457970892.10980010	+8.63525391	-7.10595703	-1.39746094	+53.52539063	+7.93212891	-63.36914063	+1812	+8.12988281	-5.90625000	-1.05029297	+9.53613281	-12.15087891	+9.88769531	+1460	+6.83789063	-10.19970703	-1.12500000	+34.95849609	+3.49365234	-50.07568359	+1384
+1457970892.11389990	+8.65722656	-7.12792969	-1.44140625	+53.02001953	+8.06396484	-63.65478516	+1804	+8.12109375	-5.89306641	-1.09423828	+10.56884766	-12.41455078	+9.25048828	+1456	+6.84667969	-10.20849609	-1.16015625	+34.71679688	+3.47167969	-50.25146484	+1376
+1457970892.11809990	+8.68359375	-7.15429688	-1.49414063	+52.51464844	+8.15185547	-63.89648438	+1800	+8.11669922	-5.87988281	-1.16015625	+11.62353516	-12.45849609	+8.72314453	+1460	+6.85107422	-10.21728516	-1.22167969	+34.47509766	+3.42773438	-50.27343750	+1372
+1457970892.12229990	+8.70556641	-7.18505859	-1.54687500	+51.85546875	+8.32763672	-64.18212891	+1800	+8.09472656	-5.87548828	-1.21728516	+12.63427734	-12.54638672	+8.02001953	+1456	+6.85546875	-10.23046875	-1.27880859	+34.18945313	+3.44970703	-50.31738281	+1368
+1457970892.12640000	+8.73193359	-7.21142578	-1.59960938	+51.28417969	+8.45947266	-64.51171875	+1796	+8.08593750	-5.85791016	-1.27441406	+13.77685547	-12.72216797	+7.31689453	+1452	+6.85986328	-10.23486328	-1.33154297	+33.90380859	+3.44970703	-50.47119141	+1364
+1457970892.13060000	+8.76269531	-7.23779297	-1.66113281	+50.69091797	+8.59130859	-64.81933594	+1796	+8.08154297	-5.84033203	-1.34912109	+14.96337891	-12.74414063	+6.74560547	+1456	+6.86865234	-10.24365234	-1.40185547	+33.64013672	+3.42773438	-50.53710938	+1364
+1457970892.13480000	+8.78466797	-7.27294922	-1.72265625	+49.98779297	+8.74511719	-65.17089844	+1800	+8.06396484	-5.83593750	-1.42382813	+15.99609375	-12.76611328	+5.97656250	+1452	+6.86865234	-10.25683594	-1.46777344	+33.31054688	+3.47167969	-50.62500000	+1364
+1457970892.13890000	+8.81542969	-7.29492188	-1.78857422	+49.35058594	+8.89892578	-65.47851563	+1800	+8.05517578	-5.81396484	-1.48974609	+17.18261719	-12.87597656	+5.22949219	+1452	+6.87304688	-10.26562500	-1.52929688	+32.95898438	+3.51562500	-50.80078125	+1364
+1457970892.14310000	+8.84619141	-7.32128906	-1.85449219	+48.71337891	+9.05273438	-65.83007813	+1804	+8.05517578	-5.79199219	-1.57763672	+18.45703125	-12.87597656	+4.59228516	+1452	+6.87744141	-10.27441406	-1.60839844	+32.62939453	+3.53759766	-50.88867188	+1368
+1457970892.14730000	+8.87255859	-7.35644531	-1.92919922	+47.98828125	+9.22851563	-66.18164063	+1812	+8.04199219	-5.79199219	-1.66113281	+19.42382813	-12.83203125	+3.80126953	+1444	+6.88183594	-10.28320313	-1.68750000	+32.25585938	+3.60351563	-50.99853516	+1372
+1457970892.15560010	+8.93847656	-7.40917969	-2.07861328	+46.62597656	+9.53613281	-66.88476563	+1828	+8.03759766	-5.73925781	-1.83691406	+21.86279297	-12.87597656	+2.35107422	+1436	+6.89501953	-10.29199219	-1.84570313	+31.59667969	+3.66943359	-51.32812500	+1384
+1457970892.15980010	+8.96923828	-7.43554688	-2.15332031	+45.90087891	+9.68994141	-67.25830078	+1836	+8.02441406	-5.73925781	-1.92919922	+22.74169922	-12.78808594	+1.56005859	+1424	+6.89941406	-10.30078125	-1.92919922	+31.22314453	+3.71337891	-51.48193359	+1388
+1457970892.16389990	+9.00439453	-7.45751953	-2.24121094	+45.24169922	+9.84375000	-67.58789063	+1848	+8.02001953	-5.70849609	-2.02587891	+23.88427734	-12.76611328	+0.83496094	+1416	+6.91259766	-10.29638672	-2.01269531	+30.91552734	+3.73535156	-51.70166016	+1400
+1457970892.16810010	+9.04394531	-7.47949219	-2.31591797	+44.56054688	+9.95361328	-68.04931641	+1860	+8.03320313	-5.67773438	-2.12255859	+25.11474609	-12.81005859	+0.06591797	+1412	+6.93017578	-10.30078125	-2.09619141	+30.60791016	+3.73535156	-51.94335938	+1408
+1457970892.17220000	+9.07910156	-7.50585938	-2.39941406	+43.83544922	+10.04150391	-68.42285156	+1868	+8.02441406	-5.67773438	-2.22363281	+25.88378906	-12.70019531	-0.74707031	+1400	+6.94335938	-10.30078125	-2.17968750	+30.25634766	+3.75732422	-52.20703125	+1416
+1457970892.17639990	+9.11865234	-7.52343750	-2.48730469	+43.17626953	+10.17333984	-68.75244141	+1884	+8.02441406	-5.64257813	-2.32910156	+26.91650391	-12.63427734	-1.45019531	+1400	+6.96093750	-10.29638672	-2.26318359	+29.97070313	+3.73535156	-52.49267578	+1428
+1457970892.18059990	+9.16259766	-7.54541016	-2.56640625	+42.47314453	+10.23925781	-69.23583984	+1896	+8.04199219	-5.61181641	-2.42578125	+28.05908203	-12.67822266	-2.30712891	+1400	+6.98291016	-10.29199219	-2.34667969	+29.66308594	+3.71337891	-52.77832031	+1436
+1457970892.18470000	+9.20214844	-7.56738281	-2.65429688	+41.74804688	+10.30517578	-69.60937500	+1908	+8.04199219	-5.60742188	-2.53564453	+28.74023438	-12.56835938	-3.07617188	+1388	+7.00488281	-10.28759766	-2.43017578	+29.33349609	+3.66943359	-53.08593750	+1444
+1457970892.18890000	+9.24169922	-7.58496094	-2.74658203	+41.06689453	+10.34912109	-69.96093750	+1920	+8.04638672	-5.56787109	-2.64990234	+29.66308594	-12.48046875	-3.75732422	+1396	+7.03564453	-10.27001953	-2.51806641	+29.09179688	+3.60351563	-53.41552734	+1456
+1457970892.19310000	+9.29003906	-7.60253906	-2.82128906	+40.34179688	+10.34912109	-70.48828125	+1932	+8.07275391	-5.53271484	-2.74658203	+30.69580078	-12.56835938	-4.65820313	+1400	+7.06640625	-10.25683594	-2.60156250	+28.80615234	+3.47167969	-53.78906250	+1468
+1457970892.19720010	+9.33398438	-7.61572266	-2.90917969	+39.61669922	+10.30517578	-70.88378906	+1944	+8.07714844	-5.52392578	-2.85644531	+31.28906250	-12.50244141	-5.42724609	+1396	+7.09716797	-10.24804688	-2.68505859	+28.49853516	+3.36181641	-54.14062500	+1476
+1457970892.20140000	+9.38232422	-7.62890625	-3.00585938	+38.95751953	+10.30517578	-71.23535156	+1956	+8.09033203	-5.47998047	-2.97949219	+32.10205078	-12.39257813	-6.06445313	+1412	+7.13232422	-10.22607422	-2.77294922	+28.25683594	+3.20800781	-54.49218750	+1488
+1457970892.20970010	+9.48339844	-7.65527344	-3.15966797	+37.48535156	+10.10742188	-72.18017578	+1976	+8.13427734	-5.42724609	-3.17724609	+33.55224609	-12.48046875	-7.73437500	+1416	+7.20703125	-10.19091797	-2.93554688	+27.66357422	+2.83447266	-55.32714844	+1508
+1457970892.21390010	+9.53613281	-7.65966797	-3.25195313	+36.80419922	+10.04150391	-72.50976563	+1988	+8.15625000	-5.37890625	-3.30029297	+34.27734375	-12.39257813	-8.32763672	+1432	+7.25097656	-10.16015625	-3.02343750	+27.39990234	+2.63671875	-55.67871094	+1516
+1457970892.21810010	+9.59326172	-7.67285156	-3.32226563	+36.03515625	+9.86572266	-73.03710938	+1992	+8.19140625	-5.33935547	-3.38378906	+35.09033203	-12.52441406	-9.29443359	+1440	+7.29052734	-10.13818359	-3.10253906	+27.09228516	+2.37304688	-56.09619141	+1524
+1457970892.22219990	+9.64599609	-7.67285156	-3.39697266	+35.31005859	+9.66796875	-73.43261719	+2000	+8.21777344	-5.31298828	-3.48925781	+35.57373047	-12.56835938	-9.97558594	+1444	+7.33007813	-10.11181641	-3.18603516	+26.76269531	+2.10937500	-56.46972656	+1532
+1457970892.22639990	+9.70312500	-7.67724609	-3.48486328	+34.62890625	+9.49218750	-73.76220703	+2012	+8.24853516	-5.26025391	-3.60351563	+36.23291016	-12.52441406	-10.52490234	+1460	+7.37841797	-10.07666016	-3.27392578	+26.47705078	+1.84570313	-56.79931641	+1540
+1457970892.23060010	+9.76464844	-7.67724609	-3.54638672	+33.88183594	+9.22851563	-74.26757813	+2016	+8.28808594	-5.21630859	-3.67822266	+36.93603516	-12.72216797	-11.44775391	+1464	+7.42236328	-10.04589844	-3.35742188	+26.14746094	+1.51611328	-57.19482422	+1548
+1457970892.23470000	+9.82617188	-7.67285156	-3.61230469	+33.15673828	+8.89892578	-74.66308594	+2020	+8.32763672	-5.17675781	-3.77490234	+37.39746094	-12.83203125	-12.10693359	+1472	+7.46630859	-10.01074219	-3.43652344	+25.79589844	+1.16455078	-57.56835938	+1556
+1457970892.23889990	+9.89208984	-7.66406250	-3.69140625	+32.49755859	+8.63525391	-74.97070313	+2032	+8.36718750	-5.12402344	-3.88037109	+37.99072266	-12.87597656	-12.65625000	+1488	+7.51025391	-9.97119141	-3.52880859	+25.46630859	+0.85693359	-57.83203125	+1568
+1457970892.24309990	+9.95800781	-7.65966797	-3.73974609	+31.72851563	+8.28369141	-75.45410156	+2036	+8.41552734	-5.07128906	-3.94628906	+38.60595703	-13.11767578	-13.55712891	+1496	+7.55419922	-9.93164063	-3.60791016	+25.11474609	+0.48339844	-58.18359375	+1576
+1457970892.24720000	+10.02392578	-7.64648438	-3.79687500	+31.06933594	+7.86621094	-75.82763672	+2044	+8.46386719	-5.02294922	-4.02978516	+39.04541016	-13.33740234	-14.17236328	+1504	+7.59814453	-9.89648438	-3.68701172	+24.71923828	+0.08789063	-58.51318359	+1584
+1457970892.25140000	+10.09423828	-7.62890625	-3.86279297	+30.38818359	+7.47070313	-76.11328125	+2056	+8.51660156	-4.96582031	-4.12207031	+39.57275391	-13.46923828	-14.69970703	+1524	+7.65087891	-9.84814453	-3.77490234	+24.38964844	-0.28564453	-58.73291016	+1596
+1457970892.25550010	+10.16455078	-7.61572266	-3.90234375	+29.66308594	+6.98730469	-76.53076172	+2060	+8.57373047	-4.90869141	-4.17919922	+40.10009766	-13.79882813	-15.53466797	+1532	+7.69482422	-9.80419922	-3.85400391	+24.01611328	-0.72509766	-59.04052734	+1608
+1457970892.26390000	+10.30957031	-7.55859375	-3.99462891	+28.36669922	+5.95458984	-77.16796875	+2084	+8.69677734	-4.78564453	-4.32421875	+40.95703125	-14.34814453	-16.67724609	+1564	+7.79150391	-9.69873047	-4.02099609	+23.26904297	-1.62597656	-59.47998047	+1636
+1457970892.26799990	+10.38427734	-7.53662109	-4.02539063	+27.68554688	+5.36132813	-77.56347656	+2092	+8.76269531	-4.72412109	-4.36816406	+41.39648438	-14.76562500	-17.49023438	+1576	+7.84423828	-9.64599609	-4.09130859	+22.89550781	-2.13134766	-59.76562500	+1648
+1457970892.27220010	+10.45898438	-7.49707031	-4.05615234	+27.07031250	+4.72412109	-77.89306641	+2104	+8.83300781	-4.66259766	-4.42529297	+41.74804688	-15.16113281	-18.12744141	+1588	+7.89697266	-9.59326172	-4.16601563	+22.52197266	-2.65869141	-60.02929688	+1664
+1457970892.27640010	+10.53808594	-7.46191406	-4.09130859	+26.45507813	+4.08691406	-78.15673828	+2120	+8.90332031	-4.59228516	-4.49121094	+42.12158203	-15.51269531	-18.67675781	+1608	+7.95410156	-9.52734375	-4.24072266	+22.21435547	-3.18603516	-60.22705078	+1684
+1457970892.28049990	+10.61279297	-7.42675781	-4.10888672	+25.79589844	+3.40576172	-78.50830078	+2132	+8.97802734	-4.52636719	-4.52636719	+42.51708984	-15.95214844	-19.46777344	+1620	+8.01123047	-9.47021484	-4.30664063	+21.86279297	-3.80126953	-60.51269531	+1704
+1457970892.28469990	+10.69189453	-7.38281250	-4.12646484	+25.22460938	+2.65869141	-78.79394531	+2148	+9.05273438	-4.45166016	-4.57031250	+42.82470703	-16.41357422	-20.06103516	+1636	+8.06835938	-9.40869141	-4.36816406	+21.48925781	-4.39453125	-60.75439453	+1720
+1457970892.28889990	+10.77099609	-7.33886719	-4.14843750	+24.63134766	+1.93359375	-79.01367188	+2160	+9.12744141	-4.38134766	-4.62304688	+43.13232422	-16.80908203	-20.63232422	+1652	+8.13427734	-9.33398438	-4.43847656	+21.22558594	-5.03173828	-60.93017578	+1744
+1457970892.29300000	+10.85009766	-7.29931641	-4.15283203	+23.99414063	+1.14257813	-79.29931641	+2176	+9.20654297	-4.31103516	-4.65380859	+43.46191406	-17.27050781	-21.37939453	+1664	+8.20019531	-9.26806641	-4.49121094	+20.91796875	-5.73486328	-61.19384766	+1764
+1457970892.29720000	+10.92480469	-7.24658203	-4.16162109	+23.42285156	+0.30761719	-79.54101563	+2196	+9.29003906	-4.23193359	-4.68896484	+43.76953125	-17.77587891	-22.01660156	+1680	+8.26611328	-9.19775391	-4.54394531	+20.56640625	-6.43798828	-61.45751953	+1784
+1457970892.30139990	+11.00830078	-7.19824219	-4.17041016	+22.85156250	-0.48339844	-79.73876953	+2212	+9.36914063	-4.15722656	-4.73291016	+44.03320313	-18.17138672	-22.60986328	+1696	+8.33642578	-9.11425781	-4.60546875	+20.32470703	-7.14111328	-61.61132813	+1808
+1457970892.30550000	+11.08740234	-7.14990234	-4.16601563	+22.25830078	-1.36230469	-79.98046875	+2232	+9.44824219	-4.08251953	-4.75488281	+44.36279297	-18.61083984	-23.35693359	+1708	+8.41552734	-9.04394531	-4.64501953	+20.06103516	-7.95410156	-61.91894531	+1828
+1457970892.31390000	+11.25000000	-7.04443359	-4.16162109	+21.09375000	-3.14208984	-80.31005859	+2268	+9.61523438	-3.92431641	-4.82519531	+44.89013672	-19.46777344	-24.58740234	+1736	+8.57373047	-8.88134766	-4.72851563	+19.51171875	-9.55810547	-62.33642578	+1868
+1457970892.31800010	+11.32910156	-6.99169922	-4.14843750	+20.50048828	-4.06494141	-80.48583984	+2288	+9.69873047	-3.84082031	-4.84277344	+45.24169922	-19.86328125	-25.33447266	+1748	+8.65722656	-8.79785156	-4.75927734	+19.24804688	-10.43701172	-62.57812500	+1884
+1457970892.32220010	+11.40820313	-6.93457031	-4.13525391	+19.92919922	-4.98779297	-80.61767578	+2308	+9.78222656	-3.75292969	-4.86914063	+45.54931641	-20.28076172	-25.94970703	+1760	+8.73632813	-8.71435547	-4.79003906	+18.91845703	-11.29394531	-62.79785156	+1900
+1457970892.32629990	+11.48730469	-6.87744141	-4.13085938	+19.33593750	-5.88867188	-80.68359375	+2324	+9.86572266	-3.67382813	-4.89990234	+45.81298828	-20.61035156	-26.56494141	+1768	+8.82421875	-8.62207031	-4.82958984	+18.67675781	-12.15087891	-62.88574219	+1920
+1457970892.33049990	+11.56640625	-6.82031250	-4.10449219	+18.72070313	-6.87744141	-80.79345703	+2344	+9.95361328	-3.58593750	-4.90869141	+46.14257813	-21.00585938	-27.31201172	+1780	+8.91210938	-8.52978516	-4.85156250	+18.43505859	-13.09570313	-63.08349609	+1932
+1457970892.33470010	+11.64550781	-6.76318359	-4.07812500	+18.12744141	-7.84423828	-80.88134766	+2360	+10.03710938	-3.49365234	-4.92626953	+46.47216797	-21.37939453	-27.92724609	+1792	+8.99560547	-8.44189453	-4.86914063	+18.10546875	-14.01855469	-63.28125000	+1940
+1457970892.33880000	+11.72460938	-6.70166016	-4.06494141	+17.53417969	-8.78906250	-80.85937500	+2380	+10.12500000	-3.41015625	-4.94824219	+46.75781250	-21.68701172	-28.54248047	+1800	+9.08349609	-8.34521484	-4.89990234	+17.84179688	-14.89746094	-63.32519531	+1956
+1457970892.34299990	+11.80371094	-6.64013672	-4.02978516	+16.94091797	-9.77783203	-80.92529297	+2400	+10.21289063	-3.31787109	-4.94824219	+47.13134766	-22.06054688	-29.31152344	+1816	+9.17578125	-8.24853516	-4.91308594	+17.60009766	-15.84228516	-63.45703125	+1964
+1457970892.34719990	+11.87841797	-6.57861328	-3.99462891	+16.30371094	-10.76660156	-80.90332031	+2416	+10.30517578	-3.22119141	-4.95263672	+47.46093750	-22.43408203	-29.90478516	+1828	+9.25927734	-8.15625000	-4.92626953	+17.24853516	-16.76513672	-63.56689453	+1972
+1457970892.35130000	+11.95751953	-6.51269531	-3.97265625	+15.68847656	-11.68945313	-80.81542969	+2432	+10.39746094	-3.12890625	-4.96582031	+47.74658203	-22.74169922	-30.52001953	+1836	+9.35156250	-8.05517578	-4.95263672	+16.96289063	-17.64404297	-63.54492188	+1984
+1457970892.35550000	+12.03662109	-6.44677734	-3.92871094	+15.05126953	-12.65625000	-80.77148438	+2452	+10.48974609	-3.03662109	-4.95263672	+48.09814453	-23.11523438	-31.28906250	+1852	+9.43945313	-7.95410156	-4.96582031	+16.67724609	-18.56689453	-63.58886719	+1988
+1457970892.35970000	+12.10693359	-6.38085938	-3.88476563	+14.41406250	-13.64501953	-80.68359375	+2468	+10.58203125	-2.93115234	-4.94384766	+48.42773438	-23.51074219	-31.88232422	+1868	+9.51855469	-7.85742188	-4.97460938	+16.30371094	-19.44580078	-63.61083984	+1996
+1457970892.36380000	+12.18164063	-6.31054688	-3.85400391	+13.79882813	-14.56787109	-80.50781250	+2488	+10.67871094	-2.83886719	-4.93945313	+48.69140625	-23.88427734	-32.49755859	+1880	+9.60644531	-7.74755859	-4.99658203	+15.99609375	-20.30273438	-63.54492188	+2004
+1457970892.36800000	+12.26074219	-6.23583984	-3.80126953	+13.18359375	-15.55664063	-80.37597656	+2512	+10.77539063	-2.73779297	-4.91308594	+49.02099609	-24.30175781	-33.24462891	+1900	+9.69433594	-7.64208984	-5.00097656	+15.68847656	-21.20361328	-63.52294922	+2012
+1457970892.37220000	+12.33105469	-6.16113281	-3.74853516	+12.56835938	-16.54541016	-80.20019531	+2536	+10.87646484	-2.63232422	-4.88671875	+49.35058594	-24.76318359	-33.83789063	+1920	+9.77343750	-7.54541016	-5.00537109	+15.31494141	-22.06054688	-63.54492188	+2016
+1457970892.38050010	+12.48046875	-6.01171875	-3.64746094	+11.31591797	-18.41308594	-79.73876953	+2584	+11.07421875	-2.43017578	-4.82519531	+49.92187500	-25.66406250	-35.17822266	+1956	+9.94482422	-7.33007813	-5.02294922	+14.65576172	-23.70849609	-63.36914063	+2040
+1457970892.38470010	+12.54638672	-5.92822266	-3.59472656	+10.70068359	-19.35791016	-79.45312500	+2612	+11.17529297	-2.31591797	-4.78564453	+50.25146484	-26.16943359	-35.77148438	+1980	+10.02392578	-7.22900391	-5.02734375	+14.26025391	-24.52148438	-63.30322266	+2048
+1457970892.38879990	+12.61669922	-5.84912109	-3.54199219	+10.08544922	-20.23681641	-79.12353516	+2644	+11.27636719	-2.21484375	-4.75048828	+50.47119141	-26.63085938	-36.38671875	+1996	+10.10742188	-7.11914063	-5.04052734	+13.90869141	-25.29052734	-63.14941406	+2064
+1457970892.39299990	+12.68261719	-5.77001953	-3.48925781	+9.47021484	-21.11572266	-78.79394531	+2672	+11.37744141	-2.11376953	-4.69775391	+50.73486328	-27.13623047	-37.04589844	+2016	+10.19091797	-7.00927734	-5.04052734	+13.60107422	-26.10351563	-63.03955078	+2076
+1457970892.39720010	+12.74414063	-5.67773438	-3.42773438	+8.89892578	-22.06054688	-78.46435547	+2708	+11.47412109	-1.99511719	-4.64941406	+51.06445313	-27.70751953	-37.63916016	+2044	+10.26562500	-6.90380859	-5.03613281	+13.22753906	-26.89453125	-62.97363281	+2088
+1457970892.40130000	+12.80566406	-5.59423828	-3.37060547	+8.30566406	-22.96142578	-78.11279297	+2740	+11.57519531	-1.89843750	-4.59667969	+51.26220703	-28.23486328	-38.29833984	+2064	+10.34912109	-6.78955078	-5.04052734	+12.89794922	-27.66357422	-62.81982422	+2108
+1457970892.40549990	+12.87158203	-5.51074219	-3.31347656	+7.71240234	-23.81835938	-77.73925781	+2776	+11.67187500	-1.79296875	-4.53955078	+51.50390625	-28.74023438	-38.93554688	+2084	+10.43261719	-6.68408203	-5.03173828	+12.59033203	-28.47656250	-62.75390625	+2124
+1457970892.40960000	+12.92871094	-5.42285156	-3.25195313	+7.18505859	-24.74121094	-77.38769531	+2816	+11.76416016	-1.67871094	-4.48681641	+51.81152344	-29.31152344	-39.52880859	+2108	+10.51171875	-6.57861328	-5.02294922	+12.26074219	-29.26757813	-62.68798828	+2144
+1457970892.41380000	+12.98583984	-5.33935547	-3.19482422	+6.59179688	-25.62011719	-76.99218750	+2852	+11.86083984	-1.58203125	-4.42968750	+52.00927734	-29.83886719	-40.18798828	+2128	+10.59082031	-6.46875000	-5.01855469	+11.93115234	-30.03662109	-62.55615234	+2164
+1457970892.41800000	+13.04296875	-5.25585938	-3.14208984	+6.04248047	-26.38916016	-76.59667969	+2888	+11.95312500	-1.48095703	-4.37255859	+52.22900391	-30.32226563	-40.78125000	+2148	+10.67871094	-6.35449219	-5.00537109	+11.66748047	-30.82763672	-62.46826172	+2184
+1457970892.42210010	+13.09130859	-5.16357422	-3.08056641	+5.55908203	-27.26806641	-76.24511719	+2928	+12.04101563	-1.36669922	-4.31982422	+52.49267578	-30.87158203	-41.37451172	+2172	+10.75341797	-6.24902344	-4.98779297	+11.35986328	-31.64062500	-62.42431641	+2204
+1457970892.42630000	+13.14404297	-5.07568359	-3.02343750	+5.03173828	-28.14697266	-75.84960938	+2964	+12.12890625	-1.27441406	-4.25830078	+52.64648438	-31.39892578	-42.01171875	+2188	+10.83251953	-6.13476563	-4.97460938	+11.07421875	-32.40966797	-62.29248047	+2228
+1457970892.43050000	+13.19238281	-4.99218750	-2.97070313	+4.52636719	-28.91601563	-75.45410156	+3000	+12.21240234	-1.17773438	-4.20996094	+52.80029297	-31.83837891	-42.58300781	+2204	+10.91601563	-6.02050781	-4.95263672	+10.85449219	-33.24462891	-62.22656250	+2248
+1457970892.43460010	+13.23632813	-4.89990234	-2.90917969	+4.10888672	-29.81689453	-75.14648438	+3036	+12.29150391	-1.07226563	-4.15283203	+53.02001953	-32.36572266	-43.17626953	+2224	+10.99072266	-5.91503906	-4.92626953	+10.61279297	-34.10156250	-62.18261719	+2268
+1457970892.44300010	+13.32861328	-4.73291016	-2.80371094	+3.22998047	-31.44287109	-74.48730469	+3104	+12.44970703	-0.89208984	-4.05175781	+53.26171875	-33.28857422	-44.40673828	+2248	+11.14892578	-5.69531250	-4.87792969	+10.17333984	-35.74951172	-62.09472656	+2312
+1457970892.44709990	+13.37255859	-4.64501953	-2.74218750	+2.85644531	-32.29980469	-74.22363281	+3136	+12.52441406	-0.79101563	-4.00341797	+53.48144531	-33.77197266	-44.95605469	+2264	+11.21923828	-5.58984375	-4.84716797	+9.95361328	-36.60644531	-62.07275391	+2328
+1457970892.45129990	+13.41210938	-4.56591797	-2.68945313	+2.48291016	-33.13476563	-73.93798828	+3168	+12.60351563	-0.70751953	-3.95068359	+53.54736328	-34.21142578	-45.54931641	+2276	+11.29394531	-5.47998047	-4.82519531	+9.73388672	-37.39746094	-62.00683594	+2344
+1457970892.45549990	+13.45166016	-4.48242188	-2.64111328	+2.13134766	-33.88183594	-73.67431641	+3192	+12.66943359	-0.61962891	-3.90673828	+53.63525391	-34.62890625	-46.09863281	+2284	+11.37304688	-5.37011719	-4.79443359	+9.60205078	-38.18847656	-61.96289063	+2364
+1457970892.45960000	+13.48681641	-4.39453125	-2.58398438	+1.84570313	-34.71679688	-73.43261719	+3220	+12.73974609	-0.52294922	-3.85839844	+53.83300781	-35.09033203	-46.62597656	+2296	+11.43896484	-5.26025391	-4.75927734	+9.42626953	-39.00146484	-61.94091797	+2380
+1457970892.46380000	+13.52197266	-4.31103516	-2.53125000	+1.58203125	-35.52978516	-73.21289063	+3248	+12.80566406	-0.44384766	-3.80566406	+53.92089844	-35.52978516	-47.19726563	+2308	+11.50927734	-5.15478516	-4.73291016	+9.25048828	-39.74853516	-61.87500000	+2392
+1457970892.46799990	+13.56152344	-4.22753906	-2.47851563	+1.31835938	-36.32080078	-73.03710938	+3268	+12.86718750	-0.36035156	-3.75732422	+53.98681641	-35.94726563	-47.74658203	+2316	+11.57958984	-5.04931641	-4.69775391	+9.14062500	-40.53955078	-61.87500000	+2408
+1457970892.47210000	+13.59667969	-4.14404297	-2.42138672	+1.09863281	-37.15576172	-72.81738281	+3292	+12.93310547	-0.26367188	-3.70898438	+54.18457031	-36.43066406	-48.25195313	+2324	+11.64550781	-4.94384766	-4.66259766	+8.98681641	-41.30859375	-61.83105469	+2416
+1457970892.47630000	+13.63623047	-4.06494141	-2.37304688	+0.87890625	-37.92480469	-72.64160156	+3312	+12.99902344	-0.18457031	-3.65625000	+54.29443359	-36.87011719	-48.77929688	+2332	+11.71142578	-4.84716797	-4.63623047	+8.83300781	-42.01171875	-61.78710938	+2428
+1457970892.48040010	+13.66699219	-3.98583984	-2.31591797	+0.70312500	-38.69384766	-72.50976563	+3332	+13.05615234	-0.10107422	-3.59912109	+54.42626953	-37.30957031	-49.32861328	+2340	+11.77734375	-4.74609375	-4.59667969	+8.74511719	-42.71484375	-61.78710938	+2436
+1457970892.48460010	+13.69775391	-3.89794922	-2.26318359	+0.54931641	-39.46289063	-72.31201172	+3352	+13.11328125	+0.00000000	-3.54199219	+54.66796875	-37.79296875	-49.79003906	+2356	+11.83886719	-4.64062500	-4.56591797	+8.61328125	-43.37402344	-61.72119141	+2448
+1457970892.48880000	+13.73291016	-3.81445313	-2.21484375	+0.39550781	-40.16601563	-72.11425781	+3372	+13.17480469	+0.07910156	-3.48486328	+54.79980469	-38.27636719	-50.27343750	+2364	+11.90039063	-4.54394531	-4.54394531	+8.45947266	-43.94531250	-61.61132813	+2452
+1457970892.49710010	+13.79443359	-3.64746094	-2.10058594	+0.15380859	-41.66015625	-71.74072266	+3412	+13.28027344	+0.25488281	-3.35302734	+55.21728516	-39.26513672	-51.24023438	+2396	+12.01464844	-4.34619141	-4.47363281	+8.28369141	-45.13183594	-61.50146484	+2468
+1457970892.50130010	+13.82519531	-3.57275391	-2.04785156	+0.00000000	-42.34130859	-71.56494141	+3428	+13.33300781	+0.33398438	-3.28710938	+55.39306641	-39.79248047	-51.70166016	+2412	+12.07177734	-4.25830078	-4.44726563	+8.12988281	-45.65917969	-61.43554688	+2472
+1457970892.50539990	+13.86035156	-3.49804688	-1.98193359	-0.10986328	-43.08837891	-71.38916016	+3448	+13.38134766	+0.41308594	-3.21240234	+55.56884766	-40.31982422	-52.16308594	+2432	+12.12890625	-4.17041016	-4.41210938	+8.04199219	-46.20849609	-61.41357422	+2480
+1457970892.50959990	+13.88671875	-3.41455078	-1.92919922	-0.19775391	-43.76953125	-71.14746094	+3468	+13.43408203	+0.50976563	-3.14208984	+55.85449219	-40.86914063	-52.58056641	+2452	+12.18164063	-4.07812500	-4.37695313	+7.88818359	-46.71386719	-61.28173828	+2488
+1457970892.51379990	+13.91748047	-3.33984375	-1.87646484	-0.30761719	-44.38476563	-70.94970703	+3484	+13.48242188	+0.58447266	-3.07177734	+56.05224609	-41.41845703	-52.99804688	+2472	+12.23437500	-3.99462891	-4.35058594	+7.73437500	-47.15332031	-61.14990234	+2492
+1457970892.51790000	+13.94384766	-3.26953125	-1.81933594	-0.41748047	-45.04394531	-70.75195313	+3504	+13.53076172	+0.66357422	-2.99267578	+56.25000000	-41.94580078	-53.41552734	+2492	+12.28710938	-3.91113281	-4.31542969	+7.62451172	-47.63671875	-61.08398438	+2500
+1457970892.52210000	+13.97021484	-3.19042969	-1.76660156	-0.50537109	-45.65917969	-70.48828125	+3524	+13.57470703	+0.75146484	-2.91796875	+56.53564453	-42.49511719	-53.76708984	+2512	+12.33544922	-3.81884766	-4.28466797	+7.49267578	-48.05419922	-60.93017578	+2508
+1457970892.52630000	+13.99658203	-3.12451172	-1.71386719	-0.63720703	-46.23046875	-70.24658203	+3544	+13.61865234	+0.81738281	-2.84326172	+56.71142578	-43.04443359	-54.14062500	+2532	+12.38378906	-3.74414063	-4.25830078	+7.29492188	-48.44970703	-60.79833984	+2512
+1457970892.53040000	+14.02294922	-3.05859375	-1.66113281	-0.76904297	-46.84570313	-70.00488281	+3564	+13.65820313	+0.88769531	-2.77294922	+56.84326172	-43.54980469	-54.47021484	+2548	+12.43212891	-3.66503906	-4.22314453	+7.14111328	-48.86718750	-60.66650391	+2520
+1457970892.53460000	+14.04931641	-2.98828125	-1.60839844	-0.87890625	-47.43896484	-69.76318359	+3584	+13.70214844	+0.96240234	-2.69824219	+57.08496094	-44.12109375	-54.79980469	+2572	+12.47607422	-3.58154297	-4.18798828	+6.98730469	-49.28466797	-60.49072266	+2524
+1457970892.54290010	+14.09765625	-2.87402344	-1.50732422	-1.16455078	-48.53759766	-69.34570313	+3620	+13.78125000	+1.08105469	-2.56201172	+57.34863281	-45.13183594	-55.45898438	+2604	+12.56835938	-3.44091797	-4.12207031	+6.59179688	-50.07568359	-60.20507813	+2536
+1457970892.54710010	+14.11962891	-2.81250000	-1.45898438	-1.27441406	-49.06494141	-69.10400391	+3636	+13.82080078	+1.15136719	-2.49609375	+57.50244141	-45.63720703	-55.72265625	+2624	+12.61230469	-3.36621094	-4.09130859	+6.39404297	-50.47119141	-59.98535156	+2544
+1457970892.55130000	+14.14160156	-2.76416016	-1.41503906	-1.45019531	-49.57031250	-68.86230469	+3648	+13.86035156	+1.19970703	-2.43457031	+57.59033203	-46.09863281	-56.03027344	+2636	+12.65185547	-3.30029297	-4.05615234	+6.15234375	-50.86669922	-59.76562500	+2548
+1457970892.55539990	+14.16357422	-2.71582031	-1.37548828	-1.62597656	-50.03173828	-68.64257813	+3660	+13.89111328	+1.24804688	-2.38183594	+57.59033203	-46.51611328	-56.22802734	+2648	+12.69580078	-3.23437500	-4.02539063	+5.93261719	-51.24023438	-59.56787109	+2552
+1457970892.55960010	+14.18115234	-2.66748047	-1.33593750	-1.75781250	-50.51513672	-68.42285156	+3676	+13.92626953	+1.30078125	-2.32910156	+57.70019531	-46.97753906	-56.46972656	+2664	+12.73095703	-3.16406250	-3.99462891	+5.71289063	-51.61376953	-59.30419922	+2556
+1457970892.56370000	+14.19873047	-2.62792969	-1.29638672	-1.97753906	-50.99853516	-68.20312500	+3684	+13.95703125	+1.34033203	-2.27197266	+57.72216797	-47.43896484	-56.73339844	+2676	+12.76611328	-3.10693359	-3.95947266	+5.44921875	-51.98730469	-59.08447266	+2560
+1457970892.56789990	+14.21630859	-2.58837891	-1.26123047	-2.19726563	-51.43798828	-68.00537109	+3692	+13.98779297	+1.37548828	-2.23242188	+57.65625000	-47.81250000	-56.86523438	+2684	+12.80566406	-3.04980469	-3.92871094	+5.16357422	-52.36083984	-58.84277344	+2560
+1457970892.57209990	+14.23388672	-2.54443359	-1.22167969	-2.35107422	-51.92138672	-67.78564453	+3700	+14.01855469	+1.41943359	-2.18408203	+57.70019531	-48.25195313	-57.08496094	+2696	+12.83642578	-2.98388672	-3.89794922	+4.89990234	-52.75634766	-58.53515625	+2564
+1457970892.57620000	+14.25146484	-2.51367188	-1.18652344	-2.54882813	-52.38281250	-67.58789063	+3704	+14.04931641	+1.45019531	-2.13574219	+57.67822266	-48.69140625	-57.30468750	+2708	+12.87158203	-2.93115234	-3.86718750	+4.61425781	-53.12988281	-58.27148438	+2564
+1457970892.58040000	+14.26904297	-2.48291016	-1.15576172	-2.74658203	-52.80029297	-67.41210938	+3708	+14.07128906	+1.48095703	-2.10058594	+57.59033203	-49.08691406	-57.43652344	+2716	+12.90234375	-2.87841797	-3.83642578	+4.32861328	-53.48144531	-58.02978516	+2568
+1457970892.58460000	+14.28222656	-2.43896484	-1.12500000	-2.85644531	-53.21777344	-67.19238281	+3712	+14.10205078	+1.52050781	-2.06103516	+57.59033203	-49.54833984	-57.56835938	+2728	+12.93310547	-2.82128906	-3.80566406	+4.08691406	-53.85498047	-57.72216797	+2572
+1457970892.59290000	+14.30859375	-2.38623047	-1.06787109	-3.22998047	-54.03076172	-66.79687500	+3716	+14.14599609	+1.56884766	-1.98193359	+57.37060547	-50.47119141	-57.76611328	+2748	+12.99023438	-2.72900391	-3.74853516	+3.49365234	-54.51416016	-57.17285156	+2572
+1457970892.59710000	+14.31738281	-2.35107422	-1.03710938	-3.29589844	-54.47021484	-66.59912109	+3720	+14.16796875	+1.59960938	-1.93359375	+57.43652344	-51.02050781	-57.94189453	+2764	+13.01660156	-2.67626953	-3.72216797	+3.22998047	-54.86572266	-56.88720703	+2572
+1457970892.60120010	+14.33056641	-2.32470703	-1.00634766	-3.40576172	-54.90966797	-66.44531250	+3720	+14.18994141	+1.62158203	-1.88525391	+57.41455078	-51.61376953	-58.09570313	+2780	+13.04296875	-2.64111328	-3.69580078	+2.92236328	-55.17333984	-56.64550781	+2572
+1457970892.60540010	+14.33935547	-2.29833984	-0.97558594	-3.51562500	-55.34912109	-66.29150391	+3724	+14.20751953	+1.64355469	-1.84130859	+57.26074219	-52.18505859	-58.11767578	+2792	+13.06494141	-2.60156250	-3.66503906	+2.65869141	-55.50292969	-56.42578125	+2572
+1457970892.60960010	+14.35253906	-2.26318359	-0.94042969	-3.53759766	-55.83251953	-66.11572266	+3728	+14.22949219	+1.66992188	-1.79296875	+57.28271484	-52.84423828	-58.20556641	+2808	+13.09130859	-2.55761719	-3.63867188	+2.41699219	-55.81054688	-56.18408203	+2572
+1457970892.61369990	+14.36132813	-2.23681641	-0.90527344	-3.55957031	-56.29394531	-65.98388672	+3728	+14.25146484	+1.69189453	-1.74462891	+57.23876953	-53.52539063	-58.27148438	+2820	+13.11767578	-2.52685547	-3.61230469	+2.13134766	-56.11816406	-55.96435547	+2572
+1457970892.61789990	+14.37011719	-2.21044922	-0.87451172	-3.55957031	-56.73339844	-65.87402344	+3732	+14.26464844	+1.70947266	-1.69189453	+57.15087891	-54.25048828	-58.29345703	+2832	+13.13964844	-2.49169922	-3.58593750	+1.93359375	-56.40380859	-55.81054688	+2572
+1457970892.62210010	+14.37890625	-2.17529297	-0.83496094	-3.49365234	-57.23876953	-65.76416016	+3736	+14.28222656	+1.74023438	-1.63037109	+57.26074219	-55.08544922	-58.42529297	+2852	+13.16601563	-2.45654297	-3.55957031	+1.75781250	-56.68945313	-55.65673828	+2576
+1457970892.62620000	+14.38769531	-2.14892578	-0.79980469	-3.44970703	-57.74414063	-65.67626953	+3740	+14.29980469	+1.75781250	-1.56445313	+57.28271484	-55.92041016	-58.49121094	+2864	+13.18798828	-2.42578125	-3.53320313	+1.53808594	-56.97509766	-55.50292969	+2576
+1457970892.63039990	+14.39208984	-2.12255859	-0.76025391	-3.40576172	-58.22753906	-65.61035156	+3744	+14.30859375	+1.77099609	-1.50292969	+57.19482422	-56.77734375	-58.46923828	+2880	+13.20996094	-2.39941406	-3.51123047	+1.34033203	-57.21679688	-55.37109375	+2576
+1457970892.63450000	+14.39648438	-2.09619141	-0.72070313	-3.29589844	-58.79882813	-65.54443359	+3752	+14.32617188	+1.79296875	-1.43701172	+57.26074219	-57.70019531	-58.53515625	+2896	+13.22753906	-2.36865234	-3.48486328	+1.16455078	-57.50244141	-55.26123047	+2576
+1457970892.63870000	+14.40527344	-2.06982422	-0.67675781	-3.18603516	-59.34814453	-65.54443359	+3756	+14.33935547	+1.80175781	-1.37109375	+57.28271484	-58.64501953	-58.57910156	+2908	+13.24951172	-2.34228516	-3.46289063	+0.98876953	-57.78808594	-55.17333984	+2572
+1457970892.64290000	+14.40966797	-2.04785156	-0.63720703	-3.05419922	-59.87548828	-65.56640625	+3760	+14.35253906	+1.81494141	-1.30957031	+57.19482422	-59.58984375	-58.53515625	+2920	+13.27148438	-2.32031250	-3.44091797	+0.83496094	-58.02978516	-55.08544922	+2572
+1457970892.65120010	+14.42285156	-1.99951172	-0.55810547	-2.76855469	-60.97412109	-65.63232422	+3772	+14.37451172	+1.83251953	-1.18212891	+57.12890625	-61.54541016	-58.44726563	+2944	+13.31982422	-2.27197266	-3.39697266	+0.54931641	-58.57910156	-54.88769531	+2572
+1457970892.65540000	+14.42724609	-1.98193359	-0.52294922	-2.61474609	-61.45751953	-65.69824219	+3772	+14.38330078	+1.84130859	-1.12500000	+56.99707031	-62.49023438	-58.31542969	+2952	+13.33740234	-2.25439453	-3.37939453	+0.39550781	-58.77685547	-54.82177734	+2572
+1457970892.65949990	+14.43164063	-1.96435547	-0.49218750	-2.43896484	-61.96289063	-65.78613281	+3776	+14.39208984	+1.84570313	-1.06347656	+56.88720703	-63.45703125	-58.20556641	+2960	+13.35498047	-2.22802734	-3.36181641	+0.28564453	-59.01855469	-54.71191406	+2568
+1457970892.66370010	+14.43164063	-1.94677734	-0.45703125	-2.28515625	-62.46826172	-65.89599609	+3776	+14.39648438	+1.84130859	-1.00634766	+56.73339844	-64.42382813	-58.11767578	+2968	+13.36816406	-2.21044922	-3.34423828	+0.13183594	-59.26025391	-54.62402344	+2568
+1457970892.66790010	+14.43603516	-1.93359375	-0.43066406	-2.08740234	-62.92968750	-66.02783203	+3776	+14.40527344	+1.83691406	-0.95800781	+56.44775391	-65.32470703	-57.85400391	+2976	+13.38574219	-2.19287109	-3.32666016	-0.02197266	-59.47998047	-54.53613281	+2564
+1457970892.67199990	+14.44042969	-1.91601563	-0.40429688	-1.88964844	-63.41308594	-66.18164063	+3776	+14.40966797	+1.82812500	-0.91845703	+56.07421875	-66.22558594	-57.52441406	+2984	+13.39892578	-2.16650391	-3.31347656	-0.17578125	-59.69970703	-54.38232422	+2560
+1457970892.67619990	+14.44482422	-1.90722656	-0.37792969	-1.66992188	-63.87451172	-66.37939453	+3776	+14.41845703	+1.81933594	-0.87451172	+55.70068359	-67.08251953	-57.19482422	+2988	+13.41210938	-2.15332031	-3.30029297	-0.35156250	-59.89746094	-54.29443359	+2556
+1457970892.68039990	+14.44482422	-1.89843750	-0.36035156	-1.38427734	-64.24804688	-66.64306641	+3772	+14.42285156	+1.81054688	-0.84375000	+55.23925781	-67.89550781	-56.77734375	+2996	+13.42529297	-2.14453125	-3.28710938	-0.50537109	-60.09521484	-54.20654297	+2552
+1457970892.68450000	+14.44921875	-1.88964844	-0.34716797	-1.07666016	-64.62158203	-66.90673828	+3768	+14.42724609	+1.80175781	-0.81738281	+54.62402344	-68.68652344	-56.22802734	+3000	+13.43847656	-2.12695313	-3.27832031	-0.65917969	-60.24902344	-54.05273438	+2548
+1457970892.68870000	+14.44921875	-1.88525391	-0.33837891	-0.79101563	-64.97314453	-67.21435547	+3760	+14.43164063	+1.78417969	-0.79101563	+53.98681641	-69.45556641	-55.65673828	+3004	+13.44726563	-2.10937500	-3.26513672	-0.83496094	-60.40283203	-53.92089844	+2544
+1457970892.69289990	+14.44921875	-1.88085938	-0.32958984	-0.41748047	-65.28076172	-67.58789063	+3756	+14.43603516	+1.76660156	-0.76904297	+53.23974609	-70.15869141	-54.99755859	+3008	+13.45166016	-2.09619141	-3.26074219	-0.98876953	-60.51269531	-53.81103516	+2540
+1457970892.69700000	+14.44921875	-1.87646484	-0.32519531	+0.00000000	-65.58837891	-67.98339844	+3748	+14.43603516	+1.74902344	-0.75146484	+52.40478516	-70.86181641	-54.22851563	+3016	+13.45605469	-2.08300781	-3.25195313	-1.12060547	-60.62255859	-53.67919922	+2536
+1457970892.70540000	+14.45361328	-1.86328125	-0.31640625	+1.09863281	-66.20361328	-69.03808594	+3736	+14.44042969	+1.71386719	-0.72070313	+50.62500000	-72.18017578	-52.60253906	+3024	+13.46484375	-2.06542969	-3.23876953	-1.38427734	-60.82031250	-53.54736328	+2524
+1457970892.70950010	+14.45361328	-1.85449219	-0.31201172	+1.75781250	-66.48925781	-69.65332031	+3728	+14.44482422	+1.69628906	-0.71191406	+49.59228516	-72.79541016	-51.63574219	+3028	+13.46923828	-2.05664063	-3.23437500	-1.49414063	-60.90820313	-53.45947266	+2520
+1457970892.71370010	+14.45800781	-1.85009766	-0.31201172	+2.48291016	-66.75292969	-70.35644531	+3720	+14.44921875	+1.68310547	-0.70312500	+48.53759766	-73.38867188	-50.62500000	+3032	+13.47363281	-2.04785156	-3.22998047	-1.58203125	-60.95214844	-53.41552734	+2516
+1457970892.71779990	+14.45800781	-1.84570313	-0.31201172	+3.29589844	-66.99462891	-71.16943359	+3712	+14.44921875	+1.66992188	-0.69433594	+47.50488281	-73.95996094	-49.61425781	+3036	+13.47802734	-2.04345703	-3.22558594	-1.60400391	-61.01806641	-53.43750000	+2516
+1457970892.72199990	+14.45800781	-1.84130859	-0.31201172	+4.17480469	-67.23632813	-72.00439453	+3704	+14.44921875	+1.65673828	-0.68554688	+46.34033203	-74.53125000	-48.49365234	+3036	+13.47802734	-2.03466797	-3.22119141	-1.62597656	-61.04003906	-53.45947266	+2512
+1457970892.72620010	+14.45800781	-1.82812500	-0.31201172	+5.16357422	-67.45605469	-72.90527344	+3700	+14.45361328	+1.64355469	-0.67675781	+45.19775391	-75.08056641	-47.35107422	+3040	+13.48242188	-2.02587891	-3.22119141	-1.62597656	-61.04003906	-53.50341797	+2508
+1457970892.73029990	+14.45800781	-1.81494141	-0.30761719	+6.24023438	-67.71972656	-73.89404297	+3692	+14.45361328	+1.63476563	-0.66357422	+44.14306641	-75.62988281	-46.31835938	+3044	+13.48242188	-2.01708984	-3.21240234	-1.56005859	-61.06201172	-53.59130859	+2504
+1457970892.73449990	+14.45800781	-1.80175781	-0.29882813	+7.33886719	-67.98339844	-74.92675781	+3688	+14.45361328	+1.62158203	-0.65039063	+42.97851563	-76.15722656	-45.21972656	+3048	+13.48681641	-2.01269531	-3.20361328	-1.51611328	-61.10595703	-53.67919922	+2504
+1457970892.73869990	+14.45800781	-1.78417969	-0.29003906	+8.54736328	-68.22509766	-76.02539063	+3688	+14.45361328	+1.62158203	-0.63720703	+41.90185547	-76.68457031	-44.12109375	+3048	+13.49560547	-2.00830078	-3.19921875	-1.42822266	-61.14990234	-53.83300781	+2500
+1457970892.74280000	+14.46240234	-1.76660156	-0.27685547	+9.82177734	-68.51074219	-77.21191406	+3684	+14.45800781	+1.62158203	-0.61962891	+40.91308594	-77.21191406	-43.11035156	+3052	+13.50000000	-2.00390625	-3.19042969	-1.29638672	-61.19384766	-54.00878906	+2500
+1457970892.74700000	+14.46240234	-1.74902344	-0.26367188	+11.09619141	-68.73046875	-78.37646484	+3684	+14.45800781	+1.61718750	-0.60644531	+39.70458984	-77.69531250	-41.94580078	+3056	+13.50439453	-1.99951172	-3.18164063	-1.16455078	-61.23779297	-54.16259766	+2500
+1457970892.75120000	+14.46679688	-1.73144531	-0.25488281	+12.39257813	-68.92822266	-79.56298828	+3680	+14.46240234	+1.61718750	-0.58886719	+38.60595703	-78.15673828	-40.82519531	+3056	+13.51318359	-1.99072266	-3.17285156	-1.03271484	-61.25976563	-54.33837891	+2500
+1457970892.75530000	+14.46679688	-1.71386719	-0.23730469	+13.75488281	-69.19189453	-80.81542969	+3680	+14.46240234	+1.62158203	-0.56689453	+37.70507813	-78.64013672	-39.90234375	+3056	+13.52197266	-1.98193359	-3.16406250	-0.83496094	-61.28173828	-54.53613281	+2500
+1457970892.75950000	+14.46679688	-1.69189453	-0.21972656	+15.07324219	-69.38964844	-82.00195313	+3680	+14.46679688	+1.61718750	-0.54492188	+36.58447266	-79.10156250	-38.86962891	+3060	+13.52636719	-1.97314453	-3.15527344	-0.68115234	-61.30371094	-54.71191406	+2496
+1457970892.76370000	+14.46679688	-1.66992188	-0.20654297	+16.39160156	-69.56542969	-83.18847656	+3680	+14.46679688	+1.62158203	-0.52294922	+35.46386719	-79.51904297	-37.81494141	+3060	+13.53076172	-1.96875000	-3.14648438	-0.50537109	-61.32568359	-54.90966797	+2496
+1457970892.77200010	+14.47119141	-1.63037109	-0.16699219	+18.98437500	-69.96093750	-85.51757813	+3684	+14.47558594	+1.62597656	-0.48779297	+33.04687500	-80.33203125	-35.55175781	+3064	+13.53955078	-1.95556641	-3.12890625	-0.28564453	-61.36962891	-55.17333984	+2492
+1457970892.77620010	+14.47558594	-1.61279297	-0.15380859	+20.19287109	-70.11474609	-86.63818359	+3680	+14.47998047	+1.63037109	-0.47021484	+31.70654297	-80.70556641	-34.32128906	+3064	+13.54394531	-1.95117188	-3.12451172	-0.17578125	-61.39160156	-55.30517578	+2492
+1457970892.78029990	+14.47998047	-1.59960938	-0.13623047	+21.42333984	-70.26855469	-87.73681641	+3680	+14.48437500	+1.63476563	-0.45263672	+30.32226563	-81.07910156	-33.02490234	+3064	+13.54833984	-1.94238281	-3.11572266	-0.08789063	-61.39160156	-55.43701172	+2488
+1457970892.78449990	+14.47998047	-1.58642578	-0.12304688	+22.56591797	-70.37841797	-88.76953125	+3680	+14.48437500	+1.63476563	-0.43945313	+28.67431641	-81.38671875	-31.50878906	+3064	+13.55273438	-1.93798828	-3.10693359	+0.00000000	-61.39160156	-55.50292969	+2488
+1457970892.78860000	+14.48437500	-1.57324219	-0.11425781	+23.64257813	-70.46630859	-89.75830078	+3676	+14.48876953	+1.63037109	-0.42626953	+26.85058594	-81.69433594	-29.83886719	+3060	+13.55712891	-1.92919922	-3.10253906	+0.04394531	-61.34765625	-55.54687500	+2484
+1457970892.79279990	+14.48437500	-1.56445313	-0.10546875	+24.69726563	-70.53222656	-90.70312500	+3672	+14.49316406	+1.62597656	-0.41748047	+24.71923828	-81.95800781	-27.88330078	+3060	+13.55712891	-1.92480469	-3.09814453	+0.04394531	-61.32568359	-55.56884766	+2484
+1457970892.79699990	+14.48876953	-1.55126953	-0.09667969	+25.75195313	-70.57617188	-91.64794922	+3672	+14.49755859	+1.62597656	-0.41308594	+22.45605469	-82.19970703	-25.75195313	+3056	+13.55712891	-1.91601563	-3.09375000	+0.04394531	-61.28173828	-55.54687500	+2480
+1457970892.80110000	+14.48876953	-1.54687500	-0.09228516	+26.74072266	-70.64208984	-92.57080078	+3668	+14.49755859	+1.61718750	-0.40869141	+19.86328125	-82.44140625	-23.35693359	+3056	+13.55712891	-1.91162109	-3.08935547	+0.00000000	-61.23779297	-55.52490234	+2480
+1457970892.80530000	+14.49316406	-1.54687500	-0.09228516	+27.66357422	-70.62011719	-93.40576172	+3664	+14.50195313	+1.60839844	-0.40869141	+16.98486328	-82.61718750	-20.65429688	+3056	+13.55712891	-1.90722656	-3.08496094	-0.04394531	-61.17187500	-55.45898438	+2476
+1457970892.80950000	+14.49755859	-1.54687500	-0.09228516	+28.63037109	-70.64208984	-94.32861328	+3656	+14.50195313	+1.60400391	-0.40869141	+13.97460938	-82.79296875	-17.77587891	+3052	+13.55712891	-1.90283203	-3.08496094	-0.13183594	-61.12792969	-55.39306641	+2472
+1457970892.81780000	+14.50195313	-1.54687500	-0.10107422	+30.54199219	-70.57617188	-96.17431641	+3644	+14.50634766	+1.57763672	-0.41308594	+7.20703125	-83.01269531	-11.38183594	+3052	+13.55273438	-1.88964844	-3.07617188	-0.30761719	-60.99609375	-55.21728516	+2472
+1457970892.82200000	+14.50195313	-1.55566406	-0.10986328	+31.50878906	-70.53222656	-97.16308594	+3640	+14.50634766	+1.57324219	-0.42187500	+3.71337891	-83.05664063	-7.91015625	+3052	+13.54833984	-1.88525391	-3.07617188	-0.37353516	-60.93017578	-55.12939453	+2468
+1457970892.82610010	+14.50195313	-1.55566406	-0.11425781	+32.51953125	-70.48828125	-98.17382813	+3636	+14.50634766	+1.56005859	-0.43066406	+0.02197266	-83.05664063	-4.32861328	+3052	+13.54394531	-1.88085938	-3.07617188	-0.48339844	-60.86425781	-55.01953125	+2468
+1457970892.83030010	+14.49755859	-1.55126953	-0.12304688	+33.50830078	-70.40039063	-99.14062500	+3632	+14.50195313	+1.54248047	-0.43505859	-3.66943359	-83.05664063	-0.72509766	+3056	+13.53955078	-1.87646484	-3.07177734	-0.59326172	-60.77636719	-54.90966797	+2468
+1457970892.83450010	+14.49755859	-1.56005859	-0.13183594	+34.54101563	-70.35644531	-100.26123047	+3628	+14.50195313	+1.53808594	-0.43945313	-7.33886719	-83.05664063	+2.92236328	+3056	+13.53515625	-1.87207031	-3.07177734	-0.68115234	-60.73242188	-54.79980469	+2468
+1457970892.83859990	+14.49755859	-1.56005859	-0.13183594	+35.66162109	-70.31250000	-101.42578125	+3620	+14.50195313	+1.52490234	-0.44384766	-11.00830078	-83.01269531	+6.54785156	+3056	+13.53076172	-1.86767578	-3.06738281	-0.76904297	-60.68847656	-54.73388672	+2468
+1457970892.84279990	+14.49755859	-1.56005859	-0.13623047	+36.78222656	-70.24658203	-102.59033203	+3616	+14.50195313	+1.51171875	-0.44384766	-14.63378906	-82.96875000	+10.15136719	+3056	+13.53076172	-1.86767578	-3.06298828	-0.83496094	-60.64453125	-54.66796875	+2468
+1457970892.84699990	+14.49755859	-1.56884766	-0.14062500	+37.83691406	-70.18066406	-103.77685547	+3612	+14.50195313	+1.50732422	-0.44824219	-17.97363281	-82.85888672	+13.57910156	+3056	+13.52636719	-1.86328125	-3.06298828	-0.87890625	-60.62255859	-54.62402344	+2468
+1457970892.85110000	+14.49755859	-1.56445313	-0.14501953	+38.95751953	-70.09277344	-104.96337891	+3604	+14.49755859	+1.50292969	-0.45263672	-21.15966797	-82.74902344	+16.85302734	+3056	+13.52636719	-1.85888672	-3.05859375	-0.92285156	-60.60058594	-54.62402344	+2468
+1457970892.85529990	+14.49316406	-1.55566406	-0.14062500	+40.16601563	-70.04882813	-106.23779297	+3604	+14.49755859	+1.49853516	-0.44824219	-24.23583984	-82.66113281	+20.03906250	+3056	+13.52197266	-1.85449219	-3.05419922	-0.92285156	-60.57861328	-54.64599609	+2468
+1457970892.85949990	+14.48876953	-1.55566406	-0.13623047	+41.26464844	-69.98291016	-107.46826172	+3600	+14.49316406	+1.49853516	-0.44384766	-27.20214844	-82.55126953	+23.15917969	+3052	+13.52197266	-1.85449219	-3.04980469	-0.90087891	-60.57861328	-54.68994141	+2468
+1457970892.86360000	+14.48876953	-1.54248047	-0.13183594	+42.38525391	-69.91699219	-108.69873047	+3596	+14.49316406	+1.49853516	-0.43945313	-30.01464844	-82.41943359	+26.14746094	+3052	+13.51757813	-1.85009766	-3.04101563	-0.85693359	-60.60058594	-54.75585938	+2472
+1457970892.87190010	+14.48437500	-1.52929688	-0.10546875	+44.73632813	-69.85107422	-111.24755859	+3596	+14.49755859	+1.49853516	-0.41748047	-35.33203125	-82.22167969	+31.81640625	+3052	+13.51757813	-1.84570313	-3.02783203	-0.70312500	-60.66650391	-54.99755859	+2472
+1457970892.87610010	+14.48437500	-1.51611328	-0.09667969	+45.83496094	-69.78515625	-112.45605469	+3592	+14.49755859	+1.50292969	-0.40429688	-37.66113281	-82.11181641	+34.36523438	+3056	+13.51757813	-1.84130859	-3.01904297	-0.59326172	-60.71044922	-55.17333984	+2472
+1457970892.88030000	+14.48437500	-1.50292969	-0.07470703	+47.02148438	-69.78515625	-113.75244141	+3596	+14.49755859	+1.51171875	-0.39111328	-39.83642578	-82.02392578	+36.76025391	+3056	+13.51757813	-1.83691406	-3.01025391	-0.43945313	-60.77636719	-55.39306641	+2472
+1457970892.88439990	+14.48437500	-1.48974609	-0.06591797	+47.98828125	-69.69726563	-114.80712891	+3596	+14.49755859	+1.51611328	-0.38232422	-41.77001953	-81.91406250	+38.86962891	+3056	+13.51757813	-1.83691406	-3.00146484	-0.28564453	-60.84228516	-55.63476563	+2472
+1457970892.88860010	+14.47998047	-1.47656250	-0.05273438	+48.88916016	-69.63134766	-115.79589844	+3592	+14.49755859	+1.52490234	-0.36914063	-43.54980469	-81.80419922	+40.86914063	+3056	+13.51757813	-1.83251953	-2.99267578	-0.10986328	-60.90820313	-55.87646484	+2472
+1457970892.89280010	+14.47998047	-1.46337891	-0.03515625	+49.85595703	-69.58740234	-116.85058594	+3596	+14.49755859	+1.53808594	-0.35595703	-45.17578125	-81.71630859	+42.69287109	+3056	+13.51757813	-1.83251953	-2.98388672	+0.04394531	-60.95214844	-56.11816406	+2472
+1457970892.89689990	+14.47558594	-1.45019531	-0.02197266	+50.71289063	-69.49951172	-117.77343750	+3596	+14.49755859	+1.53808594	-0.34277344	-46.91162109	-81.62841797	+44.51660156	+3056	+13.51757813	-1.82812500	-2.97509766	+0.26367188	-61.01806641	-56.44775391	+2472
+1457970892.90109990	+14.47558594	-1.44140625	-0.00878906	+51.50390625	-69.43359375	-118.65234375	+3596	+14.49755859	+1.54248047	-0.32958984	-48.53759766	-81.56250000	+46.23046875	+3056	+13.51757813	-1.82373047	-2.96630859	+0.48339844	-61.06201172	-56.73339844	+2472
+1457970892.90940000	+14.47998047	-1.41943359	+0.00878906	+52.91015625	-69.27978516	-120.23437500	+3592	+14.50195313	+1.54687500	-0.32080078	-50.84472656	-81.38671875	+48.64746094	+3052	+13.51757813	-1.81933594	-2.94433594	+0.85693359	-61.17187500	-57.30468750	+2468
+1457970892.91360000	+14.47998047	-1.41943359	+0.01757813	+53.48144531	-69.19189453	-120.87158203	+3588	+14.50195313	+1.55126953	-0.31640625	-51.96533203	-81.32080078	+49.76806641	+3048	+13.51318359	-1.81933594	-2.93554688	+1.01074219	-61.21582031	-57.56835938	+2468
+1457970892.91779990	+14.47998047	-1.41503906	+0.02197266	+53.96484375	-69.10400391	-121.44287109	+3584	+14.50195313	+1.55566406	-0.31640625	-52.80029297	-81.23291016	+50.64697266	+3044	+13.51318359	-1.81933594	-2.93115234	+1.16455078	-61.23779297	-57.78808594	+2464
+1457970892.92190000	+14.47558594	-1.40625000	+0.01757813	+54.36035156	-68.97216797	-121.86035156	+3580	+14.49755859	+1.55126953	-0.31640625	-53.67919922	-81.16699219	+51.41601563	+3040	+13.50878906	-1.81494141	-2.92675781	+1.29638672	-61.23779297	-57.98583984	+2464
+1457970892.92610000	+14.47558594	-1.41503906	+0.01318359	+54.64599609	-68.88427734	-122.25585938	+3576	+14.49755859	+1.54248047	-0.31640625	-54.68994141	-81.10107422	+52.31689453	+3040	+13.50439453	-1.81054688	-2.92236328	+1.38427734	-61.23779297	-58.13964844	+2460
+1457970892.93030000	+14.47119141	-1.41943359	+0.00878906	+54.88769531	-68.77441406	-122.58544922	+3572	+14.49316406	+1.53808594	-0.32080078	-55.48095703	-80.99121094	+52.99804688	+3036	+13.50000000	-1.81054688	-2.91796875	+1.42822266	-61.23779297	-58.27148438	+2460
+1457970892.93440010	+14.47119141	-1.42382813	+0.00439453	+55.10742188	-68.70849609	-122.84912109	+3568	+14.48876953	+1.52929688	-0.32958984	-56.25000000	-80.92529297	+53.61328125	+3036	+13.49560547	-1.80615234	-2.91357422	+1.47216797	-61.23779297	-58.35937500	+2456
+1457970892.93860010	+14.47119141	-1.43261719	+0.00000000	+55.32714844	-68.62060547	-123.15673828	+3568	+14.48876953	+1.52050781	-0.33398438	-57.08496094	-80.83740234	+54.29443359	+3036	+13.49121094	-1.80615234	-2.91357422	+1.49414063	-61.23779297	-58.42529297	+2456
+1457970892.94269990	+14.47119141	-1.44140625	-0.00878906	+55.48095703	-68.53271484	-123.37646484	+3564	+14.48437500	+1.51171875	-0.34716797	-57.85400391	-80.72753906	+54.88769531	+3036	+13.48681641	-1.80615234	-2.90917969	+1.49414063	-61.23779297	-58.49121094	+2452
+1457970892.94689990	+14.46679688	-1.45019531	-0.01757813	+55.52490234	-68.46679688	-123.50830078	+3564	+14.47998047	+1.49853516	-0.35595703	-58.66699219	-80.61767578	+55.50292969	+3040	+13.48242188	-1.80175781	-2.90917969	+1.49414063	-61.23779297	-58.51318359	+2448
+1457970892.95110010	+14.46679688	-1.45898438	-0.03076172	+55.54687500	-68.37890625	-123.59619141	+3564	+14.47558594	+1.48974609	-0.36914063	-59.52392578	-80.48583984	+56.14013672	+3040	+13.47802734	-1.80175781	-2.90478516	+1.45019531	-61.23779297	-58.51318359	+2448
+1457970892.95520000	+14.46240234	-1.46777344	-0.04394531	+55.56884766	-68.31298828	-123.70605469	+3564	+14.47119141	+1.47656250	-0.38232422	-60.33691406	-80.37597656	+56.75537109	+3044	+13.47363281	-1.80175781	-2.90917969	+1.40625000	-61.19384766	-58.51318359	+2444
+1457970892.96359990	+14.45800781	-1.48974609	-0.06152344	+55.50292969	-68.22509766	-123.81591797	+3564	+14.45800781	+1.45458984	-0.40429688	-62.31445313	-80.09033203	+58.33740234	+3048	+13.46044922	-1.79736328	-2.90917969	+1.31835938	-61.17187500	-58.49121094	+2444
+1457970892.96770000	+14.45800781	-1.49853516	-0.07031250	+55.50292969	-68.22509766	-123.90380859	+3560	+14.44921875	+1.44140625	-0.41748047	-63.28125000	-79.93652344	+59.10644531	+3052	+13.45605469	-1.79296875	-2.90917969	+1.27441406	-61.17187500	-58.46923828	+2440
+1457970892.97190000	+14.45361328	-1.50732422	-0.07910156	+55.45898438	-68.20312500	-123.96972656	+3560	+14.44482422	+1.43261719	-0.42626953	-64.35791016	-79.78271484	+60.05126953	+3056	+13.45166016	-1.79296875	-2.90917969	+1.20849609	-61.17187500	-58.44726563	+2440
+1457970892.97610000	+14.44921875	-1.51611328	-0.08789063	+55.43701172	-68.20312500	-124.03564453	+3560	+14.44042969	+1.42822266	-0.43505859	-65.32470703	-79.65087891	+60.93017578	+3060	+13.44726563	-1.78857422	-2.90917969	+1.16455078	-61.19384766	-58.42529297	+2440
+1457970892.98020010	+14.44921875	-1.51611328	-0.09228516	+55.45898438	-68.20312500	-124.12353516	+3560	+14.43164063	+1.42382813	-0.43945313	-66.33544922	-79.51904297	+61.85302734	+3060	+13.44287109	-1.78857422	-2.90917969	+1.12060547	-61.19384766	-58.42529297	+2436
+1457970892.98440000	+14.44921875	-1.52050781	-0.09667969	+55.41503906	-68.20312500	-124.16748047	+3556	+14.42724609	+1.42822266	-0.43945313	-67.39013672	-79.40917969	+62.90771484	+3060	+13.44287109	-1.78417969	-2.91357422	+1.07666016	-61.19384766	-58.42529297	+2436
+1457970892.98860000	+14.44482422	-1.52050781	-0.10546875	+55.37109375	-68.20312500	-124.21142578	+3552	+14.41845703	+1.42822266	-0.44384766	-68.40087891	-79.27734375	+63.96240234	+3060	+13.43847656	-1.77978516	-2.91357422	+1.07666016	-61.19384766	-58.44726563	+2436
+1457970892.99270010	+14.44482422	-1.52050781	-0.10986328	+55.37109375	-68.22509766	-124.29931641	+3552	+14.41406250	+1.42822266	-0.43945313	-69.45556641	-79.16748047	+65.03906250	+3060	+13.43408203	-1.77978516	-2.91796875	+1.07666016	-61.19384766	-58.49121094	+2436
+1457970893.00110010	+14.44482422	-1.51171875	-0.10986328	+55.48095703	-68.26904297	-124.58496094	+3544	+14.40087891	+1.44580078	-0.43066406	-71.67480469	-78.96972656	+67.45605469	+3064	+13.42968750	-1.77099609	-2.92236328	+1.12060547	-61.19384766	-58.62304688	+2432
+1457970893.00519990	+14.44482422	-1.50292969	-0.10546875	+55.59082031	-68.26904297	-124.73876953	+3544	+14.39648438	+1.45458984	-0.42626953	-72.64160156	-78.88183594	+68.53271484	+3060	+13.42968750	-1.76660156	-2.92675781	+1.16455078	-61.21582031	-58.73291016	+2432
+1457970893.00939990	+14.44482422	-1.48974609	-0.10546875	+55.74462891	-68.29101563	-124.98046875	+3540	+14.39208984	+1.46337891	-0.42626953	-73.67431641	-78.81591797	+69.69726563	+3060	+13.42968750	-1.76220703	-2.93115234	+1.23046875	-61.21582031	-58.84277344	+2428
+1457970893.01360010	+14.44482422	-1.47656250	-0.10546875	+55.94238281	-68.29101563	-125.22216797	+3536	+14.38769531	+1.47656250	-0.42187500	-74.72900391	-78.72802734	+70.88378906	+3060	+13.42968750	-1.75781250	-2.93554688	+1.34033203	-61.23779297	-58.99658203	+2428
+1457970893.01770000	+14.44921875	-1.46337891	-0.10546875	+56.11816406	-68.24707031	-125.48583984	+3536	+14.38330078	+1.48974609	-0.42187500	-75.60791016	-78.66210938	+71.89453125	+3056	+13.42968750	-1.75341797	-2.93994141	+1.45019531	-61.25976563	-59.17236328	+2428
+1457970893.02600000	+14.45361328	-1.43261719	-0.10546875	+56.73339844	-68.15917969	-126.16699219	+3528	+14.37451172	+1.51611328	-0.42187500	-77.45361328	-78.55224609	+74.02587891	+3048	+13.42968750	-1.74462891	-2.95751953	+1.73583984	-61.25976563	-59.56787109	+2424
+1457970893.03020000	+14.45361328	-1.41943359	-0.10986328	+56.95312500	-68.07128906	-126.43066406	+3528	+14.37011719	+1.52929688	-0.43066406	-78.06884766	-78.50830078	+74.79492188	+3048	+13.42968750	-1.74023438	-2.96630859	+1.86767578	-61.25976563	-59.76562500	+2424
+1457970893.03440000	+14.45800781	-1.40185547	-0.11865234	+57.34863281	-67.98339844	-126.82617188	+3524	+14.36572266	+1.53808594	-0.43945313	-78.77197266	-78.46435547	+75.58593750	+3044	+13.42529297	-1.73144531	-2.97949219	+2.04345703	-61.25976563	-59.96337891	+2424
+1457970893.03850010	+14.45800781	-1.38867188	-0.12304688	+57.74414063	-67.91748047	-127.24365234	+3524	+14.36572266	+1.54687500	-0.44824219	-79.47509766	-78.44238281	+76.37695313	+3040	+13.42529297	-1.72705078	-2.99267578	+2.19726563	-61.25976563	-60.16113281	+2424
+1457970893.04270010	+14.46240234	-1.37988281	-0.13623047	+57.98583984	-67.78564453	-127.50732422	+3520	+14.36132813	+1.55566406	-0.47021484	-79.82666016	-78.44238281	+76.79443359	+3036	+13.42529297	-1.71826172	-3.00585938	+2.32910156	-61.23779297	-60.35888672	+2424
+1457970893.04690000	+14.46240234	-1.36669922	-0.15820313	+58.24951172	-67.63183594	-127.74902344	+3520	+14.36132813	+1.56005859	-0.47460938	-79.89257813	-78.44238281	+76.86035156	+3028	+13.42089844	-1.71386719	-3.02343750	+2.46093750	-61.21582031	-60.51269531	+2424
+1457970893.05100010	+14.46679688	-1.35791016	-0.18017578	+58.49121094	-67.47802734	-127.99072266	+3520	+14.36132813	+1.56445313	-0.48779297	-79.95849609	-78.46435547	+76.94824219	+3024	+13.42089844	-1.70507813	-3.04541016	+2.59277344	-61.19384766	-60.66650391	+2424
+1457970893.05520010	+14.47119141	-1.35351563	-0.20654297	+58.60107422	-67.30224609	-128.10058594	+3520	+14.36132813	+1.56445313	-0.50097656	-80.02441406	-78.46435547	+76.99218750	+3016	+13.41650391	-1.69628906	-3.06738281	+2.70263672	-61.12792969	-60.79833984	+2424
+1457970893.06349990	+14.47119141	-1.34472656	-0.27685547	+58.77685547	-66.92871094	-128.25439453	+3516	+14.35253906	+1.57324219	-0.54492188	-79.95849609	-78.53027344	+76.92626953	+3012	+13.41210938	-1.67431641	-3.12011719	+2.92236328	-60.97412109	-60.99609375	+2428
+1457970893.06769990	+14.47119141	-1.34472656	-0.31640625	+58.75488281	-66.75292969	-128.21044922	+3516	+14.35253906	+1.58203125	-0.57568359	-79.82666016	-78.57421875	+76.77246094	+3012	+13.40771484	-1.66113281	-3.14648438	+3.01025391	-60.88623047	-61.06201172	+2432
+1457970893.07189990	+14.47119141	-1.34033203	-0.36035156	+58.68896484	-66.55517578	-128.12255859	+3516	+14.34814453	+1.58642578	-0.61523438	-79.49707031	-78.64013672	+76.39892578	+3012	+13.39892578	-1.65234375	-3.18164063	+3.07617188	-60.77636719	-61.12792969	+2432
+1457970893.07600000	+14.47558594	-1.33593750	-0.40429688	+58.64501953	-66.35742188	-128.05664063	+3516	+14.34814453	+1.59082031	-0.66357422	-79.05761719	-78.72802734	+75.89355469	+3012	+13.39453125	-1.63916016	-3.21240234	+3.16406250	-60.68847656	-61.19384766	+2432
+1457970893.08020000	+14.47998047	-1.32714844	-0.45263672	+58.55712891	-66.15966797	-127.90283203	+3516	+14.34375000	+1.59960938	-0.70751953	-78.55224609	-78.83789063	+75.34423828	+3016	+13.39013672	-1.62597656	-3.24755859	+3.25195313	-60.57861328	-61.23779297	+2432
+1457970893.08439990	+14.48437500	-1.32275391	-0.50976563	+58.33740234	-65.91796875	-127.63916016	+3516	+14.33935547	+1.62158203	-0.84814453	-76.31103516	-79.14550781	+72.90527344	+3040	+13.38574219	-1.61279297	-3.29150391	+3.33984375	-60.42480469	-61.32568359	+2436
+1457970893.08850000	+14.48876953	-1.30957031	-0.56689453	+58.13964844	-65.69824219	-127.35351563	+3516	+14.33496094	+1.63916016	-0.91845703	-75.08056641	-79.29931641	+71.63085938	+3048	+13.38134766	-1.59521484	-3.33105469	+3.42773438	-60.27099609	-61.36962891	+2440
+1457970893.09680010	+14.49316406	-1.28759766	-0.67236328	+57.74414063	-65.28076172	-126.84814453	+3512	+14.33496094	+1.66992188	-1.02832031	-72.77343750	-79.56298828	+69.16992188	+3056	+13.37255859	-1.55566406	-3.42333984	+3.69140625	-59.94140625	-61.54541016	+2444
+1457970893.10100010	+14.49755859	-1.26562500	-0.72509766	+57.61230469	-65.08300781	-126.60644531	+3512	+14.33496094	+1.68750000	-1.08105469	-71.49902344	-79.67285156	+67.87353516	+3064	+13.36816406	-1.53369141	-3.46289063	+3.84521484	-59.78759766	-61.65527344	+2444
+1457970893.10520010	+14.50634766	-1.23925781	-0.77783203	+57.50244141	-64.90722656	-126.38671875	+3512	+14.33496094	+1.70947266	-1.13378906	-70.24658203	-79.78271484	+66.59912109	+3068	+13.36376953	-1.51611328	-3.50683594	+4.02099609	-59.63378906	-61.76513672	+2444
+1457970893.10929990	+14.51074219	-1.21728516	-0.83056641	+57.37060547	-64.70947266	-126.16699219	+3508	+14.33935547	+1.73583984	-1.18652344	-68.99414063	-79.87060547	+65.32470703	+3072	+13.35937500	-1.49414063	-3.55957031	+4.17480469	-59.47998047	-61.94091797	+2444
+1457970893.11770010	+14.52832031	-1.14697266	-0.92724609	+57.28271484	-64.33593750	-125.81542969	+3504	+14.34375000	+1.80175781	-1.29199219	-66.44531250	-80.02441406	+62.88574219	+3084	+13.35937500	-1.45019531	-3.65185547	+4.63623047	-59.17236328	-62.33642578	+2444
+1457970893.12599990	+14.54150391	-1.07666016	-1.01953125	+57.23876953	-64.00634766	-125.55175781	+3500	+14.34375000	+1.87207031	-1.38427734	-64.44580078	-80.15625000	+61.01806641	+3088	+13.35498047	-1.40625000	-3.74414063	+5.16357422	-58.88671875	-62.79785156	+2444
+1457970893.13430000	+14.55908203	-1.00195313	-1.10302734	+57.34863281	-63.74267578	-125.44189453	+3492	+14.34814453	+1.94677734	-1.47656250	-62.73193359	-80.22216797	+59.45800781	+3096	+13.35058594	-1.35351563	-3.84082031	+5.71289063	-58.62304688	-63.23730469	+2440
+1457970893.14270000	+14.57226563	-0.91406250	-1.18652344	+57.52441406	-63.52294922	-125.37597656	+3488	+14.35253906	+2.03466797	-1.56884766	-61.34765625	-80.26611328	+58.33740234	+3096	+13.35058594	-1.30078125	-3.93750000	+6.28417969	-58.42529297	-63.76464844	+2436
+1457970893.14680000	+14.58105469	-0.87451172	-1.23046875	+57.61230469	-63.41308594	-125.35400391	+3484	+14.35253906	+2.07421875	-1.61279297	-60.93017578	-80.28808594	+58.00781250	+3096	+13.35058594	-1.27441406	-3.99023438	+6.56982422	-58.31542969	-64.00634766	+2436
+1457970893.15100000	+14.58984375	-0.83056641	-1.27001953	+57.67822266	-63.30322266	-125.35400391	+3480	+14.35693359	+2.11816406	-1.65234375	-60.53466797	-80.31005859	+57.72216797	+3096	+13.35058594	-1.24365234	-4.03857422	+6.85546875	-58.20556641	-64.24804688	+2432
+1457970893.15520000	+14.59423828	-0.78662109	-1.31835938	+57.72216797	-63.19335938	-125.28808594	+3476	+14.35253906	+2.16210938	-1.70507813	-59.83154297	-80.33203125	+57.15087891	+3096	+13.35058594	-1.21289063	-4.09130859	+7.14111328	-58.07373047	-64.46777344	+2432
+1457970893.15930010	+14.59863281	-0.74707031	-1.36230469	+57.78808594	-63.08349609	-125.31005859	+3472	+14.35253906	+2.20166016	-1.75341797	-59.47998047	-80.35400391	+56.88720703	+3096	+13.35058594	-1.18212891	-4.14404297	+7.44873047	-57.98583984	-64.68750000	+2428
+1457970893.16350010	+14.60302734	-0.71191406	-1.40625000	+57.87597656	-62.99560547	-125.33203125	+3464	+14.34814453	+2.24560547	-1.79736328	-59.15039063	-80.39794922	+56.66748047	+3092	+13.34619141	-1.14697266	-4.19238281	+7.73437500	-57.87597656	-64.88525391	+2428
+1457970893.17179990	+14.61181641	-0.63281250	-1.51171875	+57.85400391	-62.75390625	-125.17822266	+3456	+14.33496094	+2.32470703	-1.91162109	-57.78808594	-80.44189453	+55.50292969	+3096	+13.33740234	-1.08544922	-4.29785156	+8.19580078	-57.70019531	-65.19287109	+2420
+1457970893.17600010	+14.61621094	-0.59326172	-1.56445313	+57.87597656	-62.64404297	-125.15625000	+3452	+14.33056641	+2.36425781	-1.96875000	-57.19482422	-80.50781250	+54.97558594	+3096	+13.33300781	-1.05029297	-4.34619141	+8.43750000	-57.61230469	-65.36865234	+2416
+1457970893.18010000	+14.62060547	-0.55371094	-1.62158203	+57.87597656	-62.49023438	-125.04638672	+3444	+14.32617188	+2.40380859	-2.03027344	-56.33789063	-80.57373047	+54.18457031	+3096	+13.33300781	-1.01513672	-4.39892578	+8.67919922	-57.54638672	-65.54443359	+2416
+1457970893.18429990	+14.62060547	-0.51416016	-1.68750000	+57.78808594	-62.31445313	-124.89257813	+3440	+14.31298828	+2.43896484	-2.09619141	-55.17333984	-80.61767578	+53.06396484	+3100	+13.32861328	-0.97558594	-4.45166016	+8.89892578	-57.41455078	-65.67626953	+2412
+1457970893.18849990	+14.62060547	-0.47460938	-1.74902344	+57.72216797	-62.11669922	-124.76074219	+3436	+14.30419922	+2.47851563	-2.16210938	-53.96484375	-80.68359375	+51.89941406	+3104	+13.31982422	-0.94042969	-4.50878906	+9.11865234	-57.30468750	-65.78613281	+2412
+1457970893.19260000	+14.62060547	-0.43505859	-1.81054688	+57.70019531	-61.94091797	-124.67285156	+3428	+14.29101563	+2.51806641	-2.22802734	-52.80029297	-80.77148438	+50.80078125	+3108	+13.31103516	-0.90087891	-4.56152344	+9.33837891	-57.19482422	-65.87402344	+2408
+1457970893.20100000	+14.61621094	-0.35595703	-1.92919922	+57.74414063	-61.58935547	-124.54101563	+3412	+14.26464844	+2.59277344	-2.36425781	-49.70214844	-80.90332031	+47.81250000	+3116	+13.29345703	-0.82177734	-4.66699219	+9.79980469	-56.97509766	-66.11572266	+2400
+1457970893.20930000	+14.61621094	-0.27246094	-2.04785156	+57.78808594	-61.17187500	-124.36523438	+3396	+14.24267578	+2.67626953	-2.50048828	-46.42822266	-81.05712891	+44.67041016	+3128	+13.28466797	-0.73828125	-4.76367188	+10.28320313	-56.79931641	-66.37939453	+2392
+1457970893.21760010	+14.61181641	-0.17578125	-2.15771484	+58.05175781	-60.77636719	-124.34326172	+3380	+14.21630859	+2.76416016	-2.62353516	-43.11035156	-81.18896484	+41.48437500	+3140	+13.27148438	-0.65478516	-4.86035156	+10.83251953	-56.57958984	-66.68701172	+2384
+1457970893.22600010	+14.60742188	-0.07470703	-2.25439453	+58.38134766	-60.40283203	-124.32128906	+3360	+14.19433594	+2.85644531	-2.74658203	-39.37500000	-81.25488281	+37.96875000	+3152	+13.25830078	-0.56689453	-4.95263672	+11.38183594	-56.35986328	-66.97265625	+2372
+1457970893.23429990	+14.60302734	+0.02636719	-2.32910156	+58.88671875	-60.11718750	-124.51904297	+3332	+14.17675781	+2.96191406	-2.83007813	-36.80419922	-81.36474609	+35.63964844	+3160	+13.24511719	-0.47460938	-5.03173828	+12.04101563	-56.20605469	-67.34619141	+2360
+1457970893.24260000	+14.60302734	+0.14501953	-2.38623047	+59.56787109	-59.89746094	-124.80468750	+3308	+14.16357422	+3.07177734	-2.90478516	-34.65087891	-81.47460938	+33.77197266	+3164	+13.24072266	-0.38671875	-5.10205078	+12.74414063	-56.09619141	-67.78564453	+2340
+1457970893.25090000	+14.60302734	+0.25927734	-2.43896484	+60.20507813	-59.67773438	-125.06835938	+3284	+14.15039063	+3.19042969	-2.97070313	-32.54150391	-81.54052734	+32.01416016	+3168	+13.23632813	-0.29003906	-5.16796875	+13.44726563	-55.98632813	-68.22509766	+2320
+1457970893.25930000	+14.59863281	+0.38232422	-2.46972656	+60.95214844	-59.54589844	-125.44189453	+3256	+14.14160156	+3.31347656	-3.00585938	-31.48681641	-81.69433594	+31.33300781	+3164	+13.23193359	-0.19335938	-5.22070313	+14.21630859	-55.94238281	-68.66455078	+2296
+1457970893.26760010	+14.59863281	+0.50097656	-2.49609375	+61.63330078	-59.47998047	-125.74951172	+3228	+14.12841797	+3.43212891	-3.03662109	-30.58593750	-81.80419922	+30.76171875	+3160	+13.22753906	-0.09228516	-5.26464844	+14.91943359	-55.92041016	-69.06005859	+2272
+1457970893.27589990	+14.59423828	+0.61962891	-2.52685547	+62.22656250	-59.39208984	-126.03515625	+3204	+14.11962891	+3.55078125	-3.06738281	-29.70703125	-81.91406250	+30.23437500	+3156	+13.22753906	+0.00000000	-5.30419922	+15.60058594	-55.94238281	-69.45556641	+2244
+1457970893.28010010	+14.59423828	+0.67236328	-2.53564453	+62.53417969	-59.37011719	-126.18896484	+3192	+14.11083984	+3.60791016	-3.08056641	-29.26757813	-81.97998047	+29.97070313	+3156	+13.22753906	+0.04394531	-5.31738281	+15.90820313	-55.96435547	-69.67529297	+2232
+1457970893.28430010	+14.58984375	+0.72949219	-2.55322266	+62.75390625	-59.32617188	-126.25488281	+3180	+14.10205078	+3.66943359	-3.09814453	-28.67431641	-82.02392578	+29.55322266	+3156	+13.22314453	+0.09667969	-5.33935547	+16.21582031	-55.96435547	-69.78515625	+2220
+1457970893.28839990	+14.58544922	+0.78222656	-2.57080078	+62.95166016	-59.28222656	-126.29882813	+3168	+14.09326172	+3.71777344	-3.11572266	-28.03710938	-82.06787109	+29.04785156	+3152	+13.22314453	+0.14501953	-5.35693359	+16.47949219	-55.96435547	-69.89501953	+2208
+1457970893.29259990	+14.58105469	+0.83496094	-2.58837891	+63.10546875	-59.21630859	-126.32080078	+3160	+14.08007813	+3.77050781	-3.13330078	-27.35595703	-82.08984375	+28.52050781	+3152	+13.21875000	+0.19335938	-5.37011719	+16.74316406	-55.98632813	-70.00488281	+2200
+1457970893.30090000	+14.56347656	+0.93164063	-2.62792969	+63.32519531	-59.10644531	-126.27685547	+3140	+14.05371094	+3.86279297	-3.17285156	-25.94970703	-82.15576172	+27.33398438	+3148	+13.20556641	+0.28125000	-5.40087891	+17.20458984	-55.98632813	-70.15869141	+2180
+1457970893.30510000	+14.55908203	+0.97558594	-2.64550781	+63.41308594	-59.06250000	-126.27685547	+3132	+14.04052734	+3.90234375	-3.19482422	-25.04882813	-82.17773438	+26.52099609	+3152	+13.20117188	+0.32519531	-5.41845703	+17.38037109	-56.00830078	-70.22460938	+2172
+1457970893.30929990	+14.55029297	+1.02392578	-2.66748047	+63.47900391	-58.99658203	-126.21093750	+3124	+14.02294922	+3.94628906	-3.22119141	-23.97216797	-82.15576172	+25.55419922	+3156	+13.19677734	+0.36914063	-5.43164063	+17.53417969	-56.00830078	-70.22460938	+2164
+1457970893.31340000	+14.54589844	+1.06347656	-2.68945313	+63.52294922	-58.90869141	-126.16699219	+3116	+14.00537109	+3.98583984	-3.24755859	-22.85156250	-82.15576172	+24.54345703	+3156	+13.19238281	+0.40869141	-5.44921875	+17.68798828	-55.98632813	-70.24658203	+2152
+1457970893.32180000	+14.52832031	+1.14697266	-2.73339844	+63.61083984	-58.75488281	-126.01318359	+3104	+13.97460938	+4.06054688	-3.28710938	-20.98388672	-82.15576172	+22.85156250	+3160	+13.17919922	+0.49658203	-5.47558594	+17.99560547	-55.98632813	-70.26855469	+2132
+1457970893.33010010	+14.51074219	+1.22167969	-2.76855469	+63.65478516	-58.62304688	-125.85937500	+3096	+13.93945313	+4.13085938	-3.32226563	-19.07226563	-82.11181641	+21.07177734	+3164	+13.16162109	+0.57568359	-5.49755859	+18.21533203	-55.94238281	-70.20263672	+2108
+1457970893.33419990	+14.50195313	+1.25683594	-2.78173828	+63.72070313	-58.57910156	-125.81542969	+3088	+13.92626953	+4.16162109	-3.33544922	-18.19335938	-82.11181641	+20.28076172	+3168	+13.15722656	+0.61523438	-5.50195313	+18.32519531	-55.96435547	-70.20263672	+2092
+1457970893.34260010	+14.49316406	+1.33154297	-2.79931641	+63.94042969	-58.53515625	-125.85937500	+3076	+13.89550781	+4.23193359	-3.35742188	-16.91894531	-82.13378906	+19.16015625	+3176	+13.14843750	+0.68994141	-5.51074219	+18.58886719	-56.00830078	-70.22460938	+2064
+1457970893.34670000	+14.48876953	+1.37109375	-2.80371094	+64.05029297	-58.51318359	-125.85937500	+3072	+13.88671875	+4.26708984	-3.36181641	-16.23779297	-82.13378906	+18.58886719	+3180	+13.14404297	+0.72949219	-5.51513672	+18.69873047	-56.03027344	-70.22460938	+2052
+1457970893.35089990	+14.48437500	+1.41064453	-2.80810547	+64.13818359	-58.46923828	-125.83740234	+3064	+13.87353516	+4.30664063	-3.37060547	-15.62255859	-82.11181641	+18.08349609	+3184	+13.14404297	+0.76464844	-5.51513672	+18.83056641	-56.05224609	-70.22460938	+2036
+1457970893.35509990	+14.47558594	+1.45019531	-2.80371094	+64.33593750	-58.49121094	-125.94726563	+3060	+13.86035156	+4.34619141	-3.36181641	-15.42480469	-82.15576172	+17.99560547	+3188	+13.13964844	+0.80419922	-5.51074219	+19.00634766	-56.07421875	-70.24658203	+2024
+1457970893.35920000	+14.47119141	+1.48974609	-2.79052734	+64.53369141	-58.53515625	-126.03515625	+3056	+13.85156250	+4.38574219	-3.34863281	-15.22705078	-82.22167969	+17.88574219	+3192	+13.13525391	+0.84375000	-5.50634766	+19.18212891	-56.14013672	-70.31250000	+2012
+1457970893.36340000	+14.46679688	+1.52929688	-2.78173828	+64.73144531	-58.55712891	-126.10107422	+3052	+13.84277344	+4.42968750	-3.33984375	-15.09521484	-82.26562500	+17.88574219	+3196	+13.13085938	+0.87890625	-5.49755859	+19.33593750	-56.20605469	-70.37841797	+2004
+1457970893.36760000	+14.46240234	+1.57324219	-2.76416016	+64.99511719	-58.64501953	-126.27685547	+3048	+13.83398438	+4.46923828	-3.32226563	-15.13916016	-82.33154297	+18.06152344	+3204	+13.13085938	+0.91406250	-5.48876953	+19.53369141	-56.25000000	-70.46630859	+1996
+1457970893.37170000	+14.46240234	+1.61718750	-2.74658203	+65.28076172	-58.73291016	-126.45263672	+3048	+13.82958984	+4.51318359	-3.30468750	-15.24902344	-82.39746094	+18.28125000	+3212	+13.12646484	+0.95361328	-5.47558594	+19.70947266	-56.33789063	-70.53222656	+1992
+1457970893.38010000	+14.45361328	+1.70068359	-2.70263672	+65.89599609	-58.90869141	-126.84814453	+3044	+13.81201172	+4.60107422	-3.26074219	-15.73242188	-82.57324219	+19.07226563	+3224	+13.13085938	+1.02392578	-5.44921875	+20.12695313	-56.53564453	-70.75195313	+1988
+1457970893.38420010	+14.44921875	+1.74023438	-2.68066406	+66.15966797	-58.97460938	-126.97998047	+3044	+13.80322266	+4.64501953	-3.23876953	-15.99609375	-82.63916016	+19.44580078	+3232	+13.13085938	+1.06347656	-5.43164063	+20.34667969	-56.62353516	-70.83984375	+1988
+1457970893.38840010	+14.44042969	+1.77978516	-2.66308594	+66.40136719	-59.04052734	-127.08984375	+3040	+13.79882813	+4.68896484	-3.21240234	-16.23779297	-82.72705078	+19.84130859	+3236	+13.13085938	+1.09863281	-5.41845703	+20.54443359	-56.71142578	-70.94970703	+1988
+1457970893.39669990	+14.43164063	+1.85888672	-2.61914063	+66.90673828	-59.21630859	-127.37548828	+3036	+13.78125000	+4.76806641	-3.16845703	-16.80908203	-82.88085938	+20.63232422	+3248	+13.12646484	+1.16894531	-5.39208984	+20.93994141	-56.84326172	-71.10351563	+1996
+1457970893.40089990	+14.42724609	+1.89843750	-2.59716797	+67.17041016	-59.30419922	-127.50732422	+3036	+13.77685547	+4.80322266	-3.14208984	-17.22656250	-82.96875000	+21.15966797	+3252	+13.12207031	+1.19970703	-5.37451172	+21.11572266	-56.90917969	-71.16943359	+2000
+1457970893.40920000	+14.41406250	+1.96875000	-2.55761719	+67.58789063	-59.41406250	-127.68310547	+3028	+13.75927734	+4.86914063	-3.10693359	-17.60009766	-83.03466797	+21.73095703	+3256	+13.11767578	+1.26562500	-5.34814453	+21.37939453	-57.06298828	-71.23535156	+2012
+1457970893.41339990	+14.40527344	+2.00390625	-2.54443359	+67.74169922	-59.45800781	-127.72705078	+3024	+13.75048828	+4.89990234	-3.09375000	-17.68798828	-83.07861328	+21.88476563	+3256	+13.11328125	+1.29638672	-5.33496094	+21.51123047	-57.10693359	-71.25732422	+2020
+1457970893.42170000	+14.39208984	+2.06103516	-2.52246094	+67.91748047	-59.50195313	-127.68310547	+3016	+13.72412109	+4.95703125	-3.06298828	-17.64404297	-83.12255859	+21.99462891	+3256	+13.10449219	+1.35351563	-5.31298828	+21.68701172	-57.17285156	-71.21337891	+2024
+1457970893.42590000	+14.38330078	+2.08300781	-2.51806641	+67.91748047	-59.52392578	-127.59521484	+3012	+13.71533203	+4.97900391	-3.05419922	-17.57812500	-83.12255859	+21.97265625	+3256	+13.09570313	+1.37988281	-5.30419922	+21.73095703	-57.17285156	-71.14746094	+2028
+1457970893.43000010	+14.37890625	+2.10937500	-2.50927734	+67.91748047	-59.52392578	-127.50732422	+3004	+13.70214844	+4.99658203	-3.04541016	-17.40234375	-83.12255859	+21.81884766	+3256	+13.08691406	+1.40625000	-5.29541016	+21.73095703	-57.15087891	-71.05957031	+2028
+1457970893.43420000	+14.37011719	+2.12695313	-2.50488281	+67.89550781	-59.50195313	-127.37548828	+3000	+13.68896484	+5.01416016	-3.03662109	-17.22656250	-83.12255859	+21.66503906	+3256	+13.08251953	+1.42822266	-5.28662109	+21.73095703	-57.15087891	-70.94970703	+2028
+1457970893.44250010	+14.35693359	+2.16650391	-2.50048828	+67.80761719	-59.50195313	-127.13378906	+2988	+13.66699219	+5.04052734	-3.02343750	-16.83105469	-83.05664063	+21.31347656	+3256	+13.06494141	+1.47656250	-5.27343750	+21.68701172	-57.12890625	-70.72998047	+2024
+1457970893.44670010	+14.34814453	+2.18408203	-2.49609375	+67.74169922	-59.47998047	-126.95800781	+2984	+13.65380859	+5.05810547	-3.01904297	-16.56738281	-83.01269531	+21.07177734	+3252	+13.06054688	+1.49853516	-5.26464844	+21.66503906	-57.10693359	-70.59814453	+2020
+1457970893.45090010	+14.34375000	+2.19726563	-2.49609375	+67.63183594	-59.45800781	-126.78222656	+2980	+13.64062500	+5.06689453	-3.01904297	-16.23779297	-82.94677734	+20.76416016	+3256	+13.05175781	+1.51611328	-5.25585938	+21.62109375	-57.08496094	-70.46630859	+2012
+1457970893.45499990	+14.33496094	+2.21484375	-2.49609375	+67.52197266	-59.43603516	-126.58447266	+2976	+13.62744141	+5.08007813	-3.01025391	-16.04003906	-82.90283203	+20.58837891	+3256	+13.04296875	+1.53808594	-5.24707031	+21.57714844	-57.06298828	-70.33447266	+2008
+1457970893.45919990	+14.33056641	+2.22363281	-2.49169922	+67.41210938	-59.43603516	-126.43066406	+2972	+13.61865234	+5.08886719	-3.00146484	-15.93017578	-82.88085938	+20.47851563	+3256	+13.03857422	+1.55566406	-5.24267578	+21.53320313	-57.01904297	-70.20263672	+2000
+1457970893.46339990	+14.32617188	+2.23681641	-2.48730469	+67.32421875	-59.43603516	-126.25488281	+2968	+13.60546875	+5.10205078	-2.99707031	-15.82031250	-82.81494141	+20.41259766	+3260	+13.02539063	+1.57763672	-5.23388672	+21.46728516	-56.99707031	-70.04882813	+1988
+1457970893.46750000	+14.31738281	+2.25000000	-2.48291016	+67.21435547	-59.43603516	-126.10107422	+2964	+13.59228516	+5.11083984	-2.98828125	-15.82031250	-82.77099609	+20.41259766	+3264	+13.02099609	+1.59521484	-5.22070313	+21.42333984	-56.97509766	-69.89501953	+1980
+1457970893.47170000	+14.31298828	+2.26318359	-2.47412109	+67.14843750	-59.45800781	-125.96923828	+2960	+13.58789063	+5.11962891	-2.97949219	-15.84228516	-82.72705078	+20.47851563	+3264	+13.01220703	+1.61279297	-5.20751953	+21.35742188	-56.97509766	-69.76318359	+1972
+1457970893.48000000	+14.30419922	+2.29394531	-2.45214844	+67.08251953	-59.52392578	-125.74951172	+2960	+13.56591797	+5.15039063	-2.95312500	-16.17187500	-82.63916016	+20.89599609	+3276	+12.99902344	+1.64794922	-5.18115234	+21.29150391	-56.99707031	-69.56542969	+1960
+1457970893.48420000	+14.29980469	+2.30712891	-2.43896484	+67.08251953	-59.56787109	-125.66162109	+2960	+13.55712891	+5.16796875	-2.93554688	-16.45751953	-82.59521484	+21.24755859	+3280	+12.99462891	+1.66552734	-5.16796875	+21.29150391	-56.99707031	-69.45556641	+1952
+1457970893.48830010	+14.29541016	+2.32470703	-2.42138672	+67.08251953	-59.63378906	-125.59570313	+2960	+13.54833984	+5.18554688	-2.91796875	-16.78710938	-82.57324219	+21.64306641	+3288	+12.99023438	+1.68310547	-5.15039063	+21.26953125	-57.01904297	-69.36767578	+1944
+1457970893.49250010	+14.29101563	+2.34228516	-2.40380859	+67.10449219	-59.69970703	-125.52978516	+2960	+13.54394531	+5.20312500	-2.89599609	-17.22656250	-82.55126953	+22.14843750	+3296	+12.98583984	+1.70068359	-5.13720703	+21.26953125	-57.01904297	-69.27978516	+1940
+1457970893.49670000	+14.28662109	+2.35986328	-2.38183594	+67.17041016	-59.78759766	-125.50781250	+2964	+13.53515625	+5.22070313	-2.86962891	-17.79785156	-82.57324219	+22.80761719	+3300	+12.98144531	+1.71826172	-5.11962891	+21.29150391	-57.06298828	-69.19189453	+1936
+1457970893.50500010	+14.27343750	+2.39941406	-2.33349609	+67.34619141	-60.00732422	-125.50781250	+2972	+13.52636719	+5.26025391	-2.81689453	-19.07226563	-82.57324219	+24.25781250	+3316	+12.97265625	+1.75341797	-5.08007813	+21.31347656	-57.15087891	-69.06005859	+1936
+1457970893.50920010	+14.26904297	+2.41699219	-2.30712891	+67.45605469	-60.11718750	-125.50781250	+2972	+13.51757813	+5.28222656	-2.78613281	-19.81933594	-82.57324219	+25.11474609	+3320	+12.96826172	+1.77099609	-5.06250000	+21.31347656	-57.19482422	-68.99414063	+1936
+1457970893.51329990	+14.26464844	+2.43896484	-2.28515625	+67.56591797	-60.22705078	-125.50781250	+2976	+13.51318359	+5.30419922	-2.75537109	-20.54443359	-82.57324219	+25.92773438	+3328	+12.96826172	+1.78417969	-5.04931641	+21.31347656	-57.23876953	-68.92822266	+1940
+1457970893.51749990	+14.26464844	+2.45654297	-2.26318359	+67.67578125	-60.33691406	-125.52978516	+2980	+13.50878906	+5.32617188	-2.72460938	-21.24755859	-82.59521484	+26.71875000	+3332	+12.96826172	+1.80175781	-5.03173828	+21.33544922	-57.26074219	-68.88427734	+1944
+1457970893.52169990	+14.26025391	+2.47851563	-2.23681641	+67.80761719	-60.44677734	-125.52978516	+2980	+13.50439453	+5.34814453	-2.69384766	-21.92871094	-82.61718750	+27.48779297	+3336	+12.96386719	+1.81933594	-5.01855469	+21.35742188	-57.28271484	-68.81835938	+1948
+1457970893.53000000	+14.25146484	+2.50927734	-2.19726563	+67.93945313	-60.62255859	-125.46386719	+2980	+13.49560547	+5.37890625	-2.64550781	-22.96142578	-82.63916016	+28.65234375	+3336	+12.95507813	+1.84570313	-4.99218750	+21.33544922	-57.30468750	-68.64257813	+1956
+1457970893.53420000	+14.24707031	+2.52246094	-2.17968750	+67.96142578	-60.68847656	-125.41992188	+2980	+13.49121094	+5.39208984	-2.61914063	-23.40087891	-82.63916016	+29.15771484	+3336	+12.95068359	+1.86328125	-4.97900391	+21.29150391	-57.32666016	-68.53271484	+1964
+1457970893.53830000	+14.24267578	+2.53125000	-2.16650391	+67.98339844	-60.77636719	-125.35400391	+2980	+13.48681641	+5.40087891	-2.59716797	-23.86230469	-82.66113281	+29.64111328	+3336	+12.94628906	+1.87207031	-4.97021484	+21.24755859	-57.32666016	-68.44482422	+1968
+1457970893.54250000	+14.24267578	+2.54003906	-2.15332031	+67.93945313	-60.82031250	-125.26611328	+2976	+13.48242188	+5.40966797	-2.57958984	-24.10400391	-82.66113281	+29.90478516	+3336	+12.94189453	+1.88085938	-4.95703125	+21.18164063	-57.34863281	-68.33496094	+1972
+1457970893.54670000	+14.23828125	+2.54882813	-2.14892578	+67.89550781	-60.86425781	-125.15625000	+2972	+13.47802734	+5.41845703	-2.57080078	-24.16992188	-82.63916016	+29.99267578	+3332	+12.94189453	+1.88964844	-4.95263672	+21.09375000	-57.32666016	-68.20312500	+1976
+1457970893.55080010	+14.23388672	+2.55322266	-2.14013672	+67.80761719	-60.88623047	-125.04638672	+2968	+13.47363281	+5.42285156	-2.55761719	-24.14794922	-82.61718750	+29.97070313	+3328	+12.93750000	+1.89843750	-4.94824219	+20.98388672	-57.30468750	-68.04931641	+1976
+1457970893.55500010	+14.23388672	+2.55761719	-2.13574219	+67.69775391	-60.90820313	-124.89257813	+2964	+13.46923828	+5.42285156	-2.55322266	-23.99414063	-82.57324219	+29.81689453	+3324	+12.93310547	+1.90722656	-4.93945313	+20.89599609	-57.28271484	-67.91748047	+1976
+1457970893.55920000	+14.22949219	+2.55761719	-2.13574219	+67.58789063	-60.90820313	-124.73876953	+2956	+13.46484375	+5.42724609	-2.54443359	-23.81835938	-82.55126953	+29.64111328	+3320	+12.92431641	+1.91601563	-4.93505859	+20.83007813	-57.26074219	-67.78564453	+1976
+1457970893.56329990	+14.22509766	+2.55761719	-2.13574219	+67.43408203	-60.93017578	-124.56298828	+2952	+13.46044922	+5.42724609	-2.54003906	-23.62060547	-82.50732422	+29.39941406	+3316	+12.91992188	+1.92480469	-4.92626953	+20.72021484	-57.21679688	-67.63183594	+1976
+1457970893.56750010	+14.22509766	+2.55761719	-2.13574219	+67.25830078	-60.93017578	-124.38720703	+2948	+13.45605469	+5.42285156	-2.53564453	-23.35693359	-82.46337891	+29.09179688	+3312	+12.91552734	+1.92919922	-4.92187500	+20.56640625	-57.19482422	-67.47802734	+1972
+1457970893.57579990	+14.22070313	+2.55322266	-2.14013672	+66.90673828	-60.90820313	-124.03564453	+2940	+13.44726563	+5.41845703	-2.53564453	-22.85156250	-82.37548828	+28.54248047	+3304	+12.90673828	+1.93798828	-4.91308594	+20.28076172	-57.15087891	-67.17041016	+1964
+1457970893.57999990	+14.21630859	+2.54882813	-2.14013672	+66.73095703	-60.90820313	-123.85986328	+2936	+13.44726563	+5.41406250	-2.53125000	-22.58789063	-82.33154297	+28.23486328	+3304	+12.90234375	+1.93798828	-4.90869141	+20.17089844	-57.12890625	-67.03857422	+1960
+1457970893.58410000	+14.21630859	+2.54882813	-2.14453125	+66.57714844	-60.90820313	-123.70605469	+2932	+13.44287109	+5.41406250	-2.53125000	-22.32421875	-82.28759766	+27.94921875	+3304	+12.90234375	+1.94238281	-4.90429688	+20.06103516	-57.12890625	-66.92871094	+1952
+1457970893.58830000	+14.21630859	+2.54882813	-2.14453125	+66.42333984	-60.88623047	-123.50830078	+2932	+13.44287109	+5.40966797	-2.53125000	-22.03857422	-82.22167969	+27.61962891	+3304	+12.89794922	+1.94677734	-4.89990234	+19.95117188	-57.10693359	-66.79687500	+1944
+1457970893.59250000	+14.21191406	+2.54443359	-2.14453125	+66.24755859	-60.88623047	-123.35449219	+2928	+13.43847656	+5.40966797	-2.53125000	-21.81884766	-82.15576172	+27.37792969	+3304	+12.89794922	+1.95117188	-4.89111328	+19.86328125	-57.08496094	-66.68701172	+1940
+1457970893.59660010	+14.21191406	+2.54443359	-2.14453125	+66.11572266	-60.88623047	-123.20068359	+2928	+13.43847656	+5.40966797	-2.52685547	-21.68701172	-82.11181641	+27.22412109	+3304	+12.89355469	+1.95556641	-4.88671875	+19.77539063	-57.08496094	-66.59912109	+1932
+1457970893.60080000	+14.21191406	+2.54443359	-2.14453125	+65.96191406	-60.88623047	-123.06884766	+2924	+13.43408203	+5.40966797	-2.52246094	-21.59912109	-82.06787109	+27.13623047	+3308	+12.88916016	+1.95996094	-4.87792969	+19.68750000	-57.06298828	-66.51123047	+1924
+1457970893.60500000	+14.21191406	+2.54882813	-2.14013672	+65.87402344	-60.90820313	-122.93701172	+2924	+13.43408203	+5.40966797	-2.51806641	-21.57714844	-82.02392578	+27.11425781	+3308	+12.88916016	+1.96435547	-4.87353516	+19.62158203	-57.06298828	-66.44531250	+1920
+1457970893.60910010	+14.21191406	+2.54882813	-2.13134766	+65.76416016	-60.93017578	-122.84912109	+2924	+13.42968750	+5.40966797	-2.50927734	-21.59912109	-81.95800781	+27.15820313	+3312	+12.88916016	+1.96435547	-4.86474609	+19.53369141	-57.06298828	-66.37939453	+1916
+1457970893.61750010	+14.21630859	+2.55761719	-2.11376953	+65.65429688	-60.99609375	-122.69531250	+2928	+13.43408203	+5.41845703	-2.49169922	-21.84082031	-81.84814453	+27.42187500	+3320	+12.89355469	+1.97314453	-4.84716797	+19.44580078	-57.08496094	-66.31347656	+1908
+1457970893.62159990	+14.22070313	+2.56640625	-2.10058594	+65.63232422	-61.06201172	-122.62939453	+2928	+13.43408203	+5.42724609	-2.47412109	-22.10449219	-81.80419922	+27.72949219	+3328	+12.89794922	+1.97753906	-4.83837891	+19.44580078	-57.08496094	-66.29150391	+1904
+1457970893.62579990	+14.22070313	+2.57519531	-2.08740234	+65.63232422	-61.10595703	-122.60742188	+2932	+13.43847656	+5.43603516	-2.46093750	-22.41210938	-81.76025391	+28.08105469	+3332	+12.89794922	+1.98632813	-4.82519531	+19.44580078	-57.10693359	-66.29150391	+1904
+1457970893.63000010	+14.22509766	+2.58398438	-2.06982422	+65.63232422	-61.14990234	-122.56347656	+2932	+13.43847656	+5.44482422	-2.44335938	-22.74169922	-81.71630859	+28.47656250	+3336	+12.90234375	+1.99072266	-4.81640625	+19.42382813	-57.10693359	-66.26953125	+1904
+1457970893.63410000	+14.22949219	+2.59277344	-2.04785156	+65.67626953	-61.23779297	-122.56347656	+2936	+13.44287109	+5.45361328	-2.42138672	-23.20312500	-81.67236328	+29.00390625	+3344	+12.90234375	+1.99511719	-4.80761719	+19.42382813	-57.10693359	-66.26953125	+1904
+1457970893.63829990	+14.23388672	+2.60156250	-2.03027344	+65.72021484	-61.30371094	-122.58544922	+2940	+13.44287109	+5.46240234	-2.39941406	-23.66455078	-81.62841797	+29.50927734	+3348	+12.90673828	+1.99951172	-4.79443359	+19.40185547	-57.10693359	-66.26953125	+1908
+1457970893.64240000	+14.23828125	+2.61035156	-2.00830078	+65.76416016	-61.36962891	-122.60742188	+2940	+13.45166016	+5.47119141	-2.38183594	-24.10400391	-81.60644531	+30.01464844	+3348	+12.91113281	+2.00390625	-4.78564453	+19.40185547	-57.12890625	-66.26953125	+1912
+1457970893.64660000	+14.24267578	+2.61914063	-1.99072266	+65.83007813	-61.43554688	-122.62939453	+2940	+13.45605469	+5.48437500	-2.35986328	-24.58740234	-81.56250000	+30.54199219	+3352	+12.91552734	+2.00830078	-4.77246094	+19.37988281	-57.15087891	-66.26953125	+1920
+1457970893.65490010	+14.25146484	+2.63232422	-1.95996094	+65.89599609	-61.54541016	-122.62939453	+2940	+13.46484375	+5.49755859	-2.32470703	-25.35644531	-81.47460938	+31.42089844	+3356	+12.91992188	+2.01708984	-4.75048828	+19.37988281	-57.17285156	-66.26953125	+1932
+1457970893.65910010	+14.25146484	+2.63671875	-1.94677734	+65.89599609	-61.58935547	-122.62939453	+2940	+13.46923828	+5.50634766	-2.31152344	-25.64208984	-81.43066406	+31.75048828	+3352	+12.91992188	+2.02148438	-4.75048828	+19.37988281	-57.17285156	-66.24755859	+1936
+1457970893.66330000	+14.25585938	+2.64111328	-1.93359375	+65.89599609	-61.61132813	-122.62939453	+2936	+13.47363281	+5.51074219	-2.29394531	-25.90576172	-81.38671875	+32.03613281	+3352	+12.91992188	+2.02148438	-4.74609375	+19.35791016	-57.17285156	-66.24755859	+1936
+1457970893.66739990	+14.25585938	+2.64111328	-1.92480469	+65.85205078	-61.65527344	-122.58544922	+2936	+13.47802734	+5.51513672	-2.28515625	-26.03759766	-81.34277344	+32.16796875	+3352	+12.92431641	+2.02148438	-4.74169922	+19.35791016	-57.17285156	-66.22558594	+1940
+1457970893.67160010	+14.26025391	+2.64550781	-1.92041016	+65.80810547	-61.65527344	-122.51953125	+2932	+13.47802734	+5.51513672	-2.28076172	-26.14746094	-81.27685547	+32.29980469	+3348	+12.92431641	+2.02587891	-4.74169922	+19.33593750	-57.17285156	-66.20361328	+1944
+1457970893.67580010	+14.26025391	+2.64111328	-1.91601563	+65.74218750	-61.67724609	-122.45361328	+2928	+13.48242188	+5.51074219	-2.27197266	-26.30126953	-81.23291016	+32.43164063	+3344	+12.92431641	+2.02587891	-4.73730469	+19.29199219	-57.17285156	-66.18164063	+1948
+1457970893.67989990	+14.26025391	+2.64111328	-1.91601563	+65.65429688	-61.67724609	-122.36572266	+2924	+13.48242188	+5.51074219	-2.26757813	-26.32324219	-81.18896484	+32.43164063	+3344	+12.92431641	+2.03027344	-4.73291016	+19.27001953	-57.17285156	-66.13769531	+1952
+1457970893.68409990	+14.26464844	+2.63671875	-1.91601563	+65.54443359	-61.67724609	-122.27783203	+2924	+13.48681641	+5.51074219	-2.26757813	-26.27929688	-81.14501953	+32.36572266	+3340	+12.92431641	+2.03027344	-4.73291016	+19.22607422	-57.17285156	-66.07177734	+1956
+1457970893.69240000	+14.26464844	+2.63232422	-1.92041016	+65.30273438	-61.65527344	-122.05810547	+2920	+13.48681641	+5.50634766	-2.26757813	-26.10351563	-81.01318359	+32.12402344	+3336	+12.92431641	+2.03466797	-4.72412109	+19.11621094	-57.17285156	-65.96191406	+1960
+1457970893.69660000	+14.26464844	+2.62792969	-1.92480469	+65.19287109	-61.63330078	-121.94824219	+2920	+13.48681641	+5.50195313	-2.26757813	-26.03759766	-80.96923828	+32.01416016	+3336	+12.92431641	+2.04785156	-4.71533203	+18.83056641	-57.10693359	-65.61035156	+1964
+1457970893.70079990	+14.26464844	+2.62792969	-1.92919922	+65.06103516	-61.61132813	-121.81640625	+2920	+13.48242188	+5.49755859	-2.26757813	-26.01562500	-80.92529297	+31.92626953	+3336	+12.92431641	+2.05664063	-4.71093750	+18.61083984	-57.04101563	-65.32470703	+1964
+1457970893.70490000	+14.26464844	+2.62353516	-1.93359375	+64.90722656	-61.58935547	-121.68457031	+2920	+13.48242188	+5.49316406	-2.26757813	-25.97167969	-80.85937500	+31.81640625	+3336	+12.91992188	+2.06542969	-4.70654297	+18.43505859	-56.99707031	-65.10498047	+1960
+1457970893.70910000	+14.26464844	+2.61914063	-1.93798828	+64.75341797	-61.54541016	-121.53076172	+2920	+13.48242188	+5.48437500	-2.26757813	-25.92773438	-80.79345703	+31.68457031	+3340	+12.91992188	+2.06982422	-4.70214844	+18.28125000	-56.93115234	-64.90722656	+1956
+1457970893.71330000	+14.26464844	+2.61474609	-1.94238281	+64.59960938	-61.52343750	-121.37695313	+2924	+13.48242188	+5.48437500	-2.27197266	-25.83984375	-80.74951172	+31.55273438	+3340	+12.91992188	+2.07421875	-4.70214844	+18.14941406	-56.88720703	-64.70947266	+1952
+1457970893.71740010	+14.26464844	+2.61035156	-1.94677734	+64.46777344	-61.50146484	-121.22314453	+2924	+13.48242188	+5.47998047	-2.27197266	-25.81787109	-80.68359375	+31.48681641	+3344	+12.91992188	+2.08300781	-4.69775391	+18.03955078	-56.82128906	-64.57763672	+1944
+1457970893.72160010	+14.26464844	+2.61035156	-1.95117188	+64.31396484	-61.45751953	-121.04736328	+2924	+13.48242188	+5.47558594	-2.26757813	-25.77392578	-80.61767578	+31.39892578	+3344	+12.91552734	+2.08740234	-4.69775391	+17.95166016	-56.75537109	-64.44580078	+1940
+1457970893.72569990	+14.26464844	+2.61035156	-1.95556641	+64.16015625	-61.41357422	-120.87158203	+2928	+13.48681641	+5.47558594	-2.26757813	-25.70800781	-80.55175781	+31.28906250	+3348	+12.91552734	+2.08740234	-4.69775391	+17.86376953	-56.68945313	-64.33593750	+1932
+1457970893.72989990	+14.26904297	+2.61035156	-1.95996094	+64.00634766	-61.39160156	-120.69580078	+2928	+13.48681641	+5.47558594	-2.26318359	-25.72998047	-80.48583984	+31.26708984	+3352	+12.91552734	+2.09179688	-4.69335938	+17.77587891	-56.60156250	-64.24804688	+1928
+1457970893.73819990	+14.26904297	+2.61474609	-1.95996094	+63.69873047	-61.32568359	-120.30029297	+2932	+13.49121094	+5.47558594	-2.25000000	-25.83984375	-80.33203125	+31.31103516	+3356	+12.91552734	+2.09619141	-4.68896484	+17.66601563	-56.46972656	-64.11621094	+1920
+1457970893.74239990	+14.27343750	+2.62353516	-1.95556641	+63.61083984	-61.32568359	-120.12451172	+2936	+13.49560547	+5.47558594	-2.24121094	-25.92773438	-80.26611328	+31.42089844	+3360	+12.91552734	+2.10058594	-4.68457031	+17.64404297	-56.40380859	-64.07226563	+1916
+1457970893.74659990	+14.27783203	+2.62792969	-1.94677734	+63.50097656	-61.30371094	-119.94873047	+2940	+13.50000000	+5.48437500	-2.22802734	-25.97167969	-80.17822266	+31.46484375	+3364	+12.91552734	+2.10498047	-4.67578125	+17.62207031	-56.35986328	-64.02832031	+1916
+1457970893.75070000	+14.27783203	+2.63671875	-1.93798828	+63.41308594	-61.30371094	-119.79492188	+2940	+13.50439453	+5.48876953	-2.21484375	-25.92773438	-80.06835938	+31.46484375	+3368	+12.91552734	+2.10498047	-4.67138672	+17.60009766	-56.31591797	-64.02832031	+1912
+1457970893.75490000	+14.28222656	+2.64990234	-1.92480469	+63.39111328	-61.30371094	-119.68505859	+2944	+13.51318359	+5.49755859	-2.20166016	-25.94970703	-80.00244141	+31.55273438	+3372	+12.91552734	+2.10937500	-4.66259766	+17.60009766	-56.25000000	-64.02832031	+1912
+1457970893.75910000	+14.28222656	+2.65869141	-1.91162109	+63.36914063	-61.32568359	-119.55322266	+2948	+13.51757813	+5.51074219	-2.17968750	-26.01562500	-79.91455078	+31.66259766	+3376	+12.91992188	+2.10937500	-4.66259766	+17.60009766	-56.25000000	-64.02832031	+1912
+1457970893.76320000	+14.28662109	+2.67187500	-1.89843750	+63.34716797	-61.32568359	-119.46533203	+2952	+13.52197266	+5.51953125	-2.16210938	-26.05957031	-79.82666016	+31.77246094	+3380	+12.91992188	+2.10937500	-4.65820313	+17.62207031	-56.22802734	-64.05029297	+1912
+1457970893.77160000	+14.29101563	+2.68945313	-1.87207031	+63.28125000	-61.34765625	-119.26757813	+2956	+13.53076172	+5.53710938	-2.12695313	-25.81787109	-79.62890625	+31.61865234	+3380	+12.91992188	+2.10937500	-4.64941406	+17.62207031	-56.20605469	-64.05029297	+1912
+1457970893.77570010	+14.29101563	+2.69384766	-1.85888672	+63.28125000	-61.36962891	-119.22363281	+2956	+13.53515625	+5.55029297	-2.11376953	-25.59814453	-79.54101563	+31.44287109	+3380	+12.91992188	+2.11376953	-4.64501953	+17.62207031	-56.18408203	-64.05029297	+1916
+1457970893.77990010	+14.29101563	+2.70263672	-1.85009766	+63.25927734	-61.39160156	-119.13574219	+2956	+13.53515625	+5.55908203	-2.10058594	-25.31250000	-79.45312500	+31.17919922	+3380	+12.91992188	+2.11376953	-4.64062500	+17.64404297	-56.18408203	-64.07226563	+1916
+1457970893.78410010	+14.29101563	+2.71142578	-1.84130859	+63.23730469	-61.39160156	-119.06982422	+2956	+13.53515625	+5.56787109	-2.09619141	-24.76318359	-79.34326172	+30.69580078	+3380	+12.91992188	+2.11816406	-4.63623047	+17.64404297	-56.16210938	-64.07226563	+1920
+1457970893.78819990	+14.29101563	+2.71142578	-1.83691406	+63.19335938	-61.39160156	-118.98193359	+2956	+13.53515625	+5.57226563	-2.08740234	-24.16992188	-79.25537109	+30.12451172	+3376	+12.91992188	+2.11816406	-4.63183594	+17.64404297	-56.14013672	-64.05029297	+1924
+1457970893.79239990	+14.29101563	+2.71582031	-1.83691406	+63.08349609	-61.34765625	-118.85009766	+2952	+13.53515625	+5.57666016	-2.08300781	-23.46679688	-79.16748047	+29.44335938	+3376	+12.91992188	+2.12255859	-4.62744141	+17.64404297	-56.11816406	-64.05029297	+1928
+1457970893.80069990	+14.28662109	+2.71582031	-1.83691406	+62.84179688	-61.30371094	-118.58642578	+2948	+13.53076172	+5.57666016	-2.08740234	-21.42333984	-78.92578125	+27.44384766	+3368	+12.91552734	+2.12695313	-4.61865234	+17.60009766	-56.07421875	-63.98437500	+1932
+1457970893.80489990	+14.28222656	+2.71582031	-1.84130859	+62.68798828	-61.28173828	-118.43261719	+2948	+13.52636719	+5.57666016	-2.08740234	-20.23681641	-78.81591797	+26.27929688	+3368	+12.91552734	+2.12695313	-4.61425781	+17.57812500	-56.03027344	-63.94042969	+1936
+1457970893.80900000	+14.28222656	+2.71142578	-1.84570313	+62.55615234	-61.25976563	-118.27880859	+2948	+13.52636719	+5.57666016	-2.10058594	-18.58886719	-78.66210938	+24.71923828	+3372	+12.91113281	+2.13134766	-4.61425781	+17.53417969	-55.98632813	-63.87451172	+1940
+1457970893.81320000	+14.28222656	+2.70703125	-1.85009766	+62.38037109	-61.23779297	-118.12500000	+2948	+13.52197266	+5.57666016	-2.11376953	-16.85302734	-78.48632813	+23.09326172	+3372	+12.90673828	+2.13574219	-4.61425781	+17.49023438	-55.96435547	-63.80859375	+1944
+1457970893.81740000	+14.27783203	+2.70263672	-1.85888672	+62.18261719	-61.21582031	-117.92724609	+2948	+13.51757813	+5.57226563	-2.11816406	-15.11718750	-78.37646484	+21.46728516	+3372	+12.90673828	+2.13574219	-4.61425781	+17.42431641	-55.92041016	-63.72070313	+1944
+1457970893.82570000	+14.27343750	+2.69384766	-1.87207031	+61.76513672	-61.14990234	-117.53173828	+2952	+13.50878906	+5.57226563	-2.14892578	-10.30517578	-77.98095703	+17.00683594	+3380	+12.89794922	+2.14013672	-4.61425781	+17.31445313	-55.81054688	-63.54492188	+1948
+1457970893.83400010	+14.26464844	+2.68505859	-1.88964844	+61.23779297	-61.12792969	-116.98242188	+2960	+13.50439453	+5.57226563	-2.17089844	-4.89990234	-77.56347656	+12.04101563	+3388	+12.88476563	+2.14453125	-4.62304688	+17.18261719	-55.70068359	-63.36914063	+1948
+1457970893.84240010	+14.26025391	+2.67187500	-1.90283203	+60.60058594	-61.12792969	-116.34521484	+2964	+13.50000000	+5.57666016	-2.18408203	+0.48339844	-77.16796875	+7.16308594	+3392	+12.87597656	+2.14453125	-4.62744141	+17.05078125	-55.59082031	-63.19335938	+1944
+1457970893.85069990	+14.25585938	+2.65429688	-1.92041016	+59.54589844	-61.19384766	-115.24658203	+2972	+13.50000000	+5.59423828	-2.20166016	+6.28417969	-76.64062500	+1.97753906	+3400	+12.86718750	+2.14453125	-4.63623047	+16.94091797	-55.50292969	-63.03955078	+1936
+1457970893.85489990	+14.25146484	+2.64550781	-1.92480469	+58.99658203	-61.25976563	-114.67529297	+2972	+13.50000000	+5.60302734	-2.19726563	+9.25048828	-76.42089844	-0.65917969	+3400	+12.86279297	+2.14453125	-4.64062500	+16.91894531	-55.43701172	-62.99560547	+1932
+1457970893.85900000	+14.24707031	+2.63232422	-1.92919922	+57.94189453	-61.36962891	-113.59863281	+2972	+13.50000000	+5.61621094	-2.19726563	+12.23876953	-76.13525391	-3.33984375	+3404	+12.85839844	+2.14453125	-4.64501953	+16.87500000	-55.39306641	-62.95166016	+1928
+1457970893.86739990	+14.24707031	+2.61914063	-1.92919922	+56.11816406	-61.61132813	-111.70898438	+2968	+13.50000000	+5.64257813	-2.20166016	+18.12744141	-75.49804688	-8.59130859	+3404	+12.84521484	+2.14013672	-4.64941406	+16.83105469	-55.30517578	-62.88574219	+1920
+1457970893.87150000	+14.24707031	+2.61035156	-1.92480469	+54.51416016	-61.80908203	-110.10498047	+2968	+13.50000000	+5.65576172	-2.20166016	+20.96191406	-75.12451172	-11.11816406	+3404	+12.84521484	+2.13574219	-4.65380859	+16.83105469	-55.26123047	-62.86376953	+1920
+1457970893.87570000	+14.25146484	+2.60156250	-1.92919922	+53.23974609	-61.91894531	-108.85253906	+2964	+13.50000000	+5.66894531	-2.19726563	+23.73046875	-74.75097656	-13.57910156	+3408	+12.84082031	+2.13574219	-4.65820313	+16.80908203	-55.23925781	-62.86376953	+1916
+1457970893.87980010	+14.26025391	+2.59277344	-1.92041016	+52.00927734	-62.11669922	-107.66601563	+2960	+13.50000000	+5.68652344	-2.20166016	+26.32324219	-74.31152344	-15.88623047	+3408	+12.83642578	+2.13134766	-4.66259766	+16.80908203	-55.19531250	-62.86376953	+1912
+1457970893.88400010	+14.26464844	+2.57958984	-1.92480469	+50.53710938	-62.18261719	-106.25976563	+2956	+13.50000000	+5.69970703	-2.20166016	+28.76220703	-73.89404297	-18.08349609	+3408	+12.83203125	+2.12695313	-4.66259766	+16.78710938	-55.17333984	-62.86376953	+1912
+1457970893.88820000	+14.26904297	+2.56640625	-1.93359375	+48.88916016	-62.22656250	-104.67773438	+2952	+13.49560547	+5.71289063	-2.20605469	+31.06933594	-73.45458984	-20.12695313	+3408	+12.83203125	+2.12695313	-4.66699219	+16.78710938	-55.12939453	-62.84179688	+1912
+1457970893.89650010	+14.27783203	+2.54003906	-1.94677734	+45.30761719	-62.31445313	-101.29394531	+2944	+13.49121094	+5.73486328	-2.22802734	+35.00244141	-72.42187500	-23.57666016	+3408	+12.82324219	+2.11816406	-4.68017578	+16.74316406	-55.01953125	-62.81982422	+1912
+1457970893.90070010	+14.28222656	+2.51806641	-1.95996094	+43.30810547	-62.27050781	-99.42626953	+2940	+13.48681641	+5.74365234	-2.23681641	+36.71630859	-71.93847656	-25.09277344	+3412	+12.81884766	+2.10937500	-4.68896484	+16.72119141	-54.95361328	-62.79785156	+1916
+1457970893.90479990	+14.29101563	+2.50048828	-1.98193359	+41.24267578	-62.22656250	-97.51464844	+2940	+13.48242188	+5.74365234	-2.26318359	+38.05664063	-71.32324219	-26.25732422	+3412	+12.81445313	+2.10498047	-4.69335938	+16.65527344	-54.88769531	-62.75390625	+1920
+1457970893.90899990	+14.29541016	+2.48291016	-2.00390625	+39.11132813	-62.05078125	-95.51513672	+2940	+13.47802734	+5.74804688	-2.28515625	+39.33105469	-70.81787109	-27.35595703	+3416	+12.81445313	+2.10058594	-4.70654297	+16.58935547	-54.79980469	-62.68798828	+1924
+1457970893.91730000	+14.30419922	+2.42578125	-2.06982422	+34.76074219	-61.54541016	-91.49414063	+2944	+13.47363281	+5.74365234	-2.34667969	+41.28662109	-69.69726563	-29.04785156	+3424	+12.80126953	+2.08300781	-4.73291016	+16.41357422	-54.58007813	-62.51220703	+1932
+1457970893.92569990	+14.30859375	+2.37304688	-2.14892578	+30.54199219	-60.82031250	-87.60498047	+2952	+13.46484375	+5.73486328	-2.41259766	+42.73681641	-68.70849609	-30.25634766	+3432	+12.78808594	+2.06103516	-4.77246094	+16.10595703	-54.22851563	-62.18261719	+1948
+1457970893.92980000	+14.31298828	+2.34228516	-2.20605469	+28.54248047	-60.29296875	-85.75927734	+2956	+13.45605469	+5.72167969	-2.46972656	+43.11035156	-68.09326172	-30.54199219	+3440	+12.77929688	+2.04785156	-4.79882813	+15.95214844	-54.03076172	-61.98486328	+1952
+1457970893.93400000	+14.31298828	+2.32031250	-2.25439453	+26.67480469	-59.83154297	-84.02343750	+2964	+13.45166016	+5.70849609	-2.51367188	+43.52783203	-67.60986328	-30.87158203	+3448	+12.76611328	+2.03027344	-4.83398438	+15.68847656	-53.72314453	-61.69921875	+1964
+1457970893.93820000	+14.31298828	+2.28076172	-2.30273438	+24.91699219	-59.34814453	-82.44140625	+2968	+13.44726563	+5.69091797	-2.55322266	+43.85742188	-67.14843750	-31.15722656	+3456	+12.75292969	+2.01269531	-4.86914063	+15.44677734	-53.45947266	-61.41357422	+1972
+1457970893.94230010	+14.31298828	+2.24560547	-2.35986328	+23.31298828	-58.75488281	-81.01318359	+2976	+13.44726563	+5.67333984	-2.61474609	+43.98925781	-66.62109375	-31.24511719	+3464	+12.73974609	+1.99072266	-4.90429688	+15.20507813	-53.17382813	-61.14990234	+1976
+1457970893.94650010	+14.31738281	+2.21923828	-2.41259766	+21.84082031	-58.24951172	-79.62890625	+2980	+13.44287109	+5.65136719	-2.66308594	+44.14306641	-66.18164063	-31.35498047	+3476	+12.72216797	+1.96435547	-4.95263672	+14.85351563	-52.75634766	-60.75439453	+1988
+1457970893.95479990	+14.31298828	+2.15771484	-2.52685547	+19.40185547	-57.08496094	-77.43164063	+2992	+13.43408203	+5.61181641	-2.77294922	+44.34082031	-65.25878906	-31.46484375	+3488	+12.68701172	+1.91162109	-5.04492188	+14.34814453	-52.07519531	-60.16113281	+1992
+1457970893.95900010	+14.31298828	+2.13134766	-2.57958984	+18.39111328	-56.55761719	-76.46484375	+2996	+13.42968750	+5.58984375	-2.82568359	+44.40673828	-64.88525391	-31.50878906	+3496	+12.66943359	+1.88085938	-5.09765625	+14.10644531	-51.65771484	-59.85351563	+1996
+1457970893.96310000	+14.30859375	+2.09619141	-2.62792969	+17.46826172	-56.05224609	-75.65185547	+3000	+13.42529297	+5.56787109	-2.87402344	+44.40673828	-64.51171875	-31.50878906	+3500	+12.65185547	+1.85449219	-5.14160156	+13.90869141	-51.30615234	-59.61181641	+1996
+1457970893.96729990	+14.30859375	+2.06542969	-2.68505859	+16.69921875	-55.50292969	-74.99267578	+3004	+13.42089844	+5.54589844	-2.93115234	+44.36279297	-64.11621094	-31.44287109	+3508	+12.63427734	+1.82373047	-5.18554688	+13.75488281	-50.99853516	-59.43603516	+1992
+1457970893.97149990	+14.30859375	+2.04345703	-2.73339844	+16.04003906	-55.04150391	-74.33349609	+3004	+13.42089844	+5.51953125	-2.98388672	+44.31884766	-63.76464844	-31.39892578	+3512	+12.60351563	+1.77099609	-5.25585938	+13.51318359	-50.42724609	-59.17236328	+2000
+1457970893.97560000	+14.30859375	+2.01269531	-2.77734375	+15.51269531	-54.60205078	-73.82812500	+3004	+13.41650391	+5.49755859	-3.03222656	+44.31884766	-63.45703125	-31.35498047	+3512	+12.59033203	+1.74023438	-5.29980469	+13.44726563	-50.14160156	-59.10644531	+1996
+1457970893.98400000	+14.30859375	+1.96435547	-2.87841797	+14.74365234	-53.65722656	-73.01513672	+3004	+13.41210938	+5.45361328	-3.12890625	+44.25292969	-62.81982422	-31.24511719	+3516	+12.55517578	+1.67871094	-5.37890625	+13.40332031	-49.50439453	-59.06250000	+1984
+1457970893.98810010	+14.30859375	+1.93798828	-2.93115234	+14.43603516	-53.17382813	-72.68554688	+3004	+13.41210938	+5.43164063	-3.18164063	+44.18701172	-62.49023438	-31.13525391	+3512	+12.54199219	+1.64355469	-5.42285156	+13.35937500	-49.15283203	-59.06250000	+1980
+1457970893.99650000	+14.30859375	+1.88964844	-3.03222656	+14.06250000	-52.16308594	-72.18017578	+3000	+13.40332031	+5.39208984	-3.27392578	+44.01123047	-61.89697266	-30.84960938	+3508	+12.50683594	+1.57324219	-5.51074219	+13.38134766	-48.36181641	-59.10644531	+1976
+1457970894.00060010	+14.30859375	+1.85888672	-3.08935547	+13.88671875	-51.63574219	-71.96044922	+3000	+13.39892578	+5.36572266	-3.32666016	+43.83544922	-61.54541016	-30.67382813	+3508	+12.48925781	+1.53369141	-5.55468750	+13.38134766	-47.92236328	-59.15039063	+1976
+1457970894.00480010	+14.31298828	+1.83251953	-3.13769531	+13.75488281	-51.13037109	-71.76269531	+3000	+13.39892578	+5.33935547	-3.37939453	+43.65966797	-61.19384766	-30.45410156	+3504	+12.46728516	+1.48974609	-5.59863281	+13.35937500	-47.48291016	-59.19433594	+1980
+1457970894.00900010	+14.31298828	+1.81054688	-3.20361328	+13.66699219	-50.47119141	-71.52099609	+2996	+13.39892578	+5.31738281	-3.43212891	+43.48388672	-60.84228516	-30.21240234	+3504	+12.44970703	+1.45019531	-5.65136719	+13.35937500	-46.91162109	-59.19433594	+1984
+1457970894.01729990	+14.31738281	+1.74902344	-3.33984375	+13.49121094	-49.13085938	-71.16943359	+2996	+13.39453125	+5.25585938	-3.55517578	+42.95654297	-59.98535156	-29.61914063	+3500	+12.40576172	+1.35351563	-5.75683594	+13.29345703	-45.76904297	-59.28222656	+2000
+1457970894.02560000	+14.31738281	+1.68750000	-3.51123047	+13.31542969	-47.35107422	-70.75195313	+3000	+13.39013672	+5.18994141	-3.70898438	+42.27539063	-58.90869141	-28.78417969	+3500	+12.35302734	+1.26123047	-5.88427734	+13.20556641	-44.27490234	-59.26025391	+2016
+1457970894.02979990	+14.32177734	+1.64794922	-3.59472656	+13.18359375	-46.49414063	-70.55419922	+3004	+13.38574219	+5.14599609	-3.79248047	+41.83593750	-58.31542969	-28.32275391	+3504	+12.32226563	+1.20410156	-5.94140625	+13.13964844	-43.54980469	-59.23828125	+2028
+1457970894.03810000	+14.32177734	+1.57324219	-3.78808594	+13.00781250	-44.47265625	-70.11474609	+3008	+13.37695313	+5.04492188	-3.98583984	+40.84716797	-56.93115234	-27.22412109	+3512	+12.26074219	+1.09423828	-6.07763672	+12.96386719	-41.81396484	-59.17236328	+2048
+1457970894.04230000	+14.32617188	+1.52929688	-3.88916016	+12.94189453	-43.43994141	-69.91699219	+3012	+13.36816406	+4.98779297	-4.08691406	+40.31982422	-56.22802734	-26.67480469	+3520	+12.22998047	+1.03271484	-6.13916016	+12.87597656	-40.95703125	-59.17236328	+2056
+1457970894.04640010	+14.32617188	+1.48974609	-4.00341797	+12.87597656	-42.29736328	-69.71923828	+3016	+13.36376953	+4.93505859	-4.19677734	+39.79248047	-55.43701172	-26.08154297	+3524	+12.19482422	+0.97558594	-6.20947266	+12.78808594	-39.99023438	-59.06250000	+2064
+1457970894.05060010	+14.32617188	+1.43701172	-4.12207031	+12.81005859	-41.11083984	-69.54345703	+3020	+13.35498047	+4.87353516	-4.30664063	+39.24316406	-54.64599609	-25.51025391	+3528	+12.15966797	+0.90966797	-6.28417969	+12.67822266	-39.02343750	-59.01855469	+2068
+1457970894.05480000	+14.32177734	+1.38867188	-4.23632813	+12.78808594	-39.92431641	-69.43359375	+3024	+13.34179688	+4.81201172	-4.42529297	+38.67187500	-53.78906250	-24.91699219	+3532	+12.12451172	+0.84375000	-6.35449219	+12.63427734	-38.05664063	-59.01855469	+2072
+1457970894.06310010	+14.31298828	+1.28320313	-4.47363281	+12.81005859	-37.52929688	-69.16992188	+3028	+13.31542969	+4.67578125	-4.66259766	+37.57324219	-52.07519531	-23.73046875	+3540	+12.04980469	+0.70751953	-6.49511719	+12.50244141	-36.05712891	-58.95263672	+2072
+1457970894.06730010	+14.30419922	+1.23046875	-4.60107422	+12.89794922	-36.29882813	-69.08203125	+3032	+13.29785156	+4.60546875	-4.78564453	+37.00195313	-51.17431641	-23.15917969	+3544	+12.01025391	+0.63720703	-6.56542969	+12.48046875	-35.04638672	-58.97460938	+2072
+1457970894.07139990	+14.29980469	+1.18212891	-4.71533203	+13.00781250	-35.15625000	-68.99414063	+3032	+13.28466797	+4.53076172	-4.90869141	+36.45263672	-50.29541016	-22.60986328	+3544	+11.96630859	+0.56689453	-6.63574219	+12.45849609	-34.05761719	-58.97460938	+2064
+1457970894.07559990	+14.29101563	+1.12500000	-4.82958984	+13.13964844	-34.01367188	-68.97216797	+3028	+13.26708984	+4.45166016	-5.03173828	+35.92529297	-49.41650391	-22.10449219	+3544	+11.92675781	+0.48779297	-6.70605469	+12.43652344	-33.09082031	-59.04052734	+2060
+1457970894.07979990	+14.27783203	+1.06787109	-4.95263672	+13.31542969	-32.82714844	-68.97216797	+3028	+13.24951172	+4.37695313	-5.15478516	+35.44189453	-48.53759766	-21.59912109	+3544	+11.88720703	+0.40869141	-6.77636719	+12.45849609	-32.10205078	-59.15039063	+2052
+1457970894.08390000	+14.26464844	+1.01074219	-5.06689453	+13.51318359	-31.72851563	-68.97216797	+3024	+13.22753906	+4.29785156	-5.27783203	+34.95849609	-47.63671875	-21.11572266	+3540	+11.84765625	+0.32958984	-6.84228516	+12.50244141	-31.15722656	-59.21630859	+2044
+1457970894.08810000	+14.25146484	+0.94921875	-5.18115234	+13.73291016	-30.62988281	-68.99414063	+3020	+13.20996094	+4.22314453	-5.39648438	+34.49707031	-46.75781250	-20.63232422	+3532	+11.80810547	+0.24169922	-6.90820313	+12.50244141	-30.21240234	-59.32617188	+2040
+1457970894.09229990	+14.22949219	+0.88769531	-5.29980469	+13.97460938	-29.46533203	-69.03808594	+3016	+13.18359375	+4.14404297	-5.51074219	+34.05761719	-45.87890625	-20.19287109	+3524	+11.76416016	+0.16259766	-6.97412109	+12.59033203	-29.22363281	-59.45800781	+2036
+1457970894.10060000	+14.18554688	+0.76904297	-5.50634766	+14.52392578	-27.44384766	-69.10400391	+2996	+13.14404297	+3.98144531	-5.72167969	+33.22265625	-44.27490234	-19.37988281	+3504	+11.66748047	-0.01757813	-7.10156250	+12.70019531	-27.35595703	-59.76562500	+2028
+1457970894.10470010	+14.16357422	+0.70312500	-5.61181641	+14.80957031	-26.41113281	-69.14794922	+2988	+13.12207031	+3.89355469	-5.82275391	+32.84912109	-43.50585938	-19.02832031	+3488	+11.62353516	-0.10986328	-7.15869141	+12.74414063	-26.43310547	-59.96337891	+2020
+1457970894.10890010	+14.13720703	+0.64160156	-5.70849609	+15.09521484	-25.46630859	-69.16992188	+2980	+13.10449219	+3.81005859	-5.91943359	+32.47558594	-42.73681641	-18.67675781	+3476	+11.57519531	-0.20214844	-7.22021484	+12.81005859	-25.53222656	-60.09521484	+2016
+1457970894.11719990	+14.08447266	+0.50097656	-5.90625000	+15.62255859	-23.53271484	-69.30175781	+2960	+13.06054688	+3.64306641	-6.10400391	+31.81640625	-41.24267578	-18.03955078	+3440	+11.48291016	-0.40429688	-7.33447266	+12.87597656	-23.70849609	-60.49072266	+2008
+1457970894.12140010	+14.05371094	+0.43066406	-6.00292969	+15.88623047	-22.58789063	-69.30175781	+2948	+13.03857422	+3.55957031	-6.18750000	+31.50878906	-40.53955078	-17.70996094	+3420	+11.43457031	-0.50097656	-7.39599609	+12.89794922	-22.76367188	-60.60058594	+2008
+1457970894.12560010	+14.01855469	+0.35156250	-6.09960938	+16.10595703	-21.64306641	-69.32373047	+2936	+13.01660156	+3.46728516	-6.27539063	+31.15722656	-39.81445313	-17.40234375	+3400	+11.38623047	-0.60644531	-7.45312500	+12.87597656	-21.79687500	-60.75439453	+2008
+1457970894.13389990	+13.95263672	+0.19775391	-6.27978516	+16.54541016	-19.79736328	-69.34570313	+2912	+12.96826172	+3.28271484	-6.43798828	+30.52001953	-38.38623047	-16.80908203	+3360	+11.27636719	-0.81738281	-7.55859375	+12.85400391	-19.90722656	-60.95214844	+2004
+1457970894.13809990	+13.91748047	+0.10546875	-6.37207031	+16.74316406	-18.89648438	-69.36767578	+2900	+12.94628906	+3.17285156	-6.51708984	+30.16845703	-37.68310547	-16.56738281	+3344	+11.22363281	-0.93164063	-7.61572266	+12.78808594	-18.94042969	-61.08398438	+2008
+1457970894.14640000	+13.84716797	-0.06591797	-6.55224609	+17.13867188	-17.11669922	-69.41162109	+2880	+12.89355469	+2.96191406	-6.67529297	+29.50927734	-36.25488281	-15.99609375	+3308	+11.11816406	-1.15576172	-7.71240234	+12.65625000	-17.11669922	-61.23779297	+2012
+1457970894.15060000	+13.81201172	-0.17138672	-6.64453125	+17.31445313	-16.19384766	-69.43359375	+2876	+12.86718750	+2.84765625	-6.75439453	+29.15771484	-35.55175781	-15.75439453	+3288	+11.06542969	-1.27880859	-7.76074219	+12.54638672	-16.17187500	-61.30371094	+2016
+1457970894.15470000	+13.77685547	-0.27246094	-6.73681641	+17.51220703	-15.27099609	-69.47753906	+2872	+12.83203125	+2.73339844	-6.84228516	+28.82812500	-34.78271484	-15.49072266	+3272	+11.01269531	-1.39746094	-7.80468750	+12.45849609	-15.27099609	-61.39160156	+2020
+1457970894.15890000	+13.73730469	-0.36474609	-6.82470703	+17.77587891	-14.41406250	-69.49951172	+2868	+12.79687500	+2.62792969	-6.92138672	+28.49853516	-34.07958984	-15.20507813	+3252	+10.95556641	-1.51171875	-7.85302734	+12.37060547	-14.37011719	-61.39160156	+2020
+1457970894.16310000	+13.69335938	-0.47900391	-6.91699219	+17.95166016	-13.53515625	-69.54345703	+2864	+12.76171875	+2.49609375	-7.00048828	+28.10302734	-33.35449219	-14.98535156	+3236	+10.89843750	-1.63476563	-7.89697266	+12.23876953	-13.42529297	-61.41357422	+2028
+1457970894.17140010	+13.60986328	-0.68554688	-7.09277344	+18.47900391	-11.84326172	-69.60937500	+2852	+12.67822266	+2.23242188	-7.17187500	+27.33398438	-31.88232422	-14.52392578	+3204	+10.78857422	-1.87646484	-7.96728516	+12.08496094	-11.79931641	-61.45751953	+2032
+1457970894.17560010	+13.57031250	-0.80859375	-7.17626953	+18.72070313	-11.05224609	-69.69726563	+2848	+12.63867188	+2.09619141	-7.25097656	+26.96044922	-31.17919922	-14.32617188	+3184	+10.73144531	-2.00830078	-8.00244141	+11.95312500	-10.96435547	-61.52343750	+2036
+1457970894.17969990	+13.52636719	-0.92285156	-7.26416016	+19.05029297	-10.19531250	-69.76318359	+2840	+12.58593750	+1.95996094	-7.33447266	+26.58691406	-30.43212891	-14.12841797	+3168	+10.68310547	-2.14013672	-8.03320313	+11.90917969	-10.21728516	-61.61132813	+2036
+1457970894.18390010	+13.47802734	-1.02832031	-7.34326172	+19.44580078	-9.47021484	-69.80712891	+2828	+12.53759766	+1.82812500	-7.41357422	+26.23535156	-29.77294922	-13.90869141	+3148	+10.63037109	-2.26318359	-8.05957031	+11.86523438	-9.47021484	-61.63330078	+2036
+1457970894.18800000	+13.43408203	-1.15136719	-7.42675781	+19.77539063	-8.70117188	-69.87304688	+2820	+12.48925781	+1.68310547	-7.49267578	+25.83984375	-29.09179688	-13.75488281	+3128	+10.57324219	-2.39501953	-8.09033203	+11.77734375	-8.72314453	-61.67724609	+2040
+1457970894.19219990	+13.38574219	-1.26562500	-7.50585938	+20.19287109	-7.91015625	-69.93896484	+2808	+12.43652344	+1.54248047	-7.57177734	+25.48828125	-28.38867188	-13.57910156	+3104	+10.52050781	-2.52685547	-8.11669922	+11.77734375	-7.99804688	-61.74316406	+2036
+1457970894.19639990	+13.33300781	-1.37109375	-7.57177734	+20.67626953	-7.27294922	-69.98291016	+2792	+12.38378906	+1.40625000	-7.63769531	+25.15869141	-27.77343750	-13.42529297	+3080	+10.46337891	-2.65429688	-8.13427734	+11.77734375	-7.33886719	-61.78710938	+2032
+1457970894.20050000	+13.28027344	-1.49414063	-7.63769531	+21.11572266	-6.61376953	-70.04882813	+2776	+12.32666016	+1.25683594	-7.70361328	+24.78515625	-27.18017578	-13.29345703	+3056	+10.40625000	-2.79052734	-8.15625000	+11.75537109	-6.65771484	-61.87500000	+2032
+1457970894.20890000	+13.17041016	-1.70947266	-7.76074219	+22.17041016	-5.40527344	-70.15869141	+2736	+12.21679688	+0.97558594	-7.82226563	+24.10400391	-26.01562500	-13.00781250	+3004	+10.30078125	-3.05419922	-8.17822266	+11.84326172	-5.44921875	-62.09472656	+2020
+1457970894.21300010	+13.11328125	-1.82373047	-7.81787109	+22.69775391	-4.83398438	-70.20263672	+2716	+12.16406250	+0.83056641	-7.87060547	+23.77441406	-25.51025391	-12.89794922	+2972	+10.24365234	-3.19042969	-8.19140625	+11.88720703	-4.79003906	-62.20458984	+2016
+1457970894.21720000	+13.05615234	-1.93798828	-7.87060547	+23.26904297	-4.24072266	-70.24658203	+2696	+12.10253906	+0.69433594	-7.91455078	+23.51074219	-24.98291016	-12.78808594	+2940	+10.19091797	-3.32666016	-8.20019531	+11.99707031	-4.19677734	-62.33642578	+2008
+1457970894.22140000	+12.99462891	-2.04345703	-7.91455078	+23.88427734	-3.73535156	-70.24658203	+2672	+12.04980469	+0.56689453	-7.95410156	+23.26904297	-24.52148438	-12.63427734	+2904	+10.12939453	-3.46289063	-8.20458984	+12.08496094	-3.58154297	-62.44628906	+2000
+1457970894.22550010	+12.93310547	-2.15332031	-7.95849609	+24.45556641	-3.22998047	-70.24658203	+2652	+11.99267578	+0.42626953	-7.98925781	+22.96142578	-24.03808594	-12.50244141	+2868	+10.07226563	-3.59912109	-8.21777344	+12.17285156	-2.92236328	-62.53417969	+1996
+1457970894.22970010	+12.87158203	-2.25878906	-7.99365234	+25.02685547	-2.72460938	-70.24658203	+2632	+11.93554688	+0.29003906	-8.01562500	+22.69775391	-23.55468750	-12.39257813	+2832	+10.01074219	-3.73095703	-8.21777344	+12.30468750	-2.32910156	-62.64404297	+1988
+1457970894.23390010	+12.80126953	-2.35986328	-8.02001953	+25.64208984	-2.28515625	-70.20263672	+2612	+11.88281250	+0.16259766	-8.03320313	+22.47802734	-23.15917969	-12.23876953	+2796	+9.94921875	-3.86718750	-8.21337891	+12.41455078	-1.71386719	-62.75390625	+1980
+1457970894.23799990	+12.73535156	-2.46972656	-8.05078125	+26.21337891	-1.82373047	-70.15869141	+2592	+11.83007813	+0.02636719	-8.05078125	+22.21435547	-22.76367188	-12.10693359	+2756	+9.88330078	-4.00341797	-8.21777344	+12.54638672	-1.07666016	-62.84179688	+1976
+1457970894.24640010	+12.60351563	-2.68066406	-8.09033203	+27.35595703	-1.01074219	-70.07080078	+2560	+11.72021484	-0.22412109	-8.06396484	+21.84082031	-22.01660156	-11.79931641	+2676	+9.76025391	-4.27587891	-8.20458984	+12.78808594	+0.13183594	-63.03955078	+1968
+1457970894.25050000	+12.53759766	-2.78613281	-8.11230469	+27.90527344	-0.59326172	-69.98291016	+2544	+11.66748047	-0.36035156	-8.07275391	+21.62109375	-21.64306641	-11.68945313	+2636	+9.69873047	-4.40771484	-8.20019531	+12.94189453	+0.76904297	-63.08349609	+1964
+1457970894.25469990	+12.47167969	-2.89599609	-8.12109375	+28.41064453	-0.21972656	-69.91699219	+2532	+11.61035156	-0.48779297	-8.07275391	+21.46728516	-21.26953125	-11.55761719	+2600	+9.63720703	-4.54394531	-8.19140625	+13.07373047	+1.38427734	-63.14941406	+1968
+1457970894.25880000	+12.40136719	-2.99707031	-8.12988281	+28.91601563	+0.17578125	-69.78515625	+2524	+11.55322266	-0.60205078	-8.06835938	+21.33544922	-20.91796875	-11.33789063	+2564	+9.56689453	-4.67578125	-8.17822266	+13.18359375	+1.99951172	-63.17138672	+1968
+1457970894.26300000	+12.33105469	-3.10693359	-8.14306641	+29.35546875	+0.57128906	-69.63134766	+2516	+11.49609375	-0.73828125	-8.06396484	+21.13769531	-20.54443359	-11.20605469	+2532	+9.49658203	-4.80761719	-8.16943359	+13.31542969	+2.61474609	-63.17138672	+1972
+1457970894.26720000	+12.26513672	-3.21679688	-8.14306641	+29.77294922	+0.87890625	-69.52148438	+2508	+11.43457031	-0.86572266	-8.05517578	+20.98388672	-20.17089844	-11.07421875	+2500	+9.43505859	-4.93945313	-8.14746094	+13.40332031	+3.14208984	-63.19335938	+1980
+1457970894.27130010	+12.19482422	-3.32666016	-8.13867188	+30.19042969	+1.20849609	-69.38964844	+2500	+11.37744141	-0.98437500	-8.04199219	+20.87402344	-19.84130859	-10.85449219	+2472	+9.36914063	-5.07128906	-8.12548828	+13.51318359	+3.69140625	-63.21533203	+1988
+1457970894.27550010	+12.12890625	-3.43652344	-8.14306641	+30.56396484	+1.53808594	-69.23583984	+2492	+11.32031250	-1.11621094	-8.03320313	+20.72021484	-19.51171875	-10.74462891	+2444	+9.30322266	-5.20312500	-8.10791016	+13.62304688	+4.21875000	-63.17138672	+1992
+1457970894.28379990	+11.99707031	-3.66064453	-8.12548828	+31.26708984	+2.08740234	-68.97216797	+2480	+11.19287109	-1.35791016	-8.00683594	+20.56640625	-18.78662109	-10.39306641	+2392	+9.18017578	-5.46240234	-8.05078125	+13.79882813	+5.14160156	-63.14941406	+2012
+1457970894.28800010	+11.93115234	-3.77490234	-8.12109375	+31.57470703	+2.37304688	-68.79638672	+2472	+11.13134766	-1.49414063	-7.99804688	+20.43457031	-18.41308594	-10.26123047	+2372	+9.11865234	-5.58984375	-8.02441406	+13.90869141	+5.60302734	-63.03955078	+2020
+1457970894.29220010	+11.86523438	-3.89355469	-8.11230469	+31.83837891	+2.61474609	-68.64257813	+2464	+11.06103516	-1.62158203	-7.98046875	+20.34667969	-18.01757813	-10.12939453	+2352	+9.06152344	-5.71728516	-7.98925781	+14.01855469	+5.97656250	-63.01757813	+2032
+1457970894.29629990	+11.79931641	-4.00341797	-8.09472656	+32.14599609	+2.85644531	-68.46679688	+2452	+10.99511719	-1.73583984	-7.96289063	+20.28076172	-17.66601563	-9.90966797	+2328	+9.00000000	-5.84472656	-7.94970703	+14.08447266	+6.35009766	-62.97363281	+2040
+1457970894.30049990	+11.73339844	-4.11767578	-8.08154297	+32.38769531	+3.07617188	-68.29101563	+2444	+10.92480469	-1.86767578	-7.94531250	+20.17089844	-17.29248047	-9.77783203	+2312	+8.94287109	-5.96337891	-7.91455078	+14.21630859	+6.70166016	-62.86376953	+2044
+1457970894.30469990	+11.67187500	-4.23193359	-8.05957031	+32.62939453	+3.25195313	-68.15917969	+2432	+10.85888672	-1.99511719	-7.91894531	+20.08300781	-16.94091797	-9.64599609	+2288	+8.89013672	-6.08642578	-7.86621094	+14.32617188	+6.96533203	-62.84179688	+2052
+1457970894.30880000	+11.60595703	-4.34179688	-8.03320313	+32.89306641	+3.38378906	-68.00537109	+2420	+10.78857422	-2.10937500	-7.89697266	+20.03906250	-16.58935547	-9.42626953	+2268	+8.83740234	-6.20947266	-7.81787109	+14.41406250	+7.22900391	-62.79785156	+2056
+1457970894.31300000	+11.54443359	-4.45166016	-8.01123047	+33.13476563	+3.58154297	-67.85156250	+2408	+10.72265625	-2.23681641	-7.87500000	+19.95117188	-16.21582031	-9.27246094	+2244	+8.78466797	-6.32812500	-7.77392578	+14.56787109	+7.53662109	-62.66601563	+2056
+1457970894.32130000	+11.41699219	-4.66699219	-7.95410156	+33.66210938	+3.88916016	-67.54394531	+2384	+10.58642578	-2.46972656	-7.81347656	+19.86328125	-15.51269531	-8.89892578	+2200	+8.67480469	-6.56542969	-7.66845703	+14.80957031	+8.04199219	-62.53417969	+2060
+1457970894.32550000	+11.35107422	-4.77685547	-7.92773438	+33.90380859	+4.06494141	-67.34619141	+2368	+10.52050781	-2.58837891	-7.78271484	+19.79736328	-15.16113281	-8.70117188	+2180	+8.62646484	-6.67968750	-7.62011719	+14.98535156	+8.32763672	-62.35839844	+2060
+1457970894.32970000	+11.28955078	-4.88232422	-7.88818359	+34.16748047	+4.21875000	-67.19238281	+2356	+10.45458984	-2.70703125	-7.73876953	+19.73144531	-14.83154297	-8.54736328	+2160	+8.57812500	-6.79394531	-7.55859375	+15.16113281	+8.54736328	-62.24853516	+2056
+1457970894.33380010	+11.22363281	-4.97900391	-7.84423828	+34.43115234	+4.32861328	-67.01660156	+2344	+10.38867188	-2.81250000	-7.69042969	+19.70947266	-14.56787109	-8.30566406	+2140	+8.52099609	-6.90820313	-7.49707031	+15.27099609	+8.78906250	-62.16064453	+2056
+1457970894.33800010	+11.16210938	-5.08007813	-7.80468750	+34.71679688	+4.48242188	-66.84082031	+2332	+10.32714844	-2.92675781	-7.64648438	+19.66552734	-14.28222656	-8.12988281	+2124	+8.46826172	-7.01367188	-7.44433594	+15.49072266	+9.07470703	-61.96289063	+2048
+1457970894.34209990	+11.10058594	-5.17675781	-7.75195313	+34.98046875	+4.59228516	-66.70898438	+2320	+10.26562500	-3.03222656	-7.58935547	+19.64355469	-14.04052734	-7.97607422	+2108	+8.41992188	-7.12353516	-7.37841797	+15.64453125	+9.29443359	-61.85302734	+2048
+1457970894.34629990	+11.03906250	-5.26904297	-7.69921875	+35.26611328	+4.70214844	-66.53320313	+2308	+10.20849609	-3.12890625	-7.53222656	+19.66552734	-13.82080078	-7.73437500	+2092	+8.36279297	-7.23339844	-7.31250000	+15.77636719	+9.53613281	-61.69921875	+2044
+1457970894.35050010	+10.97753906	-5.36132813	-7.65527344	+35.57373047	+4.85595703	-66.33544922	+2296	+10.15136719	-3.23437500	-7.47949219	+19.64355469	-13.57910156	-7.51464844	+2076	+8.31445313	-7.33447266	-7.25976563	+15.99609375	+9.82177734	-61.47949219	+2036
+1457970894.35460000	+10.91601563	-5.44921875	-7.59375000	+35.83740234	+4.96582031	-66.15966797	+2288	+10.09423828	-3.33105469	-7.41357422	+19.66552734	-13.38134766	-7.33886719	+2068	+8.26171875	-7.43994141	-7.19384766	+16.17187500	+10.06347656	-61.28173828	+2036
+1457970894.36299990	+10.79736328	-5.61621094	-7.47509766	+36.34277344	+5.18554688	-65.76416016	+2272	+9.98876953	-3.51562500	-7.27294922	+19.68750000	-13.05175781	-6.87744141	+2048	+8.14746094	-7.63769531	-7.06640625	+16.52343750	+10.59082031	-60.79833984	+2028
+1457970894.36710000	+10.74023438	-5.69970703	-7.40478516	+36.56250000	+5.25146484	-65.63232422	+2268	+9.93603516	-3.60791016	-7.19384766	+19.70947266	-12.96386719	-6.72363281	+2044	+8.09472656	-7.73876953	-6.99609375	+16.67724609	+10.78857422	-60.57861328	+2028
+1457970894.37130000	+10.68310547	-5.77880859	-7.33447266	+36.78222656	+5.29541016	-65.47851563	+2260	+9.88769531	-3.68701172	-7.11474609	+19.73144531	-12.87597656	-6.45996094	+2036	+8.03320313	-7.83984375	-6.92578125	+16.80908203	+11.00830078	-60.35888672	+2028
+1457970894.37550000	+10.63037109	-5.85351563	-7.26855469	+37.02392578	+5.36132813	-65.30273438	+2256	+9.83935547	-3.77490234	-7.04003906	+19.75341797	-12.76611328	-6.24023438	+2032	+7.98046875	-7.92773438	-6.86425781	+17.00683594	+11.20605469	-60.05126953	+2024
+1457970894.37960000	+10.57763672	-5.93261719	-7.18505859	+37.19970703	+5.38330078	-65.19287109	+2256	+9.79541016	-3.86279297	-6.95214844	+19.75341797	-12.72216797	-6.08642578	+2036	+7.93212891	-8.02441406	-6.78955078	+17.13867188	+11.33789063	-59.83154297	+2024
+1457970894.38380000	+10.52929688	-6.00732422	-7.11035156	+37.35351563	+5.40527344	-65.01708984	+2256	+9.74707031	-3.94189453	-6.86865234	+19.77539063	-12.65625000	-5.82275391	+2032	+7.87500000	-8.11669922	-6.71923828	+17.24853516	+11.49169922	-59.58984375	+2028
+1457970894.38800000	+10.47656250	-6.07763672	-7.04003906	+37.52929688	+5.42724609	-64.84130859	+2256	+9.70312500	-4.02099609	-6.78955078	+19.75341797	-12.59033203	-5.58105469	+2032	+7.82666016	-8.20019531	-6.65332031	+17.44628906	+11.62353516	-59.28222656	+2024
+1457970894.39630010	+10.37988281	-6.22265625	-6.87304688	+37.74902344	+5.36132813	-64.57763672	+2260	+9.61962891	-4.17919922	-6.60937500	+19.68750000	-12.56835938	-5.11962891	+2036	+7.72998047	-8.37597656	-6.49951172	+17.70996094	+11.75537109	-58.77685547	+2028
+1457970894.40050010	+10.33593750	-6.28857422	-6.79833984	+37.88085938	+5.31738281	-64.40185547	+2260	+9.57568359	-4.25830078	-6.52587891	+19.64355469	-12.52441406	-4.87792969	+2040	+7.68603516	-8.45068359	-6.42919922	+17.90771484	+11.79931641	-58.46923828	+2024
+1457970894.40459990	+10.29638672	-6.35888672	-6.70605469	+37.96875000	+5.22949219	-64.33593750	+2264	+9.53613281	-4.33740234	-6.42919922	+19.57763672	-12.56835938	-4.70214844	+2044	+7.64648438	-8.52978516	-6.35009766	+18.06152344	+11.75537109	-58.27148438	+2024
+1457970894.40879990	+10.25244141	-6.42480469	-6.62255859	+38.07861328	+5.11962891	-64.18212891	+2264	+9.49218750	-4.40771484	-6.34130859	+19.48974609	-12.59033203	-4.41650391	+2044	+7.60253906	-8.61328125	-6.26660156	+18.17138672	+11.73339844	-58.07373047	+2028
+1457970894.41290000	+10.20849609	-6.49072266	-6.54345703	+38.18847656	+5.05371094	-64.02832031	+2264	+9.45263672	-4.48242188	-6.25781250	+19.42382813	-12.54638672	-4.13085938	+2044	+7.56738281	-8.68359375	-6.19189453	+18.39111328	+11.68945313	-57.78808594	+2020
+1457970894.41710000	+10.16894531	-6.55224609	-6.45556641	+38.27636719	+4.94384766	-63.94042969	+2268	+9.41308594	-4.55712891	-6.16113281	+19.33593750	-12.61230469	-3.93310547	+2048	+7.53662109	-8.75830078	-6.10400391	+18.56689453	+11.60156250	-57.59033203	+2020
+1457970894.42129990	+10.12939453	-6.61376953	-6.37207031	+38.38623047	+4.83398438	-63.78662109	+2268	+9.37353516	-4.62744141	-6.07324219	+19.22607422	-12.61230469	-3.62548828	+2048	+7.50146484	-8.83300781	-6.02050781	+18.69873047	+11.53564453	-57.39257813	+2016
+1457970894.42960000	+10.05029297	-6.73242188	-6.20068359	+38.62792969	+4.59228516	-63.47900391	+2260	+9.29443359	-4.76367188	-5.89306641	+19.05029297	-12.63427734	-3.12011719	+2048	+7.44873047	-8.96044922	-5.85351563	+19.16015625	+11.31591797	-56.93115234	+2000
+1457970894.43380000	+10.01074219	-6.78515625	-6.11279297	+38.78173828	+4.43847656	-63.32519531	+2256	+9.25048828	-4.82958984	-5.80517578	+18.94042969	-12.65625000	-2.81250000	+2044	+7.41796875	-9.02636719	-5.76562500	+19.35791016	+11.20605469	-56.75537109	+1992
+1457970894.43790010	+9.97558594	-6.83789063	-6.03369141	+38.95751953	+4.30664063	-63.14941406	+2248	+9.21533203	-4.89111328	-5.72167969	+18.87451172	-12.61230469	-2.48291016	+2036	+7.39160156	-9.08349609	-5.68212891	+19.62158203	+11.09619141	-56.51367188	+1980
+1457970894.44210000	+9.94042969	-6.89062500	-5.94140625	+39.11132813	+4.17480469	-63.03955078	+2244	+9.18017578	-4.95263672	-5.62060547	+18.80859375	-12.67822266	-2.26318359	+2036	+7.36962891	-9.14501953	-5.59423828	+19.86328125	+10.96435547	-56.33789063	+1968
+1457970894.44630000	+9.90527344	-6.93457031	-5.85791016	+39.28710938	+4.02099609	-62.86376953	+2236	+9.14062500	-5.00976563	-5.53271484	+18.69873047	-12.67822266	-1.95556641	+2028	+7.34765625	-9.20654297	-5.50634766	+20.08300781	+10.85449219	-56.18408203	+1960
+1457970894.45040010	+9.87011719	-6.98291016	-5.77880859	+39.50683594	+3.91113281	-62.64404297	+2224	+9.10546875	-5.06689453	-5.45361328	+18.65478516	-12.61230469	-1.60400391	+2016	+7.32568359	-9.25927734	-5.42285156	+20.36865234	+10.76660156	-55.94238281	+1944
+1457970894.45460010	+9.83496094	-7.02685547	-5.68652344	+39.72656250	+3.77929688	-62.51220703	+2216	+9.07031250	-5.11962891	-5.35253906	+18.61083984	-12.65625000	-1.38427734	+2012	+7.30810547	-9.31201172	-5.33935547	+20.65429688	+10.67871094	-55.72265625	+1928
+1457970894.45880010	+9.79980469	-7.06640625	-5.59863281	+39.90234375	+3.64746094	-62.33642578	+2204	+9.03515625	-5.17236328	-5.26464844	+18.52294922	-12.61230469	-1.05468750	+2004	+7.28173828	-9.36914063	-5.25146484	+20.87402344	+10.59082031	-55.52490234	+1912
+1457970894.46709990	+9.73828125	-7.14111328	-5.42724609	+40.38574219	+3.40576172	-61.94091797	+2180	+8.97363281	-5.26464844	-5.08447266	+18.50097656	-12.52441406	-0.43945313	+1980	+7.24218750	-9.46142578	-5.09326172	+21.46728516	+10.48095703	-55.01953125	+1876
+1457970894.47129990	+9.70312500	-7.17626953	-5.34375000	+40.58349609	+3.29589844	-61.76513672	+2168	+8.94287109	-5.31298828	-4.99218750	+18.39111328	-12.48046875	-0.13183594	+1972	+7.21582031	-9.50976563	-5.00976563	+21.68701172	+10.43701172	-54.79980469	+1860
+1457970894.47540000	+9.67236328	-7.20703125	-5.26464844	+40.84716797	+3.20800781	-61.50146484	+2156	+8.91210938	-5.34814453	-4.91308594	+18.39111328	-12.37060547	+0.21972656	+1956	+7.19384766	-9.55371094	-4.93505859	+21.97265625	+10.45898438	-54.49218750	+1844
+1457970894.47960000	+9.64599609	-7.23779297	-5.17236328	+41.08886719	+3.09814453	-61.36962891	+2148	+8.89453125	-5.38769531	-4.81201172	+18.39111328	-12.37060547	+0.46142578	+1948	+7.16748047	-9.60205078	-4.85595703	+22.21435547	+10.43701172	-54.22851563	+1828
+1457970894.48379990	+9.61523438	-7.27294922	-5.08447266	+41.26464844	+3.01025391	-61.17187500	+2136	+8.86376953	-5.43603516	-4.72412109	+18.30322266	-12.28271484	+0.76904297	+1940	+7.14111328	-9.65039063	-4.78125000	+22.41210938	+10.45898438	-53.96484375	+1812
+1457970894.48790000	+9.58886719	-7.29492188	-5.00976563	+41.52832031	+2.92236328	-60.93017578	+2124	+8.84179688	-5.46679688	-4.64501953	+18.28125000	-12.15087891	+1.14257813	+1924	+7.11914063	-9.68994141	-4.71093750	+22.65380859	+10.48095703	-53.63525391	+1796
+1457970894.49210000	+9.56689453	-7.31689453	-4.92187500	+41.74804688	+2.81250000	-60.75439453	+2116	+8.82421875	-5.49755859	-4.55273438	+18.28125000	-12.12890625	+1.38427734	+1916	+7.09716797	-9.72949219	-4.63623047	+22.87353516	+10.50292969	-53.32763672	+1780
+1457970894.50040010	+9.50976563	-7.36523438	-4.75927734	+42.14355469	+2.68066406	-60.31494141	+2100	+8.78027344	-5.56787109	-4.38134766	+18.14941406	-11.93115234	+1.99951172	+1896	+7.04443359	-9.80859375	-4.49560547	+23.26904297	+10.56884766	-52.69042969	+1752
+1457970894.50460000	+9.49218750	-7.38720703	-4.67578125	+42.36328125	+2.57080078	-60.16113281	+2096	+8.76708984	-5.59863281	-4.29345703	+18.12744141	-11.93115234	+2.24121094	+1892	+7.02685547	-9.84375000	-4.42089844	+23.44482422	+10.56884766	-52.38281250	+1740
+1457970894.50869990	+9.46582031	-7.41357422	-4.59228516	+42.51708984	+2.50488281	-59.98535156	+2092	+8.74511719	-5.63818359	-4.20556641	+17.97363281	-11.86523438	+2.48291016	+1884	+7.00488281	-9.88769531	-4.35058594	+23.59863281	+10.59082031	-52.11914063	+1732
+1457970894.51290010	+9.44384766	-7.43115234	-4.51757813	+42.73681641	+2.43896484	-59.76562500	+2084	+8.73193359	-5.66455078	-4.12646484	+17.92968750	-11.77734375	+2.76855469	+1876	+6.98291016	-9.91845703	-4.28027344	+23.79638672	+10.61279297	-51.81152344	+1720
+1457970894.51710010	+9.43066406	-7.44873047	-4.43408203	+42.93457031	+2.32910156	-59.63378906	+2080	+8.72314453	-5.69091797	-4.03857422	+17.90771484	-11.77734375	+2.98828125	+1868	+6.96972656	-9.95361328	-4.20996094	+23.95019531	+10.59082031	-51.52587891	+1708
+1457970894.52119990	+9.40869141	-7.47070313	-4.35498047	+43.06640625	+2.26318359	-59.45800781	+2076	+8.70556641	-5.73046875	-3.95947266	+17.73193359	-11.71142578	+3.20800781	+1864	+6.95214844	-9.99316406	-4.13525391	+24.08203125	+10.59082031	-51.26220703	+1700
+1457970894.52539990	+9.39111328	-7.48388672	-4.28027344	+43.26416016	+2.19726563	-59.26025391	+2072	+8.69238281	-5.75244141	-3.88476563	+17.66601563	-11.64550781	+3.49365234	+1852	+6.93896484	-10.01953125	-4.06933594	+24.30175781	+10.54687500	-50.97656250	+1688
+1457970894.53370000	+9.36035156	-7.51904297	-4.12646484	+43.59375000	+2.02148438	-58.95263672	+2064	+8.67480469	-5.80957031	-3.72656250	+17.38037109	-11.64550781	+3.88916016	+1844	+6.92138672	-10.07666016	-3.92871094	+24.67529297	+10.41503906	-50.49316406	+1668
+1457970894.53790000	+9.34277344	-7.53222656	-4.05615234	+43.79150391	+1.95556641	-58.75488281	+2056	+8.66601563	-5.83154297	-3.65185547	+17.27050781	-11.60156250	+4.13085938	+1832	+6.91699219	-10.09863281	-3.85839844	+24.89501953	+10.34912109	-50.25146484	+1656
+1457970894.54210000	+9.33398438	-7.54541016	-3.97705078	+43.98925781	+1.86767578	-58.64501953	+2052	+8.66162109	-5.85791016	-3.57275391	+17.16064453	-11.62353516	+4.30664063	+1824	+6.91699219	-10.12500000	-3.78369141	+25.09277344	+10.26123047	-50.07568359	+1644
+1457970894.54620000	+9.31640625	-7.55859375	-3.90234375	+44.14306641	+1.77978516	-58.51318359	+2048	+8.65283203	-5.89306641	-3.49804688	+16.91894531	-11.57958984	+4.50439453	+1820	+6.91699219	-10.15136719	-3.70898438	+25.29052734	+10.17333984	-49.92187500	+1632
+1457970894.55040000	+9.30761719	-7.57177734	-3.83642578	+44.36279297	+1.73583984	-58.31542969	+2040	+8.64404297	-5.91064453	-3.43212891	+16.76513672	-11.53564453	+4.76806641	+1808	+6.92138672	-10.16894531	-3.63427734	+25.51025391	+10.08544922	-49.74609375	+1620
+1457970894.55460000	+9.29443359	-7.58056641	-3.76171875	+44.56054688	+1.66992188	-58.16162109	+2032	+8.64404297	-5.93261719	-3.35742188	+16.63330078	-11.53564453	+4.96582031	+1796	+6.92578125	-10.19091797	-3.56396484	+25.72998047	+9.99755859	-49.54833984	+1604
+1457970894.55870010	+9.28125000	-7.58935547	-3.69580078	+44.73632813	+1.62597656	-57.98583984	+2024	+8.63525391	-5.96337891	-3.29150391	+16.34765625	-11.46972656	+5.16357422	+1788	+6.92578125	-10.21289063	-3.49365234	+25.94970703	+9.90966797	-49.39453125	+1592
+1457970894.56699990	+9.26367188	-7.60253906	-3.55957031	+45.19775391	+1.51611328	-57.63427734	+2004	+8.63525391	-6.00292969	-3.15966797	+15.97412109	-11.40380859	+5.60302734	+1760	+6.94335938	-10.23925781	-3.35742188	+26.45507813	+9.75585938	-49.06494141	+1560
+1457970894.57119990	+9.25048828	-7.61132813	-3.49365234	+45.39550781	+1.45019531	-57.50244141	+1992	+8.63085938	-6.02929688	-3.09375000	+15.66650391	-11.33789063	+5.80078125	+1748	+6.94775391	-10.25683594	-3.28710938	+26.67480469	+9.68994141	-48.93310547	+1544
+1457970894.57540010	+9.24169922	-7.61572266	-3.42773438	+45.65917969	+1.40625000	-57.32666016	+1980	+8.62646484	-6.04687500	-3.02783203	+15.44677734	-11.25000000	+6.02050781	+1732	+6.95214844	-10.27001953	-3.21679688	+26.87255859	+9.64599609	-48.77929688	+1528
+1457970894.57950000	+9.23291016	-7.62011719	-3.36181641	+45.90087891	+1.36230469	-57.15087891	+1968	+8.63085938	-6.06445313	-2.96630859	+15.24902344	-11.20605469	+6.21826172	+1720	+6.96093750	-10.28759766	-3.15527344	+27.09228516	+9.60205078	-48.62548828	+1508
+1457970894.58369990	+9.21972656	-7.62451172	-3.30029297	+46.12060547	+1.34033203	-56.99707031	+1956	+8.63085938	-6.09082031	-2.90478516	+14.94140625	-11.11816406	+6.39404297	+1708	+6.96093750	-10.30078125	-3.08935547	+27.29003906	+9.58007813	-48.49365234	+1492
+1457970894.58789990	+9.21533203	-7.62451172	-3.23876953	+46.40625000	+1.29638672	-56.86523438	+1940	+8.63085938	-6.10400391	-2.84765625	+14.72167969	-11.05224609	+6.56982422	+1692	+6.96972656	-10.31396484	-3.02343750	+27.48779297	+9.53613281	-48.36181641	+1476
+1457970894.59200000	+9.20654297	-7.62451172	-3.17724609	+46.64794922	+1.23046875	-56.68945313	+1928	+8.63525391	-6.11718750	-2.79052734	+14.50195313	-10.96435547	+6.78955078	+1676	+6.96972656	-10.32275391	-2.97070313	+27.68554688	+9.49218750	-48.16406250	+1460
+1457970894.59620000	+9.19335938	-7.62451172	-3.11572266	+46.88964844	+1.18652344	-56.55761719	+1916	+8.63525391	-6.13916016	-2.73339844	+14.19433594	-10.89843750	+6.89941406	+1664	+6.96972656	-10.33593750	-2.91357422	+27.83935547	+9.49218750	-47.98828125	+1444
+1457970894.60040000	+9.18457031	-7.62011719	-3.05419922	+47.17529297	+1.12060547	-56.46972656	+1904	+8.63964844	-6.14794922	-2.67187500	+13.95263672	-10.85449219	+7.03125000	+1652	+6.96972656	-10.34912109	-2.85644531	+27.99316406	+9.44824219	-47.85644531	+1428
+1457970894.60870000	+9.17138672	-7.61132813	-2.93554688	+47.70263672	+0.96679688	-56.29394531	+1880	+8.64404297	-6.17871094	-2.56640625	+13.44726563	-10.72265625	+7.27294922	+1628	+6.96533203	-10.37109375	-2.75537109	+28.30078125	+9.38232422	-47.57080078	+1404
+1457970894.61290000	+9.16259766	-7.60693359	-2.87841797	+47.98828125	+0.87890625	-56.25000000	+1872	+8.64843750	-6.18750000	-2.50927734	+13.22753906	-10.72265625	+7.33886719	+1620	+6.96533203	-10.37988281	-2.69824219	+28.41064453	+9.31640625	-47.48291016	+1392
+1457970894.61700010	+9.15820313	-7.59814453	-2.82128906	+48.27392578	+0.76904297	-56.18408203	+1864	+8.65722656	-6.19628906	-2.46093750	+12.98583984	-10.67871094	+7.44873047	+1608	+6.96093750	-10.39306641	-2.65429688	+28.54248047	+9.25048828	-47.32910156	+1384
+1457970894.62120010	+9.14941406	-7.59375000	-2.76416016	+48.51562500	+0.68115234	-56.14013672	+1856	+8.66162109	-6.21386719	-2.40820313	+12.72216797	-10.63476563	+7.49267578	+1604	+6.95654297	-10.40185547	-2.61035156	+28.65234375	+9.18457031	-47.17529297	+1372
+1457970894.62540010	+9.14501953	-7.58496094	-2.70703125	+48.80126953	+0.57128906	-56.16210938	+1848	+8.66601563	-6.22265625	-2.35546875	+12.48046875	-10.65673828	+7.53662109	+1596	+6.95214844	-10.41064453	-2.56201172	+28.78417969	+9.09667969	-47.10937500	+1364
+1457970894.62949990	+9.13623047	-7.57617188	-2.64990234	+49.06494141	+0.43945313	-56.14013672	+1844	+8.67480469	-6.23144531	-2.30712891	+12.21679688	-10.65673828	+7.62451172	+1592	+6.95214844	-10.41943359	-2.51806641	+28.91601563	+8.96484375	-46.97753906	+1360
+1457970894.63790010	+9.12304688	-7.55419922	-2.53564453	+49.59228516	+0.19775391	-56.22802734	+1840	+8.68359375	-6.24902344	-2.20605469	+11.68945313	-10.72265625	+7.69042969	+1584	+6.94775391	-10.43261719	-2.43017578	+29.15771484	+8.72314453	-46.84570313	+1348
+1457970894.64200000	+9.11865234	-7.54101563	-2.47851563	+49.83398438	+0.06591797	-56.27197266	+1840	+8.69238281	-6.25781250	-2.15771484	+11.42578125	-10.76660156	+7.75634766	+1584	+6.94775391	-10.43701172	-2.38183594	+29.26757813	+8.56933594	-46.82373047	+1348
+1457970894.64619990	+9.11425781	-7.53222656	-2.42138672	+50.09765625	-0.06591797	-56.33789063	+1840	+8.69677734	-6.26660156	-2.10937500	+11.14013672	-10.78857422	+7.82226563	+1580	+6.94775391	-10.44580078	-2.33789063	+29.42138672	+8.41552734	-46.80175781	+1344
+1457970894.65030000	+9.10546875	-7.51904297	-2.36865234	+50.36132813	-0.19775391	-56.40380859	+1840	+8.70117188	-6.27539063	-2.06103516	+10.87646484	-10.85449219	+7.88818359	+1580	+6.95214844	-10.44580078	-2.28955078	+29.55322266	+8.26171875	-46.80175781	+1340
+1457970894.65450000	+9.10107422	-7.50585938	-2.31591797	+50.60302734	-0.32958984	-56.44775391	+1840	+8.70996094	-6.27978516	-2.01708984	+10.59082031	-10.92041016	+7.97607422	+1580	+6.95654297	-10.45019531	-2.24121094	+29.70703125	+8.08593750	-46.77978516	+1340
+1457970894.65870000	+9.09667969	-7.49267578	-2.26318359	+50.86669922	-0.46142578	-56.51367188	+1840	+8.71435547	-6.28857422	-1.96875000	+10.28320313	-10.96435547	+8.08593750	+1580	+6.96533203	-10.45019531	-2.19726563	+29.88281250	+7.93212891	-46.77978516	+1340
+1457970894.66700010	+9.08349609	-7.46630859	-2.15771484	+51.37207031	-0.70312500	-56.64550781	+1844	+8.72753906	-6.30175781	-1.87646484	+9.68994141	-11.07421875	+8.34960938	+1576	+6.98291016	-10.44580078	-2.10058594	+30.23437500	+7.58056641	-46.84570313	+1340
+1457970894.67120000	+9.07910156	-7.45312500	-2.10498047	+51.61376953	-0.81298828	-56.71142578	+1844	+8.73193359	-6.30615234	-1.83251953	+9.40429688	-11.14013672	+8.50341797	+1576	+6.99169922	-10.44580078	-2.04785156	+30.45410156	+7.40478516	-46.91162109	+1340
+1457970894.67529990	+9.07470703	-7.43554688	-2.05664063	+51.87744141	-0.92285156	-56.77734375	+1844	+8.73632813	-6.31054688	-1.78857422	+9.09667969	-11.18408203	+8.65722656	+1572	+7.00488281	-10.44140625	-1.99951172	+30.62988281	+7.25097656	-46.97753906	+1340
+1457970894.67950010	+9.07031250	-7.42236328	-2.00830078	+52.11914063	-1.03271484	-56.84326172	+1840	+8.74072266	-6.31494141	-1.74462891	+8.78906250	-11.22802734	+8.83300781	+1572	+7.01367188	-10.43701172	-1.95117188	+30.82763672	+7.09716797	-47.02148438	+1340
+1457970894.68370010	+9.06591797	-7.40478516	-1.95996094	+52.38281250	-1.14257813	-56.88720703	+1840	+8.74951172	-6.31494141	-1.70068359	+8.50341797	-11.27197266	+9.03076172	+1568	+7.03125000	-10.42822266	-1.89843750	+31.04736328	+6.94335938	-47.08740234	+1340
+1457970894.69199990	+9.05273438	-7.37402344	-1.86767578	+52.86621094	-1.31835938	-56.97509766	+1832	+8.75830078	-6.31933594	-1.61718750	+7.91015625	-11.33789063	+9.44824219	+1560	+7.05322266	-10.41503906	-1.80175781	+31.44287109	+6.65771484	-47.17529297	+1336
+1457970894.69619990	+9.04833984	-7.35644531	-1.82373047	+53.08593750	-1.40625000	-57.01904297	+1828	+8.76269531	-6.31933594	-1.57324219	+7.62451172	-11.35986328	+9.66796875	+1560	+7.06640625	-10.40625000	-1.75781250	+31.64062500	+6.50390625	-47.21923828	+1332
+1457970894.70030000	+9.03955078	-7.33886719	-1.77978516	+53.32763672	-1.49414063	-57.08496094	+1824	+8.76269531	-6.31933594	-1.53369141	+7.36083984	-11.40380859	+9.88769531	+1556	+7.07519531	-10.39746094	-1.70947266	+31.81640625	+6.37207031	-47.26318359	+1328
+1457970894.70450000	+9.03515625	-7.32128906	-1.73583984	+53.54736328	-1.58203125	-57.12890625	+1820	+8.76708984	-6.31494141	-1.48974609	+7.07519531	-11.40380859	+10.12939453	+1552	+7.07958984	-10.38867188	-1.66552734	+31.99218750	+6.21826172	-47.30712891	+1324
+1457970894.71280000	+9.02636719	-7.28613281	-1.65234375	+53.96484375	-1.73583984	-57.23876953	+1812	+8.77587891	-6.31054688	-1.41064453	+6.56982422	-11.46972656	+10.56884766	+1544	+7.09277344	-10.36669922	-1.57763672	+32.32177734	+5.95458984	-47.37304688	+1316
+1457970894.71700000	+9.01757813	-7.26416016	-1.61279297	+54.16259766	-1.80175781	-57.28271484	+1808	+8.77587891	-6.31054688	-1.37109375	+6.30615234	-11.46972656	+10.78857422	+1544	+7.09277344	-10.35791016	-1.54248047	+32.43164063	+5.82275391	-47.37304688	+1308
+1457970894.72110010	+9.01318359	-7.25097656	-1.57324219	+54.31640625	-1.84570313	-57.32666016	+1808	+8.78027344	-6.30175781	-1.33154297	+6.13037109	-11.46972656	+11.03027344	+1540	+7.09277344	-10.34912109	-1.50732422	+32.56347656	+5.69091797	-47.35107422	+1304
+1457970894.72530010	+9.00878906	-7.22900391	-1.53369141	+54.49218750	-1.91162109	-57.39257813	+1808	+8.78027344	-6.29736328	-1.29199219	+5.91064453	-11.46972656	+11.25000000	+1540	+7.09277344	-10.34033203	-1.46777344	+32.65136719	+5.55908203	-47.35107422	+1296
+1457970894.72950010	+9.00000000	-7.21142578	-1.49853516	+54.64599609	-1.97753906	-57.41455078	+1808	+8.78027344	-6.28857422	-1.25683594	+5.71289063	-11.46972656	+11.49169922	+1540	+7.08837891	-10.33154297	-1.44140625	+32.73925781	+5.42724609	-47.30712891	+1292
+1457970894.73359990	+8.99560547	-7.19384766	-1.45898438	+54.77783203	-2.02148438	-57.45849609	+1812	+8.78027344	-6.27539063	-1.22167969	+5.58105469	-11.44775391	+11.73339844	+1544	+7.08398438	-10.32275391	-1.41064453	+32.82714844	+5.29541016	-47.26318359	+1284
+1457970894.74200010	+8.98242188	-7.15429688	-1.38867188	+55.04150391	-2.08740234	-57.52441406	+1820	+8.77587891	-6.26220703	-1.14697266	+5.27343750	-11.42578125	+12.19482422	+1548	+7.06640625	-10.30517578	-1.34912109	+32.91503906	+5.05371094	-47.17529297	+1276
+1457970894.74609990	+8.97802734	-7.13671875	-1.35351563	+55.15136719	-2.10937500	-57.56835938	+1828	+8.77587891	-6.24902344	-1.11181641	+5.22949219	-11.40380859	+12.41455078	+1552	+7.05761719	-10.29638672	-1.32275391	+32.98095703	+4.94384766	-47.15332031	+1276
+1457970894.75029990	+8.96923828	-7.11474609	-1.31835938	+55.23925781	-2.10937500	-57.59033203	+1832	+8.77587891	-6.24023438	-1.07666016	+5.14160156	-11.35986328	+12.65625000	+1556	+7.04443359	-10.28759766	-1.29638672	+33.02490234	+4.83398438	-47.10937500	+1276
+1457970894.75449990	+8.96044922	-7.09716797	-1.28759766	+55.32714844	-2.13134766	-57.59033203	+1840	+8.77148438	-6.23144531	-1.04589844	+5.03173828	-11.29394531	+12.87597656	+1560	+7.03564453	-10.27880859	-1.27001953	+33.06884766	+4.72412109	-47.02148438	+1272
+1457970894.76280000	+8.94287109	-7.06201172	-1.23046875	+55.52490234	-2.13134766	-57.56835938	+1852	+8.76269531	-6.20068359	-0.98437500	+5.03173828	-11.18408203	+13.35937500	+1568	+7.01806641	-10.25683594	-1.22167969	+33.17871094	+4.52636719	-46.91162109	+1272
+1457970894.76700000	+8.93408203	-7.04443359	-1.20410156	+55.61279297	-2.13134766	-57.54638672	+1856	+8.75390625	-6.19189453	-0.95800781	+4.98779297	-11.09619141	+13.60107422	+1572	+7.00927734	-10.24804688	-1.19970703	+33.26660156	+4.43847656	-46.84570313	+1272
+1457970894.77530000	+8.91650391	-7.00927734	-1.15136719	+55.83251953	-2.13134766	-57.52441406	+1872	+8.74072266	-6.16552734	-0.89648438	+5.03173828	-10.96435547	+14.01855469	+1584	+6.99169922	-10.22607422	-1.15136719	+33.44238281	+4.30664063	-46.75781250	+1272
+1457970894.77950000	+8.90771484	-6.99609375	-1.12939453	+55.92041016	-2.13134766	-57.48046875	+1880	+8.73193359	-6.15234375	-0.87451172	+5.03173828	-10.87646484	+14.26025391	+1588	+6.98730469	-10.21728516	-1.12500000	+33.55224609	+4.24072266	-46.73583984	+1276
+1457970894.78360010	+8.89892578	-6.97851563	-1.10742188	+56.05224609	-2.13134766	-57.43652344	+1884	+8.72314453	-6.13916016	-0.84814453	+5.07568359	-10.78857422	+14.45800781	+1592	+6.98291016	-10.20410156	-1.09423828	+33.66210938	+4.19677734	-46.73583984	+1276
+1457970894.78780010	+8.89013672	-6.96533203	-1.08544922	+56.16210938	-2.13134766	-57.41455078	+1892	+8.71435547	-6.12597656	-0.82177734	+5.11962891	-10.72265625	+14.65576172	+1596	+6.98291016	-10.19091797	-1.06787109	+33.81591797	+4.15283203	-46.71386719	+1280
+1457970894.79200010	+8.88134766	-6.94775391	-1.06787109	+56.27197266	-2.13134766	-57.34863281	+1900	+8.70556641	-6.11279297	-0.80419922	+5.16357422	-10.61279297	+14.89746094	+1596	+6.98291016	-10.18212891	-1.04589844	+33.96972656	+4.10888672	-46.69189453	+1280
+1457970894.80029990	+8.85937500	-6.92138672	-1.03271484	+56.51367188	-2.13134766	-57.28271484	+1912	+8.68359375	-6.09082031	-0.76025391	+5.27343750	-10.48095703	+15.22705078	+1604	+6.97851563	-10.15136719	-0.99755859	+34.29931641	+4.04296875	-46.66992188	+1280
+1457970894.80859990	+8.84179688	-6.89501953	-0.99755859	+56.73339844	-2.15332031	-57.21679688	+1924	+8.66601563	-6.06884766	-0.72509766	+5.36132813	-10.32714844	+15.57861328	+1608	+6.98291016	-10.12939453	-0.94921875	+34.65087891	+3.99902344	-46.66992188	+1284
+1457970894.81279990	+8.83300781	-6.88183594	-0.98437500	+56.84326172	-2.15332031	-57.21679688	+1932	+8.65283203	-6.06005859	-0.70312500	+5.42724609	-10.28320313	+15.71044922	+1608	+6.98291016	-10.11621094	-0.92285156	+34.80468750	+3.99902344	-46.69189453	+1288
+1457970894.82110000	+8.81542969	-6.86425781	-0.95800781	+57.01904297	-2.15332031	-57.12890625	+1944	+8.63525391	-6.04248047	-0.68115234	+5.51513672	-10.10742188	+15.97412109	+1608	+6.98291016	-10.09863281	-0.88769531	+35.11230469	+3.97705078	-46.66992188	+1292
+1457970894.82530000	+8.80664063	-6.85546875	-0.94921875	+57.12890625	-2.17529297	-57.10693359	+1952	+8.62646484	-6.03369141	-0.66357422	+5.55908203	-10.08544922	+16.08398438	+1612	+6.98291016	-10.08984375	-0.87011719	+35.24414063	+3.97705078	-46.66992188	+1300
+1457970894.82940010	+8.80224609	-6.84228516	-0.94042969	+57.23876953	-2.17529297	-57.06298828	+1956	+8.62207031	-6.02490234	-0.65917969	+5.62500000	-9.97558594	+16.21582031	+1608	+6.98291016	-10.07666016	-0.85693359	+35.37597656	+3.97705078	-46.60400391	+1300
+1457970894.83360000	+8.79345703	-6.83789063	-0.93164063	+57.28271484	-2.17529297	-57.04101563	+1960	+8.61328125	-6.02490234	-0.65039063	+5.62500000	-9.93164063	+16.28173828	+1608	+6.97851563	-10.07226563	-0.84814453	+35.46386719	+3.99902344	-46.56005859	+1304
+1457970894.84190010	+8.78027344	-6.82470703	-0.91845703	+57.43652344	-2.13134766	-56.99707031	+1968	+8.60009766	-6.01171875	-0.63720703	+5.73486328	-9.77783203	+16.43554688	+1608	+6.96972656	-10.05908203	-0.83496094	+35.63964844	+4.06494141	-46.47216797	+1308
+1457970894.84610010	+8.77148438	-6.82470703	-0.91406250	+57.41455078	-2.10937500	-56.97509766	+1972	+8.59130859	-6.01171875	-0.62841797	+5.71289063	-9.71191406	+16.47949219	+1604	+6.96093750	-10.05908203	-0.83056641	+35.66162109	+4.10888672	-46.42822266	+1312
+1457970894.85030010	+8.76708984	-6.81591797	-0.90966797	+57.45849609	-2.06542969	-56.95312500	+1976	+8.58691406	-6.00732422	-0.62402344	+5.75683594	-9.64599609	+16.52343750	+1604	+6.95214844	-10.05908203	-0.82177734	+35.68359375	+4.17480469	-46.38427734	+1316
+1457970894.85439990	+8.76269531	-6.81152344	-0.90966797	+57.50244141	-2.02148438	-56.88720703	+1976	+8.58251953	-6.00292969	-0.62402344	+5.77880859	-9.53613281	+16.58935547	+1600	+6.94335938	-10.05468750	-0.82617188	+35.70556641	+4.21875000	-46.27441406	+1320
+1457970894.85859990	+8.75390625	-6.81152344	-0.90966797	+57.48046875	-1.95556641	-56.84326172	+1980	+8.57373047	-6.00732422	-0.62402344	+5.75683594	-9.44824219	+16.61132813	+1596	+6.93457031	-10.05908203	-0.83056641	+35.68359375	+4.26269531	-46.20849609	+1324
+1457970894.86690000	+8.74511719	-6.80712891	-0.90966797	+57.52441406	-1.86767578	-56.75537109	+1980	+8.56933594	-6.00292969	-0.62402344	+5.77880859	-9.25048828	+16.69921875	+1592	+6.91699219	-10.05908203	-0.83935547	+35.66162109	+4.39453125	-46.05468750	+1328
+1457970894.87520000	+8.73632813	-6.80712891	-0.91406250	+57.50244141	-1.73583984	-56.68945313	+1980	+8.56054688	-6.00292969	-0.62841797	+5.77880859	-9.09667969	+16.76513672	+1588	+6.89941406	-10.06347656	-0.84814453	+35.61767578	+4.52636719	-45.94482422	+1336
+1457970894.88360000	+8.72753906	-6.80712891	-0.91845703	+57.50244141	-1.60400391	-56.62353516	+1976	+8.55615234	-6.00732422	-0.62841797	+5.77880859	-8.94287109	+16.80908203	+1580	+6.88183594	-10.06787109	-0.85693359	+35.55175781	+4.63623047	-45.85693359	+1336
+1457970894.89190010	+8.72314453	-6.80712891	-0.92285156	+57.50244141	-1.49414063	-56.55761719	+1972	+8.55175781	-6.00732422	-0.63281250	+5.77880859	-8.78906250	+16.89697266	+1576	+6.87304688	-10.07226563	-0.86572266	+35.52978516	+4.72412109	-45.76904297	+1336
+1457970894.90019990	+8.71875000	-6.81152344	-0.92285156	+57.48046875	-1.42822266	-56.53564453	+1968	+8.55175781	-6.00732422	-0.63281250	+5.80078125	-8.65722656	+16.98486328	+1572	+6.86425781	-10.07226563	-0.87011719	+35.50781250	+4.79003906	-45.72509766	+1336
+1457970894.90440010	+8.71435547	-6.81152344	-0.92285156	+57.48046875	-1.38427734	-56.53564453	+1968	+8.54736328	-6.01171875	-0.63281250	+5.82275391	-8.61328125	+17.02880859	+1568	+6.85986328	-10.07666016	-0.87011719	+35.50781250	+4.83398438	-45.72509766	+1332
+1457970894.90860010	+8.71435547	-6.81152344	-0.91845703	+57.48046875	-1.38427734	-56.55761719	+1964	+8.54736328	-6.01171875	-0.63281250	+5.82275391	-8.59130859	+17.07275391	+1564	+6.85986328	-10.07666016	-0.87011719	+35.52978516	+4.83398438	-45.72509766	+1332
+1457970894.91269990	+8.71435547	-6.81152344	-0.91845703	+57.50244141	-1.36230469	-56.55761719	+1964	+8.54736328	-6.01171875	-0.62841797	+5.84472656	-8.56933594	+17.11669922	+1564	+6.85986328	-10.07666016	-0.87011719	+35.55175781	+4.85595703	-45.72509766	+1328
+1457970894.91689990	+8.71435547	-6.81152344	-0.91406250	+57.50244141	-1.34033203	-56.60156250	+1964	+8.54736328	-6.01171875	-0.62841797	+5.86669922	-8.52539063	+17.18261719	+1560	+6.85986328	-10.07666016	-0.86572266	+35.57373047	+4.85595703	-45.74707031	+1328
+1457970894.92520000	+8.70996094	-6.81152344	-0.90966797	+57.50244141	-1.31835938	-56.62353516	+1960	+8.54296875	-6.01171875	-0.62402344	+5.93261719	-8.50341797	+17.27050781	+1560	+6.85986328	-10.07666016	-0.85693359	+35.61767578	+4.85595703	-45.76904297	+1324
+1457970894.92940000	+8.70996094	-6.81591797	-0.90966797	+57.48046875	-1.31835938	-56.64550781	+1960	+8.54296875	-6.01171875	-0.61962891	+5.95458984	-8.50341797	+17.31445313	+1556	+6.86425781	-10.07666016	-0.85253906	+35.66162109	+4.85595703	-45.79101563	+1324
+1457970894.93359990	+8.70996094	-6.81591797	-0.90527344	+57.48046875	-1.31835938	-56.66748047	+1960	+8.54296875	-6.01171875	-0.61523438	+5.97656250	-8.50341797	+17.33642578	+1556	+6.86425781	-10.07666016	-0.85253906	+35.68359375	+4.83398438	-45.81298828	+1324
+1457970894.93770000	+8.70996094	-6.81591797	-0.90527344	+57.48046875	-1.31835938	-56.71142578	+1960	+8.54296875	-6.01171875	-0.61523438	+5.99853516	-8.50341797	+17.38037109	+1556	+6.86865234	-10.07666016	-0.84814453	+35.70556641	+4.83398438	-45.83496094	+1324
+1457970894.94190000	+8.70996094	-6.81591797	-0.90087891	+57.48046875	-1.31835938	-56.73339844	+1960	+8.54296875	-6.01171875	-0.61083984	+6.02050781	-8.52539063	+17.40234375	+1556	+6.87304688	-10.07666016	-0.84375000	+35.74951172	+4.81201172	-45.85693359	+1328
+1457970894.94610000	+8.70996094	-6.81591797	-0.90087891	+57.48046875	-1.31835938	-56.75537109	+1964	+8.54296875	-6.01171875	-0.60644531	+6.06445313	-8.52539063	+17.42431641	+1552	+6.87304688	-10.07666016	-0.83496094	+35.79345703	+4.81201172	-45.90087891	+1328
+1457970894.95440010	+8.70556641	-6.82031250	-0.89648438	+57.45849609	-1.29638672	-56.79931641	+1964	+8.53857422	-6.01611328	-0.60205078	+6.08642578	-8.54736328	+17.44628906	+1552	+6.87744141	-10.07666016	-0.82617188	+35.85937500	+4.79003906	-45.94482422	+1332
+1457970894.95849990	+8.70556641	-6.82031250	-0.89648438	+57.45849609	-1.29638672	-56.82128906	+1964	+8.53857422	-6.01611328	-0.60205078	+6.10839844	-8.54736328	+17.44628906	+1552	+6.88183594	-10.07666016	-0.82177734	+35.88134766	+4.79003906	-45.96679688	+1332
+1457970894.96269990	+8.70556641	-6.82031250	-0.89208984	+57.45849609	-1.27441406	-56.82128906	+1968	+8.53417969	-6.01611328	-0.59765625	+6.13037109	-8.54736328	+17.44628906	+1552	+6.88183594	-10.07666016	-0.81738281	+35.92529297	+4.76806641	-45.98876953	+1336
+1457970894.96690010	+8.70556641	-6.82031250	-0.89208984	+57.45849609	-1.27441406	-56.84326172	+1968	+8.53417969	-6.02050781	-0.59765625	+6.15234375	-8.52539063	+17.44628906	+1552	+6.88183594	-10.07666016	-0.81298828	+35.94726563	+4.76806641	-45.98876953	+1336
+1457970894.97519990	+8.70117188	-6.82470703	-0.89208984	+57.43652344	-1.23046875	-56.84326172	+1968	+8.52539063	-6.02050781	-0.59765625	+6.17431641	-8.48144531	+17.42431641	+1548	+6.88183594	-10.08105469	-0.80419922	+36.01318359	+4.81201172	-45.98876953	+1340
+1457970894.97939990	+8.69677734	-6.82470703	-0.89208984	+57.43652344	-1.20849609	-56.82128906	+1972	+8.52099609	-6.02490234	-0.59765625	+6.19628906	-8.45947266	+17.42431641	+1548	+6.87744141	-10.08105469	-0.80419922	+36.01318359	+4.83398438	-45.96679688	+1340
+1457970894.98770000	+8.68798828	-6.82910156	-0.89208984	+57.43652344	-1.12060547	-56.75537109	+1976	+8.51220703	-6.02490234	-0.59765625	+6.24023438	-8.34960938	+17.38037109	+1548	+6.86425781	-10.08984375	-0.79980469	+36.05712891	+4.94384766	-45.87890625	+1344
+1457970894.99600010	+8.66162109	-6.83349609	-0.90087891	+57.48046875	-0.94482422	-56.57958984	+1980	+8.49902344	-6.02929688	-0.60205078	+6.28417969	-8.17382813	+17.35839844	+1548	+6.83789063	-10.09423828	-0.80859375	+36.05712891	+5.11962891	-45.70312500	+1348
+1457970895.00440000	+8.63525391	-6.83789063	-0.90966797	+57.56835938	-0.74707031	-56.31591797	+1984	+8.47705078	-6.03369141	-0.60644531	+6.35009766	-7.93212891	+17.31445313	+1548	+6.81152344	-10.09863281	-0.81738281	+36.10107422	+5.33935547	-45.46142578	+1356
+1457970895.00850010	+8.60888672	-6.83349609	-0.91845703	+57.67822266	-0.61523438	-56.09619141	+1984	+8.45947266	-6.03369141	-0.61083984	+6.39404297	-7.75634766	+17.31445313	+1548	+6.78955078	-10.10302734	-0.82617188	+36.12304688	+5.51513672	-45.30761719	+1360
+1457970895.01270010	+8.59570313	-6.83349609	-0.92285156	+57.74414063	-0.54931641	-55.94238281	+1984	+8.44628906	-6.03369141	-0.61523438	+6.43798828	-7.60253906	+17.29248047	+1548	+6.77197266	-10.10742188	-0.83496094	+36.16699219	+5.64697266	-45.17578125	+1360
+1457970895.02099990	+8.56933594	-6.83349609	-0.93164063	+57.89794922	-0.43945313	-55.65673828	+1976	+8.41552734	-6.03369141	-0.61962891	+6.52587891	-7.27294922	+17.29248047	+1548	+6.73681641	-10.10742188	-0.84814453	+36.25488281	+5.93261719	-44.91210938	+1360
+1457970895.02519990	+8.56054688	-6.82910156	-0.93164063	+57.98583984	-0.41748047	-55.54687500	+1972	+8.40234375	-6.03369141	-0.62402344	+6.59179688	-7.14111328	+17.31445313	+1544	+6.72363281	-10.10742188	-0.85253906	+36.34277344	+6.04248047	-44.80224609	+1360
+1457970895.03350000	+8.53857422	-6.82910156	-0.94042969	+58.07373047	-0.37353516	-55.37109375	+1960	+8.38037109	-6.02929688	-0.62402344	+6.65771484	-6.92138672	+17.33642578	+1540	+6.71044922	-10.10302734	-0.85693359	+36.51855469	+6.21826172	-44.67041016	+1352
+1457970895.03769990	+8.52978516	-6.82031250	-0.94042969	+58.16162109	-0.37353516	-55.30517578	+1952	+8.37158203	-6.02490234	-0.62841797	+6.70166016	-6.85546875	+17.35839844	+1536	+6.70605469	-10.09863281	-0.85693359	+36.60644531	+6.28417969	-44.62646484	+1348
+1457970895.04180000	+8.52539063	-6.82031250	-0.94042969	+58.22753906	-0.35156250	-55.23925781	+1944	+8.36279297	-6.02490234	-0.62841797	+6.74560547	-6.78955078	+17.35839844	+1528	+6.70166016	-10.09423828	-0.85253906	+36.69433594	+6.32812500	-44.60449219	+1344
+1457970895.05020000	+8.51660156	-6.82031250	-0.94482422	+58.27148438	-0.35156250	-55.12939453	+1932	+8.34960938	-6.02050781	-0.62402344	+6.74560547	-6.72363281	+17.35839844	+1520	+6.70605469	-10.08984375	-0.84814453	+36.87011719	+6.41601563	-44.60449219	+1340
+1457970895.05430010	+8.51220703	-6.81591797	-0.94482422	+58.31542969	-0.35156250	-55.08544922	+1924	+8.34960938	-6.02050781	-0.62402344	+6.78955078	-6.67968750	+17.38037109	+1512	+6.70605469	-10.08544922	-0.84375000	+36.93603516	+6.45996094	-44.60449219	+1336
+1457970895.05850010	+8.51220703	-6.82031250	-0.94482422	+58.29345703	-0.35156250	-55.06347656	+1920	+8.34521484	-6.02050781	-0.62841797	+6.76757813	-6.65771484	+17.38037109	+1508	+6.70605469	-10.08105469	-0.83935547	+37.00195313	+6.48193359	-44.62646484	+1336
+1457970895.06680010	+8.51220703	-6.81591797	-0.94482422	+58.33740234	-0.37353516	-55.06347656	+1908	+8.34082031	-6.01611328	-0.62402344	+6.81152344	-6.65771484	+17.38037109	+1496	+6.71484375	-10.07666016	-0.83056641	+37.11181641	+6.50390625	-44.67041016	+1336
+1457970895.07100010	+8.51220703	-6.82031250	-0.94482422	+58.31542969	-0.37353516	-55.08544922	+1900	+8.34082031	-6.01611328	-0.62402344	+6.78955078	-6.67968750	+17.38037109	+1492	+6.71923828	-10.07226563	-0.82617188	+37.15576172	+6.50390625	-44.69238281	+1340
+1457970895.07929990	+8.51220703	-6.82031250	-0.94042969	+58.29345703	-0.39550781	-55.10742188	+1892	+8.34082031	-6.01611328	-0.62402344	+6.78955078	-6.70166016	+17.35839844	+1484	+6.72802734	-10.06787109	-0.82177734	+37.19970703	+6.48193359	-44.78027344	+1340
+1457970895.08769990	+8.51660156	-6.82031250	-0.94042969	+58.27148438	-0.41748047	-55.17333984	+1880	+8.34521484	-6.01611328	-0.61962891	+6.78955078	-6.74560547	+17.33642578	+1472	+6.73242188	-10.06787109	-0.81298828	+37.19970703	+6.48193359	-44.84619141	+1344
+1457970895.09600000	+8.52099609	-6.82031250	-0.94042969	+58.27148438	-0.43945313	-55.21728516	+1872	+8.34521484	-6.01611328	-0.61962891	+6.76757813	-6.78955078	+17.31445313	+1464	+6.73242188	-10.06787109	-0.81298828	+37.19970703	+6.45996094	-44.89013672	+1344
+1457970895.10019990	+8.52099609	-6.82031250	-0.93603516	+58.27148438	-0.46142578	-55.23925781	+1868	+8.34521484	-6.01611328	-0.61962891	+6.76757813	-6.81152344	+17.31445313	+1460	+6.73681641	-10.06787109	-0.81298828	+37.19970703	+6.43798828	-44.91210938	+1344
+1457970895.10850000	+8.52539063	-6.82031250	-0.93603516	+58.24951172	-0.46142578	-55.28320313	+1860	+8.34960938	-6.01611328	-0.61523438	+6.76757813	-6.83349609	+17.29248047	+1452	+6.73681641	-10.06787109	-0.80859375	+37.17773438	+6.43798828	-44.93408203	+1348
+1457970895.11260010	+8.52539063	-6.82031250	-0.93603516	+58.24951172	-0.48339844	-55.28320313	+1860	+8.34960938	-6.01611328	-0.61523438	+6.76757813	-6.83349609	+17.29248047	+1452	+6.73681641	-10.06787109	-0.80859375	+37.17773438	+6.41601563	-44.93408203	+1348
+1457970895.11680010	+8.52539063	-6.82031250	-0.93603516	+58.24951172	-0.48339844	-55.30517578	+1856	+8.34960938	-6.01611328	-0.61523438	+6.76757813	-6.85546875	+17.29248047	+1448	+6.73681641	-10.06787109	-0.80859375	+37.17773438	+6.41601563	-44.95605469	+1348
+1457970895.12100010	+8.52539063	-6.82031250	-0.93603516	+58.24951172	-0.48339844	-55.32714844	+1852	+8.34960938	-6.01611328	-0.61523438	+6.76757813	-6.85546875	+17.29248047	+1444	+6.73681641	-10.06787109	-0.80859375	+37.15576172	+6.41601563	-44.95605469	+1348
+1457970895.12930010	+8.52978516	-6.82031250	-0.93164063	+58.24951172	-0.50537109	-55.37109375	+1848	+8.35400391	-6.01611328	-0.61523438	+6.76757813	-6.87744141	+17.27050781	+1440	+6.73681641	-10.07226563	-0.81298828	+37.13378906	+6.39404297	-44.97802734	+1348
+1457970895.13759990	+8.54296875	-6.81591797	-0.92285156	+58.24951172	-0.63720703	-55.67871094	+1848	+8.35839844	-6.01611328	-0.61083984	+6.76757813	-6.96533203	+17.24853516	+1436	+6.73681641	-10.07666016	-0.81298828	+37.04589844	+6.28417969	-45.04394531	+1348
+1457970895.14179990	+8.54736328	-6.81591797	-0.91845703	+58.22753906	-0.68115234	-55.81054688	+1852	+8.35839844	-6.01611328	-0.61083984	+6.74560547	-6.98730469	+17.22656250	+1436	+6.73681641	-10.07666016	-0.81738281	+37.00195313	+6.24023438	-45.08789063	+1348
+1457970895.14599990	+8.56054688	-6.81152344	-0.90966797	+58.22753906	-0.79101563	-56.09619141	+1856	+8.36718750	-6.01611328	-0.60644531	+6.74560547	-7.14111328	+17.16064453	+1436	+6.73681641	-10.08544922	-0.81738281	+36.87011719	+6.10839844	-45.19775391	+1348
+1457970895.15010000	+8.56933594	-6.81152344	-0.90087891	+58.20556641	-0.85693359	-56.27197266	+1860	+8.37597656	-6.01611328	-0.60205078	+6.72363281	-7.25097656	+17.11669922	+1440	+6.73681641	-10.08984375	-0.82177734	+36.76025391	+6.02050781	-45.28564453	+1348
+1457970895.15430000	+8.57373047	-6.81152344	-0.89648438	+58.18359375	-0.90087891	-56.40380859	+1860	+8.38037109	-6.01611328	-0.59765625	+6.72363281	-7.36083984	+17.07275391	+1440	+6.74121094	-10.09423828	-0.82177734	+36.69433594	+5.93261719	-45.37353516	+1344
+1457970895.16260000	+8.58251953	-6.81152344	-0.89208984	+58.16162109	-0.94482422	-56.55761719	+1864	+8.40234375	-6.01611328	-0.58886719	+6.67968750	-7.66845703	+16.94091797	+1448	+6.75000000	-10.09863281	-0.82617188	+36.56250000	+5.73486328	-45.54931641	+1340
+1457970895.16680000	+8.58691406	-6.81152344	-0.89208984	+58.11767578	-0.96679688	-56.62353516	+1868	+8.40673828	-6.02050781	-0.58447266	+6.65771484	-7.77832031	+16.89697266	+1448	+6.75439453	-10.09863281	-0.82177734	+36.56250000	+5.66894531	-45.63720703	+1340
+1457970895.17100000	+8.58691406	-6.81152344	-0.89208984	+58.09570313	-0.98876953	-56.66748047	+1868	+8.41113281	-6.02050781	-0.58447266	+6.63574219	-7.86621094	+16.85302734	+1452	+6.76318359	-10.09863281	-0.81738281	+36.56250000	+5.62500000	-45.72509766	+1344
+1457970895.17510010	+8.59130859	-6.81591797	-0.88769531	+58.07373047	-0.98876953	-56.73339844	+1868	+8.41992188	-6.02050781	-0.58007813	+6.59179688	-7.95410156	+16.80908203	+1452	+6.76757813	-10.09863281	-0.81298828	+36.56250000	+5.58105469	-45.81298828	+1344
+1457970895.18350010	+8.59570313	-6.81591797	-0.88769531	+58.02978516	-0.98876953	-56.82128906	+1872	+8.42431641	-6.02050781	-0.58007813	+6.54785156	-8.06396484	+16.74316406	+1456	+6.78076172	-10.09423828	-0.79980469	+36.60644531	+5.55908203	-45.94482422	+1348
+1457970895.18759990	+8.60009766	-6.82031250	-0.88769531	+58.00781250	-0.98876953	-56.86523438	+1876	+8.42871094	-6.02050781	-0.58007813	+6.52587891	-8.10791016	+16.69921875	+1456	+6.78955078	-10.09423828	-0.79541016	+36.62841797	+5.53710938	-46.01074219	+1352
+1457970895.19180010	+8.60449219	-6.82031250	-0.88769531	+57.98583984	-0.98876953	-56.90917969	+1876	+8.42871094	-6.02490234	-0.58007813	+6.50390625	-8.15185547	+16.67724609	+1456	+6.79394531	-10.09423828	-0.79101563	+36.65039063	+5.53710938	-46.07666016	+1356
+1457970895.20009990	+8.60888672	-6.82470703	-0.88769531	+57.94189453	-0.98876953	-56.97509766	+1880	+8.43310547	-6.02490234	-0.58007813	+6.48193359	-8.19580078	+16.63330078	+1456	+6.80273438	-10.08984375	-0.78222656	+36.67236328	+5.51513672	-46.18652344	+1360
+1457970895.21260000	+8.61328125	-6.82470703	-0.88330078	+57.89794922	-0.96679688	-57.06298828	+1884	+8.44189453	-6.02929688	-0.58007813	+6.41601563	-8.28369141	+16.54541016	+1456	+6.81591797	-10.08984375	-0.76904297	+36.69433594	+5.51513672	-46.29638672	+1368
+1457970895.22090010	+8.61328125	-6.82910156	-0.88330078	+57.87597656	-0.96679688	-57.12890625	+1888	+8.44189453	-6.02929688	-0.58007813	+6.39404297	-8.32763672	+16.50146484	+1456	+6.81591797	-10.08984375	-0.76904297	+36.67236328	+5.49316406	-46.34033203	+1372
+1457970895.22930000	+8.61767578	-6.82910156	-0.88330078	+57.85400391	-0.96679688	-57.17285156	+1892	+8.44628906	-6.02929688	-0.58007813	+6.37207031	-8.34960938	+16.43554688	+1460	+6.81591797	-10.08984375	-0.76904297	+36.65039063	+5.49316406	-46.36230469	+1376
+1457970895.23760010	+8.61767578	-6.82910156	-0.88330078	+57.83203125	-0.96679688	-57.21679688	+1896	+8.44628906	-6.02929688	-0.58007813	+6.35009766	-8.39355469	+16.39160156	+1460	+6.81591797	-10.09423828	-0.76904297	+36.60644531	+5.47119141	-46.36230469	+1376
+1457970895.24180010	+8.61767578	-6.82470703	-0.87890625	+57.83203125	-0.96679688	-57.26074219	+1900	+8.44628906	-6.03369141	-0.58007813	+6.32812500	-8.41552734	+16.36962891	+1464	+6.81152344	-10.09423828	-0.76904297	+36.56250000	+5.44921875	-46.36230469	+1380
+1457970895.25009990	+8.61767578	-6.82470703	-0.87890625	+57.81005859	-0.96679688	-57.32666016	+1904	+8.45068359	-6.03369141	-0.58007813	+6.30615234	-8.45947266	+16.30371094	+1464	+6.80712891	-10.09863281	-0.77343750	+36.51855469	+5.42724609	-46.34033203	+1380
+1457970895.25430010	+8.61767578	-6.82470703	-0.87451172	+57.81005859	-0.96679688	-57.34863281	+1908	+8.45068359	-6.03369141	-0.58007813	+6.30615234	-8.48144531	+16.28173828	+1468	+6.80273438	-10.09863281	-0.77343750	+36.49658203	+5.40527344	-46.34033203	+1384
+1457970895.25840000	+8.62207031	-6.82470703	-0.87451172	+57.78808594	-0.96679688	-57.39257813	+1908	+8.45068359	-6.03369141	-0.58007813	+6.30615234	-8.50341797	+16.23779297	+1472	+6.80273438	-10.09863281	-0.77783203	+36.45263672	+5.40527344	-46.34033203	+1384
+1457970895.26670000	+8.62207031	-6.82470703	-0.87011719	+57.76611328	-0.98876953	-57.48046875	+1912	+8.45068359	-6.03369141	-0.58007813	+6.28417969	-8.56933594	+16.17187500	+1476	+6.79833984	-10.10302734	-0.78222656	+36.40869141	+5.36132813	-46.31835938	+1384
+1457970895.27090000	+8.62207031	-6.82470703	-0.87011719	+57.74414063	-0.98876953	-57.54638672	+1916	+8.45507813	-6.03369141	-0.57568359	+6.26220703	-8.61328125	+16.12792969	+1480	+6.79394531	-10.10302734	-0.78222656	+36.38671875	+5.33935547	-46.31835938	+1384
+1457970895.27510000	+8.62207031	-6.82470703	-0.86572266	+57.72216797	-1.01074219	-57.61230469	+1920	+8.45507813	-6.03369141	-0.57568359	+6.26220703	-8.67919922	+16.08398438	+1484	+6.79394531	-10.10742188	-0.78662109	+36.36474609	+5.31738281	-46.31835938	+1384
+1457970895.27920010	+8.62646484	-6.82470703	-0.86132813	+57.70019531	-1.01074219	-57.67822266	+1920	+8.45507813	-6.03369141	-0.57568359	+6.26220703	-8.72314453	+16.04003906	+1484	+6.79394531	-10.10742188	-0.78662109	+36.34277344	+5.27343750	-46.31835938	+1384
+1457970895.28340010	+8.62646484	-6.82470703	-0.85693359	+57.67822266	-1.01074219	-57.74414063	+1924	+8.45947266	-6.03369141	-0.57128906	+6.24023438	-8.78906250	+15.97412109	+1488	+6.78955078	-10.10742188	-0.78662109	+36.32080078	+5.25146484	-46.34033203	+1380
+1457970895.29169990	+8.63085938	-6.82470703	-0.85253906	+57.63427734	-1.03271484	-57.89794922	+1928	+8.46386719	-6.03369141	-0.57128906	+6.24023438	-8.89892578	+15.86425781	+1496	+6.79394531	-10.11181641	-0.78662109	+36.29882813	+5.18554688	-46.36230469	+1380
+1457970895.29590010	+8.63085938	-6.82470703	-0.84814453	+57.59033203	-1.05468750	-58.00781250	+1932	+8.46386719	-6.03369141	-0.56689453	+6.24023438	-8.98681641	+15.82031250	+1500	+6.79394531	-10.11181641	-0.78662109	+36.29882813	+5.14160156	-46.38427734	+1380
+1457970895.30419990	+8.63525391	-6.82910156	-0.83935547	+57.52441406	-1.07666016	-58.18359375	+1940	+8.46826172	-6.03369141	-0.56689453	+6.21826172	-9.11865234	+15.71044922	+1508	+6.79833984	-10.11181641	-0.78222656	+36.29882813	+5.05371094	-46.47216797	+1376
+1457970895.30839990	+8.63964844	-6.82910156	-0.83496094	+57.50244141	-1.07666016	-58.27148438	+1944	+8.47265625	-6.03369141	-0.56250000	+6.21826172	-9.20654297	+15.64453125	+1512	+6.80273438	-10.11181641	-0.77783203	+36.32080078	+4.98779297	-46.51611328	+1380
+1457970895.31259990	+8.64404297	-6.82910156	-0.83056641	+57.45849609	-1.09863281	-58.35937500	+1944	+8.47265625	-6.03369141	-0.56250000	+6.21826172	-9.27246094	+15.60058594	+1516	+6.80712891	-10.10742188	-0.77343750	+36.34277344	+4.94384766	-46.56005859	+1380
+1457970895.31670000	+8.64404297	-6.82910156	-0.83056641	+57.43652344	-1.09863281	-58.42529297	+1948	+8.47265625	-6.03369141	-0.55810547	+6.21826172	-9.36035156	+15.55664063	+1520	+6.81152344	-10.10742188	-0.76904297	+36.36474609	+4.89990234	-46.62597656	+1380
+1457970895.32509990	+8.64843750	-6.83349609	-0.82617188	+57.39257813	-1.12060547	-58.55712891	+1956	+8.47705078	-6.03369141	-0.55810547	+6.21826172	-9.47021484	+15.46875000	+1524	+6.82470703	-10.10302734	-0.76025391	+36.40869141	+4.79003906	-46.73583984	+1384
+1457970895.32920000	+8.64843750	-6.83349609	-0.82177734	+57.37060547	-1.12060547	-58.60107422	+1960	+8.48144531	-6.03369141	-0.55810547	+6.21826172	-9.51416016	+15.44677734	+1528	+6.82910156	-10.10302734	-0.75585938	+36.43066406	+4.74609375	-46.77978516	+1388
+1457970895.33340000	+8.64843750	-6.83349609	-0.82177734	+57.34863281	-1.14257813	-58.64501953	+1964	+8.48144531	-6.03369141	-0.55371094	+6.21826172	-9.55810547	+15.40283203	+1532	+6.83349609	-10.09863281	-0.75585938	+36.45263672	+4.70214844	-46.82373047	+1392
+1457970895.33760000	+8.65283203	-6.83349609	-0.82177734	+57.32666016	-1.14257813	-58.68896484	+1968	+8.48144531	-6.03369141	-0.55371094	+6.19628906	-9.60205078	+15.38085938	+1532	+6.83789063	-10.09863281	-0.75146484	+36.47460938	+4.68017578	-46.86767578	+1392
+1457970895.34170010	+8.65283203	-6.82910156	-0.81738281	+57.32666016	-1.14257813	-58.71093750	+1972	+8.48144531	-6.03369141	-0.55371094	+6.19628906	-9.62402344	+15.35888672	+1536	+6.83789063	-10.09863281	-0.75146484	+36.47460938	+4.63623047	-46.88964844	+1396
+1457970895.34590010	+8.65283203	-6.82910156	-0.81738281	+57.30468750	-1.16455078	-58.73291016	+1976	+8.48144531	-6.03369141	-0.55371094	+6.19628906	-9.64599609	+15.35888672	+1540	+6.83789063	-10.09423828	-0.74707031	+36.47460938	+4.61425781	-46.91162109	+1396
+1457970895.35419990	+8.65283203	-6.82910156	-0.81738281	+57.30468750	-1.16455078	-58.77685547	+1984	+8.48144531	-6.03369141	-0.55371094	+6.19628906	-9.68994141	+15.31494141	+1544	+6.83789063	-10.09423828	-0.74707031	+36.47460938	+4.57031250	-46.93359375	+1400
+1457970895.35840010	+8.65283203	-6.82910156	-0.81738281	+57.30468750	-1.16455078	-58.79882813	+1988	+8.48144531	-6.03369141	-0.55371094	+6.17431641	-9.68994141	+15.31494141	+1544	+6.83789063	-10.09423828	-0.74707031	+36.47460938	+4.57031250	-46.93359375	+1400
+1457970895.36250000	+8.64843750	-6.82910156	-0.81738281	+57.30468750	-1.16455078	-58.79882813	+1988	+8.48144531	-6.03369141	-0.55371094	+6.17431641	-9.68994141	+15.29296875	+1544	+6.83789063	-10.09423828	-0.74707031	+36.45263672	+4.54833984	-46.93359375	+1400
+1457970895.36669990	+8.64843750	-6.82910156	-0.81738281	+57.28271484	-1.16455078	-58.82080078	+1992	+8.48144531	-6.03369141	-0.55371094	+6.17431641	-9.68994141	+15.29296875	+1548	+6.83349609	-10.09423828	-0.75146484	+36.43066406	+4.52636719	-46.91162109	+1404
+1457970895.37500000	+8.64843750	-6.82470703	-0.81298828	+57.28271484	-1.16455078	-58.84277344	+1996	+8.48144531	-6.03369141	-0.55371094	+6.17431641	-9.71191406	+15.27099609	+1552	+6.82910156	-10.09423828	-0.75146484	+36.40869141	+4.52636719	-46.88964844	+1404
+1457970895.37920000	+8.64843750	-6.82470703	-0.81298828	+57.28271484	-1.16455078	-58.84277344	+2000	+8.48144531	-6.03369141	-0.55371094	+6.15234375	-9.71191406	+15.27099609	+1552	+6.82910156	-10.09863281	-0.75585938	+36.38671875	+4.52636719	-46.88964844	+1404
+1457970895.38340000	+8.64843750	-6.82470703	-0.81298828	+57.28271484	-1.14257813	-58.84277344	+2004	+8.48144531	-6.03369141	-0.55371094	+6.15234375	-9.71191406	+15.24902344	+1556	+6.82470703	-10.09863281	-0.75585938	+36.38671875	+4.50439453	-46.86767578	+1404
+1457970895.39170000	+8.64843750	-6.82470703	-0.81298828	+57.28271484	-1.14257813	-58.86474609	+2008	+8.48144531	-6.03369141	-0.55371094	+6.15234375	-9.73388672	+15.24902344	+1560	+6.82031250	-10.09863281	-0.76025391	+36.34277344	+4.50439453	-46.84570313	+1408
+1457970895.40000010	+8.64404297	-6.82470703	-0.81298828	+57.28271484	-1.14257813	-58.88671875	+2012	+8.48144531	-6.03369141	-0.55371094	+6.13037109	-9.73388672	+15.22705078	+1564	+6.82031250	-10.09863281	-0.76025391	+36.32080078	+4.50439453	-46.84570313	+1408
+1457970895.40840010	+8.64404297	-6.82470703	-0.81298828	+57.26074219	-1.16455078	-58.90869141	+2016	+8.48144531	-6.03369141	-0.55371094	+6.13037109	-9.75585938	+15.20507813	+1564	+6.81591797	-10.10302734	-0.76464844	+36.29882813	+4.48242188	-46.82373047	+1404
+1457970895.41669990	+8.64404297	-6.82031250	-0.80859375	+57.26074219	-1.16455078	-58.95263672	+2020	+8.48144531	-6.03369141	-0.54931641	+6.10839844	-9.77783203	+15.18310547	+1568	+6.81591797	-10.10302734	-0.76464844	+36.29882813	+4.48242188	-46.82373047	+1404
+1457970895.42080000	+8.64843750	-6.82031250	-0.80859375	+57.23876953	-1.16455078	-58.97460938	+2020	+8.48144531	-6.03369141	-0.54931641	+6.10839844	-9.79980469	+15.18310547	+1572	+6.81591797	-10.10302734	-0.76464844	+36.27685547	+4.46044922	-46.82373047	+1404
+1457970895.42500000	+8.64843750	-6.82470703	-0.80859375	+57.23876953	-1.18652344	-58.99658203	+2020	+8.48144531	-6.03369141	-0.54931641	+6.10839844	-9.82177734	+15.16113281	+1572	+6.81591797	-10.10302734	-0.76464844	+36.27685547	+4.46044922	-46.84570313	+1400
+1457970895.42919990	+8.64843750	-6.82470703	-0.80859375	+57.23876953	-1.18652344	-59.01855469	+2024	+8.48144531	-6.03369141	-0.54931641	+6.08642578	-9.84375000	+15.16113281	+1572	+6.81591797	-10.10302734	-0.76464844	+36.27685547	+4.43847656	-46.84570313	+1400
+1457970895.43330000	+8.64843750	-6.82470703	-0.80419922	+57.21679688	-1.20849609	-59.04052734	+2024	+8.48144531	-6.03369141	-0.54931641	+6.08642578	-9.86572266	+15.16113281	+1576	+6.81591797	-10.10302734	-0.76025391	+36.27685547	+4.43847656	-46.84570313	+1400
+1457970895.43750000	+8.64843750	-6.82470703	-0.80419922	+57.19482422	-1.23046875	-59.06250000	+2028	+8.48144531	-6.03369141	-0.54492188	+6.06445313	-9.88769531	+15.13916016	+1576	+6.81591797	-10.10302734	-0.76025391	+36.27685547	+4.41650391	-46.86767578	+1400
+1457970895.44580010	+8.65283203	-6.82470703	-0.80419922	+57.17285156	-1.27441406	-59.15039063	+2032	+8.48583984	-6.03369141	-0.54492188	+6.04248047	-9.97558594	+15.11718750	+1580	+6.82031250	-10.10302734	-0.75585938	+36.29882813	+4.39453125	-46.91162109	+1400
+1457970895.45000000	+8.65722656	-6.82470703	-0.79980469	+57.15087891	-1.31835938	-59.19433594	+2036	+8.48583984	-6.03369141	-0.54052734	+6.04248047	-10.01953125	+15.11718750	+1580	+6.82470703	-10.09863281	-0.75585938	+36.29882813	+4.37255859	-46.93359375	+1400
+1457970895.45420000	+8.65722656	-6.82470703	-0.79980469	+57.15087891	-1.34033203	-59.23828125	+2040	+8.49023438	-6.03369141	-0.54052734	+6.02050781	-10.06347656	+15.09521484	+1584	+6.82470703	-10.09863281	-0.75585938	+36.29882813	+4.35058594	-46.95556641	+1400
+1457970895.45830010	+8.66162109	-6.82470703	-0.79980469	+57.12890625	-1.36230469	-59.28222656	+2040	+8.49023438	-6.03369141	-0.54052734	+5.99853516	-10.10742188	+15.09521484	+1584	+6.82910156	-10.09863281	-0.75146484	+36.29882813	+4.32861328	-46.99951172	+1400
+1457970895.46250010	+8.66601563	-6.82470703	-0.79541016	+57.10693359	-1.40625000	-59.32617188	+2044	+8.49462891	-6.03369141	-0.54052734	+5.99853516	-10.17333984	+15.07324219	+1588	+6.83349609	-10.09863281	-0.74707031	+36.29882813	+4.28466797	-47.04345703	+1400
+1457970895.46670010	+8.66601563	-6.82470703	-0.79541016	+57.08496094	-1.42822266	-59.34814453	+2048	+8.49462891	-6.03369141	-0.53613281	+5.97656250	-10.21728516	+15.07324219	+1588	+6.83349609	-10.09863281	-0.74707031	+36.29882813	+4.26269531	-47.06542969	+1404
+1457970895.47079990	+8.66601563	-6.82470703	-0.79541016	+57.08496094	-1.47216797	-59.39208984	+2052	+8.49902344	-6.03369141	-0.53613281	+5.95458984	-10.26123047	+15.05126953	+1588	+6.83789063	-10.09423828	-0.74267578	+36.29882813	+4.21875000	-47.10937500	+1404
+1457970895.47499990	+8.67041016	-6.82470703	-0.79541016	+57.06298828	-1.49414063	-59.43603516	+2056	+8.49902344	-6.03369141	-0.53173828	+5.95458984	-10.30517578	+15.02929688	+1592	+6.84228516	-10.09423828	-0.74267578	+36.29882813	+4.17480469	-47.15332031	+1404
+1457970895.48330000	+8.67041016	-6.82470703	-0.79101563	+57.04101563	-1.51611328	-59.50195313	+2060	+8.50341797	-6.03369141	-0.53173828	+5.93261719	-10.39306641	+15.00732422	+1592	+6.84667969	-10.09423828	-0.73828125	+36.27685547	+4.08691406	-47.19726563	+1408
+1457970895.48750000	+8.67480469	-6.82470703	-0.79101563	+57.04101563	-1.53808594	-59.52392578	+2064	+8.50341797	-6.03369141	-0.52734375	+5.93261719	-10.43701172	+14.98535156	+1592	+6.84667969	-10.09423828	-0.73828125	+36.25488281	+4.06494141	-47.21923828	+1404
+1457970895.49169990	+8.67480469	-6.82470703	-0.78662109	+57.04101563	-1.53808594	-59.54589844	+2064	+8.50781250	-6.03369141	-0.52734375	+5.93261719	-10.45898438	+14.98535156	+1596	+6.84228516	-10.09423828	-0.73828125	+36.21093750	+4.04296875	-47.21923828	+1404
+1457970895.49580000	+8.67480469	-6.82470703	-0.78662109	+57.04101563	-1.53808594	-59.56787109	+2068	+8.50781250	-6.03369141	-0.52734375	+5.91064453	-10.48095703	+14.96337891	+1596	+6.84228516	-10.09863281	-0.74267578	+36.18896484	+3.99902344	-47.21923828	+1408
+1457970895.50000000	+8.67480469	-6.82470703	-0.78662109	+57.01904297	-1.56005859	-59.58984375	+2068	+8.50781250	-6.03369141	-0.52734375	+5.91064453	-10.50292969	+14.96337891	+1596	+6.84228516	-10.09863281	-0.74267578	+36.14501953	+3.97705078	-47.21923828	+1408
+1457970895.50830010	+8.67480469	-6.82470703	-0.78662109	+57.01904297	-1.56005859	-59.63378906	+2072	+8.50781250	-6.03369141	-0.52294922	+5.91064453	-10.54687500	+14.94140625	+1600	+6.83349609	-10.10302734	-0.74707031	+36.07910156	+3.95507813	-47.21923828	+1408
+1457970895.51250000	+8.67480469	-6.82470703	-0.78222656	+57.01904297	-1.56005859	-59.65576172	+2076	+8.50781250	-6.03369141	-0.52294922	+5.91064453	-10.54687500	+14.91943359	+1600	+6.83349609	-10.10302734	-0.74707031	+36.05712891	+3.93310547	-47.19726563	+1404
+1457970895.51659990	+8.67041016	-6.82470703	-0.78222656	+57.01904297	-1.56005859	-59.67773438	+2076	+8.51220703	-6.03369141	-0.52294922	+5.91064453	-10.56884766	+14.89746094	+1600	+6.82910156	-10.10302734	-0.75146484	+36.01318359	+3.93310547	-47.19726563	+1404
+1457970895.52080010	+8.67041016	-6.82470703	-0.78222656	+57.04101563	-1.56005859	-59.67773438	+2076	+8.51220703	-6.03369141	-0.52294922	+5.91064453	-10.59082031	+14.89746094	+1604	+6.82910156	-10.10742188	-0.75146484	+35.99121094	+3.91113281	-47.19726563	+1404
+1457970895.52500010	+8.67041016	-6.82470703	-0.78222656	+57.04101563	-1.56005859	-59.69970703	+2080	+8.51220703	-6.03369141	-0.52294922	+5.91064453	-10.59082031	+14.87548828	+1604	+6.82470703	-10.10742188	-0.75585938	+35.96923828	+3.91113281	-47.19726563	+1404
+1457970895.52909990	+8.67041016	-6.82470703	-0.78222656	+57.04101563	-1.56005859	-59.72167969	+2080	+8.51220703	-6.03369141	-0.52294922	+5.91064453	-10.61279297	+14.87548828	+1604	+6.82470703	-10.10742188	-0.75585938	+35.96923828	+3.91113281	-47.19726563	+1400
+1457970895.53329990	+8.67041016	-6.82470703	-0.78222656	+57.04101563	-1.56005859	-59.72167969	+2080	+8.51220703	-6.03369141	-0.52294922	+5.91064453	-10.61279297	+14.87548828	+1604	+6.82470703	-10.10742188	-0.75585938	+35.94726563	+3.88916016	-47.19726563	+1400
+1457970895.53749990	+8.67041016	-6.82470703	-0.77783203	+57.04101563	-1.56005859	-59.74365234	+2084	+8.51220703	-6.03369141	-0.52294922	+5.91064453	-10.61279297	+14.85351563	+1608	+6.82470703	-10.10742188	-0.75585938	+35.94726563	+3.88916016	-47.19726563	+1400
+1457970895.54580000	+8.67041016	-6.82470703	-0.77783203	+57.06298828	-1.56005859	-59.78759766	+2084	+8.51220703	-6.03369141	-0.52294922	+5.93261719	-10.63476563	+14.85351563	+1608	+6.82470703	-10.11181641	-0.75585938	+35.94726563	+3.88916016	-47.21923828	+1396
+1457970895.55000000	+8.67041016	-6.82470703	-0.77783203	+57.06298828	-1.56005859	-59.80957031	+2084	+8.51220703	-6.03369141	-0.52294922	+5.93261719	-10.65673828	+14.83154297	+1608	+6.82470703	-10.11181641	-0.75585938	+35.94726563	+3.86718750	-47.21923828	+1392
+1457970895.55410000	+8.67041016	-6.82470703	-0.77783203	+57.06298828	-1.56005859	-59.80957031	+2088	+8.50781250	-6.03369141	-0.52294922	+5.93261719	-10.65673828	+14.83154297	+1608	+6.82470703	-10.11181641	-0.75585938	+35.94726563	+3.86718750	-47.24121094	+1392
+1457970895.55830000	+8.67041016	-6.82470703	-0.77783203	+57.06298828	-1.58203125	-59.83154297	+2088	+8.50781250	-6.03369141	-0.52294922	+5.93261719	-10.67871094	+14.83154297	+1612	+6.82470703	-10.11181641	-0.75146484	+35.96923828	+3.86718750	-47.26318359	+1392
+1457970895.56250000	+8.67041016	-6.82470703	-0.77783203	+57.08496094	-1.58203125	-59.85351563	+2088	+8.50781250	-6.03369141	-0.52294922	+5.93261719	-10.67871094	+14.80957031	+1612	+6.82910156	-10.10742188	-0.75146484	+35.96923828	+3.86718750	-47.28515625	+1392
+1457970895.56660010	+8.67041016	-6.82470703	-0.77783203	+57.08496094	-1.58203125	-59.87548828	+2092	+8.50781250	-6.03369141	-0.52294922	+5.93261719	-10.70068359	+14.80957031	+1612	+6.82910156	-10.10742188	-0.75146484	+35.99121094	+3.84521484	-47.28515625	+1392
+1457970895.57489990	+8.67041016	-6.82470703	-0.77783203	+57.10693359	-1.58203125	-59.91943359	+2092	+8.50781250	-6.03369141	-0.52294922	+5.95458984	-10.70068359	+14.80957031	+1612	+6.83349609	-10.10742188	-0.74707031	+36.03515625	+3.84521484	-47.32910156	+1392
+1457970895.57909990	+8.67041016	-6.82470703	-0.77783203	+57.12890625	-1.58203125	-59.91943359	+2096	+8.50781250	-6.03369141	-0.52294922	+5.95458984	-10.72265625	+14.80957031	+1612	+6.83349609	-10.10742188	-0.74707031	+36.03515625	+3.84521484	-47.35107422	+1392
+1457970895.58330010	+8.67041016	-6.82470703	-0.77783203	+57.12890625	-1.58203125	-59.96337891	+2096	+8.50781250	-6.03369141	-0.52294922	+5.95458984	-10.72265625	+14.78759766	+1612	+6.83349609	-10.10742188	-0.74267578	+36.05712891	+3.84521484	-47.37304688	+1392
+1457970895.58740000	+8.67041016	-6.82910156	-0.77783203	+57.15087891	-1.60400391	-59.96337891	+2096	+8.50781250	-6.03369141	-0.52294922	+5.97656250	-10.74462891	+14.78759766	+1612	+6.83789063	-10.10742188	-0.74267578	+36.07910156	+3.84521484	-47.39501953	+1392
+1457970895.59159990	+8.67041016	-6.82910156	-0.77783203	+57.17285156	-1.60400391	-59.98535156	+2100	+8.50781250	-6.03808594	-0.52294922	+5.97656250	-10.74462891	+14.78759766	+1612	+6.83789063	-10.10742188	-0.73828125	+36.10107422	+3.84521484	-47.41699219	+1392
+1457970895.59579990	+8.67041016	-6.82910156	-0.77783203	+57.17285156	-1.60400391	-60.00732422	+2100	+8.50341797	-6.03808594	-0.52734375	+5.99853516	-10.76660156	+14.76562500	+1612	+6.83789063	-10.10742188	-0.73828125	+36.10107422	+3.82324219	-47.43896484	+1392
+1457970895.59990000	+8.66601563	-6.82910156	-0.77783203	+57.19482422	-1.60400391	-60.02929688	+2100	+8.50341797	-6.03808594	-0.52734375	+5.99853516	-10.76660156	+14.76562500	+1616	+6.83789063	-10.10742188	-0.73828125	+36.12304688	+3.82324219	-47.43896484	+1392
+1457970895.60410000	+8.66601563	-6.82910156	-0.78222656	+57.21679688	-1.60400391	-60.02929688	+2100	+8.50341797	-6.03808594	-0.52734375	+6.02050781	-10.78857422	+14.74365234	+1616	+6.83789063	-10.10742188	-0.73828125	+36.12304688	+3.84521484	-47.46093750	+1392
+1457970895.61240010	+8.66162109	-6.82910156	-0.78222656	+57.26074219	-1.60400391	-60.07324219	+2104	+8.49902344	-6.03808594	-0.52734375	+6.04248047	-10.81054688	+14.72167969	+1616	+6.83789063	-10.10742188	-0.73828125	+36.14501953	+3.84521484	-47.46093750	+1392
+1457970895.61660000	+8.66162109	-6.82910156	-0.78222656	+57.28271484	-1.58203125	-60.07324219	+2104	+8.49902344	-6.03808594	-0.52734375	+6.06445313	-10.83251953	+14.69970703	+1616	+6.83789063	-10.10742188	-0.73828125	+36.14501953	+3.84521484	-47.48291016	+1392
+1457970895.62080000	+8.65722656	-6.83349609	-0.78222656	+57.30468750	-1.58203125	-60.09521484	+2104	+8.49462891	-6.04248047	-0.53173828	+6.08642578	-10.83251953	+14.69970703	+1616	+6.83789063	-10.11181641	-0.73828125	+36.14501953	+3.84521484	-47.48291016	+1392
+1457970895.62490010	+8.65283203	-6.83349609	-0.78662109	+57.32666016	-1.58203125	-60.09521484	+2104	+8.49462891	-6.04248047	-0.53173828	+6.10839844	-10.83251953	+14.67773438	+1616	+6.83349609	-10.11181641	-0.73828125	+36.14501953	+3.84521484	-47.48291016	+1396
+1457970895.62910010	+8.65283203	-6.83349609	-0.78662109	+57.34863281	-1.56005859	-60.09521484	+2104	+8.49023438	-6.04248047	-0.53173828	+6.13037109	-10.85449219	+14.65576172	+1616	+6.83349609	-10.11181641	-0.74267578	+36.14501953	+3.86718750	-47.46093750	+1396
+1457970895.63330010	+8.64843750	-6.83349609	-0.78662109	+57.37060547	-1.56005859	-60.09521484	+2104	+8.48583984	-6.04248047	-0.53173828	+6.15234375	-10.85449219	+14.63378906	+1616	+6.82910156	-10.11621094	-0.74267578	+36.14501953	+3.86718750	-47.46093750	+1396
+1457970895.63739990	+8.64404297	-6.83349609	-0.79101563	+57.39257813	-1.56005859	-60.09521484	+2100	+8.48144531	-6.04248047	-0.53613281	+6.19628906	-10.85449219	+14.63378906	+1616	+6.82470703	-10.11621094	-0.74707031	+36.14501953	+3.88916016	-47.46093750	+1396
+1457970895.64580010	+8.63525391	-6.83349609	-0.79101563	+57.45849609	-1.53808594	-60.11718750	+2100	+8.47705078	-6.04687500	-0.53613281	+6.24023438	-10.87646484	+14.58984375	+1620	+6.81152344	-10.12060547	-0.75146484	+36.14501953	+3.91113281	-47.43896484	+1396
+1457970895.64990000	+8.63525391	-6.83349609	-0.79101563	+57.48046875	-1.51611328	-60.11718750	+2096	+8.47265625	-6.04687500	-0.54052734	+6.26220703	-10.87646484	+14.56787109	+1620	+6.80712891	-10.12500000	-0.75585938	+36.14501953	+3.93310547	-47.43896484	+1396
+1457970895.65409990	+8.63085938	-6.83349609	-0.79541016	+57.52441406	-1.51611328	-60.11718750	+2096	+8.46826172	-6.04687500	-0.54052734	+6.28417969	-10.87646484	+14.54589844	+1620	+6.80273438	-10.12500000	-0.75585938	+36.14501953	+3.95507813	-47.43896484	+1396
+1457970895.65820000	+8.62646484	-6.83789063	-0.79541016	+57.54638672	-1.51611328	-60.11718750	+2096	+8.46386719	-6.05126953	-0.54052734	+6.32812500	-10.87646484	+14.52392578	+1620	+6.79394531	-10.12939453	-0.76025391	+36.16699219	+3.97705078	-47.43896484	+1396
+1457970895.66240000	+8.62207031	-6.83789063	-0.79541016	+57.56835938	-1.51611328	-60.11718750	+2092	+8.45947266	-6.05126953	-0.54492188	+6.35009766	-10.87646484	+14.52392578	+1620	+6.79394531	-10.12939453	-0.76025391	+36.18896484	+3.99902344	-47.43896484	+1392
+1457970895.66660000	+8.62207031	-6.83789063	-0.79980469	+57.59033203	-1.49414063	-60.11718750	+2092	+8.45507813	-6.05126953	-0.54492188	+6.37207031	-10.89843750	+14.50195313	+1620	+6.78955078	-10.12939453	-0.76025391	+36.23291016	+4.02099609	-47.43896484	+1392
+1457970895.67490010	+8.61328125	-6.83789063	-0.79980469	+57.65625000	-1.51611328	-60.13916016	+2088	+8.44628906	-6.05566406	-0.54931641	+6.41601563	-10.92041016	+14.47998047	+1616	+6.78955078	-10.13378906	-0.75585938	+36.32080078	+4.04296875	-47.48291016	+1388
+1457970895.67910000	+8.61328125	-6.83789063	-0.80419922	+57.67822266	-1.51611328	-60.13916016	+2084	+8.44189453	-6.05566406	-0.54931641	+6.43798828	-10.94238281	+14.45800781	+1616	+6.78955078	-10.13378906	-0.75585938	+36.38671875	+4.04296875	-47.52685547	+1384
+1457970895.68319990	+8.60888672	-6.84228516	-0.80419922	+57.67822266	-1.51611328	-60.16113281	+2084	+8.43750000	-6.05566406	-0.54931641	+6.43798828	-10.94238281	+14.43603516	+1612	+6.78955078	-10.13378906	-0.75146484	+36.43066406	+4.06494141	-47.57080078	+1384
+1457970895.68740010	+8.60888672	-6.84228516	-0.80419922	+57.70019531	-1.51611328	-60.18310547	+2080	+8.43750000	-6.05566406	-0.54931641	+6.45996094	-10.96435547	+14.41406250	+1612	+6.78955078	-10.13378906	-0.74707031	+36.47460938	+4.06494141	-47.61474609	+1384
+1457970895.69160010	+8.60888672	-6.84228516	-0.80419922	+57.72216797	-1.51611328	-60.20507813	+2080	+8.43310547	-6.05566406	-0.55371094	+6.48193359	-10.98632813	+14.41406250	+1608	+6.79394531	-10.13378906	-0.74267578	+36.51855469	+4.06494141	-47.63671875	+1384
+1457970895.69989990	+8.60449219	-6.84667969	-0.80419922	+57.74414063	-1.53808594	-60.22705078	+2076	+8.42871094	-6.05566406	-0.55371094	+6.50390625	-11.05224609	+14.37011719	+1604	+6.79833984	-10.12939453	-0.73828125	+36.60644531	+4.06494141	-47.70263672	+1384
+1457970895.70409990	+8.60009766	-6.84667969	-0.80419922	+57.76611328	-1.56005859	-60.27099609	+2076	+8.42431641	-6.06005859	-0.55371094	+6.50390625	-11.07421875	+14.34814453	+1600	+6.79833984	-10.12939453	-0.73828125	+36.62841797	+4.06494141	-47.72460938	+1384
+1457970895.70820000	+8.60009766	-6.84667969	-0.80419922	+57.76611328	-1.56005859	-60.29296875	+2072	+8.42431641	-6.06005859	-0.55371094	+6.52587891	-11.09619141	+14.34814453	+1596	+6.79833984	-10.12939453	-0.73828125	+36.65039063	+4.06494141	-47.74658203	+1384
+1457970895.71240000	+8.59570313	-6.84667969	-0.80419922	+57.76611328	-1.58203125	-60.31494141	+2072	+8.41992188	-6.06005859	-0.55371094	+6.52587891	-11.14013672	+14.32617188	+1592	+6.79833984	-10.12939453	-0.73388672	+36.67236328	+4.04296875	-47.76855469	+1384
+1457970895.71659990	+8.59570313	-6.84667969	-0.80419922	+57.78808594	-1.58203125	-60.33691406	+2072	+8.41992188	-6.06005859	-0.55371094	+6.52587891	-11.16210938	+14.30419922	+1592	+6.79833984	-10.12939453	-0.73388672	+36.69433594	+4.04296875	-47.76855469	+1384
+1457970895.72070000	+8.59570313	-6.84667969	-0.80419922	+57.78808594	-1.60400391	-60.35888672	+2072	+8.41552734	-6.06005859	-0.55371094	+6.52587891	-11.18408203	+14.30419922	+1588	+6.79833984	-10.12939453	-0.73388672	+36.69433594	+4.04296875	-47.79052734	+1384
+1457970895.72900010	+8.59130859	-6.85107422	-0.79980469	+57.78808594	-1.62597656	-60.38085938	+2068	+8.41552734	-6.06005859	-0.55371094	+6.54785156	-11.22802734	+14.28222656	+1584	+6.79394531	-10.13378906	-0.73828125	+36.69433594	+4.02099609	-47.79052734	+1384
+1457970895.73320010	+8.58691406	-6.85107422	-0.79980469	+57.78808594	-1.62597656	-60.40283203	+2064	+8.41113281	-6.06005859	-0.54931641	+6.54785156	-11.25000000	+14.26025391	+1580	+6.78955078	-10.13378906	-0.73828125	+36.67236328	+4.02099609	-47.76855469	+1384
+1457970895.73740010	+8.58691406	-6.85107422	-0.79980469	+57.81005859	-1.64794922	-60.40283203	+2064	+8.41113281	-6.06005859	-0.54931641	+6.54785156	-11.25000000	+14.26025391	+1576	+6.78515625	-10.13378906	-0.74267578	+36.67236328	+4.02099609	-47.74658203	+1384
+1457970895.74149990	+8.58251953	-6.85107422	-0.79980469	+57.81005859	-1.64794922	-60.42480469	+2064	+8.40673828	-6.06005859	-0.54931641	+6.54785156	-11.27197266	+14.23828125	+1576	+6.78076172	-10.13378906	-0.74267578	+36.65039063	+4.02099609	-47.74658203	+1388
+1457970895.74569990	+8.58251953	-6.85107422	-0.79980469	+57.81005859	-1.66992188	-60.42480469	+2060	+8.40673828	-6.06005859	-0.54931641	+6.54785156	-11.29394531	+14.23828125	+1572	+6.77636719	-10.13818359	-0.74707031	+36.62841797	+3.99902344	-47.72460938	+1388
+1457970895.74990010	+8.57812500	-6.85107422	-0.79980469	+57.81005859	-1.66992188	-60.44677734	+2060	+8.40234375	-6.06005859	-0.54931641	+6.54785156	-11.31591797	+14.23828125	+1572	+6.77197266	-10.13818359	-0.75146484	+36.58447266	+3.99902344	-47.70263672	+1388
+1457970895.75819990	+8.57373047	-6.85107422	-0.79980469	+57.81005859	-1.71386719	-60.44677734	+2056	+8.40234375	-6.06005859	-0.54931641	+6.54785156	-11.33789063	+14.23828125	+1568	+6.75878906	-10.14257813	-0.75585938	+36.51855469	+3.97705078	-47.65869141	+1388
+1457970895.76239990	+8.57373047	-6.85107422	-0.79980469	+57.81005859	-1.73583984	-60.46875000	+2052	+8.39794922	-6.06445313	-0.54931641	+6.54785156	-11.35986328	+14.23828125	+1564	+6.75439453	-10.14257813	-0.76025391	+36.49658203	+3.95507813	-47.63671875	+1388
+1457970895.76650000	+8.56933594	-6.85107422	-0.79980469	+57.83203125	-1.75781250	-60.46875000	+2052	+8.39794922	-6.06445313	-0.54931641	+6.54785156	-11.38183594	+14.23828125	+1564	+6.74560547	-10.14257813	-0.76464844	+36.47460938	+3.93310547	-47.61474609	+1388
+1457970895.77070000	+8.56933594	-6.85107422	-0.79980469	+57.83203125	-1.77978516	-60.49072266	+2048	+8.39355469	-6.06445313	-0.54931641	+6.54785156	-11.42578125	+14.23828125	+1564	+6.74121094	-10.14257813	-0.76904297	+36.43066406	+3.93310547	-47.59277344	+1388
+1457970895.77490000	+8.56494141	-6.85107422	-0.79980469	+57.83203125	-1.82373047	-60.51269531	+2048	+8.39355469	-6.06445313	-0.54492188	+6.54785156	-11.44775391	+14.23828125	+1564	+6.73681641	-10.14697266	-0.77343750	+36.40869141	+3.91113281	-47.57080078	+1388
+1457970895.77900000	+8.56054688	-6.85107422	-0.79980469	+57.83203125	-1.84570313	-60.53466797	+2044	+8.38916016	-6.06445313	-0.54492188	+6.54785156	-11.46972656	+14.23828125	+1560	+6.72802734	-10.14697266	-0.77343750	+36.38671875	+3.88916016	-47.54882813	+1384
+1457970895.78740000	+8.55615234	-6.85107422	-0.79541016	+57.83203125	-1.93359375	-60.55664063	+2040	+8.38476563	-6.06445313	-0.54492188	+6.54785156	-11.55761719	+14.23828125	+1560	+6.71923828	-10.14697266	-0.77343750	+36.34277344	+3.82324219	-47.54882813	+1380
+1457970895.79150010	+8.55175781	-6.85107422	-0.79541016	+57.83203125	-1.97753906	-60.57861328	+2040	+8.38037109	-6.06445313	-0.54052734	+6.52587891	-11.57958984	+14.23828125	+1560	+6.71923828	-10.14697266	-0.77343750	+36.34277344	+3.80126953	-47.54882813	+1380
+1457970895.79570010	+8.55175781	-6.85107422	-0.79541016	+57.85400391	-2.02148438	-60.60058594	+2040	+8.37597656	-6.06445313	-0.54052734	+6.52587891	-11.62353516	+14.26025391	+1560	+6.71484375	-10.14697266	-0.77343750	+36.32080078	+3.77929688	-47.57080078	+1376
+1457970895.79990010	+8.54736328	-6.85107422	-0.79541016	+57.85400391	-2.06542969	-60.60058594	+2036	+8.37158203	-6.06445313	-0.54052734	+6.52587891	-11.66748047	+14.26025391	+1556	+6.71484375	-10.14697266	-0.77343750	+36.32080078	+3.75732422	-47.57080078	+1372
+1457970895.80399990	+8.54296875	-6.85546875	-0.79101563	+57.83203125	-2.10937500	-60.62255859	+2036	+8.37158203	-6.06445313	-0.53613281	+6.50390625	-11.71142578	+14.28222656	+1556	+6.71044922	-10.14697266	-0.77343750	+36.34277344	+3.73535156	-47.59277344	+1372
+1457970895.81230000	+8.53417969	-6.85546875	-0.79101563	+57.83203125	-2.19726563	-60.62255859	+2036	+8.35839844	-6.06884766	-0.53613281	+6.48193359	-11.77734375	+14.30419922	+1556	+6.70605469	-10.14697266	-0.76464844	+36.34277344	+3.69140625	-47.61474609	+1368
+1457970895.81649990	+8.52978516	-6.85986328	-0.79101563	+57.83203125	-2.21923828	-60.62255859	+2036	+8.35400391	-6.06884766	-0.53613281	+6.48193359	-11.79931641	+14.32617188	+1556	+6.70605469	-10.14697266	-0.76464844	+36.36474609	+3.66943359	-47.63671875	+1368
+1457970895.82069990	+8.52539063	-6.85986328	-0.79101563	+57.81005859	-2.24121094	-60.60058594	+2040	+8.34960938	-6.07324219	-0.53173828	+6.45996094	-11.82128906	+14.34814453	+1552	+6.70605469	-10.14697266	-0.76025391	+36.36474609	+3.66943359	-47.65869141	+1368
+1457970895.82480000	+8.51660156	-6.86425781	-0.79101563	+57.81005859	-2.26318359	-60.57861328	+2040	+8.34521484	-6.07324219	-0.53173828	+6.43798828	-11.82128906	+14.34814453	+1552	+6.70166016	-10.14697266	-0.75585938	+36.36474609	+3.66943359	-47.65869141	+1368
+1457970895.82900000	+8.51220703	-6.86425781	-0.79101563	+57.78808594	-2.28515625	-60.53466797	+2040	+8.34082031	-6.07763672	-0.53173828	+6.41601563	-11.82128906	+14.37011719	+1552	+6.69726563	-10.14697266	-0.75585938	+36.36474609	+3.66943359	-47.65869141	+1368
+1457970895.83320000	+8.50781250	-6.86865234	-0.79541016	+57.78808594	-2.30712891	-60.51269531	+2040	+8.33203125	-6.07763672	-0.53173828	+6.39404297	-11.82128906	+14.39208984	+1548	+6.69287109	-10.14697266	-0.75146484	+36.36474609	+3.66943359	-47.65869141	+1368
+1457970895.84150000	+8.49462891	-6.87304688	-0.79541016	+57.76611328	-2.30712891	-60.44677734	+2044	+8.32324219	-6.08203125	-0.53613281	+6.35009766	-11.77734375	+14.41406250	+1548	+6.68408203	-10.15136719	-0.75146484	+36.36474609	+3.69140625	-47.63671875	+1368
+1457970895.84570000	+8.48583984	-6.87304688	-0.79980469	+57.74414063	-2.28515625	-60.40283203	+2044	+8.31445313	-6.08203125	-0.53613281	+6.32812500	-11.75537109	+14.43603516	+1544	+6.67529297	-10.15136719	-0.75146484	+36.34277344	+3.71337891	-47.61474609	+1368
+1457970895.84980010	+8.48144531	-6.87744141	-0.79980469	+57.74414063	-2.28515625	-60.35888672	+2044	+8.31005859	-6.08642578	-0.53613281	+6.32812500	-11.73339844	+14.43603516	+1544	+6.66650391	-10.15576172	-0.75146484	+36.32080078	+3.73535156	-47.57080078	+1368
+1457970895.85400010	+8.47265625	-6.87744141	-0.79980469	+57.74414063	-2.28515625	-60.31494141	+2044	+8.30566406	-6.08642578	-0.53613281	+6.30615234	-11.68945313	+14.45800781	+1540	+6.65332031	-10.15576172	-0.75146484	+36.27685547	+3.75732422	-47.52685547	+1372
+1457970895.85820010	+8.46826172	-6.87744141	-0.80419922	+57.72216797	-2.26318359	-60.27099609	+2044	+8.29687500	-6.09082031	-0.53613281	+6.28417969	-11.66748047	+14.45800781	+1540	+6.64013672	-10.16015625	-0.76025391	+36.23291016	+3.77929688	-47.46093750	+1372
+1457970895.86649990	+8.45507813	-6.88183594	-0.80419922	+57.72216797	-2.24121094	-60.18310547	+2040	+8.28808594	-6.09521484	-0.54052734	+6.26220703	-11.57958984	+14.47998047	+1536	+6.61816406	-10.16894531	-0.76904297	+36.14501953	+3.84521484	-47.30712891	+1376
+1457970895.87069990	+8.45068359	-6.88183594	-0.80419922	+57.72216797	-2.24121094	-60.13916016	+2040	+8.27929688	-6.09521484	-0.54052734	+6.24023438	-11.53564453	+14.47998047	+1536	+6.60498047	-10.16894531	-0.77783203	+36.10107422	+3.86718750	-47.21923828	+1376
+1457970895.87480000	+8.44189453	-6.88183594	-0.80419922	+57.72216797	-2.24121094	-60.11718750	+2036	+8.27490234	-6.09521484	-0.54052734	+6.24023438	-11.51367188	+14.47998047	+1532	+6.59179688	-10.17333984	-0.78222656	+36.05712891	+3.88916016	-47.13134766	+1380
+1457970895.87899990	+8.43750000	-6.88183594	-0.80419922	+57.72216797	-2.21923828	-60.07324219	+2036	+8.27050781	-6.09960938	-0.54052734	+6.21826172	-11.46972656	+14.47998047	+1532	+6.57861328	-10.17773438	-0.78662109	+36.01318359	+3.91113281	-47.06542969	+1380
+1457970895.88310000	+8.43310547	-6.88623047	-0.80419922	+57.72216797	-2.21923828	-60.05126953	+2032	+8.26611328	-6.09960938	-0.54052734	+6.21826172	-11.44775391	+14.47998047	+1532	+6.56982422	-10.17773438	-0.79541016	+35.96923828	+3.93310547	-46.99951172	+1376
+1457970895.89150000	+8.42871094	-6.88623047	-0.80419922	+57.72216797	-2.21923828	-60.00732422	+2024	+8.26171875	-6.09960938	-0.54052734	+6.19628906	-11.38183594	+14.50195313	+1528	+6.55224609	-10.18212891	-0.79980469	+35.88134766	+3.95507813	-46.88964844	+1372
+1457970895.89560010	+8.42871094	-6.88623047	-0.80419922	+57.70019531	-2.21923828	-59.98535156	+2024	+8.25732422	-6.10400391	-0.54052734	+6.17431641	-11.35986328	+14.50195313	+1524	+6.54785156	-10.18212891	-0.80419922	+35.85937500	+3.95507813	-46.84570313	+1368
+1457970895.89980010	+8.42431641	-6.88623047	-0.80419922	+57.70019531	-2.24121094	-59.96337891	+2020	+8.25732422	-6.10400391	-0.54052734	+6.17431641	-11.35986328	+14.52392578	+1520	+6.54345703	-10.18212891	-0.80419922	+35.83740234	+3.97705078	-46.82373047	+1364
+1457970895.90400000	+8.42431641	-6.88623047	-0.80419922	+57.70019531	-2.24121094	-59.96337891	+2016	+8.25732422	-6.10400391	-0.54052734	+6.15234375	-11.33789063	+14.52392578	+1520	+6.54345703	-10.18212891	-0.80419922	+35.83740234	+3.97705078	-46.80175781	+1360
+1457970895.90809990	+8.42431641	-6.88623047	-0.80419922	+57.67822266	-2.26318359	-59.94140625	+2012	+8.25732422	-6.10400391	-0.54052734	+6.15234375	-11.33789063	+14.54589844	+1516	+6.54345703	-10.18212891	-0.80419922	+35.83740234	+3.97705078	-46.80175781	+1356
+1457970895.91650010	+8.42431641	-6.88623047	-0.80419922	+57.67822266	-2.28515625	-59.94140625	+2008	+8.25732422	-6.10400391	-0.54052734	+6.13037109	-11.33789063	+14.56787109	+1512	+6.54785156	-10.18212891	-0.79980469	+35.83740234	+3.95507813	-46.80175781	+1352
+1457970895.92059990	+8.42871094	-6.88623047	-0.80419922	+57.65625000	-2.28515625	-59.94140625	+2008	+8.25732422	-6.10400391	-0.54052734	+6.13037109	-11.33789063	+14.56787109	+1512	+6.54785156	-10.18212891	-0.79980469	+35.83740234	+3.95507813	-46.82373047	+1348
+1457970895.92479990	+8.42871094	-6.88623047	-0.79980469	+57.65625000	-2.30712891	-59.96337891	+2004	+8.25732422	-6.10400391	-0.54052734	+6.10839844	-11.35986328	+14.56787109	+1508	+6.55224609	-10.17773438	-0.79541016	+35.85937500	+3.95507813	-46.82373047	+1348
+1457970895.92899990	+8.42871094	-6.88623047	-0.79980469	+57.65625000	-2.32910156	-59.96337891	+2004	+8.25732422	-6.10400391	-0.53613281	+6.10839844	-11.35986328	+14.58984375	+1508	+6.55224609	-10.17773438	-0.79541016	+35.85937500	+3.93310547	-46.84570313	+1344
+1457970895.93310000	+8.42871094	-6.88623047	-0.79980469	+57.63427734	-2.32910156	-59.96337891	+2000	+8.25732422	-6.10400391	-0.53613281	+6.10839844	-11.38183594	+14.58984375	+1508	+6.55664063	-10.17773438	-0.79541016	+35.85937500	+3.93310547	-46.86767578	+1344
+1457970895.93730000	+8.43310547	-6.88623047	-0.79980469	+57.63427734	-2.35107422	-59.96337891	+2000	+8.25732422	-6.10400391	-0.53613281	+6.10839844	-11.38183594	+14.58984375	+1504	+6.55664063	-10.17773438	-0.79101563	+35.85937500	+3.91113281	-46.86767578	+1340
+1457970895.94560000	+8.43310547	-6.88623047	-0.79980469	+57.63427734	-2.37304688	-59.98535156	+1996	+8.26171875	-6.10400391	-0.53613281	+6.08642578	-11.40380859	+14.61181641	+1504	+6.56103516	-10.17333984	-0.79101563	+35.88134766	+3.91113281	-46.88964844	+1340
+1457970895.94980000	+8.43310547	-6.88623047	-0.79980469	+57.63427734	-2.37304688	-59.98535156	+1996	+8.26171875	-6.10400391	-0.53613281	+6.08642578	-11.40380859	+14.61181641	+1500	+6.56542969	-10.17333984	-0.78662109	+35.88134766	+3.88916016	-46.91162109	+1336
+1457970895.95400000	+8.43750000	-6.88623047	-0.79980469	+57.63427734	-2.39501953	-59.98535156	+1996	+8.26171875	-6.10400391	-0.53613281	+6.08642578	-11.42578125	+14.61181641	+1500	+6.56542969	-10.17333984	-0.78662109	+35.88134766	+3.88916016	-46.91162109	+1336
+1457970895.95810010	+8.44189453	-6.88623047	-0.79541016	+57.61230469	-2.43896484	-60.02929688	+1996	+8.26171875	-6.10400391	-0.53613281	+6.08642578	-11.44775391	+14.61181641	+1500	+6.56982422	-10.17333984	-0.78662109	+35.88134766	+3.86718750	-46.93359375	+1336
+1457970895.96230010	+8.44628906	-6.88623047	-0.79541016	+57.61230469	-2.48291016	-60.05126953	+1996	+8.26611328	-6.10400391	-0.53613281	+6.06445313	-11.44775391	+14.63378906	+1500	+6.57421875	-10.17333984	-0.78222656	+35.88134766	+3.82324219	-46.97753906	+1336
+1457970895.96639990	+8.45068359	-6.88623047	-0.79101563	+57.59033203	-2.50488281	-60.09521484	+2000	+8.26611328	-6.10400391	-0.53173828	+6.06445313	-11.46972656	+14.63378906	+1500	+6.57861328	-10.16894531	-0.77783203	+35.88134766	+3.80126953	-46.99951172	+1336
+1457970895.97480010	+8.47265625	-6.88183594	-0.78222656	+57.56835938	-2.70263672	-60.24902344	+2008	+8.27929688	-6.09960938	-0.52734375	+6.02050781	-11.62353516	+14.65576172	+1500	+6.60058594	-10.16455078	-0.76904297	+35.83740234	+3.62548828	-47.13134766	+1340
+1457970895.97890000	+8.47705078	-6.88183594	-0.77783203	+57.54638672	-2.74658203	-60.31494141	+2012	+8.28369141	-6.09960938	-0.52294922	+5.99853516	-11.68945313	+14.67773438	+1504	+6.60498047	-10.16455078	-0.76904297	+35.79345703	+3.55957031	-47.17529297	+1344
+1457970895.98309990	+8.49023438	-6.87744141	-0.76904297	+57.52441406	-2.81250000	-60.40283203	+2016	+8.29687500	-6.09521484	-0.51855469	+5.95458984	-11.79931641	+14.67773438	+1508	+6.61376953	-10.16455078	-0.76464844	+35.72753906	+3.47167969	-47.21923828	+1344
+1457970895.98729990	+8.49462891	-6.87744141	-0.76464844	+57.52441406	-2.85644531	-60.44677734	+2020	+8.30566406	-6.09521484	-0.51416016	+5.93261719	-11.88720703	+14.69970703	+1508	+6.61816406	-10.16455078	-0.76464844	+35.66162109	+3.38378906	-47.26318359	+1344
+1457970895.99140000	+8.49902344	-6.87744141	-0.76464844	+57.50244141	-2.90039063	-60.49072266	+2024	+8.31445313	-6.09521484	-0.51416016	+5.88867188	-11.95312500	+14.69970703	+1512	+6.62255859	-10.16455078	-0.76464844	+35.59570313	+3.31787109	-47.26318359	+1344
+1457970895.99980000	+8.50341797	-6.87304688	-0.76025391	+57.50244141	-2.92236328	-60.51269531	+2028	+8.32763672	-6.09082031	-0.50537109	+5.84472656	-12.04101563	+14.72167969	+1520	+6.62255859	-10.16894531	-0.77343750	+35.44189453	+3.22998047	-47.26318359	+1340
+1457970896.00390010	+8.50341797	-6.87304688	-0.76025391	+57.48046875	-2.92236328	-60.53466797	+2032	+8.32763672	-6.09082031	-0.50537109	+5.82275391	-12.08496094	+14.69970703	+1520	+6.62255859	-10.16894531	-0.77343750	+35.39794922	+3.18603516	-47.26318359	+1340
+1457970896.00810000	+8.50781250	-6.86865234	-0.76025391	+57.48046875	-2.94433594	-60.53466797	+2032	+8.33203125	-6.09082031	-0.50537109	+5.82275391	-12.10693359	+14.69970703	+1524	+6.62255859	-10.17333984	-0.77783203	+35.35400391	+3.16406250	-47.26318359	+1340
+1457970896.01230000	+8.50781250	-6.86865234	-0.76025391	+57.48046875	-2.94433594	-60.53466797	+2036	+8.33642578	-6.08642578	-0.50537109	+5.80078125	-12.10693359	+14.69970703	+1528	+6.61816406	-10.17333984	-0.77783203	+35.31005859	+3.16406250	-47.24121094	+1340
+1457970896.01640010	+8.50781250	-6.86865234	-0.75585938	+57.48046875	-2.94433594	-60.53466797	+2036	+8.33642578	-6.08642578	-0.50097656	+5.80078125	-12.12890625	+14.69970703	+1528	+6.61816406	-10.17333984	-0.77783203	+35.26611328	+3.14208984	-47.24121094	+1336
+1457970896.02060010	+8.50781250	-6.86865234	-0.75585938	+57.48046875	-2.94433594	-60.53466797	+2040	+8.34082031	-6.08642578	-0.50097656	+5.80078125	-12.12890625	+14.69970703	+1532	+6.61816406	-10.17333984	-0.77783203	+35.24414063	+3.14208984	-47.24121094	+1336
+1457970896.02889990	+8.51220703	-6.86865234	-0.75585938	+57.48046875	-2.96630859	-60.51269531	+2040	+8.34082031	-6.08642578	-0.50097656	+5.77880859	-12.12890625	+14.69970703	+1536	+6.61816406	-10.17773438	-0.77783203	+35.22216797	+3.14208984	-47.26318359	+1332
+1457970896.03309990	+8.51220703	-6.86865234	-0.76025391	+57.48046875	-2.96630859	-60.51269531	+2044	+8.34082031	-6.08642578	-0.50097656	+5.77880859	-12.12890625	+14.69970703	+1536	+6.62255859	-10.17333984	-0.77783203	+35.22216797	+3.12011719	-47.26318359	+1332
+1457970896.03720000	+8.51220703	-6.86865234	-0.76025391	+57.50244141	-2.98828125	-60.49072266	+2044	+8.34082031	-6.08642578	-0.50097656	+5.77880859	-12.12890625	+14.72167969	+1536	+6.62255859	-10.17333984	-0.77343750	+35.24414063	+3.12011719	-47.26318359	+1328
+1457970896.04140000	+8.51220703	-6.86865234	-0.76025391	+57.50244141	-2.98828125	-60.49072266	+2044	+8.34082031	-6.08642578	-0.50097656	+5.77880859	-12.12890625	+14.72167969	+1540	+6.62695313	-10.17333984	-0.77343750	+35.24414063	+3.12011719	-47.28515625	+1328
+1457970896.04559990	+8.51220703	-6.86865234	-0.76025391	+57.50244141	-2.98828125	-60.49072266	+2048	+8.34521484	-6.08642578	-0.50097656	+5.77880859	-12.12890625	+14.74365234	+1540	+6.63134766	-10.17333984	-0.76904297	+35.26611328	+3.12011719	-47.30712891	+1328
+1457970896.05390000	+8.51660156	-6.86865234	-0.76025391	+57.52441406	-3.01025391	-60.44677734	+2048	+8.34521484	-6.08642578	-0.50097656	+5.77880859	-12.10693359	+14.74365234	+1544	+6.63574219	-10.16894531	-0.76464844	+35.31005859	+3.14208984	-47.35107422	+1332
+1457970896.05810000	+8.51660156	-6.86865234	-0.76025391	+57.52441406	-3.01025391	-60.44677734	+2052	+8.34521484	-6.08642578	-0.50097656	+5.77880859	-12.10693359	+14.76562500	+1544	+6.64013672	-10.16894531	-0.76025391	+35.33203125	+3.14208984	-47.37304688	+1332
+1457970896.06220010	+8.51660156	-6.87304688	-0.76025391	+57.52441406	-3.01025391	-60.42480469	+2052	+8.34521484	-6.08642578	-0.50097656	+5.77880859	-12.10693359	+14.76562500	+1544	+6.64453125	-10.16894531	-0.76025391	+35.35400391	+3.14208984	-47.37304688	+1332
+1457970896.06640010	+8.51660156	-6.87304688	-0.76025391	+57.52441406	-3.03222656	-60.40283203	+2052	+8.34521484	-6.08642578	-0.50097656	+5.77880859	-12.10693359	+14.78759766	+1548	+6.64892578	-10.16455078	-0.75585938	+35.39794922	+3.14208984	-47.39501953	+1332
+1457970896.07060000	+8.51660156	-6.87304688	-0.76025391	+57.54638672	-3.03222656	-60.40283203	+2056	+8.34521484	-6.08642578	-0.50097656	+5.77880859	-12.10693359	+14.78759766	+1548	+6.65332031	-10.16455078	-0.75585938	+35.41992188	+3.14208984	-47.41699219	+1336
+1457970896.07470010	+8.51660156	-6.87304688	-0.76025391	+57.54638672	-3.05419922	-60.38085938	+2056	+8.34521484	-6.08642578	-0.50097656	+5.77880859	-12.10693359	+14.80957031	+1548	+6.65771484	-10.16455078	-0.75146484	+35.44189453	+3.14208984	-47.41699219	+1336
+1457970896.08310010	+8.52099609	-6.87304688	-0.76025391	+57.56835938	-3.05419922	-60.35888672	+2060	+8.34521484	-6.08642578	-0.50097656	+5.77880859	-12.08496094	+14.83154297	+1548	+6.66210938	-10.16015625	-0.74707031	+35.48583984	+3.16406250	-47.43896484	+1340
+1457970896.08719990	+8.52099609	-6.87304688	-0.76025391	+57.56835938	-3.05419922	-60.33691406	+2060	+8.34521484	-6.08642578	-0.50097656	+5.77880859	-12.08496094	+14.83154297	+1548	+6.66650391	-10.16015625	-0.74707031	+35.50781250	+3.16406250	-47.43896484	+1340
+1457970896.09139990	+8.52099609	-6.87304688	-0.76464844	+57.59033203	-3.07617188	-60.31494141	+2060	+8.34521484	-6.08642578	-0.50097656	+5.77880859	-12.06298828	+14.85351563	+1548	+6.66650391	-10.16015625	-0.74267578	+35.50781250	+3.18603516	-47.43896484	+1340
+1457970896.09559990	+8.52099609	-6.87304688	-0.76464844	+57.59033203	-3.07617188	-60.29296875	+2064	+8.34521484	-6.08642578	-0.50097656	+5.77880859	-12.06298828	+14.85351563	+1548	+6.66650391	-10.16015625	-0.74267578	+35.52978516	+3.18603516	-47.43896484	+1340
+1457970896.09970000	+8.52099609	-6.87304688	-0.76464844	+57.59033203	-3.07617188	-60.27099609	+2064	+8.34521484	-6.08642578	-0.50097656	+5.77880859	-12.06298828	+14.85351563	+1548	+6.67089844	-10.16015625	-0.74267578	+35.52978516	+3.18603516	-47.43896484	+1340
+1457970896.10809990	+8.52099609	-6.87304688	-0.76464844	+57.61230469	-3.07617188	-60.22705078	+2068	+8.34521484	-6.08642578	-0.50097656	+5.77880859	-12.04101563	+14.87548828	+1548	+6.67089844	-10.16015625	-0.74267578	+35.52978516	+3.20800781	-47.41699219	+1340
+1457970896.11220000	+8.52099609	-6.87304688	-0.76464844	+57.63427734	-3.07617188	-60.20507813	+2068	+8.34960938	-6.08642578	-0.50097656	+5.77880859	-12.01904297	+14.87548828	+1552	+6.67089844	-10.16015625	-0.74707031	+35.50781250	+3.20800781	-47.39501953	+1340
+1457970896.11640000	+8.52099609	-6.87304688	-0.76464844	+57.63427734	-3.09814453	-60.20507813	+2068	+8.34960938	-6.08642578	-0.50097656	+5.77880859	-12.01904297	+14.89746094	+1552	+6.66650391	-10.16015625	-0.74707031	+35.50781250	+3.20800781	-47.39501953	+1344
+1457970896.12050010	+8.52099609	-6.87304688	-0.76464844	+57.63427734	-3.09814453	-60.18310547	+2068	+8.34960938	-6.08642578	-0.50097656	+5.77880859	-11.99707031	+14.89746094	+1552	+6.66650391	-10.16015625	-0.74707031	+35.48583984	+3.22998047	-47.37304688	+1344
+1457970896.12470010	+8.52099609	-6.87304688	-0.76464844	+57.65625000	-3.09814453	-60.16113281	+2072	+8.34960938	-6.08642578	-0.50097656	+5.77880859	-11.99707031	+14.89746094	+1552	+6.66650391	-10.16015625	-0.74707031	+35.48583984	+3.22998047	-47.35107422	+1344
+1457970896.12890010	+8.52099609	-6.86865234	-0.76464844	+57.65625000	-3.09814453	-60.13916016	+2072	+8.34960938	-6.08642578	-0.50097656	+5.80078125	-11.97509766	+14.89746094	+1552	+6.66650391	-10.16015625	-0.75146484	+35.46386719	+3.22998047	-47.35107422	+1344
+1457970896.13720010	+8.52539063	-6.86865234	-0.76464844	+57.67822266	-3.09814453	-60.09521484	+2072	+8.34960938	-6.08642578	-0.50097656	+5.80078125	-11.95312500	+14.91943359	+1552	+6.66210938	-10.16455078	-0.75146484	+35.44189453	+3.22998047	-47.30712891	+1340
+1457970896.14140010	+8.52539063	-6.86865234	-0.76464844	+57.67822266	-3.09814453	-60.09521484	+2072	+8.35400391	-6.08642578	-0.50097656	+5.80078125	-11.93115234	+14.91943359	+1552	+6.66210938	-10.16455078	-0.75585938	+35.44189453	+3.22998047	-47.30712891	+1340
+1457970896.14549990	+8.52539063	-6.86865234	-0.76464844	+57.67822266	-3.09814453	-60.07324219	+2072	+8.35400391	-6.08642578	-0.50097656	+5.80078125	-11.93115234	+14.94140625	+1552	+6.66210938	-10.16455078	-0.75585938	+35.41992188	+3.22998047	-47.28515625	+1340
+1457970896.14969990	+8.52539063	-6.86865234	-0.76025391	+57.70019531	-3.12011719	-60.07324219	+2072	+8.35400391	-6.08642578	-0.50097656	+5.80078125	-11.90917969	+14.94140625	+1552	+6.66210938	-10.16455078	-0.75585938	+35.41992188	+3.22998047	-47.28515625	+1340
+1457970896.15389990	+8.52978516	-6.86865234	-0.76025391	+57.70019531	-3.12011719	-60.07324219	+2072	+8.35400391	-6.08642578	-0.50097656	+5.80078125	-11.90917969	+14.94140625	+1556	+6.66210938	-10.16455078	-0.75585938	+35.41992188	+3.22998047	-47.26318359	+1340
+1457970896.15800000	+8.52978516	-6.86865234	-0.76025391	+57.70019531	-3.12011719	-60.05126953	+2072	+8.35839844	-6.08642578	-0.49658203	+5.80078125	-11.90917969	+14.96337891	+1556	+6.66210938	-10.16455078	-0.75585938	+35.39794922	+3.22998047	-47.26318359	+1340
+1457970896.16640000	+8.53417969	-6.86865234	-0.76025391	+57.72216797	-3.14208984	-60.05126953	+2072	+8.35839844	-6.08642578	-0.49658203	+5.80078125	-11.88720703	+14.98535156	+1556	+6.66210938	-10.16455078	-0.75585938	+35.39794922	+3.22998047	-47.26318359	+1336
+1457970896.17050000	+8.53417969	-6.86865234	-0.76025391	+57.72216797	-3.16406250	-60.02929688	+2072	+8.36279297	-6.08642578	-0.49658203	+5.80078125	-11.88720703	+14.98535156	+1560	+6.66210938	-10.16455078	-0.75585938	+35.39794922	+3.22998047	-47.26318359	+1336
+1457970896.17470000	+8.53417969	-6.86865234	-0.76025391	+57.72216797	-3.16406250	-60.02929688	+2072	+8.36279297	-6.08642578	-0.49658203	+5.80078125	-11.88720703	+15.00732422	+1560	+6.66650391	-10.16455078	-0.75585938	+35.39794922	+3.22998047	-47.26318359	+1336
+1457970896.17890000	+8.53857422	-6.86865234	-0.76025391	+57.72216797	-3.18603516	-60.02929688	+2076	+8.36279297	-6.08642578	-0.49658203	+5.80078125	-11.86523438	+15.00732422	+1560	+6.66650391	-10.16455078	-0.75585938	+35.41992188	+3.22998047	-47.26318359	+1336
+1457970896.18300010	+8.53857422	-6.86865234	-0.76025391	+57.72216797	-3.18603516	-60.02929688	+2076	+8.36279297	-6.08642578	-0.49658203	+5.80078125	-11.86523438	+15.02929688	+1560	+6.67089844	-10.16455078	-0.75585938	+35.41992188	+3.22998047	-47.28515625	+1336
+1457970896.19129990	+8.54296875	-6.86865234	-0.76025391	+57.74414063	-3.20800781	-60.00732422	+2076	+8.36718750	-6.08642578	-0.49658203	+5.80078125	-11.86523438	+15.05126953	+1564	+6.67968750	-10.16015625	-0.75146484	+35.44189453	+3.22998047	-47.30712891	+1340
+1457970896.19549990	+8.54296875	-6.86865234	-0.76025391	+57.74414063	-3.22998047	-60.00732422	+2076	+8.36718750	-6.08642578	-0.49658203	+5.80078125	-11.86523438	+15.07324219	+1564	+6.67968750	-10.16015625	-0.74707031	+35.46386719	+3.22998047	-47.32910156	+1340
+1457970896.19970010	+8.54296875	-6.86865234	-0.76025391	+57.74414063	-3.22998047	-59.98535156	+2076	+8.37158203	-6.08642578	-0.49658203	+5.80078125	-11.86523438	+15.07324219	+1564	+6.68408203	-10.16015625	-0.74707031	+35.48583984	+3.22998047	-47.32910156	+1344
+1457970896.20380000	+8.54296875	-6.86865234	-0.76025391	+57.74414063	-3.22998047	-59.98535156	+2080	+8.37158203	-6.08642578	-0.49658203	+5.80078125	-11.84326172	+15.09521484	+1564	+6.68847656	-10.16015625	-0.74267578	+35.50781250	+3.22998047	-47.35107422	+1344
+1457970896.20799990	+8.54736328	-6.86865234	-0.76025391	+57.74414063	-3.22998047	-59.98535156	+2080	+8.37158203	-6.08642578	-0.49658203	+5.82275391	-11.84326172	+15.09521484	+1568	+6.69287109	-10.16015625	-0.74267578	+35.52978516	+3.22998047	-47.37304688	+1344
+1457970896.21219990	+8.54736328	-6.86865234	-0.76025391	+57.74414063	-3.22998047	-59.98535156	+2080	+8.37158203	-6.08642578	-0.49658203	+5.82275391	-11.84326172	+15.11718750	+1568	+6.69726563	-10.16015625	-0.74267578	+35.52978516	+3.22998047	-47.39501953	+1348
+1457970896.22050000	+8.54736328	-6.86865234	-0.76025391	+57.76611328	-3.22998047	-59.96337891	+2080	+8.37158203	-6.08642578	-0.49658203	+5.82275391	-11.82128906	+15.11718750	+1568	+6.69726563	-10.16015625	-0.73828125	+35.55175781	+3.25195313	-47.39501953	+1348
+1457970896.22470000	+8.54736328	-6.86865234	-0.76025391	+57.76611328	-3.22998047	-59.96337891	+2080	+8.37597656	-6.08642578	-0.49658203	+5.82275391	-11.82128906	+15.11718750	+1568	+6.69726563	-10.16015625	-0.73828125	+35.55175781	+3.25195313	-47.41699219	+1348
+1457970896.22880010	+8.54736328	-6.86865234	-0.76025391	+57.76611328	-3.22998047	-59.96337891	+2084	+8.37597656	-6.08642578	-0.49658203	+5.84472656	-11.79931641	+15.11718750	+1568	+6.69726563	-10.16015625	-0.73828125	+35.55175781	+3.25195313	-47.41699219	+1348
+1457970896.23300000	+8.54736328	-6.86865234	-0.76025391	+57.76611328	-3.20800781	-59.96337891	+2084	+8.37597656	-6.08642578	-0.49658203	+5.84472656	-11.79931641	+15.11718750	+1568	+6.69726563	-10.16455078	-0.74267578	+35.52978516	+3.25195313	-47.39501953	+1348
+1457970896.23720000	+8.54736328	-6.86865234	-0.76025391	+57.76611328	-3.20800781	-59.94140625	+2084	+8.37597656	-6.08642578	-0.49658203	+5.84472656	-11.77734375	+15.11718750	+1568	+6.69726563	-10.16455078	-0.74267578	+35.52978516	+3.27392578	-47.39501953	+1348
+1457970896.24130010	+8.54736328	-6.86865234	-0.76025391	+57.78808594	-3.20800781	-59.94140625	+2084	+8.37597656	-6.08642578	-0.49658203	+5.84472656	-11.77734375	+15.11718750	+1568	+6.69726563	-10.16455078	-0.74267578	+35.52978516	+3.27392578	-47.39501953	+1352
+1457970896.24970010	+8.54736328	-6.86865234	-0.76025391	+57.78808594	-3.18603516	-59.94140625	+2084	+8.37597656	-6.08642578	-0.49658203	+5.86669922	-11.75537109	+15.11718750	+1568	+6.69287109	-10.16455078	-0.74707031	+35.50781250	+3.27392578	-47.37304688	+1352
+1457970896.25379990	+8.54736328	-6.86865234	-0.76025391	+57.78808594	-3.18603516	-59.94140625	+2084	+8.37597656	-6.08642578	-0.49658203	+5.86669922	-11.73339844	+15.11718750	+1568	+6.69287109	-10.16894531	-0.74707031	+35.50781250	+3.27392578	-47.37304688	+1352
+1457970896.25799990	+8.54736328	-6.86865234	-0.76025391	+57.78808594	-3.18603516	-59.94140625	+2084	+8.37597656	-6.08642578	-0.49658203	+5.86669922	-11.73339844	+15.11718750	+1572	+6.68847656	-10.16894531	-0.74707031	+35.48583984	+3.29589844	-47.37304688	+1348
+1457970896.26220010	+8.54736328	-6.86865234	-0.76025391	+57.81005859	-3.18603516	-59.94140625	+2084	+8.37597656	-6.08642578	-0.50097656	+5.88867188	-11.71142578	+15.11718750	+1572	+6.68847656	-10.16894531	-0.75146484	+35.48583984	+3.29589844	-47.35107422	+1348
+1457970896.26630000	+8.54736328	-6.86865234	-0.76025391	+57.81005859	-3.16406250	-59.94140625	+2084	+8.37597656	-6.08642578	-0.50097656	+5.88867188	-11.71142578	+15.11718750	+1572	+6.68847656	-10.16894531	-0.75146484	+35.48583984	+3.29589844	-47.35107422	+1348
+1457970896.27460000	+8.54736328	-6.86865234	-0.76025391	+57.81005859	-3.16406250	-59.91943359	+2084	+8.37597656	-6.08642578	-0.50097656	+5.88867188	-11.68945313	+15.11718750	+1572	+6.68408203	-10.16894531	-0.75146484	+35.48583984	+3.29589844	-47.35107422	+1348
+1457970896.27880000	+8.54736328	-6.86865234	-0.76025391	+57.81005859	-3.14208984	-59.91943359	+2084	+8.37597656	-6.08642578	-0.50097656	+5.91064453	-11.66748047	+15.11718750	+1572	+6.68408203	-10.17333984	-0.75146484	+35.48583984	+3.31787109	-47.35107422	+1348
+1457970896.28300000	+8.54296875	-6.86865234	-0.76025391	+57.83203125	-3.14208984	-59.91943359	+2084	+8.37597656	-6.08642578	-0.50097656	+5.91064453	-11.66748047	+15.13916016	+1572	+6.68408203	-10.17333984	-0.75585938	+35.48583984	+3.31787109	-47.35107422	+1344
+1457970896.28710010	+8.54296875	-6.86865234	-0.76464844	+57.83203125	-3.14208984	-59.91943359	+2084	+8.37597656	-6.08642578	-0.50097656	+5.91064453	-11.64550781	+15.13916016	+1572	+6.68408203	-10.17333984	-0.75585938	+35.48583984	+3.31787109	-47.35107422	+1344
+1457970896.29130010	+8.54296875	-6.86865234	-0.76464844	+57.83203125	-3.14208984	-59.91943359	+2084	+8.37597656	-6.08642578	-0.50097656	+5.91064453	-11.62353516	+15.13916016	+1572	+6.68408203	-10.17333984	-0.75585938	+35.50781250	+3.33984375	-47.35107422	+1344
+1457970896.29550000	+8.54296875	-6.86865234	-0.76464844	+57.83203125	-3.12011719	-59.91943359	+2084	+8.37597656	-6.08642578	-0.50097656	+5.93261719	-11.62353516	+15.13916016	+1572	+6.68408203	-10.17333984	-0.75146484	+35.50781250	+3.33984375	-47.35107422	+1344
+1457970896.30380010	+8.54296875	-6.86865234	-0.76464844	+57.85400391	-3.09814453	-59.89746094	+2084	+8.37158203	-6.08642578	-0.50097656	+5.93261719	-11.60156250	+15.16113281	+1572	+6.68847656	-10.17333984	-0.75146484	+35.55175781	+3.36181641	-47.37304688	+1340
+1457970896.30800010	+8.54296875	-6.87304688	-0.76464844	+57.85400391	-3.09814453	-59.89746094	+2084	+8.37158203	-6.08642578	-0.50537109	+5.93261719	-11.57958984	+15.16113281	+1572	+6.68847656	-10.17333984	-0.75146484	+35.57373047	+3.38378906	-47.39501953	+1340
+1457970896.31209990	+8.54296875	-6.87304688	-0.76464844	+57.85400391	-3.09814453	-59.89746094	+2084	+8.37158203	-6.08642578	-0.50537109	+5.93261719	-11.55761719	+15.16113281	+1572	+6.69287109	-10.17333984	-0.74707031	+35.59570313	+3.38378906	-47.39501953	+1340
+1457970896.31629990	+8.54296875	-6.87304688	-0.76464844	+57.85400391	-3.07617188	-59.89746094	+2084	+8.37158203	-6.09082031	-0.50537109	+5.95458984	-11.55761719	+15.18310547	+1572	+6.69287109	-10.17333984	-0.74707031	+35.61767578	+3.40576172	-47.41699219	+1340
+1457970896.32460000	+8.54736328	-6.87304688	-0.76464844	+57.87597656	-3.05419922	-59.89746094	+2084	+8.37158203	-6.09082031	-0.50537109	+5.95458984	-11.51367188	+15.20507813	+1572	+6.69726563	-10.17333984	-0.74267578	+35.66162109	+3.42773438	-47.43896484	+1344
+1457970896.32880000	+8.54736328	-6.87304688	-0.76464844	+57.87597656	-3.05419922	-59.87548828	+2084	+8.37158203	-6.09082031	-0.50537109	+5.95458984	-11.49169922	+15.20507813	+1572	+6.70166016	-10.17333984	-0.74267578	+35.68359375	+3.42773438	-47.46093750	+1344
+1457970896.33299990	+8.54736328	-6.87304688	-0.76904297	+57.87597656	-3.05419922	-59.87548828	+2084	+8.37158203	-6.09082031	-0.50537109	+5.97656250	-11.49169922	+15.22705078	+1572	+6.70166016	-10.17333984	-0.74267578	+35.70556641	+3.42773438	-47.46093750	+1344
+1457970896.33710000	+8.54736328	-6.87304688	-0.76904297	+57.87597656	-3.03222656	-59.87548828	+2084	+8.37158203	-6.09082031	-0.50537109	+5.97656250	-11.46972656	+15.24902344	+1572	+6.70605469	-10.17333984	-0.73828125	+35.72753906	+3.44970703	-47.48291016	+1344
+1457970896.34130000	+8.54736328	-6.87304688	-0.76904297	+57.89794922	-3.03222656	-59.87548828	+2084	+8.37158203	-6.09082031	-0.50976563	+5.97656250	-11.44775391	+15.24902344	+1572	+6.70605469	-10.17333984	-0.73828125	+35.74951172	+3.44970703	-47.48291016	+1344
+1457970896.34540010	+8.54736328	-6.87304688	-0.76904297	+57.89794922	-3.01025391	-59.87548828	+2084	+8.37158203	-6.09082031	-0.50976563	+5.97656250	-11.42578125	+15.27099609	+1572	+6.70605469	-10.17333984	-0.73828125	+35.74951172	+3.47167969	-47.50488281	+1344
+1457970896.35380010	+8.54736328	-6.87304688	-0.76904297	+57.89794922	-3.01025391	-59.87548828	+2084	+8.37597656	-6.09082031	-0.50976563	+5.99853516	-11.40380859	+15.29296875	+1572	+6.70605469	-10.17333984	-0.73828125	+35.77148438	+3.47167969	-47.50488281	+1344
+1457970896.35789990	+8.54736328	-6.87304688	-0.76904297	+57.89794922	-2.98828125	-59.87548828	+2084	+8.37597656	-6.09082031	-0.50976563	+5.99853516	-11.38183594	+15.31494141	+1572	+6.70605469	-10.17333984	-0.73828125	+35.77148438	+3.49365234	-47.50488281	+1344
+1457970896.36209990	+8.54736328	-6.87304688	-0.76904297	+57.91992188	-2.98828125	-59.87548828	+2084	+8.37597656	-6.09082031	-0.50976563	+5.99853516	-11.35986328	+15.33691406	+1572	+6.70605469	-10.17333984	-0.74267578	+35.77148438	+3.49365234	-47.48291016	+1344
+1457970896.36630010	+8.54736328	-6.87304688	-0.76904297	+57.91992188	-2.96630859	-59.87548828	+2084	+8.37597656	-6.09082031	-0.50976563	+6.02050781	-11.33789063	+15.33691406	+1572	+6.70605469	-10.17333984	-0.74267578	+35.77148438	+3.49365234	-47.48291016	+1344
+1457970896.37040000	+8.54736328	-6.87304688	-0.76904297	+57.91992188	-2.96630859	-59.87548828	+2084	+8.37597656	-6.09082031	-0.51416016	+6.02050781	-11.31591797	+15.35888672	+1572	+6.70605469	-10.17333984	-0.74707031	+35.77148438	+3.51562500	-47.46093750	+1344
+1457970896.37879990	+8.54736328	-6.87304688	-0.76904297	+57.94189453	-2.94433594	-59.87548828	+2084	+8.37597656	-6.09082031	-0.51416016	+6.04248047	-11.25000000	+15.40283203	+1576	+6.70166016	-10.17773438	-0.75146484	+35.74951172	+3.51562500	-47.46093750	+1344
+1457970896.38290000	+8.54736328	-6.87304688	-0.77343750	+57.94189453	-2.92236328	-59.87548828	+2084	+8.37597656	-6.09082031	-0.51416016	+6.04248047	-11.22802734	+15.40283203	+1576	+6.69726563	-10.17773438	-0.75146484	+35.74951172	+3.53759766	-47.43896484	+1344
+1457970896.38710000	+8.54736328	-6.87304688	-0.77343750	+57.94189453	-2.92236328	-59.87548828	+2084	+8.37597656	-6.09082031	-0.51416016	+6.04248047	-11.20605469	+15.42480469	+1576	+6.69726563	-10.17773438	-0.75585938	+35.74951172	+3.53759766	-47.41699219	+1344
+1457970896.39130000	+8.54736328	-6.87304688	-0.77343750	+57.96386719	-2.90039063	-59.87548828	+2084	+8.37597656	-6.09082031	-0.51416016	+6.04248047	-11.18408203	+15.44677734	+1576	+6.69726563	-10.18212891	-0.75585938	+35.74951172	+3.53759766	-47.41699219	+1344
+1457970896.39540000	+8.54296875	-6.87304688	-0.77343750	+57.96386719	-2.90039063	-59.87548828	+2084	+8.37597656	-6.09082031	-0.51416016	+6.06445313	-11.16210938	+15.49072266	+1576	+6.69287109	-10.18212891	-0.76025391	+35.72753906	+3.55957031	-47.39501953	+1344
+1457970896.40380000	+8.54296875	-6.87304688	-0.77343750	+57.98583984	-2.87841797	-59.85351563	+2084	+8.37158203	-6.09521484	-0.51416016	+6.06445313	-11.09619141	+15.55664063	+1576	+6.69287109	-10.18212891	-0.76025391	+35.74951172	+3.55957031	-47.39501953	+1344
+1457970896.40790010	+8.54296875	-6.87304688	-0.77783203	+58.00781250	-2.85644531	-59.85351563	+2084	+8.37158203	-6.09521484	-0.51416016	+6.06445313	-11.05224609	+15.60058594	+1576	+6.69287109	-10.18212891	-0.76464844	+35.74951172	+3.58154297	-47.39501953	+1344
+1457970896.41210010	+8.54296875	-6.87304688	-0.77783203	+58.00781250	-2.85644531	-59.85351563	+2084	+8.37158203	-6.09521484	-0.51416016	+6.06445313	-11.03027344	+15.64453125	+1580	+6.69287109	-10.18212891	-0.76464844	+35.77148438	+3.58154297	-47.39501953	+1340
+1457970896.41630010	+8.54296875	-6.87304688	-0.77783203	+58.00781250	-2.83447266	-59.83154297	+2084	+8.37158203	-6.09521484	-0.51416016	+6.06445313	-10.98632813	+15.68847656	+1580	+6.69287109	-10.18652344	-0.76464844	+35.79345703	+3.58154297	-47.39501953	+1340
+1457970896.42039990	+8.54296875	-6.87304688	-0.77783203	+58.02978516	-2.83447266	-59.83154297	+2084	+8.37158203	-6.09521484	-0.51416016	+6.04248047	-10.94238281	+15.75439453	+1580	+6.69287109	-10.18652344	-0.76025391	+35.81542969	+3.60351563	-47.41699219	+1340
+1457970896.42870000	+8.54296875	-6.87744141	-0.78222656	+58.05175781	-2.81250000	-59.80957031	+2080	+8.36718750	-6.09521484	-0.51416016	+6.04248047	-10.85449219	+15.88623047	+1580	+6.69726563	-10.18652344	-0.76025391	+35.85937500	+3.60351563	-47.46093750	+1336
+1457970896.43290000	+8.53857422	-6.87744141	-0.78222656	+58.05175781	-2.81250000	-59.80957031	+2080	+8.36718750	-6.09960938	-0.51416016	+6.04248047	-10.78857422	+15.99609375	+1580	+6.70166016	-10.18652344	-0.76025391	+35.90332031	+3.62548828	-47.46093750	+1336
+1457970896.43709990	+8.53857422	-6.87744141	-0.78222656	+58.07373047	-2.81250000	-59.80957031	+2080	+8.36718750	-6.09960938	-0.51416016	+6.02050781	-10.74462891	+16.08398438	+1576	+6.70166016	-10.18652344	-0.75585938	+35.92529297	+3.62548828	-47.48291016	+1336
+1457970896.44120000	+8.53857422	-6.87744141	-0.78222656	+58.07373047	-2.81250000	-59.78759766	+2080	+8.36279297	-6.09960938	-0.51416016	+6.02050781	-10.70068359	+16.17187500	+1576	+6.70605469	-10.18212891	-0.75585938	+35.94726563	+3.62548828	-47.50488281	+1336
+1457970896.44540000	+8.53857422	-6.87744141	-0.78662109	+58.09570313	-2.79052734	-59.78759766	+2080	+8.36279297	-6.09960938	-0.51416016	+5.99853516	-10.63476563	+16.25976563	+1576	+6.70605469	-10.18212891	-0.75146484	+35.99121094	+3.62548828	-47.52685547	+1340
+1457970896.44960000	+8.53857422	-6.88183594	-0.78662109	+58.09570313	-2.79052734	-59.78759766	+2080	+8.36279297	-6.09960938	-0.51416016	+5.97656250	-10.59082031	+16.34765625	+1576	+6.71044922	-10.18212891	-0.75146484	+36.01318359	+3.64746094	-47.54882813	+1340
+1457970896.45370010	+8.53857422	-6.88183594	-0.78662109	+58.11767578	-2.79052734	-59.78759766	+2080	+8.36279297	-6.09960938	-0.51416016	+5.97656250	-10.52490234	+16.43554688	+1576	+6.71044922	-10.18212891	-0.74707031	+36.03515625	+3.64746094	-47.57080078	+1340
+1457970896.46210000	+8.53417969	-6.88183594	-0.78662109	+58.13964844	-2.79052734	-59.76562500	+2080	+8.35839844	-6.10400391	-0.51416016	+5.93261719	-10.41503906	+16.61132813	+1572	+6.71484375	-10.18212891	-0.74707031	+36.07910156	+3.64746094	-47.61474609	+1340
+1457970896.46620010	+8.53417969	-6.88183594	-0.78662109	+58.16162109	-2.79052734	-59.76562500	+2080	+8.35839844	-6.10400391	-0.51416016	+5.93261719	-10.37109375	+16.67724609	+1572	+6.71484375	-10.18212891	-0.74267578	+36.10107422	+3.66943359	-47.61474609	+1340
+1457970896.47040010	+8.53417969	-6.88183594	-0.78662109	+58.18359375	-2.76855469	-59.74365234	+2080	+8.35839844	-6.10400391	-0.51416016	+5.91064453	-10.32714844	+16.74316406	+1572	+6.71484375	-10.18212891	-0.74267578	+36.12304688	+3.66943359	-47.63671875	+1340
