# Supplementary material for: A direct effect of perception on action when grasping a cup
Source: Sci Rep. 2018 Jan 9;8:171. doi: 10.1038/s41598-017-18591-5 (PMC5760564; doi:10.1038/s41598-017-18591-5)
Supplement: Supplementary file 6 — Supplementary Information [file 41598_2017_18591_MOESM6_ESM.zip › SciRep_Data/S01instruct/S01_100instruct_Tr38.dat]

+1000000000000.00000000	+0.00000000	+0.00000000	+0.00000000	+0.00000000	+0.00000000	+0.00000000	+0	+0.00000000	+0.00000000	+0.00000000	+0.00000000	+0.00000000	+0.00000000	+0	+0.00000000	+0.00000000	+0.00000000	+0.00000000	+0.00000000	+0.00000000	+0
+1457970896.47460010	+8.52978516	-6.88183594	-0.78662109	+58.18359375	-2.76855469	-59.74365234	+2080	+8.35839844	-6.10400391	-0.51416016	+5.88867188	-10.28320313	+16.78710938	+1572	+6.71484375	-10.18212891	-0.74267578	+36.12304688	+3.66943359	-47.63671875	+1340
+1457970896.48289990	+8.52978516	-6.88183594	-0.78662109	+58.22753906	-2.76855469	-59.74365234	+2080	+8.35400391	-6.10400391	-0.51416016	+5.86669922	-10.19531250	+16.87500000	+1572	+6.71044922	-10.18652344	-0.74707031	+36.14501953	+3.69140625	-47.63671875	+1340
+1457970896.48709990	+8.52978516	-6.88183594	-0.78662109	+58.24951172	-2.74658203	-59.74365234	+2080	+8.35400391	-6.10400391	-0.51416016	+5.84472656	-10.17333984	+16.89697266	+1572	+6.71044922	-10.18652344	-0.74707031	+36.14501953	+3.69140625	-47.63671875	+1340
+1457970896.49120000	+8.52539063	-6.88183594	-0.78662109	+58.24951172	-2.74658203	-59.74365234	+2076	+8.35400391	-6.10400391	-0.51416016	+5.82275391	-10.12939453	+16.91894531	+1572	+6.70605469	-10.18652344	-0.74707031	+36.12304688	+3.69140625	-47.61474609	+1340
+1457970896.49540000	+8.52539063	-6.88183594	-0.78662109	+58.27148438	-2.74658203	-59.74365234	+2076	+8.35400391	-6.10400391	-0.51416016	+5.82275391	-10.10742188	+16.94091797	+1572	+6.70166016	-10.19091797	-0.75146484	+36.12304688	+3.69140625	-47.61474609	+1340
+1457970896.49950000	+8.52539063	-6.88183594	-0.78662109	+58.29345703	-2.72460938	-59.72167969	+2076	+8.34960938	-6.10400391	-0.51416016	+5.80078125	-10.08544922	+16.94091797	+1572	+6.70166016	-10.19091797	-0.75146484	+36.12304688	+3.69140625	-47.59277344	+1340
+1457970896.50370000	+8.52539063	-6.88183594	-0.78662109	+58.29345703	-2.72460938	-59.72167969	+2076	+8.34960938	-6.10400391	-0.51855469	+5.80078125	-10.04150391	+16.96289063	+1576	+6.69726563	-10.19531250	-0.75585938	+36.10107422	+3.71337891	-47.57080078	+1340
+1457970903.61319990	+8.50781250	-6.90380859	-0.83056641	+59.43603516	-2.98828125	-58.60107422	+1988	+8.33642578	-6.12158203	-0.54931641	+4.81201172	-9.64599609	+16.23779297	+1528	+6.67089844	-10.24365234	-0.76904297	+35.85937500	+3.95507813	-48.22998047	+1312
+1457970903.62150000	+8.50781250	-6.90380859	-0.83056641	+59.43603516	-2.98828125	-58.60107422	+1988	+8.33642578	-6.12158203	-0.54931641	+4.81201172	-9.64599609	+16.23779297	+1528	+6.67529297	-10.24365234	-0.76904297	+35.88134766	+3.95507813	-48.25195313	+1308
+1457970903.62560010	+8.50781250	-6.90380859	-0.83056641	+59.43603516	-2.98828125	-58.60107422	+1992	+8.33642578	-6.12158203	-0.54931641	+4.81201172	-9.64599609	+16.23779297	+1528	+6.67529297	-10.23925781	-0.76464844	+35.90332031	+3.95507813	-48.27392578	+1308
+1457970903.62980010	+8.50781250	-6.90380859	-0.83056641	+59.43603516	-3.01025391	-58.60107422	+1992	+8.33642578	-6.12158203	-0.54931641	+4.81201172	-9.64599609	+16.23779297	+1528	+6.67529297	-10.23925781	-0.76464844	+35.90332031	+3.95507813	-48.27392578	+1308
+1457970903.63400010	+8.50781250	-6.90380859	-0.83056641	+59.43603516	-3.01025391	-58.60107422	+1992	+8.34082031	-6.12158203	-0.54931641	+4.79003906	-9.64599609	+16.23779297	+1528	+6.67968750	-10.23925781	-0.76464844	+35.92529297	+3.95507813	-48.29589844	+1304
+1457970903.63809990	+8.50781250	-6.90380859	-0.83056641	+59.43603516	-3.01025391	-58.60107422	+1992	+8.34082031	-6.12158203	-0.54931641	+4.79003906	-9.64599609	+16.25976563	+1528	+6.67968750	-10.23925781	-0.76025391	+35.92529297	+3.95507813	-48.29589844	+1304
+1457970903.64229990	+8.51220703	-6.90380859	-0.83056641	+59.43603516	-3.01025391	-58.60107422	+1992	+8.34082031	-6.12158203	-0.54931641	+4.79003906	-9.66796875	+16.25976563	+1528	+6.68408203	-10.23925781	-0.76025391	+35.94726563	+3.95507813	-48.31787109	+1304
+1457970903.64650010	+8.51220703	-6.90380859	-0.83056641	+59.43603516	-3.03222656	-58.60107422	+1992	+8.34082031	-6.12158203	-0.54492188	+4.79003906	-9.66796875	+16.25976563	+1528	+6.68408203	-10.23925781	-0.75585938	+35.96923828	+3.95507813	-48.31787109	+1304
+1457970903.65060000	+8.51220703	-6.90380859	-0.82617188	+59.43603516	-3.03222656	-58.60107422	+1992	+8.34082031	-6.12158203	-0.54492188	+4.79003906	-9.66796875	+16.25976563	+1528	+6.68847656	-10.23925781	-0.75585938	+35.96923828	+3.95507813	-48.33984375	+1304
+1457970903.65479990	+8.51220703	-6.90380859	-0.82617188	+59.43603516	-3.05419922	-58.60107422	+1992	+8.34082031	-6.12158203	-0.54492188	+4.79003906	-9.66796875	+16.28173828	+1528	+6.69287109	-10.23486328	-0.75146484	+36.01318359	+3.93310547	-48.36181641	+1304
+1457970903.65899990	+8.51220703	-6.90380859	-0.82617188	+59.43603516	-3.05419922	-58.60107422	+1996	+8.34082031	-6.12158203	-0.54492188	+4.79003906	-9.66796875	+16.28173828	+1528	+6.69726563	-10.23486328	-0.74707031	+36.03515625	+3.93310547	-48.38378906	+1308
+1457970903.66310000	+8.51220703	-6.90380859	-0.82617188	+59.43603516	-3.05419922	-58.60107422	+1996	+8.34082031	-6.12158203	-0.54492188	+4.79003906	-9.68994141	+16.28173828	+1528	+6.69726563	-10.23046875	-0.74707031	+36.05712891	+3.93310547	-48.40576172	+1308
+1457970903.66730000	+8.51220703	-6.90380859	-0.82617188	+59.43603516	-3.07617188	-58.60107422	+1996	+8.34082031	-6.11718750	-0.54492188	+4.79003906	-9.68994141	+16.28173828	+1528	+6.70166016	-10.23046875	-0.74267578	+36.07910156	+3.91113281	-48.42773438	+1312
+1457970903.67150000	+8.51660156	-6.90380859	-0.82617188	+59.43603516	-3.07617188	-58.60107422	+1996	+8.34082031	-6.11718750	-0.54492188	+4.79003906	-9.68994141	+16.30371094	+1528	+6.70605469	-10.23046875	-0.73828125	+36.10107422	+3.91113281	-48.44970703	+1312
+1457970903.67560010	+8.51660156	-6.90380859	-0.82617188	+59.43603516	-3.09814453	-58.60107422	+2000	+8.34082031	-6.11718750	-0.54492188	+4.76806641	-9.68994141	+16.30371094	+1528	+6.71044922	-10.22607422	-0.73828125	+36.10107422	+3.91113281	-48.47167969	+1312
+1457970903.67980000	+8.51660156	-6.90380859	-0.82617188	+59.43603516	-3.09814453	-58.60107422	+2000	+8.34082031	-6.11718750	-0.54492188	+4.76806641	-9.71191406	+16.30371094	+1528	+6.71044922	-10.22607422	-0.73828125	+36.12304688	+3.88916016	-48.47167969	+1316
+1457970903.68400000	+8.51660156	-6.90380859	-0.82617188	+59.43603516	-3.09814453	-58.60107422	+2000	+8.34082031	-6.11718750	-0.54492188	+4.76806641	-9.71191406	+16.30371094	+1528	+6.71044922	-10.22607422	-0.73828125	+36.10107422	+3.88916016	-48.44970703	+1316
+1457970903.68810010	+8.51660156	-6.90380859	-0.82617188	+59.43603516	-3.09814453	-58.60107422	+2000	+8.34082031	-6.11718750	-0.54492188	+4.76806641	-9.71191406	+16.30371094	+1528	+6.70605469	-10.22607422	-0.73828125	+36.10107422	+3.88916016	-48.44970703	+1316
+1457970903.69230010	+8.51660156	-6.90380859	-0.82617188	+59.43603516	-3.12011719	-58.60107422	+2004	+8.34082031	-6.11718750	-0.54492188	+4.76806641	-9.71191406	+16.32568359	+1528	+6.70605469	-10.22607422	-0.73828125	+36.07910156	+3.88916016	-48.42773438	+1316
+1457970903.69639990	+8.51660156	-6.90380859	-0.82617188	+59.43603516	-3.12011719	-58.60107422	+2004	+8.34082031	-6.11718750	-0.54492188	+4.76806641	-9.71191406	+16.32568359	+1528	+6.70605469	-10.22607422	-0.73828125	+36.05712891	+3.88916016	-48.42773438	+1316
+1457970903.70479990	+8.51660156	-6.89941406	-0.82617188	+59.43603516	-3.12011719	-58.60107422	+2004	+8.34082031	-6.11718750	-0.54052734	+4.76806641	-9.71191406	+16.32568359	+1532	+6.70166016	-10.22607422	-0.74267578	+36.03515625	+3.88916016	-48.40576172	+1316
+1457970903.70890000	+8.51660156	-6.89941406	-0.82617188	+59.43603516	-3.12011719	-58.60107422	+2004	+8.34082031	-6.11718750	-0.54052734	+4.76806641	-9.71191406	+16.32568359	+1532	+6.70166016	-10.22607422	-0.74267578	+36.03515625	+3.88916016	-48.38378906	+1316
+1457970903.71729990	+8.51660156	-6.89941406	-0.82617188	+59.43603516	-3.12011719	-58.60107422	+2008	+8.34082031	-6.11718750	-0.54052734	+4.74609375	-9.71191406	+16.32568359	+1532	+6.69726563	-10.22607422	-0.74707031	+36.01318359	+3.88916016	-48.38378906	+1316
+1457970903.72560000	+8.51660156	-6.89941406	-0.82177734	+59.45800781	-3.12011719	-58.60107422	+2008	+8.34082031	-6.11718750	-0.54052734	+4.74609375	-9.71191406	+16.32568359	+1532	+6.69726563	-10.22607422	-0.74707031	+36.01318359	+3.86718750	-48.36181641	+1316
+1457970903.73390010	+8.51660156	-6.89941406	-0.82177734	+59.45800781	-3.12011719	-58.60107422	+2008	+8.34082031	-6.11718750	-0.54052734	+4.74609375	-9.71191406	+16.32568359	+1532	+6.69726563	-10.22607422	-0.74707031	+35.99121094	+3.86718750	-48.36181641	+1316
+1457970903.74230000	+8.51660156	-6.89941406	-0.82177734	+59.45800781	-3.14208984	-58.60107422	+2008	+8.34082031	-6.11718750	-0.54052734	+4.74609375	-9.71191406	+16.32568359	+1532	+6.69726563	-10.22607422	-0.74707031	+35.99121094	+3.86718750	-48.36181641	+1316
+1457970903.75060010	+8.51660156	-6.89941406	-0.82177734	+59.43603516	-3.14208984	-58.57910156	+2012	+8.34082031	-6.11279297	-0.54052734	+4.74609375	-9.71191406	+16.34765625	+1536	+6.69726563	-10.22607422	-0.74707031	+35.99121094	+3.86718750	-48.33984375	+1316
+1457970903.75889990	+8.51660156	-6.89501953	-0.82177734	+59.43603516	-3.14208984	-58.57910156	+2012	+8.34082031	-6.11279297	-0.54052734	+4.74609375	-9.73388672	+16.34765625	+1536	+6.69726563	-10.22607422	-0.74707031	+35.99121094	+3.86718750	-48.36181641	+1312
+1457970903.76309990	+8.51660156	-6.89501953	-0.82177734	+59.43603516	-3.14208984	-58.57910156	+2012	+8.34082031	-6.11279297	-0.54052734	+4.74609375	-9.73388672	+16.34765625	+1536	+6.69726563	-10.22607422	-0.74707031	+35.99121094	+3.86718750	-48.36181641	+1312
+1457970903.76729990	+8.51660156	-6.89501953	-0.82177734	+59.43603516	-3.16406250	-58.57910156	+2012	+8.34082031	-6.11279297	-0.54052734	+4.74609375	-9.73388672	+16.34765625	+1536	+6.69726563	-10.22607422	-0.74707031	+35.99121094	+3.86718750	-48.36181641	+1312
+1457970903.77140000	+8.51660156	-6.89501953	-0.82177734	+59.43603516	-3.16406250	-58.57910156	+2012	+8.34082031	-6.11279297	-0.54052734	+4.74609375	-9.73388672	+16.36962891	+1536	+6.69726563	-10.22607422	-0.74707031	+36.01318359	+3.86718750	-48.36181641	+1312
+1457970903.77560000	+8.51660156	-6.89501953	-0.82177734	+59.43603516	-3.16406250	-58.57910156	+2012	+8.34082031	-6.11279297	-0.54052734	+4.74609375	-9.73388672	+16.36962891	+1536	+6.69726563	-10.22607422	-0.74707031	+36.01318359	+3.86718750	-48.36181641	+1312
+1457970903.77970000	+8.51660156	-6.89501953	-0.82177734	+59.43603516	-3.16406250	-58.57910156	+2012	+8.34082031	-6.11279297	-0.54052734	+4.74609375	-9.73388672	+16.36962891	+1536	+6.69726563	-10.22607422	-0.74707031	+36.01318359	+3.86718750	-48.36181641	+1312
+1457970903.78390000	+8.51660156	-6.89501953	-0.82177734	+59.43603516	-3.16406250	-58.57910156	+2012	+8.34082031	-6.11279297	-0.54052734	+4.74609375	-9.73388672	+16.36962891	+1536	+6.70166016	-10.22607422	-0.74707031	+36.01318359	+3.86718750	-48.36181641	+1312
+1457970903.78810000	+8.51660156	-6.89501953	-0.82177734	+59.43603516	-3.18603516	-58.57910156	+2012	+8.34082031	-6.11279297	-0.53613281	+4.72412109	-9.73388672	+16.36962891	+1536	+6.70166016	-10.22607422	-0.74707031	+36.01318359	+3.84521484	-48.36181641	+1312
+1457970903.79220010	+8.51660156	-6.89501953	-0.82177734	+59.43603516	-3.18603516	-58.57910156	+2012	+8.34521484	-6.11279297	-0.53613281	+4.72412109	-9.75585938	+16.39160156	+1536	+6.70166016	-10.22607422	-0.74707031	+36.01318359	+3.84521484	-48.36181641	+1312
+1457970903.80060010	+8.51660156	-6.89501953	-0.82177734	+59.43603516	-3.18603516	-58.57910156	+2016	+8.34521484	-6.11279297	-0.53613281	+4.72412109	-9.75585938	+16.39160156	+1540	+6.70166016	-10.22607422	-0.74707031	+36.01318359	+3.84521484	-48.36181641	+1312
+1457970903.80890010	+8.51660156	-6.89501953	-0.82177734	+59.43603516	-3.18603516	-58.57910156	+2016	+8.34521484	-6.11279297	-0.53613281	+4.72412109	-9.75585938	+16.39160156	+1540	+6.70166016	-10.22607422	-0.74707031	+36.01318359	+3.84521484	-48.33984375	+1312
+1457970903.81310010	+8.51660156	-6.89501953	-0.82177734	+59.43603516	-3.18603516	-58.57910156	+2016	+8.34521484	-6.11279297	-0.53613281	+4.72412109	-9.75585938	+16.39160156	+1540	+6.70166016	-10.22607422	-0.74707031	+36.01318359	+3.82324219	-48.33984375	+1312
+1457970903.81719990	+8.51660156	-6.89501953	-0.82177734	+59.43603516	-3.18603516	-58.57910156	+2016	+8.34521484	-6.10839844	-0.53613281	+4.72412109	-9.75585938	+16.39160156	+1540	+6.69726563	-10.22607422	-0.74707031	+35.99121094	+3.82324219	-48.33984375	+1312
+1457970903.82139990	+8.51660156	-6.89501953	-0.81738281	+59.43603516	-3.20800781	-58.57910156	+2016	+8.34521484	-6.10839844	-0.53613281	+4.72412109	-9.75585938	+16.39160156	+1540	+6.69726563	-10.22607422	-0.74707031	+35.99121094	+3.82324219	-48.31787109	+1312
+1457970903.82559990	+8.51660156	-6.89501953	-0.81738281	+59.41406250	-3.20800781	-58.57910156	+2016	+8.34521484	-6.10839844	-0.53613281	+4.72412109	-9.77783203	+16.39160156	+1540	+6.69726563	-10.22607422	-0.74707031	+35.99121094	+3.82324219	-48.31787109	+1312
+1457970903.83390000	+8.51660156	-6.89501953	-0.81738281	+59.41406250	-3.20800781	-58.57910156	+2016	+8.34521484	-6.10839844	-0.53613281	+4.72412109	-9.77783203	+16.41357422	+1540	+6.69726563	-10.22607422	-0.75146484	+35.96923828	+3.82324219	-48.29589844	+1312
+1457970903.84220000	+8.52099609	-6.89062500	-0.81738281	+59.41406250	-3.20800781	-58.57910156	+2016	+8.34521484	-6.10839844	-0.53173828	+4.70214844	-9.77783203	+16.41357422	+1540	+6.69287109	-10.22607422	-0.75146484	+35.94726563	+3.80126953	-48.27392578	+1308
+1457970903.85050010	+8.52099609	-6.89062500	-0.81738281	+59.41406250	-3.20800781	-58.57910156	+2016	+8.34521484	-6.10839844	-0.53173828	+4.70214844	-9.77783203	+16.41357422	+1540	+6.69287109	-10.22607422	-0.75585938	+35.92529297	+3.80126953	-48.25195313	+1308
+1457970903.85470010	+8.52099609	-6.89062500	-0.81738281	+59.41406250	-3.20800781	-58.57910156	+2016	+8.34521484	-6.10839844	-0.53173828	+4.70214844	-9.77783203	+16.41357422	+1544	+6.69287109	-10.22607422	-0.75585938	+35.92529297	+3.77929688	-48.25195313	+1308
+1457970903.86299990	+8.52099609	-6.89062500	-0.81738281	+59.41406250	-3.22998047	-58.57910156	+2016	+8.34521484	-6.10839844	-0.53173828	+4.70214844	-9.77783203	+16.41357422	+1544	+6.69287109	-10.22167969	-0.75585938	+35.92529297	+3.77929688	-48.22998047	+1308
+1457970903.86719990	+8.52099609	-6.89062500	-0.81738281	+59.39208984	-3.22998047	-58.57910156	+2016	+8.34521484	-6.10839844	-0.53173828	+4.70214844	-9.79980469	+16.41357422	+1544	+6.69287109	-10.22167969	-0.75585938	+35.90332031	+3.77929688	-48.22998047	+1304
+1457970903.87140010	+8.52099609	-6.89062500	-0.81738281	+59.39208984	-3.22998047	-58.57910156	+2016	+8.34521484	-6.10839844	-0.53173828	+4.68017578	-9.79980469	+16.43554688	+1544	+6.69287109	-10.22167969	-0.75585938	+35.90332031	+3.75732422	-48.22998047	+1304
+1457970903.87550000	+8.52099609	-6.89062500	-0.81738281	+59.39208984	-3.22998047	-58.57910156	+2016	+8.34521484	-6.10839844	-0.53173828	+4.68017578	-9.79980469	+16.43554688	+1544	+6.69287109	-10.22167969	-0.75585938	+35.92529297	+3.75732422	-48.22998047	+1304
+1457970903.87969990	+8.52099609	-6.89062500	-0.81298828	+59.39208984	-3.25195313	-58.57910156	+2016	+8.34521484	-6.10839844	-0.53173828	+4.68017578	-9.79980469	+16.43554688	+1544	+6.69287109	-10.22167969	-0.75585938	+35.92529297	+3.73535156	-48.22998047	+1304
+1457970903.88389990	+8.52099609	-6.89062500	-0.81298828	+59.39208984	-3.25195313	-58.57910156	+2020	+8.34521484	-6.10400391	-0.53173828	+4.68017578	-9.79980469	+16.45751953	+1544	+6.69726563	-10.22167969	-0.75585938	+35.92529297	+3.73535156	-48.22998047	+1304
+1457970903.89220000	+8.52099609	-6.89062500	-0.81298828	+59.39208984	-3.27392578	-58.57910156	+2020	+8.34960938	-6.10400391	-0.52734375	+4.68017578	-9.82177734	+16.45751953	+1544	+6.69726563	-10.21728516	-0.75585938	+35.94726563	+3.71337891	-48.22998047	+1304
+1457970903.89640000	+8.52099609	-6.89062500	-0.81298828	+59.39208984	-3.27392578	-58.57910156	+2020	+8.34960938	-6.10400391	-0.52734375	+4.68017578	-9.82177734	+16.45751953	+1544	+6.70166016	-10.21728516	-0.75146484	+35.94726563	+3.71337891	-48.22998047	+1304
+1457970903.90470000	+8.52099609	-6.88623047	-0.81298828	+59.37011719	-3.29589844	-58.57910156	+2020	+8.34960938	-6.10400391	-0.52734375	+4.65820313	-9.82177734	+16.47949219	+1544	+6.70605469	-10.21728516	-0.75146484	+35.96923828	+3.69140625	-48.22998047	+1308
+1457970903.90890000	+8.52099609	-6.88623047	-0.81298828	+59.37011719	-3.29589844	-58.57910156	+2020	+8.34960938	-6.10400391	-0.52734375	+4.65820313	-9.82177734	+16.47949219	+1544	+6.70605469	-10.21289063	-0.75146484	+35.96923828	+3.69140625	-48.22998047	+1308
+1457970903.91720010	+8.52539063	-6.88623047	-0.80859375	+59.37011719	-3.31787109	-58.60107422	+2020	+8.34960938	-6.10400391	-0.52734375	+4.65820313	-9.84375000	+16.50146484	+1544	+6.70605469	-10.21289063	-0.75146484	+35.96923828	+3.66943359	-48.22998047	+1308
+1457970903.92140010	+8.52539063	-6.88623047	-0.80859375	+59.37011719	-3.31787109	-58.60107422	+2020	+8.34960938	-6.10400391	-0.52734375	+4.65820313	-9.84375000	+16.50146484	+1544	+6.70605469	-10.21289063	-0.75146484	+35.96923828	+3.66943359	-48.22998047	+1308
+1457970903.92549990	+8.52539063	-6.88623047	-0.80859375	+59.37011719	-3.31787109	-58.60107422	+2020	+8.34960938	-6.10400391	-0.52294922	+4.65820313	-9.84375000	+16.50146484	+1544	+6.70605469	-10.21289063	-0.75146484	+35.96923828	+3.66943359	-48.20800781	+1308
+1457970903.92969990	+8.52539063	-6.88623047	-0.80859375	+59.37011719	-3.31787109	-58.60107422	+2020	+8.34960938	-6.10400391	-0.52294922	+4.65820313	-9.84375000	+16.52343750	+1544	+6.70605469	-10.21289063	-0.75146484	+35.96923828	+3.66943359	-48.20800781	+1312
+1457970903.93380000	+8.52539063	-6.88623047	-0.80859375	+59.37011719	-3.31787109	-58.60107422	+2024	+8.34960938	-6.10400391	-0.52294922	+4.65820313	-9.84375000	+16.52343750	+1544	+6.70605469	-10.21289063	-0.75146484	+35.94726563	+3.64746094	-48.18603516	+1312
+1457970903.93800000	+8.52539063	-6.88623047	-0.80859375	+59.34814453	-3.31787109	-58.60107422	+2024	+8.34960938	-6.10400391	-0.52294922	+4.65820313	-9.86572266	+16.52343750	+1544	+6.70166016	-10.21289063	-0.75585938	+35.94726563	+3.64746094	-48.18603516	+1312
+1457970903.94219990	+8.52539063	-6.88623047	-0.80859375	+59.34814453	-3.31787109	-58.60107422	+2024	+8.34960938	-6.10400391	-0.52294922	+4.65820313	-9.86572266	+16.52343750	+1544	+6.70166016	-10.21289063	-0.75585938	+35.92529297	+3.64746094	-48.16406250	+1312
+1457970903.94630000	+8.52539063	-6.88623047	-0.80859375	+59.34814453	-3.31787109	-58.60107422	+2024	+8.34960938	-6.10400391	-0.52294922	+4.65820313	-9.86572266	+16.52343750	+1544	+6.70166016	-10.21289063	-0.75585938	+35.92529297	+3.64746094	-48.14208984	+1312
+1457970903.95470000	+8.52539063	-6.88623047	-0.80859375	+59.34814453	-3.31787109	-58.60107422	+2024	+8.34960938	-6.09960938	-0.52294922	+4.65820313	-9.86572266	+16.52343750	+1544	+6.69726563	-10.21289063	-0.76025391	+35.90332031	+3.64746094	-48.12011719	+1312
+1457970903.95880010	+8.52539063	-6.88623047	-0.80419922	+59.34814453	-3.31787109	-58.60107422	+2024	+8.34960938	-6.09960938	-0.52294922	+4.63623047	-9.86572266	+16.52343750	+1544	+6.69726563	-10.21289063	-0.76025391	+35.88134766	+3.64746094	-48.12011719	+1312
+1457970903.96300010	+8.52099609	-6.88623047	-0.80419922	+59.34814453	-3.31787109	-58.60107422	+2024	+8.34960938	-6.09960938	-0.52294922	+4.63623047	-9.86572266	+16.52343750	+1544	+6.69726563	-10.21289063	-0.76025391	+35.88134766	+3.64746094	-48.12011719	+1312
+1457970903.96720000	+8.52099609	-6.88623047	-0.80419922	+59.34814453	-3.31787109	-58.60107422	+2024	+8.34960938	-6.09960938	-0.52294922	+4.63623047	-9.86572266	+16.52343750	+1544	+6.69287109	-10.21289063	-0.76464844	+35.88134766	+3.64746094	-48.09814453	+1312
+1457970903.97129990	+8.52099609	-6.88623047	-0.80419922	+59.34814453	-3.31787109	-58.60107422	+2024	+8.34960938	-6.09960938	-0.52294922	+4.63623047	-9.86572266	+16.52343750	+1544	+6.69287109	-10.21289063	-0.76464844	+35.85937500	+3.64746094	-48.09814453	+1312
+1457970903.97550010	+8.52099609	-6.88623047	-0.80419922	+59.34814453	-3.31787109	-58.60107422	+2024	+8.35400391	-6.09960938	-0.52294922	+4.63623047	-9.86572266	+16.52343750	+1544	+6.69287109	-10.21289063	-0.76464844	+35.85937500	+3.64746094	-48.09814453	+1312
+1457970903.97970010	+8.52099609	-6.88623047	-0.80419922	+59.34814453	-3.31787109	-58.60107422	+2024	+8.35400391	-6.09960938	-0.52294922	+4.63623047	-9.86572266	+16.52343750	+1544	+6.69287109	-10.21289063	-0.76464844	+35.85937500	+3.64746094	-48.09814453	+1312
+1457970903.98379990	+8.52099609	-6.88623047	-0.80419922	+59.34814453	-3.31787109	-58.60107422	+2024	+8.35400391	-6.09960938	-0.52294922	+4.63623047	-9.86572266	+16.52343750	+1544	+6.69287109	-10.21289063	-0.76464844	+35.85937500	+3.64746094	-48.09814453	+1312
+1457970903.98799990	+8.52099609	-6.88623047	-0.80419922	+59.34814453	-3.31787109	-58.60107422	+2020	+8.35400391	-6.09960938	-0.52294922	+4.63623047	-9.86572266	+16.52343750	+1544	+6.69287109	-10.21289063	-0.76464844	+35.85937500	+3.62548828	-48.09814453	+1308
+1457970903.99219990	+8.52099609	-6.88623047	-0.80419922	+59.34814453	-3.31787109	-58.60107422	+2020	+8.35400391	-6.09960938	-0.52294922	+4.63623047	-9.86572266	+16.52343750	+1544	+6.69287109	-10.21289063	-0.76464844	+35.85937500	+3.62548828	-48.09814453	+1308
+1457970903.99630000	+8.52099609	-6.88623047	-0.80419922	+59.34814453	-3.31787109	-58.60107422	+2020	+8.35400391	-6.09960938	-0.52294922	+4.63623047	-9.86572266	+16.52343750	+1544	+6.69287109	-10.21289063	-0.76464844	+35.88134766	+3.62548828	-48.09814453	+1308
+1457970904.00050000	+8.52099609	-6.88623047	-0.80419922	+59.34814453	-3.31787109	-58.60107422	+2020	+8.35400391	-6.09960938	-0.52294922	+4.63623047	-9.86572266	+16.54541016	+1544	+6.69287109	-10.21289063	-0.76464844	+35.88134766	+3.62548828	-48.09814453	+1308
+1457970904.00460000	+8.52099609	-6.88623047	-0.80419922	+59.34814453	-3.31787109	-58.60107422	+2020	+8.35400391	-6.09960938	-0.52294922	+4.63623047	-9.86572266	+16.54541016	+1544	+6.69287109	-10.21289063	-0.76464844	+35.88134766	+3.62548828	-48.09814453	+1308
+1457970904.01300000	+8.52099609	-6.88623047	-0.80419922	+59.34814453	-3.33984375	-58.60107422	+2020	+8.35400391	-6.09960938	-0.52294922	+4.63623047	-9.86572266	+16.54541016	+1544	+6.69726563	-10.21289063	-0.76025391	+35.88134766	+3.62548828	-48.12011719	+1308
+1457970904.01710010	+8.52099609	-6.88623047	-0.80419922	+59.34814453	-3.33984375	-58.60107422	+2020	+8.35400391	-6.09960938	-0.52294922	+4.63623047	-9.86572266	+16.54541016	+1544	+6.69726563	-10.21289063	-0.76025391	+35.90332031	+3.62548828	-48.12011719	+1308
+1457970904.02130010	+8.52539063	-6.88623047	-0.80419922	+59.34814453	-3.33984375	-58.60107422	+2020	+8.35400391	-6.09960938	-0.52294922	+4.63623047	-9.86572266	+16.54541016	+1544	+6.69726563	-10.21289063	-0.76025391	+35.90332031	+3.62548828	-48.12011719	+1308
+1457970904.02550010	+8.52539063	-6.88623047	-0.80419922	+59.34814453	-3.33984375	-58.60107422	+2020	+8.35400391	-6.09960938	-0.52294922	+4.63623047	-9.86572266	+16.54541016	+1544	+6.69726563	-10.21289063	-0.76025391	+35.90332031	+3.62548828	-48.12011719	+1308
+1457970904.02959990	+8.52539063	-6.88623047	-0.80419922	+59.34814453	-3.33984375	-58.57910156	+2020	+8.35400391	-6.09960938	-0.52294922	+4.63623047	-9.86572266	+16.54541016	+1544	+6.69726563	-10.21289063	-0.76025391	+35.90332031	+3.62548828	-48.14208984	+1308
+1457970904.03379990	+8.52539063	-6.88623047	-0.80419922	+59.34814453	-3.33984375	-58.57910156	+2020	+8.35400391	-6.09960938	-0.51855469	+4.63623047	-9.86572266	+16.54541016	+1544	+6.69726563	-10.21289063	-0.76025391	+35.90332031	+3.62548828	-48.14208984	+1308
+1457970904.03800010	+8.52539063	-6.88623047	-0.80859375	+59.34814453	-3.33984375	-58.57910156	+2020	+8.35400391	-6.09960938	-0.52294922	+4.63623047	-9.86572266	+16.54541016	+1544	+6.69726563	-10.21289063	-0.75585938	+35.92529297	+3.62548828	-48.14208984	+1308
+1457970904.04210000	+8.52539063	-6.88623047	-0.80859375	+59.34814453	-3.33984375	-58.57910156	+2020	+8.35400391	-6.09960938	-0.52294922	+4.63623047	-9.86572266	+16.54541016	+1544	+6.70166016	-10.21289063	-0.75585938	+35.92529297	+3.62548828	-48.14208984	+1308
+1457970904.04629990	+8.52099609	-6.88623047	-0.80859375	+59.37011719	-3.33984375	-58.57910156	+2020	+8.35400391	-6.09960938	-0.52294922	+4.65820313	-9.86572266	+16.54541016	+1544	+6.70166016	-10.21289063	-0.75585938	+35.92529297	+3.62548828	-48.14208984	+1308
+1457970904.05049990	+8.52099609	-6.88623047	-0.80859375	+59.37011719	-3.33984375	-58.57910156	+2020	+8.34960938	-6.09960938	-0.52294922	+4.65820313	-9.86572266	+16.54541016	+1544	+6.70166016	-10.21289063	-0.75585938	+35.92529297	+3.62548828	-48.14208984	+1308
+1457970904.05880000	+8.52099609	-6.88623047	-0.80859375	+59.37011719	-3.31787109	-58.57910156	+2016	+8.34960938	-6.09960938	-0.52294922	+4.65820313	-9.86572266	+16.52343750	+1544	+6.69726563	-10.21289063	-0.75585938	+35.92529297	+3.64746094	-48.14208984	+1308
+1457970904.06300000	+8.52099609	-6.88623047	-0.80859375	+59.37011719	-3.31787109	-58.57910156	+2016	+8.34960938	-6.09960938	-0.52294922	+4.65820313	-9.86572266	+16.52343750	+1544	+6.69726563	-10.21289063	-0.75585938	+35.92529297	+3.64746094	-48.14208984	+1308
+1457970904.06710000	+8.52099609	-6.88623047	-0.80859375	+59.39208984	-3.29589844	-58.57910156	+2016	+8.34960938	-6.09960938	-0.52294922	+4.65820313	-9.84375000	+16.52343750	+1544	+6.69726563	-10.21289063	-0.75585938	+35.92529297	+3.64746094	-48.14208984	+1308
+1457970904.07130000	+8.52099609	-6.88623047	-0.80859375	+59.39208984	-3.27392578	-58.57910156	+2016	+8.34960938	-6.09960938	-0.52294922	+4.65820313	-9.84375000	+16.52343750	+1544	+6.69726563	-10.21289063	-0.76025391	+35.92529297	+3.66943359	-48.14208984	+1308
+1457970904.07550000	+8.52099609	-6.88623047	-0.81298828	+59.39208984	-3.25195313	-58.55712891	+2016	+8.34960938	-6.09960938	-0.52294922	+4.68017578	-9.84375000	+16.50146484	+1544	+6.69726563	-10.21289063	-0.76025391	+35.92529297	+3.66943359	-48.14208984	+1308
+1457970904.08380010	+8.51220703	-6.89501953	-0.82617188	+59.47998047	-3.05419922	-58.51318359	+2020	+8.34521484	-6.10400391	-0.52734375	+4.70214844	-9.79980469	+16.43554688	+1548	+6.69287109	-10.21728516	-0.76025391	+35.92529297	+3.71337891	-48.12011719	+1308
+1457970904.08789990	+8.50781250	-6.89501953	-0.83496094	+59.50195313	-2.96630859	-58.46923828	+2020	+8.34521484	-6.10400391	-0.53173828	+4.72412109	-9.75585938	+16.39160156	+1548	+6.69287109	-10.21728516	-0.76464844	+35.90332031	+3.75732422	-48.12011719	+1308
+1457970904.09209990	+8.49902344	-6.90380859	-0.85253906	+59.58984375	-2.70263672	-58.40332031	+2024	+8.34082031	-6.10839844	-0.54492188	+4.76806641	-9.66796875	+16.25976563	+1552	+6.68847656	-10.22167969	-0.76464844	+35.90332031	+3.86718750	-48.07617188	+1308
+1457970904.09629990	+8.49462891	-6.91259766	-0.87011719	+59.65576172	-2.50488281	-58.33740234	+2024	+8.33642578	-6.11279297	-0.55371094	+4.83398438	-9.55810547	+16.14990234	+1556	+6.68408203	-10.22607422	-0.76904297	+35.90332031	+3.97705078	-48.05419922	+1308
+1457970904.10040000	+8.49023438	-6.91699219	-0.88330078	+59.67773438	-2.32910156	-58.27148438	+2024	+8.33203125	-6.12158203	-0.56689453	+4.87792969	-9.47021484	+16.01806641	+1560	+6.67968750	-10.23046875	-0.77343750	+35.92529297	+4.08691406	-48.03222656	+1308
+1457970904.10460000	+8.48144531	-6.92578125	-0.90087891	+59.72167969	-2.10937500	-58.18359375	+2024	+8.32324219	-6.13037109	-0.59326172	+4.94384766	-9.25048828	+15.79833984	+1568	+6.67529297	-10.23925781	-0.77783203	+35.94726563	+4.35058594	-47.98828125	+1308
+1457970904.10879990	+8.47705078	-6.93017578	-0.91406250	+59.76562500	-1.95556641	-58.13964844	+2024	+8.31445313	-6.13476563	-0.61083984	+5.00976563	-9.09667969	+15.60058594	+1572	+6.67089844	-10.24365234	-0.78222656	+35.96923828	+4.57031250	-47.96630859	+1308
+1457970904.11290000	+8.47705078	-6.93896484	-0.92724609	+59.78759766	-1.82373047	-58.11767578	+2020	+8.31005859	-6.14355469	-0.62841797	+5.05371094	-8.98681641	+15.44677734	+1572	+6.67089844	-10.24804688	-0.78662109	+36.01318359	+4.74609375	-47.94433594	+1308
+1457970904.11710000	+8.47265625	-6.94335938	-0.94042969	+59.80957031	-1.69189453	-58.09570313	+2016	+8.30126953	-6.14794922	-0.64599609	+5.09765625	-8.85498047	+15.27099609	+1576	+6.67529297	-10.25683594	-0.78662109	+36.10107422	+5.00976563	-47.92236328	+1308
+1457970904.12130000	+8.46826172	-6.94775391	-0.94921875	+59.83154297	-1.56005859	-58.09570313	+2012	+8.29687500	-6.15673828	-0.66357422	+5.14160156	-8.76708984	+15.11718750	+1576	+6.67529297	-10.26123047	-0.79101563	+36.14501953	+5.20751953	-47.92236328	+1304
+1457970904.12540010	+8.46826172	-6.95654297	-0.96240234	+59.83154297	-1.45019531	-58.07373047	+2008	+8.29248047	-6.16113281	-0.67675781	+5.16357422	-8.70117188	+14.98535156	+1572	+6.67968750	-10.26562500	-0.79101563	+36.18896484	+5.38330078	-47.92236328	+1304
+1457970904.12960000	+8.46386719	-6.96093750	-0.97558594	+59.85351563	-1.34033203	-58.05175781	+2000	+8.29248047	-6.16552734	-0.69433594	+5.18554688	-8.65722656	+14.85351563	+1572	+6.68408203	-10.26562500	-0.79541016	+36.25488281	+5.53710938	-47.92236328	+1304
+1457970904.13380000	+8.46386719	-6.96533203	-0.98437500	+59.87548828	-1.25244141	-58.09570313	+1996	+8.28808594	-6.16992188	-0.70751953	+5.20751953	-8.63525391	+14.69970703	+1564	+6.68847656	-10.27001953	-0.79980469	+36.29882813	+5.66894531	-47.96630859	+1300
+1457970904.13790010	+8.46386719	-6.96972656	-1.00195313	+59.89746094	-1.18652344	-58.09570313	+1988	+8.28369141	-6.17431641	-0.72509766	+5.22949219	-8.63525391	+14.61181641	+1564	+6.69287109	-10.27001953	-0.80419922	+36.34277344	+5.77880859	-47.96630859	+1300
+1457970904.14210010	+8.45947266	-6.97851563	-1.01513672	+59.89746094	-1.07666016	-58.13964844	+1984	+8.28369141	-6.17871094	-0.73828125	+5.25146484	-8.63525391	+14.45800781	+1560	+6.69726563	-10.27441406	-0.81298828	+36.36474609	+5.86669922	-47.96630859	+1304
+1457970904.15039990	+8.45947266	-6.98730469	-1.04589844	+59.94140625	-0.96679688	-58.29345703	+1968	+8.27929688	-6.18310547	-0.77343750	+5.29541016	-8.74511719	+14.15039063	+1548	+6.70166016	-10.27880859	-0.83496094	+36.40869141	+5.99853516	-48.01025391	+1304
+1457970904.15459990	+8.45947266	-6.99609375	-1.06787109	+59.91943359	-0.90087891	-58.38134766	+1964	+8.27929688	-6.19189453	-0.79541016	+5.27343750	-8.83300781	+13.95263672	+1544	+6.70605469	-10.27880859	-0.85253906	+36.38671875	+6.06445313	-48.03222656	+1304
+1457970904.15870000	+8.45947266	-7.00048828	-1.08105469	+59.94140625	-0.85693359	-58.53515625	+1952	+8.27929688	-6.19628906	-0.81298828	+5.29541016	-8.98681641	+13.71093750	+1536	+6.70605469	-10.28320313	-0.87011719	+36.36474609	+6.10839844	-48.07617188	+1304
+1457970904.16290000	+8.46386719	-7.00048828	-1.10742188	+59.96337891	-0.85693359	-58.57910156	+1944	+8.27929688	-6.20068359	-0.83935547	+5.29541016	-9.05273438	+13.57910156	+1532	+6.70605469	-10.28759766	-0.89208984	+36.34277344	+6.13037109	-48.07617188	+1304
+1457970904.16710000	+8.45947266	-7.01367188	-1.13378906	+59.91943359	-0.79101563	-58.71093750	+1936	+8.27929688	-6.21386719	-0.87451172	+5.22949219	-9.20654297	+13.29345703	+1528	+6.70605469	-10.29638672	-0.93164063	+36.25488281	+6.19628906	-48.07617188	+1308
+1457970904.17120000	+8.46386719	-7.01806641	-1.15576172	+59.91943359	-0.76904297	-58.90869141	+1924	+8.27929688	-6.21826172	-0.89208984	+5.25146484	-9.42626953	+13.02978516	+1520	+6.71044922	-10.30517578	-0.96240234	+36.18896484	+6.21826172	-48.14208984	+1308
+1457970904.17540000	+8.46826172	-7.02246094	-1.19091797	+59.94140625	-0.76904297	-58.97460938	+1916	+8.28369141	-6.22265625	-0.93603516	+5.25146484	-9.51416016	+12.87597656	+1516	+6.71044922	-10.30957031	-1.00195313	+36.12304688	+6.21826172	-48.16406250	+1308
+1457970904.17960000	+8.46826172	-7.03564453	-1.22607422	+59.85351563	-0.72509766	-59.12841797	+1908	+8.28369141	-6.23583984	-0.96679688	+5.14160156	-9.66796875	+12.59033203	+1516	+6.71044922	-10.32275391	-1.06787109	+35.96923828	+6.28417969	-48.20800781	+1312
+1457970904.18370010	+8.47265625	-7.04003906	-1.25244141	+59.85351563	-0.70312500	-59.32617188	+1896	+8.28808594	-6.24023438	-0.99755859	+5.14160156	-9.93164063	+12.26074219	+1512	+6.71044922	-10.33154297	-1.10742188	+35.81542969	+6.32812500	-48.36181641	+1312
+1457970904.18790010	+8.48144531	-7.04882813	-1.30078125	+59.83154297	-0.70312500	-59.41406250	+1888	+8.29248047	-6.24902344	-1.05029297	+5.11962891	-10.04150391	+12.06298828	+1512	+6.71044922	-10.34033203	-1.16015625	+35.68359375	+6.37207031	-48.38378906	+1312
+1457970904.19210000	+8.48583984	-7.06640625	-1.34472656	+59.74365234	-0.63720703	-59.58984375	+1876	+8.29687500	-6.26220703	-1.09423828	+5.00976563	-10.19531250	+11.73339844	+1512	+6.71044922	-10.35351563	-1.21728516	+35.48583984	+6.45996094	-48.47167969	+1312
+1457970904.20040010	+8.50341797	-7.07958984	-1.44140625	+59.69970703	-0.59326172	-59.89746094	+1856	+8.31005859	-6.27978516	-1.19970703	+4.96582031	-10.56884766	+11.11816406	+1512	+6.71923828	-10.36669922	-1.32714844	+35.20019531	+6.56982422	-48.71337891	+1312
+1457970904.20460010	+8.50781250	-7.10156250	-1.49853516	+59.56787109	-0.52734375	-60.05126953	+1852	+8.31005859	-6.29736328	-1.25683594	+4.87792969	-10.74462891	+10.74462891	+1516	+6.72363281	-10.37988281	-1.38867188	+35.02441406	+6.70166016	-48.82324219	+1316
+1457970904.20869990	+8.51660156	-7.10595703	-1.55126953	+59.54589844	-0.50537109	-60.27099609	+1844	+8.31884766	-6.30175781	-1.31396484	+4.87792969	-10.96435547	+10.34912109	+1520	+6.73242188	-10.37988281	-1.44580078	+34.87060547	+6.76757813	-49.04296875	+1320
+1457970904.21289990	+8.52978516	-7.11914063	-1.62158203	+59.52392578	-0.48339844	-60.42480469	+1840	+8.32763672	-6.31054688	-1.38867188	+4.89990234	-11.11816406	+10.06347656	+1520	+6.74560547	-10.38867188	-1.51171875	+34.73876953	+6.85546875	-49.19677734	+1320
+1457970904.21709990	+8.53857422	-7.14111328	-1.68750000	+59.39208984	-0.41748047	-60.62255859	+1836	+8.33203125	-6.32373047	-1.45898438	+4.85595703	-11.29394531	+9.64599609	+1524	+6.75439453	-10.39746094	-1.57763672	+34.56298828	+6.98730469	-49.41650391	+1324
+1457970904.22120000	+8.55175781	-7.14550781	-1.75341797	+59.34814453	-0.39550781	-60.84228516	+1832	+8.34082031	-6.32812500	-1.52929688	+4.92187500	-11.51367188	+9.22851563	+1528	+6.77197266	-10.40185547	-1.63916016	+34.38720703	+7.09716797	-49.68017578	+1328
+1457970904.22540000	+8.57373047	-7.15869141	-1.82812500	+59.32617188	-0.37353516	-61.04003906	+1824	+8.34960938	-6.33691406	-1.61279297	+4.98779297	-11.68945313	+8.85498047	+1532	+6.78515625	-10.40185547	-1.71386719	+34.23339844	+7.18505859	-49.89990234	+1332
+1457970904.22960000	+8.58251953	-7.18066406	-1.90283203	+59.15039063	-0.30761719	-61.25976563	+1824	+8.35839844	-6.34570313	-1.69628906	+5.00976563	-11.86523438	+8.41552734	+1532	+6.80273438	-10.41064453	-1.78857422	+34.05761719	+7.31689453	-50.14160156	+1336
+1457970904.23790000	+8.62646484	-7.19384766	-2.06103516	+59.04052734	-0.28564453	-61.74316406	+1820	+8.38037109	-6.34570313	-1.87207031	+5.31738281	-12.28271484	+7.53662109	+1540	+6.85107422	-10.40185547	-1.93359375	+33.77197266	+7.44873047	-50.73486328	+1348
+1457970904.24200010	+8.64404297	-7.22021484	-2.14892578	+58.79882813	-0.24169922	-62.00683594	+1816	+8.38916016	-6.35009766	-1.95996094	+5.42724609	-12.48046875	+7.03125000	+1540	+6.87744141	-10.40625000	-2.01269531	+33.57421875	+7.51464844	-51.02050781	+1352
+1457970904.24620010	+8.66601563	-7.22021484	-2.23681641	+58.68896484	-0.21972656	-62.24853516	+1816	+8.39794922	-6.34130859	-2.05664063	+5.66894531	-12.70019531	+6.56982422	+1548	+6.89941406	-10.39746094	-2.09179688	+33.37646484	+7.55859375	-51.35009766	+1356
+1457970904.25040010	+8.70117188	-7.22460938	-2.32031250	+58.60107422	-0.19775391	-62.60009766	+1816	+8.41992188	-6.33251953	-2.14892578	+5.97656250	-12.94189453	+6.08642578	+1552	+6.93017578	-10.39306641	-2.17089844	+33.17871094	+7.58056641	-51.70166016	+1364
+1457970904.25449990	+8.72314453	-7.25097656	-2.40820313	+58.24951172	-0.13183594	-62.92968750	+1812	+8.42871094	-6.33251953	-2.24560547	+6.17431641	-13.16162109	+5.51513672	+1552	+6.95654297	-10.39306641	-2.25439453	+32.91503906	+7.58056641	-52.03125000	+1368
+1457970904.25869990	+8.75830078	-7.25097656	-2.50488281	+58.09570313	-0.08789063	-63.21533203	+1816	+8.44628906	-6.31494141	-2.34667969	+6.52587891	-13.38134766	+5.00976563	+1564	+6.98730469	-10.37988281	-2.33789063	+32.69531250	+7.60253906	-52.38281250	+1376
+1457970904.26700000	+8.82861328	-7.27294922	-2.68066406	+57.45849609	-0.02197266	-63.98437500	+1812	+8.48583984	-6.28857422	-2.54443359	+7.25097656	-13.86474609	+3.84521484	+1576	+7.04882813	-10.36230469	-2.51367188	+32.08007813	+7.51464844	-53.04199219	+1392
+1457970904.27119990	+8.86816406	-7.26855469	-2.78173828	+57.19482422	+0.02197266	-64.27001953	+1824	+8.50781250	-6.25781250	-2.65429688	+7.71240234	-14.04052734	+3.31787109	+1588	+7.07958984	-10.34472656	-2.61035156	+31.77246094	+7.47070313	-53.37158203	+1404
+1457970904.27539990	+8.92089844	-7.26855469	-2.86083984	+56.88720703	+0.04394531	-64.77539063	+1828	+8.53857422	-6.23144531	-2.75097656	+8.28369141	-14.34814453	+2.68066406	+1596	+7.11035156	-10.33154297	-2.69824219	+31.42089844	+7.36083984	-53.72314453	+1412
+1457970904.27950000	+8.96044922	-7.28173828	-2.95312500	+56.35986328	+0.08789063	-65.21484375	+1832	+8.56054688	-6.21386719	-2.85205078	+8.70117188	-14.56787109	+2.04345703	+1600	+7.14111328	-10.31835938	-2.79052734	+31.00341797	+7.25097656	-54.07470703	+1424
+1457970904.28370000	+9.01318359	-7.27294922	-3.05419922	+55.98632813	+0.13183594	-65.52246094	+1848	+8.58691406	-6.17431641	-2.96191406	+9.29443359	-14.72167969	+1.49414063	+1616	+7.17187500	-10.29638672	-2.89160156	+30.60791016	+7.16308594	-54.38232422	+1436
+1457970904.28790000	+9.07470703	-7.26855469	-3.12890625	+55.56884766	+0.15380859	-66.11572266	+1856	+8.62646484	-6.13476563	-3.05419922	+9.97558594	-15.02929688	+0.76904297	+1628	+7.20263672	-10.27441406	-2.98388672	+30.16845703	+7.00927734	-54.75585938	+1452
+1457970904.29200010	+9.12744141	-7.27734375	-3.21679688	+54.95361328	+0.17578125	-66.59912109	+1868	+8.65722656	-6.10839844	-3.15966797	+10.52490234	-15.24902344	+0.08789063	+1632	+7.23779297	-10.26123047	-3.07617188	+29.68505859	+6.85546875	-55.12939453	+1464
+1457970904.29620000	+9.19335938	-7.26416016	-3.31787109	+54.47021484	+0.19775391	-66.97265625	+1888	+8.69238281	-6.06005859	-3.27392578	+11.20605469	-15.35888672	-0.48339844	+1652	+7.27294922	-10.23046875	-3.17724609	+29.26757813	+6.70166016	-55.43701172	+1484
+1457970904.30040000	+9.26367188	-7.25537109	-3.38378906	+53.94287109	+0.17578125	-67.63183594	+1904	+8.74072266	-6.01171875	-3.36181641	+12.01904297	-15.64453125	-1.27441406	+1664	+7.30810547	-10.20410156	-3.26953125	+28.76220703	+6.45996094	-55.81054688	+1500
+1457970904.30450010	+9.32958984	-7.25537109	-3.46289063	+53.23974609	+0.10986328	-68.18115234	+1920	+8.78027344	-5.97216797	-3.46289063	+12.67822266	-15.84228516	-1.95556641	+1672	+7.34326172	-10.17773438	-3.36621094	+28.21289063	+6.24023438	-56.18408203	+1520
+1457970904.30870010	+9.40429688	-7.23779297	-3.55517578	+52.64648438	+0.06591797	-68.62060547	+1944	+8.81982422	-5.91064453	-3.57275391	+13.49121094	-15.93017578	-2.59277344	+1692	+7.38720703	-10.13818359	-3.46728516	+27.77343750	+5.97656250	-56.51367188	+1544
+1457970904.31279990	+9.48339844	-7.22460938	-3.61669922	+51.98730469	-0.02197266	-69.34570313	+1964	+8.87695313	-5.85351563	-3.66064453	+14.39208984	-16.23779297	-3.40576172	+1704	+7.43554688	-10.10742188	-3.55517578	+27.29003906	+5.62500000	-56.93115234	+1568
+1457970904.32119990	+9.64599609	-7.19384766	-3.76611328	+50.53710938	-0.30761719	-70.48828125	+2008	+8.97802734	-5.73925781	-3.86279297	+16.06201172	-16.50146484	-4.87792969	+1736	+7.53662109	-10.02392578	-3.73974609	+26.32324219	+4.92187500	-57.72216797	+1616
+1457970904.32530000	+9.73828125	-7.18066406	-3.81445313	+49.76806641	-0.50537109	-71.27929688	+2032	+9.03955078	-5.66894531	-3.94189453	+17.05078125	-16.78710938	-5.77880859	+1752	+7.59375000	-9.98437500	-3.81884766	+25.81787109	+4.48242188	-58.20556641	+1640
+1457970904.32950000	+9.82617188	-7.15869141	-3.87158203	+48.95507813	-0.76904297	-71.91650391	+2052	+9.09667969	-5.60742188	-4.03857422	+17.90771484	-16.96289063	-6.56982422	+1768	+7.64648438	-9.94042969	-3.90234375	+25.26855469	+4.02099609	-58.64501953	+1664
+1457970904.33369990	+9.91845703	-7.14111328	-3.94628906	+48.14208984	-1.03271484	-72.44384766	+2080	+9.15380859	-5.53271484	-4.13964844	+18.83056641	-17.02880859	-7.29492188	+1788	+7.71679688	-9.88330078	-3.99462891	+24.87304688	+3.49365234	-58.97460938	+1696
+1457970904.33780000	+10.01513672	-7.11914063	-3.98583984	+47.28515625	-1.34033203	-73.21289063	+2100	+9.22412109	-5.45361328	-4.21435547	+19.88525391	-17.29248047	-8.23974609	+1804	+7.78710938	-9.83056641	-4.06494141	+24.43359375	+2.90039063	-59.45800781	+1720
+1457970904.34200000	+10.11181641	-7.09277344	-4.03417969	+46.42822266	-1.71386719	-73.87207031	+2120	+9.29003906	-5.38330078	-4.30224609	+20.76416016	-17.46826172	-9.05273438	+1824	+7.85302734	-9.77783203	-4.13964844	+23.92822266	+2.30712891	-59.89746094	+1744
+1457970904.34620000	+10.20849609	-7.06640625	-4.09570313	+45.54931641	-2.08740234	-74.39941406	+2144	+9.35156250	-5.29541016	-4.39892578	+21.75292969	-17.55615234	-9.82177734	+1844	+7.93212891	-9.70751953	-4.22314453	+23.55468750	+1.66992188	-60.24902344	+1772
+1457970904.35030010	+10.30957031	-7.04443359	-4.12207031	+44.62646484	-2.50488281	-75.16845703	+2160	+9.43066406	-5.21191406	-4.46044922	+22.80761719	-17.84179688	-10.83251953	+1860	+8.01562500	-9.64599609	-4.28466797	+23.13720703	+0.94482422	-60.73242188	+1792
+1457970904.35450010	+10.41064453	-7.00927734	-4.16162109	+43.72558594	-3.03222656	-75.78369141	+2176	+9.50097656	-5.12402344	-4.54394531	+23.68652344	-18.03955078	-11.62353516	+1880	+8.09033203	-9.58447266	-4.34179688	+22.67578125	+0.19775391	-61.17187500	+1812
+1457970904.35870000	+10.51171875	-6.98291016	-4.20996094	+42.80273438	-3.49365234	-76.24511719	+2196	+9.57128906	-5.03173828	-4.63183594	+24.65332031	-18.10546875	-12.39257813	+1900	+8.17822266	-9.50537109	-4.42089844	+22.32421875	-0.50537109	-61.47949219	+1840
+1457970904.36279990	+10.61718750	-6.95214844	-4.23193359	+41.85791016	-3.99902344	-76.90429688	+2208	+9.65039063	-4.93945313	-4.68457031	+25.68603516	-18.39111328	-13.38134766	+1912	+8.26611328	-9.43505859	-4.47363281	+21.92871094	-1.31835938	-61.87500000	+1856
+1457970904.36700010	+10.71386719	-6.90820313	-4.25830078	+40.95703125	-4.61425781	-77.40966797	+2220	+9.72949219	-4.84716797	-4.75927734	+26.56494141	-18.54492188	-14.12841797	+1928	+8.34960938	-9.36035156	-4.53076172	+21.46728516	-2.10937500	-62.24853516	+1872
+1457970904.37120010	+10.81933594	-6.87744141	-4.29785156	+40.03417969	-5.16357422	-77.80517578	+2236	+9.80419922	-4.75048828	-4.83837891	+27.48779297	-18.63281250	-14.89746094	+1948	+8.44189453	-9.27685547	-4.59667969	+21.13769531	-2.92236328	-62.46826172	+1896
+1457970904.37949990	+11.02587891	-6.78955078	-4.32421875	+38.21044922	-6.45996094	-78.77197266	+2260	+9.97119141	-4.55273438	-4.93505859	+29.31152344	-19.16015625	-16.63330078	+1968	+8.62207031	-9.10986328	-4.69335938	+20.34667969	-4.63623047	-63.10546875	+1924
+1457970904.38369990	+11.13134766	-6.75000000	-4.34619141	+37.30957031	-7.09716797	-79.12353516	+2268	+10.05468750	-4.44726563	-5.00097656	+30.19042969	-19.29199219	-17.38037109	+1980	+8.71435547	-9.01757813	-4.75927734	+20.01708984	-5.44921875	-63.25927734	+1940
+1457970904.38780000	+11.23681641	-6.70605469	-4.34619141	+36.40869141	-7.77832031	-79.58496094	+2284	+10.14697266	-4.34619141	-5.02734375	+31.11328125	-19.62158203	-18.34716797	+1988	+8.81103516	-8.92968750	-4.79882813	+19.66552734	-6.32812500	-63.52294922	+1956
+1457970904.39200000	+11.34228516	-6.64453125	-4.34619141	+35.57373047	-8.52539063	-79.95849609	+2300	+10.23925781	-4.24072266	-5.07128906	+31.90429688	-19.86328125	-19.07226563	+1996	+8.89453125	-8.84179688	-4.84277344	+19.22607422	-7.18505859	-63.78662109	+1964
+1457970904.39610000	+11.44775391	-6.59619141	-4.35937500	+34.71679688	-9.22851563	-80.20019531	+2312	+10.33154297	-4.13085938	-5.11962891	+32.73925781	-20.06103516	-19.77539063	+2004	+8.98681641	-8.74511719	-4.89990234	+18.89648438	-8.02001953	-63.87451172	+1980
+1457970904.40030000	+11.55322266	-6.54345703	-4.35058594	+33.85986328	-9.97558594	-80.52978516	+2328	+10.42822266	-4.02539063	-5.13281250	+33.57421875	-20.43457031	-20.72021484	+2016	+9.08349609	-8.64843750	-4.93945313	+18.54492188	-8.87695313	-64.02832031	+1996
+1457970904.40450000	+11.65429688	-6.47314453	-4.33300781	+33.09082031	-10.78857422	-80.83740234	+2352	+10.52490234	-3.91552734	-5.15917969	+34.29931641	-20.74218750	-21.44531250	+2024	+9.16699219	-8.55615234	-4.97900391	+18.10546875	-9.71191406	-64.20410156	+2008
+1457970904.40860010	+11.75976563	-6.41162109	-4.32421875	+32.25585938	-11.60156250	-81.07910156	+2372	+10.62597656	-3.80566406	-5.18994141	+35.02441406	-21.00585938	-22.19238281	+2028	+9.25927734	-8.45068359	-5.03173828	+17.75390625	-10.50292969	-64.22607422	+2024
+1457970904.41280010	+11.86523438	-6.35449219	-4.29785156	+31.46484375	-12.43652344	-81.36474609	+2396	+10.73144531	-3.69140625	-5.18115234	+35.77148438	-21.46728516	-23.11523438	+2044	+9.35595703	-8.34960938	-5.06250000	+17.42431641	-11.38183594	-64.35791016	+2040
+1457970904.41700010	+11.96630859	-6.27539063	-4.26708984	+30.73974609	-13.33740234	-81.65039063	+2424	+10.83691406	-3.57714844	-5.18994141	+36.40869141	-21.86279297	-23.84033203	+2060	+9.43945313	-8.25292969	-5.09326172	+16.98486328	-12.21679688	-64.48974609	+2052
+1457970904.42109990	+12.07177734	-6.20947266	-4.24511719	+29.97070313	-14.21630859	-81.82617188	+2452	+10.94238281	-3.46289063	-5.20312500	+37.04589844	-22.21435547	-24.56542969	+2072	+9.53173828	-8.14746094	-5.13720703	+16.61132813	-12.98583984	-64.46777344	+2076
+1457970904.42529990	+12.17285156	-6.14355469	-4.20556641	+29.22363281	-15.11718750	-82.08984375	+2484	+11.05224609	-3.34863281	-5.18554688	+37.68310547	-22.74169922	-25.46630859	+2096	+9.62841797	-8.04199219	-5.15917969	+16.28173828	-13.84277344	-64.57763672	+2092
+1457970904.42950010	+12.26953125	-6.06005859	-4.16601563	+28.54248047	-16.06201172	-82.26562500	+2520	+11.16210938	-3.22558594	-5.17675781	+38.23242188	-23.18115234	-26.12548828	+2116	+9.71630859	-7.94091797	-5.18115234	+15.84228516	-14.65576172	-64.62158203	+2108
+1457970904.43359990	+12.37060547	-5.98974609	-4.13085938	+27.77343750	-16.96289063	-82.37548828	+2552	+11.27636719	-3.11572266	-5.17236328	+38.71582031	-23.62060547	-26.82861328	+2136	+9.80859375	-7.83105469	-5.22070313	+15.49072266	-15.42480469	-64.53369141	+2132
+1457970904.44199990	+12.55957031	-5.83154297	-4.03417969	+26.34521484	-18.87451172	-82.61718750	+2624	+11.49609375	-2.87402344	-5.12402344	+39.66064453	-24.69726563	-28.25683594	+2184	+9.99755859	-7.61572266	-5.24707031	+14.72167969	-17.09472656	-64.53369141	+2168
+1457970904.44610000	+12.65185547	-5.76123047	-3.99023438	+25.57617188	-19.81933594	-82.66113281	+2664	+11.60595703	-2.76855469	-5.10205078	+40.01220703	-25.20263672	-28.91601563	+2204	+10.08984375	-7.50146484	-5.27343750	+14.34814453	-17.86376953	-64.40185547	+2192
+1457970904.45030000	+12.74853516	-5.68652344	-3.93750000	+24.85107422	-20.78613281	-82.74902344	+2700	+11.71582031	-2.65429688	-5.06689453	+40.36376953	-25.72998047	-29.66308594	+2228	+10.19531250	-7.39160156	-5.27343750	+14.01855469	-18.74267578	-64.40185547	+2212
+1457970904.45450000	+12.83642578	-5.60302734	-3.88476563	+24.14794922	-21.77490234	-82.74902344	+2740	+11.82568359	-2.53125000	-5.04052734	+40.73730469	-26.27929688	-30.19042969	+2252	+10.28759766	-7.28173828	-5.27783203	+13.60107422	-19.59960938	-64.35791016	+2228
+1457970904.45860000	+12.92431641	-5.53271484	-3.83642578	+23.35693359	-22.69775391	-82.68310547	+2776	+11.93554688	-2.42578125	-5.01416016	+40.97900391	-26.76269531	-30.80566406	+2268	+10.38867188	-7.16748047	-5.29101563	+13.22753906	-20.41259766	-64.18212891	+2248
+1457970904.46280000	+13.00781250	-5.45800781	-3.78369141	+22.58789063	-23.59863281	-82.61718750	+2812	+12.04101563	-2.32031250	-4.97900391	+41.26464844	-27.26806641	-31.44287109	+2288	+10.49414063	-7.04882813	-5.28662109	+12.89794922	-21.29150391	-64.09423828	+2268
+1457970904.46690010	+13.08691406	-5.37451172	-3.73535156	+21.84082031	-24.52148438	-82.48535156	+2848	+12.14648438	-2.19726563	-4.94824219	+41.57226563	-27.79541016	-31.90429688	+2308	+10.58642578	-6.93896484	-5.28222656	+12.50244141	-22.14843750	-63.98437500	+2288
+1457970904.47110010	+13.16601563	-5.30419922	-3.69140625	+20.98388672	-25.37841797	-82.28759766	+2880	+12.24755859	-2.10058594	-4.91308594	+41.72607422	-28.25683594	-32.45361328	+2324	+10.68750000	-6.81591797	-5.28222656	+12.12890625	-23.00537109	-63.78662109	+2304
+1457970904.47530010	+13.24511719	-5.23388672	-3.63867188	+20.17089844	-26.23535156	-82.11181641	+2908	+12.34423828	-2.00390625	-4.87792969	+41.90185547	-28.67431641	-33.00292969	+2336	+10.79296875	-6.69726563	-5.26904297	+11.79931641	-23.92822266	-63.65478516	+2328
+1457970904.47939990	+13.31982422	-5.15478516	-3.58154297	+19.42382813	-27.15820313	-81.91406250	+2944	+12.44091797	-1.88525391	-4.84277344	+42.18750000	-29.17968750	-33.48632813	+2356	+10.88525391	-6.57861328	-5.25146484	+11.42578125	-24.82910156	-63.54492188	+2344
+1457970904.48359990	+13.39453125	-5.08447266	-3.53320313	+18.58886719	-28.03710938	-81.69433594	+2972	+12.54199219	-1.79296875	-4.80322266	+42.34130859	-29.61914063	-34.05761719	+2368	+10.98193359	-6.46435547	-5.24267578	+11.05224609	-25.70800781	-63.34716797	+2360
+1457970904.48779990	+13.46484375	-5.01416016	-3.47607422	+17.77587891	-28.85009766	-81.45263672	+3000	+12.63427734	-1.69628906	-4.76367188	+42.53906250	-30.01464844	-34.62890625	+2380	+11.08740234	-6.34570313	-5.22509766	+10.72265625	-26.63085938	-63.19335938	+2380
+1457970904.49190000	+13.53076172	-4.93066406	-3.41894531	+17.02880859	-29.72900391	-81.21093750	+3032	+12.73095703	-1.58203125	-4.72412109	+42.82470703	-30.47607422	-35.11230469	+2396	+11.17529297	-6.23144531	-5.20312500	+10.34912109	-27.55371094	-63.08349609	+2392
+1457970904.50029990	+13.65820313	-4.79443359	-3.31347656	+15.38085938	-31.31103516	-80.61767578	+3084	+12.91113281	-1.39746094	-4.63623047	+43.22021484	-31.28906250	-36.25488281	+2420	+11.36865234	-5.99414063	-5.16357422	+9.66796875	-29.31152344	-62.70996094	+2424
+1457970904.50440000	+13.71972656	-4.71093750	-3.24755859	+14.69970703	-32.18994141	-80.35400391	+3112	+12.99902344	-1.28759766	-4.58349609	+43.54980469	-31.77246094	-36.84814453	+2440	+11.45214844	-5.87548828	-5.13720703	+9.36035156	-30.21240234	-62.60009766	+2440
+1457970904.50860000	+13.77685547	-4.64062500	-3.18603516	+13.95263672	-33.02490234	-80.04638672	+3140	+13.08691406	-1.19531250	-4.52197266	+43.81347656	-32.23388672	-37.52929688	+2456	+11.54003906	-5.76123047	-5.11523438	+9.00878906	-31.06933594	-62.44628906	+2452
+1457970904.51280000	+13.82958984	-4.56591797	-3.12451172	+13.20556641	-33.81591797	-79.76074219	+3168	+13.17041016	-1.09863281	-4.46923828	+44.05517578	-32.65136719	-38.14453125	+2468	+11.62792969	-5.64697266	-5.08886719	+8.72314453	-31.94824219	-62.31445313	+2468
+1457970904.51690010	+13.88232422	-4.47363281	-3.04541016	+12.63427734	-34.76074219	-79.54101563	+3200	+13.25390625	-0.98876953	-4.40332031	+44.45068359	-33.20068359	-38.82568359	+2492	+11.71142578	-5.53271484	-5.05371094	+8.43750000	-32.84912109	-62.27050781	+2480
+1457970904.52110000	+13.93505859	-4.39892578	-2.97070313	+12.01904297	-35.63964844	-79.29931641	+3232	+13.34179688	-0.89208984	-4.33300781	+44.80224609	-33.72802734	-39.57275391	+2508	+11.79052734	-5.42724609	-5.02734375	+8.15185547	-33.68408203	-62.18261719	+2492
+1457970904.52530000	+13.98339844	-4.31542969	-2.90039063	+11.42578125	-36.43066406	-79.05761719	+3264	+13.41650391	-0.78662109	-4.25830078	+45.17578125	-34.25537109	-40.29785156	+2532	+11.87402344	-5.31738281	-4.99658203	+7.95410156	-34.54101563	-62.13867188	+2508
+1457970904.52940010	+14.02734375	-4.22314453	-2.82128906	+10.96435547	-37.30957031	-78.83789063	+3300	+13.49560547	-0.67236328	-4.17919922	+45.65917969	-34.84863281	-41.06689453	+2556	+11.95312500	-5.20312500	-4.95703125	+7.75634766	-35.41992188	-62.11669922	+2524
+1457970904.53360010	+14.07128906	-4.13964844	-2.74658203	+10.43701172	-38.16650391	-78.59619141	+3336	+13.57470703	-0.57568359	-4.09570313	+46.07666016	-35.46386719	-41.85791016	+2580	+12.03222656	-5.09765625	-4.92626953	+7.53662109	-36.23291016	-62.09472656	+2540
+1457970904.53780010	+14.11083984	-4.05615234	-2.67187500	+9.93164063	-38.97949219	-78.39843750	+3372	+13.64501953	-0.47460938	-4.01220703	+46.45019531	-36.03515625	-42.62695313	+2604	+12.10693359	-4.98779297	-4.89111328	+7.42675781	-37.02392578	-62.09472656	+2560
+1457970904.54189990	+14.14599609	-3.95947266	-2.58398438	+9.60205078	-39.92431641	-78.20068359	+3412	+13.71533203	-0.35595703	-3.91992188	+47.02148438	-36.73828125	-43.46191406	+2632	+12.17724609	-4.87353516	-4.85156250	+7.31689453	-37.88085938	-62.13867188	+2576
+1457970904.54609990	+14.18554688	-3.87158203	-2.49609375	+9.20654297	-40.82519531	-78.02490234	+3452	+13.78564453	-0.25927734	-3.81884766	+47.50488281	-37.41943359	-44.34082031	+2656	+12.24755859	-4.77685547	-4.81201172	+7.18505859	-38.69384766	-62.18261719	+2596
+1457970904.55020000	+14.21630859	-3.78369141	-2.41699219	+8.85498047	-41.63818359	-77.84912109	+3492	+13.84716797	-0.15820313	-3.72656250	+47.94433594	-38.05664063	-45.15380859	+2680	+12.32226563	-4.67578125	-4.76806641	+7.11914063	-39.52880859	-62.29248047	+2616
+1457970904.55440000	+14.25146484	-3.68261719	-2.32910156	+8.59130859	-42.53906250	-77.67333984	+3532	+13.91308594	-0.04394531	-3.63427734	+48.51562500	-38.75976563	-45.94482422	+2708	+12.38818359	-4.56591797	-4.71972656	+7.07519531	-40.40771484	-62.35839844	+2636
+1457970904.56270000	+14.31298828	-3.52001953	-2.16650391	+7.97607422	-44.20898438	-77.38769531	+3608	+14.02734375	+0.14062500	-3.44531250	+49.46044922	-40.10009766	-47.61474609	+2756	+12.52441406	-4.37255859	-4.63183594	+6.98730469	-42.03369141	-62.57812500	+2676
+1457970904.56690000	+14.33935547	-3.42333984	-2.08740234	+7.77832031	-45.02197266	-77.18994141	+3644	+14.08007813	+0.24609375	-3.34863281	+50.03173828	-40.75927734	-48.38378906	+2780	+12.58593750	-4.26708984	-4.58349609	+7.00927734	-42.84667969	-62.64404297	+2700
+1457970904.57110000	+14.36572266	-3.34423828	-2.01269531	+7.49267578	-45.79101563	-77.01416016	+3680	+14.13281250	+0.32519531	-3.25634766	+50.49316406	-41.41845703	-49.19677734	+2800	+12.64746094	-4.17480469	-4.53515625	+6.96533203	-43.63769531	-62.73193359	+2720
+1457970904.57520010	+14.38769531	-3.26953125	-1.94238281	+7.20703125	-46.53808594	-76.83837891	+3712	+14.17675781	+0.40869141	-3.17285156	+50.88867188	-42.01171875	-49.92187500	+2816	+12.70458984	-4.08251953	-4.48681641	+6.94335938	-44.45068359	-62.84179688	+2736
+1457970904.57940010	+14.40527344	-3.18164063	-1.86328125	+7.00927734	-47.30712891	-76.64062500	+3744	+14.22070313	+0.50097656	-3.08496094	+51.39404297	-42.62695313	-50.60302734	+2836	+12.76171875	-3.98144531	-4.43408203	+6.94335938	-45.24169922	-62.86376953	+2756
+1457970904.58360000	+14.42724609	-3.11572266	-1.79296875	+6.72363281	-48.05419922	-76.46484375	+3772	+14.26464844	+0.56689453	-3.00146484	+51.78955078	-43.22021484	-51.35009766	+2852	+12.81445313	-3.89794922	-4.38574219	+6.87744141	-46.01074219	-62.92968750	+2772
+1457970904.58769990	+14.44482422	-3.04980469	-1.72265625	+6.45996094	-48.75732422	-76.31103516	+3800	+14.29980469	+0.63281250	-2.92675781	+52.14111328	-43.76953125	-52.00927734	+2864	+12.86718750	-3.81445313	-4.33300781	+6.85546875	-46.80175781	-63.03955078	+2788
+1457970904.59190010	+14.46679688	-2.97509766	-1.66113281	+6.24023438	-49.39453125	-76.06933594	+3824	+14.33935547	+0.71191406	-2.85644531	+52.53662109	-44.27490234	-52.60253906	+2876	+12.91992188	-3.71777344	-4.28466797	+6.81152344	-47.54882813	-62.99560547	+2804
+1457970904.59610010	+14.47998047	-2.91796875	-1.60400391	+5.93261719	-50.00976563	-75.84960938	+3840	+14.37011719	+0.76904297	-2.78613281	+52.86621094	-44.78027344	-53.19580078	+2888	+12.96826172	-3.63867188	-4.24072266	+6.72363281	-48.25195313	-62.97363281	+2816
+1457970904.60019990	+14.49755859	-2.86083984	-1.54687500	+5.62500000	-50.58105469	-75.60791016	+3856	+14.40087891	+0.82617188	-2.72460938	+53.15185547	-45.24169922	-53.74511719	+2900	+13.01220703	-3.55957031	-4.19238281	+6.67968750	-48.93310547	-62.97363281	+2828
+1457970904.60439990	+14.50634766	-2.79931641	-1.49414063	+5.36132813	-51.17431641	-75.36621094	+3872	+14.42724609	+0.89648438	-2.65869141	+53.52539063	-45.72509766	-54.27246094	+2912	+13.05175781	-3.46728516	-4.14843750	+6.61376953	-49.59228516	-62.86376953	+2840
+1457970904.61270000	+14.52832031	-2.69824219	-1.38867188	+4.70214844	-52.29492188	-74.86083984	+3896	+14.47558594	+0.99316406	-2.54003906	+54.05273438	-46.62597656	-55.26123047	+2936	+13.13085938	-3.32666016	-4.05175781	+6.37207031	-50.86669922	-62.73193359	+2856
+1457970904.61690000	+14.54150391	-2.64111328	-1.33593750	+4.43847656	-52.84423828	-74.57519531	+3908	+14.50195313	+1.05029297	-2.48291016	+54.36035156	-47.06542969	-55.72265625	+2952	+13.16601563	-3.24316406	-4.00781250	+6.24023438	-51.48193359	-62.55615234	+2860
+1457970904.62520000	+14.55908203	-2.55322266	-1.23486328	+3.77929688	-53.87695313	-74.02587891	+3928	+14.54150391	+1.14697266	-2.36425781	+54.90966797	-47.90039063	-56.64550781	+2980	+13.23632813	-3.11132813	-3.91992188	+5.97656250	-52.60253906	-62.31445313	+2868
+1457970904.62940000	+14.56787109	-2.50048828	-1.19091797	+3.49365234	-54.36035156	-73.71826172	+3936	+14.55908203	+1.19970703	-2.31152344	+55.21728516	-48.31787109	-57.04101563	+2996	+13.26708984	-3.04101563	-3.88037109	+5.84472656	-53.10791016	-62.09472656	+2872
+1457970904.63350010	+14.57666016	-2.45654297	-1.14697266	+3.16406250	-54.82177734	-73.38867188	+3944	+14.57666016	+1.25244141	-2.25878906	+55.48095703	-48.71337891	-57.45849609	+3012	+13.30224609	-2.97949219	-3.84521484	+5.64697266	-53.59130859	-61.91894531	+2872
+1457970904.63770010	+14.58105469	-2.41699219	-1.09863281	+2.83447266	-55.28320313	-73.08105469	+3952	+14.58984375	+1.30078125	-2.19287109	+55.78857422	-49.17480469	-57.89794922	+3028	+13.32861328	-2.91796875	-3.80126953	+5.53710938	-54.09667969	-61.76513672	+2876
+1457970904.64190010	+14.58984375	-2.36865234	-1.05029297	+2.54882813	-55.78857422	-72.75146484	+3960	+14.60742188	+1.35351563	-2.13134766	+56.16210938	-49.63623047	-58.35937500	+3048	+13.35498047	-2.85205078	-3.75732422	+5.40527344	-54.53613281	-61.54541016	+2876
+1457970904.64599990	+14.59423828	-2.32470703	-0.99755859	+2.26318359	-56.27197266	-72.44384766	+3968	+14.62500000	+1.40185547	-2.06103516	+56.49169922	-50.09765625	-58.79882813	+3068	+13.38574219	-2.79931641	-3.71777344	+5.22949219	-54.97558594	-61.36962891	+2876
+1457970904.65440010	+14.61181641	-2.23242188	-0.89648438	+1.73583984	-57.23876953	-71.78466797	+3984	+14.65136719	+1.49853516	-1.92919922	+57.21679688	-51.06445313	-59.72167969	+3108	+13.43847656	-2.68945313	-3.63867188	+4.98779297	-55.83251953	-61.04003906	+2876
+1457970904.65850000	+14.62060547	-2.19287109	-0.84814453	+1.47216797	-57.67822266	-71.47705078	+3992	+14.66455078	+1.54687500	-1.85888672	+57.61230469	-51.54785156	-60.18310547	+3128	+13.46923828	-2.64111328	-3.59912109	+4.85595703	-56.22802734	-60.88623047	+2876
+1457970904.66269990	+14.62500000	-2.15332031	-0.79980469	+1.23046875	-58.13964844	-71.19140625	+3996	+14.67773438	+1.59521484	-1.78857422	+57.98583984	-52.05322266	-60.64453125	+3148	+13.49121094	-2.59277344	-3.56396484	+4.76806641	-56.60156250	-60.77636719	+2876
+1457970904.66689990	+14.63378906	-2.10937500	-0.74707031	+0.98876953	-58.57910156	-70.88378906	+4004	+14.69091797	+1.64794922	-1.71386719	+58.44726563	-52.60253906	-61.12792969	+3172	+13.51757813	-2.54003906	-3.52880859	+4.70214844	-56.93115234	-60.62255859	+2876
+1457970904.67100000	+14.63818359	-2.07421875	-0.69873047	+0.76904297	-59.04052734	-70.59814453	+4008	+14.70410156	+1.69189453	-1.63916016	+58.84277344	-53.15185547	-61.58935547	+3188	+13.54394531	-2.49609375	-3.49365234	+4.57031250	-57.28271484	-60.49072266	+2876
+1457970904.67940000	+14.65136719	-1.99072266	-0.60644531	+0.39550781	-59.89746094	-70.07080078	+4020	+14.72167969	+1.77539063	-1.49414063	+59.61181641	-54.29443359	-62.46826172	+3224	+13.58349609	-2.40820313	-3.41894531	+4.39453125	-57.94189453	-60.24902344	+2872
+1457970904.68350010	+14.65576172	-1.95996094	-0.55810547	+0.24169922	-60.35888672	-69.85107422	+4024	+14.73486328	+1.81054688	-1.41943359	+60.00732422	-54.90966797	-62.92968750	+3240	+13.60546875	-2.37304688	-3.38378906	+4.30664063	-58.24951172	-60.16113281	+2868
+1457970904.68770000	+14.66015625	-1.92919922	-0.51855469	+0.10986328	-60.73242188	-69.67529297	+4028	+14.74365234	+1.84130859	-1.36230469	+60.22705078	-55.50292969	-63.21533203	+3252	+13.62304688	-2.33789063	-3.35742188	+4.19677734	-58.53515625	-60.07324219	+2864
+1457970904.69600010	+14.66894531	-1.87207031	-0.43505859	-0.06591797	-61.58935547	-69.43359375	+4032	+14.76123047	+1.90283203	-1.23925781	+60.82031250	-56.79931641	-63.85253906	+3276	+13.66259766	-2.27197266	-3.30029297	+3.99902344	-59.08447266	-59.85351563	+2860
+1457970904.70020010	+14.67333984	-1.85009766	-0.40869141	-0.13183594	-61.89697266	-69.38964844	+4032	+14.76562500	+1.92041016	-1.19091797	+60.90820313	-57.43652344	-63.96240234	+3280	+13.67578125	-2.24121094	-3.27392578	+3.88916016	-59.32617188	-59.74365234	+2856
+1457970904.70429990	+14.67333984	-1.82373047	-0.37792969	-0.08789063	-62.31445313	-69.38964844	+4032	+14.77001953	+1.94677734	-1.13378906	+61.17187500	-58.18359375	-64.22607422	+3288	+13.68896484	-2.20605469	-3.24755859	+3.80126953	-59.58984375	-59.61181641	+2852
+1457970904.70849990	+14.66894531	-1.80175781	-0.34277344	-0.04394531	-62.73193359	-69.43359375	+4032	+14.77441406	+1.95556641	-1.08105469	+61.25976563	-58.93066406	-64.40185547	+3292	+13.69775391	-2.17968750	-3.22119141	+3.66943359	-59.83154297	-59.50195313	+2848
+1457970904.71269990	+14.66894531	-1.78417969	-0.32519531	+0.02197266	-63.01757813	-69.52148438	+4028	+14.77441406	+1.95996094	-1.04589844	+61.06201172	-59.65576172	-64.27001953	+3292	+13.70654297	-2.15332031	-3.20361328	+3.49365234	-60.02929688	-59.34814453	+2844
+1457970904.71680000	+14.66894531	-1.76220703	-0.30322266	+0.19775391	-63.41308594	-69.67529297	+4024	+14.77880859	+1.96875000	-1.01074219	+61.06201172	-60.46875000	-64.29199219	+3292	+13.71533203	-2.12695313	-3.18603516	+3.31787109	-60.24902344	-59.17236328	+2836
+1457970904.72100000	+14.66894531	-1.75341797	-0.27685547	+0.39550781	-63.80859375	-69.91699219	+4020	+14.78320313	+1.96435547	-0.97119141	+60.95214844	-61.28173828	-64.24804688	+3296	+13.72412109	-2.10498047	-3.16406250	+3.16406250	-60.46875000	-59.04052734	+2832
+1457970904.72519990	+14.66455078	-1.74023438	-0.26806641	+0.68115234	-64.11621094	-70.26855469	+4012	+14.78320313	+1.95556641	-0.94921875	+60.60058594	-62.11669922	-63.98437500	+3296	+13.72851563	-2.08300781	-3.15087891	+3.01025391	-60.64453125	-58.93066406	+2828
+1457970904.72930000	+14.66455078	-1.72265625	-0.25048828	+1.07666016	-64.46777344	-70.64208984	+4004	+14.78320313	+1.95556641	-0.91845703	+60.35888672	-62.99560547	-63.80859375	+3296	+13.73730469	-2.05664063	-3.13769531	+2.85644531	-60.79833984	-58.75488281	+2820
+1457970904.73350000	+14.66015625	-1.71386719	-0.23730469	+1.49414063	-64.81933594	-71.08154297	+3996	+14.78320313	+1.94238281	-0.88769531	+60.02929688	-63.89648438	-63.54492188	+3300	+13.74169922	-2.03906250	-3.12451172	+2.70263672	-60.95214844	-58.62304688	+2816
+1457970904.73770000	+14.65576172	-1.70507813	-0.22851563	+1.99951172	-65.10498047	-71.60888672	+3988	+14.78320313	+1.92480469	-0.86572266	+59.52392578	-64.79736328	-63.12744141	+3304	+13.74169922	-2.01708984	-3.11132813	+2.57080078	-61.08398438	-58.49121094	+2808
+1457970904.74600010	+14.64697266	-1.67871094	-0.21093750	+3.22998047	-65.76416016	-72.79541016	+3972	+14.77441406	+1.89404297	-0.81298828	+58.55712891	-66.70898438	-62.31445313	+3312	+13.74609375	-1.98193359	-3.09375000	+2.30712891	-61.30371094	-58.29345703	+2800
+1457970904.75020000	+14.64697266	-1.66552734	-0.20214844	+3.93310547	-66.09375000	-73.47656250	+3964	+14.77441406	+1.87646484	-0.79101563	+57.89794922	-67.65380859	-61.74316406	+3316	+13.74609375	-1.96435547	-3.08496094	+2.19726563	-61.41357422	-58.24951172	+2792
+1457970904.75430010	+14.64257813	-1.64794922	-0.19335938	+4.70214844	-66.37939453	-74.17968750	+3956	+14.77441406	+1.85449219	-0.77343750	+57.19482422	-68.59863281	-61.10595703	+3324	+13.75048828	-1.94677734	-3.07617188	+2.10937500	-61.50146484	-58.18359375	+2784
+1457970904.75850010	+14.64257813	-1.63476563	-0.18896484	+5.51513672	-66.64306641	-74.94873047	+3948	+14.77001953	+1.84130859	-0.75146484	+56.46972656	-69.52148438	-60.42480469	+3328	+13.75488281	-1.93359375	-3.06738281	+2.04345703	-61.56738281	-58.16162109	+2780
+1457970904.76270010	+14.64257813	-1.62158203	-0.17138672	+6.41601563	-66.95068359	-75.78369141	+3940	+14.77001953	+1.82812500	-0.72070313	+55.83251953	-70.48828125	-59.85351563	+3332	+13.75927734	-1.92041016	-3.05859375	+2.04345703	-61.63330078	-58.20556641	+2776
+1457970904.76679990	+14.64257813	-1.60400391	-0.16259766	+7.31689453	-67.19238281	-76.59667969	+3936	+14.77001953	+1.81054688	-0.69873047	+54.97558594	-71.38916016	-59.01855469	+3336	+13.76367188	-1.90283203	-3.05419922	+2.04345703	-61.65527344	-58.22753906	+2768
+1457970904.77099990	+14.64257813	-1.59082031	-0.15820313	+8.23974609	-67.43408203	-77.40966797	+3928	+14.76562500	+1.80175781	-0.67675781	+54.05273438	-72.26806641	-58.11767578	+3340	+13.76806641	-1.88964844	-3.04980469	+2.02148438	-61.67724609	-58.24951172	+2764
+1457970904.77519990	+14.64257813	-1.57324219	-0.14501953	+9.18457031	-67.69775391	-78.26660156	+3920	+14.76562500	+1.79296875	-0.64599609	+53.28369141	-73.16894531	-57.34863281	+3344	+13.76806641	-1.87646484	-3.04101563	+2.06542969	-61.69921875	-58.33740234	+2756
+1457970904.77930000	+14.64257813	-1.55566406	-0.13183594	+10.06347656	-67.89550781	-79.01367188	+3912	+14.76123047	+1.78417969	-0.61962891	+52.25097656	-74.00390625	-56.31591797	+3348	+13.77246094	-1.86767578	-3.03222656	+2.10937500	-61.74316406	-58.42529297	+2752
+1457970904.78350000	+14.64257813	-1.53808594	-0.12304688	+11.00830078	-68.09326172	-79.84863281	+3908	+14.76123047	+1.77978516	-0.59765625	+51.19628906	-74.83886719	-55.23925781	+3348	+13.77685547	-1.85888672	-3.02343750	+2.15332031	-61.76513672	-58.53515625	+2748
+1457970904.78760000	+14.64697266	-1.51611328	-0.10546875	+12.01904297	-68.35693359	-80.74951172	+3904	+14.76123047	+1.77099609	-0.56689453	+50.22949219	-75.62988281	-54.25048828	+3352	+13.78125000	-1.85009766	-3.01464844	+2.21923828	-61.80908203	-58.66699219	+2740
+1457970904.79180000	+14.64697266	-1.50292969	-0.08789063	+12.94189453	-68.55468750	-81.56250000	+3896	+14.76123047	+1.76660156	-0.54492188	+48.88916016	-76.35498047	-52.84423828	+3352	+13.78564453	-1.83691406	-3.00585938	+2.28515625	-61.80908203	-58.75488281	+2736
+1457970904.80010010	+14.65136719	-1.47216797	-0.06152344	+14.85351563	-68.95019531	-83.27636719	+3884	+14.76562500	+1.77099609	-0.49658203	+46.42822266	-77.71728516	-50.20751953	+3348	+13.79443359	-1.81933594	-2.99267578	+2.39501953	-61.80908203	-58.95263672	+2724
+1457970904.80430010	+14.65136719	-1.45898438	-0.04833984	+15.77636719	-69.10400391	-84.11132813	+3880	+14.76123047	+1.77539063	-0.47460938	+44.97802734	-78.35449219	-48.64746094	+3348	+13.79882813	-1.81054688	-2.98828125	+2.46093750	-61.80908203	-59.01855469	+2720
+1457970904.80850010	+14.65576172	-1.44580078	-0.03515625	+16.72119141	-69.27978516	-84.96826172	+3872	+14.76123047	+1.77099609	-0.45263672	+43.37402344	-78.94775391	-46.97753906	+3344	+13.79882813	-1.80615234	-2.97949219	+2.50488281	-61.80908203	-59.08447266	+2716
+1457970904.81259990	+14.65576172	-1.43261719	-0.02197266	+17.68798828	-69.43359375	-85.84716797	+3868	+14.76123047	+1.77099609	-0.43505859	+41.59423828	-79.51904297	-45.10986328	+3344	+13.80322266	-1.79736328	-2.97070313	+2.48291016	-61.80908203	-59.12841797	+2712
+1457970904.81680010	+14.65576172	-1.41943359	-0.00878906	+18.65478516	-69.60937500	-86.72607422	+3864	+14.76123047	+1.77099609	-0.41748047	+39.57275391	-80.02441406	-42.97851563	+3340	+13.80322266	-1.79296875	-2.96630859	+2.48291016	-61.80908203	-59.12841797	+2704
+1457970904.82100010	+14.66015625	-1.41503906	+0.00439453	+19.62158203	-69.76318359	-87.67089844	+3856	+14.76123047	+1.77099609	-0.40429688	+37.44140625	-80.52978516	-40.78125000	+3336	+13.80322266	-1.78857422	-2.96191406	+2.48291016	-61.83105469	-59.15039063	+2700
+1457970904.82509990	+14.66015625	-1.41064453	+0.00878906	+20.56640625	-69.87304688	-88.59375000	+3848	+14.76123047	+1.76660156	-0.39111328	+35.11230469	-80.96923828	-38.36425781	+3332	+13.80761719	-1.78417969	-2.95751953	+2.43896484	-61.83105469	-59.12841797	+2696
+1457970904.82929990	+14.66015625	-1.40625000	+0.01757813	+21.57714844	-70.00488281	-89.58251953	+3844	+14.75683594	+1.76660156	-0.38671875	+32.49755859	-81.36474609	-35.63964844	+3328	+13.80761719	-1.77978516	-2.95312500	+2.39501953	-61.80908203	-59.06250000	+2688
+1457970904.83349990	+14.66015625	-1.40185547	+0.02197266	+22.56591797	-70.09277344	-90.57128906	+3836	+14.75683594	+1.76220703	-0.37792969	+29.70703125	-81.73828125	-32.76123047	+3324	+13.80761719	-1.77539063	-2.95312500	+2.32910156	-61.78710938	-58.99658203	+2684
+1457970904.84180000	+14.66015625	-1.40185547	+0.01757813	+24.56542969	-70.20263672	-92.52685547	+3816	+14.74804688	+1.75781250	-0.37792969	+23.35693359	-82.35351563	-26.23535156	+3316	+13.80322266	-1.76660156	-2.95312500	+2.15332031	-61.72119141	-58.79882813	+2672
+1457970904.84600000	+14.66015625	-1.40625000	+0.01757813	+25.55419922	-70.24658203	-93.55957031	+3808	+14.74365234	+1.74462891	-0.37792969	+19.84130859	-82.61718750	-22.67578125	+3316	+13.79882813	-1.76220703	-2.95312500	+2.06542969	-61.69921875	-58.68896484	+2668
+1457970904.85010000	+14.66015625	-1.40625000	+0.00878906	+26.54296875	-70.26855469	-94.54833984	+3800	+14.73925781	+1.73583984	-0.38671875	+16.04003906	-82.79296875	-18.83056641	+3316	+13.79443359	-1.75781250	-2.95312500	+1.93359375	-61.67724609	-58.55712891	+2664
+1457970904.85430000	+14.66015625	-1.41064453	+0.00439453	+27.66357422	-70.31250000	-95.69091797	+3792	+14.73486328	+1.72265625	-0.39550781	+12.06298828	-82.94677734	-14.80957031	+3316	+13.79003906	-1.75341797	-2.95312500	+1.82373047	-61.65527344	-58.44726563	+2660
+1457970904.85840010	+14.65576172	-1.41943359	+0.00439453	+28.71826172	-70.33447266	-96.81152344	+3784	+14.73486328	+1.71386719	-0.40429688	+8.15185547	-83.07861328	-10.85449219	+3316	+13.79003906	-1.74902344	-2.95751953	+1.71386719	-61.61132813	-58.29345703	+2656
+1457970904.86680010	+14.65136719	-1.42822266	-0.01757813	+30.78369141	-70.24658203	-98.89892578	+3772	+14.72607422	+1.69628906	-0.41308594	+0.41748047	-83.25439453	-3.09814453	+3316	+13.78125000	-1.74023438	-2.96191406	+1.49414063	-61.54541016	-58.05175781	+2648
+1457970904.87089990	+14.65136719	-1.43261719	-0.03076172	+31.81640625	-70.20263672	-99.90966797	+3764	+14.72167969	+1.69189453	-0.42187500	-3.42773438	-83.32031250	+0.76904297	+3316	+13.78125000	-1.73583984	-2.96630859	+1.38427734	-61.50146484	-57.91992188	+2644
+1457970904.87509990	+14.64697266	-1.43261719	-0.03515625	+32.91503906	-70.18066406	-101.00830078	+3760	+14.71728516	+1.68310547	-0.42626953	-7.16308594	-83.34228516	+4.50439453	+3312	+13.77685547	-1.73144531	-2.96630859	+1.27441406	-61.45751953	-57.78808594	+2640
+1457970904.87930010	+14.64697266	-1.43261719	-0.03515625	+34.05761719	-70.18066406	-102.12890625	+3752	+14.71289063	+1.66552734	-0.43066406	-10.98632813	-83.36425781	+8.19580078	+3316	+13.77246094	-1.72705078	-2.97070313	+1.18652344	-61.41357422	-57.67822266	+2636
+1457970904.88340000	+14.64257813	-1.43261719	-0.03955078	+35.20019531	-70.15869141	-103.22753906	+3748	+14.71289063	+1.66552734	-0.43505859	-14.56787109	-83.34228516	+11.71142578	+3316	+13.76806641	-1.72265625	-2.97070313	+1.12060547	-61.36962891	-57.59033203	+2636
+1457970904.89179990	+14.64257813	-1.42822266	-0.03515625	+37.57324219	-70.11474609	-105.49072266	+3736	+14.71289063	+1.64794922	-0.42626953	-21.77490234	-83.38623047	+18.65478516	+3316	+13.76367188	-1.71826172	-2.97070313	+0.96679688	-61.30371094	-57.41455078	+2628
+1457970904.89590000	+14.64697266	-1.42382813	-0.03515625	+38.73779297	-70.07080078	-106.56738281	+3732	+14.71289063	+1.65234375	-0.42187500	-25.13671875	-83.38623047	+21.90673828	+3312	+13.75927734	-1.71386719	-2.97070313	+0.92285156	-61.28173828	-57.37060547	+2624
+1457970904.90010000	+14.64697266	-1.41503906	-0.02636719	+40.03417969	-70.09277344	-107.73193359	+3732	+14.71289063	+1.65673828	-0.40869141	-28.45458984	-83.40820313	+25.11474609	+3312	+13.75927734	-1.70947266	-2.97070313	+0.87890625	-61.25976563	-57.32666016	+2620
+1457970904.90430000	+14.64697266	-1.40185547	-0.01757813	+41.26464844	-70.07080078	-108.83056641	+3728	+14.71728516	+1.65234375	-0.39990234	-31.64062500	-83.38623047	+28.08105469	+3312	+13.75927734	-1.70947266	-2.96630859	+0.87890625	-61.23779297	-57.32666016	+2620
+1457970904.90840010	+14.64697266	-1.39306641	-0.00878906	+42.45117188	-70.07080078	-109.86328125	+3724	+14.71728516	+1.65673828	-0.39111328	-34.71679688	-83.34228516	+30.98144531	+3312	+13.75488281	-1.70507813	-2.96191406	+0.87890625	-61.21582031	-57.32666016	+2616
+1457970904.91260000	+14.64697266	-1.38427734	+0.00878906	+43.72558594	-70.09277344	-111.00585938	+3724	+14.72167969	+1.66552734	-0.37792969	-37.99072266	-83.32031250	+34.07958984	+3312	+13.75488281	-1.70068359	-2.95751953	+0.87890625	-61.19384766	-57.34863281	+2612
+1457970904.91680000	+14.65136719	-1.37109375	+0.02197266	+45.00000000	-70.09277344	-112.12646484	+3720	+14.72167969	+1.66552734	-0.36474609	-41.08886719	-83.27636719	+36.97998047	+3312	+13.75488281	-1.70068359	-2.95312500	+0.90087891	-61.19384766	-57.37060547	+2612
+1457970904.92510010	+14.65576172	-1.34912109	+0.05273438	+47.50488281	-70.09277344	-114.27978516	+3716	+14.73046875	+1.67431641	-0.33837891	-46.99951172	-83.12255859	+42.45117188	+3312	+13.75488281	-1.69628906	-2.93554688	+0.96679688	-61.21582031	-57.48046875	+2608
+1457970904.92930010	+14.66015625	-1.33593750	+0.06591797	+48.60351563	-70.07080078	-115.22460938	+3712	+14.73486328	+1.68310547	-0.32519531	-49.59228516	-83.01269531	+44.89013672	+3308	+13.75488281	-1.69189453	-2.92675781	+1.01074219	-61.23779297	-57.54638672	+2608
+1457970904.93339990	+14.66015625	-1.32714844	+0.07470703	+49.68017578	-70.04882813	-116.10351563	+3708	+14.73925781	+1.68750000	-0.31201172	-52.11914063	-82.90283203	+47.21923828	+3308	+13.75488281	-1.69189453	-2.91796875	+1.05468750	-61.23779297	-57.61230469	+2604
+1457970904.93759990	+14.66455078	-1.31396484	+0.08789063	+50.75683594	-70.02685547	-117.02636719	+3704	+14.73925781	+1.68750000	-0.30761719	-54.31640625	-82.72705078	+49.21875000	+3304	+13.75488281	-1.68750000	-2.90917969	+1.09863281	-61.25976563	-57.67822266	+2604
+1457970904.94170000	+14.66015625	-1.30957031	+0.10107422	+51.74560547	-70.02685547	-117.90527344	+3700	+14.74365234	+1.69189453	-0.29882813	-56.44775391	-82.57324219	+51.19628906	+3300	+13.75488281	-1.68750000	-2.90039063	+1.14257813	-61.25976563	-57.74414063	+2604
+1457970904.94590000	+14.66015625	-1.30517578	+0.11425781	+52.71240234	-70.00488281	-118.76220703	+3696	+14.74365234	+1.69189453	-0.29443359	-58.53515625	-82.39746094	+53.08593750	+3296	+13.75048828	-1.68310547	-2.89160156	+1.18652344	-61.25976563	-57.81005859	+2600
+1457970904.95009990	+14.66455078	-1.30078125	+0.11865234	+53.52539063	-69.98291016	-119.46533203	+3692	+14.74365234	+1.68750000	-0.29443359	-60.20507813	-82.15576172	+54.55810547	+3292	+13.75048828	-1.67871094	-2.88281250	+1.18652344	-61.28173828	-57.83203125	+2600
+1457970904.95420000	+14.66455078	-1.30078125	+0.11865234	+54.11865234	-69.91699219	-119.99267578	+3684	+14.73925781	+1.69189453	-0.29882813	-61.83105469	-81.93603516	+56.05224609	+3292	+13.74609375	-1.67431641	-2.87402344	+1.16455078	-61.28173828	-57.83203125	+2596
+1457970904.95840000	+14.66455078	-1.30078125	+0.11425781	+54.71191406	-69.85107422	-120.52001953	+3680	+14.73925781	+1.68310547	-0.29882813	-63.43505859	-81.71630859	+57.43652344	+3288	+13.74609375	-1.67431641	-2.86962891	+1.14257813	-61.25976563	-57.83203125	+2592
+1457970904.96260000	+14.66455078	-1.30078125	+0.11425781	+55.26123047	-69.80712891	-121.02539063	+3672	+14.73925781	+1.66992188	-0.30761719	-64.51171875	-81.47460938	+58.31542969	+3288	+13.74169922	-1.66992188	-2.86523438	+1.12060547	-61.23779297	-57.83203125	+2588
+1457970904.96670010	+14.66455078	-1.30957031	+0.10546875	+55.48095703	-69.74121094	-121.26708984	+3672	+14.73486328	+1.66552734	-0.32080078	-65.56640625	-81.21093750	+59.21630859	+3288	+13.73730469	-1.66552734	-2.86523438	+1.09863281	-61.21582031	-57.81005859	+2588
+1457970904.97090010	+14.66015625	-1.31396484	+0.09228516	+55.70068359	-69.67529297	-121.48681641	+3668	+14.73046875	+1.65234375	-0.33398438	-66.57714844	-80.96923828	+60.02929688	+3292	+13.73291016	-1.66113281	-2.86523438	+1.05468750	-61.17187500	-57.74414063	+2584
+1457970904.97510000	+14.66015625	-1.31835938	+0.08349609	+55.89843750	-69.63134766	-121.70654297	+3664	+14.72607422	+1.64355469	-0.34716797	-67.50000000	-80.70556641	+60.75439453	+3292	+13.72851563	-1.65673828	-2.86523438	+0.98876953	-61.10595703	-57.67822266	+2580
+1457970904.97919990	+14.65576172	-1.33154297	+0.07031250	+55.87646484	-69.56542969	-121.75048828	+3664	+14.71728516	+1.63476563	-0.36035156	-68.31298828	-80.44189453	+61.39160156	+3296	+13.71972656	-1.65234375	-2.86962891	+0.90087891	-61.06201172	-57.59033203	+2576
+1457970904.98760010	+14.65136719	-1.34472656	+0.04394531	+55.87646484	-69.43359375	-121.83837891	+3668	+14.70849609	+1.59960938	-0.38671875	-69.87304688	-79.93652344	+62.55615234	+3304	+13.70654297	-1.64355469	-2.86962891	+0.72509766	-60.97412109	-57.43652344	+2572
+1457970904.99169990	+14.65136719	-1.35351563	+0.03076172	+55.72265625	-69.36767578	-121.77246094	+3668	+14.70410156	+1.59082031	-0.40429688	-70.40039063	-79.69482422	+62.92968750	+3308	+13.70214844	-1.63916016	-2.87402344	+0.63720703	-60.90820313	-57.37060547	+2568
+1457970905.00009990	+14.64697266	-1.36669922	+0.00000000	+55.39306641	-69.25781250	-121.57470703	+3668	+14.69091797	+1.57324219	-0.42626953	-71.65283203	-79.23339844	+63.94042969	+3308	+13.68896484	-1.63037109	-2.88281250	+0.50537109	-60.77636719	-57.21679688	+2560
+1457970905.00420000	+14.64697266	-1.37109375	-0.00878906	+55.28320313	-69.21386719	-121.53076172	+3668	+14.68652344	+1.56884766	-0.43505859	-72.13623047	-79.03564453	+64.31396484	+3312	+13.68017578	-1.62158203	-2.88720703	+0.46142578	-60.73242188	-57.17285156	+2560
+1457970905.00840000	+14.64697266	-1.37548828	-0.02197266	+55.17333984	-69.16992188	-121.46484375	+3668	+14.68212891	+1.56445313	-0.44384766	-72.57568359	-78.81591797	+64.66552734	+3312	+13.67578125	-1.61718750	-2.89160156	+0.41748047	-60.66650391	-57.10693359	+2556
+1457970905.01250000	+14.64257813	-1.37548828	-0.03076172	+55.08544922	-69.12597656	-121.42089844	+3668	+14.67333984	+1.56005859	-0.44384766	-73.30078125	-78.64013672	+65.30273438	+3312	+13.66699219	-1.61279297	-2.89160156	+0.37353516	-60.60058594	-57.06298828	+2552
+1457970905.01670000	+14.64257813	-1.37548828	-0.03515625	+55.06347656	-69.10400391	-121.42089844	+3664	+14.66894531	+1.56005859	-0.44384766	-73.78417969	-78.46435547	+65.78613281	+3308	+13.65820313	-1.60839844	-2.89599609	+0.32958984	-60.55664063	-57.04101563	+2548
+1457970905.02090000	+14.64257813	-1.37548828	-0.03955078	+55.06347656	-69.08203125	-121.44287109	+3664	+14.66894531	+1.56445313	-0.44384766	-74.28955078	-78.28857422	+66.31347656	+3308	+13.65380859	-1.60400391	-2.89599609	+0.30761719	-60.51269531	-57.04101563	+2548
+1457970905.02500010	+14.64257813	-1.37109375	-0.04394531	+55.10742188	-69.06005859	-121.48681641	+3660	+14.66455078	+1.56884766	-0.43505859	-74.92675781	-78.13476563	+66.97265625	+3304	+13.64941406	-1.59960938	-2.90039063	+0.32958984	-60.46875000	-57.06298828	+2544
+1457970905.02920010	+14.64257813	-1.36669922	-0.04394531	+55.17333984	-69.03808594	-121.57470703	+3660	+14.66455078	+1.57324219	-0.43505859	-75.34423828	-78.02490234	+67.41210938	+3304	+13.64501953	-1.59082031	-2.90039063	+0.35156250	-60.42480469	-57.08496094	+2540
+1457970905.03340010	+14.64257813	-1.36230469	-0.04394531	+55.30517578	-69.03808594	-121.68457031	+3656	+14.66015625	+1.58642578	-0.43066406	-75.73974609	-77.89306641	+67.85156250	+3300	+13.64062500	-1.58642578	-2.90478516	+0.37353516	-60.38085938	-57.10693359	+2536
+1457970905.03749990	+14.64257813	-1.35351563	-0.04394531	+55.45898438	-69.01611328	-121.79443359	+3652	+14.66015625	+1.59960938	-0.42187500	-76.24511719	-77.78320313	+68.42285156	+3300	+13.63623047	-1.57763672	-2.90478516	+0.41748047	-60.31494141	-57.15087891	+2532
+1457970905.04590010	+14.64697266	-1.32714844	-0.04394531	+55.85449219	-68.99414063	-122.08007813	+3644	+14.65136719	+1.62597656	-0.40869141	-77.03613281	-77.60742188	+69.36767578	+3296	+13.62744141	-1.56445313	-2.91796875	+0.50537109	-60.18310547	-57.21679688	+2524
+1457970905.05000000	+14.64697266	-1.31835938	-0.04394531	+56.07421875	-68.99414063	-122.23388672	+3640	+14.65136719	+1.63916016	-0.40429688	-77.34375000	-77.51953125	+69.74121094	+3292	+13.62304688	-1.56005859	-2.92236328	+0.52734375	-60.09521484	-57.23876953	+2520
+1457970905.05419990	+14.64697266	-1.30078125	-0.04394531	+56.29394531	-68.97216797	-122.38769531	+3636	+14.65136719	+1.65234375	-0.40429688	-77.47558594	-77.45361328	+69.93896484	+3284	+13.61865234	-1.55126953	-2.93115234	+0.54931641	-60.00732422	-57.26074219	+2516
+1457970905.05839990	+14.65136719	-1.28320313	-0.04394531	+56.53564453	-68.95019531	-122.51953125	+3632	+14.65136719	+1.66552734	-0.40429688	-77.58544922	-77.40966797	+70.11474609	+3280	+13.61425781	-1.54687500	-2.93554688	+0.59326172	-59.91943359	-57.28271484	+2512
+1457970905.06250000	+14.65576172	-1.27001953	-0.04833984	+56.73339844	-68.92822266	-122.60742188	+3628	+14.65576172	+1.68310547	-0.40429688	-77.58544922	-77.36572266	+70.20263672	+3276	+13.61425781	-1.53808594	-2.94873047	+0.61523438	-59.80957031	-57.28271484	+2512
+1457970905.06670000	+14.65576172	-1.24804688	-0.05712891	+56.84326172	-68.88427734	-122.62939453	+3628	+14.65576172	+1.70068359	-0.41308594	-77.43164063	-77.34375000	+70.13671875	+3272	+13.60986328	-1.52929688	-2.96191406	+0.65917969	-59.67773438	-57.28271484	+2508
+1457970905.07090000	+14.66015625	-1.23486328	-0.07031250	+56.90917969	-68.81835938	-122.58544922	+3624	+14.65136719	+1.71386719	-0.42187500	-77.21191406	-77.32177734	+69.96093750	+3268	+13.60546875	-1.51611328	-2.97949219	+0.68115234	-59.54589844	-57.26074219	+2504
+1457970905.07500000	+14.66455078	-1.21728516	-0.08349609	+56.86523438	-68.77441406	-122.43164063	+3624	+14.65136719	+1.72705078	-0.43505859	-76.81640625	-77.29980469	+69.58740234	+3264	+13.60107422	-1.50732422	-3.00146484	+0.68115234	-59.37011719	-57.19482422	+2504
+1457970905.07920000	+14.66894531	-1.20410156	-0.10546875	+56.71142578	-68.68652344	-122.18994141	+3624	+14.65136719	+1.73583984	-0.45263672	-76.37695313	-77.29980469	+69.21386719	+3264	+13.59228516	-1.49414063	-3.01904297	+0.68115234	-59.19433594	-57.15087891	+2500
+1457970905.08340000	+14.66894531	-1.19091797	-0.13183594	+56.46972656	-68.62060547	-121.86035156	+3624	+14.65136719	+1.74462891	-0.47021484	-75.87158203	-77.27783203	+68.70849609	+3260	+13.58789063	-1.48535156	-3.04101563	+0.68115234	-59.04052734	-57.08496094	+2500
+1457970905.08750010	+14.67333984	-1.18212891	-0.16259766	+56.11816406	-68.51074219	-121.44287109	+3624	+14.65136719	+1.75341797	-0.49658203	-75.16845703	-77.27783203	+68.02734375	+3260	+13.57910156	-1.47216797	-3.06738281	+0.65917969	-58.84277344	-57.01904297	+2500
+1457970905.09170010	+14.67773438	-1.17333984	-0.19775391	+55.67871094	-68.42285156	-120.98144531	+3624	+14.64697266	+1.76220703	-0.52294922	-74.46533203	-77.25585938	+67.30224609	+3260	+13.57470703	-1.45898438	-3.09375000	+0.63720703	-58.66699219	-56.93115234	+2496
+1457970905.09579990	+14.68212891	-1.16455078	-0.23730469	+55.19531250	-68.31298828	-120.45410156	+3624	+14.64697266	+1.77099609	-0.55371094	-73.60839844	-77.25585938	+66.46728516	+3260	+13.57031250	-1.44580078	-3.12451172	+0.61523438	-58.49121094	-56.84326172	+2496
+1457970905.09999990	+14.68652344	-1.15576172	-0.27685547	+54.62402344	-68.15917969	-119.83886719	+3624	+14.64257813	+1.77978516	-0.58886719	-72.59765625	-77.23388672	+65.43457031	+3260	+13.56152344	-1.43261719	-3.15966797	+0.59326172	-58.27148438	-56.75537109	+2496
+1457970905.10419990	+14.68652344	-1.14697266	-0.32958984	+53.92089844	-68.00537109	-119.13574219	+3628	+14.64257813	+1.78857422	-0.62841797	-71.54296875	-77.18994141	+64.37988281	+3264	+13.55273438	-1.41503906	-3.19482422	+0.59326172	-58.07373047	-56.68945313	+2500
+1457970905.11250000	+14.69091797	-1.12939453	-0.43945313	+52.51464844	-67.67578125	-117.68554688	+3636	+14.63378906	+1.81054688	-0.72070313	-69.25781250	-77.12402344	+62.02880859	+3272	+13.53515625	-1.37988281	-3.27392578	+0.61523438	-57.63427734	-56.53564453	+2500
+1457970905.11669990	+14.69531250	-1.11621094	-0.51855469	+51.56982422	-67.43408203	-116.76269531	+3640	+14.62500000	+1.82373047	-0.79101563	-67.63183594	-77.03613281	+60.33691406	+3280	+13.52636719	-1.35791016	-3.32226563	+0.61523438	-57.39257813	-56.49169922	+2504
+1457970905.12080000	+14.69970703	-1.10302734	-0.58886719	+50.88867188	-67.23632813	-116.05957031	+3644	+14.62060547	+1.83691406	-0.85693359	-66.20361328	-76.94824219	+58.88671875	+3288	+13.51318359	-1.34033203	-3.37060547	+0.65917969	-57.19482422	-56.44775391	+2508
+1457970905.12500000	+14.69970703	-1.08544922	-0.65478516	+50.25146484	-67.01660156	-115.42236328	+3648	+14.61621094	+1.85888672	-0.92285156	-64.79736328	-76.86035156	+57.45849609	+3296	+13.50439453	-1.31835938	-3.41894531	+0.72509766	-56.99707031	-56.42578125	+2508
+1457970905.12920000	+14.70410156	-1.05908203	-0.74267578	+49.52636719	-66.75292969	-114.69726563	+3656	+14.60742188	+1.88964844	-1.01953125	-62.86376953	-76.75048828	+55.45898438	+3316	+13.49560547	-1.28759766	-3.48486328	+0.81298828	-56.73339844	-56.46972656	+2516
+1457970905.13330010	+14.70410156	-1.03271484	-0.81298828	+49.15283203	-66.55517578	-114.30175781	+3660	+14.59863281	+1.92041016	-1.09423828	-61.56738281	-76.66259766	+54.16259766	+3324	+13.48681641	-1.26123047	-3.54199219	+0.94482422	-56.53564453	-56.49169922	+2520
+1457970905.13750000	+14.70410156	-1.00195313	-0.87451172	+48.82324219	-66.35742188	-113.92822266	+3660	+14.58984375	+1.95117188	-1.16455078	-60.40283203	-76.59667969	+53.02001953	+3336	+13.47802734	-1.23046875	-3.59912109	+1.09863281	-56.33789063	-56.55761719	+2524
+1457970905.14170000	+14.70849609	-0.96240234	-0.94482422	+48.69140625	-66.18164063	-113.75244141	+3664	+14.58105469	+1.99072266	-1.24365234	-59.34814453	-76.53076172	+51.98730469	+3348	+13.46484375	-1.19531250	-3.66943359	+1.34033203	-56.11816406	-56.75537109	+2532
+1457970905.14580010	+14.70849609	-0.91845703	-0.99316406	+48.77929688	-66.07177734	-113.77441406	+3664	+14.57666016	+2.03466797	-1.29638672	-58.77685547	-76.50878906	+51.45996094	+3352	+13.45605469	-1.16455078	-3.72656250	+1.56005859	-55.98632813	-56.90917969	+2532
+1457970905.15000010	+14.70849609	-0.87890625	-1.04589844	+48.84521484	-65.93994141	-113.75244141	+3660	+14.57226563	+2.07421875	-1.35351563	-58.07373047	-76.50878906	+50.82275391	+3356	+13.45166016	-1.13818359	-3.77929688	+1.80175781	-55.85449219	-57.08496094	+2536
+1457970905.15420010	+14.71289063	-0.83935547	-1.08984375	+49.04296875	-65.85205078	-113.90625000	+3656	+14.56787109	+2.11816406	-1.40625000	-57.63427734	-76.55273438	+50.44921875	+3360	+13.44287109	-1.10742188	-3.83203125	+2.04345703	-55.76660156	-57.32666016	+2532
+1457970905.15829990	+14.71289063	-0.79101563	-1.12939453	+49.35058594	-65.76416016	-114.12597656	+3652	+14.56347656	+2.16650391	-1.45458984	-57.23876953	-76.61865234	+50.18554688	+3364	+13.44287109	-1.07666016	-3.88476563	+2.35107422	-55.67871094	-57.56835938	+2532
+1457970905.16249990	+14.71728516	-0.74267578	-1.17333984	+49.65820313	-65.63232422	-114.32373047	+3652	+14.55908203	+2.21923828	-1.49853516	-56.77734375	-76.68457031	+49.85595703	+3364	+13.43847656	-1.04150391	-3.93750000	+2.68066406	-55.56884766	-57.83203125	+2532
+1457970905.16660000	+14.71728516	-0.69433594	-1.21289063	+50.00976563	-65.54443359	-114.58740234	+3644	+14.55468750	+2.26318359	-1.54687500	-56.38183594	-76.77246094	+49.54833984	+3364	+13.43408203	-1.01074219	-3.98583984	+3.01025391	-55.48095703	-58.13964844	+2528
+1457970905.17080000	+14.71728516	-0.64160156	-1.25683594	+50.38330078	-65.43457031	-114.85107422	+3640	+14.54589844	+2.31591797	-1.59082031	-55.98632813	-76.88232422	+49.28466797	+3364	+13.42529297	-0.97558594	-4.03857422	+3.36181641	-55.41503906	-58.44726563	+2524
+1457970905.17910000	+14.71728516	-0.53613281	-1.34033203	+51.08642578	-65.21484375	-115.31250000	+3632	+14.53710938	+2.42578125	-1.68750000	-54.97558594	-77.10205078	+48.51562500	+3364	+13.41650391	-0.90527344	-4.13964844	+4.06494141	-55.26123047	-59.06250000	+2516
+1457970905.18330000	+14.71728516	-0.48339844	-1.38427734	+51.45996094	-65.10498047	-115.57617188	+3624	+14.53271484	+2.47412109	-1.73583984	-54.44824219	-77.23388672	+48.12011719	+3360	+13.40771484	-0.87011719	-4.18798828	+4.46044922	-55.19531250	-59.41406250	+2512
+1457970905.18750000	+14.71728516	-0.42626953	-1.42822266	+51.81152344	-64.99511719	-115.83984375	+3620	+14.52392578	+2.52685547	-1.78857422	-53.85498047	-77.36572266	+47.65869141	+3360	+13.40332031	-0.83056641	-4.24072266	+4.83398438	-55.15136719	-59.72167969	+2504
+1457970905.19160010	+14.71289063	-0.37792969	-1.47656250	+52.05322266	-64.84130859	-115.99365234	+3612	+14.51513672	+2.57958984	-1.84130859	-53.02001953	-77.47558594	+46.93359375	+3356	+13.39892578	-0.79541016	-4.28906250	+5.18554688	-55.08544922	-60.02929688	+2500
+1457970905.19580010	+14.71289063	-0.32519531	-1.52490234	+52.29492188	-64.68750000	-116.14746094	+3604	+14.50634766	+2.63232422	-1.89843750	-52.16308594	-77.58544922	+46.18652344	+3356	+13.39013672	-0.75146484	-4.34179688	+5.55908203	-55.04150391	-60.33691406	+2496
+1457970905.20000000	+14.70849609	-0.27246094	-1.57324219	+52.51464844	-64.53369141	-116.25732422	+3596	+14.49755859	+2.68066406	-1.95556641	-51.26220703	-77.69531250	+45.39550781	+3352	+13.38134766	-0.71191406	-4.39453125	+5.93261719	-54.97558594	-60.64453125	+2488
+1457970905.20409990	+14.70410156	-0.22412109	-1.63037109	+52.62451172	-64.33593750	-116.25732422	+3588	+14.48437500	+2.73339844	-2.01708984	-50.11962891	-77.78320313	+44.34082031	+3352	+13.37255859	-0.67236328	-4.44726563	+6.30615234	-54.88769531	-60.93017578	+2484
+1457970905.20830010	+14.69531250	-0.18017578	-1.68750000	+52.66845703	-64.13818359	-116.23535156	+3580	+14.47119141	+2.77734375	-2.08300781	-48.95507813	-77.87109375	+43.24218750	+3352	+13.35937500	-0.63281250	-4.50000000	+6.63574219	-54.79980469	-61.17187500	+2476
+1457970905.21250010	+14.69091797	-0.13623047	-1.74462891	+52.69042969	-63.96240234	-116.19140625	+3568	+14.45361328	+2.82128906	-2.14892578	-47.74658203	-77.93701172	+42.09960938	+3352	+13.35058594	-0.59326172	-4.54833984	+6.92138672	-54.73388672	-61.41357422	+2472
+1457970905.21659990	+14.68212891	-0.09228516	-1.80615234	+52.62451172	-63.76464844	-116.08154297	+3560	+14.44042969	+2.86523438	-2.21484375	-46.38427734	-78.00292969	+40.80322266	+3352	+13.33740234	-0.54931641	-4.60107422	+7.22900391	-54.66796875	-61.61132813	+2464
+1457970905.22079990	+14.67333984	-0.04833984	-1.86767578	+52.58056641	-63.54492188	-115.99365234	+3548	+14.42285156	+2.90917969	-2.28515625	-44.97802734	-78.04687500	+39.46289063	+3352	+13.32421875	-0.50537109	-4.64941406	+7.53662109	-54.60205078	-61.80908203	+2456
+1457970905.22910000	+14.66015625	+0.03515625	-1.98632813	+52.47070313	-63.14941406	-115.79589844	+3524	+14.38769531	+2.99267578	-2.41699219	-42.25341797	-78.11279297	+36.82617188	+3356	+13.29785156	-0.41308594	-4.75048828	+8.15185547	-54.47021484	-62.20458984	+2444
+1457970905.23330000	+14.65136719	+0.08349609	-2.04785156	+52.36083984	-62.92968750	-115.62011719	+3512	+14.37011719	+3.03662109	-2.48730469	-40.73730469	-78.13476563	+35.37597656	+3360	+13.28466797	-0.36914063	-4.80322266	+8.43750000	-54.38232422	-62.35839844	+2436
+1457970905.23750000	+14.64257813	+0.12744141	-2.10498047	+52.29492188	-62.75390625	-115.48828125	+3496	+14.34814453	+3.08496094	-2.54882813	-39.44091797	-78.17871094	+34.12353516	+3364	+13.27148438	-0.32080078	-4.84716797	+8.70117188	-54.31640625	-62.51220703	+2428
+1457970905.24160000	+14.62939453	+0.16699219	-2.15771484	+52.20703125	-62.55615234	-115.37841797	+3480	+14.33056641	+3.12890625	-2.61035156	-38.05664063	-78.20068359	+32.80517578	+3368	+13.25830078	-0.27246094	-4.89550781	+8.98681641	-54.25048828	-62.66601563	+2420
+1457970905.24580000	+14.61621094	+0.21533203	-2.21484375	+52.14111328	-62.38037109	-115.22460938	+3468	+14.30859375	+3.17724609	-2.67187500	-36.67236328	-78.20068359	+31.50878906	+3372	+13.24072266	-0.22412109	-4.94384766	+9.25048828	-54.18457031	-62.79785156	+2412
+1457970905.24990010	+14.60742188	+0.26367188	-2.25878906	+52.18505859	-62.24853516	-115.20263672	+3452	+14.29101563	+3.22119141	-2.72460938	-35.57373047	-78.24462891	+30.45410156	+3376	+13.22753906	-0.17578125	-4.98339844	+9.53613281	-54.14062500	-62.95166016	+2404
+1457970905.25410010	+14.59863281	+0.31201172	-2.30273438	+52.20703125	-62.13867188	-115.18066406	+3436	+14.27343750	+3.26953125	-2.77734375	-34.38720703	-78.28857422	+29.33349609	+3376	+13.21435547	-0.12744141	-5.02294922	+9.84375000	-54.11865234	-63.12744141	+2392
+1457970905.25830010	+14.58984375	+0.36914063	-2.34667969	+52.29492188	-62.00683594	-115.15869141	+3424	+14.25585938	+3.32226563	-2.82568359	-33.17871094	-78.31054688	+28.27880859	+3384	+13.20556641	-0.07910156	-5.06250000	+10.15136719	-54.07470703	-63.30322266	+2380
+1457970905.26239990	+14.57666016	+0.42187500	-2.37744141	+52.49267578	-61.94091797	-115.24658203	+3408	+14.23828125	+3.37939453	-2.86523438	-32.34375000	-78.39843750	+27.57568359	+3384	+13.19677734	-0.02636719	-5.09765625	+10.48095703	-54.07470703	-63.50097656	+2368
+1457970905.26659990	+14.56787109	+0.48339844	-2.41259766	+52.64648438	-61.85302734	-115.31250000	+3392	+14.22509766	+3.43652344	-2.90039063	-31.42089844	-78.48632813	+26.80664063	+3388	+13.18359375	+0.02197266	-5.13281250	+10.81054688	-54.07470703	-63.69873047	+2356
+1457970905.27080010	+14.55908203	+0.54052734	-2.44335938	+52.82226563	-61.76513672	-115.33447266	+3380	+14.20751953	+3.49804688	-2.93115234	-30.52001953	-78.55224609	+26.03759766	+3388	+13.17480469	+0.07031250	-5.16796875	+11.14013672	-54.05273438	-63.87451172	+2344
+1457970905.27490000	+14.54589844	+0.60205078	-2.46533203	+53.08593750	-61.74316406	-115.46630859	+3364	+14.18994141	+3.55957031	-2.95751953	-29.88281250	-78.66210938	+25.57617188	+3388	+13.16601563	+0.12304688	-5.19433594	+11.49169922	-54.07470703	-64.09423828	+2332
+1457970905.28329990	+14.52832031	+0.72949219	-2.50048828	+53.67919922	-61.72119141	-115.81787109	+3336	+14.16357422	+3.68261719	-3.00146484	-28.58642578	-78.90380859	+24.65332031	+3388	+13.14843750	+0.21972656	-5.24707031	+12.19482422	-54.11865234	-64.55566406	+2300
+1457970905.28740000	+14.51953125	+0.79101563	-2.50927734	+54.07470703	-61.76513672	-116.08154297	+3320	+14.15039063	+3.74853516	-3.01025391	-28.23486328	-79.05761719	+24.47753906	+3384	+13.13964844	+0.26806641	-5.26464844	+12.56835938	-54.18457031	-64.79736328	+2284
+1457970905.29160000	+14.51074219	+0.85693359	-2.52246094	+54.40429688	-61.76513672	-116.25732422	+3308	+14.13720703	+3.81005859	-3.02343750	-27.75146484	-79.16748047	+24.16992188	+3384	+13.13525391	+0.31640625	-5.28662109	+12.91992188	-54.22851563	-64.99511719	+2268
+1457970905.29580000	+14.50634766	+0.91845703	-2.53564453	+54.71191406	-61.76513672	-116.41113281	+3292	+14.12841797	+3.87597656	-3.03662109	-27.26806641	-79.29931641	+23.88427734	+3380	+13.13085938	+0.36474609	-5.30859375	+13.24951172	-54.25048828	-65.21484375	+2252
+1457970905.29990010	+14.49755859	+0.97998047	-2.54443359	+55.08544922	-61.78710938	-116.67480469	+3276	+14.11523438	+3.93750000	-3.04541016	-26.98242188	-79.43115234	+23.79638672	+3372	+13.12207031	+0.41308594	-5.32177734	+13.60107422	-54.31640625	-65.43457031	+2236
+1457970905.30830000	+14.47558594	+1.10302734	-2.56201172	+55.67871094	-61.78710938	-116.98242188	+3248	+14.08886719	+4.06054688	-3.06298828	-26.19140625	-79.67285156	+23.37890625	+3364	+13.10888672	+0.50976563	-5.35693359	+14.23828125	-54.36035156	-65.78613281	+2212
+1457970905.31240010	+14.47119141	+1.15576172	-2.56640625	+55.98632813	-61.80908203	-117.18017578	+3232	+14.07568359	+4.11328125	-3.06738281	-25.90576172	-79.78271484	+23.22509766	+3356	+13.10009766	+0.55810547	-5.36572266	+14.52392578	-54.42626953	-65.96191406	+2204
+1457970905.31660010	+14.46240234	+1.21289063	-2.57080078	+56.22802734	-61.83105469	-117.29003906	+3216	+14.05810547	+4.17041016	-3.08056641	-25.46630859	-79.87060547	+22.96142578	+3352	+13.09130859	+0.60644531	-5.38330078	+14.78759766	-54.44824219	-66.07177734	+2196
+1457970905.32069990	+14.45361328	+1.26123047	-2.57958984	+56.42578125	-61.80908203	-117.42187500	+3200	+14.04492188	+4.21875000	-3.09375000	-25.04882813	-79.93652344	+22.65380859	+3348	+13.08691406	+0.65039063	-5.39648438	+15.02929688	-54.47021484	-66.18164063	+2188
+1457970905.32489990	+14.44921875	+1.30957031	-2.58837891	+56.64550781	-61.80908203	-117.57568359	+3188	+14.03173828	+4.26708984	-3.10253906	-24.69726563	-80.00244141	+22.41210938	+3344	+13.07812500	+0.68994141	-5.40527344	+15.22705078	-54.53613281	-66.29150391	+2180
+1457970905.32909990	+14.44042969	+1.35791016	-2.60595703	+56.75537109	-61.76513672	-117.55371094	+3176	+14.01416016	+4.31982422	-3.11572266	-24.19189453	-80.04638672	+22.01660156	+3340	+13.07373047	+0.73828125	-5.41845703	+15.42480469	-54.53613281	-66.31347656	+2172
+1457970905.33320000	+14.43164063	+1.40185547	-2.62353516	+56.79931641	-61.69921875	-117.50976563	+3160	+14.00097656	+4.35937500	-3.13330078	-23.66455078	-80.06835938	+21.57714844	+3336	+13.06494141	+0.78222656	-5.43164063	+15.57861328	-54.51416016	-66.31347656	+2164
+1457970905.33740000	+14.42285156	+1.44140625	-2.63232422	+56.86523438	-61.65527344	-117.53173828	+3148	+13.98339844	+4.39892578	-3.14648438	-23.11523438	-80.11230469	+21.11572266	+3332	+13.05615234	+0.82617188	-5.44042969	+15.73242188	-54.53613281	-66.33544922	+2156
+1457970905.34159990	+14.41406250	+1.48535156	-2.64990234	+56.90917969	-61.58935547	-117.46582031	+3136	+13.96582031	+4.44287109	-3.16406250	-22.45605469	-80.11230469	+20.54443359	+3332	+13.04296875	+0.87011719	-5.45361328	+15.86425781	-54.51416016	-66.31347656	+2148
+1457970905.34990000	+14.39648438	+1.55126953	-2.68066406	+56.88720703	-61.47949219	-117.37792969	+3116	+13.93066406	+4.50439453	-3.19921875	-21.31347656	-80.09033203	+19.44580078	+3332	+13.02539063	+0.94921875	-5.47119141	+16.04003906	-54.51416016	-66.24755859	+2128
+1457970905.35410000	+14.38769531	+1.58642578	-2.69824219	+56.84326172	-61.41357422	-117.26806641	+3108	+13.91748047	+4.53955078	-3.21679688	-20.69824219	-80.04638672	+18.87451172	+3332	+13.01660156	+0.98876953	-5.47998047	+16.08398438	-54.49218750	-66.15966797	+2116
+1457970905.35820010	+14.37890625	+1.62158203	-2.71582031	+56.79931641	-61.32568359	-117.18017578	+3100	+13.89990234	+4.57031250	-3.23876953	-20.08300781	-80.02441406	+18.28125000	+3336	+13.00781250	+1.02832031	-5.48876953	+16.14990234	-54.47021484	-66.11572266	+2104
+1457970905.36240010	+14.37451172	+1.65673828	-2.72900391	+56.82128906	-61.28173828	-117.13623047	+3092	+13.88671875	+4.60107422	-3.24755859	-19.66552734	-80.02441406	+17.88574219	+3336	+12.99902344	+1.06787109	-5.49316406	+16.23779297	-54.47021484	-66.09375000	+2092
+1457970905.36660000	+14.36572266	+1.69189453	-2.74218750	+56.79931641	-61.21582031	-117.04833984	+3084	+13.87353516	+4.63183594	-3.25634766	-19.11621094	-80.02441406	+17.38037109	+3340	+12.99462891	+1.10742188	-5.49755859	+16.32568359	-54.47021484	-66.04980469	+2080
+1457970905.37069990	+14.35693359	+1.72705078	-2.75537109	+56.77734375	-61.14990234	-116.93847656	+3076	+13.86035156	+4.66259766	-3.26953125	-18.58886719	-80.00244141	+16.87500000	+3344	+12.98583984	+1.14257813	-5.50195313	+16.39160156	-54.44824219	-65.98388672	+2064
+1457970905.37490010	+14.34814453	+1.75781250	-2.75976563	+56.79931641	-61.10595703	-116.93847656	+3068	+13.84716797	+4.69335938	-3.27392578	-18.28125000	-80.02441406	+16.58935547	+3348	+12.97705078	+1.17773438	-5.50634766	+16.47949219	-54.44824219	-65.96191406	+2048
+1457970905.37910010	+14.33935547	+1.79296875	-2.75976563	+56.88720703	-61.10595703	-116.93847656	+3060	+13.83837891	+4.71972656	-3.27832031	-17.92968750	-80.02441406	+16.28173828	+3352	+12.97265625	+1.21289063	-5.50195313	+16.56738281	-54.47021484	-65.93994141	+2036
+1457970905.38319990	+14.33496094	+1.82812500	-2.76416016	+56.97509766	-61.08398438	-116.96044922	+3052	+13.82519531	+4.75048828	-3.28271484	-17.60009766	-80.02441406	+15.99609375	+3356	+12.96826172	+1.24365234	-5.50195313	+16.65527344	-54.47021484	-65.96191406	+2020
+1457970905.38739990	+14.32617188	+1.86328125	-2.75537109	+57.15087891	-61.12792969	-117.07031250	+3048	+13.82080078	+4.78564453	-3.26953125	-17.66601563	-80.11230469	+16.08398438	+3360	+12.96386719	+1.27880859	-5.49755859	+16.78710938	-54.53613281	-66.00585938	+2008
+1457970905.39159990	+14.32617188	+1.89843750	-2.74658203	+57.30468750	-61.14990234	-117.15820313	+3044	+13.81640625	+4.81640625	-3.26074219	-17.64404297	-80.17822266	+16.12792969	+3364	+12.95947266	+1.30957031	-5.48876953	+16.91894531	-54.58007813	-66.04980469	+1996
+1457970905.39570000	+14.32177734	+1.93798828	-2.73339844	+57.50244141	-61.17187500	-117.24609375	+3040	+13.81201172	+4.85156250	-3.24755859	-17.64404297	-80.24414063	+16.19384766	+3372	+12.95947266	+1.34472656	-5.48437500	+17.05078125	-54.62402344	-66.11572266	+1988
+1457970905.40400000	+14.30859375	+2.01708984	-2.69384766	+58.05175781	-61.32568359	-117.64160156	+3032	+13.80322266	+4.92626953	-3.20361328	-17.99560547	-80.44189453	+16.74316406	+3384	+12.95947266	+1.41064453	-5.46240234	+17.44628906	-54.75585938	-66.31347656	+1976
+1457970905.40820000	+14.30419922	+2.05224609	-2.67187500	+58.29345703	-61.39160156	-117.79541016	+3032	+13.79882813	+4.96142578	-3.18164063	-18.17138672	-80.50781250	+17.00683594	+3388	+12.95947266	+1.44140625	-5.44921875	+17.62207031	-54.82177734	-66.40136719	+1972
+1457970905.41240000	+14.30419922	+2.08300781	-2.64550781	+58.60107422	-61.47949219	-118.03710938	+3028	+13.79882813	+4.99658203	-3.15527344	-18.50097656	-80.61767578	+17.44628906	+3396	+12.95947266	+1.47216797	-5.43164063	+17.77587891	-54.90966797	-66.51123047	+1968
+1457970905.41650010	+14.29980469	+2.12255859	-2.61914063	+58.93066406	-61.58935547	-118.27880859	+3028	+13.79882813	+5.03173828	-3.12890625	-18.87451172	-80.72753906	+17.88574219	+3400	+12.95947266	+1.50292969	-5.41845703	+17.95166016	-54.99755859	-66.62109375	+1968
+1457970905.42070010	+14.29541016	+2.15332031	-2.59277344	+59.23828125	-61.67724609	-118.52050781	+3028	+13.79443359	+5.06689453	-3.10253906	-19.27001953	-80.83740234	+18.39111328	+3404	+12.96386719	+1.52929688	-5.40087891	+18.12744141	-55.10742188	-66.73095703	+1972
+1457970905.42490010	+14.29541016	+2.18847656	-2.56201172	+59.54589844	-61.78710938	-118.76220703	+3028	+13.79443359	+5.10205078	-3.06738281	-19.73144531	-80.94726563	+18.96240234	+3408	+12.96826172	+1.55566406	-5.37890625	+18.30322266	-55.21728516	-66.86279297	+1976
+1457970905.42899990	+14.29541016	+2.22363281	-2.54003906	+59.80957031	-61.87500000	-118.91601563	+3024	+13.79003906	+5.13720703	-3.04541016	-19.99511719	-81.01318359	+19.35791016	+3408	+12.96826172	+1.58642578	-5.36132813	+18.47900391	-55.30517578	-66.92871094	+1980
+1457970905.43319990	+14.29101563	+2.25000000	-2.51806641	+60.02929688	-61.94091797	-119.06982422	+3020	+13.78564453	+5.16796875	-3.01904297	-20.30273438	-81.10107422	+19.75341797	+3408	+12.97265625	+1.61718750	-5.34814453	+18.63281250	-55.39306641	-66.99462891	+1984
+1457970905.43740010	+14.28662109	+2.28076172	-2.49609375	+60.24902344	-62.00683594	-119.22363281	+3016	+13.78125000	+5.19873047	-2.99707031	-20.43457031	-81.16699219	+19.97314453	+3408	+12.97265625	+1.64355469	-5.33056641	+18.74267578	-55.45898438	-67.03857422	+1992
+1457970905.44149990	+14.28222656	+2.30712891	-2.47851563	+60.44677734	-62.05078125	-119.35546875	+3012	+13.77685547	+5.22949219	-2.97509766	-20.58837891	-81.21093750	+20.23681641	+3408	+12.97265625	+1.66992188	-5.31298828	+18.87451172	-55.52490234	-67.06054688	+1996
+1457970905.44569990	+14.28222656	+2.33349609	-2.45654297	+60.62255859	-62.11669922	-119.46533203	+3008	+13.77246094	+5.25585938	-2.95751953	-20.76416016	-81.25488281	+20.50048828	+3408	+12.97265625	+1.69189453	-5.29980469	+18.94042969	-55.59082031	-67.06054688	+2004
+1457970905.44989990	+14.27783203	+2.35546875	-2.44335938	+60.73242188	-62.16064453	-119.50927734	+3004	+13.76806641	+5.27783203	-2.93994141	-20.85205078	-81.29882813	+20.63232422	+3404	+12.97265625	+1.71386719	-5.28222656	+18.96240234	-55.65673828	-67.03857422	+2008
+1457970905.45400000	+14.27783203	+2.37304688	-2.43457031	+60.77636719	-62.18261719	-119.48730469	+2996	+13.76367188	+5.29980469	-2.92675781	-20.83007813	-81.32080078	+20.69824219	+3404	+12.97265625	+1.73583984	-5.27343750	+18.98437500	-55.70068359	-66.99462891	+2012
+1457970905.45820000	+14.27343750	+2.39501953	-2.42578125	+60.82031250	-62.20458984	-119.48730469	+2992	+13.75488281	+5.31738281	-2.91357422	-20.78613281	-81.34277344	+20.69824219	+3404	+12.96826172	+1.75781250	-5.26025391	+19.00634766	-55.74462891	-66.92871094	+2016
+1457970905.46650000	+14.26464844	+2.42578125	-2.41259766	+60.84228516	-62.22656250	-119.39941406	+2980	+13.74169922	+5.34814453	-2.90039063	-20.34667969	-81.32080078	+20.32470703	+3400	+12.96386719	+1.80175781	-5.24267578	+19.00634766	-55.78857422	-66.75292969	+2020
+1457970905.47070000	+14.26025391	+2.43896484	-2.40820313	+60.79833984	-62.20458984	-119.31152344	+2976	+13.73730469	+5.36132813	-2.89599609	-20.03906250	-81.29882813	+20.06103516	+3396	+12.95947266	+1.81933594	-5.23828125	+18.96240234	-55.78857422	-66.62109375	+2020
+1457970905.47480010	+14.25585938	+2.45214844	-2.40820313	+60.71044922	-62.20458984	-119.17968750	+2972	+13.72851563	+5.37011719	-2.89160156	-19.70947266	-81.25488281	+19.75341797	+3396	+12.95507813	+1.83691406	-5.22949219	+18.91845703	-55.76660156	-66.48925781	+2020
+1457970905.47900010	+14.25146484	+2.46533203	-2.40820313	+60.64453125	-62.18261719	-119.06982422	+2968	+13.71972656	+5.37890625	-2.89160156	-19.44580078	-81.23291016	+19.48974609	+3396	+12.95068359	+1.85449219	-5.22509766	+18.87451172	-55.76660156	-66.37939453	+2016
+1457970905.48320010	+14.24707031	+2.47412109	-2.40820313	+60.53466797	-62.16064453	-118.93798828	+2964	+13.71533203	+5.38769531	-2.88720703	-19.16015625	-81.18896484	+19.20410156	+3396	+12.94628906	+1.87207031	-5.21630859	+18.83056641	-55.76660156	-66.26953125	+2012
+1457970905.48729990	+14.24267578	+2.48291016	-2.40380859	+60.44677734	-62.16064453	-118.82812500	+2964	+13.70654297	+5.39208984	-2.88281250	-18.91845703	-81.14501953	+18.98437500	+3400	+12.94189453	+1.88525391	-5.20751953	+18.76464844	-55.74462891	-66.13769531	+2008
+1457970905.49149990	+14.24267578	+2.49169922	-2.40380859	+60.38085938	-62.16064453	-118.71826172	+2964	+13.70214844	+5.39648438	-2.88281250	-18.72070313	-81.12304688	+18.78662109	+3400	+12.94189453	+1.90283203	-5.20312500	+18.69873047	-55.74462891	-66.02783203	+2004
+1457970905.49569990	+14.23828125	+2.50048828	-2.39941406	+60.29296875	-62.13867188	-118.60839844	+2960	+13.69775391	+5.40527344	-2.87841797	-18.47900391	-81.05712891	+18.56689453	+3404	+12.93750000	+1.91601563	-5.19433594	+18.65478516	-55.72265625	-65.89599609	+1996
+1457970905.49980000	+14.23828125	+2.51367188	-2.39501953	+60.22705078	-62.13867188	-118.49853516	+2960	+13.69335938	+5.40966797	-2.87402344	-18.32519531	-81.03515625	+18.39111328	+3408	+12.93750000	+1.93359375	-5.18554688	+18.61083984	-55.72265625	-65.80810547	+1992
+1457970905.50819990	+14.23388672	+2.53125000	-2.38183594	+60.13916016	-62.13867188	-118.34472656	+2964	+13.68457031	+5.42285156	-2.85644531	-18.14941406	-80.96923828	+18.25927734	+3420	+12.93310547	+1.96435547	-5.16796875	+18.56689453	-55.70068359	-65.63232422	+1980
+1457970905.51230000	+14.23388672	+2.54443359	-2.37304688	+60.09521484	-62.16064453	-118.27880859	+2964	+13.68017578	+5.43164063	-2.84765625	-18.21533203	-80.94726563	+18.36914063	+3428	+12.92871094	+1.97753906	-5.15917969	+18.56689453	-55.70068359	-65.56640625	+1972
+1457970905.52070000	+14.23388672	+2.56640625	-2.34667969	+60.13916016	-62.22656250	-118.21289063	+2972	+13.67138672	+5.44921875	-2.81250000	-18.58886719	-80.92529297	+18.83056641	+3440	+12.92871094	+1.99951172	-5.12841797	+18.54492188	-55.74462891	-65.47851563	+1964
+1457970905.52480010	+14.23388672	+2.57958984	-2.32910156	+60.20507813	-62.29248047	-118.23486328	+2976	+13.67138672	+5.46240234	-2.79052734	-18.91845703	-80.94726563	+19.20410156	+3448	+12.93310547	+2.01269531	-5.11523438	+18.56689453	-55.76660156	-65.45654297	+1964
+1457970905.52900000	+14.23828125	+2.59277344	-2.30712891	+60.29296875	-62.35839844	-118.27880859	+2980	+13.67138672	+5.47558594	-2.76855469	-19.33593750	-80.94726563	+19.70947266	+3456	+12.93310547	+2.02587891	-5.09765625	+18.58886719	-55.81054688	-65.43457031	+1960
+1457970905.53730010	+14.24267578	+2.62792969	-2.26318359	+60.53466797	-62.51220703	-118.38867188	+2984	+13.67138672	+5.51074219	-2.71582031	-20.36865234	-80.99121094	+20.89599609	+3472	+12.94189453	+2.05224609	-5.06689453	+18.65478516	-55.87646484	-65.43457031	+1960
+1457970905.54570010	+14.24267578	+2.66308594	-2.21044922	+60.82031250	-62.68798828	-118.52050781	+2992	+13.67138672	+5.55029297	-2.64990234	-21.75292969	-81.05712891	+22.47802734	+3488	+12.94628906	+2.07421875	-5.02734375	+18.72070313	-55.96435547	-65.43457031	+1968
+1457970905.54979990	+14.24707031	+2.68066406	-2.18847656	+60.95214844	-62.79785156	-118.58642578	+2996	+13.67138672	+5.56787109	-2.61914063	-22.43408203	-81.07910156	+23.26904297	+3496	+12.95068359	+2.08740234	-5.00976563	+18.72070313	-56.03027344	-65.41259766	+1976
+1457970905.55810000	+14.25146484	+2.71142578	-2.13574219	+61.25976563	-63.01757813	-118.76220703	+2996	+13.67578125	+5.60302734	-2.54882813	-24.06005859	-81.14501953	+25.04882813	+3504	+12.95507813	+2.10937500	-4.97460938	+18.72070313	-56.14013672	-65.36865234	+1988
+1457970905.56230000	+14.25146484	+2.72460938	-2.11376953	+61.36962891	-63.10546875	-118.82812500	+2996	+13.67578125	+5.61621094	-2.52246094	-24.69726563	-81.16699219	+25.75195313	+3504	+12.95947266	+2.11816406	-4.96142578	+18.69873047	-56.18408203	-65.34667969	+1996
+1457970905.57060000	+14.25585938	+2.74658203	-2.07861328	+61.50146484	-63.23730469	-118.85009766	+2992	+13.67578125	+5.63818359	-2.47851563	-25.79589844	-81.16699219	+26.91650391	+3504	+12.96386719	+2.13574219	-4.93505859	+18.65478516	-56.27197266	-65.23681641	+2008
+1457970905.57480000	+14.25146484	+2.75097656	-2.06982422	+61.50146484	-63.30322266	-118.80615234	+2988	+13.67578125	+5.64697266	-2.46093750	-26.12548828	-81.16699219	+27.29003906	+3504	+12.96386719	+2.14453125	-4.92626953	+18.58886719	-56.29394531	-65.14892578	+2012
+1457970905.58310010	+14.25146484	+2.75976563	-2.05224609	+61.45751953	-63.39111328	-118.71826172	+2980	+13.67138672	+5.64697266	-2.43457031	-26.74072266	-81.16699219	+27.88330078	+3496	+12.96386719	+2.16210938	-4.90429688	+18.45703125	-56.38183594	-64.97314453	+2024
+1457970905.58730010	+14.24707031	+2.75976563	-2.04345703	+61.39160156	-63.43505859	-118.65234375	+2976	+13.67138672	+5.64697266	-2.42578125	-26.89453125	-81.16699219	+27.97119141	+3492	+12.96386719	+2.16650391	-4.89550781	+18.34716797	-56.42578125	-64.86328125	+2028
+1457970905.59150000	+14.24707031	+2.75976563	-2.04345703	+61.32568359	-63.45703125	-118.58642578	+2972	+13.67138672	+5.64257813	-2.42138672	-26.96044922	-81.14501953	+28.01513672	+3492	+12.96386719	+2.17089844	-4.89111328	+18.25927734	-56.44775391	-64.75341797	+2032
+1457970905.59559990	+14.24707031	+2.75976563	-2.03906250	+61.25976563	-63.50097656	-118.54248047	+2968	+13.66699219	+5.63818359	-2.41699219	-27.00439453	-81.14501953	+28.01513672	+3488	+12.96386719	+2.17968750	-4.88232422	+18.14941406	-56.46972656	-64.62158203	+2032
+1457970905.60400010	+14.24267578	+2.75537109	-2.03906250	+61.10595703	-63.52294922	-118.41064453	+2960	+13.66259766	+5.62939453	-2.41259766	-26.96044922	-81.14501953	+27.88330078	+3484	+12.96386719	+2.18847656	-4.87353516	+17.95166016	-56.49169922	-64.40185547	+2028
+1457970905.61229990	+14.23828125	+2.75097656	-2.03466797	+60.93017578	-63.54492188	-118.27880859	+2952	+13.65820313	+5.62060547	-2.41259766	-26.85058594	-81.16699219	+27.68554688	+3488	+12.95947266	+2.19726563	-4.86474609	+17.75390625	-56.53564453	-64.16015625	+2024
+1457970905.61649990	+14.23388672	+2.74658203	-2.03466797	+60.88623047	-63.54492188	-118.23486328	+2952	+13.65380859	+5.61621094	-2.41259766	-26.82861328	-81.16699219	+27.61962891	+3488	+12.95507813	+2.20166016	-4.86035156	+17.66601563	-56.55761719	-64.05029297	+2020
+1457970905.62480000	+14.23388672	+2.74218750	-2.03466797	+60.79833984	-63.58886719	-118.19091797	+2952	+13.65380859	+5.60742188	-2.40820313	-26.80664063	-81.21093750	+27.53173828	+3492	+12.95507813	+2.20605469	-4.84716797	+17.51220703	-56.60156250	-63.87451172	+2012
+1457970905.62890010	+14.22949219	+2.73779297	-2.03027344	+60.75439453	-63.58886719	-118.19091797	+2948	+13.64941406	+5.60742188	-2.40380859	-26.78466797	-81.21093750	+27.50976563	+3492	+12.95507813	+2.21044922	-4.84277344	+17.44628906	-56.64550781	-63.78662109	+2004
+1457970905.63310000	+14.22949219	+2.73779297	-2.03027344	+60.75439453	-63.61083984	-118.19091797	+2948	+13.64941406	+5.60302734	-2.40380859	-26.78466797	-81.23291016	+27.48779297	+3496	+12.95507813	+2.21484375	-4.83837891	+17.40234375	-56.66748047	-63.74267578	+2000
+1457970905.63730000	+14.22949219	+2.73779297	-2.02587891	+60.75439453	-63.63281250	-118.19091797	+2948	+13.64941406	+5.60302734	-2.39941406	-26.82861328	-81.25488281	+27.53173828	+3500	+12.95507813	+2.21923828	-4.82958984	+17.35839844	-56.68945313	-63.67675781	+1996
+1457970905.64140010	+14.22509766	+2.73779297	-2.02148438	+60.77636719	-63.65478516	-118.23486328	+2948	+13.64941406	+5.60302734	-2.39501953	-26.89453125	-81.27685547	+27.59765625	+3500	+12.95507813	+2.22363281	-4.82519531	+17.33642578	-56.73339844	-63.65478516	+1988
+1457970905.64980010	+14.22509766	+2.74218750	-2.00390625	+60.86425781	-63.69873047	-118.32275391	+2952	+13.64501953	+5.60742188	-2.38183594	-27.15820313	-81.32080078	+27.88330078	+3508	+12.95947266	+2.23242188	-4.80761719	+17.33642578	-56.82128906	-63.63281250	+1980
+1457970905.65389990	+14.22509766	+2.74658203	-1.99511719	+60.93017578	-63.74267578	-118.38867188	+2956	+13.64501953	+5.61181641	-2.36865234	-27.33398438	-81.34277344	+28.08105469	+3512	+12.95947266	+2.23681641	-4.79882813	+17.33642578	-56.86523438	-63.65478516	+1976
+1457970905.65809990	+14.22509766	+2.75097656	-1.98632813	+61.01806641	-63.78662109	-118.47656250	+2960	+13.64501953	+5.61621094	-2.35986328	-27.53173828	-81.36474609	+28.30078125	+3516	+12.95947266	+2.24121094	-4.78564453	+17.35839844	-56.93115234	-63.65478516	+1976
+1457970905.66230010	+14.22070313	+2.75537109	-1.97314453	+61.12792969	-63.83056641	-118.58642578	+2960	+13.64501953	+5.62060547	-2.34667969	-27.75146484	-81.40869141	+28.58642578	+3520	+12.96386719	+2.24560547	-4.77685547	+17.40234375	-56.97509766	-63.69873047	+1976
+1457970905.66640000	+14.22070313	+2.76416016	-1.95556641	+61.28173828	-63.89648438	-118.74023438	+2968	+13.64501953	+5.62939453	-2.32910156	-28.10302734	-81.43066406	+29.00390625	+3528	+12.96826172	+2.25439453	-4.76367188	+17.44628906	-57.04101563	-63.74267578	+1976
+1457970905.67059990	+14.22070313	+2.77294922	-1.93798828	+61.43554688	-63.96240234	-118.87207031	+2972	+13.64941406	+5.63818359	-2.31152344	-28.45458984	-81.45263672	+29.44335938	+3532	+12.96826172	+2.25878906	-4.75488281	+17.49023438	-57.08496094	-63.78662109	+1976
+1457970905.67890000	+14.22070313	+2.79492188	-1.89843750	+61.78710938	-64.09423828	-119.17968750	+2984	+13.64941406	+5.66455078	-2.26318359	-29.39941406	-81.49658203	+30.62988281	+3544	+12.97265625	+2.26757813	-4.73291016	+17.55615234	-57.17285156	-63.87451172	+1980
+1457970905.68310000	+14.22070313	+2.80371094	-1.87646484	+61.94091797	-64.16015625	-119.35546875	+2988	+13.65380859	+5.67333984	-2.23242188	-29.90478516	-81.51855469	+31.31103516	+3548	+12.97705078	+2.27197266	-4.71972656	+17.60009766	-57.21679688	-63.91845703	+1988
+1457970905.68730000	+14.22070313	+2.81250000	-1.85888672	+62.07275391	-64.22607422	-119.46533203	+2992	+13.65820313	+5.68652344	-2.20605469	-30.27832031	-81.51855469	+31.81640625	+3552	+12.97705078	+2.27636719	-4.71093750	+17.62207031	-57.26074219	-63.94042969	+1992
+1457970905.69140010	+14.22509766	+2.82128906	-1.84130859	+62.20458984	-64.27001953	-119.59716797	+2996	+13.66259766	+5.69970703	-2.17529297	-30.60791016	-81.47460938	+32.34375000	+3556	+12.98144531	+2.28076172	-4.70214844	+17.64404297	-57.28271484	-63.96240234	+2000
+1457970905.69560000	+14.22509766	+2.82568359	-1.82812500	+62.27050781	-64.31396484	-119.68505859	+2996	+13.66259766	+5.70849609	-2.15771484	-30.67382813	-81.40869141	+32.56347656	+3556	+12.98144531	+2.28515625	-4.69335938	+17.64404297	-57.30468750	-63.96240234	+2004
+1457970905.69980000	+14.22509766	+2.82568359	-1.81494141	+62.31445313	-64.33593750	-119.72900391	+2996	+13.66699219	+5.71289063	-2.14013672	-30.58593750	-81.34277344	+32.60742188	+3556	+12.98583984	+2.28515625	-4.68457031	+17.62207031	-57.30468750	-63.96240234	+2008
+1457970905.70390010	+14.22949219	+2.83007813	-1.81054688	+62.31445313	-64.33593750	-119.75097656	+2996	+13.67138672	+5.71728516	-2.13134766	-30.30029297	-81.25488281	+32.47558594	+3552	+12.98583984	+2.28955078	-4.68017578	+17.60009766	-57.28271484	-63.94042969	+2016
+1457970905.71219990	+14.22949219	+2.82568359	-1.80615234	+62.18261719	-64.33593750	-119.66308594	+2992	+13.67578125	+5.70849609	-2.12255859	-29.35546875	-81.05712891	+31.70654297	+3548	+12.98583984	+2.29394531	-4.67578125	+17.49023438	-57.23876953	-63.80859375	+2020
+1457970905.71639990	+14.23388672	+2.82568359	-1.80615234	+62.11669922	-64.31396484	-119.61914063	+2992	+13.67578125	+5.70410156	-2.12695313	-28.60839844	-80.92529297	+31.06933594	+3548	+12.98583984	+2.29394531	-4.67578125	+17.42431641	-57.21679688	-63.74267578	+2024
+1457970905.72059990	+14.23388672	+2.82128906	-1.80615234	+62.00683594	-64.29199219	-119.53125000	+2992	+13.67578125	+5.69531250	-2.13574219	-27.86132813	-80.79345703	+30.36621094	+3552	+12.98583984	+2.29394531	-4.67578125	+17.35839844	-57.17285156	-63.67675781	+2024
+1457970905.72470000	+14.23828125	+2.81689453	-1.81054688	+61.89697266	-64.24804688	-119.46533203	+2992	+13.68017578	+5.68652344	-2.14453125	-27.13623047	-80.66162109	+29.70703125	+3552	+12.98583984	+2.29394531	-4.67578125	+17.27050781	-57.12890625	-63.58886719	+2024
+1457970905.72890000	+14.23828125	+2.81250000	-1.81494141	+61.80908203	-64.22607422	-119.37744141	+2988	+13.68017578	+5.68212891	-2.15332031	-26.27929688	-80.52978516	+28.91601563	+3556	+12.98583984	+2.29394531	-4.67578125	+17.18261719	-57.08496094	-63.50097656	+2024
+1457970905.73309990	+14.23828125	+2.80810547	-1.81933594	+61.72119141	-64.20410156	-119.28955078	+2988	+13.68017578	+5.67773438	-2.16210938	-25.35644531	-80.37597656	+28.08105469	+3560	+12.98583984	+2.29394531	-4.67578125	+17.07275391	-57.04101563	-63.39111328	+2024
+1457970905.73720000	+14.24267578	+2.80371094	-1.82373047	+61.61132813	-64.16015625	-119.20166016	+2988	+13.67578125	+5.67333984	-2.17089844	-24.54345703	-80.24414063	+27.35595703	+3564	+12.98583984	+2.29394531	-4.67578125	+16.98486328	-56.99707031	-63.30322266	+2020
+1457970905.74140000	+14.24267578	+2.79931641	-1.82812500	+61.52343750	-64.13818359	-119.11376953	+2988	+13.67578125	+5.66894531	-2.17968750	-23.66455078	-80.09033203	+26.58691406	+3572	+12.98583984	+2.29833984	-4.68017578	+16.91894531	-56.95312500	-63.21533203	+2016
+1457970905.74970010	+14.24707031	+2.79492188	-1.83691406	+61.32568359	-64.07226563	-118.91601563	+2988	+13.67578125	+5.66455078	-2.18847656	-22.17041016	-79.80468750	+25.26855469	+3580	+12.99023438	+2.29833984	-4.68017578	+16.74316406	-56.88720703	-63.06152344	+2004
+1457970905.75390010	+14.24707031	+2.79052734	-1.84130859	+61.23779297	-64.02832031	-118.80615234	+2992	+13.67578125	+5.66015625	-2.19287109	-21.33544922	-79.65087891	+24.54345703	+3588	+12.99023438	+2.29833984	-4.68017578	+16.67724609	-56.86523438	-62.99560547	+2000
+1457970905.75810000	+14.25146484	+2.78613281	-1.84570313	+61.14990234	-64.00634766	-118.69628906	+2992	+13.67578125	+5.66455078	-2.19726563	-20.52246094	-79.51904297	+23.86230469	+3592	+12.99023438	+2.29833984	-4.68017578	+16.61132813	-56.84326172	-62.92968750	+1992
+1457970905.76220010	+14.25146484	+2.78613281	-1.85009766	+61.08398438	-63.98437500	-118.63037109	+2992	+13.67578125	+5.66894531	-2.18847656	-19.88525391	-79.43115234	+23.35693359	+3596	+12.99462891	+2.30273438	-4.68017578	+16.56738281	-56.84326172	-62.90771484	+1984
+1457970905.76640010	+14.25585938	+2.78613281	-1.85009766	+61.01806641	-63.98437500	-118.52050781	+2988	+13.68017578	+5.67773438	-2.17968750	-19.02832031	-79.32128906	+22.71972656	+3604	+12.99462891	+2.30273438	-4.68017578	+16.54541016	-56.82128906	-62.88574219	+1980
+1457970905.77060010	+14.25585938	+2.78613281	-1.85449219	+60.97412109	-63.96240234	-118.41064453	+2988	+13.68017578	+5.68652344	-2.17529297	-18.17138672	-79.21142578	+22.08251953	+3608	+12.99902344	+2.30273438	-4.67578125	+16.52343750	-56.82128906	-62.88574219	+1976
+1457970905.77469990	+14.26025391	+2.79052734	-1.85009766	+60.95214844	-63.98437500	-118.32275391	+2988	+13.68017578	+5.69531250	-2.16210938	-17.35839844	-79.12353516	+21.48925781	+3616	+12.99902344	+2.30712891	-4.67578125	+16.52343750	-56.82128906	-62.88574219	+1968
+1457970905.77889990	+14.26025391	+2.79492188	-1.85009766	+60.93017578	-64.00634766	-118.23486328	+2988	+13.68017578	+5.70849609	-2.14892578	-16.23779297	-79.01367188	+20.65429688	+3624	+13.00341797	+2.30712891	-4.67138672	+16.54541016	-56.84326172	-62.92968750	+1964
+1457970905.78720000	+14.26464844	+2.80371094	-1.83691406	+60.86425781	-64.11621094	-117.99316406	+2992	+13.68457031	+5.72167969	-2.11816406	-14.12841797	-78.90380859	+19.02832031	+3632	+13.00781250	+2.31152344	-4.66699219	+16.61132813	-56.86523438	-63.01757813	+1960
+1457970905.79140000	+14.26464844	+2.81250000	-1.82812500	+60.79833984	-64.18212891	-117.83935547	+2992	+13.68457031	+5.73486328	-2.10937500	-12.52441406	-78.81591797	+17.79785156	+3640	+13.01220703	+2.31152344	-4.66259766	+16.65527344	-56.88720703	-63.08349609	+1960
+1457970905.79550000	+14.26904297	+2.81689453	-1.81933594	+60.66650391	-64.27001953	-117.59765625	+2996	+13.68896484	+5.74804688	-2.09619141	-10.96435547	-78.75000000	+16.61132813	+3640	+13.01660156	+2.31591797	-4.65820313	+16.69921875	-56.90917969	-63.14941406	+1960
+1457970905.79970000	+14.26904297	+2.82128906	-1.81054688	+60.49072266	-64.37988281	-117.35595703	+2996	+13.68896484	+5.76123047	-2.08300781	-9.25048828	-78.72802734	+15.22705078	+3644	+13.01660156	+2.31591797	-4.65820313	+16.74316406	-56.93115234	-63.23730469	+1964
+1457970905.80390000	+14.27343750	+2.82568359	-1.79736328	+60.16113281	-64.51171875	-116.89453125	+2996	+13.68896484	+5.77441406	-2.07421875	-7.18505859	-78.61816406	+13.55712891	+3648	+13.02099609	+2.32031250	-4.65380859	+16.80908203	-56.95312500	-63.32519531	+1964
+1457970905.81220010	+14.27783203	+2.82568359	-1.78417969	+59.12841797	-64.77539063	-115.70800781	+2988	+13.68457031	+5.78759766	-2.06103516	-2.63671875	-78.46435547	+9.71191406	+3648	+13.02539063	+2.32470703	-4.65380859	+16.91894531	-56.97509766	-63.45703125	+1972
+1457970905.81640010	+14.28222656	+2.82568359	-1.77978516	+57.96386719	-64.97314453	-114.45556641	+2988	+13.68017578	+5.79638672	-2.06542969	+0.02197266	-78.31054688	+7.40478516	+3648	+13.02539063	+2.32910156	-4.65380859	+16.94091797	-56.97509766	-63.50097656	+1976
+1457970905.82049990	+14.28662109	+2.81689453	-1.77978516	+56.79931641	-65.10498047	-113.24707031	+2984	+13.67578125	+5.80517578	-2.06542969	+2.76855469	-78.17871094	+4.98779297	+3644	+13.02539063	+2.32910156	-4.65380859	+16.96289063	-56.97509766	-63.54492188	+1984
+1457970905.82890010	+14.29980469	+2.78173828	-1.79736328	+53.39355469	-65.39062500	-109.86328125	+2984	+13.66699219	+5.82275391	-2.08300781	+8.92089844	-77.76123047	-0.48339844	+3648	+13.02539063	+2.32910156	-4.65820313	+16.98486328	-56.95312500	-63.56689453	+1992
+1457970905.83719990	+14.30859375	+2.74658203	-1.82812500	+49.68017578	-65.50048828	-106.28173828	+2984	+13.65820313	+5.84472656	-2.11376953	+15.38085938	-77.18994141	-6.30615234	+3648	+13.02099609	+2.33349609	-4.66699219	+16.91894531	-56.90917969	-63.50097656	+2004
+1457970905.84139990	+14.31298828	+2.72460938	-1.85009766	+47.63671875	-65.47851563	-104.32617188	+2988	+13.64501953	+5.84912109	-2.13574219	+18.58886719	-76.77246094	-9.29443359	+3652	+13.02099609	+2.33349609	-4.67138672	+16.89697266	-56.88720703	-63.47900391	+2008
+1457970905.84970000	+14.32177734	+2.67626953	-1.89843750	+43.00048828	-65.39062500	-99.93164063	+2996	+13.62304688	+5.86669922	-2.18408203	+24.71923828	-75.82763672	-14.94140625	+3664	+13.01220703	+2.32910156	-4.68017578	+16.83105469	-56.84326172	-63.36914063	+2012
+1457970905.85800000	+14.33056641	+2.62353516	-1.95996094	+38.05664063	-65.06103516	-95.29541016	+3008	+13.60107422	+5.87988281	-2.24121094	+30.19042969	-74.75097656	-20.01708984	+3672	+13.01220703	+2.32910156	-4.68457031	+16.78710938	-56.82128906	-63.32519531	+2016
+1457970905.86220000	+14.33496094	+2.60156250	-1.99072266	+35.57373047	-64.86328125	-92.94433594	+3012	+13.59228516	+5.88867188	-2.27197266	+32.65136719	-74.13574219	-22.30224609	+3676	+13.01220703	+2.32910156	-4.68896484	+16.76513672	-56.79931641	-63.30322266	+2020
+1457970905.87050010	+14.33935547	+2.55322266	-2.05664063	+30.71777344	-64.27001953	-88.39599609	+3020	+13.56152344	+5.90185547	-2.33349609	+37.00195313	-72.90527344	-26.30126953	+3684	+12.99902344	+2.32470703	-4.71533203	+16.54541016	-56.64550781	-63.01757813	+2024
+1457970905.87470010	+14.33496094	+2.53564453	-2.09179688	+28.45458984	-63.89648438	-86.24267578	+3024	+13.54833984	+5.91064453	-2.37304688	+38.80371094	-72.22412109	-27.94921875	+3692	+12.99023438	+2.32031250	-4.72851563	+16.41357422	-56.55761719	-62.86376953	+2024
+1457970905.87879990	+14.33496094	+2.52246094	-2.12255859	+26.30126953	-63.52294922	-84.17724609	+3028	+13.53515625	+5.91064453	-2.39941406	+40.47363281	-71.65283203	-29.48730469	+3692	+12.95507813	+2.30712891	-4.79443359	+15.88623047	-56.11816406	-62.16064453	+2036
+1457970905.88720010	+14.33056641	+2.48291016	-2.18847656	+22.45605469	-62.68798828	-80.52978516	+3036	+13.50878906	+5.92382813	-2.46093750	+43.19824219	-70.42236328	-31.88232422	+3700	+12.90673828	+2.28076172	-4.88232422	+15.27099609	-55.56884766	-61.34765625	+2040
+1457970905.89130000	+14.32617188	+2.46972656	-2.21923828	+20.72021484	-62.27050781	-78.83789063	+3040	+13.50000000	+5.92822266	-2.48730469	+44.36279297	-69.91699219	-32.93701172	+3700	+12.87597656	+2.25878906	-4.93505859	+14.94140625	-55.17333984	-60.88623047	+2044
+1457970905.89549990	+14.32617188	+2.45654297	-2.24560547	+19.20410156	-61.85302734	-77.36572266	+3040	+13.48681641	+5.93701172	-2.50927734	+45.39550781	-69.41162109	-33.81591797	+3700	+12.86279297	+2.24560547	-4.96582031	+14.80957031	-54.97558594	-60.71044922	+2044
+1457970905.89969990	+14.32177734	+2.44335938	-2.27636719	+17.92968750	-61.39160156	-76.11328125	+3040	+13.47363281	+5.94140625	-2.54003906	+46.23046875	-68.86230469	-34.51904297	+3700	+12.84521484	+2.23242188	-4.99218750	+14.78759766	-54.75585938	-60.62255859	+2040
+1457970905.90380000	+14.31738281	+2.43896484	-2.30712891	+16.74316406	-60.93017578	-74.90478516	+3040	+13.46484375	+5.95019531	-2.56201172	+47.08740234	-68.46679688	-35.22216797	+3700	+12.83203125	+2.21923828	-5.02294922	+14.76562500	-54.51416016	-60.55664063	+2040
+1457970905.91220000	+14.30859375	+2.41699219	-2.36865234	+14.83154297	-59.96337891	-72.97119141	+3036	+13.44287109	+5.94580078	-2.61914063	+48.16406250	-67.54394531	-36.03515625	+3692	+12.79687500	+2.18408203	-5.07568359	+14.80957031	-54.03076172	-60.49072266	+2044
+1457970905.91630010	+14.30419922	+2.40820313	-2.40380859	+13.99658203	-59.50195313	-72.11425781	+3036	+13.43408203	+5.94580078	-2.64550781	+48.60351563	-67.17041016	-36.36474609	+3688	+12.78369141	+2.16650391	-5.10205078	+14.85351563	-53.76708984	-60.49072266	+2044
+1457970905.92050000	+14.29980469	+2.39501953	-2.43017578	+13.29345703	-59.04052734	-71.41113281	+3032	+13.42529297	+5.94140625	-2.67626953	+48.99902344	-66.84082031	-36.62841797	+3684	+12.76611328	+2.14453125	-5.12841797	+14.89746094	-53.52539063	-60.51269531	+2052
+1457970905.92470000	+14.29541016	+2.38623047	-2.46972656	+12.76611328	-58.53515625	-70.83984375	+3032	+13.41650391	+5.93701172	-2.71582031	+49.15283203	-66.40136719	-36.69433594	+3676	+12.74853516	+2.12255859	-5.15917969	+14.96337891	-53.23974609	-60.55664063	+2056
+1457970905.93300010	+14.29101563	+2.36865234	-2.55761719	+11.88720703	-57.43652344	-69.87304688	+3024	+13.39453125	+5.92382813	-2.79052734	+49.46044922	-65.69824219	-36.78222656	+3668	+12.70898438	+2.07861328	-5.22949219	+15.13916016	-52.53662109	-60.62255859	+2072
+1457970905.93709990	+14.28222656	+2.35546875	-2.60595703	+11.60156250	-56.82128906	-69.54345703	+3024	+13.38574219	+5.91064453	-2.84765625	+49.35058594	-65.25878906	-36.58447266	+3664	+12.68701172	+2.05224609	-5.26464844	+15.24902344	-52.14111328	-60.68847656	+2080
+1457970905.94129990	+14.27783203	+2.34667969	-2.66308594	+11.31591797	-56.18408203	-69.23583984	+3024	+13.37255859	+5.90185547	-2.90039063	+49.28466797	-64.88525391	-36.40869141	+3660	+12.66064453	+2.03027344	-5.30859375	+15.35888672	-51.67968750	-60.73242188	+2088
+1457970905.94549990	+14.26904297	+2.32470703	-2.71582031	+11.05224609	-55.54687500	-68.99414063	+3024	+13.35937500	+5.87548828	-2.95312500	+49.08691406	-64.48974609	-36.14501953	+3660	+12.63427734	+1.99951172	-5.35253906	+15.44677734	-51.24023438	-60.77636719	+2100
+1457970905.95380000	+14.25585938	+2.28955078	-2.84765625	+10.61279297	-54.11865234	-68.59863281	+3028	+13.32861328	+5.83154297	-3.10253906	+48.33984375	-63.52294922	-35.26611328	+3664	+12.57714844	+1.94238281	-5.44042969	+15.55664063	-50.27343750	-60.79833984	+2112
+1457970905.95799990	+14.25146484	+2.26318359	-2.91796875	+10.43701172	-53.39355469	-68.46679688	+3032	+13.31982422	+5.80517578	-3.18164063	+47.94433594	-63.03955078	-34.80468750	+3664	+12.55078125	+1.91162109	-5.48876953	+15.62255859	-49.74609375	-60.84228516	+2120
+1457970905.96210000	+14.24267578	+2.24121094	-2.98828125	+10.28320313	-52.64648438	-68.35693359	+3032	+13.30224609	+5.77441406	-3.26513672	+47.43896484	-62.51220703	-34.25537109	+3668	+12.51562500	+1.87646484	-5.53710938	+15.66650391	-49.19677734	-60.86425781	+2124
+1457970905.96630000	+14.23388672	+2.21484375	-3.06738281	+10.12939453	-51.76757813	-68.26904297	+3036	+13.28466797	+5.74804688	-3.35302734	+46.95556641	-61.96289063	-33.70605469	+3672	+12.48486328	+1.84570313	-5.59423828	+15.71044922	-48.58154297	-60.86425781	+2124
+1457970905.97050000	+14.22949219	+2.18408203	-3.15087891	+9.95361328	-50.88867188	-68.20312500	+3044	+13.27148438	+5.70849609	-3.44531250	+46.36230469	-61.39160156	-33.06884766	+3676	+12.45410156	+1.80615234	-5.65136719	+15.71044922	-47.94433594	-60.86425781	+2128
+1457970905.97460010	+14.22070313	+2.15332031	-3.23437500	+9.77783203	-50.00976563	-68.11523438	+3048	+13.24951172	+5.66455078	-3.54199219	+45.70312500	-60.79833984	-32.38769531	+3680	+12.41455078	+1.76660156	-5.70849609	+15.73242188	-47.28515625	-60.84228516	+2128
+1457970905.97880010	+14.20751953	+2.12255859	-3.32226563	+9.60205078	-49.08691406	-68.04931641	+3052	+13.23193359	+5.62500000	-3.63427734	+45.06591797	-60.20507813	-31.72851563	+3684	+12.37939453	+1.72705078	-5.76562500	+15.75439453	-46.58203125	-60.84228516	+2124
+1457970905.98709990	+14.18994141	+2.04785156	-3.49365234	+9.20654297	-47.24121094	-67.93945313	+3060	+13.20117188	+5.53710938	-3.82763672	+43.72558594	-58.99658203	-30.36621094	+3688	+12.30468750	+1.63476563	-5.87988281	+15.71044922	-45.17578125	-60.86425781	+2116
+1457970905.99130010	+14.18115234	+2.01269531	-3.58593750	+9.03076172	-46.25244141	-67.87353516	+3068	+13.18359375	+5.49316406	-3.92871094	+43.06640625	-58.35937500	-29.70703125	+3692	+12.26513672	+1.59082031	-5.94140625	+15.68847656	-44.40673828	-60.82031250	+2112
+1457970905.99550010	+14.17236328	+1.97314453	-3.67822266	+8.87695313	-45.26367188	-67.85156250	+3068	+13.17041016	+5.44482422	-4.02539063	+42.40722656	-57.74414063	-29.04785156	+3688	+12.22998047	+1.53369141	-6.00292969	+15.66650391	-43.63769531	-60.84228516	+2104
+1457970905.99959990	+14.16357422	+1.93359375	-3.76611328	+8.76708984	-44.27490234	-67.85156250	+3072	+13.14843750	+5.40087891	-4.11767578	+41.79199219	-57.15087891	-28.41064453	+3688	+12.19042969	+1.48095703	-6.06445313	+15.68847656	-42.86865234	-60.90820313	+2096
+1457970906.00379990	+14.15039063	+1.90283203	-3.85400391	+8.65722656	-43.28613281	-67.85156250	+3072	+13.13525391	+5.35253906	-4.20556641	+41.19873047	-56.55761719	-27.81738281	+3680	+12.15087891	+1.42822266	-6.12158203	+15.71044922	-42.07763672	-60.93017578	+2088
+1457970906.00799990	+14.14160156	+1.85888672	-3.94628906	+8.56933594	-42.29736328	-67.85156250	+3068	+13.11767578	+5.30419922	-4.29785156	+40.60546875	-55.96435547	-27.24609375	+3676	+12.11572266	+1.37109375	-6.18310547	+15.71044922	-41.26464844	-60.97412109	+2080
+1457970906.01210000	+14.12841797	+1.81933594	-4.03417969	+8.52539063	-41.28662109	-67.93945313	+3068	+13.10009766	+5.25146484	-4.38134766	+40.03417969	-55.37109375	-26.69677734	+3668	+12.07177734	+1.31396484	-6.24023438	+15.77636719	-40.45166016	-61.06201172	+2072
+1457970906.01630000	+14.11523438	+1.78417969	-4.11767578	+8.54736328	-40.36376953	-67.93945313	+3064	+13.08691406	+5.19873047	-4.46484375	+39.48486328	-54.84375000	-26.19140625	+3656	+12.03222656	+1.25683594	-6.30175781	+15.82031250	-39.66064453	-61.10595703	+2064
+1457970906.02040000	+14.10205078	+1.74462891	-4.19677734	+8.61328125	-39.46289063	-68.07128906	+3060	+13.07373047	+5.15039063	-4.53955078	+39.02343750	-54.36035156	-25.75195313	+3644	+11.99267578	+1.18652344	-6.35888672	+15.86425781	-38.86962891	-61.23779297	+2060
+1457970906.02880000	+14.07568359	+1.68310547	-4.36376953	+9.03076172	-37.68310547	-68.37890625	+3048	+13.03857422	+5.04931641	-4.69775391	+38.18847656	-53.28369141	-24.93896484	+3616	+11.91357422	+1.05908203	-6.47314453	+16.08398438	-37.28759766	-61.52343750	+2048
+1457970906.03290010	+14.05810547	+1.63916016	-4.43847656	+9.27246094	-36.87011719	-68.59863281	+3036	+13.02099609	+4.99658203	-4.77685547	+37.81494141	-52.77832031	-24.60937500	+3600	+11.87402344	+0.98876953	-6.52587891	+16.19384766	-36.49658203	-61.69921875	+2044
+1457970906.03710010	+14.04052734	+1.59960938	-4.53076172	+9.64599609	-35.94726563	-68.92822266	+3028	+12.99902344	+4.94384766	-4.86035156	+37.48535156	-52.20703125	-24.30175781	+3584	+11.83007813	+0.91845703	-6.58740234	+16.36962891	-35.68359375	-61.89697266	+2040
+1457970906.04130010	+14.01855469	+1.57324219	-4.60546875	+10.12939453	-35.20019531	-69.12597656	+3016	+12.98144531	+4.89111328	-4.93945313	+37.17773438	-51.70166016	-24.01611328	+3564	+11.78613281	+0.85253906	-6.64013672	+16.54541016	-34.91455078	-62.07275391	+2036
+1457970906.04539990	+13.99658203	+1.52929688	-4.67578125	+10.56884766	-34.49707031	-69.45556641	+3004	+12.95947266	+4.82958984	-5.01416016	+36.91406250	-51.19628906	-23.81835938	+3548	+11.74218750	+0.77343750	-6.69726563	+16.69921875	-34.14550781	-62.31445313	+2036
+1457970906.05380010	+13.95263672	+1.45458984	-4.84716797	+11.77734375	-32.98095703	-70.13671875	+2984	+12.91113281	+4.70214844	-5.18994141	+36.38671875	-50.03173828	-23.40087891	+3520	+11.64990234	+0.62402344	-6.80712891	+17.05078125	-32.62939453	-62.73193359	+2036
+1457970906.06209990	+13.89550781	+1.36230469	-5.00976563	+13.13964844	-31.57470703	-70.99365234	+2960	+12.85400391	+4.56591797	-5.37451172	+35.99121094	-48.84521484	-23.11523438	+3492	+11.55761719	+0.45263672	-6.91699219	+17.38037109	-31.15722656	-63.28125000	+2036
+1457970906.06629990	+13.86474609	+1.32714844	-5.09326172	+13.93066406	-30.93750000	-71.36718750	+2948	+12.81884766	+4.50000000	-5.47998047	+35.81542969	-48.18603516	-22.96142578	+3476	+11.50927734	+0.36914063	-6.97412109	+17.57812500	-30.43212891	-63.50097656	+2036
+1457970906.07460000	+13.79443359	+1.21289063	-5.27783203	+15.38085938	-29.46533203	-72.18017578	+2928	+12.74414063	+4.32861328	-5.69091797	+35.39794922	-46.77978516	-22.74169922	+3456	+11.40380859	+0.18896484	-7.08837891	+17.84179688	-28.93798828	-63.96240234	+2032
+1457970906.07880000	+13.75488281	+1.16894531	-5.37011719	+16.19384766	-28.80615234	-72.53173828	+2916	+12.70019531	+4.24511719	-5.80078125	+35.20019531	-46.09863281	-22.60986328	+3444	+11.35107422	+0.10107422	-7.14111328	+17.99560547	-28.23486328	-64.16015625	+2028
+1457970906.08290000	+13.71093750	+1.10742188	-5.45800781	+16.94091797	-28.12500000	-72.88330078	+2908	+12.66064453	+4.14843750	-5.90185547	+34.98046875	-45.39550781	-22.52197266	+3432	+11.29394531	+0.00000000	-7.19824219	+18.08349609	-27.50976563	-64.37988281	+2028
+1457970906.08710000	+13.66699219	+1.04589844	-5.55468750	+17.70996094	-27.39990234	-73.23486328	+2896	+12.61669922	+4.04736328	-6.02050781	+34.78271484	-44.62646484	-22.43408203	+3424	+11.24121094	-0.09667969	-7.25097656	+18.14941406	-26.82861328	-64.62158203	+2024
+1457970906.09120010	+13.61865234	+0.99316406	-5.65136719	+18.47900391	-26.74072266	-73.54248047	+2888	+12.57275391	+3.95507813	-6.13476563	+34.58496094	-43.87939453	-22.28027344	+3412	+11.18408203	-0.19335938	-7.30810547	+18.23730469	-26.14746094	-64.77539063	+2016
+1457970906.09540010	+13.57470703	+0.91845703	-5.74365234	+19.18212891	-26.03759766	-73.87207031	+2876	+12.52441406	+3.84960938	-6.24462891	+34.36523438	-43.13232422	-22.17041016	+3400	+11.13134766	-0.29882813	-7.36083984	+18.25927734	-25.44433594	-64.97314453	+2008
+1457970906.09960010	+13.53076172	+0.84814453	-5.84033203	+19.86328125	-25.33447266	-74.17968750	+2868	+12.47167969	+3.74414063	-6.35888672	+34.16748047	-42.34130859	-22.06054688	+3388	+11.07421875	-0.40869141	-7.41357422	+18.32519531	-24.74121094	-65.14892578	+2000
+1457970906.10369990	+13.47802734	+0.77783203	-5.93261719	+20.56640625	-24.65332031	-74.44335938	+2856	+12.42333984	+3.64746094	-6.46435547	+33.99169922	-41.61621094	-21.92871094	+3372	+11.01708984	-0.50537109	-7.47070313	+18.36914063	-24.06005859	-65.28076172	+1996
+1457970906.11209990	+13.37695313	+0.61962891	-6.12158203	+21.81884766	-23.24707031	-74.92675781	+2832	+12.32226563	+3.41455078	-6.67089844	+33.50830078	-40.14404297	-21.68701172	+3344	+10.89843750	-0.72949219	-7.57177734	+18.34716797	-22.69775391	-65.56640625	+1980
+1457970906.11620000	+13.32421875	+0.54492188	-6.20947266	+22.43408203	-22.60986328	-75.16845703	+2820	+12.27392578	+3.30908203	-6.76757813	+33.31054688	-39.48486328	-21.55517578	+3328	+10.83691406	-0.83935547	-7.62011719	+18.34716797	-22.03857422	-65.67626953	+1972
+1457970906.12040000	+13.27587891	+0.45703125	-6.29736328	+23.00537109	-21.95068359	-75.41015625	+2808	+12.22558594	+3.19482422	-6.85546875	+33.09082031	-38.84765625	-21.42333984	+3308	+10.77539063	-0.95800781	-7.67285156	+18.30322266	-21.35742188	-65.83007813	+1968
+1457970906.12459990	+13.23193359	+0.36914063	-6.38085938	+23.57666016	-21.33544922	-75.67382813	+2792	+12.17285156	+3.08056641	-6.94335938	+32.89306641	-38.21044922	-21.31347656	+3284	+10.72265625	-1.07226563	-7.71679688	+18.30322266	-20.72021484	-65.98388672	+1960
+1457970906.12870000	+13.17919922	+0.28125000	-6.45996094	+24.14794922	-20.72021484	-75.89355469	+2776	+12.12890625	+2.97070313	-7.02246094	+32.71728516	-37.61718750	-21.18164063	+3260	+10.66113281	-1.18652344	-7.76074219	+18.28125000	-20.06103516	-66.09375000	+1952
+1457970906.13290000	+13.13525391	+0.18457031	-6.54345703	+24.65332031	-20.08300781	-76.13525391	+2764	+12.08056641	+2.85644531	-7.10156250	+32.49755859	-37.04589844	-21.04980469	+3236	+10.59960938	-1.30957031	-7.80908203	+18.23730469	-19.37988281	-66.24755859	+1948
+1457970906.13710000	+13.08691406	+0.08789063	-6.62255859	+25.18066406	-19.46777344	-76.37695313	+2748	+12.03222656	+2.74218750	-7.17187500	+32.29980469	-36.49658203	-20.93994141	+3212	+10.53808594	-1.42822266	-7.84863281	+18.23730469	-18.74267578	-66.37939453	+1944
+1457970906.14120010	+13.03417969	-0.00439453	-6.69287109	+25.70800781	-18.89648438	-76.59667969	+2728	+11.98388672	+2.63232422	-7.23779297	+32.14599609	-36.01318359	-20.80810547	+3180	+10.47216797	-1.54248047	-7.88818359	+18.23730469	-18.08349609	-66.46728516	+1936
+1457970906.14960000	+12.92871094	-0.20214844	-6.83349609	+26.71875000	-17.73193359	-77.01416016	+2696	+11.89160156	+2.39941406	-7.35644531	+31.75048828	-35.06835938	-20.61035156	+3128	+10.34912109	-1.79296875	-7.96728516	+18.19335938	-16.78710938	-66.75292969	+1928
+1457970906.15370010	+12.87597656	-0.29443359	-6.89941406	+27.24609375	-17.20458984	-77.21191406	+2676	+11.84765625	+2.28955078	-7.40917969	+31.57470703	-34.67285156	-20.47851563	+3096	+10.28320313	-1.91162109	-8.00244141	+18.19335938	-16.14990234	-66.86279297	+1924
+1457970906.15790010	+12.82324219	-0.40429688	-6.96533203	+27.70751953	-16.63330078	-77.43164063	+2660	+11.80371094	+2.16650391	-7.46191406	+31.37695313	-34.25537109	-20.39062500	+3068	+10.22167969	-2.03906250	-8.04199219	+18.17138672	-15.49072266	-66.99462891	+1924
+1457970906.16210010	+12.77490234	-0.50976563	-7.02685547	+28.19091797	-16.08398438	-77.65136719	+2644	+11.75537109	+2.04785156	-7.51025391	+31.20117188	-33.83789063	-20.30273438	+3040	+10.16015625	-2.16650391	-8.07275391	+18.19335938	-14.87548828	-67.14843750	+1924
+1457970906.16619990	+12.71777344	-0.60644531	-7.08837891	+28.69628906	-15.55664063	-77.80517578	+2620	+11.70703125	+1.93798828	-7.55859375	+31.04736328	-33.44238281	-20.14892578	+3012	+10.09423828	-2.28955078	-8.10351563	+18.19335938	-14.23828125	-67.23632813	+1924
+1457970906.17039990	+12.66064453	-0.71630859	-7.14990234	+29.11376953	-15.02929688	-77.93701172	+2604	+11.65869141	+1.81054688	-7.61132813	+30.80566406	-33.00292969	-20.03906250	+2984	+10.02832031	-2.41699219	-8.13867188	+18.17138672	-13.57910156	-67.30224609	+1924
+1457970906.17450000	+12.60351563	-0.82177734	-7.21142578	+29.59716797	-14.47998047	-78.04687500	+2584	+11.60595703	+1.68750000	-7.65527344	+30.58593750	-32.58544922	-19.95117188	+2960	+9.96679688	-2.54443359	-8.16064453	+18.17138672	-13.00781250	-67.43408203	+1924
+1457970906.18290000	+12.47607422	-1.03710938	-7.32128906	+30.45410156	-13.46923828	-78.22265625	+2556	+11.50488281	+1.43261719	-7.74316406	+30.12451172	-31.81640625	-19.70947266	+2904	+9.82617188	-2.79931641	-8.21337891	+18.14941406	-11.77734375	-67.56591797	+1928
+1457970906.18700000	+12.41894531	-1.14697266	-7.37402344	+30.84960938	-13.00781250	-78.33251953	+2540	+11.45214844	+1.30078125	-7.79150391	+29.88281250	-31.37695313	-19.59960938	+2880	+9.76904297	-2.93115234	-8.23095703	+18.17138672	-11.27197266	-67.67578125	+1928
+1457970906.19120000	+12.35742188	-1.25683594	-7.42236328	+31.26708984	-12.54638672	-78.37646484	+2524	+11.39501953	+1.17773438	-7.83544922	+29.64111328	-30.95947266	-19.42382813	+2856	+9.70312500	-3.06298828	-8.25292969	+18.14941406	-10.72265625	-67.74169922	+1928
+1457970906.19540000	+12.29150391	-1.37548828	-7.47949219	+31.59667969	-12.06298828	-78.39843750	+2516	+11.33789063	+1.03710938	-7.88378906	+29.35546875	-30.52001953	-19.29199219	+2832	+9.63720703	-3.19042969	-8.27490234	+18.12744141	-10.17333984	-67.78564453	+1932
+1457970906.19950010	+12.22998047	-1.48974609	-7.52343750	+31.94824219	-11.62353516	-78.42041016	+2500	+11.28076172	+0.90087891	-7.92773438	+29.09179688	-30.08056641	-19.18212891	+2808	+9.57568359	-3.32226563	-8.28369141	+18.12744141	-9.71191406	-67.85156250	+1932
+1457970906.20370010	+12.16406250	-1.59960938	-7.56738281	+32.29980469	-11.18408203	-78.42041016	+2488	+11.21923828	+0.77343750	-7.96728516	+28.82812500	-29.66308594	-18.98437500	+2780	+9.50976563	-3.44970703	-8.29687500	+18.10546875	-9.20654297	-67.89550781	+1932
+1457970906.21199990	+12.03662109	-1.84130859	-7.65087891	+32.84912109	-10.34912109	-78.42041016	+2460	+11.10058594	+0.48339844	-8.04638672	+28.21289063	-28.80615234	-18.74267578	+2728	+9.38671875	-3.71337891	-8.31884766	+18.06152344	-8.30566406	-67.93945313	+1924
+1457970906.21620010	+11.97070313	-1.95556641	-7.68603516	+33.13476563	-9.99755859	-78.39843750	+2444	+11.03906250	+0.35156250	-8.07714844	+27.92724609	-28.43261719	-18.58886719	+2700	+9.32519531	-3.84082031	-8.32324219	+18.03955078	-7.88818359	-67.98339844	+1920
+1457970906.22449990	+11.84765625	-2.19726563	-7.74755859	+33.61816406	-9.31640625	-78.39843750	+2412	+10.92041016	+0.06591797	-8.13427734	+27.37792969	-27.68554688	-18.39111328	+2640	+9.20654297	-4.10449219	-8.32324219	+17.99560547	-7.16308594	-68.04931641	+1904
+1457970906.22869990	+11.78613281	-2.31591797	-7.76953125	+33.83789063	-9.00878906	-78.37646484	+2392	+10.85888672	-0.06591797	-8.16064453	+27.13623047	-27.35595703	-18.25927734	+2608	+9.14941406	-4.23193359	-8.32324219	+17.97363281	-6.81152344	-68.07128906	+1896
+1457970906.23289990	+11.72460938	-2.43457031	-7.79589844	+34.05761719	-8.70117188	-78.35449219	+2376	+10.80175781	-0.20654297	-8.18261719	+26.87255859	-27.02636719	-18.14941406	+2572	+9.09228516	-4.35937500	-8.32324219	+17.97363281	-6.48193359	-68.07128906	+1884
+1457970906.23700000	+11.66308594	-2.55322266	-7.80908203	+34.25537109	-8.41552734	-78.33251953	+2352	+10.74023438	-0.34277344	-8.19580078	+26.65283203	-26.71875000	-18.08349609	+2536	+9.03515625	-4.48681641	-8.31005859	+17.97363281	-6.19628906	-68.07128906	+1876
+1457970906.24120000	+11.60156250	-2.67187500	-7.81787109	+34.45312500	-8.17382813	-78.33251953	+2332	+10.68310547	-0.47021484	-8.20019531	+26.47705078	-26.47705078	-17.97363281	+2500	+8.97363281	-4.61865234	-8.30126953	+17.97363281	-5.88867188	-68.11523438	+1868
+1457970906.24530010	+11.54003906	-2.78613281	-7.82666016	+34.65087891	-7.93212891	-78.31054688	+2308	+10.63037109	-0.60644531	-8.20898438	+26.25732422	-26.21337891	-17.90771484	+2460	+8.91650391	-4.74169922	-8.29248047	+17.97363281	-5.58105469	-68.09326172	+1856
+1457970906.24950000	+11.48291016	-2.90478516	-7.82666016	+34.82666016	-7.73437500	-78.33251953	+2288	+10.57324219	-0.73828125	-8.20458984	+26.08154297	-25.99365234	-17.86376953	+2424	+8.86376953	-4.86914063	-8.27490234	+18.01757813	-5.36132813	-68.13720703	+1848
+1457970906.25370000	+11.42578125	-3.01464844	-7.82226563	+35.00244141	-7.55859375	-78.33251953	+2264	+10.52050781	-0.86132813	-8.20019531	+25.92773438	-25.81787109	-17.77587891	+2380	+8.80664063	-4.99658203	-8.25292969	+18.01757813	-5.09765625	-68.18115234	+1844
+1457970906.25780010	+11.37304688	-3.12890625	-7.82226563	+35.20019531	-7.36083984	-78.33251953	+2240	+10.47216797	-0.98876953	-8.19140625	+25.77392578	-25.64208984	-17.70996094	+2340	+8.75390625	-5.11962891	-8.23974609	+18.08349609	-4.83398438	-68.18115234	+1836
+1457970906.26620010	+11.25878906	-3.34423828	-7.79589844	+35.59570313	-7.00927734	-78.35449219	+2196	+10.37109375	-1.22607422	-8.16064453	+25.55419922	-25.33447266	-17.55615234	+2260	+8.64404297	-5.37011719	-8.19140625	+18.21533203	-4.35058594	-68.24707031	+1828
+1457970906.27029990	+11.20605469	-3.45410156	-7.78710938	+35.79345703	-6.83349609	-78.33251953	+2176	+10.32275391	-1.34912109	-8.14306641	+25.40039063	-25.15869141	-17.49023438	+2228	+8.58691406	-5.48876953	-8.17382813	+18.30322266	-4.06494141	-68.20312500	+1824
+1457970906.27449990	+11.14892578	-3.55957031	-7.76513672	+35.99121094	-6.67968750	-78.33251953	+2160	+10.27441406	-1.46777344	-8.11669922	+25.26855469	-25.02685547	-17.42431641	+2192	+8.53417969	-5.60302734	-8.14306641	+18.41308594	-3.82324219	-68.20312500	+1824
+1457970906.27870010	+11.09619141	-3.66064453	-7.74316406	+36.21093750	-6.52587891	-78.31054688	+2144	+10.23046875	-1.57763672	-8.08593750	+25.13671875	-24.89501953	-17.29248047	+2160	+8.47265625	-5.72607422	-8.11230469	+18.47900391	-3.53759766	-68.20312500	+1824
+1457970906.28280000	+11.04345703	-3.76611328	-7.72558594	+36.40869141	-6.32812500	-78.28857422	+2132	+10.18212891	-1.70068359	-8.05957031	+24.96093750	-24.76318359	-17.18261719	+2132	+8.41992188	-5.84033203	-8.08593750	+18.61083984	-3.22998047	-68.15917969	+1828
+1457970906.28699990	+10.99072266	-3.86718750	-7.69482422	+36.62841797	-6.17431641	-78.28857422	+2124	+10.13818359	-1.81494141	-8.02441406	+24.80712891	-24.65332031	-17.11669922	+2108	+8.36718750	-5.95898438	-8.05078125	+18.72070313	-2.96630859	-68.15917969	+1832
+1457970906.29119990	+10.93798828	-3.96386719	-7.66845703	+36.84814453	-5.99853516	-78.22265625	+2112	+10.09423828	-1.92480469	-7.98925781	+24.63134766	-24.49951172	-16.91894531	+2084	+8.31445313	-6.07763672	-8.01123047	+18.80859375	-2.68066406	-68.15917969	+1840
+1457970906.29530000	+10.88525391	-4.06494141	-7.65087891	+37.08984375	-5.80078125	-78.15673828	+2104	+10.05029297	-2.04345703	-7.96289063	+24.41162109	-24.32373047	-16.74316406	+2060	+8.26171875	-6.18750000	-7.98486328	+18.96240234	-2.35107422	-68.07128906	+1844
+1457970906.30370000	+10.78417969	-4.25390625	-7.58496094	+37.55126953	-5.40527344	-78.00292969	+2100	+9.95800781	-2.26318359	-7.87939453	+23.99414063	-24.01611328	-16.32568359	+2028	+8.15625000	-6.41601563	-7.89697266	+19.18212891	-1.75781250	-67.96142578	+1864
+1457970906.30780010	+10.73144531	-4.35498047	-7.56298828	+37.77099609	-5.16357422	-77.87109375	+2096	+9.91406250	-2.38183594	-7.84423828	+23.70849609	-23.81835938	-16.10595703	+2016	+8.10791016	-6.52148438	-7.86181641	+19.33593750	-1.42822266	-67.80761719	+1872
+1457970906.31200000	+10.68310547	-4.45166016	-7.52343750	+37.96875000	-4.96582031	-77.78320313	+2096	+9.87011719	-2.50048828	-7.79150391	+23.42285156	-23.68652344	-15.90820313	+2008	+8.05957031	-6.63134766	-7.81347656	+19.44580078	-1.16455078	-67.74169922	+1880
+1457970906.31620000	+10.63037109	-4.54394531	-7.49267578	+38.18847656	-4.76806641	-77.62939453	+2096	+9.82617188	-2.60595703	-7.74755859	+23.13720703	-23.51074219	-15.60058594	+1996	+8.01123047	-6.73681641	-7.76074219	+19.53369141	-0.87890625	-67.65380859	+1892
+1457970906.32030010	+10.58203125	-4.64062500	-7.46191406	+38.40820313	-4.54833984	-77.47558594	+2096	+9.78222656	-2.72460938	-7.70361328	+22.80761719	-23.33496094	-15.33691406	+1988	+7.96728516	-6.84228516	-7.71679688	+19.68750000	-0.59326172	-67.50000000	+1896
+1457970906.32450010	+10.53369141	-4.73291016	-7.41796875	+38.60595703	-4.37255859	-77.36572266	+2100	+9.73828125	-2.83886719	-7.65087891	+22.50000000	-23.18115234	-15.11718750	+1984	+7.92773438	-6.94775391	-7.65966797	+19.79736328	-0.37353516	-67.43408203	+1904
+1457970906.32859990	+10.48535156	-4.82519531	-7.37841797	+38.82568359	-4.17480469	-77.16796875	+2100	+9.69433594	-2.94433594	-7.60253906	+22.14843750	-23.00537109	-14.74365234	+1976	+7.88818359	-7.05761719	-7.59814453	+19.88525391	-0.15380859	-67.34619141	+1912
+1457970906.33279990	+10.43701172	-4.91748047	-7.34326172	+39.02343750	-3.99902344	-76.97021484	+2096	+9.65039063	-3.05419922	-7.55419922	+21.79687500	-22.82958984	-14.43603516	+1972	+7.85302734	-7.15429688	-7.54980469	+20.03906250	+0.06591797	-67.14843750	+1912
+1457970906.33699990	+10.38867188	-5.00976563	-7.29052734	+39.17724609	-3.82324219	-76.81640625	+2100	+9.61083984	-3.16406250	-7.48828125	+21.44531250	-22.69775391	-14.17236328	+1968	+7.81787109	-7.25537109	-7.48388672	+20.17089844	+0.26367188	-67.01660156	+1916
+1457970906.34530000	+10.29199219	-5.18554688	-7.19384766	+39.52880859	-3.58154297	-76.39892578	+2096	+9.52734375	-3.37500000	-7.37402344	+20.72021484	-22.41210938	-13.49121094	+1960	+7.74755859	-7.44433594	-7.36083984	+20.41259766	+0.59326172	-66.64306641	+1908
+1457970906.34949990	+10.24804688	-5.27343750	-7.13232422	+39.66064453	-3.47167969	-76.24511719	+2100	+9.49218750	-3.48486328	-7.29931641	+20.36865234	-22.34619141	-13.24951172	+1960	+7.71679688	-7.54101563	-7.29052734	+20.52246094	+0.72509766	-66.51123047	+1908
+1457970906.35360000	+10.20410156	-5.35693359	-7.07080078	+39.83642578	-3.42773438	-76.04736328	+2096	+9.45703125	-3.58154297	-7.22900391	+20.01708984	-22.25830078	-12.91992188	+1952	+7.68603516	-7.63769531	-7.21582031	+20.63232422	+0.83496094	-66.37939453	+1904
+1457970906.35780000	+10.16455078	-5.43603516	-7.01806641	+40.01220703	-3.36181641	-75.84960938	+2092	+9.42187500	-3.68261719	-7.16308594	+19.68750000	-22.12646484	-12.59033203	+1948	+7.65966797	-7.72558594	-7.14990234	+20.80810547	+0.94482422	-66.15966797	+1892
+1457970906.36200000	+10.12060547	-5.51953125	-6.94335938	+40.16601563	-3.31787109	-75.69580078	+2092	+9.39111328	-3.77929688	-7.08398438	+19.37988281	-22.10449219	-12.32666016	+1948	+7.63330078	-7.81347656	-7.07519531	+20.93994141	+1.05468750	-65.98388672	+1888
+1457970906.36610010	+10.08105469	-5.59423828	-6.87304688	+40.34179688	-3.31787109	-75.52001953	+2092	+9.36035156	-3.87158203	-7.00488281	+19.05029297	-22.03857422	-11.99707031	+1944	+7.60253906	-7.90576172	-7.00048828	+21.02783203	+1.14257813	-65.80810547	+1880
+1457970906.37030010	+10.04589844	-5.66894531	-6.80712891	+40.49560547	-3.29589844	-75.30029297	+2084	+9.32958984	-3.96386719	-6.93457031	+18.74267578	-21.95068359	-11.66748047	+1940	+7.57617188	-7.98486328	-6.93017578	+21.20361328	+1.23046875	-65.52246094	+1868
+1457970906.37450000	+10.00634766	-5.74365234	-6.72802734	+40.64941406	-3.31787109	-75.16845703	+2084	+9.30322266	-4.05175781	-6.84228516	+18.45703125	-21.95068359	-11.44775391	+1940	+7.54980469	-8.06835938	-6.85107422	+21.33544922	+1.29638672	-65.32470703	+1856
+1457970906.38280010	+9.93603516	-5.87988281	-6.56982422	+41.02294922	-3.36181641	-74.81689453	+2080	+9.25048828	-4.22314453	-6.67089844	+17.92968750	-21.88476563	-10.85449219	+1932	+7.49267578	-8.22656250	-6.70166016	+21.64306641	+1.47216797	-64.81933594	+1840
+1457970906.38700010	+9.90527344	-5.94580078	-6.48193359	+41.24267578	-3.42773438	-74.70703125	+2080	+9.23291016	-4.30224609	-6.57421875	+17.70996094	-21.92871094	-10.63476563	+1932	+7.46630859	-8.31005859	-6.61816406	+21.79687500	+1.53808594	-64.62158203	+1832
+1457970906.39109990	+9.87451172	-6.00732422	-6.39404297	+41.44042969	-3.49365234	-74.59716797	+2080	+9.21093750	-4.38134766	-6.48193359	+17.44628906	-21.92871094	-10.34912109	+1932	+7.43554688	-8.38916016	-6.53466797	+21.90673828	+1.60400391	-64.42382813	+1828
+1457970906.39529990	+9.84375000	-6.06884766	-6.31054688	+41.68212891	-3.51562500	-74.42138672	+2080	+9.18896484	-4.45605469	-6.39404297	+17.24853516	-21.90673828	-10.04150391	+1928	+7.40917969	-8.46386719	-6.45996094	+22.10449219	+1.69189453	-64.13818359	+1820
+1457970906.39949990	+9.81738281	-6.12597656	-6.21386719	+41.92382813	-3.55957031	-74.31152344	+2080	+9.17138672	-4.53515625	-6.29296875	+17.07275391	-21.97265625	-9.84375000	+1932	+7.38720703	-8.53857422	-6.37646484	+22.25830078	+1.75781250	-63.89648438	+1816
+1457970906.40360000	+9.78662109	-6.18310547	-6.12597656	+42.16552734	-3.62548828	-74.17968750	+2084	+9.14941406	-4.60546875	-6.19628906	+16.83105469	-21.99462891	-9.58007813	+1932	+7.35644531	-8.61328125	-6.29296875	+22.39013672	+1.82373047	-63.67675781	+1812
+1457970906.40780000	+9.75585938	-6.23583984	-6.03808594	+42.40722656	-3.66943359	-74.00390625	+2084	+9.13183594	-4.67578125	-6.10400391	+16.63330078	-21.97265625	-9.27246094	+1928	+7.33447266	-8.67919922	-6.21386719	+22.60986328	+1.88964844	-63.36914063	+1808
+1457970906.41190000	+9.72949219	-6.29296875	-5.94140625	+42.67089844	-3.73535156	-73.91601563	+2088	+9.11865234	-4.75048828	-5.99853516	+16.45751953	-22.06054688	-9.09667969	+1936	+7.31250000	-8.74951172	-6.12597656	+22.78564453	+1.91162109	-63.17138672	+1808
+1457970906.42030000	+9.67236328	-6.38964844	-5.75683594	+43.19824219	-3.86718750	-73.63037109	+2092	+9.07910156	-4.88671875	-5.80517578	+15.99609375	-22.08251953	-8.52539063	+1936	+7.26416016	-8.88134766	-5.96337891	+23.13720703	+1.97753906	-62.64404297	+1808
+1457970906.42440010	+9.65039063	-6.43798828	-5.65576172	+43.48388672	-3.93310547	-73.56445313	+2100	+9.06591797	-4.95263672	-5.69531250	+15.82031250	-22.21435547	-8.32763672	+1944	+7.24658203	-8.95166016	-5.87109375	+23.33496094	+1.95556641	-62.46826172	+1808
+1457970906.42860010	+9.61962891	-6.48632813	-5.55908203	+43.70361328	-3.99902344	-73.41064453	+2100	+9.04833984	-5.02294922	-5.59863281	+15.53466797	-22.23632813	-8.02001953	+1944	+7.22460938	-9.02197266	-5.77880859	+23.48876953	+1.93359375	-62.27050781	+1812
+1457970906.43280010	+9.59765625	-6.53027344	-5.47558594	+43.96728516	-4.06494141	-73.21289063	+2104	+9.03076172	-5.08447266	-5.50634766	+15.29296875	-22.21435547	-7.69042969	+1944	+7.21142578	-9.07910156	-5.69531250	+23.73046875	+1.91162109	-62.00683594	+1812
+1457970906.43689990	+9.57128906	-6.57861328	-5.37011719	+44.20898438	-4.15283203	-73.12500000	+2108	+9.01757813	-5.15039063	-5.39208984	+15.05126953	-22.36816406	-7.47070313	+1952	+7.19824219	-9.14062500	-5.60302734	+23.92822266	+1.84570313	-61.78710938	+1812
+1457970906.44109990	+9.54492188	-6.62695313	-5.27783203	+44.38476563	-4.24072266	-72.94921875	+2112	+9.00000000	-5.22070313	-5.29541016	+14.69970703	-22.39013672	-7.11914063	+1956	+7.18505859	-9.20654297	-5.51513672	+24.08203125	+1.80175781	-61.58935547	+1812
+1457970906.44530010	+9.51855469	-6.66210938	-5.18994141	+44.60449219	-4.30664063	-72.72949219	+2112	+8.98242188	-5.28222656	-5.20312500	+14.39208984	-22.36816406	-6.74560547	+1952	+7.17626953	-9.25488281	-5.42724609	+24.34570313	+1.71386719	-61.30371094	+1808
+1457970906.44939990	+9.49658203	-6.70605469	-5.08447266	+44.82421875	-4.43847656	-72.64160156	+2116	+8.97363281	-5.34375000	-5.08886719	+14.10644531	-22.50000000	-6.48193359	+1960	+7.16748047	-9.30761719	-5.33056641	+24.56542969	+1.60400391	-61.12792969	+1804
+1457970906.45359990	+9.47460938	-6.75439453	-4.98779297	+44.95605469	-4.54833984	-72.46582031	+2116	+8.95166016	-5.41406250	-4.99218750	+13.68896484	-22.52197266	-6.08642578	+1960	+7.16308594	-9.36914063	-5.23828125	+24.76318359	+1.49414063	-60.95214844	+1804
+1457970906.46190000	+9.43066406	-6.83349609	-4.80322266	+45.35156250	-4.76806641	-72.11425781	+2112	+8.92968750	-5.52832031	-4.79003906	+13.02978516	-22.60986328	-5.33935547	+1960	+7.15429688	-9.46582031	-5.05371094	+25.24658203	+1.29638672	-60.49072266	+1788
+1457970906.46610000	+9.40429688	-6.87744141	-4.70654297	+45.46142578	-4.87792969	-71.91650391	+2112	+8.91210938	-5.58984375	-4.69335938	+12.54638672	-22.60986328	-4.89990234	+1956	+7.14990234	-9.52294922	-4.95703125	+25.44433594	+1.20849609	-60.31494141	+1780
+1457970906.47030000	+9.38671875	-6.91259766	-4.62304688	+45.65917969	-4.98779297	-71.65283203	+2108	+8.89892578	-5.64257813	-4.60107422	+12.17285156	-22.54394531	-4.39453125	+1952	+7.14990234	-9.56689453	-4.86474609	+25.70800781	+1.12060547	-60.07324219	+1768
+1457970906.47440000	+9.36914063	-6.94775391	-4.52197266	+45.85693359	-5.11962891	-71.52099609	+2104	+8.89013672	-5.69970703	-4.49560547	+11.79931641	-22.63183594	-4.02099609	+1948	+7.14990234	-9.61083984	-4.77246094	+25.94970703	+1.01074219	-59.85351563	+1756
+1457970906.47860000	+9.34277344	-6.98730469	-4.42529297	+46.01074219	-5.25146484	-71.34521484	+2100	+8.87255859	-5.76123047	-4.39892578	+11.31591797	-22.63183594	-3.55957031	+1948	+7.14111328	-9.65917969	-4.68017578	+26.14746094	+0.94482422	-59.65576172	+1748
+1457970906.48270010	+9.32519531	-7.01806641	-4.33740234	+46.23046875	-5.36132813	-71.10351563	+2096	+8.85937500	-5.80517578	-4.30664063	+10.92041016	-22.54394531	-3.05419922	+1936	+7.14111328	-9.69873047	-4.59228516	+26.41113281	+0.90087891	-59.39208984	+1732
+1457970906.48690010	+9.30761719	-7.04882813	-4.24072266	+46.45019531	-5.47119141	-70.94970703	+2088	+8.85498047	-5.85351563	-4.20556641	+10.56884766	-22.60986328	-2.63671875	+1932	+7.14111328	-9.73828125	-4.50000000	+26.65283203	+0.81298828	-59.17236328	+1720
+1457970906.49110010	+9.28564453	-7.07958984	-4.14843750	+46.64794922	-5.58105469	-70.77392578	+2084	+8.83740234	-5.91064453	-4.10888672	+10.10742188	-22.58789063	-2.17529297	+1928	+7.13671875	-9.78662109	-4.40771484	+26.85058594	+0.76904297	-58.99658203	+1708
+1457970906.49939990	+9.25048828	-7.13671875	-3.96826172	+47.15332031	-5.77880859	-70.37841797	+2072	+8.82421875	-5.99414063	-3.91552734	+9.42626953	-22.52197266	-1.23046875	+1912	+7.12792969	-9.86132813	-4.23193359	+27.31201172	+0.70312500	-58.49121094	+1680
+1457970906.50359990	+9.22851563	-7.16308594	-3.87597656	+47.39501953	-5.88867188	-70.20263672	+2068	+8.81103516	-6.04248047	-3.82324219	+9.00878906	-22.50000000	-0.76904297	+1904	+7.11474609	-9.90527344	-4.14404297	+27.48779297	+0.70312500	-58.27148438	+1672
+1457970906.50770000	+9.21093750	-7.18066406	-3.78808594	+47.68066406	-5.99853516	-70.00488281	+2060	+8.79785156	-6.07763672	-3.73095703	+8.67919922	-22.43408203	-0.28564453	+1896	+7.11035156	-9.94042969	-4.06494141	+27.72949219	+0.68115234	-58.00781250	+1656
+1457970906.51189990	+9.19335938	-7.20263672	-3.69580078	+47.98828125	-6.10839844	-69.85107422	+2056	+8.79345703	-6.11279297	-3.63427734	+8.39355469	-22.43408203	+0.15380859	+1892	+7.10156250	-9.97558594	-3.98144531	+27.92724609	+0.63720703	-57.74414063	+1644
+1457970906.51609990	+9.17578125	-7.22460938	-3.60791016	+48.22998047	-6.21826172	-69.69726563	+2052	+8.78027344	-6.15673828	-3.53759766	+8.04199219	-22.41210938	+0.54931641	+1888	+7.08837891	-10.01513672	-3.90234375	+28.10302734	+0.63720703	-57.50244141	+1636
+1457970906.52020000	+9.15380859	-7.24218750	-3.52001953	+48.55957031	-6.32812500	-69.52148438	+2048	+8.77148438	-6.18750000	-3.44531250	+7.77832031	-22.36816406	+0.98876953	+1880	+7.07519531	-10.04589844	-3.81884766	+28.30078125	+0.61523438	-57.26074219	+1628
+1457970906.52440000	+9.14062500	-7.25976563	-3.43212891	+48.84521484	-6.43798828	-69.38964844	+2044	+8.77148438	-6.21826172	-3.35302734	+7.53662109	-22.36816406	+1.40625000	+1872	+7.06640625	-10.08105469	-3.73974609	+28.47656250	+0.57128906	-57.01904297	+1620
+1457970906.52860000	+9.11865234	-7.27734375	-3.34423828	+49.08691406	-6.52587891	-69.25781250	+2044	+8.75830078	-6.25341797	-3.26074219	+7.27294922	-22.34619141	+1.77978516	+1868	+7.05322266	-10.12060547	-3.66064453	+28.63037109	+0.54931641	-56.77734375	+1616
+1457970906.53270010	+9.10546875	-7.29052734	-3.25634766	+49.39453125	-6.63574219	-69.10400391	+2040	+8.75390625	-6.27978516	-3.17285156	+7.05322266	-22.32421875	+2.19726563	+1864	+7.04003906	-10.14697266	-3.58154297	+28.80615234	+0.50537109	-56.53564453	+1608
+1457970906.54110000	+9.07031250	-7.31689453	-3.08496094	+49.92187500	-6.87744141	-68.88427734	+2036	+8.73632813	-6.33251953	-2.99707031	+6.63574219	-22.30224609	+2.92236328	+1860	+7.01367188	-10.21289063	-3.43652344	+29.11376953	+0.39550781	-56.03027344	+1596
+1457970906.54520010	+9.05273438	-7.32568359	-3.00146484	+50.18554688	-6.98730469	-68.77441406	+2032	+8.72753906	-6.35449219	-2.90917969	+6.43798828	-22.28027344	+3.29589844	+1856	+7.00048828	-10.23486328	-3.36181641	+29.28955078	+0.32958984	-55.81054688	+1592
+1457970906.54940010	+9.03955078	-7.33447266	-2.91796875	+50.44921875	-7.09716797	-68.66455078	+2028	+8.72314453	-6.37646484	-2.83007813	+6.28417969	-22.25830078	+3.64746094	+1852	+6.99169922	-10.26123047	-3.28710938	+29.44335938	+0.24169922	-55.61279297	+1588
+1457970906.55769990	+9.00439453	-7.36083984	-2.75976563	+50.86669922	-7.27294922	-68.46679688	+2024	+8.70117188	-6.42041016	-2.66308594	+6.02050781	-22.23632813	+4.26269531	+1848	+6.97412109	-10.31396484	-3.13769531	+29.79492188	+0.10986328	-55.23925781	+1584
+1457970906.56189990	+8.99121094	-7.36523438	-2.68505859	+51.10839844	-7.36083984	-68.37890625	+2020	+8.69238281	-6.43798828	-2.58837891	+5.91064453	-22.17041016	+4.59228516	+1844	+6.96533203	-10.33593750	-3.06298828	+29.94873047	+0.04394531	-55.06347656	+1580
+1457970906.56600000	+8.97363281	-7.37841797	-2.61035156	+51.26220703	-7.42675781	-68.26904297	+2020	+8.68359375	-6.45556641	-2.51367188	+5.82275391	-22.14843750	+4.87792969	+1840	+6.95654297	-10.36230469	-2.98828125	+30.12451172	+0.00000000	-54.90966797	+1576
+1457970906.57020000	+8.95605469	-7.38720703	-2.53564453	+51.45996094	-7.49267578	-68.15917969	+2016	+8.67041016	-6.47314453	-2.43896484	+5.75683594	-22.08251953	+5.18554688	+1840	+6.95214844	-10.37988281	-2.91357422	+30.34423828	-0.08789063	-54.75585938	+1572
+1457970906.57439990	+8.94287109	-7.39160156	-2.46972656	+51.65771484	-7.55859375	-68.02734375	+2008	+8.65722656	-6.48632813	-2.37304688	+5.69091797	-21.99462891	+5.49316406	+1832	+6.95214844	-10.39746094	-2.84765625	+30.56396484	-0.15380859	-54.58007813	+1564
+1457970906.57850000	+8.92529297	-7.40039063	-2.39941406	+51.81152344	-7.58056641	-67.93945313	+2000	+8.64404297	-6.49951172	-2.30712891	+5.66894531	-21.92871094	+5.75683594	+1828	+6.94775391	-10.41503906	-2.77734375	+30.78369141	-0.19775391	-54.44824219	+1556
+1457970906.58690000	+8.89453125	-7.40917969	-2.27636719	+52.18505859	-7.64648438	-67.67578125	+1988	+8.61767578	-6.52148438	-2.17968750	+5.66894531	-21.68701172	+6.28417969	+1820	+6.94335938	-10.44140625	-2.63671875	+31.22314453	-0.26367188	-54.20654297	+1540
+1457970906.59100010	+8.87695313	-7.41796875	-2.21484375	+52.36083984	-7.64648438	-67.56591797	+1980	+8.60009766	-6.53027344	-2.11816406	+5.71289063	-21.59912109	+6.50390625	+1812	+6.94335938	-10.45898438	-2.56640625	+31.46484375	-0.26367188	-54.11865234	+1532
+1457970906.59520010	+8.86376953	-7.41796875	-2.15771484	+52.53662109	-7.62451172	-67.43408203	+1968	+8.58691406	-6.54345703	-2.06103516	+5.77880859	-21.46728516	+6.72363281	+1804	+6.93896484	-10.47216797	-2.49169922	+31.68457031	-0.26367188	-54.03076172	+1520
+1457970906.59940000	+8.84619141	-7.42236328	-2.10937500	+52.71240234	-7.62451172	-67.25830078	+1956	+8.56933594	-6.54785156	-2.00830078	+5.82275391	-21.31347656	+6.98730469	+1796	+6.93896484	-10.48095703	-2.43457031	+31.92626953	-0.24169922	-53.85498047	+1508
+1457970906.60349990	+8.82861328	-7.42675781	-2.05664063	+52.86621094	-7.58056641	-67.10449219	+1948	+8.55175781	-6.55664063	-1.95556641	+5.91064453	-21.15966797	+7.18505859	+1788	+6.93457031	-10.49414063	-2.37744141	+32.14599609	-0.21972656	-53.72314453	+1496
+1457970906.60770010	+8.81542969	-7.42675781	-2.00390625	+53.06396484	-7.55859375	-66.97265625	+1936	+8.53417969	-6.56103516	-1.90283203	+6.02050781	-21.00585938	+7.38281250	+1780	+6.93017578	-10.50292969	-2.31152344	+32.38769531	-0.17578125	-53.63525391	+1484
+1457970906.61190010	+8.79785156	-7.42675781	-1.95996094	+53.23974609	-7.53662109	-66.79687500	+1920	+8.52099609	-6.56542969	-1.85888672	+6.10839844	-20.83007813	+7.62451172	+1768	+6.92578125	-10.51171875	-2.25878906	+32.60742188	-0.15380859	-53.48144531	+1468
+1457970906.61599990	+8.78027344	-7.42675781	-1.91162109	+53.41552734	-7.49267578	-66.64306641	+1908	+8.50341797	-6.56982422	-1.81054688	+6.21826172	-20.67626953	+7.77832031	+1756	+6.92138672	-10.52050781	-2.20166016	+32.82714844	-0.08789063	-53.37158203	+1452
+1457970906.62439990	+8.74951172	-7.42675781	-1.82812500	+53.78906250	-7.40478516	-66.35742188	+1884	+8.47265625	-6.57421875	-1.72265625	+6.50390625	-20.34667969	+8.10791016	+1736	+6.90380859	-10.53808594	-2.10058594	+33.17871094	+0.02197266	-53.12988281	+1424
+1457970906.62850000	+8.73193359	-7.42675781	-1.78417969	+53.94287109	-7.33886719	-66.20361328	+1872	+8.45507813	-6.57421875	-1.67871094	+6.63574219	-20.19287109	+8.23974609	+1724	+6.89062500	-10.54687500	-2.05224609	+33.33251953	+0.10986328	-52.97607422	+1412
+1457970906.63270000	+8.71875000	-7.42236328	-1.74462891	+54.14062500	-7.29492188	-66.09375000	+1860	+8.43750000	-6.57421875	-1.63476563	+6.78955078	-20.06103516	+8.37158203	+1716	+6.87744141	-10.55566406	-2.00390625	+33.48632813	+0.17578125	-52.88818359	+1400
+1457970906.63680010	+8.70556641	-7.41796875	-1.70947266	+54.31640625	-7.25097656	-65.89599609	+1844	+8.42431641	-6.56982422	-1.59960938	+6.94335938	-19.86328125	+8.54736328	+1700	+6.86425781	-10.56005859	-1.96875000	+33.61816406	+0.24169922	-52.69042969	+1384
+1457970906.64100000	+8.68798828	-7.41796875	-1.67431641	+54.47021484	-7.18505859	-65.76416016	+1836	+8.40673828	-6.57421875	-1.56005859	+7.07519531	-19.70947266	+8.63525391	+1692	+6.85107422	-10.56884766	-1.93359375	+33.72802734	+0.32958984	-52.53662109	+1372
+1457970906.64520000	+8.67041016	-7.40917969	-1.63476563	+54.64599609	-7.11914063	-65.65429688	+1824	+8.39355469	-6.56542969	-1.52490234	+7.22900391	-19.57763672	+8.74511719	+1680	+6.83349609	-10.57324219	-1.89404297	+33.83789063	+0.39550781	-52.42675781	+1360
+1457970906.65350010	+8.64404297	-7.40478516	-1.57324219	+54.95361328	-7.00927734	-65.41259766	+1804	+8.36718750	-6.56542969	-1.45898438	+7.49267578	-19.27001953	+8.94287109	+1660	+6.79833984	-10.58642578	-1.82812500	+34.01367188	+0.57128906	-52.14111328	+1340
+1457970906.65770010	+8.63085938	-7.39599609	-1.53808594	+55.12939453	-6.94335938	-65.30273438	+1796	+8.35400391	-6.55664063	-1.42382813	+7.66845703	-19.16015625	+9.00878906	+1652	+6.78076172	-10.59082031	-1.78857422	+34.07958984	+0.65917969	-52.03125000	+1336
+1457970906.66179990	+8.61767578	-7.39160156	-1.51611328	+55.28320313	-6.87744141	-65.14892578	+1784	+8.34521484	-6.55224609	-1.39746094	+7.80029297	-18.98437500	+9.11865234	+1640	+6.76318359	-10.59960938	-1.76660156	+34.12353516	+0.72509766	-51.87744141	+1324
+1457970906.66599990	+8.60449219	-7.39160156	-1.48974609	+55.37109375	-6.81152344	-65.03906250	+1776	+8.33203125	-6.55664063	-1.37109375	+7.88818359	-18.83056641	+9.18457031	+1632	+6.75000000	-10.60400391	-1.74023438	+34.18945313	+0.81298828	-51.72363281	+1320
+1457970906.67020010	+8.59570313	-7.38281250	-1.46337891	+55.52490234	-6.74560547	-64.95117188	+1772	+8.32324219	-6.54785156	-1.34472656	+8.02001953	-18.72070313	+9.25048828	+1624	+6.73242188	-10.60400391	-1.70947266	+34.23339844	+0.90087891	-51.63574219	+1312
+1457970906.67430000	+8.58691406	-7.37402344	-1.44140625	+55.67871094	-6.70166016	-64.79736328	+1760	+8.31445313	-6.54345703	-1.32714844	+8.12988281	-18.56689453	+9.36035156	+1612	+6.71923828	-10.60839844	-1.68310547	+34.27734375	+0.94482422	-51.52587891	+1304
+1457970906.67849990	+8.57373047	-7.37402344	-1.42382813	+55.74462891	-6.61376953	-64.68750000	+1752	+8.30126953	-6.54345703	-1.30517578	+8.19580078	-18.43505859	+9.40429688	+1604	+6.71044922	-10.61279297	-1.66113281	+34.34326172	+1.03271484	-51.41601563	+1300
+1457970906.68680000	+8.55615234	-7.36083984	-1.38427734	+55.98632813	-6.48193359	-64.51171875	+1740	+8.28808594	-6.53466797	-1.26562500	+8.39355469	-18.19335938	+9.55810547	+1584	+6.69287109	-10.60839844	-1.60839844	+34.47509766	+1.16455078	-51.30615234	+1288
+1457970906.69100000	+8.55175781	-7.36083984	-1.36669922	+56.03027344	-6.39404297	-64.42382813	+1736	+8.27929688	-6.53466797	-1.24804688	+8.41552734	-18.06152344	+9.60205078	+1576	+6.68847656	-10.61279297	-1.58203125	+34.54101563	+1.25244141	-51.24023438	+1284
+1457970906.69520000	+8.54736328	-7.35644531	-1.34912109	+56.11816406	-6.32812500	-64.35791016	+1732	+8.27490234	-6.53027344	-1.23046875	+8.50341797	-17.97363281	+9.62402344	+1564	+6.68847656	-10.60839844	-1.55566406	+34.60693359	+1.31835938	-51.26220703	+1276
+1457970906.69930010	+8.54296875	-7.35205078	-1.34033203	+56.20605469	-6.26220703	-64.22607422	+1728	+8.27050781	-6.52587891	-1.22167969	+8.56933594	-17.84179688	+9.71191406	+1552	+6.68408203	-10.60839844	-1.53369141	+34.67285156	+1.38427734	-51.21826172	+1268
+1457970906.70350000	+8.53417969	-7.35205078	-1.33154297	+56.25000000	-6.17431641	-64.13818359	+1724	+8.26611328	-6.53027344	-1.20849609	+8.56933594	-17.73193359	+9.75585938	+1544	+6.68847656	-10.60839844	-1.51171875	+34.73876953	+1.45019531	-51.19628906	+1264
+1457970906.70770000	+8.53417969	-7.34765625	-1.32275391	+56.31591797	-6.10839844	-64.07226563	+1720	+8.26171875	-6.52587891	-1.19531250	+8.63525391	-17.64404297	+9.77783203	+1532	+6.69287109	-10.60400391	-1.48535156	+34.84863281	+1.51611328	-51.21826172	+1256
+1457970906.71180010	+8.53417969	-7.34326172	-1.31396484	+56.35986328	-6.02050781	-63.96240234	+1716	+8.26171875	-6.52148438	-1.19091797	+8.67919922	-17.51220703	+9.84375000	+1520	+6.70166016	-10.59960938	-1.46777344	+34.93652344	+1.56005859	-51.21826172	+1248
+1457970906.71600010	+8.52978516	-7.34765625	-1.30517578	+56.38183594	-5.93261719	-63.91845703	+1712	+8.25732422	-6.52148438	-1.18212891	+8.65722656	-17.40234375	+9.84375000	+1508	+6.70605469	-10.59960938	-1.44580078	+35.02441406	+1.64794922	-51.21826172	+1240
+1457970906.72009990	+8.52978516	-7.34326172	-1.30078125	+56.44775391	-5.84472656	-63.85253906	+1712	+8.25732422	-6.51708984	-1.17333984	+8.70117188	-17.31445313	+9.86572266	+1496	+6.71044922	-10.59521484	-1.42382813	+35.11230469	+1.73583984	-51.26220703	+1236
+1457970906.72849990	+8.52978516	-7.33886719	-1.29199219	+56.51367188	-5.64697266	-63.67675781	+1704	+8.25732422	-6.51708984	-1.16455078	+8.72314453	-17.05078125	+9.88769531	+1472	+6.72802734	-10.59082031	-1.38867188	+35.24414063	+1.91162109	-51.28417969	+1216
+1457970906.73260000	+8.52978516	-7.33886719	-1.29199219	+56.55761719	-5.53710938	-63.58886719	+1700	+8.25732422	-6.51269531	-1.16015625	+8.74511719	-16.91894531	+9.90966797	+1460	+6.73242188	-10.58642578	-1.37109375	+35.31005859	+2.02148438	-51.30615234	+1208
+1457970906.73680000	+8.53417969	-7.33447266	-1.28759766	+56.60156250	-5.42724609	-63.50097656	+1696	+8.26171875	-6.50830078	-1.16015625	+8.78906250	-16.78710938	+9.93164063	+1448	+6.74121094	-10.58203125	-1.36230469	+35.37597656	+2.13134766	-51.26220703	+1196
+1457970906.74099990	+8.53417969	-7.33447266	-1.28759766	+56.60156250	-5.29541016	-63.41308594	+1696	+8.26171875	-6.51269531	-1.16015625	+8.76708984	-16.63330078	+9.93164063	+1436	+6.74560547	-10.58203125	-1.35351563	+35.41992188	+2.24121094	-51.24023438	+1184
+1457970906.74510000	+8.53857422	-7.33007813	-1.28759766	+56.64550781	-5.18554688	-63.28125000	+1692	+8.26611328	-6.50830078	-1.16015625	+8.76708984	-16.45751953	+9.93164063	+1428	+6.75000000	-10.57763672	-1.34472656	+35.46386719	+2.37304688	-51.19628906	+1172
+1457970906.74930000	+8.54296875	-7.33007813	-1.28759766	+56.68945313	-5.05371094	-63.19335938	+1692	+8.27050781	-6.50390625	-1.15576172	+8.78906250	-16.30371094	+9.93164063	+1416	+6.75439453	-10.57763672	-1.33593750	+35.48583984	+2.50488281	-51.15234375	+1160
+1457970906.75350000	+8.54296875	-7.33007813	-1.28759766	+56.68945313	-4.92187500	-63.08349609	+1688	+8.27050781	-6.50390625	-1.15576172	+8.76708984	-16.17187500	+9.93164063	+1408	+6.75878906	-10.57763672	-1.32714844	+35.48583984	+2.65869141	-51.10839844	+1148
+1457970906.75760010	+8.54736328	-7.32568359	-1.29199219	+56.73339844	-4.79003906	-62.92968750	+1684	+8.27490234	-6.50390625	-1.15576172	+8.76708984	-15.97412109	+9.93164063	+1396	+6.75878906	-10.57763672	-1.32275391	+35.46386719	+2.81250000	-51.04248047	+1136
+1457970906.76180010	+8.55175781	-7.32568359	-1.29199219	+56.77734375	-4.65820313	-62.79785156	+1684	+8.28369141	-6.49951172	-1.15576172	+8.78906250	-15.79833984	+9.93164063	+1388	+6.75439453	-10.57763672	-1.31835938	+35.44189453	+2.98828125	-50.95458984	+1128
+1457970906.77010010	+8.56054688	-7.32128906	-1.29638672	+56.79931641	-4.39453125	-62.46826172	+1680	+8.29248047	-6.49951172	-1.16015625	+8.74511719	-15.44677734	+9.95361328	+1372	+6.75439453	-10.57763672	-1.31835938	+35.37597656	+3.27392578	-50.75683594	+1108
+1457970906.77430010	+8.56933594	-7.31689453	-1.29638672	+56.82128906	-4.28466797	-62.33642578	+1676	+8.29687500	-6.49511719	-1.15576172	+8.74511719	-15.27099609	+9.95361328	+1368	+6.75439453	-10.57763672	-1.31396484	+35.33203125	+3.42773438	-50.62500000	+1100
+1457970906.77850010	+8.57373047	-7.31689453	-1.29638672	+56.79931641	-4.17480469	-62.20458984	+1676	+8.30126953	-6.49511719	-1.15576172	+8.72314453	-15.11718750	+9.95361328	+1360	+6.75000000	-10.57763672	-1.31396484	+35.28808594	+3.55957031	-50.53710938	+1092
+1457970906.78259990	+8.57812500	-7.31250000	-1.29638672	+56.82128906	-4.08691406	-62.05078125	+1676	+8.31005859	-6.49072266	-1.15576172	+8.70117188	-14.94140625	+9.97558594	+1356	+6.75000000	-10.57324219	-1.31396484	+35.24414063	+3.69140625	-50.40527344	+1084
+1457970906.78679990	+8.58691406	-7.31250000	-1.29199219	+56.82128906	-3.97705078	-61.94091797	+1676	+8.31884766	-6.49072266	-1.15576172	+8.67919922	-14.76562500	+9.97558594	+1356	+6.74560547	-10.57324219	-1.30957031	+35.17822266	+3.84521484	-50.31738281	+1084
+1457970906.79090000	+8.59130859	-7.31250000	-1.28759766	+56.82128906	-3.91113281	-61.83105469	+1672	+8.32763672	-6.48632813	-1.15136719	+8.65722656	-14.61181641	+9.97558594	+1352	+6.74560547	-10.57324219	-1.30517578	+35.11230469	+3.95507813	-50.20751953	+1080
+1457970906.79510000	+8.60009766	-7.30810547	-1.28320313	+56.82128906	-3.84521484	-61.74316406	+1672	+8.33642578	-6.48632813	-1.15136719	+8.63525391	-14.47998047	+9.97558594	+1352	+6.75000000	-10.57324219	-1.30078125	+35.06835938	+4.06494141	-50.11962891	+1076
+1457970906.79930000	+8.60888672	-7.30371094	-1.27880859	+56.82128906	-3.77929688	-61.63330078	+1676	+8.34521484	-6.48193359	-1.14697266	+8.61328125	-14.34814453	+9.99755859	+1352	+6.75000000	-10.57324219	-1.29638672	+35.00244141	+4.15283203	-50.03173828	+1076
+1457970906.80340000	+8.61767578	-7.30371094	-1.27441406	+56.82128906	-3.73535156	-61.54541016	+1676	+8.35400391	-6.48193359	-1.14257813	+8.59130859	-14.21630859	+9.99755859	+1352	+6.75000000	-10.57324219	-1.29199219	+34.95849609	+4.24072266	-49.94384766	+1076
+1457970906.81180000	+8.63525391	-7.29492188	-1.26123047	+56.82128906	-3.69140625	-61.41357422	+1684	+8.37597656	-6.47753906	-1.12939453	+8.52539063	-14.01855469	+10.01953125	+1356	+6.76318359	-10.56884766	-1.27441406	+34.89257813	+4.35058594	-49.83398438	+1080
+1457970906.81590010	+8.64404297	-7.29492188	-1.25244141	+56.82128906	-3.66943359	-61.36962891	+1688	+8.38916016	-6.47314453	-1.12060547	+8.50341797	-13.93066406	+10.04150391	+1360	+6.77197266	-10.56884766	-1.26123047	+34.87060547	+4.37255859	-49.79003906	+1084
+1457970906.82010010	+8.65722656	-7.29052734	-1.23925781	+56.82128906	-3.64746094	-61.32568359	+1692	+8.39794922	-6.46875000	-1.11181641	+8.48144531	-13.88671875	+10.06347656	+1364	+6.78515625	-10.56445313	-1.24804688	+34.87060547	+4.39453125	-49.76806641	+1088
+1457970906.82430010	+8.66601563	-7.28613281	-1.23046875	+56.79931641	-3.64746094	-61.30371094	+1700	+8.41113281	-6.46435547	-1.10302734	+8.45947266	-13.82080078	+10.06347656	+1368	+6.79394531	-10.56005859	-1.23046875	+34.87060547	+4.41650391	-49.76806641	+1092
+1457970906.82839990	+8.67480469	-7.28173828	-1.21728516	+56.84326172	-3.64746094	-61.28173828	+1708	+8.41992188	-6.45996094	-1.09423828	+8.43750000	-13.79882813	+10.10742188	+1372	+6.80712891	-10.55566406	-1.21289063	+34.87060547	+4.43847656	-49.76806641	+1100
+1457970906.83260010	+8.68798828	-7.27734375	-1.20849609	+56.84326172	-3.66943359	-61.23779297	+1712	+8.43310547	-6.45556641	-1.08105469	+8.43750000	-13.75488281	+10.12939453	+1376	+6.82470703	-10.55126953	-1.19531250	+34.91455078	+4.43847656	-49.76806641	+1104
+1457970906.83680010	+8.69677734	-7.27294922	-1.19970703	+56.84326172	-3.66943359	-61.19384766	+1720	+8.44189453	-6.45556641	-1.07226563	+8.41552734	-13.71093750	+10.15136719	+1380	+6.83789063	-10.54687500	-1.17773438	+34.93652344	+4.43847656	-49.79003906	+1108
+1457970906.84509990	+8.70996094	-7.26416016	-1.17773438	+56.90917969	-3.69140625	-61.06201172	+1740	+8.45947266	-6.44238281	-1.05029297	+8.39355469	-13.62304688	+10.28320313	+1388	+6.86865234	-10.53369141	-1.13818359	+35.02441406	+4.46044922	-49.79003906	+1116
+1457970906.84929990	+8.71875000	-7.25976563	-1.16455078	+56.90917969	-3.69140625	-60.99609375	+1748	+8.46826172	-6.43798828	-1.03710938	+8.37158203	-13.55712891	+10.32714844	+1392	+6.88183594	-10.52929688	-1.11621094	+35.09033203	+4.48242188	-49.79003906	+1120
+1457970906.85340000	+8.72753906	-7.25097656	-1.15136719	+56.95312500	-3.69140625	-60.93017578	+1760	+8.47705078	-6.43359375	-1.02832031	+8.37158203	-13.49121094	+10.39306641	+1400	+6.89941406	-10.52050781	-1.09423828	+35.15625000	+4.48242188	-49.81201172	+1124
+1457970906.85760000	+8.73193359	-7.24658203	-1.14257813	+56.99707031	-3.69140625	-60.82031250	+1772	+8.48583984	-6.42919922	-1.01513672	+8.37158203	-13.40332031	+10.48095703	+1404	+6.90820313	-10.51611328	-1.07666016	+35.20019531	+4.52636719	-49.79003906	+1124
+1457970906.86180000	+8.73632813	-7.24218750	-1.12939453	+57.01904297	-3.69140625	-60.71044922	+1780	+8.49023438	-6.42480469	-1.00195313	+8.37158203	-13.33740234	+10.52490234	+1412	+6.91699219	-10.51171875	-1.05468750	+35.24414063	+4.57031250	-49.76806641	+1124
+1457970906.86590000	+8.74511719	-7.23339844	-1.11621094	+57.08496094	-3.69140625	-60.60058594	+1792	+8.49462891	-6.42041016	-0.98876953	+8.37158203	-13.22753906	+10.63476563	+1416	+6.92578125	-10.50732422	-1.03710938	+35.26611328	+4.61425781	-49.72412109	+1128
+1457970906.87010000	+8.74951172	-7.22900391	-1.10742188	+57.12890625	-3.69140625	-60.44677734	+1804	+8.50341797	-6.41162109	-0.97558594	+8.37158203	-13.11767578	+10.72265625	+1424	+6.93457031	-10.50292969	-1.01953125	+35.28808594	+4.65820313	-49.65820313	+1128
+1457970906.87840010	+8.75390625	-7.21582031	-1.08544922	+57.21679688	-3.69140625	-60.18310547	+1828	+8.50781250	-6.40283203	-0.95361328	+8.37158203	-12.87597656	+10.92041016	+1436	+6.93896484	-10.49414063	-0.98876953	+35.33203125	+4.72412109	-49.50439453	+1128
+1457970906.88260010	+8.75390625	-7.20703125	-1.07226563	+57.28271484	-3.69140625	-60.05126953	+1836	+8.51220703	-6.39404297	-0.94042969	+8.39355469	-12.74414063	+11.03027344	+1444	+6.93457031	-10.49414063	-0.97558594	+35.33203125	+4.76806641	-49.41650391	+1128
+1457970906.88669990	+8.75830078	-7.20263672	-1.05908203	+57.32666016	-3.69140625	-59.91943359	+1848	+8.51660156	-6.38964844	-0.92285156	+8.39355469	-12.63427734	+11.11816406	+1452	+6.93457031	-10.48974609	-0.96240234	+35.33203125	+4.81201172	-49.30664063	+1128
+1457970906.89089990	+8.75830078	-7.19384766	-1.04589844	+57.41455078	-3.69140625	-59.80957031	+1860	+8.51660156	-6.38085938	-0.90966797	+8.41552734	-12.52441406	+11.20605469	+1460	+6.93017578	-10.48974609	-0.94482422	+35.31005859	+4.85595703	-49.21875000	+1128
+1457970906.89510010	+8.75830078	-7.18505859	-1.03271484	+57.45849609	-3.69140625	-59.67773438	+1872	+8.52099609	-6.37646484	-0.89208984	+8.43750000	-12.41455078	+11.29394531	+1472	+6.92578125	-10.48974609	-0.93164063	+35.28808594	+4.87792969	-49.10888672	+1132
+1457970906.89920000	+8.75830078	-7.18066406	-1.01953125	+57.50244141	-3.71337891	-59.58984375	+1884	+8.52099609	-6.37207031	-0.87890625	+8.45947266	-12.30468750	+11.38183594	+1480	+6.91699219	-10.48974609	-0.92285156	+35.26611328	+4.89990234	-48.99902344	+1132
+1457970906.90339990	+8.75830078	-7.17187500	-1.00634766	+57.59033203	-3.73535156	-59.45800781	+1892	+8.52539063	-6.36328125	-0.86132813	+8.50341797	-12.19482422	+11.49169922	+1488	+6.90820313	-10.48535156	-0.90966797	+35.24414063	+4.89990234	-48.86718750	+1132
+1457970906.90759990	+8.75830078	-7.16308594	-0.98876953	+57.65625000	-3.77929688	-59.37011719	+1904	+8.52539063	-6.35888672	-0.84375000	+8.52539063	-12.12890625	+11.57958984	+1500	+6.90380859	-10.48535156	-0.89648438	+35.22216797	+4.89990234	-48.77929688	+1132
+1457970906.91170000	+8.75830078	-7.15429688	-0.97558594	+57.72216797	-3.82324219	-59.28222656	+1916	+8.52539063	-6.35009766	-0.83056641	+8.56933594	-12.04101563	+11.66748047	+1508	+6.89941406	-10.48535156	-0.88330078	+35.22216797	+4.87792969	-48.69140625	+1136
+1457970906.91590000	+8.75830078	-7.14550781	-0.95800781	+57.78808594	-3.84521484	-59.21630859	+1928	+8.52539063	-6.34570313	-0.81298828	+8.61328125	-11.97509766	+11.73339844	+1520	+6.89062500	-10.48535156	-0.87011719	+35.22216797	+4.85595703	-48.60351563	+1136
+1457970906.92420010	+8.75390625	-7.13671875	-0.92285156	+57.91992188	-3.93310547	-59.15039063	+1956	+8.52539063	-6.33251953	-0.77783203	+8.67919922	-11.90917969	+11.88720703	+1540	+6.88183594	-10.48095703	-0.83935547	+35.22216797	+4.81201172	-48.47167969	+1144
+1457970906.92840000	+8.75390625	-7.12792969	-0.90966797	+57.98583984	-3.97705078	-59.12841797	+1968	+8.52539063	-6.32812500	-0.76464844	+8.72314453	-11.86523438	+11.93115234	+1552	+6.87744141	-10.48095703	-0.81738281	+35.24414063	+4.76806641	-48.42773438	+1148
+1457970906.93260000	+8.75390625	-7.12353516	-0.89208984	+58.05175781	-4.02099609	-59.12841797	+1980	+8.52539063	-6.32373047	-0.74707031	+8.76708984	-11.86523438	+11.99707031	+1560	+6.87744141	-10.47656250	-0.79980469	+35.28808594	+4.72412109	-48.42773438	+1152
+1457970906.93670010	+8.75390625	-7.11914063	-0.87890625	+58.09570313	-4.08691406	-59.06250000	+1992	+8.52539063	-6.31933594	-0.73388672	+8.81103516	-11.82128906	+12.08496094	+1572	+6.87744141	-10.47656250	-0.78662109	+35.33203125	+4.70214844	-48.38378906	+1152
+1457970906.94090010	+8.74951172	-7.11474609	-0.86572266	+58.16162109	-4.13085938	-59.04052734	+2004	+8.52539063	-6.31494141	-0.72070313	+8.83300781	-11.79931641	+12.15087891	+1580	+6.87744141	-10.47656250	-0.76904297	+35.35400391	+4.65820313	-48.38378906	+1156
+1457970906.94499990	+8.74951172	-7.11035156	-0.85253906	+58.22753906	-4.19677734	-59.06250000	+2016	+8.52539063	-6.31054688	-0.70751953	+8.87695313	-11.82128906	+12.17285156	+1588	+6.88183594	-10.47216797	-0.75146484	+35.44189453	+4.63623047	-48.40576172	+1160
+1457970906.94919990	+8.74951172	-7.10595703	-0.84375000	+58.29345703	-4.24072266	-59.04052734	+2028	+8.52099609	-6.31054688	-0.69433594	+8.92089844	-11.79931641	+12.26074219	+1596	+6.88623047	-10.46777344	-0.73828125	+35.50781250	+4.59228516	-48.40576172	+1164
+1457970906.95339990	+8.74951172	-7.10595703	-0.83496094	+58.33740234	-4.26269531	-59.04052734	+2040	+8.52099609	-6.30615234	-0.68554688	+8.94287109	-11.79931641	+12.28271484	+1604	+6.89062500	-10.46777344	-0.72509766	+35.59570313	+4.59228516	-48.42773438	+1172
+1457970906.95750000	+8.74511719	-7.10595703	-0.82177734	+58.38134766	-4.28466797	-59.06250000	+2052	+8.52099609	-6.30615234	-0.67675781	+8.96484375	-11.79931641	+12.32666016	+1612	+6.89062500	-10.46337891	-0.70751953	+35.63964844	+4.59228516	-48.49365234	+1176
+1457970906.96170000	+8.74511719	-7.10595703	-0.82177734	+58.42529297	-4.30664063	-59.04052734	+2060	+8.51660156	-6.30615234	-0.67236328	+9.00878906	-11.77734375	+12.37060547	+1616	+6.89501953	-10.46337891	-0.69433594	+35.70556641	+4.61425781	-48.51562500	+1180
+1457970906.97000000	+8.74072266	-7.10595703	-0.81298828	+58.49121094	-4.32861328	-58.97460938	+2080	+8.51220703	-6.30615234	-0.66357422	+9.03076172	-11.71142578	+12.43652344	+1628	+6.90380859	-10.46337891	-0.67236328	+35.81542969	+4.70214844	-48.60351563	+1192
+1457970906.97420000	+8.73632813	-7.10595703	-0.81738281	+58.51318359	-4.32861328	-58.93066406	+2088	+8.50781250	-6.31054688	-0.66357422	+9.05273438	-11.66748047	+12.48046875	+1632	+6.90380859	-10.46337891	-0.66796875	+35.88134766	+4.74609375	-48.55957031	+1196
+1457970906.97840000	+8.73632813	-7.10595703	-0.81738281	+58.53515625	-4.32861328	-58.88671875	+2100	+8.50781250	-6.31054688	-0.66357422	+9.07470703	-11.62353516	+12.50244141	+1636	+6.90380859	-10.46337891	-0.66357422	+35.94726563	+4.83398438	-48.55957031	+1200
+1457970906.98250010	+8.73193359	-7.11035156	-0.81738281	+58.57910156	-4.30664063	-58.84277344	+2108	+8.50341797	-6.31054688	-0.66357422	+9.07470703	-11.55761719	+12.52441406	+1640	+6.90380859	-10.46337891	-0.65917969	+35.96923828	+4.89990234	-48.53759766	+1200
+1457970906.98670010	+8.72753906	-7.11035156	-0.82177734	+58.60107422	-4.28466797	-58.77685547	+2116	+8.49902344	-6.31494141	-0.66357422	+9.09667969	-11.49169922	+12.54638672	+1644	+6.90380859	-10.46777344	-0.65917969	+36.01318359	+4.98779297	-48.51562500	+1204
+1457970906.99090000	+8.72314453	-7.11035156	-0.82177734	+58.62304688	-4.26269531	-58.71093750	+2124	+8.49462891	-6.31494141	-0.66357422	+9.09667969	-11.44775391	+12.56835938	+1648	+6.89941406	-10.46777344	-0.65478516	+36.05712891	+5.07568359	-48.51562500	+1208
+1457970906.99920010	+8.71435547	-7.11914063	-0.83056641	+58.64501953	-4.17480469	-58.55712891	+2140	+8.48583984	-6.31933594	-0.66796875	+9.11865234	-11.27197266	+12.63427734	+1652	+6.88623047	-10.47216797	-0.65478516	+36.05712891	+5.31738281	-48.40576172	+1220
+1457970907.00340010	+8.70996094	-7.11914063	-0.83496094	+58.66699219	-4.13085938	-58.46923828	+2148	+8.48144531	-6.31933594	-0.67236328	+9.11865234	-11.16210938	+12.65625000	+1656	+6.88183594	-10.47656250	-0.65917969	+36.05712891	+5.40527344	-48.31787109	+1220
+1457970907.00749990	+8.70556641	-7.11914063	-0.84375000	+58.68896484	-4.08691406	-58.35937500	+2152	+8.47705078	-6.32373047	-0.67236328	+9.14062500	-11.07421875	+12.67822266	+1656	+6.87304688	-10.47656250	-0.66357422	+36.05712891	+5.49316406	-48.22998047	+1228
+1457970907.01169990	+8.70117188	-7.12353516	-0.84814453	+58.71093750	-4.02099609	-58.24951172	+2160	+8.47265625	-6.32373047	-0.67675781	+9.14062500	-10.96435547	+12.70019531	+1660	+6.86425781	-10.48095703	-0.67236328	+36.05712891	+5.60302734	-48.12011719	+1232
+1457970907.01589990	+8.69238281	-7.12353516	-0.85253906	+58.73291016	-3.97705078	-58.13964844	+2164	+8.46826172	-6.32373047	-0.68115234	+9.16259766	-10.85449219	+12.72216797	+1664	+6.85107422	-10.48095703	-0.67675781	+36.03515625	+5.69091797	-48.01025391	+1236
+1457970907.02000000	+8.68798828	-7.12353516	-0.85693359	+58.73291016	-3.91113281	-58.02978516	+2168	+8.46386719	-6.32812500	-0.68115234	+9.16259766	-10.74462891	+12.74414063	+1664	+6.84228516	-10.48535156	-0.68554688	+36.03515625	+5.80078125	-47.90039063	+1240
+1457970907.02420000	+8.67919922	-7.12792969	-0.86132813	+58.75488281	-3.86718750	-57.91992188	+2172	+8.45507813	-6.32812500	-0.68554688	+9.18457031	-10.63476563	+12.74414063	+1664	+6.82910156	-10.48974609	-0.68994141	+36.01318359	+5.91064453	-47.81250000	+1244
+1457970907.02830000	+8.67041016	-7.12792969	-0.86572266	+58.77685547	-3.80126953	-57.81005859	+2176	+8.45068359	-6.32812500	-0.68994141	+9.18457031	-10.50292969	+12.76611328	+1668	+6.81591797	-10.48974609	-0.69433594	+35.99121094	+5.99853516	-47.70263672	+1244
+1457970907.03250000	+8.66601563	-7.12792969	-0.86572266	+58.79882813	-3.73535156	-57.67822266	+2176	+8.44628906	-6.33251953	-0.68994141	+9.20654297	-10.39306641	+12.78808594	+1668	+6.80273438	-10.49414063	-0.69873047	+35.96923828	+6.08642578	-47.59277344	+1248
+1457970907.03670000	+8.65722656	-7.12792969	-0.87011719	+58.82080078	-3.66943359	-57.59033203	+2176	+8.43750000	-6.33251953	-0.69433594	+9.22851563	-10.28320313	+12.81005859	+1668	+6.78955078	-10.49853516	-0.70751953	+35.96923828	+6.19628906	-47.48291016	+1248
+1457970907.04500010	+8.64404297	-7.13232422	-0.87890625	+58.84277344	-3.55957031	-57.37060547	+2180	+8.42431641	-6.33251953	-0.69873047	+9.25048828	-10.01953125	+12.83203125	+1668	+6.76757813	-10.50292969	-0.72070313	+35.96923828	+6.35009766	-47.24121094	+1248
+1457970907.04920010	+8.63525391	-7.13232422	-0.87890625	+58.86474609	-3.49365234	-57.28271484	+2180	+8.41992188	-6.33251953	-0.69873047	+9.27246094	-9.90966797	+12.83203125	+1668	+6.75878906	-10.50292969	-0.72509766	+35.96923828	+6.43798828	-47.17529297	+1248
+1457970907.05329990	+8.63085938	-7.13232422	-0.88330078	+58.86474609	-3.44970703	-57.19482422	+2176	+8.41552734	-6.33691406	-0.70312500	+9.29443359	-9.79980469	+12.83203125	+1668	+6.75439453	-10.50732422	-0.72949219	+35.99121094	+6.50390625	-47.10937500	+1244
+1457970907.05749990	+8.62646484	-7.13232422	-0.88330078	+58.88671875	-3.38378906	-57.10693359	+2176	+8.41113281	-6.33691406	-0.70312500	+9.29443359	-9.68994141	+12.83203125	+1668	+6.74560547	-10.50732422	-0.72949219	+36.01318359	+6.59179688	-47.06542969	+1244
+1457970907.06170010	+8.61767578	-7.13232422	-0.88769531	+58.88671875	-3.31787109	-57.04101563	+2176	+8.40673828	-6.33691406	-0.70751953	+9.31640625	-9.60205078	+12.83203125	+1668	+6.74121094	-10.51171875	-0.72949219	+36.03515625	+6.67968750	-47.02148438	+1240
+1457970907.06580000	+8.61328125	-7.13671875	-0.89208984	+58.90869141	-3.27392578	-56.95312500	+2176	+8.40234375	-6.33691406	-0.71191406	+9.33837891	-9.49218750	+12.83203125	+1664	+6.73681641	-10.51171875	-0.72509766	+36.07910156	+6.76757813	-46.97753906	+1236
+1457970907.06999990	+8.60888672	-7.13671875	-0.89208984	+58.90869141	-3.20800781	-56.88720703	+2172	+8.39794922	-6.34130859	-0.71191406	+9.33837891	-9.40429688	+12.83203125	+1664	+6.73681641	-10.51171875	-0.72509766	+36.12304688	+6.83349609	-46.97753906	+1232
+1457970907.07419990	+8.60449219	-7.13671875	-0.89648438	+58.93066406	-3.16406250	-56.79931641	+2172	+8.38916016	-6.34130859	-0.71630859	+9.36035156	-9.29443359	+12.85400391	+1664	+6.74121094	-10.51171875	-0.72070313	+36.21093750	+6.92138672	-46.95556641	+1228
+1457970907.08250000	+8.60009766	-7.14111328	-0.90087891	+58.97460938	-3.07617188	-56.66748047	+2164	+8.38037109	-6.34130859	-0.72070313	+9.38232422	-9.11865234	+12.85400391	+1660	+6.74121094	-10.50732422	-0.71630859	+36.36474609	+7.03125000	-46.93359375	+1224
+1457970907.08670000	+8.59570313	-7.14111328	-0.90527344	+58.99658203	-3.03222656	-56.60156250	+2164	+8.37597656	-6.34130859	-0.72509766	+9.40429688	-9.05273438	+12.85400391	+1656	+6.74560547	-10.50732422	-0.71191406	+36.43066406	+7.11914063	-46.95556641	+1224
+1457970907.09080000	+8.59130859	-7.14111328	-0.90966797	+59.01855469	-2.98828125	-56.55761719	+2160	+8.37597656	-6.34570313	-0.72949219	+9.42626953	-8.96484375	+12.87597656	+1656	+6.75000000	-10.50292969	-0.70312500	+36.51855469	+7.16308594	-46.97753906	+1224
+1457970907.09500000	+8.59130859	-7.14111328	-0.90966797	+59.04052734	-2.94433594	-56.49169922	+2160	+8.37158203	-6.34570313	-0.72949219	+9.44824219	-8.89892578	+12.87597656	+1652	+6.75000000	-10.50292969	-0.69433594	+36.60644531	+7.22900391	-47.02148438	+1224
+1457970907.09910010	+8.58691406	-7.14550781	-0.91406250	+59.06250000	-2.90039063	-56.42578125	+2156	+8.36718750	-6.34570313	-0.73388672	+9.47021484	-8.83300781	+12.89794922	+1648	+6.75439453	-10.50292969	-0.68994141	+36.69433594	+7.29492188	-47.04345703	+1224
+1457970907.10330010	+8.58251953	-7.14550781	-0.91845703	+59.08447266	-2.87841797	-56.38183594	+2152	+8.36279297	-6.34570313	-0.73388672	+9.49218750	-8.76708984	+12.89794922	+1648	+6.75878906	-10.49853516	-0.68554688	+36.76025391	+7.33886719	-47.04345703	+1224
+1457970907.10750010	+8.57812500	-7.14550781	-0.91845703	+59.12841797	-2.83447266	-56.33789063	+2148	+8.35839844	-6.35009766	-0.73828125	+9.51416016	-8.70117188	+12.91992188	+1644	+6.76318359	-10.49853516	-0.68115234	+36.84814453	+7.38281250	-47.04345703	+1224
+1457970907.11579990	+8.57373047	-7.14550781	-0.92285156	+59.19433594	-2.81250000	-56.22802734	+2144	+8.34960938	-6.35009766	-0.74267578	+9.55810547	-8.61328125	+12.96386719	+1636	+6.76757813	-10.49414063	-0.68115234	+37.00195313	+7.44873047	-47.04345703	+1224
+1457970907.11999990	+8.56933594	-7.14550781	-0.92285156	+59.21630859	-2.79052734	-56.20605469	+2140	+8.34521484	-6.35009766	-0.74267578	+9.60205078	-8.56933594	+12.96386719	+1632	+6.76757813	-10.49414063	-0.67675781	+37.04589844	+7.47070313	-47.04345703	+1224
+1457970907.12410000	+8.56933594	-7.14550781	-0.92724609	+59.26025391	-2.76855469	-56.16210938	+2136	+8.34082031	-6.35009766	-0.74267578	+9.62402344	-8.52539063	+12.98583984	+1628	+6.76318359	-10.49414063	-0.67675781	+37.08984375	+7.49267578	-47.04345703	+1224
+1457970907.12830000	+8.56494141	-7.14550781	-0.92724609	+59.28222656	-2.76855469	-56.14013672	+2132	+8.34082031	-6.35009766	-0.74267578	+9.64599609	-8.50341797	+12.98583984	+1624	+6.76318359	-10.49853516	-0.67675781	+37.11181641	+7.51464844	-47.04345703	+1224
+1457970907.13249990	+8.56494141	-7.14550781	-0.92724609	+59.30419922	-2.74658203	-56.11816406	+2128	+8.33642578	-6.35009766	-0.74267578	+9.66796875	-8.45947266	+12.98583984	+1620	+6.75878906	-10.49853516	-0.67675781	+37.13378906	+7.53662109	-47.02148438	+1224
+1457970907.13660000	+8.56054688	-7.14550781	-0.92724609	+59.34814453	-2.74658203	-56.09619141	+2124	+8.33203125	-6.35009766	-0.74267578	+9.71191406	-8.43750000	+13.00781250	+1616	+6.75439453	-10.49853516	-0.68115234	+37.13378906	+7.55859375	-46.99951172	+1224
+1457970907.14080000	+8.55615234	-7.14550781	-0.92724609	+59.37011719	-2.74658203	-56.07421875	+2124	+8.33203125	-6.35449219	-0.74267578	+9.73388672	-8.41552734	+13.00781250	+1612	+6.75000000	-10.50292969	-0.68554688	+37.13378906	+7.55859375	-46.95556641	+1224
+1457970907.14500000	+8.55615234	-7.14550781	-0.92724609	+59.39208984	-2.74658203	-56.05224609	+2120	+8.32763672	-6.35449219	-0.74267578	+9.75585938	-8.39355469	+13.00781250	+1608	+6.74560547	-10.50292969	-0.68994141	+37.11181641	+7.55859375	-46.93359375	+1228
+1457970907.15330000	+8.55175781	-7.14550781	-0.92724609	+59.43603516	-2.72460938	-56.03027344	+2112	+8.32324219	-6.35449219	-0.74267578	+9.79980469	-8.34960938	+13.00781250	+1600	+6.73242188	-10.50732422	-0.69873047	+37.08984375	+7.58056641	-46.86767578	+1228
+1457970907.15750000	+8.55175781	-7.14550781	-0.92724609	+59.45800781	-2.72460938	-56.03027344	+2108	+8.32324219	-6.35449219	-0.74267578	+9.82177734	-8.34960938	+13.00781250	+1600	+6.72802734	-10.51171875	-0.70312500	+37.06787109	+7.58056641	-46.84570313	+1224
+1457970907.16160010	+8.55175781	-7.14550781	-0.92724609	+59.45800781	-2.70263672	-56.00830078	+2104	+8.32324219	-6.35449219	-0.74267578	+9.82177734	-8.32763672	+13.00781250	+1596	+6.71923828	-10.51611328	-0.70751953	+37.02392578	+7.58056641	-46.80175781	+1224
+1457970907.16580010	+8.54736328	-7.14550781	-0.92724609	+59.47998047	-2.70263672	-56.00830078	+2100	+8.32324219	-6.35449219	-0.74267578	+9.84375000	-8.32763672	+13.00781250	+1592	+6.71484375	-10.51611328	-0.71191406	+37.00195313	+7.60253906	-46.77978516	+1224
+1457970907.17000010	+8.54736328	-7.14550781	-0.92724609	+59.47998047	-2.70263672	-56.00830078	+2096	+8.31884766	-6.35449219	-0.74267578	+9.84375000	-8.30566406	+12.98583984	+1588	+6.71044922	-10.52050781	-0.71630859	+36.95800781	+7.60253906	-46.75781250	+1224
+1457970907.17829990	+8.54736328	-7.14550781	-0.92724609	+59.50195313	-2.68066406	-55.98632813	+2088	+8.31884766	-6.35449219	-0.74267578	+9.88769531	-8.28369141	+12.98583984	+1584	+6.69726563	-10.52490234	-0.72509766	+36.91406250	+7.62451172	-46.71386719	+1216
+1457970907.18240000	+8.54736328	-7.14550781	-0.92724609	+59.52392578	-2.68066406	-55.96435547	+2084	+8.31884766	-6.35449219	-0.74267578	+9.88769531	-8.26171875	+12.98583984	+1584	+6.69287109	-10.52929688	-0.72509766	+36.91406250	+7.62451172	-46.69189453	+1216
+1457970907.18660000	+8.54736328	-7.14550781	-0.92724609	+59.52392578	-2.68066406	-55.96435547	+2080	+8.31884766	-6.35449219	-0.74267578	+9.88769531	-8.26171875	+12.98583984	+1580	+6.69287109	-10.52929688	-0.72949219	+36.91406250	+7.62451172	-46.69189453	+1212
+1457970907.19080000	+8.54296875	-7.14550781	-0.92724609	+59.54589844	-2.65869141	-55.96435547	+2080	+8.31445313	-6.35449219	-0.74267578	+9.90966797	-8.23974609	+12.98583984	+1576	+6.69287109	-10.52929688	-0.72949219	+36.91406250	+7.64648438	-46.71386719	+1208
+1457970907.19490000	+8.54296875	-7.14550781	-0.92724609	+59.54589844	-2.65869141	-55.94238281	+2076	+8.31445313	-6.35449219	-0.74267578	+9.90966797	-8.23974609	+12.98583984	+1576	+6.68847656	-10.52929688	-0.72509766	+36.91406250	+7.66845703	-46.71386719	+1204
+1457970907.20330000	+8.54296875	-7.14550781	-0.93164063	+59.56787109	-2.65869141	-55.92041016	+2068	+8.31445313	-6.35449219	-0.74267578	+9.93164063	-8.21777344	+12.98583984	+1572	+6.69287109	-10.53369141	-0.72070313	+36.93603516	+7.69042969	-46.75781250	+1196
+1457970907.20740010	+8.54296875	-7.14550781	-0.93164063	+59.56787109	-2.63671875	-55.92041016	+2064	+8.31445313	-6.35449219	-0.74267578	+9.93164063	-8.21777344	+12.98583984	+1568	+6.69287109	-10.53369141	-0.72070313	+36.95800781	+7.71240234	-46.77978516	+1196
+1457970907.21160010	+8.54296875	-7.14990234	-0.93164063	+59.58984375	-2.63671875	-55.89843750	+2060	+8.31445313	-6.35888672	-0.74267578	+9.93164063	-8.19580078	+12.98583984	+1568	+6.69726563	-10.52929688	-0.71630859	+37.00195313	+7.71240234	-46.80175781	+1192
+1457970907.21580000	+8.54296875	-7.14990234	-0.93164063	+59.58984375	-2.63671875	-55.89843750	+2060	+8.31445313	-6.35888672	-0.74267578	+9.93164063	-8.19580078	+12.98583984	+1568	+6.69726563	-10.52929688	-0.71191406	+37.04589844	+7.73437500	-46.82373047	+1192
+1457970907.21989990	+8.54296875	-7.14990234	-0.93164063	+59.58984375	-2.63671875	-55.87646484	+2056	+8.31005859	-6.35888672	-0.74267578	+9.95361328	-8.17382813	+12.98583984	+1564	+6.70166016	-10.52929688	-0.71191406	+37.06787109	+7.75634766	-46.84570313	+1192
+1457970907.22410010	+8.53857422	-7.14990234	-0.93603516	+59.61181641	-2.61474609	-55.87646484	+2052	+8.31005859	-6.35888672	-0.74267578	+9.95361328	-8.17382813	+12.98583984	+1564	+6.70605469	-10.52929688	-0.70751953	+37.11181641	+7.77832031	-46.86767578	+1192
+1457970907.23239990	+8.53857422	-7.15429688	-0.93603516	+59.63378906	-2.61474609	-55.83251953	+2048	+8.31005859	-6.35888672	-0.74267578	+9.97558594	-8.15185547	+13.00781250	+1560	+6.71044922	-10.52929688	-0.69873047	+37.19970703	+7.80029297	-46.93359375	+1192
+1457970907.23659990	+8.53857422	-7.15429688	-0.93603516	+59.63378906	-2.59277344	-55.81054688	+2048	+8.30566406	-6.35888672	-0.74267578	+9.97558594	-8.12988281	+13.00781250	+1556	+6.71484375	-10.52929688	-0.69433594	+37.24365234	+7.82226563	-46.95556641	+1196
+1457970907.24079990	+8.53417969	-7.15429688	-0.94042969	+59.65576172	-2.59277344	-55.78857422	+2044	+8.30566406	-6.35888672	-0.74267578	+9.97558594	-8.10791016	+13.00781250	+1556	+6.71923828	-10.52929688	-0.68994141	+37.28759766	+7.84423828	-46.97753906	+1196
+1457970907.24490000	+8.53417969	-7.15869141	-0.94042969	+59.67773438	-2.57080078	-55.78857422	+2044	+8.30566406	-6.35888672	-0.74707031	+9.99755859	-8.10791016	+13.00781250	+1556	+6.71923828	-10.52929688	-0.68994141	+37.30957031	+7.86621094	-46.99951172	+1196
+1457970907.24910000	+8.53417969	-7.15869141	-0.94042969	+59.67773438	-2.57080078	-55.76660156	+2040	+8.30126953	-6.35888672	-0.74707031	+9.99755859	-8.08593750	+13.00781250	+1552	+6.72363281	-10.52929688	-0.68554688	+37.35351563	+7.88818359	-47.02148438	+1196
+1457970907.25320010	+8.52978516	-7.15869141	-0.94042969	+59.69970703	-2.54882813	-55.74462891	+2040	+8.30126953	-6.36328125	-0.74707031	+9.99755859	-8.06396484	+13.00781250	+1552	+6.72363281	-10.52929688	-0.68554688	+37.39746094	+7.91015625	-47.02148438	+1200
+1457970907.25740000	+8.52978516	-7.15869141	-0.94042969	+59.72167969	-2.54882813	-55.74462891	+2040	+8.30126953	-6.36328125	-0.74707031	+10.01953125	-8.04199219	+12.98583984	+1548	+6.72363281	-10.52929688	-0.68554688	+37.41943359	+7.93212891	-47.04345703	+1200
+1457970907.26570010	+8.52539063	-7.16308594	-0.94482422	+59.74365234	-2.52685547	-55.72265625	+2036	+8.29687500	-6.36328125	-0.74707031	+10.04150391	-8.02001953	+12.98583984	+1544	+6.71923828	-10.52929688	-0.68554688	+37.41943359	+7.97607422	-47.02148438	+1200
+1457970907.26990010	+8.52539063	-7.16308594	-0.94482422	+59.74365234	-2.52685547	-55.70068359	+2032	+8.29687500	-6.36328125	-0.74707031	+10.04150391	-7.99804688	+12.98583984	+1544	+6.71484375	-10.53369141	-0.68554688	+37.41943359	+7.97607422	-47.02148438	+1200
+1457970907.27410010	+8.52099609	-7.16308594	-0.94482422	+59.76562500	-2.50488281	-55.70068359	+2032	+8.29248047	-6.36328125	-0.74707031	+10.04150391	-7.99804688	+12.96386719	+1540	+6.71044922	-10.53369141	-0.68994141	+37.41943359	+7.97607422	-46.99951172	+1204
+1457970907.27819990	+8.52099609	-7.16308594	-0.94482422	+59.76562500	-2.50488281	-55.70068359	+2028	+8.29248047	-6.36328125	-0.74707031	+10.06347656	-7.97607422	+12.96386719	+1540	+6.70605469	-10.53808594	-0.69433594	+37.39746094	+7.99804688	-46.97753906	+1204
+1457970907.28239990	+8.52099609	-7.16308594	-0.94482422	+59.78759766	-2.50488281	-55.70068359	+2028	+8.29248047	-6.36328125	-0.74707031	+10.06347656	-7.97607422	+12.96386719	+1540	+6.70166016	-10.53808594	-0.69873047	+37.37548828	+7.97607422	-46.95556641	+1204
+1457970907.28660010	+8.51660156	-7.16308594	-0.94482422	+59.78759766	-2.50488281	-55.70068359	+2024	+8.29248047	-6.36328125	-0.74707031	+10.06347656	-7.95410156	+12.96386719	+1536	+6.69726563	-10.54248047	-0.70312500	+37.35351563	+7.97607422	-46.93359375	+1204
+1457970907.29489990	+8.51660156	-7.16308594	-0.94042969	+59.78759766	-2.50488281	-55.70068359	+2020	+8.28808594	-6.36328125	-0.74267578	+10.06347656	-7.95410156	+12.94189453	+1532	+6.68847656	-10.54687500	-0.70751953	+37.28759766	+7.97607422	-46.88964844	+1204
+1457970907.29909990	+8.51660156	-7.16308594	-0.94042969	+59.78759766	-2.50488281	-55.70068359	+2020	+8.28808594	-6.36328125	-0.74267578	+10.08544922	-7.95410156	+12.94189453	+1532	+6.68408203	-10.54687500	-0.71191406	+37.26562500	+7.95410156	-46.88964844	+1200
+1457970907.30320000	+8.51660156	-7.16308594	-0.94042969	+59.78759766	-2.52685547	-55.72265625	+2016	+8.28808594	-6.36328125	-0.74267578	+10.08544922	-7.95410156	+12.94189453	+1532	+6.67968750	-10.55126953	-0.71630859	+37.24365234	+7.95410156	-46.86767578	+1200
+1457970907.30740000	+8.51660156	-7.16308594	-0.94042969	+59.78759766	-2.52685547	-55.72265625	+2016	+8.28808594	-6.36328125	-0.74267578	+10.08544922	-7.95410156	+12.94189453	+1528	+6.67968750	-10.55126953	-0.71630859	+37.22167969	+7.93212891	-46.86767578	+1196
+1457970907.31160000	+8.51660156	-7.16308594	-0.94042969	+59.78759766	-2.52685547	-55.72265625	+2016	+8.28808594	-6.36328125	-0.74267578	+10.08544922	-7.95410156	+12.94189453	+1528	+6.67968750	-10.55126953	-0.72070313	+37.19970703	+7.93212891	-46.86767578	+1192
+1457970907.31570010	+8.51660156	-7.16308594	-0.94042969	+59.78759766	-2.52685547	-55.72265625	+2012	+8.28808594	-6.36328125	-0.74267578	+10.08544922	-7.95410156	+12.94189453	+1528	+6.67968750	-10.55126953	-0.72070313	+37.19970703	+7.91015625	-46.86767578	+1188
+1457970907.32410000	+8.51660156	-7.16308594	-0.94042969	+59.78759766	-2.54882813	-55.74462891	+2012	+8.28808594	-6.36328125	-0.74267578	+10.08544922	-7.97607422	+12.94189453	+1524	+6.67968750	-10.55126953	-0.71630859	+37.19970703	+7.88818359	-46.88964844	+1184
+1457970907.32820010	+8.51660156	-7.16308594	-0.94042969	+59.78759766	-2.54882813	-55.74462891	+2012	+8.28808594	-6.36328125	-0.74267578	+10.08544922	-7.97607422	+12.94189453	+1524	+6.68408203	-10.55126953	-0.71630859	+37.19970703	+7.88818359	-46.91162109	+1180
+1457970907.33240010	+8.51660156	-7.16308594	-0.94042969	+59.78759766	-2.54882813	-55.74462891	+2008	+8.28808594	-6.36328125	-0.74267578	+10.08544922	-7.97607422	+12.94189453	+1524	+6.68408203	-10.55126953	-0.71630859	+37.19970703	+7.88818359	-46.93359375	+1180
+1457970907.33649990	+8.51660156	-7.16308594	-0.94042969	+59.78759766	-2.54882813	-55.74462891	+2008	+8.29248047	-6.36328125	-0.74267578	+10.08544922	-7.97607422	+12.94189453	+1524	+6.68847656	-10.55126953	-0.71191406	+37.22167969	+7.86621094	-46.93359375	+1176
+1457970907.34069990	+8.51660156	-7.16308594	-0.94042969	+59.78759766	-2.54882813	-55.76660156	+2008	+8.29248047	-6.36328125	-0.74267578	+10.08544922	-7.97607422	+12.94189453	+1524	+6.68847656	-10.55126953	-0.71191406	+37.22167969	+7.86621094	-46.95556641	+1176
+1457970907.34489990	+8.52099609	-7.16308594	-0.94042969	+59.78759766	-2.54882813	-55.76660156	+2008	+8.29248047	-6.36328125	-0.74267578	+10.08544922	-7.97607422	+12.94189453	+1520	+6.69287109	-10.55126953	-0.71191406	+37.24365234	+7.86621094	-46.97753906	+1172
+1457970907.34900000	+8.52099609	-7.16308594	-0.94042969	+59.78759766	-2.54882813	-55.76660156	+2008	+8.29248047	-6.36767578	-0.74267578	+10.08544922	-7.99804688	+12.94189453	+1520	+6.69287109	-10.55126953	-0.70751953	+37.24365234	+7.86621094	-46.99951172	+1172
+1457970907.35739990	+8.52099609	-7.16308594	-0.93603516	+59.78759766	-2.57080078	-55.78857422	+2004	+8.29248047	-6.36767578	-0.74267578	+10.08544922	-7.99804688	+12.94189453	+1520	+6.70166016	-10.55126953	-0.70312500	+37.28759766	+7.84423828	-47.06542969	+1172
+1457970907.36150000	+8.52099609	-7.16308594	-0.93603516	+59.80957031	-2.57080078	-55.78857422	+2004	+8.29248047	-6.36767578	-0.74267578	+10.08544922	-7.99804688	+12.94189453	+1520	+6.70605469	-10.55126953	-0.69873047	+37.30957031	+7.84423828	-47.08740234	+1172
+1457970907.36570000	+8.52099609	-7.16308594	-0.93603516	+59.80957031	-2.59277344	-55.81054688	+2004	+8.29248047	-6.36767578	-0.74267578	+10.08544922	-7.99804688	+12.96386719	+1520	+6.71044922	-10.54687500	-0.69433594	+37.35351563	+7.84423828	-47.13134766	+1172
+1457970907.36990000	+8.52099609	-7.16308594	-0.93603516	+59.80957031	-2.59277344	-55.81054688	+2004	+8.29248047	-6.36767578	-0.74267578	+10.08544922	-7.99804688	+12.96386719	+1520	+6.71484375	-10.54687500	-0.68994141	+37.37548828	+7.84423828	-47.17529297	+1176
+1457970907.37400010	+8.52099609	-7.16308594	-0.93603516	+59.80957031	-2.59277344	-55.81054688	+2004	+8.29248047	-6.36767578	-0.74267578	+10.08544922	-8.02001953	+12.96386719	+1516	+6.71923828	-10.54687500	-0.68554688	+37.39746094	+7.84423828	-47.19726563	+1176
+1457970907.37820010	+8.52099609	-7.16308594	-0.93603516	+59.80957031	-2.61474609	-55.83251953	+2004	+8.29248047	-6.36767578	-0.74267578	+10.08544922	-8.02001953	+12.96386719	+1516	+6.72363281	-10.54687500	-0.68554688	+37.41943359	+7.84423828	-47.21923828	+1176
+1457970907.38240000	+8.52099609	-7.16308594	-0.93603516	+59.80957031	-2.61474609	-55.83251953	+2004	+8.29248047	-6.36767578	-0.74267578	+10.08544922	-8.02001953	+12.96386719	+1516	+6.72363281	-10.54687500	-0.68115234	+37.44140625	+7.84423828	-47.21923828	+1176
+1457970907.39070010	+8.52099609	-7.16308594	-0.93164063	+59.83154297	-2.61474609	-55.83251953	+2004	+8.29248047	-6.36767578	-0.74267578	+10.08544922	-8.02001953	+12.96386719	+1516	+6.72363281	-10.54687500	-0.68115234	+37.46337891	+7.84423828	-47.21923828	+1176
+1457970907.39490010	+8.52099609	-7.16308594	-0.93164063	+59.83154297	-2.61474609	-55.83251953	+2004	+8.29248047	-6.36767578	-0.74267578	+10.08544922	-8.02001953	+12.96386719	+1516	+6.72363281	-10.54687500	-0.68115234	+37.46337891	+7.84423828	-47.21923828	+1176
+1457970907.39899990	+8.52099609	-7.16308594	-0.93164063	+59.83154297	-2.63671875	-55.83251953	+2004	+8.29248047	-6.36767578	-0.74267578	+10.08544922	-8.02001953	+12.96386719	+1516	+6.71923828	-10.54687500	-0.68554688	+37.46337891	+7.86621094	-47.21923828	+1176
+1457970907.40319990	+8.52099609	-7.16308594	-0.93164063	+59.83154297	-2.63671875	-55.83251953	+2004	+8.29248047	-6.36767578	-0.74267578	+10.08544922	-8.02001953	+12.96386719	+1516	+6.71923828	-10.54687500	-0.68554688	+37.46337891	+7.86621094	-47.19726563	+1176
+1457970907.40730000	+8.52099609	-7.16308594	-0.93164063	+59.85351563	-2.63671875	-55.83251953	+2004	+8.29248047	-6.36767578	-0.74267578	+10.08544922	-8.02001953	+12.96386719	+1516	+6.71484375	-10.54687500	-0.68554688	+37.44140625	+7.86621094	-47.19726563	+1172
+1457970907.41150000	+8.52099609	-7.16308594	-0.93164063	+59.85351563	-2.63671875	-55.83251953	+2004	+8.29248047	-6.36767578	-0.74267578	+10.08544922	-8.02001953	+12.96386719	+1516	+6.71484375	-10.54687500	-0.68994141	+37.44140625	+7.86621094	-47.17529297	+1172
+1457970907.41570000	+8.52099609	-7.16308594	-0.93164063	+59.85351563	-2.63671875	-55.83251953	+2004	+8.29248047	-6.36767578	-0.74267578	+10.08544922	-8.02001953	+12.96386719	+1516	+6.71484375	-10.54687500	-0.68994141	+37.44140625	+7.86621094	-47.17529297	+1172
+1457970907.42400000	+8.52099609	-7.16308594	-0.93164063	+59.87548828	-2.63671875	-55.81054688	+2004	+8.29248047	-6.36767578	-0.74267578	+10.08544922	-8.02001953	+12.94189453	+1516	+6.71044922	-10.55126953	-0.69433594	+37.41943359	+7.86621094	-47.15332031	+1172
+1457970907.42820000	+8.51660156	-7.16308594	-0.93164063	+59.87548828	-2.63671875	-55.81054688	+2004	+8.29248047	-6.36767578	-0.74267578	+10.08544922	-7.99804688	+12.94189453	+1516	+6.70605469	-10.55126953	-0.69433594	+37.41943359	+7.88818359	-47.13134766	+1172
+1457970907.43230010	+8.51660156	-7.16308594	-0.93164063	+59.87548828	-2.63671875	-55.81054688	+2004	+8.28808594	-6.36767578	-0.74267578	+10.08544922	-7.99804688	+12.94189453	+1516	+6.70166016	-10.55126953	-0.69873047	+37.39746094	+7.88818359	-47.10937500	+1172
+1457970907.43650010	+8.51660156	-7.16308594	-0.93164063	+59.89746094	-2.63671875	-55.81054688	+2004	+8.28808594	-6.36767578	-0.74267578	+10.10742188	-7.99804688	+12.94189453	+1516	+6.70166016	-10.55126953	-0.69873047	+37.39746094	+7.88818359	-47.10937500	+1172
+1457970907.44070010	+8.51660156	-7.16308594	-0.93164063	+59.89746094	-2.63671875	-55.78857422	+2004	+8.28808594	-6.36767578	-0.74267578	+10.10742188	-7.99804688	+12.94189453	+1516	+6.69726563	-10.55566406	-0.69873047	+37.39746094	+7.88818359	-47.08740234	+1168
+1457970907.44899990	+8.51660156	-7.16308594	-0.93164063	+59.91943359	-2.65869141	-55.78857422	+2004	+8.28808594	-6.36767578	-0.74267578	+10.10742188	-7.99804688	+12.94189453	+1516	+6.69287109	-10.55566406	-0.70312500	+37.39746094	+7.91015625	-47.06542969	+1164
+1457970907.45320010	+8.51660156	-7.16308594	-0.93164063	+59.94140625	-2.65869141	-55.78857422	+2004	+8.28808594	-6.36767578	-0.74267578	+10.10742188	-7.99804688	+12.94189453	+1516	+6.69726563	-10.55566406	-0.70312500	+37.41943359	+7.91015625	-47.06542969	+1164
+1457970907.45729990	+8.51660156	-7.16308594	-0.93164063	+59.94140625	-2.65869141	-55.78857422	+2004	+8.28808594	-6.36767578	-0.74267578	+10.10742188	-7.99804688	+12.94189453	+1516	+6.69726563	-10.55566406	-0.70312500	+37.41943359	+7.91015625	-47.06542969	+1164
+1457970907.46149990	+8.51660156	-7.16308594	-0.93164063	+59.96337891	-2.68066406	-55.78857422	+2004	+8.28808594	-6.36767578	-0.74267578	+10.10742188	-7.99804688	+12.94189453	+1516	+6.69726563	-10.55566406	-0.69873047	+37.44140625	+7.91015625	-47.08740234	+1160
+1457970907.46569990	+8.51660156	-7.16308594	-0.93164063	+59.96337891	-2.68066406	-55.78857422	+2004	+8.28808594	-6.36767578	-0.73828125	+10.10742188	-7.99804688	+12.94189453	+1516	+6.69726563	-10.55126953	-0.69873047	+37.46337891	+7.91015625	-47.08740234	+1160
+1457970907.46980000	+8.51660156	-7.16308594	-0.93164063	+59.98535156	-2.70263672	-55.78857422	+2004	+8.28808594	-6.36767578	-0.73828125	+10.10742188	-7.99804688	+12.94189453	+1516	+6.70166016	-10.55126953	-0.69873047	+37.48535156	+7.91015625	-47.10937500	+1160
+1457970907.47400000	+8.51660156	-7.16308594	-0.93164063	+59.98535156	-2.70263672	-55.78857422	+2004	+8.28808594	-6.36767578	-0.73828125	+10.10742188	-7.99804688	+12.94189453	+1512	+6.70605469	-10.55126953	-0.69433594	+37.50732422	+7.91015625	-47.13134766	+1160
+1457970907.48230000	+8.51660156	-7.16308594	-0.93164063	+60.00732422	-2.72460938	-55.78857422	+2004	+8.28808594	-6.36767578	-0.73828125	+10.12939453	-7.99804688	+12.94189453	+1512	+6.70605469	-10.55126953	-0.69433594	+37.52929688	+7.88818359	-47.15332031	+1160
+1457970907.48650000	+8.51660156	-7.16308594	-0.93164063	+60.00732422	-2.72460938	-55.78857422	+2004	+8.28808594	-6.36767578	-0.73828125	+10.12939453	-7.99804688	+12.94189453	+1512	+6.71044922	-10.55126953	-0.68994141	+37.55126953	+7.88818359	-47.15332031	+1160
+1457970907.49480010	+8.51660156	-7.15869141	-0.93164063	+60.02929688	-2.74658203	-55.81054688	+2004	+8.28808594	-6.36767578	-0.73828125	+10.12939453	-8.02001953	+12.94189453	+1512	+6.71484375	-10.54687500	-0.68994141	+37.57324219	+7.88818359	-47.19726563	+1160
+1457970907.49900010	+8.51660156	-7.15869141	-0.93164063	+60.05126953	-2.74658203	-55.81054688	+2004	+8.28808594	-6.36767578	-0.73828125	+10.12939453	-8.02001953	+12.94189453	+1512	+6.71484375	-10.54687500	-0.68554688	+37.57324219	+7.88818359	-47.19726563	+1160
+1457970907.50729990	+8.51660156	-7.15869141	-0.93164063	+60.05126953	-2.74658203	-55.81054688	+2004	+8.28808594	-6.36767578	-0.73828125	+10.15136719	-8.02001953	+12.94189453	+1512	+6.71484375	-10.54687500	-0.68554688	+37.59521484	+7.88818359	-47.21923828	+1160
+1457970907.51149990	+8.51660156	-7.15869141	-0.93164063	+60.05126953	-2.74658203	-55.81054688	+2008	+8.28808594	-6.36767578	-0.73828125	+10.15136719	-8.02001953	+12.94189453	+1512	+6.71484375	-10.54687500	-0.68554688	+37.61718750	+7.88818359	-47.21923828	+1160
+1457970907.51560000	+8.51660156	-7.15869141	-0.93164063	+60.07324219	-2.74658203	-55.81054688	+2008	+8.28808594	-6.36767578	-0.73828125	+10.15136719	-8.02001953	+12.94189453	+1512	+6.71923828	-10.54687500	-0.68554688	+37.61718750	+7.88818359	-47.21923828	+1156
+1457970907.51979990	+8.51660156	-7.15869141	-0.93164063	+60.07324219	-2.74658203	-55.81054688	+2008	+8.28808594	-6.36767578	-0.73828125	+10.15136719	-8.02001953	+12.94189453	+1512	+6.71923828	-10.54687500	-0.68554688	+37.61718750	+7.88818359	-47.21923828	+1156
+1457970907.52810000	+8.51660156	-7.15869141	-0.93164063	+60.09521484	-2.74658203	-55.81054688	+2008	+8.28369141	-6.36767578	-0.73828125	+10.15136719	-8.02001953	+12.94189453	+1512	+6.71484375	-10.54687500	-0.68554688	+37.61718750	+7.88818359	-47.21923828	+1156
+1457970907.53230000	+8.51660156	-7.15869141	-0.93164063	+60.09521484	-2.74658203	-55.81054688	+2008	+8.28369141	-6.36767578	-0.73828125	+10.15136719	-8.02001953	+12.94189453	+1512	+6.71484375	-10.54687500	-0.68554688	+37.61718750	+7.88818359	-47.21923828	+1156
+1457970907.53650000	+8.51660156	-7.15869141	-0.93164063	+60.09521484	-2.74658203	-55.81054688	+2008	+8.28369141	-6.36767578	-0.73828125	+10.15136719	-7.99804688	+12.94189453	+1512	+6.71484375	-10.55126953	-0.68554688	+37.61718750	+7.88818359	-47.21923828	+1156
+1457970907.54060010	+8.51660156	-7.15869141	-0.93164063	+60.09521484	-2.74658203	-55.81054688	+2008	+8.28369141	-6.36767578	-0.73828125	+10.17333984	-7.99804688	+12.94189453	+1512	+6.71484375	-10.55126953	-0.68554688	+37.61718750	+7.88818359	-47.19726563	+1156
+1457970907.54480000	+8.51660156	-7.15869141	-0.93164063	+60.11718750	-2.74658203	-55.81054688	+2008	+8.28369141	-6.36767578	-0.73828125	+10.17333984	-7.99804688	+12.94189453	+1512	+6.71044922	-10.55126953	-0.68994141	+37.59521484	+7.88818359	-47.19726563	+1156
+1457970907.54900000	+8.51660156	-7.15869141	-0.93164063	+60.11718750	-2.74658203	-55.81054688	+2008	+8.28369141	-6.36767578	-0.73828125	+10.17333984	-7.99804688	+12.94189453	+1512	+6.71044922	-10.55126953	-0.68994141	+37.59521484	+7.88818359	-47.17529297	+1156
+1457970907.55310010	+8.51220703	-7.15869141	-0.93164063	+60.13916016	-2.72460938	-55.81054688	+2008	+8.28369141	-6.36767578	-0.73828125	+10.17333984	-7.97607422	+12.91992188	+1512	+6.70605469	-10.55126953	-0.68994141	+37.59521484	+7.91015625	-47.17529297	+1156
+1457970907.56139990	+8.51220703	-7.15869141	-0.93164063	+60.13916016	-2.72460938	-55.78857422	+2008	+8.27929688	-6.36767578	-0.73828125	+10.17333984	-7.95410156	+12.91992188	+1512	+6.70605469	-10.55566406	-0.69433594	+37.57324219	+7.91015625	-47.15332031	+1152
+1457970907.56559990	+8.51220703	-7.15869141	-0.93164063	+60.16113281	-2.72460938	-55.78857422	+2008	+8.27929688	-6.36767578	-0.73828125	+10.19531250	-7.95410156	+12.91992188	+1512	+6.70166016	-10.55566406	-0.69433594	+37.57324219	+7.93212891	-47.13134766	+1152
+1457970907.56979990	+8.51220703	-7.15869141	-0.93164063	+60.16113281	-2.70263672	-55.78857422	+2008	+8.27929688	-6.36767578	-0.73828125	+10.19531250	-7.95410156	+12.91992188	+1512	+6.70166016	-10.55566406	-0.69433594	+37.57324219	+7.95410156	-47.10937500	+1152
+1457970907.57390000	+8.51220703	-7.15869141	-0.93164063	+60.18310547	-2.70263672	-55.78857422	+2008	+8.27929688	-6.36767578	-0.74267578	+10.19531250	-7.93212891	+12.91992188	+1516	+6.70166016	-10.55566406	-0.69433594	+37.57324219	+7.95410156	-47.10937500	+1148
+1457970907.57810000	+8.51220703	-7.15869141	-0.93164063	+60.20507813	-2.70263672	-55.76660156	+2004	+8.27929688	-6.36767578	-0.74267578	+10.19531250	-7.91015625	+12.91992188	+1516	+6.70166016	-10.56005859	-0.69433594	+37.57324219	+7.97607422	-47.10937500	+1148
+1457970907.58229990	+8.50781250	-7.15869141	-0.93164063	+60.20507813	-2.68066406	-55.76660156	+2004	+8.27929688	-6.36767578	-0.74267578	+10.21728516	-7.91015625	+12.94189453	+1516	+6.70166016	-10.56005859	-0.69433594	+37.59521484	+7.99804688	-47.10937500	+1148
+1457970907.58640000	+8.50781250	-7.15869141	-0.93603516	+60.22705078	-2.68066406	-55.76660156	+2004	+8.27490234	-6.36767578	-0.74267578	+10.21728516	-7.88818359	+12.94189453	+1516	+6.70166016	-10.56005859	-0.69433594	+37.61718750	+8.02001953	-47.10937500	+1144
+1457970907.59480000	+8.50781250	-7.15869141	-0.93603516	+60.27099609	-2.68066406	-55.74462891	+2004	+8.27490234	-6.36767578	-0.74267578	+10.23925781	-7.86621094	+12.94189453	+1516	+6.70605469	-10.56005859	-0.68994141	+37.66113281	+8.06396484	-47.13134766	+1144
+1457970907.59890010	+8.50781250	-7.16308594	-0.93603516	+60.27099609	-2.65869141	-55.72265625	+2004	+8.27490234	-6.36767578	-0.74267578	+10.23925781	-7.86621094	+12.94189453	+1516	+6.71044922	-10.56005859	-0.68554688	+37.68310547	+8.08593750	-47.15332031	+1144
+1457970907.60310010	+8.50781250	-7.16308594	-0.93603516	+60.29296875	-2.65869141	-55.72265625	+2004	+8.27490234	-6.37207031	-0.74267578	+10.26123047	-7.84423828	+12.96386719	+1516	+6.71044922	-10.55566406	-0.68115234	+37.70507813	+8.10791016	-47.17529297	+1148
+1457970907.60730000	+8.50781250	-7.16308594	-0.93603516	+60.31494141	-2.63671875	-55.70068359	+2004	+8.27050781	-6.37207031	-0.74707031	+10.26123047	-7.82226563	+12.96386719	+1516	+6.71484375	-10.55566406	-0.68115234	+37.74902344	+8.12988281	-47.17529297	+1148
+1457970907.61139990	+8.50341797	-7.16308594	-0.94042969	+60.33691406	-2.63671875	-55.67871094	+2004	+8.27050781	-6.37207031	-0.74707031	+10.28320313	-7.80029297	+12.98583984	+1516	+6.71923828	-10.55566406	-0.67675781	+37.77099609	+8.15185547	-47.19726563	+1148
+1457970907.61560010	+8.50341797	-7.16748047	-0.94042969	+60.35888672	-2.63671875	-55.67871094	+2004	+8.27050781	-6.37207031	-0.74707031	+10.28320313	-7.80029297	+12.98583984	+1516	+6.72363281	-10.55566406	-0.67236328	+37.81494141	+8.19580078	-47.21923828	+1152
+1457970907.61980010	+8.50341797	-7.16748047	-0.94042969	+60.38085938	-2.61474609	-55.65673828	+2004	+8.27050781	-6.37207031	-0.74707031	+10.30517578	-7.77832031	+12.98583984	+1516	+6.72363281	-10.55566406	-0.67236328	+37.85888672	+8.21777344	-47.24121094	+1152
+1457970907.62809990	+8.50341797	-7.17187500	-0.94482422	+60.42480469	-2.59277344	-55.63476563	+2004	+8.26611328	-6.37646484	-0.75146484	+10.32714844	-7.73437500	+12.98583984	+1516	+6.72802734	-10.56005859	-0.66796875	+37.90283203	+8.28369141	-47.26318359	+1156
+1457970907.63229990	+8.49902344	-7.17187500	-0.94482422	+60.44677734	-2.57080078	-55.61279297	+2004	+8.26611328	-6.37646484	-0.75146484	+10.34912109	-7.71240234	+12.98583984	+1516	+6.72363281	-10.56005859	-0.66796875	+37.92480469	+8.32763672	-47.26318359	+1156
+1457970907.63640000	+8.49902344	-7.17626953	-0.94482422	+60.46875000	-2.54882813	-55.61279297	+2004	+8.26171875	-6.38085938	-0.75146484	+10.34912109	-7.69042969	+12.98583984	+1516	+6.72363281	-10.56445313	-0.66796875	+37.92480469	+8.34960938	-47.26318359	+1156
+1457970907.64060000	+8.49902344	-7.17626953	-0.94921875	+60.49072266	-2.52685547	-55.59082031	+2004	+8.26171875	-6.38085938	-0.75585938	+10.37109375	-7.66845703	+12.98583984	+1516	+6.71923828	-10.56884766	-0.66796875	+37.92480469	+8.37158203	-47.21923828	+1160
+1457970907.64470010	+8.49462891	-7.17626953	-0.94921875	+60.51269531	-2.50488281	-55.59082031	+2000	+8.26171875	-6.38085938	-0.75585938	+10.37109375	-7.62451172	+12.98583984	+1516	+6.71484375	-10.56884766	-0.67236328	+37.90283203	+8.41552734	-47.19726563	+1160
+1457970907.64890000	+8.49462891	-7.18066406	-0.94921875	+60.51269531	-2.48291016	-55.56884766	+2000	+8.25732422	-6.38525391	-0.75585938	+10.39306641	-7.60253906	+12.98583984	+1512	+6.71044922	-10.57324219	-0.67675781	+37.90283203	+8.43750000	-47.17529297	+1164
+1457970907.65310000	+8.49462891	-7.18066406	-0.94921875	+60.53466797	-2.46093750	-55.56884766	+2000	+8.25732422	-6.38525391	-0.76025391	+10.39306641	-7.58056641	+12.96386719	+1512	+6.70166016	-10.57763672	-0.68115234	+37.88085938	+8.45947266	-47.13134766	+1164
+1457970907.65720010	+8.49023438	-7.18066406	-0.95361328	+60.55664063	-2.43896484	-55.54687500	+2000	+8.25732422	-6.38525391	-0.76025391	+10.41503906	-7.55859375	+12.96386719	+1512	+6.69726563	-10.58203125	-0.68554688	+37.85888672	+8.48144531	-47.10937500	+1168
+1457970907.66560010	+8.49023438	-7.18505859	-0.95361328	+60.57861328	-2.39501953	-55.54687500	+1996	+8.25292969	-6.38964844	-0.76025391	+10.43701172	-7.51464844	+12.91992188	+1512	+6.68408203	-10.59082031	-0.69433594	+37.79296875	+8.52539063	-47.04345703	+1168
+1457970907.66969990	+8.48583984	-7.18505859	-0.95361328	+60.57861328	-2.39501953	-55.52490234	+1992	+8.25292969	-6.38964844	-0.76025391	+10.43701172	-7.49267578	+12.91992188	+1512	+6.67529297	-10.59521484	-0.69873047	+37.74902344	+8.54736328	-47.02148438	+1164
+1457970907.67389990	+8.48583984	-7.18945313	-0.95800781	+60.57861328	-2.37304688	-55.52490234	+1992	+8.24853516	-6.39404297	-0.76025391	+10.45898438	-7.47070313	+12.89794922	+1512	+6.67089844	-10.59960938	-0.70312500	+37.72705078	+8.56933594	-46.99951172	+1164
+1457970907.67810010	+8.48583984	-7.18945313	-0.95800781	+60.57861328	-2.37304688	-55.52490234	+1992	+8.24853516	-6.39404297	-0.76464844	+10.45898438	-7.44873047	+12.89794922	+1512	+6.66650391	-10.59960938	-0.70751953	+37.70507813	+8.56933594	-46.97753906	+1160
+1457970907.68220000	+8.48144531	-7.18945313	-0.95800781	+60.60058594	-2.35107422	-55.50292969	+1988	+8.24853516	-6.39404297	-0.76464844	+10.48095703	-7.44873047	+12.89794922	+1512	+6.66650391	-10.60400391	-0.70751953	+37.70507813	+8.59130859	-46.97753906	+1160
+1457970907.69059990	+8.48144531	-7.19384766	-0.95800781	+60.60058594	-2.35107422	-55.50292969	+1984	+8.24853516	-6.39404297	-0.76464844	+10.48095703	-7.42675781	+12.87597656	+1512	+6.66650391	-10.60400391	-0.70312500	+37.72705078	+8.61328125	-46.99951172	+1152
+1457970907.69470000	+8.48144531	-7.19384766	-0.95800781	+60.60058594	-2.32910156	-55.50292969	+1984	+8.24853516	-6.39843750	-0.76464844	+10.50292969	-7.40478516	+12.87597656	+1508	+6.66650391	-10.60400391	-0.70312500	+37.72705078	+8.61328125	-47.02148438	+1148
+1457970907.69890000	+8.48144531	-7.19384766	-0.95800781	+60.60058594	-2.32910156	-55.50292969	+1980	+8.24853516	-6.39843750	-0.76464844	+10.50292969	-7.40478516	+12.85400391	+1508	+6.67089844	-10.60400391	-0.69873047	+37.74902344	+8.63525391	-47.04345703	+1148
+1457970907.70310000	+8.48144531	-7.19384766	-0.95800781	+60.60058594	-2.32910156	-55.50292969	+1980	+8.24853516	-6.39843750	-0.76464844	+10.50292969	-7.40478516	+12.85400391	+1508	+6.67529297	-10.60400391	-0.69433594	+37.74902344	+8.63525391	-47.06542969	+1148
+1457970907.70720010	+8.48144531	-7.19384766	-0.96240234	+60.60058594	-2.32910156	-55.50292969	+1980	+8.24853516	-6.39843750	-0.76464844	+10.50292969	-7.40478516	+12.85400391	+1508	+6.67529297	-10.60400391	-0.69433594	+37.77099609	+8.63525391	-47.10937500	+1148
+1457970907.71550010	+8.48144531	-7.19824219	-0.96240234	+60.60058594	-2.35107422	-55.50292969	+1976	+8.24853516	-6.39843750	-0.76464844	+10.50292969	-7.40478516	+12.85400391	+1508	+6.68408203	-10.59960938	-0.68554688	+37.81494141	+8.65722656	-47.15332031	+1148
+1457970907.71970010	+8.48144531	-7.19824219	-0.96240234	+60.60058594	-2.35107422	-55.50292969	+1976	+8.24853516	-6.39843750	-0.76464844	+10.50292969	-7.40478516	+12.87597656	+1504	+6.68847656	-10.59960938	-0.68554688	+37.81494141	+8.65722656	-47.17529297	+1148
+1457970907.72390010	+8.48583984	-7.19824219	-0.96240234	+60.60058594	-2.35107422	-55.50292969	+1976	+8.24853516	-6.39843750	-0.76464844	+10.50292969	-7.40478516	+12.87597656	+1504	+6.69287109	-10.59960938	-0.68115234	+37.83691406	+8.65722656	-47.19726563	+1148
+1457970907.72799990	+8.48583984	-7.19824219	-0.96240234	+60.60058594	-2.35107422	-55.50292969	+1972	+8.24853516	-6.39843750	-0.76464844	+10.50292969	-7.40478516	+12.87597656	+1504	+6.69287109	-10.59960938	-0.67675781	+37.85888672	+8.65722656	-47.21923828	+1148
+1457970907.73219990	+8.48583984	-7.19824219	-0.95800781	+60.60058594	-2.35107422	-55.50292969	+1972	+8.24853516	-6.39843750	-0.76464844	+10.50292969	-7.40478516	+12.87597656	+1504	+6.69726563	-10.59960938	-0.67675781	+37.85888672	+8.65722656	-47.21923828	+1152
+1457970907.74050000	+8.48583984	-7.20263672	-0.95800781	+60.57861328	-2.37304688	-55.50292969	+1972	+8.24853516	-6.39843750	-0.76464844	+10.50292969	-7.40478516	+12.87597656	+1500	+6.70166016	-10.59521484	-0.67236328	+37.88085938	+8.65722656	-47.26318359	+1152
+1457970907.74470000	+8.48583984	-7.20263672	-0.95800781	+60.57861328	-2.37304688	-55.50292969	+1972	+8.24853516	-6.39843750	-0.76464844	+10.50292969	-7.40478516	+12.87597656	+1500	+6.70605469	-10.59521484	-0.66796875	+37.88085938	+8.67919922	-47.26318359	+1152
+1457970907.74889990	+8.48583984	-7.20263672	-0.95800781	+60.57861328	-2.37304688	-55.50292969	+1972	+8.24853516	-6.39843750	-0.76464844	+10.50292969	-7.40478516	+12.87597656	+1500	+6.70605469	-10.59521484	-0.66796875	+37.88085938	+8.67919922	-47.28515625	+1156
+1457970907.75300000	+8.48583984	-7.20263672	-0.95800781	+60.57861328	-2.37304688	-55.50292969	+1968	+8.24853516	-6.39843750	-0.76464844	+10.50292969	-7.40478516	+12.87597656	+1500	+6.70605469	-10.59521484	-0.66796875	+37.88085938	+8.67919922	-47.28515625	+1156
+1457970907.75720000	+8.48583984	-7.20263672	-0.95800781	+60.57861328	-2.37304688	-55.50292969	+1968	+8.24853516	-6.40283203	-0.76464844	+10.50292969	-7.40478516	+12.87597656	+1500	+6.70605469	-10.59521484	-0.66796875	+37.88085938	+8.67919922	-47.28515625	+1156
+1457970907.76140000	+8.48583984	-7.20263672	-0.95800781	+60.57861328	-2.37304688	-55.50292969	+1968	+8.24853516	-6.40283203	-0.76464844	+10.50292969	-7.40478516	+12.87597656	+1500	+6.70605469	-10.59960938	-0.66796875	+37.88085938	+8.67919922	-47.28515625	+1156
+1457970907.76550010	+8.48583984	-7.20263672	-0.95800781	+60.57861328	-2.37304688	-55.50292969	+1968	+8.24853516	-6.40283203	-0.76464844	+10.50292969	-7.40478516	+12.87597656	+1496	+6.70605469	-10.59960938	-0.66796875	+37.85888672	+8.67919922	-47.26318359	+1156
+1457970907.77390000	+8.48583984	-7.20263672	-0.95800781	+60.57861328	-2.37304688	-55.50292969	+1968	+8.24853516	-6.40283203	-0.76464844	+10.50292969	-7.40478516	+12.87597656	+1496	+6.70166016	-10.59960938	-0.66796875	+37.83691406	+8.70117188	-47.24121094	+1160
+1457970907.77800010	+8.48583984	-7.20263672	-0.95800781	+60.57861328	-2.37304688	-55.48095703	+1968	+8.24853516	-6.40283203	-0.76464844	+10.48095703	-7.40478516	+12.87597656	+1496	+6.70166016	-10.59960938	-0.67236328	+37.83691406	+8.70117188	-47.24121094	+1160
+1457970907.78220010	+8.48583984	-7.20263672	-0.95800781	+60.57861328	-2.37304688	-55.48095703	+1968	+8.24853516	-6.40283203	-0.76464844	+10.48095703	-7.40478516	+12.87597656	+1496	+6.70166016	-10.59960938	-0.67236328	+37.83691406	+8.70117188	-47.24121094	+1160
+1457970907.78640010	+8.48583984	-7.20263672	-0.95800781	+60.55664063	-2.37304688	-55.48095703	+1968	+8.24853516	-6.40283203	-0.76464844	+10.48095703	-7.40478516	+12.87597656	+1496	+6.70166016	-10.59960938	-0.67236328	+37.81494141	+8.70117188	-47.21923828	+1160
+1457970907.79049990	+8.48583984	-7.20263672	-0.95800781	+60.55664063	-2.37304688	-55.48095703	+1968	+8.24853516	-6.40283203	-0.76464844	+10.48095703	-7.40478516	+12.87597656	+1496	+6.69726563	-10.59960938	-0.67236328	+37.81494141	+8.70117188	-47.21923828	+1160
+1457970907.79469990	+8.48144531	-7.20263672	-0.96240234	+60.55664063	-2.37304688	-55.45898438	+1968	+8.24853516	-6.40283203	-0.76464844	+10.48095703	-7.40478516	+12.87597656	+1496	+6.69726563	-10.60400391	-0.67236328	+37.81494141	+8.70117188	-47.21923828	+1160
+1457970907.80300000	+8.48144531	-7.20263672	-0.96240234	+60.55664063	-2.37304688	-55.45898438	+1964	+8.24853516	-6.40283203	-0.76904297	+10.48095703	-7.38281250	+12.87597656	+1496	+6.69287109	-10.60400391	-0.67675781	+37.79296875	+8.70117188	-47.19726563	+1160
+1457970907.80720000	+8.48144531	-7.20263672	-0.96240234	+60.55664063	-2.37304688	-55.43701172	+1964	+8.24853516	-6.40283203	-0.76904297	+10.48095703	-7.38281250	+12.87597656	+1496	+6.69287109	-10.60400391	-0.67675781	+37.79296875	+8.72314453	-47.17529297	+1156
+1457970907.81130000	+8.48144531	-7.20263672	-0.96240234	+60.55664063	-2.37304688	-55.43701172	+1964	+8.24853516	-6.40283203	-0.76904297	+10.48095703	-7.38281250	+12.87597656	+1496	+6.69287109	-10.60400391	-0.68115234	+37.77099609	+8.72314453	-47.15332031	+1156
+1457970907.81550000	+8.48144531	-7.20263672	-0.96240234	+60.55664063	-2.35107422	-55.43701172	+1964	+8.24853516	-6.40283203	-0.76904297	+10.48095703	-7.36083984	+12.87597656	+1492	+6.68847656	-10.60400391	-0.68115234	+37.77099609	+8.74511719	-47.13134766	+1156
+1457970907.81970000	+8.48144531	-7.20263672	-0.96240234	+60.55664063	-2.35107422	-55.41503906	+1964	+8.24853516	-6.40283203	-0.76904297	+10.48095703	-7.36083984	+12.87597656	+1492	+6.68847656	-10.60400391	-0.68554688	+37.77099609	+8.74511719	-47.13134766	+1156
+1457970907.82800010	+8.48144531	-7.20263672	-0.96240234	+60.57861328	-2.35107422	-55.39306641	+1964	+8.24853516	-6.40283203	-0.76904297	+10.48095703	-7.33886719	+12.87597656	+1492	+6.68408203	-10.60839844	-0.68554688	+37.77099609	+8.78906250	-47.10937500	+1152
+1457970907.83220010	+8.47705078	-7.20703125	-0.96679688	+60.57861328	-2.35107422	-55.37109375	+1964	+8.24853516	-6.40283203	-0.76904297	+10.48095703	-7.33886719	+12.87597656	+1492	+6.68847656	-10.60839844	-0.68554688	+37.79296875	+8.81103516	-47.10937500	+1152
+1457970907.83629990	+8.47705078	-7.20703125	-0.96679688	+60.57861328	-2.32910156	-55.37109375	+1964	+8.24853516	-6.40283203	-0.76904297	+10.48095703	-7.33886719	+12.87597656	+1492	+6.68847656	-10.60839844	-0.68115234	+37.81494141	+8.83300781	-47.10937500	+1152
+1457970907.84050010	+8.47705078	-7.20703125	-0.96679688	+60.57861328	-2.32910156	-55.34912109	+1964	+8.24853516	-6.40283203	-0.76904297	+10.45898438	-7.33886719	+12.87597656	+1492	+6.68847656	-10.60400391	-0.68115234	+37.83691406	+8.85498047	-47.10937500	+1152
+1457970907.84470010	+8.47705078	-7.20703125	-0.96679688	+60.57861328	-2.32910156	-55.32714844	+1964	+8.24414063	-6.40283203	-0.76904297	+10.45898438	-7.31689453	+12.87597656	+1492	+6.69287109	-10.60400391	-0.68115234	+37.85888672	+8.87695313	-47.10937500	+1148
+1457970907.84879990	+8.47705078	-7.20703125	-0.96679688	+60.57861328	-2.30712891	-55.32714844	+1964	+8.24414063	-6.40283203	-0.76904297	+10.45898438	-7.31689453	+12.87597656	+1492	+6.69287109	-10.60400391	-0.67675781	+37.88085938	+8.89892578	-47.10937500	+1148
+1457970907.85719990	+8.47705078	-7.21142578	-0.97119141	+60.57861328	-2.30712891	-55.28320313	+1964	+8.24414063	-6.40283203	-0.76904297	+10.45898438	-7.29492188	+12.87597656	+1492	+6.69726563	-10.60400391	-0.67236328	+37.92480469	+8.92089844	-47.13134766	+1148
+1457970907.86130000	+8.47265625	-7.21142578	-0.97119141	+60.57861328	-2.28515625	-55.26123047	+1964	+8.24414063	-6.40722656	-0.76904297	+10.45898438	-7.29492188	+12.87597656	+1492	+6.70166016	-10.60400391	-0.67236328	+37.94677734	+8.94287109	-47.15332031	+1148
+1457970907.86550000	+8.47265625	-7.21142578	-0.97119141	+60.60058594	-2.28515625	-55.26123047	+1964	+8.24414063	-6.40722656	-0.76904297	+10.45898438	-7.27294922	+12.87597656	+1492	+6.70166016	-10.60400391	-0.67236328	+37.94677734	+8.96484375	-47.15332031	+1148
+1457970907.86960010	+8.47265625	-7.21142578	-0.97119141	+60.60058594	-2.26318359	-55.23925781	+1964	+8.24414063	-6.40722656	-0.77343750	+10.45898438	-7.27294922	+12.87597656	+1492	+6.70166016	-10.60400391	-0.66796875	+37.96875000	+8.98681641	-47.15332031	+1148
+1457970907.87380000	+8.47265625	-7.21582031	-0.97119141	+60.60058594	-2.26318359	-55.21728516	+1964	+8.24414063	-6.40722656	-0.77343750	+10.45898438	-7.27294922	+12.87597656	+1492	+6.70605469	-10.60400391	-0.66796875	+37.96875000	+9.00878906	-47.15332031	+1148
+1457970907.87800000	+8.47265625	-7.21582031	-0.97119141	+60.60058594	-2.24121094	-55.19531250	+1964	+8.24414063	-6.40722656	-0.77343750	+10.45898438	-7.25097656	+12.87597656	+1492	+6.70605469	-10.60400391	-0.66796875	+37.99072266	+9.03076172	-47.15332031	+1148
+1457970907.88630010	+8.47265625	-7.21582031	-0.97558594	+60.62255859	-2.21923828	-55.17333984	+1964	+8.24414063	-6.40722656	-0.77343750	+10.45898438	-7.22900391	+12.87597656	+1492	+6.70166016	-10.60839844	-0.66796875	+37.96875000	+9.07470703	-47.15332031	+1148
+1457970907.89050010	+8.47265625	-7.21582031	-0.97558594	+60.62255859	-2.21923828	-55.15136719	+1964	+8.24414063	-6.40722656	-0.77343750	+10.45898438	-7.20703125	+12.87597656	+1492	+6.69726563	-10.60839844	-0.67236328	+37.96875000	+9.07470703	-47.13134766	+1148
+1457970907.89459990	+8.46826172	-7.22021484	-0.97558594	+60.62255859	-2.19726563	-55.15136719	+1960	+8.24414063	-6.41162109	-0.77343750	+10.45898438	-7.20703125	+12.87597656	+1492	+6.69726563	-10.61279297	-0.67236328	+37.94677734	+9.09667969	-47.13134766	+1148
+1457970907.89879990	+8.46826172	-7.22021484	-0.97558594	+60.64453125	-2.19726563	-55.12939453	+1960	+8.23974609	-6.41162109	-0.77783203	+10.45898438	-7.18505859	+12.87597656	+1492	+6.69287109	-10.61279297	-0.67675781	+37.92480469	+9.11865234	-47.10937500	+1148
+1457970907.90300010	+8.46826172	-7.22021484	-0.97558594	+60.64453125	-2.17529297	-55.12939453	+1960	+8.23974609	-6.41162109	-0.77783203	+10.45898438	-7.16308594	+12.85400391	+1492	+6.68847656	-10.61718750	-0.68115234	+37.90283203	+9.14062500	-47.08740234	+1148
+1457970907.90710000	+8.46826172	-7.22021484	-0.97998047	+60.66650391	-2.17529297	-55.10742188	+1960	+8.23974609	-6.41162109	-0.77783203	+10.45898438	-7.14111328	+12.85400391	+1492	+6.68408203	-10.62158203	-0.68554688	+37.85888672	+9.14062500	-47.04345703	+1148
+1457970907.91549990	+8.46826172	-7.22021484	-0.97998047	+60.66650391	-2.15332031	-55.08544922	+1956	+8.23974609	-6.41162109	-0.77783203	+10.45898438	-7.11914063	+12.83203125	+1492	+6.67089844	-10.62597656	-0.69433594	+37.81494141	+9.16259766	-46.99951172	+1148
+1457970907.91960000	+8.46826172	-7.22021484	-0.97998047	+60.68847656	-2.13134766	-55.08544922	+1956	+8.23974609	-6.41601563	-0.78222656	+10.45898438	-7.09716797	+12.83203125	+1492	+6.66650391	-10.63037109	-0.69873047	+37.77099609	+9.18457031	-46.95556641	+1144
+1457970907.92380000	+8.46386719	-7.22021484	-0.98437500	+60.68847656	-2.10937500	-55.06347656	+1956	+8.23974609	-6.41601563	-0.78222656	+10.45898438	-7.07519531	+12.83203125	+1492	+6.66210938	-10.63037109	-0.70312500	+37.74902344	+9.18457031	-46.93359375	+1144
+1457970907.92800000	+8.46386719	-7.22460938	-0.98437500	+60.71044922	-2.10937500	-55.06347656	+1952	+8.23535156	-6.41601563	-0.78222656	+10.48095703	-7.05322266	+12.81005859	+1492	+6.65771484	-10.63476563	-0.70312500	+37.74902344	+9.20654297	-46.91162109	+1140
+1457970907.93210010	+8.46386719	-7.22460938	-0.98437500	+60.71044922	-2.08740234	-55.06347656	+1952	+8.23535156	-6.41601563	-0.78222656	+10.48095703	-7.03125000	+12.81005859	+1492	+6.65332031	-10.63916016	-0.70751953	+37.72705078	+9.22851563	-46.91162109	+1140
+1457970907.93630000	+8.46386719	-7.22460938	-0.98437500	+60.73242188	-2.08740234	-55.04150391	+1952	+8.23535156	-6.42041016	-0.78662109	+10.48095703	-7.03125000	+12.78808594	+1492	+6.65332031	-10.63916016	-0.70751953	+37.72705078	+9.25048828	-46.91162109	+1136
+1457970907.94460010	+8.46386719	-7.22460938	-0.98876953	+60.75439453	-2.06542969	-55.04150391	+1948	+8.23535156	-6.42041016	-0.78662109	+10.50292969	-6.98730469	+12.76611328	+1488	+6.65332031	-10.64355469	-0.70751953	+37.72705078	+9.27246094	-46.91162109	+1128
+1457970907.94880010	+8.45947266	-7.22900391	-0.98876953	+60.75439453	-2.06542969	-55.01953125	+1948	+8.23535156	-6.42041016	-0.78662109	+10.50292969	-6.96533203	+12.76611328	+1488	+6.65771484	-10.64355469	-0.70312500	+37.74902344	+9.27246094	-46.93359375	+1124
+1457970907.95289990	+8.45947266	-7.22900391	-0.98876953	+60.77636719	-2.04345703	-55.01953125	+1944	+8.23095703	-6.42480469	-0.79101563	+10.50292969	-6.96533203	+12.74414063	+1488	+6.65771484	-10.64355469	-0.70312500	+37.77099609	+9.29443359	-46.95556641	+1124
+1457970907.95709990	+8.45947266	-7.22900391	-0.98876953	+60.77636719	-2.04345703	-55.01953125	+1944	+8.23095703	-6.42480469	-0.79101563	+10.50292969	-6.94335938	+12.74414063	+1488	+6.66210938	-10.64355469	-0.69873047	+37.81494141	+9.29443359	-46.99951172	+1120
+1457970907.96129990	+8.45947266	-7.22900391	-0.98876953	+60.77636719	-2.04345703	-55.01953125	+1944	+8.23095703	-6.42480469	-0.79101563	+10.52490234	-6.92138672	+12.72216797	+1488	+6.66650391	-10.64355469	-0.69433594	+37.83691406	+9.31640625	-47.02148438	+1120
+1457970907.96540000	+8.45947266	-7.23339844	-0.98876953	+60.79833984	-2.04345703	-55.01953125	+1940	+8.23095703	-6.42919922	-0.79101563	+10.52490234	-6.92138672	+12.72216797	+1488	+6.67089844	-10.64355469	-0.68994141	+37.85888672	+9.31640625	-47.06542969	+1120
+1457970907.96960000	+8.45947266	-7.23339844	-0.99316406	+60.79833984	-2.02148438	-55.01953125	+1940	+8.23095703	-6.42919922	-0.79101563	+10.52490234	-6.92138672	+12.72216797	+1488	+6.67529297	-10.64355469	-0.68554688	+37.88085938	+9.33837891	-47.10937500	+1120
+1457970907.97790000	+8.45947266	-7.23339844	-0.99316406	+60.79833984	-2.02148438	-55.01953125	+1940	+8.23095703	-6.42919922	-0.79541016	+10.52490234	-6.89941406	+12.70019531	+1484	+6.67968750	-10.64355469	-0.67675781	+37.94677734	+9.33837891	-47.17529297	+1120
+1457970907.98210000	+8.45947266	-7.23779297	-0.99316406	+60.82031250	-2.02148438	-55.01953125	+1940	+8.23095703	-6.42919922	-0.79541016	+10.54687500	-6.89941406	+12.70019531	+1484	+6.68408203	-10.64355469	-0.67236328	+37.96875000	+9.36035156	-47.19726563	+1120
+1457970907.98630000	+8.45947266	-7.23779297	-0.99316406	+60.82031250	-2.02148438	-55.01953125	+1936	+8.22656250	-6.43359375	-0.79541016	+10.54687500	-6.89941406	+12.70019531	+1484	+6.68847656	-10.63916016	-0.67236328	+37.99072266	+9.36035156	-47.21923828	+1120
+1457970907.99040010	+8.45947266	-7.23779297	-0.99316406	+60.82031250	-2.02148438	-55.04150391	+1936	+8.22656250	-6.43359375	-0.79541016	+10.54687500	-6.89941406	+12.70019531	+1484	+6.69287109	-10.63916016	-0.66796875	+38.01269531	+9.36035156	-47.26318359	+1124
+1457970907.99460010	+8.45947266	-7.23779297	-0.99316406	+60.82031250	-2.02148438	-55.04150391	+1936	+8.22656250	-6.43359375	-0.79541016	+10.54687500	-6.89941406	+12.70019531	+1484	+6.69287109	-10.63916016	-0.66357422	+38.01269531	+9.38232422	-47.28515625	+1124
+1457970907.99880000	+8.45947266	-7.23779297	-0.99316406	+60.84228516	-2.02148438	-55.04150391	+1936	+8.22656250	-6.43359375	-0.79541016	+10.54687500	-6.89941406	+12.70019531	+1480	+6.69287109	-10.64355469	-0.66357422	+38.03466797	+9.38232422	-47.30712891	+1124
+1457970908.00289990	+8.45947266	-7.24218750	-0.99316406	+60.84228516	-2.02148438	-55.04150391	+1936	+8.22656250	-6.43359375	-0.79541016	+10.54687500	-6.87744141	+12.67822266	+1480	+6.69287109	-10.64355469	-0.66357422	+38.03466797	+9.38232422	-47.30712891	+1124
+1457970908.01130010	+8.45947266	-7.24218750	-0.99316406	+60.84228516	-2.02148438	-55.06347656	+1936	+8.22656250	-6.43798828	-0.79541016	+10.54687500	-6.87744141	+12.67822266	+1480	+6.69287109	-10.64355469	-0.66357422	+38.01269531	+9.38232422	-47.32910156	+1124
+1457970908.01539990	+8.45947266	-7.24218750	-0.99316406	+60.84228516	-2.02148438	-55.06347656	+1936	+8.22656250	-6.43798828	-0.79541016	+10.54687500	-6.87744141	+12.67822266	+1480	+6.69287109	-10.64355469	-0.66357422	+38.01269531	+9.38232422	-47.32910156	+1124
+1457970908.01959990	+8.45947266	-7.24218750	-0.99316406	+60.84228516	-2.02148438	-55.06347656	+1936	+8.22656250	-6.43798828	-0.79541016	+10.54687500	-6.87744141	+12.67822266	+1476	+6.68847656	-10.64355469	-0.66796875	+37.99072266	+9.38232422	-47.30712891	+1124
+1457970908.02379990	+8.45947266	-7.24218750	-0.98876953	+60.84228516	-2.02148438	-55.06347656	+1936	+8.22656250	-6.43798828	-0.79541016	+10.54687500	-6.87744141	+12.67822266	+1476	+6.68847656	-10.64794922	-0.66796875	+37.96875000	+9.38232422	-47.30712891	+1124
+1457970908.02790000	+8.45947266	-7.24218750	-0.98876953	+60.84228516	-2.02148438	-55.06347656	+1932	+8.22656250	-6.43798828	-0.79541016	+10.54687500	-6.87744141	+12.67822266	+1476	+6.68408203	-10.64794922	-0.66796875	+37.94677734	+9.38232422	-47.28515625	+1124
+1457970908.03210000	+8.45947266	-7.24218750	-0.98876953	+60.84228516	-2.02148438	-55.08544922	+1932	+8.22656250	-6.43798828	-0.79541016	+10.54687500	-6.87744141	+12.67822266	+1476	+6.68408203	-10.64794922	-0.67236328	+37.92480469	+9.38232422	-47.28515625	+1124
+1457970908.04040000	+8.45947266	-7.24218750	-0.98876953	+60.84228516	-2.02148438	-55.08544922	+1932	+8.22656250	-6.43798828	-0.79541016	+10.54687500	-6.87744141	+12.65625000	+1476	+6.67968750	-10.65234375	-0.67675781	+37.88085938	+9.38232422	-47.26318359	+1120
+1457970908.04460000	+8.45947266	-7.24218750	-0.98876953	+60.84228516	-2.02148438	-55.08544922	+1932	+8.22656250	-6.43798828	-0.79541016	+10.54687500	-6.87744141	+12.65625000	+1472	+6.67529297	-10.65234375	-0.67675781	+37.85888672	+9.38232422	-47.24121094	+1120
+1457970908.04870010	+8.45947266	-7.24218750	-0.98876953	+60.84228516	-2.02148438	-55.08544922	+1932	+8.22656250	-6.43798828	-0.79541016	+10.54687500	-6.89941406	+12.65625000	+1472	+6.67529297	-10.65234375	-0.68115234	+37.85888672	+9.36035156	-47.21923828	+1120
+1457970908.05290010	+8.45947266	-7.24218750	-0.98876953	+60.84228516	-2.02148438	-55.08544922	+1932	+8.22656250	-6.43798828	-0.79541016	+10.54687500	-6.89941406	+12.65625000	+1472	+6.67089844	-10.65234375	-0.68115234	+37.83691406	+9.36035156	-47.21923828	+1120
+1457970908.05710010	+8.45947266	-7.24218750	-0.98876953	+60.84228516	-2.02148438	-55.10742188	+1932	+8.22656250	-6.43798828	-0.79541016	+10.54687500	-6.89941406	+12.65625000	+1472	+6.67089844	-10.65234375	-0.68554688	+37.81494141	+9.36035156	-47.21923828	+1116
+1457970908.06119990	+8.45947266	-7.24218750	-0.98876953	+60.84228516	-2.02148438	-55.10742188	+1932	+8.22656250	-6.43798828	-0.79541016	+10.54687500	-6.89941406	+12.65625000	+1472	+6.67089844	-10.65673828	-0.68554688	+37.81494141	+9.36035156	-47.21923828	+1116
+1457970908.06960010	+8.45947266	-7.24218750	-0.98876953	+60.84228516	-2.04345703	-55.10742188	+1932	+8.22656250	-6.43798828	-0.79541016	+10.54687500	-6.89941406	+12.65625000	+1472	+6.67089844	-10.65673828	-0.68554688	+37.79296875	+9.33837891	-47.21923828	+1112
+1457970908.07370000	+8.46386719	-7.24218750	-0.98876953	+60.84228516	-2.04345703	-55.10742188	+1928	+8.22656250	-6.43798828	-0.79541016	+10.54687500	-6.89941406	+12.65625000	+1472	+6.67089844	-10.65673828	-0.68554688	+37.79296875	+9.33837891	-47.21923828	+1108
+1457970908.07789990	+8.46386719	-7.24218750	-0.98876953	+60.84228516	-2.04345703	-55.10742188	+1928	+8.22656250	-6.43798828	-0.79541016	+10.54687500	-6.89941406	+12.65625000	+1472	+6.67089844	-10.65234375	-0.68554688	+37.79296875	+9.33837891	-47.21923828	+1108
+1457970908.08209990	+8.46386719	-7.24218750	-0.98876953	+60.84228516	-2.04345703	-55.12939453	+1928	+8.22656250	-6.43798828	-0.79541016	+10.54687500	-6.92138672	+12.65625000	+1472	+6.67089844	-10.65234375	-0.68554688	+37.79296875	+9.33837891	-47.24121094	+1108
+1457970908.08620000	+8.46386719	-7.24218750	-0.98876953	+60.84228516	-2.04345703	-55.12939453	+1928	+8.22656250	-6.43798828	-0.79541016	+10.54687500	-6.92138672	+12.65625000	+1472	+6.67529297	-10.65234375	-0.68554688	+37.81494141	+9.31640625	-47.24121094	+1104
+1457970908.09040000	+8.46386719	-7.24218750	-0.98876953	+60.86425781	-2.04345703	-55.12939453	+1928	+8.22656250	-6.43798828	-0.79541016	+10.54687500	-6.92138672	+12.65625000	+1472	+6.67529297	-10.65234375	-0.68115234	+37.81494141	+9.31640625	-47.26318359	+1104
+1457970908.09460000	+8.46386719	-7.24218750	-0.98876953	+60.86425781	-2.06542969	-55.12939453	+1928	+8.22656250	-6.43798828	-0.79541016	+10.54687500	-6.92138672	+12.65625000	+1472	+6.67529297	-10.65234375	-0.68115234	+37.83691406	+9.31640625	-47.28515625	+1104
+1457970908.10290000	+8.46386719	-7.24218750	-0.98876953	+60.86425781	-2.06542969	-55.15136719	+1928	+8.22656250	-6.43798828	-0.79541016	+10.54687500	-6.94335938	+12.65625000	+1472	+6.67968750	-10.64794922	-0.67675781	+37.85888672	+9.31640625	-47.30712891	+1104
+1457970908.10700010	+8.46386719	-7.24218750	-0.98876953	+60.86425781	-2.06542969	-55.15136719	+1928	+8.22656250	-6.43798828	-0.79541016	+10.54687500	-6.94335938	+12.65625000	+1468	+6.68408203	-10.64794922	-0.67675781	+37.88085938	+9.31640625	-47.32910156	+1104
+1457970908.11120010	+8.46386719	-7.24218750	-0.98876953	+60.86425781	-2.08740234	-55.15136719	+1928	+8.22656250	-6.43798828	-0.79541016	+10.54687500	-6.94335938	+12.65625000	+1468	+6.68408203	-10.64794922	-0.67236328	+37.88085938	+9.29443359	-47.35107422	+1108
+1457970908.11540010	+8.46386719	-7.24218750	-0.98876953	+60.86425781	-2.08740234	-55.15136719	+1928	+8.22656250	-6.43798828	-0.79541016	+10.54687500	-6.94335938	+12.65625000	+1468	+6.68847656	-10.64794922	-0.67236328	+37.90283203	+9.29443359	-47.37304688	+1108
+1457970908.11949990	+8.46386719	-7.23779297	-0.98876953	+60.86425781	-2.08740234	-55.17333984	+1928	+8.22656250	-6.43798828	-0.79541016	+10.54687500	-6.96533203	+12.65625000	+1468	+6.69287109	-10.64794922	-0.67236328	+37.92480469	+9.29443359	-47.39501953	+1108
+1457970908.12789990	+8.46826172	-7.23779297	-0.98876953	+60.86425781	-2.10937500	-55.17333984	+1928	+8.23095703	-6.43798828	-0.79541016	+10.54687500	-6.96533203	+12.65625000	+1468	+6.69287109	-10.64355469	-0.66796875	+37.94677734	+9.29443359	-47.41699219	+1112
+1457970908.13200000	+8.46826172	-7.23779297	-0.98437500	+60.86425781	-2.10937500	-55.17333984	+1928	+8.23095703	-6.43798828	-0.79101563	+10.54687500	-6.96533203	+12.65625000	+1468	+6.69287109	-10.64355469	-0.66796875	+37.96875000	+9.27246094	-47.43896484	+1112
+1457970908.13620000	+8.46826172	-7.23779297	-0.98437500	+60.88623047	-2.10937500	-55.19531250	+1928	+8.23095703	-6.43798828	-0.79101563	+10.54687500	-6.96533203	+12.65625000	+1468	+6.69287109	-10.64355469	-0.66796875	+37.96875000	+9.27246094	-47.43896484	+1112
+1457970908.14039990	+8.46826172	-7.23779297	-0.98437500	+60.88623047	-2.10937500	-55.19531250	+1928	+8.23095703	-6.43798828	-0.79101563	+10.54687500	-6.96533203	+12.65625000	+1468	+6.69287109	-10.64355469	-0.66796875	+37.96875000	+9.27246094	-47.43896484	+1112
+1457970908.14450000	+8.46826172	-7.23779297	-0.98437500	+60.88623047	-2.10937500	-55.19531250	+1928	+8.23095703	-6.43798828	-0.79101563	+10.54687500	-6.98730469	+12.65625000	+1468	+6.69287109	-10.64355469	-0.66796875	+37.96875000	+9.27246094	-47.43896484	+1112
+1457970908.14870000	+8.46826172	-7.23779297	-0.98437500	+60.88623047	-2.13134766	-55.19531250	+1928	+8.23095703	-6.43798828	-0.79101563	+10.54687500	-6.98730469	+12.65625000	+1468	+6.69287109	-10.64355469	-0.67236328	+37.94677734	+9.27246094	-47.41699219	+1112
+1457970908.15700010	+8.46826172	-7.23779297	-0.98437500	+60.88623047	-2.13134766	-55.19531250	+1928	+8.23095703	-6.43798828	-0.79101563	+10.54687500	-6.98730469	+12.65625000	+1468	+6.68847656	-10.64355469	-0.67236328	+37.94677734	+9.25048828	-47.41699219	+1112
+1457970908.16120000	+8.46826172	-7.23779297	-0.98437500	+60.88623047	-2.13134766	-55.19531250	+1928	+8.23095703	-6.43798828	-0.79101563	+10.54687500	-6.98730469	+12.65625000	+1468	+6.68847656	-10.64355469	-0.67675781	+37.94677734	+9.25048828	-47.39501953	+1112
+1457970908.16540000	+8.46826172	-7.23779297	-0.98437500	+60.88623047	-2.13134766	-55.19531250	+1928	+8.23095703	-6.43798828	-0.79101563	+10.54687500	-6.98730469	+12.63427734	+1468	+6.68847656	-10.64355469	-0.67675781	+37.92480469	+9.25048828	-47.39501953	+1112
+1457970908.16950010	+8.46826172	-7.23779297	-0.98437500	+60.88623047	-2.13134766	-55.21728516	+1928	+8.23095703	-6.43798828	-0.79101563	+10.54687500	-6.98730469	+12.63427734	+1468	+6.68408203	-10.64355469	-0.67675781	+37.92480469	+9.25048828	-47.39501953	+1112
+1457970908.17370010	+8.46826172	-7.23779297	-0.98437500	+60.88623047	-2.13134766	-55.21728516	+1928	+8.23095703	-6.43798828	-0.79101563	+10.54687500	-6.98730469	+12.65625000	+1468	+6.68408203	-10.64794922	-0.67675781	+37.90283203	+9.25048828	-47.37304688	+1112
+1457970908.17790010	+8.46826172	-7.23779297	-0.98437500	+60.88623047	-2.13134766	-55.21728516	+1928	+8.23095703	-6.43798828	-0.79101563	+10.54687500	-6.98730469	+12.65625000	+1468	+6.68408203	-10.64794922	-0.68115234	+37.90283203	+9.25048828	-47.37304688	+1112
+1457970908.18199990	+8.46826172	-7.23779297	-0.98437500	+60.88623047	-2.13134766	-55.21728516	+1928	+8.23095703	-6.43798828	-0.79101563	+10.54687500	-6.98730469	+12.65625000	+1468	+6.67968750	-10.64794922	-0.68115234	+37.90283203	+9.22851563	-47.37304688	+1112
+1457970908.19030000	+8.46826172	-7.23779297	-0.98437500	+60.90820313	-2.15332031	-55.21728516	+1928	+8.23095703	-6.43798828	-0.79101563	+10.54687500	-7.00927734	+12.65625000	+1468	+6.67968750	-10.64794922	-0.68115234	+37.90283203	+9.22851563	-47.35107422	+1108
+1457970908.19450000	+8.46826172	-7.23779297	-0.98437500	+60.90820313	-2.15332031	-55.21728516	+1928	+8.23095703	-6.43798828	-0.79101563	+10.54687500	-7.00927734	+12.65625000	+1468	+6.67968750	-10.64794922	-0.68115234	+37.90283203	+9.22851563	-47.37304688	+1108
+1457970908.19870000	+8.46826172	-7.23779297	-0.98437500	+60.90820313	-2.15332031	-55.21728516	+1928	+8.23095703	-6.43798828	-0.79101563	+10.54687500	-7.00927734	+12.65625000	+1468	+6.67968750	-10.64794922	-0.68115234	+37.90283203	+9.20654297	-47.37304688	+1104
+1457970908.20280000	+8.46826172	-7.23779297	-0.98437500	+60.90820313	-2.15332031	-55.21728516	+1928	+8.23095703	-6.43798828	-0.79101563	+10.54687500	-7.00927734	+12.65625000	+1468	+6.68408203	-10.64794922	-0.68115234	+37.90283203	+9.20654297	-47.37304688	+1104
+1457970908.20700000	+8.46826172	-7.23779297	-0.98437500	+60.90820313	-2.17529297	-55.21728516	+1928	+8.23095703	-6.43798828	-0.79101563	+10.56884766	-7.00927734	+12.65625000	+1468	+6.68408203	-10.64794922	-0.68115234	+37.90283203	+9.20654297	-47.39501953	+1104
+1457970908.21120000	+8.46826172	-7.23779297	-0.98437500	+60.90820313	-2.17529297	-55.23925781	+1928	+8.23095703	-6.43798828	-0.79101563	+10.56884766	-7.03125000	+12.65625000	+1468	+6.68408203	-10.64355469	-0.68115234	+37.92480469	+9.20654297	-47.39501953	+1104
+1457970908.21950010	+8.46826172	-7.23339844	-0.98437500	+60.93017578	-2.19726563	-55.23925781	+1928	+8.23095703	-6.43359375	-0.79101563	+10.56884766	-7.03125000	+12.67822266	+1468	+6.68847656	-10.64355469	-0.67675781	+37.92480469	+9.18457031	-47.41699219	+1104
+1457970908.22370000	+8.46826172	-7.23339844	-0.98437500	+60.93017578	-2.19726563	-55.23925781	+1928	+8.23095703	-6.43359375	-0.79101563	+10.56884766	-7.05322266	+12.67822266	+1468	+6.68847656	-10.64355469	-0.67675781	+37.94677734	+9.18457031	-47.43896484	+1104
+1457970908.22779990	+8.46826172	-7.23339844	-0.97998047	+60.95214844	-2.21923828	-55.26123047	+1928	+8.23095703	-6.43359375	-0.79101563	+10.56884766	-7.05322266	+12.67822266	+1468	+6.69287109	-10.64355469	-0.67236328	+37.96875000	+9.16259766	-47.46093750	+1104
+1457970908.23200010	+8.46826172	-7.23339844	-0.97998047	+60.95214844	-2.24121094	-55.26123047	+1928	+8.23095703	-6.43359375	-0.79101563	+10.56884766	-7.05322266	+12.67822266	+1468	+6.69726563	-10.64355469	-0.67236328	+37.96875000	+9.16259766	-47.48291016	+1108
+1457970908.23620010	+8.47265625	-7.23339844	-0.97998047	+60.97412109	-2.24121094	-55.26123047	+1928	+8.23095703	-6.43359375	-0.79101563	+10.56884766	-7.07519531	+12.67822266	+1468	+6.69726563	-10.64355469	-0.66796875	+37.99072266	+9.14062500	-47.50488281	+1108
+1457970908.24029990	+8.47265625	-7.23339844	-0.97998047	+60.97412109	-2.26318359	-55.28320313	+1932	+8.23095703	-6.43359375	-0.79101563	+10.56884766	-7.07519531	+12.67822266	+1468	+6.70166016	-10.63916016	-0.66796875	+37.99072266	+9.11865234	-47.52685547	+1108
+1457970908.24869990	+8.47265625	-7.22900391	-0.97998047	+60.99609375	-2.30712891	-55.30517578	+1932	+8.23095703	-6.43359375	-0.78662109	+10.56884766	-7.09716797	+12.70019531	+1472	+6.70605469	-10.63916016	-0.66357422	+38.01269531	+9.09667969	-47.57080078	+1112
+1457970908.25280000	+8.47265625	-7.22900391	-0.97558594	+61.01806641	-2.32910156	-55.32714844	+1932	+8.23095703	-6.43359375	-0.78662109	+10.56884766	-7.11914063	+12.70019531	+1472	+6.71044922	-10.63916016	-0.66357422	+38.01269531	+9.07470703	-47.59277344	+1112
+1457970908.25700000	+8.47265625	-7.22900391	-0.97558594	+61.01806641	-2.35107422	-55.32714844	+1936	+8.23095703	-6.43359375	-0.78662109	+10.56884766	-7.11914063	+12.70019531	+1472	+6.71044922	-10.63916016	-0.66357422	+38.01269531	+9.05273438	-47.61474609	+1112
+1457970908.26110010	+8.47705078	-7.22900391	-0.97558594	+61.04003906	-2.37304688	-55.34912109	+1936	+8.23095703	-6.43359375	-0.78662109	+10.59082031	-7.14111328	+12.70019531	+1472	+6.71044922	-10.63916016	-0.66357422	+37.99072266	+9.03076172	-47.61474609	+1112
+1457970908.26530000	+8.47705078	-7.22900391	-0.97558594	+61.04003906	-2.39501953	-55.37109375	+1940	+8.23535156	-6.43359375	-0.78662109	+10.59082031	-7.16308594	+12.70019531	+1472	+6.71044922	-10.63916016	-0.66357422	+37.96875000	+9.00878906	-47.61474609	+1112
+1457970908.26950000	+8.47705078	-7.22460938	-0.97119141	+61.04003906	-2.41699219	-55.39306641	+1940	+8.23535156	-6.43359375	-0.78662109	+10.59082031	-7.18505859	+12.70019531	+1472	+6.70605469	-10.64355469	-0.66357422	+37.94677734	+8.98681641	-47.61474609	+1112
+1457970908.27780010	+8.47705078	-7.22460938	-0.97119141	+61.06201172	-2.46093750	-55.41503906	+1944	+8.23535156	-6.43359375	-0.78222656	+10.59082031	-7.20703125	+12.70019531	+1472	+6.70166016	-10.64355469	-0.66796875	+37.90283203	+8.94287109	-47.59277344	+1116
+1457970908.28200010	+8.47705078	-7.22460938	-0.97119141	+61.06201172	-2.46093750	-55.43701172	+1944	+8.23535156	-6.42919922	-0.78222656	+10.59082031	-7.22900391	+12.70019531	+1472	+6.70166016	-10.64355469	-0.66796875	+37.88085938	+8.92089844	-47.57080078	+1116
+1457970908.28609990	+8.47705078	-7.22021484	-0.96679688	+61.06201172	-2.48291016	-55.43701172	+1944	+8.23535156	-6.42919922	-0.78222656	+10.59082031	-7.25097656	+12.70019531	+1476	+6.69726563	-10.64355469	-0.67236328	+37.85888672	+8.89892578	-47.57080078	+1116
+1457970908.29029990	+8.47705078	-7.22021484	-0.96679688	+61.08398438	-2.50488281	-55.45898438	+1948	+8.23535156	-6.42919922	-0.78222656	+10.59082031	-7.25097656	+12.70019531	+1476	+6.69287109	-10.64355469	-0.67236328	+37.83691406	+8.87695313	-47.57080078	+1116
+1457970908.29450010	+8.48144531	-7.22021484	-0.96679688	+61.08398438	-2.52685547	-55.48095703	+1948	+8.23535156	-6.42919922	-0.78222656	+10.59082031	-7.27294922	+12.70019531	+1476	+6.69287109	-10.64794922	-0.67675781	+37.81494141	+8.85498047	-47.57080078	+1116
+1457970908.30279990	+8.48144531	-7.22021484	-0.96240234	+61.08398438	-2.54882813	-55.52490234	+1952	+8.23974609	-6.42919922	-0.77783203	+10.59082031	-7.31689453	+12.70019531	+1476	+6.68847656	-10.64794922	-0.67675781	+37.77099609	+8.83300781	-47.54882813	+1112
+1457970908.30699990	+8.48144531	-7.22021484	-0.96240234	+61.08398438	-2.57080078	-55.52490234	+1952	+8.23974609	-6.42919922	-0.77783203	+10.59082031	-7.33886719	+12.70019531	+1476	+6.68847656	-10.64794922	-0.67675781	+37.74902344	+8.81103516	-47.54882813	+1112
+1457970908.31110000	+8.48144531	-7.21582031	-0.95800781	+61.10595703	-2.59277344	-55.54687500	+1952	+8.23974609	-6.42919922	-0.77783203	+10.59082031	-7.36083984	+12.70019531	+1476	+6.68847656	-10.64794922	-0.67675781	+37.74902344	+8.78906250	-47.57080078	+1112
+1457970908.31530000	+8.48144531	-7.21582031	-0.95800781	+61.10595703	-2.61474609	-55.56884766	+1952	+8.23974609	-6.42919922	-0.77343750	+10.59082031	-7.38281250	+12.72216797	+1480	+6.68847656	-10.64794922	-0.67675781	+37.74902344	+8.76708984	-47.57080078	+1108
+1457970908.31950000	+8.48583984	-7.21582031	-0.95800781	+61.10595703	-2.61474609	-55.56884766	+1956	+8.23974609	-6.42480469	-0.77343750	+10.59082031	-7.40478516	+12.72216797	+1480	+6.69287109	-10.64355469	-0.67675781	+37.74902344	+8.74511719	-47.59277344	+1108
+1457970908.32360010	+8.48583984	-7.21582031	-0.95800781	+61.10595703	-2.63671875	-55.59082031	+1956	+8.24414063	-6.42480469	-0.77343750	+10.56884766	-7.44873047	+12.72216797	+1480	+6.69287109	-10.64355469	-0.67236328	+37.74902344	+8.74511719	-47.61474609	+1108
+1457970908.33200000	+8.48583984	-7.21582031	-0.95361328	+61.10595703	-2.68066406	-55.63476563	+1960	+8.24414063	-6.42480469	-0.76904297	+10.56884766	-7.49267578	+12.72216797	+1480	+6.70166016	-10.63916016	-0.66357422	+37.77099609	+8.72314453	-47.68066406	+1112
+1457970908.33610010	+8.49023438	-7.21582031	-0.95361328	+61.12792969	-2.70263672	-55.63476563	+1960	+8.24414063	-6.42480469	-0.76904297	+10.56884766	-7.53662109	+12.74414063	+1480	+6.70605469	-10.63916016	-0.66357422	+37.79296875	+8.70117188	-47.70263672	+1116
+1457970908.34030010	+8.49023438	-7.21582031	-0.95361328	+61.12792969	-2.72460938	-55.65673828	+1964	+8.24853516	-6.42480469	-0.76904297	+10.56884766	-7.55859375	+12.74414063	+1484	+6.71044922	-10.63916016	-0.65917969	+37.79296875	+8.70117188	-47.74658203	+1116
+1457970908.34439990	+8.49023438	-7.21582031	-0.94921875	+61.12792969	-2.74658203	-55.65673828	+1964	+8.24853516	-6.42480469	-0.76904297	+10.56884766	-7.58056641	+12.74414063	+1484	+6.71484375	-10.63476563	-0.65478516	+37.81494141	+8.67919922	-47.76855469	+1120
+1457970908.34859990	+8.49023438	-7.21582031	-0.94921875	+61.12792969	-2.76855469	-55.67871094	+1964	+8.24853516	-6.42480469	-0.76464844	+10.56884766	-7.60253906	+12.76611328	+1484	+6.71923828	-10.63476563	-0.65039063	+37.83691406	+8.67919922	-47.79052734	+1120
+1457970908.35279990	+8.49462891	-7.21582031	-0.94921875	+61.12792969	-2.79052734	-55.67871094	+1968	+8.24853516	-6.42480469	-0.76464844	+10.56884766	-7.64648438	+12.76611328	+1484	+6.72363281	-10.63037109	-0.64599609	+37.85888672	+8.65722656	-47.83447266	+1124
+1457970908.36110000	+8.49462891	-7.21582031	-0.94921875	+61.14990234	-2.81250000	-55.70068359	+1968	+8.25292969	-6.42041016	-0.76464844	+10.54687500	-7.69042969	+12.78808594	+1484	+6.73242188	-10.63037109	-0.63720703	+37.90283203	+8.65722656	-47.87841797	+1128
+1457970908.36529990	+8.49462891	-7.21582031	-0.94921875	+61.14990234	-2.83447266	-55.70068359	+1972	+8.25292969	-6.42041016	-0.76464844	+10.54687500	-7.71240234	+12.78808594	+1488	+6.73242188	-10.63037109	-0.63720703	+37.90283203	+8.65722656	-47.90039063	+1132
+1457970908.36940000	+8.49462891	-7.21582031	-0.94482422	+61.14990234	-2.85644531	-55.70068359	+1972	+8.25292969	-6.42041016	-0.76025391	+10.54687500	-7.73437500	+12.78808594	+1488	+6.73242188	-10.62597656	-0.63281250	+37.90283203	+8.65722656	-47.90039063	+1132
+1457970908.37360000	+8.49462891	-7.21582031	-0.94482422	+61.14990234	-2.85644531	-55.70068359	+1972	+8.25292969	-6.42041016	-0.76025391	+10.54687500	-7.73437500	+12.78808594	+1488	+6.73242188	-10.62597656	-0.63281250	+37.90283203	+8.65722656	-47.90039063	+1132
+1457970908.37780000	+8.49462891	-7.21582031	-0.94482422	+61.14990234	-2.87841797	-55.70068359	+1976	+8.25292969	-6.42041016	-0.76025391	+10.54687500	-7.75634766	+12.81005859	+1488	+6.73242188	-10.62597656	-0.63720703	+37.90283203	+8.65722656	-47.90039063	+1136
+1457970908.38610010	+8.49902344	-7.21582031	-0.94482422	+61.17187500	-2.87841797	-55.72265625	+1976	+8.25292969	-6.42041016	-0.76025391	+10.54687500	-7.77832031	+12.81005859	+1488	+6.73242188	-10.63037109	-0.63720703	+37.88085938	+8.63525391	-47.87841797	+1136
+1457970908.39030000	+8.49902344	-7.21582031	-0.94482422	+61.17187500	-2.90039063	-55.72265625	+1976	+8.25292969	-6.42041016	-0.76025391	+10.54687500	-7.77832031	+12.81005859	+1488	+6.72802734	-10.63037109	-0.64160156	+37.85888672	+8.63525391	-47.87841797	+1136
+1457970908.39439990	+8.49902344	-7.21582031	-0.94482422	+61.17187500	-2.90039063	-55.72265625	+1976	+8.25732422	-6.42041016	-0.76025391	+10.54687500	-7.80029297	+12.81005859	+1488	+6.72802734	-10.63037109	-0.64160156	+37.85888672	+8.63525391	-47.85644531	+1136
+1457970908.39860010	+8.49902344	-7.21582031	-0.94482422	+61.17187500	-2.90039063	-55.72265625	+1980	+8.25732422	-6.42041016	-0.75585938	+10.54687500	-7.80029297	+12.81005859	+1492	+6.72802734	-10.63037109	-0.64160156	+37.83691406	+8.63525391	-47.85644531	+1136
+1457970908.40689990	+8.49902344	-7.21582031	-0.94482422	+61.17187500	-2.90039063	-55.72265625	+1980	+8.25732422	-6.42041016	-0.75585938	+10.54687500	-7.82226563	+12.78808594	+1492	+6.72363281	-10.63037109	-0.64599609	+37.81494141	+8.63525391	-47.83447266	+1136
+1457970908.41109990	+8.49902344	-7.21582031	-0.94482422	+61.19384766	-2.92236328	-55.72265625	+1980	+8.25732422	-6.42041016	-0.75585938	+10.54687500	-7.82226563	+12.78808594	+1492	+6.72363281	-10.63037109	-0.64599609	+37.81494141	+8.63525391	-47.83447266	+1136
+1457970908.41520000	+8.49902344	-7.21582031	-0.94482422	+61.19384766	-2.92236328	-55.72265625	+1980	+8.25732422	-6.42041016	-0.75585938	+10.54687500	-7.82226563	+12.78808594	+1492	+6.72363281	-10.63037109	-0.64599609	+37.81494141	+8.63525391	-47.81250000	+1136
+1457970908.42360000	+8.49462891	-7.21142578	-0.94482422	+61.19384766	-2.92236328	-55.72265625	+1980	+8.25732422	-6.42041016	-0.75585938	+10.52490234	-7.82226563	+12.78808594	+1492	+6.71923828	-10.63476563	-0.65039063	+37.79296875	+8.63525391	-47.81250000	+1136
+1457970908.42770000	+8.49462891	-7.21142578	-0.94482422	+61.19384766	-2.92236328	-55.72265625	+1980	+8.25732422	-6.42041016	-0.75585938	+10.52490234	-7.84423828	+12.78808594	+1492	+6.71923828	-10.63476563	-0.65039063	+37.79296875	+8.63525391	-47.79052734	+1136
+1457970908.43190000	+8.49462891	-7.21142578	-0.94482422	+61.19384766	-2.92236328	-55.72265625	+1980	+8.25732422	-6.42041016	-0.75585938	+10.52490234	-7.84423828	+12.78808594	+1496	+6.71923828	-10.63476563	-0.65039063	+37.77099609	+8.63525391	-47.79052734	+1132
+1457970908.43610000	+8.49462891	-7.21142578	-0.94482422	+61.19384766	-2.94433594	-55.72265625	+1980	+8.25732422	-6.42041016	-0.75585938	+10.52490234	-7.84423828	+12.78808594	+1496	+6.71484375	-10.63476563	-0.65478516	+37.77099609	+8.63525391	-47.79052734	+1132
+1457970908.44020010	+8.49462891	-7.21142578	-0.94482422	+61.19384766	-2.94433594	-55.72265625	+1980	+8.25732422	-6.42041016	-0.75585938	+10.52490234	-7.84423828	+12.78808594	+1496	+6.71484375	-10.63476563	-0.65478516	+37.77099609	+8.61328125	-47.76855469	+1132
+1457970908.44440010	+8.49462891	-7.21142578	-0.94482422	+61.21582031	-2.94433594	-55.72265625	+1980	+8.25732422	-6.42041016	-0.75585938	+10.54687500	-7.84423828	+12.78808594	+1496	+6.71484375	-10.63476563	-0.65478516	+37.74902344	+8.61328125	-47.76855469	+1132
+1457970908.45269990	+8.49902344	-7.21142578	-0.94482422	+61.21582031	-2.96630859	-55.72265625	+1984	+8.25732422	-6.42041016	-0.75585938	+10.54687500	-7.86621094	+12.78808594	+1496	+6.71484375	-10.63476563	-0.65478516	+37.74902344	+8.61328125	-47.76855469	+1128
+1457970908.45689990	+8.49902344	-7.21142578	-0.94482422	+61.21582031	-2.96630859	-55.72265625	+1984	+8.25732422	-6.42041016	-0.75585938	+10.54687500	-7.86621094	+12.78808594	+1496	+6.71923828	-10.63476563	-0.65478516	+37.77099609	+8.61328125	-47.76855469	+1128
+1457970908.46110010	+8.49902344	-7.21142578	-0.94482422	+61.21582031	-2.96630859	-55.72265625	+1984	+8.25732422	-6.42041016	-0.75585938	+10.54687500	-7.86621094	+12.81005859	+1496	+6.71923828	-10.63476563	-0.65478516	+37.77099609	+8.61328125	-47.79052734	+1128
+1457970908.46519990	+8.49902344	-7.21582031	-0.94482422	+61.23779297	-2.98828125	-55.74462891	+1984	+8.25732422	-6.42041016	-0.75585938	+10.54687500	-7.86621094	+12.81005859	+1496	+6.71923828	-10.63476563	-0.65478516	+37.77099609	+8.61328125	-47.79052734	+1124
+1457970908.46939990	+8.49902344	-7.21582031	-0.94482422	+61.23779297	-2.98828125	-55.74462891	+1984	+8.25732422	-6.42041016	-0.75585938	+10.54687500	-7.86621094	+12.81005859	+1500	+6.71923828	-10.63476563	-0.65478516	+37.77099609	+8.61328125	-47.79052734	+1124
+1457970908.47359990	+8.49902344	-7.21582031	-0.94482422	+61.23779297	-3.01025391	-55.74462891	+1984	+8.25732422	-6.42041016	-0.75585938	+10.54687500	-7.86621094	+12.81005859	+1500	+6.71923828	-10.63476563	-0.65039063	+37.77099609	+8.61328125	-47.79052734	+1124
+1457970908.48190000	+8.49902344	-7.21582031	-0.94482422	+61.25976563	-3.03222656	-55.74462891	+1984	+8.25732422	-6.42041016	-0.75585938	+10.54687500	-7.88818359	+12.81005859	+1500	+6.72363281	-10.63476563	-0.65039063	+37.79296875	+8.61328125	-47.81250000	+1124
+1457970908.48610000	+8.49902344	-7.21582031	-0.94482422	+61.25976563	-3.03222656	-55.74462891	+1984	+8.25732422	-6.42041016	-0.75585938	+10.54687500	-7.88818359	+12.81005859	+1500	+6.72363281	-10.63476563	-0.65039063	+37.79296875	+8.61328125	-47.81250000	+1124
+1457970908.49020000	+8.49902344	-7.21582031	-0.94482422	+61.28173828	-3.05419922	-55.74462891	+1988	+8.25732422	-6.42041016	-0.75585938	+10.54687500	-7.88818359	+12.81005859	+1500	+6.72363281	-10.63476563	-0.65039063	+37.79296875	+8.61328125	-47.81250000	+1124
+1457970908.49440000	+8.49902344	-7.21582031	-0.94042969	+61.28173828	-3.05419922	-55.74462891	+1988	+8.25732422	-6.42041016	-0.75585938	+10.54687500	-7.88818359	+12.81005859	+1500	+6.72802734	-10.63476563	-0.65039063	+37.81494141	+8.61328125	-47.83447266	+1124
+1457970908.49850010	+8.49902344	-7.21582031	-0.94042969	+61.30371094	-3.07617188	-55.74462891	+1988	+8.25732422	-6.42041016	-0.75146484	+10.54687500	-7.91015625	+12.81005859	+1500	+6.72802734	-10.63476563	-0.64599609	+37.81494141	+8.59130859	-47.83447266	+1124
+1457970908.50270010	+8.49902344	-7.21582031	-0.94042969	+61.30371094	-3.07617188	-55.74462891	+1988	+8.25732422	-6.42041016	-0.75146484	+10.54687500	-7.91015625	+12.81005859	+1500	+6.72802734	-10.63476563	-0.64599609	+37.81494141	+8.59130859	-47.83447266	+1124
+1457970908.51099990	+8.49902344	-7.21582031	-0.94042969	+61.32568359	-3.09814453	-55.74462891	+1988	+8.25732422	-6.42041016	-0.75146484	+10.54687500	-7.91015625	+12.83203125	+1500	+6.72802734	-10.63476563	-0.64599609	+37.81494141	+8.59130859	-47.83447266	+1124
+1457970908.51519990	+8.49902344	-7.21582031	-0.94042969	+61.32568359	-3.12011719	-55.74462891	+1988	+8.25732422	-6.42041016	-0.75146484	+10.54687500	-7.91015625	+12.83203125	+1500	+6.72802734	-10.63476563	-0.65039063	+37.79296875	+8.59130859	-47.83447266	+1124
+1457970908.51939990	+8.49902344	-7.21582031	-0.94042969	+61.34765625	-3.12011719	-55.74462891	+1988	+8.25732422	-6.42041016	-0.75146484	+10.54687500	-7.91015625	+12.83203125	+1500	+6.72802734	-10.63476563	-0.65039063	+37.79296875	+8.59130859	-47.83447266	+1124
+1457970908.52350000	+8.49902344	-7.21582031	-0.94042969	+61.34765625	-3.12011719	-55.74462891	+1992	+8.25732422	-6.42041016	-0.75146484	+10.54687500	-7.91015625	+12.83203125	+1500	+6.72363281	-10.63476563	-0.65039063	+37.79296875	+8.59130859	-47.83447266	+1124
+1457970908.52769990	+8.49902344	-7.21142578	-0.94042969	+61.34765625	-3.14208984	-55.74462891	+1992	+8.25732422	-6.42041016	-0.75146484	+10.54687500	-7.91015625	+12.83203125	+1500	+6.72363281	-10.63476563	-0.65039063	+37.77099609	+8.59130859	-47.81250000	+1124
+1457970908.53189990	+8.49902344	-7.21142578	-0.94042969	+61.34765625	-3.14208984	-55.74462891	+1992	+8.25732422	-6.42041016	-0.75146484	+10.56884766	-7.93212891	+12.83203125	+1504	+6.72363281	-10.63476563	-0.65039063	+37.77099609	+8.59130859	-47.81250000	+1124
+1457970908.54020000	+8.49902344	-7.21142578	-0.94042969	+61.36962891	-3.14208984	-55.74462891	+1992	+8.25732422	-6.42041016	-0.75146484	+10.56884766	-7.93212891	+12.83203125	+1504	+6.71923828	-10.63476563	-0.65478516	+37.74902344	+8.59130859	-47.79052734	+1124
+1457970908.54440000	+8.49902344	-7.21142578	-0.94042969	+61.36962891	-3.14208984	-55.74462891	+1992	+8.25732422	-6.42041016	-0.75146484	+10.56884766	-7.93212891	+12.83203125	+1504	+6.71923828	-10.63916016	-0.65478516	+37.74902344	+8.59130859	-47.79052734	+1124
+1457970908.54850010	+8.49902344	-7.21142578	-0.94042969	+61.36962891	-3.16406250	-55.74462891	+1992	+8.25732422	-6.42041016	-0.75146484	+10.56884766	-7.93212891	+12.83203125	+1504	+6.71923828	-10.63916016	-0.65478516	+37.72705078	+8.59130859	-47.79052734	+1120
+1457970908.55270000	+8.49902344	-7.21142578	-0.94042969	+61.36962891	-3.16406250	-55.74462891	+1992	+8.25732422	-6.42041016	-0.75146484	+10.56884766	-7.93212891	+12.83203125	+1504	+6.71923828	-10.63916016	-0.65917969	+37.72705078	+8.56933594	-47.79052734	+1120
+1457970908.55690000	+8.49902344	-7.21142578	-0.94042969	+61.39160156	-3.16406250	-55.74462891	+1992	+8.25732422	-6.42041016	-0.75146484	+10.56884766	-7.93212891	+12.83203125	+1504	+6.71484375	-10.63916016	-0.65917969	+37.70507813	+8.56933594	-47.76855469	+1120
+1457970908.56100010	+8.49902344	-7.21142578	-0.94042969	+61.39160156	-3.16406250	-55.76660156	+1992	+8.25732422	-6.42041016	-0.75146484	+10.56884766	-7.93212891	+12.83203125	+1504	+6.71484375	-10.63916016	-0.65917969	+37.70507813	+8.56933594	-47.76855469	+1120
+1457970908.56929990	+8.49902344	-7.21142578	-0.93603516	+61.39160156	-3.18603516	-55.76660156	+1992	+8.25732422	-6.41601563	-0.75146484	+10.56884766	-7.95410156	+12.83203125	+1504	+6.71484375	-10.63916016	-0.65917969	+37.70507813	+8.56933594	-47.79052734	+1120
+1457970908.57349990	+8.49902344	-7.21142578	-0.93603516	+61.39160156	-3.18603516	-55.76660156	+1992	+8.25732422	-6.41601563	-0.75146484	+10.56884766	-7.95410156	+12.83203125	+1504	+6.71484375	-10.63916016	-0.65917969	+37.70507813	+8.56933594	-47.79052734	+1116
+1457970908.57769990	+8.49902344	-7.21142578	-0.93603516	+61.39160156	-3.18603516	-55.76660156	+1992	+8.25732422	-6.41601563	-0.75146484	+10.56884766	-7.95410156	+12.83203125	+1504	+6.71484375	-10.63916016	-0.65917969	+37.70507813	+8.56933594	-47.79052734	+1116
+1457970908.58180000	+8.49902344	-7.21142578	-0.93603516	+61.41357422	-3.18603516	-55.76660156	+1992	+8.25732422	-6.41601563	-0.75146484	+10.56884766	-7.95410156	+12.83203125	+1504	+6.71923828	-10.63916016	-0.65917969	+37.70507813	+8.56933594	-47.81250000	+1116
+1457970908.58600000	+8.49902344	-7.21142578	-0.93603516	+61.41357422	-3.18603516	-55.76660156	+1996	+8.25732422	-6.41601563	-0.75146484	+10.56884766	-7.95410156	+12.83203125	+1504	+6.71923828	-10.63916016	-0.65478516	+37.72705078	+8.56933594	-47.81250000	+1116
+1457970908.59019990	+8.49902344	-7.21142578	-0.93603516	+61.41357422	-3.20800781	-55.78857422	+1996	+8.25732422	-6.41601563	-0.75146484	+10.56884766	-7.97607422	+12.83203125	+1504	+6.71923828	-10.63916016	-0.65478516	+37.72705078	+8.56933594	-47.83447266	+1116
+1457970908.59850000	+8.50341797	-7.21142578	-0.93603516	+61.41357422	-3.20800781	-55.78857422	+1996	+8.25732422	-6.41601563	-0.75146484	+10.56884766	-7.97607422	+12.83203125	+1504	+6.72363281	-10.63476563	-0.65039063	+37.74902344	+8.56933594	-47.85644531	+1120
+1457970908.60270000	+8.50341797	-7.21142578	-0.93603516	+61.43554688	-3.20800781	-55.78857422	+1996	+8.25732422	-6.41601563	-0.75146484	+10.56884766	-7.97607422	+12.83203125	+1508	+6.72802734	-10.63476563	-0.65039063	+37.77099609	+8.56933594	-47.87841797	+1120
+1457970908.60680010	+8.50341797	-7.21142578	-0.93603516	+61.43554688	-3.20800781	-55.78857422	+1996	+8.25732422	-6.41601563	-0.75146484	+10.56884766	-7.97607422	+12.83203125	+1508	+6.72802734	-10.63476563	-0.64599609	+37.77099609	+8.56933594	-47.90039063	+1120
+1457970908.61100010	+8.50341797	-7.21142578	-0.93603516	+61.43554688	-3.22998047	-55.78857422	+1996	+8.25732422	-6.41601563	-0.75146484	+10.56884766	-7.99804688	+12.83203125	+1508	+6.72802734	-10.63476563	-0.64599609	+37.79296875	+8.56933594	-47.92236328	+1120
+1457970908.61520000	+8.50341797	-7.21142578	-0.93603516	+61.43554688	-3.22998047	-55.81054688	+1996	+8.25732422	-6.41601563	-0.75146484	+10.56884766	-7.99804688	+12.83203125	+1508	+6.73242188	-10.63476563	-0.64599609	+37.79296875	+8.56933594	-47.94433594	+1124
+1457970908.62350010	+8.50341797	-7.20703125	-0.93603516	+61.45751953	-3.22998047	-55.81054688	+2000	+8.25732422	-6.41601563	-0.75146484	+10.56884766	-7.99804688	+12.83203125	+1508	+6.73681641	-10.63476563	-0.64160156	+37.81494141	+8.56933594	-47.96630859	+1124
