# Supplementary material for: A direct effect of perception on action when grasping a cup
Source: Sci Rep. 2018 Jan 9;8:171. doi: 10.1038/s41598-017-18591-5 (PMC5760564; doi:10.1038/s41598-017-18591-5)
Supplement: Supplementary file 6 — Supplementary Information [file 41598_2017_18591_MOESM6_ESM.zip › SciRep_Data/S01instruct/S01_100instruct_Tr39.dat]

+1000000000000.00000000	+0.00000000	+0.00000000	+0.00000000	+0.00000000	+0.00000000	+0.00000000	+0	+0.00000000	+0.00000000	+0.00000000	+0.00000000	+0.00000000	+0.00000000	+0	+0.00000000	+0.00000000	+0.00000000	+0.00000000	+0.00000000	+0.00000000	+0
+1457970908.62770010	+8.50341797	-7.20703125	-0.93603516	+61.45751953	-3.22998047	-55.81054688	+2000	+8.25732422	-6.41601563	-0.75146484	+10.56884766	-8.02001953	+12.83203125	+1508	+6.73681641	-10.63476563	-0.64160156	+37.81494141	+8.56933594	-47.98828125	+1124
+1457970908.63179990	+8.50341797	-7.20703125	-0.93603516	+61.47949219	-3.22998047	-55.81054688	+2000	+8.25732422	-6.41601563	-0.75146484	+10.56884766	-8.02001953	+12.83203125	+1508	+6.73681641	-10.63476563	-0.64160156	+37.81494141	+8.56933594	-47.98828125	+1124
+1457970908.63599990	+8.50341797	-7.20703125	-0.93603516	+61.47949219	-3.22998047	-55.83251953	+2000	+8.25732422	-6.41601563	-0.75146484	+10.56884766	-8.02001953	+12.83203125	+1508	+6.73242188	-10.63476563	-0.64160156	+37.81494141	+8.56933594	-47.98828125	+1128
+1457970908.64019990	+8.50341797	-7.20703125	-0.93603516	+61.47949219	-3.22998047	-55.83251953	+2000	+8.25732422	-6.41601563	-0.75146484	+10.56884766	-8.02001953	+12.83203125	+1508	+6.73242188	-10.63476563	-0.64160156	+37.81494141	+8.56933594	-47.98828125	+1128
+1457970908.64850000	+8.50341797	-7.20703125	-0.93603516	+61.50146484	-3.22998047	-55.83251953	+2000	+8.25732422	-6.41601563	-0.75146484	+10.56884766	-8.02001953	+12.81005859	+1508	+6.73242188	-10.63476563	-0.64599609	+37.79296875	+8.54736328	-47.98828125	+1128
+1457970908.65260000	+8.50341797	-7.20703125	-0.93603516	+61.50146484	-3.22998047	-55.83251953	+2000	+8.25732422	-6.41601563	-0.75146484	+10.56884766	-8.04199219	+12.81005859	+1508	+6.72802734	-10.63916016	-0.64599609	+37.79296875	+8.54736328	-47.98828125	+1128
+1457970908.65680000	+8.50341797	-7.20703125	-0.93603516	+61.52343750	-3.22998047	-55.83251953	+2000	+8.25732422	-6.41601563	-0.75146484	+10.59082031	-8.04199219	+12.81005859	+1508	+6.72802734	-10.63916016	-0.64599609	+37.79296875	+8.54736328	-47.96630859	+1128
+1457970915.14570000	+8.52539063	-7.10595703	-0.83056641	+59.80957031	-5.93261719	-53.37158203	+2136	+8.31445313	-6.31054688	-0.61083984	+7.49267578	-8.61328125	+14.06250000	+1632	+6.60498047	-10.50292969	-0.71191406	+35.70556641	+6.85546875	-46.29638672	+1220
+1457970915.14980010	+8.52539063	-7.10595703	-0.83056641	+59.80957031	-5.93261719	-53.37158203	+2136	+8.31445313	-6.31054688	-0.61083984	+7.49267578	-8.61328125	+14.06250000	+1632	+6.60937500	-10.50292969	-0.70751953	+35.70556641	+6.85546875	-46.31835938	+1216
+1457970915.15400000	+8.52539063	-7.10595703	-0.83056641	+59.80957031	-5.93261719	-53.39355469	+2136	+8.31445313	-6.31054688	-0.61083984	+7.49267578	-8.61328125	+14.04052734	+1632	+6.60937500	-10.50292969	-0.70751953	+35.72753906	+6.85546875	-46.34033203	+1216
+1457970915.15820000	+8.52539063	-7.11035156	-0.83056641	+59.80957031	-5.93261719	-53.39355469	+2136	+8.31445313	-6.31054688	-0.61083984	+7.49267578	-8.61328125	+14.04052734	+1632	+6.61376953	-10.49853516	-0.70312500	+35.74951172	+6.85546875	-46.36230469	+1216
+1457970915.16230010	+8.52539063	-7.11035156	-0.83056641	+59.80957031	-5.93261719	-53.39355469	+2136	+8.31445313	-6.31054688	-0.61083984	+7.49267578	-8.63525391	+14.04052734	+1632	+6.61376953	-10.49853516	-0.70312500	+35.77148438	+6.85546875	-46.38427734	+1212
+1457970915.16650010	+8.52539063	-7.11035156	-0.83056641	+59.80957031	-5.93261719	-53.39355469	+2136	+8.31445313	-6.31054688	-0.61083984	+7.49267578	-8.63525391	+14.04052734	+1632	+6.61816406	-10.49853516	-0.69873047	+35.79345703	+6.85546875	-46.40625000	+1212
+1457970915.17070010	+8.52539063	-7.11035156	-0.83056641	+59.80957031	-5.93261719	-53.41552734	+2136	+8.31445313	-6.31054688	-0.61083984	+7.49267578	-8.63525391	+14.04052734	+1632	+6.62255859	-10.49853516	-0.69873047	+35.81542969	+6.85546875	-46.42822266	+1212
+1457970915.17479990	+8.52539063	-7.11035156	-0.83496094	+59.80957031	-5.93261719	-53.41552734	+2136	+8.31445313	-6.31054688	-0.61083984	+7.49267578	-8.63525391	+14.04052734	+1632	+6.62695313	-10.49414063	-0.69433594	+35.83740234	+6.85546875	-46.45019531	+1212
+1457970915.18319990	+8.52539063	-7.11035156	-0.83496094	+59.80957031	-5.93261719	-53.41552734	+2136	+8.31884766	-6.31054688	-0.61083984	+7.49267578	-8.63525391	+14.04052734	+1632	+6.63134766	-10.49414063	-0.68994141	+35.88134766	+6.87744141	-46.49414063	+1212
+1457970915.18730000	+8.52978516	-7.11474609	-0.83496094	+59.80957031	-5.93261719	-53.41552734	+2136	+8.31884766	-6.31054688	-0.61083984	+7.49267578	-8.65722656	+14.04052734	+1632	+6.63574219	-10.49414063	-0.68554688	+35.90332031	+6.87744141	-46.53808594	+1216
+1457970915.19149990	+8.52978516	-7.11474609	-0.83496094	+59.80957031	-5.93261719	-53.41552734	+2136	+8.31884766	-6.31054688	-0.61083984	+7.49267578	-8.65722656	+14.04052734	+1632	+6.64013672	-10.48974609	-0.68115234	+35.94726563	+6.87744141	-46.58203125	+1216
+1457970915.19569990	+8.52978516	-7.11474609	-0.83496094	+59.80957031	-5.93261719	-53.43750000	+2136	+8.31884766	-6.31054688	-0.61083984	+7.49267578	-8.65722656	+14.04052734	+1632	+6.64453125	-10.48974609	-0.67675781	+35.96923828	+6.87744141	-46.60400391	+1220
+1457970915.19980000	+8.52978516	-7.11474609	-0.83496094	+59.80957031	-5.93261719	-53.43750000	+2136	+8.31884766	-6.31494141	-0.61083984	+7.49267578	-8.65722656	+14.04052734	+1632	+6.64892578	-10.48974609	-0.67236328	+35.99121094	+6.87744141	-46.64794922	+1220
+1457970915.20400000	+8.52978516	-7.11474609	-0.83496094	+59.80957031	-5.93261719	-53.43750000	+2140	+8.31884766	-6.31494141	-0.61083984	+7.49267578	-8.65722656	+14.04052734	+1632	+6.65332031	-10.48974609	-0.67236328	+36.01318359	+6.87744141	-46.66992188	+1224
+1457970915.20820000	+8.52978516	-7.11474609	-0.83496094	+59.80957031	-5.93261719	-53.43750000	+2140	+8.31884766	-6.31494141	-0.61083984	+7.49267578	-8.65722656	+14.04052734	+1632	+6.65332031	-10.48974609	-0.66796875	+36.03515625	+6.87744141	-46.69189453	+1224
+1457970915.21230010	+8.52978516	-7.11474609	-0.83496094	+59.80957031	-5.93261719	-53.43750000	+2140	+8.31884766	-6.31494141	-0.61083984	+7.49267578	-8.65722656	+14.04052734	+1632	+6.65771484	-10.48974609	-0.66796875	+36.03515625	+6.87744141	-46.71386719	+1224
+1457970915.21650000	+8.52978516	-7.11474609	-0.83496094	+59.80957031	-5.93261719	-53.43750000	+2140	+8.31884766	-6.31494141	-0.61083984	+7.49267578	-8.65722656	+14.04052734	+1632	+6.65771484	-10.48974609	-0.66796875	+36.03515625	+6.89941406	-46.71386719	+1224
+1457970915.22059990	+8.52978516	-7.11474609	-0.83496094	+59.80957031	-5.93261719	-53.45947266	+2140	+8.31884766	-6.31494141	-0.61083984	+7.49267578	-8.65722656	+14.01855469	+1632	+6.65332031	-10.48974609	-0.67236328	+36.03515625	+6.89941406	-46.71386719	+1224
+1457970915.22480010	+8.52978516	-7.11914063	-0.83496094	+59.80957031	-5.91064453	-53.45947266	+2140	+8.31884766	-6.31494141	-0.61083984	+7.49267578	-8.65722656	+14.01855469	+1632	+6.65332031	-10.48974609	-0.67236328	+36.01318359	+6.89941406	-46.71386719	+1224
+1457970915.23309990	+8.52978516	-7.11914063	-0.83935547	+59.80957031	-5.88867188	-53.45947266	+2140	+8.31884766	-6.31494141	-0.61523438	+7.49267578	-8.65722656	+13.99658203	+1632	+6.64892578	-10.49414063	-0.67675781	+35.99121094	+6.89941406	-46.69189453	+1228
+1457970915.23729990	+8.52978516	-7.11914063	-0.83935547	+59.80957031	-5.88867188	-53.45947266	+2140	+8.31884766	-6.31494141	-0.61523438	+7.49267578	-8.65722656	+13.99658203	+1632	+6.64892578	-10.49414063	-0.67675781	+35.96923828	+6.89941406	-46.69189453	+1228
+1457970915.24560000	+8.52539063	-7.11914063	-0.83935547	+59.80957031	-5.86669922	-53.48144531	+2144	+8.31884766	-6.31494141	-0.61523438	+7.51464844	-8.65722656	+13.97460938	+1632	+6.64453125	-10.49853516	-0.68554688	+35.94726563	+6.92138672	-46.66992188	+1228
+1457970915.24980000	+8.52539063	-7.11914063	-0.83935547	+59.80957031	-5.84472656	-53.48144531	+2144	+8.31884766	-6.31494141	-0.61523438	+7.51464844	-8.65722656	+13.95263672	+1632	+6.64013672	-10.49853516	-0.68554688	+35.92529297	+6.92138672	-46.64794922	+1228
+1457970915.25399990	+8.52539063	-7.11914063	-0.83935547	+59.80957031	-5.84472656	-53.48144531	+2140	+8.31884766	-6.31933594	-0.61523438	+7.51464844	-8.65722656	+13.95263672	+1632	+6.64013672	-10.50292969	-0.68994141	+35.90332031	+6.92138672	-46.64794922	+1224
+1457970915.25810000	+8.52539063	-7.11914063	-0.83935547	+59.80957031	-5.82275391	-53.48144531	+2140	+8.31884766	-6.31933594	-0.61523438	+7.51464844	-8.65722656	+13.95263672	+1632	+6.63574219	-10.50292969	-0.68994141	+35.90332031	+6.92138672	-46.62597656	+1224
+1457970915.26230000	+8.52539063	-7.11914063	-0.83935547	+59.80957031	-5.82275391	-53.48144531	+2140	+8.31884766	-6.31933594	-0.61523438	+7.51464844	-8.65722656	+13.93066406	+1632	+6.63574219	-10.50292969	-0.68994141	+35.88134766	+6.92138672	-46.62597656	+1224
+1457970915.26650000	+8.52539063	-7.11914063	-0.83935547	+59.80957031	-5.82275391	-53.50341797	+2140	+8.31884766	-6.31933594	-0.61523438	+7.51464844	-8.65722656	+13.93066406	+1632	+6.63574219	-10.50292969	-0.69433594	+35.88134766	+6.92138672	-46.62597656	+1224
+1457970915.27060010	+8.52539063	-7.11914063	-0.83935547	+59.80957031	-5.80078125	-53.50341797	+2140	+8.31884766	-6.31933594	-0.61523438	+7.51464844	-8.65722656	+13.90869141	+1632	+6.63134766	-10.50732422	-0.69433594	+35.88134766	+6.94335938	-46.62597656	+1220
+1457970915.27480010	+8.52539063	-7.11914063	-0.83935547	+59.80957031	-5.80078125	-53.50341797	+2140	+8.31884766	-6.31933594	-0.61523438	+7.51464844	-8.65722656	+13.90869141	+1632	+6.63134766	-10.50732422	-0.69433594	+35.85937500	+6.94335938	-46.62597656	+1220
+1457970915.27900000	+8.52539063	-7.12353516	-0.83935547	+59.80957031	-5.80078125	-53.50341797	+2140	+8.31884766	-6.31933594	-0.61962891	+7.51464844	-8.65722656	+13.88671875	+1632	+6.63134766	-10.50732422	-0.69433594	+35.85937500	+6.94335938	-46.62597656	+1216
+1457970915.28730010	+8.52539063	-7.12353516	-0.83935547	+59.80957031	-5.80078125	-53.52539063	+2140	+8.31884766	-6.32373047	-0.61962891	+7.51464844	-8.65722656	+13.88671875	+1632	+6.63574219	-10.50732422	-0.69433594	+35.88134766	+6.94335938	-46.64794922	+1212
+1457970915.29559990	+8.52539063	-7.12353516	-0.83935547	+59.80957031	-5.80078125	-53.52539063	+2140	+8.31884766	-6.32373047	-0.61962891	+7.51464844	-8.65722656	+13.88671875	+1632	+6.63574219	-10.50732422	-0.68994141	+35.90332031	+6.94335938	-46.69189453	+1212
+1457970915.30390000	+8.52978516	-7.12353516	-0.83935547	+59.80957031	-5.80078125	-53.54736328	+2140	+8.31884766	-6.32373047	-0.61962891	+7.51464844	-8.67919922	+13.86474609	+1632	+6.64013672	-10.50732422	-0.68554688	+35.92529297	+6.96533203	-46.71386719	+1212
+1457970915.31230000	+8.52978516	-7.12353516	-0.83935547	+59.83154297	-5.80078125	-53.54736328	+2140	+8.31884766	-6.32373047	-0.61962891	+7.51464844	-8.67919922	+13.86474609	+1632	+6.64453125	-10.50732422	-0.68554688	+35.92529297	+6.96533203	-46.75781250	+1208
+1457970915.32060000	+8.52978516	-7.12353516	-0.83935547	+59.83154297	-5.77880859	-53.56933594	+2140	+8.31884766	-6.32373047	-0.61962891	+7.51464844	-8.67919922	+13.86474609	+1632	+6.64453125	-10.50732422	-0.68115234	+35.94726563	+6.96533203	-46.75781250	+1208
+1457970915.32890010	+8.52978516	-7.12353516	-0.83935547	+59.83154297	-5.77880859	-53.56933594	+2140	+8.31884766	-6.32373047	-0.61962891	+7.49267578	-8.70117188	+13.84277344	+1628	+6.64453125	-10.50732422	-0.68115234	+35.94726563	+6.96533203	-46.77978516	+1208
+1457970915.33730010	+8.52978516	-7.12353516	-0.83935547	+59.83154297	-5.77880859	-53.56933594	+2140	+8.31884766	-6.32812500	-0.61962891	+7.49267578	-8.70117188	+13.84277344	+1628	+6.64453125	-10.50732422	-0.68115234	+35.92529297	+6.96533203	-46.77978516	+1208
+1457970915.34559990	+8.52978516	-7.12353516	-0.83935547	+59.83154297	-5.77880859	-53.59130859	+2140	+8.31884766	-6.32812500	-0.61962891	+7.49267578	-8.70117188	+13.82080078	+1628	+6.64453125	-10.50732422	-0.68115234	+35.92529297	+6.98730469	-46.77978516	+1204
+1457970915.36640000	+8.52978516	-7.12792969	-0.83935547	+59.83154297	-5.75683594	-53.59130859	+2140	+8.31884766	-6.32812500	-0.61962891	+7.49267578	-8.70117188	+13.79882813	+1628	+6.63574219	-10.51171875	-0.68994141	+35.85937500	+6.98730469	-46.75781250	+1204
+1457970915.37470010	+8.52978516	-7.12792969	-0.83935547	+59.80957031	-5.75683594	-53.59130859	+2140	+8.31884766	-6.32812500	-0.61962891	+7.49267578	-8.70117188	+13.77685547	+1628	+6.63134766	-10.51171875	-0.68994141	+35.83740234	+6.98730469	-46.73583984	+1204
+1457970915.38310000	+8.52978516	-7.12792969	-0.83935547	+59.80957031	-5.75683594	-53.59130859	+2140	+8.31884766	-6.32812500	-0.61962891	+7.49267578	-8.70117188	+13.77685547	+1628	+6.63134766	-10.51611328	-0.69433594	+35.81542969	+6.98730469	-46.73583984	+1200
+1457970915.39140010	+8.52978516	-7.12792969	-0.83935547	+59.80957031	-5.75683594	-53.59130859	+2136	+8.31884766	-6.32812500	-0.61962891	+7.49267578	-8.72314453	+13.75488281	+1628	+6.62695313	-10.51611328	-0.69433594	+35.81542969	+7.00927734	-46.73583984	+1196
+1457970915.39969990	+8.52978516	-7.12792969	-0.83935547	+59.80957031	-5.75683594	-53.59130859	+2136	+8.31884766	-6.32812500	-0.61962891	+7.49267578	-8.72314453	+13.75488281	+1628	+6.62695313	-10.51611328	-0.69433594	+35.81542969	+7.00927734	-46.73583984	+1196
+1457970915.40809990	+8.52978516	-7.12792969	-0.83935547	+59.80957031	-5.75683594	-53.59130859	+2136	+8.31884766	-6.32812500	-0.61962891	+7.49267578	-8.72314453	+13.73291016	+1628	+6.62695313	-10.51611328	-0.69433594	+35.81542969	+7.00927734	-46.75781250	+1192
+1457970915.41640000	+8.52978516	-7.12792969	-0.83935547	+59.80957031	-5.75683594	-53.61328125	+2136	+8.31884766	-6.32812500	-0.61962891	+7.49267578	-8.72314453	+13.73291016	+1628	+6.63134766	-10.51611328	-0.68994141	+35.81542969	+7.00927734	-46.75781250	+1188
+1457970915.42470000	+8.52978516	-7.12792969	-0.83935547	+59.80957031	-5.75683594	-53.61328125	+2136	+8.31884766	-6.32812500	-0.61962891	+7.51464844	-8.72314453	+13.73291016	+1628	+6.63134766	-10.51611328	-0.68994141	+35.83740234	+7.00927734	-46.77978516	+1188
+1457970915.43310000	+8.52978516	-7.12792969	-0.83935547	+59.80957031	-5.75683594	-53.61328125	+2136	+8.31884766	-6.32812500	-0.61962891	+7.51464844	-8.74511719	+13.73291016	+1628	+6.63134766	-10.51611328	-0.68994141	+35.83740234	+7.00927734	-46.80175781	+1188
+1457970915.44140010	+8.52978516	-7.12792969	-0.83935547	+59.80957031	-5.75683594	-53.61328125	+2136	+8.31884766	-6.32812500	-0.61962891	+7.51464844	-8.74511719	+13.73291016	+1628	+6.63574219	-10.51611328	-0.68554688	+35.83740234	+7.00927734	-46.80175781	+1184
+1457970915.44970010	+8.52978516	-7.12792969	-0.83935547	+59.80957031	-5.75683594	-53.61328125	+2136	+8.31884766	-6.32812500	-0.61962891	+7.51464844	-8.74511719	+13.73291016	+1628	+6.63574219	-10.51611328	-0.68554688	+35.85937500	+7.00927734	-46.82373047	+1184
+1457970915.45390010	+8.52978516	-7.12792969	-0.83935547	+59.80957031	-5.75683594	-53.61328125	+2136	+8.31884766	-6.32812500	-0.61962891	+7.51464844	-8.74511719	+13.73291016	+1628	+6.63574219	-10.51611328	-0.68554688	+35.85937500	+7.00927734	-46.82373047	+1184
+1457970915.45799990	+8.52978516	-7.12792969	-0.83935547	+59.80957031	-5.75683594	-53.61328125	+2136	+8.31884766	-6.32812500	-0.61962891	+7.51464844	-8.74511719	+13.73291016	+1628	+6.63574219	-10.51611328	-0.68554688	+35.85937500	+7.00927734	-46.82373047	+1184
+1457970915.46219990	+8.52978516	-7.12792969	-0.83935547	+59.80957031	-5.75683594	-53.61328125	+2136	+8.31884766	-6.32812500	-0.61962891	+7.51464844	-8.74511719	+13.73291016	+1628	+6.63574219	-10.51611328	-0.68554688	+35.85937500	+7.00927734	-46.82373047	+1180
+1457970915.47050000	+8.52978516	-7.12792969	-0.83935547	+59.80957031	-5.75683594	-53.61328125	+2136	+8.31884766	-6.32812500	-0.61962891	+7.51464844	-8.74511719	+13.73291016	+1628	+6.63574219	-10.51611328	-0.68554688	+35.85937500	+7.00927734	-46.82373047	+1180
+1457970915.47470000	+8.52978516	-7.12792969	-0.83935547	+59.80957031	-5.75683594	-53.61328125	+2136	+8.31884766	-6.32812500	-0.61962891	+7.51464844	-8.74511719	+13.73291016	+1628	+6.63574219	-10.51611328	-0.68554688	+35.83740234	+7.00927734	-46.82373047	+1180
+1457970915.47890000	+8.52978516	-7.12792969	-0.83935547	+59.80957031	-5.75683594	-53.63525391	+2136	+8.31884766	-6.32812500	-0.61962891	+7.51464844	-8.74511719	+13.73291016	+1628	+6.63574219	-10.51611328	-0.68554688	+35.83740234	+7.00927734	-46.82373047	+1180
+1457970915.48300000	+8.52978516	-7.12792969	-0.83935547	+59.80957031	-5.75683594	-53.63525391	+2136	+8.31884766	-6.32812500	-0.61962891	+7.51464844	-8.74511719	+13.73291016	+1628	+6.63574219	-10.51611328	-0.68554688	+35.83740234	+7.00927734	-46.82373047	+1180
+1457970915.49140000	+8.52978516	-7.12792969	-0.83935547	+59.80957031	-5.75683594	-53.63525391	+2136	+8.31884766	-6.32812500	-0.61962891	+7.51464844	-8.74511719	+13.71093750	+1628	+6.63134766	-10.51611328	-0.68994141	+35.83740234	+6.98730469	-46.82373047	+1180
+1457970915.49970010	+8.52978516	-7.12792969	-0.83935547	+59.80957031	-5.75683594	-53.63525391	+2136	+8.31884766	-6.32812500	-0.61962891	+7.51464844	-8.74511719	+13.71093750	+1628	+6.63134766	-10.51611328	-0.68994141	+35.81542969	+6.98730469	-46.82373047	+1176
+1457970915.50390010	+8.52978516	-7.12792969	-0.83935547	+59.80957031	-5.75683594	-53.63525391	+2136	+8.31884766	-6.32812500	-0.61962891	+7.51464844	-8.74511719	+13.71093750	+1628	+6.63134766	-10.52050781	-0.68994141	+35.81542969	+6.98730469	-46.82373047	+1176
+1457970915.50799990	+8.52978516	-7.12792969	-0.83935547	+59.80957031	-5.75683594	-53.63525391	+2136	+8.31884766	-6.32812500	-0.61962891	+7.51464844	-8.74511719	+13.71093750	+1628	+6.63134766	-10.52050781	-0.68994141	+35.81542969	+6.98730469	-46.82373047	+1176
+1457970915.51220010	+8.52978516	-7.12792969	-0.83935547	+59.80957031	-5.75683594	-53.63525391	+2136	+8.31884766	-6.32812500	-0.61962891	+7.51464844	-8.74511719	+13.71093750	+1632	+6.63134766	-10.52050781	-0.68994141	+35.81542969	+6.98730469	-46.82373047	+1176
+1457970915.51640010	+8.52978516	-7.12792969	-0.83935547	+59.80957031	-5.75683594	-53.65722656	+2136	+8.31884766	-6.32812500	-0.61962891	+7.51464844	-8.74511719	+13.71093750	+1632	+6.63134766	-10.52050781	-0.68994141	+35.81542969	+6.98730469	-46.82373047	+1176
+1457970915.52049990	+8.52978516	-7.12792969	-0.83935547	+59.80957031	-5.73486328	-53.65722656	+2136	+8.31884766	-6.32812500	-0.61962891	+7.51464844	-8.74511719	+13.71093750	+1632	+6.63134766	-10.52050781	-0.68994141	+35.81542969	+6.98730469	-46.82373047	+1176
+1457970915.52469990	+8.52978516	-7.12792969	-0.83935547	+59.80957031	-5.73486328	-53.65722656	+2136	+8.31884766	-6.32812500	-0.61962891	+7.51464844	-8.76708984	+13.71093750	+1632	+6.63134766	-10.52050781	-0.68994141	+35.81542969	+6.98730469	-46.82373047	+1176
+1457970915.52880000	+8.52978516	-7.12792969	-0.83935547	+59.80957031	-5.73486328	-53.65722656	+2136	+8.31884766	-6.32812500	-0.61962891	+7.51464844	-8.76708984	+13.71093750	+1632	+6.63134766	-10.52050781	-0.68994141	+35.81542969	+6.98730469	-46.84570313	+1176
+1457970915.53720000	+8.52978516	-7.12792969	-0.83935547	+59.80957031	-5.73486328	-53.67919922	+2140	+8.31884766	-6.32812500	-0.61962891	+7.51464844	-8.76708984	+13.71093750	+1632	+6.63134766	-10.52050781	-0.68994141	+35.81542969	+6.98730469	-46.86767578	+1172
+1457970915.54130010	+8.52978516	-7.12792969	-0.83935547	+59.80957031	-5.73486328	-53.67919922	+2140	+8.31884766	-6.32812500	-0.61962891	+7.51464844	-8.76708984	+13.71093750	+1632	+6.63134766	-10.52050781	-0.68554688	+35.83740234	+6.96533203	-46.86767578	+1176
+1457970915.54550000	+8.52978516	-7.12792969	-0.83935547	+59.80957031	-5.73486328	-53.67919922	+2140	+8.31884766	-6.32812500	-0.61962891	+7.51464844	-8.76708984	+13.68896484	+1632	+6.63574219	-10.52050781	-0.68554688	+35.83740234	+6.96533203	-46.88964844	+1176
+1457970915.55380010	+8.52978516	-7.13232422	-0.84375000	+59.83154297	-5.71289063	-53.70117188	+2140	+8.31884766	-6.32812500	-0.62402344	+7.53662109	-8.76708984	+13.68896484	+1632	+6.63574219	-10.52050781	-0.68554688	+35.85937500	+6.98730469	-46.93359375	+1176
+1457970915.55800010	+8.52978516	-7.13232422	-0.84375000	+59.83154297	-5.71289063	-53.72314453	+2140	+8.31884766	-6.32812500	-0.62402344	+7.53662109	-8.78906250	+13.66699219	+1632	+6.64013672	-10.52050781	-0.68115234	+35.88134766	+6.98730469	-46.95556641	+1176
+1457970915.56220010	+8.52978516	-7.13232422	-0.84375000	+59.85351563	-5.66894531	-53.74511719	+2140	+8.31884766	-6.33251953	-0.62402344	+7.55859375	-8.78906250	+13.64501953	+1632	+6.64013672	-10.52050781	-0.68115234	+35.88134766	+6.98730469	-46.97753906	+1176
+1457970915.56629990	+8.52978516	-7.13671875	-0.84814453	+59.87548828	-5.62500000	-53.74511719	+2140	+8.31884766	-6.33251953	-0.62841797	+7.55859375	-8.78906250	+13.60107422	+1632	+6.64453125	-10.52050781	-0.67675781	+35.90332031	+7.00927734	-46.99951172	+1180
+1457970915.57049990	+8.52978516	-7.14111328	-0.84814453	+59.87548828	-5.58105469	-53.76708984	+2144	+8.31884766	-6.33251953	-0.62841797	+7.58056641	-8.76708984	+13.55712891	+1632	+6.64453125	-10.52050781	-0.67675781	+35.90332031	+7.03125000	-47.02148438	+1180
+1457970915.57880000	+8.52978516	-7.15429688	-0.86572266	+59.91943359	-5.29541016	-53.81103516	+2148	+8.31445313	-6.34570313	-0.64599609	+7.64648438	-8.72314453	+13.31542969	+1640	+6.64892578	-10.52490234	-0.67675781	+35.90332031	+7.11914063	-47.06542969	+1180
+1457970915.58719990	+8.52978516	-7.18066406	-0.89208984	+59.91943359	-4.81201172	-53.78906250	+2152	+8.31445313	-6.36328125	-0.67236328	+7.73437500	-8.54736328	+12.87597656	+1648	+6.64013672	-10.56005859	-0.68554688	+35.81542969	+7.62451172	-47.13134766	+1188
+1457970915.59550000	+8.52539063	-7.20703125	-0.92285156	+59.89746094	-4.30664063	-53.70117188	+2156	+8.31005859	-6.38525391	-0.70751953	+7.82226563	-8.32763672	+12.37060547	+1656	+6.62695313	-10.59082031	-0.70312500	+35.66162109	+8.04199219	-47.08740234	+1196
+1457970915.59970000	+8.52099609	-7.22460938	-0.94042969	+59.87548828	-3.97705078	-53.61328125	+2156	+8.30566406	-6.40283203	-0.73388672	+7.84423828	-8.12988281	+12.04101563	+1664	+6.61816406	-10.60400391	-0.70751953	+35.55175781	+8.26171875	-47.04345703	+1196
+1457970915.60800000	+8.52099609	-7.25537109	-0.97558594	+59.83154297	-3.44970703	-53.39355469	+2152	+8.30566406	-6.42480469	-0.76904297	+7.86621094	-7.82226563	+11.60156250	+1668	+6.60498047	-10.63037109	-0.72949219	+35.39794922	+8.63525391	-46.88964844	+1196
+1457970915.61209990	+8.51660156	-7.27294922	-0.99755859	+59.80957031	-3.14208984	-53.23974609	+2152	+8.30566406	-6.43798828	-0.79101563	+7.86621094	-7.64648438	+11.38183594	+1672	+6.59619141	-10.64794922	-0.73828125	+35.31005859	+8.85498047	-46.82373047	+1196
+1457970915.61630010	+8.51220703	-7.28613281	-1.01953125	+59.80957031	-2.87841797	-53.08593750	+2148	+8.30126953	-6.45117188	-0.80859375	+7.86621094	-7.49267578	+11.20605469	+1672	+6.59619141	-10.66113281	-0.75146484	+35.26611328	+9.05273438	-46.73583984	+1192
+1457970915.62050010	+8.51220703	-7.30371094	-1.03710938	+59.80957031	-2.61474609	-52.97607422	+2140	+8.30566406	-6.46435547	-0.82617188	+7.86621094	-7.38281250	+11.03027344	+1672	+6.59619141	-10.67431641	-0.75585938	+35.22216797	+9.27246094	-46.71386719	+1188
+1457970915.62459990	+8.51220703	-7.32568359	-1.05468750	+59.76562500	-2.35107422	-52.82226563	+2136	+8.30566406	-6.47753906	-0.84375000	+7.84423828	-7.22900391	+10.87646484	+1672	+6.59619141	-10.68750000	-0.76025391	+35.15625000	+9.47021484	-46.66992188	+1184
+1457970915.62879990	+8.51220703	-7.34326172	-1.07666016	+59.76562500	-2.08740234	-52.64648438	+2132	+8.30566406	-6.49072266	-0.86132813	+7.82226563	-7.09716797	+10.72265625	+1672	+6.59619141	-10.70068359	-0.76904297	+35.13427734	+9.68994141	-46.64794922	+1176
+1457970915.63299990	+8.51220703	-7.36083984	-1.09863281	+59.76562500	-1.82373047	-52.47070313	+2124	+8.30566406	-6.50390625	-0.87890625	+7.82226563	-6.98730469	+10.59082031	+1672	+6.60058594	-10.71386719	-0.77343750	+35.09033203	+9.90966797	-46.60400391	+1172
+1457970915.63710000	+8.50781250	-7.38281250	-1.12060547	+59.69970703	-1.56005859	-52.29492188	+2120	+8.31005859	-6.52148438	-0.89648438	+7.75634766	-6.85546875	+10.48095703	+1672	+6.60498047	-10.73144531	-0.78222656	+35.04638672	+10.12939453	-46.56005859	+1164
+1457970915.64130000	+8.51220703	-7.40478516	-1.14697266	+59.69970703	-1.31835938	-52.09716797	+2112	+8.31005859	-6.53906250	-0.91845703	+7.73437500	-6.74560547	+10.37109375	+1672	+6.60937500	-10.74462891	-0.78662109	+35.02441406	+10.32714844	-46.53808594	+1156
+1457970915.64549990	+8.51220703	-7.42236328	-1.17333984	+59.69970703	-1.07666016	-51.87744141	+2104	+8.31445313	-6.55224609	-0.93603516	+7.71240234	-6.63574219	+10.28320313	+1668	+6.61816406	-10.75781250	-0.79980469	+35.00244141	+10.52490234	-46.47216797	+1152
+1457970915.64960000	+8.51220703	-7.45312500	-1.19970703	+59.58984375	-0.83496094	-51.67968750	+2100	+8.31884766	-6.57421875	-0.95800781	+7.62451172	-6.52587891	+10.19531250	+1668	+6.62255859	-10.77099609	-0.81298828	+34.93652344	+10.74462891	-46.40625000	+1144
+1457970915.65380000	+8.51220703	-7.47070313	-1.22167969	+59.56787109	-0.59326172	-51.52587891	+2092	+8.31884766	-6.59179688	-0.97558594	+7.55859375	-6.43798828	+10.10742188	+1664	+6.63134766	-10.78417969	-0.81738281	+34.89257813	+10.94238281	-46.40625000	+1136
+1457970915.65800000	+8.52099609	-7.49707031	-1.25244141	+59.52392578	-0.37353516	-51.32812500	+2084	+8.32763672	-6.60937500	-1.00195313	+7.51464844	-6.32812500	+10.06347656	+1660	+6.64013672	-10.80175781	-0.83056641	+34.84863281	+11.14013672	-46.38427734	+1128
+1457970915.66630010	+8.52539063	-7.55419922	-1.30957031	+59.32617188	+0.08789063	-50.99853516	+2068	+8.34082031	-6.65332031	-1.05029297	+7.29492188	-6.17431641	+9.86572266	+1660	+6.65332031	-10.83691406	-0.85693359	+34.67285156	+11.57958984	-46.36230469	+1116
+1457970915.67050000	+8.52978516	-7.58056641	-1.34912109	+59.23828125	+0.28564453	-50.80078125	+2060	+8.34960938	-6.67529297	-1.07666016	+7.20703125	-6.06445313	+9.82177734	+1656	+6.66210938	-10.85449219	-0.88330078	+34.58496094	+11.77734375	-46.27441406	+1116
+1457970915.67459990	+8.52978516	-7.61132813	-1.38427734	+59.06250000	+0.54931641	-50.60302734	+2052	+8.35400391	-6.70605469	-1.11181641	+7.03125000	-5.97656250	+9.73388672	+1656	+6.66650391	-10.87646484	-0.91406250	+34.45312500	+11.99707031	-46.20849609	+1112
+1457970915.67880010	+8.53857422	-7.64208984	-1.41943359	+58.95263672	+0.76904297	-50.51513672	+2040	+8.36279297	-6.72802734	-1.13818359	+6.92138672	-5.93261719	+9.60205078	+1652	+6.67089844	-10.89843750	-0.93164063	+34.27734375	+12.19482422	-46.23046875	+1104
+1457970915.68290000	+8.54296875	-7.66845703	-1.46337891	+58.84277344	+0.96679688	-50.33935547	+2032	+8.37158203	-6.75000000	-1.17773438	+6.81152344	-5.84472656	+9.55810547	+1652	+6.67529297	-10.91601563	-0.97119141	+34.16748047	+12.37060547	-46.14257813	+1100
+1457970915.68709990	+8.54736328	-7.70361328	-1.50292969	+58.66699219	+1.20849609	-50.22949219	+2020	+8.37597656	-6.78076172	-1.21289063	+6.65771484	-5.80078125	+9.42626953	+1648	+6.67529297	-10.94238281	-1.01074219	+33.96972656	+12.59033203	-46.09863281	+1100
+1457970915.69540000	+8.56054688	-7.76513672	-1.59082031	+58.38134766	+1.64794922	-50.05371094	+1996	+8.39355469	-6.83349609	-1.29199219	+6.39404297	-5.73486328	+9.16259766	+1644	+6.67089844	-10.99072266	-1.08984375	+33.55224609	+12.98583984	-46.07666016	+1104
+1457970915.69960000	+8.56054688	-7.80029297	-1.63916016	+58.20556641	+1.91162109	-49.96582031	+1984	+8.40234375	-6.85986328	-1.33593750	+6.26220703	-5.71289063	+8.96484375	+1640	+6.67089844	-11.01708984	-1.13818359	+33.33251953	+13.22753906	-46.03271484	+1104
+1457970915.70380000	+8.56933594	-7.83105469	-1.68310547	+58.05175781	+2.15332031	-49.96582031	+1972	+8.41113281	-6.89062500	-1.37548828	+6.10839844	-5.75683594	+8.76708984	+1636	+6.66650391	-11.04345703	-1.17773438	+33.09082031	+13.42529297	-46.09863281	+1108
+1457970915.70790000	+8.57373047	-7.86181641	-1.74462891	+57.89794922	+2.35107422	-49.87792969	+1960	+8.41992188	-6.91699219	-1.42822266	+5.97656250	-5.71289063	+8.63525391	+1636	+6.66210938	-11.06982422	-1.23925781	+32.87109375	+13.60107422	-46.03271484	+1112
+1457970915.71210000	+8.57812500	-7.89257813	-1.79736328	+57.76611328	+2.59277344	-49.83398438	+1952	+8.42431641	-6.94335938	-1.47656250	+5.84472656	-5.71289063	+8.41552734	+1636	+6.65771484	-11.09619141	-1.29638672	+32.62939453	+13.79882813	-45.98876953	+1120
+1457970915.71630000	+8.58251953	-7.92333984	-1.85009766	+57.63427734	+2.83447266	-49.87792969	+1940	+8.43310547	-6.96972656	-1.52490234	+5.73486328	-5.77880859	+8.17382813	+1632	+6.65332031	-11.11816406	-1.34912109	+32.40966797	+13.97460938	-46.07666016	+1124
+1457970915.72040010	+8.58251953	-7.95410156	-1.91162109	+57.50244141	+3.03222656	-49.85595703	+1932	+8.43750000	-6.99609375	-1.58203125	+5.60302734	-5.77880859	+7.97607422	+1636	+6.64892578	-11.14013672	-1.41064453	+32.18994141	+14.15039063	-46.09863281	+1128
+1457970915.72460010	+8.59130859	-7.98046875	-1.96875000	+57.39257813	+3.27392578	-49.87792969	+1924	+8.44628906	-7.02246094	-1.63476563	+5.51513672	-5.82275391	+7.73437500	+1636	+6.64453125	-11.16210938	-1.47216797	+31.99218750	+14.34814453	-46.14257813	+1136
+1457970915.73289990	+8.59570313	-8.03320313	-2.09179688	+57.17285156	+3.73535156	-49.96582031	+1916	+8.45947266	-7.07080078	-1.75341797	+5.31738281	-5.93261719	+7.25097656	+1640	+6.64013672	-11.20605469	-1.59521484	+31.55273438	+14.69970703	-46.29638672	+1144
+1457970915.73709990	+8.60009766	-8.05957031	-2.16210938	+57.08496094	+3.95507813	-49.98779297	+1908	+8.46386719	-7.09277344	-1.81494141	+5.25146484	-5.97656250	+7.03125000	+1644	+6.64013672	-11.22363281	-1.66113281	+31.37695313	+14.87548828	-46.36230469	+1152
+1457970915.74130010	+8.60449219	-8.08154297	-2.22363281	+56.99707031	+4.17480469	-50.07568359	+1904	+8.46826172	-7.11474609	-1.87646484	+5.18554688	-6.04248047	+6.76757813	+1644	+6.64453125	-11.24121094	-1.72265625	+31.22314453	+15.02929688	-46.51611328	+1152
+1457970915.74540000	+8.60888672	-8.10351563	-2.29394531	+56.90917969	+4.39453125	-50.11962891	+1900	+8.47265625	-7.13232422	-1.94238281	+5.09765625	-6.08642578	+6.54785156	+1648	+6.64892578	-11.25439453	-1.78417969	+31.06933594	+15.16113281	-46.62597656	+1156
+1457970915.74959990	+8.61328125	-8.12109375	-2.36425781	+56.88720703	+4.61425781	-50.18554688	+1896	+8.47705078	-7.14990234	-2.00830078	+5.05371094	-6.15234375	+6.30615234	+1648	+6.65332031	-11.26318359	-1.85009766	+30.95947266	+15.31494141	-46.75781250	+1160
+1457970915.75379990	+8.61767578	-8.13867188	-2.43017578	+56.79931641	+4.83398438	-50.27343750	+1888	+8.48144531	-7.16748047	-2.07421875	+5.00976563	-6.21826172	+6.04248047	+1652	+6.66210938	-11.26757813	-1.91162109	+30.82763672	+15.44677734	-46.95556641	+1160
+1457970915.75790000	+8.62207031	-8.15625000	-2.50488281	+56.73339844	+5.03173828	-50.36132813	+1884	+8.48583984	-7.18066406	-2.14453125	+4.96582031	-6.28417969	+5.80078125	+1652	+6.67089844	-11.27636719	-1.97314453	+30.71777344	+15.57861328	-47.13134766	+1164
+1457970915.76210000	+8.62646484	-8.16943359	-2.57958984	+56.71142578	+5.25146484	-50.42724609	+1876	+8.49023438	-7.19384766	-2.21484375	+4.94384766	-6.35009766	+5.55908203	+1652	+6.68847656	-11.28076172	-2.03466797	+30.65185547	+15.71044922	-47.32910156	+1164
+1457970915.77040000	+8.63085938	-8.19140625	-2.72900391	+56.60156250	+5.71289063	-50.60302734	+1860	+8.49902344	-7.21142578	-2.35986328	+4.89990234	-6.43798828	+5.07568359	+1652	+6.71044922	-11.28515625	-2.15771484	+30.47607422	+15.97412109	-47.76855469	+1168
+1457970915.77460000	+8.63964844	-8.20019531	-2.80371094	+56.57958984	+5.91064453	-50.66894531	+1852	+8.50341797	-7.22021484	-2.43457031	+4.87792969	-6.50390625	+4.81201172	+1648	+6.72802734	-11.28076172	-2.22363281	+30.43212891	+16.08398438	-47.96630859	+1172
+1457970915.77870010	+8.64404297	-8.20458984	-2.88281250	+56.53564453	+6.13037109	-50.75683594	+1840	+8.50781250	-7.22021484	-2.50927734	+4.87792969	-6.56982422	+4.54833984	+1644	+6.74560547	-11.27636719	-2.28515625	+30.36621094	+16.17187500	-48.20800781	+1172
+1457970915.78290010	+8.64843750	-8.20898438	-2.96191406	+56.49169922	+6.32812500	-50.84472656	+1828	+8.51220703	-7.22021484	-2.58837891	+4.87792969	-6.65771484	+4.28466797	+1640	+6.75878906	-11.26757813	-2.35546875	+30.30029297	+16.25976563	-48.40576172	+1172
+1457970915.78710010	+8.65283203	-8.20898438	-3.03662109	+56.46972656	+6.54785156	-50.93261719	+1820	+8.51660156	-7.22021484	-2.66308594	+4.87792969	-6.72363281	+4.02099609	+1640	+6.78076172	-11.25878906	-2.42138672	+30.27832031	+16.34765625	-48.64746094	+1176
+1457970915.79119990	+8.65722656	-8.20898438	-3.11572266	+56.44775391	+6.76757813	-51.02050781	+1808	+8.52099609	-7.21142578	-2.74218750	+4.89990234	-6.76757813	+3.77929688	+1636	+6.79394531	-11.24560547	-2.48291016	+30.21240234	+16.45751953	-48.88916016	+1176
+1457970915.79539990	+8.66162109	-8.20458984	-3.19482422	+56.40380859	+6.96533203	-51.15234375	+1800	+8.52539063	-7.20703125	-2.81689453	+4.94384766	-6.85546875	+3.51562500	+1632	+6.80273438	-11.23681641	-2.55322266	+30.12451172	+16.54541016	-49.10888672	+1176
+1457970915.79959990	+8.67041016	-8.20019531	-3.27392578	+56.35986328	+7.18505859	-51.26220703	+1792	+8.53417969	-7.19824219	-2.89599609	+4.96582031	-6.94335938	+3.27392578	+1632	+6.82031250	-11.21923828	-2.62353516	+30.05859375	+16.61132813	-49.32861328	+1180
+1457970915.80370000	+8.67480469	-8.18701172	-3.35302734	+56.33789063	+7.40478516	-51.32812500	+1784	+8.53857422	-7.18066406	-2.97509766	+5.03173828	-6.98730469	+3.03222656	+1632	+6.83349609	-11.20166016	-2.69384766	+29.94873047	+16.69921875	-49.59228516	+1180
+1457970915.80790000	+8.68359375	-8.17382813	-3.43212891	+56.29394531	+7.58056641	-51.43798828	+1776	+8.54736328	-7.16748047	-3.05419922	+5.09765625	-7.07519531	+2.79052734	+1628	+6.84228516	-11.18408203	-2.77294922	+29.83886719	+16.74316406	-49.74609375	+1180
+1457970915.81209990	+8.69238281	-8.16503906	-3.51123047	+56.22802734	+7.77832031	-51.54785156	+1772	+8.55615234	-7.14990234	-3.13330078	+5.16357422	-7.14111328	+2.54882813	+1628	+6.85107422	-11.16210938	-2.85205078	+29.77294922	+16.78710938	-49.92187500	+1188
+1457970915.81620000	+8.70117188	-8.14306641	-3.59033203	+56.18408203	+7.99804688	-51.65771484	+1768	+8.56494141	-7.12353516	-3.21240234	+5.27343750	-7.18505859	+2.32910156	+1632	+6.85986328	-11.13574219	-2.92675781	+29.64111328	+16.85302734	-50.14160156	+1188
+1457970915.82040000	+8.70996094	-8.12109375	-3.66943359	+56.14013672	+8.17382813	-51.81152344	+1764	+8.57373047	-7.09716797	-3.29150391	+5.38330078	-7.29492188	+2.06542969	+1632	+6.86425781	-11.10937500	-3.00585938	+29.50927734	+16.87500000	-50.33935547	+1196
+1457970915.82460000	+8.72314453	-8.10351563	-3.74414063	+56.05224609	+8.37158203	-51.96533203	+1760	+8.58251953	-7.07080078	-3.36621094	+5.49316406	-7.38281250	+1.82373047	+1632	+6.87304688	-11.08300781	-3.08496094	+29.37744141	+16.91894531	-50.53710938	+1200
+1457970915.82870010	+8.73193359	-8.07275391	-3.82324219	+56.00830078	+8.56933594	-52.07519531	+1764	+8.59570313	-7.04003906	-3.44531250	+5.64697266	-7.42675781	+1.58203125	+1636	+6.87744141	-11.05224609	-3.16406250	+29.20166016	+16.96289063	-50.75683594	+1208
+1457970915.83290000	+8.74951172	-8.04638672	-3.89794922	+55.94238281	+8.74511719	-52.25097656	+1764	+8.60449219	-7.00927734	-3.52880859	+5.80078125	-7.47070313	+1.34033203	+1644	+6.88183594	-11.02148438	-3.24316406	+29.02587891	+16.98486328	-50.95458984	+1212
+1457970915.83699990	+8.76269531	-8.02001953	-3.97265625	+55.83251953	+8.94287109	-52.42675781	+1768	+8.61767578	-6.97412109	-3.60351563	+5.97656250	-7.53662109	+1.05468750	+1648	+6.89062500	-10.99072266	-3.32666016	+28.89404297	+16.98486328	-51.13037109	+1224
+1457970915.84120010	+8.78027344	-7.98486328	-4.04736328	+55.76660156	+9.14062500	-52.58056641	+1772	+8.63085938	-6.93457031	-3.68701172	+6.17431641	-7.55859375	+0.76904297	+1656	+6.89501953	-10.95117188	-3.40576172	+28.71826172	+17.00683594	-51.35009766	+1232
+1457970915.84540010	+8.79345703	-7.95410156	-4.12207031	+55.67871094	+9.29443359	-52.80029297	+1780	+8.64404297	-6.89062500	-3.76611328	+6.39404297	-7.58056641	+0.48339844	+1664	+6.90380859	-10.91162109	-3.48925781	+28.54248047	+17.00683594	-51.54785156	+1244
+1457970915.84949990	+8.81103516	-7.91894531	-4.19677734	+55.54687500	+9.47021484	-53.02001953	+1784	+8.65722656	-6.85107422	-3.84521484	+6.59179688	-7.64648438	+0.15380859	+1672	+6.91259766	-10.87207031	-3.56396484	+28.38867188	+17.00683594	-51.74560547	+1256
+1457970915.85789990	+8.85058594	-7.83984375	-4.34179688	+55.39306641	+9.79980469	-53.43750000	+1804	+8.68359375	-6.75000000	-4.00781250	+7.11914063	-7.66845703	-0.52734375	+1692	+6.93896484	-10.77978516	-3.71777344	+28.08105469	+16.98486328	-52.22900391	+1280
+1457970915.86200000	+8.87255859	-7.80029297	-4.41650391	+55.28320313	+9.99755859	-53.70117188	+1812	+8.69677734	-6.70166016	-4.08691406	+7.40478516	-7.71240234	-0.92285156	+1700	+6.95654297	-10.73144531	-3.78808594	+27.92724609	+16.96289063	-52.49267578	+1296
+1457970915.86620000	+8.89453125	-7.75634766	-4.48681641	+55.21728516	+10.15136719	-53.98681641	+1820	+8.70556641	-6.64453125	-4.17041016	+7.69042969	-7.71240234	-1.29638672	+1712	+6.97412109	-10.67871094	-3.86279297	+27.81738281	+16.94091797	-52.71240234	+1308
+1457970915.87040000	+8.91650391	-7.71240234	-4.55712891	+55.15136719	+10.30517578	-54.27246094	+1828	+8.72314453	-6.58740234	-4.24951172	+8.02001953	-7.71240234	-1.66992188	+1720	+6.99169922	-10.63037109	-3.92871094	+27.66357422	+16.94091797	-52.95410156	+1324
+1457970915.87450000	+8.93847656	-7.66845703	-4.62744141	+55.06347656	+10.45898438	-54.55810547	+1836	+8.73193359	-6.53027344	-4.33300781	+8.32763672	-7.71240234	-2.06542969	+1728	+7.01806641	-10.57324219	-3.99902344	+27.57568359	+16.89697266	-53.19580078	+1336
+1457970915.87870000	+8.96044922	-7.61572266	-4.70214844	+54.99755859	+10.59082031	-54.79980469	+1844	+8.74511719	-6.46435547	-4.41650391	+8.67919922	-7.69042969	-2.41699219	+1740	+7.04443359	-10.51171875	-4.06933594	+27.50976563	+16.85302734	-53.39355469	+1352
+1457970915.88290000	+8.98242188	-7.56738281	-4.77246094	+54.93164063	+10.72265625	-55.08544922	+1848	+8.75830078	-6.40283203	-4.49560547	+9.05273438	-7.71240234	-2.81250000	+1748	+7.07080078	-10.45458984	-4.13085938	+27.42187500	+16.80908203	-53.65722656	+1360
+1457970915.88700010	+9.00439453	-7.51464844	-4.84277344	+54.86572266	+10.85449219	-55.37109375	+1852	+8.77148438	-6.34130859	-4.57470703	+9.38232422	-7.71240234	-3.20800781	+1752	+7.10156250	-10.39306641	-4.18798828	+27.33398438	+16.74316406	-53.92089844	+1372
+1457970915.89120010	+9.02636719	-7.45751953	-4.91748047	+54.86572266	+10.98632813	-55.59082031	+1860	+8.78027344	-6.27099609	-4.65820313	+9.77783203	-7.66845703	-3.55957031	+1764	+7.13232422	-10.32714844	-4.25390625	+27.29003906	+16.72119141	-54.11865234	+1384
+1457970915.89540000	+9.05273438	-7.40039063	-4.98779297	+54.82177734	+11.11816406	-55.87646484	+1864	+8.79785156	-6.20068359	-4.72851563	+10.17333984	-7.71240234	-3.97705078	+1768	+7.16308594	-10.26562500	-4.31103516	+27.20214844	+16.67724609	-54.36035156	+1392
+1457970915.89949990	+9.07470703	-7.34765625	-5.05371094	+54.79980469	+11.25000000	-56.14013672	+1864	+8.81103516	-6.13476563	-4.80761719	+10.52490234	-7.71240234	-4.30664063	+1768	+7.19824219	-10.19970703	-4.36816406	+27.15820313	+16.61132813	-54.58007813	+1404
+1457970915.90370010	+9.10107422	-7.28173828	-5.12841797	+54.82177734	+11.38183594	-56.33789063	+1868	+8.82421875	-6.05566406	-4.89111328	+10.94238281	-7.64648438	-4.59228516	+1776	+7.23339844	-10.12939453	-4.42968750	+27.13623047	+16.56738281	-54.75585938	+1412
+1457970915.90790010	+9.12304688	-7.22021484	-5.18994141	+54.79980469	+11.51367188	-56.60156250	+1868	+8.84179688	-5.98095703	-4.95703125	+11.35986328	-7.66845703	-4.94384766	+1776	+7.26416016	-10.05908203	-4.48681641	+27.07031250	+16.52343750	-54.93164063	+1416
+1457970915.91199990	+9.14501953	-7.15869141	-5.25585938	+54.73388672	+11.60156250	-56.79931641	+1868	+8.85498047	-5.91064453	-5.03173828	+11.73339844	-7.64648438	-5.25146484	+1780	+7.29931641	-9.98876953	-4.54394531	+27.02636719	+16.45751953	-55.12939453	+1424
+1457970915.91619990	+9.17138672	-7.08398438	-5.33056641	+54.77783203	+11.71142578	-56.86523438	+1872	+8.87255859	-5.82714844	-5.11083984	+12.17285156	-7.58056641	-5.51513672	+1784	+7.33447266	-9.91406250	-4.60107422	+26.98242188	+16.41357422	-55.28320313	+1428
+1457970915.92030000	+9.19775391	-7.01806641	-5.38769531	+54.77783203	+11.82128906	-57.08496094	+1872	+8.89453125	-5.74804688	-5.16796875	+12.61230469	-7.64648438	-5.84472656	+1784	+7.36523438	-9.83935547	-4.65820313	+26.89453125	+16.34765625	-55.43701172	+1436
+1457970915.92450000	+9.22412109	-6.95214844	-5.44921875	+54.73388672	+11.93115234	-57.26074219	+1872	+8.91210938	-5.67333984	-5.23388672	+12.98583984	-7.62451172	-6.13037109	+1780	+7.40039063	-9.76464844	-4.70654297	+26.82861328	+16.28173828	-55.59082031	+1440
+1457970915.92870000	+9.25488281	-6.87304688	-5.51513672	+54.77783203	+12.06298828	-57.37060547	+1876	+8.93847656	-5.58544922	-5.30419922	+13.44726563	-7.53662109	-6.37207031	+1788	+7.43115234	-9.68554688	-4.76367188	+26.74072266	+16.25976563	-55.72265625	+1448
+1457970915.93280010	+9.28564453	-6.79394531	-5.55908203	+54.75585938	+12.15087891	-57.59033203	+1876	+8.96484375	-5.49755859	-5.35693359	+13.90869141	-7.60253906	-6.67968750	+1788	+7.45751953	-9.60644531	-4.81640625	+26.60888672	+16.21582031	-55.83251953	+1452
+1457970915.93700000	+9.32080078	-6.72363281	-5.61181641	+54.66796875	+12.23876953	-57.74414063	+1876	+8.99121094	-5.41406250	-5.41406250	+14.28222656	-7.55859375	-6.94335938	+1788	+7.49267578	-9.52734375	-4.86914063	+26.49902344	+16.14990234	-55.94238281	+1460
+1457970915.94120000	+9.35595703	-6.63574219	-5.66894531	+54.68994141	+12.32666016	-57.81005859	+1880	+9.02197266	-5.31738281	-5.47998047	+14.76562500	-7.49267578	-7.14111328	+1792	+7.52343750	-9.43945313	-4.92187500	+26.41113281	+16.12792969	-56.00830078	+1468
+1457970915.94530010	+9.39111328	-6.55664063	-5.70849609	+54.62402344	+12.37060547	-57.98583984	+1884	+9.05712891	-5.22509766	-5.52392578	+15.20507813	-7.55859375	-7.44873047	+1796	+7.54980469	-9.35595703	-4.97021484	+26.23535156	+16.04003906	-56.07421875	+1476
+1457970915.95370010	+9.47021484	-6.38525391	-5.79638672	+54.49218750	+12.48046875	-58.22753906	+1896	+9.12744141	-5.03173828	-5.62500000	+16.04003906	-7.51464844	-7.88818359	+1804	+7.61132813	-9.18017578	-5.06689453	+25.94970703	+15.90820313	-56.16210938	+1500
+1457970915.95779990	+9.51416016	-6.29736328	-5.82714844	+54.38232422	+12.48046875	-58.44726563	+1900	+9.16699219	-4.93505859	-5.65136719	+16.45751953	-7.62451172	-8.19580078	+1804	+7.63769531	-9.09228516	-5.11083984	+25.75195313	+15.79833984	-56.22802734	+1512
+1457970915.96199990	+9.56250000	-6.21386719	-5.85791016	+54.20654297	+12.50244141	-58.60107422	+1904	+9.21093750	-4.83837891	-5.69091797	+16.80908203	-7.64648438	-8.41552734	+1808	+7.67285156	-9.00000000	-5.15039063	+25.57617188	+15.68847656	-56.29394531	+1524
+1457970915.96620010	+9.61083984	-6.12158203	-5.89306641	+54.14062500	+12.48046875	-58.71093750	+1912	+9.25488281	-4.73291016	-5.73046875	+17.22656250	-7.64648438	-8.59130859	+1816	+7.70800781	-8.90332031	-5.18994141	+25.44433594	+15.57861328	-56.29394531	+1540
+1457970915.97030000	+9.65917969	-6.02929688	-5.91064453	+53.96484375	+12.43652344	-58.93066406	+1920	+9.30322266	-4.63183594	-5.74804688	+17.57812500	-7.80029297	-8.85498047	+1816	+7.74316406	-8.81103516	-5.22509766	+25.22460938	+15.44677734	-56.31591797	+1556
+1457970915.97449990	+9.70751953	-5.93701172	-5.93261719	+53.76708984	+12.41455078	-59.06250000	+1924	+9.35156250	-4.53076172	-5.77441406	+17.88574219	-7.86621094	-9.00878906	+1820	+7.78271484	-8.71435547	-5.26025391	+25.02685547	+15.27099609	-56.33789063	+1572
+1457970915.97869990	+9.76025391	-5.84033203	-5.95458984	+53.63525391	+12.32666016	-59.15039063	+1932	+9.40429688	-4.42089844	-5.80078125	+18.21533203	-7.97607422	-9.14062500	+1824	+7.82666016	-8.61328125	-5.29541016	+24.91699219	+15.09521484	-56.31591797	+1588
+1457970915.98280000	+9.81738281	-5.74365234	-5.96337891	+53.43750000	+12.21679688	-59.34814453	+1940	+9.46142578	-4.31542969	-5.80517578	+18.45703125	-8.19580078	-9.36035156	+1824	+7.86621094	-8.51220703	-5.31738281	+24.71923828	+14.85351563	-56.33789063	+1604
+1457970915.98700000	+9.87011719	-5.64697266	-5.97216797	+53.19580078	+12.10693359	-59.50195313	+1944	+9.51416016	-4.21435547	-5.81396484	+18.65478516	-8.34960938	-9.49218750	+1824	+7.91015625	-8.41113281	-5.34375000	+24.52148438	+14.61181641	-56.33789063	+1620
+1457970915.99120000	+9.92724609	-5.54589844	-5.98535156	+53.02001953	+11.97509766	-59.61181641	+1952	+9.57128906	-4.10449219	-5.82714844	+18.87451172	-8.52539063	-9.58007813	+1828	+7.96289063	-8.30126953	-5.36572266	+24.41162109	+14.32617188	-56.31591797	+1640
+1457970915.99530010	+9.98437500	-5.44921875	-5.98095703	+52.77832031	+11.79931641	-59.83154297	+1956	+9.62841797	-4.00341797	-5.81835938	+19.00634766	-8.83300781	-9.73388672	+1832	+8.01123047	-8.19580078	-5.37890625	+24.23583984	+14.01855469	-56.33789063	+1652
+1457970915.99950000	+10.04589844	-5.35253906	-5.98095703	+52.51464844	+11.64550781	-59.96337891	+1960	+9.68994141	-3.89794922	-5.81835938	+19.09423828	-9.05273438	-9.79980469	+1832	+8.06835938	-8.09033203	-5.38769531	+24.08203125	+13.68896484	-56.35986328	+1668
+1457970916.00359990	+10.10302734	-5.24707031	-5.98535156	+52.31689453	+11.46972656	-60.05126953	+1964	+9.75146484	-3.79248047	-5.81835938	+19.18212891	-9.31640625	-9.82177734	+1832	+8.12548828	-7.97607422	-5.40087891	+23.99414063	+13.31542969	-56.33789063	+1680
+1457970916.01200010	+10.22607422	-5.04052734	-5.96337891	+51.81152344	+11.05224609	-60.33691406	+1972	+9.87451172	-3.58154297	-5.78320313	+19.18212891	-9.97558594	-9.88769531	+1840	+8.23535156	-7.75195313	-5.40966797	+23.70849609	+12.52441406	-56.29394531	+1700
+1457970916.01609990	+10.28759766	-4.93505859	-5.95458984	+51.56982422	+10.81054688	-60.40283203	+1976	+9.94042969	-3.47607422	-5.77001953	+19.13818359	-10.30517578	-9.84375000	+1840	+8.29687500	-7.63330078	-5.41406250	+23.64257813	+12.10693359	-56.20605469	+1712
+1457970916.02029990	+10.34912109	-4.82958984	-5.92822266	+51.30615234	+10.54687500	-60.57861328	+1984	+10.00634766	-3.37060547	-5.73925781	+19.05029297	-10.74462891	-9.84375000	+1844	+8.35400391	-7.51464844	-5.40527344	+23.51074219	+11.62353516	-56.18408203	+1720
+1457970916.02449990	+10.41064453	-4.72412109	-5.90625000	+51.02050781	+10.30517578	-60.68847656	+1984	+10.06787109	-3.26513672	-5.71289063	+18.91845703	-11.09619141	-9.79980469	+1848	+8.41552734	-7.40039063	-5.39648438	+23.37890625	+11.16210938	-56.14013672	+1724
+1457970916.02860000	+10.47656250	-4.61425781	-5.88427734	+50.77880859	+10.04150391	-60.73242188	+1988	+10.13378906	-3.15966797	-5.68652344	+18.78662109	-11.46972656	-9.66796875	+1848	+8.47705078	-7.27734375	-5.39208984	+23.31298828	+10.70068359	-56.05224609	+1728
+1457970916.03280000	+10.53808594	-4.50878906	-5.84912109	+50.51513672	+9.73388672	-60.88623047	+1996	+10.20410156	-3.04980469	-5.64257813	+18.65478516	-11.93115234	-9.62402344	+1856	+8.53417969	-7.15869141	-5.37451172	+23.20312500	+10.21728516	-55.98632813	+1732
+1457970916.03699990	+10.60400391	-4.39892578	-5.81396484	+50.22949219	+9.47021484	-60.95214844	+1996	+10.27001953	-2.93994141	-5.60302734	+18.47900391	-12.30468750	-9.47021484	+1860	+8.59130859	-7.04003906	-5.36132813	+23.07128906	+9.75585938	-55.85449219	+1732
+1457970916.04110000	+10.66552734	-4.28906250	-5.78320313	+49.98779297	+9.18457031	-60.97412109	+2000	+10.33593750	-2.83007813	-5.56787109	+18.28125000	-12.70019531	-9.27246094	+1860	+8.65283203	-6.91699219	-5.35253906	+23.00537109	+9.29443359	-55.67871094	+1732
+1457970916.04530000	+10.73144531	-4.17480469	-5.73486328	+49.72412109	+8.85498047	-61.06201172	+2004	+10.40625000	-2.72021484	-5.51074219	+18.10546875	-13.16162109	-9.14062500	+1864	+8.70996094	-6.79394531	-5.32617188	+22.89550781	+8.81103516	-55.54687500	+1732
+1457970916.04950000	+10.79296875	-4.06494141	-5.68652344	+49.43847656	+8.56933594	-61.10595703	+2008	+10.47216797	-2.61035156	-5.45361328	+17.90771484	-13.57910156	-8.92089844	+1868	+8.76269531	-6.67968750	-5.30859375	+22.74169922	+8.37158203	-55.37109375	+1732
+1457970916.05360010	+10.85449219	-3.95507813	-5.64697266	+49.17480469	+8.26171875	-61.08398438	+2008	+10.53808594	-2.49609375	-5.40527344	+17.70996094	-13.97460938	-8.67919922	+1872	+8.81982422	-6.55224609	-5.29101563	+22.65380859	+7.93212891	-55.12939453	+1732
+1457970916.05780010	+10.92041016	-3.84082031	-5.58544922	+48.93310547	+7.88818359	-61.17187500	+2016	+10.60839844	-2.38183594	-5.33496094	+17.53417969	-14.47998047	-8.48144531	+1880	+8.87255859	-6.42919922	-5.26464844	+22.54394531	+7.44873047	-54.95361328	+1736
+1457970916.06200000	+10.98193359	-3.73095703	-5.52832031	+48.64746094	+7.58056641	-61.17187500	+2020	+10.67431641	-2.26757813	-5.26464844	+17.35839844	-14.91943359	-8.21777344	+1888	+8.92529297	-6.31494141	-5.23828125	+22.36816406	+7.03125000	-54.73388672	+1736
+1457970916.06609990	+11.04345703	-3.61669922	-5.47558594	+48.38378906	+7.25097656	-61.14990234	+2024	+10.74023438	-2.15332031	-5.19873047	+17.16064453	-15.33691406	-7.93212891	+1892	+8.97802734	-6.19189453	-5.21630859	+22.28027344	+6.61376953	-54.44824219	+1736
+1457970916.07030010	+11.10937500	-3.50244141	-5.40087891	+48.14208984	+6.87744141	-61.21582031	+2036	+10.81054688	-2.03906250	-5.11962891	+17.00683594	-15.86425781	-7.71240234	+1904	+9.03076172	-6.07324219	-5.18115234	+22.14843750	+6.13037109	-54.22851563	+1740
+1457970916.07439990	+11.16650391	-3.39257813	-5.33496094	+47.85644531	+6.54785156	-61.19384766	+2044	+10.87646484	-1.92041016	-5.04052734	+16.87500000	-16.32568359	-7.42675781	+1916	+9.07910156	-5.95898438	-5.15039063	+21.97265625	+5.73486328	-53.96484375	+1744
+1457970916.07859990	+11.22363281	-3.27832031	-5.27343750	+47.59277344	+6.19628906	-61.12792969	+2052	+10.94238281	-1.81054688	-4.96142578	+16.69921875	-16.76513672	-7.09716797	+1924	+9.13183594	-5.83593750	-5.12402344	+21.86279297	+5.29541016	-53.63525391	+1748
+1457970916.08279990	+11.28955078	-3.16845703	-5.19433594	+47.32910156	+5.80078125	-61.17187500	+2064	+11.00830078	-1.69628906	-4.86914063	+16.56738281	-17.31445313	-6.83349609	+1936	+9.18457031	-5.71728516	-5.08447266	+21.75292969	+4.79003906	-53.37158203	+1756
+1457970916.09110000	+11.39941406	-2.95312500	-5.04931641	+46.71386719	+5.09765625	-61.12792969	+2088	+11.13574219	-1.47216797	-4.68896484	+16.23779297	-18.32519531	-6.21826172	+1964	+9.28125000	-5.48437500	-5.01416016	+21.42333984	+3.88916016	-52.80029297	+1768
+1457970916.09530000	+11.46533203	-2.84326172	-4.96142578	+46.42822266	+4.65820313	-61.21582031	+2104	+11.20166016	-1.36230469	-4.58789063	+16.12792969	-18.89648438	-5.95458984	+1976	+9.33837891	-5.37011719	-4.96582031	+21.29150391	+3.31787109	-52.53662109	+1784
+1457970916.09940000	+11.52246094	-2.74218750	-4.88232422	+46.09863281	+4.30664063	-61.23779297	+2116	+11.26318359	-1.25244141	-4.49121094	+15.99609375	-19.42382813	-5.64697266	+1992	+9.38671875	-5.26464844	-4.92187500	+21.09375000	+2.83447266	-52.29492188	+1792
+1457970916.10360000	+11.57958984	-2.64111328	-4.80322266	+45.74707031	+3.95507813	-61.21582031	+2132	+11.32031250	-1.15136719	-4.39892578	+15.79833984	-19.92919922	-5.33935547	+2004	+9.43505859	-5.14599609	-4.88232422	+20.96191406	+2.30712891	-51.96533203	+1804
+1457970916.10780000	+11.64111328	-2.53564453	-4.71093750	+45.41748047	+3.51562500	-61.25976563	+2148	+11.38623047	-1.04589844	-4.29785156	+15.64453125	-20.47851563	-5.03173828	+2020	+9.49218750	-5.03173828	-4.82958984	+20.85205078	+1.71386719	-51.72363281	+1816
+1457970916.11190010	+11.69384766	-2.43896484	-4.62744141	+45.04394531	+3.16406250	-61.28173828	+2160	+11.44335938	-0.94482422	-4.19677734	+15.46875000	-21.00585938	-4.72412109	+2032	+9.54052734	-4.92626953	-4.77685547	+20.61035156	+1.18652344	-51.45996094	+1828
+1457970916.11610010	+11.74658203	-2.34667969	-4.54394531	+44.62646484	+2.79052734	-61.23779297	+2172	+11.50048828	-0.85253906	-4.10009766	+15.22705078	-21.48925781	-4.37255859	+2044	+9.58886719	-4.80761719	-4.73291016	+20.47851563	+0.61523438	-51.13037109	+1840
+1457970916.12030010	+11.80810547	-2.25000000	-4.45605469	+44.27490234	+2.37304688	-61.28173828	+2188	+11.56201172	-0.75585938	-3.99902344	+14.98535156	-22.01660156	-4.06494141	+2060	+9.64599609	-4.69775391	-4.67138672	+20.32470703	-0.02197266	-50.88867188	+1856
+1457970916.12439990	+11.85644531	-2.15771484	-4.36816406	+43.87939453	+1.99951172	-61.28173828	+2200	+11.61474609	-0.65917969	-3.90234375	+14.76562500	-22.50000000	-3.69140625	+2072	+9.69433594	-4.59228516	-4.61865234	+20.10498047	-0.57128906	-50.62500000	+1868
+1457970916.12859990	+11.90917969	-2.06982422	-4.28027344	+43.46191406	+1.62597656	-61.23779297	+2208	+11.67187500	-0.58007813	-3.80566406	+14.43603516	-22.93945313	-3.33984375	+2080	+9.74267578	-4.48242188	-4.56591797	+19.92919922	-1.14257813	-50.31738281	+1876
+1457970916.13280010	+11.96630859	-1.98193359	-4.18798828	+43.06640625	+1.23046875	-61.25976563	+2220	+11.72900391	-0.49218750	-3.70898438	+14.15039063	-23.42285156	-2.98828125	+2092	+9.79541016	-4.37695313	-4.50439453	+19.77539063	-1.77978516	-50.05371094	+1892
+1457970916.13689990	+12.01464844	-1.89404297	-4.10449219	+42.69287109	+0.85693359	-61.21582031	+2228	+11.78173828	-0.40429688	-3.61669922	+13.86474609	-23.81835938	-2.61474609	+2104	+9.83935547	-4.27587891	-4.44726563	+19.53369141	-2.30712891	-49.79003906	+1896
+1457970916.14109990	+12.06738281	-1.81494141	-4.02099609	+42.25341797	+0.52734375	-61.12792969	+2232	+11.83447266	-0.32958984	-3.52441406	+13.46923828	-24.19189453	-2.19726563	+2112	+9.88769531	-4.17041016	-4.39013672	+19.35791016	-2.81250000	-49.43847656	+1904
+1457970916.14940000	+12.16406250	-1.64794922	-3.84960938	+41.52832031	-0.15380859	-60.97412109	+2244	+11.93554688	-0.17138672	-3.33984375	+12.76611328	-24.93896484	-1.38427734	+2132	+9.97558594	-3.97265625	-4.26708984	+18.94042969	-3.86718750	-48.84521484	+1916
+1457970916.15360000	+12.20800781	-1.57324219	-3.77050781	+41.11083984	-0.48339844	-60.86425781	+2248	+11.98388672	-0.10107422	-3.24755859	+12.34863281	-25.29052734	-0.96679688	+2140	+10.01513672	-3.87158203	-4.21435547	+18.74267578	-4.32861328	-48.49365234	+1920
+1457970916.15770010	+12.25634766	-1.49853516	-3.68261719	+40.73730469	-0.81298828	-60.77636719	+2252	+12.03222656	-0.03076172	-3.15966797	+11.93115234	-25.59814453	-0.54931641	+2148	+10.05908203	-3.77490234	-4.14843750	+18.56689453	-4.83398438	-48.18603516	+1924
+1457970916.16190000	+12.30029297	-1.41943359	-3.59912109	+40.42968750	-1.16455078	-60.66650391	+2260	+12.08056641	+0.04833984	-3.06738281	+11.57958984	-25.94970703	-0.10986328	+2160	+10.09863281	-3.68261719	-4.09130859	+18.32519531	-5.27343750	-47.85644531	+1924
+1457970916.16610000	+12.34423828	-1.35351563	-3.52001953	+40.03417969	-1.47216797	-60.55664063	+2264	+12.12451172	+0.10986328	-2.97509766	+11.16210938	-26.27929688	+0.30761719	+2168	+10.13378906	-3.59472656	-4.03857422	+18.10546875	-5.69091797	-47.50488281	+1924
+1457970916.17020010	+12.38378906	-1.28320313	-3.43652344	+39.68261719	-1.73583984	-60.44677734	+2272	+12.17285156	+0.17578125	-2.88720703	+10.76660156	-26.56494141	+0.72509766	+2176	+10.17333984	-3.50244141	-3.97705078	+17.92968750	-6.10839844	-47.17529297	+1924
+1457970916.17440010	+12.42333984	-1.20849609	-3.35742188	+39.35302734	-2.02148438	-60.29296875	+2276	+12.21240234	+0.25048828	-2.79052734	+10.41503906	-26.91650391	+1.16455078	+2188	+10.20410156	-3.41894531	-3.91992188	+17.68798828	-6.50390625	-46.84570313	+1924
+1457970916.17860010	+12.45849609	-1.14697266	-3.27832031	+38.97949219	-2.30712891	-60.16113281	+2280	+12.25634766	+0.30761719	-2.69384766	+9.97558594	-27.29003906	+1.60400391	+2196	+10.23925781	-3.33544922	-3.86718750	+17.44628906	-6.87744141	-46.47216797	+1924
+1457970916.18269990	+12.49804688	-1.08105469	-3.19921875	+38.62792969	-2.54882813	-60.00732422	+2288	+12.29589844	+0.36914063	-2.60595703	+9.58007813	-27.55371094	+2.04345703	+2204	+10.27441406	-3.25195313	-3.81445313	+17.27050781	-7.25097656	-46.14257813	+1920
+1457970916.18689990	+12.53320313	-1.01513672	-3.11572266	+38.29833984	-2.83447266	-59.89746094	+2296	+12.33105469	+0.43505859	-2.50927734	+9.25048828	-27.94921875	+2.48291016	+2216	+10.30078125	-3.17285156	-3.75732422	+17.02880859	-7.62451172	-45.81298828	+1920
+1457970916.19109990	+12.56396484	-0.96240234	-3.03222656	+37.88085938	-3.09814453	-59.76562500	+2304	+12.37060547	+0.49218750	-2.40820313	+8.83300781	-28.34472656	+2.92236328	+2224	+10.32714844	-3.09814453	-3.70898438	+16.78710938	-7.97607422	-45.48339844	+1916
+1457970916.19520000	+12.59912109	-0.90527344	-2.95312500	+37.50732422	-3.36181641	-59.65576172	+2308	+12.40576172	+0.54492188	-2.31591797	+8.43750000	-28.67431641	+3.31787109	+2236	+10.36230469	-3.02343750	-3.65625000	+16.56738281	-8.34960938	-45.17578125	+1916
+1457970916.19939990	+12.62988281	-0.84814453	-2.86962891	+37.13378906	-3.60351563	-59.52392578	+2316	+12.44091797	+0.61083984	-2.21484375	+8.10791016	-29.06982422	+3.75732422	+2248	+10.38427734	-2.95312500	-3.60351563	+16.34765625	-8.72314453	-44.86816406	+1912
+1457970916.20359990	+12.65625000	-0.79980469	-2.79052734	+36.69433594	-3.84521484	-59.37011719	+2320	+12.48046875	+0.65478516	-2.11376953	+7.69042969	-29.46533203	+4.19677734	+2256	+10.41064453	-2.88720703	-3.55078125	+16.08398438	-9.05273438	-44.56054688	+1908
+1457970916.21190000	+12.71337891	-0.69873047	-2.63671875	+35.90332031	-4.21875000	-59.08447266	+2332	+12.54199219	+0.76025391	-1.92480469	+6.96533203	-30.16845703	+5.00976563	+2276	+10.46337891	-2.75537109	-3.45849609	+15.62255859	-9.73388672	-43.94531250	+1900
+1457970916.21610000	+12.73535156	-0.65478516	-2.56201172	+35.44189453	-4.41650391	-58.93066406	+2336	+12.57275391	+0.79980469	-1.82812500	+6.54785156	-30.54199219	+5.44921875	+2288	+10.48535156	-2.69384766	-3.41015625	+15.35888672	-10.04150391	-43.63769531	+1896
+1457970916.22020010	+12.76171875	-0.61523438	-2.48730469	+35.00244141	-4.57031250	-58.77685547	+2340	+12.59912109	+0.83935547	-1.74023438	+6.17431641	-30.80566406	+5.84472656	+2296	+10.50732422	-2.63232422	-3.36181641	+15.11718750	-10.37109375	-43.35205078	+1896
+1457970916.22440000	+12.78369141	-0.56689453	-2.41259766	+34.62890625	-4.74609375	-58.62304688	+2344	+12.62988281	+0.88769531	-1.65234375	+5.84472656	-31.11328125	+6.26220703	+2304	+10.52929688	-2.57080078	-3.31347656	+14.87548828	-10.70068359	-43.06640625	+1892
+1457970916.22849990	+12.80566406	-0.53173828	-2.34228516	+34.16748047	-4.92187500	-58.44726563	+2348	+12.65625000	+0.92285156	-1.56445313	+5.42724609	-31.39892578	+6.65771484	+2312	+10.55126953	-2.51367188	-3.26953125	+14.61181641	-10.98632813	-42.78076172	+1884
+1457970916.23270010	+12.82763672	-0.49658203	-2.27636719	+33.75000000	-5.00976563	-58.29345703	+2348	+12.68261719	+0.95800781	-1.48535156	+5.07568359	-31.61865234	+7.03125000	+2320	+10.57324219	-2.45654297	-3.22119141	+14.37011719	-11.29394531	-42.51708984	+1880
+1457970916.23690010	+12.84960938	-0.45263672	-2.21044922	+33.39843750	-5.09765625	-58.09570313	+2352	+12.70898438	+0.99755859	-1.41064453	+4.76806641	-31.81640625	+7.40478516	+2328	+10.59082031	-2.39941406	-3.17724609	+14.15039063	-11.55761719	-42.20947266	+1876
+1457970916.24099990	+12.86718750	-0.42626953	-2.14892578	+32.98095703	-5.18554688	-57.89794922	+2356	+12.73535156	+1.02832031	-1.33154297	+4.39453125	-32.01416016	+7.77832031	+2332	+10.60839844	-2.35107422	-3.13330078	+13.88671875	-11.77734375	-41.92382813	+1868
+1457970916.24519990	+12.88916016	-0.39550781	-2.09179688	+32.56347656	-5.20751953	-57.67822266	+2352	+12.75732422	+1.05908203	-1.27001953	+4.06494141	-32.08007813	+8.08593750	+2336	+10.62597656	-2.29833984	-3.08935547	+13.66699219	-12.04101563	-41.63818359	+1864
+1457970916.24939990	+12.90673828	-0.35156250	-2.03906250	+32.27783203	-5.25146484	-57.48046875	+2356	+12.77929688	+1.09423828	-1.20849609	+3.77929688	-32.18994141	+8.43750000	+2340	+10.64355469	-2.24560547	-3.04541016	+13.49121094	-12.26074219	-41.35253906	+1856
+1457970916.25350000	+12.92431641	-0.32519531	-1.98193359	+31.90429688	-5.29541016	-57.26074219	+2356	+12.80126953	+1.11621094	-1.14257813	+3.47167969	-32.32177734	+8.74511719	+2348	+10.66113281	-2.19726563	-3.00146484	+13.24951172	-12.45849609	-41.04492188	+1852
+1457970916.25770000	+12.94189453	-0.29882813	-1.93359375	+31.55273438	-5.25146484	-57.04101563	+2352	+12.82324219	+1.14257813	-1.09423828	+3.18603516	-32.29980469	+9.03076172	+2348	+10.67871094	-2.15332031	-2.95751953	+13.07373047	-12.65625000	-40.78125000	+1844
+1457970916.26600000	+12.97705078	-0.23730469	-1.83251953	+31.00341797	-5.27343750	-56.64550781	+2356	+12.86279297	+1.19531250	-0.98437500	+2.65869141	-32.43164063	+9.58007813	+2356	+10.70507813	-2.06103516	-2.87402344	+12.70019531	-13.05175781	-40.23193359	+1832
+1457970916.27020000	+12.99462891	-0.21093750	-1.79296875	+30.69580078	-5.20751953	-56.44775391	+2352	+12.88476563	+1.21728516	-0.94042969	+2.41699219	-32.40966797	+9.82177734	+2356	+10.72265625	-2.01708984	-2.83447266	+12.52441406	-13.20556641	-39.96826172	+1824
+1457970916.27440000	+13.01220703	-0.18457031	-1.75341797	+30.45410156	-5.16357422	-56.25000000	+2352	+12.90234375	+1.24365234	-0.89648438	+2.19726563	-32.43164063	+10.06347656	+2360	+10.73583984	-1.97314453	-2.79492188	+12.37060547	-13.38134766	-39.70458984	+1816
+1457970916.27850010	+13.02539063	-0.16259766	-1.70947266	+30.14648438	-5.11962891	-56.05224609	+2348	+12.91992188	+1.26562500	-0.84814453	+1.93359375	-32.47558594	+10.28320313	+2360	+10.74462891	-1.93798828	-2.75537109	+12.19482422	-13.53515625	-39.44091797	+1808
+1457970916.28270010	+13.04296875	-0.14062500	-1.67871094	+29.86083984	-5.00976563	-55.83251953	+2348	+12.93750000	+1.28320313	-0.81298828	+1.69189453	-32.43164063	+10.52490234	+2364	+10.75781250	-1.89843750	-2.72021484	+12.04101563	-13.66699219	-39.19921875	+1800
+1457970916.28690000	+13.05615234	-0.11865234	-1.63916016	+29.59716797	-4.96582031	-55.65673828	+2348	+12.95507813	+1.30517578	-0.76464844	+1.42822266	-32.49755859	+10.76660156	+2364	+10.77099609	-1.86328125	-2.68505859	+11.86523438	-13.82080078	-38.95751953	+1792
+1457970916.29099990	+13.06933594	-0.10107422	-1.59521484	+29.31152344	-4.94384766	-55.50292969	+2344	+12.97265625	+1.31835938	-0.72070313	+1.09863281	-32.56347656	+11.00830078	+2368	+10.77978516	-1.82812500	-2.64550781	+11.66748047	-13.97460938	-38.73779297	+1784
+1457970916.29520010	+13.08251953	-0.08349609	-1.56005859	+29.00390625	-4.85595703	-55.32714844	+2344	+12.99023438	+1.33593750	-0.67675781	+0.79101563	-32.58544922	+11.27197266	+2372	+10.79296875	-1.79736328	-2.61474609	+11.49169922	-14.08447266	-38.51806641	+1772
+1457970916.30349990	+13.10888672	-0.06152344	-1.48535156	+28.34472656	-4.74609375	-55.01953125	+2340	+13.02539063	+1.35791016	-0.58886719	+0.02197266	-32.76123047	+11.84326172	+2376	+10.81054688	-1.74023438	-2.54882813	+11.05224609	-14.37011719	-38.10058594	+1756
+1457970916.31180000	+13.13085938	-0.04394531	-1.41943359	+27.61962891	-4.57031250	-54.71191406	+2336	+13.06054688	+1.37109375	-0.49218750	-0.92285156	-32.95898438	+12.52441406	+2380	+10.82812500	-1.69189453	-2.49169922	+10.56884766	-14.52392578	-37.68310547	+1736
+1457970916.32020000	+13.14843750	-0.03515625	-1.35351563	+26.78466797	-4.41650391	-54.38232422	+2332	+13.09570313	+1.37548828	-0.39990234	-2.10937500	-33.13476563	+13.35937500	+2384	+10.84130859	-1.64794922	-2.43896484	+10.04150391	-14.67773438	-37.24365234	+1716
+1457970916.32850000	+13.16601563	-0.03076172	-1.28759766	+25.92773438	-4.28466797	-54.07470703	+2332	+13.13085938	+1.36230469	-0.29882813	-3.60351563	-33.37646484	+14.37011719	+2396	+10.85449219	-1.60839844	-2.39062500	+9.42626953	-14.76562500	-36.82617188	+1692
+1457970916.33680010	+13.18359375	-0.03076172	-1.22607422	+25.07080078	-4.08691406	-53.72314453	+2328	+13.16601563	+1.34033203	-0.20654297	-5.27343750	-33.50830078	+15.49072266	+2408	+10.85888672	-1.57763672	-2.34667969	+8.81103516	-14.80957031	-36.36474609	+1668
+1457970916.34520010	+13.19677734	-0.03955078	-1.17773438	+24.14794922	-3.80126953	-53.32763672	+2324	+13.20117188	+1.30957031	-0.12304688	-7.11914063	-33.48632813	+16.74316406	+2424	+10.86328125	-1.54248047	-2.30712891	+8.15185547	-14.74365234	-35.88134766	+1648
+1457970916.35349990	+13.20556641	-0.04394531	-1.12939453	+23.31298828	-3.58154297	-52.91015625	+2324	+13.23632813	+1.26562500	-0.04833984	-9.20654297	-33.42041016	+18.08349609	+2440	+10.86767578	-1.51171875	-2.27197266	+7.51464844	-14.63378906	-35.37597656	+1624
+1457970916.36180000	+13.21875000	-0.04833984	-1.09863281	+22.54394531	-3.29589844	-52.42675781	+2320	+13.27148438	+1.21728516	+0.00878906	-11.33789063	-33.11279297	+19.44580078	+2452	+10.86767578	-1.48095703	-2.23681641	+6.87744141	-14.50195313	-34.84863281	+1600
+1457970916.36599990	+13.22314453	-0.05273438	-1.08105469	+22.19238281	-3.14208984	-52.20703125	+2320	+13.28906250	+1.18652344	+0.03076172	-12.43652344	-32.91503906	+20.12695313	+2460	+10.86328125	-1.46777344	-2.21923828	+6.56982422	-14.41406250	-34.58496094	+1588
+1457970916.37019990	+13.22753906	-0.05712891	-1.07226563	+21.81884766	-2.94433594	-51.94335938	+2320	+13.30664063	+1.16015625	+0.05273438	-13.51318359	-32.67333984	+20.76416016	+2464	+10.86328125	-1.45458984	-2.20166016	+6.26220703	-14.30419922	-34.32128906	+1576
+1457970916.37430000	+13.23632813	-0.05712891	-1.05908203	+21.55517578	-2.81250000	-51.67968750	+2316	+13.32421875	+1.13378906	+0.06591797	-14.58984375	-32.36572266	+21.40136719	+2468	+10.86328125	-1.43701172	-2.18847656	+5.99853516	-14.17236328	-34.05761719	+1568
+1457970916.37850000	+13.24072266	-0.05712891	-1.04589844	+21.24755859	-2.65869141	-51.41601563	+2316	+13.33740234	+1.10302734	+0.07910156	-15.68847656	-32.03613281	+22.01660156	+2476	+10.85888672	-1.41943359	-2.17089844	+5.71289063	-14.04052734	-33.79394531	+1556
+1457970916.38260010	+13.24511719	-0.06152344	-1.04150391	+20.93994141	-2.46093750	-51.13037109	+2312	+13.35058594	+1.07226563	+0.08789063	-16.74316406	-31.66259766	+22.60986328	+2476	+10.85449219	-1.40625000	-2.15332031	+5.44921875	-13.90869141	-33.55224609	+1548
+1457970916.38680010	+13.24951172	-0.06152344	-1.03271484	+20.72021484	-2.30712891	-50.86669922	+2312	+13.36816406	+1.04589844	+0.09228516	-17.79785156	-31.28906250	+23.18115234	+2480	+10.85449219	-1.38867188	-2.14013672	+5.20751953	-13.75488281	-33.28857422	+1536
+1457970916.39100000	+13.25390625	-0.06152344	-1.02392578	+20.47851563	-2.17529297	-50.60302734	+2312	+13.38134766	+1.01513672	+0.09667969	-18.83056641	-30.87158203	+23.73046875	+2484	+10.85009766	-1.37548828	-2.12695313	+4.94384766	-13.60107422	-33.04687500	+1528
+1457970916.39510010	+13.26269531	-0.06591797	-1.02392578	+20.23681641	-2.02148438	-50.31738281	+2308	+13.39892578	+0.98437500	+0.10107422	-19.86328125	-30.45410156	+24.25781250	+2488	+10.84570313	-1.36230469	-2.10937500	+4.70214844	-13.44726563	-32.82714844	+1520
+1457970916.40350010	+13.27587891	-0.06152344	-1.00634766	+19.88525391	-1.75781250	-49.81201172	+2304	+13.42968750	+0.93164063	+0.10546875	-21.79687500	-29.57519531	+25.20263672	+2492	+10.84130859	-1.33593750	-2.08300781	+4.21875000	-13.11767578	-32.34375000	+1504
+1457970916.40759990	+13.28027344	-0.06591797	-1.00195313	+19.68750000	-1.62597656	-49.54833984	+2304	+13.43847656	+0.90527344	+0.10546875	-22.71972656	-29.13574219	+25.62011719	+2496	+10.83691406	-1.32275391	-2.06542969	+3.99902344	-12.91992188	-32.14599609	+1496
+1457970916.41179990	+13.28466797	-0.06591797	-0.99755859	+19.48974609	-1.47216797	-49.28466797	+2300	+13.45166016	+0.87890625	+0.10546875	-23.62060547	-28.69628906	+26.03759766	+2496	+10.83251953	-1.31396484	-2.05224609	+3.80126953	-12.74414063	-31.92626953	+1488
+1457970916.41599990	+13.28906250	-0.06591797	-0.99316406	+19.31396484	-1.31835938	-49.02099609	+2296	+13.46484375	+0.85693359	+0.10546875	-24.52148438	-28.25683594	+26.43310547	+2496	+10.83251953	-1.30078125	-2.03906250	+3.58154297	-12.56835938	-31.72851563	+1480
+1457970916.42010000	+13.29345703	-0.06591797	-0.98437500	+19.13818359	-1.18652344	-48.80126953	+2296	+13.47363281	+0.83496094	+0.10546875	-25.40039063	-27.81738281	+26.82861328	+2500	+10.82812500	-1.29199219	-2.02587891	+3.38378906	-12.39257813	-31.55273438	+1476
+1457970916.42430000	+13.29785156	-0.06591797	-0.97998047	+18.96240234	-1.03271484	-48.55957031	+2292	+13.48681641	+0.81738281	+0.11425781	-26.21337891	-27.44384766	+27.24609375	+2504	+10.82812500	-1.27880859	-2.01269531	+3.20800781	-12.21679688	-31.37695313	+1468
+1457970916.43260000	+13.30664063	-0.06591797	-0.95800781	+18.61083984	-0.72509766	-48.18603516	+2292	+13.50878906	+0.78222656	+0.13183594	-27.81738281	-26.69677734	+28.01513672	+2508	+10.82373047	-1.26123047	-1.98632813	+2.81250000	-11.84326172	-31.04736328	+1456
+1457970916.44100000	+13.31542969	-0.06591797	-0.94921875	+18.21533203	-0.26367188	-47.79052734	+2288	+13.52636719	+0.75585938	+0.15380859	-29.31152344	-26.03759766	+28.82812500	+2516	+10.82373047	-1.24365234	-1.95996094	+2.48291016	-11.51367188	-30.73974609	+1444
+1457970916.44930010	+13.31542969	-0.06591797	-0.93603516	+17.81982422	+0.24169922	-47.50488281	+2288	+13.53955078	+0.73388672	+0.18017578	-30.80566406	-25.42236328	+29.64111328	+2524	+10.82373047	-1.23046875	-1.94238281	+2.17529297	-11.18408203	-30.49804688	+1432
+1457970916.45760010	+13.31542969	-0.06152344	-0.92285156	+17.44628906	+0.85693359	-47.28515625	+2288	+13.54833984	+0.71630859	+0.20654297	-32.32177734	-24.80712891	+30.52001953	+2532	+10.81933594	-1.21289063	-1.92041016	+1.91162109	-10.85449219	-30.27832031	+1420
+1457970916.46180010	+13.31982422	-0.05712891	-0.91845703	+17.20458984	+1.20849609	-47.17529297	+2288	+13.55273438	+0.70312500	+0.22412109	-33.15673828	-24.49951172	+30.95947266	+2540	+10.81933594	-1.20410156	-1.91162109	+1.77978516	-10.72265625	-30.16845703	+1416
+1457970916.46589990	+13.31982422	-0.05712891	-0.91406250	+16.98486328	+1.53808594	-47.10937500	+2288	+13.55712891	+0.69873047	+0.23730469	-33.90380859	-24.16992188	+31.39892578	+2544	+10.81933594	-1.19970703	-1.89843750	+1.64794922	-10.59082031	-30.08056641	+1408
+1457970916.47009990	+13.31982422	-0.05712891	-0.90966797	+16.76513672	+1.91162109	-47.06542969	+2288	+13.56152344	+0.69873047	+0.25048828	-34.62890625	-23.86230469	+31.79443359	+2548	+10.81933594	-1.19091797	-1.88964844	+1.51611328	-10.43701172	-30.01464844	+1400
+1457970916.47429990	+13.31982422	-0.05712891	-0.90527344	+16.52343750	+2.30712891	-47.02148438	+2288	+13.56152344	+0.67675781	+0.25488281	-35.59570313	-23.46679688	+32.16796875	+2556	+10.81933594	-1.18212891	-1.88085938	+1.42822266	-10.28320313	-29.92675781	+1396
+1457970916.47840000	+13.31542969	-0.05273438	-0.90527344	+16.30371094	+2.72460938	-46.95556641	+2292	+13.56591797	+0.66796875	+0.25927734	-36.47460938	-23.04931641	+32.49755859	+2560	+10.81933594	-1.17333984	-1.87207031	+1.31835938	-10.15136719	-29.83886719	+1388
+1457970916.48680000	+13.31103516	-0.04833984	-0.90966797	+15.84228516	+3.53759766	-46.86767578	+2296	+13.56591797	+0.64160156	+0.26367188	-38.34228516	-22.14843750	+33.11279297	+2572	+10.81494141	-1.15576172	-1.85449219	+1.14257813	-9.82177734	-29.66308594	+1376
+1457970916.49510000	+13.31103516	-0.04833984	-0.90966797	+15.33691406	+4.30664063	-46.77978516	+2296	+13.56591797	+0.61962891	+0.25488281	-40.23193359	-21.13769531	+33.59619141	+2584	+10.81054688	-1.13818359	-1.83691406	+0.94482422	-9.51416016	-29.50927734	+1364
+1457970916.50340010	+13.31103516	-0.04833984	-0.90527344	+14.87548828	+4.96582031	-46.69189453	+2296	+13.57031250	+0.58447266	+0.22412109	-42.27539063	-19.90722656	+33.81591797	+2604	+10.80175781	-1.11621094	-1.82373047	+0.76904297	-9.14062500	-29.31152344	+1352
+1457970916.51180010	+13.30664063	-0.04394531	-0.91406250	+14.41406250	+5.69091797	-46.60400391	+2296	+13.57031250	+0.54931641	+0.19335938	-44.34082031	-18.69873047	+33.96972656	+2624	+10.79736328	-1.09423828	-1.80615234	+0.59326172	-8.74511719	-29.11376953	+1344
+1457970916.52010010	+13.30224609	-0.03955078	-0.92285156	+13.97460938	+6.32812500	-46.49414063	+2296	+13.57470703	+0.51416016	+0.15380859	-46.42822266	-17.33642578	+34.03564453	+2640	+10.78857422	-1.07226563	-1.79296875	+0.43945313	-8.34960938	-28.87207031	+1336
+1457970916.52839990	+13.30224609	-0.03955078	-0.92285156	+13.55712891	+6.87744141	-46.42822266	+2292	+13.57910156	+0.48339844	+0.12304688	-48.47167969	-16.01806641	+34.16748047	+2656	+10.77978516	-1.05468750	-1.77978516	+0.24169922	-7.91015625	-28.63037109	+1328
+1457970916.53670000	+13.30224609	-0.03955078	-0.91845703	+13.13964844	+7.42675781	-46.38427734	+2288	+13.58789063	+0.45703125	+0.09667969	-50.49316406	-14.72167969	+34.32128906	+2660	+10.77539063	-1.03271484	-1.76660156	+0.04394531	-7.49267578	-28.41064453	+1324
+1457970916.54510000	+13.30224609	-0.03955078	-0.91845703	+12.76611328	+8.02001953	-46.38427734	+2280	+13.59228516	+0.43066406	+0.07031250	-52.51464844	-13.40332031	+34.47509766	+2664	+10.77099609	-1.01513672	-1.75781250	-0.15380859	-7.07519531	-28.14697266	+1320
+1457970916.54920010	+13.30224609	-0.03515625	-0.91845703	+12.59033203	+8.32763672	-46.38427734	+2280	+13.59228516	+0.42626953	+0.06591797	-53.45947266	-12.81005859	+34.67285156	+2660	+10.76660156	-1.00634766	-1.75341797	-0.28564453	-6.87744141	-28.03710938	+1316
+1457970916.55340000	+13.30224609	-0.03515625	-0.91845703	+12.39257813	+8.61328125	-46.40625000	+2276	+13.59228516	+0.41308594	+0.06152344	-54.40429688	-12.21679688	+34.87060547	+2660	+10.76660156	-1.00195313	-1.74462891	-0.43945313	-6.67968750	-27.92724609	+1316
+1457970916.56170010	+13.29785156	-0.03515625	-0.90966797	+12.01904297	+9.18457031	-46.45019531	+2276	+13.59228516	+0.40429688	+0.04833984	-56.18408203	-11.07421875	+35.22216797	+2652	+10.76660156	-0.98437500	-1.73583984	-0.70312500	-6.28417969	-27.70751953	+1308
+1457970916.56590010	+13.29785156	-0.03955078	-0.90527344	+11.82128906	+9.47021484	-46.51611328	+2276	+13.59228516	+0.39550781	+0.04833984	-57.06298828	-10.56884766	+35.39794922	+2648	+10.76660156	-0.97998047	-1.73144531	-0.85693359	-6.13037109	-27.61962891	+1308
+1457970916.57010010	+13.29785156	-0.03955078	-0.90527344	+11.64550781	+9.75585938	-46.56005859	+2272	+13.59228516	+0.38671875	+0.04394531	-57.91992188	-10.08544922	+35.52978516	+2644	+10.76660156	-0.97558594	-1.73144531	-1.01074219	-5.93261719	-27.50976563	+1304
+1457970916.57419990	+13.29345703	-0.03955078	-0.90087891	+11.46972656	+10.04150391	-46.60400391	+2272	+13.59228516	+0.39550781	+0.04394531	-58.60107422	-9.66796875	+35.68359375	+2640	+10.76660156	-0.97119141	-1.72705078	-1.16455078	-5.75683594	-27.42187500	+1300
+1457970916.57839990	+13.29345703	-0.04394531	-0.90087891	+11.29394531	+10.30517578	-46.62597656	+2272	+13.58789063	+0.38671875	+0.03955078	-59.34814453	-9.27246094	+35.83740234	+2636	+10.76660156	-0.96679688	-1.72265625	-1.31835938	-5.60302734	-27.33398438	+1296
+1457970916.58260010	+13.28906250	-0.04394531	-0.90087891	+11.11816406	+10.63476563	-46.62597656	+2268	+13.58789063	+0.37792969	+0.03515625	-60.09521484	-8.92089844	+35.90332031	+2632	+10.76660156	-0.96240234	-1.72265625	-1.45019531	-5.42724609	-27.26806641	+1292
+1457970916.59089990	+13.28466797	-0.04394531	-0.89208984	+10.81054688	+11.03027344	-46.66992188	+2268	+13.58789063	+0.38232422	+0.03515625	-61.23779297	-8.37158203	+36.07910156	+2628	+10.76660156	-0.95361328	-1.71826172	-1.73583984	-5.11962891	-27.13623047	+1280
+1457970916.59509990	+13.28027344	-0.04833984	-0.89648438	+10.65673828	+11.27197266	-46.62597656	+2268	+13.58789063	+0.36914063	+0.03515625	-61.85302734	-8.19580078	+36.10107422	+2624	+10.76660156	-0.95361328	-1.71826172	-1.88964844	-4.94384766	-27.07031250	+1272
+1457970916.59920000	+13.28027344	-0.04394531	-0.89208984	+10.52490234	+11.44775391	-46.60400391	+2272	+13.58789063	+0.38232422	+0.03076172	-62.22656250	-8.02001953	+36.07910156	+2620	+10.77099609	-0.94482422	-1.71386719	-1.99951172	-4.81201172	-27.00439453	+1268
+1457970916.60340000	+13.28027344	-0.04833984	-0.88769531	+10.37109375	+11.60156250	-46.56005859	+2272	+13.58789063	+0.37353516	+0.02636719	-62.68798828	-7.93212891	+36.05712891	+2616	+10.77099609	-0.94482422	-1.70947266	-2.13134766	-4.68017578	-26.93847656	+1264
+1457970916.60760000	+13.28027344	-0.04833984	-0.89208984	+10.23925781	+11.82128906	-46.49414063	+2276	+13.58789063	+0.36474609	+0.02636719	-63.14941406	-7.88818359	+35.99121094	+2616	+10.76660156	-0.94042969	-1.70947266	-2.24121094	-4.52636719	-26.91650391	+1256
+1457970916.61590000	+13.27587891	-0.04833984	-0.88769531	+10.04150391	+12.10693359	-46.29638672	+2280	+13.58789063	+0.36474609	+0.01757813	-63.80859375	-7.82226563	+35.77148438	+2608	+10.76660156	-0.92724609	-1.70947266	-2.39501953	-4.26269531	-26.82861328	+1248
+1457970916.61999990	+13.27587891	-0.04394531	-0.89208984	+9.95361328	+12.26074219	-46.14257813	+2280	+13.58789063	+0.35156250	+0.01318359	-64.18212891	-7.84423828	+35.61767578	+2608	+10.76220703	-0.92285156	-1.70507813	-2.48291016	-4.13085938	-26.78466797	+1244
+1457970916.62420010	+13.28027344	-0.03955078	-0.89208984	+9.88769531	+12.32666016	-46.03271484	+2280	+13.58789063	+0.35595703	+0.00439453	-64.40185547	-7.88818359	+35.46386719	+2604	+10.76220703	-0.91406250	-1.70507813	-2.54882813	-4.02099609	-26.74072266	+1240
+1457970916.63249990	+13.28466797	-0.03955078	-0.88769531	+9.73388672	+12.52441406	-45.72509766	+2276	+13.59228516	+0.33837891	-0.00878906	-64.95117188	-8.04199219	+35.11230469	+2600	+10.76220703	-0.90527344	-1.70068359	-2.68066406	-3.80126953	-26.69677734	+1232
+1457970916.63669990	+13.28466797	-0.03515625	-0.88769531	+9.68994141	+12.59033203	-45.59326172	+2276	+13.59228516	+0.33837891	-0.01757813	-65.12695313	-8.12988281	+34.91455078	+2596	+10.75781250	-0.90087891	-1.69628906	-2.70263672	-3.69140625	-26.67480469	+1232
+1457970916.64500000	+13.28906250	-0.03076172	-0.89648438	+9.58007813	+12.78808594	-45.26367188	+2268	+13.59667969	+0.32080078	-0.03955078	-65.54443359	-8.34960938	+34.47509766	+2592	+10.75781250	-0.89208984	-1.69628906	-2.76855469	-3.44970703	-26.67480469	+1228
+1457970916.64920000	+13.29345703	-0.03076172	-0.89648438	+9.53613281	+12.83203125	-45.10986328	+2264	+13.59667969	+0.31640625	-0.04833984	-65.69824219	-8.48144531	+34.32128906	+2588	+10.75341797	-0.88330078	-1.69628906	-2.76855469	-3.33984375	-26.67480469	+1224
+1457970916.65339990	+13.29345703	-0.02636719	-0.90087891	+9.51416016	+12.89794922	-44.97802734	+2260	+13.59667969	+0.30761719	-0.05273438	-65.85205078	-8.61328125	+34.16748047	+2588	+10.75341797	-0.88330078	-1.69628906	-2.79052734	-3.22998047	-26.67480469	+1224
+1457970916.66170000	+13.29785156	-0.02197266	-0.90527344	+9.44824219	+13.00781250	-44.69238281	+2252	+13.60107422	+0.29882813	-0.07910156	-66.11572266	-8.87695313	+33.83789063	+2588	+10.75341797	-0.87451172	-1.69628906	-2.83447266	-2.98828125	-26.74072266	+1220
+1457970916.66590000	+13.29785156	-0.02197266	-0.90966797	+9.40429688	+13.05175781	-44.58251953	+2248	+13.60107422	+0.29443359	-0.08349609	-66.24755859	-9.07470703	+33.77197266	+2584	+10.75341797	-0.87890625	-1.69628906	-2.87841797	-2.87841797	-26.78466797	+1220
+1457970916.67000010	+13.30224609	-0.02636719	-0.91845703	+9.33837891	+13.11767578	-44.49462891	+2244	+13.60546875	+0.29003906	-0.10107422	-66.35742188	-9.22851563	+33.59619141	+2588	+10.75781250	-0.87890625	-1.70507813	-2.90039063	-2.72460938	-26.87255859	+1220
+1457970916.67840000	+13.30664063	-0.03076172	-0.92724609	+9.25048828	+13.18359375	-44.38476563	+2236	+13.60986328	+0.28564453	-0.10986328	-66.51123047	-9.66796875	+33.59619141	+2584	+10.75781250	-0.88330078	-1.71386719	-2.94433594	-2.46093750	-27.04833984	+1220
+1457970916.68670010	+13.30664063	-0.03515625	-0.94482422	+9.14062500	+13.27148438	-44.31884766	+2232	+13.60986328	+0.27685547	-0.13623047	-66.64306641	-10.08544922	+33.61816406	+2584	+10.76220703	-0.89208984	-1.73144531	-2.98828125	-2.17529297	-27.26806641	+1224
+1457970916.69080000	+13.30664063	-0.04394531	-0.95361328	+9.09667969	+13.27148438	-44.31884766	+2232	+13.60986328	+0.27246094	-0.13623047	-66.73095703	-10.34912109	+33.75000000	+2584	+10.76660156	-0.90087891	-1.74023438	-3.05419922	-2.04345703	-27.42187500	+1224
+1457970916.69919990	+13.30664063	-0.05273438	-0.97119141	+8.96484375	+13.31542969	-44.34082031	+2232	+13.61865234	+0.26806641	-0.16259766	-66.81884766	-10.85449219	+33.96972656	+2584	+10.77099609	-0.91845703	-1.76660156	-3.14208984	-1.77978516	-27.70751953	+1228
+1457970916.70330000	+13.31103516	-0.06152344	-0.97998047	+8.92089844	+13.31542969	-44.38476563	+2232	+13.62304688	+0.25927734	-0.16699219	-66.88476563	-11.16210938	+34.16748047	+2584	+10.77539063	-0.92724609	-1.77978516	-3.18603516	-1.66992188	-27.88330078	+1228
+1457970916.71170000	+13.31103516	-0.07031250	-0.99755859	+8.81103516	+13.33740234	-44.47265625	+2232	+13.62744141	+0.24609375	-0.20654297	-66.97265625	-11.75537109	+34.47509766	+2584	+10.78417969	-0.94921875	-1.81054688	-3.27392578	-1.40625000	-28.25683594	+1232
+1457970916.71580000	+13.31103516	-0.07910156	-1.00634766	+8.76708984	+13.33740234	-44.51660156	+2232	+13.62744141	+0.23730469	-0.21533203	-67.06054688	-12.06298828	+34.71679688	+2580	+10.78857422	-0.96240234	-1.82812500	-3.31787109	-1.31835938	-28.45458984	+1236
+1457970916.72420000	+13.31542969	-0.09667969	-1.03271484	+8.61328125	+13.35937500	-44.69238281	+2240	+13.63183594	+0.21533203	-0.25927734	-67.14843750	-12.65625000	+35.11230469	+2584	+10.79736328	-0.99316406	-1.86767578	-3.40576172	-1.12060547	-28.89404297	+1240
+1457970916.72830010	+13.31982422	-0.10986328	-1.05468750	+8.52539063	+13.33740234	-44.80224609	+2244	+13.63623047	+0.20214844	-0.27685547	-67.21435547	-12.98583984	+35.35400391	+2584	+10.80175781	-1.00634766	-1.88964844	-3.44970703	-1.05468750	-29.13574219	+1240
+1457970916.73670010	+13.33740234	-0.16699219	-1.14257813	+8.15185547	+13.29345703	-45.43945313	+2276	+13.64501953	+0.17578125	-0.33837891	-67.28027344	-13.55712891	+35.66162109	+2592	+10.81494141	-1.05029297	-1.95117188	-3.49365234	-0.87890625	-29.72900391	+1252
+1457970916.74079990	+13.34179688	-0.19775391	-1.19531250	+7.99804688	+13.24951172	-45.81298828	+2292	+13.64941406	+0.15820313	-0.36914063	-67.32421875	-13.84277344	+35.81542969	+2596	+10.82373047	-1.07226563	-1.97753906	-3.51562500	-0.83496094	-30.03662109	+1260
+1457970916.74920010	+13.36376953	-0.25488281	-1.31396484	+7.80029297	+13.22753906	-46.58203125	+2332	+13.65380859	+0.12744141	-0.44824219	-67.34619141	-14.34814453	+35.99121094	+2608	+10.83691406	-1.12060547	-2.05664063	-3.47167969	-0.70312500	-30.71777344	+1276
+1457970916.75749990	+13.38134766	-0.29003906	-1.40185547	+7.80029297	+13.18359375	-47.04345703	+2348	+13.65820313	+0.08789063	-0.53613281	-67.39013672	-14.83154297	+36.14501953	+2620	+10.84570313	-1.16455078	-2.12695313	-3.42773438	-0.63720703	-31.31103516	+1292
+1457970916.76169990	+13.39013672	-0.30322266	-1.44140625	+7.88818359	+13.13964844	-47.24121094	+2352	+13.66259766	+0.07031250	-0.58447266	-67.34619141	-15.02929688	+36.16699219	+2624	+10.85009766	-1.18652344	-2.16210938	-3.33984375	-0.61523438	-31.57470703	+1296
+1457970916.77000000	+13.40771484	-0.34277344	-1.52929688	+7.93212891	+13.13964844	-47.65869141	+2360	+13.66699219	+0.02636719	-0.68994141	-67.30224609	-15.42480469	+36.16699219	+2636	+10.86328125	-1.23925781	-2.24121094	-3.25195313	-0.52734375	-32.16796875	+1316
+1457970916.77410010	+13.41210938	-0.35595703	-1.58203125	+8.02001953	+13.18359375	-47.85644531	+2360	+13.67138672	+0.00878906	-0.75146484	-67.21435547	-15.60058594	+36.07910156	+2644	+10.86767578	-1.26123047	-2.28515625	-3.14208984	-0.48339844	-32.45361328	+1328
+1457970916.77830000	+13.42089844	-0.37792969	-1.63037109	+8.08593750	+13.22753906	-48.03222656	+2364	+13.67138672	-0.01318359	-0.81298828	-67.14843750	-15.73242188	+35.99121094	+2652	+10.87207031	-1.28759766	-2.32910156	-3.07617188	-0.43945313	-32.76123047	+1340
+1457970916.78250000	+13.42968750	-0.39990234	-1.68750000	+8.15185547	+13.31542969	-48.22998047	+2372	+13.67578125	-0.03955078	-0.87011719	-67.08251953	-15.88623047	+35.92529297	+2660	+10.87646484	-1.31835938	-2.37744141	-2.98828125	-0.37353516	-33.04687500	+1348
+1457970916.79080010	+13.44287109	-0.44384766	-1.79736328	+8.28369141	+13.35937500	-48.64746094	+2380	+13.68017578	-0.08349609	-0.98876953	-66.88476563	-16.17187500	+35.79345703	+2672	+10.88525391	-1.37988281	-2.47412109	-2.83447266	-0.24169922	-33.66210938	+1376
+1457970916.79500010	+13.45166016	-0.47021484	-1.85888672	+8.34960938	+13.44726563	-48.84521484	+2384	+13.68457031	-0.10986328	-1.05029297	-66.79687500	-16.34765625	+35.70556641	+2676	+10.89404297	-1.41503906	-2.53125000	-2.74658203	-0.17578125	-33.99169922	+1388
+1457970916.79909990	+13.45605469	-0.49658203	-1.92041016	+8.43750000	+13.49121094	-49.06494141	+2388	+13.68896484	-0.13183594	-1.11621094	-66.68701172	-16.47949219	+35.61767578	+2680	+10.89843750	-1.45019531	-2.58398438	-2.68066406	-0.08789063	-34.32128906	+1400
+1457970916.80329990	+13.46044922	-0.53173828	-1.98632813	+8.45947266	+13.55712891	-49.30664063	+2392	+13.69775391	-0.15820313	-1.18212891	-66.57714844	-16.63330078	+35.48583984	+2688	+10.90722656	-1.49414063	-2.64550781	-2.63671875	+0.00000000	-34.65087891	+1416
+1457970916.80749990	+13.46923828	-0.56250000	-2.05664063	+8.50341797	+13.68896484	-49.54833984	+2400	+13.70214844	-0.18457031	-1.24365234	-66.46728516	-16.78710938	+35.37597656	+2692	+10.91601563	-1.53369141	-2.70263672	-2.54882813	+0.08789063	-35.00244141	+1428
+1457970916.81580000	+13.47363281	-0.63281250	-2.19726563	+8.59130859	+13.86474609	-50.05371094	+2416	+13.71093750	-0.24169922	-1.37548828	-66.15966797	-17.09472656	+35.13427734	+2704	+10.92919922	-1.62158203	-2.83447266	-2.43896484	+0.32958984	-35.72753906	+1456
+1457970916.81999990	+13.48242188	-0.67236328	-2.26757813	+8.63525391	+13.97460938	-50.31738281	+2424	+13.72412109	-0.26806641	-1.44580078	-66.02783203	-17.29248047	+35.00244141	+2708	+10.94238281	-1.66552734	-2.90039063	-2.37304688	+0.41748047	-36.10107422	+1468
+1457970916.82410000	+13.48681641	-0.70751953	-2.34228516	+8.70117188	+14.04052734	-50.58105469	+2436	+13.73291016	-0.29443359	-1.51171875	-65.83007813	-17.46826172	+34.87060547	+2712	+10.94677734	-1.71826172	-2.96630859	-2.30712891	+0.54931641	-36.49658203	+1484
+1457970916.82830000	+13.48681641	-0.75585938	-2.41699219	+8.74511719	+14.10644531	-50.84472656	+2448	+13.74169922	-0.32958984	-1.58203125	-65.65429688	-17.66601563	+34.71679688	+2720	+10.95556641	-1.77099609	-3.04101563	-2.26318359	+0.70312500	-36.87011719	+1500
+1457970916.83250000	+13.50000000	-0.79980469	-2.49169922	+8.76708984	+14.17236328	-51.13037109	+2460	+13.75488281	-0.36474609	-1.65234375	-65.47851563	-17.90771484	+34.54101563	+2724	+10.96875000	-1.82373047	-3.11132813	-2.19726563	+0.79101563	-37.28759766	+1512
+1457970916.83660010	+13.50439453	-0.84375000	-2.57080078	+8.83300781	+14.23828125	-51.39404297	+2476	+13.76367188	-0.39550781	-1.73144531	-65.19287109	-18.10546875	+34.32128906	+2732	+10.97753906	-1.88085938	-3.18603516	-2.15332031	+0.94482422	-37.68310547	+1524
+1457970916.84080000	+13.51318359	-0.89208984	-2.65429688	+8.89892578	+14.32617188	-51.63574219	+2492	+13.77685547	-0.43505859	-1.81054688	-64.95117188	-18.32519531	+34.05761719	+2740	+10.98632813	-1.93359375	-3.26513672	-2.06542969	+1.09863281	-38.07861328	+1540
+1457970916.84489990	+13.52636719	-0.94042969	-2.73779297	+8.96484375	+14.41406250	-51.89941406	+2508	+13.79443359	-0.47460938	-1.89404297	-64.68750000	-18.54492188	+33.77197266	+2748	+11.00390625	-1.99072266	-3.33984375	-1.97753906	+1.18652344	-38.49609375	+1552
+1457970916.85330010	+13.53955078	-1.03710938	-2.91796875	+9.14062500	+14.61181641	-52.36083984	+2548	+13.81201172	-0.55371094	-2.07421875	-64.02832031	-18.96240234	+33.17871094	+2772	+11.02587891	-2.11376953	-3.50683594	-1.80175781	+1.56005859	-39.33105469	+1580
+1457970916.85739990	+13.56152344	-1.09423828	-3.00585938	+9.25048828	+14.63378906	-52.58056641	+2560	+13.83398438	-0.60205078	-2.16650391	-63.72070313	-19.18212891	+32.84912109	+2780	+11.04345703	-2.17529297	-3.58593750	-1.69189453	+1.62597656	-39.74853516	+1588
+1457970916.86159990	+13.57470703	-1.14697266	-3.09814453	+9.36035156	+14.72167969	-52.77832031	+2576	+13.84277344	-0.64599609	-2.26757813	-63.34716797	-19.37988281	+32.51953125	+2792	+11.05664063	-2.24560547	-3.67382813	-1.64794922	+1.80175781	-40.16601563	+1604
+1457970916.86579990	+13.59228516	-1.20410156	-3.19921875	+9.47021484	+14.78759766	-52.95410156	+2592	+13.86035156	-0.70312500	-2.36865234	-63.01757813	-19.57763672	+32.16796875	+2804	+11.06542969	-2.31152344	-3.76611328	-1.51611328	+2.02148438	-40.56152344	+1616
+1457970916.86990000	+13.61425781	-1.26123047	-3.29150391	+9.58007813	+14.80957031	-53.15185547	+2604	+13.88232422	-0.76025391	-2.47851563	-62.66601563	-19.75341797	+31.79443359	+2816	+11.08740234	-2.37744141	-3.84960938	-1.40625000	+2.10937500	-40.95703125	+1628
+1457970916.87410000	+13.63183594	-1.32275391	-3.39697266	+9.68994141	+14.94140625	-53.32763672	+2620	+13.89111328	-0.81738281	-2.58837891	-62.24853516	-19.90722656	+31.39892578	+2832	+11.10058594	-2.45214844	-3.94189453	-1.36230469	+2.28515625	-41.37451172	+1644
+1457970916.87830000	+13.65380859	-1.38867188	-3.50683594	+9.79980469	+15.07324219	-53.45947266	+2632	+13.90429688	-0.87890625	-2.70703125	-61.89697266	-20.01708984	+31.02539063	+2844	+11.11376953	-2.52246094	-4.03857422	-1.25244141	+2.50488281	-41.77001953	+1660
+1457970916.88660000	+13.69775391	-1.52490234	-3.72216797	+9.97558594	+15.24902344	-53.76708984	+2648	+13.93945313	-1.01953125	-2.94433594	-61.23779297	-20.25878906	+30.34423828	+2872	+11.14892578	-2.67626953	-4.22753906	-1.16455078	+2.81250000	-42.58300781	+1688
+1457970916.89080000	+13.71972656	-1.59521484	-3.83642578	+10.06347656	+15.38085938	-53.89892578	+2656	+13.95263672	-1.08984375	-3.06738281	-60.93017578	-20.34667969	+29.99267578	+2888	+11.16210938	-2.75097656	-4.32861328	-1.09863281	+3.03222656	-42.97851563	+1704
+1457970916.89490010	+13.75048828	-1.66552734	-3.93750000	+10.12939453	+15.35888672	-54.07470703	+2656	+13.97460938	-1.16455078	-3.18603516	-60.64453125	-20.50048828	+29.75097656	+2896	+11.18408203	-2.83007813	-4.42089844	-1.03271484	+3.12011719	-43.39599609	+1716
+1457970916.89910010	+13.77246094	-1.75341797	-4.05175781	+10.08544922	+15.49072266	-54.27246094	+2664	+13.99218750	-1.25244141	-3.30908203	-60.44677734	-20.61035156	+29.39941406	+2912	+11.20166016	-2.92236328	-4.52197266	-1.12060547	+3.29589844	-43.83544922	+1732
+1457970916.90330000	+13.79882813	-1.83251953	-4.17480469	+10.08544922	+15.64453125	-54.47021484	+2664	+14.00976563	-1.33154297	-3.44091797	-60.16113281	-20.69824219	+29.04785156	+2924	+11.21923828	-3.00585938	-4.62744141	-1.09863281	+3.51562500	-44.27490234	+1748
+1457970916.90739990	+13.82958984	-1.91601563	-4.28027344	+10.10742188	+15.68847656	-54.68994141	+2664	+14.03173828	-1.41064453	-3.55517578	-59.91943359	-20.85205078	+28.82812500	+2936	+11.23681641	-3.09375000	-4.72412109	-1.09863281	+3.62548828	-44.71435547	+1760
+1457970916.91160010	+13.84716797	-2.01708984	-4.40332031	+9.95361328	+15.86425781	-54.95361328	+2672	+14.04931641	-1.51171875	-3.68261719	-59.78759766	-20.98388672	+28.45458984	+2952	+11.25439453	-3.19482422	-4.82958984	-1.23046875	+3.82324219	-45.19775391	+1780
+1457970916.91580010	+13.86914063	-2.10498047	-4.53076172	+9.88769531	+16.08398438	-55.17333984	+2676	+14.06250000	-1.59521484	-3.81445313	-59.56787109	-21.07177734	+28.08105469	+2968	+11.27197266	-3.28271484	-4.93945313	-1.27441406	+4.06494141	-45.65917969	+1796
+1457970916.92409990	+13.91308594	-2.30273438	-4.75488281	+9.60205078	+16.32568359	-55.81054688	+2680	+14.11083984	-1.78857422	-4.03857422	-59.37011719	-21.44531250	+27.48779297	+2992	+11.30712891	-3.48486328	-5.14599609	-1.47216797	+4.39453125	-46.66992188	+1828
+1457970916.92820000	+13.93505859	-2.39941406	-4.87792969	+9.47021484	+16.52343750	-56.14013672	+2688	+14.13281250	-1.87207031	-4.17041016	-59.17236328	-21.59912109	+27.04833984	+3004	+11.32470703	-3.58593750	-5.26025391	-1.56005859	+4.61425781	-47.17529297	+1844
+1457970916.93240000	+13.95703125	-2.50048828	-4.98339844	+9.31640625	+16.58935547	-56.51367188	+2692	+14.16357422	-1.95996094	-4.26708984	-59.01855469	-21.86279297	+26.80664063	+3016	+11.34228516	-3.68701172	-5.36572266	-1.66992188	+4.74609375	-47.70263672	+1856
+1457970916.93660000	+13.97900391	-2.61474609	-5.10644531	+9.07470703	+16.83105469	-56.90917969	+2704	+14.18994141	-2.06103516	-4.38574219	-58.93066406	-22.03857422	+26.30126953	+3032	+11.35986328	-3.80126953	-5.47558594	-1.82373047	+4.98779297	-48.22998047	+1876
+1457970916.94070010	+13.99658203	-2.72021484	-5.23388672	+8.92089844	+17.09472656	-57.26074219	+2712	+14.21630859	-2.15332031	-4.51757813	-58.73291016	-22.14843750	+25.79589844	+3048	+11.37744141	-3.90673828	-5.59423828	-1.93359375	+5.25146484	-48.75732422	+1888
+1457970916.94910000	+14.02734375	-2.94873047	-5.46679688	+8.48144531	+17.53417969	-58.05175781	+2744	+14.26904297	-2.35107422	-4.73730469	-58.51318359	-22.54394531	+24.87304688	+3076	+11.40820313	-4.13525391	-5.81396484	-2.21923828	+5.73486328	-49.81201172	+1924
+1457970916.95320010	+14.04052734	-3.05419922	-5.59423828	+8.30566406	+17.81982422	-58.40332031	+2764	+14.29541016	-2.44335938	-4.86035156	-58.35937500	-22.67578125	+24.34570313	+3096	+11.42138672	-4.24511719	-5.93261719	-2.30712891	+6.02050781	-50.29541016	+1940
+1457970916.95740010	+14.05810547	-3.16845703	-5.70410156	+8.10791016	+17.97363281	-58.79882813	+2784	+14.33056641	-2.54003906	-4.96582031	-58.24951172	-22.87353516	+23.92822266	+3108	+11.43457031	-4.35937500	-6.03808594	-2.46093750	+6.24023438	-50.82275391	+1952
+1457970916.96160010	+14.08007813	-3.28710938	-5.82714844	+7.84423828	+18.23730469	-59.19433594	+2804	+14.36132813	-2.64990234	-5.08007813	-58.18359375	-23.02734375	+23.37890625	+3124	+11.45214844	-4.48242188	-6.15234375	-2.63671875	+6.50390625	-51.35009766	+1968
+1457970916.96569990	+14.09765625	-3.40136719	-5.95458984	+7.66845703	+18.50097656	-59.54589844	+2828	+14.39208984	-2.74658203	-5.20312500	-58.05175781	-23.13720703	+22.82958984	+3140	+11.46972656	-4.59667969	-6.26660156	-2.76855469	+6.76757813	-51.85546875	+1984
+1457970916.96989990	+14.11523438	-3.52001953	-6.06445313	+7.47070313	+18.67675781	-59.94140625	+2852	+14.42285156	-2.85205078	-5.31738281	-57.94189453	-23.29101563	+22.34619141	+3156	+11.47851563	-4.71533203	-6.37646484	-2.94433594	+6.98730469	-52.38281250	+2000
+1457970916.97410010	+14.13281250	-3.65185547	-6.19189453	+7.18505859	+18.98437500	-60.33691406	+2880	+14.45361328	-2.96630859	-5.44042969	-57.87597656	-23.40087891	+21.75292969	+3176	+11.49609375	-4.84277344	-6.48632813	-3.14208984	+7.27294922	-52.88818359	+2016
+1457970916.97820000	+14.15039063	-3.77050781	-6.32373047	+7.00927734	+19.27001953	-60.66650391	+2908	+14.47998047	-3.07617188	-5.56787109	-57.81005859	-23.48876953	+21.22558594	+3196	+11.50927734	-4.95703125	-6.60058594	-3.29589844	+7.51464844	-53.37158203	+2028
+1457970916.98659990	+14.18994141	-4.02539063	-6.56542969	+6.48193359	+19.68750000	-61.43554688	+2956	+14.52832031	-3.32226563	-5.82275391	-57.78808594	-23.73046875	+20.17089844	+3228	+11.53564453	-5.20751953	-6.81591797	-3.71337891	+7.95410156	-54.40429688	+2056
+1457970916.99070000	+14.21191406	-4.14843750	-6.69287109	+6.26220703	+19.90722656	-61.80908203	+2980	+14.55468750	-3.44531250	-5.95019531	-57.76611328	-23.86230469	+19.66552734	+3244	+11.54882813	-5.32617188	-6.92138672	-3.88916016	+8.12988281	-54.90966797	+2064
+1457970916.99490000	+14.23828125	-4.28027344	-6.81152344	+5.99853516	+20.01708984	-62.20458984	+2996	+14.57666016	-3.57275391	-6.07763672	-57.78808594	-23.99414063	+19.16015625	+3260	+11.55761719	-5.45361328	-7.02685547	-4.15283203	+8.28369141	-55.45898438	+2076
+1457970916.99900010	+14.26904297	-4.42089844	-6.93457031	+5.71289063	+20.19287109	-62.64404297	+3012	+14.59863281	-3.71337891	-6.20947266	-57.81005859	-24.16992188	+18.63281250	+3276	+11.58398438	-5.58105469	-7.12792969	-4.37255859	+8.39355469	-56.00830078	+2084
+1457970917.00320010	+14.29541016	-4.55273438	-7.06201172	+5.47119141	+20.36865234	-63.06152344	+3024	+14.62060547	-3.84960938	-6.34570313	-57.83203125	-24.34570313	+18.14941406	+3288	+11.60156250	-5.70410156	-7.22900391	-4.59228516	+8.48144531	-56.55761719	+2088
+1457970917.01149990	+14.34814453	-4.83398438	-7.30371094	+4.87792969	+20.65429688	-63.96240234	+3040	+14.65136719	-4.13085938	-6.61816406	-57.89794922	-24.65332031	+17.13867188	+3312	+11.63232422	-5.96337891	-7.42675781	-5.07568359	+8.65722656	-57.67822266	+2096
+1457970917.01570010	+14.37451172	-4.97021484	-7.43115234	+4.63623047	+20.80810547	-64.40185547	+3044	+14.66455078	-4.27587891	-6.75439453	-57.91992188	-24.85107422	+16.67724609	+3320	+11.64990234	-6.09082031	-7.52343750	-5.31738281	+8.72314453	-58.22753906	+2096
+1457970917.01990010	+14.40087891	-5.11083984	-7.54541016	+4.35058594	+20.89599609	-64.86328125	+3040	+14.67333984	-4.42968750	-6.88183594	-57.98583984	-25.07080078	+16.23779297	+3328	+11.65869141	-6.22265625	-7.62011719	-5.60302734	+8.81103516	-58.79882813	+2096
+1457970917.02399990	+14.43164063	-5.25585938	-7.65966797	+4.04296875	+20.98388672	-65.34667969	+3032	+14.68652344	-4.57910156	-7.00488281	-58.02978516	-25.33447266	+15.82031250	+3332	+11.68505859	-6.35449219	-7.71240234	-5.82275391	+8.81103516	-59.37011719	+2092
+1457970917.02819990	+14.46240234	-5.39648438	-7.77832031	+3.80126953	+21.07177734	-65.85205078	+3020	+14.70410156	-4.72412109	-7.13232422	-58.02978516	-25.59814453	+15.44677734	+3336	+11.70263672	-6.48632813	-7.80029297	-6.06445313	+8.83300781	-59.96337891	+2088
+1457970917.03239990	+14.48437500	-5.54589844	-7.88818359	+3.53759766	+21.11572266	-66.35742188	+3004	+14.71289063	-4.86914063	-7.25097656	-58.02978516	-25.86181641	+15.07324219	+3340	+11.71142578	-6.62695313	-7.89257813	-6.35009766	+8.87695313	-60.57861328	+2088
+1457970917.04070000	+14.55029297	-5.83593750	-8.11669922	+3.03222656	+21.26953125	-67.39013672	+2968	+14.75244141	-5.15917969	-7.50585938	-57.94189453	-26.32324219	+14.34814453	+3340	+11.75976563	-6.89941406	-8.07714844	-6.81152344	+8.92089844	-61.74316406	+2076
+1457970917.04489990	+14.55908203	-5.97656250	-8.22216797	+2.76855469	+21.40136719	-67.87353516	+2948	+14.76123047	-5.30419922	-7.60693359	-57.96386719	-26.60888672	+14.06250000	+3336	+11.75976563	-7.03564453	-8.16943359	-7.09716797	+9.07470703	-62.31445313	+2076
+1457970917.04900000	+14.58105469	-6.12158203	-8.32763672	+2.52685547	+21.48925781	-68.37890625	+2932	+14.78759766	-5.44482422	-7.70800781	-57.94189453	-26.89453125	+13.79882813	+3332	+11.78173828	-7.17187500	-8.26171875	-7.31689453	+9.14062500	-62.88574219	+2072
+1457970917.05320000	+14.59423828	-6.25781250	-8.42871094	+2.30712891	+21.55517578	-68.88427734	+2912	+14.80957031	-5.57666016	-7.80908203	-57.87597656	-27.18017578	+13.57910156	+3328	+11.79492188	-7.31250000	-8.34960938	-7.58056641	+9.22851563	-63.50097656	+2064
+1457970917.05740000	+14.60302734	-6.40283203	-8.52539063	+2.02148438	+21.64306641	-69.38964844	+2896	+14.82714844	-5.71289063	-7.90136719	-57.85400391	-27.48779297	+13.40332031	+3324	+11.79492188	-7.45312500	-8.44628906	-7.88818359	+9.36035156	-64.09423828	+2064
+1457970917.06150010	+14.62060547	-6.54785156	-8.61328125	+1.77978516	+21.66503906	-69.93896484	+2880	+14.85791016	-5.85351563	-7.99365234	-57.83203125	-27.79541016	+13.18359375	+3316	+11.81250000	-7.58935547	-8.52978516	-8.12988281	+9.42626953	-64.68750000	+2060
+1457970917.06570010	+14.63818359	-6.67968750	-8.70117188	+1.56005859	+21.70898438	-70.48828125	+2868	+14.89746094	-5.97216797	-8.09033203	-57.70019531	-28.08105469	+13.00781250	+3308	+11.83007813	-7.73437500	-8.61767578	-8.37158203	+9.51416016	-65.34667969	+2052
+1457970917.06990000	+14.63818359	-6.82031250	-8.78906250	+1.29638672	+21.79687500	-71.01562500	+2864	+14.92382813	-6.09521484	-8.17382813	-57.65625000	-28.38867188	+12.87597656	+3300	+11.82568359	-7.87500000	-8.70996094	-8.67919922	+9.68994141	-65.96191406	+2056
+1457970917.07399990	+14.65136719	-6.96093750	-8.88134766	+1.07666016	+21.90673828	-71.52099609	+2864	+14.96777344	-6.22265625	-8.25732422	-57.61230469	-28.69628906	+12.67822266	+3292	+11.83886719	-8.01123047	-8.80224609	-8.87695313	+9.84375000	-66.55517578	+2060
+1457970917.08229990	+14.65136719	-7.22900391	-9.05273438	+0.54931641	+22.14843750	-72.48779297	+2872	+15.02490234	-6.46875000	-8.41992188	-57.52441406	-29.24560547	+12.28271484	+3276	+11.83886719	-8.28808594	-8.97802734	-9.47021484	+10.17333984	-67.76367188	+2072
+1457970917.08649990	+14.65136719	-7.36083984	-9.13183594	+0.28564453	+22.23632813	-72.97119141	+2884	+15.06005859	-6.60058594	-8.49462891	-57.52441406	-29.55322266	+12.04101563	+3268	+11.85205078	-8.41113281	-9.06152344	-9.66796875	+10.30517578	-68.33496094	+2076
+1457970917.09069990	+14.65136719	-7.48828125	-9.20654297	+0.02197266	+22.32421875	-73.43261719	+2896	+15.09521484	-6.71923828	-8.56933594	-57.48046875	-29.86083984	+11.84326172	+3260	+11.85644531	-8.54736328	-9.14062500	-9.90966797	+10.39306641	-68.95019531	+2084
+1457970917.09480000	+14.65576172	-7.62890625	-9.28125000	-0.28564453	+22.34619141	-73.93798828	+2916	+15.12158203	-6.84667969	-8.64843750	-57.48046875	-30.14648438	+11.60156250	+3256	+11.84765625	-8.68798828	-9.21972656	-10.26123047	+10.52490234	-69.58740234	+2096
+1457970917.09900000	+14.67333984	-7.76953125	-9.36035156	-0.59326172	+22.41210938	-74.37744141	+2932	+15.16113281	-6.97851563	-8.73632813	-57.48046875	-30.38818359	+11.31591797	+3252	+11.86962891	-8.81542969	-9.29443359	-10.48095703	+10.59082031	-70.11474609	+2108
+1457970917.10730000	+14.68212891	-8.05078125	-9.52294922	-1.25244141	+22.60986328	-75.27832031	+2972	+15.19628906	-7.25097656	-8.90771484	-57.50244141	-30.84960938	+10.52490234	+3248	+11.86962891	-9.07910156	-9.43945313	-11.11816406	+10.78857422	-71.25732422	+2128
+1457970917.11150000	+14.69531250	-8.18701172	-9.61083984	-1.53808594	+22.76367188	-75.62988281	+2992	+15.21386719	-7.38720703	-8.99560547	-57.52441406	-31.02539063	+10.08544922	+3248	+11.88720703	-9.19775391	-9.51416016	-11.33789063	+10.87646484	-71.69677734	+2136
+1457970917.11570000	+14.70410156	-8.32763672	-9.69433594	-1.84570313	+22.85156250	-75.95947266	+3004	+15.22265625	-7.53662109	-9.07910156	-57.61230469	-31.22314453	+9.64599609	+3248	+11.89599609	-9.32519531	-9.57128906	-11.66748047	+10.89843750	-72.18017578	+2140
+1457970917.11980010	+14.71289063	-8.48144531	-9.77343750	-2.21923828	+22.89550781	-76.33300781	+3020	+15.21386719	-7.69042969	-9.17138672	-57.74414063	-31.37695313	+9.18457031	+3252	+11.89160156	-9.45703125	-9.62841797	-12.08496094	+10.92041016	-72.68554688	+2148
+1457970917.12400010	+14.73925781	-8.63085938	-9.85253906	-2.57080078	+22.89550781	-76.68457031	+3024	+15.21826172	-7.83984375	-9.26367188	-57.85400391	-31.50878906	+8.72314453	+3256	+11.91357422	-9.58007813	-9.68115234	-12.37060547	+10.85449219	-73.10302734	+2144
+1457970917.13229990	+14.77441406	-8.93847656	-10.01513672	-3.31787109	+22.98339844	-77.45361328	+3020	+15.20068359	-8.15625000	-9.44824219	-58.13964844	-31.79443359	+7.69042969	+3260	+11.93115234	-9.83935547	-9.78222656	-13.13964844	+10.78857422	-74.02587891	+2140
+1457970917.13649990	+14.80957031	-9.08349609	-10.09863281	-3.60351563	+23.00537109	-77.80517578	+3008	+15.19628906	-8.31005859	-9.54052734	-58.24951172	-31.88232422	+7.22900391	+3264	+11.95312500	-9.95800781	-9.83056641	-13.44726563	+10.72265625	-74.35546875	+2128
+1457970917.14070010	+14.83593750	-9.23730469	-10.17773438	-3.93310547	+23.00537109	-78.17871094	+2988	+15.18750000	-8.46826172	-9.62841797	-58.40332031	-32.01416016	+6.74560547	+3264	+11.97070313	-10.08544922	-9.87451172	-13.84277344	+10.63476563	-74.77294922	+2116
+1457970917.14479990	+14.84033203	-9.38232422	-10.26123047	-4.26269531	+23.09326172	-78.48632813	+2968	+15.15673828	-8.62646484	-9.72509766	-58.60107422	-32.05810547	+6.19628906	+3272	+11.97070313	-10.20849609	-9.92724609	-14.26025391	+10.65673828	-75.10253906	+2100
+1457970917.14899990	+14.86669922	-9.52294922	-10.33593750	-4.54833984	+23.09326172	-78.83789063	+2936	+15.14355469	-8.77587891	-9.80859375	-58.73291016	-32.14599609	+5.75683594	+3272	+11.98388672	-10.31835938	-9.97119141	-14.56787109	+10.59082031	-75.45410156	+2080
+1457970917.15310000	+14.88427734	-9.66357422	-10.40625000	-4.83398438	+23.09326172	-79.21142578	+2904	+15.13476563	-8.92529297	-9.87890625	-58.95263672	-32.27783203	+5.38330078	+3272	+11.99707031	-10.44140625	-10.00634766	-14.94140625	+10.48095703	-75.82763672	+2064
+1457970917.15730000	+14.90185547	-9.80859375	-10.47656250	-5.14160156	+23.07128906	-79.56298828	+2868	+15.12158203	-9.07910156	-9.96240234	-59.19433594	-32.38769531	+5.00976563	+3272	+11.99707031	-10.56445313	-10.05029297	-15.33691406	+10.43701172	-76.17919922	+2044
+1457970917.16150000	+14.93701172	-9.94921875	-10.52050781	-5.40527344	+22.91748047	-80.00244141	+2828	+15.12158203	-9.22412109	-10.02392578	-59.37011719	-32.60742188	+4.76806641	+3264	+12.01025391	-10.67871094	-10.08544922	-15.64453125	+10.30517578	-76.55273438	+2024
+1457970917.16560010	+14.95898438	-10.08544922	-10.56884766	-5.69091797	+22.82958984	-80.50781250	+2788	+15.12597656	-9.35156250	-10.08544922	-59.50195313	-32.80517578	+4.48242188	+3256	+12.01904297	-10.80175781	-10.12500000	-15.99609375	+10.21728516	-76.94824219	+2008
+1457970917.16980000	+14.95019531	-10.20849609	-10.63037109	-5.97656250	+22.91748047	-80.92529297	+2752	+15.11718750	-9.47900391	-10.15136719	-59.63378906	-32.95898438	+4.17480469	+3248	+12.01464844	-10.91601563	-10.17773438	-16.30371094	+10.28320313	-77.29980469	+1988
+1457970917.17810010	+14.98095703	-10.42822266	-10.71826172	-6.30615234	+22.80761719	-81.76025391	+2676	+15.16113281	-9.70751953	-10.23925781	-59.80957031	-33.44238281	+3.88916016	+3224	+12.01904297	-11.13574219	-10.26123047	-16.85302734	+10.26123047	-78.04687500	+1952
+1457970917.18230010	+14.97656250	-10.54687500	-10.75341797	-6.52587891	+22.80761719	-82.15576172	+2652	+15.17871094	-9.81298828	-10.27880859	-59.89746094	-33.68408203	+3.75732422	+3212	+12.00585938	-11.24121094	-10.31835938	-17.11669922	+10.37109375	-78.37646484	+1940
+1457970917.18650010	+14.98095703	-10.65234375	-10.77978516	-6.72363281	+22.69775391	-82.57324219	+2632	+15.20947266	-9.90966797	-10.30078125	-59.96337891	-34.01367188	+3.77929688	+3204	+12.00585938	-11.34228516	-10.35791016	-17.33642578	+10.37109375	-78.77197266	+1924
+1457970917.19059990	+14.98095703	-10.75341797	-10.79736328	-6.92138672	+22.60986328	-83.01269531	+2620	+15.24462891	-10.01074219	-10.30957031	-60.07324219	-34.38720703	+3.77929688	+3196	+11.99707031	-11.44775391	-10.39746094	-17.55615234	+10.37109375	-79.18945313	+1916
+1457970917.19479990	+14.97656250	-10.85888672	-10.81933594	-7.11914063	+22.54394531	-83.45214844	+2616	+15.27539063	-10.11181641	-10.33154297	-60.13916016	-34.71679688	+3.75732422	+3188	+11.98828125	-11.55322266	-10.44580078	-17.79785156	+10.43701172	-79.58496094	+1912
+1457970917.19899990	+14.98535156	-10.94677734	-10.83691406	-7.22900391	+22.41210938	-83.86962891	+2616	+15.31933594	-10.19970703	-10.34912109	-60.16113281	-35.09033203	+3.84521484	+3180	+11.99267578	-11.64990234	-10.48974609	-17.95166016	+10.45898438	-79.93652344	+1908
+1457970917.20310000	+14.98974609	-11.04785156	-10.85009766	-7.36083984	+22.30224609	-84.30908203	+2628	+15.36767578	-10.28320313	-10.36230469	-60.16113281	-35.44189453	+3.91113281	+3172	+11.99267578	-11.75537109	-10.52929688	-18.14941406	+10.50292969	-80.33203125	+1908
+1457970917.20729990	+14.97656250	-11.14453125	-10.87207031	-7.51464844	+22.28027344	-84.68261719	+2644	+15.40722656	-10.36230469	-10.37548828	-60.11718750	-35.77148438	+3.93310547	+3168	+11.97509766	-11.85205078	-10.58203125	-18.36914063	+10.63476563	-80.70556641	+1920
+1457970917.21149990	+14.97656250	-11.22802734	-10.90283203	-7.60253906	+22.30224609	-84.96826172	+2668	+15.45556641	-10.43701172	-10.38867188	-60.07324219	-36.05712891	+3.99902344	+3164	+11.97509766	-11.93994141	-10.63037109	-18.47900391	+10.72265625	-80.99121094	+1928
+1457970917.21560000	+14.97656250	-11.32470703	-10.92480469	-7.73437500	+22.21435547	-85.25390625	+2696	+15.49511719	-10.53808594	-10.38867188	-60.16113281	-36.45263672	+4.08691406	+3164	+11.97070313	-12.03222656	-10.66113281	-18.67675781	+10.72265625	-81.32080078	+1940
+1457970917.22400000	+14.99853516	-11.52685547	-10.95556641	-7.95410156	+21.86279297	-85.84716797	+2756	+15.54785156	-10.73144531	-10.41503906	-60.33691406	-37.06787109	+4.24072266	+3160	+11.97509766	-12.22119141	-10.72705078	-19.02832031	+10.65673828	-81.93603516	+1976
+1457970917.22810010	+15.01171875	-11.62792969	-10.95996094	-8.08593750	+21.66503906	-86.15478516	+2792	+15.56982422	-10.83691406	-10.42382813	-60.42480469	-37.41943359	+4.28466797	+3160	+11.97949219	-12.31347656	-10.75341797	-19.22607422	+10.56884766	-82.24365234	+1992
+1457970917.23230000	+15.02490234	-11.72900391	-10.98632813	-8.17382813	+21.48925781	-86.46240234	+2824	+15.57861328	-10.93798828	-10.45458984	-60.46875000	-37.68310547	+4.24072266	+3160	+11.98828125	-12.41455078	-10.77539063	-19.48974609	+10.48095703	-82.57324219	+2012
+1457970917.23639990	+15.05126953	-11.83007813	-11.03027344	-8.26171875	+21.42333984	-86.66015625	+2844	+15.59619141	-11.04345703	-10.49853516	-60.51269531	-37.85888672	+4.17480469	+3156	+12.01025391	-12.50244141	-10.80615234	-19.64355469	+10.37109375	-82.77099609	+2024
+1457970917.24060010	+15.07763672	-11.95312500	-11.06982422	-8.37158203	+21.26953125	-86.85791016	+2860	+15.60058594	-11.15771484	-10.53808594	-60.60058594	-38.07861328	+4.08691406	+3152	+12.02343750	-12.59912109	-10.81933594	-19.90722656	+10.19531250	-83.01269531	+2036
+1457970917.24480010	+15.09082031	-12.06738281	-11.10937500	-8.52539063	+21.15966797	-87.01171875	+2868	+15.58740234	-11.26757813	-10.58642578	-60.71044922	-38.21044922	+3.93310547	+3152	+12.02343750	-12.69140625	-10.84130859	-20.21484375	+10.06347656	-83.25439453	+2044
+1457970917.24889990	+15.11718750	-12.18164063	-11.14453125	-8.63525391	+21.00585938	-87.16552734	+2864	+15.57421875	-11.37304688	-10.63037109	-60.82031250	-38.34228516	+3.80126953	+3148	+12.04541016	-12.77490234	-10.85449219	-20.43457031	+9.86572266	-83.43017578	+2040
+1457970917.25309990	+15.14355469	-12.29150391	-11.16650391	-8.76708984	+20.76416016	-87.31933594	+2856	+15.54785156	-11.50048828	-10.66113281	-61.04003906	-38.54003906	+3.64746094	+3148	+12.05859375	-12.86279297	-10.85449219	-20.69824219	+9.60205078	-83.62792969	+2040
+1457970917.25729990	+15.16992188	-12.41015625	-11.19726563	-8.94287109	+20.52246094	-87.47314453	+2840	+15.51269531	-11.62353516	-10.70947266	-61.23779297	-38.67187500	+3.47167969	+3148	+12.07177734	-12.95947266	-10.85449219	-21.02783203	+9.29443359	-83.84765625	+2028
+1457970917.26140000	+15.20947266	-12.52441406	-11.21923828	-9.07470703	+20.21484375	-87.64892578	+2816	+15.49511719	-11.75097656	-10.75781250	-61.41357422	-38.84765625	+3.29589844	+3144	+12.09814453	-13.04296875	-10.85009766	-21.29150391	+8.94287109	-84.02343750	+2012
+1457970917.26560000	+15.24023438	-12.64306641	-11.25439453	-9.22851563	+20.03906250	-87.84667969	+2784	+15.47753906	-11.85644531	-10.81933594	-61.50146484	-38.93554688	+3.05419922	+3136	+12.12011719	-13.13964844	-10.84570313	-21.57714844	+8.65722656	-84.24316406	+1996
+1457970917.26979990	+15.24902344	-12.74853516	-11.28955078	-9.40429688	+19.95117188	-87.97851563	+2744	+15.45117188	-11.95751953	-10.87207031	-61.58935547	-39.00146484	+2.81250000	+3128	+12.12451172	-13.22314453	-10.85449219	-21.88476563	+8.48144531	-84.41894531	+1972
+1457970917.27810000	+15.29296875	-12.94628906	-11.36425781	-9.68994141	+19.75341797	-88.17626953	+2644	+15.41162109	-12.16406250	-10.97314453	-61.80908203	-39.17724609	+2.32910156	+3104	+12.15087891	-13.38574219	-10.86328125	-22.41210938	+8.06396484	-84.74853516	+1920
+1457970917.28230000	+15.28857422	-13.04736328	-11.38623047	-9.93164063	+19.66552734	-88.24218750	+2592	+15.38085938	-12.26074219	-11.00390625	-61.96289063	-39.26513672	+2.10937500	+3092	+12.14648438	-13.45166016	-10.87207031	-22.69775391	+7.93212891	-84.88037109	+1892
+1457970917.28640010	+15.30175781	-13.13085938	-11.37304688	-10.10742188	+19.42382813	-88.41796875	+2544	+15.37207031	-12.34863281	-11.01708984	-62.07275391	-39.44091797	+1.97753906	+3076	+12.15527344	-13.51757813	-10.86767578	-22.91748047	+7.73437500	-85.07812500	+1864
+1457970917.29060010	+15.30615234	-13.20556641	-11.37304688	-10.26123047	+19.29199219	-88.59375000	+2496	+15.36767578	-12.42333984	-11.03466797	-62.13867188	-39.57275391	+1.82373047	+3060	+12.16406250	-13.59228516	-10.86767578	-23.09326172	+7.58056641	-85.27587891	+1836
+1457970917.29480000	+15.30175781	-13.27587891	-11.38183594	-10.41503906	+19.24804688	-88.76953125	+2452	+15.37646484	-12.50683594	-11.03906250	-62.20458984	-39.79248047	+1.71386719	+3044	+12.16845703	-13.65380859	-10.88085938	-23.24707031	+7.51464844	-85.45166016	+1808
+1457970917.29889990	+15.31933594	-13.33300781	-11.38183594	-10.45898438	+19.11621094	-88.87939453	+2408	+15.40283203	-12.58593750	-11.04345703	-62.24853516	-40.03417969	+1.66992188	+3028	+12.17724609	-13.71093750	-10.88964844	-23.37890625	+7.42675781	-85.62744141	+1784
+1457970917.30310010	+15.32373047	-13.39013672	-11.39062500	-10.54687500	+19.11621094	-89.05517578	+2368	+15.43798828	-12.64306641	-11.04785156	-62.22656250	-40.20996094	+1.58203125	+3004	+12.18164063	-13.78125000	-10.90722656	-23.48876953	+7.44873047	-85.84716797	+1760
+1457970917.30720000	+15.30615234	-13.43847656	-11.39062500	-10.65673828	+19.18212891	-89.18701172	+2336	+15.45996094	-12.69580078	-11.04345703	-62.18261719	-40.38574219	+1.49414063	+2988	+12.17285156	-13.82958984	-10.93798828	-23.59863281	+7.60253906	-86.02294922	+1740
+1457970917.31139990	+15.29296875	-13.48242188	-11.37744141	-10.74462891	+19.18212891	-89.34082031	+2316	+15.49511719	-12.73095703	-11.03027344	-62.13867188	-40.56152344	+1.49414063	+2968	+12.17285156	-13.87353516	-10.95996094	-23.64257813	+7.71240234	-86.17675781	+1724
+1457970917.31559990	+15.27978516	-13.52636719	-11.35107422	-10.83251953	+19.11621094	-89.49462891	+2304	+15.53027344	-12.77490234	-11.00390625	-62.13867188	-40.78125000	+1.53808594	+2952	+12.16845703	-13.92187500	-10.98193359	-23.70849609	+7.80029297	-86.35253906	+1712
+1457970917.31970000	+15.27099609	-13.57031250	-11.33789063	-10.94238281	+19.07226563	-89.64843750	+2300	+15.56542969	-12.82763672	-10.97753906	-62.18261719	-41.04492188	+1.60400391	+2940	+12.16406250	-13.96582031	-10.99951172	-23.77441406	+7.91015625	-86.52832031	+1704
+1457970917.32390000	+15.27539063	-13.60546875	-11.31152344	-10.94238281	+18.94042969	-89.82421875	+2304	+15.62695313	-12.86718750	-10.92919922	-62.18261719	-41.39648438	+1.75781250	+2932	+12.15966797	-14.00976563	-11.01269531	-23.81835938	+7.95410156	-86.70410156	+1700
+1457970917.33220010	+15.28417969	-13.67138672	-11.26318359	-10.92041016	+18.76464844	-90.21972656	+2344	+15.75000000	-12.94189453	-10.86328125	-62.11669922	-41.98974609	+1.97753906	+2908	+12.15527344	-14.11083984	-11.04345703	-23.90625000	+8.15185547	-87.14355469	+1712
+1457970917.33640000	+15.28857422	-13.70654297	-11.26757813	-10.89843750	+18.78662109	-90.35156250	+2368	+15.79833984	-12.97705078	-10.85009766	-62.05078125	-42.18750000	+2.06542969	+2892	+12.15966797	-14.15478516	-11.06982422	-23.92822266	+8.23974609	-87.27539063	+1724
+1457970917.34060000	+15.29296875	-13.75488281	-11.25878906	-10.89843750	+18.72070313	-90.50537109	+2400	+15.84228516	-13.01660156	-10.83691406	-62.02880859	-42.40722656	+2.15332031	+2876	+12.15966797	-14.20751953	-11.08300781	-23.99414063	+8.30566406	-87.45117188	+1740
+1457970917.34470010	+15.28857422	-13.79882813	-11.25439453	-10.96435547	+18.65478516	-90.61523438	+2432	+15.86865234	-13.04736328	-10.82812500	-62.00683594	-42.56103516	+2.21923828	+2860	+12.15087891	-14.25146484	-11.09179688	-24.10400391	+8.37158203	-87.60498047	+1756
+1457970917.34890010	+15.28417969	-13.85156250	-11.24560547	-11.03027344	+18.61083984	-90.76904297	+2468	+15.90380859	-13.07812500	-10.81933594	-61.96289063	-42.71484375	+2.28515625	+2848	+12.14648438	-14.29541016	-11.10498047	-24.21386719	+8.43750000	-87.71484375	+1772
+1457970917.35310010	+15.28857422	-13.91308594	-11.22363281	-11.11816406	+18.41308594	-90.90087891	+2508	+15.92138672	-13.14404297	-10.78857422	-62.07275391	-42.97851563	+2.35107422	+2840	+12.13769531	-14.33935547	-11.10058594	-24.34570313	+8.37158203	-87.82470703	+1792
+1457970917.35719990	+15.31054688	-13.97460938	-11.22802734	-11.14013672	+18.21533203	-91.05468750	+2540	+15.93457031	-13.20996094	-10.79296875	-62.16064453	-43.15429688	+2.37304688	+2828	+12.13769531	-14.40527344	-11.09179688	-24.52148438	+8.19580078	-87.97851563	+1808
+1457970917.36139990	+15.33251953	-14.04052734	-11.24560547	-11.14013672	+18.08349609	-91.14257813	+2560	+15.93457031	-13.27587891	-10.79736328	-62.27050781	-43.35205078	+2.37304688	+2816	+12.15087891	-14.45800781	-11.08300781	-24.67529297	+8.02001953	-88.08837891	+1824
+1457970917.36560010	+15.35449219	-14.11523438	-11.26318359	-11.18408203	+17.95166016	-91.25244141	+2572	+15.93017578	-13.35058594	-10.80615234	-62.33642578	-43.52783203	+2.30712891	+2804	+12.15527344	-14.51953125	-11.06982422	-24.85107422	+7.84423828	-88.22021484	+1836
+1457970917.36970000	+15.36767578	-14.18554688	-11.28515625	-11.25000000	+17.84179688	-91.34033203	+2580	+15.90820313	-13.40771484	-10.83251953	-62.35839844	-43.59375000	+2.17529297	+2796	+12.15527344	-14.58105469	-11.06103516	-25.07080078	+7.66845703	-88.35205078	+1840
+1457970917.37389990	+15.38085938	-14.26025391	-11.32031250	-11.35986328	+17.79785156	-91.38427734	+2576	+15.87304688	-13.47363281	-10.88525391	-62.40234375	-43.52783203	+1.99951172	+2792	+12.16406250	-14.63818359	-11.06103516	-25.24658203	+7.51464844	-88.39599609	+1840
+1457970917.38220000	+15.38964844	-14.44482422	-11.37744141	-11.71142578	+17.60009766	-91.49414063	+2536	+15.76757813	-13.64062500	-10.95556641	-62.70996094	-43.54980469	+1.58203125	+2780	+12.16845703	-14.75244141	-11.03466797	-25.72998047	+7.07519531	-88.43994141	+1816
+1457970917.38640000	+15.40283203	-14.51953125	-11.39501953	-11.84326172	+17.44628906	-91.53808594	+2504	+15.73242188	-13.71533203	-10.96875000	-62.86376953	-43.63769531	+1.47216797	+2772	+12.16406250	-14.80078125	-11.01708984	-25.97167969	+6.83349609	-88.48388672	+1800
+1457970917.39050010	+15.42041016	-14.59423828	-11.41699219	-11.97509766	+17.29248047	-91.58203125	+2464	+15.69726563	-13.79443359	-10.97753906	-63.01757813	-43.79150391	+1.34033203	+2764	+12.15966797	-14.85791016	-10.99951172	-26.23535156	+6.61376953	-88.52783203	+1784
+1457970917.39470010	+15.43359375	-14.67333984	-11.44335938	-12.10693359	+17.16064453	-91.62597656	+2416	+15.65332031	-13.87353516	-10.99511719	-63.19335938	-43.87939453	+1.16455078	+2756	+12.15966797	-14.91503906	-10.98193359	-26.47705078	+6.35009766	-88.57177734	+1764
+1457970917.39890000	+15.45996094	-14.73925781	-11.46533203	-12.17285156	+17.02880859	-91.66992188	+2364	+15.61816406	-13.93945313	-11.01708984	-63.32519531	-43.92333984	+1.03271484	+2748	+12.16845703	-14.97216797	-10.96435547	-26.67480469	+6.06445313	-88.65966797	+1740
+1457970917.40300010	+15.47314453	-14.80957031	-11.49609375	-12.26074219	+17.00683594	-91.73583984	+2304	+15.57421875	-13.99218750	-11.05224609	-63.39111328	-43.90136719	+0.83496094	+2744	+12.18164063	-15.02929688	-10.95556641	-26.82861328	+5.88867188	-88.72558594	+1712
+1457970917.40720010	+15.46875000	-14.87548828	-11.51806641	-12.43652344	+16.98486328	-91.77978516	+2240	+15.53466797	-14.04931641	-11.07421875	-63.47900391	-43.92333984	+0.63720703	+2736	+12.17285156	-15.06445313	-10.95996094	-26.98242188	+5.84472656	-88.72558594	+1680
+1457970917.41140010	+15.46875000	-14.92382813	-11.52685547	-12.56835938	+16.96289063	-91.84570313	+2180	+15.51708984	-14.08886719	-11.08740234	-63.52294922	-43.94531250	+0.50537109	+2728	+12.17285156	-15.09082031	-10.96435547	-27.09228516	+5.80078125	-88.74755859	+1648
+1457970917.41549990	+15.47314453	-14.97656250	-11.52685547	-12.70019531	+16.91894531	-91.91162109	+2124	+15.50830078	-14.12841797	-11.09619141	-63.61083984	-43.98925781	+0.41748047	+2716	+12.16845703	-15.13037109	-10.95996094	-27.22412109	+5.73486328	-88.79150391	+1616
+1457970917.42389990	+15.46435547	-15.03808594	-11.51806641	-12.89794922	+16.85302734	-92.02148438	+2016	+15.51269531	-14.20312500	-11.06103516	-63.83056641	-44.27490234	+0.43945313	+2696	+12.15087891	-15.17431641	-10.95117188	-27.37792969	+5.64697266	-88.90136719	+1560
+1457970917.42800000	+15.46435547	-15.04687500	-11.50048828	-12.91992188	+16.83105469	-92.13134766	+1968	+15.53027344	-14.21630859	-11.03466797	-63.87451172	-44.42871094	+0.48339844	+2688	+12.15087891	-15.19628906	-10.95117188	-27.37792969	+5.66894531	-89.01123047	+1536
+1457970917.43220000	+15.45556641	-15.06005859	-11.48730469	-12.96386719	+16.83105469	-92.24121094	+1932	+15.56103516	-14.22949219	-11.00830078	-63.87451172	-44.58251953	+0.54931641	+2684	+12.15087891	-15.21826172	-10.95996094	-27.33398438	+5.71289063	-89.14306641	+1516
+1457970917.43639990	+15.45556641	-15.06445313	-11.47412109	-12.98583984	+16.85302734	-92.32910156	+1900	+15.59179688	-14.23388672	-10.99511719	-63.87451172	-44.69238281	+0.61523438	+2676	+12.15527344	-15.23144531	-10.96875000	-27.29003906	+5.77880859	-89.23095703	+1496
+1457970917.44050000	+15.44677734	-15.07324219	-11.45654297	-13.02978516	+16.87500000	-92.43896484	+1872	+15.62695313	-14.23828125	-10.98193359	-63.87451172	-44.78027344	+0.70312500	+2668	+12.15966797	-15.24902344	-10.97753906	-27.22412109	+5.84472656	-89.34082031	+1480
+1457970917.44470000	+15.43359375	-15.07324219	-11.44335938	-13.09570313	+16.96289063	-92.54882813	+1856	+15.66650391	-14.23828125	-10.95996094	-63.87451172	-44.86816406	+0.81298828	+2664	+12.15966797	-15.25781250	-10.99511719	-27.15820313	+6.02050781	-89.42871094	+1468
+1457970917.44890000	+15.42041016	-15.06445313	-11.42578125	-13.11767578	+17.00683594	-92.61474609	+1848	+15.70605469	-14.23388672	-10.92919922	-63.87451172	-45.00000000	+0.94482422	+2660	+12.15087891	-15.26220703	-11.00830078	-27.09228516	+6.17431641	-89.49462891	+1464
+1457970917.45300010	+15.40283203	-15.06005859	-11.40380859	-13.13964844	+17.05078125	-92.72460938	+1848	+15.75439453	-14.22949219	-10.88964844	-63.89648438	-45.17578125	+1.12060547	+2660	+12.14208984	-15.26660156	-11.01708984	-27.02636719	+6.30615234	-89.60449219	+1460
+1457970917.45720010	+15.38964844	-15.05126953	-11.37304688	-13.16162109	+17.05078125	-92.83447266	+1856	+15.80273438	-14.22509766	-10.85449219	-63.91845703	-45.35156250	+1.29638672	+2660	+12.13330078	-15.27539063	-11.02148438	-26.96044922	+6.39404297	-89.71435547	+1464
+1457970917.46129990	+15.38085938	-15.04248047	-11.35107422	-13.18359375	+17.05078125	-92.92236328	+1876	+15.84667969	-14.22509766	-10.82812500	-63.91845703	-45.48339844	+1.47216797	+2656	+12.13330078	-15.28417969	-11.02587891	-26.89453125	+6.45996094	-89.80224609	+1468
+1457970917.46550010	+15.36767578	-15.03808594	-11.32470703	-13.18359375	+17.02880859	-93.03222656	+1900	+15.89062500	-14.22509766	-10.79736328	-63.94042969	-45.61523438	+1.64794922	+2652	+12.13330078	-15.29296875	-11.02587891	-26.82861328	+6.52587891	-89.91210938	+1476
+1457970917.46970010	+15.35888672	-15.03369141	-11.30273438	-13.18359375	+17.02880859	-93.14208984	+1932	+15.92578125	-14.22070313	-10.77539063	-63.96240234	-45.72509766	+1.77978516	+2648	+12.12890625	-15.30175781	-11.03027344	-26.78466797	+6.61376953	-90.04394531	+1488
+1457970917.47799990	+15.34130859	-15.04248047	-11.28076172	-13.24951172	+17.05078125	-93.31787109	+2004	+15.96972656	-14.23388672	-10.75341797	-63.98437500	-45.87890625	+1.91162109	+2632	+12.12451172	-15.32373047	-11.04345703	-26.74072266	+6.74560547	-90.17578125	+1520
+1457970917.48219990	+15.33691406	-15.05126953	-11.26757813	-13.29345703	+17.05078125	-93.40576172	+2044	+15.98291016	-14.25146484	-10.75341797	-64.00634766	-45.92285156	+1.93359375	+2620	+12.12011719	-15.33691406	-11.04345703	-26.76269531	+6.74560547	-90.21972656	+1536
+1457970917.48630000	+15.33251953	-15.06005859	-11.25878906	-13.31542969	+17.02880859	-93.44970703	+2084	+15.98291016	-14.26464844	-10.75341797	-64.05029297	-45.96679688	+1.93359375	+2608	+12.11572266	-15.34570313	-11.04345703	-26.80664063	+6.74560547	-90.24169922	+1552
+1457970917.49050000	+15.32812500	-15.07763672	-11.25000000	-13.35937500	+16.96289063	-93.51562500	+2124	+15.97412109	-14.29101563	-10.75781250	-64.09423828	-45.98876953	+1.88964844	+2596	+12.11132813	-15.35888672	-11.03466797	-26.85058594	+6.67968750	-90.26367188	+1568
+1457970917.49470000	+15.32812500	-15.09960938	-11.24121094	-13.40332031	+16.89697266	-93.58154297	+2156	+15.95654297	-14.31738281	-10.77099609	-64.13818359	-46.01074219	+1.80175781	+2588	+12.10693359	-15.37646484	-11.02148438	-26.93847656	+6.59179688	-90.30761719	+1584
+1457970917.49880000	+15.33251953	-15.12158203	-11.24560547	-13.44726563	+16.83105469	-93.62548828	+2188	+15.93457031	-14.34375000	-10.78857422	-64.16015625	-45.96679688	+1.69189453	+2580	+12.11132813	-15.39404297	-11.01269531	-26.98242188	+6.48193359	-90.30761719	+1592
+1457970917.50300000	+15.34130859	-15.15234375	-11.25000000	-13.49121094	+16.78710938	-93.64746094	+2208	+15.90380859	-14.37890625	-10.81933594	-64.18212891	-45.92285156	+1.49414063	+2576	+12.11572266	-15.41162109	-10.99951172	-27.07031250	+6.37207031	-90.30761719	+1600
+1457970917.50720000	+15.34570313	-15.18310547	-11.26318359	-13.55712891	+16.76513672	-93.66943359	+2224	+15.85986328	-14.40966797	-10.85449219	-64.18212891	-45.85693359	+1.27441406	+2572	+12.12011719	-15.42919922	-10.99072266	-27.15820313	+6.26220703	-90.30761719	+1600
+1457970917.51130010	+15.35009766	-15.21386719	-11.27636719	-13.60107422	+16.74316406	-93.69140625	+2232	+15.82031250	-14.44042969	-10.88964844	-64.20410156	-45.76904297	+1.05468750	+2568	+12.12011719	-15.44238281	-10.98632813	-27.22412109	+6.19628906	-90.28564453	+1600
+1457970917.51550010	+15.35449219	-15.24902344	-11.29394531	-13.66699219	+16.72119141	-93.69140625	+2232	+15.77636719	-14.47558594	-10.92480469	-64.20410156	-45.65917969	+0.79101563	+2564	+12.12451172	-15.45556641	-10.97753906	-27.31201172	+6.08642578	-90.26367188	+1592
+1457970917.51970010	+15.35888672	-15.28417969	-11.31152344	-13.71093750	+16.67724609	-93.66943359	+2224	+15.72802734	-14.51074219	-10.96875000	-64.22607422	-45.57128906	+0.52734375	+2560	+12.12451172	-15.47314453	-10.96875000	-27.39990234	+5.97656250	-90.24169922	+1588
+1457970917.52379990	+15.36767578	-15.32373047	-11.33349609	-13.77685547	+16.63330078	-93.64746094	+2204	+15.67968750	-14.54589844	-11.00830078	-64.22607422	-45.46142578	+0.26367188	+2556	+12.12890625	-15.49072266	-10.95996094	-27.48779297	+5.86669922	-90.21972656	+1576
+1457970917.53220010	+15.38525391	-15.39404297	-11.37304688	-13.88671875	+16.58935547	-93.62548828	+2140	+15.59179688	-14.59863281	-11.08300781	-64.18212891	-45.26367188	-0.26367188	+2544	+12.14208984	-15.51708984	-10.93798828	-27.61962891	+5.64697266	-90.17578125	+1548
+1457970917.53629990	+15.39404297	-15.42919922	-11.39941406	-13.90869141	+16.58935547	-93.60351563	+2100	+15.56103516	-14.62500000	-11.11376953	-64.16015625	-45.17578125	-0.48339844	+2536	+12.14648438	-15.53027344	-10.92919922	-27.68554688	+5.53710938	-90.15380859	+1528
+1457970917.54049990	+15.40283203	-15.45556641	-11.43017578	-13.90869141	+16.63330078	-93.55957031	+2052	+15.53466797	-14.64257813	-11.14013672	-64.13818359	-45.08789063	-0.70312500	+2524	+12.15527344	-15.54345703	-10.92480469	-27.70751953	+5.47119141	-90.15380859	+1504
+1457970917.54460000	+15.40283203	-15.47314453	-11.45214844	-13.93066406	+16.72119141	-93.51562500	+2000	+15.51269531	-14.65576172	-11.16210938	-64.09423828	-45.02197266	-0.87890625	+2512	+12.15966797	-15.55224609	-10.92480469	-27.72949219	+5.44921875	-90.13183594	+1480
+1457970917.54880000	+15.39843750	-15.47753906	-11.46533203	-13.93066406	+16.78710938	-93.47167969	+1948	+15.49951172	-14.66015625	-11.17529297	-64.05029297	-44.97802734	-1.01074219	+2500	+12.16406250	-15.55664063	-10.92480469	-27.72949219	+5.44921875	-90.10986328	+1456
+1457970917.55300000	+15.39404297	-15.47314453	-11.46972656	-13.90869141	+16.85302734	-93.42773438	+1900	+15.49511719	-14.65576172	-11.17968750	-63.98437500	-44.93408203	-1.09863281	+2484	+12.16845703	-15.56103516	-10.92480469	-27.70751953	+5.49316406	-90.10986328	+1432
+1457970917.55710010	+15.38525391	-15.45996094	-11.47412109	-13.86474609	+16.94091797	-93.38378906	+1856	+15.49951172	-14.65136719	-11.17968750	-63.94042969	-44.93408203	-1.14257813	+2468	+12.17285156	-15.56103516	-10.92480469	-27.66357422	+5.53710938	-90.10986328	+1412
+1457970917.56130000	+15.38525391	-15.44677734	-11.47412109	-13.82080078	+16.96289063	-93.36181641	+1812	+15.50390625	-14.64697266	-11.17529297	-63.91845703	-44.93408203	-1.16455078	+2456	+12.17285156	-15.55664063	-10.92919922	-27.64160156	+5.58105469	-90.13183594	+1388
+1457970917.56550000	+15.38085938	-15.42919922	-11.46972656	-13.77685547	+17.00683594	-93.33984375	+1772	+15.51708984	-14.63818359	-11.16650391	-63.87451172	-44.95605469	-1.16455078	+2448	+12.17285156	-15.55224609	-10.92919922	-27.57568359	+5.62500000	-90.13183594	+1372
+1457970917.56960010	+15.37207031	-15.41162109	-11.46533203	-13.71093750	+17.07275391	-93.31787109	+1740	+15.53466797	-14.62500000	-11.15332031	-63.83056641	-44.97802734	-1.14257813	+2440	+12.17285156	-15.54785156	-10.93359375	-27.53173828	+5.71289063	-90.15380859	+1352
+1457970917.57800010	+15.36767578	-15.39404297	-11.46093750	-13.66699219	+17.13867188	-93.29589844	+1684	+15.55664063	-14.60302734	-11.13134766	-63.78662109	-45.00000000	-1.09863281	+2424	+12.17285156	-15.53906250	-10.94238281	-27.46582031	+5.80078125	-90.17578125	+1324
+1457970917.58209990	+15.36328125	-15.38085938	-11.45654297	-13.64501953	+17.16064453	-93.27392578	+1660	+15.57421875	-14.58984375	-11.12255859	-63.74267578	-45.00000000	-1.07666016	+2420	+12.16845703	-15.53466797	-10.94677734	-27.42187500	+5.86669922	-90.17578125	+1312
+1457970917.58629990	+15.35888672	-15.36328125	-11.45214844	-13.62304688	+17.20458984	-93.25195313	+1640	+15.60058594	-14.55908203	-11.09619141	-63.67675781	-45.04394531	-1.01074219	+2420	+12.16406250	-15.52148438	-10.95556641	-27.33398438	+6.02050781	-90.17578125	+1304
+1457970917.59050010	+15.35449219	-15.34570313	-11.44775391	-13.57910156	+17.24853516	-93.22998047	+1624	+15.63134766	-14.53271484	-11.06982422	-63.61083984	-45.06591797	-0.94482422	+2420	+12.15527344	-15.50390625	-10.96875000	-27.24609375	+6.17431641	-90.17578125	+1296
+1457970917.59460000	+15.35009766	-15.32812500	-11.44335938	-13.51318359	+17.29248047	-93.20800781	+1616	+15.66210938	-14.50195313	-11.04345703	-63.54492188	-45.08789063	-0.87890625	+2420	+12.15087891	-15.49072266	-10.97753906	-27.15820313	+6.32812500	-90.17578125	+1296
+1457970917.59879990	+15.32812500	-15.24023438	-11.41699219	-13.29345703	+17.46826172	-93.07617188	+1624	+15.72802734	-14.42285156	-10.98193359	-63.41308594	-45.15380859	-0.74707031	+2436	+12.12890625	-15.44238281	-11.00390625	-26.89453125	+6.78955078	-90.15380859	+1304
+1457970917.60299990	+15.31054688	-15.16552734	-11.39501953	-13.09570313	+17.62207031	-92.96630859	+1648	+15.78076172	-14.35693359	-10.92919922	-63.28125000	-45.15380859	-0.65917969	+2452	+12.11132813	-15.40722656	-11.02587891	-26.69677734	+7.14111328	-90.13183594	+1320
+1457970917.60710000	+15.29296875	-15.09960938	-11.38183594	-12.89794922	+17.77587891	-92.83447266	+1676	+15.81152344	-14.29980469	-10.89843750	-63.14941406	-45.13183594	-0.65917969	+2460	+12.09375000	-15.37207031	-11.03906250	-26.54296875	+7.42675781	-90.08789063	+1340
+1457970917.61130000	+15.26660156	-14.97216797	-11.37304688	-12.52441406	+18.10546875	-92.54882813	+1724	+15.84228516	-14.20751953	-10.87207031	-62.90771484	-44.95605469	-0.72509766	+2472	+12.07177734	-15.32373047	-11.05664063	-26.36718750	+7.80029297	-89.95605469	+1364
+1457970917.61550000	+15.25341797	-14.89746094	-11.36865234	-12.28271484	+18.28125000	-92.30712891	+1772	+15.84228516	-14.15039063	-10.86328125	-62.75390625	-44.78027344	-0.85693359	+2476	+12.05859375	-15.28857422	-11.05664063	-26.27929688	+7.97607422	-89.82421875	+1384
+1457970917.61960010	+15.24902344	-14.85791016	-11.37304688	-12.08496094	+18.36914063	-92.08740234	+1812	+15.81591797	-14.11523438	-10.87207031	-62.68798828	-44.58251953	-1.03271484	+2480	+12.04541016	-15.26220703	-11.04785156	-26.23535156	+8.04199219	-89.71435547	+1404
+1457970917.62789990	+15.27978516	-14.80957031	-11.37744141	-11.73339844	+18.34716797	-91.71386719	+1868	+15.74560547	-14.06689453	-10.89404297	-62.60009766	-44.23095703	-1.38427734	+2484	+12.04980469	-15.21826172	-11.00830078	-26.14746094	+7.95410156	-89.49462891	+1428
+1457970917.63210010	+15.29296875	-14.79638672	-11.38183594	-11.60156250	+18.30322266	-91.56005859	+1880	+15.70605469	-14.04931641	-10.91601563	-62.51220703	-44.05517578	-1.62597656	+2488	+12.05419922	-15.20068359	-10.98632813	-26.14746094	+7.84423828	-89.38476563	+1436
+1457970917.63630010	+15.31054688	-14.79199219	-11.39062500	-11.46972656	+18.25927734	-91.42822266	+1880	+15.66210938	-14.03613281	-10.95117188	-62.42431641	-43.81347656	-1.86767578	+2492	+12.06738281	-15.18310547	-10.95996094	-26.12548828	+7.73437500	-89.27490234	+1436
+1457970917.64039990	+15.32812500	-14.79199219	-11.40380859	-11.35986328	+18.23730469	-91.27441406	+1868	+15.61376953	-14.01416016	-10.99511719	-62.31445313	-43.54980469	-2.15332031	+2492	+12.08056641	-15.16992188	-10.93359375	-26.10351563	+7.58056641	-89.16503906	+1436
+1457970917.64459990	+15.33251953	-14.78320313	-11.42138672	-11.27197266	+18.25927734	-91.07666016	+1852	+15.56103516	-13.99218750	-11.03027344	-62.22656250	-43.28613281	-2.41699219	+2488	+12.08935547	-15.14355469	-10.91162109	-26.08154297	+7.51464844	-89.01123047	+1428
+1457970917.64879990	+15.34570313	-14.76562500	-11.43457031	-11.11816406	+18.28125000	-90.85693359	+1828	+15.51708984	-13.95263672	-11.05664063	-62.16064453	-43.00048828	-2.61474609	+2484	+12.09814453	-15.10400391	-10.88525391	-25.99365234	+7.40478516	-88.83544922	+1420
+1457970917.65290000	+15.35888672	-14.73925781	-11.43896484	-10.96435547	+18.25927734	-90.63720703	+1796	+15.47753906	-13.91308594	-11.06542969	-62.09472656	-42.78076172	-2.76855469	+2480	+12.11132813	-15.06884766	-10.85888672	-25.90576172	+7.33886719	-88.65966797	+1408
+1457970917.65710000	+15.35888672	-14.70849609	-11.43896484	-10.83251953	+18.23730469	-90.39550781	+1764	+15.44677734	-13.87353516	-11.06982422	-62.05078125	-42.58300781	-2.87841797	+2472	+12.11572266	-15.02490234	-10.83251953	-25.81787109	+7.29492188	-88.48388672	+1392
+1457970917.66129990	+15.36767578	-14.65136719	-11.42138672	-10.61279297	+18.17138672	-90.10986328	+1728	+15.42919922	-13.81640625	-11.06542969	-62.00683594	-42.38525391	-2.94433594	+2464	+12.12451172	-14.95898438	-10.79736328	-25.64208984	+7.22900391	-88.26416016	+1376
+1457970917.66540000	+15.37207031	-14.58544922	-11.40820313	-10.37109375	+18.19335938	-89.84619141	+1692	+15.42919922	-13.74609375	-11.06542969	-61.85302734	-42.16552734	-3.01025391	+2464	+12.13330078	-14.90185547	-10.77978516	-25.44433594	+7.29492188	-88.11035156	+1356
+1457970917.66960000	+15.35888672	-14.50634766	-11.39501953	-10.15136719	+18.30322266	-89.56054688	+1664	+15.42480469	-13.65820313	-11.05224609	-61.67724609	-41.96777344	-3.07617188	+2460	+12.12890625	-14.84033203	-10.77539063	-25.22460938	+7.49267578	-87.93457031	+1344
+1457970917.67790010	+15.32812500	-14.27783203	-11.36865234	-9.51416016	+18.63281250	-88.79150391	+1632	+15.46875000	-13.42968750	-11.01269531	-61.30371094	-41.41845703	-3.01025391	+2468	+12.13769531	-14.66894531	-10.77978516	-24.58740234	+8.04199219	-87.42919922	+1332
+1457970917.68210010	+15.29736328	-14.16796875	-11.35107422	-9.27246094	+18.85253906	-88.41796875	+1624	+15.48193359	-13.31982422	-10.97753906	-61.19384766	-41.15478516	-2.92236328	+2472	+12.11572266	-14.58105469	-10.79296875	-24.30175781	+8.43750000	-87.16552734	+1332
+1457970917.68630000	+15.26660156	-14.00537109	-11.30712891	-8.87695313	+19.05029297	-87.91259766	+1636	+15.51708984	-13.17480469	-10.92041016	-61.06201172	-40.93505859	-2.72460938	+2488	+12.10253906	-14.46240234	-10.79296875	-23.90625000	+8.85498047	-86.87988281	+1340
+1457970917.69039990	+15.23144531	-13.86474609	-11.26318359	-8.56933594	+19.18212891	-87.53906250	+1656	+15.55664063	-13.05615234	-10.86328125	-60.90820313	-40.78125000	-2.57080078	+2504	+12.08496094	-14.36572266	-10.79736328	-23.57666016	+9.20654297	-86.63818359	+1352
+1457970917.69460010	+15.20068359	-13.73730469	-11.23242188	-8.28369141	+19.35791016	-87.18750000	+1688	+15.58740234	-12.93310547	-10.81933594	-60.71044922	-40.58349609	-2.46093750	+2520	+12.06738281	-14.27783203	-10.80615234	-23.26904297	+9.60205078	-86.37451172	+1368
+1457970917.69870000	+15.18310547	-13.59228516	-11.20166016	-7.91015625	+19.51171875	-86.77001953	+1736	+15.63134766	-12.80126953	-10.77978516	-60.49072266	-40.34179688	-2.30712891	+2536	+12.06738281	-14.17236328	-10.81054688	-22.89550781	+9.93164063	-86.06689453	+1392
+1457970917.70289990	+15.16113281	-13.46923828	-11.17089844	-7.62451172	+19.70947266	-86.44042969	+1788	+15.66210938	-12.67382813	-10.73583984	-60.27099609	-40.12207031	-2.24121094	+2552	+12.05419922	-14.08447266	-10.81494141	-22.56591797	+10.28320313	-85.80322266	+1416
+1457970917.70709990	+15.12597656	-13.34179688	-11.15332031	-7.33886719	+19.97314453	-86.08886719	+1848	+15.67089844	-12.54199219	-10.70068359	-60.07324219	-39.81445313	-2.21923828	+2568	+12.03222656	-13.98779297	-10.82373047	-22.25830078	+10.67871094	-85.51757813	+1444
+1457970917.71120000	+15.11279297	-13.20996094	-11.14013672	-6.98730469	+20.25878906	-85.64941406	+1920	+15.68847656	-12.40576172	-10.66552734	-59.87548828	-39.50683594	-2.15332031	+2588	+12.02343750	-13.88232422	-10.83691406	-21.86279297	+11.07421875	-85.07812500	+1480
+1457970917.71540000	+15.09521484	-13.10009766	-11.10498047	-6.72363281	+20.32470703	-85.25390625	+1984	+15.69726563	-12.29589844	-10.61718750	-59.78759766	-39.26513672	-2.08740234	+2604	+12.01025391	-13.77685547	-10.82373047	-21.57714844	+11.33789063	-84.70458984	+1516
+1457970917.72370000	+15.07763672	-12.87597656	-11.04345703	-6.19628906	+20.43457031	-84.46289063	+2108	+15.69726563	-12.06738281	-10.56005859	-59.54589844	-38.69384766	-1.99951172	+2636	+11.99707031	-13.57470703	-10.80175781	-20.96191406	+11.71142578	-83.91357422	+1584
+1457970917.72790000	+15.06884766	-12.77490234	-11.00390625	-5.95458984	+20.43457031	-84.11132813	+2168	+15.68408203	-11.97509766	-10.51611328	-59.43603516	-38.47412109	-2.02148438	+2648	+11.99267578	-13.47363281	-10.77099609	-20.69824219	+11.82128906	-83.56201172	+1612
+1457970917.73210000	+15.07763672	-12.67382813	-10.97753906	-5.64697266	+20.43457031	-83.78173828	+2220	+15.65771484	-11.87841797	-10.50292969	-59.32617188	-38.16650391	-2.10937500	+2660	+11.99267578	-13.39013672	-10.74023438	-20.45654297	+11.86523438	-83.25439453	+1640
+1457970917.73620010	+15.09521484	-12.57714844	-10.97753906	-5.31738281	+20.52246094	-83.34228516	+2268	+15.63574219	-11.77734375	-10.49414063	-59.19433594	-37.79296875	-2.17529297	+2676	+12.01464844	-13.29345703	-10.71826172	-20.12695313	+11.90917969	-82.77099609	+1668
+1457970917.74040010	+15.10839844	-12.48925781	-10.95996094	-5.03173828	+20.52246094	-82.92480469	+2300	+15.60498047	-11.68945313	-10.47656250	-59.15039063	-37.46337891	-2.21923828	+2680	+12.03222656	-13.20117188	-10.68750000	-19.88525391	+11.90917969	-82.33154297	+1680
+1457970917.74460010	+15.10400391	-12.38818359	-10.94677734	-4.79003906	+20.58837891	-82.46337891	+2320	+15.56103516	-11.59277344	-10.47656250	-59.08447266	-37.04589844	-2.32910156	+2692	+12.03222656	-13.10009766	-10.65673828	-19.64355469	+11.97509766	-81.84814453	+1692
+1457970917.74869990	+15.11279297	-12.27832031	-10.92919922	-4.43847656	+20.63232422	-81.95800781	+2336	+15.52587891	-11.48730469	-10.47216797	-58.99658203	-36.60644531	-2.32910156	+2700	+12.04980469	-12.99023438	-10.61718750	-19.31396484	+11.97509766	-81.36474609	+1700
+1457970917.75289990	+15.12158203	-12.18164063	-10.89843750	-4.15283203	+20.56640625	-81.49658203	+2340	+15.47753906	-11.40820313	-10.45458984	-59.01855469	-36.25488281	-2.35107422	+2700	+12.05859375	-12.88476563	-10.56445313	-19.07226563	+11.90917969	-80.92529297	+1704
+1457970917.75710010	+15.12158203	-12.08496094	-10.87646484	-3.86718750	+20.52246094	-81.01318359	+2332	+15.42480469	-11.32910156	-10.44140625	-59.04052734	-35.85937500	-2.37304688	+2700	+12.06298828	-12.78369141	-10.52050781	-18.85253906	+11.86523438	-80.48583984	+1704
+1457970917.76539990	+15.15234375	-11.85205078	-10.82373047	-3.12011719	+20.43457031	-80.00244141	+2304	+15.36328125	-11.11816406	-10.39746094	-58.93066406	-35.06835938	-2.17529297	+2700	+12.10693359	-12.56835938	-10.41943359	-18.23730469	+11.75537109	-79.60693359	+1700
+1457970917.76959990	+15.13916016	-11.72460938	-10.80175781	-2.72460938	+20.54443359	-79.47509766	+2284	+15.32373047	-11.00390625	-10.37548828	-58.86474609	-34.60693359	-2.08740234	+2700	+12.10693359	-12.45849609	-10.37988281	-17.95166016	+11.86523438	-79.14550781	+1692
+1457970917.77370000	+15.14794922	-11.58837891	-10.78417969	-2.26318359	+20.61035156	-78.85986328	+2264	+15.29736328	-10.87646484	-10.35791016	-58.77685547	-34.12353516	-1.93359375	+2704	+12.12451172	-12.33105469	-10.33593750	-17.57812500	+11.93115234	-78.61816406	+1688
+1457970917.77790000	+15.15234375	-11.45654297	-10.75781250	-1.82373047	+20.67626953	-78.28857422	+2236	+15.27978516	-10.75341797	-10.33154297	-58.68896484	-33.66210938	-1.71386719	+2704	+12.13769531	-12.21679688	-10.28759766	-17.24853516	+11.95312500	-78.13476563	+1680
+1457970917.78200010	+15.12597656	-11.32031250	-10.73144531	-1.47216797	+20.80810547	-77.62939453	+2208	+15.24462891	-10.62597656	-10.29638672	-58.64501953	-33.17871094	-1.51611328	+2704	+12.12451172	-12.08496094	-10.25244141	-16.91894531	+12.15087891	-77.58544922	+1672
+1457970917.78620000	+15.11718750	-11.16210938	-10.67871094	-0.98876953	+20.80810547	-77.01416016	+2184	+15.23583984	-10.47656250	-10.23925781	-58.53515625	-32.73925781	-1.16455078	+2708	+12.12451172	-11.94873047	-10.20410156	-16.52343750	+12.26074219	-77.10205078	+1668
+1457970917.79040000	+15.09960938	-11.00390625	-10.62597656	-0.52734375	+20.87402344	-76.46484375	+2168	+15.22705078	-10.32714844	-10.17773438	-58.42529297	-32.32177734	-0.81298828	+2712	+12.12011719	-11.82568359	-10.16015625	-16.17187500	+12.41455078	-76.66259766	+1664
+1457970917.79450010	+15.07763672	-10.84570313	-10.57763672	-0.08789063	+20.96191406	-75.89355469	+2156	+15.21826172	-10.18212891	-10.11181641	-58.33740234	-31.92626953	-0.46142578	+2724	+12.10253906	-11.69824219	-10.12500000	-15.82031250	+12.65625000	-76.20117188	+1664
+1457970917.79870010	+15.07324219	-10.67871094	-10.52490234	+0.43945313	+20.98388672	-75.27832031	+2148	+15.23144531	-10.02392578	-10.03710938	-58.20556641	-31.59667969	-0.02197266	+2736	+12.10693359	-11.55761719	-10.08544922	-15.35888672	+12.83203125	-75.69580078	+1668
+1457970917.80699990	+15.02050781	-10.34472656	-10.42822266	+1.40625000	+21.31347656	-74.11376953	+2156	+15.24902344	-9.67236328	-9.88330078	-57.81005859	-30.80566406	+0.85693359	+2772	+12.07617188	-11.30273438	-10.01074219	-14.58984375	+13.38134766	-74.75097656	+1680
+1457970917.81119990	+14.99853516	-10.17333984	-10.37109375	+1.91162109	+21.46728516	-73.54248047	+2172	+15.26220703	-9.49658203	-9.80859375	-57.63427734	-30.38818359	+1.27441406	+2796	+12.06738281	-11.16210938	-9.97998047	-14.12841797	+13.66699219	-74.22363281	+1692
+1457970917.81539990	+14.97216797	-10.01074219	-10.30078125	+2.35107422	+21.53320313	-72.99316406	+2192	+15.27099609	-9.32958984	-9.72509766	-57.50244141	-30.01464844	+1.71386719	+2816	+12.04980469	-11.02587891	-9.93603516	-13.73291016	+13.88671875	-73.71826172	+1704
+1457970917.81950000	+14.93701172	-9.85253906	-10.23486328	+2.74658203	+21.62109375	-72.44384766	+2216	+15.27099609	-9.17138672	-9.63720703	-57.39257813	-29.66308594	+2.13134766	+2840	+12.02343750	-10.89404297	-9.90087891	-13.38134766	+14.17236328	-73.21289063	+1716
+1457970917.82370000	+14.91503906	-9.68994141	-10.16455078	+3.20800781	+21.64306641	-71.89453125	+2248	+15.28417969	-9.00439453	-9.54052734	-57.26074219	-29.35546875	+2.59277344	+2868	+12.01464844	-10.74902344	-9.86132813	-12.94189453	+14.37011719	-72.66357422	+1736
+1457970917.82789990	+14.88867188	-9.52734375	-10.08984375	+3.62548828	+21.70898438	-71.38916016	+2288	+15.29296875	-8.83740234	-9.43945313	-57.12890625	-29.06982422	+3.07617188	+2896	+11.99707031	-10.62158203	-9.81298828	-12.56835938	+14.58984375	-72.20214844	+1756
+1457970917.83200000	+14.86230469	-9.37353516	-10.01953125	+4.04296875	+21.75292969	-70.88378906	+2328	+15.29296875	-8.67480469	-9.34716797	-57.04101563	-28.74023438	+3.53759766	+2920	+11.97509766	-10.49853516	-9.76904297	-12.23876953	+14.80957031	-71.74072266	+1776
+1457970917.83620000	+14.85351563	-9.21533203	-9.95800781	+4.50439453	+21.84082031	-70.33447266	+2372	+15.29736328	-8.51220703	-9.27246094	-56.93115234	-28.34472656	+3.95507813	+2944	+11.97509766	-10.36230469	-9.72070313	-11.79931641	+14.96337891	-71.16943359	+1800
+1457970917.84450010	+14.80957031	-8.92529297	-9.82617188	+5.27343750	+21.90673828	-69.27978516	+2452	+15.27539063	-8.21777344	-9.11865234	-56.82128906	-27.55371094	+4.65820313	+2984	+11.95312500	-10.10302734	-9.61083984	-11.11816406	+15.22705078	-70.09277344	+1840
+1457970917.84870000	+14.79199219	-8.78027344	-9.76025391	+5.66894531	+21.97265625	-68.70849609	+2492	+15.26220703	-8.06835938	-9.04833984	-56.75537109	-27.09228516	+4.98779297	+3000	+11.95312500	-9.96679688	-9.55371094	-10.72265625	+15.33691406	-69.45556641	+1864
+1457970917.85279990	+14.77441406	-8.63525391	-9.68994141	+6.04248047	+21.95068359	-68.13720703	+2528	+15.24023438	-7.93212891	-8.96923828	-56.75537109	-26.67480469	+5.33935547	+3016	+11.94433594	-9.83056641	-9.49218750	-10.37109375	+15.40283203	-68.88427734	+1880
+1457970917.85700010	+14.76123047	-8.49902344	-9.61523438	+6.37207031	+21.86279297	-67.60986328	+2560	+15.20947266	-7.80029297	-8.89892578	-56.82128906	-26.23535156	+5.69091797	+3028	+11.93554688	-9.70312500	-9.42187500	-10.10742188	+15.44677734	-68.31298828	+1896
+1457970917.86120010	+14.76562500	-8.35839844	-9.54052734	+6.74560547	+21.75292969	-67.06054688	+2592	+15.19189453	-7.66845703	-8.82861328	-56.84326172	-25.79589844	+6.04248047	+3040	+11.95312500	-9.56250000	-9.34716797	-9.68994141	+15.38085938	-67.69775391	+1916
+1457970917.86529990	+14.76562500	-8.21777344	-9.47021484	+7.16308594	+21.68701172	-66.51123047	+2616	+15.16992188	-7.53222656	-8.75390625	-56.84326172	-25.37841797	+6.39404297	+3052	+11.95751953	-9.43505859	-9.25927734	-9.33837891	+15.31494141	-67.12646484	+1932
+1457970917.87369990	+14.75683594	-7.93652344	-9.32519531	+7.93212891	+21.59912109	-65.36865234	+2648	+15.10839844	-7.27294922	-8.63525391	-56.88720703	-24.36767578	+6.96533203	+3064	+11.96630859	-9.16699219	-9.10546875	-8.70117188	+15.22705078	-65.89599609	+1956
+1457970917.87780000	+14.75683594	-7.79150391	-9.25048828	+8.30566406	+21.53320313	-64.77539063	+2660	+15.07324219	-7.14111328	-8.58251953	-56.90917969	-23.81835938	+7.20703125	+3064	+11.97509766	-9.03076172	-9.02197266	-8.32763672	+15.13916016	-65.25878906	+1964
+1457970917.88200000	+14.73925781	-7.65527344	-9.17578125	+8.63525391	+21.44531250	-64.18212891	+2664	+15.03369141	-7.01367188	-8.51660156	-56.95312500	-23.31298828	+7.47070313	+3064	+11.96630859	-8.89453125	-8.94287109	-8.02001953	+15.11718750	-64.59960938	+1968
+1457970917.88620000	+14.73925781	-7.51025391	-9.09228516	+8.98681641	+21.33544922	-63.61083984	+2664	+15.00732422	-6.88183594	-8.44189453	-56.97509766	-22.85156250	+7.75634766	+3072	+11.97509766	-8.74511719	-8.85937500	-7.62451172	+15.02929688	-63.94042969	+1972
+1457970917.89030000	+14.73486328	-7.36083984	-9.00439453	+9.38232422	+21.22558594	-63.03955078	+2664	+14.98095703	-6.74121094	-8.36279297	-56.97509766	-22.41210938	+8.08593750	+3076	+11.97949219	-8.60888672	-8.76708984	-7.27294922	+14.91943359	-63.32519531	+1976
+1457970917.89450000	+14.72607422	-7.21582031	-8.91650391	+9.75585938	+21.09375000	-62.51220703	+2664	+14.95458984	-6.60498047	-8.27490234	-56.99707031	-22.01660156	+8.43750000	+3084	+11.97070313	-8.47265625	-8.67919922	-6.96533203	+14.85351563	-62.73193359	+1984
+1457970917.89870000	+14.72607422	-7.06640625	-8.82421875	+10.12939453	+20.96191406	-61.96289063	+2660	+14.93701172	-6.47314453	-8.19580078	-56.99707031	-21.59912109	+8.74511719	+3088	+11.97949219	-8.33203125	-8.59130859	-6.59179688	+14.74365234	-62.11669922	+1988
+1457970917.90280010	+14.72167969	-6.91699219	-8.73632813	+10.54687500	+20.89599609	-61.45751953	+2652	+14.91943359	-6.32812500	-8.11669922	-56.93115234	-21.15966797	+9.03076172	+3092	+11.98388672	-8.20019531	-8.50341797	-6.24023438	+14.67773438	-61.52343750	+1992
+1457970917.91120000	+14.68212891	-6.62255859	-8.55175781	+11.29394531	+20.83007813	-60.40283203	+2644	+14.87988281	-6.04248047	-7.92773438	-56.79931641	-20.36865234	+9.64599609	+3108	+11.96630859	-7.92773438	-8.34521484	-5.49316406	+14.72167969	-60.29296875	+1996
+1457970917.91529990	+14.66455078	-6.46875000	-8.45947266	+11.71142578	+20.80810547	-59.85351563	+2640	+14.86669922	-5.88867188	-7.83544922	-56.68945313	-19.95117188	+9.97558594	+3116	+11.95751953	-7.79150391	-8.26611328	-5.11962891	+14.76562500	-59.67773438	+2000
+1457970917.91950010	+14.63818359	-6.32373047	-8.36279297	+12.08496094	+20.74218750	-59.34814453	+2640	+14.85351563	-5.74365234	-7.72119141	-56.60156250	-19.64355469	+10.37109375	+3128	+11.93994141	-7.65966797	-8.18261719	-4.76806641	+14.80957031	-59.08447266	+2004
+1457970917.92370010	+14.62060547	-6.17431641	-8.26171875	+12.48046875	+20.67626953	-58.84277344	+2644	+14.84472656	-5.59863281	-7.60253906	-56.51367188	-19.33593750	+10.76660156	+3144	+11.93115234	-7.52343750	-8.10351563	-4.37255859	+14.85351563	-58.49121094	+2008
+1457970917.92779990	+14.59423828	-6.02490234	-8.16064453	+12.89794922	+20.63232422	-58.35937500	+2652	+14.84033203	-5.44921875	-7.48828125	-56.35986328	-19.02832031	+11.18408203	+3156	+11.91796875	-7.40039063	-8.02001953	-4.04296875	+14.91943359	-57.96386719	+2008
+1457970917.93199990	+14.57226563	-5.88427734	-8.05078125	+13.27148438	+20.54443359	-57.91992188	+2664	+14.83154297	-5.29980469	-7.36083984	-56.25000000	-18.78662109	+11.64550781	+3176	+11.90039063	-7.28173828	-7.93652344	-3.73535156	+14.98535156	-57.43652344	+2012
+1457970917.93610000	+14.55029297	-5.74365234	-7.94970703	+13.66699219	+20.52246094	-57.45849609	+2680	+14.82714844	-5.15917969	-7.24658203	-56.11816406	-18.43505859	+12.04101563	+3192	+11.89160156	-7.15869141	-7.85742188	-3.36181641	+15.07324219	-56.86523438	+2020
+1457970917.94450000	+14.49755859	-5.47119141	-7.74316406	+14.45800781	+20.45654297	-56.51367188	+2716	+14.80957031	-4.86914063	-7.00927734	-55.83251953	-17.81982422	+12.87597656	+3224	+11.86083984	-6.92138672	-7.69482422	-2.70263672	+15.27099609	-55.74462891	+2032
+1457970917.94860010	+14.46679688	-5.33935547	-7.64208984	+14.83154297	+20.45654297	-56.03027344	+2740	+14.79638672	-4.73291016	-6.89062500	-55.67871094	-17.53417969	+13.24951172	+3240	+11.85205078	-6.80273438	-7.61572266	-2.32910156	+15.38085938	-55.15136719	+2040
+1457970917.95280000	+14.44042969	-5.19873047	-7.54541016	+15.24902344	+20.43457031	-55.50292969	+2764	+14.78320313	-4.59667969	-6.77197266	-55.54687500	-17.22656250	+13.66699219	+3260	+11.83447266	-6.68408203	-7.53662109	-1.97753906	+15.46875000	-54.60205078	+2048
+1457970917.95700000	+14.42285156	-5.07128906	-7.43115234	+15.62255859	+20.28076172	-55.08544922	+2796	+14.77441406	-4.46484375	-6.64453125	-55.43701172	-16.96289063	+14.12841797	+3276	+11.82128906	-6.56982422	-7.43994141	-1.66992188	+15.46875000	-54.07470703	+2060
+1457970917.96110010	+14.40527344	-4.94824219	-7.32128906	+15.95214844	+20.17089844	-54.66796875	+2828	+14.76123047	-4.34179688	-6.52587891	-55.34912109	-16.67724609	+14.50195313	+3292	+11.81689453	-6.45996094	-7.35205078	-1.34033203	+15.46875000	-53.52539063	+2072
+1457970917.96530010	+14.38769531	-4.82080078	-7.21582031	+16.32568359	+20.08300781	-54.22851563	+2860	+14.74365234	-4.21435547	-6.41601563	-55.21728516	-16.36962891	+14.85351563	+3304	+11.80810547	-6.34570313	-7.26416016	-1.01074219	+15.49072266	-52.97607422	+2084
+1457970917.96950010	+14.37451172	-4.70214844	-7.10156250	+16.65527344	+19.88525391	-53.85498047	+2892	+14.72607422	-4.09570313	-6.29736328	-55.10742188	-16.10595703	+15.22705078	+3320	+11.79492188	-6.24023438	-7.16748047	-0.72509766	+15.42480469	-52.47070313	+2100
+1457970917.97359990	+14.35693359	-4.58789063	-7.00048828	+16.98486328	+19.84130859	-53.39355469	+2920	+14.70849609	-3.98583984	-6.19628906	-55.04150391	-15.75439453	+15.49072266	+3332	+11.79492188	-6.13037109	-7.07519531	-0.37353516	+15.40283203	-51.87744141	+2112
+1457970917.98200010	+14.33496094	-4.35058594	-6.79394531	+17.68798828	+19.55566406	-52.44873047	+2972	+14.66015625	-3.77050781	-5.98974609	-54.86572266	-15.09521484	+16.06201172	+3348	+11.78173828	-5.90625000	-6.88183594	+0.32958984	+15.24902344	-50.75683594	+2136
+1457970917.98610000	+14.32177734	-4.23632813	-6.69287109	+17.99560547	+19.44580078	-51.98730469	+2992	+14.63818359	-3.66943359	-5.89306641	-54.82177734	-14.74365234	+16.30371094	+3356	+11.77734375	-5.79638672	-6.78515625	+0.65917969	+15.16113281	-50.18554688	+2148
+1457970917.99029990	+14.30859375	-4.12207031	-6.59179688	+18.34716797	+19.31396484	-51.50390625	+3012	+14.61181641	-3.56835938	-5.79638672	-54.77783203	-14.39208984	+16.54541016	+3360	+11.76855469	-5.68212891	-6.69287109	+1.03271484	+15.05126953	-49.61425781	+2160
+1457970917.99449990	+14.30419922	-4.01220703	-6.47753906	+18.65478516	+19.07226563	-51.10839844	+3028	+14.58984375	-3.47607422	-5.69531250	-54.77783203	-14.08447266	+16.87500000	+3364	+11.76855469	-5.57666016	-6.58740234	+1.36230469	+14.87548828	-49.10888672	+2172
+1457970917.99860000	+14.29980469	-3.90234375	-6.37207031	+18.96240234	+18.91845703	-50.66894531	+3040	+14.56787109	-3.38818359	-5.60302734	-54.77783203	-13.73291016	+17.09472656	+3364	+11.76855469	-5.47119141	-6.48632813	+1.69189453	+14.74365234	-48.55957031	+2180
+1457970918.00280000	+14.29101563	-3.79687500	-6.27099609	+19.31396484	+18.76464844	-50.20751953	+3044	+14.54150391	-3.29589844	-5.51513672	-54.73388672	-13.33740234	+17.33642578	+3364	+11.76416016	-5.36572266	-6.38964844	+2.04345703	+14.61181641	-48.01025391	+2188
+1457970918.00690010	+14.28222656	-3.69140625	-6.16113281	+19.62158203	+18.56689453	-49.81201172	+3048	+14.51953125	-3.20800781	-5.41845703	-54.73388672	-13.02978516	+17.64404297	+3368	+11.75976563	-5.26025391	-6.28417969	+2.39501953	+14.43603516	-47.50488281	+2196
+1457970918.01110010	+14.27343750	-3.59033203	-6.06445313	+19.92919922	+18.47900391	-49.35058594	+3048	+14.49755859	-3.12451172	-5.32617188	-54.71191406	-12.67822266	+17.88574219	+3368	+11.75537109	-5.16357422	-6.18750000	+2.72460938	+14.32617188	-46.97753906	+2204
+1457970918.01939990	+14.25146484	-3.38378906	-5.86669922	+20.61035156	+18.17138672	-48.44970703	+3040	+14.45800781	-2.94433594	-5.13720703	-54.64599609	-11.99707031	+18.52294922	+3368	+11.74218750	-4.96142578	-5.99414063	+3.40576172	+14.04052734	-45.94482422	+2212
+1457970918.02360010	+14.23828125	-3.28710938	-5.76562500	+20.91796875	+17.99560547	-48.05419922	+3032	+14.43603516	-2.86523438	-5.03613281	-54.64599609	-11.68945313	+18.85253906	+3368	+11.73339844	-4.86914063	-5.90185547	+3.69140625	+13.95263672	-45.48339844	+2212
+1457970918.02780010	+14.22509766	-3.19482422	-5.66455078	+21.22558594	+17.84179688	-47.65869141	+3020	+14.41845703	-2.77734375	-4.93945313	-54.60205078	-11.38183594	+19.16015625	+3368	+11.72900391	-4.78125000	-5.81396484	+3.99902344	+13.84277344	-45.00000000	+2216
+1457970918.03189990	+14.21630859	-3.10253906	-5.55468750	+21.51123047	+17.62207031	-47.35107422	+3012	+14.40527344	-2.68945313	-4.83398438	-54.55810547	-11.14013672	+19.55566406	+3372	+11.72460938	-4.69335938	-5.71289063	+4.28466797	+13.68896484	-44.58251953	+2216
+1457970918.03609990	+14.20312500	-3.01464844	-5.45361328	+21.77490234	+17.44628906	-46.99951172	+3004	+14.38769531	-2.61035156	-4.72851563	-54.51416016	-10.89843750	+19.90722656	+3372	+11.71582031	-4.61425781	-5.62500000	+4.52636719	+13.57910156	-44.16503906	+2216
+1457970918.04029990	+14.18994141	-2.93115234	-5.35693359	+22.06054688	+17.31445313	-46.69189453	+2992	+14.37451172	-2.52246094	-4.63183594	-54.40429688	-10.63476563	+20.23681641	+3372	+11.70703125	-4.53515625	-5.53710938	+4.79003906	+13.49121094	-43.74755859	+2216
+1457970918.04440000	+14.17236328	-2.84765625	-5.25585938	+22.32421875	+17.13867188	-46.38427734	+2984	+14.36572266	-2.43457031	-4.51757813	-54.27246094	-10.48095703	+20.63232422	+3380	+11.69824219	-4.45605469	-5.44921875	+5.05371094	+13.35937500	-43.35205078	+2216
+1457970918.05279990	+14.12841797	-2.68505859	-5.06250000	+22.80761719	+16.85302734	-45.81298828	+2976	+14.33496094	-2.26757813	-4.30664063	-54.03076172	-10.10742188	+21.29150391	+3388	+11.67187500	-4.31103516	-5.29101563	+5.51513672	+13.22753906	-42.58300781	+2212
+1457970918.05690000	+14.11523438	-2.60595703	-4.96142578	+23.04931641	+16.63330078	-45.57128906	+2976	+14.32617188	-2.18408203	-4.19677734	-53.89892578	-10.01953125	+21.66503906	+3392	+11.66748047	-4.24072266	-5.20751953	+5.73486328	+13.09570313	-42.25341797	+2212
+1457970918.06110000	+14.09326172	-2.53564453	-4.86474609	+23.26904297	+16.43554688	-45.32958984	+2972	+14.31298828	-2.10498047	-4.08691406	-53.74511719	-9.90966797	+21.99462891	+3396	+11.65429688	-4.17480469	-5.12841797	+5.93261719	+13.00781250	-41.90185547	+2208
+1457970918.06530000	+14.07128906	-2.46533203	-4.77246094	+23.46679688	+16.28173828	-45.10986328	+2976	+14.29980469	-2.02587891	-3.98144531	-53.59130859	-9.79980469	+22.30224609	+3400	+11.64550781	-4.11328125	-5.05371094	+6.13037109	+12.91992188	-41.57226563	+2204
+1457970918.06940010	+14.05810547	-2.39941406	-4.67138672	+23.64257813	+16.01806641	-44.95605469	+2980	+14.29101563	-1.95117188	-3.87158203	-53.43750000	-9.75585938	+22.63183594	+3408	+11.63671875	-4.05175781	-4.97021484	+6.35009766	+12.76611328	-41.26464844	+2204
+1457970918.07360010	+14.04052734	-2.33349609	-4.57910156	+23.84033203	+15.86425781	-44.71435547	+2984	+14.27783203	-1.87646484	-3.77490234	-53.23974609	-9.62402344	+22.87353516	+3412	+11.62353516	-3.99462891	-4.89550781	+6.52587891	+12.67822266	-40.95703125	+2200
+1457970918.07780000	+14.01855469	-2.26757813	-4.49121094	+24.03808594	+15.71044922	-44.47265625	+2992	+14.26464844	-1.80615234	-3.67822266	-53.08593750	-9.51416016	+23.13720703	+3412	+11.61474609	-3.92871094	-4.82519531	+6.74560547	+12.61230469	-40.62744141	+2196
+1457970918.08610010	+13.98339844	-2.13574219	-4.31982422	+24.43359375	+15.35888672	-43.96728516	+3008	+14.23828125	-1.66992188	-3.48486328	-52.75634766	-9.31640625	+23.64257813	+3416	+11.59716797	-3.81005859	-4.67578125	+7.16308594	+12.39257813	-39.99023438	+2192
+1457970918.09019990	+13.96142578	-2.07421875	-4.23632813	+24.65332031	+15.20507813	-43.68164063	+3016	+14.22070313	-1.61279297	-3.39257813	-52.62451172	-9.18457031	+23.86230469	+3416	+11.58398438	-3.75292969	-4.60546875	+7.40478516	+12.30468750	-39.66064453	+2188
+1457970918.09439990	+13.95263672	-2.01269531	-4.14404297	+24.82910156	+14.94140625	-43.46191406	+3028	+14.20751953	-1.55566406	-3.30029297	-52.51464844	-9.05273438	+24.10400391	+3412	+11.57958984	-3.69580078	-4.52636719	+7.60253906	+12.12890625	-39.37500000	+2184
+1457970918.09859990	+13.93945313	-1.95117188	-4.06054688	+25.02685547	+14.78759766	-43.17626953	+3036	+14.18994141	-1.49853516	-3.22119141	-52.38281250	-8.87695313	+24.27978516	+3408	+11.57080078	-3.63867188	-4.45166016	+7.80029297	+11.99707031	-39.04541016	+2184
+1457970918.10270000	+13.92626953	-1.89404297	-3.98144531	+25.22460938	+14.61181641	-42.89062500	+3040	+14.17236328	-1.45019531	-3.14208984	-52.29492188	-8.70117188	+24.45556641	+3400	+11.56201172	-3.58154297	-4.38134766	+8.02001953	+11.88720703	-38.71582031	+2180
+1457970918.10690000	+13.91748047	-1.83691406	-3.89355469	+25.42236328	+14.39208984	-42.62695313	+3048	+14.15917969	-1.40185547	-3.06298828	-52.18505859	-8.54736328	+24.65332031	+3392	+11.55322266	-3.52441406	-4.30224609	+8.23974609	+11.73339844	-38.40820313	+2180
+1457970918.11110000	+13.90429688	-1.77978516	-3.82324219	+25.62011719	+14.28222656	-42.29736328	+3048	+14.14160156	-1.35351563	-2.98828125	-52.09716797	-8.34960938	+24.76318359	+3384	+11.54443359	-3.46728516	-4.23193359	+8.45947266	+11.62353516	-38.07861328	+2176
+1457970918.11520000	+13.89111328	-1.72265625	-3.74853516	+25.81787109	+14.17236328	-41.94580078	+3048	+14.11962891	-1.30957031	-2.91796875	-52.03125000	-8.10791016	+24.89501953	+3376	+11.53564453	-3.41015625	-4.16601563	+8.70117188	+11.51367188	-37.74902344	+2172
+1457970918.12360000	+13.87353516	-1.61279297	-3.59912109	+26.23535156	+13.86474609	-41.30859375	+3044	+14.08886719	-1.23046875	-2.77734375	-51.89941406	-7.69042969	+25.15869141	+3352	+11.51806641	-3.30029297	-4.02099609	+9.14062500	+11.22802734	-37.08984375	+2168
+1457970918.12770010	+13.86035156	-1.56005859	-3.52441406	+26.43310547	+13.73291016	-41.00097656	+3036	+14.07128906	-1.19091797	-2.71582031	-51.85546875	-7.47070313	+25.24658203	+3336	+11.50927734	-3.24755859	-3.95068359	+9.36035156	+11.11816406	-36.78222656	+2164
+1457970918.13190010	+13.85595703	-1.50732422	-3.44970703	+26.60888672	+13.55712891	-40.71533203	+3028	+14.05810547	-1.15136719	-2.64550781	-51.78955078	-7.29492188	+25.35644531	+3324	+11.50048828	-3.19482422	-3.88037109	+9.58007813	+10.94238281	-36.49658203	+2164
+1457970918.13610010	+13.84716797	-1.45898438	-3.37939453	+26.78466797	+13.42529297	-40.42968750	+3020	+14.04052734	-1.11621094	-2.57958984	-51.74560547	-7.09716797	+25.44433594	+3308	+11.49169922	-3.14648438	-3.81005859	+9.75585938	+10.83251953	-36.18896484	+2160
+1457970918.14019990	+13.83837891	-1.41064453	-3.30908203	+26.96044922	+13.31542969	-40.14404297	+3008	+14.02734375	-1.08105469	-2.51806641	-51.67968750	-6.89941406	+25.51025391	+3296	+11.48291016	-3.09814453	-3.74853516	+9.95361328	+10.72265625	-35.90332031	+2156
+1457970918.14439990	+13.82519531	-1.36230469	-3.24316406	+27.13623047	+13.22753906	-39.83642578	+2992	+14.01416016	-1.04150391	-2.45214844	-51.61376953	-6.74560547	+25.59814453	+3280	+11.47412109	-3.04980469	-3.68261719	+10.17333984	+10.61279297	-35.61767578	+2148
+1457970918.14860010	+13.80761719	-1.31835938	-3.18164063	+27.31201172	+13.13964844	-39.57275391	+2976	+13.99658203	-1.00634766	-2.38623047	-51.54785156	-6.59179688	+25.68603516	+3268	+11.46093750	-3.00585938	-3.62109375	+10.32714844	+10.54687500	-35.35400391	+2144
+1457970918.15689990	+13.78125000	-1.23046875	-3.05419922	+27.64160156	+12.96386719	-39.04541016	+2944	+13.96582031	-0.93603516	-2.25878906	-51.41601563	-6.28417969	+25.88378906	+3240	+11.44335938	-2.91796875	-3.50683594	+10.70068359	+10.39306641	-34.82666016	+2132
+1457970918.16100000	+13.76806641	-1.19091797	-2.99267578	+27.77343750	+12.85400391	-38.82568359	+2928	+13.95263672	-0.90087891	-2.19287109	-51.35009766	-6.17431641	+26.01562500	+3224	+11.43017578	-2.88281250	-3.44970703	+10.83251953	+10.32714844	-34.58496094	+2124
+1457970918.16520000	+13.75488281	-1.15576172	-2.93115234	+27.88330078	+12.76611328	-38.60595703	+2912	+13.93945313	-0.86132813	-2.12695313	-51.26220703	-6.06445313	+26.12548828	+3212	+11.41699219	-2.84765625	-3.39697266	+10.94238281	+10.28320313	-34.34326172	+2116
+1457970918.16940000	+13.74169922	-1.12060547	-2.87402344	+28.01513672	+12.70019531	-38.38623047	+2896	+13.93066406	-0.82617188	-2.06542969	-51.17431641	-5.97656250	+26.25732422	+3204	+11.40820313	-2.81689453	-3.34863281	+11.07421875	+10.23925781	-34.14550781	+2104
+1457970918.17350010	+13.72412109	-1.08984375	-2.82128906	+28.12500000	+12.63427734	-38.16650391	+2880	+13.92187500	-0.79101563	-1.99951172	-51.06445313	-5.88867188	+26.36718750	+3192	+11.39501953	-2.78613281	-3.30029297	+11.18408203	+10.23925781	-33.92578125	+2096
+1457970918.17770000	+13.70654297	-1.05908203	-2.76855469	+28.21289063	+12.59033203	-37.94677734	+2864	+13.90869141	-0.75585938	-1.93798828	-50.97656250	-5.77880859	+26.49902344	+3184	+11.38623047	-2.75976563	-3.25634766	+11.27197266	+10.23925781	-33.70605469	+2084
+1457970918.18190000	+13.69335938	-1.02832031	-2.72021484	+28.32275391	+12.56835938	-37.72705078	+2848	+13.89990234	-0.72509766	-1.88085938	-50.88867188	-5.66894531	+26.60888672	+3176	+11.37304688	-2.72900391	-3.21240234	+11.40380859	+10.23925781	-33.48632813	+2072
+1457970918.19020010	+13.65820313	-0.97119141	-2.61914063	+28.52050781	+12.45849609	-37.35351563	+2828	+13.87353516	-0.65917969	-1.76660156	-50.71289063	-5.49316406	+26.80664063	+3156	+11.34667969	-2.68066406	-3.12890625	+11.55761719	+10.28320313	-33.09082031	+2048
+1457970918.19440010	+13.64501953	-0.94482422	-2.57519531	+28.60839844	+12.39257813	-37.15576172	+2820	+13.86474609	-0.62841797	-1.70947266	-50.62500000	-5.40527344	+26.91650391	+3148	+11.34228516	-2.65429688	-3.08935547	+11.64550781	+10.28320313	-32.89306641	+2036
+1457970918.19849990	+13.63183594	-0.91845703	-2.53125000	+28.69628906	+12.34863281	-36.95800781	+2812	+13.85595703	-0.59765625	-1.65673828	-50.53710938	-5.29541016	+26.98242188	+3140	+11.32910156	-2.63232422	-3.04980469	+11.71142578	+10.28320313	-32.69531250	+2024
+1457970918.20269990	+13.61865234	-0.89648438	-2.48730469	+28.74023438	+12.30468750	-36.76025391	+2804	+13.84716797	-0.57128906	-1.60839844	-50.44921875	-5.20751953	+27.04833984	+3136	+11.32031250	-2.61474609	-3.01464844	+11.77734375	+10.28320313	-32.51953125	+2012
+1457970918.20689990	+13.60546875	-0.87451172	-2.44335938	+28.80615234	+12.26074219	-36.56250000	+2796	+13.83837891	-0.54931641	-1.56005859	-50.36132813	-5.11962891	+27.09228516	+3128	+11.31152344	-2.59277344	-2.97949219	+11.86523438	+10.28320313	-32.32177734	+2000
+1457970918.21100000	+13.59228516	-0.85253906	-2.40380859	+28.89404297	+12.21679688	-36.36474609	+2788	+13.82958984	-0.52294922	-1.51611328	-50.27343750	-5.00976563	+27.09228516	+3120	+11.30273438	-2.57080078	-2.94433594	+11.93115234	+10.30517578	-32.14599609	+1988
+1457970918.21519990	+13.58349609	-0.83056641	-2.36425781	+28.98193359	+12.17285156	-36.14501953	+2784	+13.82080078	-0.50097656	-1.47216797	-50.20751953	-4.89990234	+27.09228516	+3108	+11.29394531	-2.54882813	-2.90917969	+12.04101563	+10.30517578	-31.94824219	+1976
+1457970918.22350000	+13.56591797	-0.78662109	-2.28955078	+29.15771484	+12.06298828	-35.72753906	+2772	+13.80761719	-0.46582031	-1.39746094	-50.05371094	-4.63623047	+27.09228516	+3088	+11.28076172	-2.50488281	-2.83886719	+12.21679688	+10.23925781	-31.57470703	+1952
+1457970918.22770000	+13.55273438	-0.76904297	-2.25439453	+29.22363281	+11.97509766	-35.52978516	+2768	+13.79882813	-0.44824219	-1.35791016	-50.00976563	-4.52636719	+27.09228516	+3076	+11.27197266	-2.48291016	-2.80371094	+12.30468750	+10.19531250	-31.39892578	+1944
+1457970918.23190000	+13.55273438	-0.74707031	-2.21484375	+29.28955078	+11.88720703	-35.33203125	+2760	+13.79443359	-0.43505859	-1.32714844	-49.96582031	-4.39453125	+27.04833984	+3064	+11.26757813	-2.46093750	-2.77294922	+12.41455078	+10.12939453	-31.22314453	+1932
+1457970918.23600010	+13.54833984	-0.72949219	-2.17968750	+29.37744141	+11.79931641	-35.13427734	+2752	+13.79003906	-0.41748047	-1.29638672	-49.87792969	-4.28466797	+27.02636719	+3052	+11.25878906	-2.44335938	-2.73779297	+12.50244141	+10.06347656	-31.04736328	+1924
+1457970918.24020000	+13.54394531	-0.71191406	-2.14013672	+29.46533203	+11.71142578	-34.95849609	+2744	+13.78125000	-0.40869141	-1.26562500	-49.83398438	-4.15283203	+27.00439453	+3036	+11.25439453	-2.42138672	-2.70263672	+12.61230469	+9.99755859	-30.87158203	+1916
+1457970918.24429990	+13.54394531	-0.68994141	-2.11376953	+29.57519531	+11.66748047	-34.73876953	+2732	+13.77685547	-0.39990234	-1.24365234	-49.81201172	-3.97705078	+26.96044922	+3020	+11.25000000	-2.39941406	-2.67187500	+12.72216797	+9.93164063	-30.69580078	+1904
+1457970918.25270010	+13.53076172	-0.65478516	-2.04345703	+29.72900391	+11.46972656	-34.36523438	+2708	+13.76367188	-0.38232422	-1.19091797	-49.72412109	-3.71337891	+26.96044922	+2988	+11.24121094	-2.35546875	-2.61035156	+12.94189453	+9.79980469	-30.38818359	+1888
+1457970918.25679990	+13.53076172	-0.63281250	-2.01708984	+29.81689453	+11.40380859	-34.16748047	+2696	+13.75927734	-0.36914063	-1.17333984	-49.68017578	-3.55957031	+26.93847656	+2972	+11.23681641	-2.33789063	-2.58398438	+13.05175781	+9.73388672	-30.23437500	+1880
+1457970918.26099990	+13.52636719	-0.61523438	-1.98632813	+29.90478516	+11.29394531	-34.01367188	+2680	+13.75048828	-0.36035156	-1.14697266	-49.63623047	-3.42773438	+26.96044922	+2956	+11.23242188	-2.32031250	-2.55761719	+13.13964844	+9.64599609	-30.10253906	+1872
+1457970918.26519990	+13.52197266	-0.60205078	-1.95117188	+29.94873047	+11.18408203	-33.85986328	+2664	+13.74609375	-0.35156250	-1.12060547	-49.61425781	-3.33984375	+27.00439453	+2940	+11.22802734	-2.30273438	-2.52685547	+13.20556641	+9.55810547	-29.97070313	+1864
+1457970918.26930000	+13.52197266	-0.58886719	-1.92480469	+30.01464844	+11.11816406	-33.70605469	+2648	+13.74609375	-0.34277344	-1.09863281	-49.57031250	-3.20800781	+27.02636719	+2924	+11.22363281	-2.28515625	-2.50488281	+13.29345703	+9.49218750	-29.83886719	+1856
+1457970918.27350000	+13.51757813	-0.57128906	-1.89843750	+30.08056641	+11.00830078	-33.57421875	+2632	+13.74169922	-0.33398438	-1.07666016	-49.54833984	-3.09814453	+27.04833984	+2908	+11.21923828	-2.27197266	-2.47851563	+13.35937500	+9.42626953	-29.72900391	+1848
+1457970918.28180000	+13.50878906	-0.54492188	-1.85009766	+30.19042969	+10.89843750	-33.28857422	+2600	+13.72851563	-0.31640625	-1.03271484	-49.46044922	-2.87841797	+27.13623047	+2876	+11.21484375	-2.24121094	-2.43457031	+13.49121094	+9.33837891	-29.48730469	+1828
+1457970918.28600000	+13.50439453	-0.53173828	-1.82812500	+30.23437500	+10.83251953	-33.17871094	+2588	+13.71972656	-0.30761719	-1.00634766	-49.41650391	-2.81250000	+27.20214844	+2864	+11.21044922	-2.22802734	-2.41699219	+13.53515625	+9.31640625	-29.37744141	+1820
+1457970918.29020000	+13.49560547	-0.52294922	-1.80615234	+30.25634766	+10.76660156	-33.06884766	+2576	+13.71533203	-0.29443359	-0.97558594	-49.35058594	-2.74658203	+27.31201172	+2852	+11.20605469	-2.21923828	-2.39941406	+13.57910156	+9.27246094	-29.26757813	+1808
+1457970918.29430010	+13.49121094	-0.51416016	-1.77978516	+30.27832031	+10.70068359	-32.98095703	+2564	+13.71093750	-0.28125000	-0.94921875	-49.30664063	-2.68066406	+27.39990234	+2844	+11.20166016	-2.21044922	-2.38183594	+13.60107422	+9.25048828	-29.17968750	+1800
+1457970918.29850010	+13.48681641	-0.50537109	-1.75781250	+30.30029297	+10.61279297	-32.89306641	+2552	+13.71093750	-0.27246094	-0.92285156	-49.26269531	-2.63671875	+27.50976563	+2832	+11.19726563	-2.20166016	-2.36425781	+13.62304688	+9.22851563	-29.06982422	+1788
+1457970918.30270000	+13.48242188	-0.50097656	-1.73144531	+30.30029297	+10.54687500	-32.82714844	+2540	+13.70654297	-0.26367188	-0.89208984	-49.21875000	-2.59277344	+27.61962891	+2824	+11.19287109	-2.19726563	-2.35107422	+13.64501953	+9.20654297	-28.98193359	+1776
+1457970918.30679990	+13.47802734	-0.49658203	-1.71386719	+30.30029297	+10.52490234	-32.76123047	+2528	+13.70214844	-0.25048828	-0.86132813	-49.17480469	-2.54882813	+27.72949219	+2816	+11.19287109	-2.18847656	-2.33349609	+13.64501953	+9.18457031	-28.89404297	+1768
+1457970918.31510000	+13.46484375	-0.48779297	-1.67871094	+30.32226563	+10.45898438	-32.58544922	+2508	+13.69335938	-0.23291016	-0.80859375	-49.10888672	-2.46093750	+27.94921875	+2800	+11.18408203	-2.17529297	-2.30712891	+13.66699219	+9.18457031	-28.71826172	+1744
+1457970918.31929990	+13.46044922	-0.47900391	-1.65673828	+30.32226563	+10.41503906	-32.49755859	+2504	+13.69335938	-0.21972656	-0.77783203	-49.04296875	-2.39501953	+28.08105469	+2796	+11.18408203	-2.17089844	-2.29394531	+13.66699219	+9.18457031	-28.63037109	+1736
+1457970918.32349990	+13.45605469	-0.47460938	-1.63916016	+30.32226563	+10.34912109	-32.43164063	+2500	+13.68896484	-0.21093750	-0.75146484	-49.02099609	-2.35107422	+28.19091797	+2792	+11.17968750	-2.16650391	-2.28076172	+13.66699219	+9.16259766	-28.52050781	+1724
+1457970918.32760000	+13.44726563	-0.47460938	-1.61718750	+30.30029297	+10.30517578	-32.34375000	+2496	+13.68457031	-0.20654297	-0.72070313	-49.02099609	-2.30712891	+28.30078125	+2788	+11.17529297	-2.16210938	-2.26757813	+13.66699219	+9.16259766	-28.43261719	+1716
+1457970918.33180000	+13.44726563	-0.47021484	-1.59521484	+30.30029297	+10.23925781	-32.27783203	+2492	+13.68896484	-0.20214844	-0.69433594	-48.99902344	-2.26318359	+28.41064453	+2784	+11.17529297	-2.15332031	-2.25000000	+13.64501953	+9.14062500	-28.34472656	+1704
+1457970918.33600000	+13.44287109	-0.46142578	-1.57324219	+30.30029297	+10.17333984	-32.21191406	+2492	+13.68457031	-0.19335938	-0.67236328	-48.99902344	-2.15332031	+28.49853516	+2776	+11.17529297	-2.14892578	-2.23681641	+13.66699219	+9.09667969	-28.25683594	+1696
+1457970918.34010000	+13.43847656	-0.45703125	-1.55566406	+30.32226563	+10.12939453	-32.12402344	+2492	+13.68457031	-0.19335938	-0.65478516	-48.99902344	-2.08740234	+28.56445313	+2772	+11.17089844	-2.14453125	-2.21923828	+13.66699219	+9.07470703	-28.16894531	+1688
+1457970918.34850000	+13.43408203	-0.44824219	-1.51611328	+30.32226563	+10.04150391	-31.92626953	+2488	+13.68457031	-0.18457031	-0.61523438	-48.99902344	-1.88964844	+28.63037109	+2764	+11.17089844	-2.13134766	-2.18847656	+13.71093750	+9.03076172	-27.97119141	+1672
+1457970918.35260010	+13.42968750	-0.44384766	-1.49853516	+30.34423828	+9.99755859	-31.81640625	+2488	+13.68017578	-0.18457031	-0.59765625	-49.02099609	-1.77978516	+28.67431641	+2756	+11.16650391	-2.11816406	-2.17529297	+13.73291016	+8.98681641	-27.86132813	+1668
+1457970918.35680010	+13.42968750	-0.43505859	-1.47656250	+30.38818359	+9.90966797	-31.68457031	+2488	+13.68017578	-0.18457031	-0.58447266	-49.02099609	-1.64794922	+28.69628906	+2752	+11.16650391	-2.10937500	-2.15771484	+13.77685547	+8.94287109	-27.75146484	+1660
+1457970918.36100010	+13.43408203	-0.42626953	-1.45458984	+30.41015625	+9.84375000	-31.57470703	+2488	+13.68017578	-0.18457031	-0.57128906	-49.06494141	-1.51611328	+28.71826172	+2744	+11.16210938	-2.10058594	-2.14013672	+13.79882813	+8.87695313	-27.66357422	+1656
+1457970918.36509990	+13.43408203	-0.41748047	-1.43261719	+30.45410156	+9.75585938	-31.48681641	+2484	+13.68017578	-0.18896484	-0.55810547	-49.10888672	-1.38427734	+28.74023438	+2736	+11.16210938	-2.09179688	-2.12255859	+13.84277344	+8.81103516	-27.55371094	+1652
+1457970918.36929990	+13.43408203	-0.41308594	-1.41503906	+30.47607422	+9.71191406	-31.37695313	+2480	+13.68017578	-0.19335938	-0.55371094	-49.15283203	-1.25244141	+28.71826172	+2732	+11.16210938	-2.08300781	-2.10498047	+13.86474609	+8.76708984	-27.46582031	+1648
+1457970918.37350010	+13.43408203	-0.40429688	-1.39746094	+30.52001953	+9.64599609	-31.26708984	+2476	+13.68017578	-0.19335938	-0.54492188	-49.17480469	-1.09863281	+28.74023438	+2724	+11.16210938	-2.07421875	-2.08740234	+13.90869141	+8.70117188	-27.35595703	+1644
+1457970918.38179990	+13.43847656	-0.38671875	-1.36669922	+30.60791016	+9.53613281	-31.00341797	+2464	+13.68017578	-0.19335938	-0.53173828	-49.19677734	-0.81298828	+28.71826172	+2708	+11.15771484	-2.05664063	-2.05664063	+13.99658203	+8.61328125	-27.15820313	+1640
+1457970918.38599990	+13.43847656	-0.38232422	-1.35351563	+30.62988281	+9.47021484	-30.87158203	+2456	+13.67578125	-0.19775391	-0.51855469	-49.24072266	-0.70312500	+28.76220703	+2700	+11.15771484	-2.04785156	-2.04345703	+14.01855469	+8.56933594	-27.04833984	+1636
+1457970918.39010000	+13.43408203	-0.37353516	-1.33593750	+30.67382813	+9.40429688	-30.78369141	+2448	+13.67578125	-0.20214844	-0.50976563	-49.26269531	-0.59326172	+28.80615234	+2696	+11.15332031	-2.03906250	-2.03027344	+14.06250000	+8.52539063	-26.96044922	+1636
+1457970918.39430000	+13.43847656	-0.36474609	-1.32275391	+30.69580078	+9.36035156	-30.67382813	+2440	+13.67578125	-0.20214844	-0.50537109	-49.30664063	-0.43945313	+28.82812500	+2688	+11.15332031	-2.03027344	-2.01708984	+14.08447266	+8.48144531	-26.87255859	+1632
+1457970918.39840010	+13.43847656	-0.36035156	-1.30957031	+30.73974609	+9.29443359	-30.58593750	+2436	+13.67578125	-0.20654297	-0.49218750	-49.35058594	-0.35156250	+28.89404297	+2680	+11.14892578	-2.02587891	-2.00830078	+14.10644531	+8.45947266	-26.78466797	+1628
+1457970918.40260000	+13.43847656	-0.35595703	-1.29638672	+30.73974609	+9.22851563	-30.52001953	+2428	+13.67578125	-0.20214844	-0.48339844	-49.35058594	-0.26367188	+28.95996094	+2672	+11.14892578	-2.02148438	-1.99511719	+14.10644531	+8.43750000	-26.71875000	+1624
+1457970918.40680000	+13.43847656	-0.35595703	-1.28759766	+30.73974609	+9.22851563	-30.43212891	+2416	+13.67138672	-0.20214844	-0.47021484	-49.37255859	-0.17578125	+29.02587891	+2668	+11.14892578	-2.01708984	-1.98632813	+14.10644531	+8.43750000	-26.63085938	+1620
+1457970918.41510010	+13.43408203	-0.35156250	-1.26562500	+30.73974609	+9.18457031	-30.27832031	+2400	+13.67138672	-0.19775391	-0.44824219	-49.37255859	-0.08789063	+29.17968750	+2660	+11.14892578	-2.01269531	-1.96875000	+14.10644531	+8.41552734	-26.49902344	+1612
+1457970918.41930010	+13.42968750	-0.34716797	-1.26123047	+30.73974609	+9.16259766	-30.21240234	+2396	+13.66699219	-0.19335938	-0.43066406	-49.37255859	-0.02197266	+29.24560547	+2656	+11.14453125	-2.00830078	-1.96435547	+14.10644531	+8.43750000	-26.43310547	+1608
+1457970918.42339990	+13.42968750	-0.34277344	-1.25244141	+30.73974609	+9.14062500	-30.19042969	+2388	+13.66259766	-0.18896484	-0.41748047	-49.37255859	+0.00000000	+29.33349609	+2652	+11.14453125	-2.00830078	-1.95996094	+14.10644531	+8.45947266	-26.36718750	+1600
+1457970918.42759990	+13.42529297	-0.34716797	-1.24365234	+30.69580078	+9.11865234	-30.16845703	+2384	+13.66259766	-0.18896484	-0.39990234	-49.37255859	+0.00000000	+29.42138672	+2652	+11.14453125	-2.00390625	-1.95556641	+14.10644531	+8.48144531	-26.32324219	+1592
+1457970918.43179990	+13.42529297	-0.34716797	-1.23046875	+30.65185547	+9.09667969	-30.14648438	+2380	+13.66259766	-0.18457031	-0.38232422	-49.37255859	+0.00000000	+29.50927734	+2652	+11.14013672	-2.00830078	-1.95117188	+14.08447266	+8.50341797	-26.25732422	+1588
+1457970918.43590000	+13.42089844	-0.34716797	-1.22607422	+30.65185547	+9.09667969	-30.12451172	+2376	+13.65820313	-0.18017578	-0.36914063	-49.35058594	+0.02197266	+29.57519531	+2648	+11.14013672	-2.00830078	-1.94677734	+14.06250000	+8.50341797	-26.21337891	+1580
+1457970918.44010000	+13.42089844	-0.35156250	-1.21728516	+30.60791016	+9.09667969	-30.10253906	+2372	+13.65820313	-0.17138672	-0.35156250	-49.32861328	+0.04394531	+29.64111328	+2648	+11.14013672	-2.00830078	-1.94238281	+14.06250000	+8.52539063	-26.14746094	+1572
+1457970918.44840000	+13.41650391	-0.35595703	-1.20410156	+30.56396484	+9.09667969	-30.05859375	+2372	+13.65380859	-0.16259766	-0.32519531	-49.26269531	+0.04394531	+29.75097656	+2652	+11.14013672	-2.00830078	-1.93798828	+14.04052734	+8.59130859	-26.05957031	+1556
+1457970918.45260000	+13.41210938	-0.35595703	-1.19970703	+30.56396484	+9.09667969	-30.01464844	+2372	+13.65380859	-0.15820313	-0.30761719	-49.21875000	+0.06591797	+29.77294922	+2652	+11.14013672	-2.00830078	-1.93359375	+14.04052734	+8.61328125	-26.01562500	+1548
+1457970918.45680000	+13.41210938	-0.35156250	-1.19531250	+30.56396484	+9.09667969	-29.99267578	+2372	+13.65380859	-0.14941406	-0.29882813	-49.19677734	+0.08789063	+29.81689453	+2652	+11.13574219	-2.00390625	-1.93359375	+14.04052734	+8.61328125	-25.94970703	+1540
+1457970918.46090010	+13.40771484	-0.35156250	-1.18652344	+30.56396484	+9.09667969	-29.97070313	+2376	+13.64941406	-0.14501953	-0.28564453	-49.15283203	+0.10986328	+29.83886719	+2656	+11.13574219	-2.00390625	-1.92919922	+14.04052734	+8.63525391	-25.90576172	+1532
+1457970918.46510000	+13.40771484	-0.35156250	-1.17773438	+30.56396484	+9.07470703	-29.94873047	+2376	+13.64941406	-0.14062500	-0.27685547	-49.13085938	+0.13183594	+29.86083984	+2656	+11.13574219	-2.00390625	-1.92480469	+14.06250000	+8.63525391	-25.86181641	+1528
+1457970918.46919990	+13.40771484	-0.35156250	-1.17333984	+30.56396484	+9.05273438	-29.90478516	+2380	+13.64941406	-0.14062500	-0.26806641	-49.08691406	+0.17578125	+29.86083984	+2656	+11.13574219	-1.99951172	-1.92041016	+14.06250000	+8.63525391	-25.81787109	+1520
+1457970918.47340010	+13.40771484	-0.35156250	-1.16455078	+30.56396484	+9.03076172	-29.88281250	+2380	+13.64941406	-0.13623047	-0.25927734	-49.04296875	+0.21972656	+29.83886719	+2656	+11.13134766	-1.99951172	-1.91601563	+14.08447266	+8.61328125	-25.77392578	+1512
+1457970918.48169990	+13.40771484	-0.34277344	-1.15136719	+30.62988281	+9.03076172	-29.77294922	+2384	+13.64941406	-0.13183594	-0.25488281	-48.95507813	+0.35156250	+29.77294922	+2652	+11.13134766	-1.99072266	-1.90722656	+14.12841797	+8.54736328	-25.66406250	+1504
+1457970918.48589990	+13.40771484	-0.33837891	-1.14697266	+30.65185547	+9.00878906	-29.72900391	+2384	+13.64941406	-0.12744141	-0.25488281	-48.91113281	+0.41748047	+29.72900391	+2648	+11.13134766	-1.98193359	-1.89843750	+14.17236328	+8.50341797	-25.62011719	+1500
+1457970918.49009990	+13.40771484	-0.33398438	-1.13818359	+30.69580078	+9.00878906	-29.66308594	+2388	+13.64941406	-0.12744141	-0.25048828	-48.86718750	+0.48339844	+29.68505859	+2644	+11.13134766	-1.97753906	-1.89404297	+14.21630859	+8.45947266	-25.57617188	+1496
+1457970918.49420000	+13.40771484	-0.32519531	-1.13378906	+30.73974609	+8.98681641	-29.61914063	+2384	+13.64501953	-0.12744141	-0.25048828	-48.82324219	+0.54931641	+29.64111328	+2640	+11.12695313	-1.97314453	-1.88525391	+14.26025391	+8.39355469	-25.53222656	+1492
+1457970918.49840000	+13.40771484	-0.31640625	-1.12500000	+30.78369141	+8.96484375	-29.57519531	+2384	+13.64501953	-0.12304688	-0.25048828	-48.77929688	+0.63720703	+29.59716797	+2636	+11.12695313	-1.96435547	-1.88085938	+14.30419922	+8.32763672	-25.48828125	+1488
+1457970918.50260000	+13.40771484	-0.31201172	-1.11621094	+30.82763672	+8.94287109	-29.55322266	+2384	+13.64941406	-0.12304688	-0.25048828	-48.73535156	+0.70312500	+29.55322266	+2632	+11.12695313	-1.95996094	-1.87207031	+14.32617188	+8.23974609	-25.46630859	+1488
+1457970918.50670000	+13.41210938	-0.30761719	-1.10742188	+30.87158203	+8.92089844	-29.53125000	+2380	+13.64941406	-0.12304688	-0.25048828	-48.69140625	+0.79101563	+29.48730469	+2628	+11.12695313	-1.95117188	-1.86328125	+14.37011719	+8.15185547	-25.42236328	+1488
+1457970918.51090000	+13.41210938	-0.29882813	-1.10302734	+30.91552734	+8.92089844	-29.50927734	+2376	+13.64501953	-0.12304688	-0.25048828	-48.62548828	+0.85693359	+29.44335938	+2620	+11.12695313	-1.94677734	-1.85888672	+14.41406250	+8.08593750	-25.40039063	+1484
+1457970918.51920010	+13.41210938	-0.28564453	-1.08984375	+31.04736328	+8.92089844	-29.48730469	+2364	+13.64501953	-0.11425781	-0.25048828	-48.47167969	+0.98876953	+29.33349609	+2612	+11.12695313	-1.93359375	-1.84570313	+14.50195313	+7.91015625	-25.33447266	+1484
+1457970918.52340010	+13.40771484	-0.27685547	-1.08105469	+31.11328125	+8.94287109	-29.48730469	+2360	+13.64501953	-0.10986328	-0.24609375	-48.38378906	+1.05468750	+29.26757813	+2612	+11.12695313	-1.92919922	-1.83691406	+14.54589844	+7.82226563	-25.29052734	+1484
+1457970918.52760000	+13.40771484	-0.27246094	-1.07666016	+31.15722656	+8.94287109	-29.48730469	+2352	+13.64062500	-0.10546875	-0.24169922	-48.29589844	+1.12060547	+29.22363281	+2608	+11.12255859	-1.92480469	-1.83251953	+14.58984375	+7.73437500	-25.26855469	+1484
+1457970918.53169990	+13.40771484	-0.26806641	-1.06787109	+31.17919922	+8.94287109	-29.53125000	+2348	+13.64062500	-0.10107422	-0.23291016	-48.20800781	+1.14257813	+29.20166016	+2604	+11.12255859	-1.92041016	-1.82373047	+14.63378906	+7.64648438	-25.22460938	+1484
+1457970918.53590010	+13.40771484	-0.26367188	-1.05908203	+31.22314453	+8.96484375	-29.57519531	+2344	+13.64062500	-0.09667969	-0.22412109	-48.07617188	+1.18652344	+29.15771484	+2604	+11.12255859	-1.91601563	-1.81933594	+14.67773438	+7.55859375	-25.20263672	+1484
+1457970918.54010010	+13.40332031	-0.25927734	-1.05029297	+31.26708984	+8.96484375	-29.61914063	+2336	+13.63623047	-0.08789063	-0.21533203	-47.94433594	+1.23046875	+29.11376953	+2600	+11.12255859	-1.91162109	-1.81054688	+14.69970703	+7.49267578	-25.18066406	+1484
+1457970918.54419990	+13.40332031	-0.25488281	-1.04589844	+31.31103516	+8.98681641	-29.66308594	+2332	+13.63623047	-0.07910156	-0.20654297	-47.79052734	+1.27441406	+29.06982422	+2600	+11.12255859	-1.90722656	-1.80615234	+14.74365234	+7.40478516	-25.13671875	+1484
+1457970918.55250000	+13.39453125	-0.25048828	-1.03271484	+31.37695313	+9.05273438	-29.77294922	+2320	+13.62744141	-0.06152344	-0.17578125	-47.43896484	+1.36230469	+29.00390625	+2600	+11.12255859	-1.90283203	-1.79736328	+14.80957031	+7.27294922	-25.07080078	+1484
+1457970918.55670000	+13.39013672	-0.24609375	-1.02832031	+31.42089844	+9.07470703	-29.81689453	+2320	+13.62304688	-0.05273438	-0.16259766	-47.28515625	+1.42822266	+28.98193359	+2600	+11.11816406	-1.90283203	-1.79296875	+14.83154297	+7.20703125	-25.02685547	+1484
+1457970918.56090000	+13.38574219	-0.24609375	-1.01953125	+31.46484375	+9.09667969	-29.88281250	+2316	+13.61865234	-0.04394531	-0.14501953	-47.10937500	+1.49414063	+28.95996094	+2604	+11.11816406	-1.89843750	-1.78857422	+14.85351563	+7.16308594	-24.98291016	+1480
+1457970918.56500010	+13.38134766	-0.24609375	-1.01074219	+31.48681641	+9.09667969	-29.94873047	+2316	+13.61865234	-0.03515625	-0.12744141	-46.95556641	+1.56005859	+28.95996094	+2604	+11.11816406	-1.89843750	-1.78417969	+14.87548828	+7.09716797	-24.93896484	+1480
+1457970918.56920000	+13.37695313	-0.24609375	-1.00195313	+31.48681641	+9.09667969	-30.01464844	+2316	+13.61425781	-0.03076172	-0.11425781	-46.80175781	+1.64794922	+28.95996094	+2604	+11.11376953	-1.89843750	-1.77978516	+14.87548828	+7.03125000	-24.87304688	+1476
+1457970918.57340000	+13.37255859	-0.24609375	-0.99755859	+31.50878906	+9.09667969	-30.08056641	+2316	+13.61425781	-0.02197266	-0.10107422	-46.62597656	+1.75781250	+28.95996094	+2608	+11.11376953	-1.89404297	-1.77539063	+14.87548828	+6.98730469	-24.80712891	+1476
+1457970918.58170010	+13.36376953	-0.24169922	-0.98437500	+31.53076172	+9.09667969	-30.16845703	+2320	+13.60986328	-0.00878906	-0.08349609	-46.34033203	+2.08740234	+28.95996094	+2608	+11.10498047	-1.88964844	-1.76660156	+14.87548828	+6.87744141	-24.65332031	+1468
+1457970918.58590010	+13.35937500	-0.24169922	-0.97998047	+31.53076172	+9.09667969	-30.19042969	+2320	+13.60546875	-0.00439453	-0.07470703	-46.18652344	+2.24121094	+29.00390625	+2612	+11.10058594	-1.88525391	-1.76220703	+14.85351563	+6.81152344	-24.54345703	+1464
+1457970918.58999990	+13.35498047	-0.24169922	-0.97119141	+31.53076172	+9.07470703	-30.23437500	+2324	+13.60107422	-0.00439453	-0.06591797	-46.07666016	+2.41699219	+29.06982422	+2612	+11.09619141	-1.88085938	-1.75781250	+14.80957031	+6.74560547	-24.43359375	+1464
+1457970918.59419990	+13.35058594	-0.23730469	-0.96679688	+31.53076172	+9.03076172	-30.25634766	+2324	+13.60107422	-0.00439453	-0.06152344	-45.96679688	+2.63671875	+29.13574219	+2608	+11.09179688	-1.87646484	-1.75341797	+14.78759766	+6.67968750	-24.32373047	+1460
+1457970918.59840010	+13.35058594	-0.23730469	-0.96240234	+31.50878906	+8.98681641	-30.27832031	+2328	+13.59667969	+0.00000000	-0.05712891	-45.85693359	+2.85644531	+29.20166016	+2608	+11.08300781	-1.86767578	-1.74902344	+14.72167969	+6.59179688	-24.19189453	+1456
+1457970918.60250000	+13.34619141	-0.23291016	-0.95361328	+31.50878906	+8.94287109	-30.27832031	+2328	+13.59667969	+0.00000000	-0.05273438	-45.74707031	+3.07617188	+29.28955078	+2604	+11.07861328	-1.85888672	-1.74023438	+14.65576172	+6.48193359	-24.08203125	+1456
+1457970918.60669990	+13.34619141	-0.23291016	-0.94921875	+31.48681641	+8.89892578	-30.30029297	+2332	+13.59667969	-0.00439453	-0.06152344	-45.63720703	+3.38378906	+29.35546875	+2604	+11.06982422	-1.85449219	-1.73144531	+14.61181641	+6.41601563	-23.95019531	+1452
+1457970918.61500000	+13.34179688	-0.22851563	-0.94042969	+31.44287109	+8.81103516	-30.30029297	+2332	+13.59228516	-0.00439453	-0.06591797	-45.37353516	+3.88916016	+29.59716797	+2596	+11.05664063	-1.83251953	-1.71826172	+14.45800781	+6.19628906	-23.68652344	+1452
+1457970918.61920000	+13.34179688	-0.22851563	-0.94042969	+31.42089844	+8.78906250	-30.30029297	+2332	+13.59228516	-0.00878906	-0.07470703	-45.26367188	+4.19677734	+29.70703125	+2596	+11.04785156	-1.82373047	-1.71386719	+14.41406250	+6.08642578	-23.55468750	+1452
+1457970918.62330010	+13.34179688	-0.22412109	-0.93603516	+31.39892578	+8.74511719	-30.32226563	+2328	+13.58789063	-0.00878906	-0.07470703	-45.06591797	+4.41650391	+29.88281250	+2592	+11.03906250	-1.81054688	-1.70947266	+14.37011719	+5.95458984	-23.44482422	+1452
+1457970918.62750010	+13.33740234	-0.22412109	-0.93164063	+31.35498047	+8.67919922	-30.34423828	+2328	+13.58789063	-0.01318359	-0.07470703	-44.91210938	+4.63623047	+30.08056641	+2592	+11.03466797	-1.80615234	-1.70068359	+14.30419922	+5.82275391	-23.35693359	+1452
+1457970918.63170000	+13.33740234	-0.21972656	-0.93164063	+31.33300781	+8.63525391	-30.36621094	+2324	+13.58789063	-0.01757813	-0.08349609	-44.78027344	+4.89990234	+30.23437500	+2592	+11.02587891	-1.79736328	-1.70068359	+14.23828125	+5.71289063	-23.24707031	+1452
+1457970918.63579990	+13.33740234	-0.21972656	-0.92724609	+31.28906250	+8.59130859	-30.38818359	+2320	+13.58789063	-0.01318359	-0.08349609	-44.49462891	+5.09765625	+30.45410156	+2588	+11.02148438	-1.78857422	-1.69628906	+14.17236328	+5.55908203	-23.18115234	+1452
+1457970918.64000010	+13.33740234	-0.21972656	-0.92285156	+31.24511719	+8.54736328	-30.45410156	+2316	+13.58789063	-0.01757813	-0.08349609	-44.25292969	+5.27343750	+30.65185547	+2584	+11.01708984	-1.78417969	-1.68750000	+14.12841797	+5.40527344	-23.11523438	+1452
+1457970918.64829990	+13.33740234	-0.21972656	-0.91845703	+31.13525391	+8.48144531	-30.58593750	+2304	+13.58349609	-0.01318359	-0.09228516	-43.63769531	+5.60302734	+31.09130859	+2580	+11.00830078	-1.77099609	-1.68750000	+14.06250000	+5.16357422	-23.00537109	+1452
+1457970918.65249990	+13.33740234	-0.21972656	-0.91845703	+31.06933594	+8.43750000	-30.69580078	+2300	+13.57910156	-0.01318359	-0.08789063	-43.30810547	+5.69091797	+31.37695313	+2576	+11.00390625	-1.76660156	-1.68750000	+13.99658203	+5.00976563	-22.98339844	+1452
+1457970918.65669990	+13.33300781	-0.21972656	-0.91845703	+31.00341797	+8.43750000	-30.82763672	+2292	+13.57910156	-0.01318359	-0.09228516	-42.95654297	+5.82275391	+31.61865234	+2572	+10.99951172	-1.76220703	-1.69189453	+13.95263672	+4.89990234	-22.96142578	+1452
+1457970918.66080000	+13.33300781	-0.21972656	-0.91845703	+30.91552734	+8.41552734	-31.02539063	+2288	+13.57470703	+0.00000000	-0.08349609	-42.47314453	+5.80078125	+31.99218750	+2576	+10.99511719	-1.76220703	-1.69189453	+13.90869141	+4.74609375	-22.93945313	+1448
+1457970918.66500000	+13.33300781	-0.22412109	-0.91845703	+30.82763672	+8.41552734	-31.22314453	+2284	+13.57470703	+0.00439453	-0.07470703	-42.03369141	+5.77880859	+32.36572266	+2572	+10.99072266	-1.76220703	-1.69189453	+13.84277344	+4.57031250	-22.96142578	+1448
+1457970918.66919990	+13.32861328	-0.22851563	-0.91406250	+30.71777344	+8.41552734	-31.44287109	+2280	+13.57470703	+0.00439453	-0.07470703	-41.59423828	+5.82275391	+32.67333984	+2572	+10.99072266	-1.76220703	-1.69628906	+13.79882813	+4.41650391	-22.96142578	+1444
+1457970918.67330000	+13.32861328	-0.23291016	-0.91406250	+30.56396484	+8.45947266	-31.79443359	+2276	+13.57031250	+0.01757813	-0.06591797	-41.00097656	+5.75683594	+33.09082031	+2572	+10.98632813	-1.76220703	-1.70068359	+13.73291016	+4.26269531	-22.98339844	+1444
+1457970918.68170000	+13.32421875	-0.24169922	-0.91845703	+30.32226563	+8.59130859	-32.36572266	+2272	+13.56591797	+0.03515625	-0.05273438	-39.92431641	+5.62500000	+33.88183594	+2568	+10.98193359	-1.76220703	-1.70947266	+13.62304688	+3.95507813	-23.00537109	+1440
+1457970918.68580010	+13.31982422	-0.25048828	-0.92724609	+30.14648438	+8.74511719	-32.67333984	+2272	+13.56591797	+0.04833984	-0.04394531	-39.30908203	+5.47119141	+34.36523438	+2572	+10.98193359	-1.76660156	-1.71386719	+13.55712891	+3.77929688	-23.04931641	+1436
+1457970918.69000010	+13.31542969	-0.25488281	-0.93164063	+30.01464844	+8.89892578	-32.91503906	+2272	+13.56152344	+0.05712891	-0.02636719	-38.69384766	+5.29541016	+34.87060547	+2576	+10.97753906	-1.76660156	-1.72265625	+13.46923828	+3.60351563	-23.07128906	+1432
+1457970918.69420000	+13.31103516	-0.25927734	-0.93164063	+29.88281250	+8.98681641	-33.17871094	+2276	+13.55712891	+0.06591797	-0.02197266	-38.10058594	+5.16357422	+35.33203125	+2576	+10.97314453	-1.76660156	-1.72705078	+13.40332031	+3.42773438	-23.09326172	+1428
+1457970918.69829990	+13.30664063	-0.26806641	-0.93603516	+29.70703125	+9.20654297	-33.42041016	+2276	+13.55712891	+0.07470703	-0.00878906	-37.46337891	+4.94384766	+35.85937500	+2580	+10.97314453	-1.76660156	-1.73144531	+13.29345703	+3.20800781	-23.13720703	+1424
+1457970918.70250010	+13.30664063	-0.27246094	-0.94042969	+29.55322266	+9.44824219	-33.61816406	+2280	+13.55273438	+0.08349609	+0.00878906	-36.84814453	+4.72412109	+36.36474609	+2584	+10.96875000	-1.76660156	-1.73144531	+13.20556641	+3.01025391	-23.15917969	+1420
+1457970918.71079990	+13.30224609	-0.28564453	-0.94921875	+29.15771484	+9.95361328	-33.99169922	+2288	+13.54394531	+0.10107422	+0.02636719	-35.59570313	+4.24072266	+37.30957031	+2588	+10.95996094	-1.76660156	-1.74462891	+13.02978516	+2.63671875	-23.20312500	+1412
+1457970918.71499990	+13.29785156	-0.29003906	-0.96240234	+28.98193359	+10.32714844	-34.10156250	+2292	+13.53955078	+0.10986328	+0.03515625	-34.95849609	+3.93310547	+37.79296875	+2592	+10.95556641	-1.76220703	-1.74902344	+12.94189453	+2.46093750	-23.20312500	+1408
+1457970918.71910000	+13.29785156	-0.29003906	-0.96679688	+28.80615234	+10.63476563	-34.27734375	+2296	+13.53515625	+0.11425781	+0.04394531	-34.34326172	+3.64746094	+38.23242188	+2592	+10.94677734	-1.75781250	-1.74902344	+12.87597656	+2.26318359	-23.20312500	+1408
+1457970918.72330000	+13.29345703	-0.29882813	-0.97998047	+28.54248047	+11.09619141	-34.38720703	+2300	+13.52636719	+0.12744141	+0.06152344	-33.66210938	+3.25195313	+38.71582031	+2596	+10.94238281	-1.75781250	-1.75341797	+12.78808594	+2.06542969	-23.20312500	+1404
+1457970918.72750000	+13.29345703	-0.30322266	-0.99755859	+28.30078125	+11.55761719	-34.49707031	+2304	+13.52197266	+0.13183594	+0.07910156	-33.02490234	+2.83447266	+39.17724609	+2604	+10.93798828	-1.75341797	-1.75341797	+12.70019531	+1.84570313	-23.20312500	+1400
+1457970918.73160000	+13.28906250	-0.30761719	-0.99316406	+28.05908203	+11.93115234	-34.67285156	+2304	+13.51318359	+0.14062500	+0.09228516	-32.38769531	+2.41699219	+39.57275391	+2604	+10.92919922	-1.74902344	-1.75341797	+12.59033203	+1.64794922	-23.20312500	+1396
+1457970918.73580000	+13.28906250	-0.32080078	-1.01074219	+27.70751953	+12.50244141	-34.73876953	+2308	+13.50439453	+0.14941406	+0.10546875	-31.72851563	+1.93359375	+39.99023438	+2612	+10.92041016	-1.74462891	-1.75341797	+12.52441406	+1.42822266	-23.18115234	+1392
+1457970918.74410010	+13.28906250	-0.33837891	-1.04150391	+27.07031250	+13.68896484	-34.93652344	+2308	+13.48681641	+0.16699219	+0.13623047	-30.41015625	+0.90087891	+40.62744141	+2616	+10.90283203	-1.73583984	-1.76220703	+12.34863281	+1.03271484	-23.15917969	+1392
+1457970918.74830010	+13.28466797	-0.35156250	-1.05908203	+26.65283203	+14.34814453	-35.04638672	+2312	+13.47363281	+0.17578125	+0.15380859	-29.72900391	+0.28564453	+40.95703125	+2620	+10.89404297	-1.73144531	-1.76220703	+12.28271484	+0.81298828	-23.18115234	+1388
+1457970918.75250010	+13.28466797	-0.36035156	-1.08105469	+26.25732422	+15.00732422	-35.15625000	+2312	+13.46044922	+0.18896484	+0.17578125	-29.06982422	-0.37353516	+41.26464844	+2624	+10.88525391	-1.72705078	-1.76220703	+12.21679688	+0.57128906	-23.18115234	+1388
+1457970918.75659990	+13.28027344	-0.37353516	-1.09863281	+25.83984375	+15.66650391	-35.31005859	+2312	+13.44287109	+0.20214844	+0.19335938	-28.38867188	-1.03271484	+41.50634766	+2624	+10.87207031	-1.72705078	-1.77099609	+12.12890625	+0.39550781	-23.18115234	+1388
+1457970918.76079990	+13.27587891	-0.38671875	-1.11181641	+25.37841797	+16.28173828	-35.48583984	+2316	+13.42968750	+0.21093750	+0.21533203	-27.75146484	-1.75781250	+41.79199219	+2628	+10.86328125	-1.71826172	-1.77099609	+12.08496094	+0.13183594	-23.20312500	+1388
+1457970918.76500010	+13.27587891	-0.40429688	-1.12500000	+24.87304688	+16.89697266	-35.70556641	+2312	+13.41650391	+0.22412109	+0.24169922	-27.09228516	-2.52685547	+42.01171875	+2632	+10.85009766	-1.72265625	-1.77099609	+11.97509766	-0.15380859	-23.24707031	+1384
+1457970918.76910000	+13.26708984	-0.42187500	-1.15136719	+24.36767578	+17.60009766	-35.90332031	+2316	+13.39453125	+0.24169922	+0.25927734	-26.43310547	-3.29589844	+42.14355469	+2632	+10.84130859	-1.72265625	-1.78417969	+11.88720703	-0.32958984	-23.29101563	+1388
+1457970918.77740000	+13.25830078	-0.46142578	-1.17773438	+23.24707031	+18.72070313	-36.45263672	+2316	+13.35498047	+0.26806641	+0.29882813	-25.24658203	-4.85595703	+42.38525391	+2628	+10.81933594	-1.72705078	-1.79296875	+11.79931641	-0.90087891	-23.44482422	+1388
+1457970918.78160000	+13.24511719	-0.48339844	-1.21728516	+22.69775391	+19.44580078	-36.69433594	+2320	+13.32861328	+0.28564453	+0.31201172	-24.63134766	-5.64697266	+42.42919922	+2628	+10.80615234	-1.73583984	-1.81494141	+11.73339844	-1.07666016	-23.53271484	+1392
+1457970918.78580000	+13.23632813	-0.49658203	-1.23046875	+22.19238281	+19.84130859	-37.06787109	+2316	+13.30224609	+0.29443359	+0.33398438	-24.10400391	-6.45996094	+42.49511719	+2628	+10.79296875	-1.73583984	-1.82373047	+11.73339844	-1.38427734	-23.64257813	+1388
+1457970918.78990010	+13.22314453	-0.51855469	-1.23925781	+21.64306641	+20.21484375	-37.44140625	+2316	+13.27587891	+0.31201172	+0.35156250	-23.53271484	-7.29492188	+42.53906250	+2624	+10.77978516	-1.74462891	-1.83691406	+11.68945313	-1.66992188	-23.79638672	+1392
+1457970918.79410000	+13.20556641	-0.54052734	-1.27001953	+21.11572266	+20.72021484	-37.72705078	+2320	+13.24511719	+0.32958984	+0.36914063	-22.96142578	-8.08593750	+42.51708984	+2620	+10.76220703	-1.75781250	-1.85888672	+11.62353516	-1.86767578	-23.92822266	+1392
+1457970918.79830000	+13.19677734	-0.55371094	-1.27880859	+20.67626953	+20.91796875	-38.14453125	+2320	+13.21875000	+0.34277344	+0.37792969	-22.47802734	-8.83300781	+42.49511719	+2616	+10.74902344	-1.76220703	-1.87207031	+11.68945313	-2.17529297	-24.08203125	+1392
+1457970918.80660010	+13.15722656	-0.60205078	-1.32275391	+19.70947266	+21.48925781	-38.86962891	+2324	+13.15722656	+0.37353516	+0.39550781	-21.44531250	-10.28320313	+42.34130859	+2600	+10.71386719	-1.78857422	-1.91162109	+11.64550781	-2.65869141	-24.47753906	+1396
+1457970918.81080010	+13.13964844	-0.61083984	-1.33593750	+19.40185547	+21.57714844	-39.28710938	+2324	+13.12646484	+0.38671875	+0.39550781	-20.93994141	-10.96435547	+42.20947266	+2592	+10.69628906	-1.79736328	-1.93798828	+11.75537109	-2.90039063	-24.65332031	+1396
+1457970918.81489990	+13.12207031	-0.62841797	-1.34912109	+19.05029297	+21.62109375	-39.66064453	+2324	+13.09130859	+0.39990234	+0.39550781	-20.45654297	-11.60156250	+42.09960938	+2580	+10.67871094	-1.81494141	-1.95996094	+11.79931641	-3.14208984	-24.85107422	+1396
+1457970918.81909990	+13.09570313	-0.64599609	-1.38427734	+18.72070313	+21.84082031	-39.96826172	+2332	+13.05175781	+0.40869141	+0.39111328	-19.97314453	-12.19482422	+41.94580078	+2572	+10.65673828	-1.82812500	-1.98632813	+11.84326172	-3.29589844	-25.07080078	+1396
+1457970918.82329990	+13.07373047	-0.65039063	-1.40185547	+18.56689453	+21.79687500	-40.34179688	+2332	+13.02099609	+0.42626953	+0.38232422	-19.46777344	-12.76611328	+41.79199219	+2564	+10.63476563	-1.83691406	-2.01269531	+11.99707031	-3.47167969	-25.24658203	+1396
+1457970918.82740000	+13.05175781	-0.66796875	-1.41943359	+18.32519531	+21.75292969	-40.71533203	+2332	+12.98144531	+0.43505859	+0.37353516	-18.96240234	-13.33740234	+41.61621094	+2552	+10.60839844	-1.85888672	-2.04345703	+12.08496094	-3.62548828	-25.48828125	+1396
+1457970918.83160000	+13.02539063	-0.68554688	-1.45458984	+18.10546875	+21.81884766	-41.00097656	+2336	+12.94189453	+0.44384766	+0.35156250	-18.47900391	-13.79882813	+41.41845703	+2544	+10.58203125	-1.87646484	-2.06982422	+12.17285156	-3.75732422	-25.70800781	+1396
+1457970918.83990000	+12.97705078	-0.70751953	-1.50292969	+17.86376953	+21.68701172	-41.63818359	+2332	+12.86718750	+0.46142578	+0.30761719	-17.42431641	-14.69970703	+40.95703125	+2524	+10.52929688	-1.90722656	-2.13134766	+12.52441406	-3.95507813	-26.12548828	+1396
+1457970918.84410000	+12.94628906	-0.72070313	-1.54687500	+17.75390625	+21.77490234	-41.92382813	+2336	+12.82763672	+0.46142578	+0.27246094	-16.89697266	-15.02929688	+40.67138672	+2512	+10.49853516	-1.92919922	-2.16650391	+12.65625000	-3.99902344	-26.34521484	+1400
+1457970918.84830000	+12.91992188	-0.72509766	-1.58203125	+17.73193359	+21.73095703	-42.23144531	+2332	+12.78808594	+0.47460938	+0.24169922	-16.30371094	-15.40283203	+40.38574219	+2504	+10.46777344	-1.94238281	-2.20166016	+12.91992188	-4.02099609	-26.54296875	+1400
+1457970918.85240010	+12.88916016	-0.74267578	-1.61718750	+17.64404297	+21.66503906	-42.53906250	+2332	+12.74414063	+0.47460938	+0.20654297	-15.75439453	-15.75439453	+40.10009766	+2492	+10.43261719	-1.96435547	-2.23681641	+13.07373047	-4.02099609	-26.78466797	+1400
+1457970918.85660000	+12.86279297	-0.76025391	-1.66992188	+17.60009766	+21.73095703	-42.80273438	+2332	+12.70019531	+0.47900391	+0.15820313	-15.18310547	-15.97412109	+39.74853516	+2484	+10.40185547	-1.99072266	-2.27197266	+13.27148438	-3.97705078	-27.02636719	+1404
+1457970918.86069990	+12.83203125	-0.76904297	-1.71386719	+17.60009766	+21.68701172	-43.13232422	+2328	+12.66064453	+0.48779297	+0.10986328	-14.54589844	-16.23779297	+39.39697266	+2472	+10.36669922	-2.00390625	-2.31152344	+13.55712891	-3.95507813	-27.24609375	+1404
+1457970918.86910010	+12.77050781	-0.81298828	-1.81494141	+17.46826172	+21.73095703	-43.79150391	+2320	+12.57275391	+0.48339844	+0.00439453	-13.38134766	-16.65527344	+38.58398438	+2452	+10.29638672	-2.06542969	-2.39062500	+13.97460938	-3.80126953	-27.77343750	+1412
+1457970918.87319990	+12.73974609	-0.82617188	-1.86767578	+17.49023438	+21.70898438	-44.12109375	+2312	+12.52880859	+0.48779297	-0.05712891	-12.70019531	-16.83105469	+38.16650391	+2440	+10.25683594	-2.08740234	-2.43017578	+14.26025391	-3.69140625	-28.03710938	+1416
+1457970918.87739990	+12.70458984	-0.85253906	-1.91601563	+17.42431641	+21.68701172	-44.49462891	+2308	+12.48486328	+0.48339844	-0.11425781	-12.10693359	-17.00683594	+37.70507813	+2428	+10.22167969	-2.12255859	-2.47412109	+14.45800781	-3.55957031	-28.32275391	+1420
+1457970918.88159990	+12.67382813	-0.87890625	-1.99072266	+17.40234375	+21.81884766	-44.82421875	+2304	+12.43652344	+0.47900391	-0.18896484	-11.44775391	-17.02880859	+37.17773438	+2416	+10.18212891	-2.15771484	-2.52246094	+14.69970703	-3.36181641	-28.63037109	+1428
+1457970918.88570000	+12.63867188	-0.89648438	-2.05224609	+17.44628906	+21.79687500	-45.21972656	+2296	+12.39257813	+0.47900391	-0.25927734	-10.78857422	-17.11669922	+36.65039063	+2404	+10.14257813	-2.18847656	-2.57080078	+14.98535156	-3.18603516	-28.93798828	+1432
+1457970918.88990000	+12.60351563	-0.92724609	-2.11376953	+17.40234375	+21.77490234	-45.61523438	+2292	+12.34423828	+0.46582031	-0.32958984	-10.19531250	-17.18261719	+36.12304688	+2396	+10.10302734	-2.23681641	-2.61914063	+15.18310547	-2.96630859	-29.26757813	+1440
+1457970918.89820000	+12.52880859	-0.98437500	-2.25878906	+17.46826172	+21.84082031	-46.40625000	+2284	+12.25195313	+0.45263672	-0.49658203	-8.92089844	-17.11669922	+34.93652344	+2376	+10.02392578	-2.32031250	-2.72460938	+15.68847656	-2.43896484	-29.99267578	+1452
+1457970918.90240000	+12.49365234	-1.02832031	-2.32470703	+17.42431641	+21.79687500	-46.84570313	+2280	+12.20800781	+0.43505859	-0.57128906	-8.32763672	-17.11669922	+34.32128906	+2368	+9.97998047	-2.37304688	-2.77734375	+15.88623047	-2.15332031	-30.34423828	+1460
+1457970918.90660000	+12.45849609	-1.07226563	-2.40820313	+17.42431641	+21.90673828	-47.24121094	+2280	+12.16406250	+0.41748047	-0.66796875	-7.71240234	-16.96289063	+33.64013672	+2360	+9.94042969	-2.42578125	-2.83447266	+16.12792969	-1.80175781	-30.76171875	+1468
+1457970918.91070010	+12.41894531	-1.09863281	-2.47851563	+17.57812500	+21.84082031	-47.65869141	+2272	+12.11572266	+0.40429688	-0.75585938	-7.07519531	-16.87500000	+32.98095703	+2352	+9.89648438	-2.47851563	-2.89599609	+16.34765625	-1.45019531	-31.13525391	+1476
+1457970918.91490010	+12.37500000	-1.15136719	-2.55322266	+17.62207031	+21.79687500	-48.07617188	+2272	+12.07177734	+0.37792969	-0.84375000	-6.52587891	-16.76513672	+32.32177734	+2344	+9.85253906	-2.54003906	-2.95751953	+16.52343750	-1.05468750	-31.50878906	+1488
+1457970918.91910000	+12.33544922	-1.19970703	-2.63671875	+17.66601563	+21.84082031	-48.47167969	+2272	+12.02783203	+0.35595703	-0.94921875	-5.93261719	-16.54541016	+31.57470703	+2340	+9.81298828	-2.60156250	-3.01464844	+16.76513672	-0.65917969	-31.94824219	+1492
+1457970918.92319990	+12.29150391	-1.23486328	-2.71582031	+17.88574219	+21.73095703	-48.86718750	+2268	+11.97949219	+0.33837891	-1.04589844	-5.31738281	-16.39160156	+30.87158203	+2332	+9.76464844	-2.66308594	-3.08056641	+16.94091797	-0.24169922	-32.36572266	+1504
+1457970918.93150000	+12.21240234	-1.34472656	-2.87402344	+18.10546875	+21.59912109	-49.68017578	+2272	+11.89599609	+0.26806641	-1.24365234	-4.28466797	-15.99609375	+29.37744141	+2328	+9.68115234	-2.80371094	-3.20361328	+17.27050781	+0.59326172	-33.20068359	+1520
+1457970918.93569990	+12.16845703	-1.38867188	-2.94873047	+18.36914063	+21.46728516	-50.07568359	+2268	+11.84765625	+0.23730469	-1.34472656	-3.66943359	-15.84228516	+28.65234375	+2320	+9.63281250	-2.87402344	-3.26953125	+17.42431641	+1.05468750	-33.66210938	+1532
+1457970918.93989990	+12.12011719	-1.45019531	-3.02783203	+18.52294922	+21.33544922	-50.44921875	+2268	+11.80371094	+0.19335938	-1.44140625	-3.18603516	-15.66650391	+27.90527344	+2320	+9.58447266	-2.95312500	-3.33544922	+17.55615234	+1.51611328	-34.05761719	+1544
+1457970918.94400000	+12.08056641	-1.51171875	-3.10693359	+18.69873047	+21.22558594	-50.86669922	+2268	+11.76416016	+0.14941406	-1.55566406	-2.65869141	-15.35888672	+27.11425781	+2316	+9.54931641	-3.02783203	-3.39697266	+17.75390625	+1.93359375	-34.51904297	+1548
+1457970918.94820000	+12.03662109	-1.56445313	-3.18603516	+19.00634766	+21.09375000	-51.24023438	+2268	+11.71582031	+0.11425781	-1.65673828	-2.06542969	-15.18310547	+26.36718750	+2312	+9.49658203	-3.11132813	-3.45849609	+17.86376953	+2.39501953	-34.98046875	+1560
+1457970918.95240000	+11.98828125	-1.63476563	-3.26074219	+19.20410156	+20.93994141	-51.59179688	+2268	+11.66748047	+0.05712891	-1.75781250	-1.60400391	-15.00732422	+25.59814453	+2312	+9.45263672	-3.19042969	-3.52880859	+17.99560547	+2.85644531	-35.37597656	+1568
+1457970918.95650010	+11.94873047	-1.70068359	-3.33544922	+19.44580078	+20.76416016	-51.98730469	+2264	+11.62792969	+0.00439453	-1.86767578	-1.07666016	-14.69970703	+24.80712891	+2316	+9.41308594	-3.27392578	-3.58593750	+18.19335938	+3.20800781	-35.85937500	+1572
+1457970918.96490000	+11.85205078	-1.83251953	-3.48925781	+20.01708984	+20.43457031	-52.73437500	+2264	+11.52685547	-0.10107422	-2.07421875	-0.02197266	-14.37011719	+23.29101563	+2312	+9.32080078	-3.44531250	-3.70898438	+18.43505859	+4.04296875	-36.78222656	+1592
+1457970918.96900010	+11.81689453	-1.90283203	-3.55957031	+20.28076172	+20.23681641	-53.17382813	+2260	+11.48291016	-0.16259766	-2.18408203	+0.48339844	-14.10644531	+22.50000000	+2312	+9.28564453	-3.53320313	-3.76171875	+18.61083984	+4.35058594	-37.28759766	+1592
+1457970918.97320010	+11.76855469	-1.97314453	-3.63427734	+20.58837891	+20.10498047	-53.56933594	+2256	+11.43457031	-0.21533203	-2.28955078	+1.07666016	-13.93066406	+21.75292969	+2312	+9.23730469	-3.62988281	-3.82324219	+18.72070313	+4.74609375	-37.79296875	+1600
+1457970918.97740010	+11.72021484	-2.05224609	-3.70898438	+20.85205078	+19.97314453	-53.92089844	+2256	+11.38183594	-0.28564453	-2.39501953	+1.53808594	-13.71093750	+21.02783203	+2312	+9.19335938	-3.71777344	-3.88476563	+18.89648438	+5.11962891	-38.21044922	+1608
+1457970918.98149990	+11.68066406	-2.12695313	-3.77929688	+21.15966797	+19.79736328	-54.36035156	+2248	+11.33349609	-0.35595703	-2.50488281	+2.08740234	-13.42529297	+20.25878906	+2312	+9.15820313	-3.81005859	-3.93310547	+19.11621094	+5.38330078	-38.73779297	+1608
+1457970918.98569990	+11.62792969	-2.20166016	-3.85400391	+21.46728516	+19.70947266	-54.75585938	+2244	+11.28076172	-0.41748047	-2.61035156	+2.65869141	-13.22753906	+19.51171875	+2308	+9.10986328	-3.90673828	-3.99023438	+19.20410156	+5.73486328	-39.24316406	+1616
+1457970918.99400000	+11.54003906	-2.35986328	-3.99023438	+22.08251953	+19.48974609	-55.59082031	+2236	+11.17529297	-0.56689453	-2.82128906	+3.62548828	-12.74414063	+18.03955078	+2308	+9.03076172	-4.09570313	-4.09130859	+19.62158203	+6.32812500	-40.23193359	+1616
+1457970918.99819990	+11.49169922	-2.44335938	-4.06054688	+22.41210938	+19.44580078	-56.00830078	+2232	+11.11816406	-0.63720703	-2.92236328	+4.15283203	-12.50244141	+17.31445313	+2304	+8.98242188	-4.20117188	-4.14404297	+19.75341797	+6.67968750	-40.73730469	+1620
+1457970919.00239990	+11.44335938	-2.53125000	-4.13525391	+22.71972656	+19.42382813	-56.40380859	+2228	+11.06103516	-0.72070313	-3.02783203	+4.61425781	-12.21679688	+16.61132813	+2304	+8.94287109	-4.29785156	-4.20117188	+19.95117188	+7.03125000	-41.19873047	+1624
+1457970919.00650000	+11.39941406	-2.61474609	-4.19677734	+23.04931641	+19.33593750	-56.86523438	+2220	+11.01269531	-0.79541016	-3.13330078	+5.11962891	-11.95312500	+15.88623047	+2296	+8.90332031	-4.39892578	-4.24072266	+20.17089844	+7.27294922	-41.74804688	+1624
+1457970919.01070000	+11.34228516	-2.69824219	-4.26708984	+23.40087891	+19.35791016	-57.28271484	+2216	+10.95117188	-0.87451172	-3.23437500	+5.58105469	-11.64550781	+15.16113281	+2292	+8.85498047	-4.51318359	-4.28906250	+20.28076172	+7.66845703	-42.25341797	+1628
+1457970919.01480010	+11.28955078	-2.79052734	-4.34179688	+23.73046875	+19.40185547	-57.63427734	+2212	+10.88964844	-0.96240234	-3.33984375	+5.99853516	-11.31591797	+14.47998047	+2288	+8.81103516	-4.61425781	-4.34179688	+20.50048828	+8.04199219	-42.69287109	+1628
+1457970919.02320000	+11.18847656	-2.96630859	-4.46484375	+24.45556641	+19.40185547	-58.49121094	+2200	+10.77539063	-1.12939453	-3.53320313	+6.87744141	-10.72265625	+13.07373047	+2272	+8.72314453	-4.82958984	-4.42089844	+20.83007813	+8.72314453	-43.72558594	+1632
+1457970919.02729990	+11.13134766	-3.05859375	-4.53515625	+24.82910156	+19.44580078	-58.82080078	+2196	+10.71826172	-1.22167969	-3.63427734	+7.22900391	-10.39306641	+12.37060547	+2268	+8.67919922	-4.93505859	-4.47363281	+21.02783203	+9.14062500	-44.16503906	+1632
+1457970919.03150010	+11.08740234	-3.14648438	-4.58789063	+25.20263672	+19.40185547	-59.28222656	+2184	+10.66552734	-1.31396484	-3.72216797	+7.62451172	-10.12939453	+11.66748047	+2256	+8.63525391	-5.04492188	-4.50439453	+21.22558594	+9.44824219	-44.69238281	+1632
+1457970919.03570010	+11.03027344	-3.24316406	-4.64941406	+25.57617188	+19.46777344	-59.67773438	+2176	+10.60400391	-1.40625000	-3.81005859	+7.99804688	-9.82177734	+10.96435547	+2248	+8.58691406	-5.16796875	-4.54394531	+21.31347656	+9.88769531	-45.17578125	+1636
+1457970919.03979990	+10.97314453	-3.33544922	-4.71533203	+25.97167969	+19.53369141	-60.00732422	+2172	+10.54248047	-1.49853516	-3.90673828	+8.32763672	-9.47021484	+10.30517578	+2240	+8.53857422	-5.27343750	-4.59228516	+21.53320313	+10.30517578	-45.57128906	+1640
+1457970919.04399990	+10.92041016	-3.42333984	-4.76367188	+26.38916016	+19.48974609	-60.42480469	+2156	+10.49414063	-1.59521484	-3.98583984	+8.70117188	-9.25048828	+9.60205078	+2224	+8.49462891	-5.38769531	-4.62304688	+21.70898438	+10.63476563	-46.05468750	+1640
+1457970919.05230000	+10.80175781	-3.61230469	-4.87792969	+27.18017578	+19.62158203	-61.08398438	+2140	+10.37109375	-1.78857422	-4.15283203	+9.31640625	-8.63525391	+8.28369141	+2204	+8.39355469	-5.61621094	-4.70214844	+21.99462891	+11.49169922	-46.84570313	+1648
+1457970919.05650000	+10.74902344	-3.70458984	-4.91308594	+27.57568359	+19.55566406	-61.47949219	+2124	+10.31835938	-1.88964844	-4.21875000	+9.64599609	-8.43750000	+7.60253906	+2188	+8.34521484	-5.73046875	-4.72412109	+22.14843750	+11.79931641	-47.30712891	+1648
+1457970919.06069990	+10.68750000	-3.80566406	-4.95703125	+27.94921875	+19.57763672	-61.85302734	+2116	+10.25683594	-1.98632813	-4.29345703	+9.97558594	-8.19580078	+6.94335938	+2172	+8.29248047	-5.85351563	-4.75488281	+22.23632813	+12.19482422	-47.72460938	+1652
+1457970919.06480000	+10.63476563	-3.89794922	-5.00537109	+28.38867188	+19.57763672	-62.13867188	+2108	+10.19531250	-2.08740234	-4.36376953	+10.26123047	-7.93212891	+6.35009766	+2160	+8.24853516	-5.96337891	-4.79003906	+22.45605469	+12.54638672	-48.05419922	+1656
+1457970919.06900000	+10.58203125	-3.98583984	-5.03613281	+28.78417969	+19.48974609	-62.55615234	+2096	+10.14257813	-2.18847656	-4.42089844	+10.56884766	-7.80029297	+5.71289063	+2144	+8.20019531	-6.07763672	-4.80761719	+22.60986328	+12.81005859	-48.49365234	+1656
+1457970919.07320000	+10.52490234	-4.08691406	-5.07128906	+29.15771484	+19.51171875	-62.88574219	+2092	+10.08105469	-2.28955078	-4.48242188	+10.85449219	-7.58056641	+5.11962891	+2128	+8.15185547	-6.19628906	-4.82958984	+22.69775391	+13.13964844	-48.86718750	+1660
+1457970919.08150010	+10.41943359	-4.26708984	-5.12841797	+29.99267578	+19.35791016	-63.54492188	+2076	+9.97119141	-2.49609375	-4.58789063	+11.40380859	-7.29492188	+4.02099609	+2096	+8.06396484	-6.41601563	-4.86474609	+23.09326172	+13.60107422	-49.59228516	+1660
+1457970919.08559990	+10.36230469	-4.36376953	-5.15039063	+30.34423828	+19.31396484	-63.85253906	+2068	+9.91406250	-2.59716797	-4.64062500	+11.64550781	-7.11914063	+3.47167969	+2084	+8.01562500	-6.53466797	-4.87792969	+23.22509766	+13.84277344	-49.94384766	+1664
+1457970919.08979990	+10.30957031	-4.45166016	-5.17675781	+30.76171875	+19.22607422	-64.13818359	+2064	+9.85253906	-2.69824219	-4.68896484	+11.88720703	-6.96533203	+3.01025391	+2072	+7.97607422	-6.64013672	-4.89111328	+23.48876953	+13.99658203	-50.27343750	+1660
+1457970919.09400010	+10.26123047	-4.54394531	-5.18554688	+31.15722656	+19.07226563	-64.53369141	+2052	+9.80419922	-2.80371094	-4.71972656	+12.10693359	-6.96533203	+2.48291016	+2056	+7.93652344	-6.75000000	-4.89111328	+23.68652344	+14.10644531	-50.66894531	+1664
+1457970919.09809990	+10.20849609	-4.63623047	-5.19873047	+31.53076172	+18.98437500	-64.84130859	+2044	+9.74707031	-2.90917969	-4.75927734	+12.26074219	-6.83349609	+2.02148438	+2040	+7.90136719	-6.85986328	-4.89550781	+23.86230469	+14.21630859	-51.04248047	+1668
+1457970919.10229990	+10.16015625	-4.72412109	-5.21630859	+31.97021484	+18.85253906	-65.10498047	+2036	+9.69433594	-3.01025391	-4.79882813	+12.43652344	-6.72363281	+1.62597656	+2028	+7.86621094	-6.96533203	-4.89550781	+24.12597656	+14.30419922	-51.37207031	+1668
+1457970919.10649990	+10.11621094	-4.81201172	-5.21630859	+32.38769531	+18.65478516	-65.47851563	+2024	+9.64599609	-3.11132813	-4.82080078	+12.61230469	-6.76757813	+1.16455078	+2008	+7.83105469	-7.07080078	-4.89111328	+24.36767578	+14.32617188	-51.76757813	+1672
+1457970919.11480000	+10.01513672	-4.98779297	-5.22509766	+33.20068359	+18.39111328	-66.00585938	+2000	+9.54052734	-3.31787109	-4.87353516	+12.81005859	-6.63574219	+0.43945313	+1980	+7.76953125	-7.27734375	-4.87792969	+24.89501953	+14.39208984	-52.44873047	+1668
+1457970919.11900000	+9.97119141	-5.07128906	-5.21191406	+33.59619141	+18.19335938	-66.35742188	+1992	+9.49658203	-3.42333984	-4.88232422	+12.87597656	-6.72363281	+0.04394531	+1964	+7.73876953	-7.37841797	-4.86474609	+25.13671875	+14.37011719	-52.80029297	+1672
+1457970919.12310000	+9.92285156	-5.15917969	-5.20751953	+33.99169922	+18.03955078	-66.64306641	+1980	+9.44824219	-3.52880859	-4.89990234	+12.89794922	-6.70166016	-0.30761719	+1948	+7.71240234	-7.47949219	-4.85156250	+25.40039063	+14.34814453	-53.12988281	+1672
+1457970919.12730000	+9.87890625	-5.23828125	-5.20312500	+34.45312500	+17.86376953	-66.86279297	+1968	+9.40429688	-3.62548828	-4.91308594	+12.98583984	-6.70166016	-0.59326172	+1928	+7.68603516	-7.57617188	-4.83837891	+25.70800781	+14.32617188	-53.43750000	+1668
+1457970919.13150000	+9.83496094	-5.31738281	-5.18115234	+34.84863281	+17.64404297	-67.21435547	+1960	+9.36035156	-3.72656250	-4.91308594	+13.00781250	-6.83349609	-0.96679688	+1908	+7.65527344	-7.67285156	-4.81640625	+25.97167969	+14.28222656	-53.76708984	+1668
+1457970919.13560010	+9.78662109	-5.39648438	-5.16796875	+35.22216797	+17.49023438	-67.43408203	+1948	+9.31640625	-3.83203125	-4.91308594	+13.00781250	-6.85546875	-1.25244141	+1892	+7.63330078	-7.77392578	-4.79882813	+26.23535156	+14.23828125	-54.07470703	+1668
+1457970919.14400010	+9.70312500	-5.54589844	-5.12841797	+36.05712891	+17.11669922	-67.91748047	+1932	+9.23730469	-4.02099609	-4.90869141	+13.07373047	-7.00927734	-1.80175781	+1860	+7.57617188	-7.95849609	-4.75488281	+26.76269531	+14.17236328	-54.58007813	+1664
+1457970919.14809990	+9.65917969	-5.62500000	-5.10644531	+36.38671875	+16.96289063	-68.13720703	+1924	+9.19775391	-4.11767578	-4.89990234	+13.07373047	-7.07519531	-2.04345703	+1844	+7.54980469	-8.05078125	-4.73291016	+27.00439453	+14.12841797	-54.79980469	+1660
+1457970919.15229990	+9.61523438	-5.69531250	-5.08886719	+36.82617188	+16.80908203	-68.29101563	+1912	+9.16259766	-4.20996094	-4.89550781	+13.11767578	-7.14111328	-2.24121094	+1828	+7.52343750	-8.14306641	-4.71093750	+27.29003906	+14.12841797	-54.97558594	+1656
+1457970919.15650010	+9.58007813	-5.76123047	-5.05371094	+37.17773438	+16.58935547	-68.53271484	+1912	+9.12744141	-4.30224609	-4.87353516	+13.16162109	-7.27294922	-2.50488281	+1816	+7.48828125	-8.23095703	-4.68457031	+27.48779297	+14.08447266	-55.15136719	+1652
+1457970919.16059990	+9.53613281	-5.83593750	-5.02294922	+37.48535156	+16.43554688	-68.70849609	+1908	+9.08789063	-4.39013672	-4.85156250	+13.20556641	-7.36083984	-2.68066406	+1808	+7.46630859	-8.31884766	-4.65380859	+27.70751953	+14.04052734	-55.32714844	+1652
+1457970919.16479990	+9.50097656	-5.89746094	-5.00097656	+37.88085938	+16.30371094	-68.84033203	+1900	+9.05712891	-4.47363281	-4.83398438	+13.29345703	-7.44873047	-2.85644531	+1796	+7.43554688	-8.40234375	-4.62744141	+27.94921875	+14.04052734	-55.45898438	+1648
+1457970919.17310000	+9.42626953	-6.03369141	-4.92187500	+38.47412109	+15.97412109	-69.19189453	+1896	+8.99121094	-4.63623047	-4.78125000	+13.46923828	-7.64648438	-3.18603516	+1784	+7.37402344	-8.57373047	-4.57031250	+28.30078125	+13.99658203	-55.65673828	+1648
+1457970919.17730000	+9.39111328	-6.09082031	-4.89111328	+38.82568359	+15.82031250	-69.25781250	+1892	+8.96044922	-4.71093750	-4.75488281	+13.60107422	-7.71240234	-3.31787109	+1776	+7.34765625	-8.65283203	-4.53955078	+28.52050781	+13.99658203	-55.70068359	+1644
+1457970919.18140010	+9.36035156	-6.15234375	-4.85156250	+39.13330078	+15.64453125	-69.41162109	+1892	+8.92529297	-4.79003906	-4.71972656	+13.73291016	-7.82226563	-3.44970703	+1772	+7.31250000	-8.73193359	-4.50878906	+28.67431641	+13.95263672	-55.72265625	+1644
+1457970919.18560000	+9.32519531	-6.21386719	-4.81201172	+39.39697266	+15.51269531	-69.52148438	+1896	+8.89453125	-4.86035156	-4.68457031	+13.86474609	-7.88818359	-3.53759766	+1768	+7.28613281	-8.80664063	-4.47802734	+28.87207031	+13.93066406	-55.76660156	+1644
+1457970919.18980000	+9.29443359	-6.26660156	-4.77685547	+39.72656250	+15.38085938	-69.58740234	+1892	+8.86376953	-4.93066406	-4.65380859	+14.04052734	-7.95410156	-3.62548828	+1764	+7.25976563	-8.88134766	-4.44287109	+29.06982422	+13.88671875	-55.78857422	+1644
+1457970919.19390010	+9.26367188	-6.32373047	-4.72851563	+40.03417969	+15.20507813	-69.71923828	+1896	+8.83300781	-4.99658203	-4.61425781	+14.19433594	-8.06396484	-3.71337891	+1764	+7.22900391	-8.95166016	-4.40771484	+29.24560547	+13.84277344	-55.83251953	+1648
+1457970919.20230010	+9.20654297	-6.43359375	-4.64501953	+40.60546875	+14.91943359	-69.82910156	+1896	+8.77587891	-5.12402344	-4.53955078	+14.56787109	-8.19580078	-3.80126953	+1760	+7.18505859	-9.09228516	-4.32861328	+29.66308594	+13.75488281	-55.89843750	+1648
+1457970919.20639990	+9.17578125	-6.48193359	-4.60107422	+40.89111328	+14.76562500	-69.91699219	+1900	+8.74951172	-5.18554688	-4.49560547	+14.74365234	-8.28369141	-3.86718750	+1760	+7.16308594	-9.15820313	-4.28906250	+29.86083984	+13.68896484	-55.92041016	+1648
+1457970919.21059990	+9.14941406	-6.53906250	-4.55712891	+41.13281250	+14.63378906	-69.96093750	+1900	+8.71875000	-5.24707031	-4.45166016	+14.89746094	-8.34960938	-3.88916016	+1760	+7.14550781	-9.22412109	-4.24951172	+30.08056641	+13.60107422	-55.92041016	+1648
+1457970919.21479990	+9.12304688	-6.58300781	-4.51318359	+41.44042969	+14.47998047	-69.98291016	+1900	+8.69238281	-5.30419922	-4.41650391	+15.07324219	-8.41552734	-3.86718750	+1756	+7.13232422	-9.28125000	-4.20556641	+30.32226563	+13.51318359	-55.94238281	+1644
+1457970919.21890000	+9.09667969	-6.63134766	-4.46484375	+41.72607422	+14.32617188	-70.04882813	+1900	+8.66601563	-5.36132813	-4.36376953	+15.24902344	-8.52539063	-3.88916016	+1756	+7.11474609	-9.34277344	-4.16162109	+30.54199219	+13.40332031	-55.98632813	+1644
+1457970919.22309990	+9.07031250	-6.67968750	-4.41650391	+41.96777344	+14.17236328	-70.09277344	+1900	+8.63964844	-5.41845703	-4.31982422	+15.33691406	-8.61328125	-3.88916016	+1756	+7.10595703	-9.40429688	-4.11328125	+30.78369141	+13.27148438	-56.05224609	+1640
+1457970919.23140000	+9.02636719	-6.76757813	-4.31542969	+42.51708984	+13.88671875	-70.15869141	+1900	+8.59570313	-5.51953125	-4.22753906	+15.62255859	-8.81103516	-3.84521484	+1748	+7.08837891	-9.50976563	-4.01220703	+31.26708984	+13.05175781	-56.16210938	+1632
+1457970919.23560000	+9.00439453	-6.81591797	-4.26708984	+42.71484375	+13.73291016	-70.20263672	+1896	+8.57373047	-5.58105469	-4.17919922	+15.64453125	-8.89892578	-3.80126953	+1748	+7.08837891	-9.56689453	-3.96386719	+31.53076172	+12.89794922	-56.22802734	+1628
+1457970919.23980000	+8.98242188	-6.85546875	-4.22314453	+43.00048828	+13.62304688	-70.18066406	+1892	+8.55175781	-5.62500000	-4.13525391	+15.75439453	-8.96484375	-3.71337891	+1740	+7.08398438	-9.61523438	-3.91113281	+31.79443359	+12.78808594	-56.25000000	+1620
+1457970919.24390010	+8.96484375	-6.89501953	-4.16601563	+43.22021484	+13.44726563	-70.22460938	+1888	+8.53417969	-5.67333984	-4.07812500	+15.82031250	-9.14062500	-3.69140625	+1736	+7.07519531	-9.66796875	-3.85839844	+32.01416016	+12.65625000	-56.29394531	+1608
+1457970919.24810000	+8.94287109	-6.93896484	-4.11767578	+43.39599609	+13.31542969	-70.22460938	+1884	+8.51660156	-5.72607422	-4.02539063	+15.77636719	-9.25048828	-3.62548828	+1732	+7.07519531	-9.71630859	-3.80566406	+32.25585938	+12.50244141	-56.31591797	+1600
+1457970919.25219990	+8.92529297	-6.97412109	-4.06933594	+43.63769531	+13.18359375	-70.20263672	+1876	+8.50341797	-5.77001953	-3.97705078	+15.82031250	-9.31640625	-3.51562500	+1724	+7.07080078	-9.76025391	-3.75292969	+32.47558594	+12.37060547	-56.33789063	+1588
+1457970919.25640010	+8.90771484	-7.00927734	-4.00781250	+43.83544922	+13.02978516	-70.24658203	+1872	+8.49023438	-5.81396484	-3.91992188	+15.82031250	-9.49218750	-3.44970703	+1720	+7.06640625	-9.80859375	-3.69580078	+32.67333984	+12.21679688	-56.35986328	+1576
+1457970919.26469990	+8.88134766	-7.07958984	-3.90234375	+44.20898438	+12.74414063	-70.22460938	+1856	+8.46386719	-5.90185547	-3.81005859	+15.75439453	-9.71191406	-3.25195313	+1704	+7.06201172	-9.89208984	-3.58593750	+33.06884766	+11.95312500	-56.38183594	+1552
+1457970919.26889990	+8.86816406	-7.11035156	-3.84521484	+44.38476563	+12.59033203	-70.24658203	+1848	+8.45507813	-5.94140625	-3.74853516	+15.73242188	-9.88769531	-3.16406250	+1700	+7.05761719	-9.93603516	-3.53320313	+33.24462891	+11.84326172	-56.35986328	+1540
+1457970919.27309990	+8.85498047	-7.14550781	-3.78808594	+44.51660156	+12.43652344	-70.22460938	+1844	+8.44628906	-5.98535156	-3.69140625	+15.66650391	-10.01953125	-3.07617188	+1692	+7.05322266	-9.97558594	-3.48486328	+33.42041016	+11.68945313	-56.31591797	+1524
+1457970919.28140000	+8.83300781	-7.19824219	-3.66943359	+44.86816406	+12.10693359	-70.20263672	+1828	+8.43310547	-6.05566406	-3.57275391	+15.60058594	-10.28320313	-2.81250000	+1680	+7.04003906	-10.05029297	-3.37939453	+33.70605469	+11.42578125	-56.18408203	+1500
+1457970919.28559990	+8.81982422	-7.22900391	-3.61230469	+45.02197266	+11.93115234	-70.20263672	+1824	+8.42871094	-6.09082031	-3.51562500	+15.55664063	-10.41503906	-2.70263672	+1672	+7.03564453	-10.08984375	-3.33105469	+33.83789063	+11.29394531	-56.11816406	+1488
+1457970919.28970000	+8.81542969	-7.25097656	-3.55078125	+45.21972656	+11.75537109	-70.18066406	+1820	+8.42431641	-6.12158203	-3.45410156	+15.55664063	-10.52490234	-2.57080078	+1664	+7.02685547	-10.12060547	-3.27832031	+33.96972656	+11.16210938	-56.03027344	+1476
+1457970919.29390000	+8.80664063	-7.27294922	-3.48925781	+45.39550781	+11.55761719	-70.18066406	+1816	+8.41552734	-6.15234375	-3.39257813	+15.53466797	-10.67871094	-2.43896484	+1660	+7.01806641	-10.15576172	-3.22998047	+34.07958984	+11.03027344	-55.94238281	+1464
+1457970919.29810000	+8.79785156	-7.29492188	-3.42773438	+45.57128906	+11.35986328	-70.15869141	+1812	+8.41113281	-6.18310547	-3.33105469	+15.53466797	-10.83251953	-2.30712891	+1656	+7.00927734	-10.19091797	-3.17724609	+34.21142578	+10.87646484	-55.85449219	+1456
+1457970919.30220010	+8.79345703	-7.31250000	-3.36621094	+45.76904297	+11.14013672	-70.13671875	+1808	+8.41113281	-6.20947266	-3.26953125	+15.53466797	-10.94238281	-2.17529297	+1652	+7.00488281	-10.22167969	-3.12890625	+34.32128906	+10.72265625	-55.76660156	+1448
+1457970919.30640010	+8.78906250	-7.33007813	-3.30468750	+45.96679688	+10.92041016	-70.13671875	+1808	+8.40673828	-6.23144531	-3.20800781	+15.55664063	-11.09619141	-2.04345703	+1648	+6.99609375	-10.25244141	-3.08056641	+34.43115234	+10.56884766	-55.65673828	+1444
+1457970919.31469990	+8.77587891	-7.36083984	-3.18164063	+46.38427734	+10.45898438	-70.09277344	+1808	+8.39794922	-6.27978516	-3.08496094	+15.55664063	-11.38183594	-1.75781250	+1644	+6.98291016	-10.30957031	-2.97949219	+34.67285156	+10.23925781	-55.45898438	+1432
+1457970919.31890010	+8.77148438	-7.37402344	-3.11572266	+46.60400391	+10.21728516	-70.07080078	+1808	+8.39794922	-6.29736328	-3.02343750	+15.57861328	-11.53564453	-1.60400391	+1640	+6.97851563	-10.33593750	-2.92675781	+34.80468750	+10.04150391	-55.37109375	+1428
+1457970919.32300000	+8.76708984	-7.38720703	-3.05419922	+46.82373047	+9.95361328	-70.07080078	+1808	+8.39355469	-6.31933594	-2.96191406	+15.55664063	-11.66748047	-1.45019531	+1640	+6.97851563	-10.35791016	-2.87841797	+34.93652344	+9.84375000	-55.30517578	+1424
+1457970919.32719990	+8.76269531	-7.40039063	-2.99267578	+47.06542969	+9.73388672	-70.02685547	+1808	+8.38916016	-6.33691406	-2.90478516	+15.55664063	-11.79931641	-1.27441406	+1636	+6.97412109	-10.38427734	-2.82568359	+35.06835938	+9.66796875	-55.23925781	+1420
+1457970919.33139990	+8.76269531	-7.40917969	-2.93115234	+47.30712891	+9.49218750	-70.00488281	+1808	+8.38916016	-6.35449219	-2.83886719	+15.55664063	-11.97509766	-1.14257813	+1636	+6.97412109	-10.40625000	-2.76855469	+35.20019531	+9.47021484	-55.17333984	+1420
+1457970919.33550000	+8.75830078	-7.42236328	-2.86962891	+47.54882813	+9.22851563	-69.96093750	+1808	+8.38916016	-6.37646484	-2.78173828	+15.49072266	-12.10693359	-0.96679688	+1636	+6.97851563	-10.42822266	-2.71142578	+35.37597656	+9.27246094	-55.12939453	+1416
+1457970919.33970000	+8.75390625	-7.42675781	-2.81250000	+47.79052734	+8.98681641	-69.87304688	+1808	+8.38916016	-6.38964844	-2.72021484	+15.44677734	-12.23876953	-0.76904297	+1632	+6.98291016	-10.44580078	-2.65429688	+35.50781250	+9.09667969	-55.08544922	+1416
+1457970919.34800000	+8.74951172	-7.44433594	-2.69384766	+48.29589844	+8.52539063	-69.76318359	+1808	+8.38916016	-6.42480469	-2.60156250	+15.24902344	-12.50244141	-0.37353516	+1628	+6.99609375	-10.48095703	-2.54443359	+35.85937500	+8.72314453	-54.99755859	+1404
+1457970919.35220000	+8.74511719	-7.45312500	-2.63671875	+48.53759766	+8.30566406	-69.65332031	+1804	+8.38916016	-6.43798828	-2.54882813	+15.16113281	-12.61230469	-0.13183594	+1624	+7.00488281	-10.49414063	-2.48730469	+36.03515625	+8.54736328	-54.95361328	+1400
+1457970919.35640000	+8.74072266	-7.45751953	-2.57958984	+48.80126953	+8.08593750	-69.56542969	+1800	+8.39355469	-6.45117188	-2.48730469	+15.05126953	-12.74414063	+0.08789063	+1616	+7.01367188	-10.50732422	-2.43017578	+36.21093750	+8.37158203	-54.90966797	+1396
+1457970919.36050010	+8.73632813	-7.46630859	-2.52685547	+49.04296875	+7.88818359	-69.47753906	+1796	+8.39355469	-6.46875000	-2.43017578	+14.87548828	-12.87597656	+0.30761719	+1612	+7.02246094	-10.52050781	-2.37304688	+36.40869141	+8.21777344	-54.90966797	+1388
+1457970919.36470010	+8.73193359	-7.46630859	-2.46972656	+49.30664063	+7.69042969	-69.36767578	+1792	+8.39794922	-6.48193359	-2.37744141	+14.72167969	-12.94189453	+0.57128906	+1608	+7.03125000	-10.53369141	-2.31152344	+36.58447266	+8.06396484	-54.86572266	+1384
+1457970919.36890010	+8.73193359	-7.46630859	-2.41699219	+49.59228516	+7.49267578	-69.25781250	+1784	+8.39794922	-6.49072266	-2.32031250	+14.58984375	-13.05175781	+0.81298828	+1600	+7.04003906	-10.54248047	-2.25878906	+36.73828125	+7.93212891	-54.82177734	+1376
+1457970919.37299990	+8.72753906	-7.47070313	-2.36425781	+49.81201172	+7.31689453	-69.14794922	+1780	+8.40234375	-6.50390625	-2.26757813	+14.39208984	-13.13964844	+1.07666016	+1592	+7.05322266	-10.55126953	-2.20166016	+36.93603516	+7.80029297	-54.77783203	+1368
+1457970919.38140010	+8.72314453	-7.47070313	-2.26757813	+50.31738281	+6.98730469	-68.90625000	+1760	+8.41113281	-6.52148438	-2.16210938	+14.08447266	-13.27148438	+1.64794922	+1576	+7.07519531	-10.56884766	-2.09179688	+37.26562500	+7.53662109	-54.66796875	+1352
+1457970919.38550000	+8.71875000	-7.47070313	-2.21484375	+50.53710938	+6.83349609	-68.81835938	+1752	+8.41113281	-6.53027344	-2.10937500	+13.93066406	-13.33740234	+1.91162109	+1568	+7.08398438	-10.57324219	-2.04345703	+37.44140625	+7.40478516	-54.60205078	+1344
+1457970919.38969990	+8.71875000	-7.46630859	-2.16650391	+50.77880859	+6.67968750	-68.73046875	+1744	+8.41552734	-6.53466797	-2.05664063	+13.77685547	-13.40332031	+2.17529297	+1556	+7.08837891	-10.57763672	-1.99072266	+37.57324219	+7.29492188	-54.55810547	+1336
+1457970919.39389990	+8.71875000	-7.45751953	-2.11816406	+51.02050781	+6.50390625	-68.64257813	+1736	+8.41992188	-6.53906250	-2.00830078	+13.64501953	-13.44726563	+2.46093750	+1548	+7.09277344	-10.58203125	-1.94238281	+37.70507813	+7.14111328	-54.49218750	+1324
+1457970919.39800000	+8.71435547	-7.45751953	-2.06982422	+51.24023438	+6.37207031	-68.57666016	+1728	+8.42431641	-6.53906250	-1.95556641	+13.53515625	-13.51318359	+2.70263672	+1540	+7.10156250	-10.58642578	-1.89843750	+37.83691406	+7.03125000	-54.42626953	+1316
+1457970919.40220000	+8.71435547	-7.44873047	-2.02148438	+51.45996094	+6.24023438	-68.53271484	+1724	+8.42871094	-6.54345703	-1.90722656	+13.44726563	-13.57910156	+2.94433594	+1532	+7.10156250	-10.59082031	-1.84570313	+37.92480469	+6.92138672	-54.38232422	+1308
+1457970919.40630010	+8.71435547	-7.43994141	-1.97753906	+51.67968750	+6.08642578	-68.46679688	+1720	+8.42871094	-6.54345703	-1.85888672	+13.35937500	-13.60107422	+3.20800781	+1524	+7.10156250	-10.59521484	-1.81054688	+38.01269531	+6.78955078	-54.27246094	+1296
+1457970919.41470000	+8.71435547	-7.42675781	-1.88525391	+52.07519531	+5.82275391	-68.40087891	+1712	+8.43750000	-6.53906250	-1.76660156	+13.24951172	-13.71093750	+3.66943359	+1512	+7.09716797	-10.60400391	-1.72705078	+38.16650391	+6.52587891	-54.11865234	+1284
+1457970919.41880010	+8.71875000	-7.41357422	-1.84570313	+52.29492188	+5.66894531	-68.33496094	+1708	+8.43750000	-6.53466797	-1.72265625	+13.20556641	-13.75488281	+3.93310547	+1508	+7.09716797	-10.60839844	-1.69628906	+38.23242188	+6.37207031	-54.00878906	+1276
+1457970919.42300010	+8.71875000	-7.40478516	-1.80175781	+52.47070313	+5.53710938	-68.33496094	+1704	+8.44189453	-6.53027344	-1.67871094	+13.18359375	-13.79882813	+4.13085938	+1504	+7.09716797	-10.60839844	-1.66113281	+38.32031250	+6.24023438	-53.92089844	+1272
+1457970919.42720010	+8.71875000	-7.39599609	-1.75341797	+52.66845703	+5.40527344	-68.33496094	+1704	+8.44189453	-6.52148438	-1.63476563	+13.13964844	-13.84277344	+4.32861328	+1504	+7.08837891	-10.61279297	-1.62597656	+38.34228516	+6.10839844	-53.85498047	+1268
+1457970919.43129990	+8.71875000	-7.38281250	-1.71386719	+52.86621094	+5.27343750	-68.31298828	+1704	+8.44628906	-6.51708984	-1.59521484	+13.11767578	-13.86474609	+4.54833984	+1504	+7.08398438	-10.61279297	-1.59082031	+38.38623047	+5.97656250	-53.76708984	+1264
+1457970919.43549990	+8.71875000	-7.37402344	-1.67431641	+53.06396484	+5.16357422	-68.31298828	+1704	+8.44628906	-6.51269531	-1.55566406	+13.11767578	-13.90869141	+4.74609375	+1500	+7.08398438	-10.61718750	-1.55566406	+38.45214844	+5.84472656	-53.70117188	+1264
+1457970919.43969990	+8.71875000	-7.36083984	-1.63476563	+53.23974609	+5.03173828	-68.31298828	+1708	+8.45068359	-6.50390625	-1.51171875	+13.11767578	-13.93066406	+4.92187500	+1500	+7.08398438	-10.61718750	-1.52050781	+38.49609375	+5.73486328	-53.65722656	+1264
+1457970919.44800000	+8.71875000	-7.33886719	-1.56445313	+53.59130859	+4.83398438	-68.22509766	+1708	+8.45068359	-6.48632813	-1.44140625	+13.11767578	-13.95263672	+5.33935547	+1500	+7.07958984	-10.61718750	-1.45898438	+38.60595703	+5.49316406	-53.50341797	+1260
+1457970919.45219990	+8.71875000	-7.33007813	-1.52490234	+53.76708984	+4.72412109	-68.20312500	+1708	+8.45068359	-6.47753906	-1.40185547	+13.11767578	-13.95263672	+5.51513672	+1504	+7.07958984	-10.61279297	-1.42822266	+38.67187500	+5.36132813	-53.45947266	+1264
+1457970919.45630000	+8.71875000	-7.31689453	-1.49414063	+53.94287109	+4.63623047	-68.15917969	+1712	+8.45507813	-6.47314453	-1.37109375	+13.11767578	-13.95263672	+5.71289063	+1504	+7.08398438	-10.60839844	-1.39306641	+38.75976563	+5.27343750	-53.41552734	+1264
+1457970919.46050000	+8.71875000	-7.30810547	-1.45898438	+54.11865234	+4.54833984	-68.13720703	+1712	+8.45507813	-6.46435547	-1.33593750	+13.11767578	-13.93066406	+5.88867188	+1504	+7.08837891	-10.60400391	-1.35791016	+38.86962891	+5.18554688	-53.39355469	+1268
+1457970919.46470000	+8.71875000	-7.29492188	-1.42822266	+54.29443359	+4.48242188	-68.09326172	+1712	+8.45507813	-6.45556641	-1.30078125	+13.11767578	-13.93066406	+6.06445313	+1504	+7.09277344	-10.59960938	-1.32275391	+38.95751953	+5.09765625	-53.37158203	+1268
+1457970919.46880010	+8.72314453	-7.28613281	-1.39746094	+54.44824219	+4.41650391	-68.02734375	+1712	+8.45507813	-6.44677734	-1.27001953	+13.11767578	-13.90869141	+6.26220703	+1504	+7.09716797	-10.59521484	-1.28759766	+39.06738281	+5.03173828	-53.37158203	+1272
+1457970919.47300000	+8.72314453	-7.27734375	-1.37109375	+54.60205078	+4.35058594	-67.93945313	+1716	+8.45947266	-6.43798828	-1.24365234	+13.11767578	-13.86474609	+6.43798828	+1504	+7.10595703	-10.59082031	-1.24804688	+39.17724609	+4.96582031	-53.34960938	+1276
+1457970919.48130010	+8.72314453	-7.25537109	-1.31396484	+54.90966797	+4.21875000	-67.78564453	+1720	+8.45947266	-6.41601563	-1.18652344	+13.13964844	-13.79882813	+6.81152344	+1504	+7.12792969	-10.57324219	-1.17773438	+39.41894531	+4.81201172	-53.34960938	+1280
+1457970919.48550010	+8.72314453	-7.24658203	-1.28759766	+55.04150391	+4.15283203	-67.69775391	+1724	+8.45947266	-6.41162109	-1.15576172	+13.11767578	-13.75488281	+6.98730469	+1500	+7.13671875	-10.56445313	-1.14257813	+39.55078125	+4.74609375	-53.32763672	+1280
+1457970919.49379990	+8.72314453	-7.22021484	-1.23925781	+55.32714844	+4.02099609	-67.52197266	+1740	+8.46386719	-6.38964844	-1.10302734	+13.11767578	-13.66699219	+7.33886719	+1500	+7.15869141	-10.54687500	-1.07666016	+39.81445313	+4.63623047	-53.32763672	+1280
+1457970919.49799990	+8.72314453	-7.21142578	-1.21289063	+55.41503906	+3.97705078	-67.43408203	+1748	+8.46386719	-6.38085938	-1.07666016	+13.09570313	-13.62304688	+7.49267578	+1500	+7.17187500	-10.53369141	-1.04150391	+39.92431641	+4.57031250	-53.32763672	+1280
+1457970919.50630000	+8.72753906	-7.18945313	-1.16455078	+55.65673828	+3.84521484	-67.25830078	+1764	+8.47265625	-6.35888672	-1.02832031	+13.09570313	-13.55712891	+7.82226563	+1504	+7.18505859	-10.52050781	-0.97558594	+40.10009766	+4.46044922	-53.30566406	+1276
+1457970919.51050000	+8.73193359	-7.18066406	-1.14257813	+55.74462891	+3.77929688	-67.14843750	+1776	+8.47265625	-6.35009766	-1.00634766	+13.05175781	-13.51318359	+7.97607422	+1504	+7.19384766	-10.51171875	-0.94921875	+40.18798828	+4.39453125	-53.26171875	+1272
+1457970919.51460000	+8.73193359	-7.16748047	-1.12060547	+55.83251953	+3.71337891	-67.06054688	+1788	+8.47705078	-6.34130859	-0.97998047	+13.05175781	-13.46923828	+8.12988281	+1508	+7.19824219	-10.50292969	-0.91845703	+40.25390625	+4.32861328	-53.23974609	+1272
+1457970919.51880000	+8.73632813	-7.15429688	-1.10302734	+55.94238281	+3.62548828	-66.95068359	+1800	+8.48144531	-6.32812500	-0.96240234	+13.02978516	-13.42529297	+8.30566406	+1512	+7.20263672	-10.49414063	-0.90087891	+40.29785156	+4.24072266	-53.15185547	+1268
+1457970919.52300000	+8.73632813	-7.14550781	-1.08105469	+56.00830078	+3.58154297	-66.86279297	+1812	+8.48583984	-6.31933594	-0.94042969	+13.00781250	-13.38134766	+8.41552734	+1516	+7.20263672	-10.48535156	-0.87890625	+40.34179688	+4.17480469	-53.08593750	+1268
+1457970919.52710010	+8.73632813	-7.13232422	-1.05908203	+56.09619141	+3.51562500	-66.79687500	+1824	+8.48583984	-6.31054688	-0.91845703	+12.98583984	-13.33740234	+8.54736328	+1520	+7.20263672	-10.47656250	-0.85693359	+40.34179688	+4.13085938	-53.04199219	+1268
+1457970919.53130010	+8.74072266	-7.11914063	-1.03710938	+56.18408203	+3.44970703	-66.68701172	+1840	+8.49023438	-6.29736328	-0.89648438	+12.96386719	-13.29345703	+8.67919922	+1528	+7.20263672	-10.47216797	-0.83935547	+40.34179688	+4.06494141	-52.95410156	+1264
+1457970919.53959990	+8.74511719	-7.09716797	-1.00195313	+56.29394531	+3.33984375	-66.53320313	+1864	+8.49902344	-6.28417969	-0.85693359	+12.89794922	-13.22753906	+8.92089844	+1536	+7.19384766	-10.46337891	-0.80859375	+40.29785156	+3.95507813	-52.82226563	+1260
+1457970919.54380010	+8.74511719	-7.08837891	-0.98437500	+56.35986328	+3.27392578	-66.40136719	+1876	+8.49902344	-6.27539063	-0.84375000	+12.85400391	-13.13964844	+9.07470703	+1540	+7.18505859	-10.45898438	-0.79980469	+40.25390625	+3.88916016	-52.69042969	+1260
+1457970919.54800010	+8.74511719	-7.07519531	-0.97119141	+56.40380859	+3.25195313	-66.31347656	+1888	+8.50341797	-6.26660156	-0.82617188	+12.81005859	-13.09570313	+9.18457031	+1544	+7.17626953	-10.45458984	-0.79541016	+40.20996094	+3.84521484	-52.55859375	+1256
+1457970919.55209990	+8.74511719	-7.06640625	-0.95361328	+56.46972656	+3.20800781	-66.24755859	+1904	+8.50341797	-6.25781250	-0.80859375	+12.78808594	-13.05175781	+9.29443359	+1548	+7.17187500	-10.45019531	-0.78662109	+40.16601563	+3.80126953	-52.47070313	+1252
+1457970919.55629990	+8.74951172	-7.05761719	-0.94482422	+56.51367188	+3.16406250	-66.11572266	+1912	+8.50781250	-6.24902344	-0.79541016	+12.74414063	-12.96386719	+9.42626953	+1556	+7.16308594	-10.44580078	-0.78222656	+40.12207031	+3.75732422	-52.33886719	+1248
+1457970919.56040000	+8.74951172	-7.04882813	-0.93164063	+56.57958984	+3.14208984	-66.02783203	+1924	+8.50781250	-6.24462891	-0.78222656	+12.72216797	-12.91992188	+9.53613281	+1560	+7.15429688	-10.44580078	-0.77783203	+40.07812500	+3.73535156	-52.25097656	+1248
+1457970919.56880000	+8.74951172	-7.03564453	-0.90966797	+56.64550781	+3.09814453	-65.85205078	+1944	+8.51220703	-6.23144531	-0.76025391	+12.63427734	-12.78808594	+9.75585938	+1568	+7.14111328	-10.44140625	-0.76904297	+39.99023438	+3.69140625	-52.07519531	+1248
+1457970919.57290010	+8.74951172	-7.03125000	-0.90527344	+56.68945313	+3.09814453	-65.74218750	+1956	+8.51220703	-6.22705078	-0.75146484	+12.61230469	-12.70019531	+9.86572266	+1568	+7.13671875	-10.43701172	-0.76464844	+39.96826172	+3.71337891	-52.00927734	+1244
+1457970919.57710000	+8.74951172	-7.02685547	-0.89648438	+56.71142578	+3.09814453	-65.67626953	+1964	+8.51220703	-6.22265625	-0.74267578	+12.56835938	-12.65625000	+9.95361328	+1572	+7.13232422	-10.43701172	-0.75585938	+39.94628906	+3.69140625	-51.94335938	+1244
+1457970919.58130000	+8.74951172	-7.02246094	-0.89208984	+56.73339844	+3.07617188	-65.54443359	+1968	+8.51220703	-6.22265625	-0.73828125	+12.52441406	-12.54638672	+10.10742188	+1576	+7.13232422	-10.43261719	-0.75585938	+39.94628906	+3.69140625	-51.85546875	+1244
+1457970919.58540010	+8.74951172	-7.01806641	-0.89208984	+56.77734375	+3.09814453	-65.45654297	+1976	+8.51220703	-6.21826172	-0.73388672	+12.50244141	-12.48046875	+10.19531250	+1576	+7.12792969	-10.42822266	-0.75146484	+39.94628906	+3.71337891	-51.78955078	+1244
+1457970919.58960010	+8.74511719	-7.01367188	-0.88330078	+56.77734375	+3.09814453	-65.39062500	+1980	+8.51220703	-6.21386719	-0.72949219	+12.45849609	-12.41455078	+10.28320313	+1580	+7.12792969	-10.42382813	-0.75146484	+39.94628906	+3.73535156	-51.74560547	+1244
+1457970919.59789990	+8.74511719	-7.00927734	-0.88330078	+56.84326172	+3.12011719	-65.21484375	+1992	+8.51220703	-6.20947266	-0.72509766	+12.41455078	-12.26074219	+10.48095703	+1580	+7.13232422	-10.41943359	-0.73828125	+40.01220703	+3.77929688	-51.72363281	+1244
+1457970919.60209990	+8.74511719	-7.00927734	-0.88330078	+56.84326172	+3.14208984	-65.12695313	+1996	+8.51220703	-6.20947266	-0.72070313	+12.37060547	-12.19482422	+10.54687500	+1580	+7.13671875	-10.41503906	-0.72949219	+40.05615234	+3.82324219	-51.70166016	+1244
+1457970919.60630010	+8.74511719	-7.00927734	-0.88330078	+56.84326172	+3.18603516	-65.01708984	+2000	+8.50781250	-6.20947266	-0.72070313	+12.32666016	-12.10693359	+10.65673828	+1580	+7.13671875	-10.41064453	-0.72509766	+40.10009766	+3.84521484	-51.67968750	+1244
+1457970919.61040000	+8.74072266	-7.00927734	-0.88769531	+56.86523438	+3.20800781	-64.90722656	+2008	+8.50781250	-6.20507813	-0.72070313	+12.30468750	-12.01904297	+10.74462891	+1580	+7.14111328	-10.40625000	-0.72070313	+40.14404297	+3.88916016	-51.65771484	+1244
+1457970919.61459990	+8.74072266	-7.00927734	-0.88769531	+56.86523438	+3.22998047	-64.79736328	+2012	+8.50781250	-6.20507813	-0.72070313	+12.28271484	-11.93115234	+10.83251953	+1580	+7.14550781	-10.40185547	-0.71630859	+40.20996094	+3.93310547	-51.61376953	+1244
+1457970919.61879990	+8.73632813	-7.00927734	-0.88769531	+56.88720703	+3.27392578	-64.68750000	+2016	+8.50341797	-6.20507813	-0.72070313	+12.26074219	-11.82128906	+10.92041016	+1580	+7.14990234	-10.39746094	-0.71191406	+40.27587891	+3.97705078	-51.59179688	+1248
+1457970919.62710000	+8.73193359	-7.00488281	-0.89208984	+56.93115234	+3.31787109	-64.42382813	+2024	+8.49902344	-6.20068359	-0.72070313	+12.21679688	-11.62353516	+11.07421875	+1576	+7.15869141	-10.38867188	-0.70312500	+40.38574219	+4.06494141	-51.50390625	+1252
+1457970919.63120010	+8.72753906	-7.00488281	-0.89208984	+56.93115234	+3.36181641	-64.31396484	+2028	+8.49462891	-6.20068359	-0.72070313	+12.17285156	-11.51367188	+11.16210938	+1576	+7.15869141	-10.38427734	-0.69873047	+40.45166016	+4.13085938	-51.43798828	+1252
+1457970919.63540010	+8.72314453	-7.00048828	-0.89208984	+56.97509766	+3.38378906	-64.18212891	+2032	+8.49023438	-6.19628906	-0.72070313	+12.15087891	-11.40380859	+11.22802734	+1576	+7.15869141	-10.37988281	-0.69433594	+40.51757813	+4.19677734	-51.37207031	+1256
+1457970919.63960000	+8.71875000	-7.00048828	-0.89208984	+56.99707031	+3.42773438	-63.98437500	+2032	+8.48583984	-6.19628906	-0.71630859	+12.12890625	-11.27197266	+11.33789063	+1576	+7.15869141	-10.37548828	-0.68994141	+40.56152344	+4.26269531	-51.28417969	+1260
+1457970919.64369990	+8.70996094	-7.00048828	-0.89208984	+56.99707031	+3.47167969	-63.80859375	+2036	+8.48144531	-6.19628906	-0.71630859	+12.08496094	-11.11816406	+11.42578125	+1572	+7.15429688	-10.37109375	-0.68994141	+40.60546875	+4.32861328	-51.15234375	+1260
+1457970919.65210010	+8.69677734	-6.99609375	-0.89208984	+57.08496094	+3.53759766	-63.32519531	+2040	+8.47265625	-6.19189453	-0.71191406	+12.06298828	-10.78857422	+11.64550781	+1568	+7.14111328	-10.36669922	-0.69433594	+40.69335938	+4.50439453	-50.80078125	+1264
+1457970919.65619990	+8.68798828	-6.99169922	-0.89208984	+57.12890625	+3.55957031	-63.12744141	+2044	+8.46386719	-6.19189453	-0.70751953	+12.04101563	-10.61279297	+11.75537109	+1568	+7.13232422	-10.36230469	-0.69433594	+40.71533203	+4.57031250	-50.60302734	+1268
+1457970919.66039990	+8.67919922	-6.98291016	-0.88769531	+57.21679688	+3.58154297	-62.88574219	+2044	+8.45507813	-6.18750000	-0.70312500	+12.04101563	-10.43701172	+11.88720703	+1568	+7.11914063	-10.35791016	-0.69873047	+40.75927734	+4.68017578	-50.33935547	+1272
+1457970919.66459990	+8.67041016	-6.98291016	-0.88769531	+57.26074219	+3.62548828	-62.64404297	+2044	+8.44628906	-6.18310547	-0.69873047	+12.04101563	-10.23925781	+11.99707031	+1568	+7.10595703	-10.35351563	-0.70312500	+40.78125000	+4.76806641	-50.09765625	+1276
+1457970919.66870000	+8.65722656	-6.97851563	-0.88330078	+57.30468750	+3.64746094	-62.40234375	+2044	+8.43750000	-6.18310547	-0.69433594	+12.01904297	-10.04150391	+12.10693359	+1568	+7.08837891	-10.35351563	-0.71191406	+40.78125000	+4.85595703	-49.83398438	+1280
+1457970919.67290000	+8.64843750	-6.97412109	-0.88330078	+57.41455078	+3.66943359	-62.16064453	+2044	+8.42431641	-6.17871094	-0.68994141	+12.04101563	-9.82177734	+12.23876953	+1564	+7.06640625	-10.34912109	-0.71630859	+40.80322266	+4.96582031	-49.52636719	+1284
+1457970919.68120000	+8.62207031	-6.96533203	-0.88330078	+57.54638672	+3.69140625	-61.65527344	+2044	+8.40234375	-6.17431641	-0.68115234	+12.06298828	-9.44824219	+12.50244141	+1560	+7.03125000	-10.34912109	-0.72949219	+40.86914063	+5.11962891	-48.99902344	+1288
+1457970919.68540000	+8.61328125	-6.96093750	-0.88330078	+57.67822266	+3.69140625	-61.41357422	+2040	+8.38916016	-6.16992188	-0.68115234	+12.12890625	-9.25048828	+12.63427734	+1560	+7.00927734	-10.34472656	-0.74267578	+40.91308594	+5.20751953	-48.71337891	+1292
+1457970919.68960000	+8.60009766	-6.95654297	-0.87890625	+57.76611328	+3.71337891	-61.19384766	+2040	+8.37597656	-6.16552734	-0.67675781	+12.15087891	-9.09667969	+12.72216797	+1560	+6.99609375	-10.34033203	-0.74707031	+40.97900391	+5.27343750	-48.47167969	+1292
+1457970919.69370010	+8.58691406	-6.95214844	-0.88330078	+57.87597656	+3.71337891	-60.95214844	+2036	+8.36718750	-6.16552734	-0.67236328	+12.19482422	-8.92089844	+12.85400391	+1556	+6.97851563	-10.33593750	-0.75146484	+41.04492188	+5.33935547	-48.25195313	+1292
+1457970919.69790010	+8.57373047	-6.94335938	-0.88330078	+58.00781250	+3.71337891	-60.75439453	+2036	+8.35400391	-6.16113281	-0.66796875	+12.26074219	-8.76708984	+12.96386719	+1552	+6.96533203	-10.33593750	-0.75585938	+41.13281250	+5.42724609	-48.05419922	+1292
+1457970919.70210000	+8.56054688	-6.93896484	-0.88330078	+58.11767578	+3.71337891	-60.55664063	+2032	+8.34082031	-6.15673828	-0.66357422	+12.32666016	-8.63525391	+13.07373047	+1552	+6.95214844	-10.33154297	-0.75585938	+41.22070313	+5.49316406	-47.90039063	+1288
+1457970919.70619990	+8.55175781	-6.93457031	-0.88330078	+58.22753906	+3.71337891	-60.33691406	+2028	+8.32763672	-6.15673828	-0.66357422	+12.37060547	-8.48144531	+13.18359375	+1548	+6.94335938	-10.32714844	-0.76025391	+41.33056641	+5.55908203	-47.72460938	+1288
+1457970919.71450000	+8.52539063	-6.92578125	-0.88769531	+58.46923828	+3.71337891	-59.96337891	+2020	+8.30126953	-6.14794922	-0.66357422	+12.52441406	-8.21777344	+13.42529297	+1540	+6.92578125	-10.31835938	-0.76464844	+41.59423828	+5.69091797	-47.41699219	+1280
+1457970919.71869990	+8.51660156	-6.92138672	-0.89208984	+58.60107422	+3.69140625	-59.78759766	+2016	+8.28808594	-6.14355469	-0.65917969	+12.59033203	-8.12988281	+13.53515625	+1532	+6.92138672	-10.30957031	-0.76464844	+41.72607422	+5.73486328	-47.28515625	+1276
+1457970919.72289990	+8.50341797	-6.91699219	-0.89208984	+58.68896484	+3.69140625	-59.61181641	+2012	+8.27490234	-6.13916016	-0.65917969	+12.63427734	-8.02001953	+13.64501953	+1528	+6.91699219	-10.30517578	-0.76464844	+41.87988281	+5.77880859	-47.19726563	+1276
+1457970919.72700000	+8.49462891	-6.91259766	-0.89648438	+58.82080078	+3.66943359	-59.45800781	+2004	+8.26171875	-6.13476563	-0.65478516	+12.72216797	-7.93212891	+13.75488281	+1524	+6.91699219	-10.29638672	-0.76025391	+42.03369141	+5.82275391	-47.10937500	+1276
+1457970919.73120000	+8.48583984	-6.90820313	-0.89648438	+58.93066406	+3.64746094	-59.30419922	+2000	+8.25292969	-6.13037109	-0.65478516	+12.78808594	-7.84423828	+13.86474609	+1516	+6.91259766	-10.28759766	-0.75585938	+42.18750000	+5.88867188	-47.04345703	+1276
+1457970919.73950000	+8.46826172	-6.89941406	-0.89648438	+59.08447266	+3.62548828	-59.01855469	+1988	+8.23535156	-6.12158203	-0.65039063	+12.89794922	-7.66845703	+14.08447266	+1504	+6.91259766	-10.27880859	-0.74707031	+42.45117188	+5.95458984	-46.91162109	+1276
+1457970919.74370000	+8.45947266	-6.89501953	-0.90087891	+59.19433594	+3.60351563	-58.88671875	+1980	+8.22656250	-6.11718750	-0.64599609	+12.96386719	-7.60253906	+14.19433594	+1496	+6.91259766	-10.27001953	-0.74707031	+42.58300781	+5.99853516	-46.82373047	+1280
+1457970919.74790000	+8.45068359	-6.89501953	-0.90087891	+59.21630859	+3.58154297	-58.75488281	+1976	+8.21777344	-6.11718750	-0.64599609	+12.96386719	-7.53662109	+14.28222656	+1492	+6.91259766	-10.26562500	-0.74707031	+42.69287109	+6.02050781	-46.75781250	+1280
+1457970919.75200010	+8.44189453	-6.89062500	-0.90087891	+59.28222656	+3.55957031	-58.62304688	+1968	+8.21337891	-6.11279297	-0.64160156	+13.02978516	-7.47070313	+14.39208984	+1484	+6.91259766	-10.25683594	-0.74267578	+42.78076172	+6.02050781	-46.69189453	+1284
+1457970919.75620010	+8.43750000	-6.88623047	-0.90087891	+59.34814453	+3.53759766	-58.51318359	+1964	+8.20898438	-6.10400391	-0.63720703	+13.07373047	-7.42675781	+14.50195313	+1476	+6.91259766	-10.24804688	-0.74267578	+42.89062500	+6.04248047	-46.62597656	+1288
+1457970919.76040010	+8.43310547	-6.88623047	-0.90087891	+59.34814453	+3.51562500	-58.42529297	+1956	+8.20019531	-6.10400391	-0.63720703	+13.05175781	-7.36083984	+14.56787109	+1472	+6.91259766	-10.24365234	-0.74267578	+42.95654297	+6.04248047	-46.58203125	+1288
+1457970919.76869990	+8.42431641	-6.87304688	-0.89648438	+59.43603516	+3.47167969	-58.24951172	+1944	+8.19580078	-6.09521484	-0.62841797	+13.09570313	-7.27294922	+14.74365234	+1460	+6.90380859	-10.23486328	-0.73828125	+43.04443359	+6.06445313	-46.47216797	+1296
+1457970919.77290010	+8.41992188	-6.87744141	-0.89648438	+59.39208984	+3.44970703	-58.16162109	+1940	+8.19140625	-6.09521484	-0.62402344	+13.07373047	-7.25097656	+14.78759766	+1452	+6.89941406	-10.23486328	-0.74267578	+43.04443359	+6.06445313	-46.40625000	+1296
+1457970919.77700000	+8.41992188	-6.87304688	-0.89648438	+59.41406250	+3.42773438	-58.09570313	+1936	+8.19140625	-6.09521484	-0.62402344	+13.07373047	-7.20703125	+14.85351563	+1444	+6.89501953	-10.23046875	-0.74267578	+43.04443359	+6.06445313	-46.34033203	+1300
+1457970919.78119990	+8.41552734	-6.86865234	-0.89208984	+59.43603516	+3.40576172	-58.02978516	+1928	+8.18701172	-6.09082031	-0.61962891	+13.07373047	-7.18505859	+14.94140625	+1440	+6.89062500	-10.22607422	-0.74707031	+43.02246094	+6.04248047	-46.27441406	+1304
+1457970919.78530000	+8.41113281	-6.86865234	-0.89208984	+59.39208984	+3.38378906	-57.96386719	+1924	+8.18701172	-6.09082031	-0.61962891	+13.05175781	-7.16308594	+14.98535156	+1432	+6.88623047	-10.22607422	-0.75146484	+43.00048828	+6.02050781	-46.20849609	+1308
+1457970919.78950000	+8.41113281	-6.86425781	-0.88769531	+59.39208984	+3.33984375	-57.91992188	+1920	+8.18701172	-6.08642578	-0.61523438	+13.02978516	-7.14111328	+15.05126953	+1428	+6.87744141	-10.22607422	-0.75585938	+42.95654297	+6.02050781	-46.14257813	+1308
+1457970919.79780010	+8.41113281	-6.85986328	-0.88330078	+59.34814453	+3.29589844	-57.85400391	+1912	+8.18701172	-6.08203125	-0.61083984	+12.96386719	-7.11914063	+15.13916016	+1420	+6.86425781	-10.22167969	-0.76464844	+42.84667969	+5.97656250	-46.01074219	+1316
+1457970919.80200000	+8.41113281	-6.85546875	-0.87890625	+59.32617188	+3.25195313	-57.83203125	+1908	+8.18701172	-6.08203125	-0.60644531	+12.94189453	-7.09716797	+15.18310547	+1416	+6.85546875	-10.22167969	-0.76904297	+42.78076172	+5.95458984	-45.96679688	+1316
+1457970919.80620000	+8.41113281	-6.85546875	-0.87890625	+59.30419922	+3.22998047	-57.78808594	+1904	+8.18701172	-6.08203125	-0.60644531	+12.89794922	-7.09716797	+15.22705078	+1412	+6.84667969	-10.22167969	-0.77343750	+42.71484375	+5.93261719	-45.90087891	+1320
+1457970919.81030010	+8.41113281	-6.85546875	-0.87890625	+59.28222656	+3.20800781	-57.76611328	+1900	+8.18701172	-6.08203125	-0.60205078	+12.87597656	-7.09716797	+15.24902344	+1404	+6.83789063	-10.22167969	-0.77783203	+42.62695313	+5.91064453	-45.85693359	+1320
+1457970919.81450010	+8.41113281	-6.85546875	-0.87451172	+59.26025391	+3.16406250	-57.74414063	+1896	+8.18701172	-6.08203125	-0.60205078	+12.83203125	-7.07519531	+15.29296875	+1404	+6.82910156	-10.22607422	-0.78222656	+42.56103516	+5.88867188	-45.81298828	+1320
+1457970919.81870010	+8.41113281	-6.85107422	-0.87451172	+59.21630859	+3.12011719	-57.70019531	+1892	+8.19140625	-6.07763672	-0.60205078	+12.78808594	-7.07519531	+15.33691406	+1400	+6.82470703	-10.22607422	-0.78222656	+42.49511719	+5.86669922	-45.76904297	+1320
+1457970919.82699990	+8.41113281	-6.85107422	-0.87011719	+59.17236328	+3.05419922	-57.65625000	+1888	+8.19140625	-6.07763672	-0.59765625	+12.72216797	-7.07519531	+15.40283203	+1392	+6.81152344	-10.22167969	-0.79101563	+42.36328125	+5.82275391	-45.68115234	+1320
+1457970919.83119990	+8.41113281	-6.85107422	-0.87011719	+59.12841797	+3.03222656	-57.63427734	+1884	+8.19140625	-6.07763672	-0.59765625	+12.67822266	-7.07519531	+15.44677734	+1392	+6.80712891	-10.22167969	-0.79101563	+42.29736328	+5.82275391	-45.65917969	+1320
+1457970919.83530000	+8.41552734	-6.85107422	-0.86572266	+59.10644531	+2.98828125	-57.59033203	+1884	+8.19140625	-6.07763672	-0.59765625	+12.63427734	-7.05322266	+15.46875000	+1388	+6.80273438	-10.22167969	-0.79541016	+42.25341797	+5.80078125	-45.63720703	+1320
+1457970919.83950000	+8.41552734	-6.85107422	-0.86572266	+59.08447266	+2.96630859	-57.56835938	+1880	+8.19140625	-6.07763672	-0.59765625	+12.59033203	-7.05322266	+15.51269531	+1388	+6.80273438	-10.22167969	-0.79541016	+42.20947266	+5.80078125	-45.61523438	+1320
+1457970919.84369990	+8.41552734	-6.85107422	-0.86572266	+59.04052734	+2.92236328	-57.52441406	+1876	+8.19140625	-6.07763672	-0.59326172	+12.54638672	-7.05322266	+15.53466797	+1384	+6.79833984	-10.22167969	-0.79541016	+42.16552734	+5.80078125	-45.59326172	+1316
+1457970919.84780000	+8.41552734	-6.85107422	-0.86572266	+58.99658203	+2.90039063	-57.45849609	+1876	+8.19580078	-6.07763672	-0.59326172	+12.50244141	-7.03125000	+15.57861328	+1384	+6.79833984	-10.22167969	-0.79541016	+42.12158203	+5.80078125	-45.57128906	+1316
+1457970919.85620000	+8.41552734	-6.85546875	-0.87011719	+58.90869141	+2.83447266	-57.34863281	+1872	+8.19580078	-6.08203125	-0.59326172	+12.39257813	-7.00927734	+15.64453125	+1380	+6.79394531	-10.21728516	-0.79101563	+42.05566406	+5.82275391	-45.52734375	+1312
+1457970919.86030010	+8.41552734	-6.85546875	-0.87011719	+58.86474609	+2.81250000	-57.28271484	+1868	+8.19580078	-6.08203125	-0.59326172	+12.32666016	-6.98730469	+15.66650391	+1376	+6.79394531	-10.21289063	-0.79101563	+42.03369141	+5.84472656	-45.52734375	+1312
+1457970919.86450000	+8.41552734	-6.85546875	-0.87011719	+58.79882813	+2.79052734	-57.21679688	+1868	+8.19580078	-6.08203125	-0.59326172	+12.26074219	-6.96533203	+15.68847656	+1376	+6.79394531	-10.21289063	-0.78662109	+41.98974609	+5.86669922	-45.50537109	+1312
+1457970919.86859990	+8.41552734	-6.85986328	-0.87011719	+58.75488281	+2.76855469	-57.15087891	+1868	+8.19580078	-6.08203125	-0.59326172	+12.19482422	-6.94335938	+15.71044922	+1376	+6.79394531	-10.20849609	-0.78222656	+41.96777344	+5.91064453	-45.50537109	+1312
+1457970919.87280010	+8.41552734	-6.85986328	-0.87011719	+58.66699219	+2.74658203	-57.08496094	+1868	+8.19580078	-6.08203125	-0.59326172	+12.12890625	-6.92138672	+15.73242188	+1376	+6.79394531	-10.20849609	-0.78222656	+41.92382813	+5.93261719	-45.48339844	+1316
+1457970919.88109990	+8.41552734	-6.86425781	-0.87011719	+58.51318359	+2.70263672	-56.93115234	+1864	+8.19580078	-6.08203125	-0.59326172	+11.95312500	-6.87744141	+15.79833984	+1372	+6.79394531	-10.20410156	-0.77343750	+41.83593750	+6.02050781	-45.41748047	+1316
+1457970919.88529990	+8.41552734	-6.86865234	-0.87451172	+58.38134766	+2.65869141	-56.84326172	+1864	+8.19580078	-6.08642578	-0.59326172	+11.82128906	-6.85546875	+15.82031250	+1372	+6.79394531	-10.19970703	-0.77343750	+41.77001953	+6.06445313	-45.37353516	+1320
+1457970919.88949990	+8.41552734	-6.87304688	-0.87451172	+58.24951172	+2.63671875	-56.75537109	+1864	+8.20019531	-6.08642578	-0.59326172	+11.68945313	-6.83349609	+15.84228516	+1372	+6.78955078	-10.19531250	-0.76904297	+41.66015625	+6.10839844	-45.30761719	+1320
+1457970919.89360000	+8.41552734	-6.87304688	-0.87011719	+58.13964844	+2.59277344	-56.71142578	+1864	+8.20019531	-6.08642578	-0.58886719	+11.55761719	-6.81152344	+15.86425781	+1372	+6.78515625	-10.19091797	-0.76904297	+41.57226563	+6.15234375	-45.24169922	+1320
+1457970919.89780000	+8.41552734	-6.87744141	-0.87011719	+57.96386719	+2.54882813	-56.62353516	+1864	+8.20458984	-6.09082031	-0.58886719	+11.35986328	-6.78955078	+15.88623047	+1372	+6.78076172	-10.19091797	-0.76904297	+41.41845703	+6.17431641	-45.15380859	+1324
+1457970919.90200000	+8.41552734	-6.87744141	-0.87011719	+57.78808594	+2.50488281	-56.55761719	+1864	+8.20458984	-6.09082031	-0.58447266	+11.16210938	-6.78955078	+15.93017578	+1372	+6.77197266	-10.18652344	-0.76904297	+41.24267578	+6.21826172	-45.08789063	+1324
+1457970919.91030000	+8.41992188	-6.88623047	-0.86132813	+57.37060547	+2.35107422	-56.42578125	+1868	+8.21777344	-6.09521484	-0.58007813	+10.67871094	-6.78955078	+15.99609375	+1376	+6.74560547	-10.18652344	-0.77783203	+40.80322266	+6.24023438	-44.84619141	+1332
+1457970919.91450000	+8.42431641	-6.89062500	-0.86132813	+57.15087891	+2.26318359	-56.38183594	+1868	+8.22216797	-6.09960938	-0.57568359	+10.41503906	-6.81152344	+16.04003906	+1376	+6.73242188	-10.18652344	-0.78222656	+40.53955078	+6.21826172	-44.71435547	+1336
+1457970919.91860010	+8.42431641	-6.89062500	-0.85693359	+56.95312500	+2.17529297	-56.33789063	+1872	+8.22656250	-6.09960938	-0.57128906	+10.19531250	-6.83349609	+16.06201172	+1380	+6.71484375	-10.18652344	-0.79101563	+40.29785156	+6.21826172	-44.60449219	+1340
+1457970919.92280010	+8.42871094	-6.89501953	-0.85253906	+56.68945313	+2.06542969	-56.27197266	+1872	+8.23535156	-6.10400391	-0.56689453	+9.88769531	-6.89941406	+16.12792969	+1384	+6.69726563	-10.18652344	-0.79541016	+39.99023438	+6.17431641	-44.45068359	+1344
+1457970919.92700000	+8.42871094	-6.89501953	-0.84814453	+56.46972656	+1.97753906	-56.25000000	+1876	+8.23974609	-6.10839844	-0.56250000	+9.62402344	-6.94335938	+16.17187500	+1388	+6.67968750	-10.18652344	-0.80419922	+39.72656250	+6.15234375	-44.31884766	+1348
+1457970919.93530010	+8.43310547	-6.89941406	-0.83935547	+56.05224609	+1.75781250	-56.16210938	+1884	+8.24853516	-6.11279297	-0.55371094	+9.14062500	-7.05322266	+16.28173828	+1396	+6.64453125	-10.18652344	-0.81738281	+39.15527344	+6.10839844	-44.07714844	+1356
+1457970919.93940000	+8.43310547	-6.90820313	-0.83496094	+55.83251953	+1.66992188	-56.11816406	+1888	+8.25292969	-6.11279297	-0.54931641	+8.89892578	-7.09716797	+16.32568359	+1404	+6.63134766	-10.18652344	-0.82617188	+38.91357422	+6.08642578	-43.96728516	+1356
+1457970919.94359990	+8.43310547	-6.91259766	-0.83496094	+55.63476563	+1.58203125	-56.05224609	+1892	+8.25732422	-6.11718750	-0.54931641	+8.67919922	-7.14111328	+16.39160156	+1408	+6.61376953	-10.18652344	-0.83056641	+38.67187500	+6.06445313	-43.85742188	+1356
+1457970919.94779990	+8.43310547	-6.90820313	-0.83496094	+55.50292969	+1.49414063	-55.98632813	+1892	+8.25732422	-6.11718750	-0.54492188	+8.52539063	-7.16308594	+16.43554688	+1412	+6.60058594	-10.18652344	-0.83935547	+38.43017578	+6.04248047	-43.74755859	+1360
+1457970919.95190000	+8.43310547	-6.91259766	-0.83056641	+55.34912109	+1.40625000	-55.96435547	+1896	+8.26171875	-6.12158203	-0.54492188	+8.34960938	-7.20703125	+16.50146484	+1416	+6.58740234	-10.18652344	-0.84375000	+38.27636719	+6.04248047	-43.63769531	+1356
+1457970919.95610000	+8.42871094	-6.91699219	-0.83056641	+55.17333984	+1.31835938	-55.89843750	+1900	+8.25732422	-6.12158203	-0.54492188	+8.15185547	-7.22900391	+16.54541016	+1424	+6.57861328	-10.18652344	-0.84814453	+38.12255859	+6.02050781	-43.57177734	+1356
+1457970919.96440010	+8.42431641	-6.91699219	-0.83056641	+55.01953125	+1.18652344	-55.81054688	+1908	+8.25732422	-6.12158203	-0.54052734	+7.95410156	-7.27294922	+16.63330078	+1432	+6.56103516	-10.18212891	-0.84814453	+37.90283203	+6.04248047	-43.48388672	+1352
+1457970919.96860000	+8.41992188	-6.92138672	-0.83056641	+54.90966797	+1.14257813	-55.74462891	+1908	+8.25732422	-6.12597656	-0.54052734	+7.82226563	-7.27294922	+16.67724609	+1436	+6.55664063	-10.17773438	-0.84814453	+37.83691406	+6.08642578	-43.43994141	+1348
+1457970919.97280000	+8.41552734	-6.92138672	-0.83056641	+54.86572266	+1.09863281	-55.67871094	+1912	+8.25292969	-6.12597656	-0.54052734	+7.75634766	-7.29492188	+16.69921875	+1440	+6.54785156	-10.17773438	-0.84814453	+37.77099609	+6.10839844	-43.41796875	+1344
+1457970919.97690010	+8.41113281	-6.92578125	-0.83056641	+54.79980469	+1.05468750	-55.63476563	+1912	+8.25292969	-6.12597656	-0.53613281	+7.69042969	-7.29492188	+16.74316406	+1440	+6.54785156	-10.17333984	-0.84375000	+37.74902344	+6.15234375	-43.39599609	+1340
+1457970919.98110010	+8.40673828	-6.92578125	-0.83056641	+54.75585938	+1.01074219	-55.56884766	+1916	+8.24853516	-6.12597656	-0.53613281	+7.60253906	-7.29492188	+16.76513672	+1444	+6.54345703	-10.16894531	-0.84375000	+37.74902344	+6.17431641	-43.39599609	+1336
+1457970919.98530010	+8.40234375	-6.92578125	-0.83496094	+54.73388672	+0.98876953	-55.52490234	+1916	+8.24414063	-6.12597656	-0.53613281	+7.55859375	-7.29492188	+16.78710938	+1444	+6.54345703	-10.16894531	-0.83935547	+37.74902344	+6.21826172	-43.37402344	+1336
+1457970919.99359990	+8.39355469	-6.93017578	-0.83496094	+54.68994141	+0.92285156	-55.41503906	+1920	+8.23974609	-6.12597656	-0.53613281	+7.49267578	-7.27294922	+16.83105469	+1448	+6.53906250	-10.16015625	-0.83496094	+37.79296875	+6.30615234	-43.37402344	+1332
+1457970919.99780010	+8.39355469	-6.93017578	-0.83496094	+54.66796875	+0.90087891	-55.37109375	+1920	+8.23535156	-6.13037109	-0.53613281	+7.47070313	-7.27294922	+16.83105469	+1448	+6.53906250	-10.16015625	-0.83056641	+37.81494141	+6.35009766	-43.39599609	+1328
+1457970920.00190000	+8.38916016	-6.93017578	-0.83496094	+54.64599609	+0.87890625	-55.32714844	+1924	+8.23095703	-6.13037109	-0.53613281	+7.44873047	-7.27294922	+16.83105469	+1452	+6.53906250	-10.15576172	-0.82617188	+37.81494141	+6.39404297	-43.39599609	+1328
+1457970920.00609990	+8.38476563	-6.93017578	-0.83935547	+54.64599609	+0.85693359	-55.28320313	+1924	+8.23095703	-6.13037109	-0.53613281	+7.42675781	-7.27294922	+16.85302734	+1452	+6.53466797	-10.15576172	-0.82177734	+37.83691406	+6.43798828	-43.39599609	+1324
+1457970920.01440000	+8.37597656	-6.93457031	-0.83935547	+54.60205078	+0.85693359	-55.21728516	+1924	+8.22656250	-6.13037109	-0.54052734	+7.38281250	-7.25097656	+16.85302734	+1452	+6.53027344	-10.15136719	-0.81738281	+37.83691406	+6.52587891	-43.39599609	+1324
+1457970920.01860000	+8.37597656	-6.93457031	-0.84375000	+54.60205078	+0.83496094	-55.17333984	+1924	+8.22216797	-6.13037109	-0.54052734	+7.38281250	-7.25097656	+16.85302734	+1452	+6.53027344	-10.15136719	-0.81738281	+37.83691406	+6.54785156	-43.37402344	+1320
+1457970920.02270010	+8.37158203	-6.93457031	-0.84375000	+54.58007813	+0.83496094	-55.15136719	+1924	+8.22216797	-6.13037109	-0.54052734	+7.36083984	-7.25097656	+16.85302734	+1452	+6.52587891	-10.15136719	-0.81738281	+37.83691406	+6.59179688	-43.37402344	+1320
+1457970920.03520010	+8.36279297	-6.93457031	-0.84375000	+54.53613281	+0.83496094	-55.08544922	+1924	+8.21777344	-6.13037109	-0.54052734	+7.31689453	-7.22900391	+16.83105469	+1452	+6.51269531	-10.15136719	-0.82177734	+37.74902344	+6.65771484	-43.30810547	+1316
+1457970920.03940010	+8.36279297	-6.93896484	-0.84375000	+54.51416016	+0.83496094	-55.08544922	+1924	+8.21337891	-6.13037109	-0.54052734	+7.31689453	-7.22900391	+16.80908203	+1448	+6.50390625	-10.15576172	-0.82617188	+37.70507813	+6.65771484	-43.28613281	+1316
+1457970920.04769990	+8.36279297	-6.93896484	-0.84375000	+54.47021484	+0.83496094	-55.06347656	+1920	+8.21337891	-6.13037109	-0.54052734	+7.29492188	-7.22900391	+16.78710938	+1448	+6.49511719	-10.16015625	-0.83056641	+37.61718750	+6.67968750	-43.22021484	+1316
+1457970920.05189990	+8.36279297	-6.93896484	-0.84375000	+54.47021484	+0.83496094	-55.08544922	+1920	+8.21337891	-6.13037109	-0.54052734	+7.27294922	-7.25097656	+16.76513672	+1448	+6.49072266	-10.16015625	-0.83496094	+37.57324219	+6.67968750	-43.19824219	+1316
+1457970920.06020000	+8.36279297	-6.93896484	-0.84375000	+54.44824219	+0.81298828	-55.10742188	+1916	+8.21337891	-6.13037109	-0.54052734	+7.27294922	-7.25097656	+16.72119141	+1448	+6.48193359	-10.16455078	-0.83935547	+37.48535156	+6.67968750	-43.17626953	+1312
+1457970920.06440000	+8.36279297	-6.93896484	-0.84375000	+54.42626953	+0.81298828	-55.10742188	+1916	+8.21337891	-6.13476563	-0.54052734	+7.25097656	-7.27294922	+16.69921875	+1448	+6.48193359	-10.16455078	-0.83935547	+37.46337891	+6.65771484	-43.17626953	+1312
+1457970920.06859990	+8.36279297	-6.93896484	-0.84375000	+54.42626953	+0.81298828	-55.12939453	+1916	+8.21337891	-6.13476563	-0.54052734	+7.25097656	-7.29492188	+16.67724609	+1448	+6.47753906	-10.16894531	-0.84375000	+37.41943359	+6.65771484	-43.15429688	+1308
+1457970920.07270000	+8.36279297	-6.93896484	-0.84375000	+54.42626953	+0.81298828	-55.15136719	+1916	+8.21337891	-6.13476563	-0.54052734	+7.25097656	-7.31689453	+16.63330078	+1448	+6.47753906	-10.16894531	-0.84375000	+37.39746094	+6.65771484	-43.15429688	+1304
+1457970920.07690000	+8.36279297	-6.93896484	-0.84375000	+54.40429688	+0.81298828	-55.15136719	+1916	+8.21337891	-6.13476563	-0.54052734	+7.22900391	-7.36083984	+16.58935547	+1448	+6.47753906	-10.16894531	-0.84375000	+37.37548828	+6.63574219	-43.17626953	+1304
+1457970920.08520010	+8.36718750	-6.93896484	-0.83935547	+54.38232422	+0.79101563	-55.21728516	+1916	+8.21777344	-6.13476563	-0.54052734	+7.20703125	-7.47070313	+16.43554688	+1452	+6.47753906	-10.16894531	-0.84375000	+37.35351563	+6.63574219	-43.17626953	+1296
+1457970920.08940010	+8.36718750	-6.93896484	-0.83935547	+54.36035156	+0.76904297	-55.26123047	+1916	+8.21777344	-6.13916016	-0.53613281	+7.20703125	-7.58056641	+16.32568359	+1452	+6.47753906	-10.17333984	-0.84375000	+37.33154297	+6.61376953	-43.17626953	+1292
+1457970920.09349990	+8.37158203	-6.93896484	-0.83496094	+54.36035156	+0.74707031	-55.30517578	+1916	+8.22216797	-6.13916016	-0.53613281	+7.20703125	-7.66845703	+16.23779297	+1452	+6.47753906	-10.17333984	-0.84375000	+37.33154297	+6.61376953	-43.19824219	+1292
+1457970920.09770010	+8.37597656	-6.93896484	-0.83056641	+54.31640625	+0.70312500	-55.43701172	+1916	+8.22656250	-6.13916016	-0.53173828	+7.20703125	-7.82226563	+16.06201172	+1456	+6.47753906	-10.17333984	-0.84375000	+37.30957031	+6.59179688	-43.22021484	+1288
+1457970920.10190010	+8.38037109	-6.94335938	-0.82617188	+54.27246094	+0.65917969	-55.54687500	+1920	+8.23095703	-6.13916016	-0.53173828	+7.20703125	-7.97607422	+15.93017578	+1460	+6.47753906	-10.17333984	-0.84375000	+37.30957031	+6.56982422	-43.24218750	+1284
+1457970920.10599990	+8.38476563	-6.94335938	-0.82177734	+54.22851563	+0.63720703	-55.65673828	+1924	+8.23535156	-6.14355469	-0.52734375	+7.20703125	-8.08593750	+15.79833984	+1464	+6.47753906	-10.17333984	-0.84375000	+37.30957031	+6.56982422	-43.26416016	+1284
+1457970920.11439990	+8.40234375	-6.94775391	-0.80859375	+54.09667969	+0.52734375	-55.96435547	+1932	+8.24414063	-6.14355469	-0.52734375	+7.22900391	-8.32763672	+15.53466797	+1472	+6.49072266	-10.17333984	-0.83496094	+37.26562500	+6.48193359	-43.43994141	+1284
+1457970920.11850000	+8.40673828	-6.94775391	-0.80419922	+54.05273438	+0.48339844	-56.05224609	+1936	+8.24853516	-6.14355469	-0.52734375	+7.22900391	-8.41552734	+15.44677734	+1476	+6.49511719	-10.17333984	-0.83056641	+37.26562500	+6.43798828	-43.50585938	+1284
+1457970920.12270000	+8.41552734	-6.94775391	-0.80419922	+53.98681641	+0.46142578	-56.16210938	+1940	+8.25292969	-6.14355469	-0.52294922	+7.25097656	-8.50341797	+15.35888672	+1476	+6.50830078	-10.17333984	-0.82177734	+37.26562500	+6.37207031	-43.68164063	+1284
+1457970920.12690000	+8.41992188	-6.94775391	-0.79980469	+53.94287109	+0.46142578	-56.22802734	+1944	+8.25732422	-6.14355469	-0.52734375	+7.25097656	-8.56933594	+15.27099609	+1480	+6.51708984	-10.17333984	-0.81298828	+37.26562500	+6.30615234	-43.81347656	+1288
+1457970920.13520000	+8.42431641	-6.95214844	-0.79541016	+53.85498047	+0.46142578	-56.33789063	+1952	+8.26171875	-6.14355469	-0.52734375	+7.27294922	-8.65722656	+15.09521484	+1484	+6.53466797	-10.17333984	-0.79980469	+37.28759766	+6.19628906	-44.09912109	+1296
+1457970920.13940000	+8.42431641	-6.95214844	-0.79541016	+53.81103516	+0.46142578	-56.40380859	+1956	+8.26611328	-6.14794922	-0.52734375	+7.27294922	-8.70117188	+15.00732422	+1488	+6.54345703	-10.17333984	-0.79541016	+37.28759766	+6.17431641	-44.20898438	+1296
+1457970920.14770010	+8.42871094	-6.95214844	-0.79980469	+53.74511719	+0.50537109	-56.46972656	+1964	+8.26611328	-6.14794922	-0.53173828	+7.29492188	-8.74511719	+14.83154297	+1492	+6.55224609	-10.17333984	-0.79101563	+37.28759766	+6.13037109	-44.31884766	+1300
+1457970920.15190010	+8.42871094	-6.95214844	-0.79980469	+53.72314453	+0.52734375	-56.49169922	+1968	+8.27050781	-6.14794922	-0.53173828	+7.31689453	-8.76708984	+14.74365234	+1492	+6.55224609	-10.17333984	-0.79101563	+37.28759766	+6.10839844	-44.36279297	+1300
