# Supplementary material for: A direct effect of perception on action when grasping a cup
Source: Sci Rep. 2018 Jan 9;8:171. doi: 10.1038/s41598-017-18591-5 (PMC5760564; doi:10.1038/s41598-017-18591-5)
Supplement: Supplementary file 6 — Supplementary Information [file 41598_2017_18591_MOESM6_ESM.zip › SciRep_Data/S01instruct/S01_100instruct_Tr4.dat]

+1000000000000.00000000	+0.00000000	+0.00000000	+0.00000000	+0.00000000	+0.00000000	+0.00000000	+0	+0.00000000	+0.00000000	+0.00000000	+0.00000000	+0.00000000	+0.00000000	+0	+0.00000000	+0.00000000	+0.00000000	+0.00000000	+0.00000000	+0.00000000	+0
+1457970464.28160000	+8.67480469	-7.17187500	-0.68554688	+58.02978516	-7.38281250	-66.57714844	+2512	+8.58251953	-6.33251953	-0.39990234	+3.27392578	-5.71289063	+20.45654297	+2208	+6.47314453	-10.35351563	-0.77783203	+32.23388672	+5.73486328	-46.36230469	+1204
+1457970464.28580000	+8.67480469	-7.17187500	-0.68554688	+58.02978516	-7.38281250	-66.57714844	+2512	+8.58251953	-6.33251953	-0.39990234	+3.27392578	-5.71289063	+20.45654297	+2208	+6.47314453	-10.35351563	-0.77783203	+32.25585938	+5.73486328	-46.36230469	+1204
+1457970464.29000000	+8.67480469	-7.17187500	-0.68554688	+58.02978516	-7.38281250	-66.55517578	+2512	+8.58251953	-6.33251953	-0.39990234	+3.27392578	-5.71289063	+20.45654297	+2208	+6.47314453	-10.35351563	-0.77783203	+32.25585938	+5.73486328	-46.36230469	+1204
+1457970464.29410000	+8.67480469	-7.17187500	-0.68554688	+58.02978516	-7.38281250	-66.55517578	+2512	+8.58251953	-6.33251953	-0.39990234	+3.27392578	-5.69091797	+20.45654297	+2208	+6.47314453	-10.35351563	-0.77783203	+32.25585938	+5.75683594	-46.36230469	+1204
+1457970464.29830000	+8.67480469	-7.17187500	-0.68554688	+58.05175781	-7.38281250	-66.55517578	+2512	+8.58251953	-6.33251953	-0.39990234	+3.27392578	-5.69091797	+20.45654297	+2208	+6.47314453	-10.35351563	-0.77783203	+32.25585938	+5.75683594	-46.36230469	+1204
+1457970464.30660010	+8.67480469	-7.17187500	-0.68994141	+58.05175781	-7.36083984	-66.55517578	+2508	+8.58251953	-6.33251953	-0.39990234	+3.27392578	-5.69091797	+20.45654297	+2208	+6.47314453	-10.35791016	-0.77783203	+32.23388672	+5.75683594	-46.36230469	+1204
+1457970464.31080010	+8.67041016	-7.17187500	-0.68994141	+58.05175781	-7.36083984	-66.53320313	+2508	+8.58251953	-6.33251953	-0.39990234	+3.27392578	-5.66894531	+20.45654297	+2208	+6.47314453	-10.35791016	-0.77783203	+32.23388672	+5.77880859	-46.34033203	+1204
+1457970470.67059990	+8.66601563	-7.25097656	-0.79980469	+58.88671875	-7.88818359	-65.25878906	+2340	+8.56054688	-6.40722656	-0.50537109	+1.73583984	-4.70214844	+18.69873047	+2076	+6.42919922	-10.43261719	-0.79101563	+31.75048828	+7.33886719	-46.64794922	+1164
+1457970470.67470000	+8.66601563	-7.25097656	-0.80419922	+58.88671875	-7.91015625	-65.25878906	+2340	+8.56054688	-6.40722656	-0.50537109	+1.73583984	-4.72412109	+18.72070313	+2076	+6.43359375	-10.43261719	-0.78662109	+31.75048828	+7.33886719	-46.66992188	+1164
+1457970470.67890000	+8.66601563	-7.25097656	-0.80419922	+58.88671875	-7.91015625	-65.25878906	+2340	+8.56054688	-6.40722656	-0.50537109	+1.73583984	-4.72412109	+18.72070313	+2076	+6.43359375	-10.43261719	-0.78662109	+31.77246094	+7.33886719	-46.66992188	+1164
+1457970470.68310000	+8.66601563	-7.25097656	-0.80419922	+58.88671875	-7.91015625	-65.25878906	+2340	+8.56494141	-6.40722656	-0.50537109	+1.73583984	-4.72412109	+18.72070313	+2076	+6.43798828	-10.43261719	-0.78662109	+31.77246094	+7.33886719	-46.69189453	+1168
+1457970470.68720010	+8.66601563	-7.25097656	-0.80419922	+58.86474609	-7.91015625	-65.25878906	+2340	+8.56494141	-6.40722656	-0.50537109	+1.73583984	-4.72412109	+18.72070313	+2076	+6.43798828	-10.43261719	-0.78222656	+31.79443359	+7.33886719	-46.69189453	+1168
+1457970470.69140010	+8.66601563	-7.25097656	-0.80419922	+58.86474609	-7.91015625	-65.25878906	+2340	+8.56494141	-6.40722656	-0.50537109	+1.73583984	-4.72412109	+18.72070313	+2076	+6.44238281	-10.42822266	-0.78222656	+31.81640625	+7.33886719	-46.71386719	+1168
+1457970470.69549990	+8.66601563	-7.25537109	-0.80419922	+58.86474609	-7.91015625	-65.25878906	+2340	+8.56494141	-6.40722656	-0.50537109	+1.73583984	-4.72412109	+18.72070313	+2076	+6.44238281	-10.42822266	-0.77783203	+31.83837891	+7.31689453	-46.73583984	+1168
+1457970470.69970010	+8.66601563	-7.25537109	-0.80419922	+58.86474609	-7.91015625	-65.25878906	+2340	+8.56494141	-6.40722656	-0.50537109	+1.73583984	-4.72412109	+18.72070313	+2076	+6.44677734	-10.42822266	-0.77783203	+31.83837891	+7.31689453	-46.73583984	+1172
+1457970470.70390010	+8.66601563	-7.25537109	-0.80419922	+58.86474609	-7.91015625	-65.25878906	+2340	+8.56494141	-6.40722656	-0.50537109	+1.73583984	-4.72412109	+18.72070313	+2076	+6.45117188	-10.42382813	-0.77343750	+31.88232422	+7.31689453	-46.77978516	+1172
+1457970470.70799990	+8.66601563	-7.25537109	-0.80419922	+58.86474609	-7.91015625	-65.25878906	+2340	+8.56494141	-6.40722656	-0.50537109	+1.73583984	-4.74609375	+18.72070313	+2076	+6.45556641	-10.42382813	-0.76904297	+31.90429688	+7.31689453	-46.77978516	+1172
+1457970470.71639990	+8.66601563	-7.25537109	-0.80419922	+58.86474609	-7.93212891	-65.25878906	+2340	+8.56494141	-6.40722656	-0.50537109	+1.71386719	-4.74609375	+18.72070313	+2076	+6.45556641	-10.42382813	-0.76904297	+31.92626953	+7.31689453	-46.80175781	+1176
+1457970470.72050000	+8.66601563	-7.25537109	-0.80419922	+58.86474609	-7.93212891	-65.25878906	+2340	+8.56494141	-6.40722656	-0.50097656	+1.71386719	-4.74609375	+18.72070313	+2080	+6.45996094	-10.42382813	-0.76904297	+31.92626953	+7.31689453	-46.80175781	+1176
+1457970470.72470000	+8.66601563	-7.25537109	-0.80419922	+58.86474609	-7.93212891	-65.25878906	+2340	+8.56494141	-6.40722656	-0.50097656	+1.71386719	-4.74609375	+18.72070313	+2080	+6.45556641	-10.42382813	-0.76904297	+31.92626953	+7.31689453	-46.80175781	+1176
+1457970470.72890000	+8.66601563	-7.25537109	-0.80419922	+58.86474609	-7.93212891	-65.25878906	+2340	+8.56494141	-6.40722656	-0.50097656	+1.71386719	-4.74609375	+18.72070313	+2080	+6.45556641	-10.42382813	-0.76904297	+31.92626953	+7.31689453	-46.80175781	+1180
+1457970470.73300000	+8.66601563	-7.25537109	-0.80419922	+58.86474609	-7.93212891	-65.25878906	+2340	+8.56494141	-6.40722656	-0.50097656	+1.71386719	-4.74609375	+18.72070313	+2080	+6.45556641	-10.42382813	-0.76904297	+31.90429688	+7.31689453	-46.77978516	+1180
+1457970470.73720000	+8.66601563	-7.25537109	-0.80419922	+58.86474609	-7.91015625	-65.25878906	+2340	+8.56494141	-6.40722656	-0.50097656	+1.71386719	-4.74609375	+18.72070313	+2080	+6.45556641	-10.42382813	-0.76904297	+31.90429688	+7.31689453	-46.77978516	+1180
+1457970470.74140000	+8.66601563	-7.25537109	-0.80419922	+58.86474609	-7.91015625	-65.25878906	+2340	+8.56494141	-6.40722656	-0.50097656	+1.71386719	-4.74609375	+18.72070313	+2080	+6.45556641	-10.42382813	-0.77343750	+31.90429688	+7.31689453	-46.77978516	+1180
+1457970470.74550010	+8.66601563	-7.25537109	-0.80419922	+58.86474609	-7.91015625	-65.25878906	+2340	+8.56494141	-6.40722656	-0.50097656	+1.71386719	-4.74609375	+18.72070313	+2080	+6.45117188	-10.42382813	-0.77343750	+31.88232422	+7.31689453	-46.75781250	+1180
+1457970470.74970010	+8.66601563	-7.25537109	-0.80419922	+58.86474609	-7.91015625	-65.25878906	+2340	+8.56494141	-6.40722656	-0.50097656	+1.71386719	-4.74609375	+18.72070313	+2080	+6.45117188	-10.42382813	-0.77343750	+31.88232422	+7.31689453	-46.75781250	+1180
+1457970470.75390010	+8.66601563	-7.25537109	-0.80419922	+58.86474609	-7.91015625	-65.25878906	+2340	+8.56494141	-6.40722656	-0.50097656	+1.71386719	-4.74609375	+18.72070313	+2080	+6.45117188	-10.42382813	-0.77343750	+31.88232422	+7.31689453	-46.75781250	+1180
+1457970470.75799990	+8.66601563	-7.25537109	-0.80419922	+58.86474609	-7.91015625	-65.28076172	+2340	+8.56494141	-6.40722656	-0.50097656	+1.71386719	-4.74609375	+18.72070313	+2080	+6.45117188	-10.42822266	-0.77343750	+31.88232422	+7.31689453	-46.75781250	+1180
+1457970470.76220010	+8.66601563	-7.25537109	-0.80419922	+58.86474609	-7.91015625	-65.28076172	+2340	+8.56494141	-6.40722656	-0.50097656	+1.71386719	-4.74609375	+18.72070313	+2080	+6.45117188	-10.42822266	-0.77343750	+31.86035156	+7.31689453	-46.73583984	+1180
+1457970470.76630000	+8.66601563	-7.25537109	-0.80419922	+58.86474609	-7.91015625	-65.28076172	+2340	+8.56494141	-6.40722656	-0.50097656	+1.71386719	-4.74609375	+18.72070313	+2080	+6.45117188	-10.42822266	-0.77783203	+31.86035156	+7.31689453	-46.73583984	+1180
+1457970470.77049990	+8.66601563	-7.25537109	-0.79980469	+58.86474609	-7.91015625	-65.28076172	+2340	+8.56494141	-6.40722656	-0.50097656	+1.71386719	-4.74609375	+18.72070313	+2080	+6.45117188	-10.42822266	-0.77783203	+31.86035156	+7.31689453	-46.73583984	+1180
+1457970470.77469990	+8.66601563	-7.25537109	-0.79980469	+58.86474609	-7.91015625	-65.28076172	+2340	+8.56494141	-6.40722656	-0.50097656	+1.71386719	-4.74609375	+18.72070313	+2080	+6.44677734	-10.42822266	-0.77783203	+31.86035156	+7.31689453	-46.73583984	+1180
+1457970470.77880000	+8.66601563	-7.25537109	-0.79980469	+58.86474609	-7.91015625	-65.28076172	+2340	+8.56494141	-6.40722656	-0.50097656	+1.71386719	-4.74609375	+18.72070313	+2080	+6.44677734	-10.42822266	-0.77783203	+31.86035156	+7.31689453	-46.73583984	+1180
+1457970470.78720000	+8.66601563	-7.25537109	-0.79980469	+58.86474609	-7.91015625	-65.28076172	+2340	+8.56494141	-6.40722656	-0.50097656	+1.71386719	-4.74609375	+18.69873047	+2080	+6.44677734	-10.42822266	-0.77783203	+31.86035156	+7.31689453	-46.73583984	+1180
+1457970470.79130010	+8.66601563	-7.25537109	-0.79980469	+58.86474609	-7.91015625	-65.28076172	+2340	+8.56494141	-6.40722656	-0.50097656	+1.71386719	-4.74609375	+18.69873047	+2080	+6.44677734	-10.42822266	-0.77783203	+31.86035156	+7.31689453	-46.73583984	+1180
+1457970470.79550000	+8.66601563	-7.25537109	-0.79980469	+58.86474609	-7.91015625	-65.28076172	+2340	+8.56494141	-6.40722656	-0.50097656	+1.71386719	-4.74609375	+18.69873047	+2080	+6.45117188	-10.42822266	-0.77783203	+31.86035156	+7.31689453	-46.73583984	+1180
+1457970470.79970000	+8.66601563	-7.25537109	-0.79980469	+58.86474609	-7.91015625	-65.28076172	+2340	+8.56494141	-6.40722656	-0.50097656	+1.71386719	-4.74609375	+18.69873047	+2080	+6.45117188	-10.42822266	-0.77783203	+31.86035156	+7.31689453	-46.73583984	+1180
+1457970470.80380010	+8.66601563	-7.25537109	-0.79980469	+58.86474609	-7.91015625	-65.28076172	+2340	+8.56494141	-6.40722656	-0.50097656	+1.71386719	-4.74609375	+18.69873047	+2080	+6.45117188	-10.42822266	-0.77783203	+31.86035156	+7.31689453	-46.73583984	+1180
+1457970470.80800010	+8.66601563	-7.25537109	-0.79980469	+58.86474609	-7.91015625	-65.28076172	+2340	+8.56494141	-6.40722656	-0.50097656	+1.71386719	-4.74609375	+18.72070313	+2080	+6.45117188	-10.42822266	-0.77343750	+31.86035156	+7.31689453	-46.73583984	+1180
+1457970470.81220010	+8.66601563	-7.25537109	-0.79980469	+58.86474609	-7.91015625	-65.28076172	+2340	+8.56494141	-6.40722656	-0.50097656	+1.71386719	-4.74609375	+18.72070313	+2080	+6.45117188	-10.42822266	-0.77343750	+31.86035156	+7.31689453	-46.73583984	+1180
+1457970470.82049990	+8.66601563	-7.25537109	-0.79980469	+58.86474609	-7.91015625	-65.28076172	+2340	+8.56494141	-6.40722656	-0.50097656	+1.71386719	-4.74609375	+18.72070313	+2080	+6.45117188	-10.42822266	-0.77343750	+31.86035156	+7.31689453	-46.73583984	+1176
+1457970470.82880000	+8.66601563	-7.25537109	-0.79980469	+58.86474609	-7.91015625	-65.28076172	+2340	+8.56494141	-6.40722656	-0.50537109	+1.71386719	-4.74609375	+18.72070313	+2080	+6.45117188	-10.42822266	-0.77343750	+31.86035156	+7.31689453	-46.73583984	+1176
+1457970470.83299990	+8.66601563	-7.25537109	-0.79980469	+58.86474609	-7.91015625	-65.28076172	+2340	+8.56494141	-6.40722656	-0.50537109	+1.71386719	-4.74609375	+18.72070313	+2080	+6.45117188	-10.42822266	-0.77783203	+31.86035156	+7.31689453	-46.73583984	+1176
+1457970470.83719990	+8.66601563	-7.25537109	-0.79980469	+58.86474609	-7.91015625	-65.28076172	+2340	+8.56494141	-6.40722656	-0.50537109	+1.71386719	-4.74609375	+18.69873047	+2080	+6.45117188	-10.42822266	-0.77783203	+31.86035156	+7.31689453	-46.73583984	+1176
+1457970470.84130000	+8.66601563	-7.25537109	-0.79980469	+58.86474609	-7.91015625	-65.28076172	+2340	+8.56494141	-6.40722656	-0.50537109	+1.71386719	-4.72412109	+18.69873047	+2080	+6.44677734	-10.42822266	-0.77783203	+31.86035156	+7.31689453	-46.73583984	+1176
+1457970470.84550000	+8.66601563	-7.25537109	-0.79980469	+58.86474609	-7.91015625	-65.28076172	+2340	+8.56494141	-6.40722656	-0.50537109	+1.71386719	-4.72412109	+18.69873047	+2080	+6.44677734	-10.42822266	-0.77783203	+31.86035156	+7.31689453	-46.73583984	+1176
+1457970470.84960010	+8.66601563	-7.25537109	-0.79980469	+58.86474609	-7.91015625	-65.28076172	+2340	+8.56494141	-6.40722656	-0.50537109	+1.71386719	-4.72412109	+18.69873047	+2080	+6.44677734	-10.42822266	-0.77783203	+31.83837891	+7.31689453	-46.73583984	+1176
+1457970470.85380010	+8.66601563	-7.25537109	-0.79980469	+58.86474609	-7.91015625	-65.28076172	+2340	+8.56494141	-6.40722656	-0.50537109	+1.71386719	-4.72412109	+18.69873047	+2080	+6.44677734	-10.42822266	-0.77783203	+31.83837891	+7.31689453	-46.71386719	+1176
+1457970470.85800000	+8.66601563	-7.25537109	-0.79980469	+58.86474609	-7.91015625	-65.28076172	+2340	+8.56494141	-6.40722656	-0.50537109	+1.71386719	-4.72412109	+18.69873047	+2080	+6.44677734	-10.42822266	-0.77783203	+31.83837891	+7.31689453	-46.71386719	+1176
+1457970470.86630010	+8.66601563	-7.25537109	-0.79980469	+58.86474609	-7.91015625	-65.30273438	+2340	+8.56494141	-6.40722656	-0.50537109	+1.71386719	-4.72412109	+18.69873047	+2080	+6.44238281	-10.42822266	-0.77783203	+31.83837891	+7.31689453	-46.71386719	+1176
+1457970470.87050010	+8.66601563	-7.25537109	-0.79980469	+58.86474609	-7.91015625	-65.30273438	+2340	+8.56494141	-6.40722656	-0.50537109	+1.71386719	-4.72412109	+18.69873047	+2080	+6.44238281	-10.42822266	-0.78222656	+31.81640625	+7.31689453	-46.71386719	+1176
+1457970470.87459990	+8.66601563	-7.25537109	-0.79980469	+58.86474609	-7.91015625	-65.30273438	+2340	+8.56494141	-6.40722656	-0.50537109	+1.71386719	-4.72412109	+18.69873047	+2080	+6.44238281	-10.42822266	-0.78222656	+31.81640625	+7.33886719	-46.69189453	+1176
+1457970470.87879990	+8.66601563	-7.25537109	-0.79980469	+58.86474609	-7.91015625	-65.30273438	+2340	+8.56494141	-6.40722656	-0.50537109	+1.71386719	-4.72412109	+18.69873047	+2080	+6.44238281	-10.42822266	-0.78222656	+31.81640625	+7.33886719	-46.69189453	+1176
+1457970470.88299990	+8.66601563	-7.25097656	-0.79980469	+58.86474609	-7.91015625	-65.30273438	+2340	+8.56494141	-6.40722656	-0.50537109	+1.71386719	-4.72412109	+18.69873047	+2080	+6.44238281	-10.42822266	-0.78222656	+31.81640625	+7.33886719	-46.69189453	+1176
+1457970470.88710000	+8.66601563	-7.25097656	-0.79980469	+58.86474609	-7.91015625	-65.30273438	+2344	+8.56494141	-6.40722656	-0.50537109	+1.71386719	-4.72412109	+18.69873047	+2080	+6.44238281	-10.42822266	-0.78222656	+31.81640625	+7.33886719	-46.69189453	+1176
+1457970470.89130000	+8.66601563	-7.25097656	-0.79980469	+58.88671875	-7.91015625	-65.30273438	+2344	+8.56494141	-6.40722656	-0.50537109	+1.71386719	-4.72412109	+18.69873047	+2080	+6.44238281	-10.42822266	-0.78222656	+31.81640625	+7.33886719	-46.69189453	+1176
+1457970470.89549990	+8.66601563	-7.25097656	-0.79980469	+58.88671875	-7.91015625	-65.30273438	+2344	+8.56494141	-6.40722656	-0.50537109	+1.71386719	-4.70214844	+18.69873047	+2080	+6.44238281	-10.42822266	-0.78222656	+31.81640625	+7.31689453	-46.69189453	+1176
+1457970470.89960000	+8.66601563	-7.25097656	-0.79980469	+58.88671875	-7.91015625	-65.30273438	+2344	+8.56494141	-6.40722656	-0.50537109	+1.71386719	-4.70214844	+18.69873047	+2080	+6.44238281	-10.42822266	-0.78222656	+31.81640625	+7.31689453	-46.69189453	+1176
+1457970470.90380000	+8.66601563	-7.25097656	-0.79980469	+58.88671875	-7.91015625	-65.30273438	+2344	+8.56494141	-6.40722656	-0.50537109	+1.71386719	-4.70214844	+18.69873047	+2080	+6.44238281	-10.42822266	-0.78222656	+31.81640625	+7.31689453	-46.69189453	+1176
+1457970470.90800000	+8.66601563	-7.25097656	-0.79980469	+58.88671875	-7.91015625	-65.30273438	+2344	+8.56494141	-6.40722656	-0.50537109	+1.71386719	-4.70214844	+18.69873047	+2080	+6.44238281	-10.42822266	-0.78222656	+31.83837891	+7.31689453	-46.69189453	+1176
+1457970470.91210010	+8.66601563	-7.25097656	-0.79980469	+58.88671875	-7.91015625	-65.30273438	+2344	+8.56494141	-6.40722656	-0.50537109	+1.71386719	-4.70214844	+18.69873047	+2080	+6.44238281	-10.42822266	-0.78222656	+31.83837891	+7.31689453	-46.69189453	+1176
+1457970470.92039990	+8.66601563	-7.25097656	-0.79980469	+58.88671875	-7.91015625	-65.30273438	+2344	+8.56494141	-6.40722656	-0.50537109	+1.71386719	-4.72412109	+18.69873047	+2080	+6.44238281	-10.42822266	-0.78222656	+31.83837891	+7.31689453	-46.71386719	+1172
+1457970470.92459990	+8.66601563	-7.25097656	-0.79980469	+58.88671875	-7.91015625	-65.30273438	+2344	+8.56494141	-6.40722656	-0.50537109	+1.71386719	-4.72412109	+18.69873047	+2080	+6.44677734	-10.42822266	-0.78222656	+31.83837891	+7.31689453	-46.71386719	+1172
+1457970470.92880010	+8.66601563	-7.25097656	-0.79980469	+58.88671875	-7.91015625	-65.30273438	+2344	+8.56494141	-6.40722656	-0.50537109	+1.71386719	-4.72412109	+18.69873047	+2080	+6.44677734	-10.42822266	-0.78222656	+31.83837891	+7.31689453	-46.71386719	+1172
+1457970470.93290000	+8.66601563	-7.25097656	-0.79980469	+58.88671875	-7.91015625	-65.30273438	+2344	+8.56494141	-6.40722656	-0.50537109	+1.71386719	-4.72412109	+18.69873047	+2080	+6.44677734	-10.42822266	-0.77783203	+31.86035156	+7.31689453	-46.71386719	+1172
+1457970470.93709990	+8.66601563	-7.25097656	-0.79980469	+58.88671875	-7.91015625	-65.30273438	+2344	+8.56494141	-6.40722656	-0.50537109	+1.71386719	-4.72412109	+18.69873047	+2080	+6.44677734	-10.42822266	-0.77783203	+31.86035156	+7.31689453	-46.71386719	+1172
+1457970470.94129990	+8.66601563	-7.25097656	-0.79980469	+58.88671875	-7.91015625	-65.30273438	+2344	+8.56494141	-6.40722656	-0.50537109	+1.71386719	-4.72412109	+18.69873047	+2080	+6.44677734	-10.42822266	-0.77783203	+31.86035156	+7.31689453	-46.71386719	+1172
+1457970470.94540000	+8.66601563	-7.25097656	-0.79980469	+58.88671875	-7.91015625	-65.30273438	+2344	+8.56494141	-6.40722656	-0.50537109	+1.71386719	-4.72412109	+18.69873047	+2080	+6.44677734	-10.42822266	-0.78222656	+31.86035156	+7.31689453	-46.71386719	+1172
+1457970470.94960000	+8.66601563	-7.25097656	-0.79980469	+58.88671875	-7.91015625	-65.30273438	+2348	+8.56494141	-6.40722656	-0.50537109	+1.71386719	-4.72412109	+18.69873047	+2080	+6.44677734	-10.42822266	-0.78222656	+31.83837891	+7.31689453	-46.71386719	+1172
+1457970470.95380000	+8.66601563	-7.25097656	-0.79980469	+58.88671875	-7.91015625	-65.30273438	+2348	+8.56494141	-6.40722656	-0.50537109	+1.71386719	-4.70214844	+18.69873047	+2080	+6.44677734	-10.42822266	-0.78222656	+31.83837891	+7.31689453	-46.71386719	+1172
+1457970470.95790000	+8.66601563	-7.25097656	-0.79980469	+58.88671875	-7.91015625	-65.30273438	+2348	+8.56494141	-6.40722656	-0.50537109	+1.69189453	-4.70214844	+18.69873047	+2080	+6.44238281	-10.42822266	-0.78222656	+31.83837891	+7.31689453	-46.69189453	+1172
+1457970470.96630000	+8.66601563	-7.25097656	-0.79980469	+58.88671875	-7.88818359	-65.30273438	+2348	+8.56494141	-6.40722656	-0.50537109	+1.69189453	-4.70214844	+18.69873047	+2080	+6.44238281	-10.42822266	-0.78222656	+31.83837891	+7.31689453	-46.69189453	+1172
+1457970470.97040010	+8.66601563	-7.25097656	-0.79980469	+58.88671875	-7.88818359	-65.30273438	+2348	+8.56494141	-6.40722656	-0.50537109	+1.69189453	-4.70214844	+18.69873047	+2080	+6.44238281	-10.42822266	-0.78222656	+31.83837891	+7.31689453	-46.69189453	+1172
+1457970470.97460010	+8.66601563	-7.25097656	-0.79980469	+58.88671875	-7.88818359	-65.30273438	+2348	+8.56494141	-6.40722656	-0.50537109	+1.69189453	-4.70214844	+18.69873047	+2080	+6.44238281	-10.42822266	-0.78222656	+31.81640625	+7.31689453	-46.69189453	+1172
+1457970470.97880010	+8.66601563	-7.25097656	-0.79980469	+58.88671875	-7.88818359	-65.30273438	+2348	+8.56494141	-6.40722656	-0.50537109	+1.69189453	-4.70214844	+18.69873047	+2080	+6.44238281	-10.42822266	-0.78222656	+31.81640625	+7.31689453	-46.69189453	+1172
+1457970470.98289990	+8.66601563	-7.25097656	-0.79980469	+58.88671875	-7.88818359	-65.30273438	+2348	+8.56494141	-6.40722656	-0.50537109	+1.69189453	-4.70214844	+18.67675781	+2080	+6.44238281	-10.42822266	-0.78222656	+31.81640625	+7.31689453	-46.66992188	+1172
+1457970470.98709990	+8.66601563	-7.25097656	-0.79980469	+58.88671875	-7.88818359	-65.30273438	+2348	+8.56494141	-6.40722656	-0.50537109	+1.69189453	-4.70214844	+18.67675781	+2080	+6.43798828	-10.43261719	-0.78662109	+31.81640625	+7.31689453	-46.66992188	+1172
+1457970470.99130010	+8.66601563	-7.25097656	-0.79980469	+58.88671875	-7.88818359	-65.30273438	+2348	+8.56494141	-6.40722656	-0.50537109	+1.69189453	-4.70214844	+18.67675781	+2080	+6.43798828	-10.43261719	-0.78662109	+31.81640625	+7.31689453	-46.66992188	+1172
+1457970470.99540000	+8.66601563	-7.25097656	-0.79980469	+58.88671875	-7.88818359	-65.32470703	+2348	+8.56494141	-6.40722656	-0.50537109	+1.69189453	-4.70214844	+18.67675781	+2080	+6.43798828	-10.43261719	-0.78662109	+31.79443359	+7.31689453	-46.66992188	+1172
+1457970470.99959990	+8.66601563	-7.25097656	-0.79980469	+58.88671875	-7.88818359	-65.32470703	+2348	+8.56494141	-6.40722656	-0.50537109	+1.69189453	-4.70214844	+18.67675781	+2080	+6.43798828	-10.43261719	-0.78662109	+31.79443359	+7.31689453	-46.66992188	+1172
+1457970471.00370000	+8.66601563	-7.25097656	-0.79980469	+58.88671875	-7.88818359	-65.32470703	+2348	+8.56494141	-6.40722656	-0.50537109	+1.69189453	-4.70214844	+18.67675781	+2080	+6.43798828	-10.43261719	-0.78662109	+31.79443359	+7.31689453	-46.66992188	+1168
+1457970471.00790000	+8.66601563	-7.25097656	-0.79980469	+58.88671875	-7.88818359	-65.32470703	+2348	+8.56494141	-6.40722656	-0.50537109	+1.69189453	-4.70214844	+18.67675781	+2080	+6.43798828	-10.43261719	-0.78662109	+31.79443359	+7.31689453	-46.66992188	+1168
+1457970471.01210000	+8.66601563	-7.25097656	-0.79980469	+58.88671875	-7.88818359	-65.32470703	+2348	+8.56494141	-6.40722656	-0.50537109	+1.69189453	-4.70214844	+18.67675781	+2080	+6.43798828	-10.43261719	-0.78662109	+31.81640625	+7.31689453	-46.66992188	+1168
+1457970471.01620010	+8.66601563	-7.25097656	-0.79980469	+58.88671875	-7.88818359	-65.32470703	+2348	+8.56494141	-6.40722656	-0.50537109	+1.69189453	-4.70214844	+18.67675781	+2080	+6.43798828	-10.43261719	-0.78662109	+31.81640625	+7.31689453	-46.66992188	+1168
+1457970471.02040000	+8.66601563	-7.25097656	-0.79980469	+58.88671875	-7.88818359	-65.32470703	+2348	+8.56494141	-6.40722656	-0.50537109	+1.69189453	-4.70214844	+18.67675781	+2080	+6.43798828	-10.42822266	-0.78662109	+31.81640625	+7.31689453	-46.66992188	+1168
+1457970471.02460000	+8.66601563	-7.25097656	-0.79980469	+58.88671875	-7.88818359	-65.32470703	+2348	+8.56494141	-6.40722656	-0.50537109	+1.69189453	-4.70214844	+18.67675781	+2080	+6.44238281	-10.42822266	-0.78222656	+31.81640625	+7.31689453	-46.66992188	+1168
+1457970471.02870010	+8.66601563	-7.25097656	-0.79980469	+58.88671875	-7.88818359	-65.32470703	+2348	+8.56494141	-6.40722656	-0.50537109	+1.69189453	-4.70214844	+18.67675781	+2080	+6.44238281	-10.42822266	-0.78222656	+31.81640625	+7.31689453	-46.66992188	+1168
+1457970471.03290010	+8.66601563	-7.25097656	-0.79980469	+58.86474609	-7.88818359	-65.32470703	+2348	+8.56494141	-6.40722656	-0.50537109	+1.69189453	-4.70214844	+18.67675781	+2080	+6.44238281	-10.42822266	-0.78222656	+31.81640625	+7.31689453	-46.69189453	+1168
+1457970471.03710010	+8.66601563	-7.25097656	-0.79980469	+58.86474609	-7.88818359	-65.32470703	+2348	+8.56494141	-6.40722656	-0.50537109	+1.69189453	-4.70214844	+18.67675781	+2080	+6.44238281	-10.42822266	-0.78222656	+31.81640625	+7.31689453	-46.69189453	+1168
+1457970471.04119990	+8.66601563	-7.25097656	-0.79980469	+58.86474609	-7.88818359	-65.32470703	+2348	+8.56494141	-6.40722656	-0.50537109	+1.69189453	-4.70214844	+18.67675781	+2080	+6.44238281	-10.42822266	-0.78222656	+31.81640625	+7.31689453	-46.69189453	+1168
+1457970471.04539990	+8.66601563	-7.25537109	-0.79980469	+58.86474609	-7.88818359	-65.32470703	+2348	+8.56494141	-6.40722656	-0.50537109	+1.69189453	-4.70214844	+18.67675781	+2080	+6.44238281	-10.42822266	-0.78222656	+31.83837891	+7.31689453	-46.69189453	+1168
+1457970471.05370000	+8.66601563	-7.25537109	-0.79980469	+58.86474609	-7.88818359	-65.32470703	+2348	+8.56494141	-6.40722656	-0.50537109	+1.69189453	-4.70214844	+18.67675781	+2080	+6.44238281	-10.42822266	-0.78222656	+31.83837891	+7.31689453	-46.69189453	+1168
+1457970471.05790000	+8.67041016	-7.25537109	-0.79980469	+58.86474609	-7.88818359	-65.32470703	+2344	+8.56494141	-6.40722656	-0.50537109	+1.69189453	-4.70214844	+18.67675781	+2080	+6.44238281	-10.42822266	-0.78222656	+31.83837891	+7.31689453	-46.69189453	+1168
+1457970471.06209990	+8.67041016	-7.25537109	-0.79980469	+58.86474609	-7.88818359	-65.32470703	+2344	+8.56494141	-6.40722656	-0.50537109	+1.69189453	-4.70214844	+18.67675781	+2080	+6.44238281	-10.42822266	-0.78222656	+31.83837891	+7.31689453	-46.69189453	+1168
+1457970471.06620000	+8.67041016	-7.25537109	-0.79980469	+58.86474609	-7.88818359	-65.32470703	+2344	+8.56494141	-6.40722656	-0.50537109	+1.66992188	-4.70214844	+18.67675781	+2080	+6.44238281	-10.42822266	-0.78222656	+31.81640625	+7.31689453	-46.69189453	+1168
+1457970471.07040000	+8.67041016	-7.25537109	-0.79980469	+58.86474609	-7.88818359	-65.32470703	+2344	+8.56494141	-6.40722656	-0.50537109	+1.66992188	-4.70214844	+18.67675781	+2080	+6.44238281	-10.42822266	-0.78222656	+31.81640625	+7.31689453	-46.69189453	+1168
+1457970471.07450010	+8.67041016	-7.25537109	-0.79980469	+58.86474609	-7.88818359	-65.32470703	+2344	+8.56494141	-6.40722656	-0.50537109	+1.66992188	-4.70214844	+18.67675781	+2080	+6.44238281	-10.42822266	-0.78222656	+31.81640625	+7.31689453	-46.69189453	+1168
+1457970471.07870010	+8.67041016	-7.25537109	-0.79980469	+58.86474609	-7.88818359	-65.32470703	+2344	+8.56494141	-6.40722656	-0.50537109	+1.66992188	-4.70214844	+18.67675781	+2080	+6.44238281	-10.42822266	-0.78222656	+31.81640625	+7.29492188	-46.66992188	+1168
+1457970471.08290000	+8.67041016	-7.25537109	-0.79980469	+58.86474609	-7.88818359	-65.32470703	+2344	+8.56494141	-6.40722656	-0.50537109	+1.66992188	-4.70214844	+18.67675781	+2080	+6.44238281	-10.42822266	-0.78222656	+31.81640625	+7.29492188	-46.66992188	+1168
+1457970471.08699990	+8.67041016	-7.25537109	-0.79980469	+58.86474609	-7.88818359	-65.32470703	+2344	+8.56494141	-6.40722656	-0.50537109	+1.66992188	-4.70214844	+18.67675781	+2080	+6.43798828	-10.42822266	-0.78662109	+31.79443359	+7.29492188	-46.66992188	+1168
+1457970471.09120010	+8.67041016	-7.25537109	-0.79980469	+58.86474609	-7.88818359	-65.32470703	+2344	+8.56494141	-6.40722656	-0.50537109	+1.66992188	-4.70214844	+18.67675781	+2080	+6.43798828	-10.42822266	-0.78662109	+31.79443359	+7.31689453	-46.66992188	+1168
+1457970471.09540010	+8.67041016	-7.25537109	-0.79980469	+58.86474609	-7.88818359	-65.32470703	+2344	+8.56494141	-6.40722656	-0.50537109	+1.66992188	-4.70214844	+18.67675781	+2080	+6.43798828	-10.42822266	-0.78662109	+31.79443359	+7.31689453	-46.66992188	+1168
+1457970471.09949990	+8.67041016	-7.25097656	-0.79980469	+58.86474609	-7.88818359	-65.32470703	+2344	+8.56494141	-6.40722656	-0.50537109	+1.66992188	-4.70214844	+18.67675781	+2080	+6.43798828	-10.43261719	-0.78662109	+31.79443359	+7.31689453	-46.66992188	+1168
+1457970471.10369990	+8.67041016	-7.25097656	-0.79980469	+58.86474609	-7.88818359	-65.32470703	+2344	+8.56494141	-6.40722656	-0.50537109	+1.66992188	-4.70214844	+18.67675781	+2080	+6.43798828	-10.43261719	-0.78662109	+31.79443359	+7.31689453	-46.64794922	+1168
+1457970471.10789990	+8.67041016	-7.25097656	-0.79980469	+58.86474609	-7.88818359	-65.32470703	+2344	+8.56494141	-6.40722656	-0.50537109	+1.66992188	-4.70214844	+18.67675781	+2080	+6.43798828	-10.43261719	-0.78662109	+31.77246094	+7.31689453	-46.64794922	+1168
+1457970471.11200000	+8.67041016	-7.25097656	-0.79980469	+58.86474609	-7.88818359	-65.32470703	+2344	+8.56494141	-6.40722656	-0.50537109	+1.66992188	-4.70214844	+18.67675781	+2080	+6.43798828	-10.43261719	-0.78662109	+31.77246094	+7.31689453	-46.64794922	+1168
+1457970471.11620000	+8.67041016	-7.25097656	-0.79980469	+58.86474609	-7.88818359	-65.30273438	+2344	+8.56494141	-6.40722656	-0.50537109	+1.66992188	-4.70214844	+18.67675781	+2080	+6.43798828	-10.43261719	-0.78662109	+31.77246094	+7.31689453	-46.64794922	+1168
+1457970471.12040000	+8.67041016	-7.25537109	-0.79980469	+58.86474609	-7.88818359	-65.30273438	+2344	+8.56494141	-6.40722656	-0.50537109	+1.66992188	-4.70214844	+18.67675781	+2080	+6.43798828	-10.43261719	-0.78662109	+31.77246094	+7.31689453	-46.64794922	+1168
+1457970471.12450000	+8.67041016	-7.25537109	-0.79980469	+58.86474609	-7.88818359	-65.30273438	+2344	+8.56494141	-6.40722656	-0.50537109	+1.66992188	-4.70214844	+18.67675781	+2080	+6.43798828	-10.43261719	-0.78662109	+31.77246094	+7.31689453	-46.64794922	+1168
+1457970471.12870000	+8.67041016	-7.25537109	-0.79980469	+58.86474609	-7.88818359	-65.30273438	+2344	+8.56494141	-6.40722656	-0.50537109	+1.66992188	-4.70214844	+18.67675781	+2080	+6.43798828	-10.42822266	-0.78662109	+31.77246094	+7.31689453	-46.64794922	+1168
+1457970471.13290000	+8.67041016	-7.25537109	-0.79980469	+58.86474609	-7.88818359	-65.30273438	+2344	+8.56494141	-6.40722656	-0.50537109	+1.66992188	-4.70214844	+18.67675781	+2080	+6.43798828	-10.42822266	-0.78662109	+31.79443359	+7.31689453	-46.64794922	+1168
+1457970471.13700010	+8.67041016	-7.25537109	-0.79980469	+58.86474609	-7.88818359	-65.30273438	+2344	+8.56494141	-6.40722656	-0.50537109	+1.66992188	-4.70214844	+18.67675781	+2080	+6.43798828	-10.42822266	-0.78662109	+31.79443359	+7.31689453	-46.64794922	+1168
+1457970471.14120010	+8.67041016	-7.25537109	-0.79980469	+58.86474609	-7.88818359	-65.30273438	+2344	+8.56494141	-6.40722656	-0.50537109	+1.66992188	-4.70214844	+18.67675781	+2080	+6.43798828	-10.42822266	-0.78662109	+31.79443359	+7.31689453	-46.64794922	+1168
+1457970471.14540000	+8.67041016	-7.25537109	-0.79980469	+58.86474609	-7.88818359	-65.30273438	+2340	+8.56494141	-6.40722656	-0.50537109	+1.66992188	-4.70214844	+18.67675781	+2080	+6.43798828	-10.42822266	-0.78662109	+31.79443359	+7.31689453	-46.64794922	+1168
+1457970471.14949990	+8.67041016	-7.25537109	-0.79980469	+58.86474609	-7.88818359	-65.30273438	+2340	+8.56494141	-6.40722656	-0.50537109	+1.66992188	-4.70214844	+18.67675781	+2080	+6.43798828	-10.42822266	-0.78662109	+31.79443359	+7.31689453	-46.66992188	+1168
+1457970471.15370010	+8.67041016	-7.25537109	-0.79980469	+58.86474609	-7.88818359	-65.30273438	+2340	+8.56494141	-6.40722656	-0.50537109	+1.64794922	-4.70214844	+18.67675781	+2080	+6.44238281	-10.42822266	-0.78662109	+31.79443359	+7.31689453	-46.66992188	+1168
+1457970471.15780000	+8.67041016	-7.25537109	-0.79980469	+58.86474609	-7.88818359	-65.30273438	+2340	+8.56494141	-6.40722656	-0.50537109	+1.64794922	-4.70214844	+18.67675781	+2080	+6.44238281	-10.42822266	-0.78662109	+31.79443359	+7.31689453	-46.66992188	+1168
+1457970471.16619990	+8.67041016	-7.25537109	-0.79980469	+58.84277344	-7.88818359	-65.30273438	+2340	+8.56494141	-6.40722656	-0.50537109	+1.64794922	-4.70214844	+18.67675781	+2080	+6.44238281	-10.42822266	-0.78222656	+31.79443359	+7.31689453	-46.66992188	+1168
+1457970471.17030000	+8.67041016	-7.25537109	-0.79980469	+58.84277344	-7.88818359	-65.30273438	+2340	+8.56494141	-6.40722656	-0.50537109	+1.64794922	-4.70214844	+18.67675781	+2080	+6.44238281	-10.42822266	-0.78222656	+31.79443359	+7.31689453	-46.66992188	+1168
+1457970471.17450000	+8.67041016	-7.25537109	-0.79980469	+58.84277344	-7.88818359	-65.30273438	+2340	+8.56494141	-6.40722656	-0.50537109	+1.64794922	-4.70214844	+18.67675781	+2080	+6.44238281	-10.42822266	-0.78222656	+31.79443359	+7.31689453	-46.66992188	+1168
+1457970471.17870000	+8.67041016	-7.25537109	-0.79980469	+58.84277344	-7.88818359	-65.30273438	+2340	+8.56494141	-6.40722656	-0.50537109	+1.64794922	-4.70214844	+18.67675781	+2080	+6.44238281	-10.42822266	-0.78222656	+31.79443359	+7.31689453	-46.66992188	+1168
+1457970471.18280010	+8.67041016	-7.25537109	-0.79980469	+58.84277344	-7.88818359	-65.30273438	+2340	+8.56494141	-6.40722656	-0.50537109	+1.64794922	-4.70214844	+18.67675781	+2080	+6.44238281	-10.42822266	-0.78662109	+31.79443359	+7.31689453	-46.66992188	+1168
+1457970471.18700000	+8.67041016	-7.25537109	-0.79980469	+58.84277344	-7.88818359	-65.30273438	+2340	+8.56494141	-6.40722656	-0.50537109	+1.64794922	-4.70214844	+18.67675781	+2080	+6.43798828	-10.42822266	-0.78662109	+31.79443359	+7.31689453	-46.66992188	+1168
+1457970471.19120000	+8.67041016	-7.25537109	-0.79980469	+58.84277344	-7.88818359	-65.30273438	+2340	+8.56494141	-6.40722656	-0.50537109	+1.64794922	-4.70214844	+18.67675781	+2080	+6.43798828	-10.43261719	-0.78662109	+31.77246094	+7.31689453	-46.66992188	+1168
+1457970471.19530010	+8.67041016	-7.25537109	-0.79980469	+58.84277344	-7.88818359	-65.30273438	+2340	+8.56494141	-6.41162109	-0.50537109	+1.64794922	-4.70214844	+18.67675781	+2080	+6.43798828	-10.43261719	-0.78662109	+31.77246094	+7.31689453	-46.64794922	+1168
+1457970471.19950010	+8.67041016	-7.25537109	-0.79980469	+58.84277344	-7.88818359	-65.30273438	+2340	+8.56494141	-6.41162109	-0.50537109	+1.64794922	-4.70214844	+18.67675781	+2084	+6.43798828	-10.43261719	-0.78662109	+31.77246094	+7.31689453	-46.64794922	+1168
+1457970471.20370010	+8.67041016	-7.25537109	-0.79980469	+58.84277344	-7.88818359	-65.30273438	+2340	+8.56494141	-6.41162109	-0.50537109	+1.62597656	-4.70214844	+18.67675781	+2084	+6.43798828	-10.43261719	-0.78662109	+31.77246094	+7.31689453	-46.64794922	+1168
+1457970471.20779990	+8.67041016	-7.25537109	-0.79980469	+58.84277344	-7.88818359	-65.30273438	+2340	+8.56494141	-6.41162109	-0.50537109	+1.62597656	-4.70214844	+18.67675781	+2084	+6.43798828	-10.43261719	-0.78662109	+31.75048828	+7.31689453	-46.64794922	+1168
+1457970471.21199990	+8.67041016	-7.25537109	-0.79980469	+58.84277344	-7.88818359	-65.30273438	+2340	+8.56494141	-6.41162109	-0.50537109	+1.62597656	-4.70214844	+18.67675781	+2084	+6.43798828	-10.43261719	-0.78662109	+31.75048828	+7.31689453	-46.64794922	+1168
+1457970471.21620010	+8.67041016	-7.25537109	-0.79980469	+58.84277344	-7.88818359	-65.30273438	+2340	+8.56494141	-6.41162109	-0.50537109	+1.62597656	-4.70214844	+18.67675781	+2084	+6.43798828	-10.43261719	-0.78662109	+31.75048828	+7.31689453	-46.64794922	+1168
+1457970471.22030000	+8.67041016	-7.25537109	-0.79980469	+58.84277344	-7.88818359	-65.30273438	+2336	+8.56494141	-6.41162109	-0.50537109	+1.62597656	-4.70214844	+18.65478516	+2084	+6.43798828	-10.43261719	-0.78662109	+31.75048828	+7.31689453	-46.64794922	+1168
+1457970471.22449990	+8.67041016	-7.25537109	-0.79980469	+58.84277344	-7.88818359	-65.30273438	+2336	+8.56494141	-6.41162109	-0.50537109	+1.62597656	-4.70214844	+18.65478516	+2084	+6.43359375	-10.43261719	-0.78662109	+31.75048828	+7.31689453	-46.64794922	+1168
+1457970471.22869990	+8.67041016	-7.25537109	-0.79980469	+58.84277344	-7.88818359	-65.30273438	+2336	+8.56494141	-6.41162109	-0.50537109	+1.62597656	-4.70214844	+18.65478516	+2084	+6.43359375	-10.43261719	-0.78662109	+31.75048828	+7.31689453	-46.64794922	+1168
+1457970471.23280000	+8.67041016	-7.25537109	-0.79980469	+58.84277344	-7.88818359	-65.28076172	+2336	+8.56494141	-6.41162109	-0.50537109	+1.62597656	-4.70214844	+18.65478516	+2084	+6.43359375	-10.43261719	-0.78662109	+31.75048828	+7.31689453	-46.64794922	+1168
+1457970471.23700000	+8.67041016	-7.25537109	-0.79980469	+58.84277344	-7.88818359	-65.28076172	+2336	+8.56494141	-6.41162109	-0.50537109	+1.62597656	-4.70214844	+18.65478516	+2084	+6.43798828	-10.43261719	-0.78662109	+31.75048828	+7.31689453	-46.64794922	+1164
+1457970471.24110010	+8.67041016	-7.25537109	-0.79980469	+58.84277344	-7.88818359	-65.28076172	+2336	+8.56494141	-6.41162109	-0.50537109	+1.62597656	-4.70214844	+18.65478516	+2080	+6.43798828	-10.43261719	-0.78662109	+31.75048828	+7.31689453	-46.64794922	+1164
+1457970471.24530010	+8.67041016	-7.25537109	-0.79980469	+58.84277344	-7.88818359	-65.28076172	+2336	+8.56494141	-6.41162109	-0.50537109	+1.62597656	-4.70214844	+18.65478516	+2080	+6.43798828	-10.43261719	-0.78662109	+31.75048828	+7.31689453	-46.64794922	+1164
+1457970471.24950000	+8.67041016	-7.25537109	-0.79980469	+58.84277344	-7.88818359	-65.28076172	+2336	+8.56494141	-6.41162109	-0.50537109	+1.62597656	-4.70214844	+18.67675781	+2080	+6.43798828	-10.43261719	-0.78662109	+31.75048828	+7.31689453	-46.64794922	+1164
+1457970471.25359990	+8.67041016	-7.25537109	-0.79980469	+58.84277344	-7.88818359	-65.28076172	+2336	+8.56494141	-6.41162109	-0.50537109	+1.62597656	-4.70214844	+18.67675781	+2080	+6.43798828	-10.43261719	-0.78662109	+31.75048828	+7.31689453	-46.64794922	+1164
+1457970471.26200010	+8.67041016	-7.25537109	-0.79980469	+58.84277344	-7.88818359	-65.28076172	+2336	+8.56494141	-6.41162109	-0.50537109	+1.62597656	-4.70214844	+18.67675781	+2080	+6.43798828	-10.43261719	-0.78662109	+31.77246094	+7.31689453	-46.66992188	+1164
+1457970471.26609990	+8.67041016	-7.25537109	-0.79980469	+58.84277344	-7.88818359	-65.28076172	+2336	+8.56494141	-6.41162109	-0.50537109	+1.62597656	-4.70214844	+18.67675781	+2080	+6.43798828	-10.43261719	-0.78662109	+31.77246094	+7.31689453	-46.66992188	+1164
+1457970471.27029990	+8.67041016	-7.25537109	-0.79980469	+58.84277344	-7.88818359	-65.28076172	+2336	+8.56494141	-6.41162109	-0.50537109	+1.62597656	-4.70214844	+18.67675781	+2080	+6.43798828	-10.43261719	-0.78222656	+31.77246094	+7.31689453	-46.66992188	+1164
+1457970471.27449990	+8.67041016	-7.25537109	-0.79980469	+58.84277344	-7.88818359	-65.28076172	+2336	+8.56494141	-6.41162109	-0.50537109	+1.62597656	-4.70214844	+18.67675781	+2080	+6.43798828	-10.43261719	-0.78222656	+31.77246094	+7.31689453	-46.66992188	+1164
+1457970471.27860000	+8.67041016	-7.25537109	-0.79980469	+58.84277344	-7.88818359	-65.28076172	+2336	+8.56494141	-6.41162109	-0.50537109	+1.62597656	-4.70214844	+18.67675781	+2080	+6.43798828	-10.43261719	-0.78222656	+31.77246094	+7.33886719	-46.66992188	+1164
+1457970471.28280000	+8.67041016	-7.25537109	-0.79980469	+58.84277344	-7.88818359	-65.28076172	+2336	+8.56494141	-6.41162109	-0.50537109	+1.62597656	-4.70214844	+18.67675781	+2080	+6.43798828	-10.43261719	-0.78222656	+31.77246094	+7.33886719	-46.66992188	+1164
+1457970471.28699990	+8.67041016	-7.25537109	-0.79980469	+58.84277344	-7.88818359	-65.28076172	+2336	+8.56494141	-6.41162109	-0.50537109	+1.62597656	-4.70214844	+18.65478516	+2080	+6.43798828	-10.43261719	-0.78222656	+31.77246094	+7.33886719	-46.66992188	+1164
+1457970471.29110000	+8.67041016	-7.25537109	-0.79980469	+58.84277344	-7.88818359	-65.28076172	+2332	+8.56494141	-6.41162109	-0.50537109	+1.62597656	-4.70214844	+18.65478516	+2080	+6.43798828	-10.43261719	-0.78222656	+31.77246094	+7.33886719	-46.66992188	+1164
+1457970471.29530000	+8.67041016	-7.25537109	-0.79980469	+58.84277344	-7.88818359	-65.28076172	+2332	+8.56494141	-6.41162109	-0.50537109	+1.62597656	-4.70214844	+18.65478516	+2080	+6.43798828	-10.43261719	-0.78222656	+31.77246094	+7.33886719	-46.66992188	+1164
+1457970471.29950000	+8.67041016	-7.25537109	-0.79980469	+58.84277344	-7.88818359	-65.28076172	+2332	+8.56494141	-6.41162109	-0.50537109	+1.62597656	-4.70214844	+18.65478516	+2080	+6.43798828	-10.43261719	-0.78662109	+31.77246094	+7.33886719	-46.66992188	+1164
+1457970471.30360010	+8.67041016	-7.25537109	-0.79980469	+58.84277344	-7.88818359	-65.28076172	+2332	+8.56494141	-6.41162109	-0.50537109	+1.62597656	-4.70214844	+18.65478516	+2080	+6.43798828	-10.43261719	-0.78662109	+31.77246094	+7.33886719	-46.66992188	+1164
+1457970471.30780010	+8.67041016	-7.25537109	-0.79980469	+58.84277344	-7.88818359	-65.25878906	+2332	+8.56494141	-6.41162109	-0.50537109	+1.62597656	-4.70214844	+18.65478516	+2080	+6.43798828	-10.43261719	-0.78662109	+31.77246094	+7.33886719	-46.64794922	+1164
+1457970471.31189990	+8.67041016	-7.25537109	-0.79980469	+58.86474609	-7.88818359	-65.25878906	+2332	+8.56494141	-6.41162109	-0.50537109	+1.62597656	-4.70214844	+18.65478516	+2080	+6.43798828	-10.43261719	-0.78662109	+31.75048828	+7.33886719	-46.64794922	+1164
+1457970471.31609990	+8.67041016	-7.25537109	-0.79980469	+58.86474609	-7.88818359	-65.25878906	+2332	+8.56494141	-6.41162109	-0.50537109	+1.62597656	-4.70214844	+18.65478516	+2080	+6.43798828	-10.43261719	-0.78662109	+31.75048828	+7.33886719	-46.64794922	+1160
+1457970471.32030010	+8.67041016	-7.25537109	-0.79980469	+58.86474609	-7.88818359	-65.25878906	+2332	+8.56494141	-6.41162109	-0.50537109	+1.62597656	-4.70214844	+18.65478516	+2080	+6.43798828	-10.43261719	-0.78662109	+31.75048828	+7.33886719	-46.64794922	+1160
+1457970471.32439990	+8.67041016	-7.25537109	-0.79980469	+58.86474609	-7.88818359	-65.25878906	+2332	+8.56494141	-6.41162109	-0.50537109	+1.62597656	-4.70214844	+18.63281250	+2080	+6.43798828	-10.43261719	-0.78662109	+31.75048828	+7.36083984	-46.62597656	+1160
+1457970471.32859990	+8.67041016	-7.25537109	-0.79980469	+58.86474609	-7.88818359	-65.25878906	+2332	+8.56494141	-6.41162109	-0.50537109	+1.62597656	-4.70214844	+18.63281250	+2080	+6.43359375	-10.43261719	-0.78662109	+31.75048828	+7.36083984	-46.62597656	+1160
+1457970471.33279990	+8.67041016	-7.25537109	-0.79980469	+58.86474609	-7.88818359	-65.25878906	+2332	+8.56494141	-6.41162109	-0.50537109	+1.62597656	-4.70214844	+18.63281250	+2080	+6.43359375	-10.43261719	-0.78662109	+31.75048828	+7.36083984	-46.62597656	+1160
+1457970471.33690000	+8.67041016	-7.25097656	-0.79980469	+58.86474609	-7.88818359	-65.23681641	+2332	+8.56494141	-6.41162109	-0.50537109	+1.62597656	-4.70214844	+18.63281250	+2080	+6.43359375	-10.43261719	-0.78662109	+31.72851563	+7.36083984	-46.62597656	+1160
+1457970471.34110000	+8.67041016	-7.25097656	-0.79980469	+58.86474609	-7.88818359	-65.23681641	+2332	+8.56494141	-6.41162109	-0.50537109	+1.62597656	-4.70214844	+18.63281250	+2080	+6.43359375	-10.43261719	-0.78662109	+31.72851563	+7.36083984	-46.62597656	+1160
+1457970471.34530000	+8.67041016	-7.25097656	-0.79980469	+58.88671875	-7.88818359	-65.21484375	+2332	+8.56494141	-6.41162109	-0.50537109	+1.62597656	-4.70214844	+18.61083984	+2080	+6.43359375	-10.43261719	-0.78662109	+31.72851563	+7.36083984	-46.62597656	+1160
+1457970471.34940000	+8.67041016	-7.25097656	-0.79980469	+58.88671875	-7.88818359	-65.21484375	+2332	+8.56494141	-6.41162109	-0.50537109	+1.62597656	-4.70214844	+18.61083984	+2080	+6.43359375	-10.43261719	-0.78662109	+31.72851563	+7.36083984	-46.62597656	+1160
+1457970471.35360000	+8.67041016	-7.25097656	-0.79980469	+58.88671875	-7.88818359	-65.19287109	+2332	+8.56494141	-6.41162109	-0.50537109	+1.62597656	-4.70214844	+18.58886719	+2080	+6.43359375	-10.43261719	-0.78662109	+31.72851563	+7.38281250	-46.62597656	+1160
+1457970471.36190010	+8.67041016	-7.25097656	-0.79980469	+58.90869141	-7.88818359	-65.14892578	+2332	+8.56494141	-6.40722656	-0.50976563	+1.62597656	-4.70214844	+18.56689453	+2080	+6.43359375	-10.43261719	-0.78662109	+31.72851563	+7.38281250	-46.62597656	+1160
+1457970471.36610010	+8.67041016	-7.25097656	-0.79980469	+58.90869141	-7.91015625	-65.10498047	+2332	+8.56494141	-6.40722656	-0.50976563	+1.60400391	-4.70214844	+18.54492188	+2080	+6.43798828	-10.43261719	-0.78662109	+31.72851563	+7.38281250	-46.62597656	+1160
+1457970471.37030010	+8.67480469	-7.25097656	-0.80419922	+58.93066406	-7.91015625	-65.06103516	+2332	+8.56494141	-6.40722656	-0.50976563	+1.60400391	-4.70214844	+18.52294922	+2080	+6.43798828	-10.43261719	-0.78662109	+31.72851563	+7.38281250	-46.62597656	+1160
+1457970471.37439990	+8.67480469	-7.24658203	-0.80419922	+58.93066406	-7.93212891	-65.01708984	+2332	+8.56494141	-6.40722656	-0.50976563	+1.58203125	-4.70214844	+18.47900391	+2084	+6.43798828	-10.43261719	-0.78662109	+31.72851563	+7.38281250	-46.60400391	+1160
+1457970471.37859990	+8.67480469	-7.24658203	-0.80419922	+58.93066406	-7.93212891	-64.92919922	+2332	+8.56933594	-6.40283203	-0.51416016	+1.53808594	-4.72412109	+18.41308594	+2084	+6.43798828	-10.43261719	-0.78662109	+31.72851563	+7.40478516	-46.60400391	+1160
+1457970471.38280010	+8.67919922	-7.24658203	-0.80859375	+58.93066406	-7.95410156	-64.84130859	+2332	+8.56933594	-6.40283203	-0.51416016	+1.49414063	-4.72412109	+18.34716797	+2084	+6.44238281	-10.42822266	-0.78662109	+31.72851563	+7.42675781	-46.58203125	+1160
+1457970471.38689990	+8.67919922	-7.24218750	-0.80859375	+58.93066406	-7.95410156	-64.75341797	+2332	+8.56933594	-6.39843750	-0.51855469	+1.42822266	-4.70214844	+18.28125000	+2084	+6.44238281	-10.42822266	-0.78662109	+31.72851563	+7.42675781	-46.58203125	+1160
+1457970471.39109990	+8.68359375	-7.23779297	-0.81298828	+58.93066406	-7.95410156	-64.62158203	+2336	+8.57812500	-6.38964844	-0.52294922	+1.27441406	-4.70214844	+18.10546875	+2084	+6.44677734	-10.42382813	-0.78662109	+31.70654297	+7.47070313	-46.53808594	+1164
+1457970471.39520000	+8.68798828	-7.23339844	-0.81738281	+58.90869141	-7.95410156	-64.48974609	+2336	+8.58251953	-6.38525391	-0.52294922	+1.14257813	-4.68017578	+17.95166016	+2088	+6.45117188	-10.41943359	-0.79101563	+31.68457031	+7.49267578	-46.47216797	+1164
+1457970471.39940000	+8.69238281	-7.22900391	-0.82177734	+58.86474609	-7.95410156	-64.35791016	+2336	+8.58251953	-6.38085938	-0.53173828	+1.01074219	-4.63623047	+17.84179688	+2088	+6.45117188	-10.41503906	-0.79541016	+31.66259766	+7.53662109	-46.40625000	+1168
+1457970471.40360000	+8.70117188	-7.22021484	-0.83056641	+58.82080078	-7.93212891	-64.16015625	+2336	+8.59130859	-6.37207031	-0.54052734	+0.72509766	-4.57031250	+17.57812500	+2088	+6.45556641	-10.40625000	-0.80419922	+31.59667969	+7.62451172	-46.25244141	+1172
+1457970471.40770010	+8.70556641	-7.21142578	-0.83496094	+58.75488281	-7.93212891	-63.96240234	+2340	+8.59570313	-6.35888672	-0.54492188	+0.54931641	-4.52636719	+17.40234375	+2088	+6.45996094	-10.39306641	-0.81298828	+31.53076172	+7.71240234	-46.07666016	+1176
+1457970471.41190000	+8.71435547	-7.20263672	-0.84375000	+58.68896484	-7.91015625	-63.78662109	+2340	+8.60009766	-6.35009766	-0.55371094	+0.37353516	-4.43847656	+17.27050781	+2088	+6.45996094	-10.38427734	-0.82177734	+31.46484375	+7.77832031	-45.92285156	+1184
+1457970471.41610000	+8.72314453	-7.18945313	-0.85253906	+58.60107422	-7.88818359	-63.50097656	+2344	+8.60888672	-6.34130859	-0.55810547	+0.15380859	-4.39453125	+17.07275391	+2088	+6.46875000	-10.36230469	-0.84375000	+31.35498047	+7.88818359	-45.61523438	+1192
+1457970471.42020010	+8.73632813	-7.18066406	-0.86132813	+58.51318359	-7.86621094	-63.28125000	+2344	+8.61328125	-6.32812500	-0.56250000	-0.04394531	-4.37255859	+16.85302734	+2084	+6.46875000	-10.34472656	-0.86132813	+31.24511719	+7.97607422	-45.37353516	+1196
+1457970471.42440010	+8.74511719	-7.16748047	-0.87451172	+58.42529297	-7.86621094	-63.03955078	+2344	+8.61767578	-6.31494141	-0.57568359	-0.26367188	-4.30664063	+16.67724609	+2084	+6.46875000	-10.32714844	-0.87890625	+31.13525391	+8.04199219	-45.17578125	+1200
+1457970471.42860010	+8.75830078	-7.15429688	-0.88769531	+58.29345703	-7.84423828	-62.73193359	+2344	+8.62646484	-6.30175781	-0.58007813	-0.46142578	-4.28466797	+16.43554688	+2084	+6.48193359	-10.30517578	-0.89648438	+31.06933594	+8.12988281	-44.93408203	+1208
+1457970471.43269990	+8.77148438	-7.13671875	-0.90087891	+58.20556641	-7.84423828	-62.49023438	+2344	+8.63085938	-6.28417969	-0.58447266	-0.65917969	-4.30664063	+16.19384766	+2080	+6.48632813	-10.28320313	-0.90527344	+31.00341797	+8.19580078	-44.80224609	+1212
+1457970471.43689990	+8.78027344	-7.12353516	-0.91406250	+58.09570313	-7.86621094	-62.24853516	+2344	+8.63525391	-6.26660156	-0.60205078	-0.87890625	-4.24072266	+16.01806641	+2080	+6.49511719	-10.26123047	-0.92285156	+30.93750000	+8.21777344	-44.62646484	+1216
+1457970471.44520000	+8.81103516	-7.08398438	-0.94042969	+57.91992188	-7.88818359	-61.78710938	+2340	+8.65283203	-6.22705078	-0.61523438	-1.20849609	-4.35058594	+15.44677734	+2068	+6.53027344	-10.20410156	-0.94921875	+30.89355469	+8.26171875	-44.40673828	+1232
+1457970471.44939990	+8.82421875	-7.06640625	-0.95800781	+57.83203125	-7.93212891	-61.56738281	+2340	+8.66162109	-6.20507813	-0.63281250	-1.36230469	-4.35058594	+15.24902344	+2068	+6.54345703	-10.17773438	-0.96679688	+30.87158203	+8.21777344	-44.29687500	+1240
+1457970471.45359990	+8.84179688	-7.04882813	-0.97119141	+57.72216797	-7.95410156	-61.41357422	+2336	+8.67041016	-6.17871094	-0.64160156	-1.49414063	-4.46044922	+14.91943359	+2060	+6.56982422	-10.14257813	-0.98437500	+30.91552734	+8.21777344	-44.20898438	+1248
+1457970471.45770000	+8.85937500	-7.02246094	-0.97998047	+57.67822266	-7.99804688	-61.34765625	+2332	+8.68359375	-6.14794922	-0.64599609	-1.58203125	-4.63623047	+14.58984375	+2052	+6.59179688	-10.10742188	-0.98876953	+30.87158203	+8.15185547	-44.27490234	+1256
+1457970471.46190000	+8.87695313	-7.00048828	-0.99755859	+57.61230469	-8.04199219	-61.19384766	+2332	+8.69238281	-6.12158203	-0.66357422	-1.69189453	-4.72412109	+14.34814453	+2048	+6.60937500	-10.07666016	-1.00634766	+30.84960938	+8.08593750	-44.23095703	+1268
+1457970471.46600010	+8.89453125	-6.98291016	-1.01074219	+57.50244141	-8.06396484	-61.17187500	+2324	+8.70556641	-6.09521484	-0.67675781	-1.75781250	-4.89990234	+13.99658203	+2036	+6.64013672	-10.04150391	-1.02832031	+30.87158203	+8.02001953	-44.23095703	+1276
+1457970471.47020010	+8.91650391	-6.95214844	-1.01953125	+57.45849609	-8.08593750	-61.21582031	+2316	+8.71875000	-6.06005859	-0.68554688	-1.77978516	-5.16357422	+13.64501953	+2028	+6.66650391	-10.00634766	-1.03271484	+30.82763672	+7.88818359	-44.38476563	+1284
+1457970471.47440000	+8.93847656	-6.92578125	-1.04150391	+57.41455078	-8.17382813	-61.14990234	+2316	+8.73193359	-6.02490234	-0.70751953	-1.77978516	-5.31738281	+13.35937500	+2020	+6.69287109	-9.96679688	-1.05908203	+30.82763672	+7.73437500	-44.38476563	+1296
+1457970471.47849990	+8.95605469	-6.90380859	-1.05468750	+57.28271484	-8.15185547	-61.25976563	+2308	+8.74511719	-5.99414063	-0.72509766	-1.82373047	-5.58105469	+12.98583984	+2008	+6.72363281	-9.92724609	-1.08544922	+30.80566406	+7.60253906	-44.42871094	+1304
+1457970471.48270010	+8.98242188	-6.86865234	-1.05908203	+57.23876953	-8.17382813	-61.45751953	+2300	+8.76269531	-5.95458984	-0.73388672	-1.77978516	-5.91064453	+12.59033203	+2000	+6.75439453	-9.88330078	-1.09863281	+30.73974609	+7.42675781	-44.62646484	+1312
+1457970471.48690010	+9.00439453	-6.83789063	-1.08544922	+57.17285156	-8.21777344	-61.52343750	+2296	+8.78027344	-5.91503906	-0.76025391	-1.71386719	-6.15234375	+12.28271484	+1992	+6.78076172	-9.84375000	-1.12939453	+30.67382813	+7.20703125	-44.69238281	+1324
+1457970471.49099990	+9.03076172	-6.81152344	-1.09863281	+57.01904297	-8.19580078	-61.74316406	+2288	+8.79345703	-5.88427734	-0.77783203	-1.75781250	-6.48193359	+11.86523438	+1980	+6.81152344	-9.80419922	-1.16015625	+30.60791016	+7.03125000	-44.82421875	+1336
+1457970471.49519990	+9.05712891	-6.77636719	-1.10742188	+56.95312500	-8.17382813	-62.00683594	+2280	+8.81542969	-5.84033203	-0.79541016	-1.64794922	-6.81152344	+11.44775391	+1976	+6.83789063	-9.76025391	-1.17773438	+30.47607422	+6.83349609	-45.06591797	+1340
+1457970471.49939990	+9.08349609	-6.74121094	-1.13378906	+56.86523438	-8.15185547	-62.16064453	+2272	+8.84179688	-5.80078125	-0.82617188	-1.56005859	-7.09716797	+11.09619141	+1972	+6.86425781	-9.71630859	-1.21728516	+30.34423828	+6.61376953	-45.17578125	+1352
+1457970471.50350000	+9.10986328	-6.71484375	-1.15576172	+56.66748047	-8.08593750	-62.44628906	+2264	+8.85937500	-5.77001953	-0.84814453	-1.62597656	-7.40478516	+10.70068359	+1968	+6.89501953	-9.67675781	-1.25683594	+30.21240234	+6.43798828	-45.30761719	+1364
+1457970471.50770000	+9.14062500	-6.67529297	-1.17333984	+56.53564453	-7.99804688	-62.73193359	+2252	+8.88574219	-5.72167969	-0.87451172	-1.53808594	-7.71240234	+10.30517578	+1968	+6.92138672	-9.63281250	-1.28759766	+30.05859375	+6.21826172	-45.52734375	+1376
+1457970471.51189990	+9.17138672	-6.64013672	-1.19970703	+56.40380859	-7.93212891	-62.95166016	+2248	+8.91210938	-5.67773438	-0.90527344	-1.42822266	-8.02001953	+9.93164063	+1968	+6.94775391	-9.58447266	-1.33593750	+29.88281250	+5.99853516	-45.63720703	+1388
+1457970471.51600000	+9.19775391	-6.60937500	-1.22607422	+56.14013672	-7.80029297	-63.23730469	+2236	+8.93408203	-5.64697266	-0.93603516	-1.53808594	-8.32763672	+9.53613281	+1964	+6.97412109	-9.54052734	-1.37548828	+29.70703125	+5.84472656	-45.79101563	+1404
+1457970471.52440000	+9.26367188	-6.53027344	-1.28320313	+55.81054688	-7.49267578	-63.76464844	+2232	+9.00000000	-5.55468750	-1.00195313	-1.40625000	-8.89892578	+8.76708984	+1976	+7.02685547	-9.44384766	-1.45898438	+29.28955078	+5.51513672	-46.12060547	+1436
+1457970471.52850010	+9.29443359	-6.49951172	-1.31396484	+55.50292969	-7.29492188	-64.02832031	+2224	+9.02636719	-5.52392578	-1.03710938	-1.56005859	-9.16259766	+8.39355469	+1976	+7.05761719	-9.39550781	-1.50292969	+29.09179688	+5.40527344	-46.34033203	+1452
+1457970471.53270010	+9.32958984	-6.45996094	-1.34912109	+55.28320313	-7.07519531	-64.24804688	+2228	+9.06152344	-5.47558594	-1.07226563	-1.56005859	-9.38232422	+8.06396484	+1984	+7.08837891	-9.34277344	-1.54687500	+28.89404297	+5.29541016	-46.51611328	+1468
+1457970471.53690000	+9.36474609	-6.41601563	-1.38427734	+55.08544922	-6.85546875	-64.44580078	+2232	+9.10107422	-5.42724609	-1.10742188	-1.56005859	-9.66796875	+7.71240234	+1992	+7.11474609	-9.29003906	-1.59082031	+28.67431641	+5.20751953	-46.64794922	+1484
+1457970471.54099990	+9.39990234	-6.38085938	-1.42382813	+54.75585938	-6.59179688	-64.64355469	+2232	+9.13183594	-5.39208984	-1.14697266	-1.73583984	-9.86572266	+7.38281250	+2000	+7.14550781	-9.23730469	-1.63476563	+28.47656250	+5.11962891	-46.82373047	+1504
+1457970471.54520010	+9.43505859	-6.33691406	-1.46337891	+54.49218750	-6.32812500	-64.81933594	+2240	+9.17138672	-5.34375000	-1.19091797	-1.77978516	-10.04150391	+7.07519531	+2012	+7.18066406	-9.17578125	-1.68310547	+28.30078125	+5.05371094	-46.97753906	+1524
+1457970471.54930000	+9.47460938	-6.29296875	-1.50292969	+54.27246094	-6.06445313	-65.03906250	+2244	+9.21093750	-5.29101563	-1.22167969	-1.82373047	-10.30517578	+6.74560547	+2020	+7.21582031	-9.11425781	-1.72265625	+28.12500000	+4.98779297	-47.13134766	+1540
+1457970471.55349990	+9.50976563	-6.25781250	-1.54248047	+53.92089844	-5.77880859	-65.21484375	+2248	+9.24609375	-5.25146484	-1.26123047	-1.99951172	-10.50292969	+6.45996094	+2028	+7.25537109	-9.05712891	-1.76220703	+27.94921875	+4.92187500	-47.35107422	+1560
+1457970471.55769990	+9.54931641	-6.20947266	-1.58642578	+53.65722656	-5.47119141	-65.34667969	+2256	+9.29003906	-5.19873047	-1.30517578	-2.08740234	-10.65673828	+6.17431641	+2040	+7.29492188	-8.99121094	-1.80615234	+27.79541016	+4.89990234	-47.50488281	+1576
+1457970471.56180000	+9.59326172	-6.15673828	-1.62597656	+53.41552734	-5.18554688	-65.54443359	+2264	+9.33398438	-5.14599609	-1.34033203	-2.15332031	-10.89843750	+5.88867188	+2048	+7.33447266	-8.92529297	-1.84130859	+27.61962891	+4.83398438	-47.68066406	+1596
+1457970471.56600000	+9.62841797	-6.11718750	-1.66552734	+53.04199219	-4.87792969	-65.65429688	+2268	+9.37353516	-5.10205078	-1.37988281	-2.32910156	-11.07421875	+5.64697266	+2056	+7.37841797	-8.85937500	-1.87646484	+27.46582031	+4.76806641	-47.87841797	+1612
+1457970471.57020000	+9.67236328	-6.06445313	-1.71386719	+52.77832031	-4.54833984	-65.74218750	+2276	+9.41748047	-5.04492188	-1.42382813	-2.39501953	-11.20605469	+5.40527344	+2068	+7.42236328	-8.78466797	-1.91601563	+27.33398438	+4.72412109	-48.03222656	+1628
+1457970471.57430010	+9.72070313	-6.00732422	-1.74902344	+52.53662109	-4.26269531	-65.93994141	+2284	+9.46582031	-4.98779297	-1.45458984	-2.46093750	-11.44775391	+5.14160156	+2076	+7.46630859	-8.70996094	-1.95117188	+27.20214844	+4.63623047	-48.18603516	+1648
+1457970471.57850000	+9.76025391	-5.95898438	-1.78857422	+52.16308594	-3.95507813	-66.04980469	+2284	+9.50537109	-4.93066406	-1.49414063	-2.59277344	-11.62353516	+4.92187500	+2084	+7.51464844	-8.63964844	-1.98632813	+27.04833984	+4.57031250	-48.36181641	+1664
+1457970471.58270000	+9.80419922	-5.90185547	-1.82812500	+51.87744141	-3.62548828	-66.15966797	+2292	+9.55371094	-4.86914063	-1.53369141	-2.63671875	-11.75537109	+4.72412109	+2092	+7.55859375	-8.56054688	-2.02148438	+26.93847656	+4.48242188	-48.49365234	+1680
+1457970471.58680010	+9.85253906	-5.84033203	-1.85888672	+51.61376953	-3.33984375	-66.35742188	+2296	+9.60205078	-4.80322266	-1.56005859	-2.68066406	-11.99707031	+4.46044922	+2096	+7.60693359	-8.48144531	-2.05224609	+26.80664063	+4.37255859	-48.64746094	+1696
+1457970471.59520010	+9.94042969	-5.72167969	-1.93359375	+50.95458984	-2.70263672	-66.53320313	+2304	+9.69433594	-4.67138672	-1.62597656	-2.74658203	-12.30468750	+4.10888672	+2108	+7.69921875	-8.32324219	-2.11376953	+26.52099609	+4.15283203	-48.97705078	+1724
+1457970471.59929990	+9.98876953	-5.65576172	-1.95996094	+50.66894531	-2.41699219	-66.73095703	+2308	+9.74267578	-4.60107422	-1.64794922	-2.74658203	-12.56835938	+3.88916016	+2108	+7.74316406	-8.23974609	-2.14453125	+26.36718750	+4.02099609	-49.06494141	+1736
+1457970471.60349990	+10.03271484	-5.59423828	-1.99072266	+50.29541016	-2.10937500	-66.81884766	+2308	+9.79101563	-4.53076172	-1.67431641	-2.74658203	-12.74414063	+3.75732422	+2112	+7.78710938	-8.15625000	-2.17529297	+26.19140625	+3.88916016	-49.17480469	+1752
+1457970471.60770010	+10.08105469	-5.52392578	-2.02587891	+49.98779297	-1.77978516	-66.86279297	+2316	+9.83935547	-4.45166016	-1.70068359	-2.70263672	-12.87597656	+3.62548828	+2120	+7.83544922	-8.06835938	-2.20605469	+26.05957031	+3.75732422	-49.28466797	+1764
+1457970471.61180000	+10.13378906	-5.45361328	-2.04345703	+49.68017578	-1.49414063	-67.03857422	+2316	+9.89208984	-4.37695313	-1.71386719	-2.63671875	-13.13964844	+3.44970703	+2120	+7.87939453	-7.98046875	-2.23681641	+25.90576172	+3.58154297	-49.37255859	+1780
+1457970471.61599990	+10.17773438	-5.38330078	-2.06542969	+49.30664063	-1.20849609	-67.14843750	+2320	+9.93603516	-4.29785156	-1.73144531	-2.61474609	-13.31542969	+3.33984375	+2120	+7.91894531	-7.89697266	-2.26318359	+25.70800781	+3.42773438	-49.46044922	+1792
+1457970471.62010000	+10.22607422	-5.30859375	-2.09179688	+48.97705078	-0.87890625	-67.21435547	+2324	+9.98876953	-4.21435547	-1.75341797	-2.52685547	-13.44726563	+3.22998047	+2124	+7.96289063	-7.80908203	-2.29394531	+25.55419922	+3.27392578	-49.50439453	+1804
+1457970471.62430000	+10.27441406	-5.23388672	-2.10498047	+48.69140625	-0.57128906	-67.41210938	+2324	+10.03710938	-4.13085938	-1.75781250	-2.43896484	-13.71093750	+3.09814453	+2124	+8.00683594	-7.71679688	-2.31591797	+25.37841797	+3.09814453	-49.59228516	+1816
+1457970471.62850000	+10.32275391	-5.15917969	-2.12255859	+48.31787109	-0.28564453	-67.47802734	+2328	+10.08544922	-4.04736328	-1.76660156	-2.37304688	-13.88671875	+3.01025391	+2128	+8.04638672	-7.63330078	-2.33789063	+25.18066406	+2.94433594	-49.65820313	+1828
+1457970471.63260010	+10.37109375	-5.08007813	-2.14013672	+48.01025391	+0.04394531	-67.54394531	+2332	+10.13818359	-3.95947266	-1.77978516	-2.26318359	-14.01855469	+2.94433594	+2132	+8.09033203	-7.53662109	-2.36425781	+25.02685547	+2.79052734	-49.68017578	+1840
+1457970471.63680010	+10.41943359	-4.99658203	-2.14453125	+47.70263672	+0.32958984	-67.71972656	+2336	+10.19091797	-3.87158203	-1.77539063	-2.13134766	-14.28222656	+2.83447266	+2132	+8.12988281	-7.44433594	-2.38183594	+24.87304688	+2.59277344	-49.72412109	+1852
+1457970471.64100000	+10.46337891	-4.91748047	-2.15771484	+47.35107422	+0.61523438	-67.78564453	+2340	+10.23925781	-3.78369141	-1.77978516	-2.04345703	-14.43603516	+2.79052734	+2136	+8.16943359	-7.35644531	-2.39941406	+24.65332031	+2.41699219	-49.74609375	+1860
+1457970471.64510010	+10.51171875	-4.83398438	-2.16650391	+47.06542969	+0.87890625	-67.87353516	+2344	+10.28759766	-3.69140625	-1.78417969	-1.93359375	-14.58984375	+2.74658203	+2140	+8.21337891	-7.25976563	-2.42578125	+24.56542969	+2.26318359	-49.72412109	+1876
+1457970471.64930010	+10.56445313	-4.75048828	-2.16650391	+46.75781250	+1.12060547	-68.04931641	+2348	+10.34033203	-3.59912109	-1.77539063	-1.80175781	-14.85351563	+2.68066406	+2144	+8.26171875	-7.16308594	-2.43017578	+24.45556641	+2.02148438	-49.76806641	+1888
+1457970471.65350010	+10.60839844	-4.66259766	-2.16650391	+46.47216797	+1.36230469	-68.15917969	+2352	+10.38867188	-3.50683594	-1.77099609	-1.69189453	-15.05126953	+2.63671875	+2152	+8.30126953	-7.07080078	-2.44335938	+24.23583984	+1.82373047	-49.79003906	+1892
+1457970471.65759990	+10.65673828	-4.57910156	-2.17089844	+46.20849609	+1.58203125	-68.26904297	+2356	+10.43701172	-3.41894531	-1.76660156	-1.56005859	-15.24902344	+2.61474609	+2156	+8.34960938	-6.96972656	-2.45654297	+24.14794922	+1.62597656	-49.72412109	+1904
+1457970471.66179990	+10.70507813	-4.49121094	-2.16210938	+45.94482422	+1.75781250	-68.44482422	+2364	+10.48974609	-3.32226563	-1.75341797	-1.42822266	-15.51269531	+2.54882813	+2164	+8.39355469	-6.87304688	-2.45654297	+24.06005859	+1.36230469	-49.76806641	+1912
+1457970471.67010000	+10.79736328	-4.31542969	-2.15332031	+45.46142578	+2.08740234	-68.66455078	+2372	+10.59082031	-3.13769531	-1.73144531	-1.14257813	-15.93017578	+2.54882813	+2176	+8.49023438	-6.67968750	-2.46972656	+23.81835938	+0.90087891	-49.65820313	+1928
+1457970471.67430000	+10.85009766	-4.22753906	-2.14013672	+45.21972656	+2.19726563	-68.84033203	+2376	+10.63916016	-3.04541016	-1.71386719	-1.01074219	-16.21582031	+2.52685547	+2180	+8.54296875	-6.57861328	-2.46533203	+23.77441406	+0.59326172	-49.68017578	+1936
+1457970471.67849990	+10.89404297	-4.13964844	-2.12695313	+44.97802734	+2.30712891	-68.97216797	+2380	+10.68750000	-2.94433594	-1.69628906	-0.81298828	-16.43554688	+2.54882813	+2188	+8.58691406	-6.48632813	-2.46093750	+23.62060547	+0.30761719	-49.61425781	+1936
+1457970471.68260000	+10.94238281	-4.04736328	-2.11816406	+44.78027344	+2.37304688	-69.10400391	+2388	+10.73583984	-2.85205078	-1.68310547	-0.68115234	-16.67724609	+2.57080078	+2192	+8.63964844	-6.38085938	-2.46533203	+23.57666016	+0.04394531	-49.50439453	+1944
+1457970471.68680000	+10.99511719	-3.95947266	-2.09619141	+44.56054688	+2.39501953	-69.30175781	+2392	+10.78857422	-2.75976563	-1.66113281	-0.50537109	-16.98486328	+2.57080078	+2200	+8.69677734	-6.27539063	-2.45214844	+23.55468750	-0.28564453	-49.48242188	+1952
+1457970471.69100000	+11.03906250	-3.87158203	-2.07861328	+44.36279297	+2.43896484	-69.41162109	+2396	+10.83691406	-2.66308594	-1.63916016	-0.30761719	-17.22656250	+2.59277344	+2204	+8.74072266	-6.18310547	-2.44775391	+23.40087891	-0.59326172	-49.41650391	+1952
+1457970471.69510010	+11.08740234	-3.78369141	-2.06542969	+44.16503906	+2.46093750	-69.54345703	+2396	+10.88964844	-2.57080078	-1.61718750	-0.13183594	-17.49023438	+2.63671875	+2204	+8.79345703	-6.08203125	-2.44335938	+23.35693359	-0.90087891	-49.28466797	+1956
+1457970471.69930010	+11.13574219	-3.69140625	-2.03906250	+43.96728516	+2.43896484	-69.71923828	+2400	+10.93798828	-2.47851563	-1.59082031	+0.02197266	-17.79785156	+2.63671875	+2208	+8.84619141	-5.98095703	-2.43017578	+23.31298828	-1.25244141	-49.21875000	+1960
+1457970471.70339990	+11.17968750	-3.60351563	-2.01708984	+43.76953125	+2.43896484	-69.80712891	+2400	+10.98632813	-2.37744141	-1.56884766	+0.28564453	-18.01757813	+2.70263672	+2212	+8.89453125	-5.88867188	-2.42138672	+23.15917969	-1.56005859	-49.10888672	+1960
+1457970471.70760010	+11.22802734	-3.51562500	-1.99951172	+43.59375000	+2.41699219	-69.89501953	+2400	+11.03466797	-2.28955078	-1.54687500	+0.46142578	-18.23730469	+2.76855469	+2212	+8.94287109	-5.78320313	-2.41699219	+23.11523438	-1.84570313	-48.95507813	+1964
+1457970471.71180010	+11.27636719	-3.42773438	-1.96875000	+43.39599609	+2.35107422	-70.04882813	+2400	+11.08300781	-2.19726563	-1.51611328	+0.65917969	-18.52294922	+2.81250000	+2212	+8.99560547	-5.68212891	-2.39941406	+23.07128906	-2.19726563	-48.84521484	+1968
+1457970471.71589990	+11.32031250	-3.33984375	-1.94677734	+43.22021484	+2.30712891	-70.11474609	+2400	+11.12695313	-2.09619141	-1.48535156	+0.92285156	-18.74267578	+2.87841797	+2216	+9.03955078	-5.58984375	-2.39062500	+22.91748047	-2.46093750	-48.69140625	+1968
+1457970471.72009990	+11.36425781	-3.25634766	-1.92480469	+43.02246094	+2.28515625	-70.15869141	+2396	+11.17529297	-2.00830078	-1.45898438	+1.14257813	-18.96240234	+2.94433594	+2212	+9.08789063	-5.49316406	-2.38183594	+22.82958984	-2.72460938	-48.47167969	+1968
+1457970471.72429990	+11.40820313	-3.16845703	-1.89404297	+42.84667969	+2.24121094	-70.29052734	+2396	+11.22363281	-1.91601563	-1.42382813	+1.36230469	-19.22607422	+2.96630859	+2216	+9.13183594	-5.40087891	-2.36865234	+22.74169922	-3.03222656	-48.33984375	+1968
+1457970471.73260000	+11.49609375	-3.00146484	-1.84570313	+42.49511719	+2.21923828	-70.31250000	+2392	+11.31152344	-1.73144531	-1.36230469	+1.86767578	-19.59960938	+3.09814453	+2212	+9.21533203	-5.22070313	-2.35107422	+22.45605469	-3.44970703	-47.92236328	+1964
+1457970471.73680000	+11.53564453	-2.91796875	-1.81933594	+42.31933594	+2.19726563	-70.35644531	+2392	+11.35546875	-1.63916016	-1.33154297	+2.08740234	-19.79736328	+3.12011719	+2212	+9.25927734	-5.12841797	-2.33789063	+22.36816406	-3.66943359	-47.74658203	+1964
+1457970471.74090000	+11.57519531	-2.83007813	-1.79296875	+42.20947266	+2.19726563	-70.31250000	+2388	+11.39941406	-1.54248047	-1.30078125	+2.37304688	-19.92919922	+3.18603516	+2216	+9.29443359	-5.04492188	-2.32910156	+22.19238281	-3.82324219	-47.48291016	+1956
+1457970471.74510000	+11.61035156	-2.75097656	-1.77099609	+42.03369141	+2.21923828	-70.26855469	+2388	+11.43896484	-1.45458984	-1.27001953	+2.61474609	-20.08300781	+3.22998047	+2212	+9.33398438	-4.95703125	-2.32470703	+22.06054688	-3.93310547	-47.21923828	+1952
+1457970471.74930000	+11.64990234	-2.67626953	-1.74462891	+41.85791016	+2.24121094	-70.26855469	+2388	+11.47851563	-1.36669922	-1.23486328	+2.83447266	-20.21484375	+3.25195313	+2212	+9.37353516	-4.86914063	-2.31152344	+21.97265625	-4.08691406	-46.99951172	+1952
+1457970471.75340010	+11.68505859	-2.58837891	-1.72265625	+41.77001953	+2.28515625	-70.20263672	+2388	+11.51806641	-1.27441406	-1.20410156	+3.12011719	-20.34667969	+3.29589844	+2216	+9.40429688	-4.78564453	-2.29833984	+21.81884766	-4.19677734	-46.75781250	+1944
+1457970471.75760010	+11.72460938	-2.51367188	-1.70507813	+41.61621094	+2.35107422	-70.13671875	+2384	+11.55761719	-1.19531250	-1.17333984	+3.31787109	-20.45654297	+3.33984375	+2212	+9.44384766	-4.70214844	-2.28955078	+21.70898438	-4.28466797	-46.51611328	+1940
+1457970471.76180010	+11.75976563	-2.43896484	-1.68310547	+41.48437500	+2.41699219	-70.09277344	+2384	+11.59716797	-1.11181641	-1.14697266	+3.53759766	-20.54443359	+3.36181641	+2212	+9.47900391	-4.62304688	-2.28076172	+21.62109375	-4.35058594	-46.29638672	+1936
+1457970471.76589990	+11.79492188	-2.35546875	-1.66552734	+41.44042969	+2.52685547	-69.96093750	+2384	+11.63232422	-1.01953125	-1.12060547	+3.82324219	-20.61035156	+3.38378906	+2212	+9.50976563	-4.54394531	-2.26757813	+21.48925781	-4.43847656	-46.12060547	+1932
+1457970471.77010010	+11.83007813	-2.28515625	-1.64794922	+41.30859375	+2.61474609	-69.85107422	+2384	+11.67187500	-0.94042969	-1.09423828	+4.02099609	-20.67626953	+3.42773438	+2212	+9.54492188	-4.46484375	-2.25878906	+21.40136719	-4.50439453	-45.92285156	+1928
+1457970471.77420000	+11.86083984	-2.21484375	-1.63037109	+41.19873047	+2.74658203	-69.74121094	+2380	+11.70703125	-0.86132813	-1.07226563	+4.21875000	-20.67626953	+3.44970703	+2208	+9.58007813	-4.38134766	-2.25000000	+21.33544922	-4.54833984	-45.72509766	+1924
+1457970471.77839990	+11.89160156	-2.13574219	-1.61718750	+41.19873047	+2.87841797	-69.60937500	+2380	+11.73779297	-0.77343750	-1.05029297	+4.48242188	-20.72021484	+3.49365234	+2208	+9.61083984	-4.30664063	-2.23681641	+21.22558594	-4.63623047	-45.65917969	+1920
+1457970471.78259990	+11.92675781	-2.06982422	-1.60400391	+41.11083984	+2.98828125	-69.47753906	+2376	+11.77294922	-0.70312500	-1.02832031	+4.65820313	-20.74218750	+3.51562500	+2204	+9.64599609	-4.23193359	-2.22363281	+21.18164063	-4.72412109	-45.54931641	+1920
+1457970471.78670000	+11.95751953	-1.99951172	-1.59082031	+41.02294922	+3.14208984	-69.34570313	+2372	+11.80371094	-0.62841797	-1.01074219	+4.81201172	-20.74218750	+3.55957031	+2200	+9.68115234	-4.15283203	-2.21923828	+21.13769531	-4.79003906	-45.46142578	+1916
+1457970471.79090000	+11.99267578	-1.92480469	-1.57763672	+41.02294922	+3.29589844	-69.19189453	+2368	+11.83886719	-0.54492188	-0.98876953	+5.07568359	-20.74218750	+3.60351563	+2196	+9.71191406	-4.07812500	-2.20166016	+21.04980469	-4.92187500	-45.52734375	+1912
+1457970471.79920010	+12.05419922	-1.80175781	-1.56005859	+40.89111328	+3.62548828	-68.86230469	+2352	+11.90039063	-0.40869141	-0.95800781	+5.40527344	-20.69824219	+3.66943359	+2180	+9.77783203	-3.93310547	-2.17529297	+20.96191406	-5.16357422	-45.61523438	+1908
+1457970471.80340000	+12.08496094	-1.73144531	-1.55126953	+40.89111328	+3.82324219	-68.68652344	+2344	+11.93115234	-0.33398438	-0.94482422	+5.64697266	-20.67626953	+3.71337891	+2176	+9.80419922	-3.86279297	-2.16210938	+20.87402344	-5.29541016	-45.74707031	+1908
+1457970471.80760000	+12.11132813	-1.66992188	-1.54248047	+40.84716797	+4.02099609	-68.48876953	+2332	+11.96191406	-0.26806641	-0.93164063	+5.82275391	-20.65429688	+3.75732422	+2168	+9.83496094	-3.79687500	-2.14892578	+20.80810547	-5.44921875	-45.87890625	+1904
+1457970471.81170010	+12.14208984	-1.60839844	-1.53808594	+40.80322266	+4.21875000	-68.29101563	+2324	+11.99267578	-0.20214844	-0.92285156	+5.97656250	-20.58837891	+3.80126953	+2160	+9.86572266	-3.72656250	-2.14013672	+20.76416016	-5.55908203	-45.98876953	+1900
+1457970471.81590010	+12.16845703	-1.54248047	-1.52929688	+40.82519531	+4.43847656	-68.09326172	+2312	+12.01904297	-0.13183594	-0.90966797	+6.21826172	-20.56640625	+3.84521484	+2152	+9.89208984	-3.66064453	-2.13134766	+20.69824219	-5.69091797	-46.14257813	+1896
+1457970471.82010010	+12.19482422	-1.48535156	-1.52490234	+40.78125000	+4.63623047	-67.89550781	+2300	+12.04980469	-0.07470703	-0.89648438	+6.37207031	-20.54443359	+3.88916016	+2144	+9.92285156	-3.59912109	-2.12255859	+20.61035156	-5.82275391	-46.29638672	+1892
+1457970471.82419990	+12.22558594	-1.43261719	-1.51611328	+40.71533203	+4.85595703	-67.69775391	+2288	+12.07617188	-0.01318359	-0.88330078	+6.52587891	-20.50048828	+3.93310547	+2136	+9.94921875	-3.53320313	-2.10498047	+20.52246094	-5.97656250	-46.49414063	+1888
+1457970471.82839990	+12.24755859	-1.37109375	-1.51171875	+40.73730469	+5.07568359	-67.47802734	+2280	+12.10693359	+0.05273438	-0.87011719	+6.74560547	-20.47851563	+3.99902344	+2132	+9.97558594	-3.47167969	-2.09619141	+20.45654297	-6.06445313	-46.56005859	+1880
+1457970471.83260010	+12.27392578	-1.31835938	-1.50732422	+40.67138672	+5.31738281	-67.25830078	+2268	+12.13330078	+0.10546875	-0.86132813	+6.89941406	-20.45654297	+4.04296875	+2124	+10.00195313	-3.41894531	-2.09179688	+20.32470703	-6.10839844	-46.60400391	+1872
+1457970471.83670000	+12.29589844	-1.27001953	-1.50732422	+40.60546875	+5.58105469	-67.03857422	+2256	+12.15966797	+0.16259766	-0.84814453	+7.05322266	-20.41259766	+4.06494141	+2120	+10.02832031	-3.36621094	-2.07421875	+20.19287109	-6.21826172	-46.73583984	+1864
+1457970471.84089990	+12.31787109	-1.21289063	-1.50292969	+40.60546875	+5.84472656	-66.79687500	+2244	+12.18603516	+0.22412109	-0.83496094	+7.22900391	-20.39062500	+4.08691406	+2112	+10.05029297	-3.30468750	-2.07421875	+20.10498047	-6.17431641	-46.62597656	+1852
+1457970471.84509990	+12.33984375	-1.16455078	-1.50292969	+40.56152344	+6.08642578	-66.57714844	+2232	+12.21240234	+0.27685547	-0.82177734	+7.33886719	-20.39062500	+4.10888672	+2108	+10.07226563	-3.25634766	-2.07421875	+19.97314453	-6.10839844	-46.53808594	+1840
+1457970471.84920000	+12.36181641	-1.12060547	-1.50292969	+40.49560547	+6.35009766	-66.33544922	+2224	+12.23876953	+0.32958984	-0.80859375	+7.47070313	-20.34667969	+4.15283203	+2104	+10.09423828	-3.20800781	-2.05664063	+19.81933594	-6.17431641	-46.51611328	+1828
+1457970471.85340000	+12.38378906	-1.06787109	-1.49853516	+40.45166016	+6.61376953	-66.13769531	+2212	+12.26074219	+0.38232422	-0.79541016	+7.58056641	-20.36865234	+4.19677734	+2100	+10.11181641	-3.15966797	-2.05224609	+19.70947266	-6.06445313	-46.29638672	+1816
+1457970471.85750010	+12.40136719	-1.02832031	-1.49414063	+40.36376953	+6.85546875	-65.91796875	+2204	+12.28710938	+0.43066406	-0.77783203	+7.64648438	-20.36865234	+4.21875000	+2096	+10.13378906	-3.11572266	-2.05224609	+19.53369141	-5.95458984	-46.07666016	+1800
+1457970471.86170010	+12.42333984	-0.98876953	-1.49853516	+40.27587891	+7.14111328	-65.69824219	+2196	+12.31347656	+0.47460938	-0.76904297	+7.73437500	-20.34667969	+4.21875000	+2092	+10.15576172	-3.07177734	-2.04345703	+19.35791016	-5.91064453	-45.90087891	+1788
+1457970471.86999990	+12.46728516	-0.90966797	-1.49853516	+40.07812500	+7.69042969	-65.28076172	+2180	+12.36621094	+0.56689453	-0.74267578	+7.80029297	-20.34667969	+4.26269531	+2088	+10.19091797	-2.98828125	-2.03906250	+19.05029297	-5.64697266	-45.30761719	+1760
+1457970471.87420010	+12.48486328	-0.87451172	-1.50292969	+39.94628906	+7.99804688	-65.03906250	+2176	+12.39257813	+0.60644531	-0.73828125	+7.82226563	-20.30273438	+4.28466797	+2084	+10.21289063	-2.94873047	-2.03906250	+18.89648438	-5.51513672	-45.02197266	+1748
+1457970471.87840010	+12.50244141	-0.83935547	-1.50732422	+39.83642578	+8.23974609	-64.84130859	+2172	+12.41455078	+0.65039063	-0.72509766	+7.82226563	-20.30273438	+4.30664063	+2080	+10.23046875	-2.90917969	-2.03466797	+18.74267578	-5.38330078	-44.71435547	+1736
+1457970471.88249990	+12.52441406	-0.80859375	-1.50732422	+39.68261719	+8.48144531	-64.66552734	+2168	+12.44091797	+0.68554688	-0.71630859	+7.77832031	-20.30273438	+4.32861328	+2080	+10.24804688	-2.86962891	-2.03466797	+18.58886719	-5.27343750	-44.42871094	+1724
+1457970471.88669990	+12.54638672	-0.77783203	-1.51611328	+39.52880859	+8.74511719	-64.46777344	+2168	+12.46728516	+0.72070313	-0.71191406	+7.71240234	-20.25878906	+4.37255859	+2076	+10.26562500	-2.83007813	-2.03466797	+18.43505859	-5.11962891	-44.09912109	+1712
+1457970471.89089990	+12.56835938	-0.74707031	-1.51611328	+39.35302734	+8.96484375	-64.33593750	+2164	+12.49365234	+0.75585938	-0.70312500	+7.69042969	-20.25878906	+4.41650391	+2076	+10.28320313	-2.79052734	-2.03027344	+18.28125000	-5.07568359	-43.87939453	+1704
+1457970471.89500000	+12.59472656	-0.72509766	-1.51611328	+39.15527344	+9.16259766	-64.18212891	+2160	+12.52441406	+0.78662109	-0.69873047	+7.58056641	-20.23681641	+4.46044922	+2072	+10.30517578	-2.75537109	-2.02148438	+18.10546875	-5.05371094	-43.68164063	+1696
+1457970471.89920000	+12.61669922	-0.69873047	-1.52490234	+38.93554688	+9.42626953	-64.00634766	+2160	+12.55078125	+0.81298828	-0.69873047	+7.47070313	-20.19287109	+4.52636719	+2068	+10.32275391	-2.72021484	-2.02587891	+17.95166016	-4.92187500	-43.41796875	+1688
+1457970471.90339990	+12.63867188	-0.67236328	-1.52929688	+38.73779297	+9.62402344	-63.89648438	+2156	+12.57714844	+0.84375000	-0.69433594	+7.38281250	-20.17089844	+4.57031250	+2068	+10.34033203	-2.68505859	-2.02148438	+17.79785156	-4.92187500	-43.28613281	+1680
+1457970471.90750000	+12.66503906	-0.65478516	-1.52929688	+38.49609375	+9.82177734	-63.76464844	+2152	+12.60351563	+0.87011719	-0.69433594	+7.25097656	-20.14892578	+4.65820313	+2068	+10.36230469	-2.64990234	-2.01708984	+17.64404297	-4.96582031	-43.13232422	+1672
+1457970471.91170000	+12.68701172	-0.63281250	-1.53808594	+38.27636719	+10.04150391	-63.63281250	+2148	+12.62988281	+0.89208984	-0.69433594	+7.09716797	-20.08300781	+4.76806641	+2064	+10.37988281	-2.61035156	-2.01708984	+17.49023438	-4.94384766	-42.97851563	+1664
+1457970471.91590000	+12.71337891	-0.60644531	-1.53808594	+38.05664063	+10.15136719	-63.56689453	+2148	+12.66064453	+0.91845703	-0.69433594	+6.98730469	-20.08300781	+4.85595703	+2064	+10.39746094	-2.57519531	-2.01269531	+17.33642578	-5.00976563	-42.89062500	+1660
+1457970471.92000010	+12.73974609	-0.58886719	-1.53808594	+37.79296875	+10.26123047	-63.50097656	+2144	+12.68701172	+0.94042969	-0.68994141	+6.83349609	-20.08300781	+4.96582031	+2064	+10.41503906	-2.54443359	-2.00390625	+17.16064453	-5.07568359	-42.82470703	+1652
+1457970471.92420010	+12.76611328	-0.57568359	-1.53808594	+37.52929688	+10.39306641	-63.43505859	+2136	+12.71337891	+0.96240234	-0.68994141	+6.67968750	-20.06103516	+5.09765625	+2064	+10.43701172	-2.51367188	-2.00830078	+16.98486328	-5.11962891	-42.71484375	+1644
+1457970471.93249990	+12.81445313	-0.54052734	-1.53369141	+37.04589844	+10.52490234	-63.39111328	+2128	+12.76611328	+1.00195313	-0.67675781	+6.39404297	-20.14892578	+5.33935547	+2068	+10.47656250	-2.45214844	-1.99511719	+16.69921875	-5.38330078	-42.64892578	+1636
+1457970471.93670010	+12.84082031	-0.52734375	-1.53369141	+36.78222656	+10.61279297	-63.34716797	+2124	+12.79248047	+1.02392578	-0.67236328	+6.24023438	-20.19287109	+5.47119141	+2072	+10.49853516	-2.42578125	-1.99072266	+16.52343750	-5.49316406	-42.60498047	+1628
+1457970471.94080000	+12.86279297	-0.50537109	-1.52929688	+36.56250000	+10.61279297	-63.34716797	+2124	+12.81445313	+1.04150391	-0.66357422	+6.13037109	-20.28076172	+5.60302734	+2076	+10.51611328	-2.39062500	-1.99072266	+16.39160156	-5.62500000	-42.53906250	+1624
+1457970471.94499990	+12.88476563	-0.49218750	-1.52050781	+36.32080078	+10.59082031	-63.36914063	+2120	+12.84082031	+1.06347656	-0.65039063	+5.97656250	-20.39062500	+5.75683594	+2080	+10.53369141	-2.36865234	-1.98632813	+16.21582031	-5.75683594	-42.47314453	+1616
+1457970471.94919990	+12.90673828	-0.47460938	-1.51171875	+36.07910156	+10.59082031	-63.39111328	+2120	+12.86279297	+1.08105469	-0.63720703	+5.84472656	-20.50048828	+5.91064453	+2084	+10.55566406	-2.34228516	-1.98193359	+16.04003906	-5.88867188	-42.40722656	+1612
+1457970471.95330000	+12.93310547	-0.45703125	-1.49853516	+35.92529297	+10.48095703	-63.45703125	+2124	+12.88476563	+1.09863281	-0.61962891	+5.66894531	-20.69824219	+6.06445313	+2088	+10.57324219	-2.31591797	-1.97753906	+15.90820313	-6.04248047	-42.34130859	+1604
+1457970471.95750000	+12.95068359	-0.44384766	-1.48095703	+35.68359375	+10.37109375	-63.52294922	+2124	+12.90673828	+1.11621094	-0.60205078	+5.51513672	-20.89599609	+6.19628906	+2096	+10.59521484	-2.29394531	-1.97314453	+15.73242188	-6.21826172	-42.27539063	+1600
+1457970471.96170000	+12.97265625	-0.43066406	-1.46777344	+35.46386719	+10.30517578	-63.58886719	+2124	+12.92871094	+1.13818359	-0.58007813	+5.33935547	-21.11572266	+6.35009766	+2104	+10.61279297	-2.27197266	-1.97314453	+15.55664063	-6.37207031	-42.20947266	+1592
+1457970471.96580000	+12.99023438	-0.40869141	-1.45458984	+35.33203125	+10.17333984	-63.67675781	+2128	+12.95068359	+1.15136719	-0.55371094	+5.14160156	-21.35742188	+6.50390625	+2112	+10.63476563	-2.24560547	-1.96875000	+15.42480469	-6.52587891	-42.12158203	+1588
+1457970471.97000000	+13.00781250	-0.39550781	-1.43701172	+35.15625000	+10.01953125	-63.74267578	+2128	+12.97265625	+1.16894531	-0.53173828	+4.92187500	-21.59912109	+6.67968750	+2120	+10.65234375	-2.22802734	-1.96435547	+15.27099609	-6.70166016	-42.05566406	+1584
+1457970471.97420000	+13.02539063	-0.38232422	-1.41943359	+34.98046875	+9.88769531	-63.80859375	+2132	+12.99023438	+1.19091797	-0.50537109	+4.72412109	-21.84082031	+6.85546875	+2128	+10.66992188	-2.21044922	-1.95996094	+15.11718750	-6.85546875	-41.98974609	+1576
+1457970471.98250010	+13.05615234	-0.34277344	-1.37548828	+34.78271484	+9.44824219	-64.02832031	+2148	+13.02539063	+1.21289063	-0.45263672	+4.06494141	-22.41210938	+7.25097656	+2148	+10.70947266	-2.16650391	-1.95117188	+14.83154297	-7.18505859	-41.83593750	+1568
+1457970471.98670010	+13.07373047	-0.32958984	-1.35791016	+34.67285156	+9.22851563	-64.11621094	+2156	+13.04296875	+1.23046875	-0.42626953	+3.73535156	-22.69775391	+7.51464844	+2160	+10.72705078	-2.14892578	-1.95117188	+14.69970703	-7.33886719	-41.77001953	+1564
+1457970471.99079990	+13.08691406	-0.30322266	-1.33593750	+34.67285156	+8.98681641	-64.20410156	+2168	+13.06494141	+1.23046875	-0.39550781	+3.20800781	-22.98339844	+7.75634766	+2168	+10.74462891	-2.12695313	-1.94238281	+14.58984375	-7.53662109	-41.70410156	+1560
+1457970471.99499990	+13.10449219	-0.29003906	-1.31396484	+34.60693359	+8.74511719	-64.31396484	+2180	+13.08251953	+1.24365234	-0.36914063	+2.72460938	-23.24707031	+8.04199219	+2176	+10.76220703	-2.10937500	-1.93798828	+14.45800781	-7.71240234	-41.68212891	+1556
+1457970471.99920010	+13.11328125	-0.27246094	-1.29638672	+34.54101563	+8.52539063	-64.40185547	+2188	+13.10009766	+1.25244141	-0.34277344	+2.19726563	-23.51074219	+8.37158203	+2188	+10.77539063	-2.09179688	-1.93359375	+14.34814453	-7.86621094	-41.63818359	+1552
+1457970472.00330000	+13.12646484	-0.25048828	-1.27441406	+34.56298828	+8.28369141	-64.46777344	+2200	+13.12207031	+1.24804688	-0.31640625	+1.49414063	-23.77441406	+8.72314453	+2196	+10.79296875	-2.06982422	-1.92480469	+14.26025391	-8.04199219	-41.61621094	+1548
+1457970472.00749990	+13.13964844	-0.23291016	-1.25683594	+34.54101563	+8.04199219	-64.53369141	+2212	+13.13964844	+1.24804688	-0.29443359	+0.79101563	-23.99414063	+9.11865234	+2204	+10.81054688	-2.05224609	-1.92041016	+14.17236328	-8.19580078	-41.57226563	+1544
+1457970472.01160000	+13.15283203	-0.21972656	-1.23925781	+34.54101563	+7.80029297	-64.59960938	+2220	+13.15722656	+1.25244141	-0.27246094	+0.04394531	-24.16992188	+9.55810547	+2212	+10.82373047	-2.03027344	-1.91601563	+14.08447266	-8.34960938	-41.55029297	+1544
+1457970472.01580000	+13.16601563	-0.19775391	-1.22167969	+34.58496094	+7.53662109	-64.64355469	+2232	+13.17480469	+1.23925781	-0.25488281	-0.85693359	-24.36767578	+10.01953125	+2224	+10.84130859	-2.00830078	-1.90722656	+14.01855469	-8.52539063	-41.52832031	+1540
+1457970472.02000000	+13.17919922	-0.18017578	-1.20410156	+34.60693359	+7.27294922	-64.70947266	+2240	+13.19238281	+1.23486328	-0.23291016	-1.77978516	-24.54345703	+10.50292969	+2232	+10.85449219	-1.99072266	-1.90283203	+13.93066406	-8.70117188	-41.50634766	+1540
+1457970472.02830000	+13.20556641	-0.14941406	-1.16894531	+34.67285156	+6.81152344	-64.79736328	+2252	+13.23193359	+1.20849609	-0.19775391	-3.80126953	-24.82910156	+11.60156250	+2256	+10.88085938	-1.95117188	-1.88085938	+13.79882813	-9.05273438	-41.48437500	+1536
+1457970472.03250000	+13.21875000	-0.13623047	-1.15576172	+34.67285156	+6.59179688	-64.86328125	+2252	+13.25390625	+1.19531250	-0.18457031	-4.89990234	-24.91699219	+12.19482422	+2264	+10.89404297	-1.93359375	-1.87207031	+13.71093750	-9.22851563	-41.46240234	+1536
+1457970472.03660010	+13.23193359	-0.12304688	-1.14257813	+34.67285156	+6.37207031	-64.90722656	+2256	+13.26708984	+1.17773438	-0.16699219	-6.02050781	-25.00488281	+12.78808594	+2276	+10.90722656	-1.92041016	-1.86767578	+13.64501953	-9.38232422	-41.46240234	+1532
+1457970472.04080010	+13.24072266	-0.11425781	-1.12939453	+34.67285156	+6.17431641	-64.97314453	+2256	+13.28466797	+1.16015625	-0.15380859	-7.18505859	-25.09277344	+13.40332031	+2284	+10.92041016	-1.89843750	-1.85888672	+13.57910156	-9.53613281	-41.46240234	+1532
+1457970472.04500010	+13.24951172	-0.10107422	-1.11181641	+34.67285156	+5.97656250	-65.01708984	+2256	+13.30224609	+1.13818359	-0.14062500	-8.37158203	-25.13671875	+14.04052734	+2296	+10.93359375	-1.88525391	-1.85009766	+13.49121094	-9.71191406	-41.46240234	+1532
+1457970472.04909990	+13.26269531	-0.08349609	-1.09863281	+34.67285156	+5.75683594	-65.08300781	+2260	+13.31542969	+1.12060547	-0.12304688	-9.58007813	-25.15869141	+14.67773438	+2308	+10.94238281	-1.86767578	-1.84570313	+13.42529297	-9.86572266	-41.46240234	+1528
+1457970472.05329990	+13.27148438	-0.07470703	-1.08544922	+34.62890625	+5.58105469	-65.14892578	+2260	+13.32861328	+1.09863281	-0.10986328	-10.83251953	-25.20263672	+15.35888672	+2320	+10.95556641	-1.85009766	-1.83691406	+13.35937500	-10.04150391	-41.48437500	+1528
+1457970472.05749990	+13.28466797	-0.06591797	-1.07226563	+34.58496094	+5.42724609	-65.23681641	+2260	+13.34619141	+1.07666016	-0.09667969	-12.06298828	-25.22460938	+15.99609375	+2328	+10.96435547	-1.84130859	-1.82812500	+13.27148438	-10.23925781	-41.52832031	+1524
+1457970472.06160000	+13.28906250	-0.05712891	-1.05029297	+34.51904297	+5.25146484	-65.36865234	+2264	+13.35498047	+1.05468750	-0.07910156	-13.31542969	-25.24658203	+16.65527344	+2340	+10.97314453	-1.82812500	-1.81933594	+13.18359375	-10.37109375	-41.57226563	+1524
+1457970472.06580000	+13.29785156	-0.05273438	-1.03710938	+34.40917969	+5.16357422	-65.45654297	+2264	+13.36816406	+1.03271484	-0.06152344	-14.56787109	-25.24658203	+17.29248047	+2352	+10.98632813	-1.81494141	-1.81494141	+13.09570313	-10.54687500	-41.61621094	+1520
+1457970472.06999990	+13.30664063	-0.04394531	-1.02832031	+34.32128906	+5.07568359	-65.54443359	+2264	+13.38134766	+1.01074219	-0.04833984	-15.79833984	-25.22460938	+17.92968750	+2360	+10.99511719	-1.80615234	-1.80615234	+12.98583984	-10.72265625	-41.68212891	+1520
+1457970472.07830000	+13.31103516	-0.03515625	-0.99755859	+34.05761719	+4.98779297	-65.78613281	+2264	+13.39892578	+0.97558594	-0.01757813	-18.21533203	-25.15869141	+19.13818359	+2376	+11.00830078	-1.78857422	-1.80175781	+12.83203125	-10.96435547	-41.81396484	+1512
+1457970472.08240010	+13.31542969	-0.02636719	-0.98876953	+33.92578125	+5.00976563	-65.87402344	+2264	+13.40332031	+0.95800781	-0.00439453	-19.37988281	-25.09277344	+19.70947266	+2384	+11.01708984	-1.77978516	-1.79736328	+12.72216797	-11.09619141	-41.87988281	+1508
+1457970472.08660010	+13.31542969	-0.01757813	-0.97119141	+33.79394531	+4.96582031	-66.02783203	+2264	+13.41210938	+0.94042969	+0.01318359	-20.54443359	-25.04882813	+20.25878906	+2396	+11.02148438	-1.77539063	-1.79296875	+12.61230469	-11.22802734	-41.96777344	+1508
+1457970472.09080000	+13.31982422	-0.01318359	-0.96240234	+33.61816406	+5.05371094	-66.11572266	+2264	+13.41650391	+0.92724609	+0.02197266	-21.64306641	-24.93896484	+20.78613281	+2400	+11.02587891	-1.76220703	-1.79296875	+12.52441406	-11.33789063	-42.03369141	+1504
+1457970472.09489990	+13.31982422	-0.00878906	-0.95361328	+33.44238281	+5.18554688	-66.20361328	+2264	+13.42529297	+0.90966797	+0.03515625	-22.74169922	-24.82910156	+21.24755859	+2408	+11.03466797	-1.75781250	-1.78857422	+12.43652344	-11.44775391	-42.09960938	+1500
+1457970472.10330010	+13.31982422	+0.00000000	-0.93603516	+33.04687500	+5.44921875	-66.42333984	+2268	+13.43408203	+0.88769531	+0.05273438	-24.74121094	-24.58740234	+22.06054688	+2420	+11.03906250	-1.74462891	-1.78857422	+12.23876953	-11.62353516	-42.18750000	+1492
+1457970472.10739990	+13.31982422	+0.00439453	-0.93164063	+32.82714844	+5.64697266	-66.48925781	+2272	+13.43847656	+0.87451172	+0.05712891	-25.68603516	-24.43359375	+22.41210938	+2424	+11.04345703	-1.74023438	-1.78857422	+12.15087891	-11.66748047	-42.20947266	+1488
+1457970472.11159990	+13.31542969	+0.00878906	-0.92285156	+32.62939453	+5.84472656	-66.55517578	+2276	+13.44287109	+0.85693359	+0.05712891	-26.63085938	-24.27978516	+22.69775391	+2428	+11.04345703	-1.73144531	-1.78417969	+12.04101563	-11.73339844	-42.23144531	+1484
+1457970472.11579990	+13.31103516	+0.01318359	-0.92285156	+32.43164063	+6.06445313	-66.62109375	+2276	+13.44726563	+0.85693359	+0.05712891	-27.42187500	-24.08203125	+22.93945313	+2428	+11.04345703	-1.72265625	-1.78417969	+11.97509766	-11.77734375	-42.23144531	+1480
+1457970472.11990000	+13.31103516	+0.01318359	-0.92285156	+32.21191406	+6.30615234	-66.66503906	+2280	+13.45166016	+0.83935547	+0.05712891	-28.25683594	-23.88427734	+23.15917969	+2432	+11.04345703	-1.71826172	-1.78417969	+11.86523438	-11.82128906	-42.23144531	+1476
+1457970472.12410000	+13.31103516	+0.01757813	-0.91845703	+31.99218750	+6.52587891	-66.73095703	+2280	+13.45605469	+0.82617188	+0.05273438	-29.06982422	-23.73046875	+23.33496094	+2440	+11.04345703	-1.70947266	-1.77978516	+11.77734375	-11.88720703	-42.20947266	+1476
+1457970472.12830000	+13.31103516	+0.01757813	-0.91845703	+31.79443359	+6.76757813	-66.77490234	+2284	+13.46044922	+0.82177734	+0.04833984	-29.72900391	-23.51074219	+23.46679688	+2440	+11.04345703	-1.70068359	-1.77978516	+11.68945313	-11.93115234	-42.16552734	+1472
+1457970472.13240000	+13.31103516	+0.01757813	-0.91845703	+31.57470703	+7.00927734	-66.84082031	+2284	+13.46484375	+0.80859375	+0.04394531	-30.43212891	-23.31298828	+23.59863281	+2444	+11.04345703	-1.69628906	-1.77539063	+11.60156250	-11.97509766	-42.12158203	+1472
+1457970472.13660000	+13.30664063	+0.01757813	-0.91845703	+31.35498047	+7.27294922	-66.86279297	+2284	+13.46923828	+0.79541016	+0.03515625	-31.13525391	-23.11523438	+23.68652344	+2448	+11.04345703	-1.68750000	-1.77539063	+11.49169922	-11.99707031	-42.07763672	+1468
+1457970472.14490010	+13.30664063	+0.01757813	-0.92285156	+30.93750000	+7.73437500	-66.95068359	+2284	+13.47802734	+0.77343750	+0.01318359	-32.29980469	-22.65380859	+23.81835938	+2456	+11.03906250	-1.66992188	-1.77099609	+11.31591797	-12.04101563	-41.92382813	+1464
+1457970472.15330000	+13.30664063	+0.02197266	-0.92724609	+30.54199219	+8.17382813	-66.99462891	+2280	+13.48242188	+0.75146484	+0.00000000	-33.46435547	-22.23632813	+23.95019531	+2460	+11.03466797	-1.65234375	-1.76660156	+11.14013672	-12.10693359	-41.74804688	+1460
+1457970472.16160010	+13.30664063	+0.01757813	-0.92285156	+30.14648438	+8.56933594	-67.10449219	+2276	+13.49121094	+0.72949219	-0.01318359	-34.60693359	-21.81884766	+24.16992188	+2464	+11.03027344	-1.63476563	-1.75781250	+10.92041016	-12.19482422	-41.57226563	+1460
+1457970472.16989990	+13.31103516	+0.01757813	-0.92724609	+29.75097656	+8.98681641	-67.17041016	+2272	+13.50000000	+0.71630859	-0.02197266	-35.63964844	-21.33544922	+24.43359375	+2464	+11.02587891	-1.62158203	-1.75781250	+10.70068359	-12.19482422	-41.35253906	+1456
+1457970472.17820000	+13.30664063	+0.01757813	-0.92285156	+29.35546875	+9.40429688	-67.21435547	+2268	+13.50439453	+0.70312500	-0.02197266	-36.76025391	-20.83007813	+24.87304688	+2460	+11.02148438	-1.60839844	-1.75341797	+10.50292969	-12.17285156	-41.13281250	+1452
+1457970472.18660000	+13.29785156	+0.01757813	-0.91845703	+28.98193359	+9.77783203	-67.30224609	+2264	+13.50878906	+0.68994141	-0.01757813	-37.88085938	-20.23681641	+25.44433594	+2460	+11.01708984	-1.59521484	-1.75341797	+10.26123047	-12.15087891	-40.89111328	+1444
+1457970472.19070010	+13.29785156	+0.01757813	-0.91845703	+28.80615234	+9.99755859	-67.32421875	+2264	+13.50878906	+0.68554688	-0.00878906	-38.45214844	-19.95117188	+25.77392578	+2460	+11.01708984	-1.59082031	-1.75341797	+10.12939453	-12.12890625	-40.75927734	+1444
+1457970472.19490000	+13.29345703	+0.01757813	-0.91406250	+28.60839844	+10.23925781	-67.34619141	+2264	+13.51318359	+0.68554688	-0.00439453	-39.02343750	-19.62158203	+26.14746094	+2460	+11.01708984	-1.58642578	-1.75341797	+9.97558594	-12.08496094	-40.62744141	+1440
+1457970472.19910000	+13.28906250	+0.01757813	-0.90966797	+28.41064453	+10.45898438	-67.41210938	+2264	+13.51757813	+0.68554688	+0.00439453	-39.59472656	-19.27001953	+26.54296875	+2460	+11.01269531	-1.58203125	-1.75341797	+9.84375000	-12.06298828	-40.49560547	+1436
+1457970472.20320010	+13.28466797	+0.01757813	-0.90966797	+28.19091797	+10.72265625	-67.43408203	+2260	+13.52197266	+0.68115234	+0.01318359	-40.20996094	-18.87451172	+26.93847656	+2456	+11.01269531	-1.57763672	-1.75341797	+9.68994141	-11.99707031	-40.36376953	+1432
+1457970472.20740010	+13.28027344	+0.01757813	-0.90966797	+28.01513672	+10.98632813	-67.43408203	+2256	+13.52197266	+0.67675781	+0.01757813	-40.80322266	-18.41308594	+27.33398438	+2456	+11.01269531	-1.57324219	-1.75781250	+9.53613281	-11.93115234	-40.20996094	+1432
+1457970472.21160010	+13.27587891	+0.01757813	-0.90966797	+27.81738281	+11.25000000	-67.45605469	+2256	+13.52197266	+0.67236328	+0.02636719	-41.41845703	-17.97363281	+27.77343750	+2456	+11.00830078	-1.56884766	-1.75781250	+9.40429688	-11.86523438	-40.07812500	+1428
+1457970472.21569990	+13.26708984	+0.01757813	-0.90527344	+27.61962891	+11.49169922	-67.47802734	+2256	+13.52197266	+0.66796875	+0.03076172	-42.03369141	-17.51220703	+28.19091797	+2456	+11.00830078	-1.56005859	-1.75781250	+9.25048828	-11.79931641	-39.92431641	+1424
+1457970472.21989990	+13.26269531	+0.01757813	-0.90087891	+27.42187500	+11.73339844	-67.52197266	+2256	+13.52197266	+0.65917969	+0.03955078	-42.64892578	-17.02880859	+28.60839844	+2456	+11.00830078	-1.55566406	-1.75781250	+9.09667969	-11.73339844	-39.77050781	+1420
+1457970472.22820000	+13.26269531	+0.01318359	-0.90087891	+27.02636719	+12.23876953	-67.56591797	+2256	+13.52636719	+0.65039063	+0.04833984	-43.85742188	-15.97412109	+29.39941406	+2456	+11.00830078	-1.54687500	-1.75781250	+8.76708984	-11.62353516	-39.48486328	+1412
+1457970472.23239990	+13.25830078	+0.00878906	-0.90087891	+26.82861328	+12.48046875	-67.58789063	+2260	+13.52636719	+0.64160156	+0.04833984	-44.47265625	-15.40283203	+29.75097656	+2456	+11.00390625	-1.54248047	-1.75781250	+8.61328125	-11.55761719	-39.33105469	+1412
+1457970472.23650000	+13.25830078	+0.00878906	-0.90087891	+26.63085938	+12.74414063	-67.58789063	+2260	+13.53076172	+0.63720703	+0.04833984	-45.04394531	-14.85351563	+30.10253906	+2456	+11.00390625	-1.53808594	-1.75781250	+8.45947266	-11.49169922	-39.17724609	+1408
+1457970472.24070000	+13.25830078	+0.00439453	-0.90087891	+26.45507813	+12.96386719	-67.63183594	+2264	+13.53076172	+0.62841797	+0.04394531	-45.61523438	-14.26025391	+30.38818359	+2456	+11.00390625	-1.52929688	-1.75781250	+8.30566406	-11.42578125	-39.02343750	+1404
+1457970472.24490000	+13.25390625	+0.00439453	-0.89648438	+26.27929688	+13.16162109	-67.63183594	+2264	+13.53076172	+0.61523438	+0.03515625	-46.20849609	-13.64501953	+30.65185547	+2460	+11.00390625	-1.52490234	-1.75781250	+8.17382813	-11.35986328	-38.86962891	+1400
+1457970472.24900010	+13.25830078	+0.00439453	-0.90087891	+26.08154297	+13.40332031	-67.60986328	+2264	+13.53076172	+0.60644531	+0.03076172	-46.80175781	-13.05175781	+30.89355469	+2460	+11.00390625	-1.51611328	-1.75781250	+8.04199219	-11.31591797	-38.71582031	+1396
+1457970472.25740000	+13.26269531	+0.00000000	-0.89208984	+25.75195313	+13.71093750	-67.65380859	+2264	+13.53076172	+0.58886719	+0.02197266	-47.87841797	-11.93115234	+31.39892578	+2468	+10.99951172	-1.49853516	-1.75341797	+7.75634766	-11.25000000	-38.38623047	+1392
+1457970472.26149990	+13.26269531	+0.00000000	-0.89208984	+25.57617188	+13.90869141	-67.65380859	+2260	+13.53515625	+0.57568359	+0.01318359	-48.40576172	-11.33789063	+31.59667969	+2468	+10.99951172	-1.49414063	-1.75341797	+7.62451172	-11.20605469	-38.25439453	+1392
+1457970472.26570010	+13.26708984	-0.00439453	-0.89208984	+25.40039063	+14.06250000	-67.65380859	+2260	+13.53515625	+0.56689453	+0.00878906	-48.88916016	-10.78857422	+31.81640625	+2472	+10.99951172	-1.48535156	-1.74902344	+7.49267578	-11.18408203	-38.10058594	+1388
+1457970472.26990010	+13.26708984	-0.00439453	-0.88769531	+25.24658203	+14.19433594	-67.65380859	+2256	+13.53955078	+0.55810547	+0.00000000	-49.39453125	-10.21728516	+32.01416016	+2472	+10.99951172	-1.47656250	-1.74902344	+7.36083984	-11.16210938	-37.94677734	+1388
+1457970472.27399990	+13.26708984	+0.00000000	-0.89208984	+25.07080078	+14.37011719	-67.63183594	+2252	+13.53955078	+0.54492188	-0.00878906	-49.89990234	-9.66796875	+32.18994141	+2476	+10.99951172	-1.46777344	-1.74902344	+7.22900391	-11.11816406	-37.79296875	+1384
+1457970472.27819990	+13.27148438	-0.00439453	-0.88769531	+24.89501953	+14.47998047	-67.65380859	+2252	+13.53955078	+0.53613281	-0.01318359	-50.36132813	-9.16259766	+32.43164063	+2476	+10.99511719	-1.45898438	-1.74902344	+7.09716797	-11.09619141	-37.68310547	+1384
+1457970472.28239990	+13.27148438	+0.00000000	-0.88330078	+24.74121094	+14.61181641	-67.65380859	+2248	+13.53955078	+0.52734375	-0.01318359	-50.82275391	-8.67919922	+32.67333984	+2476	+10.99511719	-1.45458984	-1.74462891	+6.96533203	-11.09619141	-37.55126953	+1384
+1457970472.29070000	+13.27148438	+0.00000000	-0.88330078	+24.41162109	+14.83154297	-67.63183594	+2248	+13.53955078	+0.51416016	-0.01757813	-51.67968750	-7.73437500	+33.17871094	+2480	+10.99072266	-1.43701172	-1.74462891	+6.70166016	-11.07421875	-37.33154297	+1380
+1457970472.29489990	+13.27148438	+0.00000000	-0.87890625	+24.23583984	+14.94140625	-67.65380859	+2244	+13.54394531	+0.50537109	-0.01757813	-52.07519531	-7.29492188	+33.46435547	+2480	+10.99072266	-1.43261719	-1.74462891	+6.54785156	-11.07421875	-37.22167969	+1380
+1457970472.29900000	+13.26708984	+0.00000000	-0.87890625	+24.06005859	+15.07324219	-67.67578125	+2244	+13.54394531	+0.49658203	-0.01757813	-52.47070313	-6.87744141	+33.68408203	+2480	+10.98632813	-1.42822266	-1.74902344	+6.39404297	-11.05224609	-37.15576172	+1376
+1457970472.30320000	+13.26269531	+0.00000000	-0.87890625	+23.88427734	+15.18310547	-67.69775391	+2240	+13.53955078	+0.49658203	-0.01318359	-52.82226563	-6.50390625	+33.99169922	+2480	+10.98632813	-1.42382813	-1.74902344	+6.24023438	-11.03027344	-37.08984375	+1376
+1457970472.31150010	+13.25830078	+0.00000000	-0.88330078	+23.53271484	+15.42480469	-67.71972656	+2236	+13.53955078	+0.48339844	-0.00878906	-53.50341797	-5.80078125	+34.56298828	+2480	+10.98193359	-1.41503906	-1.75341797	+5.95458984	-11.00830078	-36.95800781	+1376
+1457970472.31570010	+13.25390625	+0.00000000	-0.88330078	+23.40087891	+15.51269531	-67.76367188	+2236	+13.53955078	+0.48779297	+0.00000000	-53.78906250	-5.49316406	+34.91455078	+2484	+10.98193359	-1.41064453	-1.75781250	+5.82275391	-11.00830078	-36.91406250	+1372
+1457970472.31979990	+13.24951172	+0.00000000	-0.88330078	+23.22509766	+15.57861328	-67.78564453	+2236	+13.53955078	+0.48339844	+0.00878906	-54.09667969	-5.22949219	+35.24414063	+2484	+10.97753906	-1.40625000	-1.76220703	+5.64697266	-11.00830078	-36.87011719	+1372
+1457970472.32399990	+13.24511719	-0.00439453	-0.88330078	+23.04931641	+15.66650391	-67.82958984	+2236	+13.53955078	+0.47900391	+0.01318359	-54.40429688	-4.96582031	+35.52978516	+2488	+10.97753906	-1.40625000	-1.76220703	+5.49316406	-11.00830078	-36.82617188	+1372
+1457970472.32820010	+13.24072266	-0.00439453	-0.88330078	+22.89550781	+15.71044922	-67.85156250	+2232	+13.53955078	+0.47900391	+0.02197266	-54.66796875	-4.70214844	+35.85937500	+2488	+10.97753906	-1.40185547	-1.76660156	+5.33935547	-11.00830078	-36.78222656	+1368
+1457970472.33229990	+13.23632813	-0.00878906	-0.88330078	+22.74169922	+15.77636719	-67.89550781	+2232	+13.53955078	+0.47460938	+0.03076172	-54.95361328	-4.48242188	+36.16699219	+2488	+10.97314453	-1.40185547	-1.77099609	+5.18554688	-11.03027344	-36.73828125	+1368
+1457970472.34069990	+13.23193359	-0.01318359	-0.88769531	+22.43408203	+15.90820313	-67.96142578	+2236	+13.53515625	+0.47021484	+0.03955078	-55.50292969	-4.02099609	+36.73828125	+2488	+10.97314453	-1.39746094	-1.77539063	+4.89990234	-11.03027344	-36.65039063	+1364
+1457970472.34480000	+13.22753906	-0.01318359	-0.88769531	+22.28027344	+15.95214844	-67.98339844	+2240	+13.53515625	+0.46142578	+0.04394531	-55.78857422	-3.80126953	+37.02392578	+2492	+10.96875000	-1.39306641	-1.77978516	+4.76806641	-11.03027344	-36.60644531	+1360
+1457970472.34900000	+13.22753906	-0.01757813	-0.88769531	+22.14843750	+15.99609375	-67.98339844	+2244	+13.53515625	+0.45703125	+0.04833984	-56.07421875	-3.55957031	+37.30957031	+2492	+10.96875000	-1.38867188	-1.77978516	+4.61425781	-11.05224609	-36.54052734	+1356
+1457970472.35320000	+13.22753906	-0.01757813	-0.88769531	+22.03857422	+16.01806641	-67.98339844	+2244	+13.53076172	+0.44824219	+0.04833984	-56.38183594	-3.31787109	+37.57324219	+2492	+10.96435547	-1.38867188	-1.77978516	+4.48242188	-11.05224609	-36.47460938	+1356
+1457970472.35730000	+13.22753906	-0.01757813	-0.88769531	+21.92871094	+16.01806641	-68.00537109	+2244	+13.53076172	+0.43945313	+0.05273438	-56.71142578	-3.07617188	+37.85888672	+2492	+10.96435547	-1.38427734	-1.78417969	+4.32861328	-11.03027344	-36.40869141	+1352
+1457970472.36150000	+13.23193359	-0.02197266	-0.88769531	+21.79687500	+16.01806641	-68.00537109	+2248	+13.53076172	+0.43066406	+0.05273438	-57.01904297	-2.79052734	+38.14453125	+2492	+10.96435547	-1.37988281	-1.78417969	+4.19677734	-11.05224609	-36.32080078	+1352
+1457970472.36570000	+13.23632813	-0.02197266	-0.88769531	+21.68701172	+16.01806641	-67.98339844	+2248	+13.53076172	+0.41748047	+0.04833984	-57.37060547	-2.50488281	+38.38623047	+2492	+10.95996094	-1.37548828	-1.78417969	+4.04296875	-11.05224609	-36.23291016	+1348
+1457970472.37400010	+13.24072266	-0.02636719	-0.88769531	+21.48925781	+16.06201172	-67.93945313	+2244	+13.53076172	+0.39550781	+0.03515625	-58.02978516	-1.84570313	+38.84765625	+2496	+10.95996094	-1.36230469	-1.78417969	+3.77929688	-11.07421875	-36.05712891	+1344
+1457970472.37820010	+13.24072266	-0.02636719	-0.89208984	+21.42333984	+16.06201172	-67.91748047	+2240	+13.52636719	+0.38232422	+0.03076172	-58.38134766	-1.51611328	+39.08935547	+2496	+10.95556641	-1.35791016	-1.78417969	+3.64746094	-11.05224609	-35.94726563	+1344
+1457970472.38229990	+13.24511719	-0.02636719	-0.89208984	+21.33544922	+16.06201172	-67.87353516	+2240	+13.52636719	+0.37353516	+0.02636719	-58.73291016	-1.16455078	+39.35302734	+2496	+10.95556641	-1.35351563	-1.78857422	+3.51562500	-11.00830078	-35.85937500	+1340
+1457970472.38649990	+13.24951172	-0.03076172	-0.89208984	+21.24755859	+16.06201172	-67.85156250	+2236	+13.52636719	+0.36035156	+0.02197266	-59.08447266	-0.79101563	+39.61669922	+2500	+10.95556641	-1.34912109	-1.78417969	+3.38378906	-11.00830078	-35.77148438	+1340
+1457970472.39060000	+13.25390625	-0.02636719	-0.88769531	+21.20361328	+16.04003906	-67.82958984	+2236	+13.52636719	+0.34716797	+0.01757813	-59.43603516	-0.43945313	+39.88037109	+2500	+10.95117188	-1.34472656	-1.78417969	+3.22998047	-11.00830078	-35.66162109	+1340
+1457970472.39479990	+13.25830078	-0.03076172	-0.88769531	+21.13769531	+16.04003906	-67.80761719	+2236	+13.52636719	+0.33837891	+0.01318359	-59.78759766	-0.06591797	+40.16601563	+2500	+10.95117188	-1.34033203	-1.78417969	+3.07617188	-10.98632813	-35.57373047	+1336
+1457970472.40310000	+13.26269531	-0.03515625	-0.88769531	+21.00585938	+16.04003906	-67.78564453	+2236	+13.52636719	+0.31640625	+0.00878906	-60.44677734	+0.70312500	+40.69335938	+2500	+10.95556641	-1.33593750	-1.78417969	+2.81250000	-10.94238281	-35.41992188	+1336
+1457970472.40730000	+13.26269531	-0.03515625	-0.88769531	+20.93994141	+16.04003906	-67.78564453	+2232	+13.52636719	+0.30761719	+0.00000000	-60.77636719	+1.12060547	+40.93505859	+2500	+10.95556641	-1.33593750	-1.78417969	+2.65869141	-10.89843750	-35.33203125	+1332
+1457970472.41150000	+13.26708984	-0.03515625	-0.88769531	+20.87402344	+16.06201172	-67.78564453	+2232	+13.52197266	+0.30322266	+0.00439453	-61.08398438	+1.49414063	+41.24267578	+2496	+10.95556641	-1.33593750	-1.78857422	+2.50488281	-10.85449219	-35.26611328	+1332
+1457970472.41560010	+13.26269531	-0.03955078	-0.88769531	+20.83007813	+16.06201172	-67.78564453	+2232	+13.52197266	+0.29443359	+0.00878906	-61.39160156	+1.86767578	+41.57226563	+2496	+10.95556641	-1.33593750	-1.78857422	+2.35107422	-10.81054688	-35.20019531	+1328
+1457970472.41980000	+13.26269531	-0.03955078	-0.88769531	+20.78613281	+16.06201172	-67.78564453	+2232	+13.52197266	+0.28564453	+0.01318359	-61.72119141	+2.26318359	+41.90185547	+2496	+10.95556641	-1.33593750	-1.79296875	+2.19726563	-10.76660156	-35.13427734	+1328
+1457970472.42400000	+13.26269531	-0.04394531	-0.88769531	+20.72021484	+16.04003906	-67.80761719	+2232	+13.52197266	+0.27685547	+0.02197266	-62.02880859	+2.65869141	+42.25341797	+2500	+10.95556641	-1.33593750	-1.79296875	+2.04345703	-10.74462891	-35.06835938	+1328
+1457970472.42810010	+13.26269531	-0.04394531	-0.88769531	+20.69824219	+16.04003906	-67.80761719	+2228	+13.52197266	+0.27246094	+0.03076172	-62.31445313	+3.07617188	+42.56103516	+2500	+10.95996094	-1.33593750	-1.79296875	+1.86767578	-10.67871094	-35.02441406	+1324
+1457970472.43650010	+13.26269531	-0.05273438	-0.88330078	+20.58837891	+15.99609375	-67.85156250	+2228	+13.52197266	+0.25488281	+0.04394531	-62.92968750	+3.86718750	+43.17626953	+2500	+10.95996094	-1.34472656	-1.79736328	+1.51611328	-10.59082031	-34.89257813	+1324
+1457970472.44059990	+13.26269531	-0.05712891	-0.88330078	+20.54443359	+15.99609375	-67.85156250	+2224	+13.52197266	+0.24609375	+0.04833984	-63.23730469	+4.28466797	+43.46191406	+2500	+10.96435547	-1.34472656	-1.80175781	+1.34033203	-10.50292969	-34.82666016	+1320
+1457970472.44479990	+13.25830078	-0.06152344	-0.88769531	+20.50048828	+15.99609375	-67.85156250	+2224	+13.52197266	+0.23730469	+0.05273438	-63.54492188	+4.72412109	+43.70361328	+2500	+10.96435547	-1.34912109	-1.80615234	+1.16455078	-10.41503906	-34.76074219	+1320
+1457970472.44899990	+13.25830078	-0.06591797	-0.88769531	+20.45654297	+15.99609375	-67.85156250	+2224	+13.52197266	+0.22851563	+0.06152344	-63.85253906	+5.11962891	+43.98925781	+2500	+10.96435547	-1.34912109	-1.80615234	+0.98876953	-10.34912109	-34.69482422	+1316
+1457970472.45729990	+13.25390625	-0.07031250	-0.88330078	+20.39062500	+15.97412109	-67.82958984	+2220	+13.52197266	+0.20654297	+0.07470703	-64.48974609	+5.95458984	+44.45068359	+2500	+10.96435547	-1.35351563	-1.81054688	+0.61523438	-10.19531250	-34.51904297	+1312
+1457970472.46149990	+13.25390625	-0.07470703	-0.88330078	+20.34667969	+15.95214844	-67.80761719	+2224	+13.52197266	+0.19335938	+0.07910156	-64.81933594	+6.35009766	+44.64843750	+2504	+10.96435547	-1.35791016	-1.81054688	+0.43945313	-10.12939453	-34.43115234	+1312
+1457970472.46560000	+13.25390625	-0.07910156	-0.88330078	+20.30273438	+15.95214844	-67.78564453	+2224	+13.52197266	+0.18457031	+0.07470703	-65.12695313	+6.74560547	+44.75830078	+2504	+10.96875000	-1.35791016	-1.81054688	+0.26367188	-10.01953125	-34.34326172	+1308
+1457970472.46980000	+13.25830078	-0.08789063	-0.88330078	+20.28076172	+15.93017578	-67.76367188	+2228	+13.52636719	+0.16699219	+0.07470703	-65.47851563	+7.14111328	+44.84619141	+2504	+10.96875000	-1.36230469	-1.81054688	+0.08789063	-9.90966797	-34.23339844	+1308
+1457970472.47390010	+13.25830078	-0.09228516	-0.88330078	+20.23681641	+15.93017578	-67.71972656	+2232	+13.52636719	+0.15380859	+0.06591797	-65.83007813	+7.49267578	+44.91210938	+2504	+10.96875000	-1.36230469	-1.81054688	-0.06591797	-9.82177734	-34.14550781	+1304
+1457970472.47810010	+13.25830078	-0.09667969	-0.88330078	+20.19287109	+15.93017578	-67.67578125	+2232	+13.52636719	+0.14062500	+0.06152344	-66.13769531	+7.86621094	+44.95605469	+2508	+10.96875000	-1.36230469	-1.81054688	-0.21972656	-9.71191406	-34.03564453	+1304
+1457970472.48230000	+13.25830078	-0.10107422	-0.88330078	+20.14892578	+15.93017578	-67.60986328	+2236	+13.52636719	+0.12304688	+0.05712891	-66.46728516	+8.19580078	+44.97802734	+2508	+10.96435547	-1.36230469	-1.81054688	-0.37353516	-9.60205078	-33.94775391	+1300
+1457970472.49060010	+13.26708984	-0.11425781	-0.88330078	+20.08300781	+15.95214844	-67.45605469	+2240	+13.53076172	+0.09228516	+0.03515625	-67.14843750	+8.76708984	+44.95605469	+2516	+10.96435547	-1.36669922	-1.80615234	-0.63720703	-9.40429688	-33.75000000	+1300
+1457970472.49480010	+13.27148438	-0.12304688	-0.88769531	+20.03906250	+15.97412109	-67.36816406	+2244	+13.53076172	+0.07470703	+0.02636719	-67.47802734	+9.00878906	+44.95605469	+2520	+10.96435547	-1.36669922	-1.80615234	-0.76904297	-9.27246094	-33.66210938	+1300
+1457970472.49889990	+13.27587891	-0.13183594	-0.88769531	+19.99511719	+15.99609375	-67.28027344	+2244	+13.53515625	+0.05712891	+0.00878906	-67.80761719	+9.22851563	+44.86816406	+2524	+10.96435547	-1.37109375	-1.80615234	-0.90087891	-9.16259766	-33.59619141	+1300
+1457970472.50309990	+13.28027344	-0.14062500	-0.89208984	+19.95117188	+16.06201172	-67.14843750	+2248	+13.53515625	+0.04394531	-0.00439453	-68.11523438	+9.42626953	+44.82421875	+2528	+10.96875000	-1.37109375	-1.80615234	-1.01074219	-9.00878906	-33.50830078	+1300
+1457970472.50729990	+13.28906250	-0.14941406	-0.89648438	+19.90722656	+16.12792969	-67.01660156	+2248	+13.53955078	+0.02636719	-0.01318359	-68.42285156	+9.58007813	+44.75830078	+2532	+10.96875000	-1.37548828	-1.81054688	-1.09863281	-8.87695313	-33.44238281	+1300
+1457970472.51140000	+13.29345703	-0.15820313	-0.90527344	+19.88525391	+16.19384766	-66.90673828	+2248	+13.54394531	+0.00878906	-0.03076172	-68.75244141	+9.71191406	+44.67041016	+2536	+10.96875000	-1.37988281	-1.81054688	-1.20849609	-8.70117188	-33.37646484	+1304
+1457970472.51560000	+13.30224609	-0.16699219	-0.90966797	+19.84130859	+16.28173828	-66.73095703	+2248	+13.54394531	+0.00000000	-0.04394531	-68.99414063	+9.79980469	+44.64843750	+2540	+10.96875000	-1.38427734	-1.81494141	-1.27441406	-8.54736328	-33.33251953	+1304
+1457970472.52390000	+13.31103516	-0.18896484	-0.92724609	+19.77539063	+16.47949219	-66.46728516	+2252	+13.55273438	-0.03076172	-0.06591797	-69.52148438	+9.84375000	+44.53857422	+2548	+10.96875000	-1.39746094	-1.82373047	-1.47216797	-8.21777344	-33.24462891	+1308
+1457970472.52810000	+13.31542969	-0.19775391	-0.93603516	+19.73144531	+16.56738281	-66.33544922	+2256	+13.55712891	-0.03955078	-0.07031250	-69.67529297	+9.82177734	+44.53857422	+2548	+10.96875000	-1.40185547	-1.82812500	-1.51611328	-8.04199219	-33.22265625	+1312
+1457970472.53230000	+13.31982422	-0.20654297	-0.94482422	+19.68750000	+16.65527344	-66.22558594	+2256	+13.56152344	-0.05273438	-0.07910156	-69.87304688	+9.75585938	+44.53857422	+2552	+10.97314453	-1.41064453	-1.83251953	-1.58203125	-7.86621094	-33.20068359	+1312
+1457970472.53640010	+13.31982422	-0.21972656	-0.95361328	+19.64355469	+16.76513672	-66.13769531	+2260	+13.56152344	-0.06591797	-0.08789063	-70.07080078	+9.62402344	+44.49462891	+2552	+10.97314453	-1.41943359	-1.84130859	-1.64794922	-7.64648438	-33.20068359	+1316
+1457970472.54060010	+13.31982422	-0.22851563	-0.96679688	+19.57763672	+16.85302734	-66.04980469	+2264	+13.56591797	-0.07031250	-0.09228516	-70.13671875	+9.47021484	+44.51660156	+2552	+10.97314453	-1.42822266	-1.84570313	-1.69189453	-7.49267578	-33.20068359	+1320
+1457970472.54469990	+13.31982422	-0.24169922	-0.97558594	+19.53369141	+16.91894531	-65.96191406	+2268	+13.57031250	-0.08349609	-0.09228516	-70.26855469	+9.29443359	+44.51660156	+2552	+10.97753906	-1.43701172	-1.85449219	-1.73583984	-7.31689453	-33.22265625	+1324
+1457970472.54889990	+13.31982422	-0.25048828	-0.98876953	+19.46777344	+17.02880859	-65.87402344	+2272	+13.57031250	-0.09228516	-0.10107422	-70.37841797	+9.07470703	+44.49462891	+2552	+10.97753906	-1.45019531	-1.86328125	-1.75781250	-7.09716797	-33.26660156	+1328
+1457970472.55310010	+13.31982422	-0.25927734	-0.99755859	+19.42382813	+17.07275391	-65.83007813	+2272	+13.57470703	-0.09667969	-0.10107422	-70.35644531	+8.87695313	+44.53857422	+2552	+10.97753906	-1.45458984	-1.87207031	-1.75781250	-6.96533203	-33.31054688	+1328
+1457970472.55720000	+13.31982422	-0.27246094	-1.00634766	+19.35791016	+17.11669922	-65.78613281	+2276	+13.57470703	-0.10546875	-0.10107422	-70.37841797	+8.59130859	+44.58251953	+2552	+10.97753906	-1.46777344	-1.88085938	-1.77978516	-6.83349609	-33.37646484	+1332
+1457970472.56139990	+13.31982422	-0.28564453	-1.01513672	+19.29199219	+17.18261719	-65.74218750	+2280	+13.57910156	-0.11425781	-0.10546875	-70.40039063	+8.28369141	+44.56054688	+2552	+10.98193359	-1.48095703	-1.89404297	-1.77978516	-6.65771484	-33.46435547	+1332
+1457970472.56970000	+13.31982422	-0.30322266	-1.03271484	+19.18212891	+17.22656250	-65.74218750	+2288	+13.57910156	-0.12304688	-0.11425781	-70.33447266	+7.77832031	+44.60449219	+2548	+10.98193359	-1.49853516	-1.91162109	-1.73583984	-6.48193359	-33.64013672	+1336
+1457970472.57390000	+13.31982422	-0.31640625	-1.04589844	+19.11621094	+17.24853516	-65.74218750	+2292	+13.58349609	-0.13183594	-0.11865234	-70.31250000	+7.44873047	+44.60449219	+2548	+10.98193359	-1.51171875	-1.92480469	-1.71386719	-6.35009766	-33.75000000	+1340
+1457970472.57810000	+13.31982422	-0.32080078	-1.05468750	+19.07226563	+17.27050781	-65.76416016	+2296	+13.58349609	-0.13623047	-0.12744141	-70.22460938	+7.07519531	+44.60449219	+2548	+10.98632813	-1.52050781	-1.93359375	-1.66992188	-6.28417969	-33.85986328	+1340
+1457970472.58640000	+13.31982422	-0.34277344	-1.07666016	+18.98437500	+17.29248047	-65.78613281	+2308	+13.58349609	-0.15380859	-0.15380859	-70.07080078	+6.30615234	+44.58251953	+2552	+10.98632813	-1.53808594	-1.95996094	-1.58203125	-6.15234375	-34.10156250	+1344
+1457970472.59470010	+13.32421875	-0.36035156	-1.10302734	+18.87451172	+17.24853516	-65.85205078	+2316	+13.57910156	-0.18457031	-0.20654297	-69.80712891	+5.14160156	+44.47265625	+2564	+10.98632813	-1.56005859	-1.98193359	-1.47216797	-6.10839844	-34.36523438	+1348
+1457970472.60310010	+13.33300781	-0.39550781	-1.14697266	+18.72070313	+17.20458984	-66.00585938	+2332	+13.57910156	-0.21533203	-0.25927734	-69.60937500	+4.35058594	+44.31884766	+2572	+10.98632813	-1.59082031	-2.02148438	-1.31835938	-6.04248047	-34.73876953	+1360
+1457970472.61139990	+13.33740234	-0.42626953	-1.19970703	+18.61083984	+17.13867188	-66.13769531	+2340	+13.57470703	-0.24609375	-0.32519531	-69.43359375	+3.60351563	+44.14306641	+2588	+10.98193359	-1.62158203	-2.06542969	-1.16455078	-6.02050781	-35.13427734	+1372
+1457970472.61970000	+13.34179688	-0.47021484	-1.27001953	+18.43505859	+17.00683594	-66.33544922	+2352	+13.56591797	-0.27685547	-0.38671875	-69.25781250	+2.83447266	+44.01123047	+2600	+10.97314453	-1.66552734	-2.13134766	-1.01074219	-6.02050781	-35.66162109	+1396
+1457970472.62800000	+13.34619141	-0.50537109	-1.33154297	+18.30322266	+16.96289063	-66.48925781	+2356	+13.56152344	-0.31640625	-0.46142578	-69.10400391	+2.06542969	+43.85742188	+2612	+10.96875000	-1.70507813	-2.19287109	-0.92285156	-6.02050781	-36.10107422	+1416
+1457970472.63220000	+13.35058594	-0.52734375	-1.35791016	+18.23730469	+16.91894531	-66.59912109	+2356	+13.56152344	-0.33398438	-0.49658203	-69.03808594	+1.66992188	+43.79150391	+2616	+10.96435547	-1.72705078	-2.21923828	-0.92285156	-6.04248047	-36.32080078	+1424
+1457970472.63640000	+13.34619141	-0.54492188	-1.39746094	+18.14941406	+16.94091797	-66.68701172	+2360	+13.55712891	-0.35156250	-0.53173828	-68.95019531	+1.27441406	+43.72558594	+2620	+10.96435547	-1.74462891	-2.25439453	-0.90087891	-5.99853516	-36.54052734	+1432
+1457970472.64050010	+13.34179688	-0.56689453	-1.43261719	+18.08349609	+16.94091797	-66.77490234	+2364	+13.55273438	-0.36914063	-0.56689453	-68.86230469	+0.85693359	+43.65966797	+2624	+10.95996094	-1.77099609	-2.28955078	-0.87890625	-5.95458984	-36.78222656	+1444
+1457970472.64890000	+13.33300781	-0.61523438	-1.51611328	+17.90771484	+16.98486328	-66.97265625	+2372	+13.54833984	-0.39990234	-0.64160156	-68.66455078	+0.04394531	+43.54980469	+2628	+10.95117188	-1.81933594	-2.36425781	-0.87890625	-5.82275391	-37.26562500	+1464
+1457970472.65300010	+13.32861328	-0.63281250	-1.55566406	+17.84179688	+16.98486328	-67.08251953	+2372	+13.54394531	-0.41748047	-0.67675781	-68.57666016	-0.37353516	+43.50585938	+2632	+10.94677734	-1.84570313	-2.40380859	-0.87890625	-5.77880859	-37.52929688	+1472
+1457970472.65720010	+13.31982422	-0.66357422	-1.59521484	+17.75390625	+17.00683594	-67.23632813	+2376	+13.54394531	-0.43505859	-0.71191406	-68.48876953	-0.76904297	+43.43994141	+2632	+10.93798828	-1.87646484	-2.44335938	-0.90087891	-5.69091797	-37.79296875	+1480
+1457970472.66140010	+13.31542969	-0.68994141	-1.64355469	+17.64404297	+17.07275391	-67.36816406	+2384	+13.53955078	-0.45263672	-0.74707031	-68.40087891	-1.18652344	+43.37402344	+2636	+10.93798828	-1.90283203	-2.48730469	-0.92285156	-5.60302734	-38.05664063	+1492
+1457970472.66549990	+13.31103516	-0.71191406	-1.69189453	+17.57812500	+17.13867188	-67.50000000	+2388	+13.53955078	-0.47021484	-0.79101563	-68.29101563	-1.58203125	+43.26416016	+2640	+10.92919922	-1.93359375	-2.53564453	-0.92285156	-5.51513672	-38.34228516	+1500
+1457970472.66969990	+13.30224609	-0.74267578	-1.74462891	+17.49023438	+17.20458984	-67.63183594	+2400	+13.53515625	-0.48779297	-0.83056641	-68.18115234	-1.95556641	+43.15429688	+2644	+10.92480469	-1.96435547	-2.57958984	-0.92285156	-5.38330078	-38.60595703	+1508
+1457970472.67389990	+13.29785156	-0.77343750	-1.79736328	+17.42431641	+17.31445313	-67.76367188	+2408	+13.53515625	-0.50976563	-0.87890625	-68.09326172	-2.28515625	+43.02246094	+2648	+10.92041016	-1.99951172	-2.62792969	-0.92285156	-5.25146484	-38.89160156	+1516
+1457970472.67800000	+13.28906250	-0.79980469	-1.85449219	+17.35839844	+17.44628906	-67.89550781	+2420	+13.53076172	-0.52294922	-0.92724609	-67.96142578	-2.61474609	+42.84667969	+2652	+10.91162109	-2.03027344	-2.68066406	-0.92285156	-5.09765625	-39.17724609	+1528
+1457970472.68639990	+13.27587891	-0.86132813	-1.97314453	+17.22656250	+17.68798828	-68.13720703	+2448	+13.52636719	-0.57128906	-1.03710938	-67.78564453	-3.20800781	+42.47314453	+2668	+10.89843750	-2.10058594	-2.78613281	-0.92285156	-4.79003906	-39.72656250	+1544
+1457970472.69050000	+13.27148438	-0.88769531	-2.03466797	+17.18261719	+17.81982422	-68.26904297	+2456	+13.52636719	-0.59326172	-1.09863281	-67.67578125	-3.44970703	+42.23144531	+2676	+10.88964844	-2.13134766	-2.84326172	-0.90087891	-4.63623047	-40.01220703	+1552
+1457970472.69470000	+13.26708984	-0.92285156	-2.10058594	+17.11669922	+17.97363281	-68.40087891	+2472	+13.52197266	-0.62402344	-1.16015625	-67.58789063	-3.69140625	+41.96777344	+2684	+10.88525391	-2.17089844	-2.89599609	-0.90087891	-4.48242188	-40.29785156	+1560
+1457970472.69880010	+13.26708984	-0.95800781	-2.16650391	+17.05078125	+18.14941406	-68.53271484	+2480	+13.52636719	-0.65478516	-1.22607422	-67.52197266	-3.88916016	+41.68212891	+2692	+10.88085938	-2.20605469	-2.95312500	-0.87890625	-4.32861328	-40.58349609	+1564
+1457970472.70300010	+13.26269531	-0.99316406	-2.23681641	+17.02880859	+18.34716797	-68.66455078	+2492	+13.52197266	-0.68115234	-1.30078125	-67.41210938	-4.06494141	+41.35253906	+2704	+10.87207031	-2.24560547	-3.01464844	-0.87890625	-4.13085938	-40.86914063	+1576
+1457970472.71129990	+13.26269531	-1.06787109	-2.38183594	+16.91894531	+18.74267578	-68.88427734	+2512	+13.52197266	-0.75585938	-1.46337891	-67.28027344	-4.32861328	+40.62744141	+2724	+10.85888672	-2.32470703	-3.13330078	-0.81298828	-3.75732422	-41.44042969	+1588
+1457970472.71970010	+13.25830078	-1.15136719	-2.53564453	+16.80908203	+19.13818359	-69.12597656	+2524	+13.51757813	-0.83496094	-1.63037109	-67.14843750	-4.59228516	+39.90234375	+2744	+10.84570313	-2.40820313	-3.26074219	-0.79101563	-3.38378906	-42.01171875	+1604
+1457970472.72799990	+13.26708984	-1.23925781	-2.69384766	+16.67724609	+19.53369141	-69.41162109	+2532	+13.52197266	-0.92285156	-1.80615234	-67.03857422	-4.87792969	+39.17724609	+2760	+10.83251953	-2.50048828	-3.38818359	-0.79101563	-3.05419922	-42.62695313	+1620
+1457970472.73630000	+13.27587891	-1.33593750	-2.85644531	+16.50146484	+19.92919922	-69.71923828	+2532	+13.52636719	-1.01953125	-1.99072266	-66.90673828	-5.18554688	+38.38623047	+2776	+10.82812500	-2.59716797	-3.52441406	-0.76904297	-2.68066406	-43.24218750	+1636
+1457970472.74470000	+13.27587891	-1.44580078	-3.02783203	+16.30371094	+20.32470703	-70.04882813	+2532	+13.52636719	-1.12500000	-2.17529297	-66.77490234	-5.55908203	+37.68310547	+2788	+10.81494141	-2.70703125	-3.66943359	-0.81298828	-2.26318359	-43.90136719	+1656
+1457970472.75300000	+13.28466797	-1.55566406	-3.19921875	+16.08398438	+20.63232422	-70.40039063	+2528	+13.53515625	-1.23486328	-2.35107422	-66.59912109	-6.06445313	+37.06787109	+2796	+10.80615234	-2.82128906	-3.81445313	-0.87890625	-1.91162109	-44.60449219	+1672
+1457970472.76130010	+13.28906250	-1.67871094	-3.37060547	+15.82031250	+20.89599609	-70.83984375	+2528	+13.54833984	-1.34472656	-2.52685547	-66.35742188	-6.65771484	+36.51855469	+2800	+10.80615234	-2.94433594	-3.96826172	-0.94482422	-1.53808594	-45.32958984	+1688
+1457970472.76970010	+13.29345703	-1.81054688	-3.55078125	+15.57861328	+21.20361328	-71.25732422	+2536	+13.55712891	-1.45898438	-2.70263672	-66.04980469	-7.25097656	+36.01318359	+2808	+10.79736328	-3.08056641	-4.13085938	-1.07666016	-1.05468750	-46.09863281	+1708
+1457970472.77800010	+13.29785156	-1.94677734	-3.73095703	+15.31494141	+21.44531250	-71.69677734	+2548	+13.57031250	-1.57324219	-2.87841797	-65.72021484	-7.86621094	+35.59570313	+2812	+10.79296875	-3.22558594	-4.29345703	-1.20849609	-0.63720703	-46.88964844	+1728
+1457970472.78629990	+13.30224609	-2.08300781	-3.91113281	+15.07324219	+21.62109375	-72.13623047	+2564	+13.59228516	-1.69628906	-3.05419922	-65.39062500	-8.43750000	+35.28808594	+2820	+10.79296875	-3.37060547	-4.46044922	-1.31835938	-0.21972656	-47.68066406	+1748
+1457970472.79460000	+13.30664063	-2.23242188	-4.10449219	+14.89746094	+21.88476563	-72.55371094	+2588	+13.60546875	-1.82373047	-3.24316406	-65.06103516	-8.87695313	+34.98046875	+2832	+10.78857422	-3.52441406	-4.63623047	-1.49414063	+0.30761719	-48.49365234	+1772
+1457970472.79880000	+13.31542969	-2.30712891	-4.19238281	+14.78759766	+21.92871094	-72.81738281	+2600	+13.61865234	-1.88525391	-3.33105469	-64.90722656	-9.09667969	+34.91455078	+2840	+10.79296875	-3.60791016	-4.71533203	-1.56005859	+0.48339844	-48.91113281	+1780
+1457970472.80710010	+13.31982422	-2.46972656	-4.40332031	+14.63378906	+22.28027344	-73.14697266	+2632	+13.62744141	-2.03027344	-3.54199219	-64.64355469	-9.29443359	+34.56298828	+2860	+10.78857422	-3.77050781	-4.89990234	-1.73583984	+1.05468750	-49.68017578	+1800
+1457970472.81130000	+13.33300781	-2.54882813	-4.50000000	+14.56787109	+22.32421875	-73.36669922	+2644	+13.64062500	-2.10498047	-3.63867188	-64.55566406	-9.40429688	+34.49707031	+2868	+10.79296875	-3.85400391	-4.97900391	-1.82373047	+1.23046875	-50.07568359	+1808
+1457970472.81550000	+13.33740234	-2.63671875	-4.60107422	+14.50195313	+22.47802734	-73.54248047	+2660	+13.64941406	-2.18847656	-3.74853516	-64.51171875	-9.44824219	+34.34326172	+2880	+10.79296875	-3.94628906	-5.07128906	-1.93359375	+1.51611328	-50.47119141	+1820
+1457970472.81960010	+13.34619141	-2.72460938	-4.71093750	+14.43603516	+22.63183594	-73.69628906	+2676	+13.65380859	-2.27197266	-3.86279297	-64.46777344	-9.47021484	+34.16748047	+2896	+10.78857422	-4.02978516	-5.16357422	-2.02148438	+1.80175781	-50.82275391	+1832
+1457970472.82380010	+13.36376953	-2.81250000	-4.80761719	+14.39208984	+22.65380859	-73.91601563	+2684	+13.66699219	-2.35546875	-3.96386719	-64.42382813	-9.51416016	+34.12353516	+2904	+10.79296875	-4.11767578	-5.24707031	-2.10937500	+1.95556641	-51.21826172	+1836
+1457970472.82800010	+13.37255859	-2.90917969	-4.91748047	+14.28222656	+22.82958984	-74.09179688	+2696	+13.67138672	-2.45654297	-4.07812500	-64.48974609	-9.51416016	+33.90380859	+2920	+10.79736328	-4.20996094	-5.33496094	-2.26318359	+2.19726563	-51.59179688	+1848
+1457970472.83209990	+13.38574219	-3.00146484	-5.03173828	+14.26025391	+23.00537109	-74.24560547	+2704	+13.67578125	-2.54882813	-4.20556641	-64.46777344	-9.47021484	+33.68408203	+2932	+10.80175781	-4.29785156	-5.42724609	-2.32910156	+2.46093750	-51.94335938	+1852
+1457970472.84050010	+13.41210938	-3.19921875	-5.23828125	+14.06250000	+23.24707031	-74.61914063	+2716	+13.69335938	-2.74658203	-4.42529297	-64.53369141	-9.55810547	+33.33251953	+2956	+10.81054688	-4.49121094	-5.59423828	-2.61474609	+2.87841797	-52.71240234	+1868
+1457970472.84460000	+13.42529297	-3.29589844	-5.35693359	+13.99658203	+23.42285156	-74.75097656	+2720	+13.70214844	-2.84326172	-4.54833984	-64.55566406	-9.55810547	+33.06884766	+2968	+10.81054688	-4.58349609	-5.69091797	-2.72460938	+3.12011719	-53.06396484	+1872
+1457970472.84879990	+13.44287109	-3.39697266	-5.45361328	+13.90869141	+23.44482422	-74.94873047	+2720	+13.71093750	-2.94873047	-4.64941406	-64.57763672	-9.64599609	+32.91503906	+2976	+10.81933594	-4.67578125	-5.77441406	-2.83447266	+3.29589844	-53.41552734	+1876
+1457970472.85710000	+13.47363281	-3.61230469	-5.67333984	+13.66699219	+23.73046875	-75.32226563	+2716	+13.72412109	-3.16845703	-4.88232422	-64.73144531	-9.82177734	+32.29980469	+2996	+10.83251953	-4.87792969	-5.95019531	-3.14208984	+3.66943359	-54.25048828	+1888
+1457970472.86130000	+13.48681641	-3.71777344	-5.77001953	+13.53515625	+23.73046875	-75.54199219	+2708	+13.74169922	-3.26953125	-4.97900391	-64.70947266	-10.04150391	+32.12402344	+3004	+10.83691406	-4.98339844	-6.03369141	-3.31787109	+3.82324219	-54.66796875	+1888
+1457970472.86540010	+13.50000000	-3.83203125	-5.87109375	+13.33740234	+23.88427734	-75.76171875	+2708	+13.75488281	-3.38818359	-5.08447266	-64.79736328	-10.21728516	+31.79443359	+3012	+10.84130859	-5.09765625	-6.12158203	-3.53759766	+3.99902344	-55.12939453	+1892
+1457970472.86960010	+13.51318359	-3.93750000	-5.98535156	+13.20556641	+24.03808594	-75.95947266	+2704	+13.76806641	-3.48486328	-5.19873047	-64.75341797	-10.37109375	+31.42089844	+3016	+10.85009766	-5.19873047	-6.21386719	-3.69140625	+4.17480469	-55.54687500	+1896
+1457970472.87789990	+13.53515625	-4.17041016	-6.17871094	+12.76611328	+24.21386719	-76.42089844	+2700	+13.80322266	-3.70019531	-5.38330078	-64.73144531	-10.92041016	+30.84960938	+3024	+10.86328125	-5.41845703	-6.39843750	-4.06494141	+4.54833984	-56.46972656	+1904
+1457970472.88630010	+13.55712891	-4.39013672	-6.36767578	+12.39257813	+24.32373047	-76.90429688	+2696	+13.84716797	-3.90673828	-5.56787109	-64.64355469	-11.46972656	+30.27832031	+3028	+10.86767578	-5.64257813	-6.57861328	-4.46044922	+4.87792969	-57.43652344	+1912
+1457970472.89459990	+13.57910156	-4.62304688	-6.55664063	+11.88720703	+24.52148438	-77.47558594	+2700	+13.89111328	-4.12207031	-5.75244141	-64.62158203	-12.04101563	+29.66308594	+3036	+10.88085938	-5.87548828	-6.76318359	-4.87792969	+5.18554688	-58.46923828	+1920
+1457970472.90290000	+13.59667969	-4.86035156	-6.74121094	+11.33789063	+24.71923828	-78.09082031	+2716	+13.94824219	-4.33740234	-5.92382813	-64.57763672	-12.61230469	+29.13574219	+3040	+10.88964844	-6.11718750	-6.94335938	-5.33935547	+5.53710938	-59.47998047	+1936
+1457970472.90710000	+13.60546875	-4.97900391	-6.83789063	+11.07421875	+24.85107422	-78.37646484	+2728	+13.97460938	-4.43847656	-6.01171875	-64.53369141	-12.87597656	+28.87207031	+3044	+10.89404297	-6.23144531	-7.03564453	-5.51513672	+5.69091797	-59.96337891	+1944
+1457970472.91540000	+13.62744141	-5.22509766	-7.01806641	+10.50292969	+25.02685547	-79.01367188	+2752	+14.01855469	-4.67138672	-6.18750000	-64.64355469	-13.33740234	+28.36669922	+3056	+10.90283203	-6.46435547	-7.21142578	-5.97656250	+6.02050781	-60.90820313	+1956
+1457970472.91960000	+13.63623047	-5.33935547	-7.11035156	+10.23925781	+25.15869141	-79.32128906	+2768	+14.03613281	-4.78564453	-6.27539063	-64.70947266	-13.53515625	+28.14697266	+3064	+10.90722656	-6.58300781	-7.29492188	-6.19628906	+6.15234375	-61.39160156	+1964
+1457970472.92380000	+13.64941406	-5.46240234	-7.19824219	+9.97558594	+25.20263672	-79.67285156	+2780	+14.05810547	-4.90869141	-6.35888672	-64.86328125	-13.73291016	+27.97119141	+3072	+10.90283203	-6.70605469	-7.37402344	-6.50390625	+6.26220703	-61.91894531	+1972
+1457970472.92790010	+13.66699219	-5.58984375	-7.29492188	+9.68994141	+25.35644531	-80.00244141	+2792	+14.08007813	-5.03613281	-6.45556641	-64.99511719	-13.86474609	+27.72949219	+3080	+10.92041016	-6.82470703	-7.45751953	-6.70166016	+6.37207031	-62.33642578	+1976
+1457970472.93210010	+13.68457031	-5.71728516	-7.39160156	+9.42626953	+25.51025391	-80.31005859	+2804	+14.10205078	-5.15478516	-6.55664063	-65.12695313	-13.97460938	+27.48779297	+3088	+10.92919922	-6.93896484	-7.53662109	-6.92138672	+6.48193359	-62.77587891	+1980
+1457970472.94039990	+13.71533203	-5.97656250	-7.58496094	+8.85498047	+25.86181641	-80.94726563	+2828	+14.12402344	-5.41845703	-6.75878906	-65.50048828	-14.10644531	+26.98242188	+3112	+10.94677734	-7.17187500	-7.69482422	-7.40478516	+6.74560547	-63.54492188	+1984
+1457970472.94870000	+13.74609375	-6.23583984	-7.77832031	+8.34960938	+26.14746094	-81.49658203	+2840	+14.13281250	-5.69091797	-6.96093750	-66.04980469	-14.12841797	+26.52099609	+3132	+10.95996094	-7.40478516	-7.83984375	-7.97607422	+6.98730469	-64.33593750	+1984
+1457970472.95289990	+13.77685547	-6.36767578	-7.87060547	+8.10791016	+26.25732422	-81.76025391	+2836	+14.14599609	-5.83593750	-7.05761719	-66.35742188	-14.12841797	+26.30126953	+3140	+10.97753906	-7.51464844	-7.90576172	-8.21777344	+7.05322266	-64.66552734	+1980
+1457970472.95709990	+13.79882813	-6.49072266	-7.96289063	+7.88818359	+26.38916016	-82.04589844	+2832	+14.15478516	-5.96777344	-7.15869141	-66.62109375	-14.10644531	+26.08154297	+3148	+10.99511719	-7.62890625	-7.97167969	-8.48144531	+7.11914063	-65.06103516	+1972
+1457970472.96120000	+13.81201172	-6.62255859	-8.04638672	+7.62451172	+26.54296875	-82.33154297	+2828	+14.15478516	-6.10400391	-7.25976563	-66.95068359	-14.10644531	+25.88378906	+3156	+10.99511719	-7.74755859	-8.04199219	-8.83300781	+7.25097656	-65.41259766	+1968
+1457970472.96540000	+13.83837891	-6.75878906	-8.13867188	+7.36083984	+26.71875000	-82.57324219	+2820	+14.16796875	-6.24462891	-7.36083984	-67.25830078	-14.04052734	+25.64208984	+3160	+11.01708984	-7.85742188	-8.10791016	-9.09667969	+7.33886719	-65.69824219	+1956
+1457970472.97370000	+13.86914063	-7.02246094	-8.31884766	+6.78955078	+27.07031250	-83.03466797	+2796	+14.17675781	-6.50390625	-7.55859375	-67.82958984	-13.88671875	+25.20263672	+3168	+11.03906250	-8.08593750	-8.23974609	-9.73388672	+7.62451172	-66.33544922	+1936
+1457970472.97790000	+13.89550781	-7.14990234	-8.39355469	+6.52587891	+27.20214844	-83.23242188	+2780	+14.18994141	-6.64013672	-7.64648438	-68.13720703	-13.86474609	+25.02685547	+3168	+11.05224609	-8.19140625	-8.30566406	-9.99755859	+7.75634766	-66.62109375	+1924
+1457970472.98210000	+13.91308594	-7.27294922	-8.46826172	+6.28417969	+27.33398438	-83.45214844	+2760	+14.20751953	-6.75878906	-7.72998047	-68.40087891	-13.82080078	+24.85107422	+3164	+11.06542969	-8.31005859	-8.36718750	-10.32714844	+7.86621094	-66.95068359	+1916
+1457970472.98620010	+13.92187500	-7.39599609	-8.53857422	+5.97656250	+27.46582031	-83.62792969	+2748	+14.22070313	-6.88623047	-7.80468750	-68.73046875	-13.79882813	+24.71923828	+3160	+11.06542969	-8.42431641	-8.43310547	-10.72265625	+8.06396484	-67.23632813	+1908
+1457970472.99460010	+13.96142578	-7.64208984	-8.66601563	+5.36132813	+27.70751953	-84.13330078	+2712	+14.27783203	-7.12353516	-7.94091797	-69.23583984	-13.82080078	+24.52148438	+3140	+11.09179688	-8.64843750	-8.55175781	-11.35986328	+8.28369141	-67.87353516	+1888
+1457970472.99869990	+13.95703125	-7.76074219	-8.72753906	+4.98779297	+27.90527344	-84.33105469	+2704	+14.29980469	-7.22900391	-8.00683594	-69.47753906	-13.82080078	+24.38964844	+3132	+11.08740234	-8.76269531	-8.62207031	-11.75537109	+8.52539063	-68.18115234	+1888
+1457970473.00289990	+13.97021484	-7.87939453	-8.78906250	+4.65820313	+28.10302734	-84.52880859	+2696	+14.33496094	-7.33886719	-8.06835938	-69.69726563	-13.82080078	+24.30175781	+3124	+11.09619141	-8.86816406	-8.68798828	-12.04101563	+8.72314453	-68.42285156	+1880
+1457970473.00710010	+13.97900391	-7.99804688	-8.84619141	+4.28466797	+28.27880859	-84.72656250	+2692	+14.37451172	-7.44873047	-8.12548828	-69.93896484	-13.84277344	+24.21386719	+3112	+11.10498047	-8.98242188	-8.74511719	-12.39257813	+8.87695313	-68.70849609	+1876
+1457970473.01120000	+13.97460938	-8.11230469	-8.90771484	+3.88916016	+28.49853516	-84.90234375	+2692	+14.39648438	-7.55859375	-8.17382813	-70.22460938	-13.86474609	+24.12597656	+3104	+11.09179688	-9.08789063	-8.81982422	-12.78808594	+9.14062500	-68.95019531	+1876
+1457970473.01539990	+13.98779297	-8.23095703	-8.95605469	+3.49365234	+28.63037109	-85.07812500	+2692	+14.44042969	-7.66406250	-8.21337891	-70.46630859	-13.93066406	+24.12597656	+3092	+11.10058594	-9.18457031	-8.87695313	-13.09570313	+9.31640625	-69.19189453	+1876
+1457970473.01950000	+13.99218750	-8.34082031	-9.00000000	+3.09814453	+28.78417969	-85.29785156	+2696	+14.47558594	-7.76953125	-8.24853516	-70.72998047	-13.99658203	+24.08203125	+3080	+11.10058594	-9.29003906	-8.92968750	-13.44726563	+9.44824219	-69.47753906	+1876
+1457970473.02790000	+14.00537109	-8.56494141	-9.10546875	+2.30712891	+29.15771484	-85.71533203	+2720	+14.54150391	-7.98925781	-8.34521484	-71.30126953	-14.04052734	+23.97216797	+3064	+11.10937500	-9.49658203	-9.04394531	-14.17236328	+9.75585938	-69.96093750	+1884
+1457970473.03200010	+14.01416016	-8.67919922	-9.15380859	+1.88964844	+29.33349609	-85.93505859	+2732	+14.57226563	-8.10791016	-8.38476563	-71.65283203	-14.10644531	+23.90625000	+3060	+11.11376953	-9.60205078	-9.08789063	-14.54589844	+9.86572266	-70.20263672	+1888
+1457970473.03620000	+14.01855469	-8.79785156	-9.21093750	+1.45019531	+29.55322266	-86.13281250	+2748	+14.58984375	-8.22656250	-8.43310547	-72.02636719	-14.12841797	+23.79638672	+3056	+11.10937500	-9.70312500	-9.14501953	-14.94140625	+10.04150391	-70.40039063	+1896
+1457970473.04040000	+14.03173828	-8.91210938	-9.26806641	+1.03271484	+29.77294922	-86.28662109	+2764	+14.61181641	-8.33642578	-8.48144531	-72.35595703	-14.10644531	+23.70849609	+3052	+11.12255859	-9.79101563	-9.20214844	-15.24902344	+10.17333984	-70.53222656	+1896
+1457970473.04450010	+14.04492188	-9.03515625	-9.31640625	+0.57128906	+29.90478516	-86.46240234	+2772	+14.62500000	-8.46826172	-8.52099609	-72.79541016	-14.15039063	+23.64257813	+3052	+11.13134766	-9.88769531	-9.24169922	-15.60058594	+10.21728516	-70.70800781	+1896
+1457970473.04870010	+14.05810547	-9.15820313	-9.37353516	+0.15380859	+30.05859375	-86.61621094	+2780	+14.62939453	-8.60009766	-8.57812500	-73.27880859	-14.08447266	+23.51074219	+3052	+11.13574219	-9.98876953	-9.28564453	-16.04003906	+10.28320313	-70.86181641	+1896
+1457970473.05290010	+14.08447266	-9.27246094	-9.41748047	-0.19775391	+30.12451172	-86.79199219	+2780	+14.63818359	-8.72314453	-8.63085938	-73.71826172	-14.08447266	+23.44482422	+3052	+11.15771484	-10.07666016	-9.31640625	-16.36962891	+10.23925781	-70.99365234	+1896
+1457970473.05699990	+14.10644531	-9.39111328	-9.45703125	-0.59326172	+30.19042969	-87.01171875	+2776	+14.64257813	-8.86376953	-8.67919922	-74.22363281	-14.08447266	+23.35693359	+3052	+11.17529297	-10.17333984	-9.34277344	-16.76513672	+10.19531250	-71.14746094	+1892
+1457970473.06119990	+14.13281250	-9.51416016	-9.50537109	-1.01074219	+30.25634766	-87.23144531	+2768	+14.63378906	-9.00000000	-8.74072266	-74.72900391	-14.06250000	+23.22509766	+3056	+11.18408203	-10.27001953	-9.37792969	-17.18261719	+10.19531250	-71.30126953	+1888
+1457970473.06950000	+14.19433594	-9.76464844	-9.60205078	-1.75781250	+30.36621094	-87.60498047	+2732	+14.62939453	-9.26806641	-8.85058594	-75.71777344	-13.99658203	+23.02734375	+3056	+11.22802734	-10.45898438	-9.43505859	-17.88574219	+10.08544922	-71.47705078	+1868
+1457970473.07370000	+14.20751953	-9.88769531	-9.65478516	-2.17529297	+30.49804688	-87.73681641	+2708	+14.61621094	-9.40429688	-8.91210938	-76.24511719	-13.90869141	+22.89550781	+3056	+11.23681641	-10.54687500	-9.47460938	-18.28125000	+10.10742188	-71.54296875	+1852
+1457970473.07789990	+14.23828125	-10.00195313	-9.69433594	-2.48291016	+30.49804688	-87.89062500	+2680	+14.61181641	-9.53173828	-8.96484375	-76.72851563	-13.88671875	+22.85156250	+3056	+11.25439453	-10.62597656	-9.50097656	-18.61083984	+10.06347656	-71.60888672	+1836
+1457970473.08200000	+14.26025391	-10.12060547	-9.72070313	-2.85644531	+30.45410156	-88.08837891	+2652	+14.60742188	-9.66357422	-9.01318359	-77.25585938	-13.88671875	+22.80761719	+3052	+11.27197266	-10.71826172	-9.52294922	-18.96240234	+9.97558594	-71.69677734	+1824
+1457970473.08620000	+14.27783203	-10.23486328	-9.76025391	-3.20800781	+30.45410156	-88.24218750	+2620	+14.59863281	-9.79101563	-9.06591797	-77.73925781	-13.84277344	+22.71972656	+3048	+11.28515625	-10.81054688	-9.54931641	-19.33593750	+9.95361328	-71.78466797	+1812
+1457970473.09030010	+14.30419922	-10.34472656	-9.78662109	-3.49365234	+30.36621094	-88.41796875	+2588	+14.60742188	-9.91406250	-9.10546875	-78.15673828	-13.88671875	+22.76367188	+3040	+11.29833984	-10.89404297	-9.57128906	-19.68750000	+9.84375000	-71.89453125	+1796
+1457970473.09450010	+14.32617188	-10.45019531	-9.82177734	-3.80126953	+30.38818359	-88.63769531	+2552	+14.61621094	-10.01953125	-9.14941406	-78.53027344	-13.93066406	+22.76367188	+3028	+11.31152344	-10.99072266	-9.59326172	-20.03906250	+9.77783203	-72.04833984	+1784
+1457970473.09870000	+14.33056641	-10.56005859	-9.86132813	-4.17480469	+30.45410156	-88.79150391	+2520	+14.62500000	-10.12500000	-9.18457031	-78.85986328	-13.95263672	+22.76367188	+3016	+11.31591797	-11.07421875	-9.63281250	-20.34667969	+9.86572266	-72.13623047	+1772
+1457970473.10279990	+14.34375000	-10.66113281	-9.89208984	-4.46044922	+30.47607422	-88.94531250	+2492	+14.64697266	-10.22607422	-9.21093750	-79.14550781	-14.06250000	+22.82958984	+3004	+11.32031250	-11.15332031	-9.67236328	-20.61035156	+9.93164063	-72.24609375	+1756
+1457970473.10700010	+14.34814453	-10.76220703	-9.91845703	-4.83398438	+30.45410156	-89.14306641	+2468	+14.66894531	-10.32714844	-9.23291016	-79.45312500	-14.15039063	+22.89550781	+2992	+11.32470703	-11.24121094	-9.70312500	-20.91796875	+9.95361328	-72.37792969	+1744
+1457970473.11529990	+14.33056641	-10.93798828	-9.96679688	-5.47119141	+30.54199219	-89.40673828	+2428	+14.71728516	-10.49853516	-9.26806641	-79.87060547	-14.39208984	+23.07128906	+2968	+11.31591797	-11.39941406	-9.78222656	-21.44531250	+10.12939453	-72.64160156	+1724
+1457970473.11949990	+14.32177734	-11.02148438	-9.98437500	-5.80078125	+30.52001953	-89.60449219	+2420	+14.75244141	-10.57763672	-9.27246094	-80.04638672	-14.58984375	+23.22509766	+2956	+11.31152344	-11.48291016	-9.80859375	-21.70898438	+10.15136719	-72.83935547	+1716
+1457970473.12369990	+14.32177734	-11.10498047	-10.00195313	-6.10839844	+30.52001953	-89.80224609	+2416	+14.78759766	-10.65673828	-9.28125000	-80.15625000	-14.78759766	+23.33496094	+2948	+11.30712891	-11.56640625	-9.84814453	-21.97265625	+10.21728516	-73.01513672	+1712
+1457970473.12780000	+14.32177734	-11.19287109	-10.02392578	-6.41601563	+30.49804688	-90.00000000	+2420	+14.82714844	-10.72705078	-9.28564453	-80.24414063	-15.00732422	+23.48876953	+2936	+11.30712891	-11.64550781	-9.88330078	-22.19238281	+10.26123047	-73.19091797	+1712
+1457970473.13200000	+14.31738281	-11.28515625	-10.04150391	-6.76757813	+30.49804688	-90.24169922	+2428	+14.86230469	-10.80615234	-9.29003906	-80.33203125	-15.27099609	+23.62060547	+2924	+11.29833984	-11.73339844	-9.91845703	-22.45605469	+10.30517578	-73.38867188	+1712
+1457970473.13620000	+14.29980469	-11.36865234	-10.07226563	-7.11914063	+30.56396484	-90.46142578	+2444	+14.89306641	-10.87646484	-9.30322266	-80.39794922	-15.46875000	+23.70849609	+2916	+11.28955078	-11.81250000	-9.96240234	-22.69775391	+10.41503906	-73.58642578	+1720
+1457970473.14030000	+14.29541016	-11.45214844	-10.09423828	-7.42675781	+30.58593750	-90.65917969	+2460	+14.92822266	-10.94677734	-9.31201172	-80.44189453	-15.68847656	+23.84033203	+2908	+11.28515625	-11.88720703	-10.00195313	-22.87353516	+10.48095703	-73.74023438	+1724
+1457970473.14450000	+14.29541016	-11.53564453	-10.10302734	-7.77832031	+30.49804688	-90.87890625	+2484	+14.95019531	-11.03027344	-9.30761719	-80.59570313	-15.97412109	+23.99414063	+2904	+11.28076172	-11.96191406	-10.02832031	-23.09326172	+10.45898438	-73.91601563	+1732
+1457970473.14870000	+14.29541016	-11.61914063	-10.11621094	-8.06396484	+30.41015625	-91.09863281	+2504	+14.96777344	-11.11376953	-9.32519531	-80.72753906	-16.19384766	+24.06005859	+2892	+11.27636719	-12.04541016	-10.05468750	-23.35693359	+10.39306641	-74.11376953	+1740
+1457970473.15700010	+14.30419922	-11.79492188	-10.14697266	-8.70117188	+30.23437500	-91.60400391	+2552	+14.99414063	-11.28076172	-9.35156250	-80.99121094	-16.72119141	+24.25781250	+2880	+11.28076172	-12.19921875	-10.08984375	-23.81835938	+10.15136719	-74.46533203	+1756
+1457970473.16120000	+14.31738281	-11.89599609	-10.16894531	-8.96484375	+30.10253906	-91.91162109	+2568	+14.99414063	-11.36865234	-9.37792969	-81.14501953	-16.96289063	+24.30175781	+2876	+11.28515625	-12.28271484	-10.09863281	-24.10400391	+9.95361328	-74.70703125	+1764
+1457970473.16529990	+14.34814453	-11.99707031	-10.19531250	-9.22851563	+29.99267578	-92.19726563	+2580	+14.99853516	-11.46093750	-9.41748047	-81.32080078	-17.16064453	+24.30175781	+2868	+11.30273438	-12.36181641	-10.11181641	-24.32373047	+9.75585938	-74.83886719	+1768
+1457970473.16950010	+14.37451172	-12.10253906	-10.21289063	-9.53613281	+29.83886719	-92.48291016	+2584	+14.98974609	-11.56640625	-9.45263672	-81.56250000	-17.38037109	+24.32373047	+2860	+11.31152344	-12.44531250	-10.12060547	-24.58740234	+9.51416016	-75.01464844	+1768
+1457970473.17360000	+14.38330078	-12.19482422	-10.24365234	-9.77783203	+29.77294922	-92.72460938	+2580	+14.95898438	-11.67187500	-9.48779297	-81.84814453	-17.55615234	+24.25781250	+2856	+11.31152344	-12.52441406	-10.13378906	-24.85107422	+9.33837891	-75.16845703	+1764
+1457970473.17779990	+14.39648438	-12.28710938	-10.27001953	-10.01953125	+29.68505859	-92.96630859	+2572	+14.93701172	-11.76855469	-9.52734375	-82.08984375	-17.70996094	+24.23583984	+2848	+11.32470703	-12.59472656	-10.14257813	-25.02685547	+9.11865234	-75.32226563	+1752
+1457970473.18199990	+14.40966797	-12.38378906	-10.28759766	-10.26123047	+29.53125000	-93.22998047	+2556	+14.91064453	-11.86962891	-9.55810547	-82.39746094	-17.90771484	+24.21386719	+2844	+11.33789063	-12.67382813	-10.13818359	-25.26855469	+8.78906250	-75.49804688	+1744
+1457970473.18610000	+14.43164063	-12.48046875	-10.31396484	-10.50292969	+29.39941406	-93.49365234	+2536	+14.87988281	-11.97509766	-9.59765625	-82.70507813	-18.10546875	+24.19189453	+2836	+11.34667969	-12.74853516	-10.13378906	-25.53222656	+8.48144531	-75.65185547	+1732
+1457970473.19030000	+14.45800781	-12.57714844	-10.33154297	-10.65673828	+29.20166016	-93.75732422	+2512	+14.86230469	-12.07177734	-9.62841797	-82.96875000	-18.30322266	+24.21386719	+2828	+11.35986328	-12.82763672	-10.12500000	-25.75195313	+8.10791016	-75.82763672	+1720
+1457970473.19450000	+14.47558594	-12.66943359	-10.35791016	-10.87646484	+29.09179688	-94.06494141	+2484	+14.84472656	-12.16845703	-9.66357422	-83.21044922	-18.47900391	+24.19189453	+2816	+11.37304688	-12.91113281	-10.12500000	-25.99365234	+7.84423828	-76.02539063	+1708
+1457970473.20280000	+14.49316406	-12.83203125	-10.41943359	-11.18408203	+29.02587891	-94.52636719	+2412	+14.80517578	-12.33984375	-9.72509766	-83.67187500	-18.76464844	+24.12597656	+2792	+11.38183594	-13.04736328	-10.15136719	-26.32324219	+7.51464844	-76.39892578	+1672
+1457970473.20700000	+14.50195313	-12.91113281	-10.44580078	-11.35986328	+28.98193359	-94.74609375	+2376	+14.79199219	-12.41894531	-9.76025391	-83.86962891	-18.87451172	+24.12597656	+2780	+11.39501953	-13.12646484	-10.16015625	-26.47705078	+7.31689453	-76.57470703	+1652
+1457970473.21110010	+14.48437500	-12.98144531	-10.47216797	-11.57958984	+29.00390625	-94.92187500	+2340	+14.77880859	-12.48925781	-9.76904297	-84.08935547	-19.02832031	+24.16992188	+2768	+11.38623047	-13.17919922	-10.17773438	-26.60888672	+7.22900391	-76.70654297	+1632
+1457970473.21530010	+14.48437500	-13.03417969	-10.48095703	-11.68945313	+28.89404297	-95.09765625	+2304	+14.79199219	-12.55078125	-9.76025391	-84.22119141	-19.24804688	+24.32373047	+2756	+11.38623047	-13.23632813	-10.18652344	-26.71875000	+7.11914063	-76.90429688	+1612
+1457970473.21950010	+14.47119141	-13.08691406	-10.48535156	-11.82128906	+28.87207031	-95.29541016	+2276	+14.80957031	-12.60351563	-9.75146484	-84.30908203	-19.44580078	+24.45556641	+2744	+11.38183594	-13.29345703	-10.19970703	-26.82861328	+7.05322266	-77.12402344	+1600
+1457970473.22779990	+14.45800781	-13.18359375	-10.50292969	-12.06298828	+28.76220703	-95.69091797	+2228	+14.86669922	-12.69580078	-9.73388672	-84.41894531	-19.79736328	+24.78515625	+2720	+11.37744141	-13.40771484	-10.24365234	-26.96044922	+6.98730469	-77.54150391	+1568
+1457970473.23200010	+14.44482422	-13.23632813	-10.50732422	-12.19482422	+28.76220703	-95.91064453	+2212	+14.90625000	-12.72656250	-9.73388672	-84.39697266	-19.92919922	+24.91699219	+2708	+11.37304688	-13.46923828	-10.27001953	-27.02636719	+7.03125000	-77.76123047	+1556
+1457970473.23610000	+14.41845703	-13.27587891	-10.52050781	-12.37060547	+28.85009766	-96.10839844	+2200	+14.94140625	-12.75292969	-9.72070313	-84.39697266	-20.08300781	+25.04882813	+2700	+11.35546875	-13.51318359	-10.30957031	-27.07031250	+7.18505859	-77.95898438	+1552
+1457970473.24029990	+14.40087891	-13.30664063	-10.52929688	-12.45849609	+28.91601563	-96.24023438	+2196	+14.98095703	-12.77929688	-9.70312500	-84.35302734	-20.21484375	+25.20263672	+2696	+11.34667969	-13.54833984	-10.34912109	-27.02636719	+7.33886719	-78.06884766	+1548
+1457970473.24440000	+14.38330078	-13.34619141	-10.52929688	-12.59033203	+28.91601563	-96.39404297	+2196	+15.01611328	-12.81445313	-9.67675781	-84.41894531	-20.41259766	+25.40039063	+2692	+11.33789063	-13.58789063	-10.37109375	-27.04833984	+7.40478516	-78.22265625	+1544
+1457970473.24860000	+14.36572266	-13.38134766	-10.52929688	-12.72216797	+28.91601563	-96.54785156	+2204	+15.04248047	-12.84960938	-9.66357422	-84.44091797	-20.56640625	+25.55419922	+2688	+11.32470703	-13.63183594	-10.39306641	-27.09228516	+7.44873047	-78.37646484	+1544
+1457970473.25280000	+14.35693359	-13.41210938	-10.51611328	-12.83203125	+28.82812500	-96.76757813	+2216	+15.08203125	-12.87158203	-9.63720703	-84.44091797	-20.74218750	+25.79589844	+2684	+11.32031250	-13.66699219	-10.40625000	-27.07031250	+7.44873047	-78.53027344	+1548
+1457970473.26530000	+14.34814453	-13.53955078	-10.50732422	-13.13964844	+28.60839844	-97.42675781	+2284	+15.15234375	-12.95947266	-9.62841797	-84.44091797	-21.18164063	+26.12548828	+2668	+11.31591797	-13.79003906	-10.46337891	-27.09228516	+7.40478516	-78.94775391	+1568
+1457970473.26939990	+14.34814453	-13.59667969	-10.51611328	-13.24951172	+28.56445313	-97.62451172	+2304	+15.14794922	-13.01660156	-9.63720703	-84.55078125	-21.33544922	+26.16943359	+2668	+11.31591797	-13.82958984	-10.46777344	-27.13623047	+7.29492188	-79.03564453	+1572
+1457970473.27780010	+14.35253906	-13.68457031	-10.54687500	-13.35937500	+28.52050781	-97.97607422	+2328	+15.11279297	-13.10449219	-9.68554688	-84.74853516	-21.48925781	+26.10351563	+2664	+11.31152344	-13.89990234	-10.47656250	-27.26806641	+7.09716797	-79.16748047	+1580
+1457970473.28609990	+14.38769531	-13.79003906	-10.55126953	-13.40332031	+28.10302734	-98.32763672	+2332	+15.04248047	-13.23632813	-9.72070313	-85.16601563	-21.77490234	+26.16943359	+2664	+11.32031250	-13.97460938	-10.44580078	-27.42187500	+6.52587891	-79.29931641	+1576
+1457970473.29029990	+14.40966797	-13.84277344	-10.56005859	-13.42529297	+27.88330078	-98.50341797	+2324	+15.01171875	-13.29345703	-9.74707031	-85.31982422	-21.90673828	+26.21337891	+2656	+11.33789063	-14.01416016	-10.42822266	-27.50976563	+6.19628906	-79.34326172	+1572
+1457970473.29440000	+14.42724609	-13.89990234	-10.57324219	-13.44726563	+27.72949219	-98.70117188	+2308	+14.97216797	-13.35058594	-9.77783203	-85.45166016	-22.03857422	+26.19140625	+2652	+11.34228516	-14.06250000	-10.41064453	-27.64160156	+5.91064453	-79.45312500	+1564
+1457970473.30279990	+14.45361328	-13.99658203	-10.61718750	-13.40332031	+27.55371094	-98.98681641	+2256	+14.87988281	-13.45166016	-9.86132813	-85.69335938	-22.14843750	+26.03759766	+2644	+11.34228516	-14.13281250	-10.39306641	-27.90527344	+5.49316406	-79.56298828	+1540
+1457970473.30690000	+14.47119141	-14.04052734	-10.63916016	-13.35937500	+27.46582031	-99.09667969	+2220	+14.83154297	-13.50878906	-9.90087891	-85.84716797	-22.19238281	+25.99365234	+2640	+11.34667969	-14.17236328	-10.37988281	-28.03710938	+5.22949219	-79.58496094	+1528
+1457970473.31110000	+14.46679688	-14.08007813	-10.66113281	-13.38134766	+27.39990234	-99.18457031	+2188	+14.78320313	-13.56152344	-9.92285156	-86.02294922	-22.25830078	+26.01562500	+2632	+11.34228516	-14.19873047	-10.37548828	-28.12500000	+5.05371094	-79.58496094	+1512
+1457970473.31530000	+14.47119141	-14.09765625	-10.66552734	-13.31542969	+27.26806641	-99.22851563	+2152	+14.75244141	-13.60107422	-9.92724609	-86.13281250	-22.36816406	+26.10351563	+2620	+11.33789063	-14.22509766	-10.35791016	-28.23486328	+4.85595703	-79.65087891	+1496
+1457970473.31940010	+14.47119141	-14.11962891	-10.66992188	-13.24951172	+27.13623047	-99.31640625	+2116	+14.73046875	-13.62744141	-9.93164063	-86.17675781	-22.47802734	+26.16943359	+2608	+11.33349609	-14.25585938	-10.35351563	-28.32275391	+4.72412109	-79.73876953	+1484
+1457970473.32360010	+14.47119141	-14.14599609	-10.66992188	-13.24951172	+27.00439453	-99.40429688	+2084	+14.71728516	-13.65820313	-9.93603516	-86.22070313	-22.58789063	+26.27929688	+2592	+11.32470703	-14.28222656	-10.34912109	-28.41064453	+4.63623047	-79.82666016	+1468
+1457970473.33189990	+14.47558594	-14.17675781	-10.67431641	-13.13964844	+26.80664063	-99.55810547	+2020	+14.71728516	-13.68896484	-9.95361328	-86.17675781	-22.71972656	+26.47705078	+2564	+11.32470703	-14.33935547	-10.35791016	-28.47656250	+4.54833984	-80.00244141	+1440
+1457970473.34019990	+14.44482422	-14.17675781	-10.67871094	-13.09570313	+26.89453125	-99.66796875	+1976	+14.73486328	-13.68896484	-9.94482422	-86.02294922	-22.80761719	+26.67480469	+2544	+11.30273438	-14.36132813	-10.40185547	-28.41064453	+4.83398438	-80.11230469	+1424
+1457970473.34859990	+14.41406250	-14.16796875	-10.66992188	-13.05175781	+26.87255859	-99.73388672	+1944	+14.77880859	-13.68017578	-9.91845703	-85.86914063	-22.89550781	+26.96044922	+2532	+11.28076172	-14.37890625	-10.44580078	-28.30078125	+5.14160156	-80.22216797	+1408
+1457970473.35690000	+14.39208984	-14.16357422	-10.63476563	-13.05175781	+26.78466797	-99.82177734	+1932	+14.84912109	-13.66259766	-9.87011719	-85.60546875	-23.09326172	+27.31201172	+2532	+11.26318359	-14.39208984	-10.47216797	-28.16894531	+5.36132813	-80.41992188	+1400
+1457970473.36520000	+14.37011719	-14.15478516	-10.60839844	-13.05175781	+26.76269531	-99.97558594	+1944	+14.91503906	-13.64062500	-9.83935547	-85.36376953	-23.22509766	+27.55371094	+2532	+11.25000000	-14.40966797	-10.51611328	-27.97119141	+5.64697266	-80.61767578	+1400
+1457970473.37360000	+14.34814453	-14.15039063	-10.59521484	-13.07373047	+26.78466797	-100.12939453	+1972	+14.96337891	-13.62744141	-9.82617188	-85.16601563	-23.33496094	+27.70751953	+2524	+11.23242188	-14.42724609	-10.56005859	-27.81738281	+5.91064453	-80.74951172	+1412
+1457970473.38190010	+14.32617188	-14.15478516	-10.58203125	-13.11767578	+26.80664063	-100.23925781	+2012	+14.99853516	-13.61865234	-9.80419922	-85.01220703	-23.44482422	+27.81738281	+2520	+11.21923828	-14.43164063	-10.59082031	-27.68554688	+6.06445313	-80.83740234	+1424
+1457970473.39019990	+14.31738281	-14.17236328	-10.57763672	-13.16162109	+26.71875000	-100.37109375	+2056	+15.01611328	-13.62744141	-9.79541016	-84.94628906	-23.59863281	+27.92724609	+2508	+11.21484375	-14.44921875	-10.59521484	-27.66357422	+5.99853516	-80.94726563	+1428
+1457970473.39439990	+14.31738281	-14.18554688	-10.57763672	-13.18359375	+26.69677734	-100.43701172	+2076	+15.01171875	-13.63623047	-9.79541016	-84.94628906	-23.64257813	+27.92724609	+2500	+11.21484375	-14.45800781	-10.59082031	-27.66357422	+5.91064453	-81.01318359	+1432
+1457970473.39850000	+14.31738281	-14.19873047	-10.57763672	-13.20556641	+26.65283203	-100.54687500	+2096	+15.00292969	-13.64501953	-9.80419922	-84.94628906	-23.70849609	+27.90527344	+2492	+11.21484375	-14.47119141	-10.58203125	-27.68554688	+5.80078125	-81.05712891	+1432
+1457970473.40269990	+14.31298828	-14.21630859	-10.58642578	-13.22753906	+26.65283203	-100.63476563	+2108	+14.98974609	-13.65820313	-9.81738281	-84.99023438	-23.73046875	+27.86132813	+2488	+11.21923828	-14.47998047	-10.57763672	-27.70751953	+5.71289063	-81.05712891	+1428
+1457970473.40689990	+14.31738281	-14.23828125	-10.60400391	-13.24951172	+26.65283203	-100.70068359	+2120	+14.96777344	-13.67578125	-9.83056641	-85.03417969	-23.75244141	+27.79541016	+2488	+11.22363281	-14.48876953	-10.57324219	-27.72949219	+5.60302734	-81.07910156	+1420
+1457970473.41520000	+14.32177734	-14.28662109	-10.63476563	-13.27148438	+26.63085938	-100.81054688	+2120	+14.91503906	-13.71093750	-9.87011719	-85.14404297	-23.77441406	+27.64160156	+2484	+11.22363281	-14.50195313	-10.55566406	-27.83935547	+5.38330078	-81.07910156	+1400
+1457970473.41940000	+14.32617188	-14.31298828	-10.65234375	-13.27148438	+26.58691406	-100.85449219	+2112	+14.88427734	-13.72851563	-9.88769531	-85.20996094	-23.77441406	+27.55371094	+2480	+11.22802734	-14.51074219	-10.54248047	-27.88330078	+5.27343750	-81.07910156	+1388
+1457970473.42350010	+14.33056641	-14.33935547	-10.66552734	-13.27148438	+26.54296875	-100.94238281	+2096	+14.84912109	-13.75048828	-9.90527344	-85.27587891	-23.77441406	+27.44384766	+2480	+11.22802734	-14.51953125	-10.52929688	-27.92724609	+5.14160156	-81.10107422	+1376
+1457970473.42770000	+14.33935547	-14.36572266	-10.67871094	-13.27148438	+26.49902344	-101.00830078	+2076	+14.81396484	-13.77246094	-9.93164063	-85.36376953	-23.77441406	+27.35595703	+2480	+11.23242188	-14.52392578	-10.51611328	-27.97119141	+5.00976563	-81.12304688	+1360
+1457970473.43600010	+14.34814453	-14.41845703	-10.70947266	-13.29345703	+26.49902344	-101.16210938	+2028	+14.73925781	-13.81201172	-9.98876953	-85.51757813	-23.73046875	+27.09228516	+2476	+11.24121094	-14.54150391	-10.49414063	-28.05908203	+4.79003906	-81.12304688	+1328
+1457970473.44020010	+14.35253906	-14.43164063	-10.71826172	-13.31542969	+26.49902344	-101.22802734	+2000	+14.71289063	-13.82519531	-10.01513672	-85.56152344	-23.70849609	+26.96044922	+2468	+11.24121094	-14.54589844	-10.48535156	-28.10302734	+4.70214844	-81.12304688	+1312
+1457970473.44440010	+14.35253906	-14.44042969	-10.72705078	-13.29345703	+26.49902344	-101.27197266	+1972	+14.68652344	-13.83398438	-10.03271484	-85.58349609	-23.68652344	+26.85058594	+2464	+11.24121094	-14.55029297	-10.47656250	-28.12500000	+4.65820313	-81.14501953	+1296
+1457970473.44849990	+14.35253906	-14.44921875	-10.72705078	-13.29345703	+26.49902344	-101.29394531	+1944	+14.66894531	-13.83837891	-10.04589844	-85.60546875	-23.68652344	+26.78466797	+2456	+11.24121094	-14.55468750	-10.47216797	-28.14697266	+4.61425781	-81.14501953	+1280
+1457970473.45269990	+14.35253906	-14.44921875	-10.72265625	-13.27148438	+26.47705078	-101.31591797	+1920	+14.66015625	-13.83837891	-10.05029297	-85.58349609	-23.68652344	+26.74072266	+2444	+11.24121094	-14.55468750	-10.46777344	-28.14697266	+4.59228516	-81.16699219	+1264
+1457970473.45689990	+14.35253906	-14.44482422	-10.70947266	-13.27148438	+26.45507813	-101.35986328	+1900	+14.66015625	-13.83398438	-10.05029297	-85.56152344	-23.68652344	+26.71875000	+2436	+11.24121094	-14.55468750	-10.46337891	-28.14697266	+4.59228516	-81.21093750	+1248
+1457970473.46519990	+14.34814453	-14.43603516	-10.68750000	-13.24951172	+26.43310547	-101.44775391	+1864	+14.67333984	-13.82519531	-10.04150391	-85.47363281	-23.75244141	+26.71875000	+2416	+11.24121094	-14.55468750	-10.46337891	-28.10302734	+4.61425781	-81.25488281	+1220
+1457970473.46939990	+14.34814453	-14.42724609	-10.67871094	-13.22753906	+26.45507813	-101.49169922	+1852	+14.68652344	-13.81640625	-10.03710938	-85.40771484	-23.77441406	+26.74072266	+2408	+11.24121094	-14.55468750	-10.46337891	-28.08105469	+4.63623047	-81.27685547	+1208
+1457970473.47350000	+14.34375000	-14.41406250	-10.66992188	-13.22753906	+26.45507813	-101.51367188	+1844	+14.69970703	-13.80761719	-10.02832031	-85.34179688	-23.79638672	+26.76269531	+2404	+11.24121094	-14.55468750	-10.46777344	-28.05908203	+4.68017578	-81.27685547	+1196
+1457970473.47770000	+14.34375000	-14.40966797	-10.66113281	-13.20556641	+26.45507813	-101.53564453	+1836	+14.70849609	-13.79882813	-10.01953125	-85.31982422	-23.81835938	+26.78466797	+2396	+11.24121094	-14.55029297	-10.46777344	-28.03710938	+4.72412109	-81.29882813	+1188
+1457970473.48180010	+14.33935547	-14.40087891	-10.65234375	-13.20556641	+26.45507813	-101.53564453	+1828	+14.71728516	-13.79003906	-10.01074219	-85.27587891	-23.84033203	+26.80664063	+2392	+11.23681641	-14.55029297	-10.47216797	-28.01513672	+4.74609375	-81.29882813	+1180
+1457970473.48600010	+14.33935547	-14.38769531	-10.64355469	-13.16162109	+26.47705078	-101.55761719	+1828	+14.73046875	-13.78564453	-10.00195313	-85.20996094	-23.86230469	+26.82861328	+2388	+11.23681641	-14.55029297	-10.47216797	-27.97119141	+4.79003906	-81.32080078	+1172
+1457970473.49850010	+14.33935547	-14.34814453	-10.61718750	-13.05175781	+26.47705078	-101.60156250	+1836	+14.76123047	-13.76367188	-9.97558594	-85.07812500	-23.92822266	+26.91650391	+2372	+11.22802734	-14.52832031	-10.48535156	-27.75146484	+5.07568359	-81.45263672	+1160
+1457970473.50270010	+14.33496094	-14.32617188	-10.60839844	-12.98583984	+26.49902344	-101.62353516	+1844	+14.78320313	-13.74609375	-9.96240234	-84.99023438	-23.95019531	+26.98242188	+2372	+11.22363281	-14.51513672	-10.49414063	-27.59765625	+5.27343750	-81.51855469	+1164
+1457970473.51099990	+14.33935547	-14.28662109	-10.59521484	-12.85400391	+26.56494141	-101.62353516	+1868	+14.81396484	-13.71972656	-9.93164063	-84.83642578	-24.01611328	+27.04833984	+2372	+11.21484375	-14.49316406	-10.50292969	-27.42187500	+5.53710938	-81.56250000	+1176
+1457970473.51519990	+14.34375000	-14.26904297	-10.59521484	-12.74414063	+26.60888672	-101.60156250	+1884	+14.82714844	-13.70214844	-9.91845703	-84.72656250	-24.01611328	+27.09228516	+2372	+11.21484375	-14.48437500	-10.49853516	-27.35595703	+5.58105469	-81.56250000	+1184
+1457970473.51930000	+14.34814453	-14.25146484	-10.59521484	-12.67822266	+26.63085938	-101.57958984	+1896	+14.83593750	-13.68457031	-9.90966797	-84.66064453	-24.01611328	+27.09228516	+2368	+11.21484375	-14.47558594	-10.48535156	-27.33398438	+5.58105469	-81.56250000	+1192
+1457970473.52769990	+14.36132813	-14.22949219	-10.59960938	-12.50244141	+26.67480469	-101.53564453	+1912	+14.83593750	-13.66259766	-9.90087891	-84.57275391	-23.97216797	+27.02636719	+2364	+11.21923828	-14.46240234	-10.45898438	-27.31201172	+5.44921875	-81.51855469	+1204
+1457970473.53180000	+14.37011719	-14.22070313	-10.60839844	-12.41455078	+26.69677734	-101.49169922	+1916	+14.82714844	-13.65380859	-9.90527344	-84.55078125	-23.92822266	+26.96044922	+2360	+11.22363281	-14.45800781	-10.44580078	-27.31201172	+5.38330078	-81.49658203	+1208
+1457970473.53600000	+14.37451172	-14.21630859	-10.61718750	-12.34863281	+26.74072266	-101.44775391	+1912	+14.80957031	-13.64501953	-9.91406250	-84.52880859	-23.86230469	+26.85058594	+2360	+11.23242188	-14.44921875	-10.43261719	-27.31201172	+5.31738281	-81.47460938	+1208
+1457970473.54020000	+14.38330078	-14.20751953	-10.62597656	-12.28271484	+26.78466797	-101.42578125	+1908	+14.78759766	-13.63623047	-9.92724609	-84.52880859	-23.75244141	+26.69677734	+2360	+11.23681641	-14.44482422	-10.42382813	-27.31201172	+5.29541016	-81.43066406	+1208
+1457970473.54430010	+14.39208984	-14.20312500	-10.63037109	-12.21679688	+26.80664063	-101.35986328	+1900	+14.76123047	-13.62304688	-9.94482422	-84.52880859	-23.64257813	+26.54296875	+2360	+11.24121094	-14.43603516	-10.41503906	-27.31201172	+5.22949219	-81.38671875	+1204
+1457970473.54850010	+14.39648438	-14.19433594	-10.63916016	-12.17285156	+26.85058594	-101.31591797	+1892	+14.73046875	-13.61425781	-9.96240234	-84.55078125	-23.51074219	+26.36718750	+2364	+11.24560547	-14.42724609	-10.40625000	-27.31201172	+5.20751953	-81.32080078	+1200
+1457970473.55679990	+14.41406250	-14.16357422	-10.65234375	-11.97509766	+26.91650391	-101.16210938	+1868	+14.66894531	-13.57031250	-9.98876953	-84.57275391	-23.18115234	+25.92773438	+2364	+11.25878906	-14.38769531	-10.37109375	-27.24609375	+5.09765625	-81.16699219	+1192
+1457970473.56510000	+14.42724609	-14.10205078	-10.64794922	-11.73339844	+27.00439453	-100.96435547	+1848	+14.64257813	-13.48242188	-9.99755859	-84.41894531	-22.80761719	+25.55419922	+2364	+11.27636719	-14.30859375	-10.34912109	-27.00439453	+5.16357422	-80.96923828	+1180
+1457970473.57349990	+14.43603516	-14.00976563	-10.63037109	-11.44775391	+27.13623047	-100.70068359	+1828	+14.66455078	-13.36376953	-9.97119141	-84.11132813	-22.47802734	+25.33447266	+2372	+11.28515625	-14.22070313	-10.34472656	-26.67480469	+5.47119141	-80.74951172	+1172
+1457970473.57760000	+14.43164063	-13.91748047	-10.60839844	-11.20605469	+27.24609375	-100.43701172	+1828	+14.70849609	-13.26708984	-9.92724609	-83.82568359	-22.30224609	+25.31250000	+2384	+11.28515625	-14.15039063	-10.34912109	-26.41113281	+5.75683594	-80.55175781	+1172
+1457970473.58600000	+14.41406250	-13.75048828	-10.55126953	-10.78857422	+27.37792969	-100.04150391	+1844	+14.79199219	-13.11328125	-9.83496094	-83.38623047	-22.08251953	+25.42236328	+2408	+11.28076172	-14.03173828	-10.34472656	-25.97167969	+6.19628906	-80.31005859	+1180
+1457970473.59010000	+14.40966797	-13.62744141	-10.50732422	-10.43701172	+27.44384766	-99.73388672	+1868	+14.84912109	-13.01660156	-9.78662109	-83.07861328	-21.95068359	+25.53222656	+2420	+11.28076172	-13.95263672	-10.34472656	-25.66406250	+6.43798828	-80.13427734	+1196
+1457970473.59850000	+14.38769531	-13.44287109	-10.44140625	-9.93164063	+27.61962891	-99.27246094	+1932	+14.93261719	-12.85400391	-9.71191406	-82.57324219	-21.70898438	+25.62011719	+2440	+11.27197266	-13.84716797	-10.34033203	-25.26855469	+6.85546875	-79.93652344	+1224
+1457970473.60680010	+14.37451172	-13.26269531	-10.37988281	-9.40429688	+27.77343750	-98.74511719	+2016	+14.98974609	-12.68701172	-9.64599609	-82.11181641	-21.37939453	+25.64208984	+2456	+11.27636719	-13.71533203	-10.32714844	-24.82910156	+7.20703125	-79.47509766	+1272
+1457970473.61509990	+14.35693359	-13.09130859	-10.36230469	-8.81103516	+28.05908203	-98.10791016	+2100	+14.99414063	-12.53320313	-9.61523438	-81.78222656	-20.89599609	+25.48828125	+2464	+11.28076172	-13.58349609	-10.29199219	-24.47753906	+7.38281250	-79.03564453	+1316
+1457970473.61929990	+14.35253906	-13.01660156	-10.34912109	-8.56933594	+28.14697266	-97.82226563	+2136	+14.97656250	-12.48046875	-9.59326172	-81.71630859	-20.74218750	+25.42236328	+2464	+11.28515625	-13.52197266	-10.26123047	-24.32373047	+7.38281250	-78.85986328	+1336
+1457970473.62760000	+14.37451172	-12.87597656	-10.33154297	-7.95410156	+28.23486328	-97.27294922	+2192	+14.93261719	-12.35742188	-9.61083984	-81.54052734	-20.19287109	+25.11474609	+2468	+11.30712891	-13.39013672	-10.20410156	-23.97216797	+7.36083984	-78.37646484	+1372
+1457970473.63590000	+14.38330078	-12.74853516	-10.31835938	-7.44873047	+28.41064453	-96.76757813	+2212	+14.86230469	-12.23876953	-9.62402344	-81.40869141	-19.62158203	+24.69726563	+2472	+11.31591797	-13.26269531	-10.14257813	-23.70849609	+7.36083984	-77.89306641	+1396
+1457970473.64010000	+14.39648438	-12.66943359	-10.32275391	-7.11914063	+28.56445313	-96.39404297	+2216	+14.83593750	-12.16406250	-9.62841797	-81.27685547	-19.29199219	+24.52148438	+2476	+11.33349609	-13.18359375	-10.11181641	-23.48876953	+7.36083984	-77.56347656	+1404
+1457970473.64430000	+14.40087891	-12.59912109	-10.31835938	-6.85546875	+28.65234375	-96.06445313	+2208	+14.80078125	-12.09814453	-9.61962891	-81.23291016	-19.02832031	+24.36767578	+2476	+11.34667969	-13.10888672	-10.06787109	-23.31298828	+7.29492188	-77.25585938	+1412
+1457970473.64840010	+14.40087891	-12.52880859	-10.32275391	-6.59179688	+28.78417969	-95.71289063	+2196	+14.75683594	-12.03222656	-9.61962891	-81.18896484	-18.72070313	+24.16992188	+2476	+11.34667969	-13.02099609	-10.04589844	-23.11523438	+7.36083984	-76.92626953	+1416
+1457970473.65260000	+14.42285156	-12.43212891	-10.30078125	-6.19628906	+28.78417969	-95.38330078	+2184	+14.73486328	-11.94873047	-9.60644531	-81.03515625	-18.43505859	+24.08203125	+2480	+11.36425781	-12.91992188	-10.01074219	-22.78564453	+7.33886719	-76.59667969	+1420
+1457970473.65680000	+14.43164063	-12.34863281	-10.27441406	-5.88867188	+28.80615234	-95.11962891	+2164	+14.71289063	-11.86083984	-9.59326172	-80.88134766	-18.14941406	+23.95019531	+2484	+11.37744141	-12.83642578	-9.97119141	-22.54394531	+7.33886719	-76.33300781	+1420
+1457970473.66510010	+14.44921875	-12.15966797	-10.22167969	-5.22949219	+28.89404297	-94.43847656	+2128	+14.69091797	-11.66308594	-9.54052734	-80.44189453	-17.60009766	+23.75244141	+2496	+11.39062500	-12.64746094	-9.90527344	-21.97265625	+7.47070313	-75.69580078	+1424
+1457970473.66930010	+14.45361328	-12.04980469	-10.19531250	-4.89990234	+28.95996094	-94.13085938	+2104	+14.69091797	-11.54882813	-9.50976563	-80.17822266	-17.33642578	+23.68652344	+2500	+11.39941406	-12.56396484	-9.87451172	-21.68701172	+7.51464844	-75.38818359	+1424
+1457970473.67339990	+14.42724609	-11.93554688	-10.16894531	-4.63623047	+29.13574219	-93.69140625	+2084	+14.67773438	-11.43017578	-9.46582031	-79.91455078	-17.05078125	+23.59863281	+2508	+11.38623047	-12.44970703	-9.86572266	-21.35742188	+7.80029297	-74.99267578	+1432
+1457970473.67759990	+14.42724609	-11.79931641	-10.12500000	-4.24072266	+29.17968750	-93.29589844	+2072	+14.69531250	-11.29833984	-9.40429688	-79.58496094	-16.78710938	+23.59863281	+2524	+11.39062500	-12.32226563	-9.84375000	-20.91796875	+7.97607422	-74.61914063	+1440
+1457970473.68179990	+14.41845703	-11.66748047	-10.07226563	-3.91113281	+29.20166016	-92.96630859	+2064	+14.70410156	-11.15771484	-9.34277344	-79.23339844	-16.56738281	+23.62060547	+2544	+11.38623047	-12.21240234	-9.80859375	-20.54443359	+8.08593750	-74.28955078	+1444
+1457970473.68590000	+14.39648438	-11.53564453	-10.02392578	-3.60351563	+29.28955078	-92.57080078	+2056	+14.70849609	-11.01708984	-9.28125000	-78.90380859	-16.30371094	+23.59863281	+2564	+11.36865234	-12.09814453	-9.78662109	-20.19287109	+8.30566406	-73.95996094	+1452
+1457970473.69429990	+14.38769531	-11.24121094	-9.88769531	-2.83447266	+29.22363281	-91.91162109	+2072	+14.77001953	-10.71386719	-9.13183594	-78.06884766	-15.97412109	+23.73046875	+2612	+11.36425781	-11.86523438	-9.72509766	-19.35791016	+8.59130859	-73.30078125	+1472
+1457970473.69840000	+14.35693359	-11.08300781	-9.83056641	-2.48291016	+29.33349609	-91.51611328	+2084	+14.77880859	-10.56005859	-9.07031250	-77.67333984	-15.75439453	+23.68652344	+2632	+11.34667969	-11.75097656	-9.70751953	-19.00634766	+8.83300781	-72.94921875	+1484
+1457970473.70260000	+14.34375000	-10.92480469	-9.77783203	-2.06542969	+29.42138672	-91.09863281	+2104	+14.80078125	-10.39746094	-9.00439453	-77.23388672	-15.51269531	+23.70849609	+2660	+11.34228516	-11.61474609	-9.68554688	-18.52294922	+9.03076172	-72.53173828	+1504
+1457970473.70670010	+14.32617188	-10.77539063	-9.72070313	-1.73583984	+29.50927734	-90.72509766	+2128	+14.81396484	-10.24365234	-8.92968750	-76.86035156	-15.33691406	+23.70849609	+2684	+11.33349609	-11.49609375	-9.65039063	-18.14941406	+9.16259766	-72.15820313	+1520
+1457970473.71510000	+14.27343750	-10.45458984	-9.60205078	-0.96679688	+29.68505859	-89.91210938	+2192	+14.81835938	-9.91845703	-8.79785156	-76.09130859	-14.85351563	+23.66455078	+2728	+11.31152344	-11.22802734	-9.58886719	-17.27050781	+9.51416016	-71.30126953	+1564
+1457970473.72340010	+14.23388672	-10.15136719	-9.47021484	-0.19775391	+29.70703125	-89.20898438	+2268	+14.80078125	-9.61962891	-8.66601563	-75.45410156	-14.47998047	+23.62060547	+2764	+11.28515625	-10.98193359	-9.48779297	-16.54541016	+9.64599609	-70.62011719	+1600
+1457970473.73169990	+14.22070313	-9.85693359	-9.36474609	+0.65917969	+29.81689453	-88.37402344	+2336	+14.78759766	-9.32519531	-8.54296875	-74.77294922	-14.01855469	+23.59863281	+2796	+11.29394531	-10.72265625	-9.37353516	-15.73242188	+9.60205078	-69.76318359	+1640
+1457970473.74009990	+14.18994141	-9.56250000	-9.26806641	+1.51611328	+30.03662109	-87.49511719	+2392	+14.72607422	-9.02636719	-8.45947266	-74.17968750	-13.35937500	+23.37890625	+2820	+11.28955078	-10.45019531	-9.26367188	-14.91943359	+9.60205078	-68.79638672	+1676
+1457970473.74840000	+14.17236328	-9.27685547	-9.15380859	+2.32910156	+30.10253906	-86.61621094	+2428	+14.64697266	-8.75390625	-8.36279297	-73.74023438	-12.72216797	+23.26904297	+2832	+11.28515625	-10.18212891	-9.11865234	-14.19433594	+9.44824219	-67.89550781	+1700
+1457970473.75670000	+14.17675781	-8.97802734	-9.02636719	+3.29589844	+30.03662109	-85.73730469	+2452	+14.59423828	-8.46386719	-8.23974609	-73.14697266	-12.19482422	+23.33496094	+2848	+11.30273438	-9.90527344	-8.96044922	-13.38134766	+9.11865234	-66.92871094	+1724
+1457970473.76510000	+14.17236328	-8.68359375	-8.89892578	+4.17480469	+29.97070313	-84.85839844	+2464	+14.53271484	-8.17382813	-8.12988281	-72.61962891	-11.57958984	+23.35693359	+2864	+11.30712891	-9.62841797	-8.81103516	-12.59033203	+8.87695313	-65.89599609	+1740
+1457970473.77340010	+14.15039063	-8.37597656	-8.75830078	+5.03173828	+29.99267578	-84.00146484	+2464	+14.46679688	-7.87060547	-8.00244141	-72.02636719	-10.96435547	+23.40087891	+2880	+11.29833984	-9.35156250	-8.66162109	-11.82128906	+8.67919922	-64.86328125	+1748
+1457970473.78169990	+14.13281250	-8.05078125	-8.58691406	+5.97656250	+29.81689453	-83.18847656	+2468	+14.42724609	-7.54980469	-7.84863281	-71.34521484	-10.48095703	+23.59863281	+2908	+11.29833984	-9.06152344	-8.50341797	-10.94238281	+8.43750000	-63.83056641	+1764
+1457970473.79000000	+14.09765625	-7.71679688	-8.40673828	+6.94335938	+29.61914063	-82.35351563	+2472	+14.39208984	-7.22460938	-7.65966797	-70.62011719	-10.10742188	+23.95019531	+2940	+11.28076172	-8.77148438	-8.35839844	-10.06347656	+8.30566406	-62.79785156	+1772
+1457970473.79419990	+14.08007813	-7.55419922	-8.31445313	+7.40478516	+29.53125000	-82.04589844	+2476	+14.38330078	-7.05322266	-7.55859375	-70.20263672	-9.95361328	+24.12597656	+2960	+11.27197266	-8.64404297	-8.27929688	-9.64599609	+8.21777344	-62.35839844	+1776
+1457970473.79839990	+14.04492188	-7.38720703	-8.22216797	+7.86621094	+29.53125000	-81.67236328	+2484	+14.35693359	-6.88183594	-7.46191406	-69.80712891	-9.77783203	+24.27978516	+2980	+11.24560547	-8.50781250	-8.21337891	-9.22851563	+8.26171875	-61.89697266	+1780
+1457970473.80250000	+14.02294922	-7.22021484	-8.12548828	+8.39355469	+29.46533203	-81.29882813	+2496	+14.34375000	-6.71044922	-7.36523438	-69.34570313	-9.60205078	+24.43359375	+3000	+11.23681641	-8.36279297	-8.13867188	-8.70117188	+8.23974609	-61.39160156	+1784
+1457970473.80670000	+13.99218750	-7.05322266	-8.02880859	+8.89892578	+29.37744141	-80.94726563	+2508	+14.33056641	-6.54345703	-7.26855469	-68.90625000	-9.42626953	+24.60937500	+3020	+11.22363281	-8.22656250	-8.06396484	-8.26171875	+8.19580078	-60.95214844	+1792
+1457970473.81500010	+13.92187500	-6.71484375	-7.83984375	+9.99755859	+29.31152344	-80.17822266	+2544	+14.28662109	-6.20507813	-7.04882813	-68.04931641	-9.14062500	+25.02685547	+3064	+11.18408203	-7.94970703	-7.91894531	-7.29492188	+8.23974609	-60.00732422	+1808
+1457970473.81920000	+13.88671875	-6.55664063	-7.74316406	+10.54687500	+29.24560547	-79.80468750	+2564	+14.26904297	-6.04248047	-6.93457031	-67.60986328	-9.03076172	+25.26855469	+3084	+11.16650391	-7.81787109	-7.83544922	-6.85546875	+8.19580078	-59.58984375	+1816
+1457970473.82340000	+13.85156250	-6.39843750	-7.64208984	+11.05224609	+29.15771484	-79.47509766	+2588	+14.24267578	-5.88427734	-6.82470703	-67.21435547	-8.89892578	+25.48828125	+3104	+11.14013672	-7.69042969	-7.75634766	-6.45996094	+8.19580078	-59.17236328	+1828
+1457970473.82750010	+13.82519531	-6.24462891	-7.54541016	+11.60156250	+29.06982422	-79.12353516	+2612	+14.22070313	-5.72607422	-6.71923828	-66.79687500	-8.74511719	+25.70800781	+3124	+11.13134766	-7.55419922	-7.67285156	-5.93261719	+8.10791016	-58.68896484	+1844
+1457970473.83170010	+13.79882813	-6.09521484	-7.44873047	+12.12890625	+29.00390625	-78.77197266	+2636	+14.19433594	-5.57226563	-6.61816406	-66.37939453	-8.59130859	+25.90576172	+3140	+11.11816406	-7.42675781	-7.58935547	-5.49316406	+8.02001953	-58.27148438	+1856
+1457970473.83999990	+13.73291016	-5.80078125	-7.25976563	+13.16162109	+28.91601563	-78.06884766	+2684	+14.13281250	-5.27783203	-6.42041016	-65.65429688	-8.23974609	+26.23535156	+3168	+11.08300781	-7.16748047	-7.41796875	-4.59228516	+7.91015625	-57.32666016	+1884
+1457970473.84419990	+13.70654297	-5.65576172	-7.16748047	+13.71093750	+28.82812500	-77.65136719	+2704	+14.09765625	-5.13281250	-6.32373047	-65.30273438	-8.04199219	+26.41113281	+3180	+11.06982422	-7.03564453	-7.32568359	-4.15283203	+7.77832031	-56.86523438	+1896
+1457970473.84840010	+13.68017578	-5.51513672	-7.06201172	+14.19433594	+28.67431641	-77.29980469	+2724	+14.06250000	-4.99658203	-6.22265625	-64.99511719	-7.86621094	+26.63085938	+3192	+11.04785156	-6.90820313	-7.23339844	-3.80126953	+7.64648438	-56.38183594	+1908
+1457970473.85250000	+13.66259766	-5.38330078	-6.96533203	+14.65576172	+28.54248047	-76.94824219	+2744	+14.02734375	-4.86914063	-6.12597656	-64.70947266	-7.66845703	+26.82861328	+3200	+11.04345703	-6.77636719	-7.13671875	-3.33984375	+7.47070313	-55.87646484	+1924
+1457970473.85669990	+13.64062500	-5.24267578	-6.86865234	+15.16113281	+28.41064453	-76.57470703	+2760	+13.99218750	-4.73730469	-6.02929688	-64.42382813	-7.47070313	+27.00439453	+3204	+11.03466797	-6.65332031	-7.04003906	-2.92236328	+7.27294922	-55.39306641	+1936
+1457970473.86080000	+13.61865234	-5.11523438	-6.75878906	+15.60058594	+28.23486328	-76.26708984	+2772	+13.95703125	-4.61425781	-5.92822266	-64.18212891	-7.31689453	+27.22412109	+3212	+11.01708984	-6.53027344	-6.93896484	-2.57080078	+7.07519531	-54.95361328	+1948
+1457970473.86920000	+13.58789063	-4.85156250	-6.56103516	+16.54541016	+27.94921875	-75.54199219	+2784	+13.89111328	-4.36816406	-5.74804688	-63.65478516	-6.85546875	+27.57568359	+3216	+11.00390625	-6.28417969	-6.74560547	-1.73583984	+6.70166016	-53.94287109	+1968
+1457970473.87330010	+13.56152344	-4.72412109	-6.45556641	+16.98486328	+27.75146484	-75.21240234	+2788	+13.85156250	-4.24511719	-5.64257813	-63.41308594	-6.67968750	+27.81738281	+3216	+10.98632813	-6.16113281	-6.64892578	-1.38427734	+6.52587891	-53.45947266	+1972
+1457970473.87750010	+13.53955078	-4.60107422	-6.35449219	+17.46826172	+27.61962891	-74.81689453	+2792	+13.81640625	-4.13085938	-5.54589844	-63.19335938	-6.45996094	+28.01513672	+3216	+10.97753906	-6.04248047	-6.55224609	-0.96679688	+6.35009766	-52.95410156	+1980
+1457970473.88170000	+13.52197266	-4.46923828	-6.25781250	+17.97363281	+27.44384766	-74.39941406	+2788	+13.78125000	-4.00781250	-5.44921875	-62.95166016	-6.21826172	+28.23486328	+3216	+10.96435547	-5.92382813	-6.45556641	-0.57128906	+6.17431641	-52.47070313	+1984
+1457970473.88579990	+13.50000000	-4.34619141	-6.14355469	+18.43505859	+27.20214844	-74.06982422	+2788	+13.75048828	-3.89355469	-5.33935547	-62.73193359	-6.06445313	+28.54248047	+3220	+10.94677734	-5.80957031	-6.35449219	-0.21972656	+5.97656250	-52.00927734	+1988
+1457970473.89420010	+13.45605469	-4.10009766	-5.93701172	+19.40185547	+26.80664063	-73.30078125	+2776	+13.68896484	-3.66503906	-5.13281250	-62.27050781	-5.69091797	+29.09179688	+3216	+10.92480469	-5.58984375	-6.16992188	+0.50537109	+5.66894531	-51.08642578	+1992
+1457970473.89829990	+13.42968750	-3.98144531	-5.82275391	+19.84130859	+26.54296875	-72.97119141	+2772	+13.66259766	-3.55078125	-5.01855469	-62.02880859	-5.55908203	+29.46533203	+3220	+10.90722656	-5.48437500	-6.07324219	+0.83496094	+5.51513672	-50.66894531	+1996
+1457970473.90249990	+13.40332031	-3.86718750	-5.72167969	+20.30273438	+26.38916016	-72.57568359	+2768	+13.63623047	-3.44531250	-4.91308594	-61.83105469	-5.38330078	+29.75097656	+3216	+10.88964844	-5.38330078	-5.98095703	+1.16455078	+5.42724609	-50.22949219	+1996
+1457970473.90669990	+13.37695313	-3.74853516	-5.62939453	+20.80810547	+26.23535156	-72.15820313	+2760	+13.60986328	-3.32666016	-4.81201172	-61.56738281	-5.18554688	+30.05859375	+3216	+10.87646484	-5.28222656	-5.89746094	+1.51611328	+5.33935547	-49.81201172	+1996
+1457970473.91080000	+13.35058594	-3.63427734	-5.51513672	+21.24755859	+25.97167969	-71.80664063	+2756	+13.58789063	-3.21679688	-4.68896484	-61.32568359	-5.07568359	+30.45410156	+3220	+10.85888672	-5.18115234	-5.80078125	+1.82373047	+5.20751953	-49.41650391	+1996
+1457970473.91500000	+13.31982422	-3.52880859	-5.41845703	+21.66503906	+25.79589844	-71.43310547	+2756	+13.56152344	-3.11572266	-4.57910156	-61.12792969	-4.94384766	+30.78369141	+3216	+10.84130859	-5.08886719	-5.71728516	+2.08740234	+5.14160156	-49.02099609	+1996
+1457970473.91919990	+13.28906250	-3.41894531	-5.32177734	+22.12646484	+25.62011719	-71.03759766	+2752	+13.53515625	-3.01025391	-4.47363281	-60.88623047	-4.79003906	+31.11328125	+3216	+10.82373047	-4.99218750	-5.63818359	+2.41699219	+5.09765625	-48.60351563	+1996
+1457970473.92750000	+13.24072266	-3.22119141	-5.10644531	+22.87353516	+25.13671875	-70.35644531	+2756	+13.49560547	-2.81250000	-4.24511719	-60.51269531	-4.61425781	+31.83837891	+3216	+10.79296875	-4.82080078	-5.46240234	+2.92236328	+4.87792969	-47.85644531	+1996
+1457970473.93170000	+13.21435547	-3.12451172	-5.01416016	+23.26904297	+24.96093750	-69.98291016	+2756	+13.47363281	-2.71582031	-4.14404297	-60.29296875	-4.46044922	+32.14599609	+3212	+10.77978516	-4.73291016	-5.38769531	+3.18603516	+4.83398438	-47.48291016	+1996
+1457970473.93580010	+13.19238281	-3.02783203	-4.90869141	+23.62060547	+24.69726563	-69.69726563	+2760	+13.46044922	-2.61914063	-4.02978516	-60.07324219	-4.41650391	+32.54150391	+3216	+10.76660156	-4.65380859	-5.29541016	+3.44970703	+4.70214844	-47.15332031	+1996
+1457970473.94000010	+13.16601563	-2.94873047	-4.81640625	+23.88427734	+24.56542969	-69.36767578	+2764	+13.43847656	-2.53564453	-3.92871094	-59.91943359	-4.28466797	+32.78320313	+3208	+10.74902344	-4.57470703	-5.22070313	+3.64746094	+4.65820313	-46.77978516	+1996
+1457970473.94409990	+13.14404297	-2.85644531	-4.72851563	+24.23583984	+24.41162109	-68.99414063	+2764	+13.41650391	-2.45214844	-3.83642578	-59.74365234	-4.13085938	+33.02490234	+3204	+10.73583984	-4.49121094	-5.14599609	+3.93310547	+4.59228516	-46.40625000	+1992
+1457970473.95250010	+13.11328125	-2.69384766	-4.53076172	+24.76318359	+23.97216797	-68.42285156	+2772	+13.38134766	-2.29833984	-3.63427734	-59.45800781	-3.95507813	+33.55224609	+3188	+10.71826172	-4.34179688	-4.97900391	+4.35058594	+4.32861328	-45.74707031	+1996
+1457970473.95660000	+13.09130859	-2.61474609	-4.44287109	+25.04882813	+23.79638672	-68.11523438	+2776	+13.36376953	-2.22363281	-3.54638672	-59.32617188	-3.80126953	+33.72802734	+3180	+10.70947266	-4.26269531	-4.90429688	+4.59228516	+4.26269531	-45.37353516	+1992
+1457970473.96499990	+13.07373047	-2.47412109	-4.25830078	+25.46630859	+23.37890625	-67.65380859	+2780	+13.33740234	-2.09179688	-3.36181641	-59.12841797	-3.58154297	+34.14550781	+3160	+10.69628906	-4.12646484	-4.73730469	+4.98779297	+3.91113281	-44.78027344	+1992
+1457970473.97330000	+13.06054688	-2.33349609	-4.08251953	+25.90576172	+23.04931641	-67.19238281	+2776	+13.31103516	-1.96435547	-3.19482422	-58.93066406	-3.33984375	+34.45312500	+3136	+10.69189453	-3.98144531	-4.57910156	+5.42724609	+3.58154297	-44.14306641	+1992
+1457970473.98160000	+13.04296875	-2.21044922	-3.91992188	+26.25732422	+22.76367188	-66.75292969	+2764	+13.27587891	-1.85449219	-3.04101563	-58.84277344	-3.05419922	+34.65087891	+3108	+10.68310547	-3.84960938	-4.43408203	+5.77880859	+3.33984375	-43.52783203	+1984
+1457970473.99000000	+13.03417969	-2.08740234	-3.74853516	+26.56494141	+22.39013672	-66.42333984	+2748	+13.25830078	-1.74902344	-2.87841797	-58.75488281	-2.83447266	+34.93652344	+3080	+10.68310547	-3.72656250	-4.28027344	+6.08642578	+2.94433594	-42.97851563	+1980
+1457970473.99410010	+13.02978516	-2.03027344	-3.66943359	+26.69677734	+22.23632813	-66.24755859	+2740	+13.24511719	-1.69628906	-2.80371094	-58.71093750	-2.70263672	+35.04638672	+3064	+10.67871094	-3.66503906	-4.20996094	+6.24023438	+2.79052734	-42.69287109	+1972
+1457970474.00250010	+13.02539063	-1.92041016	-3.51562500	+26.93847656	+21.90673828	-65.96191406	+2716	+13.23632813	-1.59521484	-2.65429688	-58.64501953	-2.50488281	+35.28808594	+3036	+10.68310547	-3.55517578	-4.06494141	+6.50390625	+2.46093750	-42.18750000	+1964
+1457970474.00659990	+13.02099609	-1.86767578	-3.44091797	+27.09228516	+21.77490234	-65.80810547	+2700	+13.22753906	-1.54687500	-2.57958984	-58.62304688	-2.39501953	+35.39794922	+3020	+10.68310547	-3.50244141	-3.99902344	+6.63574219	+2.35107422	-41.90185547	+1956
+1457970474.01079990	+13.02099609	-1.81494141	-3.36621094	+27.22412109	+21.62109375	-65.65429688	+2688	+13.22314453	-1.49853516	-2.50927734	-58.57910156	-2.30712891	+35.52978516	+3008	+10.68750000	-3.44531250	-3.93310547	+6.78955078	+2.19726563	-41.66015625	+1952
+1457970474.01490000	+13.01660156	-1.76660156	-3.29589844	+27.33398438	+21.46728516	-65.50048828	+2676	+13.21435547	-1.45458984	-2.43017578	-58.53515625	-2.24121094	+35.68359375	+2992	+10.68310547	-3.40136719	-3.87158203	+6.85546875	+2.10937500	-41.41845703	+1944
+1457970474.02329990	+13.00781250	-1.66992188	-3.15527344	+27.57568359	+21.13769531	-65.23681641	+2652	+13.20996094	-1.36230469	-2.28515625	-58.42529297	-2.10937500	+35.96923828	+2972	+10.68750000	-3.30468750	-3.75292969	+7.07519531	+1.91162109	-40.97900391	+1928
+1457970474.02740000	+13.00341797	-1.62158203	-3.08935547	+27.70751953	+20.98388672	-65.08300781	+2644	+13.20996094	-1.31835938	-2.21484375	-58.35937500	-2.04345703	+36.14501953	+2960	+10.68750000	-3.26513672	-3.69580078	+7.14111328	+1.86767578	-40.75927734	+1920
+1457970474.03160000	+12.99902344	-1.58203125	-3.02343750	+27.81738281	+20.85205078	-64.92919922	+2636	+13.20556641	-1.27441406	-2.14892578	-58.29345703	-1.99951172	+36.29882813	+2948	+10.68750000	-3.22119141	-3.64306641	+7.20703125	+1.82373047	-40.53955078	+1912
+1457970474.03990010	+12.99462891	-1.49853516	-2.90478516	+28.03710938	+20.63232422	-64.59960938	+2620	+13.20996094	-1.19091797	-2.01269531	-58.13964844	-1.88964844	+36.56250000	+2928	+10.69189453	-3.14648438	-3.53759766	+7.33886719	+1.77978516	-40.14404297	+1892
+1457970474.04410000	+12.99023438	-1.45898438	-2.84765625	+28.16894531	+20.54443359	-64.42382813	+2616	+13.20996094	-1.15576172	-1.95117188	-58.07373047	-1.84570313	+36.71630859	+2920	+10.69189453	-3.10693359	-3.48925781	+7.42675781	+1.77978516	-39.92431641	+1884
+1457970474.04830000	+12.99023438	-1.41943359	-2.79052734	+28.27880859	+20.43457031	-64.24804688	+2612	+13.21435547	-1.11621094	-1.88964844	-58.00781250	-1.77978516	+36.84814453	+2912	+10.70068359	-3.06738281	-3.44091797	+7.49267578	+1.73583984	-39.72656250	+1876
+1457970474.05660010	+12.98583984	-1.34912109	-2.68505859	+28.45458984	+20.25878906	-63.91845703	+2608	+13.21875000	-1.04589844	-1.77099609	-57.87597656	-1.66992188	+37.06787109	+2892	+10.70507813	-3.00146484	-3.34863281	+7.58056641	+1.75781250	-39.35302734	+1860
+1457970474.06080010	+12.99023438	-1.31396484	-2.62792969	+28.54248047	+20.17089844	-63.76464844	+2604	+13.22314453	-1.01513672	-1.71386719	-57.81005859	-1.60400391	+37.15576172	+2884	+10.70947266	-2.96630859	-3.30029297	+7.62451172	+1.73583984	-39.17724609	+1852
+1457970474.06489990	+12.99023438	-1.28320313	-2.57958984	+28.60839844	+20.14892578	-63.61083984	+2604	+13.22753906	-0.98437500	-1.66552734	-57.74414063	-1.51611328	+37.22167969	+2876	+10.71386719	-2.93554688	-3.25634766	+7.66845703	+1.73583984	-38.97949219	+1844
+1457970474.06909990	+12.99462891	-1.25244141	-2.53564453	+28.67431641	+20.12695313	-63.41308594	+2600	+13.23193359	-0.95361328	-1.61718750	-57.70019531	-1.45019531	+37.24365234	+2864	+10.71826172	-2.90039063	-3.21240234	+7.71240234	+1.75781250	-38.78173828	+1836
+1457970474.07329990	+13.00341797	-1.22167969	-2.49169922	+28.74023438	+20.10498047	-63.25927734	+2596	+13.24072266	-0.92724609	-1.56884766	-57.65625000	-1.36230469	+37.26562500	+2852	+10.72705078	-2.86962891	-3.16845703	+7.75634766	+1.75781250	-38.58398438	+1828
+1457970474.08160000	+13.00781250	-1.16894531	-2.40820313	+28.85009766	+20.14892578	-62.90771484	+2588	+13.24951172	-0.87890625	-1.48535156	-57.56835938	-1.16455078	+37.19970703	+2832	+10.73583984	-2.80810547	-3.08496094	+7.84423828	+1.77978516	-38.18847656	+1812
+1457970474.08579990	+13.02099609	-1.13818359	-2.36425781	+28.89404297	+20.14892578	-62.73193359	+2580	+13.25390625	-0.85693359	-1.45019531	-57.54638672	-1.05468750	+37.13378906	+2816	+10.74023438	-2.77294922	-3.04101563	+7.91015625	+1.75781250	-37.99072266	+1804
+1457970474.08990000	+13.02539063	-1.11181641	-2.32470703	+28.91601563	+20.17089844	-62.57812500	+2572	+13.26269531	-0.83496094	-1.41503906	-57.50244141	-0.94482422	+37.04589844	+2804	+10.74462891	-2.74218750	-3.00146484	+7.93212891	+1.75781250	-37.79296875	+1800
+1457970474.09410000	+13.03417969	-1.08984375	-2.28515625	+28.93798828	+20.19287109	-62.42431641	+2564	+13.26708984	-0.81738281	-1.37988281	-57.48046875	-0.83496094	+36.95800781	+2792	+10.74902344	-2.71142578	-2.96191406	+7.97607422	+1.77978516	-37.59521484	+1792
+1457970474.09820010	+13.04296875	-1.06347656	-2.25000000	+28.95996094	+20.23681641	-62.29248047	+2552	+13.27587891	-0.79541016	-1.34912109	-57.48046875	-0.72509766	+36.82617188	+2776	+10.75781250	-2.68505859	-2.92675781	+8.02001953	+1.77978516	-37.39746094	+1784
+1457970474.10660000	+13.06054688	-1.01953125	-2.18408203	+29.04785156	+20.39062500	-61.91894531	+2528	+13.28906250	-0.76025391	-1.29638672	-57.41455078	-0.43945313	+36.54052734	+2752	+10.76660156	-2.62792969	-2.85205078	+8.10791016	+1.82373047	-37.02392578	+1772
+1457970474.11069990	+13.06933594	-0.99316406	-2.15332031	+29.06982422	+20.50048828	-61.72119141	+2512	+13.29345703	-0.74267578	-1.27001953	-57.39257813	-0.28564453	+36.38671875	+2736	+10.77099609	-2.59716797	-2.81689453	+8.17382813	+1.84570313	-36.82617188	+1768
+1457970474.11490010	+13.07373047	-0.97119141	-2.12255859	+29.11376953	+20.56640625	-61.56738281	+2496	+13.29785156	-0.72509766	-1.24365234	-57.39257813	-0.15380859	+36.23291016	+2724	+10.77539063	-2.57080078	-2.78613281	+8.19580078	+1.88964844	-36.65039063	+1760
+1457970474.11910010	+13.08251953	-0.94921875	-2.09179688	+29.13574219	+20.65429688	-61.41357422	+2484	+13.30664063	-0.70751953	-1.22167969	-57.37060547	-0.02197266	+36.10107422	+2712	+10.77978516	-2.54443359	-2.75537109	+8.23974609	+1.93359375	-36.47460938	+1752
+1457970474.12319990	+13.08691406	-0.93164063	-2.06542969	+29.15771484	+20.74218750	-61.23779297	+2468	+13.31542969	-0.68994141	-1.19970703	-57.34863281	+0.13183594	+35.94726563	+2700	+10.78857422	-2.51806641	-2.72460938	+8.26171875	+1.99951172	-36.29882813	+1748
+1457970474.13159990	+13.10009766	-0.88769531	-2.01269531	+29.20166016	+20.87402344	-60.93017578	+2444	+13.33300781	-0.65478516	-1.15136719	-57.32666016	+0.39550781	+35.70556641	+2680	+10.79296875	-2.46972656	-2.66748047	+8.28369141	+2.08740234	-36.01318359	+1732
+1457970474.13570000	+13.10449219	-0.87011719	-1.99072266	+29.20166016	+21.00585938	-60.75439453	+2428	+13.34179688	-0.63720703	-1.12500000	-57.32666016	+0.52734375	+35.57373047	+2668	+10.80175781	-2.44775391	-2.64111328	+8.28369141	+2.17529297	-35.85937500	+1728
+1457970474.13990000	+13.10888672	-0.85253906	-1.96435547	+29.22363281	+21.09375000	-60.62255859	+2420	+13.35058594	-0.61962891	-1.09863281	-57.30468750	+0.63720703	+35.48583984	+2664	+10.80615234	-2.43017578	-2.61914063	+8.26171875	+2.26318359	-35.74951172	+1720
+1457970474.14410000	+13.10888672	-0.83496094	-1.94238281	+29.22363281	+21.15966797	-60.46875000	+2408	+13.35937500	-0.59765625	-1.07226563	-57.28271484	+0.76904297	+35.39794922	+2656	+10.81054688	-2.40820313	-2.59277344	+8.26171875	+2.32910156	-35.61767578	+1712
+1457970474.14820000	+13.11328125	-0.81738281	-1.92480469	+29.24560547	+21.29150391	-60.31494141	+2400	+13.36816406	-0.58007813	-1.05029297	-57.26074219	+0.90087891	+35.26611328	+2652	+10.81494141	-2.39062500	-2.57519531	+8.23974609	+2.43896484	-35.48583984	+1704
+1457970474.15660000	+13.11767578	-0.78662109	-1.88085938	+29.22363281	+21.40136719	-60.09521484	+2392	+13.38134766	-0.54492188	-0.99316406	-57.26074219	+1.07666016	+35.20019531	+2644	+10.82373047	-2.35107422	-2.53125000	+8.17382813	+2.59277344	-35.24414063	+1688
+1457970474.16070010	+13.12207031	-0.76904297	-1.85888672	+29.22363281	+21.46728516	-59.98535156	+2388	+13.39453125	-0.52294922	-0.97119141	-57.26074219	+1.18652344	+35.13427734	+2640	+10.82812500	-2.33789063	-2.51367188	+8.15185547	+2.68066406	-35.13427734	+1680
+1457970474.16490010	+13.12646484	-0.75585938	-1.83691406	+29.20166016	+21.51123047	-59.89746094	+2388	+13.40332031	-0.50537109	-0.94042969	-57.26074219	+1.27441406	+35.11230469	+2636	+10.83251953	-2.32031250	-2.49169922	+8.10791016	+2.72460938	-35.02441406	+1672
+1457970474.16899990	+13.12646484	-0.73828125	-1.81054688	+29.17968750	+21.55517578	-59.80957031	+2388	+13.41210938	-0.48779297	-0.91406250	-57.26074219	+1.36230469	+35.09033203	+2636	+10.84130859	-2.30273438	-2.46972656	+8.08593750	+2.79052734	-34.91455078	+1668
+1457970474.17319990	+13.13085938	-0.72509766	-1.79736328	+29.17968750	+21.64306641	-59.69970703	+2384	+13.42089844	-0.47460938	-0.89208984	-57.28271484	+1.49414063	+35.02441406	+2632	+10.84570313	-2.28515625	-2.45214844	+8.04199219	+2.85644531	-34.80468750	+1660
+1457970474.17740010	+13.13525391	-0.71191406	-1.77539063	+29.17968750	+21.70898438	-59.58984375	+2388	+13.42529297	-0.45703125	-0.86572266	-57.28271484	+1.56005859	+35.02441406	+2632	+10.85009766	-2.26757813	-2.43457031	+8.02001953	+2.92236328	-34.71679688	+1652
+1457970474.18150000	+13.13964844	-0.69433594	-1.75781250	+29.17968750	+21.73095703	-59.47998047	+2392	+13.43408203	-0.44384766	-0.83935547	-57.30468750	+1.66992188	+35.02441406	+2628	+10.85449219	-2.25000000	-2.41259766	+7.99804688	+2.96630859	-34.58496094	+1644
+1457970474.18989990	+13.15283203	-0.66357422	-1.71826172	+29.20166016	+21.75292969	-59.28222656	+2396	+13.45166016	-0.41748047	-0.80419922	-57.34863281	+1.93359375	+35.02441406	+2624	+10.86767578	-2.21044922	-2.37304688	+7.97607422	+3.03222656	-34.36523438	+1632
+1457970474.19400000	+13.16162109	-0.65039063	-1.69628906	+29.17968750	+21.75292969	-59.19433594	+2396	+13.45605469	-0.40869141	-0.78222656	-57.39257813	+2.04345703	+35.04638672	+2620	+10.87207031	-2.19287109	-2.35107422	+7.95410156	+3.05419922	-34.25537109	+1628
+1457970474.19820000	+13.17041016	-0.63720703	-1.67871094	+29.17968750	+21.77490234	-59.08447266	+2396	+13.46484375	-0.39990234	-0.76904297	-57.43652344	+2.19726563	+35.02441406	+2616	+10.88085938	-2.17529297	-2.33349609	+7.95410156	+3.07617188	-34.14550781	+1624
+1457970474.20240000	+13.17919922	-0.61962891	-1.66113281	+29.17968750	+21.77490234	-58.97460938	+2396	+13.47363281	-0.39111328	-0.75146484	-57.48046875	+2.35107422	+35.02441406	+2612	+10.88525391	-2.15771484	-2.31152344	+7.95410156	+3.07617188	-34.03564453	+1620
+1457970474.20650010	+13.18798828	-0.60644531	-1.64355469	+29.20166016	+21.77490234	-58.84277344	+2392	+13.47802734	-0.38232422	-0.73828125	-57.52441406	+2.50488281	+35.04638672	+2608	+10.89404297	-2.13574219	-2.29394531	+7.93212891	+3.09814453	-33.90380859	+1616
+1457970474.21070000	+13.19677734	-0.59326172	-1.63037109	+29.22363281	+21.81884766	-58.71093750	+2388	+13.48681641	-0.37353516	-0.72949219	-57.59033203	+2.68066406	+35.00244141	+2600	+10.89843750	-2.11816406	-2.27636719	+7.95410156	+3.12011719	-33.77197266	+1612
+1457970474.21900010	+13.21435547	-0.56250000	-1.59521484	+29.22363281	+21.79687500	-58.46923828	+2380	+13.49560547	-0.36035156	-0.70751953	-57.72216797	+2.98828125	+35.06835938	+2588	+10.90722656	-2.07861328	-2.23681641	+7.91015625	+3.14208984	-33.55224609	+1604
+1457970474.22320010	+13.22753906	-0.54931641	-1.57763672	+29.22363281	+21.77490234	-58.33740234	+2372	+13.50439453	-0.35595703	-0.69873047	-57.78808594	+3.16406250	+35.06835938	+2584	+10.91162109	-2.06103516	-2.21923828	+7.88818359	+3.14208984	-33.44238281	+1600
+1457970474.22740010	+13.23632813	-0.53613281	-1.56005859	+29.22363281	+21.75292969	-58.22753906	+2368	+13.51318359	-0.34716797	-0.68554688	-57.85400391	+3.33984375	+35.09033203	+2576	+10.91601563	-2.04345703	-2.20166016	+7.86621094	+3.14208984	-33.33251953	+1596
+1457970474.23149990	+13.24951172	-0.52734375	-1.54248047	+29.20166016	+21.73095703	-58.11767578	+2360	+13.52197266	-0.34277344	-0.67675781	-57.91992188	+3.49365234	+35.11230469	+2572	+10.92041016	-2.03027344	-2.17968750	+7.84423828	+3.12011719	-33.22265625	+1596
+1457970474.23569990	+13.25390625	-0.51416016	-1.52929688	+29.17968750	+21.75292969	-58.00781250	+2352	+13.52636719	-0.33398438	-0.66357422	-57.96386719	+3.64746094	+35.13427734	+2568	+10.92480469	-2.01269531	-2.16650391	+7.80029297	+3.16406250	-33.11279297	+1592
+1457970474.23990010	+13.26269531	-0.50097656	-1.51171875	+29.17968750	+21.77490234	-57.89794922	+2344	+13.53076172	-0.32958984	-0.65039063	-58.02978516	+3.77929688	+35.15625000	+2564	+10.92919922	-1.99951172	-2.14892578	+7.77832031	+3.18603516	-33.00292969	+1588
+1457970474.24400000	+13.26708984	-0.49218750	-1.49853516	+29.17968750	+21.77490234	-57.78808594	+2336	+13.53955078	-0.32080078	-0.63720703	-58.07373047	+3.93310547	+35.15625000	+2560	+10.93359375	-1.98193359	-2.13574219	+7.73437500	+3.20800781	-32.89306641	+1584
+1457970474.24819990	+13.27148438	-0.48339844	-1.48535156	+29.17968750	+21.79687500	-57.67822266	+2328	+13.54394531	-0.31201172	-0.62402344	-58.13964844	+4.06494141	+35.20019531	+2556	+10.93798828	-1.96875000	-2.12255859	+7.69042969	+3.25195313	-32.80517578	+1580
+1457970474.25650000	+13.28027344	-0.46142578	-1.45019531	+29.15771484	+21.75292969	-57.50244141	+2316	+13.55712891	-0.29443359	-0.58886719	-58.22753906	+4.30664063	+35.26611328	+2556	+10.94677734	-1.94677734	-2.09179688	+7.58056641	+3.29589844	-32.60742188	+1572
+1457970474.26070000	+13.28466797	-0.45703125	-1.43701172	+29.11376953	+21.75292969	-57.41455078	+2312	+13.56152344	-0.28564453	-0.56689453	-58.27148438	+4.39453125	+35.31005859	+2556	+10.95117188	-1.93798828	-2.07861328	+7.51464844	+3.33984375	-32.51953125	+1568
+1457970474.26480010	+13.28466797	-0.44824219	-1.41943359	+29.11376953	+21.77490234	-57.34863281	+2312	+13.57031250	-0.27685547	-0.54931641	-58.29345703	+4.50439453	+35.33203125	+2556	+10.95117188	-1.92919922	-2.06542969	+7.44873047	+3.38378906	-32.43164063	+1564
+1457970474.26900010	+13.28906250	-0.43945313	-1.40625000	+29.09179688	+21.77490234	-57.26074219	+2308	+13.57470703	-0.26806641	-0.53173828	-58.33740234	+4.61425781	+35.35400391	+2556	+10.95556641	-1.92041016	-2.05224609	+7.38281250	+3.42773438	-32.34375000	+1560
+1457970474.27320000	+13.28906250	-0.43505859	-1.39306641	+29.06982422	+21.81884766	-57.17285156	+2308	+13.57910156	-0.25927734	-0.50976563	-58.35937500	+4.70214844	+35.35400391	+2556	+10.95996094	-1.91162109	-2.03906250	+7.33886719	+3.47167969	-32.25585938	+1556
+1457970474.27729990	+13.28906250	-0.42626953	-1.37988281	+29.06982422	+21.84082031	-57.08496094	+2308	+13.58349609	-0.24609375	-0.48779297	-58.38134766	+4.76806641	+35.37597656	+2560	+10.96435547	-1.90283203	-2.03027344	+7.27294922	+3.51562500	-32.16796875	+1548
+1457970474.28570010	+13.28906250	-0.41308594	-1.35351563	+29.04785156	+21.86279297	-56.88720703	+2316	+13.59228516	-0.23291016	-0.45263672	-58.44726563	+4.96582031	+35.39794922	+2564	+10.96875000	-1.88525391	-2.00390625	+7.16308594	+3.60351563	-31.99218750	+1540
+1457970474.28979990	+13.28906250	-0.40869141	-1.34033203	+29.02587891	+21.84082031	-56.82128906	+2320	+13.59667969	-0.22412109	-0.43505859	-58.49121094	+5.07568359	+35.39794922	+2564	+10.96875000	-1.87646484	-1.99072266	+7.11914063	+3.60351563	-31.92626953	+1536
+1457970474.29399990	+13.29345703	-0.39990234	-1.32714844	+29.00390625	+21.84082031	-56.75537109	+2324	+13.60107422	-0.21533203	-0.41748047	-58.53515625	+5.14160156	+35.39794922	+2568	+10.97314453	-1.86767578	-1.97753906	+7.07519531	+3.62548828	-31.83837891	+1532
+1457970474.29819990	+13.29345703	-0.39550781	-1.31396484	+28.98193359	+21.84082031	-56.66748047	+2328	+13.60546875	-0.21093750	-0.40429688	-58.57910156	+5.25146484	+35.37597656	+2568	+10.97314453	-1.85888672	-1.96875000	+7.00927734	+3.64746094	-31.75048828	+1528
+1457970474.30230000	+13.29785156	-0.39111328	-1.30078125	+28.95996094	+21.86279297	-56.60156250	+2332	+13.60986328	-0.20214844	-0.39111328	-58.57910156	+5.31738281	+35.35400391	+2568	+10.97753906	-1.85009766	-1.95556641	+6.98730469	+3.64746094	-31.66259766	+1524
+1457970474.30650000	+13.29785156	-0.38232422	-1.29199219	+28.93798828	+21.86279297	-56.51367188	+2336	+13.60986328	-0.19775391	-0.37792969	-58.64501953	+5.40527344	+35.35400391	+2568	+10.97753906	-1.83691406	-1.94238281	+6.96533203	+3.62548828	-31.57470703	+1520
+1457970474.31069990	+13.30224609	-0.37792969	-1.28320313	+28.93798828	+21.90673828	-56.40380859	+2340	+13.61425781	-0.19335938	-0.37353516	-58.68896484	+5.55908203	+35.26611328	+2568	+10.97753906	-1.82812500	-1.93359375	+6.94335938	+3.64746094	-31.48681641	+1516
+1457970474.31900000	+13.30664063	-0.36035156	-1.26123047	+28.91601563	+21.84082031	-56.25000000	+2340	+13.61425781	-0.18457031	-0.35595703	-58.77685547	+5.71289063	+35.31005859	+2568	+10.97753906	-1.80615234	-1.90722656	+6.94335938	+3.58154297	-31.33300781	+1512
+1457970474.32310010	+13.31103516	-0.35156250	-1.25683594	+28.91601563	+21.84082031	-56.18408203	+2340	+13.61425781	-0.18457031	-0.36035156	-58.82080078	+5.82275391	+35.24414063	+2568	+10.97753906	-1.79296875	-1.89843750	+6.92138672	+3.55957031	-31.26708984	+1508
+1457970474.32730010	+13.31982422	-0.34277344	-1.24365234	+28.91601563	+21.77490234	-56.14013672	+2340	+13.61865234	-0.17578125	-0.35595703	-58.84277344	+5.91064453	+35.28808594	+2568	+10.98193359	-1.77978516	-1.88525391	+6.94335938	+3.49365234	-31.20117188	+1504
+1457970474.33150010	+13.32421875	-0.33837891	-1.23046875	+28.89404297	+21.70898438	-56.11816406	+2336	+13.61865234	-0.17578125	-0.34716797	-58.90869141	+5.95458984	+35.33203125	+2568	+10.98193359	-1.77099609	-1.87207031	+6.92138672	+3.42773438	-31.13525391	+1504
+1457970474.33559990	+13.32861328	-0.33398438	-1.22607422	+28.87207031	+21.70898438	-56.05224609	+2328	+13.61865234	-0.18017578	-0.35156250	-58.95263672	+6.04248047	+35.33203125	+2564	+10.98193359	-1.76220703	-1.86767578	+6.92138672	+3.40576172	-31.09130859	+1500
+1457970474.33979990	+13.33300781	-0.32519531	-1.22167969	+28.87207031	+21.66503906	-56.03027344	+2324	+13.61865234	-0.17578125	-0.34716797	-58.97460938	+6.04248047	+35.39794922	+2564	+10.98193359	-1.75341797	-1.85888672	+6.94335938	+3.33984375	-31.04736328	+1500
+1457970474.34400010	+13.33740234	-0.32080078	-1.21289063	+28.87207031	+21.59912109	-56.00830078	+2320	+13.62304688	-0.17578125	-0.34277344	-58.97460938	+6.08642578	+35.48583984	+2560	+10.98193359	-1.74462891	-1.85009766	+6.94335938	+3.27392578	-31.02539063	+1496
+1457970474.35229990	+13.34179688	-0.30761719	-1.20410156	+28.87207031	+21.48925781	-55.96435547	+2312	+13.61865234	-0.17138672	-0.34277344	-58.99658203	+6.13037109	+35.61767578	+2560	+10.98632813	-1.73144531	-1.84130859	+6.96533203	+3.16406250	-30.95947266	+1488
+1457970474.35649990	+13.34619141	-0.30322266	-1.19531250	+28.85009766	+21.37939453	-55.98632813	+2308	+13.61865234	-0.16699219	-0.33837891	-58.99658203	+6.10839844	+35.72753906	+2560	+10.98632813	-1.72265625	-1.83691406	+6.94335938	+3.09814453	-30.95947266	+1488
+1457970474.36060000	+13.34619141	-0.29882813	-1.18652344	+28.82812500	+21.31347656	-56.00830078	+2304	+13.61865234	-0.16699219	-0.32958984	-58.99658203	+6.08642578	+35.83740234	+2560	+10.98632813	-1.71826172	-1.83691406	+6.92138672	+3.03222656	-30.93750000	+1484
+1457970474.36480000	+13.34619141	-0.29443359	-1.18212891	+28.80615234	+21.24755859	-56.03027344	+2300	+13.61865234	-0.16699219	-0.32519531	-58.97460938	+6.06445313	+35.90332031	+2560	+10.99072266	-1.71826172	-1.83251953	+6.92138672	+2.96630859	-30.95947266	+1476
+1457970474.36900000	+13.34619141	-0.29443359	-1.17773438	+28.76220703	+21.15966797	-56.07421875	+2296	+13.61865234	-0.16259766	-0.32080078	-58.95263672	+6.02050781	+36.01318359	+2560	+10.99072266	-1.71386719	-1.83251953	+6.89941406	+2.90039063	-30.95947266	+1472
+1457970474.37310000	+13.34619141	-0.29443359	-1.17333984	+28.71826172	+21.09375000	-56.09619141	+2292	+13.61865234	-0.15820313	-0.31201172	-58.93066406	+5.97656250	+36.12304688	+2560	+10.99511719	-1.70947266	-1.83251953	+6.87744141	+2.83447266	-30.95947266	+1468
+1457970474.38150000	+13.34619141	-0.29003906	-1.16894531	+28.67431641	+20.96191406	-56.14013672	+2280	+13.61865234	-0.15820313	-0.30322266	-58.88671875	+5.91064453	+36.25488281	+2556	+10.99511719	-1.70947266	-1.83251953	+6.83349609	+2.72460938	-30.98144531	+1456
+1457970474.38560010	+13.34179688	-0.29003906	-1.16015625	+28.63037109	+20.87402344	-56.16210938	+2276	+13.61865234	-0.15380859	-0.29882813	-58.86474609	+5.86669922	+36.32080078	+2556	+10.99951172	-1.70507813	-1.83251953	+6.81152344	+2.65869141	-30.98144531	+1452
+1457970474.38980010	+13.34179688	-0.28564453	-1.16015625	+28.60839844	+20.80810547	-56.18408203	+2272	+13.61865234	-0.15380859	-0.29443359	-58.84277344	+5.82275391	+36.38671875	+2556	+10.99951172	-1.70507813	-1.83251953	+6.78955078	+2.59277344	-30.98144531	+1448
+1457970474.39400010	+13.34179688	-0.28564453	-1.15136719	+28.58642578	+20.74218750	-56.22802734	+2272	+13.61865234	-0.14941406	-0.29003906	-58.82080078	+5.80078125	+36.43066406	+2556	+10.99951172	-1.70507813	-1.83251953	+6.76757813	+2.52685547	-31.00341797	+1440
+1457970474.39809990	+13.33740234	-0.28564453	-1.14697266	+28.56445313	+20.65429688	-56.25000000	+2272	+13.61865234	-0.14941406	-0.28125000	-58.77685547	+5.75683594	+36.49658203	+2556	+11.00390625	-1.70507813	-1.83251953	+6.72363281	+2.43896484	-31.00341797	+1436
+1457970474.40229990	+13.33740234	-0.28564453	-1.14257813	+28.52050781	+20.56640625	-56.27197266	+2272	+13.61865234	-0.14501953	-0.27685547	-58.73291016	+5.71289063	+36.58447266	+2556	+11.00390625	-1.70068359	-1.83251953	+6.70166016	+2.37304688	-31.00341797	+1432
+1457970474.41059990	+13.33300781	-0.28564453	-1.13378906	+28.47656250	+20.41259766	-56.31591797	+2276	+13.61865234	-0.13623047	-0.25927734	-58.64501953	+5.62500000	+36.76025391	+2560	+11.00830078	-1.70068359	-1.83251953	+6.65771484	+2.17529297	-31.00341797	+1420
+1457970474.41479990	+13.33300781	-0.28125000	-1.12939453	+28.45458984	+20.32470703	-56.33789063	+2276	+13.61865234	-0.13183594	-0.24609375	-58.57910156	+5.55908203	+36.89208984	+2560	+11.00830078	-1.69628906	-1.83251953	+6.63574219	+2.06542969	-31.00341797	+1416
+1457970474.41890000	+13.32861328	-0.28125000	-1.12060547	+28.45458984	+20.23681641	-56.33789063	+2284	+13.61865234	-0.12744141	-0.23291016	-58.51318359	+5.51513672	+36.97998047	+2564	+11.00830078	-1.69189453	-1.83251953	+6.61376953	+1.95556641	-30.98144531	+1412
+1457970474.42310000	+13.32861328	-0.27685547	-1.11621094	+28.45458984	+20.14892578	-56.35986328	+2288	+13.61865234	-0.12304688	-0.22412109	-58.44726563	+5.49316406	+37.08984375	+2564	+11.00830078	-1.68750000	-1.83251953	+6.61376953	+1.82373047	-30.95947266	+1408
+1457970474.42730000	+13.32861328	-0.27246094	-1.11181641	+28.43261719	+20.03906250	-56.33789063	+2292	+13.61865234	-0.11865234	-0.21533203	-58.38134766	+5.49316406	+37.15576172	+2568	+11.00830078	-1.67871094	-1.83251953	+6.59179688	+1.66992188	-30.91552734	+1404
+1457970474.43140010	+13.32861328	-0.26806641	-1.10302734	+28.43261719	+19.92919922	-56.33789063	+2296	+13.61425781	-0.11425781	-0.20654297	-58.33740234	+5.49316406	+37.22167969	+2568	+11.00390625	-1.67431641	-1.82812500	+6.59179688	+1.53808594	-30.89355469	+1404
+1457970474.43560000	+13.32861328	-0.26806641	-1.09863281	+28.43261719	+19.84130859	-56.31591797	+2300	+13.61425781	-0.11425781	-0.20214844	-58.27148438	+5.51513672	+37.26562500	+2568	+11.00390625	-1.66552734	-1.82812500	+6.59179688	+1.42822266	-30.84960938	+1400
+1457970474.44390010	+13.32421875	-0.25927734	-1.08544922	+28.45458984	+19.70947266	-56.27197266	+2304	+13.61425781	-0.10986328	-0.19335938	-58.20556641	+5.58105469	+37.28759766	+2568	+10.99951172	-1.65234375	-1.82373047	+6.61376953	+1.18652344	-30.73974609	+1396
+1457970474.44810010	+13.32421875	-0.25048828	-1.08105469	+28.47656250	+19.64355469	-56.22802734	+2304	+13.60986328	-0.10986328	-0.19335938	-58.18359375	+5.62500000	+37.28759766	+2568	+10.99511719	-1.64355469	-1.81933594	+6.63574219	+1.07666016	-30.69580078	+1396
+1457970474.45230010	+13.32421875	-0.24609375	-1.07666016	+28.49853516	+19.57763672	-56.20605469	+2304	+13.60986328	-0.10986328	-0.18896484	-58.16162109	+5.64697266	+37.26562500	+2564	+10.99072266	-1.63476563	-1.81933594	+6.65771484	+0.96679688	-30.62988281	+1396
+1457970474.45639990	+13.32421875	-0.24169922	-1.07226563	+28.52050781	+19.51171875	-56.16210938	+2304	+13.60986328	-0.10986328	-0.18896484	-58.13964844	+5.71289063	+37.26562500	+2564	+10.99072266	-1.63037109	-1.81494141	+6.67968750	+0.85693359	-30.60791016	+1396
+1457970474.46059990	+13.32421875	-0.23730469	-1.06787109	+28.54248047	+19.44580078	-56.14013672	+2300	+13.60546875	-0.10546875	-0.18896484	-58.11767578	+5.75683594	+37.24365234	+2564	+10.98632813	-1.62158203	-1.81054688	+6.67968750	+0.76904297	-30.56396484	+1396
+1457970474.46479990	+13.32421875	-0.23291016	-1.06347656	+28.54248047	+19.37988281	-56.09619141	+2296	+13.60546875	-0.10546875	-0.18457031	-58.07373047	+5.82275391	+37.19970703	+2560	+10.98193359	-1.61718750	-1.81054688	+6.67968750	+0.63720703	-30.52001953	+1396
+1457970474.46890000	+13.32421875	-0.22851563	-1.05908203	+28.56445313	+19.33593750	-56.07421875	+2296	+13.60107422	-0.10546875	-0.18457031	-58.05175781	+5.88867188	+37.13378906	+2560	+10.97753906	-1.61279297	-1.80615234	+6.67968750	+0.52734375	-30.49804688	+1396
+1457970474.47729990	+13.31982422	-0.22412109	-1.05468750	+28.58642578	+19.22607422	-56.00830078	+2288	+13.59228516	-0.10107422	-0.17578125	-57.91992188	+6.04248047	+36.95800781	+2560	+10.96875000	-1.60400391	-1.80615234	+6.65771484	+0.32958984	-30.45410156	+1392
+1457970474.48140000	+13.31542969	-0.21972656	-1.05029297	+28.58642578	+19.16015625	-56.00830078	+2284	+13.58789063	-0.09667969	-0.17138672	-57.83203125	+6.06445313	+36.84814453	+2560	+10.96875000	-1.59960938	-1.80615234	+6.65771484	+0.21972656	-30.45410156	+1392
+1457970474.48560000	+13.31103516	-0.21533203	-1.04589844	+28.58642578	+19.11621094	-55.98632813	+2280	+13.58349609	-0.09667969	-0.16259766	-57.74414063	+6.06445313	+36.76025391	+2560	+10.96435547	-1.59960938	-1.81054688	+6.63574219	+0.10986328	-30.45410156	+1392
+1457970474.48970010	+13.30664063	-0.21533203	-1.04150391	+28.60839844	+19.02832031	-55.98632813	+2280	+13.57910156	-0.08789063	-0.15380859	-57.61230469	+6.02050781	+36.67236328	+2560	+10.95996094	-1.59521484	-1.81054688	+6.61376953	+0.00000000	-30.47607422	+1388
+1457970474.49390010	+13.30224609	-0.21093750	-1.03710938	+28.60839844	+18.96240234	-55.98632813	+2276	+13.57470703	-0.07910156	-0.14062500	-57.48046875	+5.95458984	+36.58447266	+2564	+10.95996094	-1.59521484	-1.81054688	+6.56982422	-0.13183594	-30.47607422	+1388
+1457970474.49810000	+13.29785156	-0.21093750	-1.02832031	+28.60839844	+18.87451172	-55.98632813	+2276	+13.57031250	-0.07470703	-0.13183594	-57.37060547	+5.86669922	+36.51855469	+2564	+10.95556641	-1.59521484	-1.81494141	+6.54785156	-0.26367188	-30.49804688	+1384
+1457970474.50219990	+13.29345703	-0.20654297	-1.02392578	+28.60839844	+18.78662109	-56.00830078	+2272	+13.57031250	-0.06591797	-0.11865234	-57.21679688	+5.77880859	+36.47460938	+2564	+10.95556641	-1.59521484	-1.81494141	+6.50390625	-0.39550781	-30.52001953	+1380
+1457970474.51060010	+13.28027344	-0.20654297	-1.01513672	+28.65234375	+18.61083984	-56.00830078	+2264	+13.56152344	-0.05712891	-0.10107422	-56.95312500	+5.58105469	+36.36474609	+2564	+10.95117188	-1.59521484	-1.81933594	+6.45996094	-0.65917969	-30.56396484	+1376
+1457970474.51469990	+13.27587891	-0.20214844	-1.01074219	+28.67431641	+18.52294922	-56.00830078	+2264	+13.56152344	-0.04833984	-0.09228516	-56.75537109	+5.47119141	+36.32080078	+2564	+10.94677734	-1.59082031	-1.82373047	+6.41601563	-0.81298828	-30.56396484	+1372
+1457970474.51889990	+13.26708984	-0.20214844	-1.00634766	+28.69628906	+18.43505859	-56.00830078	+2264	+13.55712891	-0.03955078	-0.08349609	-56.57958984	+5.33935547	+36.29882813	+2564	+10.94677734	-1.59082031	-1.82812500	+6.41601563	-0.94482422	-30.58593750	+1372
+1457970474.52309990	+13.26269531	-0.19775391	-1.00195313	+28.74023438	+18.32519531	-56.00830078	+2268	+13.55273438	-0.03515625	-0.07910156	-56.40380859	+5.25146484	+36.25488281	+2564	+10.94238281	-1.59082031	-1.82812500	+6.39404297	-1.09863281	-30.60791016	+1368
+1457970474.52720000	+13.25830078	-0.19775391	-0.99755859	+28.76220703	+18.21533203	-56.00830078	+2268	+13.55273438	-0.02636719	-0.07031250	-56.18408203	+5.14160156	+36.23291016	+2564	+10.94238281	-1.58642578	-1.82812500	+6.37207031	-1.27441406	-30.60791016	+1364
+1457970474.53140000	+13.25390625	-0.19335938	-0.99316406	+28.82812500	+18.12744141	-55.98632813	+2272	+13.55273438	-0.02197266	-0.06591797	-55.96435547	+5.03173828	+36.21093750	+2564	+10.93798828	-1.58203125	-1.82812500	+6.37207031	-1.42822266	-30.60791016	+1360
+1457970474.53970000	+13.24951172	-0.18896484	-0.98876953	+28.93798828	+17.92968750	-55.92041016	+2276	+13.54833984	-0.01318359	-0.06152344	-55.45898438	+4.85595703	+36.10107422	+2560	+10.93359375	-1.57763672	-1.83251953	+6.39404297	-1.75781250	-30.60791016	+1356
+1457970474.54390000	+13.24951172	-0.18457031	-0.98876953	+29.00390625	+17.84179688	-55.87646484	+2276	+13.54833984	-0.01318359	-0.06152344	-55.17333984	+4.76806641	+36.05712891	+2556	+10.92919922	-1.56884766	-1.83251953	+6.41601563	-1.91162109	-30.58593750	+1352
+1457970474.54810000	+13.24511719	-0.18017578	-0.98876953	+29.06982422	+17.75390625	-55.83251953	+2276	+13.54394531	-0.00878906	-0.06591797	-54.90966797	+4.70214844	+35.96923828	+2556	+10.92919922	-1.56445313	-1.83251953	+6.45996094	-2.08740234	-30.56396484	+1352
+1457970474.55220010	+13.24511719	-0.18017578	-0.98437500	+29.13574219	+17.64404297	-55.76660156	+2276	+13.53955078	+0.00000000	-0.06591797	-54.44824219	+4.57031250	+35.92529297	+2556	+10.92480469	-1.55566406	-1.83251953	+6.50390625	-2.26318359	-30.56396484	+1348
+1457970474.55640010	+13.24511719	-0.17578125	-0.98437500	+29.22363281	+17.53417969	-55.72265625	+2276	+13.53955078	+0.00000000	-0.06591797	-54.09667969	+4.43847656	+35.90332031	+2552	+10.92041016	-1.55126953	-1.83251953	+6.54785156	-2.41699219	-30.56396484	+1348
+1457970474.56049990	+13.24511719	-0.17138672	-0.98437500	+29.28955078	+17.44628906	-55.67871094	+2272	+13.53955078	+0.00000000	-0.07031250	-53.74511719	+4.32861328	+35.83740234	+2552	+10.91601563	-1.54687500	-1.83251953	+6.59179688	-2.59277344	-30.54199219	+1344
+1457970474.56469990	+13.24511719	-0.16699219	-0.97998047	+29.37744141	+17.31445313	-55.63476563	+2268	+13.53515625	+0.01318359	-0.07031250	-53.23974609	+4.19677734	+35.81542969	+2552	+10.91601563	-1.53808594	-1.82812500	+6.65771484	-2.76855469	-30.54199219	+1344
+1457970474.57300000	+13.24072266	-0.16259766	-0.97998047	+29.50927734	+17.09472656	-55.56884766	+2264	+13.53076172	+0.01757813	-0.08349609	-52.36083984	+3.91113281	+35.70556641	+2548	+10.90722656	-1.52929688	-1.82812500	+6.76757813	-3.09814453	-30.54199219	+1340
+1457970474.57719990	+13.24072266	-0.15820313	-0.97998047	+29.59716797	+16.96289063	-55.56884766	+2260	+13.52636719	+0.03076172	-0.07910156	-51.81152344	+3.69140625	+35.74951172	+2548	+10.90283203	-1.52490234	-1.83251953	+6.83349609	-3.25195313	-30.56396484	+1340
+1457970474.58139990	+13.23632813	-0.15380859	-0.97558594	+29.64111328	+16.83105469	-55.59082031	+2256	+13.52197266	+0.04394531	-0.07470703	-51.26220703	+3.47167969	+35.81542969	+2548	+10.90283203	-1.52050781	-1.83251953	+6.89941406	-3.42773438	-30.58593750	+1340
+1457970474.58550000	+13.23632813	-0.14941406	-0.97558594	+29.70703125	+16.69921875	-55.59082031	+2256	+13.51757813	+0.05273438	-0.07910156	-50.71289063	+3.31787109	+35.83740234	+2548	+10.89843750	-1.51611328	-1.83251953	+6.98730469	-3.58154297	-30.60791016	+1340
+1457970474.58970000	+13.23193359	-0.14501953	-0.97119141	+29.75097656	+16.52343750	-55.63476563	+2252	+13.51757813	+0.06591797	-0.07031250	-50.11962891	+3.07617188	+35.96923828	+2552	+10.89404297	-1.51171875	-1.83251953	+7.05322266	-3.73535156	-30.65185547	+1336
+1457970474.59800000	+13.21875000	-0.14062500	-0.96240234	+29.81689453	+16.23779297	-55.81054688	+2252	+13.50878906	+0.09667969	-0.06591797	-48.91113281	+2.59277344	+36.21093750	+2556	+10.88964844	-1.51171875	-1.83691406	+7.11914063	-4.02099609	-30.73974609	+1332
+1457970474.60220000	+13.21435547	-0.14062500	-0.95800781	+29.81689453	+16.08398438	-55.89843750	+2248	+13.50878906	+0.11425781	-0.05712891	-48.31787109	+2.30712891	+36.43066406	+2556	+10.88525391	-1.51171875	-1.84130859	+7.14111328	-4.17480469	-30.80566406	+1332
+1457970474.60640000	+13.20996094	-0.13623047	-0.95800781	+29.81689453	+15.95214844	-56.00830078	+2248	+13.50439453	+0.13183594	-0.04394531	-47.70263672	+2.04345703	+36.67236328	+2560	+10.88085938	-1.50732422	-1.84570313	+7.18505859	-4.30664063	-30.84960938	+1328
+1457970474.61050010	+13.20117188	-0.13183594	-0.95361328	+29.83886719	+15.84228516	-56.09619141	+2244	+13.50000000	+0.15380859	-0.03955078	-47.06542969	+1.84570313	+36.89208984	+2560	+10.87646484	-1.50732422	-1.85009766	+7.22900391	-4.43847656	-30.89355469	+1328
+1457970474.61470010	+13.19238281	-0.13183594	-0.95361328	+29.81689453	+15.71044922	-56.18408203	+2240	+13.49560547	+0.16699219	-0.03076172	-46.51611328	+1.60400391	+37.17773438	+2564	+10.87646484	-1.50732422	-1.85449219	+7.22900391	-4.54833984	-30.95947266	+1324
+1457970474.61890010	+13.18359375	-0.12744141	-0.94921875	+29.79492188	+15.62255859	-56.27197266	+2240	+13.49121094	+0.18457031	-0.02197266	-45.94482422	+1.36230469	+37.50732422	+2568	+10.87207031	-1.50732422	-1.85888672	+7.25097656	-4.63623047	-31.00341797	+1320
+1457970474.62299990	+13.17919922	-0.12304688	-0.94482422	+29.79492188	+15.49072266	-56.35986328	+2240	+13.48681641	+0.20654297	-0.01318359	-45.37353516	+1.16455078	+37.83691406	+2572	+10.86767578	-1.50732422	-1.85888672	+7.27294922	-4.76806641	-31.04736328	+1320
+1457970474.62719990	+13.17480469	-0.12304688	-0.94482422	+29.77294922	+15.40283203	-56.42578125	+2236	+13.48681641	+0.21972656	-0.00878906	-44.86816406	+0.98876953	+38.12255859	+2572	+10.86328125	-1.50732422	-1.86328125	+7.27294922	-4.85595703	-31.09130859	+1316
+1457970474.63550000	+13.16601563	-0.11865234	-0.94042969	+29.68505859	+15.24902344	-56.55761719	+2232	+13.47802734	+0.25048828	+0.00439453	-43.85742188	+0.61523438	+38.75976563	+2576	+10.85449219	-1.50732422	-1.87207031	+7.27294922	-5.03173828	-31.15722656	+1308
+1457970474.63969990	+13.16162109	-0.11865234	-0.94482422	+29.66308594	+15.24902344	-56.57958984	+2236	+13.47363281	+0.26367188	+0.01318359	-43.33007813	+0.46142578	+39.04541016	+2576	+10.85009766	-1.50292969	-1.87646484	+7.29492188	-5.07568359	-31.17919922	+1308
+1457970474.64380000	+13.15283203	-0.11865234	-0.94921875	+29.66308594	+15.22705078	-56.57958984	+2236	+13.46923828	+0.27685547	+0.01757813	-42.84667969	+0.30761719	+39.33105469	+2576	+10.84570313	-1.50292969	-1.88085938	+7.33886719	-5.11962891	-31.17919922	+1304
+1457970474.64800000	+13.14843750	-0.11425781	-0.94921875	+29.66308594	+15.20507813	-56.55761719	+2236	+13.46484375	+0.29003906	+0.01757813	-42.34130859	+0.17578125	+39.59472656	+2572	+10.83691406	-1.49853516	-1.88085938	+7.36083984	-5.18554688	-31.20117188	+1300
+1457970474.65220000	+13.14843750	-0.10986328	-0.95361328	+29.66308594	+15.20507813	-56.53564453	+2236	+13.46044922	+0.30761719	+0.01757813	-41.79199219	+0.04394531	+39.81445313	+2576	+10.83251953	-1.49853516	-1.88525391	+7.40478516	-5.22949219	-31.20117188	+1300
+1457970474.65630010	+13.14404297	-0.10986328	-0.95800781	+29.68505859	+15.20507813	-56.51367188	+2232	+13.45605469	+0.32080078	+0.01757813	-41.26464844	-0.10986328	+40.01220703	+2572	+10.82812500	-1.49414063	-1.88964844	+7.42675781	-5.25146484	-31.20117188	+1296
+1457970474.66470000	+13.13525391	-0.10107422	-0.96679688	+29.75097656	+15.20507813	-56.46972656	+2228	+13.44287109	+0.35595703	+0.01757813	-40.05615234	-0.50537109	+40.34179688	+2572	+10.81494141	-1.48974609	-1.89404297	+7.53662109	-5.31738281	-31.20117188	+1292
+1457970474.66880010	+13.13525391	-0.10107422	-0.97119141	+29.81689453	+15.22705078	-56.42578125	+2228	+13.43847656	+0.36914063	+0.02197266	-39.41894531	-0.74707031	+40.49560547	+2568	+10.81054688	-1.48974609	-1.89843750	+7.60253906	-5.36132813	-31.20117188	+1292
+1457970474.67300010	+13.13085938	-0.09667969	-0.98437500	+29.86083984	+15.29296875	-56.40380859	+2224	+13.43408203	+0.38232422	+0.01757813	-38.78173828	-1.01074219	+40.53955078	+2564	+10.80175781	-1.48535156	-1.90283203	+7.69042969	-5.36132813	-31.22314453	+1292
+1457970474.67720010	+13.12207031	-0.09228516	-0.99316406	+29.97070313	+15.31494141	-56.35986328	+2220	+13.42529297	+0.40869141	+0.01757813	-37.96875000	-1.34033203	+40.62744141	+2568	+10.79736328	-1.48535156	-1.90722656	+7.80029297	-5.38330078	-31.22314453	+1292
+1457970474.68129990	+13.11767578	-0.08789063	-1.00195313	+30.08056641	+15.35888672	-56.31591797	+2220	+13.41650391	+0.43066406	+0.01757813	-37.17773438	-1.66992188	+40.67138672	+2564	+10.78857422	-1.48095703	-1.91162109	+7.91015625	-5.38330078	-31.24511719	+1288
+1457970474.68549990	+13.10888672	-0.08349609	-1.01513672	+30.23437500	+15.40283203	-56.27197266	+2220	+13.40771484	+0.45263672	+0.01318359	-36.38671875	-2.02148438	+40.62744141	+2564	+10.77978516	-1.48095703	-1.92041016	+8.02001953	-5.38330078	-31.28906250	+1288
+1457970474.69380000	+13.09130859	-0.06591797	-1.04150391	+30.65185547	+15.44677734	-56.25000000	+2216	+13.38574219	+0.50976563	+0.01318359	-34.54101563	-2.92236328	+40.60546875	+2568	+10.76220703	-1.48095703	-1.93359375	+8.32763672	-5.40527344	-31.37695313	+1292
+1457970474.69800000	+13.08251953	-0.05712891	-1.05468750	+30.82763672	+15.51269531	-56.27197266	+2216	+13.37255859	+0.53613281	+0.00878906	-33.61816406	-3.38378906	+40.47363281	+2568	+10.75341797	-1.48535156	-1.94677734	+8.45947266	-5.38330078	-31.44287109	+1292
+1457970474.70219990	+13.06494141	-0.04833984	-1.07666016	+31.15722656	+15.57861328	-56.29394531	+2216	+13.36376953	+0.56689453	+0.00878906	-32.67333984	-3.88916016	+40.38574219	+2568	+10.74462891	-1.48535156	-1.95996094	+8.70117188	-5.38330078	-31.53076172	+1292
+1457970474.70630000	+13.05175781	-0.03955078	-1.08984375	+31.37695313	+15.60058594	-56.33789063	+2216	+13.35058594	+0.60205078	+0.00439453	-31.68457031	-4.39453125	+40.23193359	+2568	+10.73583984	-1.48974609	-1.96875000	+8.85498047	-5.38330078	-31.61865234	+1296
+1457970474.71050000	+13.03857422	-0.03515625	-1.11181641	+31.59667969	+15.71044922	-56.35986328	+2212	+13.33300781	+0.63720703	+0.00000000	-30.67382813	-4.89990234	+40.03417969	+2568	+10.72265625	-1.49853516	-1.98632813	+9.03076172	-5.31738281	-31.70654297	+1300
+1457970474.71460010	+13.02099609	-0.02636719	-1.13378906	+31.83837891	+15.75439453	-56.40380859	+2212	+13.31982422	+0.66357422	-0.00878906	-29.81689453	-5.36132813	+39.83642578	+2568	+10.71386719	-1.49853516	-2.00390625	+9.22851563	-5.27343750	-31.81640625	+1300
+1457970474.72300000	+12.98583984	-0.01318359	-1.17333984	+32.27783203	+15.90820313	-56.51367188	+2208	+13.28027344	+0.73388672	-0.03076172	-27.92724609	-6.30615234	+39.33105469	+2568	+10.68750000	-1.52050781	-2.03906250	+9.53613281	-5.14160156	-32.05810547	+1308
+1457970474.72709990	+12.96826172	-0.00878906	-1.19970703	+32.49755859	+16.04003906	-56.53564453	+2208	+13.26269531	+0.75585938	-0.04833984	-27.20214844	-6.72363281	+39.04541016	+2564	+10.67431641	-1.52490234	-2.06103516	+9.75585938	-5.05371094	-32.16796875	+1312
+1457970474.73550010	+12.93310547	-0.00878906	-1.25244141	+32.89306641	+16.34765625	-56.62353516	+2200	+13.21875000	+0.81738281	-0.08349609	-25.59814453	-7.47070313	+38.38623047	+2564	+10.63916016	-1.55126953	-2.10498047	+10.06347656	-4.81201172	-32.45361328	+1320
+1457970474.73959990	+12.91113281	-0.00878906	-1.28759766	+33.06884766	+16.58935547	-56.62353516	+2200	+13.19677734	+0.83056641	-0.11425781	-25.04882813	-7.73437500	+37.99072266	+2556	+10.62158203	-1.56445313	-2.13134766	+10.26123047	-4.61425781	-32.56347656	+1324
+1457970474.74379990	+12.89355469	-0.00878906	-1.32714844	+33.22265625	+16.83105469	-56.62353516	+2200	+13.17480469	+0.85693359	-0.14501953	-24.43359375	-7.95410156	+37.59521484	+2556	+10.60400391	-1.57763672	-2.15332031	+10.41503906	-4.43847656	-32.67333984	+1328
+1457970474.74799990	+12.87158203	-0.01318359	-1.36669922	+33.39843750	+17.09472656	-56.60156250	+2200	+13.14843750	+0.88330078	-0.18017578	-23.79638672	-8.15185547	+37.17773438	+2552	+10.58203125	-1.59521484	-2.17968750	+10.56884766	-4.21875000	-32.80517578	+1332
+1457970474.75630000	+12.82763672	-0.02197266	-1.45898438	+33.70605469	+17.77587891	-56.46972656	+2204	+13.09570313	+0.90527344	-0.25927734	-23.00537109	-8.41552734	+36.32080078	+2544	+10.53808594	-1.62597656	-2.23681641	+10.89843750	-3.69140625	-33.00292969	+1340
+1457970474.76050000	+12.81005859	-0.03076172	-1.51171875	+33.83789063	+18.14941406	-56.40380859	+2208	+13.06494141	+0.91845703	-0.30322266	-22.56591797	-8.48144531	+35.85937500	+2540	+10.51171875	-1.64794922	-2.26757813	+11.05224609	-3.40576172	-33.11279297	+1348
+1457970474.76460000	+12.78808594	-0.03955078	-1.56445313	+33.99169922	+18.56689453	-56.29394531	+2212	+13.03857422	+0.91845703	-0.35595703	-22.30224609	-8.48144531	+35.37597656	+2532	+10.48535156	-1.66113281	-2.29833984	+11.27197266	-3.07617188	-33.17871094	+1352
+1457970474.76880000	+12.76611328	-0.05273438	-1.62158203	+34.12353516	+18.98437500	-56.18408203	+2216	+13.01220703	+0.92724609	-0.40869141	-22.01660156	-8.45947266	+34.87060547	+2524	+10.45898438	-1.68310547	-2.32910156	+11.40380859	-2.74658203	-33.28857422	+1360
+1457970474.77300000	+12.74414063	-0.06591797	-1.68750000	+34.23339844	+19.48974609	-56.05224609	+2220	+12.98144531	+0.93164063	-0.47021484	-21.70898438	-8.37158203	+34.34326172	+2520	+10.42822266	-1.70507813	-2.36425781	+11.57958984	-2.35107422	-33.37646484	+1364
+1457970474.77710010	+12.71777344	-0.07910156	-1.74902344	+34.43115234	+19.95117188	-55.92041016	+2224	+12.95068359	+0.93164063	-0.53613281	-21.51123047	-8.28369141	+33.81591797	+2516	+10.40185547	-1.72265625	-2.39941406	+11.79931641	-1.97753906	-33.46435547	+1372
+1457970474.78130010	+12.69580078	-0.09667969	-1.81494141	+34.56298828	+20.43457031	-55.76660156	+2224	+12.91552734	+0.93164063	-0.59326172	-21.31347656	-8.21777344	+33.28857422	+2504	+10.36669922	-1.74902344	-2.43457031	+11.95312500	-1.58203125	-33.55224609	+1376
+1457970474.78959990	+12.64306641	-0.12304688	-1.95556641	+34.95849609	+21.44531250	-55.45898438	+2224	+12.84960938	+0.92285156	-0.73388672	-20.93994141	-7.95410156	+32.18994141	+2492	+10.30517578	-1.79296875	-2.50927734	+12.39257813	-0.76904297	-33.72802734	+1392
+1457970474.79380010	+12.61230469	-0.14941406	-2.01708984	+35.11230469	+21.90673828	-55.37109375	+2224	+12.81445313	+0.91406250	-0.79980469	-20.80810547	-7.86621094	+31.66259766	+2484	+10.27001953	-1.82812500	-2.54443359	+12.54638672	-0.35156250	-33.85986328	+1400
+1457970474.79790000	+12.58154297	-0.17138672	-2.10058594	+35.28808594	+22.50000000	-55.21728516	+2224	+12.77929688	+0.90527344	-0.88330078	-20.65429688	-7.69042969	+31.04736328	+2480	+10.23925781	-1.85888672	-2.58837891	+12.74414063	+0.10986328	-33.99169922	+1408
+1457970474.80209990	+12.55078125	-0.18457031	-2.16650391	+35.61767578	+22.93945313	-55.12939453	+2220	+12.74414063	+0.90087891	-0.95361328	-20.45654297	-7.58056641	+30.47607422	+2468	+10.20410156	-1.88525391	-2.62792969	+13.00781250	+0.50537109	-34.12353516	+1412
+1457970474.80629990	+12.52001953	-0.21093750	-2.23242188	+35.81542969	+23.37890625	-55.04150391	+2216	+12.70898438	+0.88769531	-1.02392578	-20.30273438	-7.51464844	+29.90478516	+2460	+10.16894531	-1.92480469	-2.66748047	+13.18359375	+0.90087891	-34.27734375	+1420
+1457970474.81040000	+12.48046875	-0.23730469	-2.32031250	+36.07910156	+23.95019531	-54.90966797	+2216	+12.66503906	+0.87451172	-1.11181641	-20.12695313	-7.31689453	+29.24560547	+2456	+10.13378906	-1.95996094	-2.72021484	+13.40332031	+1.40625000	-34.43115234	+1428
+1457970474.81880000	+12.40136719	-0.28125000	-2.45654297	+36.73828125	+24.71923828	-54.82177734	+2208	+12.58593750	+0.84375000	-1.25683594	-19.70947266	-7.29492188	+28.10302734	+2436	+10.05468750	-2.03906250	-2.80371094	+13.86474609	+2.15332031	-34.82666016	+1440
+1457970474.82290010	+12.35742188	-0.31201172	-2.54443359	+37.04589844	+25.22460938	-54.73388672	+2208	+12.54199219	+0.82617188	-1.34033203	-19.48974609	-7.16308594	+27.42187500	+2428	+10.01953125	-2.08300781	-2.86083984	+14.10644531	+2.61474609	-35.02441406	+1448
+1457970474.82710000	+12.31787109	-0.32519531	-2.61474609	+37.50732422	+25.53222656	-54.73388672	+2200	+12.50244141	+0.81738281	-1.41943359	-19.18212891	-7.18505859	+26.85058594	+2420	+9.97998047	-2.12255859	-2.90478516	+14.39208984	+2.96630859	-35.26611328	+1452
+1457970474.83130000	+12.26953125	-0.35595703	-2.68066406	+37.83691406	+25.81787109	-54.75585938	+2196	+12.45849609	+0.79101563	-1.48974609	-18.94042969	-7.22900391	+26.23535156	+2408	+9.94042969	-2.17529297	-2.95312500	+14.58984375	+3.33984375	-35.52978516	+1460
+1457970474.83540010	+12.22558594	-0.39111328	-2.76855469	+38.21044922	+26.27929688	-54.68994141	+2192	+12.41015625	+0.76904297	-1.57763672	-18.65478516	-7.16308594	+25.53222656	+2404	+9.90087891	-2.22363281	-3.01025391	+14.80957031	+3.77929688	-35.79345703	+1468
+1457970474.83960010	+12.17285156	-0.40869141	-2.83886719	+38.69384766	+26.52099609	-54.73388672	+2184	+12.36621094	+0.75585938	-1.65673828	-18.25927734	-7.22900391	+24.91699219	+2392	+9.86132813	-2.27197266	-3.05859375	+15.09521484	+4.10888672	-36.07910156	+1472
+1457970474.84789990	+12.07177734	-0.48339844	-2.99707031	+39.48486328	+27.11425781	-54.68994141	+2180	+12.26513672	+0.69873047	-1.81933594	-17.60009766	-7.25097656	+23.55468750	+2372	+9.77783203	-2.38183594	-3.16845703	+15.55664063	+4.85595703	-36.69433594	+1484
+1457970474.85209990	+12.01904297	-0.50537109	-3.06738281	+40.01220703	+27.29003906	-54.71191406	+2172	+12.21679688	+0.68115234	-1.89843750	-17.13867188	-7.31689453	+22.91748047	+2364	+9.73388672	-2.43896484	-3.21679688	+15.82031250	+5.18554688	-37.04589844	+1488
+1457970474.85630010	+11.96630859	-0.54931641	-3.13769531	+40.42968750	+27.46582031	-54.75585938	+2168	+12.16406250	+0.64599609	-1.97314453	-16.80908203	-7.38281250	+22.25830078	+2352	+9.68554688	-2.50048828	-3.26953125	+16.04003906	+5.51513672	-37.39746094	+1496
+1457970474.86040000	+11.91357422	-0.58886719	-3.22119141	+40.86914063	+27.68554688	-54.71191406	+2164	+12.11132813	+0.61083984	-2.06542969	-16.41357422	-7.33886719	+21.53320313	+2348	+9.64599609	-2.56201172	-3.32666016	+16.28173828	+5.88867188	-37.77099609	+1500
+1457970474.86459990	+11.85644531	-0.61523438	-3.29150391	+41.41845703	+27.79541016	-54.73388672	+2156	+12.05419922	+0.58886719	-2.14892578	-15.90820313	-7.38281250	+20.87402344	+2336	+9.59765625	-2.62353516	-3.37500000	+16.52343750	+6.19628906	-38.18847656	+1504
+1457970474.86870000	+11.80371094	-0.66357422	-3.36181641	+41.83593750	+27.88330078	-54.73388672	+2152	+12.00146484	+0.54492188	-2.22802734	-15.51269531	-7.40478516	+20.19287109	+2328	+9.54931641	-2.68945313	-3.42773438	+16.74316406	+6.52587891	-38.58398438	+1508
+1457970474.87710000	+11.68945313	-0.75146484	-3.51562500	+42.80273438	+28.10302734	-54.68994141	+2144	+11.88281250	+0.47460938	-2.40820313	-14.56787109	-7.31689453	+18.80859375	+2312	+9.45263672	-2.82128906	-3.53320313	+17.22656250	+7.18505859	-39.48486328	+1516
+1457970474.88120010	+11.63232422	-0.80419922	-3.59033203	+43.22021484	+28.14697266	-54.64599609	+2140	+11.82128906	+0.42187500	-2.49609375	-14.19433594	-7.27294922	+18.12744141	+2304	+9.40429688	-2.89160156	-3.58593750	+17.42431641	+7.49267578	-39.94628906	+1520
+1457970474.88540010	+11.57519531	-0.85693359	-3.66503906	+43.65966797	+28.21289063	-54.60205078	+2136	+11.76416016	+0.37792969	-2.58837891	-13.77685547	-7.14111328	+17.40234375	+2296	+9.35595703	-2.96191406	-3.62988281	+17.66601563	+7.77832031	-40.42968750	+1520
+1457970474.88960000	+11.51806641	-0.90087891	-3.73535156	+44.16503906	+28.21289063	-54.55810547	+2132	+11.69824219	+0.33837891	-2.67626953	-13.27148438	-7.07519531	+16.76513672	+2288	+9.30322266	-3.03222656	-3.67822266	+17.86376953	+8.10791016	-40.95703125	+1520
+1457970474.89369990	+11.45654297	-0.96240234	-3.80566406	+44.53857422	+28.21289063	-54.51416016	+2128	+11.63671875	+0.27685547	-2.76416016	-12.89794922	-6.98730469	+16.08398438	+2280	+9.25048828	-3.10693359	-3.72656250	+18.06152344	+8.43750000	-41.41845703	+1524
+1457970474.89790010	+11.40380859	-1.01953125	-3.87597656	+44.93408203	+28.23486328	-54.51416016	+2124	+11.57519531	+0.22412109	-2.85644531	-12.50244141	-6.85546875	+15.38085938	+2276	+9.20654297	-3.17724609	-3.77490234	+18.28125000	+8.74511719	-41.94580078	+1524
+1457970474.90619990	+11.28515625	-1.14257813	-4.01660156	+45.70312500	+28.25683594	-54.42626953	+2116	+11.44335938	+0.10986328	-3.02783203	-11.66748047	-6.61376953	+14.10644531	+2256	+9.09667969	-3.33105469	-3.86279297	+18.65478516	+9.38232422	-43.02246094	+1528
+1457970474.91039990	+11.22802734	-1.20849609	-4.08251953	+46.05468750	+28.25683594	-54.42626953	+2108	+11.38183594	+0.04833984	-3.11572266	-11.27197266	-6.43798828	+13.42529297	+2248	+9.04833984	-3.41015625	-3.90234375	+18.87451172	+9.64599609	-43.57177734	+1528
+1457970474.91459990	+11.16650391	-1.27441406	-4.14843750	+46.40625000	+28.27880859	-54.40429688	+2104	+11.31152344	+0.00000000	-3.19921875	-10.76660156	-6.32812500	+12.85400391	+2240	+8.99121094	-3.48925781	-3.94628906	+19.02832031	+9.99755859	-44.12109375	+1528
+1457970474.91870000	+11.10498047	-1.34472656	-4.21435547	+46.69189453	+28.30078125	-54.38232422	+2100	+11.24560547	-0.07470703	-3.27832031	-10.41503906	-6.19628906	+12.23876953	+2232	+8.93408203	-3.57275391	-3.99462891	+19.20410156	+10.32714844	-44.60449219	+1532
+1457970474.92290000	+11.04785156	-1.41943359	-4.27587891	+46.97753906	+28.30078125	-54.44824219	+2092	+11.17968750	-0.14062500	-3.36181641	-10.01953125	-6.04248047	+11.60156250	+2224	+8.88574219	-3.65185547	-4.02539063	+19.40185547	+10.56884766	-45.17578125	+1528
+1457970474.92709990	+10.98632813	-1.48974609	-4.33740234	+47.24121094	+28.34472656	-54.49218750	+2084	+11.11376953	-0.19775391	-3.43212891	-9.51416016	-5.95458984	+11.07421875	+2212	+8.82421875	-3.73974609	-4.06494141	+19.55566406	+10.89843750	-45.70312500	+1532
+1457970474.93540000	+10.86767578	-1.64794922	-4.44726563	+47.65869141	+28.47656250	-54.66796875	+2068	+10.97753906	-0.35156250	-3.57714844	-8.72314453	-5.71289063	+9.90966797	+2196	+8.71875000	-3.91113281	-4.13525391	+19.92919922	+11.44775391	-46.71386719	+1528
+1457970474.93960000	+10.80175781	-1.72265625	-4.50439453	+47.87841797	+28.56445313	-54.75585938	+2060	+10.90722656	-0.40869141	-3.64306641	-8.17382813	-5.62500000	+9.42626953	+2180	+8.66162109	-4.00341797	-4.17480469	+20.08300781	+11.77734375	-47.17529297	+1532
+1457970474.94370010	+10.74023438	-1.80615234	-4.55712891	+48.05419922	+28.67431641	-54.82177734	+2052	+10.83691406	-0.48779297	-3.70458984	-7.77832031	-5.49316406	+8.94287109	+2172	+8.60449219	-4.09130859	-4.21435547	+20.28076172	+12.08496094	-47.54882813	+1536
+1457970474.94790010	+10.68310547	-1.88964844	-4.60107422	+48.22998047	+28.74023438	-55.01953125	+2036	+10.76660156	-0.56250000	-3.76611328	-7.33886719	-5.38330078	+8.41552734	+2160	+8.55175781	-4.18359375	-4.23632813	+20.50048828	+12.28271484	-48.03222656	+1536
+1457970474.95199990	+10.62158203	-1.96875000	-4.64941406	+48.40576172	+28.82812500	-55.12939453	+2024	+10.69189453	-0.62402344	-3.81884766	-6.76757813	-5.29541016	+7.99804688	+2144	+8.49462891	-4.27587891	-4.27148438	+20.65429688	+12.59033203	-48.40576172	+1540
+1457970474.95619990	+10.56005859	-2.05664063	-4.69335938	+48.53759766	+28.95996094	-55.26123047	+2016	+10.62158203	-0.70751953	-3.87158203	-6.35009766	-5.18554688	+7.58056641	+2132	+8.43750000	-4.36816406	-4.30664063	+20.89599609	+12.89794922	-48.71337891	+1544
+1457970474.96450000	+10.44140625	-2.22363281	-4.76806641	+48.86718750	+29.15771484	-55.63476563	+1988	+10.48095703	-0.85253906	-3.96386719	-5.36132813	-5.00976563	+6.78955078	+2104	+8.32763672	-4.55712891	-4.34619141	+21.26953125	+13.35937500	-49.43847656	+1552
+1457970474.96869990	+10.37988281	-2.31591797	-4.80761719	+48.99902344	+29.26757813	-55.76660156	+1980	+10.40625000	-0.93603516	-4.01220703	-4.96582031	-4.87792969	+6.43798828	+2092	+8.27050781	-4.64941406	-4.37255859	+21.53320313	+13.60107422	-49.63623047	+1556
+1457970474.97289990	+10.32275391	-2.40380859	-4.82958984	+49.13085938	+29.33349609	-56.00830078	+1972	+10.33593750	-1.01513672	-4.04736328	-4.54833984	-4.79003906	+6.06445313	+2076	+8.22216797	-4.74609375	-4.38134766	+21.77490234	+13.73291016	-49.94384766	+1560
+1457970474.97700000	+10.26123047	-2.48291016	-4.86035156	+49.35058594	+29.39941406	-56.14013672	+1960	+10.26123047	-1.08544922	-4.08251953	-4.06494141	-4.65820313	+5.77880859	+2056	+8.16503906	-4.84716797	-4.39892578	+21.97265625	+13.97460938	-50.16357422	+1564
+1457970474.98120000	+10.19970703	-2.57519531	-4.89111328	+49.50439453	+29.46533203	-56.27197266	+1956	+10.19091797	-1.16894531	-4.11767578	-3.71337891	-4.52636719	+5.51513672	+2040	+8.11230469	-4.93505859	-4.42089844	+22.25830078	+14.19433594	-50.29541016	+1568
+1457970474.98540000	+10.14697266	-2.65869141	-4.90429688	+49.63623047	+29.48730469	-56.49169922	+1944	+10.12060547	-1.25244141	-4.13964844	-3.36181641	-4.46044922	+5.22949219	+2020	+8.06835938	-5.03173828	-4.42089844	+22.52197266	+14.28222656	-50.55908203	+1572
+1457970474.99370000	+10.03271484	-2.83007813	-4.94384766	+50.03173828	+29.46533203	-56.77734375	+1928	+9.97998047	-1.41503906	-4.19238281	-2.65869141	-4.17480469	+4.81201172	+1992	+7.96289063	-5.22070313	-4.43847656	+23.02734375	+14.58984375	-50.93261719	+1576
+1457970474.99790000	+9.97998047	-2.91796875	-4.94824219	+50.16357422	+29.39941406	-57.01904297	+1916	+9.91845703	-1.49853516	-4.20117188	-2.37304688	-4.15283203	+4.61425781	+1972	+7.91894531	-5.31298828	-4.42968750	+23.29101563	+14.63378906	-51.17431641	+1580
+1457970475.00200010	+9.92285156	-2.99707031	-4.95703125	+50.38330078	+29.33349609	-57.15087891	+1908	+9.84814453	-1.57324219	-4.21875000	-2.04345703	-4.02099609	+4.46044922	+1956	+7.87060547	-5.41406250	-4.42529297	+23.48876953	+14.74365234	-51.37207031	+1584
+1457970475.00620010	+9.87011719	-3.08056641	-4.97021484	+50.58105469	+29.22363281	-57.26074219	+1896	+9.78222656	-1.66113281	-4.23193359	-1.82373047	-3.86718750	+4.30664063	+1944	+7.82666016	-5.49755859	-4.42529297	+23.81835938	+14.76562500	-51.50390625	+1584
+1457970475.01040010	+9.82177734	-3.16406250	-4.96142578	+50.69091797	+29.06982422	-57.50244141	+1884	+9.72509766	-1.74462891	-4.23193359	-1.58203125	-3.86718750	+4.15283203	+1928	+7.78710938	-5.58984375	-4.41210938	+24.10400391	+14.74365234	-51.70166016	+1588
+1457970475.01869990	+9.72509766	-3.32226563	-4.95703125	+51.04248047	+28.71826172	-57.81005859	+1856	+9.60205078	-1.91162109	-4.24072266	-1.14257813	-3.66943359	+3.95507813	+1896	+7.69921875	-5.77001953	-4.39453125	+24.63134766	+14.74365234	-52.11914063	+1592
+1457970475.02280000	+9.68115234	-3.40576172	-4.93505859	+51.13037109	+28.43261719	-58.11767578	+1844	+9.54492188	-1.99511719	-4.22314453	-0.94482422	-3.73535156	+3.82324219	+1876	+7.66406250	-5.85791016	-4.37255859	+24.89501953	+14.63378906	-52.40478516	+1596
+1457970475.02700000	+9.63281250	-3.48486328	-4.91748047	+51.24023438	+28.19091797	-58.31542969	+1832	+9.48779297	-2.07421875	-4.21435547	-0.72509766	-3.69140625	+3.75732422	+1860	+7.62011719	-5.95019531	-4.35498047	+25.07080078	+14.61181641	-52.62451172	+1600
+1457970475.03119990	+9.59326172	-3.55957031	-4.90429688	+51.37207031	+27.90527344	-58.49121094	+1816	+9.43505859	-2.15771484	-4.20996094	-0.54931641	-3.62548828	+3.71337891	+1844	+7.58496094	-6.03369141	-4.34179688	+25.37841797	+14.50195313	-52.80029297	+1596
+1457970475.03530000	+9.55371094	-3.63427734	-4.86914063	+51.39404297	+27.53173828	-58.84277344	+1812	+9.39111328	-2.24121094	-4.18359375	-0.35156250	-3.73535156	+3.60351563	+1832	+7.54980469	-6.11718750	-4.31542969	+25.62011719	+14.32617188	-53.04199219	+1600
+1457970475.03950000	+9.51416016	-3.71337891	-4.83837891	+51.41601563	+27.22412109	-59.06250000	+1804	+9.33837891	-2.32031250	-4.16162109	-0.13183594	-3.71337891	+3.58154297	+1816	+7.51025391	-6.20947266	-4.29345703	+25.75195313	+14.19433594	-53.23974609	+1604
+1457970475.04780010	+9.44824219	-3.86279297	-4.76806641	+51.45996094	+26.41113281	-59.61181641	+1792	+9.25048828	-2.47851563	-4.10888672	+0.24169922	-3.82324219	+3.49365234	+1796	+7.44433594	-6.36767578	-4.24511719	+26.16943359	+13.82080078	-53.63525391	+1604
+1457970475.05200000	+9.41308594	-3.93750000	-4.72851563	+51.43798828	+26.01562500	-59.83154297	+1788	+9.20214844	-2.55322266	-4.07812500	+0.46142578	-3.86718750	+3.49365234	+1788	+7.40917969	-6.45556641	-4.21875000	+26.27929688	+13.64501953	-53.81103516	+1608
+1457970475.05620000	+9.38232422	-4.00781250	-4.69335938	+51.50390625	+25.57617188	-60.02929688	+1784	+9.16259766	-2.63232422	-4.05175781	+0.65917969	-3.86718750	+3.49365234	+1780	+7.37841797	-6.53466797	-4.19238281	+26.47705078	+13.46923828	-53.92089844	+1604
+1457970475.06030010	+9.35595703	-4.08251953	-4.63183594	+51.41601563	+25.07080078	-60.42480469	+1788	+9.12744141	-2.70703125	-4.00341797	+0.87890625	-4.04296875	+3.44970703	+1780	+7.34326172	-6.61376953	-4.15283203	+26.58691406	+13.20556641	-54.14062500	+1612
+1457970475.06450010	+9.32519531	-4.15722656	-4.58349609	+51.39404297	+24.60937500	-60.60058594	+1788	+9.08789063	-2.78173828	-3.96386719	+1.05468750	-4.08691406	+3.49365234	+1776	+7.31250000	-6.70166016	-4.11767578	+26.63085938	+12.96386719	-54.25048828	+1616
+1457970475.06870010	+9.30322266	-4.22753906	-4.53955078	+51.43798828	+24.12597656	-60.77636719	+1788	+9.05273438	-2.85205078	-3.92871094	+1.27441406	-4.08691406	+3.55957031	+1772	+7.28613281	-6.77636719	-4.09570313	+26.78466797	+12.85400391	-54.18457031	+1612
+1457970475.07699990	+9.25048828	-4.36816406	-4.42089844	+51.37207031	+23.07128906	-61.21582031	+1804	+8.98681641	-3.00146484	-3.82763672	+1.60400391	-4.30664063	+3.62548828	+1780	+7.22460938	-6.93896484	-4.00781250	+26.89453125	+12.45849609	-54.22851563	+1628
+1457970475.08119990	+9.22851563	-4.43408203	-4.36816406	+51.43798828	+22.54394531	-61.34765625	+1808	+8.95605469	-3.06738281	-3.78808594	+1.80175781	-4.32861328	+3.73535156	+1780	+7.19824219	-7.00927734	-3.98144531	+27.02636719	+12.39257813	-54.00878906	+1624
+1457970475.08530000	+9.21093750	-4.50000000	-4.30224609	+51.41601563	+21.97265625	-61.58935547	+1820	+8.93408203	-3.13769531	-3.72216797	+1.95556641	-4.57031250	+3.80126953	+1788	+7.17187500	-7.08837891	-3.92431641	+27.09228516	+12.23876953	-53.98681641	+1636
+1457970475.08950000	+9.18457031	-4.57031250	-4.24072266	+51.43798828	+21.40136719	-61.69921875	+1828	+8.89892578	-3.21240234	-3.66943359	+1.99951172	-4.59228516	+3.91113281	+1796	+7.14990234	-7.16748047	-3.88037109	+27.11425781	+12.06298828	-53.74511719	+1644
+1457970475.09369990	+9.16699219	-4.63183594	-4.18359375	+51.54785156	+20.85205078	-61.78710938	+1836	+8.87695313	-3.27832031	-3.62548828	+2.15332031	-4.61425781	+4.08691406	+1796	+7.12792969	-7.23779297	-3.85400391	+27.24609375	+12.12890625	-53.21777344	+1640
+1457970475.09780000	+9.14941406	-4.69335938	-4.11328125	+51.56982422	+20.23681641	-62.00683594	+1848	+8.85937500	-3.34863281	-3.55517578	+2.26318359	-4.87792969	+4.17480469	+1804	+7.10156250	-7.30810547	-3.79248047	+27.29003906	+12.10693359	-52.88818359	+1652
+1457970475.10610010	+9.11425781	-4.81640625	-3.99023438	+51.70166016	+19.07226563	-62.11669922	+1864	+8.81542969	-3.48486328	-3.44531250	+2.28515625	-4.92187500	+4.54833984	+1816	+7.06640625	-7.45312500	-3.70458984	+27.44384766	+12.17285156	-51.63574219	+1652
+1457970475.11030010	+9.10107422	-4.87353516	-3.91552734	+51.78955078	+18.45703125	-62.29248047	+1872	+8.80664063	-3.55078125	-3.37060547	+2.32910156	-5.18554688	+4.70214844	+1824	+7.04882813	-7.51904297	-3.64746094	+27.50976563	+12.19482422	-51.02050781	+1656
+1457970475.11450000	+9.08349609	-4.94384766	-3.84960938	+51.74560547	+17.90771484	-62.40234375	+1884	+8.78466797	-3.62988281	-3.31347656	+2.15332031	-5.22949219	+4.89990234	+1832	+7.03125000	-7.59375000	-3.59472656	+27.53173828	+12.19482422	-50.33935547	+1660
+1457970475.11859990	+9.07031250	-4.99218750	-3.78369141	+51.87744141	+17.33642578	-62.46826172	+1888	+8.77587891	-3.69140625	-3.25634766	+2.15332031	-5.27343750	+5.14160156	+1836	+7.01806641	-7.65087891	-3.54199219	+27.61962891	+12.23876953	-49.57031250	+1656
+1457970475.12280010	+9.06591797	-5.04492188	-3.70898438	+51.94335938	+16.69921875	-62.64404297	+1896	+8.77148438	-3.75292969	-3.18164063	+2.13134766	-5.53710938	+5.33935547	+1844	+7.00488281	-7.71240234	-3.48925781	+27.70751953	+12.21679688	-48.80126953	+1652
+1457970475.12700010	+9.04833984	-5.11083984	-3.63867188	+51.85546875	+16.17187500	-62.79785156	+1904	+8.75830078	-3.83642578	-3.11572266	+1.84570313	-5.62500000	+5.53710938	+1852	+6.99169922	-7.77832031	-3.43212891	+27.72949219	+12.21679688	-48.12011719	+1656
+1457970475.13109990	+9.04394531	-5.16357422	-3.57275391	+51.92138672	+15.64453125	-62.90771484	+1904	+8.75390625	-3.89794922	-3.05859375	+1.75781250	-5.69091797	+5.80078125	+1852	+6.98291016	-7.83544922	-3.36181641	+27.79541016	+12.10693359	-47.52685547	+1652
+1457970475.13949990	+9.03076172	-5.27783203	-3.42333984	+51.81152344	+14.58984375	-63.28125000	+1912	+8.74951172	-4.04296875	-2.91357422	+1.29638672	-6.02050781	+6.26220703	+1864	+6.95654297	-7.95410156	-3.26953125	+27.90527344	+11.97509766	-46.20849609	+1636
+1457970475.14360000	+9.02197266	-5.32617188	-3.35742188	+51.81152344	+14.10644531	-63.41308594	+1912	+8.74951172	-4.10449219	-2.85205078	+1.09863281	-6.10839844	+6.52587891	+1864	+6.95214844	-7.99804688	-3.19482422	+27.97119141	+11.66748047	-45.94482422	+1636
+1457970475.14780000	+9.02197266	-5.37451172	-3.28271484	+51.81152344	+13.60107422	-63.61083984	+1912	+8.75830078	-4.17041016	-2.77734375	+0.92285156	-6.30615234	+6.81152344	+1868	+6.94775391	-8.04638672	-3.15087891	+28.08105469	+11.38183594	-45.48339844	+1620
+1457970475.15200000	+9.01757813	-5.43603516	-3.21240234	+51.65771484	+13.16162109	-63.83056641	+1912	+8.75390625	-4.24511719	-2.70703125	+0.52734375	-6.45996094	+7.03125000	+1872	+6.93457031	-8.10351563	-3.09375000	+28.08105469	+11.20605469	-45.30761719	+1616
+1457970475.15610000	+9.01318359	-5.48437500	-3.14208984	+51.61376953	+12.74414063	-64.00634766	+1912	+8.75830078	-4.31103516	-2.64111328	+0.28564453	-6.56982422	+7.31689453	+1872	+6.93017578	-8.14746094	-3.01904297	+28.08105469	+10.83251953	-45.39550781	+1616
+1457970475.16030000	+9.01318359	-5.52832031	-3.07177734	+51.59179688	+12.28271484	-64.22607422	+1908	+8.76269531	-4.37255859	-2.57080078	+0.04394531	-6.72363281	+7.58056641	+1876	+6.92578125	-8.19580078	-2.97949219	+28.14697266	+10.50292969	-45.26367188	+1604
+1457970475.16450000	+9.00878906	-5.58544922	-2.99707031	+51.43798828	+11.88720703	-64.44580078	+1912	+8.76269531	-4.44287109	-2.50048828	-0.28564453	-6.87744141	+7.84423828	+1880	+6.91259766	-8.25292969	-2.92675781	+28.12500000	+10.23925781	-45.32958984	+1596
+1457970475.16860010	+9.00878906	-5.63378906	-2.93115234	+51.37207031	+11.51367188	-64.62158203	+1908	+8.76708984	-4.50439453	-2.43017578	-0.54931641	-7.00927734	+8.12988281	+1880	+6.90820313	-8.29687500	-2.86523438	+28.12500000	+9.86572266	-45.59326172	+1596
+1457970475.17689990	+9.00439453	-5.72607422	-2.79492188	+51.24023438	+10.76660156	-64.99511719	+1908	+8.77148438	-4.62744141	-2.29394531	-1.05468750	-7.25097656	+8.70117188	+1880	+6.89062500	-8.39794922	-2.75976563	+28.12500000	+9.16259766	-45.98876953	+1584
+1457970475.18109990	+9.00439453	-5.77001953	-2.72460938	+51.19628906	+10.41503906	-65.19287109	+1908	+8.77148438	-4.68457031	-2.22363281	-1.27441406	-7.38281250	+8.96484375	+1884	+6.88183594	-8.44628906	-2.71142578	+28.12500000	+8.92089844	-46.12060547	+1576
+1457970475.18530010	+9.00000000	-5.81396484	-2.65869141	+51.17431641	+10.01953125	-65.36865234	+1912	+8.77148438	-4.73730469	-2.16210938	-1.49414063	-7.47070313	+9.27246094	+1884	+6.87304688	-8.49462891	-2.64990234	+28.12500000	+8.65722656	-46.34033203	+1576
+1457970475.18940000	+9.00000000	-5.85351563	-2.58837891	+51.15234375	+9.64599609	-65.54443359	+1912	+8.77148438	-4.79003906	-2.09179688	-1.64794922	-7.60253906	+9.55810547	+1884	+6.86425781	-8.54296875	-2.59716797	+28.12500000	+8.34960938	-46.47216797	+1572
+1457970475.19359990	+8.99560547	-5.89306641	-2.52246094	+51.15234375	+9.27246094	-65.72021484	+1916	+8.76708984	-4.83837891	-2.02587891	-1.77978516	-7.73437500	+9.82177734	+1888	+6.85546875	-8.58691406	-2.55322266	+28.12500000	+8.17382813	-46.42822266	+1568
+1457970475.19779990	+8.99121094	-5.93261719	-2.45654297	+51.15234375	+8.87695313	-65.87402344	+1916	+8.76708984	-4.88671875	-1.96435547	-1.91162109	-7.80029297	+10.10742188	+1888	+6.84667969	-8.63525391	-2.49609375	+28.10302734	+7.99804688	-46.47216797	+1568
+1457970475.20190000	+8.99121094	-5.96777344	-2.39062500	+51.17431641	+8.45947266	-65.98388672	+1920	+8.76269531	-4.93066406	-1.89843750	-1.99951172	-7.88818359	+10.39306641	+1888	+6.83789063	-8.68359375	-2.44335938	+28.12500000	+7.73437500	-46.38427734	+1564
+1457970475.21030000	+8.98242188	-6.03808594	-2.25878906	+51.24023438	+7.60253906	-66.24755859	+1928	+8.75390625	-5.00976563	-1.77539063	-2.10937500	-8.02001953	+10.96435547	+1884	+6.82031250	-8.76708984	-2.34667969	+28.21289063	+7.44873047	-45.94482422	+1560
+1457970475.21440010	+8.97802734	-6.06884766	-2.19287109	+51.30615234	+7.11914063	-66.33544922	+1928	+8.74511719	-5.04931641	-1.71826172	-2.17529297	-8.08593750	+11.22802734	+1884	+6.81591797	-8.80664063	-2.29394531	+28.30078125	+7.25097656	-45.65917969	+1556
+1457970475.21860000	+8.97363281	-6.09521484	-2.13134766	+51.39404297	+6.65771484	-66.44531250	+1932	+8.74072266	-5.08447266	-1.65673828	-2.19726563	-8.17382813	+11.49169922	+1884	+6.81152344	-8.84179688	-2.24560547	+28.36669922	+7.11914063	-45.28564453	+1552
+1457970475.22280000	+8.96923828	-6.12597656	-2.06542969	+51.45996094	+6.13037109	-66.55517578	+1936	+8.73632813	-5.11523438	-1.59960938	-2.19726563	-8.19580078	+11.77734375	+1880	+6.80273438	-8.87695313	-2.19726563	+28.43261719	+6.96533203	-44.89013672	+1548
+1457970475.22690010	+8.96484375	-6.15234375	-2.00390625	+51.54785156	+5.62500000	-66.59912109	+1936	+8.72753906	-5.15039063	-1.54248047	-2.26318359	-8.26171875	+12.01904297	+1876	+6.80273438	-8.91210938	-2.14453125	+28.54248047	+6.81152344	-44.53857422	+1544
+1457970475.23110010	+8.96044922	-6.17871094	-1.93798828	+51.65771484	+5.09765625	-66.66503906	+1936	+8.72314453	-5.17675781	-1.48535156	-2.28515625	-8.30566406	+12.26074219	+1872	+6.79833984	-8.94287109	-2.08740234	+28.63037109	+6.61376953	-44.25292969	+1544
+1457970475.23530010	+8.95605469	-6.20068359	-1.88085938	+51.76757813	+4.54833984	-66.68701172	+1936	+8.71875000	-5.20312500	-1.43701172	-2.28515625	-8.30566406	+12.54638672	+1864	+6.79394531	-8.97363281	-2.04345703	+28.74023438	+6.43798828	-43.85742188	+1536
+1457970475.24359990	+8.94287109	-6.24462891	-1.76220703	+52.00927734	+3.44970703	-66.70898438	+1936	+8.70556641	-5.26025391	-1.33154297	-2.39501953	-8.34960938	+13.00781250	+1852	+6.78955078	-9.02197266	-1.93359375	+29.00390625	+6.08642578	-43.39599609	+1528
+1457970475.24780010	+8.93408203	-6.25781250	-1.70507813	+52.16308594	+2.87841797	-66.70898438	+1932	+8.69677734	-5.28662109	-1.28320313	-2.41699219	-8.30566406	+13.27148438	+1844	+6.78955078	-9.04394531	-1.89843750	+29.13574219	+5.88867188	-43.06640625	+1516
+1457970475.25190000	+8.92968750	-6.27539063	-1.64794922	+52.29492188	+2.32910156	-66.73095703	+1928	+8.69238281	-5.31298828	-1.23486328	-2.50488281	-8.32763672	+13.46923828	+1836	+6.78515625	-9.06591797	-1.85449219	+29.28955078	+5.75683594	-42.89062500	+1508
+1457970475.25609990	+8.92089844	-6.29296875	-1.59082031	+52.44873047	+1.80175781	-66.73095703	+1920	+8.68798828	-5.33496094	-1.18652344	-2.54882813	-8.34960938	+13.64501953	+1832	+6.78076172	-9.08349609	-1.79296875	+29.37744141	+5.58105469	-42.84667969	+1504
+1457970475.26020000	+8.91210938	-6.30615234	-1.54248047	+52.62451172	+1.27441406	-66.68701172	+1916	+8.67919922	-5.35693359	-1.14257813	-2.61474609	-8.28369141	+13.88671875	+1820	+6.77636719	-9.10546875	-1.75781250	+29.48730469	+5.40527344	-42.67089844	+1496
+1457970475.26440000	+8.90332031	-6.31933594	-1.48974609	+52.80029297	+0.79101563	-66.68701172	+1908	+8.67480469	-5.37890625	-1.09863281	-2.65869141	-8.28369141	+14.04052734	+1812	+6.76757813	-9.12304688	-1.71826172	+29.61914063	+5.29541016	-42.60498047	+1488
+1457970475.27270010	+8.88574219	-6.33691406	-1.39746094	+53.15185547	-0.17578125	-66.66503906	+1892	+8.65722656	-5.41845703	-1.01953125	-2.76855469	-8.19580078	+14.41406250	+1792	+6.75439453	-9.16259766	-1.63476563	+29.79492188	+4.96582031	-42.58300781	+1472
+1457970475.27690010	+8.87695313	-6.34570313	-1.34472656	+53.30566406	-0.59326172	-66.70898438	+1884	+8.65283203	-5.44042969	-0.97558594	-2.81250000	-8.19580078	+14.54589844	+1784	+6.74560547	-9.18017578	-1.59960938	+29.90478516	+4.85595703	-42.58300781	+1460
+1457970475.28110000	+8.86816406	-6.35009766	-1.29638672	+53.50341797	-0.98876953	-66.79687500	+1876	+8.64404297	-5.45361328	-0.93603516	-2.83447266	-8.21777344	+14.65576172	+1776	+6.73681641	-9.19775391	-1.56005859	+29.97070313	+4.70214844	-42.64892578	+1456
+1457970475.28520010	+8.85937500	-6.35449219	-1.26123047	+53.70117188	-1.38427734	-66.77490234	+1864	+8.63525391	-5.47119141	-0.90087891	-2.85644531	-8.15185547	+14.83154297	+1764	+6.72363281	-9.21533203	-1.53369141	+30.05859375	+4.54833984	-42.62695313	+1444
+1457970475.28940010	+8.85058594	-6.35888672	-1.21289063	+53.85498047	-1.69189453	-66.88476563	+1856	+8.63085938	-5.48437500	-0.86132813	-2.83447266	-8.15185547	+14.91943359	+1756	+6.71044922	-9.22851563	-1.50732422	+30.12451172	+4.43847656	-42.62695313	+1436
+1457970475.29769990	+8.82861328	-6.36328125	-1.13818359	+54.18457031	-2.30712891	-67.01660156	+1844	+8.61328125	-5.51074219	-0.79541016	-2.83447266	-8.15185547	+15.13916016	+1740	+6.68408203	-9.26367188	-1.44580078	+30.21240234	+4.13085938	-42.75878906	+1424
+1457970475.30189990	+8.81982422	-6.37207031	-1.09863281	+54.29443359	-2.52685547	-67.14843750	+1844	+8.60449219	-5.52392578	-0.76025391	-2.81250000	-8.17382813	+15.22705078	+1736	+6.67089844	-9.28125000	-1.42382813	+30.27832031	+3.97705078	-42.78076172	+1416
+1457970475.30609990	+8.81542969	-6.37207031	-1.05908203	+54.42626953	-2.76855469	-67.32421875	+1840	+8.60009766	-5.53271484	-0.72509766	-2.76855469	-8.26171875	+15.29296875	+1728	+6.66210938	-9.29443359	-1.39306641	+30.34423828	+3.80126953	-42.89062500	+1412
+1457970475.31020000	+8.80664063	-6.36767578	-1.02832031	+54.58007813	-2.96630859	-67.39013672	+1836	+8.59130859	-5.53710938	-0.70312500	-2.72460938	-8.23974609	+15.42480469	+1716	+6.64892578	-9.30761719	-1.37548828	+30.38818359	+3.62548828	-42.91259766	+1404
+1457970475.31440000	+8.79785156	-6.37646484	-0.99316406	+54.64599609	-3.12011719	-67.56591797	+1836	+8.58691406	-5.55029297	-0.67675781	-2.70263672	-8.28369141	+15.46875000	+1712	+6.64013672	-9.32080078	-1.35791016	+30.45410156	+3.47167969	-42.95654297	+1396
+1457970475.31859990	+8.79345703	-6.37646484	-0.95800781	+54.75585938	-3.29589844	-67.76367188	+1840	+8.57812500	-5.55468750	-0.64599609	-2.65869141	-8.37158203	+15.53466797	+1704	+6.63134766	-9.33398438	-1.33154297	+30.52001953	+3.27392578	-43.06640625	+1392
+1457970475.32690000	+8.78466797	-6.38085938	-0.90966797	+54.88769531	-3.51562500	-68.04931641	+1840	+8.56933594	-5.57226563	-0.60205078	-2.59277344	-8.43750000	+15.68847656	+1688	+6.61816406	-9.35595703	-1.29199219	+30.65185547	+2.92236328	-43.26416016	+1384
+1457970475.33100010	+8.78027344	-6.38525391	-0.88330078	+54.93164063	-3.60351563	-68.24707031	+1844	+8.56933594	-5.57666016	-0.57568359	-2.52685547	-8.54736328	+15.73242188	+1680	+6.61816406	-9.36474609	-1.27001953	+30.69580078	+2.72460938	-43.39599609	+1380
+1457970475.33520010	+8.78027344	-6.38525391	-0.87011719	+54.99755859	-3.69140625	-68.33496094	+1844	+8.56494141	-5.58105469	-0.56250000	-2.48291016	-8.54736328	+15.82031250	+1668	+6.61376953	-9.37353516	-1.25683594	+30.76171875	+2.57080078	-43.48388672	+1376
+1457970475.33940010	+8.77587891	-6.39404297	-0.84814453	+54.97558594	-3.73535156	-68.51074219	+1848	+8.56054688	-5.58984375	-0.54931641	-2.50488281	-8.59130859	+15.86425781	+1660	+6.61376953	-9.38232422	-1.23925781	+30.82763672	+2.41699219	-43.61572266	+1372
+1457970475.34770010	+8.77587891	-6.40283203	-0.82177734	+54.99755859	-3.80126953	-68.75244141	+1852	+8.56054688	-5.59863281	-0.52734375	-2.43896484	-8.67919922	+15.97412109	+1636	+6.61816406	-9.39111328	-1.20849609	+30.98144531	+2.15332031	-43.87939453	+1368
+1457970475.35190010	+8.77148438	-6.41162109	-0.81298828	+54.95361328	-3.80126953	-68.90625000	+1856	+8.56054688	-5.61181641	-0.51855469	-2.48291016	-8.72314453	+15.97412109	+1628	+6.62695313	-9.39990234	-1.19531250	+31.04736328	+2.04345703	-44.03320313	+1364
+1457970475.35599990	+8.77148438	-6.41601563	-0.80419922	+54.93164063	-3.80126953	-69.03808594	+1860	+8.56054688	-5.61621094	-0.50976563	-2.48291016	-8.76708984	+15.99609375	+1616	+6.62695313	-9.40429688	-1.18212891	+31.09130859	+1.97753906	-44.16503906	+1360
+1457970475.36019990	+8.77587891	-6.42041016	-0.79980469	+54.90966797	-3.77929688	-69.10400391	+1860	+8.56494141	-5.62060547	-0.50976563	-2.48291016	-8.74511719	+16.04003906	+1604	+6.63134766	-9.40869141	-1.17333984	+31.13525391	+1.91162109	-44.27490234	+1360
+1457970475.36439990	+8.77587891	-6.43359375	-0.79980469	+54.82177734	-3.73535156	-69.19189453	+1864	+8.56494141	-5.63378906	-0.50976563	-2.52685547	-8.74511719	+16.01806641	+1592	+6.64013672	-9.41308594	-1.16015625	+31.20117188	+1.86767578	-44.40673828	+1360
+1457970475.36850000	+8.78027344	-6.43798828	-0.79541016	+54.77783203	-3.69140625	-69.25781250	+1864	+8.56933594	-5.63818359	-0.50537109	-2.54882813	-8.76708984	+16.01806641	+1580	+6.64453125	-9.42187500	-1.15136719	+31.22314453	+1.86767578	-44.51660156	+1356
+1457970475.37690000	+8.78466797	-6.45556641	-0.79980469	+54.64599609	-3.55957031	-69.34570313	+1868	+8.57373047	-5.65136719	-0.51416016	-2.61474609	-8.70117188	+16.01806641	+1560	+6.65332031	-9.43066406	-1.14257813	+31.26708984	+1.86767578	-44.67041016	+1352
+1457970475.38100000	+8.78466797	-6.45996094	-0.80419922	+54.58007813	-3.49365234	-69.36767578	+1872	+8.57812500	-5.66015625	-0.51855469	-2.63671875	-8.67919922	+15.99609375	+1552	+6.65771484	-9.43066406	-1.14257813	+31.26708984	+1.88964844	-44.69238281	+1348
+1457970475.38520000	+8.78906250	-6.46435547	-0.80859375	+54.53613281	-3.42773438	-69.41162109	+1872	+8.58251953	-5.66455078	-0.52294922	-2.68066406	-8.63525391	+15.97412109	+1544	+6.66210938	-9.43505859	-1.14257813	+31.28906250	+1.91162109	-44.73632813	+1344
+1457970475.38940000	+8.78906250	-6.46875000	-0.80859375	+54.49218750	-3.38378906	-69.43359375	+1872	+8.58251953	-5.66894531	-0.52734375	-2.70263672	-8.61328125	+15.95214844	+1536	+6.66650391	-9.43945313	-1.14257813	+31.28906250	+1.93359375	-44.75830078	+1344
+1457970475.39350010	+8.79345703	-6.47314453	-0.81298828	+54.44824219	-3.33984375	-69.45556641	+1876	+8.58691406	-5.67333984	-0.53173828	-2.72460938	-8.59130859	+15.93017578	+1528	+6.66650391	-9.44384766	-1.14257813	+31.26708984	+1.97753906	-44.78027344	+1340
+1457970475.39770010	+8.79785156	-6.47314453	-0.81298828	+54.38232422	-3.27392578	-69.47753906	+1876	+8.59130859	-5.67773438	-0.53173828	-2.76855469	-8.56933594	+15.90820313	+1520	+6.66650391	-9.44824219	-1.14257813	+31.22314453	+2.02148438	-44.78027344	+1336
+1457970475.40599990	+8.80224609	-6.47753906	-0.81738281	+54.31640625	-3.22998047	-69.52148438	+1876	+8.60009766	-5.68212891	-0.53613281	-2.79052734	-8.52539063	+15.84228516	+1504	+6.66650391	-9.45263672	-1.14697266	+31.17919922	+2.06542969	-44.75830078	+1328
+1457970475.41020010	+8.80664063	-6.47753906	-0.81298828	+54.27246094	-3.18603516	-69.56542969	+1876	+8.60449219	-5.68652344	-0.54052734	-2.81250000	-8.52539063	+15.82031250	+1496	+6.67089844	-9.45703125	-1.15136719	+31.15722656	+2.08740234	-44.73632813	+1328
+1457970475.41430000	+8.80664063	-6.47753906	-0.81298828	+54.25048828	-3.18603516	-69.58740234	+1880	+8.60449219	-5.68652344	-0.54052734	-2.81250000	-8.52539063	+15.79833984	+1488	+6.67089844	-9.45703125	-1.15136719	+31.13525391	+2.08740234	-44.71435547	+1324
+1457970475.41849990	+8.81103516	-6.47753906	-0.81298828	+54.22851563	-3.16406250	-69.63134766	+1880	+8.60888672	-5.68652344	-0.54052734	-2.81250000	-8.52539063	+15.75439453	+1484	+6.67089844	-9.45703125	-1.15576172	+31.11328125	+2.06542969	-44.71435547	+1320
+1457970475.42269990	+8.81542969	-6.47753906	-0.80859375	+54.20654297	-3.16406250	-69.67529297	+1884	+8.61328125	-5.69091797	-0.54052734	-2.81250000	-8.54736328	+15.71044922	+1476	+6.67089844	-9.45703125	-1.15576172	+31.09130859	+2.06542969	-44.69238281	+1316
+1457970475.42680000	+8.81982422	-6.47753906	-0.80859375	+54.16259766	-3.18603516	-69.76318359	+1884	+8.61767578	-5.69091797	-0.54052734	-2.79052734	-8.56933594	+15.68847656	+1472	+6.67529297	-9.45703125	-1.15576172	+31.06933594	+2.04345703	-44.69238281	+1312
+1457970475.43100000	+8.82421875	-6.47314453	-0.80419922	+54.16259766	-3.18603516	-69.82910156	+1888	+8.62207031	-5.69091797	-0.53613281	-2.79052734	-8.61328125	+15.64453125	+1468	+6.67529297	-9.45703125	-1.15576172	+31.06933594	+2.02148438	-44.71435547	+1312
+1457970475.43930010	+8.83740234	-6.46875000	-0.78662109	+54.11865234	-3.27392578	-70.07080078	+1900	+8.63525391	-5.68652344	-0.53173828	-2.74658203	-8.72314453	+15.53466797	+1464	+6.67968750	-9.45703125	-1.15576172	+31.04736328	+1.95556641	-44.73632813	+1304
+1457970475.44350000	+8.84619141	-6.46435547	-0.77783203	+54.09667969	-3.33984375	-70.22460938	+1908	+8.63964844	-5.68652344	-0.52734375	-2.70263672	-8.78906250	+15.46875000	+1464	+6.68408203	-9.45703125	-1.15576172	+31.04736328	+1.91162109	-44.75830078	+1304
+1457970475.44770000	+8.85058594	-6.45996094	-0.76904297	+54.07470703	-3.40576172	-70.35644531	+1912	+8.64404297	-5.68652344	-0.52294922	-2.65869141	-8.87695313	+15.40283203	+1464	+6.68847656	-9.45703125	-1.15576172	+31.04736328	+1.86767578	-44.80224609	+1304
+1457970475.45180010	+8.85937500	-6.45117188	-0.76025391	+54.09667969	-3.51562500	-70.53222656	+1924	+8.65283203	-5.68212891	-0.51855469	-2.61474609	-8.96484375	+15.33691406	+1464	+6.69287109	-9.45263672	-1.15136719	+31.06933594	+1.80175781	-44.84619141	+1300
+1457970475.45600010	+8.86816406	-6.44677734	-0.75146484	+54.09667969	-3.60351563	-70.68603516	+1932	+8.65722656	-5.68212891	-0.51416016	-2.57080078	-9.07470703	+15.24902344	+1464	+6.70166016	-9.45263672	-1.15136719	+31.06933594	+1.75781250	-44.89013672	+1300
+1457970475.46429990	+8.88134766	-6.43359375	-0.73388672	+54.09667969	-3.75732422	-70.92773438	+1948	+8.67041016	-5.67773438	-0.50537109	-2.43896484	-9.29443359	+15.07324219	+1468	+6.71484375	-9.44824219	-1.14257813	+31.13525391	+1.62597656	-45.02197266	+1304
+1457970475.46849990	+8.89013672	-6.43359375	-0.72949219	+54.09667969	-3.82324219	-71.01562500	+1952	+8.67919922	-5.67333984	-0.50097656	-2.37304688	-9.38232422	+14.98535156	+1468	+6.72363281	-9.44384766	-1.13378906	+31.17919922	+1.56005859	-45.10986328	+1308
+1457970475.47270010	+8.89453125	-6.42919922	-0.72509766	+54.09667969	-3.86718750	-71.08154297	+1960	+8.68359375	-5.67333984	-0.49658203	-2.30712891	-9.47021484	+14.89746094	+1472	+6.73242188	-9.43945313	-1.12939453	+31.22314453	+1.51611328	-45.19775391	+1312
+1457970475.47680000	+8.89892578	-6.42919922	-0.72070313	+54.11865234	-3.91113281	-71.12548828	+1964	+8.68798828	-5.66894531	-0.49218750	-2.24121094	-9.55810547	+14.80957031	+1472	+6.74560547	-9.43505859	-1.12060547	+31.26708984	+1.42822266	-45.30761719	+1316
+1457970475.48099990	+8.89892578	-6.42480469	-0.72070313	+54.09667969	-3.93310547	-71.16943359	+1972	+8.69238281	-5.66894531	-0.48779297	-2.17529297	-9.60205078	+14.74365234	+1476	+6.75439453	-9.43066406	-1.11181641	+31.33300781	+1.38427734	-45.39550781	+1320
+1457970475.48510000	+8.90332031	-6.42480469	-0.72070313	+54.09667969	-3.95507813	-71.19140625	+1976	+8.69677734	-5.66455078	-0.48779297	-2.10937500	-9.66796875	+14.65576172	+1476	+6.76757813	-9.43066406	-1.10742188	+31.39892578	+1.34033203	-45.50537109	+1328
+1457970475.49350000	+8.90771484	-6.42480469	-0.71630859	+54.07470703	-3.95507813	-71.21337891	+1984	+8.70556641	-5.66455078	-0.48339844	-1.99951172	-9.71191406	+14.54589844	+1476	+6.78515625	-9.42187500	-1.08984375	+31.50878906	+1.27441406	-45.65917969	+1336
+1457970475.49760010	+8.91210938	-6.42480469	-0.71630859	+54.05273438	-3.95507813	-71.21337891	+1988	+8.70556641	-5.66455078	-0.48339844	-1.93359375	-9.71191406	+14.50195313	+1476	+6.78955078	-9.42187500	-1.08544922	+31.57470703	+1.27441406	-45.72509766	+1340
+1457970475.50180010	+8.91210938	-6.42480469	-0.71630859	+54.03076172	-3.93310547	-71.21337891	+1992	+8.70996094	-5.66455078	-0.48339844	-1.88964844	-9.71191406	+14.45800781	+1476	+6.79394531	-9.41748047	-1.08105469	+31.59667969	+1.27441406	-45.76904297	+1344
+1457970475.50600000	+8.91210938	-6.42480469	-0.72070313	+54.00878906	-3.91113281	-71.19140625	+1996	+8.70996094	-5.66015625	-0.48339844	-1.84570313	-9.68994141	+14.43603516	+1476	+6.79833984	-9.41748047	-1.07666016	+31.64062500	+1.29638672	-45.81298828	+1344
+1457970475.51009990	+8.91210938	-6.42480469	-0.72070313	+53.98681641	-3.88916016	-71.16943359	+2000	+8.70996094	-5.66015625	-0.48339844	-1.80175781	-9.66796875	+14.41406250	+1476	+6.79833984	-9.41748047	-1.07226563	+31.66259766	+1.29638672	-45.83496094	+1348
+1457970475.51850010	+8.91210938	-6.42480469	-0.72070313	+53.94287109	-3.82324219	-71.12548828	+2004	+8.71435547	-5.66015625	-0.48779297	-1.73583984	-9.60205078	+14.37011719	+1476	+6.80273438	-9.41748047	-1.07226563	+31.68457031	+1.34033203	-45.83496094	+1348
+1457970475.52679990	+8.91210938	-6.42480469	-0.72509766	+53.87695313	-3.75732422	-71.10351563	+2008	+8.71435547	-5.66015625	-0.48779297	-1.66992188	-9.51416016	+14.37011719	+1476	+6.79833984	-9.41748047	-1.07226563	+31.70654297	+1.36230469	-45.81298828	+1352
+1457970475.53099990	+8.91210938	-6.42480469	-0.72509766	+53.85498047	-3.71337891	-71.10351563	+2008	+8.71435547	-5.66015625	-0.48779297	-1.64794922	-9.49218750	+14.34814453	+1476	+6.79833984	-9.41748047	-1.07226563	+31.70654297	+1.38427734	-45.81298828	+1352
+1457970475.53510000	+8.91210938	-6.42041016	-0.72509766	+53.81103516	-3.66943359	-71.08154297	+2012	+8.71435547	-5.66015625	-0.48779297	-1.60400391	-9.44824219	+14.34814453	+1476	+6.79833984	-9.41748047	-1.07226563	+31.70654297	+1.40625000	-45.79101563	+1352
+1457970475.53930000	+8.91210938	-6.42041016	-0.72509766	+53.78906250	-3.62548828	-71.05957031	+2012	+8.71435547	-5.66015625	-0.48779297	-1.58203125	-9.40429688	+14.37011719	+1472	+6.79394531	-9.41748047	-1.07666016	+31.70654297	+1.40625000	-45.79101563	+1352
+1457970475.54760000	+8.91210938	-6.42041016	-0.72949219	+53.70117188	-3.53759766	-71.03759766	+2012	+8.71435547	-5.66015625	-0.48779297	-1.49414063	-9.29443359	+14.37011719	+1472	+6.79394531	-9.41748047	-1.07666016	+31.70654297	+1.42822266	-45.76904297	+1356
+1457970475.55180000	+8.91210938	-6.42041016	-0.72949219	+53.63525391	-3.47167969	-71.01562500	+2016	+8.71435547	-5.66015625	-0.48779297	-1.45019531	-9.25048828	+14.39208984	+1472	+6.79394531	-9.41748047	-1.07666016	+31.70654297	+1.42822266	-45.76904297	+1356
+1457970475.55600000	+8.91210938	-6.42041016	-0.72949219	+53.56933594	-3.42773438	-71.01562500	+2016	+8.71435547	-5.66015625	-0.49218750	-1.38427734	-9.18457031	+14.41406250	+1472	+6.79394531	-9.41748047	-1.07666016	+31.70654297	+1.42822266	-45.74707031	+1356
+1457970475.56010010	+8.91210938	-6.41601563	-0.73388672	+53.52539063	-3.38378906	-70.99365234	+2016	+8.71435547	-5.66015625	-0.49218750	-1.31835938	-9.11865234	+14.43603516	+1472	+6.79394531	-9.41748047	-1.07666016	+31.72851563	+1.42822266	-45.74707031	+1356
+1457970475.56430010	+8.91210938	-6.41601563	-0.73388672	+53.43750000	-3.31787109	-70.99365234	+2016	+8.71435547	-5.66015625	-0.49218750	-1.23046875	-9.00878906	+14.47998047	+1472	+6.78955078	-9.41748047	-1.07666016	+31.72851563	+1.45019531	-45.72509766	+1356
+1457970475.57259990	+8.91210938	-6.41601563	-0.73828125	+53.30566406	-3.22998047	-70.97167969	+2016	+8.71875000	-5.66015625	-0.49218750	-1.05468750	-8.81103516	+14.58984375	+1472	+6.78515625	-9.41748047	-1.08105469	+31.75048828	+1.49414063	-45.65917969	+1360
+1457970475.57680010	+8.91210938	-6.41601563	-0.73828125	+53.23974609	-3.18603516	-70.94970703	+2020	+8.71875000	-5.66015625	-0.49218750	-0.92285156	-8.67919922	+14.67773438	+1472	+6.78076172	-9.41308594	-1.08105469	+31.79443359	+1.53808594	-45.59326172	+1360
+1457970475.58090000	+8.91210938	-6.41601563	-0.74267578	+53.17382813	-3.16406250	-70.94970703	+2020	+8.71875000	-5.66015625	-0.49658203	-0.81298828	-8.54736328	+14.76562500	+1472	+6.78076172	-9.41308594	-1.08105469	+31.83837891	+1.58203125	-45.54931641	+1360
+1457970475.58509990	+8.91210938	-6.41601563	-0.74267578	+53.10791016	-3.14208984	-70.92773438	+2020	+8.71875000	-5.66015625	-0.49658203	-0.70312500	-8.45947266	+14.87548828	+1472	+6.78076172	-9.40869141	-1.08105469	+31.88232422	+1.62597656	-45.50537109	+1360
+1457970475.58929990	+8.91210938	-6.41601563	-0.74707031	+53.06396484	-3.12011719	-70.92773438	+2020	+8.72314453	-5.66015625	-0.49658203	-0.61523438	-8.34960938	+14.98535156	+1472	+6.78076172	-9.40429688	-1.07666016	+31.97021484	+1.66992188	-45.46142578	+1360
+1457970475.59760000	+8.91650391	-6.41601563	-0.75146484	+52.97607422	-3.09814453	-70.88378906	+2020	+8.72753906	-5.66015625	-0.49658203	-0.43945313	-8.15185547	+15.22705078	+1472	+6.78515625	-9.39990234	-1.07226563	+32.10205078	+1.73583984	-45.41748047	+1364
+1457970475.60180000	+8.91650391	-6.41601563	-0.75146484	+52.95410156	-3.09814453	-70.88378906	+2024	+8.72753906	-5.66015625	-0.49658203	-0.35156250	-8.06396484	+15.35888672	+1472	+6.78955078	-9.39550781	-1.06787109	+32.14599609	+1.75781250	-45.41748047	+1368
+1457970475.60590000	+8.92089844	-6.41601563	-0.75146484	+52.91015625	-3.09814453	-70.86181641	+2024	+8.73193359	-5.65576172	-0.49658203	-0.28564453	-7.99804688	+15.49072266	+1472	+6.79394531	-9.39111328	-1.06347656	+32.21191406	+1.77978516	-45.41748047	+1372
+1457970475.61010000	+8.92529297	-6.41601563	-0.75585938	+52.88818359	-3.09814453	-70.83984375	+2024	+8.73632813	-5.65576172	-0.49658203	-0.21972656	-7.91015625	+15.62255859	+1472	+6.79833984	-9.39111328	-1.06347656	+32.27783203	+1.80175781	-45.41748047	+1376
+1457970475.61430000	+8.92529297	-6.41601563	-0.75585938	+52.86621094	-3.09814453	-70.81787109	+2024	+8.73632813	-5.65576172	-0.49658203	-0.17578125	-7.84423828	+15.73242188	+1472	+6.80273438	-9.38671875	-1.05908203	+32.32177734	+1.82373047	-45.41748047	+1376
+1457970475.61840010	+8.92968750	-6.41601563	-0.76025391	+52.86621094	-3.09814453	-70.79589844	+2024	+8.74072266	-5.65576172	-0.49658203	-0.13183594	-7.75634766	+15.86425781	+1472	+6.80712891	-9.38232422	-1.05908203	+32.34375000	+1.82373047	-45.41748047	+1380
+1457970475.62680010	+8.93408203	-6.41601563	-0.76025391	+52.84423828	-3.09814453	-70.77392578	+2028	+8.74511719	-5.65136719	-0.49658203	-0.02197266	-7.62451172	+16.08398438	+1472	+6.81591797	-9.38232422	-1.05468750	+32.40966797	+1.86767578	-45.41748047	+1384
+1457970475.63089990	+8.93847656	-6.41601563	-0.76025391	+52.84423828	-3.09814453	-70.77392578	+2028	+8.74951172	-5.65136719	-0.49658203	+0.00000000	-7.58056641	+16.19384766	+1472	+6.81591797	-9.37792969	-1.05468750	+32.40966797	+1.86767578	-45.41748047	+1388
+1457970475.63509990	+8.94287109	-6.41162109	-0.76025391	+52.84423828	-3.07617188	-70.75195313	+2028	+8.75390625	-5.65136719	-0.49658203	+0.04394531	-7.51464844	+16.30371094	+1472	+6.82031250	-9.37792969	-1.05468750	+32.43164063	+1.88964844	-45.39550781	+1388
+1457970475.63920000	+8.94287109	-6.41162109	-0.76464844	+52.84423828	-3.07617188	-70.75195313	+2028	+8.75830078	-5.64697266	-0.49658203	+0.08789063	-7.44873047	+16.39160156	+1472	+6.82031250	-9.37792969	-1.05468750	+32.43164063	+1.88964844	-45.39550781	+1392
+1457970475.64340000	+8.94726563	-6.40722656	-0.76464844	+52.86621094	-3.07617188	-70.72998047	+2028	+8.76269531	-5.64697266	-0.49658203	+0.13183594	-7.40478516	+16.45751953	+1472	+6.82031250	-9.37792969	-1.05468750	+32.43164063	+1.91162109	-45.39550781	+1392
+1457970475.65170000	+8.95605469	-6.40283203	-0.76464844	+52.88818359	-3.05419922	-70.70800781	+2032	+8.76708984	-5.64257813	-0.49658203	+0.19775391	-7.29492188	+16.61132813	+1476	+6.82470703	-9.37792969	-1.05468750	+32.43164063	+1.91162109	-45.35156250	+1396
+1457970475.65590000	+8.95605469	-6.39843750	-0.76464844	+52.91015625	-3.05419922	-70.70800781	+2032	+8.76708984	-5.64257813	-0.49218750	+0.21972656	-7.25097656	+16.67724609	+1476	+6.82470703	-9.37792969	-1.05468750	+32.43164063	+1.93359375	-45.35156250	+1396
+1457970475.66010000	+8.96044922	-6.39843750	-0.76464844	+52.91015625	-3.05419922	-70.68603516	+2032	+8.77148438	-5.63818359	-0.49218750	+0.24169922	-7.20703125	+16.74316406	+1476	+6.82470703	-9.37792969	-1.05908203	+32.40966797	+1.93359375	-45.32958984	+1396
+1457970475.66420010	+8.96484375	-6.39404297	-0.76464844	+52.93212891	-3.03222656	-70.68603516	+2032	+8.77148438	-5.63818359	-0.49218750	+0.26367188	-7.16308594	+16.78710938	+1480	+6.82470703	-9.37792969	-1.05908203	+32.40966797	+1.95556641	-45.30761719	+1400
+1457970475.66840000	+8.96484375	-6.38964844	-0.76025391	+52.93212891	-3.03222656	-70.66406250	+2032	+8.77587891	-5.63818359	-0.49218750	+0.28564453	-7.11914063	+16.85302734	+1480	+6.82470703	-9.37792969	-1.05908203	+32.40966797	+1.95556641	-45.30761719	+1400
+1457970475.67260000	+8.96923828	-6.38964844	-0.76025391	+52.95410156	-3.01025391	-70.64208984	+2032	+8.77587891	-5.63818359	-0.49218750	+0.30761719	-7.07519531	+16.89697266	+1480	+6.82470703	-9.37792969	-1.05908203	+32.40966797	+1.95556641	-45.28564453	+1400
+1457970475.67670010	+8.96923828	-6.38525391	-0.76464844	+52.95410156	-3.01025391	-70.62011719	+2032	+8.77587891	-5.63378906	-0.49218750	+0.32958984	-7.03125000	+16.94091797	+1480	+6.82470703	-9.37792969	-1.06347656	+32.40966797	+1.97753906	-45.26367188	+1400
