# Supplementary material for: A direct effect of perception on action when grasping a cup
Source: Sci Rep. 2018 Jan 9;8:171. doi: 10.1038/s41598-017-18591-5 (PMC5760564; doi:10.1038/s41598-017-18591-5)
Supplement: Supplementary file 6 — Supplementary Information [file 41598_2017_18591_MOESM6_ESM.zip › SciRep_Data/S01instruct/S01_100instruct_Tr40.dat]

+1000000000000.00000000	+0.00000000	+0.00000000	+0.00000000	+0.00000000	+0.00000000	+0.00000000	+0	+0.00000000	+0.00000000	+0.00000000	+0.00000000	+0.00000000	+0.00000000	+0	+0.00000000	+0.00000000	+0.00000000	+0.00000000	+0.00000000	+0.00000000	+0
+1457970920.15599990	+8.42431641	-6.95214844	-0.79980469	+53.67919922	+0.54931641	-56.53564453	+1972	+8.27050781	-6.14794922	-0.53613281	+7.31689453	-8.78906250	+14.65576172	+1496	+6.55224609	-10.17333984	-0.79101563	+37.28759766	+6.10839844	-44.38476563	+1300
+1457970920.16020010	+8.42431641	-6.95214844	-0.79980469	+53.65722656	+0.57128906	-56.55761719	+1972	+8.27050781	-6.15234375	-0.53613281	+7.33886719	-8.78906250	+14.56787109	+1496	+6.54785156	-10.17333984	-0.79541016	+37.28759766	+6.10839844	-44.40673828	+1300
+1457970920.16849990	+8.42431641	-6.95214844	-0.79980469	+53.61328125	+0.63720703	-56.64550781	+1980	+8.27050781	-6.15234375	-0.54052734	+7.38281250	-8.81103516	+14.39208984	+1500	+6.54345703	-10.17773438	-0.79980469	+37.26562500	+6.10839844	-44.42871094	+1304
+1457970920.17269990	+8.42431641	-6.95214844	-0.79980469	+53.59130859	+0.65917969	-56.66748047	+1980	+8.27050781	-6.15234375	-0.54052734	+7.40478516	-8.83300781	+14.30419922	+1500	+6.53906250	-10.17773438	-0.80419922	+37.24365234	+6.10839844	-44.42871094	+1304
+1457970920.17680000	+8.42431641	-6.95214844	-0.80419922	+53.56933594	+0.68115234	-56.71142578	+1984	+8.27050781	-6.15234375	-0.54052734	+7.42675781	-8.83300781	+14.21630859	+1500	+6.53466797	-10.18212891	-0.80419922	+37.24365234	+6.13037109	-44.42871094	+1304
+1457970920.18100000	+8.42431641	-6.95214844	-0.80419922	+53.54736328	+0.70312500	-56.73339844	+1984	+8.27050781	-6.15673828	-0.54052734	+7.44873047	-8.85498047	+14.12841797	+1504	+6.53466797	-10.18212891	-0.80859375	+37.22167969	+6.13037109	-44.42871094	+1308
+1457970920.18930010	+8.41992188	-6.95214844	-0.80419922	+53.52539063	+0.72509766	-56.79931641	+1988	+8.26611328	-6.15673828	-0.54492188	+7.51464844	-8.87695313	+13.99658203	+1504	+6.52587891	-10.18652344	-0.81298828	+37.22167969	+6.13037109	-44.42871094	+1308
+1457970927.12800000	+8.51220703	-6.99169922	-0.83056641	+54.71191406	-0.76904297	-57.15087891	+2056	+8.34082031	-6.19189453	-0.63281250	+8.85498047	-11.88720703	+5.99853516	+1508	+6.63574219	-10.28320313	-0.76904297	+37.06787109	+6.37207031	-47.28515625	+1264
+1457970927.13630010	+8.51220703	-6.99169922	-0.83056641	+54.71191406	-0.76904297	-57.15087891	+2056	+8.34082031	-6.19189453	-0.63281250	+8.87695313	-11.86523438	+5.99853516	+1508	+6.63134766	-10.28320313	-0.77343750	+37.04589844	+6.37207031	-47.26318359	+1264
+1457970927.14050010	+8.51220703	-6.99169922	-0.83056641	+54.73388672	-0.76904297	-57.15087891	+2056	+8.34082031	-6.19189453	-0.63281250	+8.87695313	-11.86523438	+5.99853516	+1508	+6.63134766	-10.28759766	-0.77343750	+37.02392578	+6.37207031	-47.24121094	+1264
+1457970927.14470010	+8.51220703	-6.99169922	-0.83056641	+54.73388672	-0.76904297	-57.15087891	+2056	+8.34082031	-6.18750000	-0.63281250	+8.87695313	-11.86523438	+5.99853516	+1508	+6.62695313	-10.28759766	-0.77783203	+37.02392578	+6.37207031	-47.24121094	+1264
+1457970927.14879990	+8.50781250	-6.99169922	-0.83056641	+54.73388672	-0.76904297	-57.15087891	+2056	+8.34082031	-6.18750000	-0.63281250	+8.87695313	-11.84326172	+5.97656250	+1512	+6.62695313	-10.28759766	-0.77783203	+37.00195313	+6.37207031	-47.21923828	+1264
+1457970927.15300010	+8.50781250	-6.99169922	-0.83056641	+54.73388672	-0.74707031	-57.15087891	+2056	+8.34082031	-6.18750000	-0.63281250	+8.87695313	-11.84326172	+5.97656250	+1512	+6.62255859	-10.28759766	-0.78222656	+36.97998047	+6.37207031	-47.19726563	+1260
+1457970927.15720010	+8.50781250	-6.99169922	-0.83056641	+54.73388672	-0.74707031	-57.12890625	+2056	+8.34082031	-6.18750000	-0.63281250	+8.89892578	-11.84326172	+5.97656250	+1512	+6.62255859	-10.28759766	-0.78222656	+36.95800781	+6.37207031	-47.17529297	+1264
+1457970927.16129990	+8.50781250	-6.99169922	-0.83056641	+54.73388672	-0.74707031	-57.12890625	+2052	+8.34082031	-6.18750000	-0.63281250	+8.89892578	-11.84326172	+5.97656250	+1512	+6.61816406	-10.29199219	-0.78662109	+36.93603516	+6.37207031	-47.15332031	+1264
+1457970927.16969990	+8.50781250	-6.98730469	-0.83056641	+54.73388672	-0.74707031	-57.12890625	+2052	+8.34082031	-6.18750000	-0.63281250	+8.89892578	-11.82128906	+5.97656250	+1512	+6.60937500	-10.29199219	-0.79101563	+36.87011719	+6.37207031	-47.08740234	+1260
+1457970927.17380000	+8.50781250	-6.98730469	-0.83056641	+54.73388672	-0.74707031	-57.12890625	+2052	+8.34082031	-6.18750000	-0.63281250	+8.89892578	-11.82128906	+5.97656250	+1512	+6.60498047	-10.29638672	-0.79541016	+36.84814453	+6.39404297	-47.06542969	+1260
+1457970927.18220000	+8.50781250	-6.98730469	-0.83056641	+54.73388672	-0.72509766	-57.12890625	+2048	+8.34082031	-6.18750000	-0.63281250	+8.89892578	-11.82128906	+5.97656250	+1516	+6.59619141	-10.29638672	-0.79980469	+36.80419922	+6.39404297	-47.02148438	+1260
+1457970927.18630000	+8.50781250	-6.98730469	-0.83056641	+54.73388672	-0.72509766	-57.10693359	+2048	+8.34082031	-6.18750000	-0.63281250	+8.89892578	-11.82128906	+5.97656250	+1516	+6.59619141	-10.29638672	-0.79980469	+36.80419922	+6.39404297	-47.02148438	+1256
+1457970927.19050000	+8.50781250	-6.98730469	-0.83056641	+54.73388672	-0.74707031	-57.10693359	+2048	+8.34082031	-6.18750000	-0.63281250	+8.89892578	-11.82128906	+5.97656250	+1516	+6.59619141	-10.29638672	-0.79980469	+36.80419922	+6.39404297	-47.02148438	+1252
+1457970927.19470000	+8.50781250	-6.98730469	-0.83056641	+54.73388672	-0.74707031	-57.10693359	+2048	+8.34082031	-6.18750000	-0.63281250	+8.89892578	-11.82128906	+5.97656250	+1516	+6.59619141	-10.29638672	-0.79980469	+36.80419922	+6.39404297	-47.02148438	+1252
+1457970927.19880010	+8.50781250	-6.98730469	-0.83056641	+54.73388672	-0.74707031	-57.10693359	+2048	+8.34082031	-6.18750000	-0.63281250	+8.89892578	-11.82128906	+5.97656250	+1516	+6.60058594	-10.29638672	-0.79980469	+36.82617188	+6.39404297	-47.02148438	+1248
+1457970927.20300010	+8.50781250	-6.98730469	-0.83056641	+54.75585938	-0.74707031	-57.10693359	+2048	+8.34082031	-6.18750000	-0.63281250	+8.89892578	-11.82128906	+5.99853516	+1516	+6.60058594	-10.29638672	-0.79541016	+36.82617188	+6.37207031	-47.04345703	+1248
+1457970927.20709990	+8.50781250	-6.98730469	-0.83056641	+54.75585938	-0.74707031	-57.10693359	+2044	+8.34082031	-6.18750000	-0.63281250	+8.89892578	-11.82128906	+5.99853516	+1516	+6.60058594	-10.29638672	-0.79541016	+36.82617188	+6.37207031	-47.04345703	+1248
+1457970927.21550010	+8.50781250	-6.98730469	-0.83056641	+54.75585938	-0.74707031	-57.10693359	+2044	+8.34082031	-6.18750000	-0.63281250	+8.89892578	-11.82128906	+5.99853516	+1516	+6.60498047	-10.29638672	-0.79541016	+36.84814453	+6.37207031	-47.04345703	+1244
+1457970927.22379990	+8.50781250	-6.98730469	-0.83056641	+54.75585938	-0.76904297	-57.10693359	+2044	+8.34082031	-6.18750000	-0.63281250	+8.89892578	-11.82128906	+6.02050781	+1516	+6.60498047	-10.29638672	-0.79541016	+36.84814453	+6.37207031	-47.06542969	+1240
+1457970927.22799990	+8.50781250	-6.98730469	-0.83056641	+54.75585938	-0.76904297	-57.08496094	+2044	+8.34082031	-6.18750000	-0.63281250	+8.89892578	-11.82128906	+6.02050781	+1516	+6.60498047	-10.29638672	-0.79541016	+36.87011719	+6.37207031	-47.06542969	+1240
+1457970927.23630000	+8.50781250	-6.98730469	-0.83056641	+54.75585938	-0.76904297	-57.08496094	+2044	+8.34082031	-6.18750000	-0.63281250	+8.89892578	-11.82128906	+6.02050781	+1516	+6.60937500	-10.29199219	-0.79101563	+36.87011719	+6.37207031	-47.06542969	+1240
+1457970927.24460010	+8.50781250	-6.98730469	-0.83056641	+54.75585938	-0.76904297	-57.08496094	+2044	+8.34082031	-6.18750000	-0.63281250	+8.89892578	-11.82128906	+6.04248047	+1516	+6.60937500	-10.29199219	-0.79101563	+36.87011719	+6.37207031	-47.06542969	+1236
+1457970927.24880000	+8.50781250	-6.98730469	-0.83056641	+54.75585938	-0.79101563	-57.08496094	+2044	+8.34082031	-6.18750000	-0.63281250	+8.89892578	-11.82128906	+6.04248047	+1516	+6.60937500	-10.29199219	-0.79101563	+36.87011719	+6.37207031	-47.06542969	+1236
+1457970927.25300000	+8.50781250	-6.98730469	-0.83056641	+54.75585938	-0.79101563	-57.08496094	+2044	+8.34082031	-6.18750000	-0.63281250	+8.89892578	-11.82128906	+6.04248047	+1516	+6.60937500	-10.29199219	-0.79101563	+36.87011719	+6.37207031	-47.06542969	+1236
+1457970927.26130010	+8.50781250	-6.98730469	-0.83056641	+54.75585938	-0.79101563	-57.08496094	+2044	+8.34082031	-6.18750000	-0.63281250	+8.89892578	-11.82128906	+6.04248047	+1516	+6.60937500	-10.29199219	-0.79101563	+36.87011719	+6.37207031	-47.04345703	+1236
+1457970927.26550010	+8.50781250	-6.98730469	-0.83056641	+54.75585938	-0.79101563	-57.06298828	+2044	+8.34082031	-6.18750000	-0.63281250	+8.89892578	-11.82128906	+6.06445313	+1516	+6.60937500	-10.29199219	-0.79101563	+36.87011719	+6.37207031	-47.04345703	+1232
+1457970927.27379990	+8.50781250	-6.98730469	-0.83056641	+54.75585938	-0.81298828	-57.06298828	+2044	+8.34082031	-6.18750000	-0.63281250	+8.87695313	-11.82128906	+6.06445313	+1520	+6.60937500	-10.29199219	-0.79541016	+36.87011719	+6.37207031	-47.04345703	+1232
+1457970927.28210000	+8.50781250	-6.98730469	-0.83056641	+54.75585938	-0.81298828	-57.06298828	+2044	+8.34082031	-6.18750000	-0.62841797	+8.87695313	-11.82128906	+6.06445313	+1520	+6.60937500	-10.29199219	-0.79541016	+36.84814453	+6.37207031	-47.04345703	+1232
+1457970927.29040000	+8.50781250	-6.98730469	-0.82617188	+54.75585938	-0.81298828	-57.06298828	+2044	+8.34082031	-6.18750000	-0.62841797	+8.87695313	-11.82128906	+6.06445313	+1520	+6.60937500	-10.29199219	-0.79541016	+36.84814453	+6.37207031	-47.02148438	+1228
+1457970927.29880000	+8.50781250	-6.98730469	-0.82617188	+54.75585938	-0.83496094	-57.06298828	+2044	+8.34082031	-6.18750000	-0.62841797	+8.87695313	-11.82128906	+6.08642578	+1520	+6.60937500	-10.29199219	-0.79541016	+36.84814453	+6.37207031	-47.02148438	+1228
+1457970927.30710010	+8.50781250	-6.98730469	-0.82617188	+54.75585938	-0.83496094	-57.06298828	+2044	+8.34082031	-6.18310547	-0.62841797	+8.87695313	-11.82128906	+6.08642578	+1520	+6.60937500	-10.29199219	-0.79541016	+36.84814453	+6.35009766	-47.02148438	+1228
+1457970927.31960010	+8.51220703	-6.98730469	-0.82617188	+54.75585938	-0.85693359	-57.06298828	+2044	+8.34082031	-6.18310547	-0.62841797	+8.87695313	-11.84326172	+6.10839844	+1520	+6.60937500	-10.29199219	-0.79101563	+36.87011719	+6.35009766	-47.02148438	+1228
+1457970927.32380010	+8.51220703	-6.98730469	-0.82617188	+54.75585938	-0.85693359	-57.06298828	+2044	+8.34521484	-6.18310547	-0.62841797	+8.87695313	-11.84326172	+6.10839844	+1520	+6.60937500	-10.29199219	-0.79101563	+36.87011719	+6.35009766	-47.02148438	+1228
+1457970927.33209990	+8.51220703	-6.98730469	-0.82617188	+54.75585938	-0.87890625	-57.06298828	+2048	+8.34521484	-6.18310547	-0.62841797	+8.85498047	-11.84326172	+6.13037109	+1520	+6.61376953	-10.28759766	-0.79101563	+36.89208984	+6.35009766	-47.04345703	+1228
+1457970927.34040000	+8.51220703	-6.98730469	-0.82617188	+54.73388672	-0.87890625	-57.06298828	+2048	+8.34521484	-6.18310547	-0.62841797	+8.85498047	-11.84326172	+6.13037109	+1520	+6.61816406	-10.28759766	-0.78662109	+36.91406250	+6.32812500	-47.06542969	+1228
+1457970927.34879990	+8.51220703	-6.98730469	-0.82617188	+54.73388672	-0.87890625	-57.06298828	+2048	+8.34521484	-6.18310547	-0.62841797	+8.85498047	-11.86523438	+6.15234375	+1520	+6.62255859	-10.28759766	-0.78222656	+36.93603516	+6.32812500	-47.08740234	+1232
+1457970927.35710000	+8.51220703	-6.98730469	-0.82617188	+54.73388672	-0.90087891	-57.06298828	+2048	+8.34521484	-6.18310547	-0.62841797	+8.85498047	-11.86523438	+6.15234375	+1520	+6.62695313	-10.28320313	-0.78222656	+36.93603516	+6.32812500	-47.08740234	+1232
+1457970927.36540010	+8.51220703	-6.98730469	-0.82177734	+54.73388672	-0.90087891	-57.06298828	+2052	+8.34521484	-6.18310547	-0.62841797	+8.85498047	-11.86523438	+6.17431641	+1520	+6.62695313	-10.28320313	-0.78222656	+36.95800781	+6.32812500	-47.08740234	+1236
+1457970927.37369990	+8.51220703	-6.98730469	-0.82177734	+54.73388672	-0.90087891	-57.06298828	+2052	+8.34521484	-6.18310547	-0.62402344	+8.85498047	-11.86523438	+6.17431641	+1520	+6.62695313	-10.28320313	-0.78222656	+36.95800781	+6.32812500	-47.08740234	+1236
+1457970927.38210010	+8.51220703	-6.98730469	-0.82177734	+54.73388672	-0.90087891	-57.04101563	+2052	+8.34521484	-6.18310547	-0.62402344	+8.85498047	-11.86523438	+6.17431641	+1520	+6.62695313	-10.28320313	-0.78222656	+36.93603516	+6.32812500	-47.08740234	+1236
+1457970927.40290000	+8.51220703	-6.98730469	-0.82177734	+54.73388672	-0.90087891	-57.04101563	+2052	+8.34521484	-6.18310547	-0.62402344	+8.83300781	-11.86523438	+6.17431641	+1516	+6.62255859	-10.28320313	-0.78662109	+36.91406250	+6.32812500	-47.04345703	+1236
+1457970927.41120000	+8.51220703	-6.98730469	-0.82177734	+54.73388672	-0.90087891	-57.04101563	+2052	+8.34521484	-6.18310547	-0.62402344	+8.83300781	-11.84326172	+6.19628906	+1516	+6.62255859	-10.28320313	-0.78662109	+36.91406250	+6.32812500	-47.04345703	+1236
+1457970927.41960000	+8.51220703	-6.98730469	-0.82177734	+54.71191406	-0.90087891	-57.04101563	+2056	+8.34521484	-6.18310547	-0.62402344	+8.83300781	-11.84326172	+6.19628906	+1516	+6.62255859	-10.28320313	-0.78662109	+36.89208984	+6.32812500	-47.04345703	+1236
+1457970927.42370010	+8.51220703	-6.98730469	-0.82177734	+54.71191406	-0.90087891	-57.04101563	+2056	+8.34521484	-6.18310547	-0.62402344	+8.83300781	-11.84326172	+6.19628906	+1516	+6.62255859	-10.28320313	-0.78662109	+36.89208984	+6.32812500	-47.04345703	+1236
+1457970927.43210010	+8.51220703	-6.98730469	-0.82177734	+54.71191406	-0.90087891	-57.01904297	+2056	+8.34521484	-6.18310547	-0.62402344	+8.83300781	-11.84326172	+6.19628906	+1516	+6.62255859	-10.28320313	-0.78662109	+36.89208984	+6.32812500	-47.04345703	+1236
+1457970927.44039990	+8.51220703	-6.98730469	-0.82177734	+54.71191406	-0.90087891	-57.01904297	+2056	+8.34521484	-6.18310547	-0.62402344	+8.83300781	-11.84326172	+6.19628906	+1516	+6.62255859	-10.28320313	-0.78662109	+36.89208984	+6.32812500	-47.04345703	+1236
+1457970927.44450000	+8.51220703	-6.98730469	-0.82177734	+54.71191406	-0.90087891	-57.01904297	+2056	+8.34521484	-6.18310547	-0.62402344	+8.83300781	-11.86523438	+6.19628906	+1516	+6.62255859	-10.28320313	-0.78662109	+36.89208984	+6.32812500	-47.04345703	+1236
+1457970927.45289990	+8.51220703	-6.98730469	-0.82177734	+54.71191406	-0.90087891	-57.01904297	+2056	+8.34521484	-6.18310547	-0.62402344	+8.83300781	-11.86523438	+6.19628906	+1516	+6.62255859	-10.28320313	-0.78662109	+36.91406250	+6.30615234	-47.04345703	+1236
+1457970927.46120000	+8.51220703	-6.98730469	-0.82177734	+54.71191406	-0.92285156	-57.01904297	+2056	+8.34521484	-6.18310547	-0.62402344	+8.83300781	-11.86523438	+6.19628906	+1516	+6.62695313	-10.28320313	-0.78662109	+36.91406250	+6.30615234	-47.06542969	+1236
+1457970927.46540000	+8.51220703	-6.98730469	-0.82177734	+54.71191406	-0.92285156	-57.01904297	+2056	+8.34521484	-6.18310547	-0.62402344	+8.83300781	-11.86523438	+6.19628906	+1516	+6.62695313	-10.28320313	-0.78662109	+36.93603516	+6.30615234	-47.06542969	+1236
+1457970927.47370000	+8.51660156	-6.98730469	-0.82177734	+54.71191406	-0.92285156	-57.01904297	+2056	+8.34521484	-6.18310547	-0.62402344	+8.83300781	-11.86523438	+6.19628906	+1516	+6.62695313	-10.28320313	-0.78222656	+36.93603516	+6.30615234	-47.06542969	+1236
+1457970927.48200010	+8.51660156	-6.98730469	-0.82177734	+54.71191406	-0.92285156	-57.01904297	+2056	+8.34521484	-6.18310547	-0.62402344	+8.83300781	-11.86523438	+6.19628906	+1516	+6.62695313	-10.27880859	-0.78222656	+36.93603516	+6.30615234	-47.08740234	+1240
+1457970927.48620010	+8.51660156	-6.98730469	-0.82177734	+54.71191406	-0.92285156	-57.01904297	+2056	+8.34521484	-6.18310547	-0.62402344	+8.83300781	-11.86523438	+6.19628906	+1516	+6.63134766	-10.27880859	-0.78222656	+36.93603516	+6.30615234	-47.08740234	+1240
+1457970927.49449990	+8.51660156	-6.98730469	-0.82177734	+54.71191406	-0.92285156	-57.01904297	+2056	+8.34521484	-6.18310547	-0.62402344	+8.83300781	-11.86523438	+6.19628906	+1516	+6.63134766	-10.27880859	-0.78222656	+36.95800781	+6.30615234	-47.08740234	+1240
+1457970927.50289990	+8.51660156	-6.98730469	-0.82177734	+54.71191406	-0.92285156	-57.01904297	+2056	+8.34521484	-6.17871094	-0.62402344	+8.83300781	-11.86523438	+6.19628906	+1516	+6.62695313	-10.27880859	-0.78222656	+36.95800781	+6.30615234	-47.08740234	+1240
+1457970927.51120000	+8.51660156	-6.98730469	-0.82177734	+54.71191406	-0.92285156	-57.01904297	+2056	+8.34521484	-6.17871094	-0.62402344	+8.83300781	-11.86523438	+6.19628906	+1516	+6.62695313	-10.27880859	-0.78222656	+36.93603516	+6.30615234	-47.08740234	+1240
+1457970927.51950000	+8.51660156	-6.98730469	-0.82177734	+54.71191406	-0.92285156	-57.01904297	+2056	+8.34521484	-6.17871094	-0.62402344	+8.83300781	-11.86523438	+6.19628906	+1516	+6.62695313	-10.27880859	-0.78222656	+36.93603516	+6.30615234	-47.08740234	+1240
+1457970927.52370000	+8.51220703	-6.98730469	-0.82177734	+54.73388672	-0.92285156	-57.01904297	+2056	+8.34521484	-6.17871094	-0.62402344	+8.83300781	-11.86523438	+6.19628906	+1516	+6.62695313	-10.28320313	-0.78222656	+36.93603516	+6.30615234	-47.06542969	+1240
+1457970927.52780010	+8.51220703	-6.98291016	-0.82177734	+54.73388672	-0.92285156	-57.01904297	+2056	+8.34521484	-6.17871094	-0.62402344	+8.83300781	-11.86523438	+6.19628906	+1516	+6.62695313	-10.28320313	-0.78662109	+36.93603516	+6.30615234	-47.06542969	+1240
+1457970927.53200010	+8.51220703	-6.98291016	-0.82177734	+54.73388672	-0.92285156	-57.01904297	+2056	+8.34521484	-6.17871094	-0.62402344	+8.83300781	-11.84326172	+6.19628906	+1516	+6.62695313	-10.28320313	-0.78662109	+36.93603516	+6.30615234	-47.06542969	+1240
+1457970927.54029990	+8.51220703	-6.98291016	-0.82617188	+54.73388672	-0.92285156	-57.01904297	+2056	+8.34521484	-6.17871094	-0.62402344	+8.85498047	-11.84326172	+6.19628906	+1516	+6.62255859	-10.28320313	-0.78662109	+36.91406250	+6.32812500	-47.06542969	+1240
+1457970927.54450010	+8.51220703	-6.98730469	-0.82617188	+54.75585938	-0.90087891	-57.01904297	+2056	+8.34521484	-6.17871094	-0.62402344	+8.85498047	-11.84326172	+6.19628906	+1516	+6.62255859	-10.28320313	-0.78662109	+36.91406250	+6.32812500	-47.06542969	+1240
+1457970927.54870010	+8.51220703	-6.98730469	-0.82617188	+54.75585938	-0.90087891	-57.01904297	+2056	+8.34521484	-6.18310547	-0.62841797	+8.85498047	-11.84326172	+6.17431641	+1516	+6.62255859	-10.28320313	-0.78662109	+36.91406250	+6.32812500	-47.06542969	+1240
+1457970927.55699990	+8.51220703	-6.98730469	-0.83056641	+54.77783203	-0.85693359	-56.99707031	+2056	+8.34521484	-6.18310547	-0.62841797	+8.87695313	-11.82128906	+6.15234375	+1516	+6.62255859	-10.28320313	-0.78662109	+36.91406250	+6.35009766	-47.04345703	+1240
+1457970927.56530000	+8.50781250	-6.99169922	-0.83496094	+54.79980469	-0.76904297	-56.99707031	+2056	+8.34521484	-6.18310547	-0.63281250	+8.89892578	-11.79931641	+6.10839844	+1516	+6.62255859	-10.28320313	-0.78662109	+36.91406250	+6.37207031	-47.06542969	+1240
+1457970927.56950000	+8.50781250	-7.00048828	-0.84375000	+54.84375000	-0.61523438	-56.99707031	+2060	+8.34082031	-6.18750000	-0.64160156	+8.92089844	-11.73339844	+6.02050781	+1520	+6.62255859	-10.28759766	-0.78662109	+36.91406250	+6.41601563	-47.06542969	+1240
+1457970927.57780000	+8.50341797	-7.01806641	-0.86132813	+54.88769531	-0.30761719	-56.99707031	+2064	+8.33642578	-6.19628906	-0.65478516	+8.98681641	-11.57958984	+5.82275391	+1524	+6.62255859	-10.29199219	-0.78222656	+36.93603516	+6.50390625	-47.08740234	+1240
+1457970927.58200000	+8.49902344	-7.04443359	-0.88769531	+54.88769531	+0.10986328	-56.97509766	+2072	+8.33203125	-6.21386719	-0.68115234	+9.05273438	-11.35986328	+5.51513672	+1532	+6.62695313	-10.30078125	-0.77783203	+36.91406250	+6.67968750	-47.10937500	+1240
+1457970927.59030010	+8.49462891	-7.07519531	-0.92285156	+54.90966797	+0.68115234	-56.93115234	+2076	+8.32763672	-6.24023438	-0.72509766	+9.14062500	-10.94238281	+5.03173828	+1544	+6.62695313	-10.31835938	-0.77343750	+36.89208984	+7.00927734	-47.17529297	+1244
+1457970927.59450010	+8.49023438	-7.09716797	-0.94921875	+54.88769531	+1.09863281	-56.90917969	+2080	+8.32324219	-6.25781250	-0.76025391	+9.20654297	-10.59082031	+4.68017578	+1552	+6.62695313	-10.33593750	-0.76904297	+36.84814453	+7.40478516	-47.21923828	+1248
+1457970927.59859990	+8.48583984	-7.11035156	-0.96679688	+54.88769531	+1.40625000	-56.86523438	+2080	+8.31884766	-6.27539063	-0.78222656	+9.22851563	-10.32714844	+4.41650391	+1556	+6.62255859	-10.35351563	-0.76904297	+36.78222656	+7.73437500	-47.24121094	+1248
+1457970927.60279990	+8.48583984	-7.12792969	-0.98437500	+54.90966797	+1.71386719	-56.82128906	+2080	+8.31445313	-6.28857422	-0.80419922	+9.25048828	-10.10742188	+4.21875000	+1560	+6.61816406	-10.37109375	-0.76904297	+36.69433594	+8.02001953	-47.24121094	+1248
+1457970927.61110000	+8.47705078	-7.16308594	-1.02392578	+54.93164063	+2.35107422	-56.71142578	+2076	+8.31005859	-6.31494141	-0.85253906	+9.38232422	-9.58007813	+3.86718750	+1560	+6.59619141	-10.41503906	-0.78222656	+36.43066406	+8.76708984	-47.21923828	+1256
+1457970927.61529990	+8.47265625	-7.18066406	-1.04589844	+54.97558594	+2.65869141	-56.62353516	+2072	+8.30566406	-6.32812500	-0.87890625	+9.42626953	-9.31640625	+3.73535156	+1564	+6.58740234	-10.43261719	-0.79101563	+36.32080078	+9.03076172	-47.17529297	+1256
+1457970927.61949990	+8.46386719	-7.19824219	-1.07226563	+54.97558594	+2.96630859	-56.53564453	+2068	+8.29687500	-6.34130859	-0.90087891	+9.55810547	-9.05273438	+3.60351563	+1564	+6.57421875	-10.45458984	-0.80859375	+36.18896484	+9.33837891	-47.08740234	+1260
+1457970927.62360000	+8.46386719	-7.21582031	-1.09423828	+55.04150391	+3.27392578	-56.49169922	+2064	+8.29248047	-6.35449219	-0.92724609	+9.66796875	-8.81103516	+3.49365234	+1564	+6.56103516	-10.47216797	-0.82177734	+36.07910156	+9.60205078	-47.06542969	+1260
+1457970927.62780000	+8.45947266	-7.23779297	-1.12060547	+55.10742188	+3.55957031	-56.38183594	+2056	+8.28369141	-6.37207031	-0.95361328	+9.75585938	-8.54736328	+3.40576172	+1564	+6.55664063	-10.48974609	-0.83496094	+36.01318359	+9.84375000	-46.99951172	+1256
+1457970927.63200000	+8.45068359	-7.25976563	-1.14697266	+55.12939453	+3.84521484	-56.31591797	+2052	+8.27490234	-6.38085938	-0.97998047	+9.99755859	-8.30566406	+3.31787109	+1564	+6.53906250	-10.51611328	-0.85693359	+35.88134766	+10.10742188	-46.95556641	+1260
+1457970927.64030000	+8.44628906	-7.30371094	-1.19970703	+55.28320313	+4.37255859	-56.22802734	+2040	+8.25732422	-6.41162109	-1.03710938	+10.41503906	-7.86621094	+3.16406250	+1564	+6.52587891	-10.55566406	-0.88769531	+35.72753906	+10.54687500	-46.91162109	+1252
+1457970927.64860010	+8.44189453	-7.36083984	-1.25683594	+55.28320313	+4.85595703	-56.22802734	+2024	+8.23535156	-6.43798828	-1.09863281	+11.09619141	-7.51464844	+2.98828125	+1564	+6.51269531	-10.60839844	-0.92724609	+35.57373047	+11.00830078	-46.93359375	+1248
+1457970927.65280010	+8.44628906	-7.38720703	-1.29638672	+55.34912109	+5.03173828	-56.18408203	+2012	+8.22216797	-6.45117188	-1.13818359	+11.42578125	-7.27294922	+2.98828125	+1568	+6.51708984	-10.63037109	-0.95361328	+35.55175781	+11.16210938	-46.93359375	+1244
+1457970927.65700010	+8.43750000	-7.43115234	-1.33154297	+55.21728516	+5.27343750	-56.20605469	+2008	+8.20898438	-6.45996094	-1.17773438	+11.86523438	-7.11914063	+2.87841797	+1564	+6.51269531	-10.66113281	-0.97998047	+35.44189453	+11.33789063	-46.93359375	+1244
+1457970927.66529990	+8.45068359	-7.48828125	-1.41064453	+55.19531250	+5.58105469	-56.40380859	+1988	+8.18261719	-6.49072266	-1.25683594	+12.78808594	-6.87744141	+2.70263672	+1568	+6.52148438	-10.70947266	-1.02832031	+35.37597656	+11.60156250	-47.15332031	+1232
+1457970927.66950010	+8.45068359	-7.54101563	-1.45019531	+54.95361328	+5.80078125	-56.53564453	+1980	+8.16503906	-6.50390625	-1.29638672	+13.31542969	-6.76757813	+2.52685547	+1568	+6.52587891	-10.74462891	-1.05908203	+35.28808594	+11.75537109	-47.24121094	+1228
+1457970927.67360000	+8.45947266	-7.57617188	-1.48974609	+54.84375000	+5.97656250	-56.73339844	+1968	+8.15185547	-6.51708984	-1.33593750	+13.90869141	-6.76757813	+2.30712891	+1568	+6.53466797	-10.77099609	-1.08105469	+35.20019531	+11.86523438	-47.46093750	+1220
+1457970927.67779990	+8.47705078	-7.61572266	-1.53808594	+54.73388672	+6.08642578	-56.88720703	+1952	+8.13867188	-6.53027344	-1.39746094	+14.52392578	-6.59179688	+2.24121094	+1572	+6.54785156	-10.80175781	-1.11621094	+35.13427734	+11.95312500	-47.57080078	+1212
+1457970927.68610000	+8.49462891	-7.71679688	-1.63916016	+54.16259766	+6.43798828	-57.34863281	+1932	+8.09912109	-6.56103516	-1.49853516	+15.82031250	-6.48193359	+1.73583984	+1572	+6.56542969	-10.87207031	-1.18652344	+34.87060547	+12.15087891	-47.98828125	+1200
+1457970927.69030000	+8.51220703	-7.76513672	-1.70068359	+53.94287109	+6.54785156	-57.59033203	+1920	+8.09033203	-6.57421875	-1.57324219	+16.56738281	-6.35009766	+1.60400391	+1576	+6.58300781	-10.90722656	-1.23486328	+34.76074219	+12.19482422	-48.14208984	+1192
+1457970927.69440010	+8.52539063	-7.82666016	-1.75781250	+53.52539063	+6.72363281	-57.83203125	+1916	+8.06396484	-6.59619141	-1.63916016	+17.22656250	-6.21826172	+1.29638672	+1584	+6.59179688	-10.94677734	-1.28759766	+34.56298828	+12.28271484	-48.31787109	+1188
+1457970927.69860010	+8.53857422	-7.87939453	-1.81933594	+53.19580078	+6.87744141	-58.11767578	+1904	+8.04638672	-6.60937500	-1.70068359	+18.03955078	-6.21826172	+0.98876953	+1584	+6.60058594	-10.98193359	-1.33154297	+34.36523438	+12.34863281	-48.58154297	+1184
+1457970927.70280000	+8.56054688	-7.93212891	-1.88525391	+52.84423828	+7.00927734	-58.44726563	+1896	+8.03320313	-6.62255859	-1.77978516	+18.89648438	-6.08642578	+0.76904297	+1588	+6.61376953	-11.02148438	-1.38867188	+34.18945313	+12.39257813	-48.80126953	+1176
+1457970927.71110010	+8.59570313	-8.05517578	-2.02587891	+52.00927734	+7.31689453	-59.01855469	+1880	+7.98925781	-6.66210938	-1.93359375	+20.47851563	-5.88867188	+0.08789063	+1592	+6.62695313	-11.10937500	-1.50732422	+33.66210938	+12.54638672	-49.30664063	+1168
+1457970927.71939990	+8.63525391	-8.17822266	-2.17968750	+51.13037109	+7.62451172	-59.65576172	+1868	+7.94531250	-6.69726563	-2.10937500	+22.19238281	-5.58105469	-0.50537109	+1600	+6.63574219	-11.19726563	-1.65234375	+33.11279297	+12.67822266	-49.68017578	+1168
+1457970927.72359990	+8.65722656	-8.23535156	-2.26757813	+50.71289063	+7.75634766	-59.94140625	+1864	+7.92773438	-6.70605469	-2.20166016	+23.11523438	-5.49316406	-0.83496094	+1600	+6.64013672	-11.23681641	-1.73144531	+32.80517578	+12.74414063	-49.92187500	+1168
+1457970927.72779990	+8.67919922	-8.29687500	-2.34667969	+50.27343750	+7.88818359	-60.31494141	+1860	+7.91455078	-6.71923828	-2.29394531	+24.12597656	-5.38330078	-1.16455078	+1596	+6.64892578	-11.28076172	-1.81494141	+32.51953125	+12.78808594	-50.14160156	+1168
+1457970927.73610000	+8.71875000	-8.41113281	-2.52246094	+49.41650391	+8.12988281	-60.99609375	+1856	+7.86181641	-6.75439453	-2.49169922	+25.86181641	-5.09765625	-1.88964844	+1596	+6.64892578	-11.36425781	-1.98632813	+31.90429688	+12.87597656	-50.60302734	+1176
+1457970927.74029990	+8.74511719	-8.47265625	-2.60595703	+48.95507813	+8.26171875	-61.41357422	+1856	+7.85302734	-6.76318359	-2.59277344	+26.89453125	-4.98779297	-2.26318359	+1588	+6.65332031	-11.40820313	-2.07861328	+31.59667969	+12.91992188	-50.84472656	+1180
+1457970927.74860000	+8.79345703	-8.58251953	-2.79052734	+48.12011719	+8.45947266	-62.16064453	+1852	+7.80029297	-6.79394531	-2.80371094	+28.63037109	-4.70214844	-3.01025391	+1580	+6.65771484	-11.48730469	-2.26318359	+30.98144531	+12.98583984	-51.37207031	+1184
+1457970927.75270010	+8.81982422	-8.63964844	-2.87841797	+47.68066406	+8.52539063	-62.64404297	+1852	+7.79150391	-6.79833984	-2.90917969	+29.66308594	-4.65820313	-3.44970703	+1564	+6.66210938	-11.52685547	-2.36425781	+30.67382813	+12.96386719	-51.63574219	+1192
+1457970927.76110010	+8.87695313	-8.73632813	-3.06738281	+46.84570313	+8.61328125	-63.54492188	+1856	+7.74755859	-6.82470703	-3.13769531	+31.35498047	-4.37255859	-4.24072266	+1544	+6.67529297	-11.58837891	-2.56201172	+30.14648438	+12.87597656	-52.22900391	+1200
+1457970927.76519990	+8.90332031	-8.78466797	-3.15527344	+46.36230469	+8.61328125	-64.13818359	+1856	+7.74316406	-6.82910156	-3.24316406	+32.36572266	-4.37255859	-4.76806641	+1520	+6.68847656	-11.61914063	-2.65869141	+29.88281250	+12.78808594	-52.60253906	+1204
+1457970927.77360010	+8.97363281	-8.87255859	-3.34423828	+45.50537109	+8.59130859	-65.23681641	+1856	+7.70800781	-6.84667969	-3.48046875	+33.99169922	-4.15283203	-5.64697266	+1492	+6.71923828	-11.66748047	-2.85644531	+29.42138672	+12.56835938	-53.39355469	+1208
+1457970927.78189990	+9.04394531	-8.95605469	-3.52001953	+44.53857422	+8.45947266	-66.48925781	+1856	+7.69042969	-6.85986328	-3.70458984	+35.63964844	-4.06494141	-6.74560547	+1456	+6.76318359	-11.71142578	-3.04980469	+28.95996094	+12.21679688	-54.29443359	+1212
+1457970927.79020000	+9.11865234	-9.02636719	-3.70019531	+43.52783203	+8.26171875	-67.76367188	+1856	+7.68164063	-6.84228516	-3.93750000	+37.35351563	-3.99902344	-7.77832031	+1424	+6.82031250	-11.73339844	-3.23876953	+28.58642578	+11.73339844	-55.30517578	+1220
+1457970927.79440000	+9.16259766	-9.05712891	-3.78808594	+43.06640625	+8.08593750	-68.42285156	+1856	+7.67724609	-6.85107422	-4.05615234	+38.03466797	-3.93310547	-8.30566406	+1408	+6.85546875	-11.74218750	-3.33544922	+28.43261719	+11.42578125	-55.85449219	+1224
+1457970927.79860000	+9.20214844	-9.08349609	-3.88916016	+42.58300781	+7.95410156	-68.99414063	+1860	+7.66845703	-6.82910156	-4.18359375	+38.82568359	-3.84521484	-8.70117188	+1400	+6.88623047	-11.74218750	-3.43652344	+28.27880859	+11.11816406	-56.35986328	+1228
+1457970927.80270000	+9.24609375	-9.10986328	-3.96826172	+42.03369141	+7.77832031	-69.71923828	+1856	+7.67724609	-6.81591797	-4.28906250	+39.66064453	-3.86718750	-9.36035156	+1384	+6.92138672	-11.74658203	-3.52441406	+28.08105469	+10.78857422	-56.97509766	+1228
+1457970927.80690000	+9.29443359	-9.12744141	-4.05615234	+41.57226563	+7.53662109	-70.40039063	+1856	+7.67724609	-6.81591797	-4.40332031	+40.31982422	-3.84521484	-9.90966797	+1368	+6.96533203	-11.74658203	-3.61230469	+27.92724609	+10.41503906	-57.59033203	+1228
+1457970927.81110000	+9.34277344	-9.14501953	-4.15283203	+41.08886719	+7.36083984	-70.94970703	+1860	+7.68164063	-6.78955078	-4.53515625	+41.06689453	-3.77929688	-10.30517578	+1364	+7.00488281	-11.73779297	-3.70898438	+27.77343750	+10.06347656	-58.11767578	+1232
+1457970927.81520010	+9.38232422	-9.16699219	-4.23193359	+40.51757813	+7.16308594	-71.63085938	+1856	+7.69042969	-6.77197266	-4.63623047	+41.85791016	-3.77929688	-10.96435547	+1356	+7.04443359	-11.73339844	-3.80126953	+27.55371094	+9.66796875	-58.71093750	+1232
+1457970927.81940010	+9.43505859	-9.17138672	-4.31542969	+40.03417969	+6.87744141	-72.26806641	+1856	+7.70361328	-6.75878906	-4.75048828	+42.49511719	-3.75732422	-11.49169922	+1344	+7.08837891	-11.72021484	-3.89355469	+27.39990234	+9.25048828	-59.28222656	+1236
+1457970927.82769990	+9.53613281	-9.18017578	-4.48242188	+39.04541016	+6.30615234	-73.47656250	+1860	+7.72998047	-6.69287109	-4.97900391	+44.01123047	-3.75732422	-12.54638672	+1336	+7.17626953	-11.68505859	-4.08251953	+27.02636719	+8.37158203	-60.38085938	+1240
+1457970927.83189990	+9.59765625	-9.17578125	-4.55273438	+38.58398438	+5.95458984	-74.13574219	+1860	+7.75195313	-6.67089844	-5.08447266	+44.64843750	-3.77929688	-13.13964844	+1332	+7.22460938	-11.66308594	-4.17480469	+26.85058594	+7.88818359	-60.95214844	+1240
+1457970927.83600000	+9.65478516	-9.16699219	-4.64062500	+38.14453125	+5.64697266	-74.66308594	+1864	+7.77392578	-6.62695313	-5.20751953	+45.41748047	-3.75732422	-13.55712891	+1336	+7.26855469	-11.63232422	-4.27587891	+26.67480469	+7.44873047	-61.41357422	+1248
+1457970927.84439990	+9.77783203	-9.14501953	-4.76806641	+37.15576172	+4.85595703	-75.95947266	+1868	+7.83984375	-6.55224609	-5.40087891	+46.75781250	-3.84521484	-14.87548828	+1336	+7.36083984	-11.57519531	-4.45605469	+26.21337891	+6.45996094	-62.46826172	+1256
+1457970927.85270000	+9.90966797	-9.10546875	-4.89550781	+36.23291016	+3.99902344	-77.14599609	+1884	+7.91894531	-6.44238281	-5.60302734	+48.18603516	-3.97705078	-16.04003906	+1356	+7.45312500	-11.50048828	-4.64941406	+25.75195313	+5.44921875	-63.32519531	+1276
+1457970927.86100010	+10.05468750	-9.03955078	-5.01416016	+35.35400391	+3.01025391	-78.28857422	+1904	+8.01562500	-6.32812500	-5.80957031	+49.48242188	-4.15283203	-17.18261719	+1380	+7.55419922	-11.39941406	-4.84716797	+25.31250000	+4.37255859	-64.09423828	+1308
+1457970927.86520000	+10.12939453	-9.00878906	-5.05371094	+34.87060547	+2.46093750	-78.94775391	+1912	+8.07275391	-6.27099609	-5.87988281	+50.09765625	-4.30664063	-17.97363281	+1396	+7.60253906	-11.35107422	-4.93066406	+25.04882813	+3.80126953	-64.55566406	+1324
+1457970927.86940000	+10.21289063	-8.96923828	-5.09326172	+34.40917969	+1.84570313	-79.58496094	+1924	+8.13867188	-6.21386719	-5.96777344	+50.60302734	-4.46044922	-18.67675781	+1412	+7.65966797	-11.30273438	-5.01416016	+24.78515625	+3.20800781	-64.99511719	+1344
+1457970927.87350010	+10.29199219	-8.92529297	-5.14160156	+33.99169922	+1.27441406	-80.11230469	+1944	+8.20458984	-6.13916016	-6.06884766	+51.21826172	-4.61425781	-19.20410156	+1436	+7.71679688	-11.24121094	-5.11083984	+24.56542969	+2.65869141	-65.32470703	+1368
+1457970927.87770010	+10.37548828	-8.88134766	-5.17236328	+33.55224609	+0.65917969	-80.72753906	+1960	+8.27490234	-6.06884766	-6.13476563	+51.72363281	-4.81201172	-20.03906250	+1456	+7.77392578	-11.17968750	-5.19433594	+24.30175781	+2.06542969	-65.72021484	+1392
+1457970927.88190010	+10.45898438	-8.83300781	-5.20751953	+33.06884766	+0.00000000	-81.27685547	+1976	+8.35400391	-6.00292969	-6.21386719	+52.14111328	-5.03173828	-20.72021484	+1480	+7.83984375	-11.11816406	-5.27343750	+24.03808594	+1.42822266	-66.11572266	+1420
+1457970927.88599990	+10.54687500	-8.78027344	-5.25146484	+32.65136719	-0.61523438	-81.73828125	+2000	+8.43310547	-5.91943359	-6.30175781	+52.62451172	-5.25146484	-21.31347656	+1508	+7.90576172	-11.04345703	-5.37011719	+23.84033203	+0.81298828	-66.37939453	+1452
+1457970927.89439990	+10.71826172	-8.67041016	-5.29541016	+31.72851563	-2.04345703	-82.79296875	+2036	+8.61328125	-5.77001953	-6.42480469	+53.30566406	-5.80078125	-22.85156250	+1556	+8.05078125	-10.89843750	-5.51074219	+23.31298828	-0.54931641	-67.12646484	+1512
+1457970927.89850000	+10.81054688	-8.61328125	-5.33496094	+31.26708984	-2.72460938	-83.21044922	+2060	+8.70556641	-5.68652344	-6.49951172	+53.63525391	-6.08642578	-23.48876953	+1584	+8.13427734	-10.81494141	-5.59423828	+23.11523438	-1.20849609	-67.39013672	+1552
+1457970927.90269990	+10.89843750	-8.55615234	-5.34814453	+30.82763672	-3.44970703	-83.69384766	+2080	+8.80224609	-5.60302734	-6.54785156	+53.89892578	-6.39404297	-24.32373047	+1608	+8.21777344	-10.73583984	-5.65136719	+22.87353516	-1.95556641	-67.78564453	+1580
+1457970927.91100000	+11.08740234	-8.42871094	-5.39208984	+29.90478516	-4.92187500	-84.48486328	+2120	+9.00439453	-5.43164063	-6.67089844	+54.29443359	-7.07519531	-25.64208984	+1660	+8.40673828	-10.56005859	-5.77441406	+22.43408203	-3.44970703	-68.42285156	+1644
+1457970927.91930010	+11.27197266	-8.29248047	-5.41845703	+28.98193359	-6.45996094	-85.20996094	+2160	+9.21533203	-5.25585938	-6.76318359	+54.55810547	-7.86621094	-27.09228516	+1704	+8.60009766	-10.37988281	-5.87548828	+21.97265625	-5.07568359	-69.06005859	+1700
+1457970927.92350010	+11.36425781	-8.22216797	-5.44042969	+28.49853516	-7.20703125	-85.45166016	+2180	+9.32519531	-5.16357422	-6.81152344	+54.64599609	-8.23974609	-27.72949219	+1724	+8.70556641	-10.27441406	-5.93261719	+21.77490234	-5.88867188	-69.23583984	+1732
+1457970927.92770000	+11.45654297	-8.15185547	-5.44042969	+28.03710938	-8.02001953	-85.75927734	+2200	+9.43505859	-5.07128906	-6.84667969	+54.71191406	-8.65722656	-28.47656250	+1740	+8.81103516	-10.17333984	-5.96777344	+21.55517578	-6.76757813	-69.54345703	+1752
+1457970927.93179990	+11.55322266	-8.07275391	-5.43603516	+27.59765625	-8.87695313	-86.06689453	+2220	+9.54931641	-4.97021484	-6.87744141	+54.77783203	-9.14062500	-29.15771484	+1756	+8.91650391	-10.07226563	-6.00292969	+21.33544922	-7.66845703	-69.85107422	+1772
+1457970927.93600010	+11.64550781	-7.99365234	-5.44042969	+27.15820313	-9.68994141	-86.26464844	+2236	+9.66357422	-4.87353516	-6.91699219	+54.82177734	-9.58007813	-29.81689453	+1772	+9.02636719	-9.96240234	-6.04687500	+21.13769531	-8.52539063	-70.02685547	+1796
+1457970927.94429990	+11.83886719	-7.82226563	-5.41406250	+26.30126953	-11.40380859	-86.74804688	+2280	+9.90087891	-4.66259766	-6.95214844	+54.93164063	-10.56884766	-31.22314453	+1808	+9.24169922	-9.74267578	-6.09960938	+20.69824219	-10.34912109	-70.48828125	+1824
+1457970927.94849990	+11.93554688	-7.73437500	-5.40966797	+25.88378906	-12.26074219	-86.87988281	+2300	+10.01953125	-4.55712891	-6.97412109	+54.93164063	-11.05224609	-31.88232422	+1824	+9.35156250	-9.62402344	-6.13476563	+20.52246094	-11.25000000	-70.59814453	+1844
+1457970927.95269990	+12.02783203	-7.63769531	-5.38330078	+25.48828125	-13.16162109	-87.05566406	+2320	+10.13818359	-4.44726563	-6.97851563	+54.95361328	-11.53564453	-32.56347656	+1844	+9.46142578	-9.50097656	-6.16113281	+20.30273438	-12.17285156	-70.70800781	+1856
+1457970927.95680000	+12.12451172	-7.53662109	-5.35253906	+25.11474609	-14.08447266	-87.20947266	+2344	+10.26123047	-4.32421875	-6.97851563	+55.04150391	-12.15087891	-33.24462891	+1868	+9.55810547	-9.38232422	-6.18310547	+20.06103516	-13.07373047	-70.83984375	+1868
+1457970927.96100000	+12.21679688	-7.43554688	-5.32617188	+24.74121094	-15.00732422	-87.29736328	+2368	+10.38867188	-4.20996094	-6.98291016	+55.06347656	-12.70019531	-33.90380859	+1888	+9.66357422	-9.25488281	-6.20947266	+19.86328125	-13.97460938	-70.88378906	+1884
+1457970927.96519990	+12.30908203	-7.33007813	-5.28662109	+24.36767578	-15.97412109	-87.42919922	+2396	+10.51171875	-4.09130859	-6.96533203	+55.12939453	-13.27148438	-34.60693359	+1912	+9.76464844	-9.12744141	-6.22705078	+19.64355469	-14.87548828	-70.97167969	+1896
+1457970927.96930000	+12.40576172	-7.22021484	-5.23828125	+24.06005859	-16.96289063	-87.58300781	+2424	+10.63916016	-3.95507813	-6.94335938	+55.23925781	-13.93066406	-35.31005859	+1936	+9.86132813	-9.00000000	-6.23583984	+19.40185547	-15.77636719	-71.10351563	+1908
+1457970927.97350000	+12.49804688	-7.10595703	-5.19433594	+23.75244141	-17.92968750	-87.62695313	+2452	+10.77099609	-3.83642578	-6.92138672	+55.28320313	-14.52392578	-36.01318359	+1960	+9.96240234	-8.86376953	-6.25781250	+19.22607422	-16.63330078	-71.12548828	+1928
+1457970927.97770000	+12.59033203	-6.99169922	-5.14160156	+23.44482422	-18.89648438	-87.71484375	+2484	+10.89843750	-3.70458984	-6.88623047	+55.37109375	-15.16113281	-36.71630859	+1988	+10.06347656	-8.73193359	-6.26660156	+19.02832031	-17.51220703	-71.14746094	+1944
+1457970927.98180010	+12.67382813	-6.86865234	-5.08447266	+23.15917969	-19.88525391	-87.75878906	+2520	+11.02587891	-3.56396484	-6.84667969	+55.50292969	-15.86425781	-37.37548828	+2020	+10.15576172	-8.60009766	-6.27539063	+18.78662109	-18.34716797	-71.19140625	+1960
+1457970927.98600010	+12.76171875	-6.74560547	-5.03613281	+22.87353516	-20.83007813	-87.73681641	+2552	+11.15332031	-3.43212891	-6.81152344	+55.56884766	-16.52343750	-38.01269531	+2044	+10.25244141	-8.45947266	-6.28857422	+18.58886719	-19.16015625	-71.14746094	+1984
+1457970927.99009990	+12.84960938	-6.62255859	-4.97460938	+22.58789063	-21.79687500	-87.71484375	+2588	+11.28076172	-3.29589844	-6.75439453	+55.65673828	-17.22656250	-38.71582031	+2076	+10.34912109	-8.31884766	-6.28857422	+18.41308594	-20.01708984	-71.14746094	+2008
+1457970927.99429990	+12.92871094	-6.49951172	-4.91308594	+22.32421875	-22.78564453	-87.71484375	+2624	+11.40380859	-3.14648438	-6.69726563	+55.81054688	-17.99560547	-39.35302734	+2108	+10.44140625	-8.18261719	-6.28857422	+18.19335938	-20.85205078	-71.19140625	+2028
+1457970927.99850010	+13.00781250	-6.37207031	-4.85156250	+22.03857422	-23.75244141	-87.67089844	+2664	+11.53125000	-3.01464844	-6.63574219	+55.85449219	-18.72070313	-40.01220703	+2136	+10.53369141	-8.03759766	-6.28857422	+17.99560547	-21.66503906	-71.14746094	+2056
+1457970928.00260000	+13.09130859	-6.24462891	-4.78564453	+21.79687500	-24.71923828	-87.62695313	+2704	+11.65429688	-2.87841797	-6.56982422	+55.94238281	-19.44580078	-40.67138672	+2164	+10.63037109	-7.89697266	-6.27978516	+17.84179688	-22.52197266	-71.16943359	+2084
+1457970928.00679990	+13.16601563	-6.11718750	-4.71533203	+21.51123047	-25.66406250	-87.56103516	+2744	+11.77294922	-2.73339844	-6.49951172	+56.05224609	-20.23681641	-41.24267578	+2196	+10.71826172	-7.76513672	-6.26220703	+17.62207031	-23.37890625	-71.21337891	+2108
+1457970928.01099990	+13.24072266	-5.99414063	-4.65820313	+21.22558594	-26.56494141	-87.42919922	+2784	+11.89160156	-2.60595703	-6.43359375	+56.07421875	-20.96191406	-41.81396484	+2220	+10.81494141	-7.62011719	-6.25781250	+17.42431641	-24.19189453	-71.14746094	+2136
+1457970928.01510000	+13.31542969	-5.87109375	-4.58789063	+20.96191406	-27.48779297	-87.34130859	+2824	+12.00585938	-2.46533203	-6.35888672	+56.11816406	-21.70898438	-42.38525391	+2248	+10.91162109	-7.47949219	-6.23583984	+17.27050781	-25.04882813	-71.14746094	+2172
+1457970928.02350000	+13.44726563	-5.62939453	-4.45605469	+20.28076172	-29.24560547	-86.98974609	+2900	+12.22119141	-2.19726563	-6.20947266	+56.16210938	-23.24707031	-43.37402344	+2296	+11.09179688	-7.19824219	-6.20068359	+16.87500000	-26.69677734	-70.99365234	+2232
+1457970928.02760000	+13.51318359	-5.51074219	-4.39013672	+19.95117188	-30.12451172	-86.81396484	+2936	+12.32226563	-2.06982422	-6.13476563	+56.16210938	-23.97216797	-43.83544922	+2316	+11.18847656	-7.05761719	-6.16552734	+16.69921875	-27.61962891	-70.97167969	+2264
+1457970928.03180000	+13.57470703	-5.39208984	-4.31982422	+19.57763672	-31.00341797	-86.61621094	+2972	+12.41894531	-1.93359375	-6.05566406	+56.20605469	-24.78515625	-44.27490234	+2340	+11.27197266	-6.92138672	-6.13037109	+16.45751953	-28.49853516	-70.92773438	+2292
+1457970928.03600000	+13.63183594	-5.28222656	-4.25390625	+19.16015625	-31.83837891	-86.35253906	+3008	+12.51562500	-1.81933594	-5.97656250	+56.11816406	-25.51025391	-44.71435547	+2356	+11.35986328	-6.78076172	-6.10400391	+16.23779297	-29.35546875	-70.77392578	+2320
+1457970928.04010010	+13.69335938	-5.17236328	-4.17919922	+18.80859375	-32.71728516	-86.15478516	+3040	+12.60791016	-1.69628906	-5.90185547	+56.07421875	-26.21337891	-45.10986328	+2372	+11.45654297	-6.64013672	-6.06445313	+16.08398438	-30.30029297	-70.72998047	+2348
+1457970928.04430010	+13.75048828	-5.06250000	-4.10888672	+18.39111328	-33.55224609	-85.86914063	+3072	+12.69140625	-1.56884766	-5.82714844	+56.09619141	-26.96044922	-45.46142578	+2392	+11.54443359	-6.50830078	-6.02490234	+15.84228516	-31.17919922	-70.59814453	+2372
+1457970928.04850010	+13.80322266	-4.96142578	-4.03857422	+17.92968750	-34.36523438	-85.56152344	+3104	+12.77929688	-1.45458984	-5.74804688	+56.03027344	-27.66357422	-45.81298828	+2404	+11.62792969	-6.37207031	-5.99414063	+15.57861328	-32.05810547	-70.37841797	+2392
+1457970928.05259990	+13.85595703	-4.85595703	-3.96826172	+17.46826172	-35.15625000	-85.23193359	+3132	+12.85839844	-1.34033203	-5.67333984	+55.98632813	-28.32275391	-46.16455078	+2416	+11.71582031	-6.23144531	-5.95019531	+15.38085938	-32.93701172	-70.20263672	+2416
+1457970928.05679990	+13.90429688	-4.75048828	-3.89794922	+17.02880859	-35.96923828	-84.88037109	+3160	+12.93750000	-1.21289063	-5.58984375	+56.03027344	-29.06982422	-46.51611328	+2432	+11.79492188	-6.09960938	-5.90625000	+15.11718750	-33.81591797	-70.02685547	+2432
+1457970928.06090000	+13.94824219	-4.65380859	-3.82324219	+16.52343750	-36.76025391	-84.48486328	+3184	+13.01220703	-1.11181641	-5.50634766	+55.96435547	-29.77294922	-46.91162109	+2444	+11.86962891	-5.96337891	-5.86669922	+14.85351563	-34.67285156	-69.76318359	+2448
+1457970928.06510000	+13.99218750	-4.55712891	-3.74853516	+16.04003906	-37.59521484	-84.11132813	+3208	+13.08691406	-1.00195313	-5.42724609	+55.94238281	-30.41015625	-47.26318359	+2456	+11.95312500	-5.83154297	-5.81835938	+14.61181641	-35.57373047	-69.56542969	+2464
+1457970928.06929990	+14.03613281	-4.45166016	-3.66503906	+15.62255859	-38.45214844	-83.71582031	+3236	+13.15722656	-0.88769531	-5.33935547	+56.00830078	-31.15722656	-47.65869141	+2472	+12.02343750	-5.69970703	-5.77001953	+14.34814453	-36.45263672	-69.34570313	+2480
+1457970928.07340000	+14.07568359	-4.35498047	-3.58593750	+15.13916016	-39.26513672	-83.32031250	+3260	+13.22753906	-0.78222656	-5.25146484	+56.05224609	-31.83837891	-48.07617188	+2484	+12.09814453	-5.57666016	-5.73046875	+14.08447266	-37.28759766	-69.08203125	+2492
+1457970928.07760000	+14.11523438	-4.25830078	-3.50683594	+14.69970703	-40.05615234	-82.90283203	+3284	+13.29785156	-0.66796875	-5.16357422	+56.14013672	-32.51953125	-48.49365234	+2496	+12.17285156	-5.44921875	-5.68212891	+13.84277344	-38.10058594	-68.84033203	+2504
+1457970928.08180000	+14.15039063	-4.15722656	-3.42333984	+14.30419922	-40.89111328	-82.50732422	+3312	+13.36376953	-0.55371094	-5.06689453	+56.29394531	-33.24462891	-48.95507813	+2516	+12.23876953	-5.32617188	-5.63378906	+13.62304688	-38.93554688	-68.62060547	+2516
+1457970928.08590010	+14.18554688	-4.06494141	-3.33984375	+13.86474609	-41.68212891	-82.06787109	+3336	+13.43408203	-0.45263672	-4.97021484	+56.38183594	-33.94775391	-49.43847656	+2528	+12.30468750	-5.20751953	-5.58984375	+13.35937500	-39.72656250	-68.35693359	+2528
+1457970928.09010000	+14.21630859	-3.96826172	-3.26074219	+13.42529297	-42.47314453	-81.65039063	+3364	+13.49560547	-0.34716797	-4.87353516	+56.51367188	-34.62890625	-49.94384766	+2544	+12.37060547	-5.08447266	-5.54150391	+13.16162109	-40.49560547	-68.11523438	+2540
+1457970928.09430000	+14.24267578	-3.86718750	-3.16845703	+13.07373047	-43.33007813	-81.25488281	+3392	+13.56152344	-0.23730469	-4.76367188	+56.75537109	-35.39794922	-50.49316406	+2560	+12.42773438	-4.96582031	-5.49316406	+12.96386719	-41.28662109	-67.91748047	+2552
+1457970928.09840010	+14.26904297	-3.77490234	-3.07617188	+12.67822266	-44.16503906	-80.85937500	+3420	+13.62304688	-0.14062500	-4.65380859	+56.95312500	-36.12304688	-51.06445313	+2580	+12.48486328	-4.85595703	-5.44482422	+12.74414063	-42.01171875	-67.71972656	+2560
+1457970928.10260010	+14.29980469	-3.68701172	-2.98828125	+12.32666016	-44.97802734	-80.48583984	+3444	+13.68457031	-0.03955078	-4.54833984	+57.17285156	-36.82617188	-51.65771484	+2596	+12.54638672	-4.75048828	-5.39648438	+12.59033203	-42.75878906	-67.56591797	+2576
+1457970928.11089990	+14.35253906	-3.50683594	-2.81250000	+11.64550781	-46.58203125	-79.71679688	+3500	+13.80322266	+0.16259766	-4.32421875	+57.74414063	-38.34228516	-52.86621094	+2636	+12.66064453	-4.53955078	-5.29541016	+12.26074219	-44.20898438	-67.23632813	+2600
+1457970928.11509990	+14.37890625	-3.41894531	-2.72460938	+11.31591797	-47.32910156	-79.34326172	+3528	+13.85595703	+0.25488281	-4.21435547	+58.00781250	-39.04541016	-53.48144531	+2656	+12.71777344	-4.43847656	-5.24267578	+12.15087891	-44.91210938	-67.10449219	+2616
+1457970928.11929990	+14.39648438	-3.33105469	-2.64111328	+10.98632813	-48.05419922	-78.94775391	+3556	+13.90869141	+0.36035156	-4.10449219	+58.38134766	-39.77050781	-54.05273438	+2680	+12.76611328	-4.33300781	-5.19433594	+12.01904297	-45.57128906	-66.92871094	+2632
+1457970928.12340000	+14.41406250	-3.25634766	-2.56201172	+10.59082031	-48.75732422	-78.53027344	+3584	+13.95703125	+0.43945313	-3.99023438	+58.60107422	-40.49560547	-54.64599609	+2696	+12.81884766	-4.24072266	-5.15039063	+11.82128906	-46.18652344	-66.75292969	+2644
+1457970928.12760000	+14.44042969	-3.18164063	-2.47851563	+10.23925781	-49.43847656	-78.15673828	+3608	+14.00537109	+0.51855469	-3.88916016	+58.84277344	-41.15478516	-55.19531250	+2712	+12.87158203	-4.14843750	-5.09326172	+11.73339844	-46.84570313	-66.62109375	+2660
+1457970928.13179990	+14.45800781	-3.10693359	-2.39941406	+9.86572266	-50.09765625	-77.71728516	+3632	+14.04931641	+0.61083984	-3.78369141	+59.15039063	-41.83593750	-55.70068359	+2732	+12.91552734	-4.05615234	-5.04492188	+11.57958984	-47.46093750	-66.42333984	+2672
+1457970928.13590000	+14.47558594	-3.04101563	-2.32470703	+9.49218750	-50.71289063	-77.29980469	+3652	+14.09326172	+0.68115234	-3.68261719	+59.39208984	-42.49511719	-56.25000000	+2748	+12.95947266	-3.97265625	-4.99658203	+11.40380859	-48.01025391	-66.26953125	+2680
+1457970928.14010000	+14.50195313	-2.97509766	-2.25878906	+9.11865234	-51.28417969	-76.88232422	+3676	+14.13281250	+0.75146484	-3.59033203	+59.58984375	-43.11035156	-56.71142578	+2764	+13.00781250	-3.89355469	-4.94384766	+11.27197266	-48.62548828	-66.13769531	+2696
+1457970928.14420010	+14.51953125	-2.90917969	-2.20166016	+8.70117188	-51.76757813	-76.37695313	+3692	+14.16796875	+0.83056641	-3.50244141	+59.85351563	-43.72558594	-57.10693359	+2780	+13.05615234	-3.80566406	-4.89990234	+11.07421875	-49.15283203	-65.85205078	+2704
+1457970928.14840010	+14.53710938	-2.86083984	-2.14453125	+8.19580078	-52.20703125	-75.87158203	+3708	+14.20751953	+0.88330078	-3.41455078	+60.00732422	-44.29687500	-57.50244141	+2788	+13.09570313	-3.73095703	-4.85595703	+10.81054688	-49.65820313	-65.56640625	+2712
+1457970928.15260000	+14.55468750	-2.80810547	-2.09179688	+7.73437500	-52.62451172	-75.38818359	+3720	+14.23388672	+0.93603516	-3.33984375	+60.07324219	-44.80224609	-57.81005859	+2800	+13.13964844	-3.65625000	-4.80761719	+10.61279297	-50.16357422	-65.34667969	+2720
+1457970928.15669990	+14.57226563	-2.75537109	-2.03906250	+7.27294922	-53.02001953	-74.86083984	+3736	+14.26464844	+1.00195313	-3.26953125	+60.24902344	-45.32958984	-58.05175781	+2812	+13.17480469	-3.57714844	-4.76367188	+10.37109375	-50.60302734	-64.99511719	+2728
+1457970928.16090010	+14.58544922	-2.71142578	-1.98632813	+6.76757813	-53.41552734	-74.35546875	+3744	+14.29101563	+1.04150391	-3.19921875	+60.29296875	-45.83496094	-58.31542969	+2820	+13.20556641	-3.51123047	-4.72412109	+10.06347656	-51.02050781	-64.64355469	+2732
+1457970928.16510010	+14.60302734	-2.67187500	-1.94677734	+6.24023438	-53.72314453	-73.80615234	+3752	+14.31298828	+1.08544922	-3.14208984	+60.27099609	-46.25244141	-58.44726563	+2828	+13.24511719	-3.44531250	-4.68017578	+9.77783203	-51.45996094	-64.33593750	+2736
+1457970928.17339990	+14.63378906	-2.59277344	-1.86767578	+5.18554688	-54.31640625	-72.68554688	+3764	+14.36132813	+1.16455078	-3.02343750	+60.35888672	-47.19726563	-58.79882813	+2844	+13.30664063	-3.31347656	-4.60107422	+9.14062500	-52.27294922	-63.56689453	+2740
+1457970928.17759990	+14.64697266	-2.55761719	-1.83691406	+4.68017578	-54.58007813	-72.15820313	+3764	+14.37890625	+1.19970703	-2.97509766	+60.31494141	-47.59277344	-58.90869141	+2852	+13.33740234	-3.25634766	-4.56591797	+8.83300781	-52.62451172	-63.21533203	+2740
+1457970928.18170000	+14.66015625	-2.51806641	-1.80175781	+4.19677734	-54.84375000	-71.63085938	+3768	+14.39648438	+1.23925781	-2.92675781	+60.33691406	-48.03222656	-58.99658203	+2860	+13.36376953	-3.19482422	-4.53076172	+8.52539063	-52.95410156	-62.79785156	+2744
+1457970928.18590000	+14.67333984	-2.48730469	-1.76220703	+3.69140625	-55.10742188	-71.10351563	+3772	+14.41406250	+1.27001953	-2.87841797	+60.29296875	-48.44970703	-59.08447266	+2868	+13.39013672	-3.14208984	-4.50000000	+8.17382813	-53.28369141	-62.42431641	+2744
+1457970928.19010000	+14.68212891	-2.45654297	-1.73583984	+3.18603516	-55.32714844	-70.59814453	+3772	+14.42724609	+1.29638672	-2.83886719	+60.20507813	-48.82324219	-59.08447266	+2876	+13.41650391	-3.08496094	-4.46923828	+7.86621094	-53.56933594	-62.05078125	+2740
+1457970928.19420000	+14.69091797	-2.42578125	-1.69628906	+2.74658203	-55.63476563	-70.13671875	+3772	+14.44482422	+1.32714844	-2.79492188	+60.20507813	-49.28466797	-59.19433594	+2884	+13.43408203	-3.02783203	-4.43847656	+7.58056641	-53.89892578	-61.69921875	+2740
+1457970928.19840000	+14.69970703	-2.39501953	-1.66113281	+2.28515625	-55.96435547	-69.69726563	+3776	+14.45800781	+1.35351563	-2.74218750	+60.20507813	-49.74609375	-59.32617188	+2896	+13.45605469	-2.97949219	-4.40332031	+7.31689453	-54.20654297	-61.39160156	+2740
+1457970928.20260000	+14.70410156	-2.36865234	-1.63037109	+1.84570313	-56.20605469	-69.25781250	+3776	+14.47558594	+1.37988281	-2.69384766	+60.18310547	-50.20751953	-59.43603516	+2908	+13.47802734	-2.93115234	-4.37695313	+7.07519531	-54.47021484	-61.10595703	+2740
+1457970928.20670010	+14.71289063	-2.33789063	-1.59082031	+1.47216797	-56.51367188	-68.86230469	+3780	+14.49316406	+1.41064453	-2.64111328	+60.24902344	-50.73486328	-59.61181641	+2920	+13.50000000	-2.88281250	-4.34619141	+6.85546875	-54.77783203	-60.84228516	+2740
+1457970928.21090010	+14.72167969	-2.31152344	-1.55566406	+1.09863281	-56.82128906	-68.51074219	+3784	+14.51074219	+1.43701172	-2.58398438	+60.29296875	-51.24023438	-59.76562500	+2936	+13.52636719	-2.84765625	-4.31542969	+6.63574219	-55.06347656	-60.64453125	+2740
+1457970928.21499990	+14.72607422	-2.28076172	-1.52050781	+0.79101563	-57.10693359	-68.20312500	+3784	+14.52392578	+1.46337891	-2.53125000	+60.31494141	-51.76757813	-59.91943359	+2948	+13.54833984	-2.80810547	-4.28906250	+6.48193359	-55.30517578	-60.49072266	+2736
+1457970928.21919990	+14.73046875	-2.25439453	-1.47656250	+0.52734375	-57.48046875	-67.93945313	+3792	+14.54150391	+1.48974609	-2.46972656	+60.46875000	-52.36083984	-60.13916016	+2960	+13.56591797	-2.76855469	-4.26269531	+6.35009766	-55.59082031	-60.35888672	+2740
+1457970928.22340010	+14.73486328	-2.22802734	-1.43261719	+0.26367188	-57.85400391	-67.69775391	+3796	+14.55468750	+1.52050781	-2.40380859	+60.55664063	-52.97607422	-60.31494141	+2976	+13.58789063	-2.72900391	-4.23632813	+6.21826172	-55.85449219	-60.22705078	+2740
+1457970928.23169990	+14.74804688	-2.16650391	-1.35791016	-0.13183594	-58.55712891	-67.25830078	+3808	+14.58544922	+1.57324219	-2.27197266	+60.82031250	-54.31640625	-60.71044922	+3008	+13.62744141	-2.65429688	-4.17919922	+6.06445313	-56.35986328	-60.07324219	+2740
+1457970928.23589990	+14.75244141	-2.14453125	-1.31396484	-0.30761719	-58.93066406	-67.10449219	+3816	+14.60302734	+1.59521484	-2.20166016	+60.99609375	-55.01953125	-60.97412109	+3020	+13.64501953	-2.62792969	-4.15283203	+5.99853516	-56.60156250	-60.05126953	+2740
+1457970928.24000000	+14.75683594	-2.11816406	-1.27880859	-0.41748047	-59.28222656	-67.01660156	+3820	+14.62060547	+1.61718750	-2.14013672	+61.06201172	-55.74462891	-61.12792969	+3032	+13.66699219	-2.60156250	-4.12646484	+5.95458984	-56.84326172	-60.07324219	+2736
+1457970928.24420000	+14.76123047	-2.09179688	-1.23486328	-0.46142578	-59.65576172	-66.92871094	+3828	+14.63378906	+1.64794922	-2.06982422	+61.25976563	-56.49169922	-61.32568359	+3044	+13.68457031	-2.57080078	-4.10009766	+5.91064453	-57.08496094	-60.05126953	+2736
+1457970928.24840000	+14.77001953	-2.06982422	-1.19531250	-0.48339844	-60.05126953	-66.88476563	+3836	+14.65136719	+1.66552734	-2.00390625	+61.34765625	-57.28271484	-61.45751953	+3056	+13.70214844	-2.54443359	-4.07812500	+5.84472656	-57.30468750	-60.02929688	+2736
+1457970928.25250010	+14.77441406	-2.04785156	-1.16455078	-0.50537109	-60.35888672	-66.88476563	+3840	+14.66015625	+1.67871094	-1.95117188	+61.32568359	-58.02978516	-61.45751953	+3064	+13.71972656	-2.51806641	-4.05615234	+5.80078125	-57.48046875	-60.02929688	+2736
+1457970928.25670000	+14.77880859	-2.02148438	-1.12939453	-0.41748047	-60.73242188	-66.88476563	+3848	+14.66894531	+1.70068359	-1.88964844	+61.43554688	-58.84277344	-61.54541016	+3072	+13.73291016	-2.48730469	-4.03417969	+5.77880859	-57.67822266	-60.00732422	+2736
+1457970928.26090000	+14.77880859	-1.99951172	-1.09863281	-0.37353516	-61.10595703	-66.92871094	+3856	+14.68212891	+1.70507813	-1.82812500	+61.47949219	-59.67773438	-61.63330078	+3080	+13.74609375	-2.46972656	-4.01220703	+5.71289063	-57.85400391	-59.98535156	+2736
+1457970928.26500010	+14.78320313	-1.98193359	-1.07666016	-0.26367188	-61.36962891	-66.99462891	+3860	+14.69091797	+1.70947266	-1.78417969	+61.30371094	-60.49072266	-61.50146484	+3084	+13.75927734	-2.44775391	-3.99462891	+5.60302734	-58.00781250	-59.94140625	+2732
+1457970928.27340010	+14.78759766	-1.94677734	-1.01953125	+0.06591797	-62.09472656	-67.28027344	+3868	+14.70410156	+1.71386719	-1.68750000	+61.08398438	-62.16064453	-61.32568359	+3092	+13.78125000	-2.40820313	-3.95947266	+5.42724609	-58.33740234	-59.80957031	+2728
+1457970928.27749990	+14.78759766	-1.93359375	-1.01074219	+0.28564453	-62.33642578	-67.47802734	+3868	+14.70849609	+1.70507813	-1.65673828	+60.73242188	-62.92968750	-61.04003906	+3092	+13.79003906	-2.39501953	-3.94628906	+5.29541016	-58.46923828	-59.76562500	+2724
+1457970928.28169990	+14.79199219	-1.92041016	-0.99755859	+0.50537109	-62.60009766	-67.67578125	+3868	+14.70849609	+1.70068359	-1.63037109	+60.40283203	-63.72070313	-60.73242188	+3092	+13.79882813	-2.37304688	-3.93310547	+5.18554688	-58.57910156	-59.61181641	+2720
+1457970928.28590010	+14.79199219	-1.90722656	-0.98437500	+0.76904297	-62.88574219	-67.93945313	+3864	+14.70849609	+1.68750000	-1.59960938	+60.00732422	-64.48974609	-60.40283203	+3096	+13.80322266	-2.35546875	-3.92431641	+5.03173828	-58.68896484	-59.47998047	+2716
+1457970928.29000000	+14.78759766	-1.89404297	-0.97998047	+1.07666016	-63.10546875	-68.22509766	+3864	+14.70849609	+1.67431641	-1.58203125	+59.45800781	-65.23681641	-59.91943359	+3096	+13.80322266	-2.34228516	-3.91552734	+4.85595703	-58.77685547	-59.34814453	+2712
+1457970928.29419990	+14.78320313	-1.88525391	-0.97558594	+1.34033203	-63.32519531	-68.48876953	+3860	+14.70410156	+1.65673828	-1.56005859	+58.90869141	-66.00585938	-59.45800781	+3100	+13.80761719	-2.32470703	-3.91113281	+4.70214844	-58.84277344	-59.17236328	+2708
+1457970928.29830000	+14.78320313	-1.88085938	-0.96679688	+1.64794922	-63.58886719	-68.81835938	+3856	+14.69970703	+1.63476563	-1.53808594	+58.33740234	-66.75292969	-58.99658203	+3104	+13.80761719	-2.31591797	-3.90234375	+4.52636719	-58.90869141	-59.04052734	+2700
+1457970928.30250000	+14.77880859	-1.87646484	-0.96679688	+1.99951172	-63.80859375	-69.21386719	+3848	+14.69970703	+1.61718750	-1.52490234	+57.67822266	-67.45605469	-58.42529297	+3104	+13.80761719	-2.30273438	-3.89794922	+4.32861328	-58.99658203	-58.90869141	+2696
+1457970928.30670000	+14.77441406	-1.87207031	-0.96240234	+2.37304688	-64.05029297	-69.60937500	+3844	+14.69531250	+1.59521484	-1.51611328	+56.88720703	-68.13720703	-57.76611328	+3108	+13.81201172	-2.28955078	-3.88916016	+4.15283203	-59.08447266	-58.73291016	+2692
+1457970928.31080010	+14.77441406	-1.86767578	-0.95800781	+2.81250000	-64.31396484	-70.09277344	+3836	+14.69091797	+1.57763672	-1.50292969	+56.14013672	-68.79638672	-57.08496094	+3108	+13.81640625	-2.28076172	-3.88037109	+3.99902344	-59.17236328	-58.57910156	+2688
+1457970928.31920000	+14.76562500	-1.85888672	-0.95800781	+3.88916016	-64.84130859	-71.23535156	+3824	+14.68652344	+1.54248047	-1.47656250	+54.60205078	-70.11474609	-55.74462891	+3112	+13.81640625	-2.26318359	-3.88037109	+3.71337891	-59.21630859	-58.31542969	+2676
+1457970928.32329990	+14.76123047	-1.85449219	-0.95361328	+4.48242188	-65.10498047	-71.85058594	+3816	+14.68212891	+1.52929688	-1.46337891	+53.81103516	-70.77392578	-55.04150391	+3116	+13.82080078	-2.25439453	-3.88037109	+3.55957031	-59.21630859	-58.18359375	+2672
+1457970928.32750010	+14.75683594	-1.85009766	-0.94921875	+5.11962891	-65.36865234	-72.50976563	+3812	+14.67773438	+1.51611328	-1.44580078	+53.06396484	-71.43310547	-54.38232422	+3116	+13.82080078	-2.24560547	-3.87597656	+3.44970703	-59.26025391	-58.09570313	+2668
+1457970928.33170010	+14.75244141	-1.84130859	-0.94042969	+5.97656250	-65.76416016	-73.36669922	+3808	+14.67773438	+1.50292969	-1.42822266	+52.25097656	-72.07031250	-53.70117188	+3120	+13.82080078	-2.23681641	-3.86718750	+3.36181641	-59.30419922	-58.05175781	+2660
+1457970928.33579990	+14.74804688	-1.83691406	-0.92285156	+6.81152344	-66.11572266	-74.24560547	+3804	+14.67773438	+1.49853516	-1.40625000	+51.48193359	-72.72949219	-52.99804688	+3120	+13.82519531	-2.23242188	-3.85839844	+3.27392578	-59.37011719	-58.00781250	+2656
+1457970928.33999990	+14.74804688	-1.83251953	-0.91406250	+7.73437500	-66.44531250	-75.14648438	+3800	+14.67773438	+1.49414063	-1.38427734	+50.75683594	-73.38867188	-52.33886719	+3124	+13.82958984	-2.22363281	-3.85400391	+3.25195313	-59.41406250	-57.98583984	+2656
+1457970928.34419990	+14.74804688	-1.81933594	-0.89208984	+8.94287109	-66.86279297	-76.31103516	+3796	+14.68212891	+1.48095703	-1.35791016	+49.92187500	-74.02587891	-51.65771484	+3124	+13.83398438	-2.21923828	-3.84521484	+3.22998047	-59.45800781	-57.98583984	+2648
+1457970928.34830000	+14.74804688	-1.80615234	-0.87451172	+10.08544922	-67.23632813	-77.40966797	+3796	+14.68652344	+1.48535156	-1.33593750	+49.10888672	-74.66308594	-50.91064453	+3128	+13.83837891	-2.21044922	-3.84082031	+3.20800781	-59.50195313	-58.00781250	+2644
+1457970928.35250000	+14.74804688	-1.79296875	-0.86132813	+11.31591797	-67.54394531	-78.59619141	+3796	+14.69091797	+1.48974609	-1.30957031	+48.29589844	-75.32226563	-50.16357422	+3128	+13.84277344	-2.20605469	-3.83642578	+3.20800781	-59.52392578	-58.02978516	+2640
+1457970928.35669990	+14.74365234	-1.77978516	-0.83496094	+12.72216797	-67.96142578	-79.91455078	+3796	+14.69091797	+1.48974609	-1.28320313	+47.39501953	-75.95947266	-49.37255859	+3128	+13.84716797	-2.20166016	-3.82763672	+3.20800781	-59.56787109	-58.07373047	+2636
+1457970928.36080000	+14.74365234	-1.76660156	-0.80859375	+14.15039063	-68.35693359	-81.27685547	+3796	+14.69531250	+1.48974609	-1.25244141	+46.45019531	-76.61865234	-48.51562500	+3128	+13.85156250	-2.19287109	-3.82324219	+3.22998047	-59.58984375	-58.11767578	+2632
+1457970928.36500000	+14.74365234	-1.75341797	-0.79101563	+15.64453125	-68.68652344	-82.72705078	+3796	+14.69970703	+1.49414063	-1.23046875	+45.41748047	-77.21191406	-47.61474609	+3128	+13.85595703	-2.18847656	-3.81445313	+3.25195313	-59.65576172	-58.18359375	+2628
+1457970928.36910010	+14.74365234	-1.74023438	-0.76904297	+17.29248047	-69.06005859	-84.26513672	+3796	+14.70410156	+1.49414063	-1.20849609	+44.20898438	-77.78320313	-46.47216797	+3128	+13.85595703	-2.18408203	-3.80126953	+3.27392578	-59.72167969	-58.24951172	+2624
+1457970928.37750010	+14.74365234	-1.71386719	-0.72949219	+20.80810547	-69.67529297	-87.56103516	+3792	+14.71728516	+1.49853516	-1.17333984	+41.39648438	-78.88183594	-43.81347656	+3124	+13.86474609	-2.17529297	-3.78369141	+3.36181641	-59.83154297	-58.40332031	+2616
+1457970928.38159990	+14.74365234	-1.69628906	-0.71630859	+22.60986328	-69.91699219	-89.27490234	+3792	+14.72167969	+1.51171875	-1.16015625	+39.66064453	-79.36523438	-42.09960938	+3124	+13.86914063	-2.16650391	-3.77929688	+3.38378906	-59.87548828	-58.46923828	+2612
+1457970928.38579990	+14.74365234	-1.69189453	-0.70312500	+24.38964844	-70.15869141	-90.98876953	+3788	+14.72167969	+1.50292969	-1.15136719	+37.74902344	-79.82666016	-40.25390625	+3120	+13.87353516	-2.16210938	-3.77050781	+3.40576172	-59.91943359	-58.51318359	+2608
+1457970928.39000010	+14.73925781	-1.68310547	-0.69433594	+26.19140625	-70.33447266	-92.70263672	+3784	+14.72607422	+1.49853516	-1.14257813	+35.61767578	-80.24414063	-38.21044922	+3116	+13.87353516	-2.15771484	-3.76611328	+3.40576172	-59.94140625	-58.55712891	+2604
+1457970928.39410000	+14.73486328	-1.66992188	-0.68994141	+28.01513672	-70.48828125	-94.41650391	+3780	+14.72607422	+1.50732422	-1.13818359	+33.31054688	-80.63964844	-35.83740234	+3112	+13.87353516	-2.15332031	-3.76171875	+3.40576172	-59.98535156	-58.60107422	+2600
+1457970928.39829990	+14.73046875	-1.66992188	-0.68554688	+29.77294922	-70.62011719	-96.10839844	+3776	+14.72607422	+1.49414063	-1.13818359	+30.76171875	-81.01318359	-33.31054688	+3108	+13.87353516	-2.14892578	-3.75292969	+3.40576172	-60.02929688	-58.62304688	+2596
+1457970928.40249990	+14.73046875	-1.66552734	-0.68554688	+31.50878906	-70.72998047	-97.77832031	+3768	+14.72607422	+1.48095703	-1.14257813	+27.77343750	-81.29882813	-30.36621094	+3104	+13.87353516	-2.14453125	-3.74853516	+3.38378906	-60.05126953	-58.62304688	+2596
+1457970928.40660000	+14.72607422	-1.66552734	-0.68994141	+33.11279297	-70.77392578	-99.31640625	+3760	+14.73046875	+1.47656250	-1.15136719	+24.69726563	-81.60644531	-27.20214844	+3100	+13.87353516	-2.14013672	-3.74414063	+3.31787109	-60.09521484	-58.60107422	+2592
+1457970928.41080000	+14.72607422	-1.66992188	-0.69873047	+34.69482422	-70.77392578	-100.85449219	+3752	+14.72607422	+1.46777344	-1.15576172	+21.33544922	-81.89208984	-23.81835938	+3096	+13.86914063	-2.13574219	-3.74414063	+3.25195313	-60.09521484	-58.57910156	+2588
+1457970928.41500000	+14.72167969	-1.66992188	-0.70312500	+36.27685547	-70.77392578	-102.39257813	+3748	+14.72607422	+1.45458984	-1.16455078	+17.62207031	-82.08984375	-20.10498047	+3096	+13.86914063	-2.13134766	-3.73974609	+3.18603516	-60.11718750	-58.55712891	+2584
+1457970928.41910000	+14.71728516	-1.67431641	-0.71630859	+37.72705078	-70.70800781	-103.84277344	+3744	+14.72167969	+1.44580078	-1.17333984	+13.77685547	-82.33154297	-16.14990234	+3092	+13.86474609	-2.12695313	-3.73974609	+3.12011719	-60.13916016	-58.51318359	+2584
+1457970928.42750000	+14.70849609	-1.68310547	-0.73388672	+40.58349609	-70.59814453	-106.65527344	+3732	+14.71289063	+1.41503906	-1.19091797	+5.20751953	-82.63916016	-7.49267578	+3088	+13.85595703	-2.11816406	-3.73974609	+2.96630859	-60.13916016	-58.38134766	+2580
+1457970928.43160010	+14.70410156	-1.69628906	-0.74267578	+41.90185547	-70.53222656	-108.01757813	+3728	+14.70849609	+1.39306641	-1.19531250	+0.57128906	-82.79296875	-2.90039063	+3088	+13.85156250	-2.11376953	-3.73535156	+2.87841797	-60.16113281	-58.33740234	+2576
+1457970928.43580010	+14.69970703	-1.69628906	-0.75146484	+43.24218750	-70.42236328	-109.33593750	+3720	+14.69970703	+1.38427734	-1.19970703	-4.24072266	-82.90283203	+1.97753906	+3084	+13.84716797	-2.11376953	-3.73535156	+2.81250000	-60.18310547	-58.31542969	+2576
+1457970928.44000010	+14.69970703	-1.69189453	-0.75585938	+44.67041016	-70.35644531	-110.74218750	+3712	+14.69531250	+1.37109375	-1.20410156	-9.27246094	-82.99072266	+7.03125000	+3080	+13.84716797	-2.10937500	-3.73095703	+2.74658203	-60.20507813	-58.27148438	+2576
+1457970928.44409990	+14.69531250	-1.70068359	-0.76464844	+45.83496094	-70.24658203	-111.97265625	+3708	+14.69091797	+1.35351563	-1.20410156	-14.34814453	-83.01269531	+12.08496094	+3080	+13.84277344	-2.10937500	-3.72656250	+2.70263672	-60.22705078	-58.24951172	+2572
+1457970928.44829990	+14.69531250	-1.69628906	-0.77343750	+46.99951172	-70.11474609	-113.15917969	+3700	+14.68652344	+1.34912109	-1.20410156	-19.31396484	-82.99072266	+17.07275391	+3076	+13.83837891	-2.10498047	-3.72656250	+2.65869141	-60.27099609	-58.24951172	+2572
+1457970928.45240000	+14.69531250	-1.69189453	-0.76904297	+48.36181641	-70.07080078	-114.52148438	+3696	+14.68212891	+1.34472656	-1.19970703	-24.25781250	-82.99072266	+22.03857422	+3072	+13.83837891	-2.10498047	-3.72216797	+2.63671875	-60.29296875	-58.24951172	+2572
+1457970928.45660000	+14.69091797	-1.69628906	-0.76464844	+49.46044922	-69.96093750	-115.70800781	+3692	+14.67333984	+1.33154297	-1.19091797	-28.89404297	-82.90283203	+26.63085938	+3072	+13.83398438	-2.10058594	-3.71777344	+2.63671875	-60.33691406	-58.29345703	+2572
+1457970928.46079990	+14.69091797	-1.68310547	-0.76464844	+50.55908203	-69.85107422	-116.80664063	+3684	+14.66894531	+1.33154297	-1.18652344	-33.26660156	-82.77099609	+31.04736328	+3068	+13.82958984	-2.10058594	-3.71337891	+2.65869141	-60.38085938	-58.35937500	+2572
+1457970928.46490000	+14.68652344	-1.66992188	-0.75146484	+51.81152344	-69.85107422	-118.05908203	+3684	+14.66894531	+1.33154297	-1.17333984	-37.72705078	-82.70507813	+35.50781250	+3068	+13.82958984	-2.09619141	-3.70458984	+2.70263672	-60.42480469	-58.44726563	+2572
+1457970928.46910000	+14.69091797	-1.66552734	-0.74267578	+52.77832031	-69.78515625	-119.09179688	+3680	+14.66455078	+1.32714844	-1.16455078	-41.39648438	-82.50732422	+39.17724609	+3068	+13.82519531	-2.09619141	-3.70019531	+2.74658203	-60.51269531	-58.55712891	+2572
+1457970928.47740010	+14.69091797	-1.63476563	-0.71630859	+54.84375000	-69.74121094	-121.20117188	+3676	+14.66455078	+1.34033203	-1.13378906	-48.07617188	-82.19970703	+45.92285156	+3068	+13.82519531	-2.09179688	-3.68261719	+2.90039063	-60.64453125	-58.84277344	+2572
+1457970928.48160000	+14.69531250	-1.62597656	-0.70751953	+55.61279297	-69.69726563	-122.01416016	+3676	+14.66455078	+1.34912109	-1.12060547	-50.40527344	-82.00195313	+48.38378906	+3072	+13.82519531	-2.09179688	-3.67382813	+3.01025391	-60.73242188	-59.01855469	+2572
+1457970928.48990010	+14.69091797	-1.59960938	-0.68115234	+57.06298828	-69.74121094	-123.55224609	+3668	+14.66455078	+1.36230469	-1.09423828	-54.51416016	-81.62841797	+52.64648438	+3068	+13.82519531	-2.08300781	-3.66064453	+3.25195313	-60.88623047	-59.37011719	+2568
+1457970928.49410010	+14.69091797	-1.58642578	-0.66796875	+57.72216797	-69.76318359	-124.27734375	+3668	+14.66455078	+1.37109375	-1.08544922	-56.00830078	-81.43066406	+54.29443359	+3072	+13.82080078	-2.07861328	-3.65185547	+3.36181641	-60.97412109	-59.56787109	+2568
+1457970928.49830010	+14.69091797	-1.57763672	-0.65478516	+58.33740234	-69.80712891	-124.95849609	+3664	+14.66455078	+1.37548828	-1.07666016	-57.39257813	-81.25488281	+55.78857422	+3068	+13.82080078	-2.07421875	-3.64746094	+3.47167969	-61.06201172	-59.74365234	+2568
+1457970928.50239990	+14.69091797	-1.57324219	-0.65039063	+58.82080078	-69.87304688	-125.50781250	+3664	+14.66455078	+1.37988281	-1.07226563	-58.49121094	-81.07910156	+56.97509766	+3068	+13.82080078	-2.06982422	-3.64306641	+3.53759766	-61.14990234	-59.89746094	+2564
+1457970928.51079990	+14.69091797	-1.56005859	-0.64160156	+59.69970703	-69.96093750	-126.49658203	+3652	+14.66894531	+1.38867188	-1.06347656	-60.40283203	-80.74951172	+59.21630859	+3060	+13.81640625	-2.06103516	-3.63867188	+3.60351563	-61.28173828	-60.09521484	+2560
+1457970928.51490000	+14.69091797	-1.56005859	-0.64599609	+59.91943359	-69.96093750	-126.80419922	+3648	+14.66455078	+1.39306641	-1.07226563	-60.71044922	-80.55175781	+59.65576172	+3056	+13.81201172	-2.05664063	-3.64306641	+3.60351563	-61.32568359	-60.13916016	+2556
+1457970928.51910000	+14.68652344	-1.55566406	-0.65478516	+60.20507813	-70.00488281	-127.15576172	+3644	+14.66015625	+1.39306641	-1.07666016	-61.50146484	-80.39794922	+60.55664063	+3052	+13.80761719	-2.04785156	-3.64746094	+3.55957031	-61.34765625	-60.13916016	+2556
+1457970928.52320000	+14.68652344	-1.56005859	-0.65917969	+60.46875000	-70.02685547	-127.50732422	+3640	+14.65576172	+1.39306641	-1.08105469	-62.31445313	-80.24414063	+61.45751953	+3048	+13.80322266	-2.03906250	-3.65625000	+3.47167969	-61.34765625	-60.07324219	+2556
+1457970928.52740000	+14.68212891	-1.56884766	-0.68115234	+60.44677734	-70.02685547	-127.59521484	+3640	+14.65136719	+1.38867188	-1.10742188	-62.35839844	-80.00244141	+61.56738281	+3048	+13.79882813	-2.03027344	-3.66503906	+3.36181641	-61.34765625	-59.98535156	+2556
+1457970928.53160000	+14.68212891	-1.56884766	-0.69873047	+60.62255859	-70.04882813	-127.83691406	+3636	+14.64257813	+1.37548828	-1.12500000	-63.17138672	-79.82666016	+62.40234375	+3052	+13.79003906	-2.02148438	-3.67822266	+3.22998047	-61.32568359	-59.87548828	+2556
+1457970928.53570010	+14.67773438	-1.57324219	-0.71630859	+60.79833984	-70.04882813	-128.10058594	+3636	+14.63818359	+1.37548828	-1.13818359	-63.98437500	-79.65087891	+63.28125000	+3048	+13.78125000	-2.01708984	-3.69140625	+3.09814453	-61.32568359	-59.74365234	+2556
+1457970928.53990010	+14.67773438	-1.58203125	-0.74267578	+60.82031250	-70.00488281	-128.18847656	+3636	+14.63378906	+1.37548828	-1.17333984	-64.11621094	-79.43115234	+63.47900391	+3048	+13.77685547	-2.00830078	-3.70898438	+2.94433594	-61.28173828	-59.61181641	+2556
+1457970928.54410000	+14.67773438	-1.59082031	-0.77343750	+60.82031250	-69.93896484	-128.27636719	+3636	+14.62500000	+1.36669922	-1.19970703	-64.86328125	-79.25537109	+64.18212891	+3048	+13.76806641	-1.99951172	-3.73095703	+2.79052734	-61.23779297	-59.45800781	+2556
+1457970928.54819990	+14.67333984	-1.59082031	-0.80859375	+60.84228516	-69.87304688	-128.38623047	+3632	+14.61621094	+1.36669922	-1.22607422	-65.58837891	-79.10156250	+64.92919922	+3048	+13.76367188	-1.98632813	-3.75292969	+2.63671875	-61.17187500	-59.30419922	+2560
+1457970928.55240010	+14.67333984	-1.59521484	-0.84814453	+60.79833984	-69.78515625	-128.38623047	+3632	+14.60742188	+1.36669922	-1.26123047	-65.80810547	-78.90380859	+65.14892578	+3052	+13.75488281	-1.97314453	-3.77490234	+2.50488281	-61.08398438	-59.15039063	+2564
+1457970928.55660010	+14.67333984	-1.59960938	-0.88769531	+60.68847656	-69.67529297	-128.38623047	+3636	+14.59863281	+1.35791016	-1.29638672	-66.40136719	-78.75000000	+65.65429688	+3052	+13.74609375	-1.96435547	-3.80126953	+2.39501953	-60.99609375	-59.01855469	+2564
+1457970928.56489990	+14.66894531	-1.58642578	-0.96679688	+60.64453125	-69.47753906	-128.38623047	+3636	+14.58105469	+1.37109375	-1.37109375	-67.28027344	-78.50830078	+66.51123047	+3060	+13.73291016	-1.93359375	-3.85839844	+2.26318359	-60.77636719	-58.82080078	+2568
+1457970928.56909990	+14.67333984	-1.58642578	-1.01074219	+60.49072266	-69.34570313	-128.34228516	+3636	+14.57226563	+1.37109375	-1.41503906	-67.56591797	-78.39843750	+66.70898438	+3060	+13.72412109	-1.92041016	-3.89355469	+2.19726563	-60.66650391	-58.77685547	+2572
+1457970928.57320000	+14.67333984	-1.56884766	-1.05468750	+60.46875000	-69.19189453	-128.29833984	+3636	+14.56347656	+1.38867188	-1.45458984	-67.78564453	-78.31054688	+66.90673828	+3068	+13.71533203	-1.90283203	-3.92871094	+2.19726563	-60.55664063	-58.77685547	+2576
+1457970928.57740000	+14.67773438	-1.55126953	-1.09423828	+60.49072266	-69.06005859	-128.29833984	+3640	+14.56347656	+1.40625000	-1.49414063	-68.00537109	-78.31054688	+67.12646484	+3072	+13.71093750	-1.88525391	-3.96826172	+2.28515625	-60.42480469	-58.79882813	+2580
+1457970928.58160000	+14.67773438	-1.53369141	-1.14257813	+60.31494141	-68.88427734	-128.14453125	+3640	+14.55908203	+1.41943359	-1.53808594	-67.80761719	-78.26660156	+66.86279297	+3076	+13.70654297	-1.86328125	-4.01220703	+2.39501953	-60.27099609	-58.90869141	+2584
+1457970928.58570000	+14.68652344	-1.50732422	-1.19091797	+60.20507813	-68.70849609	-127.99072266	+3644	+14.55029297	+1.44580078	-1.58642578	-67.50000000	-78.28857422	+66.57714844	+3080	+13.70214844	-1.84570313	-4.05175781	+2.52685547	-60.11718750	-59.06250000	+2588
+1457970928.58990000	+14.69091797	-1.47656250	-1.23046875	+60.22705078	-68.55468750	-127.96875000	+3648	+14.55029297	+1.47656250	-1.62597656	-67.43408203	-78.35449219	+66.53320313	+3084	+13.69775391	-1.81933594	-4.09570313	+2.74658203	-59.96337891	-59.21630859	+2588
+1457970928.59410000	+14.69531250	-1.45019531	-1.27001953	+60.18310547	-68.37890625	-127.90283203	+3648	+14.55029297	+1.50292969	-1.66992188	-66.95068359	-78.39843750	+66.00585938	+3092	+13.69335938	-1.79736328	-4.14843750	+3.03222656	-59.78759766	-59.52392578	+2592
+1457970928.59820010	+14.69970703	-1.41064453	-1.30957031	+60.22705078	-68.20312500	-127.85888672	+3652	+14.55029297	+1.53808594	-1.71386719	-66.35742188	-78.48632813	+65.45654297	+3096	+13.68896484	-1.77099609	-4.19238281	+3.33984375	-59.65576172	-59.83154297	+2596
+1457970928.60240010	+14.70849609	-1.36669922	-1.34912109	+60.27099609	-68.02734375	-127.79296875	+3656	+14.55468750	+1.57763672	-1.75781250	-65.87402344	-78.61816406	+65.01708984	+3100	+13.68896484	-1.74902344	-4.24072266	+3.64746094	-59.47998047	-60.11718750	+2596
+1457970928.61069990	+14.72607422	-1.28759766	-1.43261719	+60.31494141	-67.65380859	-127.66113281	+3656	+14.55908203	+1.65234375	-1.86328125	-63.76464844	-78.83789063	+62.92968750	+3112	+13.68457031	-1.69189453	-4.35498047	+4.39453125	-59.12841797	-60.84228516	+2600
+1457970928.61490010	+14.73486328	-1.24365234	-1.48095703	+60.31494141	-67.43408203	-127.57324219	+3656	+14.56347656	+1.69628906	-1.91162109	-62.77587891	-78.96972656	+61.96289063	+3116	+13.68457031	-1.66113281	-4.40332031	+4.79003906	-58.95263672	-61.19384766	+2604
+1457970928.61900000	+14.74365234	-1.19970703	-1.52490234	+60.35888672	-67.21435547	-127.48535156	+3656	+14.56347656	+1.74023438	-1.96435547	-61.39160156	-79.10156250	+60.60058594	+3120	+13.68017578	-1.63476563	-4.45605469	+5.18554688	-58.77685547	-61.54541016	+2604
+1457970928.62319990	+14.75244141	-1.15576172	-1.57324219	+60.40283203	-67.01660156	-127.39746094	+3652	+14.56787109	+1.78417969	-2.02148438	-59.94140625	-79.23339844	+59.19433594	+3124	+13.67578125	-1.60400391	-4.50878906	+5.58105469	-58.60107422	-61.89697266	+2604
+1457970928.62739990	+14.76123047	-1.11181641	-1.62597656	+60.33691406	-66.77490234	-127.19970703	+3652	+14.57226563	+1.83251953	-2.07861328	-58.51318359	-79.34326172	+57.76611328	+3128	+13.67578125	-1.57324219	-4.56591797	+5.93261719	-58.40332031	-62.20458984	+2600
+1457970928.63150000	+14.77001953	-1.06787109	-1.67431641	+60.38085938	-66.55517578	-127.13378906	+3648	+14.57226563	+1.87646484	-2.13574219	-56.88720703	-79.43115234	+56.18408203	+3132	+13.66699219	-1.54687500	-4.62304688	+6.26220703	-58.20556641	-62.51220703	+2600
+1457970928.63570000	+14.77880859	-1.02392578	-1.72705078	+60.44677734	-66.33544922	-127.08984375	+3644	+14.57666016	+1.92041016	-2.19726563	-55.26123047	-79.51904297	+54.55810547	+3136	+13.66259766	-1.51171875	-4.68457031	+6.61376953	-58.00781250	-62.79785156	+2600
+1457970928.63990000	+14.78759766	-0.98437500	-1.78857422	+60.33691406	-66.09375000	-126.87011719	+3640	+14.58105469	+1.95996094	-2.26318359	-53.39355469	-79.56298828	+52.66845703	+3140	+13.65820313	-1.48095703	-4.74169922	+6.94335938	-57.85400391	-63.08349609	+2600
+1457970928.64400010	+14.79199219	-0.94042969	-1.85449219	+60.22705078	-65.83007813	-126.62841797	+3636	+14.58105469	+2.00390625	-2.33789063	-51.37207031	-79.58496094	+50.69091797	+3144	+13.65380859	-1.44580078	-4.80322266	+7.25097656	-57.65625000	-63.30322266	+2596
+1457970928.64820000	+14.80078125	-0.90087891	-1.92041016	+60.13916016	-65.58837891	-126.40869141	+3628	+14.58105469	+2.04785156	-2.41259766	-49.35058594	-79.60693359	+48.66943359	+3148	+13.64941406	-1.41064453	-4.86474609	+7.53662109	-57.45849609	-63.50097656	+2596
+1457970928.65240000	+14.80517578	-0.86132813	-1.99511719	+59.89746094	-65.32470703	-126.03515625	+3624	+14.57666016	+2.08740234	-2.48730469	-47.26318359	-79.58496094	+46.60400391	+3152	+13.64062500	-1.37548828	-4.93066406	+7.77832031	-57.26074219	-63.67675781	+2596
+1457970928.66070010	+14.80517578	-0.78662109	-2.14013672	+59.56787109	-64.81933594	-125.48583984	+3612	+14.56787109	+2.16650391	-2.63671875	-43.28613281	-79.51904297	+42.67089844	+3164	+13.61865234	-1.30517578	-5.06250000	+8.23974609	-56.84326172	-63.98437500	+2592
+1457970928.66490010	+14.80517578	-0.75146484	-2.21923828	+59.28222656	-64.57763672	-125.11230469	+3604	+14.56347656	+2.20605469	-2.72021484	-41.11083984	-79.45312500	+40.49560547	+3168	+13.60986328	-1.26562500	-5.12841797	+8.41552734	-56.66748047	-64.09423828	+2588
+1457970928.66899990	+14.80517578	-0.72070313	-2.29833984	+59.04052734	-64.33593750	-124.82666016	+3596	+14.55468750	+2.24560547	-2.80371094	-39.15527344	-79.36523438	+38.56201172	+3176	+13.60107422	-1.23046875	-5.19433594	+8.59130859	-56.49169922	-64.20410156	+2584
+1457970928.67319990	+14.80517578	-0.67675781	-2.37744141	+58.86474609	-64.09423828	-124.54101563	+3588	+14.55029297	+2.28515625	-2.88720703	-37.19970703	-79.29931641	+36.65039063	+3180	+13.59228516	-1.19091797	-5.26025391	+8.81103516	-56.33789063	-64.33593750	+2580
+1457970928.67730000	+14.80517578	-0.63720703	-2.46093750	+58.64501953	-63.85253906	-124.21142578	+3584	+14.54150391	+2.32470703	-2.97070313	-35.22216797	-79.21142578	+34.71679688	+3184	+13.58349609	-1.15136719	-5.32617188	+9.00878906	-56.18408203	-64.44580078	+2572
+1457970928.68150000	+14.80078125	-0.59765625	-2.54003906	+58.38134766	-63.61083984	-123.88183594	+3576	+14.53271484	+2.36425781	-3.05419922	-33.37646484	-79.12353516	+32.91503906	+3192	+13.57470703	-1.11181641	-5.39208984	+9.18457031	-56.03027344	-64.57763672	+2568
+1457970928.68569990	+14.80078125	-0.55371094	-2.62353516	+58.13964844	-63.39111328	-123.55224609	+3568	+14.52392578	+2.41259766	-3.13330078	-31.55273438	-79.03564453	+31.15722656	+3196	+13.56591797	-1.07226563	-5.45800781	+9.38232422	-55.87646484	-64.70947266	+2564
+1457970928.68980000	+14.79638672	-0.50976563	-2.69824219	+57.96386719	-63.17138672	-123.31054688	+3560	+14.51074219	+2.45654297	-3.21240234	-29.79492188	-78.96972656	+29.48730469	+3204	+13.55712891	-1.02832031	-5.51953125	+9.60205078	-55.74462891	-64.81933594	+2560
+1457970928.69400000	+14.79199219	-0.47021484	-2.76855469	+57.83203125	-62.97363281	-123.17871094	+3548	+14.50195313	+2.50048828	-3.28710938	-28.25683594	-78.92578125	+28.01513672	+3208	+13.54394531	-0.98876953	-5.58544922	+9.84375000	-55.61279297	-65.01708984	+2552
+1457970928.69820000	+14.78759766	-0.42187500	-2.83886719	+57.78808594	-62.79785156	-123.06884766	+3540	+14.48876953	+2.55322266	-3.35742188	-26.71875000	-78.90380859	+26.58691406	+3216	+13.53515625	-0.94482422	-5.64697266	+10.10742188	-55.48095703	-65.19287109	+2548
+1457970928.70230010	+14.78759766	-0.36914063	-2.90039063	+57.81005859	-62.64404297	-123.04687500	+3528	+14.48437500	+2.60156250	-3.42773438	-25.31250000	-78.90380859	+25.29052734	+3220	+13.53076172	-0.90087891	-5.70410156	+10.39306641	-55.43701172	-65.43457031	+2540
+1457970928.71070000	+14.78759766	-0.26367188	-3.02343750	+57.85400391	-62.33642578	-122.98095703	+3504	+14.47119141	+2.71142578	-3.55517578	-22.67578125	-78.92578125	+22.85156250	+3228	+13.52636719	-0.81738281	-5.81396484	+11.03027344	-55.30517578	-65.96191406	+2520
+1457970928.71479990	+14.78759766	-0.20214844	-3.07177734	+58.02978516	-62.20458984	-123.11279297	+3492	+14.46240234	+2.76855469	-3.60791016	-21.57714844	-78.99169922	+21.92871094	+3232	+13.52197266	-0.76904297	-5.86669922	+11.44775391	-55.23925781	-66.26953125	+2512
+1457970928.71900010	+14.78759766	-0.14062500	-3.12011719	+58.18359375	-62.09472656	-123.20068359	+3480	+14.45800781	+2.83007813	-3.66064453	-20.41259766	-79.05761719	+20.89599609	+3236	+13.51757813	-0.72070313	-5.92382813	+11.84326172	-55.15136719	-66.57714844	+2504
+1457970928.72320010	+14.78320313	-0.07910156	-3.17285156	+58.33740234	-61.96289063	-123.28857422	+3464	+14.44921875	+2.89160156	-3.71337891	-19.27001953	-79.10156250	+19.92919922	+3240	+13.51318359	-0.67236328	-5.97656250	+12.23876953	-55.06347656	-66.88476563	+2492
+1457970928.72729990	+14.78759766	-0.01757813	-3.20800781	+58.64501953	-61.89697266	-123.53027344	+3448	+14.44921875	+2.95312500	-3.75292969	-18.41308594	-79.21142578	+19.22607422	+3240	+13.50878906	-0.62841797	-6.02050781	+12.65625000	-55.04150391	-67.21435547	+2480
+1457970928.73149990	+14.78759766	+0.04394531	-3.24316406	+58.90869141	-61.80908203	-123.72802734	+3432	+14.44482422	+3.01904297	-3.79687500	-17.51220703	-79.29931641	+18.45703125	+3240	+13.50878906	-0.58007813	-6.06445313	+13.09570313	-54.99755859	-67.56591797	+2468
+1457970928.73569990	+14.79199219	+0.10986328	-3.27832031	+59.19433594	-61.72119141	-123.92578125	+3416	+14.44482422	+3.08056641	-3.83642578	-16.61132813	-79.38720703	+17.73193359	+3244	+13.50878906	-0.53173828	-6.10839844	+13.55712891	-54.97558594	-67.91748047	+2456
+1457970928.73980000	+14.79199219	+0.17578125	-3.30908203	+59.54589844	-61.67724609	-124.21142578	+3396	+14.44042969	+3.14648438	-3.87158203	-15.88623047	-79.51904297	+17.16064453	+3240	+13.50878906	-0.48339844	-6.14355469	+14.01855469	-54.99755859	-68.31298828	+2444
+1457970928.74400000	+14.79638672	+0.24609375	-3.34423828	+59.78759766	-61.58935547	-124.32128906	+3380	+14.44042969	+3.21240234	-3.91113281	-14.94140625	-79.56298828	+16.39160156	+3244	+13.51318359	-0.43066406	-6.18750000	+14.43603516	-54.95361328	-68.59863281	+2432
+1457970928.74819990	+14.79638672	+0.31201172	-3.37939453	+59.98535156	-61.47949219	-124.43115234	+3360	+14.43603516	+3.27392578	-3.95068359	-13.99658203	-79.60693359	+15.60058594	+3244	+13.51318359	-0.38232422	-6.22705078	+14.85351563	-54.90966797	-68.88427734	+2416
+1457970928.75230000	+14.79638672	+0.37353516	-3.41015625	+60.27099609	-61.41357422	-124.62890625	+3340	+14.42724609	+3.33544922	-3.98144531	-13.22753906	-79.69482422	+15.00732422	+3240	+13.50878906	-0.33398438	-6.26220703	+15.27099609	-54.88769531	-69.19189453	+2404
+1457970928.76060010	+14.78759766	+0.49658203	-3.48046875	+60.62255859	-61.21582031	-124.69482422	+3304	+14.41845703	+3.45849609	-4.05615234	-11.40380859	-79.71679688	+13.51318359	+3240	+13.50439453	-0.22851563	-6.33251953	+16.04003906	-54.79980469	-69.65332031	+2376
+1457970928.76480010	+14.78759766	+0.55371094	-3.51123047	+60.77636719	-61.12792969	-124.78271484	+3284	+14.40966797	+3.51123047	-4.09130859	-10.56884766	-79.71679688	+12.81005859	+3240	+13.50000000	-0.18457031	-6.36328125	+16.34765625	-54.82177734	-69.87304688	+2364
+1457970928.76900010	+14.78320313	+0.61083984	-3.54638672	+60.86425781	-61.04003906	-124.69482422	+3272	+14.40087891	+3.56835938	-4.13085938	-9.62402344	-79.67285156	+12.01904297	+3240	+13.50000000	-0.13183594	-6.39843750	+16.63330078	-54.79980469	-70.00488281	+2352
+1457970928.77309990	+14.77880859	+0.66357422	-3.58154297	+60.88623047	-60.93017578	-124.62890625	+3252	+14.38769531	+3.61669922	-4.17041016	-8.63525391	-79.60693359	+11.16210938	+3240	+13.49560547	-0.08349609	-6.42919922	+16.89697266	-54.75585938	-70.13671875	+2340
+1457970928.77729990	+14.77441406	+0.70751953	-3.61669922	+60.95214844	-60.82031250	-124.62890625	+3240	+14.37451172	+3.66503906	-4.20556641	-7.69042969	-79.58496094	+10.30517578	+3240	+13.49121094	-0.03955078	-6.45996094	+17.13867188	-54.73388672	-70.26855469	+2328
+1457970928.78150010	+14.76562500	+0.76464844	-3.65625000	+60.90820313	-60.66650391	-124.40917969	+3228	+14.35693359	+3.71777344	-4.24951172	-6.56982422	-79.47509766	+9.36035156	+3244	+13.48681641	+0.01318359	-6.49072266	+17.38037109	-54.66796875	-70.31250000	+2316
+1457970928.78559990	+14.75683594	+0.80859375	-3.70019531	+60.79833984	-60.51269531	-124.16748047	+3216	+14.34375000	+3.76171875	-4.29345703	-5.51513672	-79.34326172	+8.41552734	+3248	+13.47802734	+0.05712891	-6.52587891	+17.55615234	-54.60205078	-70.35644531	+2304
+1457970928.78979990	+14.74804688	+0.85253906	-3.73535156	+60.75439453	-60.40283203	-124.01367188	+3204	+14.32177734	+3.80566406	-4.32861328	-4.57031250	-79.25537109	+7.58056641	+3252	+13.46923828	+0.10546875	-6.55224609	+17.70996094	-54.55810547	-70.35644531	+2292
+1457970928.79399990	+14.73925781	+0.89648438	-3.77050781	+60.66650391	-60.27099609	-123.81591797	+3192	+14.30859375	+3.84960938	-4.36816406	-3.60351563	-79.14550781	+6.72363281	+3256	+13.46044922	+0.15380859	-6.57861328	+17.88574219	-54.51416016	-70.37841797	+2280
+1457970928.79810000	+14.73046875	+0.93164063	-3.80566406	+60.57861328	-60.16113281	-123.64013672	+3180	+14.29101563	+3.88916016	-4.40332031	-2.65869141	-79.03564453	+5.88867188	+3260	+13.45166016	+0.19775391	-6.60498047	+18.03955078	-54.47021484	-70.37841797	+2268
+1457970928.80650000	+14.71728516	+1.01513672	-3.86279297	+60.49072266	-59.96337891	-123.33251953	+3164	+14.25585938	+3.96386719	-4.46923828	-0.90087891	-78.81591797	+4.28466797	+3268	+13.43847656	+0.28564453	-6.64892578	+18.28125000	-54.42626953	-70.35644531	+2236
+1457970928.81060000	+14.70849609	+1.05908203	-3.89355469	+60.42480469	-59.85351563	-123.13476563	+3152	+14.23828125	+4.00341797	-4.50439453	-0.04394531	-78.70605469	+3.53759766	+3276	+13.42968750	+0.32958984	-6.67089844	+18.41308594	-54.40429688	-70.35644531	+2220
+1457970928.81480000	+14.69970703	+1.09863281	-3.91113281	+60.44677734	-59.78759766	-123.04687500	+3144	+14.22070313	+4.04736328	-4.52197266	+0.65917969	-78.68408203	+2.90039063	+3280	+13.42529297	+0.37353516	-6.68408203	+18.56689453	-54.38232422	-70.37841797	+2204
+1457970928.81900000	+14.69531250	+1.14257813	-3.92871094	+60.49072266	-59.69970703	-122.93701172	+3136	+14.20751953	+4.08691406	-4.53955078	+1.40625000	-78.64013672	+2.26318359	+3284	+13.42089844	+0.41748047	-6.69726563	+18.74267578	-54.36035156	-70.40039063	+2184
+1457970928.82310010	+14.68652344	+1.18652344	-3.94628906	+60.49072266	-59.65576172	-122.82714844	+3128	+14.19433594	+4.12646484	-4.55712891	+2.06542969	-78.57421875	+1.71386719	+3288	+13.41210938	+0.46142578	-6.71044922	+18.89648438	-54.36035156	-70.40039063	+2168
+1457970928.82730010	+14.68212891	+1.23046875	-3.94628906	+60.62255859	-59.65576172	-122.82714844	+3116	+14.18554688	+4.17041016	-4.56152344	+2.59277344	-78.59619141	+1.29638672	+3292	+13.40771484	+0.50537109	-6.71923828	+19.07226563	-54.36035156	-70.42236328	+2152
+1457970928.83139990	+14.67773438	+1.27441406	-3.94628906	+60.77636719	-59.67773438	-122.87109375	+3108	+14.17675781	+4.20996094	-4.56591797	+3.07617188	-78.64013672	+0.85693359	+3292	+13.40332031	+0.54931641	-6.72363281	+19.27001953	-54.38232422	-70.48828125	+2136
+1457970928.83979990	+14.67773438	+1.37548828	-3.92871094	+61.25976563	-59.76562500	-123.09082031	+3092	+14.16796875	+4.30224609	-4.55273438	+3.84521484	-78.79394531	+0.28564453	+3300	+13.40771484	+0.63281250	-6.71923828	+19.73144531	-54.51416016	-70.66406250	+2108
+1457970928.84390000	+14.67773438	+1.42382813	-3.91552734	+61.50146484	-59.80957031	-123.20068359	+3088	+14.16357422	+4.34619141	-4.53955078	+4.19677734	-78.88183594	+0.06591797	+3304	+13.40771484	+0.67675781	-6.71484375	+19.95117188	-54.58007813	-70.75195313	+2096
+1457970928.84809990	+14.67773438	+1.47656250	-3.90234375	+61.76513672	-59.87548828	-123.31054688	+3080	+14.16357422	+4.39892578	-4.53076172	+4.46044922	-78.99169922	-0.06591797	+3308	+13.41210938	+0.72070313	-6.70605469	+20.19287109	-54.64599609	-70.86181641	+2084
+1457970928.85229990	+14.67773438	+1.52490234	-3.88037109	+62.11669922	-59.96337891	-123.50830078	+3076	+14.15917969	+4.44726563	-4.50439453	+4.63623047	-79.12353516	-0.08789063	+3316	+13.41210938	+0.76464844	-6.69726563	+20.45654297	-54.71191406	-70.97167969	+2076
+1457970928.85640000	+14.67773438	+1.57763672	-3.85400391	+62.46826172	-60.07324219	-123.70605469	+3072	+14.15917969	+4.50000000	-4.48242188	+4.83398438	-79.27734375	-0.15380859	+3320	+13.41210938	+0.80859375	-6.68408203	+20.72021484	-54.77783203	-71.08154297	+2072
+1457970928.86060000	+14.67333984	+1.62597656	-3.82763672	+62.79785156	-60.16113281	-123.90380859	+3068	+14.15917969	+4.54394531	-4.45605469	+4.96582031	-79.40917969	-0.19775391	+3324	+13.41650391	+0.84814453	-6.67089844	+20.98388672	-54.84375000	-71.16943359	+2072
+1457970928.86480000	+14.67333984	+1.67431641	-3.79687500	+63.14941406	-60.29296875	-124.12353516	+3068	+14.15478516	+4.58789063	-4.42968750	+5.07568359	-79.56298828	-0.21972656	+3332	+13.41650391	+0.88769531	-6.65332031	+21.20361328	-54.93164063	-71.27929688	+2072
+1457970928.86890010	+14.67333984	+1.72265625	-3.77050781	+63.47900391	-60.38085938	-124.29931641	+3064	+14.15478516	+4.63183594	-4.40332031	+5.14160156	-79.69482422	-0.17578125	+3336	+13.42089844	+0.93164063	-6.63574219	+21.42333984	-55.04150391	-71.36718750	+2072
+1457970928.87310000	+14.67333984	+1.76660156	-3.74414063	+63.78662109	-60.49072266	-124.47509766	+3060	+14.15478516	+4.67578125	-4.37695313	+5.18554688	-79.84863281	-0.08789063	+3340	+13.42529297	+0.96679688	-6.61816406	+21.62109375	-55.15136719	-71.45507813	+2076
+1457970928.88140010	+14.66894531	+1.84570313	-3.69580078	+64.31396484	-60.64453125	-124.73876953	+3052	+14.14160156	+4.76367188	-4.32421875	+5.38330078	-80.04638672	-0.04394531	+3344	+13.42968750	+1.04150391	-6.58300781	+21.99462891	-55.30517578	-71.58691406	+2088
+1457970928.88560010	+14.66894531	+1.88525391	-3.67382813	+64.51171875	-60.71044922	-124.82666016	+3044	+14.13720703	+4.79882813	-4.30664063	+5.51513672	-80.11230469	-0.08789063	+3344	+13.42968750	+1.07666016	-6.56542969	+22.14843750	-55.37109375	-71.60888672	+2092
+1457970928.88980010	+14.66015625	+1.92041016	-3.65185547	+64.66552734	-60.75439453	-124.87060547	+3040	+14.12841797	+4.82958984	-4.28466797	+5.69091797	-80.15625000	-0.17578125	+3344	+13.42529297	+1.10742188	-6.54785156	+22.25830078	-55.39306641	-71.60888672	+2096
+1457970928.89389990	+14.65576172	+1.95117188	-3.63867188	+64.79736328	-60.79833984	-124.89257813	+3036	+14.11523438	+4.85595703	-4.26708984	+5.84472656	-80.20019531	-0.24169922	+3344	+13.42529297	+1.13818359	-6.53466797	+22.34619141	-55.43701172	-71.58691406	+2100
+1457970928.90229990	+14.64257813	+2.00390625	-3.60791016	+64.95117188	-60.86425781	-124.87060547	+3028	+14.09765625	+4.90429688	-4.23632813	+6.26220703	-80.24414063	-0.57128906	+3344	+13.41650391	+1.19531250	-6.49951172	+22.43408203	-55.56884766	-71.49902344	+2108
+1457970928.90640000	+14.63818359	+2.02587891	-3.59912109	+64.95117188	-60.86425781	-124.78271484	+3020	+14.08447266	+4.92187500	-4.22753906	+6.45996094	-80.22216797	-0.72509766	+3340	+13.41650391	+1.21728516	-6.48632813	+22.43408203	-55.59082031	-71.41113281	+2112
+1457970928.91059990	+14.62939453	+2.04345703	-3.59033203	+64.92919922	-60.86425781	-124.69482422	+3016	+14.07128906	+4.94384766	-4.22314453	+6.72363281	-80.17822266	-0.92285156	+3340	+13.41210938	+1.24365234	-6.47314453	+22.41210938	-55.61279297	-71.32324219	+2112
+1457970928.91470000	+14.62060547	+2.06542969	-3.58593750	+64.88525391	-60.84228516	-124.60693359	+3012	+14.05371094	+4.96582031	-4.21435547	+6.98730469	-80.15625000	-1.14257813	+3340	+13.40771484	+1.27001953	-6.45996094	+22.41210938	-55.63476563	-71.23535156	+2112
+1457970928.91890000	+14.61181641	+2.07861328	-3.57714844	+64.84130859	-60.82031250	-124.49707031	+3004	+14.04052734	+4.98339844	-4.20556641	+7.25097656	-80.11230469	-1.36230469	+3340	+13.40332031	+1.29199219	-6.44677734	+22.41210938	-55.63476563	-71.14746094	+2108
+1457970928.92310000	+14.60302734	+2.09619141	-3.57275391	+64.75341797	-60.79833984	-124.36523438	+3000	+14.02734375	+4.99658203	-4.19677734	+7.51464844	-80.06835938	-1.60400391	+3340	+13.39892578	+1.31396484	-6.43359375	+22.39013672	-55.63476563	-71.03759766	+2104
+1457970928.92720010	+14.59863281	+2.11376953	-3.56835938	+64.66552734	-60.77636719	-124.23339844	+3000	+14.00976563	+5.01416016	-4.18798828	+7.77832031	-80.02441406	-1.82373047	+3344	+13.39013672	+1.34033203	-6.42041016	+22.34619141	-55.63476563	-70.90576172	+2100
+1457970928.93140010	+14.58984375	+2.12695313	-3.55957031	+64.59960938	-60.75439453	-124.10156250	+2996	+14.00097656	+5.02294922	-4.17919922	+7.99804688	-79.98046875	-2.02148438	+3344	+13.38574219	+1.36230469	-6.40722656	+22.30224609	-55.63476563	-70.77392578	+2096
+1457970928.93560000	+14.58105469	+2.14013672	-3.55078125	+64.53369141	-60.73242188	-123.99169922	+2996	+13.98779297	+5.04052734	-4.17041016	+8.17382813	-79.93652344	-2.17529297	+3344	+13.38134766	+1.38427734	-6.38964844	+22.28027344	-55.63476563	-70.66406250	+2088
+1457970928.93969990	+14.57226563	+2.15332031	-3.54199219	+64.46777344	-60.71044922	-123.90380859	+2992	+13.97460938	+5.05371094	-4.15722656	+8.30566406	-79.91455078	-2.28515625	+3348	+13.37695313	+1.40625000	-6.37207031	+22.25830078	-55.65673828	-70.57617188	+2084
+1457970928.94810010	+14.56347656	+2.18408203	-3.52001953	+64.37988281	-60.68847656	-123.70605469	+2996	+13.95703125	+5.08886719	-4.13085938	+8.50341797	-79.87060547	-2.39501953	+3356	+13.36816406	+1.44580078	-6.34130859	+22.25830078	-55.65673828	-70.40039063	+2064
+1457970928.95219990	+14.55468750	+2.20166016	-3.50683594	+64.40185547	-60.68847656	-123.64013672	+2996	+13.94384766	+5.10644531	-4.11328125	+8.52539063	-79.89257813	-2.35107422	+3360	+13.36376953	+1.46777344	-6.31933594	+22.30224609	-55.65673828	-70.33447266	+2056
+1457970928.95639990	+14.55029297	+2.22363281	-3.48486328	+64.44580078	-60.71044922	-123.61816406	+3000	+13.93945313	+5.12841797	-4.08691406	+8.50341797	-79.93652344	-2.26318359	+3368	+13.35937500	+1.49414063	-6.29736328	+22.36816406	-55.65673828	-70.29052734	+2052
+1457970928.96059990	+14.54150391	+2.24560547	-3.46289063	+64.53369141	-60.73242188	-123.59619141	+3004	+13.93066406	+5.15039063	-4.05615234	+8.41552734	-79.95849609	-2.10937500	+3372	+13.35498047	+1.51611328	-6.27539063	+22.43408203	-55.67871094	-70.24658203	+2044
+1457970928.96470000	+14.53710938	+2.26757813	-3.43652344	+64.62158203	-60.77636719	-123.59619141	+3008	+13.92626953	+5.17236328	-4.02978516	+8.26171875	-80.00244141	-1.88964844	+3380	+13.35058594	+1.53808594	-6.24902344	+22.50000000	-55.70068359	-70.20263672	+2040
+1457970928.96890000	+14.53271484	+2.28955078	-3.40576172	+64.77539063	-60.84228516	-123.64013672	+3012	+13.92187500	+5.19433594	-3.99462891	+8.04199219	-80.06835938	-1.58203125	+3384	+13.34619141	+1.56005859	-6.22705078	+22.58789063	-55.72265625	-70.18066406	+2036
+1457970928.97309990	+14.52832031	+2.31591797	-3.37500000	+64.92919922	-60.90820313	-123.68408203	+3020	+13.91748047	+5.22070313	-3.96386719	+7.77832031	-80.11230469	-1.23046875	+3392	+13.34179688	+1.58203125	-6.20068359	+22.67578125	-55.76660156	-70.18066406	+2036
+1457970928.97720000	+14.52832031	+2.34228516	-3.33984375	+65.10498047	-60.99609375	-123.72802734	+3024	+13.91308594	+5.24707031	-3.92431641	+7.47070313	-80.20019531	-0.81298828	+3396	+13.34179688	+1.59960938	-6.17431641	+22.78564453	-55.78857422	-70.20263672	+2036
+1457970928.98140000	+14.52392578	+2.37304688	-3.30468750	+65.32470703	-61.08398438	-123.79394531	+3032	+13.90869141	+5.27343750	-3.88037109	+7.07519531	-80.28808594	-0.30761719	+3404	+13.34179688	+1.62597656	-6.14794922	+22.91748047	-55.83251953	-70.22460938	+2036
+1457970928.98560000	+14.51953125	+2.39941406	-3.26953125	+65.52246094	-61.17187500	-123.83789063	+3040	+13.90429688	+5.29980469	-3.84082031	+6.70166016	-80.37597656	+0.17578125	+3412	+13.33740234	+1.64794922	-6.12158203	+23.02734375	-55.87646484	-70.22460938	+2040
+1457970928.98970010	+14.51513672	+2.42578125	-3.23876953	+65.67626953	-61.25976563	-123.85986328	+3044	+13.89990234	+5.32617188	-3.80126953	+6.35009766	-80.44189453	+0.63720703	+3416	+13.33300781	+1.66552734	-6.09521484	+23.09326172	-55.89843750	-70.18066406	+2044
+1457970928.99390010	+14.51074219	+2.45214844	-3.20361328	+65.85205078	-61.36962891	-123.90380859	+3048	+13.89550781	+5.35253906	-3.76171875	+5.91064453	-80.50781250	+1.16455078	+3420	+13.32861328	+1.68750000	-6.06884766	+23.18115234	-55.94238281	-70.13671875	+2048
+1457970929.00219990	+14.49755859	+2.48730469	-3.14208984	+66.09375000	-61.52343750	-123.92578125	+3056	+13.88232422	+5.38769531	-3.69580078	+5.11962891	-80.59570313	+2.13134766	+3424	+13.31982422	+1.72265625	-6.02050781	+23.22509766	-56.00830078	-70.04882813	+2064
+1457970929.00640010	+14.49316406	+2.50488281	-3.11572266	+66.15966797	-61.61132813	-123.88183594	+3060	+13.87353516	+5.40527344	-3.66503906	+4.70214844	-80.61767578	+2.63671875	+3424	+13.31542969	+1.73583984	-6.00292969	+23.22509766	-56.03027344	-69.93896484	+2068
+1457970929.01050000	+14.48876953	+2.52246094	-3.09375000	+66.20361328	-61.67724609	-123.83789063	+3060	+13.86914063	+5.41845703	-3.63427734	+4.32861328	-80.63964844	+3.05419922	+3428	+13.31103516	+1.75341797	-5.98535156	+23.20312500	-56.03027344	-69.85107422	+2076
+1457970929.01469990	+14.48437500	+2.53564453	-3.07617188	+66.18164063	-61.74316406	-123.72802734	+3060	+13.86035156	+5.42724609	-3.61230469	+4.06494141	-80.63964844	+3.36181641	+3424	+13.30224609	+1.76220703	-5.96337891	+23.15917969	-56.05224609	-69.74121094	+2080
+1457970929.01889990	+14.47558594	+2.54443359	-3.06298828	+66.11572266	-61.78710938	-123.57421875	+3060	+13.85156250	+5.44042969	-3.59472656	+3.82324219	-80.61767578	+3.66943359	+3424	+13.29785156	+1.77978516	-5.94580078	+23.09326172	-56.05224609	-69.58740234	+2088
+1457970929.02720000	+14.46240234	+2.55322266	-3.04101563	+65.80810547	-61.85302734	-123.20068359	+3056	+13.82958984	+5.44482422	-3.56396484	+3.42773438	-80.55175781	+4.13085938	+3420	+13.28027344	+1.80175781	-5.91943359	+22.85156250	-56.00830078	-69.16992188	+2092
+1457970929.03140000	+14.45361328	+2.55322266	-3.03222656	+65.65429688	-61.87500000	-122.98095703	+3052	+13.81640625	+5.44921875	-3.55078125	+3.22998047	-80.50781250	+4.35058594	+3416	+13.27148438	+1.81054688	-5.91064453	+22.69775391	-55.98632813	-68.92822266	+2092
+1457970929.03550000	+14.44482422	+2.55322266	-3.02343750	+65.45654297	-61.91894531	-122.78320313	+3052	+13.80761719	+5.44482422	-3.54199219	+3.03222656	-80.48583984	+4.52636719	+3416	+13.25830078	+1.81933594	-5.90185547	+22.52197266	-55.94238281	-68.70849609	+2088
+1457970929.03970000	+14.44042969	+2.55322266	-3.01904297	+65.25878906	-61.94091797	-122.54150391	+3048	+13.79882813	+5.44042969	-3.52880859	+2.81250000	-80.44189453	+4.72412109	+3412	+13.25390625	+1.82373047	-5.88867188	+22.36816406	-55.94238281	-68.51074219	+2088
+1457970929.04390000	+14.43603516	+2.55322266	-3.01464844	+65.03906250	-61.96289063	-122.29980469	+3044	+13.79003906	+5.44042969	-3.52001953	+2.65869141	-80.39794922	+4.87792969	+3412	+13.24511719	+1.83251953	-5.87548828	+22.19238281	-55.92041016	-68.29101563	+2084
+1457970929.04800010	+14.43164063	+2.54882813	-3.01025391	+64.79736328	-61.98486328	-122.01416016	+3044	+13.78125000	+5.43603516	-3.51562500	+2.48291016	-80.33203125	+5.05371094	+3408	+13.24072266	+1.83691406	-5.86669922	+22.01660156	-55.89843750	-68.04931641	+2076
+1457970929.05220010	+14.42285156	+2.54882813	-3.00585938	+64.53369141	-62.00683594	-121.75048828	+3040	+13.77246094	+5.43164063	-3.50244141	+2.30712891	-80.28808594	+5.20751953	+3408	+13.23193359	+1.84130859	-5.85791016	+21.86279297	-55.87646484	-67.82958984	+2068
+1457970929.05640010	+14.41845703	+2.54443359	-3.00146484	+64.31396484	-62.02880859	-121.50878906	+3036	+13.76367188	+5.43164063	-3.49365234	+2.15332031	-80.24414063	+5.36132813	+3408	+13.22314453	+1.85009766	-5.84472656	+21.70898438	-55.85449219	-67.60986328	+2060
+1457970929.06049990	+14.41406250	+2.54003906	-2.99707031	+64.09423828	-62.05078125	-121.26708984	+3036	+13.75488281	+5.42724609	-3.48486328	+1.97753906	-80.20019531	+5.55908203	+3408	+13.21435547	+1.85449219	-5.83593750	+21.55517578	-55.83251953	-67.39013672	+2052
+1457970929.06469990	+14.40966797	+2.53564453	-2.98828125	+63.87451172	-62.09472656	-121.04736328	+3036	+13.74609375	+5.42285156	-3.47167969	+1.73583984	-80.17822266	+5.77880859	+3408	+13.20556641	+1.85888672	-5.82275391	+21.40136719	-55.81054688	-67.17041016	+2044
+1457970929.06880000	+14.40527344	+2.53125000	-2.97509766	+63.69873047	-62.13867188	-120.87158203	+3032	+13.73730469	+5.41845703	-3.45849609	+1.51611328	-80.13427734	+6.02050781	+3408	+13.19677734	+1.86328125	-5.80957031	+21.26953125	-55.81054688	-67.01660156	+2036
+1457970929.07300000	+14.40087891	+2.53125000	-2.96630859	+63.56689453	-62.20458984	-120.69580078	+3032	+13.73291016	+5.41845703	-3.44091797	+1.25244141	-80.11230469	+6.28417969	+3408	+13.19677734	+1.86767578	-5.79638672	+21.15966797	-55.83251953	-66.86279297	+2024
+1457970929.08130000	+14.39648438	+2.53564453	-2.93115234	+63.36914063	-62.33642578	-120.41015625	+3032	+13.72412109	+5.42285156	-3.40136719	+0.68115234	-80.13427734	+6.92138672	+3412	+13.18798828	+1.87646484	-5.76123047	+21.02783203	-55.92041016	-66.66503906	+2012
+1457970929.08550000	+14.39648438	+2.54003906	-2.91357422	+63.30322266	-62.40234375	-120.30029297	+3032	+13.71972656	+5.42724609	-3.37939453	+0.39550781	-80.13427734	+7.25097656	+3412	+13.18798828	+1.88525391	-5.74365234	+20.98388672	-55.96435547	-66.55517578	+2004
+1457970929.08970000	+14.39208984	+2.54443359	-2.89160156	+63.28125000	-62.49023438	-120.23437500	+3032	+13.71533203	+5.43603516	-3.35302734	+0.13183594	-80.13427734	+7.58056641	+3416	+13.18359375	+1.89404297	-5.73046875	+20.96191406	-55.96435547	-66.46728516	+2000
+1457970929.09380010	+14.39208984	+2.55322266	-2.86523438	+63.32519531	-62.62207031	-120.23437500	+3032	+13.71093750	+5.44482422	-3.32666016	-0.15380859	-80.15625000	+7.95410156	+3416	+13.17919922	+1.89843750	-5.71289063	+20.93994141	-56.00830078	-66.42333984	+1996
+1457970929.09800000	+14.38769531	+2.56201172	-2.83447266	+63.41308594	-62.73193359	-120.25634766	+3032	+13.71093750	+5.45361328	-3.29589844	-0.43945313	-80.20019531	+8.28369141	+3420	+13.17919922	+1.90283203	-5.69091797	+20.93994141	-56.05224609	-66.42333984	+1996
+1457970929.10220000	+14.38769531	+2.57080078	-2.80810547	+63.47900391	-62.84179688	-120.27832031	+3032	+13.70654297	+5.45800781	-3.26953125	-0.74707031	-80.22216797	+8.65722656	+3424	+13.17919922	+1.90722656	-5.67333984	+20.96191406	-56.14013672	-66.40136719	+1996
+1457970929.10630010	+14.38769531	+2.57958984	-2.77734375	+63.56689453	-62.95166016	-120.30029297	+3036	+13.70654297	+5.46679688	-3.23876953	-1.05468750	-80.26611328	+9.00878906	+3424	+13.17919922	+1.91162109	-5.65136719	+20.96191406	-56.20605469	-66.40136719	+2000
+1457970929.11050010	+14.38769531	+2.58837891	-2.75097656	+63.67675781	-63.06152344	-120.34423828	+3036	+13.70654297	+5.47558594	-3.20800781	-1.29638672	-80.31005859	+9.31640625	+3424	+13.17919922	+1.92041016	-5.62939453	+20.98388672	-56.27197266	-66.42333984	+2004
+1457970929.11470010	+14.38330078	+2.59716797	-2.72021484	+63.80859375	-63.17138672	-120.41015625	+3036	+13.70654297	+5.48876953	-3.18164063	-1.47216797	-80.35400391	+9.55810547	+3424	+13.17919922	+1.92480469	-5.60742188	+21.02783203	-56.33789063	-66.44531250	+2008
+1457970929.11879990	+14.38330078	+2.60595703	-2.69384766	+63.94042969	-63.25927734	-120.47607422	+3032	+13.70214844	+5.49755859	-3.15527344	-1.62597656	-80.39794922	+9.77783203	+3424	+13.17919922	+1.92919922	-5.58984375	+21.07177734	-56.40380859	-66.46728516	+2012
+1457970929.12299990	+14.37890625	+2.61474609	-2.66748047	+64.05029297	-63.34716797	-120.54199219	+3032	+13.70214844	+5.50634766	-3.12890625	-1.75781250	-80.41992188	+9.95361328	+3424	+13.17919922	+1.93359375	-5.57226563	+21.09375000	-56.42578125	-66.46728516	+2016
+1457970929.13130000	+14.37451172	+2.62792969	-2.61914063	+64.20410156	-63.50097656	-120.58593750	+3028	+13.69775391	+5.51513672	-3.08496094	-1.88964844	-80.46386719	+10.15136719	+3420	+13.17480469	+1.94238281	-5.54150391	+21.09375000	-56.49169922	-66.46728516	+2024
+1457970929.13550000	+14.37011719	+2.63232422	-2.59716797	+64.27001953	-63.54492188	-120.62988281	+3024	+13.69335938	+5.51513672	-3.06738281	-1.93359375	-80.46386719	+10.21728516	+3416	+13.17041016	+1.94677734	-5.52392578	+21.09375000	-56.53564453	-66.46728516	+2032
+1457970929.13969990	+14.37011719	+2.63671875	-2.58398438	+64.27001953	-63.58886719	-120.60791016	+3020	+13.69335938	+5.51513672	-3.04980469	-1.93359375	-80.48583984	+10.21728516	+3416	+13.17041016	+1.94677734	-5.50634766	+21.07177734	-56.57958984	-66.44531250	+2036
+1457970929.14380000	+14.36572266	+2.63671875	-2.57519531	+64.22607422	-63.58886719	-120.54199219	+3016	+13.68896484	+5.51953125	-3.03662109	-1.88964844	-80.46386719	+10.19531250	+3412	+13.16601563	+1.95117188	-5.49316406	+21.04980469	-56.57958984	-66.40136719	+2040
+1457970929.14800000	+14.36132813	+2.64111328	-2.56640625	+64.13818359	-63.58886719	-120.43212891	+3012	+13.68457031	+5.51953125	-3.02343750	-1.82373047	-80.44189453	+10.12939453	+3408	+13.16601563	+1.95117188	-5.48437500	+21.00585938	-56.57958984	-66.33544922	+2040
+1457970929.15210010	+14.36132813	+2.64111328	-2.55761719	+64.05029297	-63.56689453	-120.34423828	+3004	+13.68017578	+5.51953125	-3.01464844	-1.69189453	-80.41992188	+9.99755859	+3404	+13.16162109	+1.95556641	-5.47558594	+20.93994141	-56.53564453	-66.26953125	+2040
+1457970929.15630010	+14.35693359	+2.64111328	-2.55322266	+63.94042969	-63.54492188	-120.21240234	+3000	+13.67578125	+5.51513672	-3.01025391	-1.56005859	-80.35400391	+9.84375000	+3400	+13.15283203	+1.95556641	-5.46679688	+20.87402344	-56.49169922	-66.15966797	+2040
+1457970929.16050000	+14.35253906	+2.63671875	-2.55322266	+63.80859375	-63.50097656	-120.03662109	+2996	+13.67138672	+5.51513672	-3.00585938	-1.42822266	-80.28808594	+9.71191406	+3400	+13.14843750	+1.95556641	-5.46240234	+20.78613281	-56.42578125	-66.04980469	+2036
+1457970929.16459990	+14.34814453	+2.63232422	-2.55322266	+63.61083984	-63.43505859	-119.83886719	+2992	+13.66699219	+5.51074219	-3.00146484	-1.31835938	-80.22216797	+9.58007813	+3396	+13.13964844	+1.95996094	-5.45361328	+20.69824219	-56.38183594	-65.91796875	+2032
+1457970929.16880010	+14.34375000	+2.63232422	-2.55761719	+63.41308594	-63.39111328	-119.64111328	+2988	+13.66259766	+5.51074219	-2.99707031	-1.20849609	-80.13427734	+9.47021484	+3396	+13.13525391	+1.95996094	-5.44482422	+20.56640625	-56.31591797	-65.76416016	+2028
+1457970929.17300010	+14.34375000	+2.62792969	-2.55761719	+63.21533203	-63.30322266	-119.42138672	+2988	+13.65820313	+5.50634766	-2.99707031	-1.07666016	-80.04638672	+9.36035156	+3396	+13.12646484	+1.95996094	-5.44042969	+20.47851563	-56.22802734	-65.63232422	+2020
+1457970929.17709990	+14.33935547	+2.62353516	-2.56201172	+63.01757813	-63.23730469	-119.20166016	+2984	+13.65380859	+5.50634766	-2.99267578	-0.98876953	-79.95849609	+9.25048828	+3392	+13.12207031	+1.96435547	-5.43603516	+20.36865234	-56.16210938	-65.50048828	+2016
+1457970929.18129990	+14.33496094	+2.62353516	-2.56640625	+62.81982422	-63.17138672	-118.98193359	+2984	+13.64941406	+5.50634766	-2.99267578	-0.85693359	-79.82666016	+9.14062500	+3396	+13.11767578	+1.96875000	-5.43164063	+20.28076172	-56.07421875	-65.34667969	+2004
+1457970929.18960000	+14.33056641	+2.62353516	-2.57958984	+62.40234375	-62.97363281	-118.49853516	+2980	+13.63623047	+5.50634766	-2.99267578	-0.57128906	-79.56298828	+8.87695313	+3396	+13.10449219	+1.97314453	-5.42285156	+20.06103516	-55.83251953	-65.01708984	+1984
+1457970929.19380000	+14.33056641	+2.62353516	-2.57958984	+62.20458984	-62.88574219	-118.25683594	+2980	+13.63183594	+5.50634766	-2.99267578	-0.39550781	-79.40917969	+8.72314453	+3396	+13.09570313	+1.97753906	-5.41845703	+19.97314453	-55.72265625	-64.86328125	+1976
+1457970929.19800000	+14.32617188	+2.62353516	-2.58398438	+62.00683594	-62.79785156	-118.01513672	+2980	+13.62744141	+5.50634766	-2.99267578	-0.21972656	-79.23339844	+8.56933594	+3400	+13.08691406	+1.98193359	-5.41845703	+19.88525391	-55.61279297	-64.73144531	+1968
+1457970929.20210000	+14.32617188	+2.62792969	-2.58837891	+61.85302734	-62.70996094	-117.79541016	+2980	+13.62744141	+5.51074219	-2.98828125	-0.06591797	-79.07958984	+8.45947266	+3404	+13.08251953	+1.98632813	-5.40966797	+19.84130859	-55.50292969	-64.62158203	+1960
+1457970929.21050000	+14.32617188	+2.63232422	-2.58398438	+61.56738281	-62.57812500	-117.37792969	+2980	+13.62304688	+5.52392578	-2.97949219	+0.46142578	-78.68408203	+8.08593750	+3408	+13.07812500	+1.99951172	-5.39648438	+19.73144531	-55.34912109	-64.42382813	+1944
+1457970929.21460010	+14.32617188	+2.64111328	-2.57958984	+61.47949219	-62.53417969	-117.20214844	+2980	+13.62744141	+5.52832031	-2.97070313	+0.74707031	-78.53027344	+7.86621094	+3412	+13.07373047	+2.00390625	-5.39208984	+19.73144531	-55.26123047	-64.35791016	+1940
+1457970929.21880010	+14.33056641	+2.64990234	-2.57519531	+61.43554688	-62.49023438	-117.04833984	+2984	+13.62744141	+5.54150391	-2.96191406	+1.29638672	-78.31054688	+7.47070313	+3416	+13.07373047	+2.00830078	-5.38769531	+19.70947266	-55.17333984	-64.31396484	+1936
+1457970929.22289990	+14.33056641	+2.65869141	-2.56640625	+61.39160156	-62.46826172	-116.89453125	+2984	+13.62744141	+5.55029297	-2.95312500	+1.84570313	-78.09082031	+7.05322266	+3420	+13.06933594	+2.01269531	-5.38330078	+19.70947266	-55.10742188	-64.27001953	+1932
+1457970929.22709990	+14.33056641	+2.66308594	-2.56201172	+61.34765625	-62.44628906	-116.71875000	+2984	+13.63183594	+5.55908203	-2.94433594	+2.41699219	-77.91503906	+6.59179688	+3424	+13.06933594	+2.01708984	-5.37890625	+19.70947266	-55.01953125	-64.20410156	+1932
+1457970929.23130010	+14.33496094	+2.67187500	-2.54882813	+61.34765625	-62.44628906	-116.58691406	+2988	+13.63623047	+5.57226563	-2.92675781	+3.25195313	-77.69531250	+5.97656250	+3428	+13.06933594	+2.02148438	-5.37451172	+19.70947266	-54.97558594	-64.18212891	+1932
+1457970929.23540000	+14.33496094	+2.68066406	-2.53564453	+61.36962891	-62.49023438	-116.49902344	+2988	+13.64062500	+5.58105469	-2.91357422	+3.99902344	-77.54150391	+5.38330078	+3428	+13.06494141	+2.02587891	-5.37011719	+19.73144531	-54.93164063	-64.16015625	+1936
+1457970929.23959990	+14.33935547	+2.68505859	-2.52685547	+61.39160156	-62.53417969	-116.38916016	+2992	+13.64501953	+5.58984375	-2.89599609	+4.83398438	-77.40966797	+4.68017578	+3432	+13.06933594	+2.03027344	-5.36572266	+19.73144531	-54.88769531	-64.16015625	+1936
+1457970929.24379990	+14.33935547	+2.69824219	-2.51806641	+61.41357422	-62.57812500	-116.23535156	+2992	+13.65380859	+5.60302734	-2.88281250	+5.97656250	-77.18994141	+3.77929688	+3436	+13.06933594	+2.03466797	-5.36132813	+19.73144531	-54.86572266	-64.16015625	+1940
+1457970929.25210000	+14.34814453	+2.70703125	-2.50048828	+61.36962891	-62.66601563	-115.86181641	+2988	+13.65820313	+5.62500000	-2.86083984	+8.32763672	-76.86035156	+1.84570313	+3436	+13.06933594	+2.03906250	-5.35693359	+19.73144531	-54.79980469	-64.11621094	+1948
+1457970929.25630000	+14.34814453	+2.71582031	-2.49609375	+61.34765625	-62.73193359	-115.59814453	+2988	+13.65820313	+5.63818359	-2.85644531	+9.71191406	-76.61865234	+0.72509766	+3436	+13.06933594	+2.04345703	-5.35693359	+19.73144531	-54.75585938	-64.09423828	+1952
+1457970929.26040010	+14.34814453	+2.71582031	-2.49169922	+61.21582031	-62.79785156	-115.29052734	+2984	+13.66259766	+5.64257813	-2.85205078	+11.14013672	-76.42089844	-0.50537109	+3436	+13.06933594	+2.04785156	-5.35693359	+19.70947266	-54.73388672	-64.07226563	+1956
+1457970929.26460000	+14.35253906	+2.71582031	-2.49169922	+61.01806641	-62.88574219	-114.89501953	+2980	+13.66699219	+5.64697266	-2.84765625	+12.76611328	-76.20117188	-1.91162109	+3432	+13.06933594	+2.04785156	-5.36132813	+19.66552734	-54.71191406	-64.02832031	+1960
+1457970929.26880000	+14.35253906	+2.71142578	-2.49609375	+60.66650391	-62.97363281	-114.34570313	+2976	+13.66699219	+5.65576172	-2.84765625	+14.43603516	-75.91552734	-3.38378906	+3432	+13.06494141	+2.05224609	-5.36132813	+19.62158203	-54.68994141	-63.96240234	+1968
+1457970929.27290010	+14.35693359	+2.70703125	-2.50488281	+60.22705078	-63.06152344	-113.75244141	+2972	+13.66699219	+5.66455078	-2.84765625	+16.23779297	-75.67382813	-4.94384766	+3432	+13.06494141	+2.05224609	-5.36572266	+19.55566406	-54.66796875	-63.91845703	+1972
+1457970929.27710010	+14.35693359	+2.69824219	-2.50927734	+59.72167969	-63.17138672	-113.09326172	+2968	+13.66699219	+5.67773438	-2.85205078	+18.30322266	-75.38818359	-6.74560547	+3432	+13.06494141	+2.05224609	-5.37011719	+19.46777344	-54.64599609	-63.83056641	+1976
+1457970929.28130010	+14.36132813	+2.68945313	-2.52685547	+58.90869141	-63.25927734	-112.12646484	+2968	+13.66259766	+5.69091797	-2.86962891	+20.43457031	-74.94873047	-8.61328125	+3436	+13.06494141	+2.05664063	-5.37451172	+19.42382813	-54.62402344	-63.76464844	+1980
+1457970929.28539990	+14.36572266	+2.67626953	-2.54882813	+57.96386719	-63.32519531	-111.07177734	+2968	+13.65820313	+5.69970703	-2.88720703	+22.63183594	-74.53125000	-10.59082031	+3440	+13.06054688	+2.05664063	-5.37890625	+19.33593750	-54.60205078	-63.69873047	+1980
+1457970929.28959990	+14.37011719	+2.66308594	-2.56201172	+56.95312500	-63.47900391	-109.97314453	+2968	+13.65820313	+5.70849609	-2.90039063	+25.04882813	-74.09179688	-12.74414063	+3440	+13.06054688	+2.05664063	-5.38330078	+19.22607422	-54.58007813	-63.58886719	+1984
+1457970929.29790000	+14.37890625	+2.61035156	-2.61035156	+53.92089844	-63.65478516	-106.98486328	+2972	+13.64501953	+5.73046875	-2.94873047	+29.81689453	-72.94921875	-17.05078125	+3452	+13.05615234	+2.05664063	-5.39648438	+19.07226563	-54.55810547	-63.41308594	+1988
+1457970929.30209990	+14.38769531	+2.58837891	-2.62353516	+52.36083984	-63.85253906	-105.49072266	+2972	+13.64501953	+5.74804688	-2.97070313	+32.34375000	-72.35595703	-19.29199219	+3456	+13.05175781	+2.05664063	-5.40087891	+18.96240234	-54.53613281	-63.32519531	+1988
+1457970929.30620000	+14.39208984	+2.55761719	-2.64550781	+50.47119141	-63.87451172	-103.73291016	+2976	+13.63623047	+5.76123047	-3.00146484	+34.71679688	-71.60888672	-21.46728516	+3464	+13.05175781	+2.05664063	-5.40966797	+18.83056641	-54.51416016	-63.17138672	+1988
+1457970929.31040000	+14.40087891	+2.53564453	-2.67626953	+48.42773438	-63.87451172	-101.79931641	+2980	+13.63183594	+5.78320313	-3.02783203	+37.13378906	-70.88378906	-23.62060547	+3468	+13.04736328	+2.05664063	-5.41845703	+18.69873047	-54.47021484	-63.03955078	+1988
+1457970929.31460000	+14.41406250	+2.51367188	-2.68945313	+46.38427734	-64.02832031	-99.88769531	+2980	+13.62744141	+5.80517578	-3.05859375	+39.50683594	-70.11474609	-25.72998047	+3476	+13.04296875	+2.05664063	-5.42724609	+18.52294922	-54.44824219	-62.86376953	+1984
+1457970929.31870010	+14.42285156	+2.48291016	-2.71142578	+44.07714844	-63.98437500	-97.77832031	+2980	+13.61865234	+5.82275391	-3.08496094	+41.70410156	-69.30175781	-27.70751953	+3484	+13.03857422	+2.05224609	-5.44921875	+18.17138672	-54.38232422	-62.49023438	+1984
+1457970929.32290010	+14.43164063	+2.45654297	-2.73779297	+41.63818359	-63.89648438	-95.49316406	+2984	+13.60986328	+5.84033203	-3.11572266	+43.79150391	-68.44482422	-29.53125000	+3488	+13.02978516	+2.04785156	-5.46679688	+17.84179688	-54.31640625	-62.16064453	+1984
+1457970929.32710000	+14.44042969	+2.43017578	-2.75097656	+39.19921875	-63.87451172	-93.25195313	+2984	+13.60107422	+5.85791016	-3.14648438	+45.70312500	-67.56591797	-31.24511719	+3492	+13.02539063	+2.04345703	-5.48876953	+17.53417969	-54.25048828	-61.83105469	+1984
+1457970929.33119990	+14.44921875	+2.40380859	-2.76855469	+36.67236328	-63.74267578	-90.92285156	+2984	+13.59228516	+5.87109375	-3.16845703	+47.54882813	-66.75292969	-32.89306641	+3496	+13.01220703	+2.03906250	-5.51953125	+16.98486328	-54.11865234	-61.25976563	+1984
+1457970929.33540010	+14.45361328	+2.38183594	-2.79052734	+34.18945313	-63.52294922	-88.63769531	+2984	+13.58349609	+5.89306641	-3.19042969	+49.28466797	-65.93994141	-34.40917969	+3500	+13.00341797	+2.03027344	-5.54589844	+16.56738281	-54.00878906	-60.86425781	+1980
+1457970929.33960010	+14.46240234	+2.35986328	-2.80810547	+31.79443359	-63.30322266	-86.41845703	+2984	+13.57910156	+5.91064453	-3.22119141	+50.71289063	-65.08300781	-35.66162109	+3504	+12.99902344	+2.02148438	-5.56787109	+16.25976563	-53.92089844	-60.55664063	+1980
+1457970929.34789990	+14.47558594	+2.32470703	-2.85644531	+27.20214844	-62.64404297	-82.08984375	+2984	+13.56152344	+5.95019531	-3.26074219	+53.41552734	-63.65478516	-37.96875000	+3508	+12.98583984	+2.00390625	-5.61181641	+15.73242188	-53.67919922	-60.00732422	+1976
+1457970929.35209990	+14.48437500	+2.30712891	-2.88281250	+25.18066406	-62.20458984	-80.13427734	+2984	+13.54833984	+5.95898438	-3.29589844	+54.31640625	-62.88574219	-38.71582031	+3512	+12.97705078	+1.99511719	-5.62939453	+15.57861328	-53.54736328	-59.85351563	+1976
+1457970929.35620000	+14.48437500	+2.29833984	-2.90917969	+23.22509766	-61.74316406	-78.26660156	+2984	+13.53955078	+5.97656250	-3.31347656	+55.32714844	-62.31445313	-39.55078125	+3512	+12.97265625	+1.98632813	-5.65136719	+15.44677734	-53.41552734	-59.69970703	+1980
+1457970929.36040000	+14.48437500	+2.27636719	-2.93554688	+21.44531250	-61.28173828	-76.59667969	+2980	+13.53076172	+5.98535156	-3.33105469	+56.11816406	-61.74316406	-40.20996094	+3512	+12.96386719	+1.97753906	-5.66894531	+15.33691406	-53.26171875	-59.58984375	+1980
+1457970929.36459990	+14.48876953	+2.26318359	-2.97509766	+19.88525391	-60.68847656	-75.10253906	+2984	+13.52197266	+5.98974609	-3.37500000	+56.53564453	-61.08398438	-40.49560547	+3512	+12.95507813	+1.96435547	-5.69531250	+15.22705078	-53.06396484	-59.45800781	+1984
+1457970929.36870000	+14.48876953	+2.25439453	-3.01464844	+18.43505859	-60.13916016	-73.65234375	+2984	+13.51318359	+5.99853516	-3.40576172	+57.08496094	-60.64453125	-40.89111328	+3512	+12.94628906	+1.95117188	-5.71728516	+15.13916016	-52.86621094	-59.37011719	+1992
+1457970929.37290000	+14.49316406	+2.23242188	-3.04541016	+17.20458984	-59.58984375	-72.48779297	+2984	+13.50439453	+5.99853516	-3.43212891	+57.45849609	-60.18310547	-41.15478516	+3512	+12.93310547	+1.93798828	-5.74365234	+15.05126953	-52.64648438	-59.30419922	+1996
+1457970929.37700010	+14.49755859	+2.21923828	-3.09814453	+16.19384766	-58.90869141	-71.49902344	+2988	+13.49560547	+5.99414063	-3.48486328	+57.52441406	-59.67773438	-41.13281250	+3516	+12.92431641	+1.92480469	-5.77001953	+14.98535156	-52.40478516	-59.23828125	+2004
+1457970929.38120010	+14.49755859	+2.20605469	-3.15087891	+15.27099609	-58.24951172	-70.55419922	+2988	+13.48681641	+5.99853516	-3.53320313	+57.67822266	-59.28222656	-41.13281250	+3516	+12.90673828	+1.90722656	-5.80517578	+14.91943359	-52.11914063	-59.17236328	+2016
+1457970929.38540010	+14.49755859	+2.18847656	-3.19921875	+14.43603516	-57.61230469	-69.78515625	+2992	+13.47802734	+5.98974609	-3.58154297	+57.63427734	-58.86474609	-40.97900391	+3516	+12.89355469	+1.88964844	-5.84033203	+14.87548828	-51.81152344	-59.10644531	+2024
+1457970929.39369990	+14.49316406	+2.14892578	-3.32666016	+13.18359375	-56.14013672	-68.57666016	+3000	+13.45166016	+5.96337891	-3.71777344	+57.15087891	-57.98583984	-40.27587891	+3524	+12.84960938	+1.84570313	-5.93261719	+14.76562500	-50.97656250	-58.97460938	+2044
+1457970929.39790010	+14.49316406	+2.12695313	-3.39257813	+12.65625000	-55.41503906	-68.15917969	+3004	+13.43847656	+5.94140625	-3.78808594	+56.79931641	-57.56835938	-39.85839844	+3532	+12.82324219	+1.81933594	-5.98095703	+14.72167969	-50.49316406	-58.93066406	+2056
+1457970929.40200000	+14.49316406	+2.10058594	-3.46728516	+12.26074219	-54.62402344	-67.80761719	+3008	+13.42968750	+5.91503906	-3.87158203	+56.27197266	-57.08496094	-39.28710938	+3540	+12.79687500	+1.79296875	-6.02929688	+14.67773438	-50.03173828	-58.86474609	+2068
+1457970929.40619990	+14.48876953	+2.07861328	-3.55078125	+11.86523438	-53.78906250	-67.47802734	+3016	+13.41650391	+5.88867188	-3.95947266	+55.78857422	-56.62353516	-38.71582031	+3548	+12.76171875	+1.75781250	-6.09960938	+14.61181641	-49.35058594	-58.79882813	+2080
+1457970929.41039990	+14.48876953	+2.04785156	-3.63427734	+11.53564453	-52.97607422	-67.25830078	+3020	+13.40332031	+5.85791016	-4.04736328	+55.23925781	-56.14013672	-38.10058594	+3556	+12.73095703	+1.72705078	-6.16552734	+14.54589844	-48.73535156	-58.75488281	+2088
+1457970929.41450000	+14.48437500	+2.02587891	-3.71777344	+11.27197266	-52.14111328	-67.08251953	+3024	+13.39013672	+5.82714844	-4.14404297	+54.64599609	-55.63476563	-37.46337891	+3564	+12.70019531	+1.69189453	-6.22265625	+14.52392578	-48.16406250	-58.75488281	+2092
+1457970929.41870000	+14.47998047	+1.99511719	-3.81005859	+11.03027344	-51.24023438	-66.95068359	+3028	+13.37255859	+5.80517578	-4.23193359	+54.16259766	-55.17333984	-36.87011719	+3568	+12.66064453	+1.65234375	-6.30175781	+14.50195313	-47.35107422	-58.73291016	+2100
+1457970929.42290000	+14.47558594	+1.96435547	-3.90234375	+10.78857422	-50.33935547	-66.81884766	+3032	+13.35937500	+5.77001953	-4.32861328	+53.56933594	-54.64599609	-36.21093750	+3576	+12.62548828	+1.61279297	-6.36767578	+14.47998047	-46.66992188	-58.71093750	+2100
+1457970929.42700000	+14.47119141	+1.93359375	-3.99462891	+10.56884766	-49.43847656	-66.73095703	+3036	+13.34619141	+5.73046875	-4.42968750	+52.93212891	-54.07470703	-35.52978516	+3588	+12.59033203	+1.57324219	-6.43359375	+14.47998047	-45.98876953	-58.71093750	+2100
+1457970929.43540000	+14.45800781	+1.86328125	-4.18798828	+10.15136719	-47.52685547	-66.62109375	+3044	+13.31542969	+5.65576172	-4.61865234	+51.83349609	-53.02001953	-34.32128906	+3596	+12.51562500	+1.48535156	-6.57421875	+14.47998047	-44.45068359	-58.82080078	+2096
+1457970929.43950010	+14.44921875	+1.82812500	-4.28466797	+9.97558594	-46.60400391	-66.62109375	+3048	+13.30224609	+5.61181641	-4.71972656	+51.28417969	-52.44873047	-33.72802734	+3604	+12.48046875	+1.43701172	-6.63574219	+14.50195313	-43.72558594	-58.90869141	+2088
+1457970929.44370010	+14.44482422	+1.79296875	-4.38574219	+9.79980469	-45.59326172	-66.59912109	+3048	+13.28906250	+5.56787109	-4.82958984	+50.73486328	-51.81152344	-33.09082031	+3608	+12.44531250	+1.39306641	-6.70605469	+14.54589844	-42.95654297	-58.97460938	+2084
+1457970929.44790010	+14.43603516	+1.76220703	-4.48681641	+9.64599609	-44.60449219	-66.62109375	+3048	+13.27587891	+5.52832031	-4.93505859	+50.22949219	-51.17431641	-32.49755859	+3612	+12.41455078	+1.33593750	-6.77197266	+14.58984375	-42.18750000	-59.10644531	+2076
+1457970929.45199990	+14.42724609	+1.72705078	-4.57910156	+9.55810547	-43.61572266	-66.66503906	+3044	+13.26269531	+5.48876953	-5.03173828	+49.81201172	-50.58105469	-31.97021484	+3612	+12.37939453	+1.28759766	-6.83789063	+14.69970703	-41.39648438	-59.26025391	+2068
+1457970929.45619990	+14.41406250	+1.69189453	-4.67578125	+9.44824219	-42.62695313	-66.70898438	+3044	+13.24511719	+5.44042969	-5.14599609	+49.35058594	-49.83398438	-31.39892578	+3616	+12.33984375	+1.23486328	-6.90820313	+14.80957031	-40.56152344	-59.41406250	+2060
+1457970929.46030000	+14.40087891	+1.65673828	-4.77246094	+9.36035156	-41.63818359	-66.77490234	+3040	+13.22753906	+5.39208984	-5.25146484	+48.93310547	-49.17480469	-30.89355469	+3616	+12.30468750	+1.17773438	-6.97851563	+14.91943359	-39.72656250	-59.61181641	+2056
+1457970929.46450000	+14.39208984	+1.61718750	-4.86914063	+9.31640625	-40.62744141	-66.90673828	+3036	+13.21435547	+5.34375000	-5.34814453	+48.58154297	-48.51562500	-30.43212891	+3612	+12.26513672	+1.11621094	-7.04443359	+15.07324219	-38.86962891	-59.83154297	+2048
+1457970929.46869990	+14.37890625	+1.58642578	-4.96582031	+9.31640625	-39.66064453	-66.99462891	+3032	+13.19677734	+5.29101563	-5.45800781	+48.18603516	-47.76855469	-29.92675781	+3612	+12.22998047	+1.05908203	-7.11035156	+15.20507813	-38.03466797	-60.02929688	+2048
+1457970929.47280000	+14.36572266	+1.54248047	-5.05810547	+9.31640625	-38.69384766	-67.17041016	+3028	+13.18359375	+5.24267578	-5.55908203	+47.87841797	-47.10937500	-29.55322266	+3608	+12.19042969	+0.98437500	-7.18066406	+15.33691406	-37.19970703	-60.31494141	+2044
+1457970929.48120000	+14.33496094	+1.47216797	-5.25585938	+9.58007813	-36.73828125	-67.56591797	+3016	+13.14843750	+5.14599609	-5.75683594	+47.39501953	-45.72509766	-28.80615234	+3596	+12.11572266	+0.85253906	-7.32128906	+15.71044922	-35.46386719	-60.88623047	+2044
+1457970929.48530010	+14.32177734	+1.42822266	-5.35253906	+9.71191406	-35.77148438	-67.80761719	+3008	+13.13525391	+5.09326172	-5.86230469	+47.13134766	-44.97802734	-28.43261719	+3592	+12.07177734	+0.77343750	-7.39160156	+15.88623047	-34.56298828	-61.19384766	+2044
+1457970929.48950000	+14.29980469	+1.38427734	-5.45800781	+9.93164063	-34.73876953	-68.11523438	+3004	+13.11328125	+5.03613281	-5.96777344	+46.84570313	-44.20898438	-28.05908203	+3588	+12.02783203	+0.69873047	-7.46630859	+16.08398438	-33.61816406	-61.47949219	+2048
+1457970929.49370000	+14.27783203	+1.34912109	-5.56347656	+10.21728516	-33.79394531	-68.35693359	+2996	+13.08691406	+4.97900391	-6.07763672	+46.58203125	-43.41796875	-27.68554688	+3580	+11.97949219	+0.62402344	-7.54101563	+16.28173828	-32.67333984	-61.76513672	+2052
+1457970929.49780010	+14.26025391	+1.28759766	-5.66455078	+10.43701172	-32.82714844	-68.68652344	+2992	+13.06494141	+4.90429688	-6.19189453	+46.25244141	-42.60498047	-27.33398438	+3580	+11.93115234	+0.53613281	-7.61572266	+16.43554688	-31.72851563	-62.07275391	+2056
+1457970929.50200010	+14.23828125	+1.23046875	-5.77880859	+10.72265625	-31.79443359	-69.06005859	+2988	+13.04296875	+4.82958984	-6.31494141	+45.90087891	-41.72607422	-26.96044922	+3576	+11.88281250	+0.44824219	-7.68603516	+16.56738281	-30.78369141	-62.40234375	+2064
+1457970929.50620010	+14.21630859	+1.18212891	-5.89306641	+11.07421875	-30.80566406	-69.34570313	+2984	+13.01660156	+4.75927734	-6.44238281	+45.57128906	-40.82519531	-26.52099609	+3576	+11.83447266	+0.36474609	-7.76074219	+16.69921875	-29.79492188	-62.66601563	+2068
+1457970929.51029990	+14.19433594	+1.11181641	-6.00732422	+11.35986328	-29.79492188	-69.69726563	+2980	+12.99023438	+4.67138672	-6.56982422	+45.17578125	-39.90234375	-26.14746094	+3572	+11.78173828	+0.26806641	-7.83544922	+16.78710938	-28.78417969	-62.97363281	+2072
+1457970929.51449990	+14.17236328	+1.04150391	-6.12597656	+11.71142578	-28.74023438	-70.09277344	+2980	+12.95947266	+4.58349609	-6.70605469	+44.78027344	-38.93554688	-25.72998047	+3572	+11.72900391	+0.17138672	-7.91015625	+16.89697266	-27.77343750	-63.25927734	+2076
+1457970929.51869990	+14.14160156	+0.98437500	-6.25341797	+12.10693359	-27.64160156	-70.37841797	+2972	+12.91992188	+4.49560547	-6.85107422	+44.38476563	-37.92480469	-25.29052734	+3568	+11.67187500	+0.07910156	-7.98925781	+16.96289063	-26.69677734	-63.47900391	+2080
+1457970929.52700000	+14.08007813	+0.81298828	-6.51708984	+12.74414063	-25.40039063	-71.03759766	+2972	+12.84960938	+4.28027344	-7.14550781	+43.37402344	-35.79345703	-24.38964844	+3568	+11.55322266	-0.13623047	-8.14306641	+16.98486328	-24.49951172	-63.94042969	+2084
+1457970929.53110000	+14.04931641	+0.73828125	-6.64892578	+13.11767578	-24.25781250	-71.30126953	+2968	+12.81005859	+4.17041016	-7.29492188	+42.86865234	-34.76074219	-23.95019531	+3568	+11.49169922	-0.24169922	-8.21777344	+16.96289063	-23.37890625	-64.11621094	+2080
+1457970929.53530000	+14.01416016	+0.63720703	-6.78515625	+13.38134766	-23.09326172	-71.60888672	+2968	+12.77050781	+4.04736328	-7.43994141	+42.31933594	-33.70605469	-23.55468750	+3568	+11.43017578	-0.36035156	-8.29248047	+16.89697266	-22.23632813	-64.33593750	+2080
+1457970929.53950000	+13.98339844	+0.54052734	-6.92138672	+13.68896484	-21.95068359	-71.91650391	+2964	+12.73095703	+3.91992188	-7.58935547	+41.77001953	-32.62939453	-23.13720703	+3564	+11.37304688	-0.47460938	-8.35839844	+16.83105469	-21.15966797	-64.55566406	+2076
+1457970929.54360010	+13.94824219	+0.44384766	-7.05761719	+14.04052734	-20.78613281	-72.11425781	+2960	+12.68701172	+3.80126953	-7.73876953	+41.24267578	-31.57470703	-22.71972656	+3556	+11.30712891	-0.58886719	-8.42871094	+16.76513672	-20.03906250	-64.68750000	+2076
+1457970929.54780010	+13.91308594	+0.33837891	-7.19824219	+14.34814453	-19.57763672	-72.37792969	+2952	+12.64306641	+3.66503906	-7.88818359	+40.69335938	-30.52001953	-22.34619141	+3552	+11.24560547	-0.71630859	-8.50341797	+16.63330078	-18.87451172	-64.88525391	+2076
+1457970929.55200000	+13.87353516	+0.23730469	-7.33007813	+14.72167969	-18.39111328	-72.61962891	+2944	+12.59472656	+3.53320313	-8.03320313	+40.16601563	-29.46533203	-21.97265625	+3540	+11.18408203	-0.84375000	-8.56933594	+16.54541016	-17.73193359	-65.06103516	+2072
+1457970929.55609990	+13.83398438	+0.13183594	-7.46191406	+15.07324219	-17.24853516	-72.83935547	+2936	+12.55078125	+3.40136719	-8.16503906	+39.66064453	-28.52050781	-21.64306641	+3528	+11.11816406	-0.96240234	-8.63085938	+16.45751953	-16.61132813	-65.19287109	+2072
+1457970929.56030010	+13.79003906	+0.01757813	-7.59375000	+15.42480469	-16.06201172	-73.08105469	+2928	+12.50683594	+3.25634766	-8.29248047	+39.13330078	-27.59765625	-21.37939453	+3512	+11.05224609	-1.09863281	-8.69677734	+16.32568359	-15.46875000	-65.39062500	+2072
+1457970929.56859990	+13.70214844	-0.20654297	-7.83544922	+16.17187500	-13.88671875	-73.56445313	+2900	+12.41455078	+2.97509766	-8.53857422	+38.18847656	-25.83984375	-20.89599609	+3480	+10.92919922	-1.36230469	-8.81103516	+16.19384766	-13.38134766	-65.74218750	+2060
+1457970929.57279990	+13.65820313	-0.32519531	-7.94531250	+16.56738281	-12.85400391	-73.85009766	+2884	+12.37060547	+2.83007813	-8.64404297	+37.77099609	-25.07080078	-20.74218750	+3456	+10.86328125	-1.50292969	-8.86816406	+16.08398438	-12.32666016	-66.00585938	+2060
+1457970929.57699990	+13.60986328	-0.43945313	-8.06396484	+17.02880859	-11.75537109	-74.11376953	+2868	+12.32226563	+2.68945313	-8.75390625	+37.41943359	-24.30175781	-20.61035156	+3432	+10.80615234	-1.64355469	-8.92089844	+16.06201172	-11.31591797	-66.24755859	+2056
+1457970929.58110000	+13.55712891	-0.55810547	-8.16503906	+17.51220703	-10.85449219	-74.42138672	+2848	+12.27392578	+2.55322266	-8.85058594	+37.06787109	-23.64257813	-20.52246094	+3408	+10.74023438	-1.77978516	-8.96923828	+16.06201172	-10.37109375	-66.46728516	+2048
+1457970929.58530000	+13.50439453	-0.67675781	-8.26171875	+17.99560547	-9.90966797	-74.75097656	+2832	+12.22558594	+2.40820313	-8.93847656	+36.76025391	-22.98339844	-20.50048828	+3380	+10.66992188	-1.92919922	-9.02197266	+15.99609375	-9.40429688	-66.70898438	+2048
+1457970929.58950000	+13.44726563	-0.79101563	-8.36718750	+18.52294922	-8.89892578	-75.03662109	+2816	+12.17724609	+2.26757813	-9.02636719	+36.49658203	-22.32421875	-20.45654297	+3352	+10.61279297	-2.07421875	-9.06591797	+16.04003906	-8.48144531	-66.97265625	+2044
+1457970929.59360000	+13.39013672	-0.90527344	-8.44628906	+19.09423828	-8.12988281	-75.38818359	+2792	+12.12890625	+2.13134766	-9.10107422	+36.27685547	-21.79687500	-20.47851563	+3320	+10.53808594	-2.21484375	-9.10546875	+16.08398438	-7.64648438	-67.23632813	+2036
+1457970929.59780000	+13.32861328	-1.02832031	-8.52099609	+19.59960938	-7.36083984	-75.76171875	+2776	+12.07617188	+1.98193359	-9.16699219	+36.03515625	-21.26953125	-20.56640625	+3292	+10.46777344	-2.36865234	-9.14501953	+16.08398438	-6.76757813	-67.50000000	+2036
+1457970929.60200000	+13.26708984	-1.14697266	-8.60888672	+20.17089844	-6.52587891	-76.11328125	+2760	+12.02783203	+1.83691406	-9.24169922	+35.83740234	-20.74218750	-20.65429688	+3264	+10.41064453	-2.51806641	-9.18017578	+16.14990234	-6.02050781	-67.82958984	+2032
+1457970929.60610010	+13.20556641	-1.26123047	-8.67041016	+20.76416016	-5.91064453	-76.48681641	+2744	+11.97509766	+1.69189453	-9.30761719	+35.66162109	-20.28076172	-20.74218750	+3232	+10.34033203	-2.66308594	-9.21093750	+16.21582031	-5.29541016	-68.09326172	+2032
+1457970929.61439990	+13.07373047	-1.50292969	-8.80664063	+21.92871094	-4.54833984	-77.23388672	+2712	+11.86523438	+1.39746094	-9.43505859	+35.35400391	-19.31396484	-21.02783203	+3172	+10.21289063	-2.97509766	-9.26806641	+16.34765625	-3.86718750	-68.68652344	+2032
+1457970929.61859990	+13.00341797	-1.61718750	-8.86376953	+22.54394531	-3.95507813	-77.56347656	+2696	+11.80810547	+1.26123047	-9.48779297	+35.24414063	-18.89648438	-21.11572266	+3140	+10.13818359	-3.12451172	-9.29443359	+16.43554688	-3.18603516	-68.95019531	+2032
+1457970929.62280010	+12.92871094	-1.74023438	-8.92529297	+23.09326172	-3.33984375	-77.89306641	+2684	+11.74658203	+1.09863281	-9.54492188	+35.04638672	-18.41308594	-21.26953125	+3112	+10.06787109	-3.27832031	-9.32080078	+16.47949219	-2.52685547	-69.16992188	+2032
+1457970929.62690000	+12.85839844	-1.86767578	-8.98242188	+23.62060547	-2.74658203	-78.20068359	+2672	+11.68505859	+0.93603516	-9.60205078	+34.87060547	-17.92968750	-21.40136719	+3088	+10.00634766	-3.43212891	-9.33398438	+16.56738281	-1.95556641	-69.43359375	+2032
+1457970929.63109990	+12.78808594	-1.98193359	-9.03076172	+24.21386719	-2.24121094	-78.48632813	+2656	+11.62353516	+0.78662109	-9.65478516	+34.71679688	-17.51220703	-21.48925781	+3056	+9.93603516	-3.58593750	-9.34716797	+16.63330078	-1.36230469	-69.67529297	+2032
+1457970929.63529990	+12.71337891	-2.11816406	-9.07910156	+24.67529297	-1.73583984	-78.77197266	+2644	+11.56201172	+0.61523438	-9.70312500	+34.45312500	-17.07275391	-21.62109375	+3032	+9.86572266	-3.73974609	-9.36474609	+16.67724609	-0.79101563	-69.89501953	+2036
+1457970929.63940000	+12.64306641	-2.25000000	-9.12304688	+25.18066406	-1.25244141	-79.05761719	+2628	+11.49609375	+0.44824219	-9.75585938	+34.23339844	-16.63330078	-21.75292969	+3004	+9.80419922	-3.89794922	-9.36914063	+16.72119141	-0.30761719	-70.15869141	+2036
+1457970929.64360000	+12.56835938	-2.37744141	-9.17138672	+25.68603516	-0.72509766	-79.25537109	+2616	+11.42578125	+0.29003906	-9.80419922	+34.05761719	-16.19384766	-21.77490234	+2976	+9.73828125	-4.05175781	-9.37792969	+16.76513672	+0.21972656	-70.35644531	+2032
+1457970929.64780000	+12.49365234	-2.51367188	-9.22412109	+26.12548828	-0.21972656	-79.40917969	+2600	+11.35546875	+0.11865234	-9.85693359	+33.77197266	-15.73242188	-21.84082031	+2948	+9.67236328	-4.20556641	-9.38671875	+16.78710938	+0.74707031	-70.51025391	+2032
+1457970929.65610000	+12.33984375	-2.78173828	-9.29882813	+26.96044922	+0.76904297	-79.69482422	+2572	+11.21044922	-0.21093750	-9.93603516	+33.28857422	-14.87548828	-21.86279297	+2888	+9.54052734	-4.51757813	-9.38232422	+16.80908203	+1.69189453	-70.86181641	+2024
+1457970929.66030000	+12.26074219	-2.92236328	-9.33837891	+27.29003906	+1.25244141	-79.78271484	+2556	+11.14013672	-0.39111328	-9.97119141	+32.95898438	-14.45800781	-21.90673828	+2860	+9.47460938	-4.66699219	-9.38232422	+16.83105469	+2.15332031	-70.99365234	+2020
+1457970929.66440010	+12.18603516	-3.06738281	-9.36474609	+27.61962891	+1.66992188	-79.89257813	+2540	+11.06103516	-0.56689453	-10.00195313	+32.67333984	-14.04052734	-21.90673828	+2828	+9.41308594	-4.82080078	-9.36914063	+16.80908203	+2.57080078	-71.16943359	+2012
+1457970929.66860010	+12.10693359	-3.20800781	-9.39111328	+27.92724609	+2.10937500	-79.95849609	+2520	+10.99072266	-0.73388672	-10.02832031	+32.38769531	-13.73291016	-21.88476563	+2796	+9.34716797	-4.97900391	-9.35595703	+16.78710938	+2.98828125	-71.34521484	+2008
+1457970929.67280010	+12.03222656	-3.34863281	-9.41748047	+28.23486328	+2.52685547	-79.98046875	+2500	+10.92041016	-0.90527344	-10.04589844	+32.10205078	-13.40332031	-21.88476563	+2760	+9.28125000	-5.12841797	-9.35156250	+16.80908203	+3.40576172	-71.45507813	+2000
+1457970929.67689990	+11.95751953	-3.48925781	-9.43505859	+28.52050781	+2.92236328	-80.04638672	+2480	+10.84130859	-1.06787109	-10.06347656	+31.86035156	-13.07373047	-21.86279297	+2724	+9.21972656	-5.27783203	-9.33398438	+16.80908203	+3.80126953	-71.60888672	+1992
+1457970929.68109990	+11.87841797	-3.62548828	-9.44824219	+28.78417969	+3.33984375	-80.04638672	+2460	+10.77099609	-1.22167969	-10.07226563	+31.66259766	-12.81005859	-21.79687500	+2684	+9.14941406	-5.42724609	-9.31640625	+16.78710938	+4.19677734	-71.76269531	+1984
+1457970929.68520000	+11.80371094	-3.76171875	-9.46582031	+29.04785156	+3.71337891	-80.02441406	+2436	+10.70068359	-1.38427734	-10.07666016	+31.39892578	-12.54638672	-21.77490234	+2644	+9.08789063	-5.57666016	-9.29882813	+16.80908203	+4.54833984	-71.85058594	+1972
+1457970929.68940000	+11.72900391	-3.89794922	-9.47021484	+29.28955078	+4.06494141	-80.02441406	+2416	+10.62597656	-1.53808594	-10.07666016	+31.17919922	-12.28271484	-21.73095703	+2604	+9.02197266	-5.72167969	-9.27685547	+16.83105469	+4.89990234	-71.96044922	+1964
+1457970929.69359990	+11.64990234	-4.02978516	-9.46582031	+29.53125000	+4.37255859	-80.02441406	+2392	+10.56005859	-1.68310547	-10.06347656	+31.02539063	-12.12890625	-21.70898438	+2560	+8.95166016	-5.86669922	-9.24609375	+16.83105469	+5.25146484	-72.11425781	+1956
+1457970929.69770000	+11.57958984	-4.16162109	-9.46582031	+29.77294922	+4.65820313	-80.02441406	+2368	+10.49414063	-1.83691406	-10.04589844	+30.82763672	-11.95312500	-21.70898438	+2516	+8.88574219	-6.00732422	-9.22412109	+16.87500000	+5.60302734	-72.20214844	+1944
+1457970929.70610000	+11.43896484	-4.42089844	-9.43066406	+30.27832031	+5.14160156	-80.04638672	+2320	+10.36230469	-2.11376953	-10.00195313	+30.60791016	-11.68945313	-21.66503906	+2420	+8.74951172	-6.28857422	-9.15820313	+16.98486328	+6.21826172	-72.46582031	+1932
+1457970929.71020010	+11.37304688	-4.54394531	-9.41748047	+30.54199219	+5.36132813	-80.04638672	+2300	+10.30517578	-2.25000000	-9.97558594	+30.52001953	-11.55761719	-21.66503906	+2376	+8.68359375	-6.42480469	-9.12744141	+17.07275391	+6.54785156	-72.53173828	+1928
+1457970929.71440010	+11.30273438	-4.66699219	-9.39111328	+30.80566406	+5.58105469	-80.02441406	+2280	+10.23925781	-2.37744141	-9.94042969	+30.47607422	-11.44775391	-21.64306641	+2332	+8.61767578	-6.56103516	-9.08789063	+17.18261719	+6.85546875	-72.61962891	+1924
+1457970929.71860000	+11.23242188	-4.78125000	-9.36474609	+31.06933594	+5.77880859	-79.98046875	+2264	+10.17773438	-2.49609375	-9.90087891	+30.45410156	-11.35986328	-21.55517578	+2288	+8.54736328	-6.69287109	-9.04833984	+17.24853516	+7.18505859	-72.68554688	+1924
+1457970929.72270010	+11.16650391	-4.89550781	-9.33837891	+31.33300781	+5.97656250	-79.91455078	+2248	+10.12060547	-2.62792969	-9.86132813	+30.36621094	-11.22802734	-21.55517578	+2252	+8.48144531	-6.82031250	-9.01318359	+17.38037109	+7.49267578	-72.68554688	+1924
+1457970929.72690010	+11.10058594	-5.00976563	-9.29882813	+31.59667969	+6.13037109	-79.87060547	+2236	+10.05468750	-2.75097656	-9.81738281	+30.34423828	-11.09619141	-21.48925781	+2220	+8.41113281	-6.95214844	-8.96923828	+17.49023438	+7.80029297	-72.72949219	+1924
+1457970929.73110010	+11.03466797	-5.11523438	-9.25927734	+31.88232422	+6.28417969	-79.80468750	+2228	+9.99755859	-2.86523438	-9.76904297	+30.32226563	-11.00830078	-21.37939453	+2188	+8.34521484	-7.07958984	-8.92089844	+17.57812500	+8.10791016	-72.75146484	+1928
+1457970929.73519990	+10.96875000	-5.22509766	-9.22412109	+32.14599609	+6.43798828	-79.71679688	+2220	+9.94042969	-2.98828125	-9.72509766	+30.30029297	-10.87646484	-21.33544922	+2164	+8.27490234	-7.20263672	-8.88134766	+17.73193359	+8.43750000	-72.70751953	+1932
+1457970929.73939990	+10.90283203	-5.33496094	-9.18017578	+32.40966797	+6.61376953	-79.62890625	+2216	+9.87890625	-3.10253906	-9.66796875	+30.25634766	-10.74462891	-21.26953125	+2140	+8.20898438	-7.32568359	-8.82861328	+17.84179688	+8.72314453	-72.70751953	+1944
+1457970929.74770000	+10.77978516	-5.54150391	-9.10107422	+32.93701172	+6.94335938	-79.32128906	+2204	+9.76464844	-3.33105469	-9.56689453	+30.16845703	-10.48095703	-20.96191406	+2100	+8.08593750	-7.56298828	-8.72753906	+18.08349609	+9.31640625	-72.53173828	+1956
+1457970929.75190000	+10.71386719	-5.64257813	-9.05273438	+33.15673828	+7.11914063	-79.16748047	+2200	+9.69873047	-3.44091797	-9.50537109	+30.08056641	-10.30517578	-20.78613281	+2084	+8.02001953	-7.67724609	-8.66601563	+18.17138672	+9.62402344	-72.44384766	+1964
+1457970929.75609990	+10.64794922	-5.73925781	-9.00878906	+33.39843750	+7.27294922	-78.94775391	+2196	+9.63720703	-3.54199219	-9.45263672	+30.01464844	-10.15136719	-20.52246094	+2068	+7.96289063	-7.79150391	-8.60888672	+18.25927734	+9.90966797	-72.29003906	+1972
+1457970929.76020000	+10.58203125	-5.83593750	-8.96484375	+33.59619141	+7.44873047	-78.70605469	+2192	+9.57568359	-3.65625000	-9.39550781	+29.88281250	-9.97558594	-20.32470703	+2056	+7.90136719	-7.89697266	-8.55615234	+18.41308594	+10.19531250	-72.09228516	+1976
+1457970929.76440000	+10.52050781	-5.93701172	-8.90771484	+33.77197266	+7.60253906	-78.50830078	+2192	+9.50976563	-3.77050781	-9.32958984	+29.72900391	-9.79980469	-20.12695313	+2044	+7.84423828	-8.00683594	-8.48583984	+18.47900391	+10.43701172	-71.96044922	+1984
+1457970929.76850010	+10.45898438	-6.03369141	-8.85498047	+33.94775391	+7.73437500	-78.26660156	+2188	+9.45263672	-3.87158203	-9.26806641	+29.59716797	-9.66796875	-19.86328125	+2032	+7.79589844	-8.11230469	-8.41552734	+18.54492188	+10.63476563	-71.80664063	+1988
+1457970929.77270010	+10.39746094	-6.12597656	-8.80224609	+34.12353516	+7.88818359	-78.02490234	+2180	+9.39990234	-3.98144531	-9.20214844	+29.42138672	-9.51416016	-19.62158203	+2020	+7.74755859	-8.20898438	-8.35400391	+18.67675781	+10.85449219	-71.56494141	+1984
+1457970929.77690010	+10.33593750	-6.22265625	-8.74072266	+34.25537109	+8.02001953	-77.80517578	+2176	+9.33837891	-4.08251953	-9.13183594	+29.24560547	-9.36035156	-19.40185547	+2012	+7.69482422	-8.31005859	-8.27929688	+18.76464844	+11.05224609	-71.38916016	+1988
+1457970929.78099990	+10.27880859	-6.31054688	-8.68359375	+34.38720703	+8.12988281	-77.51953125	+2168	+9.28125000	-4.17919922	-9.06591797	+29.09179688	-9.25048828	-19.07226563	+2000	+7.65087891	-8.41113281	-8.20458984	+18.83056641	+11.22802734	-71.16943359	+1984
+1457970929.78520010	+10.22167969	-6.39843750	-8.63085938	+34.51904297	+8.26171875	-77.21191406	+2160	+9.22412109	-4.28027344	-9.00000000	+28.87207031	-9.09667969	-18.78662109	+1988	+7.60693359	-8.49902344	-8.13867188	+18.96240234	+11.40380859	-70.88378906	+1976
+1457970929.78940010	+10.16455078	-6.48632813	-8.56494141	+34.60693359	+8.34960938	-76.97021484	+2152	+9.16699219	-4.38134766	-8.92089844	+28.67431641	-8.96484375	-18.50097656	+1980	+7.56298828	-8.59130859	-8.05957031	+19.05029297	+11.53564453	-70.64208984	+1968
+1457970929.79769990	+10.05468750	-6.64453125	-8.42431641	+34.84863281	+8.48144531	-76.39892578	+2128	+9.06591797	-4.55712891	-8.76269531	+28.30078125	-8.78906250	-17.90771484	+1956	+7.48388672	-8.76269531	-7.90576172	+19.29199219	+11.75537109	-70.07080078	+1948
+1457970929.80189990	+10.00195313	-6.72363281	-8.34960938	+34.93652344	+8.52539063	-76.15722656	+2120	+9.01757813	-4.64941406	-8.67480469	+28.10302734	-8.72314453	-17.66601563	+1944	+7.44433594	-8.84619141	-7.82226563	+19.40185547	+11.84326172	-69.82910156	+1936
+1457970929.80600000	+9.95800781	-6.79394531	-8.27050781	+35.02441406	+8.52539063	-75.89355469	+2108	+8.97363281	-4.72851563	-8.58691406	+27.92724609	-8.70117188	-17.33642578	+1932	+7.40917969	-8.92968750	-7.73437500	+19.51171875	+11.90917969	-69.58740234	+1924
+1457970929.81020000	+9.91406250	-6.86425781	-8.20019531	+35.17822266	+8.56933594	-75.60791016	+2092	+8.93408203	-4.80761719	-8.50341797	+27.79541016	-8.63525391	-17.05078125	+1916	+7.37402344	-9.00439453	-7.65966797	+19.68750000	+12.01904297	-69.25781250	+1904
+1457970929.81440000	+9.86572266	-6.93017578	-8.11230469	+35.28808594	+8.61328125	-75.34423828	+2080	+8.89013672	-4.88232422	-8.40673828	+27.66357422	-8.59130859	-16.76513672	+1908	+7.33886719	-9.08349609	-7.57177734	+19.81933594	+12.10693359	-68.95019531	+1888
+1457970929.81850000	+9.82177734	-6.98730469	-8.02880859	+35.41992188	+8.59130859	-75.03662109	+2068	+8.85498047	-4.94824219	-8.31005859	+27.53173828	-8.59130859	-16.41357422	+1892	+7.29931641	-9.15380859	-7.48828125	+19.95117188	+12.19482422	-68.62060547	+1876
+1457970929.82270000	+9.78222656	-7.04882813	-7.94970703	+35.57373047	+8.63525391	-74.70703125	+2052	+8.81982422	-5.01855469	-8.22216797	+27.44384766	-8.54736328	-16.08398438	+1880	+7.26416016	-9.22412109	-7.41357422	+20.12695313	+12.30468750	-68.22509766	+1856
+1457970929.82690000	+9.73828125	-7.10595703	-7.86181641	+35.70556641	+8.63525391	-74.44335938	+2044	+8.78466797	-5.08447266	-8.11669922	+27.31201172	-8.52539063	-15.82031250	+1872	+7.22900391	-9.29003906	-7.32568359	+20.28076172	+12.37060547	-67.89550781	+1840
+1457970929.83520010	+9.66357422	-7.20263672	-7.68164063	+36.10107422	+8.61328125	-73.82812500	+2020	+8.72753906	-5.19873047	-7.91015625	+27.18017578	-8.54736328	-15.16113281	+1848	+7.15429688	-9.41748047	-7.15869141	+20.63232422	+12.56835938	-67.14843750	+1808
+1457970929.83929990	+9.63281250	-7.25097656	-7.58056641	+36.27685547	+8.59130859	-73.58642578	+2012	+8.70117188	-5.25585938	-7.79589844	+27.13623047	-8.56933594	-14.89746094	+1840	+7.11914063	-9.48339844	-7.06640625	+20.78613281	+12.67822266	-66.81884766	+1800
+1457970929.84349990	+9.59765625	-7.29492188	-7.48388672	+36.47460938	+8.54736328	-73.27880859	+2008	+8.67919922	-5.30859375	-7.69042969	+27.07031250	-8.59130859	-14.54589844	+1832	+7.08398438	-9.54492188	-6.97851563	+20.93994141	+12.74414063	-66.46728516	+1788
+1457970929.84770010	+9.56689453	-7.33447266	-7.39599609	+36.69433594	+8.56933594	-72.94921875	+2000	+8.65722656	-5.35693359	-7.58935547	+27.02636719	-8.56933594	-14.19433594	+1820	+7.05322266	-9.59765625	-6.89941406	+21.15966797	+12.85400391	-66.02783203	+1772
+1457970929.85180000	+9.53173828	-7.37402344	-7.29492188	+36.89208984	+8.54736328	-72.66357422	+1996	+8.63525391	-5.40966797	-7.47070313	+26.96044922	-8.59130859	-13.93066406	+1816	+7.02246094	-9.65478516	-6.80712891	+21.33544922	+12.94189453	-65.65429688	+1764
+1457970929.85599990	+9.50097656	-7.40917969	-7.19384766	+37.08984375	+8.52539063	-72.37792969	+1988	+8.61328125	-5.45361328	-7.36083984	+26.89453125	-8.63525391	-13.57910156	+1812	+6.98730469	-9.71191406	-6.71923828	+21.46728516	+13.02978516	-65.28076172	+1756
+1457970929.86019990	+9.47021484	-7.43994141	-7.09716797	+37.30957031	+8.50341797	-72.07031250	+1984	+8.59570313	-5.49755859	-7.25537109	+26.85058594	-8.63525391	-13.20556641	+1804	+6.95654297	-9.75585938	-6.63574219	+21.68701172	+13.07373047	-64.86328125	+1744
+1457970929.86430000	+9.44384766	-7.47509766	-6.99169922	+37.48535156	+8.45947266	-71.87255859	+1984	+8.58251953	-5.54150391	-7.13232422	+26.76269531	-8.72314453	-12.96386719	+1804	+6.93457031	-9.80859375	-6.54345703	+21.86279297	+13.07373047	-64.53369141	+1740
+1457970929.86850000	+9.42187500	-7.51025391	-6.88623047	+37.63916016	+8.39355469	-71.63085938	+1980	+8.56494141	-5.58984375	-7.02246094	+26.65283203	-8.78906250	-12.63427734	+1800	+6.90820313	-9.85693359	-6.44677734	+22.01660156	+13.07373047	-64.22607422	+1736
+1457970929.87270000	+9.39550781	-7.53662109	-6.78955078	+37.85888672	+8.37158203	-71.32324219	+1976	+8.55175781	-5.62500000	-6.91699219	+26.58691406	-8.78906250	-12.23876953	+1792	+6.88623047	-9.89648438	-6.36328125	+22.25830078	+13.09570313	-63.83056641	+1724
+1457970929.88100000	+9.35595703	-7.60253906	-6.57861328	+38.07861328	+8.28369141	-70.92773438	+1976	+8.52539063	-5.71289063	-6.68408203	+26.27929688	-8.94287109	-11.66748047	+1792	+6.85546875	-9.99316406	-6.16552734	+22.58789063	+12.98583984	-63.23730469	+1716
+1457970929.88520000	+9.33398438	-7.62451172	-6.48193359	+38.23242188	+8.28369141	-70.62011719	+1968	+8.51220703	-5.74804688	-6.57861328	+26.14746094	-8.96484375	-11.25000000	+1784	+6.84667969	-10.02832031	-6.07763672	+22.82958984	+12.91992188	-62.86376953	+1704
+1457970929.88930010	+9.31640625	-7.65087891	-6.37646484	+38.32031250	+8.21777344	-70.44433594	+1964	+8.50781250	-5.79199219	-6.45556641	+25.99365234	-9.09667969	-11.00830078	+1784	+6.83789063	-10.06787109	-5.97656250	+23.02734375	+12.81005859	-62.60009766	+1696
+1457970929.89350010	+9.29882813	-7.68164063	-6.27099609	+38.34228516	+8.19580078	-70.22460938	+1960	+8.49902344	-5.83593750	-6.34570313	+25.72998047	-9.14062500	-10.65673828	+1780	+6.83349609	-10.10742188	-5.87548828	+23.18115234	+12.67822266	-62.33642578	+1688
+1457970929.89770010	+9.28564453	-7.69921875	-6.17871094	+38.45214844	+8.19580078	-69.91699219	+1952	+8.49023438	-5.86669922	-6.24462891	+25.55419922	-9.16259766	-10.21728516	+1768	+6.82910156	-10.13818359	-5.78320313	+23.42285156	+12.56835938	-61.98486328	+1676
+1457970929.90179990	+9.27685547	-7.72558594	-6.06884766	+38.51806641	+8.15185547	-69.78515625	+1948	+8.49023438	-5.90185547	-6.12158203	+25.35644531	-9.31640625	-9.99755859	+1764	+6.83349609	-10.16894531	-5.67773438	+23.62060547	+12.43652344	-61.76513672	+1664
+1457970929.90599990	+9.26367188	-7.75634766	-5.96777344	+38.51806641	+8.12988281	-69.54345703	+1940	+8.48144531	-5.95019531	-6.01171875	+25.02685547	-9.33837891	-9.64599609	+1760	+6.83789063	-10.20410156	-5.57666016	+23.79638672	+12.28271484	-61.54541016	+1652
+1457970929.91020010	+9.25048828	-7.77392578	-5.87548828	+38.58398438	+8.17382813	-69.21386719	+1928	+8.47705078	-5.97656250	-5.91503906	+24.80712891	-9.33837891	-9.16259766	+1744	+6.84228516	-10.23046875	-5.47998047	+24.03808594	+12.19482422	-61.21582031	+1632
+1457970929.91430000	+9.24609375	-7.79589844	-5.77441406	+38.64990234	+8.17382813	-68.99414063	+1916	+8.48583984	-6.00732422	-5.79638672	+24.56542969	-9.44824219	-8.89892578	+1736	+6.85107422	-10.25683594	-5.37890625	+24.25781250	+12.08496094	-60.95214844	+1616
+1457970929.91849990	+9.23291016	-7.81787109	-5.67773438	+38.67187500	+8.19580078	-68.73046875	+1904	+8.48144531	-6.05126953	-5.69091797	+24.19189453	-9.44824219	-8.52539063	+1724	+6.85546875	-10.28759766	-5.28222656	+24.43359375	+11.97509766	-60.68847656	+1596
+1457970929.92680000	+9.21972656	-7.84863281	-5.48876953	+38.84765625	+8.26171875	-68.11523438	+1876	+8.49023438	-6.10400391	-5.47998047	+23.64257813	-9.51416016	-7.75634766	+1692	+6.87304688	-10.32275391	-5.08886719	+24.87304688	+11.79931641	-60.07324219	+1552
+1457970929.93100000	+9.21093750	-7.86181641	-5.39208984	+38.93554688	+8.26171875	-67.82958984	+1864	+8.49023438	-6.14355469	-5.37451172	+23.22509766	-9.49218750	-7.42675781	+1680	+6.88183594	-10.34912109	-4.99218750	+25.07080078	+11.75537109	-59.80957031	+1532
+1457970929.93510010	+9.20654297	-7.87060547	-5.30419922	+39.08935547	+8.30566406	-67.47802734	+1848	+8.49462891	-6.16113281	-5.28222656	+22.93945313	-9.44824219	-6.96533203	+1660	+6.88623047	-10.36230469	-4.90429688	+25.29052734	+11.73339844	-59.45800781	+1512
+1457970929.93930010	+9.20214844	-7.87939453	-5.20751953	+39.24316406	+8.30566406	-67.21435547	+1836	+8.51220703	-6.18750000	-5.16796875	+22.65380859	-9.53613281	-6.67968750	+1644	+6.89501953	-10.37988281	-4.81201172	+25.48828125	+11.71142578	-59.15039063	+1488
+1457970929.94350000	+9.19775391	-7.88378906	-5.11083984	+39.44091797	+8.30566406	-66.92871094	+1824	+8.51660156	-6.22265625	-5.06689453	+22.21435547	-9.49218750	-6.35009766	+1632	+6.89941406	-10.39746094	-4.71533203	+25.66406250	+11.71142578	-58.86474609	+1472
+1457970929.94759990	+9.18896484	-7.88378906	-5.02294922	+39.68261719	+8.30566406	-66.59912109	+1808	+8.52978516	-6.24023438	-4.97021484	+21.88476563	-9.44824219	-5.91064453	+1612	+6.90380859	-10.41064453	-4.63183594	+25.88378906	+11.73339844	-58.51318359	+1448
+1457970929.95180010	+9.18457031	-7.88818359	-4.92626953	+39.90234375	+8.30566406	-66.33544922	+1800	+8.54736328	-6.25781250	-4.86474609	+21.57714844	-9.51416016	-5.62500000	+1600	+6.90820313	-10.42382813	-4.54394531	+26.08154297	+11.75537109	-58.16162109	+1428
+1457970929.95600010	+9.18017578	-7.88378906	-4.83398438	+40.18798828	+8.26171875	-66.02783203	+1788	+8.55615234	-6.28857422	-4.76367188	+21.11572266	-9.47021484	-5.31738281	+1588	+6.90820313	-10.43701172	-4.46044922	+26.23535156	+11.77734375	-57.81005859	+1412
+1457970929.96009990	+9.17578125	-7.87939453	-4.74169922	+40.49560547	+8.19580078	-65.69824219	+1780	+8.56933594	-6.30175781	-4.66699219	+20.76416016	-9.44824219	-4.92187500	+1572	+6.90820313	-10.44580078	-4.38134766	+26.45507813	+11.82128906	-57.43652344	+1396
+1457970929.96849990	+9.16699219	-7.86621094	-4.54833984	+41.13281250	+7.97607422	-65.23681641	+1768	+8.60009766	-6.35009766	-4.46044922	+19.90722656	-9.55810547	-4.37255859	+1556	+6.91259766	-10.47216797	-4.21435547	+26.76269531	+11.84326172	-56.82128906	+1372
+1457970929.97260000	+9.16699219	-7.85302734	-4.45605469	+41.52832031	+7.84423828	-64.99511719	+1768	+8.61767578	-6.35888672	-4.36816406	+19.53369141	-9.55810547	-4.02099609	+1544	+6.91699219	-10.47656250	-4.13525391	+26.98242188	+11.84326172	-56.46972656	+1360
+1457970929.97680000	+9.16699219	-7.84423828	-4.35937500	+41.87988281	+7.69042969	-64.81933594	+1772	+8.64404297	-6.37646484	-4.26269531	+19.13818359	-9.68994141	-3.77929688	+1540	+6.92138672	-10.48535156	-4.05615234	+27.15820313	+11.84326172	-56.14013672	+1352
+1457970929.98099990	+9.16259766	-7.83544922	-4.26708984	+42.23144531	+7.51464844	-64.55566406	+1772	+8.66162109	-6.40283203	-4.16601563	+18.58886719	-9.71191406	-3.49365234	+1536	+6.92138672	-10.49853516	-3.97705078	+27.29003906	+11.82128906	-55.81054688	+1344
+1457970929.98510000	+9.16259766	-7.81787109	-4.17919922	+42.64892578	+7.29492188	-64.29199219	+1772	+8.67919922	-6.41162109	-4.06933594	+18.14941406	-9.75585938	-3.14208984	+1532	+6.93017578	-10.50292969	-3.89794922	+27.48779297	+11.77734375	-55.48095703	+1336
+1457970929.98930000	+9.16699219	-7.80468750	-4.07812500	+43.02246094	+7.05322266	-64.13818359	+1780	+8.70556641	-6.42480469	-3.96826172	+17.70996094	-9.90966797	-2.87841797	+1532	+6.94335938	-10.50732422	-3.81884766	+27.66357422	+11.71142578	-55.19531250	+1332
+1457970929.99340010	+9.16699219	-7.79150391	-3.98583984	+43.39599609	+6.81152344	-63.89648438	+1784	+8.72314453	-6.45117188	-3.87597656	+17.09472656	-9.97558594	-2.57080078	+1532	+6.94775391	-10.51611328	-3.73974609	+27.81738281	+11.64550781	-54.90966797	+1328
+1457970929.99760010	+9.16699219	-7.76953125	-3.89794922	+43.81347656	+6.54785156	-63.67675781	+1792	+8.74511719	-6.45996094	-3.78369141	+16.56738281	-10.06347656	-2.21923828	+1532	+6.96093750	-10.51611328	-3.66064453	+28.03710938	+11.55761719	-54.62402344	+1332
+1457970930.00589990	+9.17578125	-7.74316406	-3.70898438	+44.58251953	+5.97656250	-63.36914063	+1812	+8.79345703	-6.49511719	-3.59033203	+15.44677734	-10.32714844	-1.60400391	+1532	+7.00048828	-10.52050781	-3.49804688	+28.43261719	+11.33789063	-54.20654297	+1336
+1457970930.01009990	+9.18017578	-7.72119141	-3.62109375	+45.00000000	+5.66894531	-63.17138672	+1820	+8.81542969	-6.50390625	-3.50244141	+14.85351563	-10.43701172	-1.25244141	+1532	+7.02246094	-10.52050781	-3.41455078	+28.65234375	+11.20605469	-53.98681641	+1340
+1457970930.01430010	+9.18896484	-7.70361328	-3.52880859	+45.43945313	+5.36132813	-63.03955078	+1828	+8.84179688	-6.51269531	-3.41015625	+14.32617188	-10.56884766	-0.90087891	+1536	+7.04443359	-10.51611328	-3.33105469	+28.87207031	+11.07421875	-53.81103516	+1344
+1457970930.01840000	+9.19335938	-7.68603516	-3.44531250	+45.79101563	+5.05371094	-62.84179688	+1836	+8.85937500	-6.53027344	-3.32226563	+13.68896484	-10.65673828	-0.52734375	+1532	+7.06640625	-10.51611328	-3.25195313	+29.06982422	+10.94238281	-53.61328125	+1344
+1457970930.02259990	+9.20214844	-7.66845703	-3.36181641	+46.20849609	+4.74609375	-62.64404297	+1840	+8.88134766	-6.53466797	-3.23437500	+13.09570313	-10.78857422	-0.13183594	+1536	+7.09716797	-10.51171875	-3.16845703	+29.33349609	+10.78857422	-53.45947266	+1348
+1457970930.02679990	+9.21093750	-7.64648438	-3.27392578	+46.62597656	+4.41650391	-62.51220703	+1848	+8.90771484	-6.54345703	-3.15087891	+12.56835938	-10.89843750	+0.26367188	+1536	+7.12792969	-10.50292969	-3.08496094	+29.59716797	+10.61279297	-53.30566406	+1356
+1457970930.03090000	+9.21533203	-7.63330078	-3.18603516	+46.97753906	+4.15283203	-62.40234375	+1852	+8.92529297	-6.55224609	-3.06298828	+11.99707031	-10.98632813	+0.63720703	+1536	+7.15429688	-10.49853516	-3.00146484	+29.83886719	+10.45898438	-53.17382813	+1356
+1457970930.03510000	+9.21972656	-7.60693359	-3.10253906	+47.39501953	+3.86718750	-62.27050781	+1856	+8.94287109	-6.55664063	-2.97949219	+11.44775391	-11.09619141	+1.05468750	+1536	+7.18505859	-10.48974609	-2.91796875	+30.10253906	+10.30517578	-53.06396484	+1360
+1457970930.04340000	+9.23730469	-7.57177734	-2.93994141	+48.12011719	+3.33984375	-62.09472656	+1860	+8.98242188	-6.56103516	-2.81689453	+10.52490234	-11.25000000	+1.84570313	+1540	+7.24218750	-10.47656250	-2.75537109	+30.60791016	+10.01953125	-52.82226563	+1364
+1457970930.04760000	+9.24609375	-7.54541016	-2.86523438	+48.47167969	+3.12011719	-61.98486328	+1864	+9.00000000	-6.56103516	-2.73779297	+10.10742188	-11.33789063	+2.24121094	+1540	+7.27294922	-10.46777344	-2.67626953	+30.84960938	+9.86572266	-52.71240234	+1364
+1457970930.05180000	+9.25927734	-7.51904297	-2.78613281	+48.84521484	+2.87841797	-61.87500000	+1864	+9.01757813	-6.55664063	-2.66308594	+9.73388672	-11.33789063	+2.68066406	+1540	+7.29931641	-10.45458984	-2.60156250	+31.11328125	+9.71191406	-52.58056641	+1364
+1457970930.05590010	+9.26367188	-7.50585938	-2.70703125	+49.10888672	+2.70263672	-61.83105469	+1860	+9.03076172	-6.54785156	-2.58398438	+9.47021484	-11.38183594	+3.05419922	+1544	+7.32128906	-10.44580078	-2.52685547	+31.33300781	+9.55810547	-52.42675781	+1360
+1457970930.06010010	+9.27246094	-7.47949219	-2.63232422	+49.41650391	+2.54882813	-61.76513672	+1860	+9.04394531	-6.53906250	-2.50488281	+9.18457031	-11.44775391	+3.42773438	+1548	+7.34326172	-10.43261719	-2.45214844	+31.57470703	+9.42626953	-52.31689453	+1360
+1457970930.06430010	+9.28125000	-7.45312500	-2.55322266	+49.72412109	+2.37304688	-61.69921875	+1860	+9.05712891	-6.53027344	-2.43017578	+8.96484375	-11.46972656	+3.80126953	+1552	+7.36523438	-10.41943359	-2.37744141	+31.79443359	+9.27246094	-52.16308594	+1356
+1457970930.06839990	+9.28564453	-7.43554688	-2.47851563	+49.92187500	+2.26318359	-61.65527344	+1860	+9.07031250	-6.51269531	-2.35546875	+8.83300781	-11.51367188	+4.13085938	+1556	+7.38281250	-10.40625000	-2.30712891	+32.01416016	+9.11865234	-52.00927734	+1352
+1457970930.07259990	+9.29443359	-7.40917969	-2.40820313	+50.16357422	+2.15332031	-61.58935547	+1860	+9.08349609	-6.49951172	-2.28076172	+8.67919922	-11.53564453	+4.48242188	+1564	+7.39599609	-10.39746094	-2.23681641	+32.16796875	+9.00878906	-51.85546875	+1352
+1457970930.08090000	+9.31201172	-7.36083984	-2.26318359	+50.53710938	+1.97753906	-61.50146484	+1860	+9.10546875	-6.46875000	-2.14013672	+8.54736328	-11.49169922	+5.14160156	+1576	+7.41796875	-10.37109375	-2.10937500	+32.47558594	+8.74511719	-51.48193359	+1344
+1457970930.08509990	+9.31640625	-7.33447266	-2.19726563	+50.71289063	+1.91162109	-61.41357422	+1860	+9.11425781	-6.44677734	-2.06982422	+8.52539063	-11.46972656	+5.47119141	+1584	+7.42675781	-10.35791016	-2.04785156	+32.60742188	+8.63525391	-51.32812500	+1340
+1457970930.08920000	+9.32080078	-7.30810547	-2.13134766	+50.86669922	+1.86767578	-61.32568359	+1860	+9.12304688	-6.42480469	-1.99951172	+8.52539063	-11.42578125	+5.77880859	+1592	+7.43115234	-10.34033203	-1.99072266	+32.71728516	+8.50341797	-51.08642578	+1336
+1457970930.09340000	+9.32519531	-7.28613281	-2.06542969	+50.95458984	+1.82373047	-61.25976563	+1864	+9.13183594	-6.40283203	-1.93359375	+8.54736328	-11.38183594	+6.08642578	+1600	+7.43994141	-10.32714844	-1.93359375	+32.84912109	+8.39355469	-50.88867188	+1336
+1457970930.09760000	+9.32958984	-7.25976563	-1.99951172	+51.08642578	+1.80175781	-61.19384766	+1868	+9.13623047	-6.38525391	-1.86767578	+8.54736328	-11.35986328	+6.37207031	+1612	+7.43994141	-10.30957031	-1.87207031	+32.93701172	+8.28369141	-50.71289063	+1336
+1457970930.10170010	+9.33398438	-7.23339844	-1.93798828	+51.19628906	+1.75781250	-61.08398438	+1872	+9.14501953	-6.36328125	-1.80615234	+8.56933594	-11.27197266	+6.65771484	+1620	+7.43994141	-10.29638672	-1.81933594	+33.00292969	+8.17382813	-50.51513672	+1336
+1457970930.10590000	+9.33837891	-7.20703125	-1.87646484	+51.30615234	+1.73583984	-60.99609375	+1880	+9.14941406	-6.34130859	-1.74462891	+8.61328125	-11.22802734	+6.94335938	+1632	+7.44433594	-10.28320313	-1.76660156	+33.11279297	+8.08593750	-50.31738281	+1340
+1457970930.11010000	+9.34277344	-7.18505859	-1.81933594	+51.39404297	+1.71386719	-60.93017578	+1884	+9.15380859	-6.31933594	-1.68310547	+8.65722656	-11.16210938	+7.22900391	+1640	+7.44433594	-10.26562500	-1.70947266	+33.15673828	+7.97607422	-50.18554688	+1340
+1457970930.11420010	+9.34277344	-7.15869141	-1.76660156	+51.48193359	+1.71386719	-60.79833984	+1888	+9.15820313	-6.29736328	-1.62597656	+8.67919922	-11.05224609	+7.53662109	+1648	+7.43994141	-10.25244141	-1.66113281	+33.24462891	+7.88818359	-49.98779297	+1344
+1457970930.11840010	+9.34277344	-7.13232422	-1.70947266	+51.61376953	+1.69189453	-60.68847656	+1896	+9.16259766	-6.27099609	-1.57324219	+8.74511719	-10.96435547	+7.80029297	+1660	+7.43994141	-10.23486328	-1.60839844	+33.31054688	+7.80029297	-49.81201172	+1348
+1457970930.12669990	+9.34277344	-7.08398438	-1.60839844	+51.81152344	+1.60400391	-60.49072266	+1908	+9.16259766	-6.22705078	-1.46777344	+8.83300781	-10.81054688	+8.37158203	+1676	+7.44433594	-10.19970703	-1.50732422	+33.53027344	+7.58056641	-49.57031250	+1360
+1457970930.13089990	+9.34277344	-7.05322266	-1.56445313	+51.96533203	+1.58203125	-60.38085938	+1916	+9.16699219	-6.20068359	-1.41943359	+8.92089844	-10.74462891	+8.61328125	+1688	+7.44433594	-10.17773438	-1.45898438	+33.64013672	+7.49267578	-49.43847656	+1364
+1457970930.13509990	+9.33837891	-7.03125000	-1.51611328	+52.09716797	+1.51611328	-60.31494141	+1924	+9.16259766	-6.18310547	-1.36230469	+8.96484375	-10.72265625	+8.83300781	+1696	+7.44873047	-10.16015625	-1.40625000	+33.75000000	+7.38281250	-49.39453125	+1372
+1457970930.13920000	+9.33837891	-7.00927734	-1.47216797	+52.20703125	+1.47216797	-60.20507813	+1928	+9.15820313	-6.16113281	-1.32275391	+9.00878906	-10.65673828	+9.11865234	+1700	+7.45312500	-10.14257813	-1.36230469	+33.88183594	+7.27294922	-49.30664063	+1376
+1457970930.14340000	+9.33837891	-6.98291016	-1.42822266	+52.38281250	+1.40625000	-60.11718750	+1932	+9.15820313	-6.13476563	-1.27880859	+9.11865234	-10.59082031	+9.36035156	+1708	+7.45312500	-10.12500000	-1.30957031	+34.01367188	+7.18505859	-49.26269531	+1384
+1457970930.14750000	+9.33398438	-6.96093750	-1.38427734	+52.53662109	+1.34033203	-60.07324219	+1936	+9.15380859	-6.11718750	-1.23046875	+9.18457031	-10.59082031	+9.58007813	+1712	+7.45751953	-10.10302734	-1.26123047	+34.18945313	+7.07519531	-49.24072266	+1388
+1457970930.15170000	+9.32958984	-6.93896484	-1.34472656	+52.66845703	+1.27441406	-59.96337891	+1940	+9.14941406	-6.09521484	-1.19091797	+9.25048828	-10.54687500	+9.82177734	+1716	+7.46191406	-10.08105469	-1.21728516	+34.34326172	+6.96533203	-49.17480469	+1392
+1457970930.15590000	+9.32080078	-6.91259766	-1.30957031	+52.82226563	+1.18652344	-59.85351563	+1944	+9.14062500	-6.06884766	-1.15136719	+9.33837891	-10.50292969	+10.04150391	+1720	+7.46630859	-10.06347656	-1.17333984	+34.51904297	+6.85546875	-49.10888672	+1396
+1457970930.16420010	+9.31201172	-6.86865234	-1.23925781	+53.15185547	+0.96679688	-59.67773438	+1960	+9.12744141	-6.02929688	-1.07226563	+9.51416016	-10.50292969	+10.50292969	+1728	+7.47509766	-10.01953125	-1.09423828	+34.87060547	+6.59179688	-49.04296875	+1400
+1457970930.16840000	+9.30322266	-6.84667969	-1.20410156	+53.30566406	+0.87890625	-59.58984375	+1968	+9.11865234	-6.01171875	-1.03710938	+9.58007813	-10.52490234	+10.67871094	+1732	+7.47509766	-10.00195313	-1.05468750	+35.02441406	+6.48193359	-49.02099609	+1404
+1457970930.17249990	+9.29882813	-6.82470703	-1.16894531	+53.45947266	+0.76904297	-59.54589844	+1976	+9.11425781	-5.98974609	-0.99755859	+9.66796875	-10.54687500	+10.85449219	+1736	+7.47509766	-9.97998047	-1.01513672	+35.17822266	+6.37207031	-49.02099609	+1408
+1457970930.17670010	+9.29003906	-6.80712891	-1.14257813	+53.59130859	+0.65917969	-59.43603516	+1984	+9.10546875	-5.97216797	-0.97119141	+9.73388672	-10.54687500	+11.09619141	+1740	+7.47509766	-9.96240234	-0.98876953	+35.33203125	+6.26220703	-48.93310547	+1412
+1457970930.18090010	+9.28125000	-6.78955078	-1.11181641	+53.67919922	+0.54931641	-59.37011719	+1992	+9.09667969	-5.95898438	-0.94042969	+9.77783203	-10.54687500	+11.25000000	+1744	+7.47070313	-9.94482422	-0.95800781	+35.46386719	+6.17431641	-48.86718750	+1416
+1457970930.18499990	+9.27246094	-6.77197266	-1.08105469	+53.81103516	+0.43945313	-59.30419922	+2004	+9.08789063	-5.94140625	-0.90966797	+9.86572266	-10.59082031	+11.40380859	+1748	+7.46630859	-9.92724609	-0.92724609	+35.57373047	+6.06445313	-48.84521484	+1420
+1457970930.18919990	+9.26806641	-6.75439453	-1.06787109	+53.92089844	+0.30761719	-59.15039063	+2012	+9.08349609	-5.92382813	-0.88769531	+9.90966797	-10.56884766	+11.64550781	+1748	+7.46191406	-9.91406250	-0.91406250	+35.68359375	+5.95458984	-48.69140625	+1424
+1457970930.19339990	+9.25488281	-6.74121094	-1.04589844	+53.98681641	+0.21972656	-59.08447266	+2016	+9.07031250	-5.91064453	-0.86572266	+9.93164063	-10.59082031	+11.75537109	+1748	+7.45312500	-9.90087891	-0.90087891	+35.74951172	+5.88867188	-48.58154297	+1428
+1457970930.19750000	+9.24609375	-6.72363281	-1.02392578	+54.07470703	+0.08789063	-59.06250000	+2028	+9.06152344	-5.89746094	-0.83935547	+9.97558594	-10.67871094	+11.86523438	+1752	+7.44433594	-9.88769531	-0.88330078	+35.81542969	+5.80078125	-48.55957031	+1432
+1457970930.20590000	+9.22851563	-6.70166016	-0.99755859	+54.20654297	-0.08789063	-58.90869141	+2040	+9.04833984	-5.87988281	-0.80859375	+10.01953125	-10.70068359	+12.12890625	+1752	+7.42236328	-9.87011719	-0.87451172	+35.88134766	+5.69091797	-48.33984375	+1436
+1457970930.21000000	+9.21972656	-6.68847656	-0.97998047	+54.25048828	-0.19775391	-58.93066406	+2044	+9.03955078	-5.87109375	-0.79101563	+10.04150391	-10.78857422	+12.17285156	+1752	+7.40917969	-9.86132813	-0.86132813	+35.85937500	+5.62500000	-48.31787109	+1440
+1457970930.21420000	+9.21093750	-6.67968750	-0.97998047	+54.29443359	-0.28564453	-58.82080078	+2048	+9.03076172	-5.86230469	-0.78662109	+10.04150391	-10.76660156	+12.32666016	+1748	+7.39599609	-9.85693359	-0.87011719	+35.88134766	+5.55908203	-48.16406250	+1444
+1457970930.21840000	+9.20214844	-6.67529297	-0.97119141	+54.31640625	-0.35156250	-58.79882813	+2052	+9.02197266	-5.85791016	-0.77783203	+10.04150391	-10.81054688	+12.37060547	+1744	+7.37841797	-9.85253906	-0.87890625	+35.83740234	+5.53710938	-48.05419922	+1452
+1457970930.22250010	+9.18896484	-6.66650391	-0.96240234	+54.33837891	-0.43945313	-58.82080078	+2056	+9.01318359	-5.85351563	-0.76904297	+10.06347656	-10.89843750	+12.39257813	+1740	+7.36523438	-9.84814453	-0.87890625	+35.81542969	+5.47119141	-48.01025391	+1456
+1457970930.22670010	+9.18017578	-6.66210938	-0.96679688	+54.38232422	-0.50537109	-58.75488281	+2056	+9.00439453	-5.84912109	-0.76904297	+10.04150391	-10.89843750	+12.50244141	+1732	+7.35205078	-9.84814453	-0.88769531	+35.79345703	+5.42724609	-47.90039063	+1460
+1457970930.23079990	+9.17138672	-6.65332031	-0.96240234	+54.40429688	-0.57128906	-58.73291016	+2060	+8.99560547	-5.84472656	-0.76464844	+10.06347656	-10.96435547	+12.52441406	+1728	+7.33886719	-9.84375000	-0.89648438	+35.74951172	+5.40527344	-47.81250000	+1464
+1457970930.23499990	+9.16259766	-6.65332031	-0.96240234	+54.42626953	-0.63720703	-58.75488281	+2060	+8.98242188	-5.84472656	-0.76025391	+10.06347656	-11.03027344	+12.54638672	+1728	+7.32128906	-9.84375000	-0.90527344	+35.72753906	+5.38330078	-47.76855469	+1468
+1457970930.23920010	+9.14941406	-6.64892578	-0.95800781	+54.44824219	-0.70312500	-58.75488281	+2064	+8.97363281	-5.84033203	-0.75585938	+10.06347656	-11.09619141	+12.56835938	+1724	+7.30810547	-9.84375000	-0.90966797	+35.70556641	+5.33935547	-47.72460938	+1472
+1457970930.24749990	+9.13183594	-6.64013672	-0.95800781	+54.55810547	-0.83496094	-58.71093750	+2064	+8.95166016	-5.83593750	-0.75146484	+10.08544922	-11.18408203	+12.67822266	+1712	+7.28613281	-9.84375000	-0.92724609	+35.70556641	+5.25146484	-47.61474609	+1476
+1457970930.25169990	+9.11865234	-6.64013672	-0.95361328	+54.58007813	-0.92285156	-58.73291016	+2064	+8.94287109	-5.83593750	-0.74707031	+10.08544922	-11.25000000	+12.70019531	+1712	+7.27294922	-9.84375000	-0.92724609	+35.72753906	+5.20751953	-47.59277344	+1476
+1457970930.25580000	+9.10986328	-6.63134766	-0.95361328	+54.66796875	-1.03271484	-58.66699219	+2064	+8.92968750	-5.83154297	-0.74267578	+10.12939453	-11.29394531	+12.78808594	+1704	+7.26416016	-9.83935547	-0.93164063	+35.74951172	+5.14160156	-47.52685547	+1472
+1457970930.26000000	+9.10107422	-6.62695313	-0.95361328	+54.71191406	-1.14257813	-58.57910156	+2064	+8.92089844	-5.82714844	-0.74267578	+10.15136719	-11.33789063	+12.89794922	+1700	+7.25976563	-9.83496094	-0.94042969	+35.83740234	+5.07568359	-47.46093750	+1472
+1457970930.26420000	+9.08789063	-6.62695313	-0.94042969	+54.77783203	-1.25244141	-58.60107422	+2064	+8.90771484	-5.82275391	-0.72949219	+10.17333984	-11.44775391	+12.94189453	+1700	+7.25097656	-9.83056641	-0.93164063	+35.90332031	+4.98779297	-47.46093750	+1472
+1457970930.26830010	+9.07910156	-6.61816406	-0.93603516	+54.86572266	-1.40625000	-58.53515625	+2064	+8.89453125	-5.81835938	-0.72070313	+10.19531250	-11.53564453	+13.07373047	+1696	+7.25097656	-9.82617188	-0.92724609	+35.96923828	+4.89990234	-47.46093750	+1468
+1457970930.27250000	+9.06591797	-6.61376953	-0.93164063	+54.95361328	-1.53808594	-58.44726563	+2064	+8.88574219	-5.81396484	-0.71191406	+10.23925781	-11.57958984	+13.20556641	+1692	+7.24218750	-9.82177734	-0.92724609	+36.05712891	+4.81201172	-47.39501953	+1468
+1457970930.27670000	+9.05712891	-6.60937500	-0.91406250	+55.01953125	-1.69189453	-58.44726563	+2068	+8.87255859	-5.80957031	-0.69433594	+10.26123047	-11.68945313	+13.29345703	+1692	+7.23779297	-9.81738281	-0.91845703	+36.16699219	+4.72412109	-47.39501953	+1468
+1457970930.28080010	+9.04394531	-6.60498047	-0.90087891	+55.10742188	-1.86767578	-58.35937500	+2068	+8.85937500	-5.80517578	-0.68115234	+10.28320313	-11.77734375	+13.44726563	+1688	+7.23339844	-9.81298828	-0.90966797	+36.25488281	+4.59228516	-47.35107422	+1468
+1457970930.28920010	+9.02197266	-6.59179688	-0.87451172	+55.28320313	-2.21923828	-58.18359375	+2072	+8.83300781	-5.79638672	-0.65039063	+10.37109375	-11.93115234	+13.75488281	+1680	+7.22900391	-9.79980469	-0.89208984	+36.49658203	+4.35058594	-47.26318359	+1468
+1457970930.29329990	+9.01318359	-6.58740234	-0.86132813	+55.34912109	-2.41699219	-58.07373047	+2076	+8.81982422	-5.79199219	-0.63281250	+10.37109375	-11.99707031	+13.93066406	+1680	+7.22460938	-9.79541016	-0.87890625	+36.62841797	+4.21875000	-47.21923828	+1468
+1457970930.29749990	+9.00000000	-6.58300781	-0.85253906	+55.41503906	-2.57080078	-57.96386719	+2076	+8.81103516	-5.78759766	-0.61962891	+10.39306641	-12.04101563	+14.08447266	+1676	+7.21582031	-9.79101563	-0.87011719	+36.71630859	+4.10888672	-47.15332031	+1472
+1457970930.30580000	+8.97802734	-6.57861328	-0.82177734	+55.54687500	-2.85644531	-57.76611328	+2088	+8.78466797	-5.78320313	-0.58886719	+10.41503906	-12.12890625	+14.37011719	+1672	+7.20263672	-9.78222656	-0.84814453	+36.91406250	+3.91113281	-47.04345703	+1480
+1457970930.30999990	+8.96923828	-6.57421875	-0.81298828	+55.59082031	-2.98828125	-57.65625000	+2092	+8.77587891	-5.77880859	-0.57128906	+10.43701172	-12.15087891	+14.50195313	+1668	+7.19384766	-9.78222656	-0.83935547	+36.95800781	+3.84521484	-46.97753906	+1484
+1457970930.31410000	+8.96044922	-6.56982422	-0.80419922	+55.65673828	-3.07617188	-57.48046875	+2092	+8.76708984	-5.77880859	-0.56689453	+10.45898438	-12.08496094	+14.63378906	+1664	+7.18505859	-9.78222656	-0.83935547	+37.02392578	+3.77929688	-46.86767578	+1488
+1457970930.31830000	+8.94726563	-6.57421875	-0.79541016	+55.63476563	-3.12011719	-57.37060547	+2100	+8.75830078	-5.78320313	-0.55810547	+10.41503906	-12.04101563	+14.72167969	+1664	+7.17187500	-9.78662109	-0.83496094	+37.02392578	+3.77929688	-46.75781250	+1492
+1457970930.32660010	+8.92968750	-6.56982422	-0.79101563	+55.70068359	-3.18603516	-57.01904297	+2104	+8.74072266	-5.78320313	-0.54492188	+10.39306641	-11.84326172	+14.94140625	+1652	+7.14111328	-9.79101563	-0.83496094	+37.04589844	+3.80126953	-46.51611328	+1500
+1457970930.33080010	+8.91650391	-6.57861328	-0.79101563	+55.65673828	-3.16406250	-56.88720703	+2108	+8.72753906	-5.78759766	-0.54052734	+10.34912109	-11.73339844	+15.00732422	+1652	+7.12792969	-9.79541016	-0.83935547	+37.02392578	+3.84521484	-46.40625000	+1504
+1457970930.33500000	+8.90332031	-6.58300781	-0.78662109	+55.63476563	-3.12011719	-56.73339844	+2112	+8.71875000	-5.79199219	-0.54052734	+10.32714844	-11.60156250	+15.05126953	+1648	+7.10595703	-9.80419922	-0.84375000	+36.97998047	+3.93310547	-46.27441406	+1508
+1457970930.33909990	+8.89453125	-6.58740234	-0.79541016	+55.63476563	-3.03222656	-56.53564453	+2112	+8.70996094	-5.79638672	-0.54052734	+10.30517578	-11.42578125	+15.13916016	+1648	+7.08837891	-9.80859375	-0.84814453	+36.93603516	+4.02099609	-46.12060547	+1512
+1457970930.34330010	+8.88134766	-6.59619141	-0.79541016	+55.59082031	-2.94433594	-56.38183594	+2116	+8.70117188	-5.80517578	-0.54492188	+10.26123047	-11.27197266	+15.18310547	+1644	+7.07080078	-9.81738281	-0.85253906	+36.89208984	+4.13085938	-45.98876953	+1516
+1457970930.34750010	+8.87255859	-6.60058594	-0.79980469	+55.54687500	-2.85644531	-56.20605469	+2116	+8.69238281	-5.81396484	-0.54492188	+10.23925781	-11.07421875	+15.22705078	+1640	+7.05322266	-9.82617188	-0.86132813	+36.84814453	+4.26269531	-45.83496094	+1520
+1457970930.35159990	+8.85937500	-6.60937500	-0.80859375	+55.52490234	-2.72460938	-55.98632813	+2120	+8.68359375	-5.81835938	-0.54931641	+10.19531250	-10.85449219	+15.27099609	+1640	+7.03125000	-9.83496094	-0.86572266	+36.78222656	+4.41650391	-45.68115234	+1520
+1457970930.35579990	+8.85058594	-6.61376953	-0.81298828	+55.50292969	-2.61474609	-55.81054688	+2120	+8.67480469	-5.82714844	-0.55371094	+10.17333984	-10.65673828	+15.31494141	+1640	+7.01367188	-9.84375000	-0.87451172	+36.73828125	+4.54833984	-45.50537109	+1524
+1457970930.36410000	+8.82861328	-6.63134766	-0.82617188	+55.45898438	-2.37304688	-55.43701172	+2120	+8.65722656	-5.84033203	-0.56689453	+10.12939453	-10.23925781	+15.40283203	+1636	+6.97851563	-9.86132813	-0.88769531	+36.67236328	+4.85595703	-45.19775391	+1524
+1457970930.36830000	+8.81542969	-6.63574219	-0.83496094	+55.45898438	-2.24121094	-55.28320313	+2116	+8.64843750	-5.84472656	-0.57128906	+10.12939453	-10.04150391	+15.44677734	+1636	+6.96093750	-9.86572266	-0.89648438	+36.67236328	+5.00976563	-45.06591797	+1524
+1457970930.37249990	+8.80664063	-6.64453125	-0.83935547	+55.45898438	-2.13134766	-55.12939453	+2116	+8.63964844	-5.85351563	-0.57568359	+10.12939453	-9.86572266	+15.46875000	+1632	+6.94775391	-9.87451172	-0.90087891	+36.67236328	+5.18554688	-44.91210938	+1520
+1457970930.37660000	+8.79345703	-6.65332031	-0.84375000	+55.43701172	-2.02148438	-54.99755859	+2112	+8.62646484	-5.86230469	-0.58007813	+10.12939453	-9.66796875	+15.49072266	+1632	+6.93017578	-9.87890625	-0.90087891	+36.69433594	+5.33935547	-44.80224609	+1516
+1457970930.38080000	+8.78466797	-6.65771484	-0.84814453	+55.45898438	-1.91162109	-54.84375000	+2108	+8.61767578	-5.86669922	-0.58447266	+10.15136719	-9.47021484	+15.53466797	+1628	+6.92138672	-9.88330078	-0.90527344	+36.71630859	+5.49316406	-44.67041016	+1512
+1457970930.38490010	+8.77587891	-6.66210938	-0.85253906	+55.50292969	-1.82373047	-54.68994141	+2100	+8.60888672	-5.87109375	-0.58886719	+10.17333984	-9.31640625	+15.55664063	+1624	+6.90820313	-9.88769531	-0.90527344	+36.76025391	+5.64697266	-44.58251953	+1508
+1457970930.38910010	+8.76708984	-6.66650391	-0.86132813	+55.52490234	-1.75781250	-54.53613281	+2096	+8.60009766	-5.87548828	-0.59326172	+10.19531250	-9.14062500	+15.57861328	+1624	+6.89941406	-9.89208984	-0.90087891	+36.82617188	+5.77880859	-44.49462891	+1504
+1457970930.39330010	+8.75830078	-6.67089844	-0.86572266	+55.54687500	-1.66992188	-54.42626953	+2092	+8.59130859	-5.87988281	-0.59765625	+10.21728516	-8.96484375	+15.60058594	+1620	+6.89501953	-9.89648438	-0.90087891	+36.89208984	+5.91064453	-44.40673828	+1496
+1457970930.40159990	+8.74072266	-6.67968750	-0.87011719	+55.63476563	-1.53808594	-54.27246094	+2076	+8.57373047	-5.88867188	-0.60205078	+10.32714844	-8.70117188	+15.60058594	+1608	+6.88623047	-9.89648438	-0.89208984	+37.06787109	+6.13037109	-44.29687500	+1488
+1457970930.40580010	+8.73632813	-6.68408203	-0.87451172	+55.63476563	-1.47216797	-54.20654297	+2072	+8.56933594	-5.89306641	-0.60644531	+10.34912109	-8.59130859	+15.57861328	+1604	+6.88623047	-9.89648438	-0.88769531	+37.17773438	+6.24023438	-44.25292969	+1484
+1457970930.40990000	+8.73193359	-6.68408203	-0.87890625	+55.67871094	-1.42822266	-54.14062500	+2064	+8.56054688	-5.89306641	-0.60644531	+10.39306641	-8.50341797	+15.55664063	+1600	+6.88623047	-9.89648438	-0.88330078	+37.24365234	+6.32812500	-44.23095703	+1480
+1457970930.41409990	+8.72753906	-6.68408203	-0.87890625	+55.72265625	-1.38427734	-54.07470703	+2056	+8.55615234	-5.89746094	-0.61083984	+10.43701172	-8.39355469	+15.53466797	+1592	+6.88623047	-9.89648438	-0.87451172	+37.33154297	+6.41601563	-44.20898438	+1476
+1457970930.41829990	+8.72314453	-6.69287109	-0.88330078	+55.70068359	-1.31835938	-54.03076172	+2048	+8.55175781	-5.89746094	-0.61083984	+10.43701172	-8.30566406	+15.51269531	+1588	+6.88623047	-9.89648438	-0.87451172	+37.39746094	+6.48193359	-44.18701172	+1476
+1457970930.42240000	+8.71875000	-6.69287109	-0.88769531	+55.72265625	-1.29638672	-53.98681641	+2040	+8.54736328	-5.90185547	-0.61523438	+10.45898438	-8.21777344	+15.49072266	+1580	+6.88623047	-9.89648438	-0.86572266	+37.44140625	+6.54785156	-44.16503906	+1472
+1457970930.42660000	+8.71875000	-6.69287109	-0.88769531	+55.76660156	-1.25244141	-53.94287109	+2036	+8.54736328	-5.90185547	-0.61523438	+10.50292969	-8.15185547	+15.46875000	+1576	+6.88623047	-9.89648438	-0.86132813	+37.50732422	+6.61376953	-44.16503906	+1472
+1457970930.43080000	+8.71875000	-6.69287109	-0.89208984	+55.72265625	-1.23046875	-53.94287109	+2028	+8.54736328	-5.90185547	-0.61523438	+10.50292969	-8.08593750	+15.44677734	+1568	+6.89062500	-9.89648438	-0.86132813	+37.55126953	+6.63574219	-44.14306641	+1468
+1457970930.43910000	+8.71875000	-6.69287109	-0.89208984	+55.72265625	-1.16455078	-53.94287109	+2016	+8.54296875	-5.90185547	-0.61962891	+10.50292969	-7.99804688	+15.35888672	+1556	+6.89062500	-9.89208984	-0.85693359	+37.59521484	+6.70166016	-44.12109375	+1468
+1457970930.44330000	+8.71875000	-6.69726563	-0.89208984	+55.70068359	-1.14257813	-53.94287109	+2012	+8.54296875	-5.90625000	-0.61962891	+10.50292969	-7.97607422	+15.33691406	+1552	+6.89062500	-9.89208984	-0.85693359	+37.57324219	+6.72363281	-44.09912109	+1464
+1457970930.44740010	+8.71875000	-6.69726563	-0.89208984	+55.65673828	-1.12060547	-53.94287109	+2004	+8.54736328	-5.90625000	-0.61962891	+10.48095703	-7.95410156	+15.31494141	+1544	+6.89062500	-9.89648438	-0.85693359	+37.55126953	+6.72363281	-44.09912109	+1464
+1457970930.45160010	+8.72314453	-6.69726563	-0.89208984	+55.63476563	-1.12060547	-53.92089844	+2000	+8.54736328	-5.90625000	-0.61962891	+10.48095703	-7.93212891	+15.29296875	+1540	+6.89062500	-9.89648438	-0.85693359	+37.52929688	+6.72363281	-44.09912109	+1464
+1457970930.45569990	+8.72314453	-6.69726563	-0.88769531	+55.61279297	-1.12060547	-53.92089844	+1996	+8.54736328	-5.90625000	-0.61962891	+10.45898438	-7.91015625	+15.27099609	+1532	+6.88623047	-9.89648438	-0.85693359	+37.50732422	+6.72363281	-44.07714844	+1460
+1457970930.45989990	+8.72314453	-6.69726563	-0.88769531	+55.59082031	-1.09863281	-53.94287109	+1992	+8.55175781	-5.90625000	-0.61962891	+10.45898438	-7.91015625	+15.27099609	+1528	+6.88623047	-9.89648438	-0.85693359	+37.46337891	+6.70166016	-44.07714844	+1460
+1457970930.46409990	+8.72314453	-6.69726563	-0.88769531	+55.56884766	-1.09863281	-53.94287109	+1988	+8.55175781	-5.90625000	-0.61962891	+10.43701172	-7.91015625	+15.24902344	+1524	+6.88623047	-9.89648438	-0.85693359	+37.41943359	+6.67968750	-44.05517578	+1460
+1457970930.46820000	+8.72753906	-6.69726563	-0.88769531	+55.54687500	-1.09863281	-53.94287109	+1984	+8.55615234	-5.90625000	-0.61962891	+10.43701172	-7.91015625	+15.24902344	+1520	+6.88623047	-9.89648438	-0.86132813	+37.39746094	+6.67968750	-44.05517578	+1460
+1457970930.47659990	+8.72753906	-6.69726563	-0.88769531	+55.52490234	-1.12060547	-53.96484375	+1980	+8.55615234	-5.90625000	-0.61962891	+10.41503906	-7.91015625	+15.22705078	+1512	+6.88183594	-9.90087891	-0.86132813	+37.30957031	+6.63574219	-44.05517578	+1456
+1457970930.48070000	+8.73193359	-6.69726563	-0.88330078	+55.48095703	-1.12060547	-53.98681641	+1976	+8.55615234	-5.90625000	-0.61523438	+10.41503906	-7.93212891	+15.22705078	+1512	+6.88183594	-9.90087891	-0.86132813	+37.28759766	+6.61376953	-44.05517578	+1456
+1457970930.48490000	+8.73193359	-6.69726563	-0.88330078	+55.45898438	-1.12060547	-54.00878906	+1976	+8.56054688	-5.90625000	-0.61523438	+10.39306641	-7.93212891	+15.20507813	+1508	+6.88183594	-9.90087891	-0.86132813	+37.26562500	+6.61376953	-44.03320313	+1452
+1457970930.48910000	+8.73632813	-6.69726563	-0.87890625	+55.41503906	-1.14257813	-54.03076172	+1976	+8.56054688	-5.90625000	-0.61523438	+10.37109375	-7.93212891	+15.20507813	+1504	+6.88183594	-9.90087891	-0.86132813	+37.24365234	+6.59179688	-44.03320313	+1452
+1457970930.49320010	+8.74511719	-6.69726563	-0.87011719	+55.28320313	-1.18652344	-54.11865234	+1976	+8.56933594	-5.90625000	-0.61083984	+10.32714844	-7.97607422	+15.16113281	+1504	+6.88183594	-9.90087891	-0.86572266	+37.22167969	+6.56982422	-44.03320313	+1448
+1457970930.49740000	+8.75390625	-6.69287109	-0.86572266	+55.19531250	-1.23046875	-54.18457031	+1980	+8.57812500	-5.90625000	-0.61083984	+10.28320313	-8.04199219	+15.13916016	+1504	+6.88183594	-9.90087891	-0.86572266	+37.19970703	+6.56982422	-44.03320313	+1448
+1457970930.50160000	+8.75830078	-6.69287109	-0.85693359	+55.10742188	-1.27441406	-54.25048828	+1984	+8.58251953	-5.90625000	-0.60644531	+10.23925781	-8.08593750	+15.11718750	+1508	+6.88183594	-9.90087891	-0.86572266	+37.17773438	+6.54785156	-44.05517578	+1448
+1457970930.50570010	+8.77148438	-6.68847656	-0.84814453	+55.01953125	-1.36230469	-54.36035156	+1988	+8.60009766	-5.90185547	-0.59765625	+10.17333984	-8.19580078	+15.05126953	+1512	+6.88183594	-9.90087891	-0.86572266	+37.11181641	+6.48193359	-44.05517578	+1444
+1457970930.51410010	+8.78027344	-6.68847656	-0.83935547	+54.90966797	-1.45019531	-54.47021484	+1992	+8.61767578	-5.90185547	-0.58886719	+10.08544922	-8.37158203	+14.96337891	+1516	+6.88183594	-9.90527344	-0.86572266	+36.97998047	+6.37207031	-44.09912109	+1440
+1457970930.51819990	+8.78466797	-6.68847656	-0.83935547	+54.90966797	-1.47216797	-54.51416016	+1996	+8.62207031	-5.89746094	-0.58447266	+10.06347656	-8.45947266	+14.94140625	+1520	+6.88623047	-9.90087891	-0.86572266	+36.89208984	+6.26220703	-44.14306641	+1440
+1457970930.52239990	+8.78466797	-6.68847656	-0.83496094	+54.90966797	-1.49414063	-54.53613281	+1996	+8.62646484	-5.89746094	-0.58007813	+10.04150391	-8.52539063	+14.91943359	+1520	+6.89062500	-9.90087891	-0.86132813	+36.82617188	+6.17431641	-44.18701172	+1440
+1457970930.52659990	+8.78906250	-6.68847656	-0.83496094	+54.88769531	-1.51611328	-54.55810547	+1996	+8.63085938	-5.89306641	-0.58007813	+10.04150391	-8.56933594	+14.89746094	+1520	+6.89501953	-9.90087891	-0.86132813	+36.80419922	+6.08642578	-44.23095703	+1440
+1457970930.53070000	+8.78906250	-6.68408203	-0.83496094	+54.90966797	-1.53808594	-54.58007813	+2000	+8.63085938	-5.89306641	-0.57568359	+10.04150391	-8.61328125	+14.87548828	+1524	+6.90380859	-9.89648438	-0.85693359	+36.80419922	+6.02050781	-44.29687500	+1440
+1457970930.53490000	+8.78906250	-6.68408203	-0.83496094	+54.90966797	-1.53808594	-54.60205078	+2000	+8.63085938	-5.89306641	-0.57568359	+10.04150391	-8.65722656	+14.85351563	+1524	+6.90820313	-9.89208984	-0.85253906	+36.80419922	+5.95458984	-44.34082031	+1440
+1457970930.53900000	+8.78906250	-6.68408203	-0.83496094	+54.90966797	-1.56005859	-54.62402344	+2000	+8.63085938	-5.89306641	-0.57568359	+10.06347656	-8.67919922	+14.83154297	+1524	+6.91699219	-9.88769531	-0.84814453	+36.82617188	+5.91064453	-44.40673828	+1440
+1457970930.54320000	+8.78906250	-6.68408203	-0.83496094	+54.90966797	-1.56005859	-54.64599609	+2004	+8.63085938	-5.89306641	-0.57568359	+10.06347656	-8.70117188	+14.80957031	+1524	+6.92138672	-9.88769531	-0.84375000	+36.87011719	+5.88867188	-44.45068359	+1440
+1457970930.54740000	+8.78906250	-6.68408203	-0.83496094	+54.93164063	-1.56005859	-54.64599609	+2004	+8.63085938	-5.89306641	-0.57568359	+10.08544922	-8.72314453	+14.78759766	+1524	+6.92578125	-9.88330078	-0.83935547	+36.91406250	+5.86669922	-44.49462891	+1444
+1457970930.55570010	+8.78906250	-6.68408203	-0.83056641	+54.93164063	-1.56005859	-54.66796875	+2004	+8.62646484	-5.88867188	-0.57128906	+10.08544922	-8.74511719	+14.74365234	+1524	+6.93457031	-9.87890625	-0.83496094	+36.97998047	+5.84472656	-44.56054688	+1444
+1457970930.55990000	+8.78906250	-6.68408203	-0.83056641	+54.93164063	-1.56005859	-54.66796875	+2004	+8.62646484	-5.88867188	-0.57128906	+10.10742188	-8.76708984	+14.72167969	+1524	+6.93457031	-9.87890625	-0.83056641	+37.02392578	+5.82275391	-44.56054688	+1444
+1457970930.56399990	+8.78466797	-6.68408203	-0.83056641	+54.93164063	-1.56005859	-54.68994141	+2008	+8.62646484	-5.88867188	-0.57128906	+10.10742188	-8.76708984	+14.69970703	+1524	+6.93457031	-9.87451172	-0.83056641	+37.04589844	+5.82275391	-44.58251953	+1444
+1457970930.56820010	+8.78466797	-6.68408203	-0.83056641	+54.93164063	-1.56005859	-54.68994141	+2008	+8.62646484	-5.88867188	-0.57128906	+10.10742188	-8.76708984	+14.67773438	+1524	+6.93896484	-9.87451172	-0.83056641	+37.06787109	+5.82275391	-44.58251953	+1444
+1457970930.57240010	+8.78466797	-6.68408203	-0.83056641	+54.93164063	-1.56005859	-54.68994141	+2008	+8.62646484	-5.88867188	-0.57128906	+10.12939453	-8.78906250	+14.67773438	+1524	+6.93896484	-9.87451172	-0.83056641	+37.08984375	+5.82275391	-44.58251953	+1444
+1457970930.57649990	+8.78466797	-6.68408203	-0.83056641	+54.93164063	-1.56005859	-54.68994141	+2008	+8.62646484	-5.88867188	-0.57128906	+10.12939453	-8.78906250	+14.65576172	+1524	+6.93896484	-9.87451172	-0.83056641	+37.11181641	+5.82275391	-44.58251953	+1444
+1457970930.58069990	+8.78466797	-6.68408203	-0.83056641	+54.93164063	-1.53808594	-54.71191406	+2008	+8.62207031	-5.88867188	-0.57128906	+10.12939453	-8.78906250	+14.63378906	+1524	+6.93457031	-9.87451172	-0.83056641	+37.11181641	+5.82275391	-44.58251953	+1440
+1457970930.58489990	+8.78466797	-6.68408203	-0.83056641	+54.93164063	-1.53808594	-54.71191406	+2008	+8.62207031	-5.88867188	-0.57128906	+10.12939453	-8.78906250	+14.61181641	+1524	+6.93457031	-9.87451172	-0.83056641	+37.11181641	+5.80078125	-44.58251953	+1440
+1457970930.59320000	+8.78466797	-6.67968750	-0.83056641	+54.93164063	-1.53808594	-54.71191406	+2012	+8.62207031	-5.88867188	-0.57128906	+10.15136719	-8.81103516	+14.58984375	+1524	+6.93457031	-9.87451172	-0.83056641	+37.11181641	+5.80078125	-44.58251953	+1440
+1457970930.59740000	+8.78466797	-6.67968750	-0.83056641	+54.93164063	-1.53808594	-54.73388672	+2012	+8.62207031	-5.88867188	-0.57128906	+10.15136719	-8.81103516	+14.56787109	+1524	+6.93457031	-9.87451172	-0.83056641	+37.11181641	+5.80078125	-44.58251953	+1440
+1457970930.60150000	+8.78466797	-6.67968750	-0.83056641	+54.93164063	-1.53808594	-54.73388672	+2012	+8.62207031	-5.88867188	-0.56689453	+10.15136719	-8.83300781	+14.52392578	+1524	+6.93457031	-9.87451172	-0.83056641	+37.11181641	+5.80078125	-44.58251953	+1440
+1457970930.60570000	+8.78466797	-6.67968750	-0.83056641	+54.93164063	-1.53808594	-54.75585938	+2012	+8.62207031	-5.88867188	-0.56689453	+10.15136719	-8.83300781	+14.50195313	+1524	+6.93457031	-9.87451172	-0.83056641	+37.11181641	+5.80078125	-44.56054688	+1440
+1457970930.60990000	+8.78027344	-6.67968750	-0.82617188	+54.93164063	-1.53808594	-54.77783203	+2012	+8.62207031	-5.88867188	-0.56689453	+10.15136719	-8.85498047	+14.47998047	+1524	+6.93017578	-9.87451172	-0.83496094	+37.11181641	+5.80078125	-44.56054688	+1440
+1457970930.61400010	+8.78027344	-6.67968750	-0.82617188	+54.93164063	-1.53808594	-54.79980469	+2012	+8.62207031	-5.88867188	-0.56689453	+10.17333984	-8.87695313	+14.43603516	+1524	+6.93017578	-9.87451172	-0.83496094	+37.11181641	+5.80078125	-44.56054688	+1440
+1457970930.62229990	+8.78027344	-6.67529297	-0.82177734	+54.90966797	-1.56005859	-54.84375000	+2016	+8.62207031	-5.88867188	-0.56250000	+10.17333984	-8.92089844	+14.37011719	+1524	+6.93017578	-9.87451172	-0.83496094	+37.08984375	+5.77880859	-44.53857422	+1440
+1457970930.62649990	+8.78466797	-6.67529297	-0.82177734	+54.90966797	-1.56005859	-54.88769531	+2016	+8.62207031	-5.88867188	-0.56250000	+10.17333984	-8.94287109	+14.34814453	+1524	+6.93017578	-9.87451172	-0.83496094	+37.06787109	+5.77880859	-44.53857422	+1440
+1457970930.63070010	+8.78466797	-6.67529297	-0.81738281	+54.88769531	-1.58203125	-54.90966797	+2016	+8.62207031	-5.88867188	-0.56250000	+10.15136719	-8.98681641	+14.30419922	+1524	+6.92578125	-9.87451172	-0.83935547	+37.06787109	+5.75683594	-44.53857422	+1436
+1457970930.63480000	+8.78466797	-6.67529297	-0.81738281	+54.88769531	-1.60400391	-54.95361328	+2020	+8.62207031	-5.88427734	-0.55810547	+10.15136719	-9.03076172	+14.28222656	+1528	+6.92578125	-9.87451172	-0.83935547	+37.04589844	+5.75683594	-44.53857422	+1436
+1457970930.63899990	+8.78466797	-6.67529297	-0.81298828	+54.86572266	-1.62597656	-54.99755859	+2020	+8.62646484	-5.88427734	-0.55810547	+10.15136719	-9.07470703	+14.26025391	+1528	+6.92578125	-9.87451172	-0.83935547	+37.04589844	+5.73486328	-44.53857422	+1436
+1457970930.64319990	+8.78906250	-6.67089844	-0.80859375	+54.84375000	-1.64794922	-55.06347656	+2024	+8.62646484	-5.88427734	-0.55371094	+10.15136719	-9.11865234	+14.21630859	+1532	+6.92578125	-9.87451172	-0.83935547	+37.02392578	+5.71289063	-44.53857422	+1436
+1457970930.64730000	+8.78906250	-6.67089844	-0.80859375	+54.82177734	-1.66992188	-55.10742188	+2024	+8.63085938	-5.88427734	-0.55371094	+10.12939453	-9.18457031	+14.19433594	+1532	+6.92578125	-9.87451172	-0.83935547	+37.02392578	+5.66894531	-44.56054688	+1436
+1457970930.65150000	+8.79345703	-6.67089844	-0.80419922	+54.79980469	-1.71386719	-55.17333984	+2028	+8.63085938	-5.88427734	-0.54931641	+10.12939453	-9.25048828	+14.17236328	+1536	+6.92578125	-9.87451172	-0.83935547	+37.00195313	+5.64697266	-44.56054688	+1436
+1457970930.65570000	+8.79785156	-6.67089844	-0.79541016	+54.77783203	-1.75781250	-55.26123047	+2032	+8.63525391	-5.88427734	-0.54492188	+10.10742188	-9.31640625	+14.12841797	+1536	+6.92578125	-9.87451172	-0.83496094	+36.97998047	+5.60302734	-44.58251953	+1436
+1457970930.65980010	+8.80224609	-6.67089844	-0.79101563	+54.73388672	-1.82373047	-55.32714844	+2036	+8.63964844	-5.88427734	-0.54492188	+10.10742188	-9.40429688	+14.10644531	+1540	+6.93017578	-9.87451172	-0.83496094	+36.97998047	+5.53710938	-44.60449219	+1436
+1457970930.66400000	+8.80664063	-6.66650391	-0.78662109	+54.71191406	-1.86767578	-55.41503906	+2040	+8.63964844	-5.88427734	-0.54052734	+10.08544922	-9.49218750	+14.06250000	+1540	+6.93017578	-9.87451172	-0.83496094	+36.95800781	+5.49316406	-44.64843750	+1436
+1457970930.66820000	+8.81103516	-6.66650391	-0.78222656	+54.66796875	-1.95556641	-55.52490234	+2048	+8.64404297	-5.88427734	-0.53613281	+10.06347656	-9.58007813	+14.04052734	+1544	+6.93896484	-9.87011719	-0.83056641	+36.93603516	+5.38330078	-44.71435547	+1440
+1457970930.67230010	+8.81542969	-6.66650391	-0.77343750	+54.62402344	-1.99951172	-55.61279297	+2052	+8.64843750	-5.87988281	-0.53613281	+10.04150391	-9.68994141	+13.99658203	+1548	+6.94335938	-9.87011719	-0.82617188	+36.93603516	+5.29541016	-44.75830078	+1440
+1457970930.67650010	+8.81982422	-6.66650391	-0.76904297	+54.58007813	-2.06542969	-55.67871094	+2060	+8.65283203	-5.87988281	-0.53173828	+10.01953125	-9.77783203	+13.95263672	+1552	+6.94775391	-9.86572266	-0.82177734	+36.91406250	+5.20751953	-44.82421875	+1444
+1457970930.68070010	+8.82421875	-6.66650391	-0.76464844	+54.53613281	-2.10937500	-55.76660156	+2064	+8.65722656	-5.87988281	-0.52734375	+9.99755859	-9.86572266	+13.90869141	+1552	+6.95214844	-9.86572266	-0.81298828	+36.91406250	+5.09765625	-44.91210938	+1448
+1457970930.68479990	+8.82421875	-6.66650391	-0.76025391	+54.51416016	-2.15332031	-55.83251953	+2072	+8.65722656	-5.87988281	-0.52294922	+9.97558594	-9.95361328	+13.86474609	+1556	+6.95654297	-9.86132813	-0.80859375	+36.89208984	+5.00976563	-44.95605469	+1452
+1457970930.68899990	+8.82861328	-6.66650391	-0.75585938	+54.47021484	-2.17529297	-55.87646484	+2076	+8.66162109	-5.87988281	-0.52294922	+9.95361328	-10.04150391	+13.84277344	+1560	+6.96093750	-9.86132813	-0.80419922	+36.87011719	+4.92187500	-45.02197266	+1456
+1457970930.69310000	+8.82861328	-6.66650391	-0.75585938	+54.44824219	-2.21923828	-55.92041016	+2080	+8.66601563	-5.87988281	-0.51855469	+9.93164063	-10.10742188	+13.79882813	+1560	+6.96533203	-9.86132813	-0.80419922	+36.84814453	+4.83398438	-45.06591797	+1456
+1457970930.69730000	+8.82861328	-6.66650391	-0.75146484	+54.40429688	-2.24121094	-55.94238281	+2084	+8.66601563	-5.87988281	-0.51416016	+9.90966797	-10.17333984	+13.77685547	+1564	+6.96972656	-9.85693359	-0.79980469	+36.80419922	+4.74609375	-45.08789063	+1460
+1457970930.70149990	+8.83300781	-6.66210938	-0.75146484	+54.38232422	-2.24121094	-55.98632813	+2088	+8.66601563	-5.87988281	-0.51416016	+9.88769531	-10.21728516	+13.73291016	+1564	+6.96972656	-9.85693359	-0.79980469	+36.78222656	+4.68017578	-45.10986328	+1460
+1457970930.70560000	+8.83300781	-6.66210938	-0.74707031	+54.36035156	-2.26318359	-56.00830078	+2096	+8.67041016	-5.87988281	-0.50976563	+9.86572266	-10.26123047	+13.71093750	+1568	+6.96972656	-9.85693359	-0.79980469	+36.73828125	+4.63623047	-45.10986328	+1460
+1457970930.70980000	+8.83300781	-6.66210938	-0.74707031	+54.33837891	-2.26318359	-56.03027344	+2100	+8.67041016	-5.87988281	-0.50976563	+9.84375000	-10.30517578	+13.66699219	+1572	+6.96533203	-9.85693359	-0.79980469	+36.69433594	+4.59228516	-45.10986328	+1464
+1457970930.71400000	+8.83300781	-6.66210938	-0.74707031	+54.31640625	-2.28515625	-56.05224609	+2100	+8.67041016	-5.87988281	-0.50537109	+9.84375000	-10.32714844	+13.64501953	+1572	+6.96093750	-9.85693359	-0.80419922	+36.65039063	+4.57031250	-45.08789063	+1464
+1457970930.71810010	+8.83300781	-6.66210938	-0.74267578	+54.29443359	-2.28515625	-56.05224609	+2104	+8.67041016	-5.87988281	-0.50537109	+9.82177734	-10.34912109	+13.62304688	+1576	+6.95654297	-9.86132813	-0.80419922	+36.60644531	+4.54833984	-45.06591797	+1468
+1457970930.72230010	+8.83300781	-6.66210938	-0.74267578	+54.27246094	-2.28515625	-56.05224609	+2108	+8.67041016	-5.87988281	-0.50537109	+9.79980469	-10.37109375	+13.62304688	+1576	+6.95214844	-9.86132813	-0.80859375	+36.56250000	+4.52636719	-45.04394531	+1468
+1457970930.72650000	+8.83300781	-6.66210938	-0.74267578	+54.25048828	-2.28515625	-56.07421875	+2112	+8.67480469	-5.87988281	-0.50097656	+9.77783203	-10.37109375	+13.60107422	+1580	+6.94775391	-9.86132813	-0.80859375	+36.49658203	+4.50439453	-45.02197266	+1472
+1457970930.73060010	+8.83300781	-6.66210938	-0.74267578	+54.22851563	-2.30712891	-56.07421875	+2112	+8.67480469	-5.87988281	-0.50097656	+9.77783203	-10.39306641	+13.60107422	+1580	+6.94775391	-9.86132813	-0.81298828	+36.47460938	+4.48242188	-45.00000000	+1472
+1457970930.73480010	+8.83300781	-6.66210938	-0.74267578	+54.20654297	-2.30712891	-56.07421875	+2116	+8.67480469	-5.87988281	-0.50097656	+9.75585938	-10.39306641	+13.57910156	+1584	+6.94335938	-9.86132813	-0.81738281	+36.43066406	+4.46044922	-44.95605469	+1472
+1457970930.73900010	+8.82861328	-6.66210938	-0.73828125	+54.18457031	-2.30712891	-56.07421875	+2116	+8.67480469	-5.87988281	-0.50097656	+9.73388672	-10.39306641	+13.57910156	+1584	+6.93896484	-9.86572266	-0.81738281	+36.38671875	+4.46044922	-44.93408203	+1472
+1457970930.74309990	+8.82861328	-6.66210938	-0.73828125	+54.16259766	-2.30712891	-56.09619141	+2120	+8.67480469	-5.87988281	-0.50097656	+9.71191406	-10.41503906	+13.57910156	+1588	+6.93457031	-9.86572266	-0.82177734	+36.34277344	+4.43847656	-44.91210938	+1476
+1457970930.74729990	+8.83300781	-6.66210938	-0.73828125	+54.16259766	-2.32910156	-56.09619141	+2120	+8.67480469	-5.87988281	-0.50097656	+9.71191406	-10.41503906	+13.57910156	+1588	+6.93017578	-9.86572266	-0.82177734	+36.29882813	+4.43847656	-44.89013672	+1476
+1457970930.75149990	+8.83300781	-6.66210938	-0.73828125	+54.14062500	-2.32910156	-56.09619141	+2124	+8.67480469	-5.87988281	-0.49658203	+9.68994141	-10.43701172	+13.57910156	+1592	+6.93017578	-9.86572266	-0.82177734	+36.27685547	+4.41650391	-44.86816406	+1476
+1457970930.75560000	+8.83300781	-6.66210938	-0.73388672	+54.11865234	-2.32910156	-56.09619141	+2124	+8.67480469	-5.87988281	-0.49658203	+9.66796875	-10.43701172	+13.57910156	+1592	+6.92578125	-9.86572266	-0.82617188	+36.23291016	+4.39453125	-44.86816406	+1476
+1457970930.75980000	+8.83300781	-6.66210938	-0.73388672	+54.07470703	-2.35107422	-56.11816406	+2128	+8.67480469	-5.87988281	-0.49658203	+9.64599609	-10.43701172	+13.57910156	+1596	+6.92578125	-9.86572266	-0.82617188	+36.21093750	+4.39453125	-44.84619141	+1476
+1457970930.76399990	+8.83300781	-6.66210938	-0.73388672	+54.05273438	-2.35107422	-56.11816406	+2128	+8.67919922	-5.87988281	-0.49658203	+9.62402344	-10.45898438	+13.57910156	+1596	+6.92578125	-9.86572266	-0.82617188	+36.18896484	+4.37255859	-44.82421875	+1472
+1457970930.76810000	+8.83300781	-6.66210938	-0.73388672	+54.03076172	-2.37304688	-56.14013672	+2132	+8.67919922	-5.87988281	-0.49658203	+9.60205078	-10.48095703	+13.57910156	+1600	+6.92578125	-9.86572266	-0.82617188	+36.16699219	+4.35058594	-44.82421875	+1472
+1457970930.77230000	+8.83300781	-6.66210938	-0.72949219	+54.00878906	-2.39501953	-56.14013672	+2132	+8.67919922	-5.87988281	-0.49658203	+9.58007813	-10.50292969	+13.57910156	+1600	+6.92578125	-9.86572266	-0.82617188	+36.14501953	+4.32861328	-44.82421875	+1472
+1457970930.77640010	+8.83740234	-6.66210938	-0.72949219	+53.96484375	-2.41699219	-56.16210938	+2136	+8.67919922	-5.87988281	-0.49218750	+9.53613281	-10.52490234	+13.57910156	+1604	+6.92578125	-9.86572266	-0.82177734	+36.12304688	+4.30664063	-44.82421875	+1472
+1457970930.78060010	+8.83740234	-6.66650391	-0.72949219	+53.92089844	-2.43896484	-56.20605469	+2140	+8.68359375	-5.87988281	-0.49218750	+9.51416016	-10.54687500	+13.57910156	+1608	+6.92578125	-9.86572266	-0.82177734	+36.10107422	+4.26269531	-44.84619141	+1472
+1457970930.78480010	+8.84179688	-6.66650391	-0.72509766	+53.87695313	-2.48291016	-56.22802734	+2140	+8.68359375	-5.87988281	-0.49218750	+9.47021484	-10.59082031	+13.57910156	+1608	+6.93017578	-9.86132813	-0.81738281	+36.07910156	+4.24072266	-44.86816406	+1472
+1457970930.78889990	+8.84179688	-6.66650391	-0.72509766	+53.85498047	-2.50488281	-56.25000000	+2144	+8.68798828	-5.87988281	-0.49218750	+9.42626953	-10.63476563	+13.57910156	+1612	+6.93017578	-9.86132813	-0.81738281	+36.05712891	+4.21875000	-44.89013672	+1476
+1457970930.79310010	+8.84619141	-6.67089844	-0.72070313	+53.78906250	-2.54882813	-56.29394531	+2148	+8.68798828	-5.88427734	-0.48779297	+9.38232422	-10.67871094	+13.55712891	+1616	+6.93457031	-9.86132813	-0.81298828	+36.03515625	+4.17480469	-44.91210938	+1476
+1457970930.79730010	+8.85058594	-6.67089844	-0.72070313	+53.74511719	-2.57080078	-56.33789063	+2152	+8.69238281	-5.88427734	-0.48779297	+9.33837891	-10.72265625	+13.55712891	+1616	+6.93896484	-9.86132813	-0.80859375	+36.03515625	+4.13085938	-44.93408203	+1476
+1457970930.80139990	+8.85058594	-6.67089844	-0.71630859	+53.70117188	-2.61474609	-56.38183594	+2156	+8.69238281	-5.88427734	-0.48779297	+9.29443359	-10.78857422	+13.55712891	+1620	+6.94335938	-9.85693359	-0.80419922	+36.01318359	+4.08691406	-44.97802734	+1480
+1457970930.80559990	+8.85498047	-6.67089844	-0.71191406	+53.65722656	-2.65869141	-56.42578125	+2164	+8.69677734	-5.88427734	-0.48339844	+9.25048828	-10.85449219	+13.53515625	+1624	+6.94775391	-9.85693359	-0.79980469	+35.99121094	+4.04296875	-45.02197266	+1480
+1457970930.80979990	+8.85498047	-6.67529297	-0.71191406	+53.61328125	-2.68066406	-56.46972656	+2168	+8.70117188	-5.88867188	-0.48339844	+9.18457031	-10.89843750	+13.51318359	+1628	+6.94775391	-9.85693359	-0.79541016	+35.96923828	+3.99902344	-45.06591797	+1484
+1457970930.81390000	+8.85937500	-6.67529297	-0.70751953	+53.54736328	-2.70263672	-56.51367188	+2172	+8.70117188	-5.88867188	-0.47900391	+9.14062500	-10.96435547	+13.49121094	+1628	+6.95214844	-9.85693359	-0.79101563	+35.94726563	+3.95507813	-45.08789063	+1484
+1457970930.81810000	+8.85937500	-6.67968750	-0.70751953	+53.50341797	-2.72460938	-56.53564453	+2176	+8.70556641	-5.88867188	-0.47900391	+9.09667969	-11.00830078	+13.46923828	+1632	+6.95214844	-9.85693359	-0.79101563	+35.92529297	+3.93310547	-45.10986328	+1484
+1457970930.82230000	+8.85937500	-6.67968750	-0.70751953	+53.45947266	-2.74658203	-56.57958984	+2184	+8.70556641	-5.89306641	-0.47900391	+9.05273438	-11.05224609	+13.42529297	+1636	+6.95214844	-9.85693359	-0.78662109	+35.88134766	+3.88916016	-45.13183594	+1484
+1457970930.82640000	+8.85937500	-6.68408203	-0.70751953	+53.41552734	-2.74658203	-56.60156250	+2188	+8.70556641	-5.89306641	-0.47900391	+9.00878906	-11.09619141	+13.40332031	+1640	+6.95214844	-9.85693359	-0.78662109	+35.83740234	+3.86718750	-45.13183594	+1484
+1457970930.83060000	+8.85937500	-6.68408203	-0.70751953	+53.39355469	-2.76855469	-56.60156250	+2192	+8.70556641	-5.89306641	-0.47900391	+8.96484375	-11.11816406	+13.38134766	+1644	+6.95214844	-9.85693359	-0.78662109	+35.81542969	+3.84521484	-45.13183594	+1484
+1457970930.83480000	+8.85937500	-6.68408203	-0.70312500	+53.34960938	-2.76855469	-56.62353516	+2196	+8.70556641	-5.89306641	-0.47460938	+8.94287109	-11.14013672	+13.33740234	+1644	+6.94775391	-9.85693359	-0.78662109	+35.77148438	+3.82324219	-45.13183594	+1484
+1457970930.83890010	+8.85498047	-6.68408203	-0.70312500	+53.30566406	-2.76855469	-56.64550781	+2204	+8.70556641	-5.89746094	-0.47460938	+8.89892578	-11.16210938	+13.29345703	+1648	+6.94335938	-9.86132813	-0.79101563	+35.70556641	+3.82324219	-45.10986328	+1484
+1457970930.84310010	+8.85498047	-6.68847656	-0.70312500	+53.28369141	-2.76855469	-56.64550781	+2208	+8.70556641	-5.89746094	-0.47460938	+8.87695313	-11.18408203	+13.27148438	+1652	+6.93896484	-9.86132813	-0.79101563	+35.68359375	+3.80126953	-45.10986328	+1484
+1457970930.84719990	+8.85058594	-6.68847656	-0.70312500	+53.26171875	-2.74658203	-56.64550781	+2212	+8.70556641	-5.89746094	-0.47460938	+8.85498047	-11.18408203	+13.22753906	+1656	+6.93457031	-9.86572266	-0.79541016	+35.63964844	+3.80126953	-45.08789063	+1484
+1457970930.85139990	+8.85058594	-6.69287109	-0.70751953	+53.21777344	-2.74658203	-56.64550781	+2216	+8.70556641	-5.90185547	-0.47460938	+8.83300781	-11.18408203	+13.20556641	+1656	+6.93017578	-9.86572266	-0.79541016	+35.59570313	+3.82324219	-45.06591797	+1488
+1457970930.85560010	+8.84619141	-6.69287109	-0.70751953	+53.19580078	-2.72460938	-56.64550781	+2220	+8.70556641	-5.90185547	-0.47900391	+8.83300781	-11.16210938	+13.16162109	+1660	+6.92578125	-9.87011719	-0.79980469	+35.55175781	+3.82324219	-45.04394531	+1488
+1457970930.85970000	+8.84619141	-6.69287109	-0.70751953	+53.17382813	-2.72460938	-56.64550781	+2224	+8.70117188	-5.90185547	-0.47900391	+8.81103516	-11.16210938	+13.13964844	+1660	+6.92138672	-9.87011719	-0.79980469	+35.52978516	+3.82324219	-45.02197266	+1488
+1457970930.86389990	+8.84179688	-6.69287109	-0.70751953	+53.17382813	-2.70263672	-56.64550781	+2228	+8.70117188	-5.90625000	-0.47900391	+8.78906250	-11.16210938	+13.11767578	+1664	+6.91699219	-9.87011719	-0.80419922	+35.50781250	+3.82324219	-44.97802734	+1484
+1457970930.86809990	+8.84179688	-6.69726563	-0.70751953	+53.15185547	-2.70263672	-56.64550781	+2228	+8.69677734	-5.90625000	-0.47900391	+8.78906250	-11.14013672	+13.09570313	+1668	+6.91699219	-9.87451172	-0.80419922	+35.48583984	+3.84521484	-44.97802734	+1484
+1457970930.87220000	+8.84179688	-6.69726563	-0.70751953	+53.15185547	-2.70263672	-56.64550781	+2232	+8.69677734	-5.90625000	-0.47900391	+8.78906250	-11.14013672	+13.07373047	+1668	+6.91259766	-9.87451172	-0.80859375	+35.46386719	+3.84521484	-44.95605469	+1484
+1457970930.87640000	+8.83740234	-6.69726563	-0.71191406	+53.12988281	-2.68066406	-56.62353516	+2236	+8.69238281	-5.91064453	-0.48339844	+8.76708984	-11.11816406	+13.05175781	+1672	+6.90820313	-9.87451172	-0.80859375	+35.44189453	+3.86718750	-44.93408203	+1484
+1457970930.88060000	+8.83740234	-6.69726563	-0.71191406	+53.12988281	-2.68066406	-56.62353516	+2236	+8.69238281	-5.91064453	-0.48339844	+8.76708984	-11.11816406	+13.02978516	+1672	+6.90380859	-9.87890625	-0.80859375	+35.41992188	+3.88916016	-44.91210938	+1484
+1457970930.88470010	+8.83740234	-6.69726563	-0.71191406	+53.12988281	-2.68066406	-56.62353516	+2240	+8.68798828	-5.91064453	-0.48339844	+8.76708984	-11.09619141	+13.00781250	+1676	+6.89941406	-9.87890625	-0.81298828	+35.39794922	+3.91113281	-44.89013672	+1480
+1457970930.88890000	+8.83740234	-6.70166016	-0.71191406	+53.10791016	-2.65869141	-56.62353516	+2240	+8.68798828	-5.91064453	-0.48339844	+8.76708984	-11.07421875	+12.98583984	+1676	+6.89501953	-9.87890625	-0.81298828	+35.39794922	+3.93310547	-44.86816406	+1480
+1457970930.89310000	+8.83300781	-6.70166016	-0.71191406	+53.10791016	-2.65869141	-56.62353516	+2244	+8.68359375	-5.91503906	-0.48779297	+8.74511719	-11.07421875	+12.96386719	+1676	+6.89062500	-9.88330078	-0.81298828	+35.37597656	+3.97705078	-44.84619141	+1480
+1457970930.89720010	+8.82861328	-6.70166016	-0.71191406	+53.08593750	-2.63671875	-56.60156250	+2244	+8.68359375	-5.91503906	-0.48779297	+8.74511719	-11.05224609	+12.96386719	+1680	+6.88183594	-9.88330078	-0.81298828	+35.37597656	+4.02099609	-44.80224609	+1480
+1457970930.90140010	+8.82861328	-6.70605469	-0.71630859	+53.08593750	-2.61474609	-56.60156250	+2248	+8.67919922	-5.91503906	-0.48779297	+8.74511719	-11.03027344	+12.94189453	+1680	+6.87744141	-9.88769531	-0.81298828	+35.37597656	+4.06494141	-44.78027344	+1480
+1457970930.90560010	+8.81542969	-6.71044922	-0.72070313	+53.06396484	-2.54882813	-56.55761719	+2252	+8.67480469	-5.91943359	-0.49218750	+8.74511719	-11.00830078	+12.91992188	+1684	+6.86865234	-9.88769531	-0.81298828	+35.39794922	+4.15283203	-44.75830078	+1480
+1457970930.90969990	+8.80664063	-6.71923828	-0.72509766	+53.02001953	-2.48291016	-56.53564453	+2252	+8.67041016	-5.91943359	-0.49658203	+8.74511719	-10.98632813	+12.87597656	+1684	+6.85986328	-9.89208984	-0.81298828	+35.41992188	+4.24072266	-44.73632813	+1480
+1457970930.91389990	+8.80224609	-6.72363281	-0.72949219	+53.02001953	-2.43896484	-56.51367188	+2256	+8.66601563	-5.92382813	-0.49658203	+8.74511719	-10.94238281	+12.85400391	+1684	+6.85546875	-9.89208984	-0.80859375	+35.44189453	+4.32861328	-44.71435547	+1480
+1457970930.91810010	+8.78466797	-6.73681641	-0.73828125	+52.97607422	-2.35107422	-56.46972656	+2260	+8.65722656	-5.92822266	-0.50097656	+8.72314453	-10.89843750	+12.81005859	+1688	+6.84667969	-9.89648438	-0.80859375	+35.50781250	+4.41650391	-44.69238281	+1480
+1457970930.92220000	+8.77587891	-6.74121094	-0.74267578	+52.97607422	-2.28515625	-56.44775391	+2260	+8.64843750	-5.93261719	-0.50976563	+8.72314453	-10.85449219	+12.78808594	+1688	+6.84228516	-9.89648438	-0.80419922	+35.55175781	+4.50439453	-44.67041016	+1480
+1457970930.92639990	+8.76269531	-6.75000000	-0.74707031	+52.97607422	-2.24121094	-56.40380859	+2260	+8.63964844	-5.93701172	-0.51416016	+8.72314453	-10.83251953	+12.74414063	+1692	+6.83349609	-9.89648438	-0.79980469	+35.59570313	+4.59228516	-44.67041016	+1480
+1457970930.93050000	+8.75390625	-6.75439453	-0.75146484	+52.97607422	-2.19726563	-56.40380859	+2260	+8.63085938	-5.94140625	-0.51855469	+8.74511719	-10.76660156	+12.70019531	+1692	+6.82910156	-9.90087891	-0.79980469	+35.66162109	+4.65820313	-44.64843750	+1480
+1457970930.93470000	+8.74511719	-6.75878906	-0.75585938	+52.97607422	-2.15332031	-56.38183594	+2260	+8.61767578	-5.95019531	-0.52294922	+8.74511719	-10.74462891	+12.63427734	+1692	+6.82470703	-9.90087891	-0.79980469	+35.68359375	+4.70214844	-44.64843750	+1480
+1457970930.94300010	+8.73193359	-6.76318359	-0.76025391	+53.02001953	-2.10937500	-56.40380859	+2252	+8.60009766	-5.95898438	-0.53173828	+8.76708984	-10.70068359	+12.54638672	+1692	+6.80712891	-9.90527344	-0.79980469	+35.74951172	+4.79003906	-44.62646484	+1480
+1457970930.95140000	+8.71875000	-6.76757813	-0.76464844	+53.04199219	-2.08740234	-56.42578125	+2248	+8.58251953	-5.96777344	-0.53613281	+8.81103516	-10.70068359	+12.43652344	+1688	+6.78955078	-9.91406250	-0.80419922	+35.74951172	+4.85595703	-44.60449219	+1484
+1457970930.95549990	+8.71435547	-6.76757813	-0.76904297	+53.06396484	-2.06542969	-56.44775391	+2244	+8.57373047	-5.96777344	-0.53613281	+8.83300781	-10.70068359	+12.37060547	+1684	+6.78076172	-9.91845703	-0.80859375	+35.72753906	+4.87792969	-44.58251953	+1484
+1457970930.96390010	+8.69677734	-6.77197266	-0.76904297	+53.12988281	-2.06542969	-56.51367188	+2236	+8.56054688	-5.97656250	-0.54052734	+8.89892578	-10.74462891	+12.26074219	+1680	+6.76318359	-9.92724609	-0.81738281	+35.72753906	+4.87792969	-44.56054688	+1484
+1457970930.96799990	+8.69238281	-6.77197266	-0.76904297	+53.17382813	-2.06542969	-56.57958984	+2232	+8.55175781	-5.97656250	-0.54052734	+8.94287109	-10.76660156	+12.21679688	+1676	+6.75000000	-9.93164063	-0.82177734	+35.70556641	+4.87792969	-44.53857422	+1484
+1457970930.97219990	+8.68359375	-6.77197266	-0.76904297	+53.21777344	-2.06542969	-56.62353516	+2228	+8.54296875	-5.98095703	-0.54052734	+8.98681641	-10.81054688	+12.15087891	+1676	+6.74121094	-9.93603516	-0.82617188	+35.68359375	+4.87792969	-44.53857422	+1484
+1457970930.97639990	+8.67480469	-6.77636719	-0.76904297	+53.26171875	-2.06542969	-56.68945313	+2224	+8.53417969	-5.98095703	-0.54052734	+9.03076172	-10.85449219	+12.08496094	+1672	+6.72802734	-9.94042969	-0.83056641	+35.68359375	+4.87792969	-44.56054688	+1484
+1457970930.98050000	+8.66601563	-6.77636719	-0.76904297	+53.30566406	-2.06542969	-56.75537109	+2220	+8.52539063	-5.98535156	-0.54052734	+9.07470703	-10.89843750	+12.01904297	+1668	+6.71484375	-9.94921875	-0.83496094	+35.66162109	+4.87792969	-44.56054688	+1484
+1457970930.98470000	+8.66162109	-6.77636719	-0.76904297	+53.37158203	-2.06542969	-56.82128906	+2216	+8.51660156	-5.98535156	-0.54052734	+9.14062500	-10.94238281	+11.95312500	+1664	+6.70605469	-9.95361328	-0.83935547	+35.66162109	+4.85595703	-44.58251953	+1480
+1457970930.98889990	+8.65283203	-6.78076172	-0.76904297	+53.41552734	-2.08740234	-56.88720703	+2212	+8.50781250	-5.98974609	-0.54052734	+9.18457031	-10.98632813	+11.90917969	+1664	+6.69726563	-9.95800781	-0.83935547	+35.66162109	+4.83398438	-44.62646484	+1480
+1457970930.99300000	+8.64404297	-6.78076172	-0.76464844	+53.48144531	-2.10937500	-56.95312500	+2212	+8.49902344	-5.98974609	-0.54052734	+9.25048828	-11.03027344	+11.84326172	+1660	+6.68847656	-9.96240234	-0.84375000	+35.68359375	+4.83398438	-44.64843750	+1476
+1457970930.99720000	+8.63525391	-6.78515625	-0.76904297	+53.54736328	-2.10937500	-57.01904297	+2208	+8.49023438	-5.99414063	-0.54052734	+9.31640625	-11.07421875	+11.79931641	+1660	+6.67968750	-9.96679688	-0.84375000	+35.70556641	+4.81201172	-44.69238281	+1472
+1457970931.00130010	+8.63085938	-6.78515625	-0.76464844	+53.59130859	-2.13134766	-57.08496094	+2204	+8.48583984	-5.99414063	-0.54052734	+9.36035156	-11.14013672	+11.75537109	+1656	+6.67529297	-9.97119141	-0.84375000	+35.74951172	+4.79003906	-44.73632813	+1468
+1457970931.00550010	+8.62207031	-6.78515625	-0.76464844	+53.67919922	-2.15332031	-57.12890625	+2200	+8.47705078	-5.99853516	-0.54052734	+9.42626953	-11.18408203	+11.71142578	+1652	+6.67089844	-9.97558594	-0.83935547	+35.79345703	+4.76806641	-44.82421875	+1464
+1457970931.00970010	+8.61767578	-6.78955078	-0.76464844	+53.72314453	-2.15332031	-57.17285156	+2196	+8.46826172	-6.00292969	-0.54052734	+9.49218750	-11.22802734	+11.66748047	+1652	+6.66650391	-9.97998047	-0.83935547	+35.85937500	+4.76806641	-44.86816406	+1460
+1457970931.01379990	+8.60888672	-6.79394531	-0.76464844	+53.78906250	-2.17529297	-57.21679688	+2192	+8.45947266	-6.00292969	-0.54052734	+9.53613281	-11.27197266	+11.64550781	+1648	+6.66210938	-9.98437500	-0.83496094	+35.90332031	+4.76806641	-44.93408203	+1456
+1457970931.01799990	+8.60009766	-6.79833984	-0.76464844	+53.83300781	-2.17529297	-57.26074219	+2188	+8.45068359	-6.00732422	-0.54052734	+9.60205078	-11.29394531	+11.62353516	+1644	+6.65771484	-9.98876953	-0.83056641	+35.96923828	+4.74609375	-45.02197266	+1452
+1457970931.02220010	+8.59570313	-6.80273438	-0.76904297	+53.87695313	-2.19726563	-57.26074219	+2188	+8.44189453	-6.01171875	-0.54492188	+9.64599609	-11.31591797	+11.62353516	+1640	+6.65771484	-9.98876953	-0.82617188	+36.03515625	+4.74609375	-45.08789063	+1448
+1457970931.02630000	+8.58691406	-6.80273438	-0.76904297	+53.94287109	-2.21923828	-57.28271484	+2184	+8.43750000	-6.01171875	-0.54492188	+9.71191406	-11.33789063	+11.60156250	+1636	+6.65771484	-9.99316406	-0.82177734	+36.12304688	+4.74609375	-45.13183594	+1444
+1457970931.03049990	+8.58251953	-6.80712891	-0.76904297	+53.98681641	-2.24121094	-57.30468750	+2180	+8.42871094	-6.01611328	-0.54931641	+9.75585938	-11.35986328	+11.60156250	+1632	+6.65771484	-9.99316406	-0.82177734	+36.18896484	+4.74609375	-45.19775391	+1444
+1457970931.03469990	+8.57373047	-6.81152344	-0.77343750	+54.03076172	-2.24121094	-57.30468750	+2180	+8.41992188	-6.02050781	-0.54931641	+9.79980469	-11.38183594	+11.60156250	+1632	+6.65332031	-9.99316406	-0.81738281	+36.25488281	+4.74609375	-45.24169922	+1440
+1457970931.03880000	+8.56494141	-6.81591797	-0.77343750	+54.07470703	-2.26318359	-57.30468750	+2176	+8.41552734	-6.02050781	-0.54931641	+9.84375000	-11.40380859	+11.57958984	+1624	+6.65332031	-9.99755859	-0.81298828	+36.32080078	+4.76806641	-45.28564453	+1440
+1457970931.04300000	+8.56054688	-6.82031250	-0.77343750	+54.09667969	-2.26318359	-57.32666016	+2172	+8.40673828	-6.02490234	-0.54931641	+9.88769531	-11.40380859	+11.57958984	+1620	+6.65332031	-10.00195313	-0.80859375	+36.38671875	+4.76806641	-45.32958984	+1436
+1457970931.04720000	+8.55175781	-6.82031250	-0.77783203	+54.14062500	-2.28515625	-57.30468750	+2172	+8.39794922	-6.02929688	-0.54931641	+9.90966797	-11.42578125	+11.57958984	+1616	+6.64892578	-10.00195313	-0.80419922	+36.43066406	+4.79003906	-45.37353516	+1436
+1457970931.05130000	+8.54736328	-6.82470703	-0.77783203	+54.16259766	-2.28515625	-57.30468750	+2168	+8.39355469	-6.02929688	-0.55371094	+9.95361328	-11.42578125	+11.60156250	+1612	+6.64892578	-10.00634766	-0.80419922	+36.47460938	+4.81201172	-45.39550781	+1436
+1457970931.05550000	+8.53857422	-6.82910156	-0.78222656	+54.18457031	-2.28515625	-57.30468750	+2164	+8.38476563	-6.03369141	-0.55371094	+9.99755859	-11.42578125	+11.60156250	+1608	+6.64453125	-10.01074219	-0.79980469	+36.51855469	+4.81201172	-45.39550781	+1436
+1457970931.05970000	+8.53417969	-6.83349609	-0.78222656	+54.20654297	-2.30712891	-57.28271484	+2160	+8.38037109	-6.03808594	-0.55371094	+10.01953125	-11.42578125	+11.60156250	+1604	+6.64013672	-10.01513672	-0.79980469	+36.54052734	+4.83398438	-45.39550781	+1432
+1457970931.06380010	+8.52539063	-6.83349609	-0.78222656	+54.25048828	-2.30712891	-57.28271484	+2160	+8.37158203	-6.03808594	-0.55810547	+10.06347656	-11.42578125	+11.60156250	+1596	+6.63134766	-10.01953125	-0.80419922	+36.56250000	+4.85595703	-45.39550781	+1432
+1457970931.06800010	+8.52099609	-6.83789063	-0.78222656	+54.27246094	-2.30712891	-57.28271484	+2156	+8.36718750	-6.04248047	-0.55810547	+10.08544922	-11.42578125	+11.60156250	+1592	+6.62695313	-10.01953125	-0.80419922	+36.58447266	+4.85595703	-45.37353516	+1432
+1457970931.07220010	+8.51220703	-6.83789063	-0.78662109	+54.29443359	-2.30712891	-57.28271484	+2152	+8.35839844	-6.04248047	-0.55810547	+10.10742188	-11.42578125	+11.60156250	+1588	+6.61816406	-10.02392578	-0.80419922	+36.58447266	+4.87792969	-45.35156250	+1432
+1457970931.07629990	+8.50781250	-6.84228516	-0.78662109	+54.31640625	-2.32910156	-57.28271484	+2148	+8.35400391	-6.04687500	-0.55810547	+10.15136719	-11.42578125	+11.60156250	+1584	+6.60937500	-10.03271484	-0.80859375	+36.58447266	+4.89990234	-45.32958984	+1432
+1457970931.08460000	+8.49902344	-6.84667969	-0.78662109	+54.33837891	-2.32910156	-57.28271484	+2140	+8.34521484	-6.05126953	-0.55810547	+10.17333984	-11.40380859	+11.60156250	+1576	+6.59179688	-10.04150391	-0.81298828	+36.54052734	+4.94384766	-45.28564453	+1432
+1457970931.08880000	+8.49462891	-6.84667969	-0.78662109	+54.36035156	-2.32910156	-57.28271484	+2136	+8.34082031	-6.05566406	-0.55810547	+10.21728516	-11.38183594	+11.60156250	+1572	+6.58300781	-10.05029297	-0.81738281	+36.49658203	+4.94384766	-45.24169922	+1432
+1457970931.09299990	+8.49023438	-6.85107422	-0.78662109	+54.36035156	-2.32910156	-57.28271484	+2132	+8.33642578	-6.05566406	-0.55810547	+10.21728516	-11.38183594	+11.57958984	+1568	+6.57421875	-10.05468750	-0.82177734	+36.47460938	+4.96582031	-45.17578125	+1428
+1457970931.09710000	+8.48583984	-6.85107422	-0.78662109	+54.36035156	-2.32910156	-57.28271484	+2128	+8.33203125	-6.06005859	-0.55810547	+10.21728516	-11.38183594	+11.57958984	+1564	+6.56542969	-10.05908203	-0.82617188	+36.43066406	+4.96582031	-45.13183594	+1428
+1457970931.10130000	+8.48144531	-6.85546875	-0.78662109	+54.38232422	-2.32910156	-57.28271484	+2120	+8.32763672	-6.06005859	-0.55810547	+10.23925781	-11.35986328	+11.57958984	+1560	+6.55664063	-10.06347656	-0.83056641	+36.40869141	+4.98779297	-45.10986328	+1424
+1457970931.10550000	+8.48144531	-6.85546875	-0.78222656	+54.38232422	-2.32910156	-57.30468750	+2116	+8.32324219	-6.06445313	-0.55810547	+10.26123047	-11.35986328	+11.57958984	+1556	+6.54785156	-10.06787109	-0.83496094	+36.36474609	+4.98779297	-45.06591797	+1424
+1457970931.11380000	+8.47705078	-6.85986328	-0.78222656	+54.38232422	-2.32910156	-57.30468750	+2108	+8.32324219	-6.06445313	-0.55810547	+10.26123047	-11.35986328	+11.57958984	+1552	+6.53466797	-10.07666016	-0.83935547	+36.29882813	+5.00976563	-45.02197266	+1416
+1457970931.11800000	+8.47705078	-6.86425781	-0.78222656	+54.38232422	-2.32910156	-57.32666016	+2104	+8.31884766	-6.06884766	-0.55810547	+10.26123047	-11.35986328	+11.57958984	+1548	+6.53027344	-10.08105469	-0.83935547	+36.25488281	+5.00976563	-45.00000000	+1412
+1457970931.12630010	+8.47705078	-6.86425781	-0.78222656	+54.38232422	-2.32910156	-57.32666016	+2096	+8.31884766	-6.06884766	-0.55810547	+10.26123047	-11.38183594	+11.57958984	+1544	+6.52587891	-10.08544922	-0.83935547	+36.21093750	+5.03173828	-44.97802734	+1400
+1457970931.13050010	+8.47705078	-6.86865234	-0.78222656	+54.38232422	-2.35107422	-57.34863281	+2092	+8.31884766	-6.07324219	-0.55810547	+10.26123047	-11.38183594	+11.57958984	+1540	+6.52587891	-10.08544922	-0.83935547	+36.18896484	+5.03173828	-44.97802734	+1396
+1457970931.13459990	+8.47705078	-6.86865234	-0.78222656	+54.38232422	-2.35107422	-57.34863281	+2088	+8.31884766	-6.07324219	-0.55810547	+10.26123047	-11.38183594	+11.57958984	+1536	+6.52587891	-10.08984375	-0.83935547	+36.18896484	+5.03173828	-44.97802734	+1392
+1457970931.13879990	+8.47705078	-6.86865234	-0.78222656	+54.36035156	-2.35107422	-57.37060547	+2088	+8.31884766	-6.07324219	-0.55810547	+10.23925781	-11.40380859	+11.60156250	+1536	+6.52587891	-10.08984375	-0.83935547	+36.16699219	+5.03173828	-45.00000000	+1388
+1457970931.14299990	+8.47705078	-6.86865234	-0.78222656	+54.36035156	-2.37304688	-57.37060547	+2084	+8.31884766	-6.07324219	-0.55810547	+10.23925781	-11.40380859	+11.60156250	+1532	+6.52587891	-10.08984375	-0.83935547	+36.16699219	+5.00976563	-45.02197266	+1384
+1457970931.15130000	+8.48144531	-6.87304688	-0.78222656	+54.36035156	-2.37304688	-57.37060547	+2076	+8.31884766	-6.07763672	-0.55810547	+10.23925781	-11.42578125	+11.60156250	+1528	+6.53027344	-10.08984375	-0.83496094	+36.16699219	+5.00976563	-45.04394531	+1376
+1457970931.15540000	+8.48144531	-6.87304688	-0.78222656	+54.36035156	-2.39501953	-57.39257813	+2076	+8.32324219	-6.07763672	-0.55810547	+10.21728516	-11.42578125	+11.62353516	+1528	+6.53027344	-10.08984375	-0.83056641	+36.16699219	+5.00976563	-45.04394531	+1372
+1457970931.15960000	+8.48144531	-6.87304688	-0.77783203	+54.36035156	-2.39501953	-57.39257813	+2072	+8.32324219	-6.07763672	-0.55810547	+10.21728516	-11.44775391	+11.62353516	+1524	+6.53466797	-10.08984375	-0.83056641	+36.16699219	+5.00976563	-45.06591797	+1368
+1457970931.16380000	+8.48144531	-6.87304688	-0.77783203	+54.33837891	-2.39501953	-57.39257813	+2072	+8.32324219	-6.07763672	-0.55810547	+10.21728516	-11.44775391	+11.62353516	+1524	+6.53466797	-10.08984375	-0.83056641	+36.16699219	+5.00976563	-45.08789063	+1368
+1457970931.16790010	+8.48144531	-6.87744141	-0.77783203	+54.33837891	-2.41699219	-57.41455078	+2068	+8.32324219	-6.07763672	-0.55810547	+10.21728516	-11.44775391	+11.62353516	+1520	+6.53466797	-10.08984375	-0.82617188	+36.18896484	+5.00976563	-45.08789063	+1364
+1457970931.17210010	+8.48583984	-6.87744141	-0.77783203	+54.33837891	-2.41699219	-57.41455078	+2068	+8.32324219	-6.07763672	-0.55810547	+10.21728516	-11.46972656	+11.64550781	+1520	+6.53906250	-10.08984375	-0.82617188	+36.18896484	+5.00976563	-45.10986328	+1364
+1457970931.17630000	+8.48583984	-6.87744141	-0.77783203	+54.33837891	-2.43896484	-57.41455078	+2064	+8.32324219	-6.08203125	-0.55810547	+10.19531250	-11.46972656	+11.64550781	+1516	+6.53906250	-10.08984375	-0.82617188	+36.18896484	+5.00976563	-45.10986328	+1360
+1457970931.18460010	+8.49023438	-6.87744141	-0.77783203	+54.31640625	-2.46093750	-57.45849609	+2064	+8.32324219	-6.08203125	-0.55810547	+10.19531250	-11.49169922	+11.66748047	+1516	+6.54345703	-10.08984375	-0.82177734	+36.18896484	+4.98779297	-45.13183594	+1356
+1457970931.18880010	+8.49023438	-6.88183594	-0.77783203	+54.29443359	-2.48291016	-57.45849609	+2064	+8.32324219	-6.08203125	-0.55810547	+10.17333984	-11.51367188	+11.66748047	+1512	+6.54345703	-10.08984375	-0.82177734	+36.18896484	+4.98779297	-45.15380859	+1356
+1457970931.19289990	+8.49462891	-6.88183594	-0.77343750	+54.29443359	-2.50488281	-57.48046875	+2064	+8.32763672	-6.08203125	-0.55371094	+10.17333984	-11.53564453	+11.66748047	+1512	+6.54785156	-10.08984375	-0.81738281	+36.18896484	+4.98779297	-45.17578125	+1356
+1457970931.19709990	+8.49462891	-6.88183594	-0.77343750	+54.27246094	-2.52685547	-57.50244141	+2064	+8.32763672	-6.08203125	-0.55371094	+10.15136719	-11.53564453	+11.68945313	+1512	+6.54785156	-10.08984375	-0.81738281	+36.18896484	+4.96582031	-45.17578125	+1356
+1457970931.20129990	+8.49902344	-6.88183594	-0.77343750	+54.27246094	-2.52685547	-57.52441406	+2064	+8.32763672	-6.08203125	-0.55371094	+10.15136719	-11.55761719	+11.68945313	+1512	+6.54785156	-10.08984375	-0.81738281	+36.18896484	+4.96582031	-45.19775391	+1352
+1457970931.20540000	+8.49902344	-6.88183594	-0.76904297	+54.25048828	-2.54882813	-57.56835938	+2064	+8.33203125	-6.08203125	-0.55371094	+10.12939453	-11.60156250	+11.68945313	+1508	+6.55224609	-10.08984375	-0.81298828	+36.16699219	+4.94384766	-45.21972656	+1352
+1457970931.21380000	+8.50341797	-6.88183594	-0.76904297	+54.22851563	-2.59277344	-57.61230469	+2064	+8.33642578	-6.08642578	-0.55371094	+10.10742188	-11.64550781	+11.68945313	+1508	+6.55224609	-10.08984375	-0.81298828	+36.14501953	+4.92187500	-45.24169922	+1352
+1457970931.21790000	+8.50341797	-6.88183594	-0.76464844	+54.20654297	-2.59277344	-57.63427734	+2068	+8.33642578	-6.08642578	-0.54931641	+10.08544922	-11.66748047	+11.68945313	+1508	+6.55664063	-10.08984375	-0.81298828	+36.10107422	+4.89990234	-45.26367188	+1352
+1457970931.22210000	+8.50781250	-6.88183594	-0.76464844	+54.18457031	-2.61474609	-57.67822266	+2068	+8.34082031	-6.08642578	-0.54931641	+10.06347656	-11.68945313	+11.68945313	+1508	+6.55664063	-10.08984375	-0.81298828	+36.07910156	+4.87792969	-45.26367188	+1348
+1457970931.22630000	+8.50781250	-6.87744141	-0.76464844	+54.16259766	-2.63671875	-57.70019531	+2068	+8.34521484	-6.08642578	-0.54931641	+10.04150391	-11.73339844	+11.68945313	+1508	+6.55664063	-10.08984375	-0.81298828	+36.03515625	+4.85595703	-45.28564453	+1348
+1457970931.23040010	+8.51220703	-6.87744141	-0.76025391	+54.16259766	-2.63671875	-57.72216797	+2072	+8.34960938	-6.08203125	-0.54931641	+10.04150391	-11.75537109	+11.66748047	+1512	+6.55664063	-10.08984375	-0.81738281	+35.99121094	+4.83398438	-45.28564453	+1348
+1457970931.23869990	+8.51660156	-6.87304688	-0.76025391	+54.14062500	-2.68066406	-57.78808594	+2072	+8.35400391	-6.08203125	-0.54492188	+9.99755859	-11.82128906	+11.64550781	+1512	+6.55664063	-10.08984375	-0.81738281	+35.92529297	+4.76806641	-45.28564453	+1344
+1457970931.24289990	+8.52099609	-6.87304688	-0.75585938	+54.11865234	-2.68066406	-57.81005859	+2076	+8.35839844	-6.08203125	-0.54492188	+9.99755859	-11.86523438	+11.62353516	+1516	+6.55664063	-10.09423828	-0.82177734	+35.85937500	+4.74609375	-45.30761719	+1344
+1457970931.24710010	+8.52099609	-6.87304688	-0.75585938	+54.11865234	-2.70263672	-57.83203125	+2076	+8.36279297	-6.08203125	-0.54492188	+9.97558594	-11.88720703	+11.62353516	+1516	+6.55664063	-10.09423828	-0.82177734	+35.81542969	+4.70214844	-45.32958984	+1344
+1457970931.25120000	+8.52539063	-6.87304688	-0.75585938	+54.09667969	-2.72460938	-57.87597656	+2080	+8.36279297	-6.08203125	-0.54492188	+9.95361328	-11.93115234	+11.60156250	+1520	+6.55664063	-10.09423828	-0.82177734	+35.79345703	+4.68017578	-45.32958984	+1340
+1457970931.25539990	+8.52978516	-6.86865234	-0.75146484	+54.09667969	-2.72460938	-57.89794922	+2080	+8.36718750	-6.07763672	-0.54052734	+9.95361328	-11.95312500	+11.57958984	+1520	+6.56103516	-10.09423828	-0.82177734	+35.74951172	+4.63623047	-45.35156250	+1340
+1457970931.25959990	+8.52978516	-6.86865234	-0.75146484	+54.09667969	-2.74658203	-57.91992188	+2084	+8.37158203	-6.07763672	-0.54052734	+9.95361328	-11.99707031	+11.57958984	+1524	+6.56542969	-10.09423828	-0.82177734	+35.72753906	+4.61425781	-45.37353516	+1340
+1457970931.26790000	+8.53417969	-6.86865234	-0.75146484	+54.09667969	-2.79052734	-57.96386719	+2084	+8.37597656	-6.07763672	-0.54052734	+9.93164063	-12.06298828	+11.55761719	+1528	+6.57421875	-10.08984375	-0.81738281	+35.72753906	+4.54833984	-45.46142578	+1340
+1457970931.27210000	+8.53857422	-6.86865234	-0.75146484	+54.09667969	-2.81250000	-58.00781250	+2088	+8.38037109	-6.07763672	-0.54052734	+9.93164063	-12.08496094	+11.53564453	+1528	+6.57861328	-10.08984375	-0.81298828	+35.72753906	+4.52636719	-45.50537109	+1340
+1457970931.27620010	+8.53857422	-6.86865234	-0.74707031	+54.09667969	-2.81250000	-58.02978516	+2088	+8.38037109	-6.07763672	-0.54052734	+9.93164063	-12.12890625	+11.51367188	+1532	+6.58300781	-10.08544922	-0.80859375	+35.72753906	+4.50439453	-45.54931641	+1340
+1457970931.28040000	+8.54296875	-6.86425781	-0.74707031	+54.09667969	-2.83447266	-58.05175781	+2092	+8.38476563	-6.07763672	-0.53613281	+9.93164063	-12.15087891	+11.51367188	+1532	+6.59179688	-10.08544922	-0.80419922	+35.74951172	+4.48242188	-45.61523438	+1340
+1457970931.28460000	+8.54296875	-6.86425781	-0.74707031	+54.11865234	-2.85644531	-58.05175781	+2092	+8.38476563	-6.07763672	-0.53613281	+9.93164063	-12.19482422	+11.49169922	+1532	+6.59619141	-10.08105469	-0.79980469	+35.77148438	+4.48242188	-45.65917969	+1344
+1457970931.29290010	+8.54736328	-6.86425781	-0.74707031	+54.11865234	-2.90039063	-58.09570313	+2096	+8.38916016	-6.07324219	-0.53613281	+9.93164063	-12.23876953	+11.46972656	+1536	+6.60937500	-10.08105469	-0.79101563	+35.83740234	+4.43847656	-45.74707031	+1348
+1457970931.29710010	+8.54736328	-6.86425781	-0.74707031	+54.14062500	-2.92236328	-58.11767578	+2100	+8.38916016	-6.07324219	-0.53613281	+9.93164063	-12.26074219	+11.46972656	+1536	+6.61376953	-10.07666016	-0.78662109	+35.85937500	+4.43847656	-45.79101563	+1348
+1457970931.30119990	+8.55175781	-6.86425781	-0.74267578	+54.14062500	-2.94433594	-58.11767578	+2100	+8.38916016	-6.07324219	-0.53613281	+9.93164063	-12.28271484	+11.44775391	+1536	+6.62255859	-10.07666016	-0.78222656	+35.88134766	+4.41650391	-45.83496094	+1352
+1457970931.30539990	+8.55175781	-6.86425781	-0.74267578	+54.14062500	-2.94433594	-58.13964844	+2100	+8.38916016	-6.07324219	-0.53173828	+9.93164063	-12.32666016	+11.42578125	+1536	+6.62695313	-10.07226563	-0.77783203	+35.90332031	+4.39453125	-45.85693359	+1352
+1457970931.30950000	+8.55175781	-6.86425781	-0.74267578	+54.16259766	-2.96630859	-58.16162109	+2104	+8.39355469	-6.07324219	-0.53173828	+9.93164063	-12.34863281	+11.40380859	+1540	+6.63134766	-10.07226563	-0.77783203	+35.92529297	+4.39453125	-45.90087891	+1352
+1457970931.31370000	+8.55615234	-6.86425781	-0.74267578	+54.16259766	-2.98828125	-58.16162109	+2104	+8.39355469	-6.07324219	-0.53173828	+9.93164063	-12.37060547	+11.38183594	+1540	+6.63134766	-10.07226563	-0.77343750	+35.92529297	+4.39453125	-45.92285156	+1356
+1457970931.32200000	+8.55615234	-6.86425781	-0.74267578	+54.16259766	-3.03222656	-58.18359375	+2108	+8.39794922	-6.07324219	-0.53173828	+9.90966797	-12.41455078	+11.33789063	+1540	+6.63574219	-10.07226563	-0.77343750	+35.92529297	+4.37255859	-45.92285156	+1356
+1457970931.32620000	+8.55615234	-6.86425781	-0.73828125	+54.18457031	-3.05419922	-58.20556641	+2112	+8.39794922	-6.07324219	-0.53173828	+9.90966797	-12.43652344	+11.31591797	+1540	+6.63574219	-10.07226563	-0.77343750	+35.90332031	+4.35058594	-45.92285156	+1356
+1457970931.33040000	+8.56054688	-6.85986328	-0.73828125	+54.18457031	-3.07617188	-58.20556641	+2112	+8.39794922	-6.07324219	-0.53173828	+9.88769531	-12.45849609	+11.27197266	+1544	+6.63574219	-10.07226563	-0.77783203	+35.88134766	+4.32861328	-45.92285156	+1356
+1457970931.33450010	+8.56054688	-6.85986328	-0.73828125	+54.18457031	-3.09814453	-58.22753906	+2116	+8.40234375	-6.07324219	-0.52734375	+9.88769531	-12.48046875	+11.25000000	+1544	+6.63574219	-10.07226563	-0.77783203	+35.85937500	+4.32861328	-45.92285156	+1356
+1457970931.33870010	+8.56054688	-6.85986328	-0.73828125	+54.18457031	-3.12011719	-58.24951172	+2116	+8.40234375	-6.07324219	-0.52734375	+9.86572266	-12.52441406	+11.20605469	+1544	+6.63574219	-10.07226563	-0.78222656	+35.83740234	+4.30664063	-45.92285156	+1360
+1457970931.34290000	+8.56494141	-6.85986328	-0.73828125	+54.18457031	-3.16406250	-58.27148438	+2120	+8.40673828	-6.07324219	-0.52734375	+9.86572266	-12.54638672	+11.14013672	+1548	+6.63134766	-10.07666016	-0.78222656	+35.79345703	+4.28466797	-45.90087891	+1360
+1457970931.34699990	+8.56494141	-6.85986328	-0.73388672	+54.18457031	-3.18603516	-58.27148438	+2120	+8.40673828	-6.07324219	-0.52734375	+9.84375000	-12.59033203	+11.09619141	+1548	+6.63134766	-10.07666016	-0.78222656	+35.77148438	+4.26269531	-45.90087891	+1360
+1457970931.35540010	+8.56933594	-6.85986328	-0.73388672	+54.18457031	-3.25195313	-58.31542969	+2124	+8.41552734	-6.07324219	-0.52294922	+9.79980469	-12.65625000	+10.96435547	+1552	+6.62695313	-10.08105469	-0.79101563	+35.68359375	+4.24072266	-45.87890625	+1360
+1457970931.35949990	+8.56933594	-6.85986328	-0.72949219	+54.18457031	-3.29589844	-58.33740234	+2128	+8.41992188	-6.06884766	-0.52294922	+9.75585938	-12.70019531	+10.89843750	+1556	+6.62695313	-10.08105469	-0.79101563	+35.63964844	+4.21875000	-45.87890625	+1360
+1457970931.36369990	+8.57373047	-6.85986328	-0.72949219	+54.18457031	-3.33984375	-58.35937500	+2132	+8.41992188	-6.06884766	-0.52294922	+9.73388672	-12.74414063	+10.85449219	+1556	+6.62255859	-10.08105469	-0.79541016	+35.59570313	+4.19677734	-45.85693359	+1360
+1457970931.36789990	+8.57812500	-6.85986328	-0.72509766	+54.18457031	-3.40576172	-58.40332031	+2132	+8.42431641	-6.06884766	-0.52294922	+9.71191406	-12.78808594	+10.76660156	+1560	+6.62255859	-10.08105469	-0.79541016	+35.52978516	+4.15283203	-45.85693359	+1360
+1457970931.37200000	+8.57812500	-6.85986328	-0.72509766	+54.16259766	-3.44970703	-58.42529297	+2136	+8.42871094	-6.07324219	-0.51855469	+9.66796875	-12.83203125	+10.72265625	+1564	+6.62255859	-10.08544922	-0.79980469	+35.48583984	+4.13085938	-45.85693359	+1360
+1457970931.38039990	+8.58691406	-6.85986328	-0.72070313	+54.16259766	-3.53759766	-58.49121094	+2140	+8.43750000	-6.07324219	-0.51855469	+9.60205078	-12.91992188	+10.61279297	+1568	+6.62255859	-10.08544922	-0.79980469	+35.39794922	+4.08691406	-45.90087891	+1356
+1457970931.38450000	+8.58691406	-6.85986328	-0.72070313	+54.16259766	-3.58154297	-58.51318359	+2144	+8.44189453	-6.07324219	-0.51855469	+9.58007813	-12.96386719	+10.56884766	+1568	+6.62255859	-10.08544922	-0.79980469	+35.37597656	+4.04296875	-45.92285156	+1356
+1457970931.38870000	+8.59130859	-6.85986328	-0.71630859	+54.16259766	-3.62548828	-58.53515625	+2144	+8.44189453	-6.07324219	-0.51855469	+9.53613281	-13.00781250	+10.54687500	+1572	+6.62695313	-10.08544922	-0.79980469	+35.35400391	+4.02099609	-45.94482422	+1356
+1457970931.39280010	+8.59570313	-6.85986328	-0.71630859	+54.18457031	-3.66943359	-58.53515625	+2148	+8.44628906	-6.07324219	-0.51855469	+9.49218750	-13.02978516	+10.52490234	+1576	+6.62695313	-10.08544922	-0.79541016	+35.33203125	+3.99902344	-45.98876953	+1356
+1457970931.39700010	+8.59570313	-6.85986328	-0.71630859	+54.18457031	-3.71337891	-58.55712891	+2148	+8.45068359	-6.07324219	-0.51416016	+9.47021484	-13.05175781	+10.50292969	+1576	+6.63134766	-10.08544922	-0.79541016	+35.31005859	+3.97705078	-46.03271484	+1356
+1457970931.40120010	+8.60009766	-6.85986328	-0.71630859	+54.20654297	-3.75732422	-58.57910156	+2152	+8.45068359	-6.07324219	-0.51416016	+9.42626953	-13.09570313	+10.48095703	+1580	+6.63574219	-10.08544922	-0.79101563	+35.31005859	+3.95507813	-46.07666016	+1356
+1457970931.40949990	+8.60449219	-6.85986328	-0.71191406	+54.22851563	-3.84521484	-58.60107422	+2160	+8.45507813	-6.07324219	-0.51416016	+9.33837891	-13.13964844	+10.45898438	+1580	+6.64892578	-10.08105469	-0.78222656	+35.33203125	+3.91113281	-46.18652344	+1360
+1457970931.41370010	+8.60449219	-6.85986328	-0.71191406	+54.25048828	-3.88916016	-58.60107422	+2160	+8.45507813	-6.07763672	-0.51416016	+9.31640625	-13.16162109	+10.45898438	+1584	+6.65332031	-10.08105469	-0.77783203	+35.33203125	+3.91113281	-46.23046875	+1364
+1457970931.41779990	+8.60888672	-6.85986328	-0.71191406	+54.27246094	-3.91113281	-58.60107422	+2164	+8.45947266	-6.07763672	-0.51416016	+9.27246094	-13.16162109	+10.45898438	+1584	+6.65771484	-10.08105469	-0.77343750	+35.35400391	+3.88916016	-46.27441406	+1368
+1457970931.42199990	+8.60888672	-6.85986328	-0.71191406	+54.29443359	-3.95507813	-58.60107422	+2168	+8.45947266	-6.07763672	-0.51855469	+9.25048828	-13.18359375	+10.45898438	+1584	+6.66210938	-10.07666016	-0.76904297	+35.35400391	+3.88916016	-46.31835938	+1368
+1457970931.42619990	+8.61328125	-6.85986328	-0.71191406	+54.31640625	-3.99902344	-58.60107422	+2168	+8.45947266	-6.07763672	-0.51855469	+9.20654297	-13.18359375	+10.45898438	+1588	+6.66650391	-10.07666016	-0.76464844	+35.37597656	+3.88916016	-46.34033203	+1372
+1457970931.43030000	+8.61328125	-6.85986328	-0.71191406	+54.33837891	-4.02099609	-58.60107422	+2172	+8.45947266	-6.07763672	-0.51855469	+9.18457031	-13.20556641	+10.43701172	+1588	+6.67089844	-10.07666016	-0.76464844	+35.37597656	+3.88916016	-46.36230469	+1372
+1457970931.43450000	+8.61328125	-6.85986328	-0.71191406	+54.36035156	-4.06494141	-58.57910156	+2176	+8.45947266	-6.07763672	-0.51855469	+9.16259766	-13.20556641	+10.43701172	+1588	+6.67529297	-10.07666016	-0.76025391	+35.39794922	+3.88916016	-46.38427734	+1372
+1457970931.44280000	+8.61328125	-6.85546875	-0.71191406	+54.42626953	-4.13085938	-58.55712891	+2180	+8.46386719	-6.07763672	-0.51855469	+9.11865234	-13.20556641	+10.41503906	+1592	+6.67529297	-10.07226563	-0.76025391	+35.37597656	+3.91113281	-46.40625000	+1376
+1457970931.44700000	+8.61328125	-6.85546875	-0.71191406	+54.44824219	-4.15283203	-58.55712891	+2184	+8.46386719	-6.07763672	-0.51855469	+9.09667969	-13.20556641	+10.39306641	+1592	+6.67529297	-10.07226563	-0.76025391	+35.37597656	+3.91113281	-46.40625000	+1376
+1457970931.45120000	+8.61328125	-6.85546875	-0.71191406	+54.47021484	-4.19677734	-58.53515625	+2184	+8.46386719	-6.07763672	-0.52294922	+9.07470703	-13.20556641	+10.37109375	+1596	+6.67529297	-10.07666016	-0.76025391	+35.35400391	+3.93310547	-46.40625000	+1376
+1457970931.45530010	+8.61328125	-6.85546875	-0.71191406	+54.51416016	-4.21875000	-58.51318359	+2188	+8.46386719	-6.07763672	-0.52294922	+9.07470703	-13.20556641	+10.34912109	+1596	+6.67529297	-10.07666016	-0.76025391	+35.35400391	+3.93310547	-46.40625000	+1376
+1457970931.45950010	+8.61328125	-6.85546875	-0.71191406	+54.53613281	-4.24072266	-58.49121094	+2188	+8.46386719	-6.07763672	-0.52294922	+9.05273438	-13.20556641	+10.32714844	+1596	+6.67089844	-10.07666016	-0.76464844	+35.33203125	+3.93310547	-46.38427734	+1376
+1457970931.46359990	+8.61328125	-6.85107422	-0.71630859	+54.55810547	-4.28466797	-58.46923828	+2192	+8.46386719	-6.07763672	-0.52294922	+9.05273438	-13.18359375	+10.30517578	+1596	+6.67089844	-10.07666016	-0.76464844	+35.33203125	+3.95507813	-46.38427734	+1376
+1457970931.47199990	+8.61328125	-6.85107422	-0.71630859	+54.64599609	-4.35058594	-58.42529297	+2192	+8.45947266	-6.07763672	-0.52294922	+9.05273438	-13.18359375	+10.26123047	+1600	+6.66650391	-10.07666016	-0.76904297	+35.31005859	+3.97705078	-46.36230469	+1376
+1457970931.47610000	+8.61328125	-6.85107422	-0.71630859	+54.68994141	-4.37255859	-58.40332031	+2196	+8.45947266	-6.07763672	-0.52294922	+9.05273438	-13.18359375	+10.23925781	+1600	+6.66650391	-10.07666016	-0.76904297	+35.31005859	+3.97705078	-46.34033203	+1380
+1457970931.48029990	+8.61328125	-6.84667969	-0.71630859	+54.73388672	-4.41650391	-58.38134766	+2196	+8.45947266	-6.07763672	-0.52734375	+9.05273438	-13.18359375	+10.19531250	+1600	+6.66650391	-10.07666016	-0.76904297	+35.28808594	+3.97705078	-46.34033203	+1376
+1457970931.48449990	+8.61328125	-6.84667969	-0.71630859	+54.79980469	-4.46044922	-58.35937500	+2196	+8.45947266	-6.07763672	-0.52734375	+9.07470703	-13.18359375	+10.17333984	+1600	+6.66210938	-10.07666016	-0.77343750	+35.28808594	+3.99902344	-46.34033203	+1376
+1457970931.49280000	+8.60888672	-6.84667969	-0.72070313	+54.90966797	-4.52636719	-58.29345703	+2196	+8.45947266	-6.07324219	-0.52734375	+9.09667969	-13.16162109	+10.10742188	+1604	+6.66210938	-10.07666016	-0.77343750	+35.28808594	+3.99902344	-46.31835938	+1376
+1457970931.49700000	+8.60888672	-6.84228516	-0.72509766	+54.97558594	-4.57031250	-58.24951172	+2196	+8.45947266	-6.07324219	-0.52734375	+9.11865234	-13.16162109	+10.08544922	+1604	+6.66210938	-10.08105469	-0.77783203	+35.26611328	+4.02099609	-46.29638672	+1376
+1457970931.50530000	+8.60888672	-6.84228516	-0.72509766	+55.10742188	-4.63623047	-58.20556641	+2192	+8.45507813	-6.07324219	-0.53173828	+9.14062500	-13.16162109	+10.01953125	+1604	+6.65771484	-10.08105469	-0.77783203	+35.28808594	+4.02099609	-46.29638672	+1376
+1457970931.51360010	+8.60449219	-6.83789063	-0.72949219	+55.21728516	-4.68017578	-58.13964844	+2188	+8.45507813	-6.07324219	-0.53173828	+9.20654297	-13.16162109	+9.95361328	+1604	+6.65771484	-10.08105469	-0.78222656	+35.28808594	+4.04296875	-46.27441406	+1372
+1457970931.52200010	+8.60449219	-6.83789063	-0.73388672	+55.32714844	-4.72412109	-58.09570313	+2188	+8.45507813	-6.06884766	-0.53613281	+9.25048828	-13.13964844	+9.90966797	+1608	+6.65771484	-10.08105469	-0.78222656	+35.31005859	+4.08691406	-46.27441406	+1372
+1457970931.53029990	+8.60449219	-6.83789063	-0.73828125	+55.41503906	-4.74609375	-58.07373047	+2184	+8.45068359	-6.06884766	-0.54052734	+9.31640625	-13.11767578	+9.86572266	+1604	+6.66210938	-10.07666016	-0.78222656	+35.35400391	+4.13085938	-46.27441406	+1368
+1457970931.53449990	+8.60449219	-6.83789063	-0.73828125	+55.45898438	-4.74609375	-58.05175781	+2180	+8.45068359	-6.06884766	-0.54052734	+9.33837891	-13.11767578	+9.84375000	+1604	+6.66210938	-10.07666016	-0.78222656	+35.39794922	+4.15283203	-46.27441406	+1368
+1457970931.54279990	+8.60449219	-6.83789063	-0.74267578	+55.52490234	-4.74609375	-58.02978516	+2180	+8.44628906	-6.06445313	-0.54492188	+9.40429688	-13.09570313	+9.79980469	+1604	+6.66650391	-10.07666016	-0.77783203	+35.46386719	+4.19677734	-46.29638672	+1368
+1457970931.54690000	+8.60449219	-6.83789063	-0.74267578	+55.54687500	-4.74609375	-58.02978516	+2176	+8.44628906	-6.06445313	-0.54492188	+9.44824219	-13.07373047	+9.77783203	+1604	+6.66650391	-10.07666016	-0.77783203	+35.50781250	+4.21875000	-46.31835938	+1368
+1457970931.55530000	+8.60009766	-6.83789063	-0.74707031	+55.61279297	-4.72412109	-57.98583984	+2176	+8.44189453	-6.06445313	-0.54931641	+9.51416016	-13.05175781	+9.75585938	+1600	+6.67089844	-10.07226563	-0.77343750	+35.59570313	+4.28466797	-46.34033203	+1368
+1457970931.56360010	+8.60009766	-6.83789063	-0.74707031	+55.65673828	-4.70214844	-57.96386719	+2172	+8.44189453	-6.06445313	-0.54931641	+9.58007813	-13.00781250	+9.73388672	+1596	+6.67529297	-10.07226563	-0.77343750	+35.68359375	+4.32861328	-46.34033203	+1372
+1457970931.56780000	+8.59570313	-6.83789063	-0.75146484	+55.67871094	-4.68017578	-57.96386719	+2172	+8.43750000	-6.06445313	-0.55371094	+9.60205078	-12.98583984	+9.71191406	+1596	+6.67529297	-10.07226563	-0.77343750	+35.72753906	+4.37255859	-46.34033203	+1372
+1457970931.57610010	+8.59570313	-6.83789063	-0.75146484	+55.72265625	-4.63623047	-57.94189453	+2168	+8.43750000	-6.06005859	-0.55371094	+9.64599609	-12.94189453	+9.68994141	+1592	+6.67529297	-10.06787109	-0.77343750	+35.79345703	+4.43847656	-46.34033203	+1372
+1457970931.58030010	+8.59130859	-6.83789063	-0.75146484	+55.74462891	-4.61425781	-57.94189453	+2168	+8.43310547	-6.06005859	-0.55371094	+9.68994141	-12.91992188	+9.66796875	+1588	+6.67529297	-10.06787109	-0.77783203	+35.81542969	+4.46044922	-46.31835938	+1372
+1457970931.58439990	+8.59130859	-6.83349609	-0.75146484	+55.76660156	-4.59228516	-57.91992188	+2168	+8.43310547	-6.06005859	-0.55810547	+9.71191406	-12.89794922	+9.64599609	+1588	+6.67089844	-10.07226563	-0.77783203	+35.83740234	+4.50439453	-46.29638672	+1372
+1457970931.58859990	+8.58691406	-6.83349609	-0.75585938	+55.78857422	-4.57031250	-57.91992188	+2164	+8.43310547	-6.06005859	-0.55810547	+9.73388672	-12.85400391	+9.64599609	+1584	+6.67089844	-10.07226563	-0.78222656	+35.85937500	+4.52636719	-46.27441406	+1372
+1457970931.59279990	+8.58691406	-6.83349609	-0.75585938	+55.81054688	-4.52636719	-57.89794922	+2164	+8.42871094	-6.06005859	-0.55810547	+9.77783203	-12.83203125	+9.62402344	+1584	+6.66650391	-10.07226563	-0.78662109	+35.88134766	+4.57031250	-46.25244141	+1372
+1457970931.60110000	+8.58251953	-6.82910156	-0.76025391	+55.87646484	-4.48242188	-57.87597656	+2160	+8.42431641	-6.06005859	-0.55810547	+9.82177734	-12.76611328	+9.58007813	+1580	+6.65771484	-10.07226563	-0.79541016	+35.90332031	+4.63623047	-46.18652344	+1376
+1457970931.60529990	+8.58251953	-6.82910156	-0.76025391	+55.89843750	-4.43847656	-57.85400391	+2160	+8.42431641	-6.06005859	-0.56250000	+9.86572266	-12.72216797	+9.55810547	+1576	+6.65332031	-10.07226563	-0.79980469	+35.92529297	+4.65820313	-46.14257813	+1376
+1457970931.60940000	+8.57812500	-6.82910156	-0.76025391	+55.94238281	-4.41650391	-57.85400391	+2156	+8.41992188	-6.06005859	-0.56250000	+9.88769531	-12.70019531	+9.55810547	+1576	+6.64453125	-10.07666016	-0.80419922	+35.92529297	+4.70214844	-46.12060547	+1376
+1457970931.61360000	+8.57812500	-6.82910156	-0.76464844	+55.98632813	-4.37255859	-57.83203125	+2152	+8.41992188	-6.05566406	-0.56250000	+9.93164063	-12.67822266	+9.53613281	+1572	+6.64013672	-10.07666016	-0.80859375	+35.94726563	+4.72412109	-46.09863281	+1376
+1457970931.61770010	+8.57373047	-6.82470703	-0.76464844	+56.00830078	-4.35058594	-57.81005859	+2152	+8.41552734	-6.05566406	-0.56689453	+9.95361328	-12.63427734	+9.51416016	+1572	+6.64013672	-10.07666016	-0.80859375	+35.94726563	+4.76806641	-46.07666016	+1376
+1457970931.62610010	+8.57373047	-6.82470703	-0.76904297	+56.07421875	-4.28466797	-57.78808594	+2148	+8.41113281	-6.05566406	-0.56689453	+10.01953125	-12.56835938	+9.49218750	+1568	+6.63574219	-10.07666016	-0.81298828	+36.01318359	+4.81201172	-46.05468750	+1376
+1457970931.63019990	+8.56933594	-6.82470703	-0.77343750	+56.11816406	-4.26269531	-57.76611328	+2144	+8.40673828	-6.05566406	-0.57128906	+10.04150391	-12.54638672	+9.49218750	+1564	+6.63574219	-10.07666016	-0.81738281	+36.05712891	+4.83398438	-46.05468750	+1372
+1457970931.63439990	+8.56933594	-6.82031250	-0.77343750	+56.16210938	-4.24072266	-57.74414063	+2140	+8.40673828	-6.05566406	-0.57128906	+10.06347656	-12.50244141	+9.47021484	+1564	+6.63574219	-10.07666016	-0.81738281	+36.10107422	+4.85595703	-46.05468750	+1372
+1457970931.63860010	+8.56933594	-6.82031250	-0.77783203	+56.18408203	-4.21875000	-57.74414063	+2136	+8.40234375	-6.05566406	-0.57128906	+10.10742188	-12.48046875	+9.47021484	+1560	+6.63574219	-10.07666016	-0.81298828	+36.14501953	+4.87792969	-46.05468750	+1372
+1457970931.64270000	+8.56494141	-6.82031250	-0.77783203	+56.22802734	-4.19677734	-57.74414063	+2136	+8.40234375	-6.05566406	-0.57568359	+10.12939453	-12.45849609	+9.47021484	+1560	+6.63574219	-10.07666016	-0.81298828	+36.18896484	+4.89990234	-46.07666016	+1372
+1457970931.65109990	+8.56494141	-6.82031250	-0.78222656	+56.27197266	-4.17480469	-57.72216797	+2128	+8.39794922	-6.05566406	-0.57568359	+10.17333984	-12.41455078	+9.44824219	+1556	+6.64453125	-10.07226563	-0.80859375	+36.29882813	+4.94384766	-46.12060547	+1372
+1457970931.65520000	+8.56494141	-6.82031250	-0.78222656	+56.29394531	-4.15283203	-57.72216797	+2124	+8.39794922	-6.05566406	-0.58007813	+10.19531250	-12.39257813	+9.44824219	+1552	+6.64453125	-10.07226563	-0.80419922	+36.34277344	+4.96582031	-46.14257813	+1372
+1457970931.65940000	+8.56494141	-6.82031250	-0.78222656	+56.31591797	-4.15283203	-57.70019531	+2120	+8.39355469	-6.05126953	-0.58007813	+10.21728516	-12.39257813	+9.44824219	+1552	+6.64892578	-10.07226563	-0.80419922	+36.40869141	+4.96582031	-46.16455078	+1372
+1457970931.66360000	+8.56054688	-6.82031250	-0.78222656	+56.33789063	-4.13085938	-57.70019531	+2116	+8.39355469	-6.05126953	-0.58447266	+10.26123047	-12.37060547	+9.44824219	+1548	+6.65332031	-10.06787109	-0.79980469	+36.45263672	+4.98779297	-46.20849609	+1372
+1457970931.66770010	+8.56054688	-6.82031250	-0.78222656	+56.35986328	-4.10888672	-57.70019531	+2116	+8.38916016	-6.05126953	-0.58447266	+10.28320313	-12.34863281	+9.44824219	+1544	+6.65332031	-10.06787109	-0.79541016	+36.49658203	+5.00976563	-46.23046875	+1376
+1457970931.67610000	+8.56054688	-6.82031250	-0.78662109	+56.40380859	-4.08691406	-57.70019531	+2108	+8.38916016	-6.05126953	-0.58447266	+10.30517578	-12.32666016	+9.42626953	+1540	+6.66210938	-10.06787109	-0.79101563	+36.60644531	+5.03173828	-46.27441406	+1376
+1457970931.68440010	+8.55615234	-6.82470703	-0.78662109	+56.42578125	-4.06494141	-57.70019531	+2100	+8.38476563	-6.05126953	-0.58886719	+10.34912109	-12.30468750	+9.40429688	+1532	+6.66210938	-10.06347656	-0.78662109	+36.67236328	+5.05371094	-46.29638672	+1376
+1457970931.68860010	+8.55615234	-6.82470703	-0.78662109	+56.44775391	-4.06494141	-57.70019531	+2100	+8.38476563	-6.05126953	-0.58886719	+10.37109375	-12.30468750	+9.40429688	+1528	+6.66650391	-10.06347656	-0.78662109	+36.69433594	+5.07568359	-46.31835938	+1376
+1457970931.69269990	+8.55615234	-6.82470703	-0.78662109	+56.46972656	-4.04296875	-57.70019531	+2096	+8.38476563	-6.05126953	-0.58886719	+10.39306641	-12.28271484	+9.38232422	+1528	+6.66650391	-10.06347656	-0.78662109	+36.71630859	+5.09765625	-46.31835938	+1376
+1457970931.69689990	+8.55615234	-6.82031250	-0.78662109	+56.46972656	-4.02099609	-57.70019531	+2092	+8.38037109	-6.05126953	-0.58886719	+10.41503906	-12.28271484	+9.38232422	+1524	+6.66650391	-10.06347656	-0.78662109	+36.73828125	+5.09765625	-46.31835938	+1376
+1457970931.70100000	+8.55175781	-6.82031250	-0.78662109	+56.49169922	-4.02099609	-57.70019531	+2088	+8.38037109	-6.05126953	-0.58886719	+10.41503906	-12.26074219	+9.36035156	+1520	+6.66210938	-10.06787109	-0.78662109	+36.76025391	+5.11962891	-46.31835938	+1376
+1457970931.70939990	+8.55175781	-6.82031250	-0.78662109	+56.51367188	-3.99902344	-57.70019531	+2084	+8.38037109	-6.05126953	-0.58886719	+10.45898438	-12.23876953	+9.33837891	+1512	+6.66210938	-10.06787109	-0.79101563	+36.78222656	+5.14160156	-46.29638672	+1376
+1457970931.71350000	+8.55175781	-6.82031250	-0.78662109	+56.53564453	-3.97705078	-57.70019531	+2080	+8.37597656	-6.05126953	-0.58886719	+10.48095703	-12.23876953	+9.31640625	+1508	+6.65771484	-10.06787109	-0.79101563	+36.78222656	+5.16357422	-46.29638672	+1376
+1457970931.71770000	+8.55175781	-6.82031250	-0.78662109	+56.55761719	-3.95507813	-57.70019531	+2076	+8.37597656	-6.05126953	-0.59326172	+10.48095703	-12.21679688	+9.31640625	+1508	+6.65332031	-10.07226563	-0.79541016	+36.76025391	+5.18554688	-46.27441406	+1376
+1457970931.72600010	+8.54736328	-6.82031250	-0.78662109	+56.57958984	-3.93310547	-57.70019531	+2072	+8.37597656	-6.05126953	-0.59326172	+10.50292969	-12.19482422	+9.29443359	+1500	+6.64892578	-10.07226563	-0.79980469	+36.76025391	+5.20751953	-46.23046875	+1376
+1457970931.73020010	+8.54736328	-6.82031250	-0.78662109	+56.57958984	-3.93310547	-57.67822266	+2068	+8.37597656	-6.05126953	-0.59326172	+10.52490234	-12.19482422	+9.27246094	+1500	+6.64453125	-10.07666016	-0.80419922	+36.76025391	+5.22949219	-46.20849609	+1376
+1457970931.73440000	+8.54736328	-6.81591797	-0.78662109	+56.60156250	-3.91113281	-57.67822266	+2068	+8.37158203	-6.05126953	-0.59326172	+10.54687500	-12.17285156	+9.27246094	+1496	+6.64013672	-10.07666016	-0.80859375	+36.73828125	+5.22949219	-46.18652344	+1376
+1457970931.73850010	+8.54736328	-6.81591797	-0.78662109	+56.62353516	-3.91113281	-57.67822266	+2064	+8.37158203	-6.05126953	-0.59326172	+10.54687500	-12.17285156	+9.27246094	+1496	+6.64013672	-10.07666016	-0.80859375	+36.73828125	+5.25146484	-46.16455078	+1376
+1457970931.74690010	+8.54296875	-6.81591797	-0.79101563	+56.64550781	-3.88916016	-57.67822266	+2060	+8.37158203	-6.05126953	-0.59326172	+10.56884766	-12.15087891	+9.25048828	+1488	+6.63134766	-10.08105469	-0.81298828	+36.73828125	+5.27343750	-46.14257813	+1372
+1457970931.75099990	+8.54296875	-6.81591797	-0.79101563	+56.64550781	-3.88916016	-57.67822266	+2056	+8.37158203	-6.05126953	-0.59326172	+10.59082031	-12.12890625	+9.25048828	+1488	+6.63134766	-10.08105469	-0.81738281	+36.73828125	+5.29541016	-46.14257813	+1372
+1457970931.75519990	+8.54296875	-6.81591797	-0.79101563	+56.66748047	-3.86718750	-57.67822266	+2052	+8.36718750	-6.05126953	-0.59326172	+10.59082031	-12.12890625	+9.25048828	+1484	+6.63134766	-10.08105469	-0.81738281	+36.76025391	+5.29541016	-46.12060547	+1368
+1457970931.75939990	+8.54296875	-6.81591797	-0.79101563	+56.66748047	-3.86718750	-57.65625000	+2052	+8.36718750	-6.05126953	-0.59326172	+10.59082031	-12.12890625	+9.25048828	+1484	+6.63134766	-10.08105469	-0.81738281	+36.78222656	+5.31738281	-46.12060547	+1368
+1457970931.76350000	+8.53857422	-6.81591797	-0.79101563	+56.68945313	-3.86718750	-57.65625000	+2048	+8.36718750	-6.05126953	-0.59765625	+10.61279297	-12.10693359	+9.27246094	+1484	+6.63134766	-10.08105469	-0.81738281	+36.80419922	+5.31738281	-46.12060547	+1364
+1457970931.77180000	+8.53857422	-6.81591797	-0.79101563	+56.71142578	-3.86718750	-57.63427734	+2044	+8.36279297	-6.05126953	-0.59765625	+10.63476563	-12.10693359	+9.27246094	+1480	+6.63134766	-10.07666016	-0.81738281	+36.87011719	+5.33935547	-46.14257813	+1364
+1457970931.77600000	+8.53857422	-6.81591797	-0.79101563	+56.73339844	-3.86718750	-57.63427734	+2040	+8.36279297	-6.05126953	-0.59765625	+10.63476563	-12.08496094	+9.27246094	+1476	+6.63574219	-10.07666016	-0.81298828	+36.89208984	+5.36132813	-46.16455078	+1360
+1457970931.78020000	+8.53417969	-6.81591797	-0.79101563	+56.75537109	-3.86718750	-57.63427734	+2040	+8.36279297	-6.05126953	-0.59765625	+10.65673828	-12.08496094	+9.29443359	+1476	+6.63574219	-10.07666016	-0.81298828	+36.93603516	+5.36132813	-46.16455078	+1360
+1457970931.78430010	+8.53417969	-6.81591797	-0.79101563	+56.75537109	-3.86718750	-57.61230469	+2036	+8.35839844	-6.05126953	-0.59765625	+10.65673828	-12.08496094	+9.29443359	+1472	+6.64013672	-10.07666016	-0.80859375	+36.95800781	+5.38330078	-46.18652344	+1360
+1457970931.79270010	+8.52978516	-6.81591797	-0.79541016	+56.79931641	-3.86718750	-57.59033203	+2032	+8.35839844	-6.05126953	-0.59765625	+10.67871094	-12.06298828	+9.31640625	+1468	+6.64453125	-10.07226563	-0.80419922	+37.04589844	+5.40527344	-46.23046875	+1360
+1457970931.79679990	+8.52978516	-6.81591797	-0.79541016	+56.82128906	-3.86718750	-57.56835938	+2032	+8.35400391	-6.05126953	-0.59765625	+10.70068359	-12.04101563	+9.33837891	+1464	+6.64453125	-10.07226563	-0.80419922	+37.06787109	+5.40527344	-46.23046875	+1360
+1457970931.80520010	+8.52539063	-6.81591797	-0.79541016	+56.86523438	-3.84521484	-57.54638672	+2028	+8.34960938	-6.04687500	-0.59765625	+10.72265625	-12.01904297	+9.36035156	+1460	+6.64892578	-10.07226563	-0.79980469	+37.13378906	+5.42724609	-46.25244141	+1360
+1457970931.80929990	+8.52539063	-6.81591797	-0.79541016	+56.88720703	-3.84521484	-57.52441406	+2024	+8.34960938	-6.04687500	-0.59765625	+10.74462891	-12.01904297	+9.38232422	+1460	+6.64892578	-10.07226563	-0.79980469	+37.17773438	+5.44921875	-46.27441406	+1360
+1457970931.81349990	+8.52099609	-6.81152344	-0.79980469	+56.90917969	-3.84521484	-57.50244141	+2024	+8.34521484	-6.04687500	-0.59765625	+10.76660156	-11.99707031	+9.38232422	+1456	+6.64892578	-10.06787109	-0.79980469	+37.19970703	+5.44921875	-46.27441406	+1360
+1457970931.82180000	+8.51660156	-6.81152344	-0.79980469	+56.95312500	-3.82324219	-57.43652344	+2020	+8.34082031	-6.04687500	-0.59765625	+10.78857422	-11.95312500	+9.40429688	+1452	+6.64892578	-10.06787109	-0.79980469	+37.26562500	+5.47119141	-46.27441406	+1360
+1457970931.82600000	+8.51660156	-6.81152344	-0.80419922	+56.97509766	-3.82324219	-57.41455078	+2020	+8.34082031	-6.04248047	-0.59765625	+10.81054688	-11.93115234	+9.42626953	+1448	+6.64892578	-10.06787109	-0.79980469	+37.26562500	+5.49316406	-46.27441406	+1360
+1457970931.83430000	+8.51220703	-6.80712891	-0.80419922	+56.99707031	-3.80126953	-57.34863281	+2016	+8.33203125	-6.04248047	-0.59765625	+10.85449219	-11.88720703	+9.44824219	+1444	+6.64453125	-10.06787109	-0.80419922	+37.30957031	+5.51513672	-46.23046875	+1360
+1457970931.83850000	+8.50781250	-6.80273438	-0.80419922	+57.01904297	-3.80126953	-57.32666016	+2016	+8.33203125	-6.04248047	-0.59765625	+10.87646484	-11.86523438	+9.47021484	+1440	+6.64013672	-10.06787109	-0.80419922	+37.30957031	+5.53710938	-46.20849609	+1360
+1457970931.84270000	+8.50781250	-6.80273438	-0.80859375	+57.01904297	-3.80126953	-57.30468750	+2012	+8.32763672	-6.03808594	-0.59765625	+10.87646484	-11.84326172	+9.47021484	+1440	+6.63574219	-10.06787109	-0.80859375	+37.30957031	+5.53710938	-46.18652344	+1360
+1457970931.84680010	+8.50341797	-6.80273438	-0.80859375	+57.04101563	-3.80126953	-57.28271484	+2012	+8.32763672	-6.03808594	-0.59765625	+10.89843750	-11.82128906	+9.49218750	+1436	+6.63134766	-10.07226563	-0.81298828	+37.30957031	+5.55908203	-46.14257813	+1360
+1457970931.85509990	+8.50341797	-6.79833984	-0.80859375	+57.06298828	-3.77929688	-57.21679688	+2008	+8.32324219	-6.03808594	-0.59765625	+10.92041016	-11.75537109	+9.51416016	+1436	+6.62255859	-10.07226563	-0.82177734	+37.30957031	+5.58105469	-46.07666016	+1360
+1457970931.85929990	+8.49902344	-6.79833984	-0.80859375	+57.06298828	-3.77929688	-57.19482422	+2004	+8.32324219	-6.03369141	-0.59765625	+10.92041016	-11.73339844	+9.53613281	+1432	+6.61816406	-10.07226563	-0.82617188	+37.30957031	+5.58105469	-46.03271484	+1360
+1457970931.86760000	+8.49462891	-6.79394531	-0.80859375	+57.06298828	-3.80126953	-57.15087891	+2000	+8.31884766	-6.03369141	-0.59765625	+10.94238281	-11.71142578	+9.58007813	+1428	+6.60937500	-10.07226563	-0.83496094	+37.30957031	+5.60302734	-45.94482422	+1360
+1457970931.87179990	+8.49462891	-6.79394531	-0.80859375	+57.06298828	-3.80126953	-57.12890625	+1996	+8.31445313	-6.03369141	-0.59765625	+10.94238281	-11.68945313	+9.60205078	+1428	+6.60498047	-10.06787109	-0.83496094	+37.33154297	+5.60302734	-45.92285156	+1356
+1457970931.88010000	+8.49462891	-6.79394531	-0.80859375	+57.08496094	-3.80126953	-57.10693359	+1992	+8.31445313	-6.02929688	-0.59765625	+10.94238281	-11.66748047	+9.64599609	+1424	+6.60498047	-10.06787109	-0.83935547	+37.35351563	+5.62500000	-45.87890625	+1352
+1457970931.88430000	+8.49462891	-6.79394531	-0.80859375	+57.08496094	-3.82324219	-57.08496094	+1988	+8.31445313	-6.02929688	-0.59765625	+10.94238281	-11.66748047	+9.64599609	+1424	+6.60498047	-10.06787109	-0.83935547	+37.37548828	+5.62500000	-45.87890625	+1348
+1457970931.89260010	+8.49462891	-6.78955078	-0.80859375	+57.08496094	-3.84521484	-57.06298828	+1984	+8.31005859	-6.02929688	-0.59765625	+10.96435547	-11.66748047	+9.68994141	+1420	+6.60498047	-10.06347656	-0.83935547	+37.44140625	+5.64697266	-45.87890625	+1344
+1457970931.89680000	+8.49462891	-6.78955078	-0.80859375	+57.08496094	-3.84521484	-57.04101563	+1980	+8.31005859	-6.02929688	-0.59765625	+10.96435547	-11.66748047	+9.71191406	+1420	+6.60937500	-10.05908203	-0.83935547	+37.48535156	+5.64697266	-45.90087891	+1344
+1457970931.90100000	+8.49462891	-6.78955078	-0.80859375	+57.08496094	-3.86718750	-57.04101563	+1980	+8.31005859	-6.02490234	-0.59326172	+10.96435547	-11.66748047	+9.73388672	+1416	+6.61376953	-10.05908203	-0.83496094	+37.52929688	+5.64697266	-45.92285156	+1344
+1457970931.90510010	+8.49462891	-6.78955078	-0.80859375	+57.08496094	-3.86718750	-57.04101563	+1980	+8.31005859	-6.02490234	-0.59326172	+10.98632813	-11.68945313	+9.73388672	+1416	+6.61376953	-10.05468750	-0.83496094	+37.55126953	+5.64697266	-45.94482422	+1344
+1457970931.90930010	+8.49462891	-6.78955078	-0.80859375	+57.10693359	-3.86718750	-57.04101563	+1976	+8.31005859	-6.02490234	-0.59326172	+10.98632813	-11.68945313	+9.75585938	+1416	+6.61816406	-10.05468750	-0.83056641	+37.59521484	+5.66894531	-45.96679688	+1344
+1457970931.91350010	+8.49462891	-6.78515625	-0.80859375	+57.10693359	-3.88916016	-57.04101563	+1976	+8.31005859	-6.02490234	-0.59326172	+11.00830078	-11.68945313	+9.75585938	+1412	+6.61816406	-10.05468750	-0.83056641	+37.61718750	+5.66894531	-45.98876953	+1344
+1457970931.92179990	+8.49462891	-6.78515625	-0.80419922	+57.12890625	-3.91113281	-57.04101563	+1972	+8.30566406	-6.02050781	-0.59326172	+11.03027344	-11.71142578	+9.77783203	+1412	+6.62255859	-10.05029297	-0.82617188	+37.68310547	+5.66894531	-46.03271484	+1344
+1457970931.92590000	+8.49462891	-6.78515625	-0.80419922	+57.12890625	-3.91113281	-57.04101563	+1972	+8.30566406	-6.02050781	-0.59326172	+11.03027344	-11.73339844	+9.77783203	+1408	+6.62695313	-10.05029297	-0.82177734	+37.70507813	+5.66894531	-46.05468750	+1344
+1457970931.93010000	+8.49462891	-6.78515625	-0.80419922	+57.15087891	-3.91113281	-57.06298828	+1972	+8.30566406	-6.02050781	-0.59326172	+11.05224609	-11.73339844	+9.77783203	+1408	+6.62695313	-10.04589844	-0.82177734	+37.74902344	+5.66894531	-46.07666016	+1344
+1457970931.93429990	+8.49462891	-6.78076172	-0.80419922	+57.15087891	-3.93310547	-57.06298828	+1968	+8.30566406	-6.02050781	-0.59326172	+11.07421875	-11.75537109	+9.77783203	+1408	+6.63134766	-10.04589844	-0.82177734	+37.77099609	+5.66894531	-46.09863281	+1344
+1457970931.93840000	+8.49462891	-6.78076172	-0.80419922	+57.17285156	-3.93310547	-57.08496094	+1968	+8.30566406	-6.01611328	-0.59326172	+11.07421875	-11.75537109	+9.77783203	+1404	+6.63134766	-10.04589844	-0.81738281	+37.79296875	+5.66894531	-46.12060547	+1344
+1457970931.94260000	+8.49462891	-6.78076172	-0.80419922	+57.17285156	-3.93310547	-57.08496094	+1968	+8.30566406	-6.01611328	-0.58886719	+11.09619141	-11.77734375	+9.77783203	+1404	+6.63134766	-10.04589844	-0.81738281	+37.79296875	+5.66894531	-46.14257813	+1344
+1457970931.95090010	+8.49023438	-6.77636719	-0.80419922	+57.21679688	-3.93310547	-57.10693359	+1968	+8.30126953	-6.01611328	-0.58886719	+11.11816406	-11.79931641	+9.77783203	+1400	+6.63134766	-10.04589844	-0.81738281	+37.81494141	+5.66894531	-46.14257813	+1344
+1457970931.95510010	+8.49023438	-6.77636719	-0.80419922	+57.21679688	-3.93310547	-57.12890625	+1964	+8.30126953	-6.01611328	-0.58886719	+11.14013672	-11.79931641	+9.77783203	+1400	+6.63134766	-10.04589844	-0.82177734	+37.83691406	+5.66894531	-46.16455078	+1344
+1457970931.95930000	+8.49023438	-6.77636719	-0.80419922	+57.23876953	-3.95507813	-57.12890625	+1964	+8.30126953	-6.01171875	-0.58886719	+11.16210938	-11.79931641	+9.77783203	+1400	+6.62695313	-10.04589844	-0.82177734	+37.83691406	+5.66894531	-46.16455078	+1344
+1457970931.96339990	+8.49023438	-6.77197266	-0.79980469	+57.26074219	-3.95507813	-57.12890625	+1964	+8.30126953	-6.01171875	-0.58886719	+11.16210938	-11.79931641	+9.77783203	+1396	+6.62695313	-10.04589844	-0.82177734	+37.83691406	+5.66894531	-46.16455078	+1344
+1457970931.96760010	+8.49023438	-6.77197266	-0.79980469	+57.26074219	-3.95507813	-57.15087891	+1964	+8.30126953	-6.01171875	-0.58886719	+11.18408203	-11.82128906	+9.77783203	+1396	+6.62255859	-10.04589844	-0.82617188	+37.83691406	+5.66894531	-46.14257813	+1344
+1457970931.97180010	+8.48583984	-6.77197266	-0.79980469	+57.28271484	-3.95507813	-57.15087891	+1960	+8.30126953	-6.01171875	-0.58886719	+11.18408203	-11.82128906	+9.79980469	+1396	+6.62255859	-10.04589844	-0.82617188	+37.81494141	+5.64697266	-46.14257813	+1344
+1457970931.97589990	+8.48583984	-6.77197266	-0.79980469	+57.30468750	-3.95507813	-57.15087891	+1960	+8.29687500	-6.01171875	-0.58886719	+11.20605469	-11.82128906	+9.79980469	+1396	+6.61816406	-10.04589844	-0.83056641	+37.81494141	+5.64697266	-46.12060547	+1344
+1457970931.98429990	+8.48583984	-6.76757813	-0.79980469	+57.32666016	-3.95507813	-57.15087891	+1956	+8.29687500	-6.00732422	-0.58447266	+11.22802734	-11.79931641	+9.79980469	+1392	+6.61376953	-10.05029297	-0.83496094	+37.79296875	+5.66894531	-46.09863281	+1344
+1457970931.98840000	+8.48583984	-6.76757813	-0.79980469	+57.32666016	-3.95507813	-57.15087891	+1956	+8.29687500	-6.00732422	-0.58447266	+11.22802734	-11.79931641	+9.82177734	+1392	+6.60937500	-10.05029297	-0.83935547	+37.79296875	+5.66894531	-46.07666016	+1344
+1457970931.99260000	+8.48144531	-6.76757813	-0.79980469	+57.34863281	-3.95507813	-57.15087891	+1956	+8.29687500	-6.00732422	-0.58447266	+11.22802734	-11.79931641	+9.82177734	+1392	+6.60498047	-10.05029297	-0.84375000	+37.79296875	+5.66894531	-46.07666016	+1340
+1457970931.99679990	+8.48144531	-6.76757813	-0.79980469	+57.34863281	-3.95507813	-57.15087891	+1952	+8.29687500	-6.00732422	-0.58447266	+11.25000000	-11.79931641	+9.84375000	+1388	+6.60498047	-10.05029297	-0.84375000	+37.79296875	+5.66894531	-46.05468750	+1340
+1457970932.00090000	+8.48144531	-6.76318359	-0.79980469	+57.37060547	-3.95507813	-57.15087891	+1952	+8.29248047	-6.00732422	-0.58447266	+11.25000000	-11.77734375	+9.86572266	+1388	+6.60498047	-10.05029297	-0.84375000	+37.79296875	+5.66894531	-46.05468750	+1340
+1457970932.00920010	+8.48144531	-6.76318359	-0.79980469	+57.37060547	-3.95507813	-57.12890625	+1948	+8.29248047	-6.00732422	-0.58447266	+11.27197266	-11.77734375	+9.90966797	+1388	+6.60498047	-10.05029297	-0.84375000	+37.81494141	+5.66894531	-46.05468750	+1336
+1457970932.01340010	+8.48144531	-6.76318359	-0.79980469	+57.39257813	-3.95507813	-57.12890625	+1948	+8.29248047	-6.00732422	-0.58447266	+11.27197266	-11.75537109	+9.90966797	+1384	+6.60498047	-10.05029297	-0.84375000	+37.81494141	+5.69091797	-46.05468750	+1332
+1457970932.01760010	+8.48144531	-6.76318359	-0.79980469	+57.39257813	-3.95507813	-57.10693359	+1944	+8.29248047	-6.00732422	-0.58447266	+11.27197266	-11.75537109	+9.93164063	+1384	+6.60498047	-10.05029297	-0.84375000	+37.83691406	+5.69091797	-46.05468750	+1332
+1457970932.02169990	+8.48144531	-6.76318359	-0.79980469	+57.39257813	-3.95507813	-57.10693359	+1944	+8.29248047	-6.00732422	-0.58447266	+11.29394531	-11.75537109	+9.97558594	+1384	+6.60498047	-10.05029297	-0.84375000	+37.83691406	+5.69091797	-46.07666016	+1332
+1457970932.02589990	+8.47705078	-6.76318359	-0.79980469	+57.39257813	-3.95507813	-57.08496094	+1940	+8.28808594	-6.00292969	-0.58447266	+11.29394531	-11.73339844	+9.99755859	+1384	+6.60937500	-10.04589844	-0.84375000	+37.85888672	+5.69091797	-46.07666016	+1332
+1457970932.03010010	+8.47705078	-6.76318359	-0.79980469	+57.41455078	-3.95507813	-57.08496094	+1940	+8.28808594	-6.00292969	-0.58447266	+11.31591797	-11.73339844	+10.01953125	+1380	+6.60937500	-10.04589844	-0.83935547	+37.88085938	+5.69091797	-46.09863281	+1332
+1457970932.03420000	+8.47705078	-6.76318359	-0.79980469	+57.41455078	-3.97705078	-57.06298828	+1940	+8.28808594	-6.00292969	-0.58447266	+11.31591797	-11.73339844	+10.04150391	+1380	+6.60937500	-10.04589844	-0.83935547	+37.88085938	+5.71289063	-46.09863281	+1332
+1457970932.04259990	+8.47705078	-6.76318359	-0.80419922	+57.41455078	-3.97705078	-57.04101563	+1936	+8.28808594	-6.00292969	-0.58447266	+11.33789063	-11.71142578	+10.08544922	+1380	+6.61376953	-10.04589844	-0.83935547	+37.92480469	+5.71289063	-46.12060547	+1332
+1457970932.04670000	+8.47705078	-6.76318359	-0.80419922	+57.41455078	-3.97705078	-57.04101563	+1936	+8.28808594	-6.00292969	-0.58447266	+11.33789063	-11.71142578	+10.12939453	+1376	+6.61376953	-10.04589844	-0.83496094	+37.92480469	+5.71289063	-46.12060547	+1332
+1457970932.05090000	+8.47705078	-6.76318359	-0.80419922	+57.41455078	-3.97705078	-57.01904297	+1936	+8.28808594	-6.00292969	-0.58447266	+11.33789063	-11.68945313	+10.15136719	+1376	+6.61376953	-10.04589844	-0.83496094	+37.94677734	+5.71289063	-46.14257813	+1328
+1457970932.05510000	+8.47705078	-6.76318359	-0.80419922	+57.41455078	-3.97705078	-57.01904297	+1936	+8.28808594	-6.00292969	-0.58447266	+11.35986328	-11.68945313	+10.17333984	+1376	+6.61376953	-10.04589844	-0.83496094	+37.94677734	+5.71289063	-46.14257813	+1328
+1457970932.05920000	+8.47705078	-6.76318359	-0.80419922	+57.43652344	-3.97705078	-57.01904297	+1936	+8.28808594	-6.00292969	-0.58447266	+11.35986328	-11.68945313	+10.19531250	+1376	+6.61816406	-10.04589844	-0.83496094	+37.94677734	+5.71289063	-46.14257813	+1328
+1457970932.06340000	+8.47705078	-6.76318359	-0.80419922	+57.43652344	-3.97705078	-56.99707031	+1932	+8.28808594	-5.99853516	-0.58447266	+11.35986328	-11.66748047	+10.21728516	+1376	+6.61816406	-10.04150391	-0.83496094	+37.96875000	+5.71289063	-46.14257813	+1328
+1457970932.07170010	+8.47705078	-6.76318359	-0.80419922	+57.43652344	-3.97705078	-56.99707031	+1932	+8.28808594	-5.99853516	-0.58447266	+11.38183594	-11.64550781	+10.23925781	+1372	+6.61816406	-10.04150391	-0.83496094	+37.96875000	+5.71289063	-46.14257813	+1328
+1457970932.07590010	+8.47705078	-6.76318359	-0.80419922	+57.43652344	-3.97705078	-56.97509766	+1932	+8.28808594	-5.99853516	-0.58447266	+11.38183594	-11.64550781	+10.26123047	+1372	+6.61816406	-10.04150391	-0.83496094	+37.96875000	+5.73486328	-46.14257813	+1328
+1457970932.07999990	+8.47705078	-6.76318359	-0.80419922	+57.43652344	-3.97705078	-56.97509766	+1928	+8.28808594	-5.99853516	-0.58447266	+11.40380859	-11.64550781	+10.28320313	+1372	+6.61816406	-10.04150391	-0.83496094	+37.96875000	+5.73486328	-46.14257813	+1328
+1457970932.08419990	+8.47705078	-6.76318359	-0.80419922	+57.43652344	-3.97705078	-56.97509766	+1928	+8.28808594	-5.99853516	-0.58447266	+11.40380859	-11.62353516	+10.28320313	+1368	+6.61816406	-10.04150391	-0.83496094	+37.96875000	+5.73486328	-46.14257813	+1328
+1457970932.08839990	+8.47705078	-6.76318359	-0.80419922	+57.43652344	-3.97705078	-56.97509766	+1928	+8.28808594	-5.99853516	-0.58447266	+11.40380859	-11.62353516	+10.30517578	+1368	+6.61816406	-10.04150391	-0.83496094	+37.96875000	+5.73486328	-46.14257813	+1328
+1457970932.09250000	+8.47705078	-6.76318359	-0.80419922	+57.43652344	-3.97705078	-56.97509766	+1928	+8.28808594	-5.99853516	-0.58447266	+11.40380859	-11.60156250	+10.30517578	+1368	+6.61816406	-10.04150391	-0.83496094	+37.96875000	+5.73486328	-46.14257813	+1328
+1457970932.10089990	+8.47705078	-6.75878906	-0.80419922	+57.45849609	-3.97705078	-56.95312500	+1924	+8.28808594	-5.99853516	-0.58007813	+11.42578125	-11.57958984	+10.32714844	+1368	+6.61376953	-10.04150391	-0.83496094	+37.96875000	+5.73486328	-46.14257813	+1328
+1457970932.10500000	+8.47705078	-6.75878906	-0.80419922	+57.45849609	-3.97705078	-56.95312500	+1924	+8.28808594	-5.99853516	-0.58007813	+11.42578125	-11.57958984	+10.34912109	+1368	+6.61376953	-10.04150391	-0.83496094	+37.94677734	+5.73486328	-46.12060547	+1328
+1457970932.10920000	+8.47705078	-6.75878906	-0.80419922	+57.45849609	-3.95507813	-56.95312500	+1924	+8.28808594	-5.99853516	-0.58007813	+11.42578125	-11.57958984	+10.34912109	+1364	+6.61376953	-10.04150391	-0.83496094	+37.94677734	+5.73486328	-46.12060547	+1324
+1457970932.11340000	+8.47705078	-6.75878906	-0.80419922	+57.45849609	-3.95507813	-56.95312500	+1924	+8.28808594	-5.99853516	-0.58007813	+11.42578125	-11.55761719	+10.37109375	+1364	+6.61376953	-10.04589844	-0.83496094	+37.94677734	+5.73486328	-46.12060547	+1324
+1457970932.11750010	+8.47705078	-6.75878906	-0.80419922	+57.45849609	-3.95507813	-56.95312500	+1924	+8.28808594	-5.99853516	-0.58007813	+11.42578125	-11.55761719	+10.37109375	+1364	+6.61376953	-10.04589844	-0.83496094	+37.94677734	+5.73486328	-46.12060547	+1324
+1457970932.12170000	+8.47705078	-6.75878906	-0.80419922	+57.45849609	-3.95507813	-56.95312500	+1920	+8.28369141	-5.99853516	-0.58007813	+11.42578125	-11.55761719	+10.37109375	+1364	+6.61376953	-10.04589844	-0.83496094	+37.94677734	+5.73486328	-46.12060547	+1324
+1457970932.13000010	+8.47705078	-6.75878906	-0.80419922	+57.45849609	-3.95507813	-56.95312500	+1920	+8.28369141	-5.99853516	-0.58447266	+11.44775391	-11.53564453	+10.39306641	+1364	+6.61376953	-10.04589844	-0.83496094	+37.94677734	+5.75683594	-46.12060547	+1324
+1457970932.13420010	+8.47705078	-6.75878906	-0.80419922	+57.45849609	-3.95507813	-56.93115234	+1920	+8.28369141	-5.99853516	-0.58447266	+11.44775391	-11.53564453	+10.41503906	+1364	+6.61376953	-10.04589844	-0.83496094	+37.92480469	+5.75683594	-46.12060547	+1324
+1457970932.13840010	+8.47705078	-6.75878906	-0.80419922	+57.45849609	-3.95507813	-56.93115234	+1920	+8.28369141	-5.99853516	-0.58447266	+11.44775391	-11.53564453	+10.41503906	+1364	+6.61376953	-10.04589844	-0.83496094	+37.94677734	+5.75683594	-46.12060547	+1324
